# Supplementary material for: Selection of a promiscuous minimalist cAMP phosphodiesterase from a library of de novo designed proteins
Source: Nat Chem. 2024 May 3;16(7):1200–8. doi: 10.1038/s41557-024-01490-4 (PMC11230910; doi:10.1038/s41557-024-01490-4)
Supplement: Supplementary file 3 — MD input files, scripts and final structures derived from MD, AlphaFold2, EMSfold and MultiSFold. [file 41557_2024_1490_MOESM3_ESM.zip › Computational_Data/4_MultiSFold/campase/pose_53.pdb]

ATOM      1  N   MET A   1      14.999  -7.930  -0.838  1.00  0.00           N  
ATOM      2  CA  MET A   1      13.940  -6.997  -1.273  1.00  0.00           C  
ATOM      3  C   MET A   1      12.590  -7.687  -1.322  1.00  0.00           C  
ATOM      4  O   MET A   1      11.691  -7.160  -0.703  1.00  0.00           O  
ATOM      5  CB  MET A   1      14.272  -6.407  -2.642  1.00  0.00           C  
ATOM      6  CEN MET A   1      14.749  -4.920  -3.441  1.00  0.00           X  
ATOM      7  H   MET A   1      15.775  -8.121  -1.439  1.00  0.00           H  
ATOM      8  N   TYR A   2      12.465  -8.878  -1.918  1.00  0.00           N  
ATOM      9  CA  TYR A   2      11.177  -9.590  -2.000  1.00  0.00           C  
ATOM     10  C   TYR A   2      10.455  -9.870  -0.665  1.00  0.00           C  
ATOM     11  O   TYR A   2       9.263  -9.637  -0.597  1.00  0.00           O  
ATOM     12  CB  TYR A   2      11.392 -10.917  -2.730  1.00  0.00           C  
ATOM     13  CEN TYR A   2      11.228 -11.620  -4.327  1.00  0.00           X  
ATOM     14  H   TYR A   2      13.163  -9.198  -2.572  1.00  0.00           H  
ATOM     15  N   GLY A   3      11.151 -10.323   0.391  1.00  0.00           N  
ATOM     16  CA  GLY A   3      10.521 -10.651   1.685  1.00  0.00           C  
ATOM     17  C   GLY A   3       9.900  -9.436   2.382  1.00  0.00           C  
ATOM     18  O   GLY A   3       8.782  -9.535   2.859  1.00  0.00           O  
ATOM     19  CEN GLY A   3      10.521 -10.651   1.685  1.00  0.00           X  
ATOM     20  H   GLY A   3      12.137 -10.505   0.283  1.00  0.00           H  
ATOM     21  N   LYS A   4      10.558  -8.267   2.292  1.00  0.00           N  
ATOM     22  CA  LYS A   4      10.086  -6.999   2.896  1.00  0.00           C  
ATOM     23  C   LYS A   4       8.855  -6.398   2.208  1.00  0.00           C  
ATOM     24  O   LYS A   4       7.982  -5.847   2.848  1.00  0.00           O  
ATOM     25  CB  LYS A   4      11.216  -5.968   2.892  1.00  0.00           C  
ATOM     26  CEN LYS A   4      12.719  -4.927   3.955  1.00  0.00           X  
ATOM     27  H   LYS A   4      11.464  -8.262   1.847  1.00  0.00           H  
ATOM     28  N   LEU A   5       8.840  -6.452   0.881  1.00  0.00           N  
ATOM     29  CA  LEU A   5       7.728  -6.023   0.052  1.00  0.00           C  
ATOM     30  C   LEU A   5       6.458  -6.831   0.333  1.00  0.00           C  
ATOM     31  O   LEU A   5       5.376  -6.262   0.409  1.00  0.00           O  
ATOM     32  CB  LEU A   5       8.113  -6.131  -1.429  1.00  0.00           C  
ATOM     33  CEN LEU A   5       8.520  -5.083  -2.482  1.00  0.00           X  
ATOM     34  H   LEU A   5       9.625  -6.901   0.425  1.00  0.00           H  
ATOM     35  N   ASN A   6       6.591  -8.150   0.491  1.00  0.00           N  
ATOM     36  CA  ASN A   6       5.437  -9.010   0.722  1.00  0.00           C  
ATOM     37  C   ASN A   6       4.701  -8.572   1.993  1.00  0.00           C  
ATOM     38  O   ASN A   6       3.486  -8.440   1.956  1.00  0.00           O  
ATOM     39  CB  ASN A   6       5.837 -10.471   0.811  1.00  0.00           C  
ATOM     40  CEN ASN A   6       5.921 -11.299   0.172  1.00  0.00           X  
ATOM     41  H   ASN A   6       7.507  -8.541   0.654  1.00  0.00           H  
ATOM     42  N   ASP A   7       5.451  -8.258   3.057  1.00  0.00           N  
ATOM     43  CA  ASP A   7       4.888  -7.819   4.339  1.00  0.00           C  
ATOM     44  C   ASP A   7       4.164  -6.469   4.170  1.00  0.00           C  
ATOM     45  O   ASP A   7       3.032  -6.312   4.609  1.00  0.00           O  
ATOM     46  CB  ASP A   7       5.985  -7.708   5.401  1.00  0.00           C  
ATOM     47  CEN ASP A   7       6.387  -8.239   6.172  1.00  0.00           X  
ATOM     48  H   ASP A   7       6.448  -8.417   3.020  1.00  0.00           H  
ATOM     49  N   LEU A   8       4.753  -5.541   3.404  1.00  0.00           N  
ATOM     50  CA  LEU A   8       4.177  -4.219   3.151  1.00  0.00           C  
ATOM     51  C   LEU A   8       2.855  -4.260   2.364  1.00  0.00           C  
ATOM     52  O   LEU A   8       1.950  -3.461   2.604  1.00  0.00           O  
ATOM     53  CB  LEU A   8       5.201  -3.353   2.406  1.00  0.00           C  
ATOM     54  CEN LEU A   8       6.136  -2.216   2.860  1.00  0.00           X  
ATOM     55  H   LEU A   8       5.700  -5.715   3.099  1.00  0.00           H  
ATOM     56  N   LEU A   9       2.749  -5.168   1.387  1.00  0.00           N  
ATOM     57  CA  LEU A   9       1.530  -5.327   0.592  1.00  0.00           C  
ATOM     58  C   LEU A   9       0.382  -5.880   1.450  1.00  0.00           C  
ATOM     59  O   LEU A   9      -0.732  -5.362   1.392  1.00  0.00           O  
ATOM     60  CB  LEU A   9       1.796  -6.246  -0.607  1.00  0.00           C  
ATOM     61  CEN LEU A   9       1.998  -5.973  -2.109  1.00  0.00           X  
ATOM     62  H   LEU A   9       3.526  -5.793   1.230  1.00  0.00           H  
ATOM     63  N   GLU A  10       0.663  -6.905   2.255  1.00  0.00           N  
ATOM     64  CA  GLU A  10      -0.309  -7.527   3.158  1.00  0.00           C  
ATOM     65  C   GLU A  10      -0.836  -6.520   4.189  1.00  0.00           C  
ATOM     66  O   GLU A  10      -2.047  -6.461   4.423  1.00  0.00           O  
ATOM     67  CB  GLU A  10       0.316  -8.730   3.869  1.00  0.00           C  
ATOM     68  CEN GLU A  10       0.549 -10.413   3.995  1.00  0.00           X  
ATOM     69  H   GLU A  10       1.615  -7.231   2.309  1.00  0.00           H  
ATOM     70  N   ASP A  11       0.041  -5.681   4.737  1.00  0.00           N  
ATOM     71  CA  ASP A  11      -0.318  -4.642   5.698  1.00  0.00           C  
ATOM     72  C   ASP A  11      -1.230  -3.591   5.060  1.00  0.00           C  
ATOM     73  O   ASP A  11      -2.232  -3.194   5.659  1.00  0.00           O  
ATOM     74  CB  ASP A  11       0.940  -3.977   6.262  1.00  0.00           C  
ATOM     75  CEN ASP A  11       1.553  -4.019   7.075  1.00  0.00           X  
ATOM     76  H   ASP A  11       1.025  -5.825   4.553  1.00  0.00           H  
ATOM     77  N   LEU A  12      -0.953  -3.196   3.815  1.00  0.00           N  
ATOM     78  CA  LEU A  12      -1.783  -2.246   3.075  1.00  0.00           C  
ATOM     79  C   LEU A  12      -3.207  -2.777   2.830  1.00  0.00           C  
ATOM     80  O   LEU A  12      -4.195  -2.079   3.082  1.00  0.00           O  
ATOM     81  CB  LEU A  12      -1.109  -1.901   1.741  1.00  0.00           C  
ATOM     82  CEN LEU A  12      -0.319  -0.670   1.257  1.00  0.00           X  
ATOM     83  H   LEU A  12      -0.101  -3.537   3.394  1.00  0.00           H  
ATOM     84  N   GLN A  13      -3.333  -4.039   2.409  1.00  0.00           N  
ATOM     85  CA  GLN A  13      -4.632  -4.691   2.222  1.00  0.00           C  
ATOM     86  C   GLN A  13      -5.459  -4.738   3.513  1.00  0.00           C  
ATOM     87  O   GLN A  13      -6.642  -4.370   3.502  1.00  0.00           O  
ATOM     88  CB  GLN A  13      -4.434  -6.114   1.692  1.00  0.00           C  
ATOM     89  CEN GLN A  13      -4.457  -7.112   0.260  1.00  0.00           X  
ATOM     90  H   GLN A  13      -2.492  -4.582   2.275  1.00  0.00           H  
ATOM     91  N   GLU A  14      -4.884  -5.169   4.636  1.00  0.00           N  
ATOM     92  CA  GLU A  14      -5.615  -5.218   5.903  1.00  0.00           C  
ATOM     93  C   GLU A  14      -6.067  -3.815   6.339  1.00  0.00           C  
ATOM     94  O   GLU A  14      -7.232  -3.650   6.719  1.00  0.00           O  
ATOM     95  CB  GLU A  14      -4.751  -5.857   6.992  1.00  0.00           C  
ATOM     96  CEN GLU A  14      -4.317  -7.215   7.925  1.00  0.00           X  
ATOM     97  H   GLU A  14      -3.928  -5.500   4.608  1.00  0.00           H  
ATOM     98  N   VAL A  15      -5.231  -2.780   6.182  1.00  0.00           N  
ATOM     99  CA  VAL A  15      -5.620  -1.403   6.535  1.00  0.00           C  
ATOM    100  C   VAL A  15      -6.779  -0.905   5.685  1.00  0.00           C  
ATOM    101  O   VAL A  15      -7.682  -0.268   6.227  1.00  0.00           O  
ATOM    102  CB  VAL A  15      -4.441  -0.424   6.381  1.00  0.00           C  
ATOM    103  CEN VAL A  15      -3.994  -0.035   6.733  1.00  0.00           X  
ATOM    104  H   VAL A  15      -4.310  -2.953   5.805  1.00  0.00           H  
ATOM    105  N   LEU A  16      -6.808  -1.236   4.390  1.00  0.00           N  
ATOM    106  CA  LEU A  16      -7.902  -0.836   3.494  1.00  0.00           C  
ATOM    107  C   LEU A  16      -9.237  -1.428   3.944  1.00  0.00           C  
ATOM    108  O   LEU A  16     -10.259  -0.748   4.063  1.00  0.00           O  
ATOM    109  CB  LEU A  16      -7.592  -1.263   2.054  1.00  0.00           C  
ATOM    110  CEN LEU A  16      -7.124  -0.484   0.810  1.00  0.00           X  
ATOM    111  H   LEU A  16      -6.046  -1.784   4.017  1.00  0.00           H  
ATOM    112  N   LYS A  17      -9.223  -2.720   4.258  1.00  0.00           N  
ATOM    113  CA  LYS A  17     -10.408  -3.434   4.723  1.00  0.00           C  
ATOM    114  C   LYS A  17     -10.960  -2.848   6.024  1.00  0.00           C  
ATOM    115  O   LYS A  17     -12.172  -2.651   6.134  1.00  0.00           O  
ATOM    116  CB  LYS A  17     -10.089  -4.918   4.913  1.00  0.00           C  
ATOM    117  CEN LYS A  17     -10.231  -6.905   4.202  1.00  0.00           X  
ATOM    118  H   LYS A  17      -8.362  -3.224   4.113  1.00  0.00           H  
ATOM    119  N   ASN A  18     -10.111  -2.569   7.009  1.00  0.00           N  
ATOM    120  CA  ASN A  18     -10.531  -2.020   8.296  1.00  0.00           C  
ATOM    121  C   ASN A  18     -11.089  -0.599   8.160  1.00  0.00           C  
ATOM    122  O   ASN A  18     -12.143  -0.314   8.731  1.00  0.00           O  
ATOM    123  CB  ASN A  18      -9.390  -2.039   9.297  1.00  0.00           C  
ATOM    124  CEN ASN A  18      -9.011  -2.678  10.038  1.00  0.00           X  
ATOM    125  H   ASN A  18      -9.124  -2.722   6.847  1.00  0.00           H  
ATOM    126  N   LEU A  19     -10.474   0.251   7.342  1.00  0.00           N  
ATOM    127  CA  LEU A  19     -10.952   1.607   7.076  1.00  0.00           C  
ATOM    128  C   LEU A  19     -12.338   1.595   6.430  1.00  0.00           C  
ATOM    129  O   LEU A  19     -13.207   2.371   6.827  1.00  0.00           O  
ATOM    130  CB  LEU A  19      -9.954   2.352   6.181  1.00  0.00           C  
ATOM    131  CEN LEU A  19      -8.904   3.442   6.468  1.00  0.00           X  
ATOM    132  H   LEU A  19      -9.646  -0.058   6.849  1.00  0.00           H  
ATOM    133  N   HIS A  20     -12.585   0.638   5.533  1.00  0.00           N  
ATOM    134  CA  HIS A  20     -13.906   0.427   4.940  1.00  0.00           C  
ATOM    135  C   HIS A  20     -14.973   0.027   5.974  1.00  0.00           C  
ATOM    136  O   HIS A  20     -16.035   0.645   6.041  1.00  0.00           O  
ATOM    137  CB  HIS A  20     -13.824  -0.641   3.844  1.00  0.00           C  
ATOM    138  CEN HIS A  20     -13.658  -0.702   2.430  1.00  0.00           X  
ATOM    139  H   HIS A  20     -11.802   0.116   5.168  1.00  0.00           H  
ATOM    140  N   LYS A  21     -14.715  -0.998   6.804  1.00  0.00           N  
ATOM    141  CA  LYS A  21     -15.690  -1.481   7.810  1.00  0.00           C  
ATOM    142  C   LYS A  21     -15.995  -0.436   8.887  1.00  0.00           C  
ATOM    143  O   LYS A  21     -17.119  -0.398   9.386  1.00  0.00           O  
ATOM    144  CB  LYS A  21     -15.179  -2.762   8.472  1.00  0.00           C  
ATOM    145  CEN LYS A  21     -15.273  -4.868   8.652  1.00  0.00           X  
ATOM    146  H   LYS A  21     -13.812  -1.444   6.729  1.00  0.00           H  
ATOM    147  N   ASN A  22     -15.013   0.384   9.253  1.00  0.00           N  
ATOM    148  CA  ASN A  22     -15.119   1.334  10.356  1.00  0.00           C  
ATOM    149  C   ASN A  22     -15.928   2.603  10.004  1.00  0.00           C  
ATOM    150  O   ASN A  22     -16.352   3.325  10.913  1.00  0.00           O  
ATOM    151  CB  ASN A  22     -13.739   1.722  10.855  1.00  0.00           C  
ATOM    152  CEN ASN A  22     -13.048   1.397  11.575  1.00  0.00           X  
ATOM    153  H   ASN A  22     -14.129   0.312   8.771  1.00  0.00           H  
ATOM    154  N   ASP A  23     -16.242   2.840   8.719  1.00  0.00           N  
ATOM    155  CA  ASP A  23     -16.810   4.098   8.210  1.00  0.00           C  
ATOM    156  C   ASP A  23     -18.292   4.300   8.588  1.00  0.00           C  
ATOM    157  O   ASP A  23     -19.199   4.297   7.750  1.00  0.00           O  
ATOM    158  CB  ASP A  23     -16.656   4.158   6.688  1.00  0.00           C  
ATOM    159  CEN ASP A  23     -16.036   4.541   5.977  1.00  0.00           X  
ATOM    160  H   ASP A  23     -16.027   2.128   8.034  1.00  0.00           H  
ATOM    161  N   ARG A  24     -18.565   4.534   9.875  1.00  0.00           N  
ATOM    162  CA  ARG A  24     -19.933   4.856  10.320  1.00  0.00           C  
ATOM    163  C   ARG A  24     -20.188   6.325  10.637  1.00  0.00           C  
ATOM    164  O   ARG A  24     -21.303   6.634  11.041  1.00  0.00           O  
ATOM    165  CB  ARG A  24     -20.343   3.989  11.502  1.00  0.00           C  
ATOM    166  CEN ARG A  24     -21.330   2.123  12.805  1.00  0.00           X  
ATOM    167  H   ARG A  24     -17.778   4.578  10.505  1.00  0.00           H  
ATOM    168  N   SER A  25     -19.222   7.228  10.455  1.00  0.00           N  
ATOM    169  CA  SER A  25     -19.385   8.618  10.927  1.00  0.00           C  
ATOM    170  C   SER A  25     -19.046   9.739   9.925  1.00  0.00           C  
ATOM    171  O   SER A  25     -19.273  10.902  10.254  1.00  0.00           O  
ATOM    172  CB  SER A  25     -18.544   8.804  12.175  1.00  0.00           C  
ATOM    173  CEN SER A  25     -18.123   8.753  12.516  1.00  0.00           X  
ATOM    174  H   SER A  25     -18.305   6.899  10.185  1.00  0.00           H  
ATOM    175  N   GLY A  26     -18.540   9.458   8.717  1.00  0.00           N  
ATOM    176  CA  GLY A  26     -18.100  10.535   7.806  1.00  0.00           C  
ATOM    177  C   GLY A  26     -17.884  10.117   6.354  1.00  0.00           C  
ATOM    178  O   GLY A  26     -16.743  10.093   5.900  1.00  0.00           O  
ATOM    179  CEN GLY A  26     -18.100  10.535   7.806  1.00  0.00           X  
ATOM    180  H   GLY A  26     -18.341   8.503   8.458  1.00  0.00           H  
ATOM    181  N   LYS A  27     -18.978   9.780   5.653  1.00  0.00           N  
ATOM    182  CA  LYS A  27     -19.034   9.310   4.258  1.00  0.00           C  
ATOM    183  C   LYS A  27     -18.089  10.001   3.277  1.00  0.00           C  
ATOM    184  O   LYS A  27     -17.532   9.335   2.415  1.00  0.00           O  
ATOM    185  CB  LYS A  27     -20.466   9.446   3.736  1.00  0.00           C  
ATOM    186  CEN LYS A  27     -22.314   8.532   3.263  1.00  0.00           X  
ATOM    187  H   LYS A  27     -19.840   9.719   6.181  1.00  0.00           H  
ATOM    188  N   ASP A  28     -17.914  11.311   3.402  1.00  0.00           N  
ATOM    189  CA  ASP A  28     -17.025  12.031   2.486  1.00  0.00           C  
ATOM    190  C   ASP A  28     -15.560  11.598   2.639  1.00  0.00           C  
ATOM    191  O   ASP A  28     -14.845  11.473   1.650  1.00  0.00           O  
ATOM    192  CB  ASP A  28     -17.148  13.540   2.709  1.00  0.00           C  
ATOM    193  CEN ASP A  28     -17.630  14.353   2.327  1.00  0.00           X  
ATOM    194  H   ASP A  28     -18.627  11.846   3.877  1.00  0.00           H  
ATOM    195  N   ASN A  29     -15.122  11.245   3.852  1.00  0.00           N  
ATOM    196  CA  ASN A  29     -13.725  10.859   4.069  1.00  0.00           C  
ATOM    197  C   ASN A  29     -13.433   9.401   3.672  1.00  0.00           C  
ATOM    198  O   ASN A  29     -12.301   9.084   3.316  1.00  0.00           O  
ATOM    199  CB  ASN A  29     -13.321  11.090   5.514  1.00  0.00           C  
ATOM    200  CEN ASN A  29     -12.892  11.852   6.094  1.00  0.00           X  
ATOM    201  H   ASN A  29     -15.745  11.350   4.642  1.00  0.00           H  
ATOM    202  N   ILE A  30     -14.424   8.507   3.753  1.00  0.00           N  
ATOM    203  CA  ILE A  30     -14.258   7.107   3.331  1.00  0.00           C  
ATOM    204  C   ILE A  30     -13.954   7.039   1.840  1.00  0.00           C  
ATOM    205  O   ILE A  30     -13.073   6.277   1.460  1.00  0.00           O  
ATOM    206  CB  ILE A  30     -15.510   6.263   3.631  1.00  0.00           C  
ATOM    207  CEN ILE A  30     -16.022   5.661   4.383  1.00  0.00           X  
ATOM    208  H   ILE A  30     -15.339   8.828   4.036  1.00  0.00           H  
ATOM    209  N   HIS A  31     -14.609   7.851   1.000  1.00  0.00           N  
ATOM    210  CA  HIS A  31     -14.317   7.870  -0.434  1.00  0.00           C  
ATOM    211  C   HIS A  31     -12.876   8.302  -0.714  1.00  0.00           C  
ATOM    212  O   HIS A  31     -12.163   7.601  -1.429  1.00  0.00           O  
ATOM    213  CB  HIS A  31     -15.290   8.798  -1.169  1.00  0.00           C  
ATOM    214  CEN HIS A  31     -16.519   8.699  -1.884  1.00  0.00           X  
ATOM    215  H   HIS A  31     -15.281   8.513   1.365  1.00  0.00           H  
ATOM    216  N   ASP A  32     -12.420   9.404  -0.114  1.00  0.00           N  
ATOM    217  CA  ASP A  32     -11.052   9.889  -0.308  1.00  0.00           C  
ATOM    218  C   ASP A  32     -10.011   8.873   0.181  1.00  0.00           C  
ATOM    219  O   ASP A  32      -8.997   8.662  -0.482  1.00  0.00           O  
ATOM    220  CB  ASP A  32     -10.858  11.226   0.411  1.00  0.00           C  
ATOM    221  CEN ASP A  32     -10.867  12.227   0.223  1.00  0.00           X  
ATOM    222  H   ASP A  32     -13.065   9.983   0.403  1.00  0.00           H  
ATOM    223  N   VAL A  33     -10.281   8.195   1.302  1.00  0.00           N  
ATOM    224  CA  VAL A  33      -9.397   7.155   1.855  1.00  0.00           C  
ATOM    225  C   VAL A  33      -9.294   5.961   0.904  1.00  0.00           C  
ATOM    226  O   VAL A  33      -8.200   5.443   0.718  1.00  0.00           O  
ATOM    227  CB  VAL A  33      -9.888   6.661   3.229  1.00  0.00           C  
ATOM    228  CEN VAL A  33      -9.748   6.669   3.903  1.00  0.00           X  
ATOM    229  H   VAL A  33     -11.161   8.382   1.762  1.00  0.00           H  
ATOM    230  N   ASP A  34     -10.401   5.536   0.288  1.00  0.00           N  
ATOM    231  CA  ASP A  34     -10.446   4.420  -0.668  1.00  0.00           C  
ATOM    232  C   ASP A  34      -9.605   4.735  -1.912  1.00  0.00           C  
ATOM    233  O   ASP A  34      -8.771   3.923  -2.303  1.00  0.00           O  
ATOM    234  CB  ASP A  34     -11.890   4.113  -1.070  1.00  0.00           C  
ATOM    235  CEN ASP A  34     -12.649   3.473  -0.841  1.00  0.00           X  
ATOM    236  H   ASP A  34     -11.272   5.999   0.496  1.00  0.00           H  
ATOM    237  N   ASN A  35      -9.736   5.946  -2.465  1.00  0.00           N  
ATOM    238  CA  ASN A  35      -8.945   6.389  -3.616  1.00  0.00           C  
ATOM    239  C   ASN A  35      -7.445   6.426  -3.294  1.00  0.00           C  
ATOM    240  O   ASN A  35      -6.626   5.975  -4.093  1.00  0.00           O  
ATOM    241  CB  ASN A  35      -9.407   7.748  -4.110  1.00  0.00           C  
ATOM    242  CEN ASN A  35     -10.080   8.136  -4.815  1.00  0.00           X  
ATOM    243  H   ASN A  35     -10.424   6.577  -2.077  1.00  0.00           H  
ATOM    244  N   HIS A  36      -7.069   6.953  -2.126  1.00  0.00           N  
ATOM    245  CA  HIS A  36      -5.664   7.026  -1.736  1.00  0.00           C  
ATOM    246  C   HIS A  36      -5.048   5.630  -1.593  1.00  0.00           C  
ATOM    247  O   HIS A  36      -3.951   5.388  -2.088  1.00  0.00           O  
ATOM    248  CB  HIS A  36      -5.510   7.803  -0.424  1.00  0.00           C  
ATOM    249  CEN HIS A  36      -5.224   9.134  -0.004  1.00  0.00           X  
ATOM    250  H   HIS A  36      -7.770   7.330  -1.503  1.00  0.00           H  
ATOM    251  N   LEU A  37      -5.780   4.683  -1.003  1.00  0.00           N  
ATOM    252  CA  LEU A  37      -5.340   3.301  -0.848  1.00  0.00           C  
ATOM    253  C   LEU A  37      -5.119   2.599  -2.200  1.00  0.00           C  
ATOM    254  O   LEU A  37      -4.076   1.979  -2.393  1.00  0.00           O  
ATOM    255  CB  LEU A  37      -6.364   2.527  -0.008  1.00  0.00           C  
ATOM    256  CEN LEU A  37      -6.374   2.063   1.461  1.00  0.00           X  
ATOM    257  H   LEU A  37      -6.673   4.944  -0.612  1.00  0.00           H  
ATOM    258  N   GLN A  38      -6.036   2.745  -3.164  1.00  0.00           N  
ATOM    259  CA  GLN A  38      -5.875   2.169  -4.505  1.00  0.00           C  
ATOM    260  C   GLN A  38      -4.622   2.710  -5.207  1.00  0.00           C  
ATOM    261  O   GLN A  38      -3.836   1.914  -5.719  1.00  0.00           O  
ATOM    262  CB  GLN A  38      -7.111   2.460  -5.362  1.00  0.00           C  
ATOM    263  CEN GLN A  38      -8.600   1.790  -5.978  1.00  0.00           X  
ATOM    264  H   GLN A  38      -6.844   3.324  -2.984  1.00  0.00           H  
ATOM    265  N   ASN A  39      -4.384   4.026  -5.162  1.00  0.00           N  
ATOM    266  CA  ASN A  39      -3.197   4.622  -5.783  1.00  0.00           C  
ATOM    267  C   ASN A  39      -1.899   4.103  -5.138  1.00  0.00           C  
ATOM    268  O   ASN A  39      -0.957   3.766  -5.848  1.00  0.00           O  
ATOM    269  CB  ASN A  39      -3.245   6.138  -5.719  1.00  0.00           C  
ATOM    270  CEN ASN A  39      -3.577   6.936  -6.314  1.00  0.00           X  
ATOM    271  H   ASN A  39      -5.079   4.634  -4.752  1.00  0.00           H  
ATOM    272  N   VAL A  40      -1.879   3.931  -3.810  1.00  0.00           N  
ATOM    273  CA  VAL A  40      -0.712   3.391  -3.081  1.00  0.00           C  
ATOM    274  C   VAL A  40      -0.411   1.945  -3.505  1.00  0.00           C  
ATOM    275  O   VAL A  40       0.746   1.586  -3.719  1.00  0.00           O  
ATOM    276  CB  VAL A  40      -0.928   3.430  -1.556  1.00  0.00           C  
ATOM    277  CEN VAL A  40      -0.728   3.743  -0.976  1.00  0.00           X  
ATOM    278  H   VAL A  40      -2.687   4.231  -3.281  1.00  0.00           H  
ATOM    279  N   ILE A  41      -1.435   1.097  -3.651  1.00  0.00           N  
ATOM    280  CA  ILE A  41      -1.252  -0.294  -4.102  1.00  0.00           C  
ATOM    281  C   ILE A  41      -0.613  -0.352  -5.492  1.00  0.00           C  
ATOM    282  O   ILE A  41       0.358  -1.094  -5.686  1.00  0.00           O  
ATOM    283  CB  ILE A  41      -2.587  -1.060  -4.134  1.00  0.00           C  
ATOM    284  CEN ILE A  41      -3.293  -1.647  -3.546  1.00  0.00           X  
ATOM    285  H   ILE A  41      -2.372   1.448  -3.508  1.00  0.00           H  
ATOM    286  N   GLU A  42      -1.150   0.400  -6.452  1.00  0.00           N  
ATOM    287  CA  GLU A  42      -0.626   0.447  -7.820  1.00  0.00           C  
ATOM    288  C   GLU A  42       0.851   0.866  -7.834  1.00  0.00           C  
ATOM    289  O   GLU A  42       1.672   0.195  -8.457  1.00  0.00           O  
ATOM    290  CB  GLU A  42      -1.455   1.406  -8.678  1.00  0.00           C  
ATOM    291  CEN GLU A  42      -2.686   1.672  -9.825  1.00  0.00           X  
ATOM    292  H   GLU A  42      -1.921   1.012  -6.223  1.00  0.00           H  
ATOM    293  N   ASP A  43       1.215   1.883  -7.056  1.00  0.00           N  
ATOM    294  CA  ASP A  43       2.588   2.377  -6.968  1.00  0.00           C  
ATOM    295  C   ASP A  43       3.548   1.340  -6.367  1.00  0.00           C  
ATOM    296  O   ASP A  43       4.653   1.140  -6.884  1.00  0.00           O  
ATOM    297  CB  ASP A  43       2.630   3.665  -6.143  1.00  0.00           C  
ATOM    298  CEN ASP A  43       2.637   4.676  -6.267  1.00  0.00           X  
ATOM    299  H   ASP A  43       0.494   2.420  -6.598  1.00  0.00           H  
ATOM    300  N   ILE A  44       3.121   0.603  -5.329  1.00  0.00           N  
ATOM    301  CA  ILE A  44       3.948  -0.455  -4.725  1.00  0.00           C  
ATOM    302  C   ILE A  44       4.230  -1.531  -5.767  1.00  0.00           C  
ATOM    303  O   ILE A  44       5.375  -1.960  -5.907  1.00  0.00           O  
ATOM    304  CB  ILE A  44       3.271  -1.095  -3.499  1.00  0.00           C  
ATOM    305  CEN ILE A  44       3.125  -1.022  -2.421  1.00  0.00           X  
ATOM    306  H   ILE A  44       2.180   0.756  -4.998  1.00  0.00           H  
ATOM    307  N   HIS A  45       3.222  -1.963  -6.525  1.00  0.00           N  
ATOM    308  CA  HIS A  45       3.397  -2.969  -7.565  1.00  0.00           C  
ATOM    309  C   HIS A  45       4.442  -2.572  -8.617  1.00  0.00           C  
ATOM    310  O   HIS A  45       5.399  -3.321  -8.851  1.00  0.00           O  
ATOM    311  CB  HIS A  45       2.056  -3.251  -8.250  1.00  0.00           C  
ATOM    312  CEN HIS A  45       0.978  -4.176  -8.138  1.00  0.00           X  
ATOM    313  H   HIS A  45       2.311  -1.545  -6.400  1.00  0.00           H  
ATOM    314  N   ASP A  46       4.331  -1.378  -9.182  1.00  0.00           N  
ATOM    315  CA  ASP A  46       5.269  -0.873 -10.183  1.00  0.00           C  
ATOM    316  C   ASP A  46       6.696  -0.779  -9.634  1.00  0.00           C  
ATOM    317  O   ASP A  46       7.658  -1.194 -10.300  1.00  0.00           O  
ATOM    318  CB  ASP A  46       4.813   0.497 -10.692  1.00  0.00           C  
ATOM    319  CEN ASP A  46       4.302   0.916 -11.467  1.00  0.00           X  
ATOM    320  H   ASP A  46       3.523  -0.813  -8.964  1.00  0.00           H  
ATOM    321  N   PHE A  47       6.852  -0.313  -8.394  1.00  0.00           N  
ATOM    322  CA  PHE A  47       8.161  -0.178  -7.762  1.00  0.00           C  
ATOM    323  C   PHE A  47       8.832  -1.547  -7.582  1.00  0.00           C  
ATOM    324  O   PHE A  47      10.032  -1.686  -7.840  1.00  0.00           O  
ATOM    325  CB  PHE A  47       8.029   0.529  -6.411  1.00  0.00           C  
ATOM    326  CEN PHE A  47       8.209   1.990  -5.812  1.00  0.00           X  
ATOM    327  H   PHE A  47       6.030  -0.070  -7.862  1.00  0.00           H  
ATOM    328  N   MET A  48       8.071  -2.577  -7.205  1.00  0.00           N  
ATOM    329  CA  MET A  48       8.564  -3.945  -7.051  1.00  0.00           C  
ATOM    330  C   MET A  48       9.091  -4.509  -8.367  1.00  0.00           C  
ATOM    331  O   MET A  48      10.187  -5.078  -8.400  1.00  0.00           O  
ATOM    332  CB  MET A  48       7.458  -4.844  -6.503  1.00  0.00           C  
ATOM    333  CEN MET A  48       6.960  -5.726  -5.070  1.00  0.00           X  
ATOM    334  H   MET A  48       7.093  -2.390  -7.027  1.00  0.00           H  
ATOM    335  N   GLN A  49       8.339  -4.348  -9.455  1.00  0.00           N  
ATOM    336  CA  GLN A  49       8.739  -4.818 -10.775  1.00  0.00           C  
ATOM    337  C   GLN A  49      10.073  -4.183 -11.200  1.00  0.00           C  
ATOM    338  O   GLN A  49      11.021  -4.903 -11.540  1.00  0.00           O  
ATOM    339  CB  GLN A  49       7.653  -4.497 -11.805  1.00  0.00           C  
ATOM    340  CEN GLN A  49       6.313  -5.159 -12.708  1.00  0.00           X  
ATOM    341  H   GLN A  49       7.431  -3.911  -9.354  1.00  0.00           H  
ATOM    342  N   ALA A  50      10.191  -2.860 -11.082  1.00  0.00           N  
ATOM    343  CA  ALA A  50      11.395  -2.123 -11.451  1.00  0.00           C  
ATOM    344  C   ALA A  50      12.623  -2.548 -10.618  1.00  0.00           C  
ATOM    345  O   ALA A  50      13.713  -2.722 -11.169  1.00  0.00           O  
ATOM    346  CB  ALA A  50      11.147  -0.628 -11.308  1.00  0.00           C  
ATOM    347  CEN ALA A  50      11.147  -0.629 -11.308  1.00  0.00           X  
ATOM    348  H   ALA A  50       9.399  -2.336 -10.741  1.00  0.00           H  
ATOM    349  N   ALA A  51      12.457  -2.793  -9.316  1.00  0.00           N  
ATOM    350  CA  ALA A  51      13.540  -3.217  -8.431  1.00  0.00           C  
ATOM    351  C   ALA A  51      14.036  -4.633  -8.772  1.00  0.00           C  
ATOM    352  O   ALA A  51      15.245  -4.889  -8.783  1.00  0.00           O  
ATOM    353  CB  ALA A  51      13.087  -3.145  -6.980  1.00  0.00           C  
ATOM    354  CEN ALA A  51      13.087  -3.146  -6.981  1.00  0.00           X  
ATOM    355  H   ALA A  51      11.549  -2.615  -8.906  1.00  0.00           H  
ATOM    356  N   ALA A  52      13.128  -5.549  -9.117  1.00  0.00           N  
ATOM    357  CA  ALA A  52      13.465  -6.914  -9.513  1.00  0.00           C  
ATOM    358  C   ALA A  52      14.265  -6.941 -10.827  1.00  0.00           C  
ATOM    359  O   ALA A  52      15.282  -7.637 -10.919  1.00  0.00           O  
ATOM    360  CB  ALA A  52      12.200  -7.749  -9.637  1.00  0.00           C  
ATOM    361  CEN ALA A  52      12.201  -7.749  -9.638  1.00  0.00           X  
ATOM    362  H   ALA A  52      12.156  -5.281  -9.104  1.00  0.00           H  
ATOM    363  N   ALA A  53      13.858  -6.151 -11.826  1.00  0.00           N  
ATOM    364  CA  ALA A  53      14.561  -6.062 -13.103  1.00  0.00           C  
ATOM    365  C   ALA A  53      15.965  -5.464 -12.930  1.00  0.00           C  
ATOM    366  O   ALA A  53      16.944  -6.038 -13.415  1.00  0.00           O  
ATOM    367  CB  ALA A  53      13.748  -5.242 -14.094  1.00  0.00           C  
ATOM    368  CEN ALA A  53      13.749  -5.242 -14.094  1.00  0.00           X  
ATOM    369  H   ALA A  53      13.035  -5.583 -11.694  1.00  0.00           H  
ATOM    370  N   ALA A  54      16.102  -4.376 -12.165  1.00  0.00           N  
ATOM    371  CA  ALA A  54      17.378  -3.695 -11.949  1.00  0.00           C  
ATOM    372  C   ALA A  54      18.392  -4.573 -11.196  1.00  0.00           C  
ATOM    373  O   ALA A  54      19.566  -4.640 -11.578  1.00  0.00           O  
ATOM    374  CB  ALA A  54      17.147  -2.390 -11.200  1.00  0.00           C  
ATOM    375  CEN ALA A  54      17.148  -2.391 -11.200  1.00  0.00           X  
ATOM    376  H   ALA A  54      15.269  -3.970 -11.758  1.00  0.00           H  
ATOM    377  N   ALA A  55      17.949  -5.304 -10.167  1.00  0.00           N  
ATOM    378  CA  ALA A  55      18.795  -6.236  -9.429  1.00  0.00           C  
ATOM    379  C   ALA A  55      19.241  -7.424 -10.307  1.00  0.00           C  
ATOM    380  O   ALA A  55      20.430  -7.753 -10.350  1.00  0.00           O  
ATOM    381  CB  ALA A  55      18.063  -6.731  -8.189  1.00  0.00           C  
ATOM    382  CEN ALA A  55      18.064  -6.731  -8.190  1.00  0.00           X  
ATOM    383  H   ALA A  55      16.991  -5.178  -9.872  1.00  0.00           H  
ATOM    384  N   ASN A  56      18.310  -8.037 -11.045  1.00  0.00           N  
ATOM    385  CA  ASN A  56      18.601  -9.171 -11.926  1.00  0.00           C  
ATOM    386  C   ASN A  56      19.524  -8.811 -13.095  1.00  0.00           C  
ATOM    387  O   ASN A  56      20.315  -9.663 -13.511  1.00  0.00           O  
ATOM    388  CB  ASN A  56      17.319  -9.784 -12.457  1.00  0.00           C  
ATOM    389  CEN ASN A  56      16.646 -10.545 -12.190  1.00  0.00           X  
ATOM    390  H   ASN A  56      17.354  -7.721 -10.970  1.00  0.00           H  
ATOM    391  N   CYS A  57      19.531  -7.559 -13.565  1.00  0.00           N  
ATOM    392  CA  CYS A  57      20.396  -7.121 -14.668  1.00  0.00           C  
ATOM    393  C   CYS A  57      21.851  -7.602 -14.528  1.00  0.00           C  
ATOM    394  O   CYS A  57      22.458  -7.998 -15.521  1.00  0.00           O  
ATOM    395  CB  CYS A  57      20.327  -5.599 -14.547  1.00  0.00           C  
ATOM    396  CEN CYS A  57      19.854  -4.911 -15.144  1.00  0.00           X  
ATOM    397  H   CYS A  57      18.827  -6.916 -13.234  1.00  0.00           H  
ATOM    398  N   ARG A  58      22.422  -7.673 -13.314  1.00  0.00           N  
ATOM    399  CA  ARG A  58      23.833  -8.078 -13.142  1.00  0.00           C  
ATOM    400  C   ARG A  58      24.189  -9.488 -13.614  1.00  0.00           C  
ATOM    401  O   ARG A  58      25.366  -9.723 -13.875  1.00  0.00           O  
ATOM    402  CB  ARG A  58      24.282  -7.886 -11.701  1.00  0.00           C  
ATOM    403  CEN ARG A  58      25.265  -6.848  -9.674  1.00  0.00           X  
ATOM    404  H   ARG A  58      21.862  -7.432 -12.510  1.00  0.00           H  
ATOM    405  N   LYS A  59      23.231 -10.404 -13.824  1.00  0.00           N  
ATOM    406  CA  LYS A  59      23.587 -11.798 -14.180  1.00  0.00           C  
ATOM    407  C   LYS A  59      24.522 -11.872 -15.395  1.00  0.00           C  
ATOM    408  O   LYS A  59      25.315 -12.801 -15.481  1.00  0.00           O  
ATOM    409  CB  LYS A  59      22.324 -12.617 -14.454  1.00  0.00           C  
ATOM    410  CEN LYS A  59      20.930 -14.068 -13.800  1.00  0.00           X  
ATOM    411  H   LYS A  59      22.282 -10.089 -13.958  1.00  0.00           H  
ATOM    412  N   GLY A  60      24.482 -10.882 -16.288  1.00  0.00           N  
ATOM    413  CA  GLY A  60      25.252 -10.833 -17.530  1.00  0.00           C  
ATOM    414  C   GLY A  60      26.615 -10.141 -17.466  1.00  0.00           C  
ATOM    415  O   GLY A  60      27.277 -10.089 -18.494  1.00  0.00           O  
ATOM    416  CEN GLY A  60      25.253 -10.833 -17.531  1.00  0.00           X  
ATOM    417  H   GLY A  60      23.792 -10.150 -16.159  1.00  0.00           H  
ATOM    418  N   SER A  61      27.073  -9.634 -16.313  1.00  0.00           N  
ATOM    419  CA  SER A  61      28.334  -8.874 -16.263  1.00  0.00           C  
ATOM    420  C   SER A  61      29.550  -9.740 -15.905  1.00  0.00           C  
ATOM    421  O   SER A  61      30.649  -9.221 -15.723  1.00  0.00           O  
ATOM    422  CB  SER A  61      28.204  -7.736 -15.269  1.00  0.00           C  
ATOM    423  CEN SER A  61      28.050  -7.467 -14.822  1.00  0.00           X  
ATOM    424  H   SER A  61      26.614  -9.888 -15.449  1.00  0.00           H  
ATOM    425  N   PRO A  62      29.412 -11.079 -15.814  1.00  0.00           N  
ATOM    426  CA  PRO A  62      30.489 -11.958 -15.383  1.00  0.00           C  
ATOM    427  C   PRO A  62      31.476 -12.114 -16.552  1.00  0.00           C  
ATOM    428  O   PRO A  62      31.488 -13.114 -17.259  1.00  0.00           O  
ATOM    429  CB  PRO A  62      29.793 -13.277 -15.006  1.00  0.00           C  
ATOM    430  CEN PRO A  62      28.313 -12.419 -15.517  1.00  0.00           X  
ATOM    431  N   GLY A  63      32.258 -11.067 -16.809  1.00  0.00           N  
ATOM    432  CA  GLY A  63      33.222 -11.021 -17.911  1.00  0.00           C  
ATOM    433  C   GLY A  63      34.668 -11.102 -17.440  1.00  0.00           C  
ATOM    434  O   GLY A  63      35.356 -10.093 -17.364  1.00  0.00           O  
ATOM    435  CEN GLY A  63      33.223 -11.021 -17.912  1.00  0.00           X  
ATOM    436  H   GLY A  63      32.090 -10.215 -16.295  1.00  0.00           H  
ATOM    437  N   SER A  64      35.146 -12.285 -17.079  1.00  0.00           N  
ATOM    438  CA  SER A  64      36.518 -12.415 -16.592  1.00  0.00           C  
ATOM    439  C   SER A  64      37.173 -13.543 -17.374  1.00  0.00           C  
ATOM    440  O   SER A  64      36.559 -14.595 -17.542  1.00  0.00           O  
ATOM    441  CB  SER A  64      36.549 -12.690 -15.101  1.00  0.00           C  
ATOM    442  CEN SER A  64      36.394 -12.882 -14.616  1.00  0.00           X  
ATOM    443  H   SER A  64      34.688 -13.115 -17.418  1.00  0.00           H  
ATOM    444  N   PRO A  65      38.385 -13.320 -17.911  1.00  0.00           N  
ATOM    445  CA  PRO A  65      39.078 -14.341 -18.666  1.00  0.00           C  
ATOM    446  C   PRO A  65      39.745 -15.278 -17.657  1.00  0.00           C  
ATOM    447  O   PRO A  65      40.278 -14.843 -16.640  1.00  0.00           O  
ATOM    448  CB  PRO A  65      40.088 -13.575 -19.537  1.00  0.00           C  
ATOM    449  CEN PRO A  65      39.412 -12.139 -18.721  1.00  0.00           X  
ATOM    450  N   ALA A  66      39.726 -16.581 -17.940  1.00  0.00           N  
ATOM    451  CA  ALA A  66      40.338 -17.537 -17.038  1.00  0.00           C  
ATOM    452  C   ALA A  66      41.816 -17.592 -17.432  1.00  0.00           C  
ATOM    453  O   ALA A  66      42.294 -18.537 -18.062  1.00  0.00           O  
ATOM    454  CB  ALA A  66      39.670 -18.901 -17.126  1.00  0.00           C  
ATOM    455  CEN ALA A  66      39.671 -18.901 -17.126  1.00  0.00           X  
ATOM    456  H   ALA A  66      39.512 -16.871 -18.885  1.00  0.00           H  
ATOM    457  N   GLY A  67      42.513 -16.496 -17.148  1.00  0.00           N  
ATOM    458  CA  GLY A  67      43.911 -16.333 -17.487  1.00  0.00           C  
ATOM    459  C   GLY A  67      44.708 -17.455 -16.840  1.00  0.00           C  
ATOM    460  O   GLY A  67      44.226 -18.116 -15.929  1.00  0.00           O  
ATOM    461  CEN GLY A  67      43.912 -16.332 -17.487  1.00  0.00           X  
ATOM    462  H   GLY A  67      42.052 -15.771 -16.620  1.00  0.00           H  
ATOM    463  N   SER A  68      45.909 -17.686 -17.357  1.00  0.00           N  
ATOM    464  CA  SER A  68      46.877 -18.664 -16.849  1.00  0.00           C  
ATOM    465  C   SER A  68      48.277 -18.170 -17.225  1.00  0.00           C  
ATOM    466  O   SER A  68      49.026 -18.894 -17.880  1.00  0.00           O  
ATOM    467  CB  SER A  68      46.611 -20.044 -17.419  1.00  0.00           C  
ATOM    468  CEN SER A  68      46.460 -20.426 -17.775  1.00  0.00           X  
ATOM    469  H   SER A  68      46.309 -16.906 -17.859  1.00  0.00           H  
ATOM    470  N   PRO A  69      48.656 -16.934 -16.862  1.00  0.00           N  
ATOM    471  CA  PRO A  69      49.974 -16.437 -17.211  1.00  0.00           C  
ATOM    472  C   PRO A  69      51.008 -17.436 -16.684  1.00  0.00           C  
ATOM    473  O   PRO A  69      50.935 -17.913 -15.552  1.00  0.00           O  
ATOM    474  CB  PRO A  69      50.069 -15.061 -16.530  1.00  0.00           C  
ATOM    475  CEN PRO A  69      48.432 -15.453 -15.939  1.00  0.00           X  
ATOM    476  N   THR A  70      51.967 -17.778 -17.535  1.00  0.00           N  
ATOM    477  CA  THR A  70      53.089 -18.641 -17.176  1.00  0.00           C  
ATOM    478  C   THR A  70      54.316 -17.755 -16.965  1.00  0.00           C  
ATOM    479  O   THR A  70      54.598 -16.874 -17.773  1.00  0.00           O  
ATOM    480  CB  THR A  70      53.384 -19.698 -18.256  1.00  0.00           C  
ATOM    481  CEN THR A  70      53.227 -20.158 -18.582  1.00  0.00           X  
ATOM    482  H   THR A  70      52.072 -17.254 -18.393  1.00  0.00           H  
ATOM    483  N   SER A  71      55.018 -17.966 -15.851  1.00  0.00           N  
ATOM    484  CA  SER A  71      56.230 -17.241 -15.482  1.00  0.00           C  
ATOM    485  C   SER A  71      57.409 -17.649 -16.362  1.00  0.00           C  
ATOM    486  O   SER A  71      57.714 -18.838 -16.420  1.00  0.00           O  
ATOM    487  CB  SER A  71      56.555 -17.480 -14.020  1.00  0.00           C  
ATOM    488  CEN SER A  71      56.597 -17.742 -13.545  1.00  0.00           X  
ATOM    489  H   SER A  71      54.694 -18.666 -15.201  1.00  0.00           H  
ATOM    490  N   THR A  72      58.115 -16.680 -16.950  1.00  0.00           N  
ATOM    491  CA  THR A  72      59.292 -16.955 -17.788  1.00  0.00           C  
ATOM    492  C   THR A  72      60.256 -15.765 -17.743  1.00  0.00           C  
ATOM    493  O   THR A  72      60.124 -14.820 -18.508  1.00  0.00           O  
ATOM    494  CB  THR A  72      58.903 -17.241 -19.250  1.00  0.00           C  
ATOM    495  CEN THR A  72      58.621 -17.555 -19.655  1.00  0.00           X  
ATOM    496  H   THR A  72      57.933 -15.721 -16.704  1.00  0.00           H  
ATOM    497  N   GLU A  73      61.168 -15.867 -16.777  1.00  0.00           N  
ATOM    498  CA  GLU A  73      62.283 -14.985 -16.388  1.00  0.00           C  
ATOM    499  C   GLU A  73      62.243 -13.447 -16.550  1.00  0.00           C  
ATOM    500  O   GLU A  73      62.125 -12.867 -17.624  1.00  0.00           O  
ATOM    501  CB  GLU A  73      63.522 -15.485 -17.133  1.00  0.00           C  
ATOM    502  CEN GLU A  73      64.926 -16.451 -17.182  1.00  0.00           X  
ATOM    503  H   GLU A  73      61.367 -16.826 -16.530  1.00  0.00           H  
ATOM    504  N   GLU A  74      62.417 -12.825 -15.378  1.00  0.00           N  
ATOM    505  CA  GLU A  74      62.481 -11.405 -15.038  1.00  0.00           C  
ATOM    506  C   GLU A  74      63.519 -10.595 -15.829  1.00  0.00           C  
ATOM    507  O   GLU A  74      64.584 -11.088 -16.199  1.00  0.00           O  
ATOM    508  CB  GLU A  74      62.758 -11.257 -13.541  1.00  0.00           C  
ATOM    509  CEN GLU A  74      62.193 -11.011 -11.952  1.00  0.00           X  
ATOM    510  H   GLU A  74      62.679 -13.423 -14.607  1.00  0.00           H  
ATOM    511  N   GLY A  75      63.257  -9.292 -15.951  1.00  0.00           N  
ATOM    512  CA  GLY A  75      64.135  -8.321 -16.596  1.00  0.00           C  
ATOM    513  C   GLY A  75      63.767  -6.913 -16.136  1.00  0.00           C  
ATOM    514  O   GLY A  75      62.641  -6.657 -15.720  1.00  0.00           O  
ATOM    515  CEN GLY A  75      64.135  -8.320 -16.597  1.00  0.00           X  
ATOM    516  H   GLY A  75      62.476  -8.919 -15.430  1.00  0.00           H  
ATOM    517  N   THR A  76      64.757  -6.030 -16.162  1.00  0.00           N  
ATOM    518  CA  THR A  76      64.739  -4.630 -15.732  1.00  0.00           C  
ATOM    519  C   THR A  76      64.493  -3.648 -16.891  1.00  0.00           C  
ATOM    520  O   THR A  76      64.943  -3.888 -18.004  1.00  0.00           O  
ATOM    521  CB  THR A  76      66.060  -4.252 -15.037  1.00  0.00           C  
ATOM    522  CEN THR A  76      66.460  -4.326 -14.617  1.00  0.00           X  
ATOM    523  H   THR A  76      65.650  -6.378 -16.482  1.00  0.00           H  
ATOM    524  N   SER A  77      63.807  -2.544 -16.561  1.00  0.00           N  
ATOM    525  CA  SER A  77      63.508  -1.310 -17.324  1.00  0.00           C  
ATOM    526  C   SER A  77      63.271  -1.344 -18.842  1.00  0.00           C  
ATOM    527  O   SER A  77      64.162  -1.712 -19.589  1.00  0.00           O  
ATOM    528  CB  SER A  77      64.635  -0.331 -17.058  1.00  0.00           C  
ATOM    529  CEN SER A  77      65.142  -0.149 -16.977  1.00  0.00           X  
ATOM    530  H   SER A  77      63.759  -2.389 -15.563  1.00  0.00           H  
ATOM    531  N   GLU A  78      62.187  -0.699 -19.298  1.00  0.00           N  
ATOM    532  CA  GLU A  78      61.885  -0.581 -20.741  1.00  0.00           C  
ATOM    533  C   GLU A  78      61.022   0.663 -21.027  1.00  0.00           C  
ATOM    534  O   GLU A  78      60.089   0.994 -20.301  1.00  0.00           O  
ATOM    535  CB  GLU A  78      61.176  -1.839 -21.246  1.00  0.00           C  
ATOM    536  CEN GLU A  78      61.229  -3.345 -22.042  1.00  0.00           X  
ATOM    537  H   GLU A  78      61.847   0.068 -18.741  1.00  0.00           H  
ATOM    538  N   SER A  79      61.365   1.384 -22.093  1.00  0.00           N  
ATOM    539  CA  SER A  79      60.658   2.574 -22.571  1.00  0.00           C  
ATOM    540  C   SER A  79      60.033   2.290 -23.937  1.00  0.00           C  
ATOM    541  O   SER A  79      60.721   1.755 -24.808  1.00  0.00           O  
ATOM    542  CB  SER A  79      61.602   3.758 -22.649  1.00  0.00           C  
ATOM    543  CEN SER A  79      62.064   4.036 -22.725  1.00  0.00           X  
ATOM    544  H   SER A  79      62.078   1.021 -22.710  1.00  0.00           H  
ATOM    545  N   ALA A  80      58.786   2.702 -24.164  1.00  0.00           N  
ATOM    546  CA  ALA A  80      58.110   2.527 -25.449  1.00  0.00           C  
ATOM    547  C   ALA A  80      57.639   3.894 -25.977  1.00  0.00           C  
ATOM    548  O   ALA A  80      57.276   4.791 -25.219  1.00  0.00           O  
ATOM    549  CB  ALA A  80      56.942   1.561 -25.313  1.00  0.00           C  
ATOM    550  CEN ALA A  80      56.942   1.562 -25.313  1.00  0.00           X  
ATOM    551  H   ALA A  80      58.320   3.268 -23.467  1.00  0.00           H  
ATOM    552  N   THR A  81      57.710   4.042 -27.296  1.00  0.00           N  
ATOM    553  CA  THR A  81      57.307   5.197 -28.107  1.00  0.00           C  
ATOM    554  C   THR A  81      55.783   5.403 -28.144  1.00  0.00           C  
ATOM    555  O   THR A  81      55.072   4.470 -28.518  1.00  0.00           O  
ATOM    556  CB  THR A  81      57.821   5.062 -29.552  1.00  0.00           C  
ATOM    557  CEN THR A  81      58.254   5.002 -29.940  1.00  0.00           X  
ATOM    558  H   THR A  81      57.991   3.234 -27.834  1.00  0.00           H  
ATOM    559  N   PRO A  82      55.267   6.612 -27.842  1.00  0.00           N  
ATOM    560  CA  PRO A  82      53.836   6.908 -27.884  1.00  0.00           C  
ATOM    561  C   PRO A  82      53.318   6.936 -29.332  1.00  0.00           C  
ATOM    562  O   PRO A  82      53.946   7.505 -30.224  1.00  0.00           O  
ATOM    563  CB  PRO A  82      53.718   8.279 -27.197  1.00  0.00           C  
ATOM    564  CEN PRO A  82      55.497   8.169 -27.099  1.00  0.00           X  
ATOM    565  N   GLU A  83      52.166   6.301 -29.559  1.00  0.00           N  
ATOM    566  CA  GLU A  83      51.450   6.286 -30.841  1.00  0.00           C  
ATOM    567  C   GLU A  83      50.441   7.441 -30.950  1.00  0.00           C  
ATOM    568  O   GLU A  83      49.684   7.750 -30.028  1.00  0.00           O  
ATOM    569  CB  GLU A  83      50.732   4.947 -31.032  1.00  0.00           C  
ATOM    570  CEN GLU A  83      50.679   3.384 -31.706  1.00  0.00           X  
ATOM    571  H   GLU A  83      51.715   5.844 -28.784  1.00  0.00           H  
ATOM    572  N   SER A  84      50.487   8.076 -32.118  1.00  0.00           N  
ATOM    573  CA  SER A  84      49.657   9.184 -32.585  1.00  0.00           C  
ATOM    574  C   SER A  84      48.397   8.720 -33.322  1.00  0.00           C  
ATOM    575  O   SER A  84      48.407   7.694 -33.993  1.00  0.00           O  
ATOM    576  CB  SER A  84      50.478  10.089 -33.482  1.00  0.00           C  
ATOM    577  CEN SER A  84      50.847  10.238 -33.853  1.00  0.00           X  
ATOM    578  H   SER A  84      51.138   7.692 -32.788  1.00  0.00           H  
ATOM    579  N   GLY A  85      47.341   9.549 -33.319  1.00  0.00           N  
ATOM    580  CA  GLY A  85      46.141   9.267 -34.121  1.00  0.00           C  
ATOM    581  C   GLY A  85      44.801   9.323 -33.371  1.00  0.00           C  
ATOM    582  O   GLY A  85      44.493   8.385 -32.641  1.00  0.00           O  
ATOM    583  CEN GLY A  85      46.141   9.267 -34.121  1.00  0.00           X  
ATOM    584  H   GLY A  85      47.435  10.456 -32.888  1.00  0.00           H  
ATOM    585  N   PRO A  86      43.968  10.363 -33.562  1.00  0.00           N  
ATOM    586  CA  PRO A  86      42.664  10.488 -32.906  1.00  0.00           C  
ATOM    587  C   PRO A  86      41.619   9.551 -33.540  1.00  0.00           C  
ATOM    588  O   PRO A  86      41.551   9.404 -34.761  1.00  0.00           O  
ATOM    589  CB  PRO A  86      42.300  11.971 -33.089  1.00  0.00           C  
ATOM    590  CEN PRO A  86      43.828  12.036 -34.008  1.00  0.00           X  
ATOM    591  N   GLY A  87      40.795   8.922 -32.697  1.00  0.00           N  
ATOM    592  CA  GLY A  87      39.680   8.056 -33.087  1.00  0.00           C  
ATOM    593  C   GLY A  87      38.369   8.830 -33.259  1.00  0.00           C  
ATOM    594  O   GLY A  87      38.201   9.933 -32.750  1.00  0.00           O  
ATOM    595  CEN GLY A  87      39.679   8.055 -33.087  1.00  0.00           X  
ATOM    596  H   GLY A  87      40.903   9.111 -31.712  1.00  0.00           H  
ATOM    597  N   THR A  88      37.460   8.221 -34.008  1.00  0.00           N  
ATOM    598  CA  THR A  88      36.087   8.614 -34.336  1.00  0.00           C  
ATOM    599  C   THR A  88      35.029   8.322 -33.265  1.00  0.00           C  
ATOM    600  O   THR A  88      34.778   7.166 -32.927  1.00  0.00           O  
ATOM    601  CB  THR A  88      35.638   7.929 -35.641  1.00  0.00           C  
ATOM    602  CEN THR A  88      35.704   7.815 -36.210  1.00  0.00           X  
ATOM    603  H   THR A  88      37.768   7.389 -34.490  1.00  0.00           H  
ATOM    604  N   SER A  89      34.326   9.376 -32.845  1.00  0.00           N  
ATOM    605  CA  SER A  89      33.236   9.375 -31.862  1.00  0.00           C  
ATOM    606  C   SER A  89      31.891   8.944 -32.459  1.00  0.00           C  
ATOM    607  O   SER A  89      31.589   9.233 -33.615  1.00  0.00           O  
ATOM    608  CB  SER A  89      33.109  10.753 -31.243  1.00  0.00           C  
ATOM    609  CEN SER A  89      33.112  11.296 -31.206  1.00  0.00           X  
ATOM    610  H   SER A  89      34.517  10.272 -33.272  1.00  0.00           H  
ATOM    611  N   THR A  90      31.035   8.316 -31.652  1.00  0.00           N  
ATOM    612  CA  THR A  90      29.665   7.943 -32.042  1.00  0.00           C  
ATOM    613  C   THR A  90      28.738   8.232 -30.866  1.00  0.00           C  
ATOM    614  O   THR A  90      29.169   8.295 -29.718  1.00  0.00           O  
ATOM    615  CB  THR A  90      29.549   6.460 -32.441  1.00  0.00           C  
ATOM    616  CEN THR A  90      29.690   6.006 -32.781  1.00  0.00           X  
ATOM    617  H   THR A  90      31.230   8.286 -30.662  1.00  0.00           H  
ATOM    618  N   GLU A  91      27.487   8.503 -31.217  1.00  0.00           N  
ATOM    619  CA  GLU A  91      26.323   8.760 -30.370  1.00  0.00           C  
ATOM    620  C   GLU A  91      25.691   7.461 -29.815  1.00  0.00           C  
ATOM    621  O   GLU A  91      25.699   6.433 -30.504  1.00  0.00           O  
ATOM    622  CB  GLU A  91      25.279   9.558 -31.153  1.00  0.00           C  
ATOM    623  CEN GLU A  91      24.552  11.046 -31.552  1.00  0.00           X  
ATOM    624  H   GLU A  91      27.303   8.599 -32.206  1.00  0.00           H  
ATOM    625  N   PRO A  92      25.137   7.476 -28.586  1.00  0.00           N  
ATOM    626  CA  PRO A  92      24.448   6.334 -27.987  1.00  0.00           C  
ATOM    627  C   PRO A  92      23.085   6.071 -28.644  1.00  0.00           C  
ATOM    628  O   PRO A  92      22.327   6.990 -28.928  1.00  0.00           O  
ATOM    629  CB  PRO A  92      24.309   6.726 -26.506  1.00  0.00           C  
ATOM    630  CEN PRO A  92      25.067   8.252 -27.037  1.00  0.00           X  
ATOM    631  N   SER A  93      22.744   4.797 -28.850  1.00  0.00           N  
ATOM    632  CA  SER A  93      21.441   4.401 -29.398  1.00  0.00           C  
ATOM    633  C   SER A  93      20.351   4.440 -28.324  1.00  0.00           C  
ATOM    634  O   SER A  93      20.593   4.127 -27.159  1.00  0.00           O  
ATOM    635  CB  SER A  93      21.529   3.015 -30.008  1.00  0.00           C  
ATOM    636  CEN SER A  93      21.686   2.499 -30.074  1.00  0.00           X  
ATOM    637  H   SER A  93      23.369   4.073 -28.525  1.00  0.00           H  
ATOM    638  N   GLU A  94      19.141   4.797 -28.746  1.00  0.00           N  
ATOM    639  CA  GLU A  94      17.919   4.815 -27.946  1.00  0.00           C  
ATOM    640  C   GLU A  94      17.317   3.405 -27.811  1.00  0.00           C  
ATOM    641  O   GLU A  94      17.181   2.666 -28.787  1.00  0.00           O  
ATOM    642  CB  GLU A  94      16.895   5.770 -28.563  1.00  0.00           C  
ATOM    643  CEN GLU A  94      16.135   7.295 -28.603  1.00  0.00           X  
ATOM    644  H   GLU A  94      19.045   5.077 -29.711  1.00  0.00           H  
ATOM    645  N   GLY A  95      16.917   3.029 -26.597  1.00  0.00           N  
ATOM    646  CA  GLY A  95      16.289   1.743 -26.289  1.00  0.00           C  
ATOM    647  C   GLY A  95      15.145   1.932 -25.296  1.00  0.00           C  
ATOM    648  O   GLY A  95      15.147   1.330 -24.228  1.00  0.00           O  
ATOM    649  CEN GLY A  95      16.289   1.743 -26.289  1.00  0.00           X  
ATOM    650  H   GLY A  95      17.014   3.694 -25.844  1.00  0.00           H  
ATOM    651  N   SER A  96      14.174   2.775 -25.648  1.00  0.00           N  
ATOM    652  CA  SER A  96      12.973   3.040 -24.853  1.00  0.00           C  
ATOM    653  C   SER A  96      11.991   1.863 -24.916  1.00  0.00           C  
ATOM    654  O   SER A  96      11.972   1.171 -25.928  1.00  0.00           O  
ATOM    655  CB  SER A  96      12.302   4.313 -25.331  1.00  0.00           C  
ATOM    656  CEN SER A  96      12.130   4.699 -25.674  1.00  0.00           X  
ATOM    657  H   SER A  96      14.231   3.181 -26.572  1.00  0.00           H  
ATOM    658  N   ALA A  97      11.136   1.686 -23.901  1.00  0.00           N  
ATOM    659  CA  ALA A  97      10.085   0.650 -23.865  1.00  0.00           C  
ATOM    660  C   ALA A  97       9.112   0.850 -22.674  1.00  0.00           C  
ATOM    661  O   ALA A  97       9.322   0.274 -21.604  1.00  0.00           O  
ATOM    662  CB  ALA A  97      10.719  -0.732 -23.808  1.00  0.00           C  
ATOM    663  CEN ALA A  97      10.718  -0.731 -23.807  1.00  0.00           X  
ATOM    664  H   ALA A  97      11.045   2.447 -23.244  1.00  0.00           H  
ATOM    665  N   PRO A  98       8.015   1.611 -22.839  1.00  0.00           N  
ATOM    666  CA  PRO A  98       7.035   1.862 -21.782  1.00  0.00           C  
ATOM    667  C   PRO A  98       6.288   0.568 -21.405  1.00  0.00           C  
ATOM    668  O   PRO A  98       6.117  -0.331 -22.224  1.00  0.00           O  
ATOM    669  CB  PRO A  98       6.099   2.922 -22.385  1.00  0.00           C  
ATOM    670  CEN PRO A  98       7.125   2.729 -23.832  1.00  0.00           X  
ATOM    671  N   GLY A  99       5.823   0.481 -20.158  1.00  0.00           N  
ATOM    672  CA  GLY A  99       5.080  -0.673 -19.654  1.00  0.00           C  
ATOM    673  C   GLY A  99       3.706  -0.247 -19.134  1.00  0.00           C  
ATOM    674  O   GLY A  99       3.621   0.653 -18.303  1.00  0.00           O  
ATOM    675  CEN GLY A  99       5.079  -0.674 -19.653  1.00  0.00           X  
ATOM    676  H   GLY A  99       5.880   1.298 -19.569  1.00  0.00           H  
ATOM    677  N   SER A 100       2.637  -0.891 -19.601  1.00  0.00           N  
ATOM    678  CA  SER A 100       1.260  -0.584 -19.197  1.00  0.00           C  
ATOM    679  C   SER A 100       0.727  -1.656 -18.239  1.00  0.00           C  
ATOM    680  O   SER A 100       0.960  -2.842 -18.482  1.00  0.00           O  
ATOM    681  CB  SER A 100       0.367  -0.469 -20.417  1.00  0.00           C  
ATOM    682  CEN SER A 100       0.170  -0.570 -20.914  1.00  0.00           X  
ATOM    683  H   SER A 100       2.780  -1.668 -20.229  1.00  0.00           H  
ATOM    684  N   PRO A 101      -0.060  -1.306 -17.206  1.00  0.00           N  
ATOM    685  CA  PRO A 101      -0.638  -2.292 -16.310  1.00  0.00           C  
ATOM    686  C   PRO A 101      -1.781  -3.036 -17.017  1.00  0.00           C  
ATOM    687  O   PRO A 101      -2.540  -2.469 -17.801  1.00  0.00           O  
ATOM    688  CB  PRO A 101      -1.126  -1.468 -15.106  1.00  0.00           C  
ATOM    689  CEN PRO A 101      -0.538  -0.080 -16.061  1.00  0.00           X  
ATOM    690  N   ALA A 102      -1.896  -4.324 -16.713  1.00  0.00           N  
ATOM    691  CA  ALA A 102      -2.968  -5.178 -17.201  1.00  0.00           C  
ATOM    692  C   ALA A 102      -4.290  -4.760 -16.532  1.00  0.00           C  
ATOM    693  O   ALA A 102      -4.291  -4.305 -15.389  1.00  0.00           O  
ATOM    694  CB  ALA A 102      -2.652  -6.643 -16.935  1.00  0.00           C  
ATOM    695  CEN ALA A 102      -2.653  -6.642 -16.935  1.00  0.00           X  
ATOM    696  H   ALA A 102      -1.353  -4.674 -15.938  1.00  0.00           H  
ATOM    697  N   GLY A 103      -5.409  -4.908 -17.241  1.00  0.00           N  
ATOM    698  CA  GLY A 103      -6.755  -4.644 -16.734  1.00  0.00           C  
ATOM    699  C   GLY A 103      -7.781  -5.162 -17.735  1.00  0.00           C  
ATOM    700  O   GLY A 103      -7.641  -4.949 -18.935  1.00  0.00           O  
ATOM    701  CEN GLY A 103      -6.756  -4.644 -16.734  1.00  0.00           X  
ATOM    702  H   GLY A 103      -5.341  -5.293 -18.171  1.00  0.00           H  
ATOM    703  N   SER A 104      -8.764  -5.902 -17.233  1.00  0.00           N  
ATOM    704  CA  SER A 104      -9.870  -6.506 -17.976  1.00  0.00           C  
ATOM    705  C   SER A 104     -10.816  -5.480 -18.635  1.00  0.00           C  
ATOM    706  O   SER A 104     -11.191  -4.506 -17.985  1.00  0.00           O  
ATOM    707  CB  SER A 104     -10.655  -7.413 -17.049  1.00  0.00           C  
ATOM    708  CEN SER A 104     -10.890  -7.592 -16.592  1.00  0.00           X  
ATOM    709  H   SER A 104      -8.705  -6.154 -16.258  1.00  0.00           H  
ATOM    710  N   PRO A 105     -11.272  -5.724 -19.879  1.00  0.00           N  
ATOM    711  CA  PRO A 105     -12.248  -4.882 -20.561  1.00  0.00           C  
ATOM    712  C   PRO A 105     -13.620  -4.978 -19.881  1.00  0.00           C  
ATOM    713  O   PRO A 105     -13.927  -5.965 -19.216  1.00  0.00           O  
ATOM    714  CB  PRO A 105     -12.271  -5.425 -22.000  1.00  0.00           C  
ATOM    715  CEN PRO A 105     -11.104  -6.617 -21.365  1.00  0.00           X  
ATOM    716  N   THR A 106     -14.471  -3.970 -20.060  1.00  0.00           N  
ATOM    717  CA  THR A 106     -15.841  -3.989 -19.535  1.00  0.00           C  
ATOM    718  C   THR A 106     -16.757  -3.278 -20.525  1.00  0.00           C  
ATOM    719  O   THR A 106     -16.382  -2.264 -21.103  1.00  0.00           O  
ATOM    720  CB  THR A 106     -15.947  -3.312 -18.156  1.00  0.00           C  
ATOM    721  CEN THR A 106     -15.806  -3.273 -17.590  1.00  0.00           X  
ATOM    722  H   THR A 106     -14.217  -3.209 -20.671  1.00  0.00           H  
ATOM    723  N   SER A 107     -17.957  -3.834 -20.718  1.00  0.00           N  
ATOM    724  CA  SER A 107     -18.981  -3.297 -21.619  1.00  0.00           C  
ATOM    725  C   SER A 107     -19.649  -2.078 -20.986  1.00  0.00           C  
ATOM    726  O   SER A 107     -19.754  -2.015 -19.765  1.00  0.00           O  
ATOM    727  CB  SER A 107     -20.011  -4.360 -21.946  1.00  0.00           C  
ATOM    728  CEN SER A 107     -20.337  -4.790 -21.877  1.00  0.00           X  
ATOM    729  H   SER A 107     -18.251  -4.566 -20.087  1.00  0.00           H  
ATOM    730  N   THR A 108     -20.151  -1.168 -21.819  1.00  0.00           N  
ATOM    731  CA  THR A 108     -20.900   0.014 -21.378  1.00  0.00           C  
ATOM    732  C   THR A 108     -22.040   0.260 -22.364  1.00  0.00           C  
ATOM    733  O   THR A 108     -21.964  -0.118 -23.531  1.00  0.00           O  
ATOM    734  CB  THR A 108     -20.013   1.270 -21.287  1.00  0.00           C  
ATOM    735  CEN THR A 108     -19.559   1.563 -21.066  1.00  0.00           X  
ATOM    736  H   THR A 108     -20.227  -1.393 -22.802  1.00  0.00           H  
ATOM    737  N   GLU A 109     -23.109   0.805 -21.807  1.00  0.00           N  
ATOM    738  CA  GLU A 109     -24.351   1.265 -22.412  1.00  0.00           C  
ATOM    739  C   GLU A 109     -24.322   2.596 -23.179  1.00  0.00           C  
ATOM    740  O   GLU A 109     -23.724   3.596 -22.784  1.00  0.00           O  
ATOM    741  CB  GLU A 109     -25.416   1.352 -21.316  1.00  0.00           C  
ATOM    742  CEN GLU A 109     -26.721   0.660 -20.467  1.00  0.00           X  
ATOM    743  H   GLU A 109     -23.181   0.696 -20.805  1.00  0.00           H  
ATOM    744  N   GLU A 110     -25.028   2.531 -24.305  1.00  0.00           N  
ATOM    745  CA  GLU A 110     -25.332   3.534 -25.316  1.00  0.00           C  
ATOM    746  C   GLU A 110     -26.346   4.608 -24.877  1.00  0.00           C  
ATOM    747  O   GLU A 110     -27.447   4.317 -24.406  1.00  0.00           O  
ATOM    748  CB  GLU A 110     -25.843   2.836 -26.578  1.00  0.00           C  
ATOM    749  CEN GLU A 110     -25.556   2.199 -28.132  1.00  0.00           X  
ATOM    750  H   GLU A 110     -25.527   1.666 -24.443  1.00  0.00           H  
ATOM    751  N   GLY A 111     -26.001   5.871 -25.141  1.00  0.00           N  
ATOM    752  CA  GLY A 111     -26.841   7.040 -24.887  1.00  0.00           C  
ATOM    753  C   GLY A 111     -26.149   8.325 -25.345  1.00  0.00           C  
ATOM    754  O   GLY A 111     -25.516   9.005 -24.552  1.00  0.00           O  
ATOM    755  CEN GLY A 111     -26.842   7.041 -24.887  1.00  0.00           X  
ATOM    756  H   GLY A 111     -25.118   6.034 -25.604  1.00  0.00           H  
ATOM    757  N   THR A 112     -26.261   8.596 -26.645  1.00  0.00           N  
ATOM    758  CA  THR A 112     -25.900   9.803 -27.412  1.00  0.00           C  
ATOM    759  C   THR A 112     -25.300  11.028 -26.694  1.00  0.00           C  
ATOM    760  O   THR A 112     -25.909  12.094 -26.603  1.00  0.00           O  
ATOM    761  CB  THR A 112     -27.142  10.299 -28.174  1.00  0.00           C  
ATOM    762  CEN THR A 112     -27.585  10.215 -28.547  1.00  0.00           X  
ATOM    763  H   THR A 112     -26.977   8.052 -27.108  1.00  0.00           H  
ATOM    764  N   SER A 113     -24.005  10.914 -26.368  1.00  0.00           N  
ATOM    765  CA  SER A 113     -23.187  11.932 -25.689  1.00  0.00           C  
ATOM    766  C   SER A 113     -22.807  13.090 -26.613  1.00  0.00           C  
ATOM    767  O   SER A 113     -22.476  12.874 -27.778  1.00  0.00           O  
ATOM    768  CB  SER A 113     -21.936  11.292 -25.120  1.00  0.00           C  
ATOM    769  CEN SER A 113     -21.508  10.958 -25.081  1.00  0.00           X  
ATOM    770  H   SER A 113     -23.512  10.101 -26.704  1.00  0.00           H  
ATOM    771  N   THR A 114     -22.729  14.299 -26.061  1.00  0.00           N  
ATOM    772  CA  THR A 114     -22.267  15.482 -26.796  1.00  0.00           C  
ATOM    773  C   THR A 114     -21.295  16.236 -25.891  1.00  0.00           C  
ATOM    774  O   THR A 114     -21.431  16.210 -24.672  1.00  0.00           O  
ATOM    775  CB  THR A 114     -23.424  16.409 -27.212  1.00  0.00           C  
ATOM    776  CEN THR A 114     -23.919  16.514 -27.504  1.00  0.00           X  
ATOM    777  H   THR A 114     -22.730  14.365 -25.053  1.00  0.00           H  
ATOM    778  N   GLU A 115     -20.284  16.841 -26.500  1.00  0.00           N  
ATOM    779  CA  GLU A 115     -19.223  17.614 -25.857  1.00  0.00           C  
ATOM    780  C   GLU A 115     -19.700  19.065 -25.629  1.00  0.00           C  
ATOM    781  O   GLU A 115     -20.235  19.672 -26.560  1.00  0.00           O  
ATOM    782  CB  GLU A 115     -17.948  17.589 -26.703  1.00  0.00           C  
ATOM    783  CEN GLU A 115     -16.399  16.956 -27.020  1.00  0.00           X  
ATOM    784  H   GLU A 115     -20.281  16.864 -27.512  1.00  0.00           H  
ATOM    785  N   PRO A 116     -19.555  19.644 -24.425  1.00  0.00           N  
ATOM    786  CA  PRO A 116     -19.882  21.044 -24.196  1.00  0.00           C  
ATOM    787  C   PRO A 116     -18.938  21.952 -25.000  1.00  0.00           C  
ATOM    788  O   PRO A 116     -17.855  21.547 -25.415  1.00  0.00           O  
ATOM    789  CB  PRO A 116     -19.719  21.225 -22.677  1.00  0.00           C  
ATOM    790  CEN PRO A 116     -19.214  19.514 -22.721  1.00  0.00           X  
ATOM    791  N   SER A 117     -19.388  23.187 -25.207  1.00  0.00           N  
ATOM    792  CA  SER A 117     -18.658  24.293 -25.823  1.00  0.00           C  
ATOM    793  C   SER A 117     -17.601  24.955 -24.928  1.00  0.00           C  
ATOM    794  O   SER A 117     -17.791  25.168 -23.731  1.00  0.00           O  
ATOM    795  CB  SER A 117     -19.652  25.338 -26.290  1.00  0.00           C  
ATOM    796  CEN SER A 117     -20.095  25.654 -26.290  1.00  0.00           X  
ATOM    797  H   SER A 117     -20.362  23.364 -25.011  1.00  0.00           H  
ATOM    798  N   GLU A 118     -16.511  25.345 -25.584  1.00  0.00           N  
ATOM    799  CA  GLU A 118     -15.329  26.028 -25.069  1.00  0.00           C  
ATOM    800  C   GLU A 118     -15.561  27.530 -24.811  1.00  0.00           C  
ATOM    801  O   GLU A 118     -16.189  28.232 -25.606  1.00  0.00           O  
ATOM    802  CB  GLU A 118     -14.161  25.842 -26.040  1.00  0.00           C  
ATOM    803  CEN GLU A 118     -12.740  25.023 -26.501  1.00  0.00           X  
ATOM    804  H   GLU A 118     -16.484  25.137 -26.574  1.00  0.00           H  
ATOM    805  N   GLY A 119     -14.980  28.050 -23.727  1.00  0.00           N  
ATOM    806  CA  GLY A 119     -15.010  29.468 -23.361  1.00  0.00           C  
ATOM    807  C   GLY A 119     -13.615  29.937 -22.958  1.00  0.00           C  
ATOM    808  O   GLY A 119     -13.271  29.946 -21.782  1.00  0.00           O  
ATOM    809  CEN GLY A 119     -15.010  29.469 -23.360  1.00  0.00           X  
ATOM    810  H   GLY A 119     -14.422  27.436 -23.151  1.00  0.00           H  
ATOM    811  N   SER A 120     -12.799  30.303 -23.948  1.00  0.00           N  
ATOM    812  CA  SER A 120     -11.404  30.732 -23.780  1.00  0.00           C  
ATOM    813  C   SER A 120     -11.313  32.077 -23.060  1.00  0.00           C  
ATOM    814  O   SER A 120     -11.870  33.052 -23.559  1.00  0.00           O  
ATOM    815  CB  SER A 120     -10.717  30.812 -25.129  1.00  0.00           C  
ATOM    816  CEN SER A 120     -10.653  30.899 -25.662  1.00  0.00           X  
ATOM    817  H   SER A 120     -13.204  30.389 -24.870  1.00  0.00           H  
ATOM    818  N   ALA A 121     -10.533  32.165 -21.977  1.00  0.00           N  
ATOM    819  CA  ALA A 121     -10.280  33.420 -21.253  1.00  0.00           C  
ATOM    820  C   ALA A 121      -8.972  33.346 -20.432  1.00  0.00           C  
ATOM    821  O   ALA A 121      -9.004  33.469 -19.207  1.00  0.00           O  
ATOM    822  CB  ALA A 121     -11.460  33.751 -20.351  1.00  0.00           C  
ATOM    823  CEN ALA A 121     -11.459  33.751 -20.351  1.00  0.00           X  
ATOM    824  H   ALA A 121      -9.925  31.386 -21.775  1.00  0.00           H  
ATOM    825  N   PRO A 122      -7.806  33.169 -21.076  1.00  0.00           N  
ATOM    826  CA  PRO A 122      -6.528  33.010 -20.393  1.00  0.00           C  
ATOM    827  C   PRO A 122      -6.060  34.325 -19.751  1.00  0.00           C  
ATOM    828  O   PRO A 122      -6.249  35.401 -20.316  1.00  0.00           O  
ATOM    829  CB  PRO A 122      -5.575  32.534 -21.502  1.00  0.00           C  
ATOM    830  CEN PRO A 122      -7.003  32.741 -22.554  1.00  0.00           X  
ATOM    831  N   GLY A 123      -5.350  34.222 -18.625  1.00  0.00           N  
ATOM    832  CA  GLY A 123      -4.739  35.384 -17.984  1.00  0.00           C  
ATOM    833  C   GLY A 123      -5.163  35.644 -16.544  1.00  0.00           C  
ATOM    834  O   GLY A 123      -6.208  36.233 -16.307  1.00  0.00           O  
ATOM    835  CEN GLY A 123      -4.739  35.384 -17.983  1.00  0.00           X  
ATOM    836  H   GLY A 123      -5.030  33.305 -18.351  1.00  0.00           H  
ATOM    837  N   THR A 124      -4.265  35.361 -15.601  1.00  0.00           N  
ATOM    838  CA  THR A 124      -4.506  35.607 -14.175  1.00  0.00           C  
ATOM    839  C   THR A 124      -3.254  36.261 -13.590  1.00  0.00           C  
ATOM    840  O   THR A 124      -2.136  35.797 -13.774  1.00  0.00           O  
ATOM    841  CB  THR A 124      -4.831  34.316 -13.401  1.00  0.00           C  
ATOM    842  CEN THR A 124      -5.164  33.846 -13.302  1.00  0.00           X  
ATOM    843  H   THR A 124      -3.294  35.270 -15.865  1.00  0.00           H  
ATOM    844  N   SER A 125      -3.444  37.408 -12.938  1.00  0.00           N  
ATOM    845  CA  SER A 125      -2.389  38.198 -12.315  1.00  0.00           C  
ATOM    846  C   SER A 125      -2.967  38.715 -11.002  1.00  0.00           C  
ATOM    847  O   SER A 125      -4.180  38.858 -10.898  1.00  0.00           O  
ATOM    848  CB  SER A 125      -1.937  39.332 -13.213  1.00  0.00           C  
ATOM    849  CEN SER A 125      -1.966  39.728 -13.586  1.00  0.00           X  
ATOM    850  H   SER A 125      -4.392  37.662 -12.697  1.00  0.00           H  
ATOM    851  N   THR A 126      -2.122  38.942  -9.996  1.00  0.00           N  
ATOM    852  CA  THR A 126      -2.541  39.538  -8.722  1.00  0.00           C  
ATOM    853  C   THR A 126      -1.595  40.686  -8.404  1.00  0.00           C  
ATOM    854  O   THR A 126      -0.375  40.540  -8.451  1.00  0.00           O  
ATOM    855  CB  THR A 126      -2.534  38.524  -7.564  1.00  0.00           C  
ATOM    856  CEN THR A 126      -2.723  38.032  -7.310  1.00  0.00           X  
ATOM    857  H   THR A 126      -1.130  38.791 -10.138  1.00  0.00           H  
ATOM    858  N   GLU A 127      -2.194  41.840  -8.145  1.00  0.00           N  
ATOM    859  CA  GLU A 127      -1.561  43.120  -7.843  1.00  0.00           C  
ATOM    860  C   GLU A 127      -1.241  43.235  -6.333  1.00  0.00           C  
ATOM    861  O   GLU A 127      -2.091  42.883  -5.507  1.00  0.00           O  
ATOM    862  CB  GLU A 127      -2.461  44.274  -8.290  1.00  0.00           C  
ATOM    863  CEN GLU A 127      -2.873  45.467  -9.435  1.00  0.00           X  
ATOM    864  H   GLU A 127      -3.204  41.841  -8.108  1.00  0.00           H  
ATOM    865  N   PRO A 128      -0.042  43.701  -5.935  1.00  0.00           N  
ATOM    866  CA  PRO A 128       0.322  43.901  -4.533  1.00  0.00           C  
ATOM    867  C   PRO A 128      -0.368  45.144  -3.946  1.00  0.00           C  
ATOM    868  O   PRO A 128      -0.385  46.209  -4.560  1.00  0.00           O  
ATOM    869  CB  PRO A 128       1.852  44.047  -4.563  1.00  0.00           C  
ATOM    870  CEN PRO A 128       1.640  43.901  -6.329  1.00  0.00           X  
ATOM    871  N   SER A 129      -0.916  45.025  -2.733  1.00  0.00           N  
ATOM    872  CA  SER A 129      -1.539  46.137  -2.010  1.00  0.00           C  
ATOM    873  C   SER A 129      -0.563  46.835  -1.049  1.00  0.00           C  
ATOM    874  O   SER A 129       0.293  46.204  -0.433  1.00  0.00           O  
ATOM    875  CB  SER A 129      -2.751  45.635  -1.249  1.00  0.00           C  
ATOM    876  CEN SER A 129      -3.066  45.300  -0.959  1.00  0.00           X  
ATOM    877  H   SER A 129      -0.938  44.112  -2.303  1.00  0.00           H  
ATOM    878  N   GLU A 130      -0.769  48.145  -0.922  1.00  0.00           N  
ATOM    879  CA  GLU A 130      -0.163  49.060   0.058  1.00  0.00           C  
ATOM    880  C   GLU A 130       1.305  48.849   0.497  1.00  0.00           C  
ATOM    881  O   GLU A 130       1.635  48.141   1.442  1.00  0.00           O  
ATOM    882  CB  GLU A 130      -1.040  49.052   1.312  1.00  0.00           C  
ATOM    883  CEN GLU A 130      -2.300  49.730   2.238  1.00  0.00           X  
ATOM    884  H   GLU A 130      -1.692  48.429  -1.216  1.00  0.00           H  
ATOM    885  N   GLY A 131       2.183  49.645  -0.124  1.00  0.00           N  
ATOM    886  CA  GLY A 131       3.500  49.904   0.473  1.00  0.00           C  
ATOM    887  C   GLY A 131       4.492  48.740   0.517  1.00  0.00           C  
ATOM    888  O   GLY A 131       5.316  48.627   1.418  1.00  0.00           O  
ATOM    889  CEN GLY A 131       3.500  49.905   0.474  1.00  0.00           X  
ATOM    890  H   GLY A 131       1.762  50.475  -0.515  1.00  0.00           H  
ATOM    891  N   SER A 132       4.478  47.940  -0.547  1.00  0.00           N  
ATOM    892  CA  SER A 132       5.312  46.753  -0.743  1.00  0.00           C  
ATOM    893  C   SER A 132       6.782  47.096  -1.016  1.00  0.00           C  
ATOM    894  O   SER A 132       7.066  48.046  -1.743  1.00  0.00           O  
ATOM    895  CB  SER A 132       4.753  45.920  -1.880  1.00  0.00           C  
ATOM    896  CEN SER A 132       4.514  45.803  -2.354  1.00  0.00           X  
ATOM    897  H   SER A 132       3.875  48.196  -1.314  1.00  0.00           H  
ATOM    898  N   ALA A 133       7.714  46.264  -0.540  1.00  0.00           N  
ATOM    899  CA  ALA A 133       9.145  46.429  -0.816  1.00  0.00           C  
ATOM    900  C   ALA A 133       9.882  45.074  -0.849  1.00  0.00           C  
ATOM    901  O   ALA A 133      10.000  44.412   0.182  1.00  0.00           O  
ATOM    902  CB  ALA A 133       9.773  47.352   0.218  1.00  0.00           C  
ATOM    903  CEN ALA A 133       9.773  47.351   0.217  1.00  0.00           X  
ATOM    904  H   ALA A 133       7.415  45.405  -0.104  1.00  0.00           H  
ATOM    905  N   PRO A 134      10.457  44.672  -1.995  1.00  0.00           N  
ATOM    906  CA  PRO A 134      11.058  43.357  -2.144  1.00  0.00           C  
ATOM    907  C   PRO A 134      12.532  43.443  -1.733  1.00  0.00           C  
ATOM    908  O   PRO A 134      13.438  43.422  -2.562  1.00  0.00           O  
ATOM    909  CB  PRO A 134      10.874  43.010  -3.631  1.00  0.00           C  
ATOM    910  CEN PRO A 134      10.119  44.626  -3.717  1.00  0.00           X  
ATOM    911  N   GLY A 135      12.771  43.564  -0.430  1.00  0.00           N  
ATOM    912  CA  GLY A 135      14.118  43.619   0.116  1.00  0.00           C  
ATOM    913  C   GLY A 135      14.643  42.201   0.291  1.00  0.00           C  
ATOM    914  O   GLY A 135      13.868  41.317   0.641  1.00  0.00           O  
ATOM    915  CEN GLY A 135      14.119  43.619   0.117  1.00  0.00           X  
ATOM    916  H   GLY A 135      12.018  43.355   0.212  1.00  0.00           H  
ATOM    917  N   THR A 136      15.940  41.984   0.093  1.00  0.00           N  
ATOM    918  CA  THR A 136      16.559  40.669   0.304  1.00  0.00           C  
ATOM    919  C   THR A 136      17.771  40.834   1.205  1.00  0.00           C  
ATOM    920  O   THR A 136      18.795  41.389   0.809  1.00  0.00           O  
ATOM    921  CB  THR A 136      16.990  40.005  -1.017  1.00  0.00           C  
ATOM    922  CEN THR A 136      16.869  39.784  -1.544  1.00  0.00           X  
ATOM    923  H   THR A 136      16.557  42.775  -0.024  1.00  0.00           H  
ATOM    924  N   SER A 137      17.590  40.383   2.440  1.00  0.00           N  
ATOM    925  CA  SER A 137      18.548  40.397   3.538  1.00  0.00           C  
ATOM    926  C   SER A 137      19.168  39.014   3.771  1.00  0.00           C  
ATOM    927  O   SER A 137      18.483  38.000   3.680  1.00  0.00           O  
ATOM    928  CB  SER A 137      17.874  40.895   4.802  1.00  0.00           C  
ATOM    929  CEN SER A 137      17.484  40.972   5.173  1.00  0.00           X  
ATOM    930  H   SER A 137      16.721  39.908   2.639  1.00  0.00           H  
ATOM    931  N   GLU A 138      20.439  39.042   4.188  1.00  0.00           N  
ATOM    932  CA  GLU A 138      21.266  37.917   4.678  1.00  0.00           C  
ATOM    933  C   GLU A 138      21.893  36.966   3.646  1.00  0.00           C  
ATOM    934  O   GLU A 138      22.105  35.776   3.850  1.00  0.00           O  
ATOM    935  CB  GLU A 138      20.425  37.082   5.646  1.00  0.00           C  
ATOM    936  CEN GLU A 138      19.948  36.700   7.237  1.00  0.00           X  
ATOM    937  H   GLU A 138      20.819  39.961   4.356  1.00  0.00           H  
ATOM    938  N   SER A 139      22.261  37.571   2.516  1.00  0.00           N  
ATOM    939  CA  SER A 139      22.930  36.918   1.379  1.00  0.00           C  
ATOM    940  C   SER A 139      24.396  36.473   1.542  1.00  0.00           C  
ATOM    941  O   SER A 139      25.249  37.259   1.953  1.00  0.00           O  
ATOM    942  CB  SER A 139      22.838  37.848   0.186  1.00  0.00           C  
ATOM    943  CEN SER A 139      22.836  38.313  -0.097  1.00  0.00           X  
ATOM    944  H   SER A 139      22.691  38.470   2.677  1.00  0.00           H  
ATOM    945  N   ALA A 140      24.731  35.293   1.014  1.00  0.00           N  
ATOM    946  CA  ALA A 140      26.087  34.750   1.069  1.00  0.00           C  
ATOM    947  C   ALA A 140      26.344  33.882  -0.174  1.00  0.00           C  
ATOM    948  O   ALA A 140      25.429  33.402  -0.837  1.00  0.00           O  
ATOM    949  CB  ALA A 140      26.296  33.952   2.347  1.00  0.00           C  
ATOM    950  CEN ALA A 140      26.296  33.952   2.346  1.00  0.00           X  
ATOM    951  H   ALA A 140      24.104  34.873   0.345  1.00  0.00           H  
ATOM    952  N   THR A 141      27.626  33.792  -0.504  1.00  0.00           N  
ATOM    953  CA  THR A 141      28.314  33.037  -1.559  1.00  0.00           C  
ATOM    954  C   THR A 141      29.089  31.786  -1.101  1.00  0.00           C  
ATOM    955  O   THR A 141      29.626  31.771   0.003  1.00  0.00           O  
ATOM    956  CB  THR A 141      29.297  33.954  -2.310  1.00  0.00           C  
ATOM    957  CEN THR A 141      29.416  34.433  -2.623  1.00  0.00           X  
ATOM    958  H   THR A 141      28.249  34.391   0.017  1.00  0.00           H  
ATOM    959  N   PRO A 142      29.171  30.745  -1.962  1.00  0.00           N  
ATOM    960  CA  PRO A 142      29.909  29.508  -1.709  1.00  0.00           C  
ATOM    961  C   PRO A 142      31.428  29.662  -1.895  1.00  0.00           C  
ATOM    962  O   PRO A 142      31.891  30.389  -2.772  1.00  0.00           O  
ATOM    963  CB  PRO A 142      29.307  28.518  -2.720  1.00  0.00           C  
ATOM    964  CEN PRO A 142      28.369  29.937  -3.261  1.00  0.00           X  
ATOM    965  N   GLU A 143      32.199  28.905  -1.113  1.00  0.00           N  
ATOM    966  CA  GLU A 143      33.659  28.840  -1.220  1.00  0.00           C  
ATOM    967  C   GLU A 143      34.068  27.657  -2.104  1.00  0.00           C  
ATOM    968  O   GLU A 143      33.570  26.536  -1.985  1.00  0.00           O  
ATOM    969  CB  GLU A 143      34.301  28.719   0.164  1.00  0.00           C  
ATOM    970  CEN GLU A 143      35.090  29.435   1.494  1.00  0.00           X  
ATOM    971  H   GLU A 143      31.758  28.213  -0.526  1.00  0.00           H  
ATOM    972  N   SER A 144      34.955  27.968  -3.041  1.00  0.00           N  
ATOM    973  CA  SER A 144      35.566  27.065  -4.005  1.00  0.00           C  
ATOM    974  C   SER A 144      36.564  26.120  -3.339  1.00  0.00           C  
ATOM    975  O   SER A 144      37.247  26.500  -2.392  1.00  0.00           O  
ATOM    976  CB  SER A 144      36.245  27.863  -5.101  1.00  0.00           C  
ATOM    977  CEN SER A 144      36.523  28.265  -5.338  1.00  0.00           X  
ATOM    978  H   SER A 144      35.258  28.935  -3.063  1.00  0.00           H  
ATOM    979  N   GLY A 145      36.731  24.921  -3.895  1.00  0.00           N  
ATOM    980  CA  GLY A 145      37.711  23.946  -3.423  1.00  0.00           C  
ATOM    981  C   GLY A 145      38.056  22.970  -4.550  1.00  0.00           C  
ATOM    982  O   GLY A 145      37.173  22.676  -5.357  1.00  0.00           O  
ATOM    983  CEN GLY A 145      37.712  23.945  -3.423  1.00  0.00           X  
ATOM    984  H   GLY A 145      36.220  24.701  -4.738  1.00  0.00           H  
ATOM    985  N   PRO A 146      39.298  22.457  -4.644  1.00  0.00           N  
ATOM    986  CA  PRO A 146      39.691  21.541  -5.709  1.00  0.00           C  
ATOM    987  C   PRO A 146      39.044  20.177  -5.436  1.00  0.00           C  
ATOM    988  O   PRO A 146      39.665  19.269  -4.883  1.00  0.00           O  
ATOM    989  CB  PRO A 146      41.227  21.497  -5.640  1.00  0.00           C  
ATOM    990  CEN PRO A 146      41.007  22.613  -4.265  1.00  0.00           X  
ATOM    991  N   GLY A 147      37.757  20.062  -5.757  1.00  0.00           N  
ATOM    992  CA  GLY A 147      36.967  18.856  -5.536  1.00  0.00           C  
ATOM    993  C   GLY A 147      37.270  17.826  -6.622  1.00  0.00           C  
ATOM    994  O   GLY A 147      37.682  18.184  -7.721  1.00  0.00           O  
ATOM    995  CEN GLY A 147      36.967  18.856  -5.536  1.00  0.00           X  
ATOM    996  H   GLY A 147      37.343  20.803  -6.305  1.00  0.00           H  
ATOM    997  N   SER A 148      37.091  16.557  -6.274  1.00  0.00           N  
ATOM    998  CA  SER A 148      37.273  15.361  -7.095  1.00  0.00           C  
ATOM    999  C   SER A 148      36.094  14.985  -8.006  1.00  0.00           C  
ATOM   1000  O   SER A 148      34.930  15.163  -7.651  1.00  0.00           O  
ATOM   1001  CB  SER A 148      37.597  14.194  -6.182  1.00  0.00           C  
ATOM   1002  CEN SER A 148      37.580  13.872  -5.744  1.00  0.00           X  
ATOM   1003  H   SER A 148      36.893  16.367  -5.303  1.00  0.00           H  
ATOM   1004  N   GLU A 149      36.411  14.352  -9.135  1.00  0.00           N  
ATOM   1005  CA  GLU A 149      35.446  13.788 -10.090  1.00  0.00           C  
ATOM   1006  C   GLU A 149      35.368  12.248  -9.924  1.00  0.00           C  
ATOM   1007  O   GLU A 149      36.050  11.716  -9.042  1.00  0.00           O  
ATOM   1008  CB  GLU A 149      35.833  14.156 -11.524  1.00  0.00           C  
ATOM   1009  CEN GLU A 149      35.637  15.142 -12.900  1.00  0.00           X  
ATOM   1010  H   GLU A 149      37.365  14.024  -9.231  1.00  0.00           H  
ATOM   1011  N   PRO A 150      34.597  11.489 -10.733  1.00  0.00           N  
ATOM   1012  CA  PRO A 150      33.699  11.932 -11.793  1.00  0.00           C  
ATOM   1013  C   PRO A 150      32.214  11.725 -11.462  1.00  0.00           C  
ATOM   1014  O   PRO A 150      31.833  11.061 -10.498  1.00  0.00           O  
ATOM   1015  CB  PRO A 150      34.137  11.091 -13.004  1.00  0.00           C  
ATOM   1016  CEN PRO A 150      35.250  10.333 -11.832  1.00  0.00           X  
ATOM   1017  N   ALA A 151      31.367  12.206 -12.367  1.00  0.00           N  
ATOM   1018  CA  ALA A 151      29.931  12.059 -12.243  1.00  0.00           C  
ATOM   1019  C   ALA A 151      29.573  10.587 -12.506  1.00  0.00           C  
ATOM   1020  O   ALA A 151      28.931  10.258 -13.504  1.00  0.00           O  
ATOM   1021  CB  ALA A 151      29.204  12.992 -13.201  1.00  0.00           C  
ATOM   1022  CEN ALA A 151      29.204  12.991 -13.200  1.00  0.00           X  
ATOM   1023  H   ALA A 151      31.728  12.462 -13.276  1.00  0.00           H  
ATOM   1024  N   THR A 152      29.938   9.676 -11.604  1.00  0.00           N  
ATOM   1025  CA  THR A 152      29.636   8.265 -11.847  1.00  0.00           C  
ATOM   1026  C   THR A 152      28.165   8.090 -11.502  1.00  0.00           C  
ATOM   1027  O   THR A 152      27.777   8.046 -10.336  1.00  0.00           O  
ATOM   1028  CB  THR A 152      30.500   7.309 -11.005  1.00  0.00           C  
ATOM   1029  CEN THR A 152      31.018   7.085 -10.850  1.00  0.00           X  
ATOM   1030  H   THR A 152      30.176   9.969 -10.668  1.00  0.00           H  
ATOM   1031  N   SER A 153      27.350   8.109 -12.562  1.00  0.00           N  
ATOM   1032  CA  SER A 153      25.915   7.904 -12.546  1.00  0.00           C  
ATOM   1033  C   SER A 153      25.670   6.457 -12.164  1.00  0.00           C  
ATOM   1034  O   SER A 153      26.439   5.571 -12.550  1.00  0.00           O  
ATOM   1035  CB  SER A 153      25.299   8.233 -13.892  1.00  0.00           C  
ATOM   1036  CEN SER A 153      25.254   8.281 -14.431  1.00  0.00           X  
ATOM   1037  H   SER A 153      27.798   8.131 -13.466  1.00  0.00           H  
ATOM   1038  N   GLY A 154      24.630   6.230 -11.366  1.00  0.00           N  
ATOM   1039  CA  GLY A 154      24.258   4.906 -10.933  1.00  0.00           C  
ATOM   1040  C   GLY A 154      23.458   4.254 -12.051  1.00  0.00           C  
ATOM   1041  O   GLY A 154      23.134   4.885 -13.046  1.00  0.00           O  
ATOM   1042  CEN GLY A 154      24.258   4.905 -10.932  1.00  0.00           X  
ATOM   1043  H   GLY A 154      23.978   6.986 -11.191  1.00  0.00           H  
ATOM   1044  N   SER A 155      23.135   2.975 -11.887  1.00  0.00           N  
ATOM   1045  CA  SER A 155      22.462   2.257 -12.960  1.00  0.00           C  
ATOM   1046  C   SER A 155      20.976   2.379 -12.652  1.00  0.00           C  
ATOM   1047  O   SER A 155      20.281   1.375 -12.475  1.00  0.00           O  
ATOM   1048  CB  SER A 155      22.908   0.809 -13.035  1.00  0.00           C  
ATOM   1049  CEN SER A 155      23.083   0.322 -12.868  1.00  0.00           X  
ATOM   1050  H   SER A 155      23.072   2.615 -10.948  1.00  0.00           H  
ATOM   1051  N   GLU A 156      20.515   3.615 -12.480  1.00  0.00           N  
ATOM   1052  CA  GLU A 156      19.141   3.904 -12.111  1.00  0.00           C  
ATOM   1053  C   GLU A 156      18.328   3.523 -13.339  1.00  0.00           C  
ATOM   1054  O   GLU A 156      18.744   3.814 -14.455  1.00  0.00           O  
ATOM   1055  CB  GLU A 156      18.938   5.372 -11.729  1.00  0.00           C  
ATOM   1056  CEN GLU A 156      18.743   6.574 -10.537  1.00  0.00           X  
ATOM   1057  H   GLU A 156      21.013   4.367 -12.935  1.00  0.00           H  
ATOM   1058  N   THR A 157      17.269   2.739 -13.159  1.00  0.00           N  
ATOM   1059  CA  THR A 157      16.365   2.368 -14.248  1.00  0.00           C  
ATOM   1060  C   THR A 157      15.447   3.566 -14.504  1.00  0.00           C  
ATOM   1061  O   THR A 157      15.038   4.206 -13.531  1.00  0.00           O  
ATOM   1062  CB  THR A 157      15.526   1.118 -13.920  1.00  0.00           C  
ATOM   1063  CEN THR A 157      15.480   0.551 -13.787  1.00  0.00           X  
ATOM   1064  H   THR A 157      16.976   2.512 -12.222  1.00  0.00           H  
ATOM   1065  N   PRO A 158      15.188   3.933 -15.771  1.00  0.00           N  
ATOM   1066  CA  PRO A 158      14.294   5.037 -16.074  1.00  0.00           C  
ATOM   1067  C   PRO A 158      12.953   4.794 -15.388  1.00  0.00           C  
ATOM   1068  O   PRO A 158      12.388   3.706 -15.476  1.00  0.00           O  
ATOM   1069  CB  PRO A 158      14.184   5.037 -17.607  1.00  0.00           C  
ATOM   1070  CEN PRO A 158      15.257   3.615 -17.494  1.00  0.00           X  
ATOM   1071  N   GLY A 159      12.431   5.814 -14.715  1.00  0.00           N  
ATOM   1072  CA  GLY A 159      11.196   5.713 -13.937  1.00  0.00           C  
ATOM   1073  C   GLY A 159      11.273   5.098 -12.542  1.00  0.00           C  
ATOM   1074  O   GLY A 159      10.280   5.191 -11.831  1.00  0.00           O  
ATOM   1075  CEN GLY A 159      11.195   5.713 -13.937  1.00  0.00           X  
ATOM   1076  H   GLY A 159      12.754   6.743 -14.949  1.00  0.00           H  
ATOM   1077  N   MET A 160      12.402   4.533 -12.093  1.00  0.00           N  
ATOM   1078  CA  MET A 160      12.444   3.921 -10.753  1.00  0.00           C  
ATOM   1079  C   MET A 160      12.430   4.982  -9.645  1.00  0.00           C  
ATOM   1080  O   MET A 160      11.640   4.866  -8.724  1.00  0.00           O  
ATOM   1081  CB  MET A 160      13.683   3.038 -10.616  1.00  0.00           C  
ATOM   1082  CEN MET A 160      14.196   1.363 -10.504  1.00  0.00           X  
ATOM   1083  H   MET A 160      13.191   4.454 -12.719  1.00  0.00           H  
ATOM   1084  N   TYR A 161      13.227   6.046  -9.775  1.00  0.00           N  
ATOM   1085  CA  TYR A 161      13.318   7.101  -8.754  1.00  0.00           C  
ATOM   1086  C   TYR A 161      12.009   7.875  -8.543  1.00  0.00           C  
ATOM   1087  O   TYR A 161      11.561   7.995  -7.413  1.00  0.00           O  
ATOM   1088  CB  TYR A 161      14.434   8.082  -9.122  1.00  0.00           C  
ATOM   1089  CEN TYR A 161      16.108   8.426  -8.738  1.00  0.00           X  
ATOM   1090  H   TYR A 161      13.828   6.113 -10.583  1.00  0.00           H  
ATOM   1091  N   GLY A 162      11.399   8.401  -9.613  1.00  0.00           N  
ATOM   1092  CA  GLY A 162      10.136   9.144  -9.521  1.00  0.00           C  
ATOM   1093  C   GLY A 162       9.083   8.342  -8.763  1.00  0.00           C  
ATOM   1094  O   GLY A 162       8.602   8.799  -7.736  1.00  0.00           O  
ATOM   1095  CEN GLY A 162      10.136   9.144  -9.521  1.00  0.00           X  
ATOM   1096  H   GLY A 162      11.760   8.182 -10.528  1.00  0.00           H  
ATOM   1097  N   LYS A 163       8.877   7.083  -9.186  1.00  0.00           N  
ATOM   1098  CA  LYS A 163       7.852   6.188  -8.621  1.00  0.00           C  
ATOM   1099  C   LYS A 163       7.867   6.134  -7.090  1.00  0.00           C  
ATOM   1100  O   LYS A 163       6.833   6.107  -6.447  1.00  0.00           O  
ATOM   1101  CB  LYS A 163       8.026   4.775  -9.181  1.00  0.00           C  
ATOM   1102  CEN LYS A 163       7.384   3.266 -10.518  1.00  0.00           X  
ATOM   1103  H   LYS A 163       9.447   6.734  -9.941  1.00  0.00           H  
ATOM   1104  N   LEU A 164       9.064   6.064  -6.518  1.00  0.00           N  
ATOM   1105  CA  LEU A 164       9.291   6.074  -5.081  1.00  0.00           C  
ATOM   1106  C   LEU A 164       8.790   7.349  -4.408  1.00  0.00           C  
ATOM   1107  O   LEU A 164       8.141   7.263  -3.375  1.00  0.00           O  
ATOM   1108  CB  LEU A 164      10.786   5.883  -4.795  1.00  0.00           C  
ATOM   1109  CEN LEU A 164      11.612   4.673  -4.318  1.00  0.00           X  
ATOM   1110  H   LEU A 164       9.866   6.016  -7.126  1.00  0.00           H  
ATOM   1111  N   ASN A 165       9.102   8.515  -4.980  1.00  0.00           N  
ATOM   1112  CA  ASN A 165       8.657   9.784  -4.413  1.00  0.00           C  
ATOM   1113  C   ASN A 165       7.136   9.870  -4.456  1.00  0.00           C  
ATOM   1114  O   ASN A 165       6.547  10.200  -3.434  1.00  0.00           O  
ATOM   1115  CB  ASN A 165       9.277  10.970  -5.128  1.00  0.00           C  
ATOM   1116  CEN ASN A 165      10.115  11.594  -5.027  1.00  0.00           X  
ATOM   1117  H   ASN A 165       9.487   8.519  -5.915  1.00  0.00           H  
ATOM   1118  N   ASP A 166       6.527   9.483  -5.580  1.00  0.00           N  
ATOM   1119  CA  ASP A 166       5.073   9.522  -5.756  1.00  0.00           C  
ATOM   1120  C   ASP A 166       4.382   8.609  -4.720  1.00  0.00           C  
ATOM   1121  O   ASP A 166       3.422   9.010  -4.071  1.00  0.00           O  
ATOM   1122  CB  ASP A 166       4.692   9.104  -7.178  1.00  0.00           C  
ATOM   1123  CEN ASP A 166       4.452   9.515  -8.079  1.00  0.00           X  
ATOM   1124  H   ASP A 166       7.085   9.259  -6.393  1.00  0.00           H  
ATOM   1125  N   LEU A 167       4.967   7.436  -4.443  1.00  0.00           N  
ATOM   1126  CA  LEU A 167       4.465   6.502  -3.432  1.00  0.00           C  
ATOM   1127  C   LEU A 167       4.526   7.062  -1.996  1.00  0.00           C  
ATOM   1128  O   LEU A 167       3.596   6.883  -1.208  1.00  0.00           O  
ATOM   1129  CB  LEU A 167       5.252   5.188  -3.518  1.00  0.00           C  
ATOM   1130  CEN LEU A 167       4.920   3.808  -4.115  1.00  0.00           X  
ATOM   1131  H   LEU A 167       5.717   7.130  -5.047  1.00  0.00           H  
ATOM   1132  N   LEU A 168       5.645   7.692  -1.627  1.00  0.00           N  
ATOM   1133  CA  LEU A 168       5.795   8.336  -0.323  1.00  0.00           C  
ATOM   1134  C   LEU A 168       4.704   9.394  -0.106  1.00  0.00           C  
ATOM   1135  O   LEU A 168       4.048   9.391   0.934  1.00  0.00           O  
ATOM   1136  CB  LEU A 168       7.188   8.966  -0.200  1.00  0.00           C  
ATOM   1137  CEN LEU A 168       8.463   8.545   0.556  1.00  0.00           X  
ATOM   1138  H   LEU A 168       6.390   7.765  -2.306  1.00  0.00           H  
ATOM   1139  N   GLU A 169       4.517  10.285  -1.081  1.00  0.00           N  
ATOM   1140  CA  GLU A 169       3.521  11.358  -1.050  1.00  0.00           C  
ATOM   1141  C   GLU A 169       2.106  10.793  -0.878  1.00  0.00           C  
ATOM   1142  O   GLU A 169       1.354  11.297  -0.038  1.00  0.00           O  
ATOM   1143  CB  GLU A 169       3.602  12.199  -2.326  1.00  0.00           C  
ATOM   1144  CEN GLU A 169       4.139  13.594  -3.143  1.00  0.00           X  
ATOM   1145  H   GLU A 169       5.044  10.179  -1.937  1.00  0.00           H  
ATOM   1146  N   ASP A 170       1.773   9.710  -1.583  1.00  0.00           N  
ATOM   1147  CA  ASP A 170       0.462   9.066  -1.502  1.00  0.00           C  
ATOM   1148  C   ASP A 170       0.226   8.488  -0.096  1.00  0.00           C  
ATOM   1149  O   ASP A 170      -0.834   8.683   0.506  1.00  0.00           O  
ATOM   1150  CB  ASP A 170       0.340   7.965  -2.558  1.00  0.00           C  
ATOM   1151  CEN ASP A 170      -0.039   7.812  -3.491  1.00  0.00           X  
ATOM   1152  H   ASP A 170       2.417   9.375  -2.285  1.00  0.00           H  
ATOM   1153  N   LEU A 171       1.244   7.875   0.509  1.00  0.00           N  
ATOM   1154  CA  LEU A 171       1.132   7.373   1.881  1.00  0.00           C  
ATOM   1155  C   LEU A 171       0.911   8.499   2.915  1.00  0.00           C  
ATOM   1156  O   LEU A 171       0.021   8.404   3.768  1.00  0.00           O  
ATOM   1157  CB  LEU A 171       2.388   6.568   2.236  1.00  0.00           C  
ATOM   1158  CEN LEU A 171       2.668   5.056   2.334  1.00  0.00           X  
ATOM   1159  H   LEU A 171       2.087   7.713  -0.021  1.00  0.00           H  
ATOM   1160  N   GLN A 172       1.660   9.600   2.822  1.00  0.00           N  
ATOM   1161  CA  GLN A 172       1.491  10.747   3.721  1.00  0.00           C  
ATOM   1162  C   GLN A 172       0.104  11.392   3.606  1.00  0.00           C  
ATOM   1163  O   GLN A 172      -0.480  11.780   4.626  1.00  0.00           O  
ATOM   1164  CB  GLN A 172       2.566  11.800   3.435  1.00  0.00           C  
ATOM   1165  CEN GLN A 172       4.102  12.440   3.962  1.00  0.00           X  
ATOM   1166  H   GLN A 172       2.295   9.682   2.042  1.00  0.00           H  
ATOM   1167  N   GLU A 173      -0.452  11.515   2.403  1.00  0.00           N  
ATOM   1168  CA  GLU A 173      -1.827  11.986   2.237  1.00  0.00           C  
ATOM   1169  C   GLU A 173      -2.829  11.045   2.937  1.00  0.00           C  
ATOM   1170  O   GLU A 173      -3.646  11.533   3.725  1.00  0.00           O  
ATOM   1171  CB  GLU A 173      -2.169  12.114   0.751  1.00  0.00           C  
ATOM   1172  CEN GLU A 173      -2.345  13.073  -0.647  1.00  0.00           X  
ATOM   1173  H   GLU A 173       0.082  11.278   1.580  1.00  0.00           H  
ATOM   1174  N   VAL A 174      -2.699   9.713   2.792  1.00  0.00           N  
ATOM   1175  CA  VAL A 174      -3.641   8.730   3.383  1.00  0.00           C  
ATOM   1176  C   VAL A 174      -3.642   8.834   4.915  1.00  0.00           C  
ATOM   1177  O   VAL A 174      -4.712   8.793   5.532  1.00  0.00           O  
ATOM   1178  CB  VAL A 174      -3.292   7.285   2.979  1.00  0.00           C  
ATOM   1179  CEN VAL A 174      -3.501   6.750   2.599  1.00  0.00           X  
ATOM   1180  H   VAL A 174      -1.914   9.375   2.254  1.00  0.00           H  
ATOM   1181  N   LEU A 175      -2.470   9.028   5.529  1.00  0.00           N  
ATOM   1182  CA  LEU A 175      -2.331   9.215   6.984  1.00  0.00           C  
ATOM   1183  C   LEU A 175      -3.068  10.462   7.472  1.00  0.00           C  
ATOM   1184  O   LEU A 175      -3.827  10.446   8.442  1.00  0.00           O  
ATOM   1185  CB  LEU A 175      -0.849   9.297   7.368  1.00  0.00           C  
ATOM   1186  CEN LEU A 175       0.117   8.296   8.031  1.00  0.00           X  
ATOM   1187  H   LEU A 175      -1.634   9.027   4.963  1.00  0.00           H  
ATOM   1188  N   LYS A 176      -2.884  11.571   6.763  1.00  0.00           N  
ATOM   1189  CA  LYS A 176      -3.497  12.846   7.122  1.00  0.00           C  
ATOM   1190  C   LYS A 176      -5.025  12.783   7.050  1.00  0.00           C  
ATOM   1191  O   LYS A 176      -5.695  13.307   7.939  1.00  0.00           O  
ATOM   1192  CB  LYS A 176      -2.974  13.959   6.212  1.00  0.00           C  
ATOM   1193  CEN LYS A 176      -1.709  15.633   5.943  1.00  0.00           X  
ATOM   1194  H   LYS A 176      -2.247  11.522   5.979  1.00  0.00           H  
ATOM   1195  N   ASN A 177      -5.587  12.154   6.019  1.00  0.00           N  
ATOM   1196  CA  ASN A 177      -7.035  12.044   5.846  1.00  0.00           C  
ATOM   1197  C   ASN A 177      -7.669  11.099   6.869  1.00  0.00           C  
ATOM   1198  O   ASN A 177      -8.646  11.484   7.515  1.00  0.00           O  
ATOM   1199  CB  ASN A 177      -7.384  11.596   4.438  1.00  0.00           C  
ATOM   1200  CEN ASN A 177      -7.614  12.033   3.513  1.00  0.00           X  
ATOM   1201  H   ASN A 177      -4.983  11.716   5.339  1.00  0.00           H  
ATOM   1202  N   LEU A 178      -7.073   9.930   7.110  1.00  0.00           N  
ATOM   1203  CA  LEU A 178      -7.567   8.972   8.103  1.00  0.00           C  
ATOM   1204  C   LEU A 178      -7.605   9.575   9.506  1.00  0.00           C  
ATOM   1205  O   LEU A 178      -8.606   9.432  10.210  1.00  0.00           O  
ATOM   1206  CB  LEU A 178      -6.697   7.709   8.095  1.00  0.00           C  
ATOM   1207  CEN LEU A 178      -6.914   6.294   7.527  1.00  0.00           X  
ATOM   1208  H   LEU A 178      -6.226   9.706   6.615  1.00  0.00           H  
ATOM   1209  N   HIS A 179      -6.575  10.335   9.871  1.00  0.00           N  
ATOM   1210  CA  HIS A 179      -6.577  11.154  11.079  1.00  0.00           C  
ATOM   1211  C   HIS A 179      -7.765  12.136  11.104  1.00  0.00           C  
ATOM   1212  O   HIS A 179      -8.748  11.914  11.815  1.00  0.00           O  
ATOM   1213  CB  HIS A 179      -5.257  11.923  11.201  1.00  0.00           C  
ATOM   1214  CEN HIS A 179      -3.993  11.772  11.841  1.00  0.00           X  
ATOM   1215  H   HIS A 179      -5.708  10.232   9.360  1.00  0.00           H  
ATOM   1216  N   LYS A 180      -7.729  13.208  10.293  1.00  0.00           N  
ATOM   1217  CA  LYS A 180      -8.724  14.300  10.349  1.00  0.00           C  
ATOM   1218  C   LYS A 180     -10.172  13.790  10.327  1.00  0.00           C  
ATOM   1219  O   LYS A 180     -11.046  14.429  10.917  1.00  0.00           O  
ATOM   1220  CB  LYS A 180      -8.505  15.271   9.188  1.00  0.00           C  
ATOM   1221  CEN LYS A 180      -7.776  17.135   8.500  1.00  0.00           X  
ATOM   1222  H   LYS A 180      -6.992  13.244   9.604  1.00  0.00           H  
ATOM   1223  N   ASN A 181     -10.435  12.665   9.659  1.00  0.00           N  
ATOM   1224  CA  ASN A 181     -11.779  12.111   9.491  1.00  0.00           C  
ATOM   1225  C   ASN A 181     -12.329  11.417  10.753  1.00  0.00           C  
ATOM   1226  O   ASN A 181     -13.550  11.367  10.934  1.00  0.00           O  
ATOM   1227  CB  ASN A 181     -11.813  11.147   8.320  1.00  0.00           C  
ATOM   1228  CEN ASN A 181     -12.005  11.176   7.288  1.00  0.00           X  
ATOM   1229  H   ASN A 181      -9.663  12.189   9.212  1.00  0.00           H  
ATOM   1230  N   ASP A 182     -11.467  10.940  11.659  1.00  0.00           N  
ATOM   1231  CA  ASP A 182     -11.829  10.034  12.758  1.00  0.00           C  
ATOM   1232  C   ASP A 182     -12.813  10.645  13.777  1.00  0.00           C  
ATOM   1233  O   ASP A 182     -12.485  10.923  14.935  1.00  0.00           O  
ATOM   1234  CB  ASP A 182     -10.561   9.575  13.483  1.00  0.00           C  
ATOM   1235  CEN ASP A 182      -9.904   8.797  13.497  1.00  0.00           X  
ATOM   1236  H   ASP A 182     -10.484  11.121  11.529  1.00  0.00           H  
ATOM   1237  N   ARG A 183     -14.077  10.826  13.377  1.00  0.00           N  
ATOM   1238  CA  ARG A 183     -15.099  11.409  14.264  1.00  0.00           C  
ATOM   1239  C   ARG A 183     -15.855  10.420  15.141  1.00  0.00           C  
ATOM   1240  O   ARG A 183     -16.547  10.889  16.039  1.00  0.00           O  
ATOM   1241  CB  ARG A 183     -16.082  12.262  13.478  1.00  0.00           C  
ATOM   1242  CEN ARG A 183     -17.151  14.244  12.437  1.00  0.00           X  
ATOM   1243  H   ARG A 183     -14.312  10.472  12.458  1.00  0.00           H  
ATOM   1244  N   SER A 184     -15.747   9.098  14.960  1.00  0.00           N  
ATOM   1245  CA  SER A 184     -16.606   8.175  15.742  1.00  0.00           C  
ATOM   1246  C   SER A 184     -16.016   6.843  16.238  1.00  0.00           C  
ATOM   1247  O   SER A 184     -16.687   6.165  17.012  1.00  0.00           O  
ATOM   1248  CB  SER A 184     -17.839   7.868  14.915  1.00  0.00           C  
ATOM   1249  CEN SER A 184     -18.143   7.760  14.477  1.00  0.00           X  
ATOM   1250  H   SER A 184     -15.144   8.742  14.231  1.00  0.00           H  
ATOM   1251  N   GLY A 185     -14.774   6.464  15.901  1.00  0.00           N  
ATOM   1252  CA  GLY A 185     -14.229   5.148  16.290  1.00  0.00           C  
ATOM   1253  C   GLY A 185     -12.778   5.154  16.772  1.00  0.00           C  
ATOM   1254  O   GLY A 185     -11.979   4.361  16.278  1.00  0.00           O  
ATOM   1255  CEN GLY A 185     -14.229   5.147  16.290  1.00  0.00           X  
ATOM   1256  H   GLY A 185     -14.221   7.043  15.285  1.00  0.00           H  
ATOM   1257  N   LYS A 186     -12.458   6.067  17.702  1.00  0.00           N  
ATOM   1258  CA  LYS A 186     -11.103   6.494  18.113  1.00  0.00           C  
ATOM   1259  C   LYS A 186     -10.050   5.394  18.241  1.00  0.00           C  
ATOM   1260  O   LYS A 186      -8.939   5.586  17.769  1.00  0.00           O  
ATOM   1261  CB  LYS A 186     -11.193   7.238  19.446  1.00  0.00           C  
ATOM   1262  CEN LYS A 186     -11.209   9.075  20.496  1.00  0.00           X  
ATOM   1263  H   LYS A 186     -13.224   6.624  18.055  1.00  0.00           H  
ATOM   1264  N   ASP A 187     -10.381   4.266  18.859  1.00  0.00           N  
ATOM   1265  CA  ASP A 187      -9.400   3.187  19.030  1.00  0.00           C  
ATOM   1266  C   ASP A 187      -8.884   2.666  17.680  1.00  0.00           C  
ATOM   1267  O   ASP A 187      -7.698   2.406  17.505  1.00  0.00           O  
ATOM   1268  CB  ASP A 187     -10.009   2.037  19.836  1.00  0.00           C  
ATOM   1269  CEN ASP A 187     -10.044   1.680  20.789  1.00  0.00           X  
ATOM   1270  H   ASP A 187     -11.192   4.267  19.460  1.00  0.00           H  
ATOM   1271  N   ASN A 188      -9.754   2.622  16.672  1.00  0.00           N  
ATOM   1272  CA  ASN A 188      -9.390   2.154  15.338  1.00  0.00           C  
ATOM   1273  C   ASN A 188      -8.579   3.177  14.532  1.00  0.00           C  
ATOM   1274  O   ASN A 188      -7.744   2.800  13.714  1.00  0.00           O  
ATOM   1275  CB  ASN A 188     -10.627   1.750  14.557  1.00  0.00           C  
ATOM   1276  CEN ASN A 188     -11.196   0.885  14.388  1.00  0.00           X  
ATOM   1277  H   ASN A 188     -10.715   2.861  16.870  1.00  0.00           H  
ATOM   1278  N   ILE A 189      -8.855   4.473  14.726  1.00  0.00           N  
ATOM   1279  CA  ILE A 189      -8.030   5.536  14.142  1.00  0.00           C  
ATOM   1280  C   ILE A 189      -6.626   5.487  14.739  1.00  0.00           C  
ATOM   1281  O   ILE A 189      -5.667   5.667  13.999  1.00  0.00           O  
ATOM   1282  CB  ILE A 189      -8.636   6.931  14.376  1.00  0.00           C  
ATOM   1283  CEN ILE A 189      -9.334   7.676  13.994  1.00  0.00           X  
ATOM   1284  H   ILE A 189      -9.607   4.716  15.355  1.00  0.00           H  
ATOM   1285  N   HIS A 190      -6.492   5.185  16.033  1.00  0.00           N  
ATOM   1286  CA  HIS A 190      -5.178   5.026  16.651  1.00  0.00           C  
ATOM   1287  C   HIS A 190      -4.396   3.856  16.031  1.00  0.00           C  
ATOM   1288  O   HIS A 190      -3.270   4.046  15.572  1.00  0.00           O  
ATOM   1289  CB  HIS A 190      -5.320   4.819  18.163  1.00  0.00           C  
ATOM   1290  CEN HIS A 190      -5.285   5.604  19.351  1.00  0.00           X  
ATOM   1291  H   HIS A 190      -7.308   5.037  16.606  1.00  0.00           H  
ATOM   1292  N   ASP A 191      -4.994   2.663  15.975  1.00  0.00           N  
ATOM   1293  CA  ASP A 191      -4.338   1.483  15.409  1.00  0.00           C  
ATOM   1294  C   ASP A 191      -3.979   1.685  13.934  1.00  0.00           C  
ATOM   1295  O   ASP A 191      -2.889   1.317  13.504  1.00  0.00           O  
ATOM   1296  CB  ASP A 191      -5.234   0.251  15.565  1.00  0.00           C  
ATOM   1297  CEN ASP A 191      -5.365  -0.551  16.179  1.00  0.00           X  
ATOM   1298  H   ASP A 191      -5.896   2.544  16.410  1.00  0.00           H  
ATOM   1299  N   VAL A 192      -4.860   2.334  13.167  1.00  0.00           N  
ATOM   1300  CA  VAL A 192      -4.643   2.617  11.741  1.00  0.00           C  
ATOM   1301  C   VAL A 192      -3.483   3.592  11.528  1.00  0.00           C  
ATOM   1302  O   VAL A 192      -2.696   3.392  10.611  1.00  0.00           O  
ATOM   1303  CB  VAL A 192      -5.909   3.198  11.083  1.00  0.00           C  
ATOM   1304  CEN VAL A 192      -6.418   3.058  10.641  1.00  0.00           X  
ATOM   1305  H   VAL A 192      -5.707   2.674  13.604  1.00  0.00           H  
ATOM   1306  N   ASP A 193      -3.358   4.617  12.373  1.00  0.00           N  
ATOM   1307  CA  ASP A 193      -2.279   5.612  12.335  1.00  0.00           C  
ATOM   1308  C   ASP A 193      -0.919   4.945  12.582  1.00  0.00           C  
ATOM   1309  O   ASP A 193       0.012   5.142  11.803  1.00  0.00           O  
ATOM   1310  CB  ASP A 193      -2.523   6.714  13.369  1.00  0.00           C  
ATOM   1311  CEN ASP A 193      -2.901   7.658  13.435  1.00  0.00           X  
ATOM   1312  H   ASP A 193      -4.066   4.734  13.082  1.00  0.00           H  
ATOM   1313  N   ASN A 194      -0.837   4.062  13.584  1.00  0.00           N  
ATOM   1314  CA  ASN A 194       0.377   3.300  13.881  1.00  0.00           C  
ATOM   1315  C   ASN A 194       0.793   2.408  12.700  1.00  0.00           C  
ATOM   1316  O   ASN A 194       1.961   2.387  12.319  1.00  0.00           O  
ATOM   1317  CB  ASN A 194       0.206   2.463  15.135  1.00  0.00           C  
ATOM   1318  CEN ASN A 194       0.380   2.554  16.166  1.00  0.00           X  
ATOM   1319  H   ASN A 194      -1.651   3.928  14.166  1.00  0.00           H  
ATOM   1320  N   HIS A 195      -0.153   1.664  12.116  1.00  0.00           N  
ATOM   1321  CA  HIS A 195       0.155   0.777  10.992  1.00  0.00           C  
ATOM   1322  C   HIS A 195       0.622   1.567   9.763  1.00  0.00           C  
ATOM   1323  O   HIS A 195       1.585   1.159   9.121  1.00  0.00           O  
ATOM   1324  CB  HIS A 195      -1.065  -0.077  10.632  1.00  0.00           C  
ATOM   1325  CEN HIS A 195      -1.578  -1.374  10.923  1.00  0.00           X  
ATOM   1326  H   HIS A 195      -1.096   1.692  12.472  1.00  0.00           H  
ATOM   1327  N   LEU A 196       0.018   2.723   9.465  1.00  0.00           N  
ATOM   1328  CA  LEU A 196       0.457   3.575   8.353  1.00  0.00           C  
ATOM   1329  C   LEU A 196       1.884   4.093   8.553  1.00  0.00           C  
ATOM   1330  O   LEU A 196       2.659   4.076   7.603  1.00  0.00           O  
ATOM   1331  CB  LEU A 196      -0.511   4.752   8.180  1.00  0.00           C  
ATOM   1332  CEN LEU A 196      -1.627   5.047   7.160  1.00  0.00           X  
ATOM   1333  H   LEU A 196      -0.738   3.046  10.053  1.00  0.00           H  
ATOM   1334  N   GLN A 197       2.241   4.535   9.759  1.00  0.00           N  
ATOM   1335  CA  GLN A 197       3.606   4.997  10.042  1.00  0.00           C  
ATOM   1336  C   GLN A 197       4.628   3.888   9.781  1.00  0.00           C  
ATOM   1337  O   GLN A 197       5.579   4.112   9.034  1.00  0.00           O  
ATOM   1338  CB  GLN A 197       3.722   5.475  11.492  1.00  0.00           C  
ATOM   1339  CEN GLN A 197       3.756   6.883  12.524  1.00  0.00           X  
ATOM   1340  H   GLN A 197       1.559   4.541  10.505  1.00  0.00           H  
ATOM   1341  N   ASN A 198       4.389   2.680  10.293  1.00  0.00           N  
ATOM   1342  CA  ASN A 198       5.301   1.551  10.094  1.00  0.00           C  
ATOM   1343  C   ASN A 198       5.457   1.196   8.603  1.00  0.00           C  
ATOM   1344  O   ASN A 198       6.574   0.972   8.145  1.00  0.00           O  
ATOM   1345  CB  ASN A 198       4.843   0.333  10.876  1.00  0.00           C  
ATOM   1346  CEN ASN A 198       5.006  -0.096  11.820  1.00  0.00           X  
ATOM   1347  H   ASN A 198       3.581   2.559  10.890  1.00  0.00           H  
ATOM   1348  N   VAL A 199       4.367   1.223   7.824  1.00  0.00           N  
ATOM   1349  CA  VAL A 199       4.407   0.936   6.375  1.00  0.00           C  
ATOM   1350  C   VAL A 199       5.247   1.986   5.631  1.00  0.00           C  
ATOM   1351  O   VAL A 199       6.057   1.633   4.775  1.00  0.00           O  
ATOM   1352  CB  VAL A 199       2.994   0.897   5.764  1.00  0.00           C  
ATOM   1353  CEN VAL A 199       2.517   0.479   5.496  1.00  0.00           X  
ATOM   1354  H   VAL A 199       3.479   1.432   8.257  1.00  0.00           H  
ATOM   1355  N   ILE A 200       5.106   3.275   5.955  1.00  0.00           N  
ATOM   1356  CA  ILE A 200       5.889   4.346   5.311  1.00  0.00           C  
ATOM   1357  C   ILE A 200       7.386   4.161   5.572  1.00  0.00           C  
ATOM   1358  O   ILE A 200       8.188   4.271   4.639  1.00  0.00           O  
ATOM   1359  CB  ILE A 200       5.462   5.741   5.805  1.00  0.00           C  
ATOM   1360  CEN ILE A 200       4.762   6.564   5.658  1.00  0.00           X  
ATOM   1361  H   ILE A 200       4.464   3.513   6.697  1.00  0.00           H  
ATOM   1362  N   GLU A 201       7.771   3.891   6.818  1.00  0.00           N  
ATOM   1363  CA  GLU A 201       9.170   3.658   7.187  1.00  0.00           C  
ATOM   1364  C   GLU A 201       9.761   2.470   6.417  1.00  0.00           C  
ATOM   1365  O   GLU A 201      10.859   2.582   5.865  1.00  0.00           O  
ATOM   1366  CB  GLU A 201       9.291   3.420   8.694  1.00  0.00           C  
ATOM   1367  CEN GLU A 201       9.643   4.000  10.257  1.00  0.00           X  
ATOM   1368  H   GLU A 201       7.070   3.812   7.542  1.00  0.00           H  
ATOM   1369  N   ASP A 202       9.012   1.376   6.283  1.00  0.00           N  
ATOM   1370  CA  ASP A 202       9.451   0.189   5.550  1.00  0.00           C  
ATOM   1371  C   ASP A 202       9.664   0.469   4.054  1.00  0.00           C  
ATOM   1372  O   ASP A 202      10.693   0.067   3.486  1.00  0.00           O  
ATOM   1373  CB  ASP A 202       8.436  -0.943   5.728  1.00  0.00           C  
ATOM   1374  CEN ASP A 202       8.278  -1.773   6.296  1.00  0.00           X  
ATOM   1375  H   ASP A 202       8.142   1.327   6.795  1.00  0.00           H  
ATOM   1376  N   ILE A 203       8.749   1.208   3.410  1.00  0.00           N  
ATOM   1377  CA  ILE A 203       8.870   1.568   1.988  1.00  0.00           C  
ATOM   1378  C   ILE A 203      10.126   2.408   1.796  1.00  0.00           C  
ATOM   1379  O   ILE A 203      10.890   2.161   0.863  1.00  0.00           O  
ATOM   1380  CB  ILE A 203       7.646   2.350   1.476  1.00  0.00           C  
ATOM   1381  CEN ILE A 203       6.648   2.263   1.047  1.00  0.00           X  
ATOM   1382  H   ILE A 203       7.987   1.587   3.953  1.00  0.00           H  
ATOM   1383  N   HIS A 204      10.382   3.369   2.681  1.00  0.00           N  
ATOM   1384  CA  HIS A 204      11.559   4.224   2.600  1.00  0.00           C  
ATOM   1385  C   HIS A 204      12.880   3.459   2.707  1.00  0.00           C  
ATOM   1386  O   HIS A 204      13.806   3.701   1.922  1.00  0.00           O  
ATOM   1387  CB  HIS A 204      11.499   5.296   3.693  1.00  0.00           C  
ATOM   1388  CEN HIS A 204      11.058   6.643   3.838  1.00  0.00           X  
ATOM   1389  H   HIS A 204       9.735   3.506   3.442  1.00  0.00           H  
ATOM   1390  N   ASP A 205      12.952   2.473   3.588  1.00  0.00           N  
ATOM   1391  CA  ASP A 205      14.132   1.626   3.742  1.00  0.00           C  
ATOM   1392  C   ASP A 205      14.343   0.709   2.534  1.00  0.00           C  
ATOM   1393  O   ASP A 205      15.480   0.504   2.083  1.00  0.00           O  
ATOM   1394  CB  ASP A 205      14.019   0.790   5.019  1.00  0.00           C  
ATOM   1395  CEN ASP A 205      14.326   0.796   5.991  1.00  0.00           X  
ATOM   1396  H   ASP A 205      12.182   2.341   4.230  1.00  0.00           H  
ATOM   1397  N   PHE A 206      13.259   0.187   1.951  1.00  0.00           N  
ATOM   1398  CA  PHE A 206      13.350  -0.694   0.789  1.00  0.00           C  
ATOM   1399  C   PHE A 206      13.774   0.079  -0.467  1.00  0.00           C  
ATOM   1400  O   PHE A 206      14.622  -0.404  -1.228  1.00  0.00           O  
ATOM   1401  CB  PHE A 206      12.012  -1.396   0.551  1.00  0.00           C  
ATOM   1402  CEN PHE A 206      11.333  -2.798   0.866  1.00  0.00           X  
ATOM   1403  H   PHE A 206      12.350   0.448   2.300  1.00  0.00           H  
ATOM   1404  N   MET A 207      13.253   1.292  -0.662  1.00  0.00           N  
ATOM   1405  CA  MET A 207      13.609   2.177  -1.774  1.00  0.00           C  
ATOM   1406  C   MET A 207      15.065   2.629  -1.679  1.00  0.00           C  
ATOM   1407  O   MET A 207      15.775   2.660  -2.691  1.00  0.00           O  
ATOM   1408  CB  MET A 207      12.682   3.390  -1.801  1.00  0.00           C  
ATOM   1409  CEN MET A 207      11.373   4.124  -2.710  1.00  0.00           X  
ATOM   1410  H   MET A 207      12.573   1.617   0.007  1.00  0.00           H  
ATOM   1411  N   GLN A 208      15.542   2.936  -0.471  1.00  0.00           N  
ATOM   1412  CA  GLN A 208      16.933   3.306  -0.238  1.00  0.00           C  
ATOM   1413  C   GLN A 208      17.878   2.159  -0.623  1.00  0.00           C  
ATOM   1414  O   GLN A 208      18.879   2.379  -1.317  1.00  0.00           O  
ATOM   1415  CB  GLN A 208      17.145   3.687   1.229  1.00  0.00           C  
ATOM   1416  CEN GLN A 208      17.300   5.025   2.340  1.00  0.00           X  
ATOM   1417  H   GLN A 208      14.899   2.957   0.309  1.00  0.00           H  
ATOM   1418  N   ALA A 209      17.525   0.916  -0.278  1.00  0.00           N  
ATOM   1419  CA  ALA A 209      18.297  -0.267  -0.642  1.00  0.00           C  
ATOM   1420  C   ALA A 209      18.379  -0.475  -2.167  1.00  0.00           C  
ATOM   1421  O   ALA A 209      19.463  -0.756  -2.688  1.00  0.00           O  
ATOM   1422  CB  ALA A 209      17.700  -1.496   0.029  1.00  0.00           C  
ATOM   1423  CEN ALA A 209      17.700  -1.495   0.028  1.00  0.00           X  
ATOM   1424  H   ALA A 209      16.698   0.797   0.287  1.00  0.00           H  
ATOM   1425  N   ALA A 210      17.275  -0.305  -2.896  1.00  0.00           N  
ATOM   1426  CA  ALA A 210      17.241  -0.431  -4.354  1.00  0.00           C  
ATOM   1427  C   ALA A 210      18.157   0.601  -5.031  1.00  0.00           C  
ATOM   1428  O   ALA A 210      18.871   0.269  -5.980  1.00  0.00           O  
ATOM   1429  CB  ALA A 210      15.812  -0.289  -4.858  1.00  0.00           C  
ATOM   1430  CEN ALA A 210      15.813  -0.289  -4.858  1.00  0.00           X  
ATOM   1431  H   ALA A 210      16.410  -0.105  -2.417  1.00  0.00           H  
ATOM   1432  N   ALA A 211      18.212   1.830  -4.504  1.00  0.00           N  
ATOM   1433  CA  ALA A 211      19.062   2.899  -5.018  1.00  0.00           C  
ATOM   1434  C   ALA A 211      20.553   2.617  -4.774  1.00  0.00           C  
ATOM   1435  O   ALA A 211      21.382   2.823  -5.663  1.00  0.00           O  
ATOM   1436  CB  ALA A 211      18.661   4.228  -4.393  1.00  0.00           C  
ATOM   1437  CEN ALA A 211      18.662   4.227  -4.393  1.00  0.00           X  
ATOM   1438  H   ALA A 211      17.616   2.034  -3.714  1.00  0.00           H  
ATOM   1439  N   ALA A 212      20.914   2.100  -3.596  1.00  0.00           N  
ATOM   1440  CA  ALA A 212      22.298   1.765  -3.273  1.00  0.00           C  
ATOM   1441  C   ALA A 212      22.835   0.659  -4.196  1.00  0.00           C  
ATOM   1442  O   ALA A 212      23.937   0.782  -4.741  1.00  0.00           O  
ATOM   1443  CB  ALA A 212      22.412   1.349  -1.814  1.00  0.00           C  
ATOM   1444  CEN ALA A 212      22.412   1.348  -1.815  1.00  0.00           X  
ATOM   1445  H   ALA A 212      20.207   1.945  -2.892  1.00  0.00           H  
ATOM   1446  N   ALA A 213      22.039  -0.382  -4.459  1.00  0.00           N  
ATOM   1447  CA  ALA A 213      22.376  -1.421  -5.429  1.00  0.00           C  
ATOM   1448  C   ALA A 213      22.616  -0.854  -6.840  1.00  0.00           C  
ATOM   1449  O   ALA A 213      23.659  -1.131  -7.439  1.00  0.00           O  
ATOM   1450  CB  ALA A 213      21.277  -2.473  -5.461  1.00  0.00           C  
ATOM   1451  CEN ALA A 213      21.277  -2.472  -5.462  1.00  0.00           X  
ATOM   1452  H   ALA A 213      21.174  -0.470  -3.942  1.00  0.00           H  
ATOM   1453  N   ALA A 214      21.694  -0.036  -7.355  1.00  0.00           N  
ATOM   1454  CA  ALA A 214      21.791   0.559  -8.686  1.00  0.00           C  
ATOM   1455  C   ALA A 214      23.035   1.452  -8.828  1.00  0.00           C  
ATOM   1456  O   ALA A 214      23.695   1.428  -9.869  1.00  0.00           O  
ATOM   1457  CB  ALA A 214      20.528   1.351  -8.995  1.00  0.00           C  
ATOM   1458  CEN ALA A 214      20.530   1.350  -8.995  1.00  0.00           X  
ATOM   1459  H   ALA A 214      20.870   0.164  -6.804  1.00  0.00           H  
ATOM   1460  N   ASN A 215      23.399   2.198  -7.778  1.00  0.00           N  
ATOM   1461  CA  ASN A 215      24.619   3.011  -7.759  1.00  0.00           C  
ATOM   1462  C   ASN A 215      25.903   2.189  -7.956  1.00  0.00           C  
ATOM   1463  O   ASN A 215      26.730   2.564  -8.784  1.00  0.00           O  
ATOM   1464  CB  ASN A 215      24.713   3.806  -6.470  1.00  0.00           C  
ATOM   1465  CEN ASN A 215      24.429   4.751  -6.111  1.00  0.00           X  
ATOM   1466  H   ASN A 215      22.778   2.238  -6.984  1.00  0.00           H  
ATOM   1467  N   CYS A 216      26.060   1.048  -7.280  1.00  0.00           N  
ATOM   1468  CA  CYS A 216      27.263   0.205  -7.369  1.00  0.00           C  
ATOM   1469  C   CYS A 216      27.383  -0.649  -8.652  1.00  0.00           C  
ATOM   1470  O   CYS A 216      28.504  -0.979  -9.039  1.00  0.00           O  
ATOM   1471  CB  CYS A 216      27.090  -0.705  -6.153  1.00  0.00           C  
ATOM   1472  CEN CYS A 216      27.588  -0.707  -5.256  1.00  0.00           X  
ATOM   1473  H   CYS A 216      25.386   0.828  -6.563  1.00  0.00           H  
ATOM   1474  N   ARG A 217      26.285  -1.042  -9.315  1.00  0.00           N  
ATOM   1475  CA  ARG A 217      26.313  -2.026 -10.424  1.00  0.00           C  
ATOM   1476  C   ARG A 217      26.999  -1.541 -11.711  1.00  0.00           C  
ATOM   1477  O   ARG A 217      27.688  -2.341 -12.351  1.00  0.00           O  
ATOM   1478  CB  ARG A 217      24.916  -2.540 -10.738  1.00  0.00           C  
ATOM   1479  CEN ARG A 217      22.891  -3.973 -10.725  1.00  0.00           X  
ATOM   1480  H   ARG A 217      25.414  -0.580  -9.094  1.00  0.00           H  
ATOM   1481  N   LYS A 218      26.830  -0.269 -12.086  1.00  0.00           N  
ATOM   1482  CA  LYS A 218      27.523   0.297 -13.254  1.00  0.00           C  
ATOM   1483  C   LYS A 218      29.028   0.222 -13.026  1.00  0.00           C  
ATOM   1484  O   LYS A 218      29.729  -0.106 -14.005  1.00  0.00           O  
ATOM   1485  CB  LYS A 218      27.092   1.743 -13.508  1.00  0.00           C  
ATOM   1486  CEN LYS A 218      25.982   3.123 -14.664  1.00  0.00           X  
ATOM   1487  H   LYS A 218      26.603   0.390 -11.355  1.00  0.00           H  
TER                                                                             
# All scores below are weighted scores, not raw scores.
#BEGIN_POSE_ENERGIES_TABLE ./minmover_pdb/pose_53.pdb
label vdw cenpack pair env cbeta hs_pair ss_pair sheet total
weights 1 0.5 1 1 0.25 1 1 1 NA
pose 10.6741 -6.80624 -18.9675 -9.56966 12.2685 0 0 0 -12.4008
MET:NtermProteinFull_1 0 -0.30945 -0.2844 0.06168 0.03079 0 0 0 -0.50138
TYR_2 0 0.09106 -0.01131 0.85474 0.06946 0 0 0 1.00396
GLY_3 0 -0.00907 0.06491 0.0322 0.06956 0 0 0 0.1576
LYS_4 0 -0.06836 -0.59768 -0.60186 0.04263 0 0 0 -1.22527
LEU_5 0 0.2444 -0.48294 -0.39148 0.04504 0 0 0 -0.58498
ASN_6 0 -0.01412 0.06202 -0.40966 0.06949 0 0 0 -0.29227
ASP_7 0 -0.00135 0.03181 -0.42964 0.06889 0 0 0 -0.3303
LEU_8 0 -0.49785 -0.35442 -0.50394 0.03204 0 0 0 -1.32417
LEU_9 0 -0.23543 -0.35947 0.58995 0.04365 0 0 0 0.0387
GLU_10 0 -0.04482 0.04397 -1.00041 0.06921 0 0 0 -0.93205
ASP_11 0 -0.2314 -0.19867 -0.31759 0.04399 0 0 0 -0.70367
LEU_12 0 -0.3468 -0.89499 -0.39148 0.0331 0 0 0 -1.60017
GLN_13 0 -0.00109 0.22904 -0.49415 0.06879 0 0 0 -0.19741
GLU_14 0 -0.00867 -0.16444 -0.92601 0.06894 0 0 0 -1.03018
VAL_15 0 -0.20501 -0.67239 -0.27892 0.03581 0 0 0 -1.12051
LEU_16 0 0.53287 0.12992 0.08126 0.04435 0 0 0 0.7884
LYS_17 0 -0.05271 -0.03772 -0.8715 0.06961 0 0 0 -0.89232
ASN_18 0 0.06211 -0.12406 -0.19403 0.06436 0 0 0 -0.19162
LEU_19 0 -0.05558 -0.21041 -0.50394 0.03328 0 0 0 -0.73665
HIS_D_20 0 -0.02927 0.04911 0.0215 0.06903 0 0 0 0.11037
LYS_21 0 -0.01885 -0.09455 -0.96458 0.07134 0 0 0 -1.00664
ASN_22 0 0.34719 -0.33768 0.12528 0.04318 0 0 0 0.17796
ASP_23 0.81431 0.03416 0.12364 -0.03907 0.07014 0 0 0 1.00318
ARG_24 0 0.0679 -0.14567 -0.64658 0.07134 0 0 0 -0.65302
SER_25 0.51159 0.5869 -0.30089 -0.1806 0.0357 0 0 0 0.65271
GLY_26 0 -0.00067 -0.27656 -0.0429 0.03958 0 0 0 -0.28055
LYS_27 0 -0.03642 -0.02039 -1.04927 0.07057 0 0 0 -1.03552
ASP_28 0 -0.0322 -0.1331 -0.60822 0.06965 0 0 0 -0.70388
ASN_29 1.41738 0.67789 -0.55159 -0.01232 0.03528 0 0 0 1.56666
ILE_30 0.81431 0.07947 0.42691 0.34575 0.06961 0 0 0 1.73605
HIS_D_31 0 -0.06488 -0.08546 0.11054 0.0693 0 0 0 0.02949
ASP_32 0 -0.15431 -0.45175 -0.37876 0.06887 0 0 0 -0.91596
VAL_33 0 -0.17819 0.46614 -0.35242 0.03683 0 0 0 -0.02763
ASP_34 0 -0.02674 0.04564 -0.37876 0.06911 0 0 0 -0.29076
ASN_35 0 -0.11579 -0.06821 -0.36221 0.06885 0 0 0 -0.47735
HIS_D_36 0 -0.34762 0.12473 -0.18746 0.03614 0 0 0 -0.37422
LEU_37 0 0.4373 -0.87902 -0.45811 0.03721 0 0 0 -0.86262
GLN_38 0 -0.01125 0.1329 -0.59803 0.06893 0 0 0 -0.40745
ASN_39 0 -0.19486 -0.20436 -0.19403 0.06919 0 0 0 -0.52405
VAL_40 0 -0.47584 -0.36863 -0.35242 0.03297 0 0 0 -1.16391
ILE_41 0 -0.05975 -0.45853 0.60227 0.04342 0 0 0 0.1274
GLU_42 0 -0.05441 -0.07865 -0.4886 0.06919 0 0 0 -0.55247
ASP_43 0 0.02419 -0.0395 0.46164 0.03636 0 0 0 0.4827
ILE_44 0 -0.42193 -1.18862 -0.20059 0.03249 0 0 0 -1.77865
HIS_D_45 0 -0.04636 0.27422 -0.06774 0.06903 0 0 0 0.22915
ASP_46 0 -0.03318 -0.48089 -0.24167 0.07052 0 0 0 -0.68522
PHE_47 0 -0.37308 -0.52042 -0.53231 0.03251 0 0 0 -1.3933
MET_48 0 0.36713 -0.18468 0.06168 0.04399 0 0 0 0.28811
GLN_49 0 -0.09382 -0.12413 -0.49415 0.06916 0 0 0 -0.64294
ALA_50 0 -0.16799 -0.04746 -0.06885 0.03411 0 0 0 -0.25018
ALA_51 0 -0.11031 -0.1766 -0.17838 0.03892 0 0 0 -0.42637
ALA_52 0 0.12384 -0.14224 0.11438 0.03493 0 0 0 0.13091
ALA_53 0 -0.10261 0.06302 0.15304 0.03787 0 0 0 0.15132
ALA_54 0 -0.20164 0.08745 -0.06885 0.06264 0 0 0 -0.1204
ALA_55 0 -0.00017 -0.08748 -0.06885 0.0386 0 0 0 -0.1179
ASN_56 0 -0.04398 -0.06639 -0.32173 0.0357 0 0 0 -0.39639
CYS_57 0 -0.03156 0.08206 0.57653 0.04266 0 0 0 0.66969
ARG_58 0 0.11877 0.18923 -0.26954 0.04331 0 0 0 0.08176
LYS_59 0 -0.01681 -0.01939 -0.8715 0.07212 0 0 0 -0.83558
GLY_60 0 -0.02525 -0.02536 0.35201 0.04731 0 0 0 0.3487
SER_61 0 0.03668 -0.06965 -0.21543 0.03846 0 0 0 -0.20994
PRO_62 0 -0.01898 -0.00677 0.043 0.04109 0 0 0 0.05834
GLY_63 0 0 0 0.91259 0.04957 0 0 0 0.96215
SER_64 0 0 0 -0.0106 0.04957 0 0 0 0.03897
PRO_65 0 0 0 0.51404 0.07508 0 0 0 0.58912
ALA_66 0 0 0 0.89846 0.07582 0 0 0 0.97427
GLY_67 0 0 0 0.91259 0.04183 0 0 0 0.95441
SER_68 0 0 0 0.29023 0.04957 0 0 0 0.3398
PRO_69 0 0 0 0.2123 0.04957 0 0 0 0.26186
THR_70 0 0 0 0.48779 0.07573 0 0 0 0.56352
SER_71 0 0 0 0.13063 0.07499 0 0 0 0.20562
THR_72 0 0 0 0.48779 0.07499 0 0 0 0.56278
GLU_73 0 0 0 -1.01303 0.07573 0 0 0 -0.9373
GLU_74 0 0 0 -1.01303 0.07582 0 0 0 -0.93721
GLY_75 0 0 0 0.91259 0.04957 0 0 0 0.96215
THR_76 0 0 0 0.48779 0.04957 0 0 0 0.53736
SER_77 0 0 0 0.29023 0.07582 0 0 0 0.36605
GLU_78 0 0 0 -1.03403 0.07499 0 0 0 -0.95904
SER_79 0 0 0 0.13063 0.07573 0 0 0 0.20636
ALA_80 0 0 0 0.89846 0.07582 0 0 0 0.97427
THR_81 0 0 0 0.43096 0.04957 0 0 0 0.48052
PRO_82 0 0 0 0.2123 0.07582 0 0 0 0.28812
GLU_83 0 0 0 -1.03403 0.07469 0 0 0 -0.95934
SER_84 0 0 0 0.13063 0.07582 0 0 0 0.20645
GLY_85 0 0 0 0.91259 0.04957 0 0 0 0.96215
PRO_86 0 0 0 0.51404 0.04957 0 0 0 0.5636
GLY_87 0 0 0 0.91259 0.04957 0 0 0 0.96215
THR_88 0 0 0 0.48779 0.07582 0 0 0 0.56361
SER_89 0 0 0 0.13063 0.07499 0 0 0 0.20562
THR_90 0 0 0 0.43096 0.07499 0 0 0 0.50594
GLU_91 0 0 0 -1.03403 0.07582 0 0 0 -0.95821
PRO_92 0 0 0 0.2123 0.07582 0 0 0 0.28812
SER_93 0 0 0 0.13063 0.07499 0 0 0 0.20562
GLU_94 0 -0.01222 -0.0269 -1.03403 0.06548 0 0 0 -1.00768
GLY_95 0 0.00549 -0.02371 0.60923 0.06674 0 0 0 0.65775
SER_96 0 -0.00098 -0.02364 0.13063 0.03671 0 0 0 0.14272
ALA_97 0 -0.04795 0.03609 0.89846 0.04643 0 0 0 0.93302
PRO_98 0 -0.04278 -0.04959 0.2123 0.04109 0 0 0 0.16101
GLY_99 0 -0.0642 0.02416 0.60923 0.04434 0 0 0 0.61352
SER_100 0 -0.04568 0.04363 0.13063 0.04731 0 0 0 0.17589
PRO_101 0 0.1276 -0.25077 -0.12679 0.07143 0 0 0 -0.17854
ALA_102 0 -0.06364 0.08138 0.77873 0.07212 0 0 0 0.86859
GLY_103 0 -0.03068 -0.02606 0.60923 0.04883 0 0 0 0.60132
SER_104 0 0 0 0.29023 0.04957 0 0 0 0.3398
PRO_105 0 0 0 0.2123 0.07582 0 0 0 0.28812
THR_106 0 0 0 0.43096 0.07502 0 0 0 0.50597
SER_107 0 0 0 0.29023 0.07499 0 0 0 0.36522
THR_108 0 0 0 0.43096 0.07347 0 0 0 0.50442
GLU_109 0 0 0 -1.01303 0.07573 0 0 0 -0.9373
GLU_110 0 0 0 -1.01303 0.07567 0 0 0 -0.93736
GLY_111 0 0 0 0.91259 0.05435 0 0 0 0.96693
THR_112 0 0 0 0.48779 0.07582 0 0 0 0.56361
SER_113 0 0 0 0.13063 0.07347 0 0 0 0.2041
THR_114 0 0 0 0.48779 0.07499 0 0 0 0.56278
GLU_115 0 0 0 -1.03403 0.07582 0 0 0 -0.95821
PRO_116 0 0 0 0.2123 0.07582 0 0 0 0.28812
SER_117 0 0 0 0.29023 0.07499 0 0 0 0.36522
GLU_118 0 0 0 -1.03403 0.07508 0 0 0 -0.95895
GLY_119 0 0 0 0.91259 0.04957 0 0 0 0.96215
SER_120 0 0 0 0.29023 0.04957 0 0 0 0.3398
ALA_121 0 0 0 0.89846 0.07582 0 0 0 0.97427
PRO_122 0 0 0 0.2123 0.04183 0 0 0 0.25412
GLY_123 0 0 0 0.91259 0.04957 0 0 0 0.96215
THR_124 0 0 0 0.43096 0.07582 0 0 0 0.50678
SER_125 0 0 0 0.13063 0.07573 0 0 0 0.20636
THR_126 0 0 0 0.43096 0.07347 0 0 0 0.50442
GLU_127 0 0 0 -1.01303 0.07582 0 0 0 -0.93721
PRO_128 0 0 0 -0.05784 0.04731 0 0 0 -0.01054
SER_129 0 0 0 -0.0106 0.07582 0 0 0 0.06522
GLU_130 0 0 0 -0.93278 0.07582 0 0 0 -0.85696
GLY_131 0 0 0 0.60923 0.07582 0 0 0 0.68505
SER_132 0 0 0 -0.0106 0.04109 0 0 0 0.03049
ALA_133 0 0 0 0.797 0.04957 0 0 0 0.84657
PRO_134 0 0 0 0.043 0.04183 0 0 0 0.08483
GLY_135 0 0 0 0.91259 0.04183 0 0 0 0.95441
THR_136 0 0 0 0.43096 0.07508 0 0 0 0.50603
SER_137 0 0 0 0.29023 0.07582 0 0 0 0.36605
GLU_138 0 0 0 -1.01303 0.07582 0 0 0 -0.93721
SER_139 0 0 0 0.13063 0.07347 0 0 0 0.2041
ALA_140 0 0 0 0.89846 0.07508 0 0 0 0.97353
THR_141 0 0 0 0.43096 0.04957 0 0 0 0.48052
PRO_142 0 0 0 0.51404 0.07582 0 0 0 0.58986
GLU_143 0 0 0 -1.03403 0.07499 0 0 0 -0.95904
SER_144 0 0 0 -0.0106 0.07582 0 0 0 0.06522
GLY_145 0 0 0 0.91259 0.04183 0 0 0 0.95441
PRO_146 0 0 0 0.51404 0.04957 0 0 0 0.5636
GLY_147 0 0 0 0.91259 0.04183 0 0 0 0.95441
SER_148 0 0 0 0.29023 0.07508 0 0 0 0.36531
GLU_149 0 0 0 -1.03403 0.07582 0 0 0 -0.95821
PRO_150 0 0 0 0.51404 0.04957 0 0 0 0.5636
ALA_151 0 -0.03005 0.03067 0.89846 0.07259 0 0 0 0.97166
THR_152 0 0.0596 -0.08557 0.23017 0.07212 0 0 0 0.27632
SER_153 0 -0.11452 -0.08857 -0.11629 0.04587 0 0 0 -0.27352
GLY_154 0 -0.39233 -0.20688 -0.08884 0.03807 0 0 0 -0.64996
SER_155 0 -0.29042 0.00125 0.03028 0.02976 0 0 0 -0.22912
GLU_156 0 -0.01276 -0.0272 0.14567 0.03508 0 0 0 0.1408
THR_157 0 -0.23176 0.07308 -0.10317 0.03064 0 0 0 -0.23121
PRO_158 0 -0.0885 -0.03536 -0.29134 0.04268 0 0 0 -0.37253
GLY_159 0 -0.0619 0.04973 -0.09146 0.03526 0 0 0 -0.06837
MET_160 0 0.01044 -0.2711 -0.35706 0.03147 0 0 0 -0.58626
TYR_161 0 0.00807 0.00605 0.43308 0.0692 0 0 0 0.51639
GLY_162 0 -0.03669 0.05229 -0.08884 0.03502 0 0 0 -0.03821
LYS_163 0 -0.39542 -0.72376 -0.2228 0.03079 0 0 0 -1.31118
LEU_164 0.23898 0.68798 -0.23696 -0.50394 0.04537 0 0 0 0.23141
ASN_165 0 -0.04489 0.10893 -0.36221 0.06903 0 0 0 -0.22914
ASP_166 0 -0.14114 -0.17129 -0.31759 0.04274 0 0 0 -0.58728
LEU_167 0 0.07112 -0.40714 -0.53584 0.0323 0 0 0 -0.83956
LEU_168 0 -0.11099 -0.32169 0.24309 0.06965 0 0 0 -0.11994
GLU_169 0 -0.10372 -0.0277 -0.71584 0.06891 0 0 0 -0.77834
ASP_170 0 -0.58575 0.07799 0.08318 0.03636 0 0 0 -0.38822
LEU_171 0 -0.3895 -0.65588 -0.45811 0.0328 0 0 0 -1.4707
GLN_172 0 -0.08615 0.17018 -0.4142 0.06884 0 0 0 -0.26133
GLU_173 0 -0.19346 -0.11566 -0.4886 0.06908 0 0 0 -0.72863
VAL_174 0 -0.18119 -0.70798 -0.41511 0.034 0 0 0 -1.27027
LEU_175 0 -0.23032 0.19598 0.24309 0.03681 0 0 0 0.24556
LYS_176 0 -0.07823 -0.0625 -0.77863 0.06908 0 0 0 -0.85028
ASN_177 0 -0.50335 -0.27715 -0.07783 0.03517 0 0 0 -0.82317
LEU_178 0 -0.12317 -0.16283 -0.52948 0.03524 0 0 0 -0.78024
HIS_D_179 0 -0.10935 -0.08875 -0.06774 0.06893 0 0 0 -0.1969
LYS_180 0 -0.03411 -0.12503 -0.96458 0.06922 0 0 0 -1.0545
ASN_181 1.41738 0.78773 -0.33052 -0.01232 0.04336 0 0 0 1.90564
ASP_182 2.35479 0.12819 0.12395 0.2122 0.0697 0 0 0 2.88883
ARG_183 0 -0.08589 -0.26169 -0.55583 0.05931 0 0 0 -0.84411
SER_184 0.51159 0.69612 -0.32977 -0.20705 0.04336 0 0 0 0.71426
GLY_185 0 0.03138 -0.24051 -0.07965 0.03651 0 0 0 -0.25227
LYS_186 0 -0.03911 0.00365 -0.96458 0.07025 0 0 0 -0.92978
ASP_187 0 -0.0153 -0.0837 -0.60822 0.06961 0 0 0 -0.63762
ASN_188 0 0.09852 -0.50325 -0.19403 0.04125 0 0 0 -0.55751
ILE_189 2.35479 0.09973 0.19281 0.06915 0.0489 0 0 0 2.76538
HIS_D_190 0 -0.02675 -0.19601 0.0215 0.06931 0 0 0 -0.13195
ASP_191 0 -0.01527 -0.19785 -0.42964 0.06878 0 0 0 -0.57399
VAL_192 0 -0.24962 0.38534 -0.27892 0.03722 0 0 0 -0.106
ASP_193 0 -0.08427 0.31358 -0.37876 0.06976 0 0 0 -0.07969
ASN_194 0 -0.08424 0.07449 -0.40966 0.06893 0 0 0 -0.35048
HIS_195 0 -0.16456 -0.15305 -0.11266 0.04365 0 0 0 -0.38663
LEU_196 0 -0.04588 -0.7077 -0.52948 0.03172 0 0 0 -1.25134
GLN_197 0 -0.07095 0.0965 -0.55896 0.06903 0 0 0 -0.46438
ASN_198 0 -0.0331 -0.1018 -0.32173 0.06887 0 0 0 -0.38776
VAL_199 0 -0.43008 -0.48072 -0.19594 0.03283 0 0 0 -1.07392
ILE_200 0 -0.2307 -0.43787 0.20907 0.04435 0 0 0 -0.41515
GLU_201 0 -0.11889 -0.12143 -0.82678 0.06878 0 0 0 -0.99832
ASP_202 0 -0.0584 -0.28461 -0.24167 0.04315 0 0 0 -0.54154
ILE_203 0 -0.17944 -0.86284 -0.41682 0.03325 0 0 0 -1.42584
HIS_204 0 -0.22034 0.16857 -0.02241 0.06909 0 0 0 -0.00509
ASP_205 0 -0.05557 -0.32234 -0.47618 0.06887 0 0 0 -0.78523
PHE_206 0 -0.25513 -0.3242 -0.30123 0.03149 0 0 0 -0.84907
MET_207 0.23898 0.56859 -0.18266 -0.40511 0.046 0 0 0 0.2658
GLN_208 0 -0.03325 0.1267 -0.49415 0.06893 0 0 0 -0.33177
ALA_209 0 -0.03995 -0.11087 0.13638 0.03519 0 0 0 0.02076
ALA_210 0 -0.11408 -0.08157 -0.16647 0.03664 0 0 0 -0.32548
ALA_211 0 0.11266 -0.00451 0.11438 0.03512 0 0 0 0.25764
ALA_212 0 -0.17379 0.00264 0.28428 0.02991 0 0 0 0.14304
ALA_213 0 0.16578 -0.00528 0.07904 0.03268 0 0 0 0.27222
ALA_214 0 -0.23451 0.04759 -0.14527 0.04812 0 0 0 -0.28407
ASN_215 0 -0.05685 -0.39312 -0.24178 0.03483 0 0 0 -0.65691
CYS_216 0 0.0093 0.00548 1.93683 0.0693 0 0 0 2.0209
ARG_217 0 -0.31576 0.08386 -0.10993 0.03343 0 0 0 -0.30841
LYS:CtermProteinFull_218 0 -0.4265 -0.22573 -0.77863 0.03556 0 0 0 -1.3953
#END_POSE_ENERGIES_TABLE ./minmover_pdb/pose_53.pdb
