# Supplementary material for: Selection of a promiscuous minimalist cAMP phosphodiesterase from a library of de novo designed proteins
Source: Nat Chem. 2024 May 3;16(7):1200–8. doi: 10.1038/s41557-024-01490-4 (PMC11230910; doi:10.1038/s41557-024-01490-4)
Supplement: Supplementary file 3 — MD input files, scripts and final structures derived from MD, AlphaFold2, EMSfold and MultiSFold. [file 41557_2024_1490_MOESM3_ESM.zip › Computational_Data/4_MultiSFold/campase/pose_54.pdb]

ATOM      1  N   MET A   1      -5.685  -3.190  15.727  1.00  0.00           N  
ATOM      2  CA  MET A   1      -6.194  -2.453  14.552  1.00  0.00           C  
ATOM      3  C   MET A   1      -5.242  -1.342  14.148  1.00  0.00           C  
ATOM      4  O   MET A   1      -4.824  -1.369  13.010  1.00  0.00           O  
ATOM      5  CB  MET A   1      -7.577  -1.873  14.839  1.00  0.00           C  
ATOM      6  CEN MET A   1      -9.273  -2.040  14.422  1.00  0.00           X  
ATOM      7  H   MET A   1      -6.223  -3.221  16.569  1.00  0.00           H  
ATOM      8  N   TYR A   2      -4.809  -0.465  15.062  1.00  0.00           N  
ATOM      9  CA  TYR A   2      -3.874   0.620  14.725  1.00  0.00           C  
ATOM     10  C   TYR A   2      -2.536   0.184  14.086  1.00  0.00           C  
ATOM     11  O   TYR A   2      -2.201   0.712  13.043  1.00  0.00           O  
ATOM     12  CB  TYR A   2      -3.581   1.435  15.987  1.00  0.00           C  
ATOM     13  CEN TYR A   2      -4.090   2.906  16.790  1.00  0.00           X  
ATOM     14  H   TYR A   2      -5.286  -0.361  15.946  1.00  0.00           H  
ATOM     15  N   GLY A   3      -1.804  -0.782  14.667  1.00  0.00           N  
ATOM     16  CA  GLY A   3      -0.573  -1.327  14.058  1.00  0.00           C  
ATOM     17  C   GLY A   3      -0.771  -1.777  12.607  1.00  0.00           C  
ATOM     18  O   GLY A   3      -0.442  -1.026  11.708  1.00  0.00           O  
ATOM     19  CEN GLY A   3      -0.573  -1.327  14.058  1.00  0.00           X  
ATOM     20  H   GLY A   3      -2.067  -1.115  15.583  1.00  0.00           H  
ATOM     21  N   LYS A   4      -1.458  -2.912  12.400  1.00  0.00           N  
ATOM     22  CA  LYS A   4      -1.778  -3.453  11.061  1.00  0.00           C  
ATOM     23  C   LYS A   4      -2.288  -2.402  10.073  1.00  0.00           C  
ATOM     24  O   LYS A   4      -1.973  -2.430   8.897  1.00  0.00           O  
ATOM     25  CB  LYS A   4      -2.814  -4.572  11.184  1.00  0.00           C  
ATOM     26  CEN LYS A   4      -3.250  -6.642  11.186  1.00  0.00           X  
ATOM     27  H   LYS A   4      -1.669  -3.493  13.199  1.00  0.00           H  
ATOM     28  N   LEU A   5      -3.132  -1.505  10.562  1.00  0.00           N  
ATOM     29  CA  LEU A   5      -3.673  -0.399   9.790  1.00  0.00           C  
ATOM     30  C   LEU A   5      -2.572   0.536   9.270  1.00  0.00           C  
ATOM     31  O   LEU A   5      -2.539   0.857   8.091  1.00  0.00           O  
ATOM     32  CB  LEU A   5      -4.679   0.383  10.643  1.00  0.00           C  
ATOM     33  CEN LEU A   5      -6.219   0.429  10.665  1.00  0.00           X  
ATOM     34  H   LEU A   5      -3.365  -1.565  11.545  1.00  0.00           H  
ATOM     35  N   ASN A   6      -1.681   0.969  10.163  1.00  0.00           N  
ATOM     36  CA  ASN A   6      -0.605   1.881   9.810  1.00  0.00           C  
ATOM     37  C   ASN A   6       0.359   1.218   8.823  1.00  0.00           C  
ATOM     38  O   ASN A   6       0.738   1.862   7.857  1.00  0.00           O  
ATOM     39  CB  ASN A   6       0.140   2.364  11.041  1.00  0.00           C  
ATOM     40  CEN ASN A   6       0.103   3.170  11.711  1.00  0.00           X  
ATOM     41  H   ASN A   6      -1.622   0.509  11.059  1.00  0.00           H  
ATOM     42  N   ASP A   7       0.671  -0.067   9.027  1.00  0.00           N  
ATOM     43  CA  ASP A   7       1.625  -0.808   8.194  1.00  0.00           C  
ATOM     44  C   ASP A   7       1.073  -0.974   6.765  1.00  0.00           C  
ATOM     45  O   ASP A   7       1.733  -0.621   5.795  1.00  0.00           O  
ATOM     46  CB  ASP A   7       1.931  -2.175   8.810  1.00  0.00           C  
ATOM     47  CEN ASP A   7       2.632  -2.636   9.388  1.00  0.00           X  
ATOM     48  H   ASP A   7       0.300  -0.541   9.837  1.00  0.00           H  
ATOM     49  N   LEU A   8      -0.204  -1.361   6.639  1.00  0.00           N  
ATOM     50  CA  LEU A   8      -0.880  -1.489   5.349  1.00  0.00           C  
ATOM     51  C   LEU A   8      -0.988  -0.158   4.583  1.00  0.00           C  
ATOM     52  O   LEU A   8      -0.791  -0.107   3.370  1.00  0.00           O  
ATOM     53  CB  LEU A   8      -2.276  -2.087   5.562  1.00  0.00           C  
ATOM     54  CEN LEU A   8      -2.854  -3.498   5.343  1.00  0.00           X  
ATOM     55  H   LEU A   8      -0.675  -1.713   7.461  1.00  0.00           H  
ATOM     56  N   LEU A   9      -1.349   0.925   5.279  1.00  0.00           N  
ATOM     57  CA  LEU A   9      -1.455   2.247   4.662  1.00  0.00           C  
ATOM     58  C   LEU A   9      -0.101   2.710   4.103  1.00  0.00           C  
ATOM     59  O   LEU A   9      -0.038   3.164   2.963  1.00  0.00           O  
ATOM     60  CB  LEU A   9      -1.991   3.262   5.680  1.00  0.00           C  
ATOM     61  CEN LEU A   9      -3.370   3.921   5.872  1.00  0.00           X  
ATOM     62  H   LEU A   9      -1.493   0.827   6.274  1.00  0.00           H  
ATOM     63  N   GLU A  10       0.966   2.602   4.898  1.00  0.00           N  
ATOM     64  CA  GLU A  10       2.316   3.012   4.507  1.00  0.00           C  
ATOM     65  C   GLU A  10       2.797   2.237   3.281  1.00  0.00           C  
ATOM     66  O   GLU A  10       3.303   2.858   2.342  1.00  0.00           O  
ATOM     67  CB  GLU A  10       3.293   2.816   5.668  1.00  0.00           C  
ATOM     68  CEN GLU A  10       4.176   3.454   6.979  1.00  0.00           X  
ATOM     69  H   GLU A  10       0.866   2.125   5.782  1.00  0.00           H  
ATOM     70  N   ASP A  11       2.554   0.928   3.243  1.00  0.00           N  
ATOM     71  CA  ASP A  11       2.930   0.070   2.124  1.00  0.00           C  
ATOM     72  C   ASP A  11       2.180   0.476   0.849  1.00  0.00           C  
ATOM     73  O   ASP A  11       2.763   0.657  -0.216  1.00  0.00           O  
ATOM     74  CB  ASP A  11       2.654  -1.398   2.458  1.00  0.00           C  
ATOM     75  CEN ASP A  11       3.136  -2.230   2.795  1.00  0.00           X  
ATOM     76  H   ASP A  11       2.184   0.479   4.068  1.00  0.00           H  
ATOM     77  N   LEU A  12       0.886   0.773   0.949  1.00  0.00           N  
ATOM     78  CA  LEU A  12       0.100   1.239  -0.195  1.00  0.00           C  
ATOM     79  C   LEU A  12       0.628   2.565  -0.783  1.00  0.00           C  
ATOM     80  O   LEU A  12       0.819   2.700  -1.996  1.00  0.00           O  
ATOM     81  CB  LEU A  12      -1.369   1.392   0.220  1.00  0.00           C  
ATOM     82  CEN LEU A  12      -2.620   0.528  -0.027  1.00  0.00           X  
ATOM     83  H   LEU A  12       0.426   0.599   1.831  1.00  0.00           H  
ATOM     84  N   GLN A  13       0.935   3.539   0.072  1.00  0.00           N  
ATOM     85  CA  GLN A  13       1.476   4.829  -0.358  1.00  0.00           C  
ATOM     86  C   GLN A  13       2.842   4.701  -1.036  1.00  0.00           C  
ATOM     87  O   GLN A  13       3.097   5.375  -2.039  1.00  0.00           O  
ATOM     88  CB  GLN A  13       1.591   5.775   0.840  1.00  0.00           C  
ATOM     89  CEN GLN A  13       0.831   7.106   1.676  1.00  0.00           X  
ATOM     90  H   GLN A  13       0.871   3.337   1.060  1.00  0.00           H  
ATOM     91  N   GLU A  14       3.744   3.886  -0.504  1.00  0.00           N  
ATOM     92  CA  GLU A  14       5.062   3.684  -1.088  1.00  0.00           C  
ATOM     93  C   GLU A  14       4.964   3.001  -2.466  1.00  0.00           C  
ATOM     94  O   GLU A  14       5.612   3.473  -3.407  1.00  0.00           O  
ATOM     95  CB  GLU A  14       5.936   2.856  -0.144  1.00  0.00           C  
ATOM     96  CEN GLU A  14       7.146   2.769   1.053  1.00  0.00           X  
ATOM     97  H   GLU A  14       3.499   3.334   0.305  1.00  0.00           H  
ATOM     98  N   VAL A  15       4.059   2.024  -2.653  1.00  0.00           N  
ATOM     99  CA  VAL A  15       3.860   1.310  -3.936  1.00  0.00           C  
ATOM    100  C   VAL A  15       3.307   2.275  -4.988  1.00  0.00           C  
ATOM    101  O   VAL A  15       3.800   2.286  -6.118  1.00  0.00           O  
ATOM    102  CB  VAL A  15       2.900   0.114  -3.792  1.00  0.00           C  
ATOM    103  CEN VAL A  15       2.867  -0.574  -3.796  1.00  0.00           X  
ATOM    104  H   VAL A  15       3.489   1.764  -1.860  1.00  0.00           H  
ATOM    105  N   LEU A  16       2.354   3.146  -4.624  1.00  0.00           N  
ATOM    106  CA  LEU A  16       1.753   4.123  -5.545  1.00  0.00           C  
ATOM    107  C   LEU A  16       2.753   5.195  -5.997  1.00  0.00           C  
ATOM    108  O   LEU A  16       2.879   5.492  -7.186  1.00  0.00           O  
ATOM    109  CB  LEU A  16       0.538   4.785  -4.883  1.00  0.00           C  
ATOM    110  CEN LEU A  16      -0.981   4.596  -5.060  1.00  0.00           X  
ATOM    111  H   LEU A  16       2.002   3.084  -3.678  1.00  0.00           H  
ATOM    112  N   LYS A  17       3.496   5.793  -5.057  1.00  0.00           N  
ATOM    113  CA  LYS A  17       4.479   6.837  -5.384  1.00  0.00           C  
ATOM    114  C   LYS A  17       5.598   6.291  -6.262  1.00  0.00           C  
ATOM    115  O   LYS A  17       5.984   6.956  -7.223  1.00  0.00           O  
ATOM    116  CB  LYS A  17       5.067   7.442  -4.108  1.00  0.00           C  
ATOM    117  CEN LYS A  17       5.144   9.051  -2.737  1.00  0.00           X  
ATOM    118  H   LYS A  17       3.376   5.491  -4.100  1.00  0.00           H  
ATOM    119  N   ASN A  18       6.124   5.111  -5.953  1.00  0.00           N  
ATOM    120  CA  ASN A  18       7.164   4.468  -6.748  1.00  0.00           C  
ATOM    121  C   ASN A  18       6.694   4.163  -8.175  1.00  0.00           C  
ATOM    122  O   ASN A  18       7.270   4.692  -9.127  1.00  0.00           O  
ATOM    123  CB  ASN A  18       7.656   3.198  -6.077  1.00  0.00           C  
ATOM    124  CEN ASN A  18       8.411   2.909  -5.409  1.00  0.00           X  
ATOM    125  H   ASN A  18       5.796   4.643  -5.118  1.00  0.00           H  
ATOM    126  N   LEU A  19       5.583   3.442  -8.341  1.00  0.00           N  
ATOM    127  CA  LEU A  19       5.057   3.046  -9.648  1.00  0.00           C  
ATOM    128  C   LEU A  19       4.748   4.273 -10.525  1.00  0.00           C  
ATOM    129  O   LEU A  19       5.139   4.325 -11.692  1.00  0.00           O  
ATOM    130  CB  LEU A  19       3.800   2.185  -9.469  1.00  0.00           C  
ATOM    131  CEN LEU A  19       3.544   0.671  -9.590  1.00  0.00           X  
ATOM    132  H   LEU A  19       5.082   3.132  -7.520  1.00  0.00           H  
ATOM    133  N   HIS A  20       4.158   5.322  -9.948  1.00  0.00           N  
ATOM    134  CA  HIS A  20       3.751   6.512 -10.699  1.00  0.00           C  
ATOM    135  C   HIS A  20       4.911   7.215 -11.418  1.00  0.00           C  
ATOM    136  O   HIS A  20       4.817   7.503 -12.613  1.00  0.00           O  
ATOM    137  CB  HIS A  20       3.055   7.506  -9.764  1.00  0.00           C  
ATOM    138  CEN HIS A  20       1.729   7.834  -9.358  1.00  0.00           X  
ATOM    139  H   HIS A  20       3.889   5.240  -8.977  1.00  0.00           H  
ATOM    140  N   LYS A  21       6.026   7.490 -10.725  1.00  0.00           N  
ATOM    141  CA  LYS A  21       7.064   8.408 -11.236  1.00  0.00           C  
ATOM    142  C   LYS A  21       7.566   7.956 -12.620  1.00  0.00           C  
ATOM    143  O   LYS A  21       8.002   8.799 -13.408  1.00  0.00           O  
ATOM    144  CB  LYS A  21       8.234   8.497 -10.255  1.00  0.00           C  
ATOM    145  CEN LYS A  21       9.267   9.587  -8.764  1.00  0.00           X  
ATOM    146  H   LYS A  21       6.183   6.991  -9.863  1.00  0.00           H  
ATOM    147  N   ASN A  22       7.446   6.665 -12.934  1.00  0.00           N  
ATOM    148  CA  ASN A  22       8.023   6.039 -14.131  1.00  0.00           C  
ATOM    149  C   ASN A  22       7.005   5.652 -15.196  1.00  0.00           C  
ATOM    150  O   ASN A  22       7.351   4.874 -16.089  1.00  0.00           O  
ATOM    151  CB  ASN A  22       8.839   4.816 -13.754  1.00  0.00           C  
ATOM    152  CEN ASN A  22       9.833   4.584 -13.510  1.00  0.00           X  
ATOM    153  H   ASN A  22       6.967   6.065 -12.279  1.00  0.00           H  
ATOM    154  N   ASP A  23       5.795   6.219 -15.154  1.00  0.00           N  
ATOM    155  CA  ASP A  23       4.709   5.852 -16.071  1.00  0.00           C  
ATOM    156  C   ASP A  23       5.176   5.828 -17.544  1.00  0.00           C  
ATOM    157  O   ASP A  23       4.753   4.988 -18.342  1.00  0.00           O  
ATOM    158  CB  ASP A  23       3.534   6.820 -15.909  1.00  0.00           C  
ATOM    159  CEN ASP A  23       2.639   6.893 -15.428  1.00  0.00           X  
ATOM    160  H   ASP A  23       5.587   6.858 -14.400  1.00  0.00           H  
ATOM    161  N   ARG A  24       6.143   6.691 -17.906  1.00  0.00           N  
ATOM    162  CA  ARG A  24       6.660   6.800 -19.278  1.00  0.00           C  
ATOM    163  C   ARG A  24       7.304   5.543 -19.857  1.00  0.00           C  
ATOM    164  O   ARG A  24       7.361   5.474 -21.085  1.00  0.00           O  
ATOM    165  CB  ARG A  24       7.616   7.977 -19.402  1.00  0.00           C  
ATOM    166  CEN ARG A  24       8.469  10.264 -19.844  1.00  0.00           X  
ATOM    167  H   ARG A  24       6.529   7.278 -17.179  1.00  0.00           H  
ATOM    168  N   SER A  25       7.812   4.593 -19.063  1.00  0.00           N  
ATOM    169  CA  SER A  25       8.473   3.395 -19.625  1.00  0.00           C  
ATOM    170  C   SER A  25       7.625   2.472 -20.502  1.00  0.00           C  
ATOM    171  O   SER A  25       8.205   1.856 -21.386  1.00  0.00           O  
ATOM    172  CB  SER A  25       9.050   2.581 -18.484  1.00  0.00           C  
ATOM    173  CEN SER A  25       9.090   2.352 -17.992  1.00  0.00           X  
ATOM    174  H   SER A  25       7.893   4.777 -18.074  1.00  0.00           H  
ATOM    175  N   GLY A  26       6.296   2.427 -20.359  1.00  0.00           N  
ATOM    176  CA  GLY A  26       5.440   1.531 -21.148  1.00  0.00           C  
ATOM    177  C   GLY A  26       5.633   0.030 -20.870  1.00  0.00           C  
ATOM    178  O   GLY A  26       6.208  -0.356 -19.868  1.00  0.00           O  
ATOM    179  CEN GLY A  26       5.440   1.531 -21.148  1.00  0.00           X  
ATOM    180  H   GLY A  26       5.866   3.037 -19.678  1.00  0.00           H  
ATOM    181  N   LYS A  27       5.179  -0.795 -21.826  1.00  0.00           N  
ATOM    182  CA  LYS A  27       5.177  -2.273 -21.911  1.00  0.00           C  
ATOM    183  C   LYS A  27       5.185  -3.108 -20.623  1.00  0.00           C  
ATOM    184  O   LYS A  27       4.175  -3.082 -19.929  1.00  0.00           O  
ATOM    185  CB  LYS A  27       6.378  -2.705 -22.754  1.00  0.00           C  
ATOM    186  CEN LYS A  27       7.142  -3.350 -24.619  1.00  0.00           X  
ATOM    187  H   LYS A  27       4.821  -0.330 -22.647  1.00  0.00           H  
ATOM    188  N   ASP A  28       6.270  -3.777 -20.256  1.00  0.00           N  
ATOM    189  CA  ASP A  28       6.305  -4.549 -19.009  1.00  0.00           C  
ATOM    190  C   ASP A  28       5.736  -3.783 -17.808  1.00  0.00           C  
ATOM    191  O   ASP A  28       5.122  -4.398 -16.940  1.00  0.00           O  
ATOM    192  CB  ASP A  28       7.740  -4.986 -18.706  1.00  0.00           C  
ATOM    193  CEN ASP A  28       8.357  -5.788 -18.822  1.00  0.00           X  
ATOM    194  H   ASP A  28       6.977  -3.960 -20.952  1.00  0.00           H  
ATOM    195  N   ASN A  29       5.820  -2.446 -17.779  1.00  0.00           N  
ATOM    196  CA  ASN A  29       5.367  -1.691 -16.605  1.00  0.00           C  
ATOM    197  C   ASN A  29       3.887  -1.941 -16.245  1.00  0.00           C  
ATOM    198  O   ASN A  29       3.524  -1.779 -15.081  1.00  0.00           O  
ATOM    199  CB  ASN A  29       5.604  -0.205 -16.802  1.00  0.00           C  
ATOM    200  CEN ASN A  29       6.356   0.500 -16.605  1.00  0.00           X  
ATOM    201  H   ASN A  29       6.243  -1.960 -18.559  1.00  0.00           H  
ATOM    202  N   ILE A  30       3.002  -2.320 -17.186  1.00  0.00           N  
ATOM    203  CA  ILE A  30       1.583  -2.575 -16.854  1.00  0.00           C  
ATOM    204  C   ILE A  30       1.469  -3.829 -15.983  1.00  0.00           C  
ATOM    205  O   ILE A  30       0.658  -3.848 -15.065  1.00  0.00           O  
ATOM    206  CB  ILE A  30       0.716  -2.752 -18.114  1.00  0.00           C  
ATOM    207  CEN ILE A  30       0.130  -2.234 -18.874  1.00  0.00           X  
ATOM    208  H   ILE A  30       3.349  -2.592 -18.095  1.00  0.00           H  
ATOM    209  N   HIS A  31       2.327  -4.829 -16.206  1.00  0.00           N  
ATOM    210  CA  HIS A  31       2.227  -6.125 -15.531  1.00  0.00           C  
ATOM    211  C   HIS A  31       2.624  -6.053 -14.052  1.00  0.00           C  
ATOM    212  O   HIS A  31       1.907  -6.577 -13.209  1.00  0.00           O  
ATOM    213  CB  HIS A  31       3.096  -7.164 -16.248  1.00  0.00           C  
ATOM    214  CEN HIS A  31       2.945  -8.170 -17.245  1.00  0.00           X  
ATOM    215  H   HIS A  31       3.099  -4.681 -16.843  1.00  0.00           H  
ATOM    216  N   ASP A  32       3.722  -5.363 -13.734  1.00  0.00           N  
ATOM    217  CA  ASP A  32       4.184  -5.228 -12.348  1.00  0.00           C  
ATOM    218  C   ASP A  32       3.162  -4.484 -11.482  1.00  0.00           C  
ATOM    219  O   ASP A  32       2.810  -4.950 -10.402  1.00  0.00           O  
ATOM    220  CB  ASP A  32       5.532  -4.505 -12.303  1.00  0.00           C  
ATOM    221  CEN ASP A  32       6.529  -4.707 -12.242  1.00  0.00           X  
ATOM    222  H   ASP A  32       4.298  -4.989 -14.471  1.00  0.00           H  
ATOM    223  N   VAL A  33       2.656  -3.344 -11.968  1.00  0.00           N  
ATOM    224  CA  VAL A  33       1.669  -2.526 -11.245  1.00  0.00           C  
ATOM    225  C   VAL A  33       0.355  -3.286 -11.090  1.00  0.00           C  
ATOM    226  O   VAL A  33      -0.198  -3.283  -9.995  1.00  0.00           O  
ATOM    227  CB  VAL A  33       1.396  -1.190 -11.960  1.00  0.00           C  
ATOM    228  CEN VAL A  33       1.492  -0.509 -11.919  1.00  0.00           X  
ATOM    229  H   VAL A  33       2.922  -3.072 -12.905  1.00  0.00           H  
ATOM    230  N   ASP A  34      -0.120  -3.956 -12.138  1.00  0.00           N  
ATOM    231  CA  ASP A  34      -1.356  -4.742 -12.111  1.00  0.00           C  
ATOM    232  C   ASP A  34      -1.281  -5.873 -11.078  1.00  0.00           C  
ATOM    233  O   ASP A  34      -2.216  -6.070 -10.305  1.00  0.00           O  
ATOM    234  CB  ASP A  34      -1.652  -5.317 -13.498  1.00  0.00           C  
ATOM    235  CEN ASP A  34      -2.213  -5.120 -14.326  1.00  0.00           X  
ATOM    236  H   ASP A  34       0.376  -3.904 -13.016  1.00  0.00           H  
ATOM    237  N   ASN A  35      -0.130  -6.543 -10.966  1.00  0.00           N  
ATOM    238  CA  ASN A  35       0.076  -7.622 -10.001  1.00  0.00           C  
ATOM    239  C   ASN A  35       0.127  -7.102  -8.556  1.00  0.00           C  
ATOM    240  O   ASN A  35      -0.462  -7.684  -7.651  1.00  0.00           O  
ATOM    241  CB  ASN A  35       1.337  -8.405 -10.319  1.00  0.00           C  
ATOM    242  CEN ASN A  35       1.611  -9.255 -10.870  1.00  0.00           X  
ATOM    243  H   ASN A  35       0.619  -6.320 -11.607  1.00  0.00           H  
ATOM    244  N   HIS A  36       0.818  -5.984  -8.333  1.00  0.00           N  
ATOM    245  CA  HIS A  36       0.914  -5.411  -6.999  1.00  0.00           C  
ATOM    246  C   HIS A  36      -0.444  -4.932  -6.474  1.00  0.00           C  
ATOM    247  O   HIS A  36      -0.789  -5.211  -5.329  1.00  0.00           O  
ATOM    248  CB  HIS A  36       1.915  -4.251  -6.992  1.00  0.00           C  
ATOM    249  CEN HIS A  36       3.293  -4.037  -6.703  1.00  0.00           X  
ATOM    250  H   HIS A  36       1.274  -5.516  -9.103  1.00  0.00           H  
ATOM    251  N   LEU A  37      -1.246  -4.285  -7.321  1.00  0.00           N  
ATOM    252  CA  LEU A  37      -2.521  -3.705  -6.926  1.00  0.00           C  
ATOM    253  C   LEU A  37      -3.461  -4.772  -6.352  1.00  0.00           C  
ATOM    254  O   LEU A  37      -4.036  -4.538  -5.295  1.00  0.00           O  
ATOM    255  CB  LEU A  37      -3.172  -3.002  -8.124  1.00  0.00           C  
ATOM    256  CEN LEU A  37      -3.316  -1.519  -8.514  1.00  0.00           X  
ATOM    257  H   LEU A  37      -0.974  -4.210  -8.291  1.00  0.00           H  
ATOM    258  N   GLN A  38      -3.559  -5.952  -6.973  1.00  0.00           N  
ATOM    259  CA  GLN A  38      -4.422  -7.046  -6.499  1.00  0.00           C  
ATOM    260  C   GLN A  38      -3.963  -7.591  -5.142  1.00  0.00           C  
ATOM    261  O   GLN A  38      -4.790  -7.748  -4.248  1.00  0.00           O  
ATOM    262  CB  GLN A  38      -4.450  -8.184  -7.523  1.00  0.00           C  
ATOM    263  CEN GLN A  38      -5.372  -8.908  -8.816  1.00  0.00           X  
ATOM    264  H   GLN A  38      -3.003  -6.102  -7.805  1.00  0.00           H  
ATOM    265  N   ASN A  39      -2.653  -7.785  -4.947  1.00  0.00           N  
ATOM    266  CA  ASN A  39      -2.110  -8.188  -3.644  1.00  0.00           C  
ATOM    267  C   ASN A  39      -2.501  -7.199  -2.529  1.00  0.00           C  
ATOM    268  O   ASN A  39      -2.952  -7.618  -1.469  1.00  0.00           O  
ATOM    269  CB  ASN A  39      -0.601  -8.340  -3.703  1.00  0.00           C  
ATOM    270  CEN ASN A  39       0.102  -9.097  -3.886  1.00  0.00           X  
ATOM    271  H   ASN A  39      -2.028  -7.716  -5.738  1.00  0.00           H  
ATOM    272  N   VAL A  40      -2.415  -5.888  -2.792  1.00  0.00           N  
ATOM    273  CA  VAL A  40      -2.802  -4.838  -1.831  1.00  0.00           C  
ATOM    274  C   VAL A  40      -4.286  -4.957  -1.450  1.00  0.00           C  
ATOM    275  O   VAL A  40      -4.621  -4.895  -0.267  1.00  0.00           O  
ATOM    276  CB  VAL A  40      -2.539  -3.429  -2.394  1.00  0.00           C  
ATOM    277  CEN VAL A  40      -2.136  -2.873  -2.332  1.00  0.00           X  
ATOM    278  H   VAL A  40      -2.058  -5.609  -3.696  1.00  0.00           H  
ATOM    279  N   ILE A  41      -5.187  -5.139  -2.427  1.00  0.00           N  
ATOM    280  CA  ILE A  41      -6.635  -5.238  -2.161  1.00  0.00           C  
ATOM    281  C   ILE A  41      -6.935  -6.466  -1.299  1.00  0.00           C  
ATOM    282  O   ILE A  41      -7.727  -6.371  -0.358  1.00  0.00           O  
ATOM    283  CB  ILE A  41      -7.454  -5.321  -3.462  1.00  0.00           C  
ATOM    284  CEN ILE A  41      -7.941  -4.744  -4.248  1.00  0.00           X  
ATOM    285  H   ILE A  41      -4.852  -5.265  -3.370  1.00  0.00           H  
ATOM    286  N   GLU A  42      -6.324  -7.608  -1.619  1.00  0.00           N  
ATOM    287  CA  GLU A  42      -6.502  -8.857  -0.877  1.00  0.00           C  
ATOM    288  C   GLU A  42      -6.118  -8.684   0.597  1.00  0.00           C  
ATOM    289  O   GLU A  42      -6.844  -9.145   1.479  1.00  0.00           O  
ATOM    290  CB  GLU A  42      -5.674  -9.978  -1.510  1.00  0.00           C  
ATOM    291  CEN GLU A  42      -5.568 -11.344  -2.522  1.00  0.00           X  
ATOM    292  H   GLU A  42      -5.683  -7.614  -2.401  1.00  0.00           H  
ATOM    293  N   ASP A  43      -5.057  -7.930   0.883  1.00  0.00           N  
ATOM    294  CA  ASP A  43      -4.625  -7.635   2.247  1.00  0.00           C  
ATOM    295  C   ASP A  43      -5.579  -6.685   2.976  1.00  0.00           C  
ATOM    296  O   ASP A  43      -5.972  -6.953   4.118  1.00  0.00           O  
ATOM    297  CB  ASP A  43      -3.214  -7.042   2.233  1.00  0.00           C  
ATOM    298  CEN ASP A  43      -2.243  -7.326   2.352  1.00  0.00           X  
ATOM    299  H   ASP A  43      -4.458  -7.642   0.122  1.00  0.00           H  
ATOM    300  N   ILE A  44      -6.010  -5.597   2.322  1.00  0.00           N  
ATOM    301  CA  ILE A  44      -6.882  -4.592   2.952  1.00  0.00           C  
ATOM    302  C   ILE A  44      -8.165  -5.273   3.395  1.00  0.00           C  
ATOM    303  O   ILE A  44      -8.591  -5.053   4.523  1.00  0.00           O  
ATOM    304  CB  ILE A  44      -7.220  -3.427   2.004  1.00  0.00           C  
ATOM    305  CEN ILE A  44      -6.896  -2.452   1.637  1.00  0.00           X  
ATOM    306  H   ILE A  44      -5.780  -5.512   1.343  1.00  0.00           H  
ATOM    307  N   HIS A  45      -8.767  -6.121   2.570  1.00  0.00           N  
ATOM    308  CA  HIS A  45     -10.010  -6.810   2.905  1.00  0.00           C  
ATOM    309  C   HIS A  45      -9.921  -7.620   4.202  1.00  0.00           C  
ATOM    310  O   HIS A  45     -10.756  -7.452   5.095  1.00  0.00           O  
ATOM    311  CB  HIS A  45     -10.426  -7.730   1.753  1.00  0.00           C  
ATOM    312  CEN HIS A  45     -11.269  -7.683   0.605  1.00  0.00           X  
ATOM    313  H   HIS A  45      -8.342  -6.308   1.674  1.00  0.00           H  
ATOM    314  N   ASP A  46      -8.870  -8.412   4.374  1.00  0.00           N  
ATOM    315  CA  ASP A  46      -8.659  -9.231   5.561  1.00  0.00           C  
ATOM    316  C   ASP A  46      -8.418  -8.375   6.807  1.00  0.00           C  
ATOM    317  O   ASP A  46      -8.916  -8.681   7.900  1.00  0.00           O  
ATOM    318  CB  ASP A  46      -7.482 -10.184   5.344  1.00  0.00           C  
ATOM    319  CEN ASP A  46      -7.292 -11.148   5.072  1.00  0.00           X  
ATOM    320  H   ASP A  46      -8.207  -8.494   3.617  1.00  0.00           H  
ATOM    321  N   PHE A  47      -7.685  -7.269   6.666  1.00  0.00           N  
ATOM    322  CA  PHE A  47      -7.447  -6.334   7.757  1.00  0.00           C  
ATOM    323  C   PHE A  47      -8.759  -5.727   8.272  1.00  0.00           C  
ATOM    324  O   PHE A  47      -8.975  -5.683   9.484  1.00  0.00           O  
ATOM    325  CB  PHE A  47      -6.493  -5.227   7.305  1.00  0.00           C  
ATOM    326  CEN PHE A  47      -4.945  -4.879   7.401  1.00  0.00           X  
ATOM    327  H   PHE A  47      -7.305  -7.062   5.754  1.00  0.00           H  
ATOM    328  N   MET A  48      -9.659  -5.327   7.372  1.00  0.00           N  
ATOM    329  CA  MET A  48     -10.961  -4.733   7.665  1.00  0.00           C  
ATOM    330  C   MET A  48     -11.848  -5.723   8.406  1.00  0.00           C  
ATOM    331  O   MET A  48     -12.453  -5.376   9.420  1.00  0.00           O  
ATOM    332  CB  MET A  48     -11.640  -4.274   6.376  1.00  0.00           C  
ATOM    333  CEN MET A  48     -12.111  -2.839   5.483  1.00  0.00           X  
ATOM    334  H   MET A  48      -9.424  -5.472   6.399  1.00  0.00           H  
ATOM    335  N   GLN A  49     -11.898  -6.971   7.944  1.00  0.00           N  
ATOM    336  CA  GLN A  49     -12.683  -8.023   8.570  1.00  0.00           C  
ATOM    337  C   GLN A  49     -12.198  -8.302   9.997  1.00  0.00           C  
ATOM    338  O   GLN A  49     -13.009  -8.387  10.921  1.00  0.00           O  
ATOM    339  CB  GLN A  49     -12.614  -9.305   7.736  1.00  0.00           C  
ATOM    340  CEN GLN A  49     -13.460 -10.283   6.563  1.00  0.00           X  
ATOM    341  H   GLN A  49     -11.421  -7.182   7.081  1.00  0.00           H  
ATOM    342  N   ALA A  50     -10.882  -8.349  10.214  1.00  0.00           N  
ATOM    343  CA  ALA A  50     -10.290  -8.577  11.529  1.00  0.00           C  
ATOM    344  C   ALA A  50     -10.593  -7.434  12.515  1.00  0.00           C  
ATOM    345  O   ALA A  50     -10.900  -7.688  13.681  1.00  0.00           O  
ATOM    346  CB  ALA A  50      -8.788  -8.775  11.391  1.00  0.00           C  
ATOM    347  CEN ALA A  50      -8.788  -8.774  11.391  1.00  0.00           X  
ATOM    348  H   ALA A  50     -10.265  -8.253   9.420  1.00  0.00           H  
ATOM    349  N   ALA A  51     -10.540  -6.178  12.065  1.00  0.00           N  
ATOM    350  CA  ALA A  51     -10.882  -5.007  12.867  1.00  0.00           C  
ATOM    351  C   ALA A  51     -12.366  -5.012  13.269  1.00  0.00           C  
ATOM    352  O   ALA A  51     -12.688  -4.733  14.425  1.00  0.00           O  
ATOM    353  CB  ALA A  51     -10.537  -3.734  12.107  1.00  0.00           C  
ATOM    354  CEN ALA A  51     -10.538  -3.735  12.108  1.00  0.00           X  
ATOM    355  H   ALA A  51     -10.239  -6.023  11.115  1.00  0.00           H  
ATOM    356  N   ALA A  52     -13.259  -5.399  12.355  1.00  0.00           N  
ATOM    357  CA  ALA A  52     -14.700  -5.468  12.584  1.00  0.00           C  
ATOM    358  C   ALA A  52     -15.046  -6.540  13.625  1.00  0.00           C  
ATOM    359  O   ALA A  52     -15.833  -6.280  14.533  1.00  0.00           O  
ATOM    360  CB  ALA A  52     -15.429  -5.736  11.276  1.00  0.00           C  
ATOM    361  CEN ALA A  52     -15.429  -5.737  11.277  1.00  0.00           X  
ATOM    362  H   ALA A  52     -12.924  -5.646  11.437  1.00  0.00           H  
ATOM    363  N   ALA A  53     -14.405  -7.711  13.569  1.00  0.00           N  
ATOM    364  CA  ALA A  53     -14.619  -8.785  14.535  1.00  0.00           C  
ATOM    365  C   ALA A  53     -14.057  -8.409  15.913  1.00  0.00           C  
ATOM    366  O   ALA A  53     -14.728  -8.596  16.925  1.00  0.00           O  
ATOM    367  CB  ALA A  53     -13.992 -10.078  14.033  1.00  0.00           C  
ATOM    368  CEN ALA A  53     -13.992 -10.077  14.034  1.00  0.00           X  
ATOM    369  H   ALA A  53     -13.754  -7.874  12.813  1.00  0.00           H  
ATOM    370  N   ALA A  54     -12.875  -7.787  15.978  1.00  0.00           N  
ATOM    371  CA  ALA A  54     -12.255  -7.378  17.239  1.00  0.00           C  
ATOM    372  C   ALA A  54     -13.052  -6.287  17.982  1.00  0.00           C  
ATOM    373  O   ALA A  54     -13.157  -6.325  19.213  1.00  0.00           O  
ATOM    374  CB  ALA A  54     -10.833  -6.904  16.978  1.00  0.00           C  
ATOM    375  CEN ALA A  54     -10.834  -6.904  16.979  1.00  0.00           X  
ATOM    376  H   ALA A  54     -12.369  -7.630  15.119  1.00  0.00           H  
ATOM    377  N   ALA A  55     -13.632  -5.327  17.258  1.00  0.00           N  
ATOM    378  CA  ALA A  55     -14.520  -4.306  17.806  1.00  0.00           C  
ATOM    379  C   ALA A  55     -15.848  -4.912  18.286  1.00  0.00           C  
ATOM    380  O   ALA A  55     -16.185  -4.785  19.466  1.00  0.00           O  
ATOM    381  CB  ALA A  55     -14.771  -3.220  16.770  1.00  0.00           C  
ATOM    382  CEN ALA A  55     -14.771  -3.221  16.771  1.00  0.00           X  
ATOM    383  H   ALA A  55     -13.443  -5.300  16.266  1.00  0.00           H  
ATOM    384  N   ASN A  56     -16.564  -5.639  17.424  1.00  0.00           N  
ATOM    385  CA  ASN A  56     -17.838  -6.291  17.745  1.00  0.00           C  
ATOM    386  C   ASN A  56     -17.741  -7.231  18.951  1.00  0.00           C  
ATOM    387  O   ASN A  56     -18.661  -7.255  19.765  1.00  0.00           O  
ATOM    388  CB  ASN A  56     -18.377  -7.049  16.546  1.00  0.00           C  
ATOM    389  CEN ASN A  56     -19.016  -6.873  15.732  1.00  0.00           X  
ATOM    390  H   ASN A  56     -16.229  -5.710  16.473  1.00  0.00           H  
ATOM    391  N   CYS A  57     -16.599  -7.888  19.177  1.00  0.00           N  
ATOM    392  CA  CYS A  57     -16.398  -8.766  20.334  1.00  0.00           C  
ATOM    393  C   CYS A  57     -16.762  -8.076  21.664  1.00  0.00           C  
ATOM    394  O   CYS A  57     -17.117  -8.757  22.621  1.00  0.00           O  
ATOM    395  CB  CYS A  57     -14.897  -9.051  20.271  1.00  0.00           C  
ATOM    396  CEN CYS A  57     -14.400  -9.911  20.014  1.00  0.00           X  
ATOM    397  H   CYS A  57     -15.866  -7.838  18.482  1.00  0.00           H  
ATOM    398  N   ARG A  58     -16.744  -6.733  21.751  1.00  0.00           N  
ATOM    399  CA  ARG A  58     -17.071  -6.019  23.001  1.00  0.00           C  
ATOM    400  C   ARG A  58     -18.504  -6.242  23.489  1.00  0.00           C  
ATOM    401  O   ARG A  58     -18.779  -5.920  24.640  1.00  0.00           O  
ATOM    402  CB  ARG A  58     -16.772  -4.531  22.887  1.00  0.00           C  
ATOM    403  CEN ARG A  58     -15.576  -2.365  23.053  1.00  0.00           X  
ATOM    404  H   ARG A  58     -16.603  -6.200  20.903  1.00  0.00           H  
ATOM    405  N   LYS A  59     -19.408  -6.776  22.658  1.00  0.00           N  
ATOM    406  CA  LYS A  59     -20.838  -6.939  22.987  1.00  0.00           C  
ATOM    407  C   LYS A  59     -21.086  -7.814  24.226  1.00  0.00           C  
ATOM    408  O   LYS A  59     -22.143  -7.698  24.833  1.00  0.00           O  
ATOM    409  CB  LYS A  59     -21.584  -7.529  21.789  1.00  0.00           C  
ATOM    410  CEN LYS A  59     -22.873  -7.237  20.137  1.00  0.00           X  
ATOM    411  H   LYS A  59     -19.082  -7.164  21.786  1.00  0.00           H  
ATOM    412  N   GLY A  60     -20.115  -8.640  24.633  1.00  0.00           N  
ATOM    413  CA  GLY A  60     -20.241  -9.634  25.709  1.00  0.00           C  
ATOM    414  C   GLY A  60     -20.279  -9.082  27.135  1.00  0.00           C  
ATOM    415  O   GLY A  60     -20.501  -9.854  28.059  1.00  0.00           O  
ATOM    416  CEN GLY A  60     -20.241  -9.634  25.709  1.00  0.00           X  
ATOM    417  H   GLY A  60     -19.261  -8.655  24.095  1.00  0.00           H  
ATOM    418  N   SER A  61     -20.056  -7.781  27.345  1.00  0.00           N  
ATOM    419  CA  SER A  61     -20.049  -7.194  28.690  1.00  0.00           C  
ATOM    420  C   SER A  61     -21.254  -6.258  28.902  1.00  0.00           C  
ATOM    421  O   SER A  61     -21.042  -5.078  29.178  1.00  0.00           O  
ATOM    422  CB  SER A  61     -18.751  -6.446  28.922  1.00  0.00           C  
ATOM    423  CEN SER A  61     -18.314  -6.141  28.813  1.00  0.00           X  
ATOM    424  H   SER A  61     -19.998  -7.166  26.545  1.00  0.00           H  
ATOM    425  N   PRO A  62     -22.519  -6.724  28.812  1.00  0.00           N  
ATOM    426  CA  PRO A  62     -23.655  -5.837  28.996  1.00  0.00           C  
ATOM    427  C   PRO A  62     -23.687  -5.399  30.466  1.00  0.00           C  
ATOM    428  O   PRO A  62     -23.190  -6.099  31.335  1.00  0.00           O  
ATOM    429  CB  PRO A  62     -24.878  -6.679  28.596  1.00  0.00           C  
ATOM    430  CEN PRO A  62     -23.667  -7.962  28.327  1.00  0.00           X  
ATOM    431  N   GLY A  63     -24.243  -4.213  30.713  1.00  0.00           N  
ATOM    432  CA  GLY A  63     -24.482  -3.657  32.051  1.00  0.00           C  
ATOM    433  C   GLY A  63     -23.454  -2.682  32.632  1.00  0.00           C  
ATOM    434  O   GLY A  63     -22.266  -2.731  32.343  1.00  0.00           O  
ATOM    435  CEN GLY A  63     -24.482  -3.656  32.051  1.00  0.00           X  
ATOM    436  H   GLY A  63     -24.822  -3.845  29.973  1.00  0.00           H  
ATOM    437  N   SER A  64     -23.900  -1.887  33.604  1.00  0.00           N  
ATOM    438  CA  SER A  64     -23.069  -0.886  34.274  1.00  0.00           C  
ATOM    439  C   SER A  64     -22.818  -1.231  35.756  1.00  0.00           C  
ATOM    440  O   SER A  64     -23.732  -1.727  36.413  1.00  0.00           O  
ATOM    441  CB  SER A  64     -23.720   0.478  34.153  1.00  0.00           C  
ATOM    442  CEN SER A  64     -24.113   0.853  34.128  1.00  0.00           X  
ATOM    443  H   SER A  64     -24.760  -2.145  34.071  1.00  0.00           H  
ATOM    444  N   PRO A  65     -21.648  -0.888  36.333  1.00  0.00           N  
ATOM    445  CA  PRO A  65     -21.371  -1.174  37.735  1.00  0.00           C  
ATOM    446  C   PRO A  65     -22.226  -0.233  38.590  1.00  0.00           C  
ATOM    447  O   PRO A  65     -21.762   0.793  39.089  1.00  0.00           O  
ATOM    448  CB  PRO A  65     -19.863  -0.924  37.897  1.00  0.00           C  
ATOM    449  CEN PRO A  65     -19.943  -0.487  36.168  1.00  0.00           X  
ATOM    450  N   ALA A  66     -23.507  -0.556  38.725  1.00  0.00           N  
ATOM    451  CA  ALA A  66     -24.460   0.244  39.476  1.00  0.00           C  
ATOM    452  C   ALA A  66     -24.195   0.029  40.972  1.00  0.00           C  
ATOM    453  O   ALA A  66     -23.831  -1.066  41.383  1.00  0.00           O  
ATOM    454  CB  ALA A  66     -25.890  -0.121  39.106  1.00  0.00           C  
ATOM    455  CEN ALA A  66     -25.889  -0.121  39.107  1.00  0.00           X  
ATOM    456  H   ALA A  66     -23.805  -1.466  38.403  1.00  0.00           H  
ATOM    457  N   GLY A  67     -24.432   1.065  41.778  1.00  0.00           N  
ATOM    458  CA  GLY A  67     -24.317   0.981  43.235  1.00  0.00           C  
ATOM    459  C   GLY A  67     -23.559   2.119  43.918  1.00  0.00           C  
ATOM    460  O   GLY A  67     -22.721   2.766  43.316  1.00  0.00           O  
ATOM    461  CEN GLY A  67     -24.317   0.981  43.236  1.00  0.00           X  
ATOM    462  H   GLY A  67     -24.884   1.875  41.379  1.00  0.00           H  
ATOM    463  N   SER A  68     -23.857   2.283  45.208  1.00  0.00           N  
ATOM    464  CA  SER A  68     -23.319   3.264  46.166  1.00  0.00           C  
ATOM    465  C   SER A  68     -23.274   4.768  45.809  1.00  0.00           C  
ATOM    466  O   SER A  68     -22.229   5.400  45.943  1.00  0.00           O  
ATOM    467  CB  SER A  68     -21.914   2.821  46.521  1.00  0.00           C  
ATOM    468  CEN SER A  68     -21.412   2.621  46.455  1.00  0.00           X  
ATOM    469  H   SER A  68     -24.112   1.425  45.674  1.00  0.00           H  
ATOM    470  N   PRO A  69     -24.428   5.412  45.535  1.00  0.00           N  
ATOM    471  CA  PRO A  69     -24.467   6.829  45.196  1.00  0.00           C  
ATOM    472  C   PRO A  69     -23.947   7.667  46.370  1.00  0.00           C  
ATOM    473  O   PRO A  69     -24.107   7.291  47.532  1.00  0.00           O  
ATOM    474  CB  PRO A  69     -25.949   7.105  44.888  1.00  0.00           C  
ATOM    475  CEN PRO A  69     -26.161   5.387  45.321  1.00  0.00           X  
ATOM    476  N   THR A  70     -23.366   8.828  46.078  1.00  0.00           N  
ATOM    477  CA  THR A  70     -22.883   9.760  47.109  1.00  0.00           C  
ATOM    478  C   THR A  70     -23.418  11.156  46.796  1.00  0.00           C  
ATOM    479  O   THR A  70     -23.919  11.418  45.705  1.00  0.00           O  
ATOM    480  CB  THR A  70     -21.345   9.804  47.185  1.00  0.00           C  
ATOM    481  CEN THR A  70     -20.828   9.547  47.276  1.00  0.00           X  
ATOM    482  H   THR A  70     -23.481   9.209  45.150  1.00  0.00           H  
ATOM    483  N   SER A  71     -23.417  11.991  47.834  1.00  0.00           N  
ATOM    484  CA  SER A  71     -23.797  13.403  47.852  1.00  0.00           C  
ATOM    485  C   SER A  71     -23.157  14.229  48.974  1.00  0.00           C  
ATOM    486  O   SER A  71     -22.911  13.713  50.055  1.00  0.00           O  
ATOM    487  CB  SER A  71     -25.307  13.506  47.944  1.00  0.00           C  
ATOM    488  CEN SER A  71     -25.817  13.385  48.093  1.00  0.00           X  
ATOM    489  H   SER A  71     -23.198  11.603  48.739  1.00  0.00           H  
ATOM    490  N   THR A  72     -23.002  15.523  48.667  1.00  0.00           N  
ATOM    491  CA  THR A  72     -22.514  16.618  49.532  1.00  0.00           C  
ATOM    492  C   THR A  72     -21.352  16.358  50.498  1.00  0.00           C  
ATOM    493  O   THR A  72     -21.524  15.631  51.464  1.00  0.00           O  
ATOM    494  CB  THR A  72     -23.682  17.157  50.378  1.00  0.00           C  
ATOM    495  CEN THR A  72     -24.217  17.385  50.429  1.00  0.00           X  
ATOM    496  H   THR A  72     -23.712  15.864  48.035  1.00  0.00           H  
ATOM    497  N   GLU A  73     -20.241  17.076  50.294  1.00  0.00           N  
ATOM    498  CA  GLU A  73     -18.972  17.019  51.072  1.00  0.00           C  
ATOM    499  C   GLU A  73     -18.526  18.470  51.380  1.00  0.00           C  
ATOM    500  O   GLU A  73     -19.067  19.422  50.826  1.00  0.00           O  
ATOM    501  CB  GLU A  73     -17.881  16.267  50.307  1.00  0.00           C  
ATOM    502  CEN GLU A  73     -16.976  14.848  50.039  1.00  0.00           X  
ATOM    503  H   GLU A  73     -20.371  17.970  49.839  1.00  0.00           H  
ATOM    504  N   GLU A  74     -17.880  18.704  52.530  1.00  0.00           N  
ATOM    505  CA  GLU A  74     -17.273  19.969  53.015  1.00  0.00           C  
ATOM    506  C   GLU A  74     -18.067  21.265  52.728  1.00  0.00           C  
ATOM    507  O   GLU A  74     -19.117  21.257  52.092  1.00  0.00           O  
ATOM    508  CB  GLU A  74     -15.870  20.110  52.421  1.00  0.00           C  
ATOM    509  CEN GLU A  74     -14.182  19.923  52.560  1.00  0.00           X  
ATOM    510  H   GLU A  74     -18.446  18.314  53.271  1.00  0.00           H  
ATOM    511  N   GLY A  75     -17.512  22.414  53.160  1.00  0.00           N  
ATOM    512  CA  GLY A  75     -18.115  23.742  52.962  1.00  0.00           C  
ATOM    513  C   GLY A  75     -17.142  24.932  53.047  1.00  0.00           C  
ATOM    514  O   GLY A  75     -17.454  25.944  53.663  1.00  0.00           O  
ATOM    515  CEN GLY A  75     -18.115  23.743  52.962  1.00  0.00           X  
ATOM    516  H   GLY A  75     -16.618  22.371  53.624  1.00  0.00           H  
ATOM    517  N   THR A  76     -15.956  24.770  52.458  1.00  0.00           N  
ATOM    518  CA  THR A  76     -14.770  25.651  52.324  1.00  0.00           C  
ATOM    519  C   THR A  76     -14.803  26.883  51.379  1.00  0.00           C  
ATOM    520  O   THR A  76     -15.090  26.764  50.194  1.00  0.00           O  
ATOM    521  CB  THR A  76     -13.564  24.795  51.893  1.00  0.00           C  
ATOM    522  CEN THR A  76     -13.203  24.343  51.968  1.00  0.00           X  
ATOM    523  H   THR A  76     -15.915  24.001  51.806  1.00  0.00           H  
ATOM    524  N   SER A  77     -14.383  28.017  51.967  1.00  0.00           N  
ATOM    525  CA  SER A  77     -14.197  29.418  51.496  1.00  0.00           C  
ATOM    526  C   SER A  77     -13.293  29.794  50.305  1.00  0.00           C  
ATOM    527  O   SER A  77     -12.158  29.346  50.260  1.00  0.00           O  
ATOM    528  CB  SER A  77     -13.720  30.221  52.690  1.00  0.00           C  
ATOM    529  CEN SER A  77     -13.447  30.343  53.145  1.00  0.00           X  
ATOM    530  H   SER A  77     -13.723  27.817  52.705  1.00  0.00           H  
ATOM    531  N   GLU A  78     -13.700  30.800  49.504  1.00  0.00           N  
ATOM    532  CA  GLU A  78     -12.922  31.332  48.352  1.00  0.00           C  
ATOM    533  C   GLU A  78     -12.697  32.871  48.441  1.00  0.00           C  
ATOM    534  O   GLU A  78     -13.543  33.620  48.918  1.00  0.00           O  
ATOM    535  CB  GLU A  78     -13.627  30.987  47.038  1.00  0.00           C  
ATOM    536  CEN GLU A  78     -13.786  29.990  45.666  1.00  0.00           X  
ATOM    537  H   GLU A  78     -14.332  31.479  49.909  1.00  0.00           H  
ATOM    538  N   SER A  79     -11.509  33.314  48.025  1.00  0.00           N  
ATOM    539  CA  SER A  79     -10.993  34.692  47.909  1.00  0.00           C  
ATOM    540  C   SER A  79      -9.910  34.912  46.841  1.00  0.00           C  
ATOM    541  O   SER A  79      -9.105  34.010  46.627  1.00  0.00           O  
ATOM    542  CB  SER A  79     -10.457  35.132  49.258  1.00  0.00           C  
ATOM    543  CEN SER A  79     -10.211  35.099  49.742  1.00  0.00           X  
ATOM    544  H   SER A  79     -10.835  32.602  47.787  1.00  0.00           H  
ATOM    545  N   ALA A  80      -9.738  36.152  46.344  1.00  0.00           N  
ATOM    546  CA  ALA A  80      -8.683  36.497  45.372  1.00  0.00           C  
ATOM    547  C   ALA A  80      -8.062  37.901  45.610  1.00  0.00           C  
ATOM    548  O   ALA A  80      -8.727  38.809  46.094  1.00  0.00           O  
ATOM    549  CB  ALA A  80      -9.243  36.403  43.960  1.00  0.00           C  
ATOM    550  CEN ALA A  80      -9.242  36.404  43.960  1.00  0.00           X  
ATOM    551  H   ALA A  80     -10.216  36.921  46.789  1.00  0.00           H  
ATOM    552  N   THR A  81      -6.770  38.010  45.261  1.00  0.00           N  
ATOM    553  CA  THR A  81      -5.831  39.169  45.261  1.00  0.00           C  
ATOM    554  C   THR A  81      -5.820  40.265  44.164  1.00  0.00           C  
ATOM    555  O   THR A  81      -5.712  39.950  42.983  1.00  0.00           O  
ATOM    556  CB  THR A  81      -4.394  38.618  45.314  1.00  0.00           C  
ATOM    557  CEN THR A  81      -3.979  38.286  45.558  1.00  0.00           X  
ATOM    558  H   THR A  81      -6.536  37.366  44.518  1.00  0.00           H  
ATOM    559  N   PRO A  82      -5.752  41.568  44.552  1.00  0.00           N  
ATOM    560  CA  PRO A  82      -5.695  42.715  43.643  1.00  0.00           C  
ATOM    561  C   PRO A  82      -4.413  42.733  42.786  1.00  0.00           C  
ATOM    562  O   PRO A  82      -3.341  42.356  43.259  1.00  0.00           O  
ATOM    563  CB  PRO A  82      -5.773  43.927  44.587  1.00  0.00           C  
ATOM    564  CEN PRO A  82      -5.754  42.687  45.870  1.00  0.00           X  
ATOM    565  N   GLU A  83      -4.495  43.244  41.555  1.00  0.00           N  
ATOM    566  CA  GLU A  83      -3.344  43.372  40.650  1.00  0.00           C  
ATOM    567  C   GLU A  83      -3.099  44.840  40.268  1.00  0.00           C  
ATOM    568  O   GLU A  83      -4.023  45.627  40.076  1.00  0.00           O  
ATOM    569  CB  GLU A  83      -3.556  42.530  39.390  1.00  0.00           C  
ATOM    570  CEN GLU A  83      -3.275  41.103  38.503  1.00  0.00           X  
ATOM    571  H   GLU A  83      -5.361  43.669  41.256  1.00  0.00           H  
ATOM    572  N   SER A  84      -1.814  45.187  40.162  1.00  0.00           N  
ATOM    573  CA  SER A  84      -1.306  46.501  39.763  1.00  0.00           C  
ATOM    574  C   SER A  84      -1.271  46.597  38.236  1.00  0.00           C  
ATOM    575  O   SER A  84      -1.059  45.589  37.569  1.00  0.00           O  
ATOM    576  CB  SER A  84       0.072  46.740  40.348  1.00  0.00           C  
ATOM    577  CEN SER A  84       0.575  46.631  40.526  1.00  0.00           X  
ATOM    578  H   SER A  84      -1.147  44.429  40.126  1.00  0.00           H  
ATOM    579  N   GLY A  85      -1.410  47.806  37.689  1.00  0.00           N  
ATOM    580  CA  GLY A  85      -1.335  48.090  36.253  1.00  0.00           C  
ATOM    581  C   GLY A  85      -0.151  49.021  35.929  1.00  0.00           C  
ATOM    582  O   GLY A  85       0.401  49.601  36.862  1.00  0.00           O  
ATOM    583  CEN GLY A  85      -1.335  48.090  36.253  1.00  0.00           X  
ATOM    584  H   GLY A  85      -1.489  48.602  38.306  1.00  0.00           H  
ATOM    585  N   PRO A  86       0.262  49.170  34.650  1.00  0.00           N  
ATOM    586  CA  PRO A  86       1.352  50.049  34.217  1.00  0.00           C  
ATOM    587  C   PRO A  86       1.064  51.549  34.448  1.00  0.00           C  
ATOM    588  O   PRO A  86      -0.085  51.976  34.387  1.00  0.00           O  
ATOM    589  CB  PRO A  86       1.501  49.720  32.723  1.00  0.00           C  
ATOM    590  CEN PRO A  86       0.093  48.661  33.012  1.00  0.00           X  
ATOM    591  N   GLY A  87       2.120  52.362  34.592  1.00  0.00           N  
ATOM    592  CA  GLY A  87       1.999  53.832  34.695  1.00  0.00           C  
ATOM    593  C   GLY A  87       2.742  54.447  35.887  1.00  0.00           C  
ATOM    594  O   GLY A  87       3.169  53.721  36.772  1.00  0.00           O  
ATOM    595  CEN GLY A  87       1.999  53.833  34.695  1.00  0.00           X  
ATOM    596  H   GLY A  87       3.042  51.975  34.456  1.00  0.00           H  
ATOM    597  N   THR A  88       3.058  55.750  35.858  1.00  0.00           N  
ATOM    598  CA  THR A  88       3.771  56.520  36.918  1.00  0.00           C  
ATOM    599  C   THR A  88       5.192  56.002  37.201  1.00  0.00           C  
ATOM    600  O   THR A  88       5.401  54.801  37.317  1.00  0.00           O  
ATOM    601  CB  THR A  88       2.982  56.507  38.240  1.00  0.00           C  
ATOM    602  CEN THR A  88       2.502  56.621  38.554  1.00  0.00           X  
ATOM    603  H   THR A  88       3.461  55.969  34.956  1.00  0.00           H  
ATOM    604  N   SER A  89       6.205  56.871  37.161  1.00  0.00           N  
ATOM    605  CA  SER A  89       6.144  58.329  36.890  1.00  0.00           C  
ATOM    606  C   SER A  89       5.738  59.158  38.108  1.00  0.00           C  
ATOM    607  O   SER A  89       5.001  60.128  37.989  1.00  0.00           O  
ATOM    608  CB  SER A  89       5.181  58.600  35.750  1.00  0.00           C  
ATOM    609  CEN SER A  89       4.745  58.546  35.430  1.00  0.00           X  
ATOM    610  H   SER A  89       6.823  56.691  37.942  1.00  0.00           H  
ATOM    611  N   THR A  90       6.329  58.864  39.266  1.00  0.00           N  
ATOM    612  CA  THR A  90       6.104  59.647  40.491  1.00  0.00           C  
ATOM    613  C   THR A  90       7.470  59.995  41.085  1.00  0.00           C  
ATOM    614  O   THR A  90       8.494  59.452  40.679  1.00  0.00           O  
ATOM    615  CB  THR A  90       5.262  58.887  41.532  1.00  0.00           C  
ATOM    616  CEN THR A  90       4.769  58.622  41.700  1.00  0.00           X  
ATOM    617  H   THR A  90       7.207  58.365  39.248  1.00  0.00           H  
ATOM    618  N   GLU A  91       7.440  60.996  41.954  1.00  0.00           N  
ATOM    619  CA  GLU A  91       8.516  61.573  42.762  1.00  0.00           C  
ATOM    620  C   GLU A  91       8.111  61.783  44.249  1.00  0.00           C  
ATOM    621  O   GLU A  91       6.972  62.185  44.511  1.00  0.00           O  
ATOM    622  CB  GLU A  91       8.963  62.901  42.147  1.00  0.00           C  
ATOM    623  CEN GLU A  91      10.040  63.787  41.168  1.00  0.00           X  
ATOM    624  H   GLU A  91       6.544  61.436  42.102  1.00  0.00           H  
ATOM    625  N   PRO A  92       8.995  61.468  45.219  1.00  0.00           N  
ATOM    626  CA  PRO A  92       8.797  61.693  46.651  1.00  0.00           C  
ATOM    627  C   PRO A  92       8.788  63.179  47.038  1.00  0.00           C  
ATOM    628  O   PRO A  92       9.428  64.021  46.413  1.00  0.00           O  
ATOM    629  CB  PRO A  92       9.974  60.943  47.298  1.00  0.00           C  
ATOM    630  CEN PRO A  92      10.459  60.638  45.608  1.00  0.00           X  
ATOM    631  N   SER A  93       8.093  63.511  48.126  1.00  0.00           N  
ATOM    632  CA  SER A  93       8.057  64.879  48.654  1.00  0.00           C  
ATOM    633  C   SER A  93       7.999  64.864  50.175  1.00  0.00           C  
ATOM    634  O   SER A  93       7.650  63.868  50.803  1.00  0.00           O  
ATOM    635  CB  SER A  93       6.872  65.636  48.088  1.00  0.00           C  
ATOM    636  CEN SER A  93       6.371  65.726  47.898  1.00  0.00           X  
ATOM    637  H   SER A  93       7.720  62.777  48.710  1.00  0.00           H  
ATOM    638  N   GLU A  94       8.371  66.013  50.735  1.00  0.00           N  
ATOM    639  CA  GLU A  94       8.376  66.323  52.158  1.00  0.00           C  
ATOM    640  C   GLU A  94       6.934  66.506  52.663  1.00  0.00           C  
ATOM    641  O   GLU A  94       6.085  67.060  51.965  1.00  0.00           O  
ATOM    642  CB  GLU A  94       9.206  67.579  52.432  1.00  0.00           C  
ATOM    643  CEN GLU A  94      10.664  68.306  52.930  1.00  0.00           X  
ATOM    644  H   GLU A  94       8.423  66.817  50.128  1.00  0.00           H  
ATOM    645  N   GLY A  95       6.645  66.058  53.889  1.00  0.00           N  
ATOM    646  CA  GLY A  95       5.322  66.224  54.494  1.00  0.00           C  
ATOM    647  C   GLY A  95       5.197  67.439  55.414  1.00  0.00           C  
ATOM    648  O   GLY A  95       4.145  67.683  55.980  1.00  0.00           O  
ATOM    649  CEN GLY A  95       5.321  66.224  54.494  1.00  0.00           X  
ATOM    650  H   GLY A  95       7.328  65.485  54.365  1.00  0.00           H  
ATOM    651  N   SER A  96       6.309  68.163  55.553  1.00  0.00           N  
ATOM    652  CA  SER A  96       6.526  69.361  56.387  1.00  0.00           C  
ATOM    653  C   SER A  96       6.174  69.395  57.893  1.00  0.00           C  
ATOM    654  O   SER A  96       5.972  70.449  58.482  1.00  0.00           O  
ATOM    655  CB  SER A  96       5.784  70.500  55.715  1.00  0.00           C  
ATOM    656  CEN SER A  96       5.388  70.762  55.449  1.00  0.00           X  
ATOM    657  H   SER A  96       6.862  68.179  54.709  1.00  0.00           H  
ATOM    658  N   ALA A  97       6.428  68.232  58.511  1.00  0.00           N  
ATOM    659  CA  ALA A  97       6.274  67.915  59.945  1.00  0.00           C  
ATOM    660  C   ALA A  97       5.207  68.633  60.826  1.00  0.00           C  
ATOM    661  O   ALA A  97       4.364  69.379  60.337  1.00  0.00           O  
ATOM    662  CB  ALA A  97       7.636  68.113  60.594  1.00  0.00           C  
ATOM    663  CEN ALA A  97       7.635  68.113  60.594  1.00  0.00           X  
ATOM    664  H   ALA A  97       7.132  67.673  58.047  1.00  0.00           H  
ATOM    665  N   PRO A  98       5.249  68.404  62.162  1.00  0.00           N  
ATOM    666  CA  PRO A  98       4.343  69.005  63.139  1.00  0.00           C  
ATOM    667  C   PRO A  98       4.605  70.500  63.375  1.00  0.00           C  
ATOM    668  O   PRO A  98       5.739  70.973  63.297  1.00  0.00           O  
ATOM    669  CB  PRO A  98       4.588  68.176  64.410  1.00  0.00           C  
ATOM    670  CEN PRO A  98       5.833  67.371  63.415  1.00  0.00           X  
ATOM    671  N   GLY A  99       3.551  71.234  63.748  1.00  0.00           N  
ATOM    672  CA  GLY A  99       3.607  72.645  64.124  1.00  0.00           C  
ATOM    673  C   GLY A  99       4.196  72.860  65.525  1.00  0.00           C  
ATOM    674  O   GLY A  99       4.064  72.029  66.414  1.00  0.00           O  
ATOM    675  CEN GLY A  99       3.607  72.645  64.125  1.00  0.00           X  
ATOM    676  H   GLY A  99       2.655  70.772  63.819  1.00  0.00           H  
ATOM    677  N   SER A 100       4.826  74.009  65.723  1.00  0.00           N  
ATOM    678  CA  SER A 100       5.446  74.519  66.961  1.00  0.00           C  
ATOM    679  C   SER A 100       5.479  76.055  66.806  1.00  0.00           C  
ATOM    680  O   SER A 100       5.160  76.505  65.703  1.00  0.00           O  
ATOM    681  CB  SER A 100       6.834  73.944  67.170  1.00  0.00           C  
ATOM    682  CEN SER A 100       7.325  73.745  67.047  1.00  0.00           X  
ATOM    683  H   SER A 100       4.691  74.717  65.018  1.00  0.00           H  
ATOM    684  N   PRO A 101       5.877  76.899  67.785  1.00  0.00           N  
ATOM    685  CA  PRO A 101       6.313  76.635  69.166  1.00  0.00           C  
ATOM    686  C   PRO A 101       5.292  77.134  70.240  1.00  0.00           C  
ATOM    687  O   PRO A 101       4.168  77.509  69.921  1.00  0.00           O  
ATOM    688  CB  PRO A 101       7.656  77.377  69.260  1.00  0.00           C  
ATOM    689  CEN PRO A 101       7.259  77.911  67.604  1.00  0.00           X  
ATOM    690  N   ALA A 102       5.766  77.241  71.490  1.00  0.00           N  
ATOM    691  CA  ALA A 102       5.088  77.783  72.683  1.00  0.00           C  
ATOM    692  C   ALA A 102       3.829  77.060  73.207  1.00  0.00           C  
ATOM    693  O   ALA A 102       2.778  77.647  73.436  1.00  0.00           O  
ATOM    694  CB  ALA A 102       4.737  79.238  72.408  1.00  0.00           C  
ATOM    695  CEN ALA A 102       4.737  79.237  72.409  1.00  0.00           X  
ATOM    696  H   ALA A 102       6.771  77.156  71.573  1.00  0.00           H  
ATOM    697  N   GLY A 103       4.022  75.780  73.543  1.00  0.00           N  
ATOM    698  CA  GLY A 103       3.029  74.887  74.141  1.00  0.00           C  
ATOM    699  C   GLY A 103       3.754  73.709  74.805  1.00  0.00           C  
ATOM    700  O   GLY A 103       4.756  73.230  74.282  1.00  0.00           O  
ATOM    701  CEN GLY A 103       3.028  74.887  74.142  1.00  0.00           X  
ATOM    702  H   GLY A 103       4.971  75.430  73.556  1.00  0.00           H  
ATOM    703  N   SER A 104       3.304  73.343  76.003  1.00  0.00           N  
ATOM    704  CA  SER A 104       3.779  72.251  76.875  1.00  0.00           C  
ATOM    705  C   SER A 104       3.076  70.889  76.641  1.00  0.00           C  
ATOM    706  O   SER A 104       1.912  70.868  76.252  1.00  0.00           O  
ATOM    707  CB  SER A 104       3.615  72.667  78.324  1.00  0.00           C  
ATOM    708  CEN SER A 104       3.395  72.898  78.764  1.00  0.00           X  
ATOM    709  H   SER A 104       2.585  73.927  76.403  1.00  0.00           H  
ATOM    710  N   PRO A 105       3.777  69.749  76.865  1.00  0.00           N  
ATOM    711  CA  PRO A 105       3.237  68.385  76.804  1.00  0.00           C  
ATOM    712  C   PRO A 105       2.161  68.084  77.861  1.00  0.00           C  
ATOM    713  O   PRO A 105       2.176  68.669  78.944  1.00  0.00           O  
ATOM    714  CB  PRO A 105       4.482  67.504  76.999  1.00  0.00           C  
ATOM    715  CEN PRO A 105       5.317  69.066  77.220  1.00  0.00           X  
ATOM    716  N   THR A 106       1.311  67.079  77.618  1.00  0.00           N  
ATOM    717  CA  THR A 106       0.289  66.630  78.582  1.00  0.00           C  
ATOM    718  C   THR A 106       0.196  65.101  78.652  1.00  0.00           C  
ATOM    719  O   THR A 106       0.432  64.418  77.657  1.00  0.00           O  
ATOM    720  CB  THR A 106      -1.100  67.195  78.232  1.00  0.00           C  
ATOM    721  CEN THR A 106      -1.464  67.642  78.138  1.00  0.00           X  
ATOM    722  H   THR A 106       1.433  66.524  76.781  1.00  0.00           H  
ATOM    723  N   SER A 107      -0.148  64.614  79.850  1.00  0.00           N  
ATOM    724  CA  SER A 107      -0.419  63.232  80.284  1.00  0.00           C  
ATOM    725  C   SER A 107      -1.727  62.629  79.774  1.00  0.00           C  
ATOM    726  O   SER A 107      -2.710  63.359  79.677  1.00  0.00           O  
ATOM    727  CB  SER A 107      -0.403  63.175  81.799  1.00  0.00           C  
ATOM    728  CEN SER A 107      -0.480  63.332  82.314  1.00  0.00           X  
ATOM    729  H   SER A 107      -0.267  65.293  80.590  1.00  0.00           H  
ATOM    730  N   THR A 108      -1.771  61.293  79.620  1.00  0.00           N  
ATOM    731  CA  THR A 108      -2.972  60.505  79.227  1.00  0.00           C  
ATOM    732  C   THR A 108      -3.123  59.247  80.122  1.00  0.00           C  
ATOM    733  O   THR A 108      -2.207  58.917  80.861  1.00  0.00           O  
ATOM    734  CB  THR A 108      -2.910  60.068  77.751  1.00  0.00           C  
ATOM    735  CEN THR A 108      -2.877  60.189  77.181  1.00  0.00           X  
ATOM    736  H   THR A 108      -1.096  60.757  80.143  1.00  0.00           H  
ATOM    737  N   GLU A 109      -4.317  58.634  80.021  1.00  0.00           N  
ATOM    738  CA  GLU A 109      -4.857  57.365  80.588  1.00  0.00           C  
ATOM    739  C   GLU A 109      -4.490  56.898  82.016  1.00  0.00           C  
ATOM    740  O   GLU A 109      -3.438  56.331  82.269  1.00  0.00           O  
ATOM    741  CB  GLU A 109      -4.485  56.232  79.629  1.00  0.00           C  
ATOM    742  CEN GLU A 109      -4.880  55.216  78.320  1.00  0.00           X  
ATOM    743  H   GLU A 109      -4.787  58.843  79.152  1.00  0.00           H  
ATOM    744  N   GLU A 110      -5.248  57.337  83.033  1.00  0.00           N  
ATOM    745  CA  GLU A 110      -6.504  58.140  83.049  1.00  0.00           C  
ATOM    746  C   GLU A 110      -7.776  57.313  82.768  1.00  0.00           C  
ATOM    747  O   GLU A 110      -8.700  57.750  82.091  1.00  0.00           O  
ATOM    748  CB  GLU A 110      -6.410  59.279  82.032  1.00  0.00           C  
ATOM    749  CEN GLU A 110      -6.102  60.916  81.672  1.00  0.00           X  
ATOM    750  H   GLU A 110      -5.385  56.532  83.628  1.00  0.00           H  
ATOM    751  N   GLY A 111      -7.828  56.098  83.331  1.00  0.00           N  
ATOM    752  CA  GLY A 111      -8.999  55.219  83.265  1.00  0.00           C  
ATOM    753  C   GLY A 111      -8.791  53.811  83.845  1.00  0.00           C  
ATOM    754  O   GLY A 111      -7.672  53.324  83.885  1.00  0.00           O  
ATOM    755  CEN GLY A 111      -9.000  55.219  83.265  1.00  0.00           X  
ATOM    756  H   GLY A 111      -7.015  55.767  83.833  1.00  0.00           H  
ATOM    757  N   THR A 112      -9.886  53.187  84.280  1.00  0.00           N  
ATOM    758  CA  THR A 112      -9.996  51.818  84.839  1.00  0.00           C  
ATOM    759  C   THR A 112      -8.960  51.264  85.851  1.00  0.00           C  
ATOM    760  O   THR A 112      -8.186  50.363  85.562  1.00  0.00           O  
ATOM    761  CB  THR A 112     -10.037  50.817  83.669  1.00  0.00           C  
ATOM    762  CEN THR A 112     -10.265  50.621  83.168  1.00  0.00           X  
ATOM    763  H   THR A 112     -10.713  53.444  83.758  1.00  0.00           H  
ATOM    764  N   SER A 113      -9.114  51.739  87.098  1.00  0.00           N  
ATOM    765  CA  SER A 113      -8.386  51.436  88.358  1.00  0.00           C  
ATOM    766  C   SER A 113      -9.030  50.570  89.452  1.00  0.00           C  
ATOM    767  O   SER A 113     -10.085  50.927  89.965  1.00  0.00           O  
ATOM    768  CB  SER A 113      -7.994  52.758  88.990  1.00  0.00           C  
ATOM    769  CEN SER A 113      -8.034  53.276  89.149  1.00  0.00           X  
ATOM    770  H   SER A 113     -10.022  52.148  87.272  1.00  0.00           H  
ATOM    771  N   THR A 114      -8.265  49.600  89.989  1.00  0.00           N  
ATOM    772  CA  THR A 114      -8.673  48.711  91.108  1.00  0.00           C  
ATOM    773  C   THR A 114      -7.468  48.463  92.046  1.00  0.00           C  
ATOM    774  O   THR A 114      -6.332  48.752  91.690  1.00  0.00           O  
ATOM    775  CB  THR A 114      -9.213  47.360  90.604  1.00  0.00           C  
ATOM    776  CEN THR A 114      -9.595  47.041  90.297  1.00  0.00           X  
ATOM    777  H   THR A 114      -7.268  49.755  89.961  1.00  0.00           H  
ATOM    778  N   GLU A 115      -7.770  48.010  93.264  1.00  0.00           N  
ATOM    779  CA  GLU A 115      -6.922  47.586  94.397  1.00  0.00           C  
ATOM    780  C   GLU A 115      -6.072  46.293  94.258  1.00  0.00           C  
ATOM    781  O   GLU A 115      -6.571  45.270  93.785  1.00  0.00           O  
ATOM    782  CB  GLU A 115      -7.816  47.442  95.630  1.00  0.00           C  
ATOM    783  CEN GLU A 115      -8.477  48.095  97.059  1.00  0.00           X  
ATOM    784  H   GLU A 115      -8.753  48.019  93.493  1.00  0.00           H  
ATOM    785  N   PRO A 116      -4.776  46.330  94.676  1.00  0.00           N  
ATOM    786  CA  PRO A 116      -3.854  45.196  94.674  1.00  0.00           C  
ATOM    787  C   PRO A 116      -4.175  44.126  95.732  1.00  0.00           C  
ATOM    788  O   PRO A 116      -4.635  44.434  96.830  1.00  0.00           O  
ATOM    789  CB  PRO A 116      -2.487  45.854  94.928  1.00  0.00           C  
ATOM    790  CEN PRO A 116      -3.451  47.348  95.087  1.00  0.00           X  
ATOM    791  N   SER A 117      -3.861  42.861  95.432  1.00  0.00           N  
ATOM    792  CA  SER A 117      -4.012  41.739  96.369  1.00  0.00           C  
ATOM    793  C   SER A 117      -2.880  40.732  96.213  1.00  0.00           C  
ATOM    794  O   SER A 117      -2.223  40.634  95.180  1.00  0.00           O  
ATOM    795  CB  SER A 117      -5.350  41.058  96.162  1.00  0.00           C  
ATOM    796  CEN SER A 117      -5.788  40.866  95.902  1.00  0.00           X  
ATOM    797  H   SER A 117      -3.314  42.688  94.600  1.00  0.00           H  
ATOM    798  N   GLU A 118      -2.678  40.020  97.314  1.00  0.00           N  
ATOM    799  CA  GLU A 118      -1.768  38.918  97.582  1.00  0.00           C  
ATOM    800  C   GLU A 118      -2.354  37.566  97.138  1.00  0.00           C  
ATOM    801  O   GLU A 118      -3.498  37.251  97.463  1.00  0.00           O  
ATOM    802  CB  GLU A 118      -1.417  38.880  99.071  1.00  0.00           C  
ATOM    803  CEN GLU A 118      -0.353  39.255 100.347  1.00  0.00           X  
ATOM    804  H   GLU A 118      -3.266  40.262  98.099  1.00  0.00           H  
ATOM    805  N   GLY A 119      -1.560  36.716  96.477  1.00  0.00           N  
ATOM    806  CA  GLY A 119      -2.021  35.367  96.129  1.00  0.00           C  
ATOM    807  C   GLY A 119      -1.661  34.863  94.734  1.00  0.00           C  
ATOM    808  O   GLY A 119      -1.843  35.581  93.764  1.00  0.00           O  
ATOM    809  CEN GLY A 119      -2.021  35.367  96.129  1.00  0.00           X  
ATOM    810  H   GLY A 119      -0.596  36.970  96.305  1.00  0.00           H  
ATOM    811  N   SER A 120      -1.160  33.621  94.673  1.00  0.00           N  
ATOM    812  CA  SER A 120      -0.752  32.821  93.492  1.00  0.00           C  
ATOM    813  C   SER A 120      -1.842  32.210  92.581  1.00  0.00           C  
ATOM    814  O   SER A 120      -2.855  31.745  93.074  1.00  0.00           O  
ATOM    815  CB  SER A 120       0.144  31.698  93.977  1.00  0.00           C  
ATOM    816  CEN SER A 120       0.333  31.301  94.298  1.00  0.00           X  
ATOM    817  H   SER A 120      -1.522  33.019  95.400  1.00  0.00           H  
ATOM    818  N   ALA A 121      -1.680  31.949  91.282  1.00  0.00           N  
ATOM    819  CA  ALA A 121      -0.634  32.093  90.264  1.00  0.00           C  
ATOM    820  C   ALA A 121      -1.370  32.162  88.893  1.00  0.00           C  
ATOM    821  O   ALA A 121      -2.459  31.593  88.781  1.00  0.00           O  
ATOM    822  CB  ALA A 121       0.362  30.944  90.321  1.00  0.00           C  
ATOM    823  CEN ALA A 121       0.362  30.944  90.321  1.00  0.00           X  
ATOM    824  H   ALA A 121      -2.505  31.501  90.912  1.00  0.00           H  
ATOM    825  N   PRO A 122      -0.825  32.791  87.835  1.00  0.00           N  
ATOM    826  CA  PRO A 122      -1.462  32.800  86.518  1.00  0.00           C  
ATOM    827  C   PRO A 122      -1.409  31.402  85.876  1.00  0.00           C  
ATOM    828  O   PRO A 122      -0.487  30.622  86.127  1.00  0.00           O  
ATOM    829  CB  PRO A 122      -0.658  33.840  85.720  1.00  0.00           C  
ATOM    830  CEN PRO A 122       0.317  33.949  87.210  1.00  0.00           X  
ATOM    831  N   GLY A 123      -2.401  31.088  85.043  1.00  0.00           N  
ATOM    832  CA  GLY A 123      -2.481  29.832  84.294  1.00  0.00           C  
ATOM    833  C   GLY A 123      -1.734  29.942  82.964  1.00  0.00           C  
ATOM    834  O   GLY A 123      -1.357  31.028  82.538  1.00  0.00           O  
ATOM    835  CEN GLY A 123      -2.481  29.832  84.293  1.00  0.00           X  
ATOM    836  H   GLY A 123      -3.085  31.799  84.829  1.00  0.00           H  
ATOM    837  N   THR A 124      -1.507  28.792  82.338  1.00  0.00           N  
ATOM    838  CA  THR A 124      -0.867  28.573  81.039  1.00  0.00           C  
ATOM    839  C   THR A 124      -1.561  27.505  80.186  1.00  0.00           C  
ATOM    840  O   THR A 124      -2.114  26.556  80.732  1.00  0.00           O  
ATOM    841  CB  THR A 124       0.609  28.172  81.218  1.00  0.00           C  
ATOM    842  CEN THR A 124       1.149  28.275  81.415  1.00  0.00           X  
ATOM    843  H   THR A 124      -1.812  27.951  82.808  1.00  0.00           H  
ATOM    844  N   SER A 125      -1.394  27.640  78.862  1.00  0.00           N  
ATOM    845  CA  SER A 125      -1.851  26.758  77.770  1.00  0.00           C  
ATOM    846  C   SER A 125      -1.192  25.389  77.567  1.00  0.00           C  
ATOM    847  O   SER A 125       0.026  25.312  77.483  1.00  0.00           O  
ATOM    848  CB  SER A 125      -1.735  27.532  76.471  1.00  0.00           C  
ATOM    849  CEN SER A 125      -1.529  27.870  76.098  1.00  0.00           X  
ATOM    850  H   SER A 125      -0.585  28.183  78.601  1.00  0.00           H  
ATOM    851  N   THR A 126      -1.984  24.357  77.245  1.00  0.00           N  
ATOM    852  CA  THR A 126      -1.479  22.998  76.946  1.00  0.00           C  
ATOM    853  C   THR A 126      -2.152  22.453  75.669  1.00  0.00           C  
ATOM    854  O   THR A 126      -3.124  23.012  75.175  1.00  0.00           O  
ATOM    855  CB  THR A 126      -1.731  22.022  78.110  1.00  0.00           C  
ATOM    856  CEN THR A 126      -1.661  21.856  78.666  1.00  0.00           X  
ATOM    857  H   THR A 126      -2.894  24.556  76.856  1.00  0.00           H  
ATOM    858  N   GLU A 127      -1.519  21.407  75.150  1.00  0.00           N  
ATOM    859  CA  GLU A 127      -1.768  20.505  74.018  1.00  0.00           C  
ATOM    860  C   GLU A 127      -2.812  19.369  74.143  1.00  0.00           C  
ATOM    861  O   GLU A 127      -2.875  18.673  75.157  1.00  0.00           O  
ATOM    862  CB  GLU A 127      -0.430  19.877  73.624  1.00  0.00           C  
ATOM    863  CEN GLU A 127       0.973  19.876  72.657  1.00  0.00           X  
ATOM    864  H   GLU A 127      -0.636  21.202  75.593  1.00  0.00           H  
ATOM    865  N   PRO A 128      -3.600  19.144  73.062  1.00  0.00           N  
ATOM    866  CA  PRO A 128      -4.595  18.080  72.942  1.00  0.00           C  
ATOM    867  C   PRO A 128      -3.940  16.687  72.934  1.00  0.00           C  
ATOM    868  O   PRO A 128      -2.858  16.535  72.381  1.00  0.00           O  
ATOM    869  CB  PRO A 128      -5.310  18.393  71.617  1.00  0.00           C  
ATOM    870  CEN PRO A 128      -4.124  19.722  71.512  1.00  0.00           X  
ATOM    871  N   SER A 129      -4.604  15.651  73.464  1.00  0.00           N  
ATOM    872  CA  SER A 129      -4.064  14.276  73.442  1.00  0.00           C  
ATOM    873  C   SER A 129      -5.154  13.207  73.561  1.00  0.00           C  
ATOM    874  O   SER A 129      -6.264  13.463  74.018  1.00  0.00           O  
ATOM    875  CB  SER A 129      -3.051  14.103  74.556  1.00  0.00           C  
ATOM    876  CEN SER A 129      -2.817  14.162  75.044  1.00  0.00           X  
ATOM    877  H   SER A 129      -5.586  15.759  73.670  1.00  0.00           H  
ATOM    878  N   GLU A 130      -4.768  11.997  73.156  1.00  0.00           N  
ATOM    879  CA  GLU A 130      -5.539  10.753  73.273  1.00  0.00           C  
ATOM    880  C   GLU A 130      -6.942  10.677  72.648  1.00  0.00           C  
ATOM    881  O   GLU A 130      -7.923  10.278  73.264  1.00  0.00           O  
ATOM    882  CB  GLU A 130      -5.661  10.409  74.760  1.00  0.00           C  
ATOM    883  CEN GLU A 130      -5.102   9.567  76.131  1.00  0.00           X  
ATOM    884  H   GLU A 130      -3.780  11.838  73.294  1.00  0.00           H  
ATOM    885  N   GLY A 131      -6.981  10.906  71.329  1.00  0.00           N  
ATOM    886  CA  GLY A 131      -8.205  10.944  70.529  1.00  0.00           C  
ATOM    887  C   GLY A 131      -8.460   9.590  69.864  1.00  0.00           C  
ATOM    888  O   GLY A 131      -9.389   9.456  69.080  1.00  0.00           O  
ATOM    889  CEN GLY A 131      -8.205  10.944  70.528  1.00  0.00           X  
ATOM    890  H   GLY A 131      -6.104  10.925  70.831  1.00  0.00           H  
ATOM    891  N   SER A 132      -7.628   8.591  70.168  1.00  0.00           N  
ATOM    892  CA  SER A 132      -7.694   7.255  69.554  1.00  0.00           C  
ATOM    893  C   SER A 132      -7.333   6.200  70.600  1.00  0.00           C  
ATOM    894  O   SER A 132      -6.550   6.490  71.498  1.00  0.00           O  
ATOM    895  CB  SER A 132      -6.766   7.165  68.359  1.00  0.00           C  
ATOM    896  CEN SER A 132      -6.329   7.255  68.046  1.00  0.00           X  
ATOM    897  H   SER A 132      -7.105   8.673  71.031  1.00  0.00           H  
ATOM    898  N   ALA A 133      -7.825   4.968  70.452  1.00  0.00           N  
ATOM    899  CA  ALA A 133      -7.470   3.863  71.342  1.00  0.00           C  
ATOM    900  C   ALA A 133      -7.618   2.496  70.643  1.00  0.00           C  
ATOM    901  O   ALA A 133      -8.418   2.372  69.720  1.00  0.00           O  
ATOM    902  CB  ALA A 133      -8.321   3.916  72.602  1.00  0.00           C  
ATOM    903  CEN ALA A 133      -8.321   3.915  72.601  1.00  0.00           X  
ATOM    904  H   ALA A 133      -8.287   4.723  69.587  1.00  0.00           H  
ATOM    905  N   PRO A 134      -6.825   1.483  71.051  1.00  0.00           N  
ATOM    906  CA  PRO A 134      -6.915   0.116  70.538  1.00  0.00           C  
ATOM    907  C   PRO A 134      -8.228  -0.602  70.908  1.00  0.00           C  
ATOM    908  O   PRO A 134      -8.822  -0.345  71.951  1.00  0.00           O  
ATOM    909  CB  PRO A 134      -5.692  -0.576  71.162  1.00  0.00           C  
ATOM    910  CEN PRO A 134      -5.465   0.991  71.986  1.00  0.00           X  
ATOM    911  N   GLY A 135      -8.634  -1.577  70.090  1.00  0.00           N  
ATOM    912  CA  GLY A 135      -9.819  -2.420  70.326  1.00  0.00           C  
ATOM    913  C   GLY A 135      -9.602  -3.822  69.750  1.00  0.00           C  
ATOM    914  O   GLY A 135     -10.544  -4.418  69.254  1.00  0.00           O  
ATOM    915  CEN GLY A 135      -9.819  -2.420  70.327  1.00  0.00           X  
ATOM    916  H   GLY A 135      -8.091  -1.763  69.258  1.00  0.00           H  
ATOM    917  N   THR A 136      -8.361  -4.233  69.465  1.00  0.00           N  
ATOM    918  CA  THR A 136      -7.925  -5.560  68.964  1.00  0.00           C  
ATOM    919  C   THR A 136      -8.751  -6.122  67.804  1.00  0.00           C  
ATOM    920  O   THR A 136      -9.938  -5.829  67.713  1.00  0.00           O  
ATOM    921  CB  THR A 136      -7.941  -6.602  70.098  1.00  0.00           C  
ATOM    922  CEN THR A 136      -7.769  -6.793  70.622  1.00  0.00           X  
ATOM    923  H   THR A 136      -7.923  -3.511  68.912  1.00  0.00           H  
ATOM    924  N   SER A 137      -8.098  -7.041  67.077  1.00  0.00           N  
ATOM    925  CA  SER A 137      -8.599  -7.815  65.919  1.00  0.00           C  
ATOM    926  C   SER A 137      -9.250  -6.999  64.786  1.00  0.00           C  
ATOM    927  O   SER A 137      -9.298  -5.785  64.829  1.00  0.00           O  
ATOM    928  CB  SER A 137      -9.590  -8.849  66.416  1.00  0.00           C  
ATOM    929  CEN SER A 137      -9.988  -9.069  66.714  1.00  0.00           X  
ATOM    930  H   SER A 137      -7.328  -7.495  67.548  1.00  0.00           H  
ATOM    931  N   GLU A 138      -9.791  -7.551  63.706  1.00  0.00           N  
ATOM    932  CA  GLU A 138      -9.904  -8.935  63.263  1.00  0.00           C  
ATOM    933  C   GLU A 138      -9.688  -8.962  61.731  1.00  0.00           C  
ATOM    934  O   GLU A 138      -9.984  -7.996  61.037  1.00  0.00           O  
ATOM    935  CB  GLU A 138     -11.264  -9.525  63.641  1.00  0.00           C  
ATOM    936  CEN GLU A 138     -12.222 -10.484  64.674  1.00  0.00           X  
ATOM    937  H   GLU A 138     -10.423  -6.928  63.222  1.00  0.00           H  
ATOM    938  N   SER A 139      -9.128 -10.069  61.248  1.00  0.00           N  
ATOM    939  CA  SER A 139      -8.847 -10.459  59.858  1.00  0.00           C  
ATOM    940  C   SER A 139      -9.993 -10.778  58.872  1.00  0.00           C  
ATOM    941  O   SER A 139     -10.898 -11.533  59.205  1.00  0.00           O  
ATOM    942  CB  SER A 139      -7.924 -11.661  59.911  1.00  0.00           C  
ATOM    943  CEN SER A 139      -7.716 -12.134  60.079  1.00  0.00           X  
ATOM    944  H   SER A 139      -9.276 -10.886  61.822  1.00  0.00           H  
ATOM    945  N   ALA A 140      -9.828 -10.386  57.597  1.00  0.00           N  
ATOM    946  CA  ALA A 140     -10.792 -10.659  56.506  1.00  0.00           C  
ATOM    947  C   ALA A 140     -10.125 -10.605  55.109  1.00  0.00           C  
ATOM    948  O   ALA A 140      -9.199  -9.833  54.871  1.00  0.00           O  
ATOM    949  CB  ALA A 140     -11.951  -9.676  56.576  1.00  0.00           C  
ATOM    950  CEN ALA A 140     -11.951  -9.676  56.575  1.00  0.00           X  
ATOM    951  H   ALA A 140      -8.870 -10.366  57.282  1.00  0.00           H  
ATOM    952  N   THR A 141     -10.643 -11.394  54.169  1.00  0.00           N  
ATOM    953  CA  THR A 141     -10.226 -11.466  52.751  1.00  0.00           C  
ATOM    954  C   THR A 141     -11.476 -11.598  51.860  1.00  0.00           C  
ATOM    955  O   THR A 141     -12.562 -11.799  52.415  1.00  0.00           O  
ATOM    956  CB  THR A 141      -9.276 -12.648  52.484  1.00  0.00           C  
ATOM    957  CEN THR A 141      -8.777 -12.937  52.576  1.00  0.00           X  
ATOM    958  H   THR A 141     -11.544 -11.816  54.349  1.00  0.00           H  
ATOM    959  N   PRO A 142     -11.397 -11.473  50.515  1.00  0.00           N  
ATOM    960  CA  PRO A 142     -10.130 -11.127  49.830  1.00  0.00           C  
ATOM    961  C   PRO A 142     -10.293 -10.135  48.652  1.00  0.00           C  
ATOM    962  O   PRO A 142     -11.048 -10.359  47.715  1.00  0.00           O  
ATOM    963  CB  PRO A 142      -9.605 -12.490  49.350  1.00  0.00           C  
ATOM    964  CEN PRO A 142     -11.142 -13.103  50.020  1.00  0.00           X  
ATOM    965  N   GLU A 143      -9.801  -8.898  48.769  1.00  0.00           N  
ATOM    966  CA  GLU A 143      -9.731  -7.848  47.727  1.00  0.00           C  
ATOM    967  C   GLU A 143     -10.948  -7.698  46.780  1.00  0.00           C  
ATOM    968  O   GLU A 143     -10.826  -7.657  45.563  1.00  0.00           O  
ATOM    969  CB  GLU A 143      -8.480  -8.084  46.879  1.00  0.00           C  
ATOM    970  CEN GLU A 143      -6.845  -7.751  46.535  1.00  0.00           X  
ATOM    971  H   GLU A 143     -10.165  -8.499  49.622  1.00  0.00           H  
ATOM    972  N   SER A 144     -12.118  -7.564  47.432  1.00  0.00           N  
ATOM    973  CA  SER A 144     -13.464  -7.300  46.886  1.00  0.00           C  
ATOM    974  C   SER A 144     -13.784  -7.433  45.384  1.00  0.00           C  
ATOM    975  O   SER A 144     -13.106  -8.129  44.641  1.00  0.00           O  
ATOM    976  CB  SER A 144     -13.843  -5.895  47.311  1.00  0.00           C  
ATOM    977  CEN SER A 144     -13.788  -5.364  47.419  1.00  0.00           X  
ATOM    978  H   SER A 144     -12.007  -7.058  48.299  1.00  0.00           H  
ATOM    979  N   GLY A 145     -14.688  -6.567  44.893  1.00  0.00           N  
ATOM    980  CA  GLY A 145     -15.073  -6.522  43.471  1.00  0.00           C  
ATOM    981  C   GLY A 145     -16.589  -6.643  43.201  1.00  0.00           C  
ATOM    982  O   GLY A 145     -17.293  -7.132  44.079  1.00  0.00           O  
ATOM    983  CEN GLY A 145     -15.073  -6.522  43.470  1.00  0.00           X  
ATOM    984  H   GLY A 145     -15.015  -5.820  45.484  1.00  0.00           H  
ATOM    985  N   PRO A 146     -17.119  -6.204  42.036  1.00  0.00           N  
ATOM    986  CA  PRO A 146     -18.542  -6.271  41.679  1.00  0.00           C  
ATOM    987  C   PRO A 146     -19.043  -7.699  41.404  1.00  0.00           C  
ATOM    988  O   PRO A 146     -18.322  -8.525  40.850  1.00  0.00           O  
ATOM    989  CB  PRO A 146     -18.637  -5.385  40.426  1.00  0.00           C  
ATOM    990  CEN PRO A 146     -16.867  -5.255  40.616  1.00  0.00           X  
ATOM    991  N   GLY A 147     -20.306  -7.975  41.737  1.00  0.00           N  
ATOM    992  CA  GLY A 147     -20.973  -9.248  41.458  1.00  0.00           C  
ATOM    993  C   GLY A 147     -21.269  -9.396  39.971  1.00  0.00           C  
ATOM    994  O   GLY A 147     -21.362  -8.408  39.251  1.00  0.00           O  
ATOM    995  CEN GLY A 147     -20.973  -9.248  41.458  1.00  0.00           X  
ATOM    996  H   GLY A 147     -20.845  -7.273  42.224  1.00  0.00           H  
ATOM    997  N   SER A 148     -21.352 -10.646  39.543  1.00  0.00           N  
ATOM    998  CA  SER A 148     -21.684 -11.124  38.206  1.00  0.00           C  
ATOM    999  C   SER A 148     -23.153 -10.957  37.790  1.00  0.00           C  
ATOM   1000  O   SER A 148     -24.078 -11.062  38.590  1.00  0.00           O  
ATOM   1001  CB  SER A 148     -21.291 -12.585  38.101  1.00  0.00           C  
ATOM   1002  CEN SER A 148     -21.216 -13.103  38.250  1.00  0.00           X  
ATOM   1003  H   SER A 148     -21.084 -11.372  40.191  1.00  0.00           H  
ATOM   1004  N   GLU A 149     -23.295 -10.725  36.485  1.00  0.00           N  
ATOM   1005  CA  GLU A 149     -24.491 -10.562  35.653  1.00  0.00           C  
ATOM   1006  C   GLU A 149     -24.493 -11.346  34.323  1.00  0.00           C  
ATOM   1007  O   GLU A 149     -23.483 -11.449  33.627  1.00  0.00           O  
ATOM   1008  CB  GLU A 149     -24.693  -9.073  35.360  1.00  0.00           C  
ATOM   1009  CEN GLU A 149     -25.442  -7.586  35.721  1.00  0.00           X  
ATOM   1010  H   GLU A 149     -22.434 -10.672  35.964  1.00  0.00           H  
ATOM   1011  N   PRO A 150     -25.681 -11.813  33.898  1.00  0.00           N  
ATOM   1012  CA  PRO A 150     -25.693 -12.499  32.608  1.00  0.00           C  
ATOM   1013  C   PRO A 150     -25.329 -11.578  31.441  1.00  0.00           C  
ATOM   1014  O   PRO A 150     -25.688 -10.403  31.400  1.00  0.00           O  
ATOM   1015  CB  PRO A 150     -27.132 -13.028  32.492  1.00  0.00           C  
ATOM   1016  CEN PRO A 150     -27.368 -12.171  34.040  1.00  0.00           X  
ATOM   1017  N   ALA A 151     -24.650 -12.159  30.457  1.00  0.00           N  
ATOM   1018  CA  ALA A 151     -24.233 -11.501  29.232  1.00  0.00           C  
ATOM   1019  C   ALA A 151     -25.448 -11.126  28.365  1.00  0.00           C  
ATOM   1020  O   ALA A 151     -26.437 -11.855  28.307  1.00  0.00           O  
ATOM   1021  CB  ALA A 151     -23.271 -12.394  28.462  1.00  0.00           C  
ATOM   1022  CEN ALA A 151     -23.272 -12.393  28.462  1.00  0.00           X  
ATOM   1023  H   ALA A 151     -24.482 -13.152  30.519  1.00  0.00           H  
ATOM   1024  N   THR A 152     -25.361 -10.012  27.644  1.00  0.00           N  
ATOM   1025  CA  THR A 152     -26.423  -9.588  26.731  1.00  0.00           C  
ATOM   1026  C   THR A 152     -25.773  -9.150  25.435  1.00  0.00           C  
ATOM   1027  O   THR A 152     -24.597  -8.791  25.384  1.00  0.00           O  
ATOM   1028  CB  THR A 152     -27.271  -8.436  27.302  1.00  0.00           C  
ATOM   1029  CEN THR A 152     -27.632  -8.214  27.704  1.00  0.00           X  
ATOM   1030  H   THR A 152     -24.501  -9.485  27.666  1.00  0.00           H  
ATOM   1031  N   SER A 153     -26.583  -9.225  24.384  1.00  0.00           N  
ATOM   1032  CA  SER A 153     -26.257  -8.820  23.023  1.00  0.00           C  
ATOM   1033  C   SER A 153     -26.136  -7.293  22.957  1.00  0.00           C  
ATOM   1034  O   SER A 153     -26.927  -6.569  23.556  1.00  0.00           O  
ATOM   1035  CB  SER A 153     -27.308  -9.324  22.054  1.00  0.00           C  
ATOM   1036  CEN SER A 153     -27.798  -9.468  21.865  1.00  0.00           X  
ATOM   1037  H   SER A 153     -27.556  -9.400  24.581  1.00  0.00           H  
ATOM   1038  N   GLY A 154     -25.098  -6.822  22.277  1.00  0.00           N  
ATOM   1039  CA  GLY A 154     -24.802  -5.407  22.062  1.00  0.00           C  
ATOM   1040  C   GLY A 154     -25.059  -5.012  20.612  1.00  0.00           C  
ATOM   1041  O   GLY A 154     -24.748  -3.897  20.203  1.00  0.00           O  
ATOM   1042  CEN GLY A 154     -24.802  -5.407  22.062  1.00  0.00           X  
ATOM   1043  H   GLY A 154     -24.397  -7.491  21.994  1.00  0.00           H  
ATOM   1044  N   SER A 155     -25.578  -5.956  19.824  1.00  0.00           N  
ATOM   1045  CA  SER A 155     -25.805  -5.758  18.398  1.00  0.00           C  
ATOM   1046  C   SER A 155     -26.941  -4.726  18.347  1.00  0.00           C  
ATOM   1047  O   SER A 155     -27.674  -4.552  19.309  1.00  0.00           O  
ATOM   1048  CB  SER A 155     -26.167  -7.051  17.694  1.00  0.00           C  
ATOM   1049  CEN SER A 155     -26.375  -7.548  17.620  1.00  0.00           X  
ATOM   1050  H   SER A 155     -26.228  -6.601  20.248  1.00  0.00           H  
ATOM   1051  N   GLU A 156     -27.060  -3.871  17.348  1.00  0.00           N  
ATOM   1052  CA  GLU A 156     -26.114  -3.798  16.262  1.00  0.00           C  
ATOM   1053  C   GLU A 156     -26.086  -2.297  15.876  1.00  0.00           C  
ATOM   1054  O   GLU A 156     -27.117  -1.635  15.890  1.00  0.00           O  
ATOM   1055  CB  GLU A 156     -26.524  -4.692  15.089  1.00  0.00           C  
ATOM   1056  CEN GLU A 156     -26.351  -6.138  14.205  1.00  0.00           X  
ATOM   1057  H   GLU A 156     -28.005  -3.855  16.993  1.00  0.00           H  
ATOM   1058  N   THR A 157     -24.946  -1.756  15.435  1.00  0.00           N  
ATOM   1059  CA  THR A 157     -24.924  -0.365  14.936  1.00  0.00           C  
ATOM   1060  C   THR A 157     -25.084  -0.397  13.408  1.00  0.00           C  
ATOM   1061  O   THR A 157     -24.252  -0.996  12.726  1.00  0.00           O  
ATOM   1062  CB  THR A 157     -23.622   0.371  15.304  1.00  0.00           C  
ATOM   1063  CEN THR A 157     -23.245   0.583  15.698  1.00  0.00           X  
ATOM   1064  H   THR A 157     -24.224  -2.377  15.096  1.00  0.00           H  
ATOM   1065  N   PRO A 158     -26.169   0.156  12.836  1.00  0.00           N  
ATOM   1066  CA  PRO A 158     -26.537   0.090  11.427  1.00  0.00           C  
ATOM   1067  C   PRO A 158     -25.557   1.003  10.696  1.00  0.00           C  
ATOM   1068  O   PRO A 158     -25.808   2.177  10.449  1.00  0.00           O  
ATOM   1069  CB  PRO A 158     -27.992   0.584  11.359  1.00  0.00           C  
ATOM   1070  CEN PRO A 158     -27.815   0.760  13.126  1.00  0.00           X  
ATOM   1071  N   GLY A 159     -24.347   0.514  10.498  1.00  0.00           N  
ATOM   1072  CA  GLY A 159     -23.355   1.297   9.769  1.00  0.00           C  
ATOM   1073  C   GLY A 159     -22.078   0.541   9.497  1.00  0.00           C  
ATOM   1074  O   GLY A 159     -21.535   0.670   8.414  1.00  0.00           O  
ATOM   1075  CEN GLY A 159     -23.355   1.298   9.769  1.00  0.00           X  
ATOM   1076  H   GLY A 159     -24.145  -0.436  10.775  1.00  0.00           H  
ATOM   1077  N   MET A 160     -21.645  -0.324  10.421  1.00  0.00           N  
ATOM   1078  CA  MET A 160     -20.397  -1.075  10.254  1.00  0.00           C  
ATOM   1079  C   MET A 160     -20.520  -2.092   9.117  1.00  0.00           C  
ATOM   1080  O   MET A 160     -19.643  -2.143   8.273  1.00  0.00           O  
ATOM   1081  CB  MET A 160     -20.024  -1.780  11.557  1.00  0.00           C  
ATOM   1082  CEN MET A 160     -18.868  -1.750  12.877  1.00  0.00           X  
ATOM   1083  H   MET A 160     -22.180  -0.438  11.271  1.00  0.00           H  
ATOM   1084  N   TYR A 161     -21.634  -2.830   9.037  1.00  0.00           N  
ATOM   1085  CA  TYR A 161     -21.854  -3.821   7.977  1.00  0.00           C  
ATOM   1086  C   TYR A 161     -21.838  -3.224   6.561  1.00  0.00           C  
ATOM   1087  O   TYR A 161     -21.039  -3.661   5.747  1.00  0.00           O  
ATOM   1088  CB  TYR A 161     -23.182  -4.543   8.211  1.00  0.00           C  
ATOM   1089  CEN TYR A 161     -23.805  -6.037   8.882  1.00  0.00           X  
ATOM   1090  H   TYR A 161     -22.338  -2.738   9.757  1.00  0.00           H  
ATOM   1091  N   GLY A 162     -22.702  -2.240   6.275  1.00  0.00           N  
ATOM   1092  CA  GLY A 162     -22.699  -1.531   4.988  1.00  0.00           C  
ATOM   1093  C   GLY A 162     -21.318  -0.955   4.700  1.00  0.00           C  
ATOM   1094  O   GLY A 162     -20.668  -1.392   3.765  1.00  0.00           O  
ATOM   1095  CEN GLY A 162     -22.699  -1.531   4.987  1.00  0.00           X  
ATOM   1096  H   GLY A 162     -23.266  -1.858   7.019  1.00  0.00           H  
ATOM   1097  N   LYS A 163     -20.815  -0.119   5.621  1.00  0.00           N  
ATOM   1098  CA  LYS A 163     -19.543   0.607   5.464  1.00  0.00           C  
ATOM   1099  C   LYS A 163     -18.385  -0.289   5.037  1.00  0.00           C  
ATOM   1100  O   LYS A 163     -17.565   0.094   4.218  1.00  0.00           O  
ATOM   1101  CB  LYS A 163     -19.180   1.318   6.769  1.00  0.00           C  
ATOM   1102  CEN LYS A 163     -19.075   3.114   7.882  1.00  0.00           X  
ATOM   1103  H   LYS A 163     -21.360   0.057   6.454  1.00  0.00           H  
ATOM   1104  N   LEU A 164     -18.297  -1.468   5.637  1.00  0.00           N  
ATOM   1105  CA  LEU A 164     -17.283  -2.454   5.311  1.00  0.00           C  
ATOM   1106  C   LEU A 164     -17.338  -2.899   3.848  1.00  0.00           C  
ATOM   1107  O   LEU A 164     -16.308  -2.954   3.190  1.00  0.00           O  
ATOM   1108  CB  LEU A 164     -17.429  -3.666   6.239  1.00  0.00           C  
ATOM   1109  CEN LEU A 164     -16.644  -4.135   7.479  1.00  0.00           X  
ATOM   1110  H   LEU A 164     -18.969  -1.683   6.361  1.00  0.00           H  
ATOM   1111  N   ASN A 165     -18.537  -3.218   3.362  1.00  0.00           N  
ATOM   1112  CA  ASN A 165     -18.698  -3.730   2.009  1.00  0.00           C  
ATOM   1113  C   ASN A 165     -18.439  -2.627   0.987  1.00  0.00           C  
ATOM   1114  O   ASN A 165     -17.772  -2.907  -0.000  1.00  0.00           O  
ATOM   1115  CB  ASN A 165     -20.075  -4.333   1.801  1.00  0.00           C  
ATOM   1116  CEN ASN A 165     -20.535  -5.274   1.868  1.00  0.00           X  
ATOM   1117  H   ASN A 165     -19.365  -2.952   3.873  1.00  0.00           H  
ATOM   1118  N   ASP A 166     -18.882  -1.397   1.260  1.00  0.00           N  
ATOM   1119  CA  ASP A 166     -18.690  -0.253   0.361  1.00  0.00           C  
ATOM   1120  C   ASP A 166     -17.189   0.081   0.240  1.00  0.00           C  
ATOM   1121  O   ASP A 166     -16.665   0.233  -0.861  1.00  0.00           O  
ATOM   1122  CB  ASP A 166     -19.472   0.965   0.861  1.00  0.00           C  
ATOM   1123  CEN ASP A 166     -20.352   1.451   0.702  1.00  0.00           X  
ATOM   1124  H   ASP A 166     -19.467  -1.253   2.068  1.00  0.00           H  
ATOM   1125  N   LEU A 167     -16.460   0.050   1.361  1.00  0.00           N  
ATOM   1126  CA  LEU A 167     -15.019   0.303   1.379  1.00  0.00           C  
ATOM   1127  C   LEU A 167     -14.211  -0.773   0.638  1.00  0.00           C  
ATOM   1128  O   LEU A 167     -13.296  -0.464  -0.126  1.00  0.00           O  
ATOM   1129  CB  LEU A 167     -14.535   0.417   2.830  1.00  0.00           C  
ATOM   1130  CEN LEU A 167     -14.157   1.619   3.715  1.00  0.00           X  
ATOM   1131  H   LEU A 167     -16.946  -0.039   2.243  1.00  0.00           H  
ATOM   1132  N   LEU A 168     -14.509  -2.051   0.890  1.00  0.00           N  
ATOM   1133  CA  LEU A 168     -13.830  -3.155   0.218  1.00  0.00           C  
ATOM   1134  C   LEU A 168     -14.037  -3.091  -1.302  1.00  0.00           C  
ATOM   1135  O   LEU A 168     -13.070  -3.215  -2.051  1.00  0.00           O  
ATOM   1136  CB  LEU A 168     -14.329  -4.495   0.774  1.00  0.00           C  
ATOM   1137  CEN LEU A 168     -13.713  -5.518   1.747  1.00  0.00           X  
ATOM   1138  H   LEU A 168     -15.278  -2.244   1.513  1.00  0.00           H  
ATOM   1139  N   GLU A 169     -15.279  -2.909  -1.752  1.00  0.00           N  
ATOM   1140  CA  GLU A 169     -15.640  -2.829  -3.169  1.00  0.00           C  
ATOM   1141  C   GLU A 169     -14.900  -1.686  -3.865  1.00  0.00           C  
ATOM   1142  O   GLU A 169     -14.315  -1.906  -4.928  1.00  0.00           O  
ATOM   1143  CB  GLU A 169     -17.151  -2.651  -3.328  1.00  0.00           C  
ATOM   1144  CEN GLU A 169     -18.692  -3.311  -3.636  1.00  0.00           X  
ATOM   1145  H   GLU A 169     -16.010  -2.727  -1.082  1.00  0.00           H  
ATOM   1146  N   ASP A 170     -14.832  -0.515  -3.226  1.00  0.00           N  
ATOM   1147  CA  ASP A 170     -14.134   0.649  -3.766  1.00  0.00           C  
ATOM   1148  C   ASP A 170     -12.629   0.377  -3.902  1.00  0.00           C  
ATOM   1149  O   ASP A 170     -12.021   0.628  -4.941  1.00  0.00           O  
ATOM   1150  CB  ASP A 170     -14.372   1.873  -2.879  1.00  0.00           C  
ATOM   1151  CEN ASP A 170     -14.967   2.698  -2.824  1.00  0.00           X  
ATOM   1152  H   ASP A 170     -15.374  -0.388  -2.385  1.00  0.00           H  
ATOM   1153  N   LEU A 171     -12.006  -0.264  -2.915  1.00  0.00           N  
ATOM   1154  CA  LEU A 171     -10.586  -0.624  -2.995  1.00  0.00           C  
ATOM   1155  C   LEU A 171     -10.288  -1.593  -4.157  1.00  0.00           C  
ATOM   1156  O   LEU A 171      -9.344  -1.398  -4.931  1.00  0.00           O  
ATOM   1157  CB  LEU A 171     -10.133  -1.237  -1.664  1.00  0.00           C  
ATOM   1158  CEN LEU A 171      -9.311  -0.685  -0.484  1.00  0.00           X  
ATOM   1159  H   LEU A 171     -12.523  -0.448  -2.068  1.00  0.00           H  
ATOM   1160  N   GLN A 172     -11.120  -2.623  -4.332  1.00  0.00           N  
ATOM   1161  CA  GLN A 172     -10.971  -3.585  -5.423  1.00  0.00           C  
ATOM   1162  C   GLN A 172     -11.099  -2.939  -6.801  1.00  0.00           C  
ATOM   1163  O   GLN A 172     -10.338  -3.268  -7.716  1.00  0.00           O  
ATOM   1164  CB  GLN A 172     -12.013  -4.699  -5.287  1.00  0.00           C  
ATOM   1165  CEN GLN A 172     -12.278  -6.338  -4.747  1.00  0.00           X  
ATOM   1166  H   GLN A 172     -11.927  -2.685  -3.729  1.00  0.00           H  
ATOM   1167  N   GLU A 173     -12.059  -2.045  -6.990  1.00  0.00           N  
ATOM   1168  CA  GLU A 173     -12.259  -1.361  -8.258  1.00  0.00           C  
ATOM   1169  C   GLU A 173     -11.076  -0.430  -8.584  1.00  0.00           C  
ATOM   1170  O   GLU A 173     -10.585  -0.467  -9.719  1.00  0.00           O  
ATOM   1171  CB  GLU A 173     -13.568  -0.569  -8.229  1.00  0.00           C  
ATOM   1172  CEN GLU A 173     -15.223  -0.435  -8.615  1.00  0.00           X  
ATOM   1173  H   GLU A 173     -12.667  -1.797  -6.222  1.00  0.00           H  
ATOM   1174  N   VAL A 174     -10.487   0.262  -7.592  1.00  0.00           N  
ATOM   1175  CA  VAL A 174      -9.310   1.139  -7.783  1.00  0.00           C  
ATOM   1176  C   VAL A 174      -8.087   0.302  -8.172  1.00  0.00           C  
ATOM   1177  O   VAL A 174      -7.328   0.718  -9.048  1.00  0.00           O  
ATOM   1178  CB  VAL A 174      -8.983   1.953  -6.517  1.00  0.00           C  
ATOM   1179  CEN VAL A 174      -8.987   2.588  -6.249  1.00  0.00           X  
ATOM   1180  H   VAL A 174     -10.888   0.179  -6.668  1.00  0.00           H  
ATOM   1181  N   LEU A 175      -7.918  -0.894  -7.589  1.00  0.00           N  
ATOM   1182  CA  LEU A 175      -6.818  -1.809  -7.934  1.00  0.00           C  
ATOM   1183  C   LEU A 175      -6.922  -2.332  -9.370  1.00  0.00           C  
ATOM   1184  O   LEU A 175      -5.950  -2.293 -10.129  1.00  0.00           O  
ATOM   1185  CB  LEU A 175      -6.788  -2.985  -6.949  1.00  0.00           C  
ATOM   1186  CEN LEU A 175      -5.880  -3.322  -5.751  1.00  0.00           X  
ATOM   1187  H   LEU A 175      -8.555  -1.150  -6.850  1.00  0.00           H  
ATOM   1188  N   LYS A 176      -8.104  -2.812  -9.779  1.00  0.00           N  
ATOM   1189  CA  LYS A 176      -8.311  -3.329 -11.140  1.00  0.00           C  
ATOM   1190  C   LYS A 176      -8.043  -2.254 -12.184  1.00  0.00           C  
ATOM   1191  O   LYS A 176      -7.373  -2.538 -13.177  1.00  0.00           O  
ATOM   1192  CB  LYS A 176      -9.732  -3.870 -11.303  1.00  0.00           C  
ATOM   1193  CEN LYS A 176     -11.031  -5.535 -11.437  1.00  0.00           X  
ATOM   1194  H   LYS A 176      -8.869  -2.798  -9.120  1.00  0.00           H  
ATOM   1195  N   ASN A 177      -8.562  -1.048 -11.987  1.00  0.00           N  
ATOM   1196  CA  ASN A 177      -8.310   0.066 -12.886  1.00  0.00           C  
ATOM   1197  C   ASN A 177      -6.813   0.365 -12.973  1.00  0.00           C  
ATOM   1198  O   ASN A 177      -6.219   0.074 -14.004  1.00  0.00           O  
ATOM   1199  CB  ASN A 177      -9.075   1.306 -12.460  1.00  0.00           C  
ATOM   1200  CEN ASN A 177      -9.998   1.762 -12.660  1.00  0.00           X  
ATOM   1201  H   ASN A 177      -9.143  -0.897 -11.176  1.00  0.00           H  
ATOM   1202  N   LEU A 178      -6.151   0.767 -11.887  1.00  0.00           N  
ATOM   1203  CA  LEU A 178      -4.734   1.133 -11.904  1.00  0.00           C  
ATOM   1204  C   LEU A 178      -3.856   0.036 -12.543  1.00  0.00           C  
ATOM   1205  O   LEU A 178      -2.908   0.343 -13.268  1.00  0.00           O  
ATOM   1206  CB  LEU A 178      -4.259   1.430 -10.476  1.00  0.00           C  
ATOM   1207  CEN LEU A 178      -3.971   2.742  -9.722  1.00  0.00           X  
ATOM   1208  H   LEU A 178      -6.653   0.849 -11.016  1.00  0.00           H  
ATOM   1209  N   HIS A 179      -4.231  -1.234 -12.389  1.00  0.00           N  
ATOM   1210  CA  HIS A 179      -3.513  -2.365 -12.983  1.00  0.00           C  
ATOM   1211  C   HIS A 179      -3.455  -2.325 -14.519  1.00  0.00           C  
ATOM   1212  O   HIS A 179      -2.406  -2.594 -15.109  1.00  0.00           O  
ATOM   1213  CB  HIS A 179      -4.152  -3.682 -12.530  1.00  0.00           C  
ATOM   1214  CEN HIS A 179      -3.971  -4.655 -11.505  1.00  0.00           X  
ATOM   1215  H   HIS A 179      -5.002  -1.428 -11.764  1.00  0.00           H  
ATOM   1216  N   LYS A 180      -4.556  -1.981 -15.204  1.00  0.00           N  
ATOM   1217  CA  LYS A 180      -4.571  -1.883 -16.675  1.00  0.00           C  
ATOM   1218  C   LYS A 180      -4.041  -0.516 -17.140  1.00  0.00           C  
ATOM   1219  O   LYS A 180      -3.289  -0.459 -18.116  1.00  0.00           O  
ATOM   1220  CB  LYS A 180      -5.983  -2.113 -17.215  1.00  0.00           C  
ATOM   1221  CEN LYS A 180      -7.367  -3.393 -18.175  1.00  0.00           X  
ATOM   1222  H   LYS A 180      -5.360  -1.662 -14.680  1.00  0.00           H  
ATOM   1223  N   ASN A 181      -4.381   0.564 -16.434  1.00  0.00           N  
ATOM   1224  CA  ASN A 181      -4.063   1.949 -16.818  1.00  0.00           C  
ATOM   1225  C   ASN A 181      -2.589   2.170 -17.103  1.00  0.00           C  
ATOM   1226  O   ASN A 181      -2.264   2.940 -18.010  1.00  0.00           O  
ATOM   1227  CB  ASN A 181      -4.522   2.931 -15.754  1.00  0.00           C  
ATOM   1228  CEN ASN A 181      -5.370   3.509 -15.538  1.00  0.00           X  
ATOM   1229  H   ASN A 181      -5.035   0.431 -15.675  1.00  0.00           H  
ATOM   1230  N   ASP A 182      -1.714   1.450 -16.401  1.00  0.00           N  
ATOM   1231  CA  ASP A 182      -0.265   1.577 -16.544  1.00  0.00           C  
ATOM   1232  C   ASP A 182       0.175   1.492 -18.026  1.00  0.00           C  
ATOM   1233  O   ASP A 182       1.185   2.071 -18.440  1.00  0.00           O  
ATOM   1234  CB  ASP A 182       0.441   0.499 -15.719  1.00  0.00           C  
ATOM   1235  CEN ASP A 182       0.887   0.371 -14.812  1.00  0.00           X  
ATOM   1236  H   ASP A 182      -2.068   0.820 -15.693  1.00  0.00           H  
ATOM   1237  N   ARG A 183      -0.649   0.859 -18.881  1.00  0.00           N  
ATOM   1238  CA  ARG A 183      -0.386   0.728 -20.319  1.00  0.00           C  
ATOM   1239  C   ARG A 183      -0.370   2.031 -21.119  1.00  0.00           C  
ATOM   1240  O   ARG A 183       0.410   2.090 -22.067  1.00  0.00           O  
ATOM   1241  CB  ARG A 183      -1.350  -0.263 -20.954  1.00  0.00           C  
ATOM   1242  CEN ARG A 183      -2.283  -2.388 -21.828  1.00  0.00           X  
ATOM   1243  H   ARG A 183      -1.483   0.444 -18.489  1.00  0.00           H  
ATOM   1244  N   SER A 184      -1.177   3.053 -20.798  1.00  0.00           N  
ATOM   1245  CA  SER A 184      -1.130   4.343 -21.523  1.00  0.00           C  
ATOM   1246  C   SER A 184      -0.602   5.562 -20.766  1.00  0.00           C  
ATOM   1247  O   SER A 184      -0.030   6.425 -21.415  1.00  0.00           O  
ATOM   1248  CB  SER A 184      -2.523   4.659 -22.033  1.00  0.00           C  
ATOM   1249  CEN SER A 184      -3.065   4.692 -22.041  1.00  0.00           X  
ATOM   1250  H   SER A 184      -1.956   2.872 -20.184  1.00  0.00           H  
ATOM   1251  N   GLY A 185      -0.699   5.626 -19.432  1.00  0.00           N  
ATOM   1252  CA  GLY A 185      -0.202   6.754 -18.627  1.00  0.00           C  
ATOM   1253  C   GLY A 185      -0.952   8.095 -18.771  1.00  0.00           C  
ATOM   1254  O   GLY A 185      -2.068   8.132 -19.270  1.00  0.00           O  
ATOM   1255  CEN GLY A 185      -0.202   6.755 -18.627  1.00  0.00           X  
ATOM   1256  H   GLY A 185      -1.021   4.800 -18.948  1.00  0.00           H  
ATOM   1257  N   LYS A 186      -0.234   9.195 -18.500  1.00  0.00           N  
ATOM   1258  CA  LYS A 186      -0.640  10.623 -18.508  1.00  0.00           C  
ATOM   1259  C   LYS A 186      -1.910  11.015 -17.753  1.00  0.00           C  
ATOM   1260  O   LYS A 186      -2.020  10.598 -16.606  1.00  0.00           O  
ATOM   1261  CB  LYS A 186      -0.792  11.086 -19.958  1.00  0.00           C  
ATOM   1262  CEN LYS A 186       0.007  12.123 -21.620  1.00  0.00           X  
ATOM   1263  H   LYS A 186       0.737   9.030 -18.283  1.00  0.00           H  
ATOM   1264  N   ASP A 187      -2.870  11.718 -18.347  1.00  0.00           N  
ATOM   1265  CA  ASP A 187      -4.030  12.181 -17.557  1.00  0.00           C  
ATOM   1266  C   ASP A 187      -4.493  11.167 -16.501  1.00  0.00           C  
ATOM   1267  O   ASP A 187      -4.248  11.316 -15.311  1.00  0.00           O  
ATOM   1268  CB  ASP A 187      -5.198  12.514 -18.488  1.00  0.00           C  
ATOM   1269  CEN ASP A 187      -5.629  13.313 -18.951  1.00  0.00           X  
ATOM   1270  H   ASP A 187      -2.666  12.185 -19.217  1.00  0.00           H  
ATOM   1271  N   ASN A 188      -5.062  10.057 -16.950  1.00  0.00           N  
ATOM   1272  CA  ASN A 188      -5.690   9.099 -16.056  1.00  0.00           C  
ATOM   1273  C   ASN A 188      -4.771   8.618 -14.907  1.00  0.00           C  
ATOM   1274  O   ASN A 188      -5.270   8.213 -13.856  1.00  0.00           O  
ATOM   1275  CB  ASN A 188      -6.204   7.908 -16.842  1.00  0.00           C  
ATOM   1276  CEN ASN A 188      -7.087   7.614 -17.329  1.00  0.00           X  
ATOM   1277  H   ASN A 188      -5.236   9.991 -17.941  1.00  0.00           H  
ATOM   1278  N   ILE A 189      -3.445   8.549 -15.095  1.00  0.00           N  
ATOM   1279  CA  ILE A 189      -2.543   8.042 -14.037  1.00  0.00           C  
ATOM   1280  C   ILE A 189      -2.588   8.986 -12.833  1.00  0.00           C  
ATOM   1281  O   ILE A 189      -2.605   8.514 -11.704  1.00  0.00           O  
ATOM   1282  CB  ILE A 189      -1.090   7.908 -14.525  1.00  0.00           C  
ATOM   1283  CEN ILE A 189      -0.372   7.254 -15.021  1.00  0.00           X  
ATOM   1284  H   ILE A 189      -3.049   8.997 -15.910  1.00  0.00           H  
ATOM   1285  N   HIS A 190      -2.681  10.296 -13.078  1.00  0.00           N  
ATOM   1286  CA  HIS A 190      -2.765  11.300 -12.015  1.00  0.00           C  
ATOM   1287  C   HIS A 190      -4.069  11.178 -11.216  1.00  0.00           C  
ATOM   1288  O   HIS A 190      -4.031  11.157  -9.991  1.00  0.00           O  
ATOM   1289  CB  HIS A 190      -2.642  12.710 -12.600  1.00  0.00           C  
ATOM   1290  CEN HIS A 190      -1.627  13.685 -12.820  1.00  0.00           X  
ATOM   1291  H   HIS A 190      -2.810  10.609 -14.029  1.00  0.00           H  
ATOM   1292  N   ASP A 191      -5.213  11.054 -11.894  1.00  0.00           N  
ATOM   1293  CA  ASP A 191      -6.507  10.905 -11.222  1.00  0.00           C  
ATOM   1294  C   ASP A 191      -6.569   9.610 -10.403  1.00  0.00           C  
ATOM   1295  O   ASP A 191      -7.070   9.612  -9.282  1.00  0.00           O  
ATOM   1296  CB  ASP A 191      -7.647  10.936 -12.243  1.00  0.00           C  
ATOM   1297  CEN ASP A 191      -8.327  11.581 -12.640  1.00  0.00           X  
ATOM   1298  H   ASP A 191      -5.205  11.138 -12.901  1.00  0.00           H  
ATOM   1299  N   VAL A 192      -6.016   8.513 -10.936  1.00  0.00           N  
ATOM   1300  CA  VAL A 192      -5.948   7.225 -10.229  1.00  0.00           C  
ATOM   1301  C   VAL A 192      -5.091   7.337  -8.970  1.00  0.00           C  
ATOM   1302  O   VAL A 192      -5.512   6.851  -7.929  1.00  0.00           O  
ATOM   1303  CB  VAL A 192      -5.375   6.112 -11.128  1.00  0.00           C  
ATOM   1304  CEN VAL A 192      -5.538   5.537 -11.470  1.00  0.00           X  
ATOM   1305  H   VAL A 192      -5.590   8.597 -11.847  1.00  0.00           H  
ATOM   1306  N   ASP A 193      -3.932   7.996  -9.045  1.00  0.00           N  
ATOM   1307  CA  ASP A 193      -3.034   8.180  -7.899  1.00  0.00           C  
ATOM   1308  C   ASP A 193      -3.711   8.986  -6.784  1.00  0.00           C  
ATOM   1309  O   ASP A 193      -3.674   8.577  -5.625  1.00  0.00           O  
ATOM   1310  CB  ASP A 193      -1.741   8.873  -8.338  1.00  0.00           C  
ATOM   1311  CEN ASP A 193      -0.782   8.651  -8.600  1.00  0.00           X  
ATOM   1312  H   ASP A 193      -3.638   8.374  -9.933  1.00  0.00           H  
ATOM   1313  N   ASN A 194      -4.427  10.060  -7.130  1.00  0.00           N  
ATOM   1314  CA  ASN A 194      -5.149  10.892  -6.162  1.00  0.00           C  
ATOM   1315  C   ASN A 194      -6.267  10.116  -5.462  1.00  0.00           C  
ATOM   1316  O   ASN A 194      -6.437  10.210  -4.250  1.00  0.00           O  
ATOM   1317  CB  ASN A 194      -5.716  12.136  -6.822  1.00  0.00           C  
ATOM   1318  CEN ASN A 194      -5.428  13.131  -6.993  1.00  0.00           X  
ATOM   1319  H   ASN A 194      -4.448  10.325  -8.107  1.00  0.00           H  
ATOM   1320  N   HIS A 195      -7.040   9.344  -6.222  1.00  0.00           N  
ATOM   1321  CA  HIS A 195      -8.104   8.543  -5.643  1.00  0.00           C  
ATOM   1322  C   HIS A 195      -7.569   7.478  -4.681  1.00  0.00           C  
ATOM   1323  O   HIS A 195      -8.118   7.299  -3.596  1.00  0.00           O  
ATOM   1324  CB  HIS A 195      -8.929   7.879  -6.750  1.00  0.00           C  
ATOM   1325  CEN HIS A 195     -10.122   8.134  -7.486  1.00  0.00           X  
ATOM   1326  H   HIS A 195      -6.911   9.337  -7.222  1.00  0.00           H  
ATOM   1327  N   LEU A 196      -6.451   6.835  -5.026  1.00  0.00           N  
ATOM   1328  CA  LEU A 196      -5.807   5.849  -4.170  1.00  0.00           C  
ATOM   1329  C   LEU A 196      -5.314   6.465  -2.853  1.00  0.00           C  
ATOM   1330  O   LEU A 196      -5.533   5.887  -1.795  1.00  0.00           O  
ATOM   1331  CB  LEU A 196      -4.643   5.190  -4.920  1.00  0.00           C  
ATOM   1332  CEN LEU A 196      -4.481   3.817  -5.601  1.00  0.00           X  
ATOM   1333  H   LEU A 196      -6.016   7.056  -5.910  1.00  0.00           H  
ATOM   1334  N   GLN A 197      -4.708   7.657  -2.898  1.00  0.00           N  
ATOM   1335  CA  GLN A 197      -4.253   8.361  -1.693  1.00  0.00           C  
ATOM   1336  C   GLN A 197      -5.432   8.770  -0.804  1.00  0.00           C  
ATOM   1337  O   GLN A 197      -5.376   8.535   0.400  1.00  0.00           O  
ATOM   1338  CB  GLN A 197      -3.441   9.602  -2.074  1.00  0.00           C  
ATOM   1339  CEN GLN A 197      -1.828  10.244  -2.248  1.00  0.00           X  
ATOM   1340  H   GLN A 197      -4.589   8.105  -3.797  1.00  0.00           H  
ATOM   1341  N   ASN A 198      -6.519   9.289  -1.385  1.00  0.00           N  
ATOM   1342  CA  ASN A 198      -7.737   9.595  -0.625  1.00  0.00           C  
ATOM   1343  C   ASN A 198      -8.270   8.353   0.117  1.00  0.00           C  
ATOM   1344  O   ASN A 198      -8.549   8.426   1.307  1.00  0.00           O  
ATOM   1345  CB  ASN A 198      -8.815  10.172  -1.523  1.00  0.00           C  
ATOM   1346  CEN ASN A 198      -9.147  11.116  -1.840  1.00  0.00           X  
ATOM   1347  H   ASN A 198      -6.480   9.528  -2.364  1.00  0.00           H  
ATOM   1348  N   VAL A 199      -8.295   7.188  -0.546  1.00  0.00           N  
ATOM   1349  CA  VAL A 199      -8.738   5.913   0.054  1.00  0.00           C  
ATOM   1350  C   VAL A 199      -7.870   5.523   1.259  1.00  0.00           C  
ATOM   1351  O   VAL A 199      -8.391   5.136   2.306  1.00  0.00           O  
ATOM   1352  CB  VAL A 199      -8.709   4.765  -0.972  1.00  0.00           C  
ATOM   1353  CEN VAL A 199      -9.108   4.347  -1.348  1.00  0.00           X  
ATOM   1354  H   VAL A 199      -8.043   7.197  -1.523  1.00  0.00           H  
ATOM   1355  N   ILE A 200      -6.541   5.611   1.140  1.00  0.00           N  
ATOM   1356  CA  ILE A 200      -5.609   5.238   2.221  1.00  0.00           C  
ATOM   1357  C   ILE A 200      -5.836   6.104   3.458  1.00  0.00           C  
ATOM   1358  O   ILE A 200      -5.857   5.571   4.574  1.00  0.00           O  
ATOM   1359  CB  ILE A 200      -4.139   5.370   1.781  1.00  0.00           C  
ATOM   1360  CEN ILE A 200      -3.306   4.866   1.290  1.00  0.00           X  
ATOM   1361  H   ILE A 200      -6.165   5.999   0.287  1.00  0.00           H  
ATOM   1362  N   GLU A 201      -5.983   7.417   3.278  1.00  0.00           N  
ATOM   1363  CA  GLU A 201      -6.251   8.358   4.366  1.00  0.00           C  
ATOM   1364  C   GLU A 201      -7.540   7.984   5.106  1.00  0.00           C  
ATOM   1365  O   GLU A 201      -7.535   7.892   6.334  1.00  0.00           O  
ATOM   1366  CB  GLU A 201      -6.344   9.788   3.828  1.00  0.00           C  
ATOM   1367  CEN GLU A 201      -5.633  11.311   3.552  1.00  0.00           X  
ATOM   1368  H   GLU A 201      -5.970   7.784   2.337  1.00  0.00           H  
ATOM   1369  N   ASP A 202      -8.604   7.640   4.379  1.00  0.00           N  
ATOM   1370  CA  ASP A 202      -9.884   7.239   4.958  1.00  0.00           C  
ATOM   1371  C   ASP A 202      -9.785   5.950   5.780  1.00  0.00           C  
ATOM   1372  O   ASP A 202     -10.289   5.893   6.909  1.00  0.00           O  
ATOM   1373  CB  ASP A 202     -10.929   7.069   3.852  1.00  0.00           C  
ATOM   1374  CEN ASP A 202     -11.683   7.582   3.400  1.00  0.00           X  
ATOM   1375  H   ASP A 202      -8.570   7.791   3.381  1.00  0.00           H  
ATOM   1376  N   ILE A 203      -9.085   4.925   5.277  1.00  0.00           N  
ATOM   1377  CA  ILE A 203      -8.912   3.657   6.001  1.00  0.00           C  
ATOM   1378  C   ILE A 203      -8.141   3.911   7.284  1.00  0.00           C  
ATOM   1379  O   ILE A 203      -8.514   3.386   8.329  1.00  0.00           O  
ATOM   1380  CB  ILE A 203      -8.170   2.600   5.162  1.00  0.00           C  
ATOM   1381  CEN ILE A 203      -8.285   1.805   4.425  1.00  0.00           X  
ATOM   1382  H   ILE A 203      -8.627   5.059   4.386  1.00  0.00           H  
ATOM   1383  N   HIS A 204      -7.086   4.723   7.242  1.00  0.00           N  
ATOM   1384  CA  HIS A 204      -6.287   5.032   8.420  1.00  0.00           C  
ATOM   1385  C   HIS A 204      -7.105   5.718   9.523  1.00  0.00           C  
ATOM   1386  O   HIS A 204      -7.046   5.298  10.686  1.00  0.00           O  
ATOM   1387  CB  HIS A 204      -5.096   5.914   8.032  1.00  0.00           C  
ATOM   1388  CEN HIS A 204      -3.724   5.754   7.683  1.00  0.00           X  
ATOM   1389  H   HIS A 204      -6.852   5.167   6.367  1.00  0.00           H  
ATOM   1390  N   ASP A 205      -7.929   6.695   9.172  1.00  0.00           N  
ATOM   1391  CA  ASP A 205      -8.787   7.411  10.114  1.00  0.00           C  
ATOM   1392  C   ASP A 205      -9.822   6.486  10.760  1.00  0.00           C  
ATOM   1393  O   ASP A 205     -10.008   6.505  11.984  1.00  0.00           O  
ATOM   1394  CB  ASP A 205      -9.492   8.573   9.411  1.00  0.00           C  
ATOM   1395  CEN ASP A 205      -9.399   9.578   9.272  1.00  0.00           X  
ATOM   1396  H   ASP A 205      -7.931   7.000   8.210  1.00  0.00           H  
ATOM   1397  N   PHE A 206     -10.465   5.618   9.975  1.00  0.00           N  
ATOM   1398  CA  PHE A 206     -11.463   4.675  10.465  1.00  0.00           C  
ATOM   1399  C   PHE A 206     -10.852   3.687  11.465  1.00  0.00           C  
ATOM   1400  O   PHE A 206     -11.422   3.462  12.534  1.00  0.00           O  
ATOM   1401  CB  PHE A 206     -12.098   3.919   9.296  1.00  0.00           C  
ATOM   1402  CEN PHE A 206     -13.412   3.994   8.406  1.00  0.00           X  
ATOM   1403  H   PHE A 206     -10.229   5.602   8.993  1.00  0.00           H  
ATOM   1404  N   MET A 207      -9.664   3.144  11.172  1.00  0.00           N  
ATOM   1405  CA  MET A 207      -8.950   2.207  12.039  1.00  0.00           C  
ATOM   1406  C   MET A 207      -8.589   2.860  13.366  1.00  0.00           C  
ATOM   1407  O   MET A 207      -8.782   2.259  14.424  1.00  0.00           O  
ATOM   1408  CB  MET A 207      -7.690   1.693  11.344  1.00  0.00           C  
ATOM   1409  CEN MET A 207      -6.988   0.264  10.608  1.00  0.00           X  
ATOM   1410  H   MET A 207      -9.234   3.421  10.302  1.00  0.00           H  
ATOM   1411  N   GLN A 208      -8.082   4.093  13.332  1.00  0.00           N  
ATOM   1412  CA  GLN A 208      -7.662   4.812  14.524  1.00  0.00           C  
ATOM   1413  C   GLN A 208      -8.846   5.067  15.461  1.00  0.00           C  
ATOM   1414  O   GLN A 208      -8.750   4.810  16.663  1.00  0.00           O  
ATOM   1415  CB  GLN A 208      -7.005   6.140  14.140  1.00  0.00           C  
ATOM   1416  CEN GLN A 208      -5.479   6.957  13.916  1.00  0.00           X  
ATOM   1417  H   GLN A 208      -7.929   4.523  12.433  1.00  0.00           H  
ATOM   1418  N   ALA A 209      -9.989   5.485  14.917  1.00  0.00           N  
ATOM   1419  CA  ALA A 209     -11.202   5.736  15.684  1.00  0.00           C  
ATOM   1420  C   ALA A 209     -11.709   4.464  16.388  1.00  0.00           C  
ATOM   1421  O   ALA A 209     -12.049   4.504  17.571  1.00  0.00           O  
ATOM   1422  CB  ALA A 209     -12.279   6.311  14.776  1.00  0.00           C  
ATOM   1423  CEN ALA A 209     -12.279   6.310  14.777  1.00  0.00           X  
ATOM   1424  H   ALA A 209     -10.008   5.664  13.921  1.00  0.00           H  
ATOM   1425  N   ALA A 210     -11.722   3.317  15.705  1.00  0.00           N  
ATOM   1426  CA  ALA A 210     -12.156   2.039  16.257  1.00  0.00           C  
ATOM   1427  C   ALA A 210     -11.288   1.620  17.454  1.00  0.00           C  
ATOM   1428  O   ALA A 210     -11.810   1.184  18.480  1.00  0.00           O  
ATOM   1429  CB  ALA A 210     -12.133   0.968  15.176  1.00  0.00           C  
ATOM   1430  CEN ALA A 210     -12.132   0.968  15.177  1.00  0.00           X  
ATOM   1431  H   ALA A 210     -11.441   3.340  14.733  1.00  0.00           H  
ATOM   1432  N   ALA A 211      -9.966   1.806  17.367  1.00  0.00           N  
ATOM   1433  CA  ALA A 211      -9.015   1.454  18.418  1.00  0.00           C  
ATOM   1434  C   ALA A 211      -9.185   2.344  19.658  1.00  0.00           C  
ATOM   1435  O   ALA A 211      -9.146   1.835  20.780  1.00  0.00           O  
ATOM   1436  CB  ALA A 211      -7.592   1.544  17.886  1.00  0.00           C  
ATOM   1437  CEN ALA A 211      -7.593   1.544  17.887  1.00  0.00           X  
ATOM   1438  H   ALA A 211      -9.600   2.204  16.516  1.00  0.00           H  
ATOM   1439  N   ALA A 212      -9.430   3.646  19.480  1.00  0.00           N  
ATOM   1440  CA  ALA A 212      -9.690   4.571  20.579  1.00  0.00           C  
ATOM   1441  C   ALA A 212     -10.996   4.210  21.309  1.00  0.00           C  
ATOM   1442  O   ALA A 212     -11.017   4.164  22.538  1.00  0.00           O  
ATOM   1443  CB  ALA A 212      -9.740   6.001  20.060  1.00  0.00           C  
ATOM   1444  CEN ALA A 212      -9.740   6.000  20.061  1.00  0.00           X  
ATOM   1445  H   ALA A 212      -9.433   4.015  18.540  1.00  0.00           H  
ATOM   1446  N   ALA A 213     -12.045   3.832  20.575  1.00  0.00           N  
ATOM   1447  CA  ALA A 213     -13.327   3.419  21.154  1.00  0.00           C  
ATOM   1448  C   ALA A 213     -13.220   2.111  21.964  1.00  0.00           C  
ATOM   1449  O   ALA A 213     -13.897   1.944  22.983  1.00  0.00           O  
ATOM   1450  CB  ALA A 213     -14.366   3.274  20.051  1.00  0.00           C  
ATOM   1451  CEN ALA A 213     -14.365   3.274  20.052  1.00  0.00           X  
ATOM   1452  H   ALA A 213     -11.972   3.887  19.570  1.00  0.00           H  
ATOM   1453  N   ALA A 214     -12.364   1.176  21.545  1.00  0.00           N  
ATOM   1454  CA  ALA A 214     -12.154  -0.096  22.227  1.00  0.00           C  
ATOM   1455  C   ALA A 214     -11.442   0.074  23.582  1.00  0.00           C  
ATOM   1456  O   ALA A 214     -11.855  -0.551  24.558  1.00  0.00           O  
ATOM   1457  CB  ALA A 214     -11.367  -1.039  21.329  1.00  0.00           C  
ATOM   1458  CEN ALA A 214     -11.367  -1.038  21.330  1.00  0.00           X  
ATOM   1459  H   ALA A 214     -11.853   1.353  20.690  1.00  0.00           H  
ATOM   1460  N   ASN A 215     -10.414   0.926  23.660  1.00  0.00           N  
ATOM   1461  CA  ASN A 215      -9.698   1.230  24.899  1.00  0.00           C  
ATOM   1462  C   ASN A 215     -10.599   1.815  25.995  1.00  0.00           C  
ATOM   1463  O   ASN A 215     -10.552   1.319  27.114  1.00  0.00           O  
ATOM   1464  CB  ASN A 215      -8.538   2.171  24.632  1.00  0.00           C  
ATOM   1465  CEN ASN A 215      -7.516   2.107  24.401  1.00  0.00           X  
ATOM   1466  H   ASN A 215     -10.096   1.367  22.809  1.00  0.00           H  
ATOM   1467  N   CYS A 216     -11.498   2.751  25.680  1.00  0.00           N  
ATOM   1468  CA  CYS A 216     -12.432   3.322  26.659  1.00  0.00           C  
ATOM   1469  C   CYS A 216     -13.400   2.283  27.272  1.00  0.00           C  
ATOM   1470  O   CYS A 216     -13.541   2.222  28.489  1.00  0.00           O  
ATOM   1471  CB  CYS A 216     -13.206   4.330  25.809  1.00  0.00           C  
ATOM   1472  CEN CYS A 216     -13.165   5.356  25.803  1.00  0.00           X  
ATOM   1473  H   CYS A 216     -11.510   3.118  24.738  1.00  0.00           H  
ATOM   1474  N   ARG A 217     -14.099   1.488  26.446  1.00  0.00           N  
ATOM   1475  CA  ARG A 217     -15.088   0.477  26.856  1.00  0.00           C  
ATOM   1476  C   ARG A 217     -14.497  -0.695  27.665  1.00  0.00           C  
ATOM   1477  O   ARG A 217     -15.215  -1.233  28.511  1.00  0.00           O  
ATOM   1478  CB  ARG A 217     -15.875  -0.037  25.659  1.00  0.00           C  
ATOM   1479  CEN ARG A 217     -17.674  -0.278  23.968  1.00  0.00           X  
ATOM   1480  H   ARG A 217     -13.918   1.589  25.459  1.00  0.00           H  
ATOM   1481  N   LYS A 218     -13.261  -1.123  27.379  1.00  0.00           N  
ATOM   1482  CA  LYS A 218     -12.525  -2.170  28.114  1.00  0.00           C  
ATOM   1483  C   LYS A 218     -12.513  -1.847  29.601  1.00  0.00           C  
ATOM   1484  O   LYS A 218     -12.597  -2.817  30.381  1.00  0.00           O  
ATOM   1485  CB  LYS A 218     -11.093  -2.309  27.594  1.00  0.00           C  
ATOM   1486  CEN LYS A 218      -9.676  -3.401  26.465  1.00  0.00           X  
ATOM   1487  H   LYS A 218     -12.683  -0.517  26.814  1.00  0.00           H  
TER                                                                             
# All scores below are weighted scores, not raw scores.
#BEGIN_POSE_ENERGIES_TABLE ./minmover_pdb/pose_54.pdb
label vdw cenpack pair env cbeta hs_pair ss_pair sheet total
weights 1 0.5 1 1 0.25 1 1 1 NA
pose 3.30201 2.04978 -10.5 -8.73742 12.0909 0 0 0 -1.79477
MET:NtermProteinFull_1 0 0.03383 -0.43058 -0.29185 0.0385 0 0 0 -0.6501
TYR_2 0 -0.0081 0.06809 0.43308 0.04277 0 0 0 0.53583
GLY_3 0 0.01619 0.13028 -0.09146 0.04301 0 0 0 0.09802
LYS_4 0 -0.11104 -0.0002 -0.42611 0.04268 0 0 0 -0.49467
LEU_5 1.4953 0.9951 -0.1726 -0.50394 0.04517 0 0 0 1.85903
ASN_6 0 0.05164 -0.14603 -0.32173 0.06902 0 0 0 -0.34709
ASP_7 0 -0.02246 0.00608 -0.47618 0.06956 0 0 0 -0.42301
LEU_8 0 0.0942 -0.17527 -0.30366 0.03624 0 0 0 -0.34848
LEU_9 0 0.34546 -0.14654 -0.39148 0.03682 0 0 0 -0.15575
GLU_10 0 0.02444 0.02966 -0.71584 0.06947 0 0 0 -0.59227
ASP_11 0 0.06247 0.24409 -0.31759 0.06899 0 0 0 0.05796
LEU_12 0 -0.01757 -0.8857 -0.39148 0.03755 0 0 0 -1.25722
GLN_13 0 -0.18227 -0.02536 -0.24561 0.04268 0 0 0 -0.41056
GLU_14 0 -0.05165 0.04749 -1.00041 0.06947 0 0 0 -0.9351
VAL_15 0 -0.23424 -0.1864 -0.00525 0.03709 0 0 0 -0.3888
LEU_16 0 0.08979 -0.23551 -0.45811 0.03647 0 0 0 -0.56736
LYS_17 0 0.07244 -0.26061 -0.68888 0.06947 0 0 0 -0.80758
ASN_18 0 -0.06319 -0.04174 -0.36221 0.0693 0 0 0 -0.39784
LEU_19 0 0.3023 0.77252 -0.30366 0.03228 0 0 0 0.80346
HIS_D_20 0 0.5911 -0.1616 -0.18746 0.06292 0 0 0 0.30496
LYS_21 0 -0.04074 -0.02833 -1.04927 0.07094 0 0 0 -1.0474
ASN_22 0 -0.10735 -0.07073 -0.28327 0.06956 0 0 0 -0.39179
ASP_23 0 0.40897 -0.21913 0.46164 0.04283 0 0 0 0.69431
ARG_24 0 -0.0169 -0.01133 -0.55583 0.07203 0 0 0 -0.51204
SER_25 0 -0.03505 -0.00997 -0.21543 0.03634 0 0 0 -0.22411
GLY_26 0 0.08006 -0.03988 -0.09146 0.04305 0 0 0 -0.00824
LYS_27 0 -0.00245 -0.0169 -0.8715 0.07347 0 0 0 -0.81738
ASP_28 0 -0.02556 -0.03077 -0.60822 0.06961 0 0 0 -0.59494
ASN_29 0 -0.03637 -0.10814 -0.13901 0.03502 0 0 0 -0.2485
ILE_30 0 -0.10209 0.65933 0.34575 0.03487 0 0 0 0.93787
HIS_31 0 -0.01032 -0.2182 0.0215 0.06921 0 0 0 -0.13781
ASP_32 0 0.01154 0.19219 -0.37876 0.06893 0 0 0 -0.10611
VAL_33 0 0.61027 0.28932 -0.35242 0.03943 0 0 0 0.58659
ASP_34 0.01883 0.34436 -0.90899 0.08318 0.04283 0 0 0 -0.41978
ASN_35 0 -0.0058 -0.07127 -0.36221 0.06894 0 0 0 -0.37034
HIS_36 0 -0.28017 0.0454 -0.15264 0.04294 0 0 0 -0.34446
LEU_37 0 -0.08926 -0.72328 -0.50394 0.03377 0 0 0 -1.28271
GLN_38 0 0.03339 -0.05731 -0.4142 0.06903 0 0 0 -0.36908
ASN_39 0 -0.05863 0.10986 -0.28327 0.06884 0 0 0 -0.1632
VAL_40 0 -0.07873 -0.38209 -0.35242 0.03624 0 0 0 -0.77699
ILE_41 0 0.21532 -0.18792 -0.20059 0.03672 0 0 0 -0.13646
GLU_42 0 -0.03635 -0.05392 -0.60186 0.06893 0 0 0 -0.62321
ASP_43 0 -0.16885 0.03399 -0.24167 0.06919 0 0 0 -0.30735
ILE_44 0 -0.04842 -1.17948 -0.54513 0.03251 0 0 0 -1.74051
HIS_45 0 0.12534 0.23066 -0.15264 0.04294 0 0 0 0.2463
ASP_46 0 -0.00413 0.0105 -0.42964 0.06893 0 0 0 -0.35434
PHE_47 0 0.20267 -0.32936 -0.30123 0.04406 0 0 0 -0.38386
MET_48 0 -0.38051 -0.21642 -0.13184 0.03762 0 0 0 -0.69115
GLN_49 0 0.10539 0.26091 -0.49415 0.06894 0 0 0 -0.05891
ALA_50 0 -0.04848 -0.11654 0.13638 0.03731 0 0 0 0.00868
ALA_51 0 0.22546 -0.17826 -0.11236 0.03854 0 0 0 -0.02662
ALA_52 0 -0.27844 -0.15795 0.11438 0.03517 0 0 0 -0.28684
ALA_53 0 -0.05808 -0.07496 0.16717 0.03414 0 0 0 0.06827
ALA_54 0 -0.06812 -0.10226 0.14698 0.03457 0 0 0 0.01117
ALA_55 0 -0.17269 -0.10965 -0.01847 0.03048 0 0 0 -0.27034
ASN_56 0 0.03823 -0.02182 -0.07783 0.03006 0 0 0 -0.03136
CYS_57 0 -0.08124 0.04948 1.81599 0.05523 0 0 0 1.83945
ARG_58 0 0.22084 0.42512 -0.17363 0.04266 0 0 0 0.51499
LYS_59 0 0.12645 -0.43749 0.04331 0.03019 0 0 0 -0.23754
GLY_60 0 -0.03605 -0.10687 -0.07965 0.03634 0 0 0 -0.18623
SER_61 0 0.06048 -0.01724 -0.20705 0.04331 0 0 0 -0.1205
PRO_62 0.13003 0.00234 -0.13139 -0.22805 0.03637 0 0 0 -0.19069
GLY_63 0 -0.06352 -0.09781 -0.0429 0.03634 0 0 0 -0.16789
SER_64 0 -0.00584 0.00929 0.13063 0.04109 0 0 0 0.17516
PRO_65 0 0.03445 -0.17255 -0.05784 0.07143 0 0 0 -0.12452
ALA_66 0 -0.01793 0.07947 0.59025 0.04731 0 0 0 0.6991
GLY_67 0 -0.07061 -0.01097 0.91259 0.03956 0 0 0 0.87058
SER_68 0 -0.04516 -0.0179 0.29023 0.04731 0 0 0 0.27447
PRO_69 0 0 0 0.2123 0.04957 0 0 0 0.26186
THR_70 0 0 0 0.43096 0.07499 0 0 0 0.50594
SER_71 0 0 0 0.29023 0.07582 0 0 0 0.36605
THR_72 0 0 0 0.48779 0.07582 0 0 0 0.56361
GLU_73 0 0 0 -1.03403 0.07499 0 0 0 -0.95904
GLU_74 0 0 0 -0.93278 0.04957 0 0 0 -0.88321
GLY_75 0 0 0 0.91259 0.04957 0 0 0 0.96215
THR_76 0 0 0 0.48779 0.04957 0 0 0 0.53736
SER_77 0 0 0 0.29023 0.07499 0 0 0 0.36522
GLU_78 0 0 0 -1.01303 0.07573 0 0 0 -0.9373
SER_79 0 0 0 0.13063 0.07536 0 0 0 0.20599
ALA_80 0 0 0 0.89846 0.06415 0 0 0 0.9626
THR_81 0 0 0 0.48779 0.04957 0 0 0 0.53736
PRO_82 0 0 0 0.2123 0.07582 0 0 0 0.28812
GLU_83 0 0 0 -1.00041 0.07499 0 0 0 -0.92543
SER_84 0 0 0 0.13063 0.07508 0 0 0 0.20571
GLY_85 0 0 0 0.91259 0.04957 0 0 0 0.96215
PRO_86 0 0 0 0.51404 0.04957 0 0 0 0.5636
GLY_87 0 0 0 0.60923 0.04183 0 0 0 0.65106
THR_88 0 0 0 0.48779 0.04183 0 0 0 0.52962
SER_89 0 0 0 0.29023 0.04957 0 0 0 0.3398
THR_90 0 0 0 0.33798 0.07582 0 0 0 0.4138
GLU_91 0 0 0 -1.01303 0.07582 0 0 0 -0.93721
PRO_92 0 0 0 0.51404 0.07508 0 0 0 0.58912
SER_93 0 0 0 -0.0106 0.07499 0 0 0 0.06439
GLU_94 0 0 0 -1.01303 0.07582 0 0 0 -0.93721
GLY_95 0 0 0 0.91259 0.04957 0 0 0 0.96215
SER_96 0 0 0 -0.0106 0.07582 0 0 0 0.06522
ALA_97 0 0 0 0.77873 0.07582 0 0 0 0.85455
PRO_98 0 0 0 0.2123 0.04957 0 0 0 0.26186
GLY_99 0 0 0 0.91259 0.04883 0 0 0 0.96141
SER_100 0 0 0 -0.0106 0.04957 0 0 0 0.03897
PRO_101 0 0 0 0.51404 0.04957 0 0 0 0.5636
ALA_102 0 0 0 0.797 0.04957 0 0 0 0.84657
GLY_103 0 0 0 0.60923 0.04957 0 0 0 0.6588
SER_104 0 0 0 0.29023 0.04957 0 0 0 0.3398
PRO_105 0 0 0 0.51404 0.07582 0 0 0 0.58986
THR_106 0 0 0 0.33798 0.07499 0 0 0 0.41297
SER_107 0 0 0 0.29023 0.07347 0 0 0 0.3637
THR_108 0 0 0 0.48779 0.04957 0 0 0 0.53736
GLU_109 0.00487 0 0 -1.01303 0.07582 0 0 0 -0.93234
GLU_110 0.00487 0 0 -1.03403 0.07508 0 0 0 -0.95408
GLY_111 0 0 0 0.91259 0.07508 0 0 0 0.98767
THR_112 0 0 0 0.48779 0.07582 0 0 0 0.56361
SER_113 0 0 0 0.13063 0.07347 0 0 0 0.2041
THR_114 0 0 0 0.43096 0.07499 0 0 0 0.50594
GLU_115 0 0 0 -1.01303 0.07582 0 0 0 -0.93721
PRO_116 0 0 0 0.51404 0.07582 0 0 0 0.58986
SER_117 0 0 0 0.13063 0.07499 0 0 0 0.20562
GLU_118 0 0 0 -0.80861 0.0758 0 0 0 -0.73281
GLY_119 0 0 0 0.91259 0.0559 0 0 0 0.96849
SER_120 0 0 0 0.42873 0.04957 0 0 0 0.4783
ALA_121 0 0 0 0.89846 0.04957 0 0 0 0.94802
PRO_122 0 0 0 0.2123 0.04957 0 0 0 0.26186
GLY_123 0 0 0 0.91259 0.04957 0 0 0 0.96215
THR_124 0 0 0 0.43096 0.05399 0 0 0 0.48494
SER_125 0 0 0 0.13063 0.0758 0 0 0 0.20643
THR_126 0 0 0 0.33798 0.07499 0 0 0 0.41297
GLU_127 0 0 0 -1.01303 0.07582 0 0 0 -0.93721
PRO_128 0 0 0 0.2123 0.07582 0 0 0 0.28812
SER_129 0 0 0 0.13063 0.07508 0 0 0 0.20571
GLU_130 0 0 0 -1.03403 0.07582 0 0 0 -0.95821
GLY_131 0 0 0 0.91259 0.07582 0 0 0 0.98841
SER_132 0 0 0 0.29023 0.05978 0 0 0 0.35001
ALA_133 0 0 0 0.89846 0.05949 0 0 0 0.95795
PRO_134 0 0 0 0.2123 0.04957 0 0 0 0.26186
GLY_135 0.00196 0 0 0.91259 0.04957 0 0 0 0.96412
THR_136 0.00196 0 0 0.48779 0.04957 0 0 0 0.53932
SER_137 0 0 0 0.29023 0.04957 0 0 0 0.3398
GLU_138 0 0 0 -1.01303 0.07582 0 0 0 -0.93721
SER_139 0 0 0 0.29023 0.07523 0 0 0 0.36546
ALA_140 0 0 0 0.797 0.07394 0 0 0 0.87094
THR_141 0 0 0 0.48779 0.07582 0 0 0 0.56361
PRO_142 0 0 0 0.51404 0.07582 0 0 0 0.58986
GLU_143 0 0 0 -1.01303 0.07499 0 0 0 -0.93804
SER_144 0 -0.01674 -0.00728 0.29023 0.07356 0 0 0 0.33977
GLY_145 0 -0.0396 -0.0308 0.91259 0.04731 0 0 0 0.88949
PRO_146 0 -0.01799 -0.10035 0.2123 0.04456 0 0 0 0.13851
GLY_147 0 -0.07847 -0.01101 0.91259 0.04643 0 0 0 0.86953
SER_148 0 -0.02116 -0.01062 0.29023 0.07356 0 0 0 0.33201
GLU_149 0 -0.00733 -0.00604 -0.60186 0.04409 0 0 0 -0.57115
PRO_150 0 0.0257 -0.10021 0.043 0.07356 0 0 0 0.04206
ALA_151 0 -0.22995 0.08215 0.20553 0.04587 0 0 0 0.1036
THR_152 0.13003 0.05803 -0.04482 -0.06501 0.0515 0 0 0 0.12974
SER_153 0 0.01346 -0.0774 -0.18312 0.03779 0 0 0 -0.20927
GLY_154 0 0.3935 -0.163 -0.08884 0.03539 0 0 0 0.17706
SER_155 0 -0.10196 -0.03482 -0.18312 0.03357 0 0 0 -0.28633
GLU_156 0 0.14427 -0.47721 -0.60186 0.04473 0 0 0 -0.89007
THR_157 0 -0.09111 0.03109 -0.13245 0.03713 0 0 0 -0.15534
PRO_158 0 -0.02431 -0.07213 -0.05784 0.04587 0 0 0 -0.10842
GLY_159 0 -0.06943 0.03045 0.0322 0.03282 0 0 0 0.02604
MET_160 0 -0.18745 -0.05464 0.0106 0.03079 0 0 0 -0.2007
TYR_161 0 0.00322 0.00159 0.7226 0.06939 0 0 0 0.7968
GLY_162 0 -0.05561 0.01859 -0.0429 0.03556 0 0 0 -0.04435
LYS_163 0 -0.16534 0.11888 -0.60186 0.04268 0 0 0 -0.60565
LEU_164 0 -0.22172 -0.12769 -0.30366 0.04451 0 0 0 -0.60855
ASN_165 0 -0.02119 -0.01822 -0.32173 0.06939 0 0 0 -0.29175
ASP_166 0 -0.07663 0.03356 -0.52292 0.06939 0 0 0 -0.49661
LEU_167 0 -0.26985 -0.11427 0.24309 0.03624 0 0 0 -0.10478
LEU_168 0 0.07102 -0.10734 0.08126 0.04365 0 0 0 0.08859
GLU_169 0 -0.04061 -0.02326 -0.71584 0.0693 0 0 0 -0.71041
ASP_170 0 -0.08611 0.22321 -0.37876 0.06934 0 0 0 -0.17233
LEU_171 0 0.00262 -0.83531 -0.39148 0.03217 0 0 0 -1.192
GLN_172 0 -0.25663 0.02607 -0.24561 0.04264 0 0 0 -0.43352
GLU_173 0 -0.08856 0.0934 -0.92601 0.06896 0 0 0 -0.85222
VAL_174 0 -0.13048 -0.49302 -0.27892 0.03614 0 0 0 -0.86628
LEU_175 0 0.35448 -0.17172 -0.52948 0.03741 0 0 0 -0.30931
LYS_176 0 0.12341 -0.15163 -0.51535 0.06932 0 0 0 -0.47426
ASN_177 0 -0.02722 0.20506 -0.19403 0.04627 0 0 0 0.0301
LEU_178 0 -0.05096 -0.09549 -0.50394 0.03335 0 0 0 -0.61705
HIS_179 0.01883 0.1012 -0.28959 -0.15819 0.03561 0 0 0 -0.29213
LYS_180 0 0.05894 -0.28276 -0.68888 0.06921 0 0 0 -0.8435
ASN_181 0 -0.20721 0.17217 0.19574 0.0349 0 0 0 0.19559
ASP_182 0 0.26652 0.20133 0.65809 0.03113 0 0 0 1.15707
ARG_183 0 0.01341 -0.0705 -0.36281 0.06944 0 0 0 -0.35046
SER_184 0 0.02834 0.0207 -0.1806 0.06967 0 0 0 -0.06189
GLY_185 0 -0.10753 -0.17697 -0.0428 0.03493 0 0 0 -0.29236
LYS_186 0 0.01258 -0.12824 -0.77863 0.07134 0 0 0 -0.82295
ASP_187 0 -0.01674 -0.00751 -0.60822 0.07078 0 0 0 -0.56169
ASN_188 0 0.01025 -0.11499 -0.24178 0.06902 0 0 0 -0.2775
ILE_189 0 0.20355 0.44801 0.06915 0.04387 0 0 0 0.76458
HIS_190 0 0.05289 -0.25903 0.0215 0.06923 0 0 0 -0.11541
ASP_191 0 -0.07568 -0.11647 -0.52292 0.06921 0 0 0 -0.64586
VAL_192 0 0.06233 0.37291 -0.19594 0.0372 0 0 0 0.27649
ASP_193 0 0.34547 0.24785 -0.1485 0.04388 0 0 0 0.48871
ASN_194 0 -0.05178 0.06544 -0.32173 0.06893 0 0 0 -0.23914
HIS_195 0 -0.08232 0.09854 0.0215 0.069 0 0 0 0.10672
LEU_196 0 -0.0098 -0.84481 -0.53584 0.03762 0 0 0 -1.35283
GLN_197 0 0.02333 -0.06594 -0.4142 0.06893 0 0 0 -0.38788
ASN_198 0 -0.08425 0.05547 -0.36221 0.06889 0 0 0 -0.32209
VAL_199 0 -0.21636 -0.29979 -0.10438 0.04516 0 0 0 -0.57538
ILE_200 0 -0.45411 -0.40836 -0.31819 0.03727 0 0 0 -1.1434
GLU_201 0 0.06932 -0.0072 -0.60186 0.06921 0 0 0 -0.47053
ASP_202 0 -0.01701 0.29082 -0.31759 0.06916 0 0 0 0.02538
ILE_203 0 -0.19195 -1.29318 -0.31819 0.03246 0 0 0 -1.77087
HIS_D_204 0 0.52824 0.1553 -0.18191 0.07014 0 0 0 0.57176
ASP_205 0 -0.06152 0.11334 -0.47618 0.06884 0 0 0 -0.35552
PHE_206 0 -0.18696 -0.20256 0.24077 0.04399 0 0 0 -0.10476
MET_207 1.4953 0.8307 -0.08 -0.21391 0.03683 0 0 0 2.06892
GLN_208 0 0.0183 0.07715 -0.24561 0.06902 0 0 0 -0.08115
ALA_209 0 -0.09609 -0.04276 0.15304 0.04265 0 0 0 0.05684
ALA_210 0 -0.15707 -0.01928 0.03291 0.03829 0 0 0 -0.10516
ALA_211 0 -0.04826 -0.012 0.11438 0.03443 0 0 0 0.08854
ALA_212 0 0.0299 -0.06304 0.20553 0.03556 0 0 0 0.20797
ALA_213 0 0.04884 0.01457 0.15304 0.03509 0 0 0 0.25153
ALA_214 0 -0.07241 0.12637 0.07904 0.03458 0 0 0 0.1676
ASN_215 0 -0.00331 -0.06928 -0.40966 0.0697 0 0 0 -0.41254
CYS_216 0 0.01629 0.0522 1.70525 0.07134 0 0 0 1.84507
ARG_217 0 0.28506 0.02095 -0.36281 0.06893 0 0 0 0.01212
LYS:CtermProteinFull_218 0 0.01117 0.07679 -0.96458 0.07081 0 0 0 -0.8058
#END_POSE_ENERGIES_TABLE ./minmover_pdb/pose_54.pdb
