# Supplementary material for: Selection of a promiscuous minimalist cAMP phosphodiesterase from a library of de novo designed proteins
Source: Nat Chem. 2024 May 3;16(7):1200–8. doi: 10.1038/s41557-024-01490-4 (PMC11230910; doi:10.1038/s41557-024-01490-4)
Supplement: Supplementary file 3 — MD input files, scripts and final structures derived from MD, AlphaFold2, EMSfold and MultiSFold. [file 41557_2024_1490_MOESM3_ESM.zip › Computational_Data/4_MultiSFold/campase/pose_55.pdb]

ATOM      1  N   MET A   1      14.999  -7.930  -0.838  1.00  0.00           N  
ATOM      2  CA  MET A   1      13.940  -6.997  -1.273  1.00  0.00           C  
ATOM      3  C   MET A   1      12.590  -7.687  -1.322  1.00  0.00           C  
ATOM      4  O   MET A   1      11.639  -7.042  -0.937  1.00  0.00           O  
ATOM      5  CB  MET A   1      14.272  -6.407  -2.642  1.00  0.00           C  
ATOM      6  CEN MET A   1      14.749  -4.920  -3.441  1.00  0.00           X  
ATOM      7  H   MET A   1      15.775  -8.121  -1.439  1.00  0.00           H  
ATOM      8  N   TYR A   2      12.507  -8.980  -1.656  1.00  0.00           N  
ATOM      9  CA  TYR A   2      11.223  -9.700  -1.719  1.00  0.00           C  
ATOM     10  C   TYR A   2      10.442  -9.840  -0.395  1.00  0.00           C  
ATOM     11  O   TYR A   2       9.228  -9.797  -0.437  1.00  0.00           O  
ATOM     12  CB  TYR A   2      11.468 -11.096  -2.296  1.00  0.00           C  
ATOM     13  CEN TYR A   2      11.374 -11.963  -3.815  1.00  0.00           X  
ATOM     14  H   TYR A   2      13.265  -9.431  -2.146  1.00  0.00           H  
ATOM     15  N   GLY A   3      11.109  -9.970   0.764  1.00  0.00           N  
ATOM     16  CA  GLY A   3      10.431 -10.070   2.071  1.00  0.00           C  
ATOM     17  C   GLY A   3       9.798  -8.752   2.529  1.00  0.00           C  
ATOM     18  O   GLY A   3       8.671  -8.768   2.996  1.00  0.00           O  
ATOM     19  CEN GLY A   3      10.431 -10.070   2.071  1.00  0.00           X  
ATOM     20  H   GLY A   3      12.113 -10.062   0.742  1.00  0.00           H  
ATOM     21  N   LYS A   4      10.457  -7.616   2.242  1.00  0.00           N  
ATOM     22  CA  LYS A   4       9.925  -6.258   2.503  1.00  0.00           C  
ATOM     23  C   LYS A   4       8.766  -5.854   1.585  1.00  0.00           C  
ATOM     24  O   LYS A   4       7.821  -5.219   2.007  1.00  0.00           O  
ATOM     25  CB  LYS A   4      11.047  -5.226   2.378  1.00  0.00           C  
ATOM     26  CEN LYS A   4      12.436  -3.939   3.322  1.00  0.00           X  
ATOM     27  H   LYS A   4      11.402  -7.688   1.894  1.00  0.00           H  
ATOM     28  N   LEU A   5       8.895  -6.173   0.302  1.00  0.00           N  
ATOM     29  CA  LEU A   5       7.874  -5.954  -0.707  1.00  0.00           C  
ATOM     30  C   LEU A   5       6.543  -6.611  -0.329  1.00  0.00           C  
ATOM     31  O   LEU A   5       5.492  -6.013  -0.521  1.00  0.00           O  
ATOM     32  CB  LEU A   5       8.363  -6.480  -2.062  1.00  0.00           C  
ATOM     33  CEN LEU A   5       8.906  -5.778  -3.322  1.00  0.00           X  
ATOM     34  H   LEU A   5       9.729  -6.679   0.030  1.00  0.00           H  
ATOM     35  N   ASN A   6       6.591  -7.830   0.211  1.00  0.00           N  
ATOM     36  CA  ASN A   6       5.379  -8.544   0.591  1.00  0.00           C  
ATOM     37  C   ASN A   6       4.714  -7.852   1.786  1.00  0.00           C  
ATOM     38  O   ASN A   6       3.494  -7.789   1.829  1.00  0.00           O  
ATOM     39  CB  ASN A   6       5.663 -10.001   0.906  1.00  0.00           C  
ATOM     40  CEN ASN A   6       5.665 -10.924   0.405  1.00  0.00           X  
ATOM     41  H   ASN A   6       7.471  -8.189   0.549  1.00  0.00           H  
ATOM     42  N   ASP A   7       5.521  -7.261   2.677  1.00  0.00           N  
ATOM     43  CA  ASP A   7       5.029  -6.455   3.801  1.00  0.00           C  
ATOM     44  C   ASP A   7       4.377  -5.158   3.282  1.00  0.00           C  
ATOM     45  O   ASP A   7       3.279  -4.807   3.695  1.00  0.00           O  
ATOM     46  CB  ASP A   7       6.167  -6.130   4.772  1.00  0.00           C  
ATOM     47  CEN ASP A   7       6.565  -6.456   5.651  1.00  0.00           X  
ATOM     48  H   ASP A   7       6.513  -7.448   2.642  1.00  0.00           H  
ATOM     49  N   LEU A   8       4.979  -4.524   2.268  1.00  0.00           N  
ATOM     50  CA  LEU A   8       4.461  -3.295   1.662  1.00  0.00           C  
ATOM     51  C   LEU A   8       3.163  -3.502   0.861  1.00  0.00           C  
ATOM     52  O   LEU A   8       2.248  -2.681   0.916  1.00  0.00           O  
ATOM     53  CB  LEU A   8       5.538  -2.679   0.760  1.00  0.00           C  
ATOM     54  CEN LEU A   8       6.500  -1.490   0.943  1.00  0.00           X  
ATOM     55  H   LEU A   8       5.903  -4.833   2.002  1.00  0.00           H  
ATOM     56  N   LEU A   9       3.090  -4.582   0.075  1.00  0.00           N  
ATOM     57  CA  LEU A   9       1.885  -4.921  -0.683  1.00  0.00           C  
ATOM     58  C   LEU A   9       0.699  -5.183   0.258  1.00  0.00           C  
ATOM     59  O   LEU A   9      -0.387  -4.647   0.040  1.00  0.00           O  
ATOM     60  CB  LEU A   9       2.146  -6.143  -1.573  1.00  0.00           C  
ATOM     61  CEN LEU A   9       2.392  -6.302  -3.085  1.00  0.00           X  
ATOM     62  H   LEU A   9       3.883  -5.205   0.046  1.00  0.00           H  
ATOM     63  N   GLU A  10       0.916  -5.977   1.306  1.00  0.00           N  
ATOM     64  CA  GLU A  10      -0.103  -6.315   2.302  1.00  0.00           C  
ATOM     65  C   GLU A  10      -0.613  -5.062   3.026  1.00  0.00           C  
ATOM     66  O   GLU A  10      -1.826  -4.904   3.195  1.00  0.00           O  
ATOM     67  CB  GLU A  10       0.453  -7.318   3.315  1.00  0.00           C  
ATOM     68  CEN GLU A  10       0.612  -8.921   3.870  1.00  0.00           X  
ATOM     69  H   GLU A  10       1.852  -6.310   1.474  1.00  0.00           H  
ATOM     70  N   ASP A  11       0.284  -4.141   3.373  1.00  0.00           N  
ATOM     71  CA  ASP A  11      -0.056  -2.879   4.025  1.00  0.00           C  
ATOM     72  C   ASP A  11      -0.907  -1.996   3.110  1.00  0.00           C  
ATOM     73  O   ASP A  11      -1.907  -1.425   3.554  1.00  0.00           O  
ATOM     74  CB  ASP A  11       1.214  -2.134   4.445  1.00  0.00           C  
ATOM     75  CEN ASP A  11       1.803  -1.988   5.262  1.00  0.00           X  
ATOM     76  H   ASP A  11       1.266  -4.360   3.265  1.00  0.00           H  
ATOM     77  N   LEU A  12      -0.582  -1.941   1.816  1.00  0.00           N  
ATOM     78  CA  LEU A  12      -1.354  -1.184   0.830  1.00  0.00           C  
ATOM     79  C   LEU A  12      -2.792  -1.711   0.679  1.00  0.00           C  
ATOM     80  O   LEU A  12      -3.756  -0.938   0.711  1.00  0.00           O  
ATOM     81  CB  LEU A  12      -0.634  -1.214  -0.524  1.00  0.00           C  
ATOM     82  CEN LEU A  12       0.217  -0.175  -1.279  1.00  0.00           X  
ATOM     83  H   LEU A  12       0.265  -2.406   1.525  1.00  0.00           H  
ATOM     84  N   GLN A  13      -2.960  -3.033   0.589  1.00  0.00           N  
ATOM     85  CA  GLN A  13      -4.280  -3.667   0.528  1.00  0.00           C  
ATOM     86  C   GLN A  13      -5.128  -3.383   1.774  1.00  0.00           C  
ATOM     87  O   GLN A  13      -6.333  -3.123   1.654  1.00  0.00           O  
ATOM     88  CB  GLN A  13      -4.128  -5.180   0.350  1.00  0.00           C  
ATOM     89  CEN GLN A  13      -4.167  -6.484  -0.810  1.00  0.00           X  
ATOM     90  H   GLN A  13      -2.139  -3.621   0.625  1.00  0.00           H  
ATOM     91  N   GLU A  14      -4.547  -3.411   2.974  1.00  0.00           N  
ATOM     92  CA  GLU A  14      -5.282  -3.063   4.191  1.00  0.00           C  
ATOM     93  C   GLU A  14      -5.777  -1.609   4.145  1.00  0.00           C  
ATOM     94  O   GLU A  14      -6.953  -1.365   4.437  1.00  0.00           O  
ATOM     95  CB  GLU A  14      -4.404  -3.284   5.425  1.00  0.00           C  
ATOM     96  CEN GLU A  14      -3.935  -4.247   6.750  1.00  0.00           X  
ATOM     97  H   GLU A  14      -3.583  -3.710   3.051  1.00  0.00           H  
ATOM     98  N   VAL A  15      -4.962  -0.655   3.673  1.00  0.00           N  
ATOM     99  CA  VAL A  15      -5.383   0.754   3.580  1.00  0.00           C  
ATOM    100  C   VAL A  15      -6.498   0.946   2.562  1.00  0.00           C  
ATOM    101  O   VAL A  15      -7.419   1.718   2.830  1.00  0.00           O  
ATOM    102  CB  VAL A  15      -4.207   1.673   3.201  1.00  0.00           C  
ATOM    103  CEN VAL A  15      -3.783   2.160   3.443  1.00  0.00           X  
ATOM    104  H   VAL A  15      -4.035  -0.915   3.370  1.00  0.00           H  
ATOM    105  N   LEU A  16      -6.472   0.217   1.443  1.00  0.00           N  
ATOM    106  CA  LEU A  16      -7.546   0.267   0.439  1.00  0.00           C  
ATOM    107  C   LEU A  16      -8.864  -0.258   1.007  1.00  0.00           C  
ATOM    108  O   LEU A  16      -9.943   0.304   0.807  1.00  0.00           O  
ATOM    109  CB  LEU A  16      -7.149  -0.536  -0.806  1.00  0.00           C  
ATOM    110  CEN LEU A  16      -6.671  -0.121  -2.210  1.00  0.00           X  
ATOM    111  H   LEU A  16      -5.681  -0.392   1.284  1.00  0.00           H  
ATOM    112  N   LYS A  17      -8.776  -1.334   1.783  1.00  0.00           N  
ATOM    113  CA  LYS A  17      -9.913  -1.872   2.522  1.00  0.00           C  
ATOM    114  C   LYS A  17     -10.472  -0.865   3.531  1.00  0.00           C  
ATOM    115  O   LYS A  17     -11.693  -0.730   3.638  1.00  0.00           O  
ATOM    116  CB  LYS A  17      -9.513  -3.163   3.238  1.00  0.00           C  
ATOM    117  CEN LYS A  17      -9.562  -5.276   3.322  1.00  0.00           X  
ATOM    118  H   LYS A  17      -7.891  -1.817   1.808  1.00  0.00           H  
ATOM    119  N   ASN A  18      -9.619  -0.163   4.271  1.00  0.00           N  
ATOM    120  CA  ASN A  18     -10.040   0.874   5.209  1.00  0.00           C  
ATOM    121  C   ASN A  18     -10.661   2.079   4.495  1.00  0.00           C  
ATOM    122  O   ASN A  18     -11.717   2.548   4.924  1.00  0.00           O  
ATOM    123  CB  ASN A  18      -8.882   1.324   6.081  1.00  0.00           C  
ATOM    124  CEN ASN A  18      -8.463   1.080   7.012  1.00  0.00           X  
ATOM    125  H   ASN A  18      -8.629  -0.339   4.156  1.00  0.00           H  
ATOM    126  N   LEU A  19     -10.098   2.513   3.370  1.00  0.00           N  
ATOM    127  CA  LEU A  19     -10.639   3.606   2.564  1.00  0.00           C  
ATOM    128  C   LEU A  19     -12.034   3.272   2.034  1.00  0.00           C  
ATOM    129  O   LEU A  19     -12.929   4.116   2.088  1.00  0.00           O  
ATOM    130  CB  LEU A  19      -9.690   3.925   1.402  1.00  0.00           C  
ATOM    131  CEN LEU A  19      -8.684   5.065   1.157  1.00  0.00           X  
ATOM    132  H   LEU A  19      -9.267   2.048   3.031  1.00  0.00           H  
ATOM    133  N   HIS A  20     -12.255   2.015   1.644  1.00  0.00           N  
ATOM    134  CA  HIS A  20     -13.576   1.527   1.245  1.00  0.00           C  
ATOM    135  C   HIS A  20     -14.606   1.578   2.386  1.00  0.00           C  
ATOM    136  O   HIS A  20     -15.692   2.131   2.217  1.00  0.00           O  
ATOM    137  CB  HIS A  20     -13.467   0.094   0.713  1.00  0.00           C  
ATOM    138  CEN HIS A  20     -13.324  -0.566  -0.542  1.00  0.00           X  
ATOM    139  H   HIS A  20     -11.456   1.412   1.513  1.00  0.00           H  
ATOM    140  N   LYS A  21     -14.290   1.019   3.567  1.00  0.00           N  
ATOM    141  CA  LYS A  21     -15.225   0.987   4.716  1.00  0.00           C  
ATOM    142  C   LYS A  21     -15.557   2.384   5.248  1.00  0.00           C  
ATOM    143  O   LYS A  21     -16.673   2.598   5.721  1.00  0.00           O  
ATOM    144  CB  LYS A  21     -14.647   0.135   5.847  1.00  0.00           C  
ATOM    145  CEN LYS A  21     -14.645  -1.689   6.919  1.00  0.00           X  
ATOM    146  H   LYS A  21     -13.369   0.614   3.660  1.00  0.00           H  
ATOM    147  N   ASN A  22     -14.605   3.312   5.193  1.00  0.00           N  
ATOM    148  CA  ASN A  22     -14.733   4.641   5.783  1.00  0.00           C  
ATOM    149  C   ASN A  22     -15.602   5.608   4.948  1.00  0.00           C  
ATOM    150  O   ASN A  22     -16.232   6.506   5.516  1.00  0.00           O  
ATOM    151  CB  ASN A  22     -13.363   5.250   6.019  1.00  0.00           C  
ATOM    152  CEN ASN A  22     -12.646   5.290   6.784  1.00  0.00           X  
ATOM    153  H   ASN A  22     -13.727   3.067   4.758  1.00  0.00           H  
ATOM    154  N   ASP A  23     -15.739   5.387   3.629  1.00  0.00           N  
ATOM    155  CA  ASP A  23     -16.346   6.330   2.676  1.00  0.00           C  
ATOM    156  C   ASP A  23     -17.858   6.534   2.894  1.00  0.00           C  
ATOM    157  O   ASP A  23     -18.699   6.265   2.030  1.00  0.00           O  
ATOM    158  CB  ASP A  23     -16.094   5.853   1.244  1.00  0.00           C  
ATOM    159  CEN ASP A  23     -15.451   6.005   0.468  1.00  0.00           X  
ATOM    160  H   ASP A  23     -15.351   4.537   3.243  1.00  0.00           H  
ATOM    161  N   ARG A  24     -18.239   7.070   4.058  1.00  0.00           N  
ATOM    162  CA  ARG A  24     -19.650   7.414   4.318  1.00  0.00           C  
ATOM    163  C   ARG A  24     -20.044   8.848   3.988  1.00  0.00           C  
ATOM    164  O   ARG A  24     -21.239   9.109   3.921  1.00  0.00           O  
ATOM    165  CB  ARG A  24     -20.041   7.083   5.750  1.00  0.00           C  
ATOM    166  CEN ARG A  24     -20.928   5.846   7.709  1.00  0.00           X  
ATOM    167  H   ARG A  24     -17.505   7.318   4.705  1.00  0.00           H  
ATOM    168  N   SER A  25     -19.102   9.769   3.766  1.00  0.00           N  
ATOM    169  CA  SER A  25     -19.454  11.196   3.628  1.00  0.00           C  
ATOM    170  C   SER A  25     -19.081  11.882   2.301  1.00  0.00           C  
ATOM    171  O   SER A  25     -19.330  13.081   2.174  1.00  0.00           O  
ATOM    172  CB  SER A  25     -18.818  11.961   4.773  1.00  0.00           C  
ATOM    173  CEN SER A  25     -18.448  12.104   5.144  1.00  0.00           X  
ATOM    174  H   SER A  25     -18.136   9.507   3.904  1.00  0.00           H  
ATOM    175  N   GLY A  26     -18.519  11.193   1.299  1.00  0.00           N  
ATOM    176  CA  GLY A  26     -18.049  11.874   0.075  1.00  0.00           C  
ATOM    177  C   GLY A  26     -17.774  10.961  -1.119  1.00  0.00           C  
ATOM    178  O   GLY A  26     -16.618  10.808  -1.502  1.00  0.00           O  
ATOM    179  CEN GLY A  26     -18.048  11.874   0.074  1.00  0.00           X  
ATOM    180  H   GLY A  26     -18.303  10.213   1.413  1.00  0.00           H  
ATOM    181  N   LYS A  27     -18.836  10.359  -1.674  1.00  0.00           N  
ATOM    182  CA  LYS A  27     -18.835   9.409  -2.803  1.00  0.00           C  
ATOM    183  C   LYS A  27     -17.870   9.724  -3.944  1.00  0.00           C  
ATOM    184  O   LYS A  27     -17.270   8.807  -4.488  1.00  0.00           O  
ATOM    185  CB  LYS A  27     -20.250   9.301  -3.374  1.00  0.00           C  
ATOM    186  CEN LYS A  27     -22.061   8.220  -3.527  1.00  0.00           X  
ATOM    187  H   LYS A  27     -19.714  10.468  -1.182  1.00  0.00           H  
ATOM    188  N   ASP A  28     -17.724  10.994  -4.302  1.00  0.00           N  
ATOM    189  CA  ASP A  28     -16.818  11.357  -5.395  1.00  0.00           C  
ATOM    190  C   ASP A  28     -15.351  11.054  -5.057  1.00  0.00           C  
ATOM    191  O   ASP A  28     -14.600  10.600  -5.914  1.00  0.00           O  
ATOM    192  CB  ASP A  28     -16.977  12.839  -5.742  1.00  0.00           C  
ATOM    193  CEN ASP A  28     -17.460  13.442  -6.406  1.00  0.00           X  
ATOM    194  H   ASP A  28     -18.464  11.643  -4.073  1.00  0.00           H  
ATOM    195  N   ASN A  29     -14.948  11.181  -3.788  1.00  0.00           N  
ATOM    196  CA  ASN A  29     -13.553  10.945  -3.409  1.00  0.00           C  
ATOM    197  C   ASN A  29     -13.220   9.452  -3.240  1.00  0.00           C  
ATOM    198  O   ASN A  29     -12.071   9.061  -3.426  1.00  0.00           O  
ATOM    199  CB  ASN A  29     -13.205  11.699  -2.139  1.00  0.00           C  
ATOM    200  CEN ASN A  29     -12.812  12.633  -1.867  1.00  0.00           X  
ATOM    201  H   ASN A  29     -15.601  11.550  -3.107  1.00  0.00           H  
ATOM    202  N   ILE A  30     -14.195   8.620  -2.861  1.00  0.00           N  
ATOM    203  CA  ILE A  30     -13.989   7.169  -2.738  1.00  0.00           C  
ATOM    204  C   ILE A  30     -13.631   6.569  -4.093  1.00  0.00           C  
ATOM    205  O   ILE A  30     -12.724   5.750  -4.146  1.00  0.00           O  
ATOM    206  CB  ILE A  30     -15.234   6.455  -2.183  1.00  0.00           C  
ATOM    207  CEN ILE A  30     -15.760   6.154  -1.276  1.00  0.00           X  
ATOM    208  H   ILE A  30     -15.126   8.993  -2.739  1.00  0.00           H  
ATOM    209  N   HIS A  31     -14.273   6.999  -5.188  1.00  0.00           N  
ATOM    210  CA  HIS A  31     -13.931   6.502  -6.522  1.00  0.00           C  
ATOM    211  C   HIS A  31     -12.490   6.846  -6.905  1.00  0.00           C  
ATOM    212  O   HIS A  31     -11.739   5.955  -7.295  1.00  0.00           O  
ATOM    213  CB  HIS A  31     -14.896   7.068  -7.569  1.00  0.00           C  
ATOM    214  CEN HIS A  31     -16.097   6.678  -8.229  1.00  0.00           X  
ATOM    215  H   HIS A  31     -14.969   7.727  -5.107  1.00  0.00           H  
ATOM    216  N   ASP A  32     -12.076   8.104  -6.738  1.00  0.00           N  
ATOM    217  CA  ASP A  32     -10.712   8.527  -7.061  1.00  0.00           C  
ATOM    218  C   ASP A  32      -9.669   7.792  -6.206  1.00  0.00           C  
ATOM    219  O   ASP A  32      -8.629   7.384  -6.721  1.00  0.00           O  
ATOM    220  CB  ASP A  32     -10.569  10.040  -6.876  1.00  0.00           C  
ATOM    221  CEN ASP A  32     -10.592  10.902  -7.418  1.00  0.00           X  
ATOM    222  H   ASP A  32     -12.750   8.811  -6.484  1.00  0.00           H  
ATOM    223  N   VAL A  33      -9.964   7.562  -4.924  1.00  0.00           N  
ATOM    224  CA  VAL A  33      -9.080   6.822  -4.007  1.00  0.00           C  
ATOM    225  C   VAL A  33      -8.922   5.367  -4.452  1.00  0.00           C  
ATOM    226  O   VAL A  33      -7.812   4.852  -4.407  1.00  0.00           O  
ATOM    227  CB  VAL A  33      -9.610   6.849  -2.560  1.00  0.00           C  
ATOM    228  CEN VAL A  33      -9.494   7.107  -1.932  1.00  0.00           X  
ATOM    229  H   VAL A  33     -10.863   7.876  -4.586  1.00  0.00           H  
ATOM    230  N   ASP A  34      -9.998   4.712  -4.897  1.00  0.00           N  
ATOM    231  CA  ASP A  34      -9.989   3.325  -5.380  1.00  0.00           C  
ATOM    232  C   ASP A  34      -9.112   3.189  -6.631  1.00  0.00           C  
ATOM    233  O   ASP A  34      -8.249   2.317  -6.678  1.00  0.00           O  
ATOM    234  CB  ASP A  34     -11.412   2.848  -5.679  1.00  0.00           C  
ATOM    235  CEN ASP A  34     -12.166   2.313  -5.252  1.00  0.00           X  
ATOM    236  H   ASP A  34     -10.885   5.194  -4.895  1.00  0.00           H  
ATOM    237  N   ASN A  35      -9.246   4.110  -7.591  1.00  0.00           N  
ATOM    238  CA  ASN A  35      -8.424   4.127  -8.805  1.00  0.00           C  
ATOM    239  C   ASN A  35      -6.938   4.324  -8.481  1.00  0.00           C  
ATOM    240  O   ASN A  35      -6.084   3.639  -9.039  1.00  0.00           O  
ATOM    241  CB  ASN A  35      -8.895   5.197  -9.773  1.00  0.00           C  
ATOM    242  CEN ASN A  35      -9.550   5.280 -10.588  1.00  0.00           X  
ATOM    243  H   ASN A  35      -9.960   4.818  -7.479  1.00  0.00           H  
ATOM    244  N   HIS A  36      -6.613   5.252  -7.579  1.00  0.00           N  
ATOM    245  CA  HIS A  36      -5.223   5.506  -7.205  1.00  0.00           C  
ATOM    246  C   HIS A  36      -4.586   4.278  -6.547  1.00  0.00           C  
ATOM    247  O   HIS A  36      -3.468   3.906  -6.891  1.00  0.00           O  
ATOM    248  CB  HIS A  36      -5.131   6.712  -6.264  1.00  0.00           C  
ATOM    249  CEN HIS A  36      -4.885   8.113  -6.351  1.00  0.00           X  
ATOM    250  H   HIS A  36      -7.342   5.810  -7.153  1.00  0.00           H  
ATOM    251  N   LEU A  37      -5.320   3.591  -5.670  1.00  0.00           N  
ATOM    252  CA  LEU A  37      -4.859   2.375  -5.008  1.00  0.00           C  
ATOM    253  C   LEU A  37      -4.578   1.234  -6.005  1.00  0.00           C  
ATOM    254  O   LEU A  37      -3.516   0.619  -5.932  1.00  0.00           O  
ATOM    255  CB  LEU A  37      -5.895   1.930  -3.969  1.00  0.00           C  
ATOM    256  CEN LEU A  37      -5.947   2.036  -2.433  1.00  0.00           X  
ATOM    257  H   LEU A  37      -6.230   3.947  -5.424  1.00  0.00           H  
ATOM    258  N   GLN A  38      -5.464   0.990  -6.978  1.00  0.00           N  
ATOM    259  CA  GLN A  38      -5.246  -0.031  -8.012  1.00  0.00           C  
ATOM    260  C   GLN A  38      -4.018   0.291  -8.874  1.00  0.00           C  
ATOM    261  O   GLN A  38      -3.212  -0.605  -9.122  1.00  0.00           O  
ATOM    262  CB  GLN A  38      -6.483  -0.157  -8.905  1.00  0.00           C  
ATOM    263  CEN GLN A  38      -7.917  -1.101  -9.219  1.00  0.00           X  
ATOM    264  H   GLN A  38      -6.288   1.570  -7.044  1.00  0.00           H  
ATOM    265  N   ASN A  39      -3.820   1.559  -9.255  1.00  0.00           N  
ATOM    266  CA  ASN A  39      -2.658   1.957 -10.057  1.00  0.00           C  
ATOM    267  C   ASN A  39      -1.342   1.760  -9.283  1.00  0.00           C  
ATOM    268  O   ASN A  39      -0.374   1.259  -9.843  1.00  0.00           O  
ATOM    269  CB  ASN A  39      -2.781   3.394 -10.527  1.00  0.00           C  
ATOM    270  CEN ASN A  39      -3.147   3.916 -11.361  1.00  0.00           X  
ATOM    271  H   ASN A  39      -4.530   2.247  -9.048  1.00  0.00           H  
ATOM    272  N   VAL A  40      -1.331   2.046  -7.974  1.00  0.00           N  
ATOM    273  CA  VAL A  40      -0.148   1.845  -7.111  1.00  0.00           C  
ATOM    274  C   VAL A  40       0.173   0.351  -6.946  1.00  0.00           C  
ATOM    275  O   VAL A  40       1.341  -0.040  -6.949  1.00  0.00           O  
ATOM    276  CB  VAL A  40      -0.349   2.471  -5.718  1.00  0.00           C  
ATOM    277  CEN VAL A  40      -0.148   2.987  -5.308  1.00  0.00           X  
ATOM    278  H   VAL A  40      -2.160   2.463  -7.574  1.00  0.00           H  
ATOM    279  N   ILE A  41      -0.841  -0.509  -6.818  1.00  0.00           N  
ATOM    280  CA  ILE A  41      -0.643  -1.969  -6.793  1.00  0.00           C  
ATOM    281  C   ILE A  41       0.010  -2.466  -8.086  1.00  0.00           C  
ATOM    282  O   ILE A  41       0.989  -3.221  -8.024  1.00  0.00           O  
ATOM    283  CB  ILE A  41      -1.972  -2.719  -6.586  1.00  0.00           C  
ATOM    284  CEN ILE A  41      -2.679  -3.092  -5.845  1.00  0.00           X  
ATOM    285  H   ILE A  41      -1.782  -0.141  -6.803  1.00  0.00           H  
ATOM    286  N   GLU A  42      -0.522  -2.071  -9.242  1.00  0.00           N  
ATOM    287  CA  GLU A  42       0.015  -2.463 -10.547  1.00  0.00           C  
ATOM    288  C   GLU A  42       1.489  -2.055 -10.685  1.00  0.00           C  
ATOM    289  O   GLU A  42       2.322  -2.883 -11.052  1.00  0.00           O  
ATOM    290  CB  GLU A  42      -0.812  -1.842 -11.675  1.00  0.00           C  
ATOM    291  CEN GLU A  42      -2.033  -1.975 -12.856  1.00  0.00           X  
ATOM    292  H   GLU A  42      -1.300  -1.426  -9.228  1.00  0.00           H  
ATOM    293  N   ASP A  43       1.837  -0.838 -10.275  1.00  0.00           N  
ATOM    294  CA  ASP A  43       3.205  -0.327 -10.341  1.00  0.00           C  
ATOM    295  C   ASP A  43       4.168  -1.102  -9.430  1.00  0.00           C  
ATOM    296  O   ASP A  43       5.279  -1.449  -9.847  1.00  0.00           O  
ATOM    297  CB  ASP A  43       3.228   1.159  -9.976  1.00  0.00           C  
ATOM    298  CEN ASP A  43       3.228   2.076 -10.420  1.00  0.00           X  
ATOM    299  H   ASP A  43       1.107  -0.188 -10.020  1.00  0.00           H  
ATOM    300  N   ILE A  44       3.735  -1.469  -8.212  1.00  0.00           N  
ATOM    301  CA  ILE A  44       4.564  -2.267  -7.293  1.00  0.00           C  
ATOM    302  C   ILE A  44       4.865  -3.620  -7.929  1.00  0.00           C  
ATOM    303  O   ILE A  44       6.014  -4.059  -7.915  1.00  0.00           O  
ATOM    304  CB  ILE A  44       3.880  -2.483  -5.931  1.00  0.00           C  
ATOM    305  CEN ILE A  44       3.722  -2.067  -4.935  1.00  0.00           X  
ATOM    306  H   ILE A  44       2.789  -1.229  -7.957  1.00  0.00           H  
ATOM    307  N   HIS A  45       3.868  -4.284  -8.514  1.00  0.00           N  
ATOM    308  CA  HIS A  45       4.061  -5.570  -9.172  1.00  0.00           C  
ATOM    309  C   HIS A  45       5.114  -5.524 -10.288  1.00  0.00           C  
ATOM    310  O   HIS A  45       6.079  -6.298 -10.260  1.00  0.00           O  
ATOM    311  CB  HIS A  45       2.729  -6.072  -9.738  1.00  0.00           C  
ATOM    312  CEN HIS A  45       1.657  -6.922  -9.341  1.00  0.00           X  
ATOM    313  H   HIS A  45       2.952  -3.858  -8.538  1.00  0.00           H  
ATOM    314  N   ASP A  46       5.001  -4.577 -11.210  1.00  0.00           N  
ATOM    315  CA  ASP A  46       5.945  -4.412 -12.315  1.00  0.00           C  
ATOM    316  C   ASP A  46       7.365  -4.131 -11.814  1.00  0.00           C  
ATOM    317  O   ASP A  46       8.338  -4.728 -12.303  1.00  0.00           O  
ATOM    318  CB  ASP A  46       5.484  -3.285 -13.241  1.00  0.00           C  
ATOM    319  CEN ASP A  46       4.978  -3.144 -14.114  1.00  0.00           X  
ATOM    320  H   ASP A  46       4.187  -3.981 -11.191  1.00  0.00           H  
ATOM    321  N   PHE A  47       7.505  -3.288 -10.790  1.00  0.00           N  
ATOM    322  CA  PHE A  47       8.806  -2.942 -10.225  1.00  0.00           C  
ATOM    323  C   PHE A  47       9.485  -4.172  -9.608  1.00  0.00           C  
ATOM    324  O   PHE A  47      10.688  -4.375  -9.799  1.00  0.00           O  
ATOM    325  CB  PHE A  47       8.655  -1.838  -9.177  1.00  0.00           C  
ATOM    326  CEN PHE A  47       8.817  -0.260  -9.081  1.00  0.00           X  
ATOM    327  H   PHE A  47       6.675  -2.895 -10.370  1.00  0.00           H  
ATOM    328  N   MET A  48       8.729  -5.034  -8.924  1.00  0.00           N  
ATOM    329  CA  MET A  48       9.230  -6.273  -8.332  1.00  0.00           C  
ATOM    330  C   MET A  48       9.775  -7.225  -9.392  1.00  0.00           C  
ATOM    331  O   MET A  48      10.876  -7.764  -9.231  1.00  0.00           O  
ATOM    332  CB  MET A  48       8.124  -6.957  -7.531  1.00  0.00           C  
ATOM    333  CEN MET A  48       7.617  -7.332  -5.893  1.00  0.00           X  
ATOM    334  H   MET A  48       7.747  -4.809  -8.822  1.00  0.00           H  
ATOM    335  N   GLN A  49       9.034  -7.434 -10.478  1.00  0.00           N  
ATOM    336  CA  GLN A  49       9.451  -8.299 -11.572  1.00  0.00           C  
ATOM    337  C   GLN A  49      10.784  -7.822 -12.171  1.00  0.00           C  
ATOM    338  O   GLN A  49      11.741  -8.603 -12.252  1.00  0.00           O  
ATOM    339  CB  GLN A  49       8.373  -8.340 -12.659  1.00  0.00           C  
ATOM    340  CEN GLN A  49       7.048  -9.272 -13.309  1.00  0.00           X  
ATOM    341  H   GLN A  49       8.122  -6.996 -10.530  1.00  0.00           H  
ATOM    342  N   ALA A  50      10.890  -6.531 -12.485  1.00  0.00           N  
ATOM    343  CA  ALA A  50      12.094  -5.941 -13.063  1.00  0.00           C  
ATOM    344  C   ALA A  50      13.316  -6.060 -12.129  1.00  0.00           C  
ATOM    345  O   ALA A  50      14.412  -6.390 -12.587  1.00  0.00           O  
ATOM    346  CB  ALA A  50      11.834  -4.483 -13.415  1.00  0.00           C  
ATOM    347  CEN ALA A  50      11.834  -4.484 -13.414  1.00  0.00           X  
ATOM    348  H   ALA A  50      10.092  -5.934 -12.337  1.00  0.00           H  
ATOM    349  N   ALA A  51      13.137  -5.872 -10.819  1.00  0.00           N  
ATOM    350  CA  ALA A  51      14.215  -5.976  -9.837  1.00  0.00           C  
ATOM    351  C   ALA A  51      14.725  -7.421  -9.697  1.00  0.00           C  
ATOM    352  O   ALA A  51      15.936  -7.654  -9.617  1.00  0.00           O  
ATOM    353  CB  ALA A  51      13.746  -5.443  -8.490  1.00  0.00           C  
ATOM    354  CEN ALA A  51      13.746  -5.444  -8.491  1.00  0.00           X  
ATOM    355  H   ALA A  51      12.225  -5.582 -10.496  1.00  0.00           H  
ATOM    356  N   ALA A  52      13.828  -8.410  -9.735  1.00  0.00           N  
ATOM    357  CA  ALA A  52      14.180  -9.825  -9.665  1.00  0.00           C  
ATOM    358  C   ALA A  52      14.993 -10.267 -10.896  1.00  0.00           C  
ATOM    359  O   ALA A  52      16.016 -10.944 -10.749  1.00  0.00           O  
ATOM    360  CB  ALA A  52      12.921 -10.669  -9.522  1.00  0.00           C  
ATOM    361  CEN ALA A  52      12.922 -10.669  -9.523  1.00  0.00           X  
ATOM    362  H   ALA A  52      12.854  -8.161  -9.817  1.00  0.00           H  
ATOM    363  N   ALA A  53      14.590  -9.847 -12.098  1.00  0.00           N  
ATOM    364  CA  ALA A  53      15.306 -10.168 -13.331  1.00  0.00           C  
ATOM    365  C   ALA A  53      16.704  -9.531 -13.350  1.00  0.00           C  
ATOM    366  O   ALA A  53      17.691 -10.220 -13.616  1.00  0.00           O  
ATOM    367  CB  ALA A  53      14.497  -9.721 -14.539  1.00  0.00           C  
ATOM    368  CEN ALA A  53      14.498  -9.721 -14.539  1.00  0.00           X  
ATOM    369  H   ALA A  53      13.762  -9.275 -12.163  1.00  0.00           H  
ATOM    370  N   ALA A  54      16.824  -8.253 -12.976  1.00  0.00           N  
ATOM    371  CA  ALA A  54      18.093  -7.525 -12.983  1.00  0.00           C  
ATOM    372  C   ALA A  54      19.105  -8.102 -11.979  1.00  0.00           C  
ATOM    373  O   ALA A  54      20.284  -8.276 -12.310  1.00  0.00           O  
ATOM    374  CB  ALA A  54      17.844  -6.051 -12.698  1.00  0.00           C  
ATOM    375  CEN ALA A  54      17.845  -6.052 -12.698  1.00  0.00           X  
ATOM    376  H   ALA A  54      15.985  -7.746 -12.728  1.00  0.00           H  
ATOM    377  N   ALA A  55      18.657  -8.465 -10.773  1.00  0.00           N  
ATOM    378  CA  ALA A  55      19.502  -9.101  -9.766  1.00  0.00           C  
ATOM    379  C   ALA A  55      19.967 -10.503 -10.210  1.00  0.00           C  
ATOM    380  O   ALA A  55      21.159 -10.816 -10.136  1.00  0.00           O  
ATOM    381  CB  ALA A  55      18.761  -9.177  -8.439  1.00  0.00           C  
ATOM    382  CEN ALA A  55      18.762  -9.177  -8.440  1.00  0.00           X  
ATOM    383  H   ALA A  55      17.696  -8.260 -10.542  1.00  0.00           H  
ATOM    384  N   ASN A  56      19.048 -11.332 -10.717  1.00  0.00           N  
ATOM    385  CA  ASN A  56      19.359 -12.686 -11.181  1.00  0.00           C  
ATOM    386  C   ASN A  56      20.290 -12.714 -12.398  1.00  0.00           C  
ATOM    387  O   ASN A  56      21.091 -13.645 -12.510  1.00  0.00           O  
ATOM    388  CB  ASN A  56      18.086 -13.452 -11.494  1.00  0.00           C  
ATOM    389  CEN ASN A  56      17.418 -14.092 -10.999  1.00  0.00           X  
ATOM    390  H   ASN A  56      18.090 -11.019 -10.755  1.00  0.00           H  
ATOM    391  N   CYS A  57      20.293 -11.681 -13.247  1.00  0.00           N  
ATOM    392  CA  CYS A  57      21.166 -11.614 -14.426  1.00  0.00           C  
ATOM    393  C   CYS A  57      22.622 -12.007 -14.127  1.00  0.00           C  
ATOM    394  O   CYS A  57      23.243 -12.696 -14.935  1.00  0.00           O  
ATOM    395  CB  CYS A  57      21.084 -10.134 -14.803  1.00  0.00           C  
ATOM    396  CEN CYS A  57      20.612  -9.682 -15.594  1.00  0.00           X  
ATOM    397  H   CYS A  57      19.579 -10.973 -13.146  1.00  0.00           H  
ATOM    398  N   ARG A  58      23.182 -11.676 -12.951  1.00  0.00           N  
ATOM    399  CA  ARG A  58      24.593 -11.989 -12.648  1.00  0.00           C  
ATOM    400  C   ARG A  58      24.965 -13.472 -12.635  1.00  0.00           C  
ATOM    401  O   ARG A  58      26.147 -13.766 -12.798  1.00  0.00           O  
ATOM    402  CB  ARG A  58      25.026 -11.336 -11.343  1.00  0.00           C  
ATOM    403  CEN ARG A  58      25.980  -9.687  -9.755  1.00  0.00           X  
ATOM    404  H   ARG A  58      22.610 -11.195 -12.272  1.00  0.00           H  
ATOM    405  N   LYS A  59      24.016 -14.417 -12.544  1.00  0.00           N  
ATOM    406  CA  LYS A  59      24.387 -15.848 -12.428  1.00  0.00           C  
ATOM    407  C   LYS A  59      25.335 -16.301 -13.548  1.00  0.00           C  
ATOM    408  O   LYS A  59      26.137 -17.199 -13.324  1.00  0.00           O  
ATOM    409  CB  LYS A  59      23.134 -16.724 -12.432  1.00  0.00           C  
ATOM    410  CEN LYS A  59      21.744 -17.900 -11.353  1.00  0.00           X  
ATOM    411  H   LYS A  59      23.066 -14.172 -12.781  1.00  0.00           H  
ATOM    412  N   GLY A  60      25.297 -15.651 -14.713  1.00  0.00           N  
ATOM    413  CA  GLY A  60      26.079 -15.999 -15.900  1.00  0.00           C  
ATOM    414  C   GLY A  60      27.437 -15.309 -16.052  1.00  0.00           C  
ATOM    415  O   GLY A  60      28.067 -15.512 -17.082  1.00  0.00           O  
ATOM    416  CEN GLY A  60      26.079 -15.999 -15.900  1.00  0.00           X  
ATOM    417  H   GLY A  60      24.600 -14.926 -14.832  1.00  0.00           H  
ATOM    418  N   SER A  61      27.922 -14.529 -15.076  1.00  0.00           N  
ATOM    419  CA  SER A  61      29.177 -13.778 -15.256  1.00  0.00           C  
ATOM    420  C   SER A  61      30.422 -14.558 -14.810  1.00  0.00           C  
ATOM    421  O   SER A  61      31.536 -14.047 -14.893  1.00  0.00           O  
ATOM    422  CB  SER A  61      29.096 -12.464 -14.503  1.00  0.00           C  
ATOM    423  CEN SER A  61      28.967 -12.111 -14.110  1.00  0.00           X  
ATOM    424  H   SER A  61      27.492 -14.562 -14.162  1.00  0.00           H  
ATOM    425  N   PRO A  62      30.288 -15.818 -14.347  1.00  0.00           N  
ATOM    426  CA  PRO A  62      31.402 -16.586 -13.812  1.00  0.00           C  
ATOM    427  C   PRO A  62      32.247 -17.090 -14.996  1.00  0.00           C  
ATOM    428  O   PRO A  62      32.046 -18.181 -15.514  1.00  0.00           O  
ATOM    429  CB  PRO A  62      30.745 -17.726 -13.016  1.00  0.00           C  
ATOM    430  CEN PRO A  62      29.222 -16.985 -13.578  1.00  0.00           X  
ATOM    431  N   GLY A  63      33.153 -16.242 -15.480  1.00  0.00           N  
ATOM    432  CA  GLY A  63      34.011 -16.534 -16.630  1.00  0.00           C  
ATOM    433  C   GLY A  63      35.487 -16.609 -16.266  1.00  0.00           C  
ATOM    434  O   GLY A  63      36.261 -15.728 -16.618  1.00  0.00           O  
ATOM    435  CEN GLY A  63      34.011 -16.534 -16.631  1.00  0.00           X  
ATOM    436  H   GLY A  63      33.161 -15.302 -15.113  1.00  0.00           H  
ATOM    437  N   SER A  64      35.903 -17.630 -15.528  1.00  0.00           N  
ATOM    438  CA  SER A  64      37.303 -17.735 -15.126  1.00  0.00           C  
ATOM    439  C   SER A  64      37.776 -19.134 -15.486  1.00  0.00           C  
ATOM    440  O   SER A  64      37.083 -20.103 -15.173  1.00  0.00           O  
ATOM    441  CB  SER A  64      37.472 -17.462 -13.644  1.00  0.00           C  
ATOM    442  CEN SER A  64      37.355 -17.450 -13.113  1.00  0.00           X  
ATOM    443  H   SER A  64      35.344 -18.466 -15.503  1.00  0.00           H  
ATOM    444  N   PRO A  65      38.910 -19.259 -16.194  1.00  0.00           N  
ATOM    445  CA  PRO A  65      39.431 -20.554 -16.575  1.00  0.00           C  
ATOM    446  C   PRO A  65      39.937 -21.230 -15.300  1.00  0.00           C  
ATOM    447  O   PRO A  65      40.389 -20.571 -14.366  1.00  0.00           O  
ATOM    448  CB  PRO A  65      40.551 -20.252 -17.584  1.00  0.00           C  
ATOM    449  CEN PRO A  65      40.114 -18.550 -17.270  1.00  0.00           X  
ATOM    450  N   ALA A  66      39.875 -22.562 -15.257  1.00  0.00           N  
ATOM    451  CA  ALA A  66      40.338 -23.281 -14.088  1.00  0.00           C  
ATOM    452  C   ALA A  66      41.837 -23.508 -14.305  1.00  0.00           C  
ATOM    453  O   ALA A  66      42.293 -24.596 -14.662  1.00  0.00           O  
ATOM    454  CB  ALA A  66      39.582 -24.588 -13.896  1.00  0.00           C  
ATOM    455  CEN ALA A  66      39.583 -24.587 -13.896  1.00  0.00           X  
ATOM    456  H   ALA A  66      39.743 -23.070 -16.122  1.00  0.00           H  
ATOM    457  N   GLY A  67      42.590 -22.417 -14.196  1.00  0.00           N  
ATOM    458  CA  GLY A  67      44.021 -22.414 -14.416  1.00  0.00           C  
ATOM    459  C   GLY A  67      44.710 -22.969 -13.179  1.00  0.00           C  
ATOM    460  O   GLY A  67      44.206 -22.833 -12.071  1.00  0.00           O  
ATOM    461  CEN GLY A  67      44.022 -22.414 -14.416  1.00  0.00           X  
ATOM    462  H   GLY A  67      42.143 -21.568 -13.890  1.00  0.00           H  
ATOM    463  N   SER A  68      45.839 -23.632 -13.393  1.00  0.00           N  
ATOM    464  CA  SER A  68      46.707 -24.189 -12.350  1.00  0.00           C  
ATOM    465  C   SER A  68      48.157 -24.028 -12.815  1.00  0.00           C  
ATOM    466  O   SER A  68      48.838 -25.026 -13.049  1.00  0.00           O  
ATOM    467  CB  SER A  68      46.374 -25.644 -12.081  1.00  0.00           C  
ATOM    468  CEN SER A  68      46.216 -26.155 -12.178  1.00  0.00           X  
ATOM    469  H   SER A  68      46.303 -23.408 -14.261  1.00  0.00           H  
ATOM    470  N   PRO A  69      48.653 -22.795 -13.000  1.00  0.00           N  
ATOM    471  CA  PRO A  69      50.022 -22.613 -13.448  1.00  0.00           C  
ATOM    472  C   PRO A  69      50.951 -23.142 -12.351  1.00  0.00           C  
ATOM    473  O   PRO A  69      50.656 -23.071 -11.159  1.00  0.00           O  
ATOM    474  CB  PRO A  69      50.164 -21.099 -13.675  1.00  0.00           C  
ATOM    475  CEN PRO A  69      48.469 -21.049 -13.119  1.00  0.00           X  
ATOM    476  N   THR A  70      52.075 -23.708 -12.770  1.00  0.00           N  
ATOM    477  CA  THR A  70      53.121 -24.181 -11.868  1.00  0.00           C  
ATOM    478  C   THR A  70      54.315 -23.235 -11.993  1.00  0.00           C  
ATOM    479  O   THR A  70      54.676 -22.826 -13.095  1.00  0.00           O  
ATOM    480  CB  THR A  70      53.558 -25.623 -12.183  1.00  0.00           C  
ATOM    481  CEN THR A  70      53.446 -26.194 -12.237  1.00  0.00           X  
ATOM    482  H   THR A  70      52.342 -23.612 -13.741  1.00  0.00           H  
ATOM    483  N   SER A  71      54.896 -22.855 -10.855  1.00  0.00           N  
ATOM    484  CA  SER A  71      56.059 -21.978 -10.767  1.00  0.00           C  
ATOM    485  C   SER A  71      57.315 -22.668 -11.292  1.00  0.00           C  
ATOM    486  O   SER A  71      57.597 -23.784 -10.860  1.00  0.00           O  
ATOM    487  CB  SER A  71      56.264 -21.528  -9.334  1.00  0.00           C  
ATOM    488  CEN SER A  71      56.271 -21.550  -8.790  1.00  0.00           X  
ATOM    489  H   SER A  71      54.510 -23.182  -9.983  1.00  0.00           H  
ATOM    490  N   THR A  72      58.104 -21.983 -12.125  1.00  0.00           N  
ATOM    491  CA  THR A  72      59.357 -22.534 -12.662  1.00  0.00           C  
ATOM    492  C   THR A  72      60.374 -21.408 -12.879  1.00  0.00           C  
ATOM    493  O   THR A  72      60.410 -20.788 -13.931  1.00  0.00           O  
ATOM    494  CB  THR A  72      59.133 -23.282 -13.989  1.00  0.00           C  
ATOM    495  CEN THR A  72      58.886 -23.708 -14.304  1.00  0.00           X  
ATOM    496  H   THR A  72      57.919 -21.006 -12.285  1.00  0.00           H  
ATOM    497  N   GLU A  73      61.130 -21.173 -11.807  1.00  0.00           N  
ATOM    498  CA  GLU A  73      62.227 -20.217 -11.576  1.00  0.00           C  
ATOM    499  C   GLU A  73      62.197 -18.754 -12.075  1.00  0.00           C  
ATOM    500  O   GLU A  73      61.985 -18.424 -13.238  1.00  0.00           O  
ATOM    501  CB  GLU A  73      63.497 -20.859 -12.138  1.00  0.00           C  
ATOM    502  CEN GLU A  73      64.901 -21.798 -11.913  1.00  0.00           X  
ATOM    503  H   GLU A  73      61.234 -21.987 -11.218  1.00  0.00           H  
ATOM    504  N   GLU A  74      62.492 -17.893 -11.095  1.00  0.00           N  
ATOM    505  CA  GLU A  74      62.612 -16.437 -11.091  1.00  0.00           C  
ATOM    506  C   GLU A  74      63.884 -15.888 -11.754  1.00  0.00           C  
ATOM    507  O   GLU A  74      65.000 -16.326 -11.479  1.00  0.00           O  
ATOM    508  CB  GLU A  74      62.532 -15.927  -9.651  1.00  0.00           C  
ATOM    509  CEN GLU A  74      61.628 -15.270  -8.365  1.00  0.00           X  
ATOM    510  H   GLU A  74      62.818 -18.314 -10.236  1.00  0.00           H  
ATOM    511  N   GLY A  75      63.710 -14.811 -12.523  1.00  0.00           N  
ATOM    512  CA  GLY A  75      64.784 -14.082 -13.192  1.00  0.00           C  
ATOM    513  C   GLY A  75      64.377 -12.622 -13.370  1.00  0.00           C  
ATOM    514  O   GLY A  75      63.201 -12.308 -13.537  1.00  0.00           O  
ATOM    515  CEN GLY A  75      64.785 -14.081 -13.192  1.00  0.00           X  
ATOM    516  H   GLY A  75      62.800 -14.375 -12.524  1.00  0.00           H  
ATOM    517  N   THR A  76      65.362 -11.741 -13.271  1.00  0.00           N  
ATOM    518  CA  THR A  76      65.286 -10.279 -13.334  1.00  0.00           C  
ATOM    519  C   THR A  76      65.257  -9.741 -14.775  1.00  0.00           C  
ATOM    520  O   THR A  76      65.897 -10.305 -15.653  1.00  0.00           O  
ATOM    521  CB  THR A  76      66.471  -9.635 -12.590  1.00  0.00           C  
ATOM    522  CEN THR A  76      66.789  -9.550 -12.108  1.00  0.00           X  
ATOM    523  H   THR A  76      66.278 -12.123 -13.086  1.00  0.00           H  
ATOM    524  N   SER A  77      64.531  -8.626 -14.948  1.00  0.00           N  
ATOM    525  CA  SER A  77      64.380  -7.724 -16.113  1.00  0.00           C  
ATOM    526  C   SER A  77      64.309  -8.273 -17.548  1.00  0.00           C  
ATOM    527  O   SER A  77      65.287  -8.812 -18.042  1.00  0.00           O  
ATOM    528  CB  SER A  77      65.518  -6.725 -16.059  1.00  0.00           C  
ATOM    529  CEN SER A  77      66.021  -6.531 -15.984  1.00  0.00           X  
ATOM    530  H   SER A  77      64.306  -8.159 -14.081  1.00  0.00           H  
ATOM    531  N   GLU A  78      63.263  -7.885 -18.292  1.00  0.00           N  
ATOM    532  CA  GLU A  78      63.116  -8.268 -19.712  1.00  0.00           C  
ATOM    533  C   GLU A  78      62.461  -7.137 -20.528  1.00  0.00           C  
ATOM    534  O   GLU A  78      61.617  -6.388 -20.045  1.00  0.00           O  
ATOM    535  CB  GLU A  78      62.294  -9.552 -19.841  1.00  0.00           C  
ATOM    536  CEN GLU A  78      62.218 -11.242 -20.050  1.00  0.00           X  
ATOM    537  H   GLU A  78      62.844  -6.999 -18.058  1.00  0.00           H  
ATOM    538  N   SER A  79      62.882  -6.995 -21.783  1.00  0.00           N  
ATOM    539  CA  SER A  79      62.364  -6.020 -22.743  1.00  0.00           C  
ATOM    540  C   SER A  79      61.641  -6.744 -23.880  1.00  0.00           C  
ATOM    541  O   SER A  79      62.127  -7.783 -24.328  1.00  0.00           O  
ATOM    542  CB  SER A  79      63.488  -5.159 -23.285  1.00  0.00           C  
ATOM    543  CEN SER A  79      63.986  -5.022 -23.457  1.00  0.00           X  
ATOM    544  H   SER A  79      63.506  -7.694 -22.162  1.00  0.00           H  
ATOM    545  N   ALA A  80      60.548  -6.185 -24.398  1.00  0.00           N  
ATOM    546  CA  ALA A  80      59.808  -6.767 -25.516  1.00  0.00           C  
ATOM    547  C   ALA A  80      59.120  -5.648 -26.320  1.00  0.00           C  
ATOM    548  O   ALA A  80      58.483  -4.754 -25.768  1.00  0.00           O  
ATOM    549  CB  ALA A  80      58.793  -7.785 -25.016  1.00  0.00           C  
ATOM    550  CEN ALA A  80      58.793  -7.784 -25.017  1.00  0.00           X  
ATOM    551  H   ALA A  80      60.276  -5.260 -24.092  1.00  0.00           H  
ATOM    552  N   THR A  81      59.319  -5.696 -27.633  1.00  0.00           N  
ATOM    553  CA  THR A  81      58.778  -4.809 -28.670  1.00  0.00           C  
ATOM    554  C   THR A  81      57.309  -5.111 -29.013  1.00  0.00           C  
ATOM    555  O   THR A  81      57.003  -6.261 -29.331  1.00  0.00           O  
ATOM    556  CB  THR A  81      59.613  -4.898 -29.960  1.00  0.00           C  
ATOM    557  CEN THR A  81      60.118  -4.848 -30.250  1.00  0.00           X  
ATOM    558  H   THR A  81      59.831  -6.489 -27.991  1.00  0.00           H  
ATOM    559  N   PRO A  82      56.409  -4.105 -29.031  1.00  0.00           N  
ATOM    560  CA  PRO A  82      55.002  -4.293 -29.379  1.00  0.00           C  
ATOM    561  C   PRO A  82      54.841  -4.650 -30.867  1.00  0.00           C  
ATOM    562  O   PRO A  82      55.663  -4.280 -31.704  1.00  0.00           O  
ATOM    563  CB  PRO A  82      54.349  -2.945 -29.030  1.00  0.00           C  
ATOM    564  CEN PRO A  82      56.015  -2.464 -28.610  1.00  0.00           X  
ATOM    565  N   GLU A  83      53.776  -5.388 -31.185  1.00  0.00           N  
ATOM    566  CA  GLU A  83      53.383  -5.757 -32.550  1.00  0.00           C  
ATOM    567  C   GLU A  83      52.459  -4.707 -33.188  1.00  0.00           C  
ATOM    568  O   GLU A  83      51.628  -4.070 -32.535  1.00  0.00           O  
ATOM    569  CB  GLU A  83      52.697  -7.125 -32.552  1.00  0.00           C  
ATOM    570  CEN GLU A  83      52.765  -8.811 -32.792  1.00  0.00           X  
ATOM    571  H   GLU A  83      53.153  -5.669 -30.444  1.00  0.00           H  
ATOM    572  N   SER A  84      52.662  -4.542 -34.491  1.00  0.00           N  
ATOM    573  CA  SER A  84      51.950  -3.669 -35.422  1.00  0.00           C  
ATOM    574  C   SER A  84      50.586  -4.224 -35.841  1.00  0.00           C  
ATOM    575  O   SER A  84      50.437  -5.424 -36.048  1.00  0.00           O  
ATOM    576  CB  SER A  84      52.809  -3.426 -36.647  1.00  0.00           C  
ATOM    577  CEN SER A  84      53.164  -3.526 -37.046  1.00  0.00           X  
ATOM    578  H   SER A  84      53.356  -5.154 -34.896  1.00  0.00           H  
ATOM    579  N   GLY A  85      49.615  -3.338 -36.109  1.00  0.00           N  
ATOM    580  CA  GLY A  85      48.321  -3.759 -36.667  1.00  0.00           C  
ATOM    581  C   GLY A  85      47.072  -3.261 -35.922  1.00  0.00           C  
ATOM    582  O   GLY A  85      46.747  -3.814 -34.877  1.00  0.00           O  
ATOM    583  CEN GLY A  85      48.321  -3.760 -36.667  1.00  0.00           X  
ATOM    584  H   GLY A  85      49.833  -2.352 -36.082  1.00  0.00           H  
ATOM    585  N   PRO A  86      46.331  -2.268 -36.448  1.00  0.00           N  
ATOM    586  CA  PRO A  86      45.117  -1.744 -35.819  1.00  0.00           C  
ATOM    587  C   PRO A  86      43.951  -2.747 -35.912  1.00  0.00           C  
ATOM    588  O   PRO A  86      43.870  -3.544 -36.847  1.00  0.00           O  
ATOM    589  CB  PRO A  86      44.829  -0.448 -36.595  1.00  0.00           C  
ATOM    590  CEN PRO A  86      46.250  -0.936 -37.560  1.00  0.00           X  
ATOM    591  N   GLY A  87      43.044  -2.698 -34.933  1.00  0.00           N  
ATOM    592  CA  GLY A  87      41.820  -3.498 -34.870  1.00  0.00           C  
ATOM    593  C   GLY A  87      40.643  -2.828 -35.585  1.00  0.00           C  
ATOM    594  O   GLY A  87      40.640  -1.628 -35.836  1.00  0.00           O  
ATOM    595  CEN GLY A  87      41.819  -3.498 -34.870  1.00  0.00           X  
ATOM    596  H   GLY A  87      43.173  -2.002 -34.213  1.00  0.00           H  
ATOM    597  N   THR A  88      39.656  -3.648 -35.918  1.00  0.00           N  
ATOM    598  CA  THR A  88      38.359  -3.368 -36.543  1.00  0.00           C  
ATOM    599  C   THR A  88      37.179  -3.170 -35.584  1.00  0.00           C  
ATOM    600  O   THR A  88      36.840  -4.065 -34.812  1.00  0.00           O  
ATOM    601  CB  THR A  88      37.988  -4.497 -37.522  1.00  0.00           C  
ATOM    602  CEN THR A  88      38.101  -4.830 -37.988  1.00  0.00           X  
ATOM    603  H   THR A  88      39.837  -4.634 -35.791  1.00  0.00           H  
ATOM    604  N   SER A  89      36.485  -2.042 -35.746  1.00  0.00           N  
ATOM    605  CA  SER A  89      35.297  -1.621 -34.996  1.00  0.00           C  
ATOM    606  C   SER A  89      34.017  -2.333 -35.451  1.00  0.00           C  
ATOM    607  O   SER A  89      33.806  -2.559 -36.641  1.00  0.00           O  
ATOM    608  CB  SER A  89      35.124  -0.119 -35.117  1.00  0.00           C  
ATOM    609  CEN SER A  89      35.131   0.376 -35.341  1.00  0.00           X  
ATOM    610  H   SER A  89      36.763  -1.420 -36.493  1.00  0.00           H  
ATOM    611  N   THR A  90      33.111  -2.625 -34.517  1.00  0.00           N  
ATOM    612  CA  THR A  90      31.789  -3.200 -34.810  1.00  0.00           C  
ATOM    613  C   THR A  90      30.765  -2.538 -33.894  1.00  0.00           C  
ATOM    614  O   THR A  90      31.099  -2.050 -32.817  1.00  0.00           O  
ATOM    615  CB  THR A  90      31.752  -4.727 -34.608  1.00  0.00           C  
ATOM    616  CEN THR A  90      31.935  -5.267 -34.738  1.00  0.00           X  
ATOM    617  H   THR A  90      33.224  -2.237 -33.592  1.00  0.00           H  
ATOM    618  N   GLU A  91      29.547  -2.455 -34.414  1.00  0.00           N  
ATOM    619  CA  GLU A  91      28.316  -1.949 -33.809  1.00  0.00           C  
ATOM    620  C   GLU A  91      27.575  -3.022 -32.976  1.00  0.00           C  
ATOM    621  O   GLU A  91      27.487  -4.179 -33.407  1.00  0.00           O  
ATOM    622  CB  GLU A  91      27.392  -1.402 -34.899  1.00  0.00           C  
ATOM    623  CEN GLU A  91      26.774  -0.086 -35.788  1.00  0.00           X  
ATOM    624  H   GLU A  91      29.445  -2.730 -35.381  1.00  0.00           H  
ATOM    625  N   PRO A  92      27.033  -2.673 -31.791  1.00  0.00           N  
ATOM    626  CA  PRO A  92      26.251  -3.579 -30.952  1.00  0.00           C  
ATOM    627  C   PRO A  92      24.893  -3.924 -31.583  1.00  0.00           C  
ATOM    628  O   PRO A  92      24.247  -3.086 -32.200  1.00  0.00           O  
ATOM    629  CB  PRO A  92      26.094  -2.808 -29.631  1.00  0.00           C  
ATOM    630  CEN PRO A  92      26.969  -1.518 -30.500  1.00  0.00           X  
ATOM    631  N   SER A  93      24.429  -5.161 -31.391  1.00  0.00           N  
ATOM    632  CA  SER A  93      23.113  -5.600 -31.872  1.00  0.00           C  
ATOM    633  C   SER A  93      21.997  -5.151 -30.925  1.00  0.00           C  
ATOM    634  O   SER A  93      22.125  -5.238 -29.706  1.00  0.00           O  
ATOM    635  CB  SER A  93      23.091  -7.107 -32.033  1.00  0.00           C  
ATOM    636  CEN SER A  93      23.201  -7.631 -31.933  1.00  0.00           X  
ATOM    637  H   SER A  93      24.963  -5.789 -30.808  1.00  0.00           H  
ATOM    638  N   GLU A  94      20.892  -4.702 -31.511  1.00  0.00           N  
ATOM    639  CA  GLU A  94      19.655  -4.312 -30.839  1.00  0.00           C  
ATOM    640  C   GLU A  94      18.796  -5.540 -30.489  1.00  0.00           C  
ATOM    641  O   GLU A  94      18.629  -6.461 -31.290  1.00  0.00           O  
ATOM    642  CB  GLU A  94      18.860  -3.341 -31.715  1.00  0.00           C  
ATOM    643  CEN GLU A  94      18.400  -1.750 -32.114  1.00  0.00           X  
ATOM    644  H   GLU A  94      20.893  -4.628 -32.518  1.00  0.00           H  
ATOM    645  N   GLY A  95      18.212  -5.550 -29.290  1.00  0.00           N  
ATOM    646  CA  GLY A  95      17.334  -6.615 -28.802  1.00  0.00           C  
ATOM    647  C   GLY A  95      16.207  -6.031 -27.956  1.00  0.00           C  
ATOM    648  O   GLY A  95      16.012  -6.439 -26.817  1.00  0.00           O  
ATOM    649  CEN GLY A  95      17.334  -6.616 -28.802  1.00  0.00           X  
ATOM    650  H   GLY A  95      18.352  -4.749 -28.694  1.00  0.00           H  
ATOM    651  N   SER A  96      15.472  -5.067 -28.514  1.00  0.00           N  
ATOM    652  CA  SER A  96      14.318  -4.427 -27.878  1.00  0.00           C  
ATOM    653  C   SER A  96      13.104  -5.365 -27.854  1.00  0.00           C  
ATOM    654  O   SER A  96      12.835  -6.001 -28.868  1.00  0.00           O  
ATOM    655  CB  SER A  96      13.976  -3.137 -28.598  1.00  0.00           C  
ATOM    656  CEN SER A  96      13.913  -2.786 -29.009  1.00  0.00           X  
ATOM    657  H   SER A  96      15.672  -4.837 -29.476  1.00  0.00           H  
ATOM    658  N   ALA A  97      12.335  -5.392 -26.758  1.00  0.00           N  
ATOM    659  CA  ALA A  97      11.094  -6.181 -26.628  1.00  0.00           C  
ATOM    660  C   ALA A  97      10.283  -5.784 -25.365  1.00  0.00           C  
ATOM    661  O   ALA A  97      10.393  -6.446 -24.331  1.00  0.00           O  
ATOM    662  CB  ALA A  97      11.422  -7.666 -26.605  1.00  0.00           C  
ATOM    663  CEN ALA A  97      11.421  -7.665 -26.604  1.00  0.00           X  
ATOM    664  H   ALA A  97      12.475  -4.653 -26.086  1.00  0.00           H  
ATOM    665  N   PRO A  98       9.425  -4.751 -25.430  1.00  0.00           N  
ATOM    666  CA  PRO A  98       8.614  -4.298 -24.301  1.00  0.00           C  
ATOM    667  C   PRO A  98       7.535  -5.339 -23.944  1.00  0.00           C  
ATOM    668  O   PRO A  98       7.094  -6.114 -24.788  1.00  0.00           O  
ATOM    669  CB  PRO A  98       8.008  -2.970 -24.786  1.00  0.00           C  
ATOM    670  CEN PRO A  98       8.861  -3.356 -26.305  1.00  0.00           X  
ATOM    671  N   GLY A  99       7.094  -5.343 -22.686  1.00  0.00           N  
ATOM    672  CA  GLY A  99       6.062  -6.258 -22.197  1.00  0.00           C  
ATOM    673  C   GLY A  99       4.818  -5.484 -21.759  1.00  0.00           C  
ATOM    674  O   GLY A  99       4.941  -4.392 -21.210  1.00  0.00           O  
ATOM    675  CEN GLY A  99       6.062  -6.259 -22.197  1.00  0.00           X  
ATOM    676  H   GLY A  99       7.397  -4.603 -22.069  1.00  0.00           H  
ATOM    677  N   SER A 100       3.629  -6.042 -21.981  1.00  0.00           N  
ATOM    678  CA  SER A 100       2.353  -5.412 -21.620  1.00  0.00           C  
ATOM    679  C   SER A 100       1.729  -6.114 -20.407  1.00  0.00           C  
ATOM    680  O   SER A 100       1.841  -7.336 -20.302  1.00  0.00           O  
ATOM    681  CB  SER A 100       1.400  -5.439 -22.798  1.00  0.00           C  
ATOM    682  CEN SER A 100       1.153  -5.620 -23.248  1.00  0.00           X  
ATOM    683  H   SER A 100       3.599  -6.972 -22.370  1.00  0.00           H  
ATOM    684  N   PRO A 101       0.992  -5.413 -19.528  1.00  0.00           N  
ATOM    685  CA  PRO A 101       0.330  -6.045 -18.401  1.00  0.00           C  
ATOM    686  C   PRO A 101      -0.835  -6.916 -18.898  1.00  0.00           C  
ATOM    687  O   PRO A 101      -1.536  -6.582 -19.851  1.00  0.00           O  
ATOM    688  CB  PRO A 101      -0.143  -4.867 -17.532  1.00  0.00           C  
ATOM    689  CEN PRO A 101       0.554  -3.871 -18.839  1.00  0.00           X  
ATOM    690  N   ALA A 102      -1.035  -8.041 -18.221  1.00  0.00           N  
ATOM    691  CA  ALA A 102      -2.140  -8.952 -18.472  1.00  0.00           C  
ATOM    692  C   ALA A 102      -3.454  -8.284 -18.030  1.00  0.00           C  
ATOM    693  O   ALA A 102      -3.485  -7.576 -17.025  1.00  0.00           O  
ATOM    694  CB  ALA A 102      -1.922 -10.275 -17.752  1.00  0.00           C  
ATOM    695  CEN ALA A 102      -1.923 -10.274 -17.752  1.00  0.00           X  
ATOM    696  H   ALA A 102      -0.534  -8.161 -17.352  1.00  0.00           H  
ATOM    697  N   GLY A 103      -4.535  -8.503 -18.779  1.00  0.00           N  
ATOM    698  CA  GLY A 103      -5.878  -8.021 -18.462  1.00  0.00           C  
ATOM    699  C   GLY A 103      -6.910  -8.962 -19.070  1.00  0.00           C  
ATOM    700  O   GLY A 103      -6.789  -9.352 -20.227  1.00  0.00           O  
ATOM    701  CEN GLY A 103      -5.879  -8.020 -18.462  1.00  0.00           X  
ATOM    702  H   GLY A 103      -4.445  -9.098 -19.588  1.00  0.00           H  
ATOM    703  N   SER A 104      -7.875  -9.376 -18.254  1.00  0.00           N  
ATOM    704  CA  SER A 104      -8.982 -10.271 -18.595  1.00  0.00           C  
ATOM    705  C   SER A 104     -10.063  -9.619 -19.480  1.00  0.00           C  
ATOM    706  O   SER A 104     -10.467  -8.491 -19.203  1.00  0.00           O  
ATOM    707  CB  SER A 104      -9.607 -10.796 -17.317  1.00  0.00           C  
ATOM    708  CEN SER A 104      -9.788 -10.800 -16.804  1.00  0.00           X  
ATOM    709  H   SER A 104      -7.799  -9.127 -17.279  1.00  0.00           H  
ATOM    710  N   PRO A 105     -10.599 -10.340 -20.485  1.00  0.00           N  
ATOM    711  CA  PRO A 105     -11.697  -9.869 -21.322  1.00  0.00           C  
ATOM    712  C   PRO A 105     -13.006  -9.817 -20.522  1.00  0.00           C  
ATOM    713  O   PRO A 105     -13.312 -10.725 -19.751  1.00  0.00           O  
ATOM    714  CB  PRO A 105     -11.756 -10.887 -22.472  1.00  0.00           C  
ATOM    715  CEN PRO A 105     -10.435 -11.687 -21.578  1.00  0.00           X  
ATOM    716  N   THR A 106     -13.807  -8.770 -20.715  1.00  0.00           N  
ATOM    717  CA  THR A 106     -15.122  -8.654 -20.076  1.00  0.00           C  
ATOM    718  C   THR A 106     -16.182  -8.486 -21.159  1.00  0.00           C  
ATOM    719  O   THR A 106     -16.042  -7.644 -22.042  1.00  0.00           O  
ATOM    720  CB  THR A 106     -15.194  -7.468 -19.096  1.00  0.00           C  
ATOM    721  CEN THR A 106     -15.014  -7.186 -18.617  1.00  0.00           X  
ATOM    722  H   THR A 106     -13.563  -8.079 -21.407  1.00  0.00           H  
ATOM    723  N   SER A 107     -17.234  -9.307 -21.086  1.00  0.00           N  
ATOM    724  CA  SER A 107     -18.360  -9.293 -22.024  1.00  0.00           C  
ATOM    725  C   SER A 107     -19.135  -7.984 -21.897  1.00  0.00           C  
ATOM    726  O   SER A 107     -19.300  -7.488 -20.785  1.00  0.00           O  
ATOM    727  CB  SER A 107     -19.273 -10.479 -21.776  1.00  0.00           C  
ATOM    728  CEN SER A 107     -19.541 -10.865 -21.503  1.00  0.00           X  
ATOM    729  H   SER A 107     -17.355  -9.853 -20.244  1.00  0.00           H  
ATOM    730  N   THR A 108     -19.655  -7.482 -23.014  1.00  0.00           N  
ATOM    731  CA  THR A 108     -20.500  -6.283 -23.052  1.00  0.00           C  
ATOM    732  C   THR A 108     -21.492  -6.426 -24.206  1.00  0.00           C  
ATOM    733  O   THR A 108     -21.311  -7.249 -25.100  1.00  0.00           O  
ATOM    734  CB  THR A 108     -19.679  -4.993 -23.231  1.00  0.00           C  
ATOM    735  CEN THR A 108     -19.272  -4.614 -23.052  1.00  0.00           X  
ATOM    736  H   THR A 108     -19.672  -8.056 -23.847  1.00  0.00           H  
ATOM    737  N   GLU A 109     -22.568  -5.668 -24.071  1.00  0.00           N  
ATOM    738  CA  GLU A 109     -23.686  -5.458 -24.978  1.00  0.00           C  
ATOM    739  C   GLU A 109     -23.541  -4.365 -26.050  1.00  0.00           C  
ATOM    740  O   GLU A 109     -22.972  -3.292 -25.855  1.00  0.00           O  
ATOM    741  CB  GLU A 109     -24.934  -5.164 -24.144  1.00  0.00           C  
ATOM    742  CEN GLU A 109     -26.360  -5.700 -23.380  1.00  0.00           X  
ATOM    743  H   GLU A 109     -22.765  -5.357 -23.130  1.00  0.00           H  
ATOM    744  N   GLU A 110     -24.112  -4.722 -27.198  1.00  0.00           N  
ATOM    745  CA  GLU A 110     -24.277  -4.012 -28.458  1.00  0.00           C  
ATOM    746  C   GLU A 110     -25.394  -2.952 -28.463  1.00  0.00           C  
ATOM    747  O   GLU A 110     -26.529  -3.193 -28.050  1.00  0.00           O  
ATOM    748  CB  GLU A 110     -24.531  -5.026 -29.576  1.00  0.00           C  
ATOM    749  CEN GLU A 110     -23.951  -5.984 -30.860  1.00  0.00           X  
ATOM    750  H   GLU A 110     -24.610  -5.597 -27.169  1.00  0.00           H  
ATOM    751  N   GLY A 111     -25.086  -1.789 -29.045  1.00  0.00           N  
ATOM    752  CA  GLY A 111     -26.014  -0.676 -29.236  1.00  0.00           C  
ATOM    753  C   GLY A 111     -25.379   0.430 -30.081  1.00  0.00           C  
ATOM    754  O   GLY A 111     -24.802   1.365 -29.547  1.00  0.00           O  
ATOM    755  CEN GLY A 111     -26.014  -0.676 -29.236  1.00  0.00           X  
ATOM    756  H   GLY A 111     -24.161  -1.686 -29.437  1.00  0.00           H  
ATOM    757  N   THR A 112     -25.474   0.260 -31.399  1.00  0.00           N  
ATOM    758  CA  THR A 112     -25.159   1.173 -32.513  1.00  0.00           C  
ATOM    759  C   THR A 112     -24.606   2.584 -32.227  1.00  0.00           C  
ATOM    760  O   THR A 112     -25.291   3.595 -32.378  1.00  0.00           O  
ATOM    761  CB  THR A 112     -26.418   1.356 -33.380  1.00  0.00           C  
ATOM    762  CEN THR A 112     -26.857   1.141 -33.701  1.00  0.00           X  
ATOM    763  H   THR A 112     -26.149  -0.445 -31.665  1.00  0.00           H  
ATOM    764  N   SER A 113     -23.283   2.639 -32.013  1.00  0.00           N  
ATOM    765  CA  SER A 113     -22.500   3.854 -31.730  1.00  0.00           C  
ATOM    766  C   SER A 113     -22.320   4.736 -32.964  1.00  0.00           C  
ATOM    767  O   SER A 113     -22.246   4.233 -34.085  1.00  0.00           O  
ATOM    768  CB  SER A 113     -21.145   3.474 -31.165  1.00  0.00           C  
ATOM    769  CEN SER A 113     -20.687   3.190 -31.090  1.00  0.00           X  
ATOM    770  H   SER A 113     -22.754   1.794 -32.157  1.00  0.00           H  
ATOM    771  N   THR A 114     -22.122   6.036 -32.751  1.00  0.00           N  
ATOM    772  CA  THR A 114     -21.821   6.985 -33.830  1.00  0.00           C  
ATOM    773  C   THR A 114     -20.661   7.860 -33.364  1.00  0.00           C  
ATOM    774  O   THR A 114     -20.646   8.321 -32.225  1.00  0.00           O  
ATOM    775  CB  THR A 114     -23.028   7.867 -34.197  1.00  0.00           C  
ATOM    776  CEN THR A 114     -23.575   7.935 -34.393  1.00  0.00           X  
ATOM    777  H   THR A 114     -21.907   6.338 -31.810  1.00  0.00           H  
ATOM    778  N   GLU A 115     -19.668   8.021 -34.229  1.00  0.00           N  
ATOM    779  CA  GLU A 115     -18.452   8.802 -34.016  1.00  0.00           C  
ATOM    780  C   GLU A 115     -18.707  10.279 -34.389  1.00  0.00           C  
ATOM    781  O   GLU A 115     -19.265  10.538 -35.458  1.00  0.00           O  
ATOM    782  CB  GLU A 115     -17.292   8.230 -34.834  1.00  0.00           C  
ATOM    783  CEN GLU A 115     -15.882   7.278 -34.933  1.00  0.00           X  
ATOM    784  H   GLU A 115     -19.789   7.659 -35.166  1.00  0.00           H  
ATOM    785  N   PRO A 116     -18.349  11.261 -33.546  1.00  0.00           N  
ATOM    786  CA  PRO A 116     -18.462  12.668 -33.904  1.00  0.00           C  
ATOM    787  C   PRO A 116     -17.292  13.085 -34.808  1.00  0.00           C  
ATOM    788  O   PRO A 116     -16.159  12.640 -34.642  1.00  0.00           O  
ATOM    789  CB  PRO A 116     -18.452  13.402 -32.552  1.00  0.00           C  
ATOM    790  CEN PRO A 116     -18.238  11.763 -31.880  1.00  0.00           X  
ATOM    791  N   SER A 117     -17.606  13.951 -35.770  1.00  0.00           N  
ATOM    792  CA  SER A 117     -16.680  14.613 -36.686  1.00  0.00           C  
ATOM    793  C   SER A 117     -15.582  15.450 -36.015  1.00  0.00           C  
ATOM    794  O   SER A 117     -15.829  16.276 -35.137  1.00  0.00           O  
ATOM    795  CB  SER A 117     -17.474  15.487 -37.637  1.00  0.00           C  
ATOM    796  CEN SER A 117     -17.862  15.826 -37.812  1.00  0.00           X  
ATOM    797  H   SER A 117     -18.585  14.100 -35.955  1.00  0.00           H  
ATOM    798  N   GLU A 118     -14.371  15.255 -36.528  1.00  0.00           N  
ATOM    799  CA  GLU A 118     -13.111  15.894 -36.162  1.00  0.00           C  
ATOM    800  C   GLU A 118     -12.980  17.332 -36.705  1.00  0.00           C  
ATOM    801  O   GLU A 118     -13.302  17.618 -37.860  1.00  0.00           O  
ATOM    802  CB  GLU A 118     -11.939  15.043 -36.657  1.00  0.00           C  
ATOM    803  CEN GLU A 118     -10.733  13.877 -36.361  1.00  0.00           X  
ATOM    804  H   GLU A 118     -14.300  14.569 -37.267  1.00  0.00           H  
ATOM    805  N   GLY A 119     -12.426  18.233 -35.891  1.00  0.00           N  
ATOM    806  CA  GLY A 119     -12.137  19.622 -36.252  1.00  0.00           C  
ATOM    807  C   GLY A 119     -10.849  20.085 -35.576  1.00  0.00           C  
ATOM    808  O   GLY A 119     -10.869  20.547 -34.441  1.00  0.00           O  
ATOM    809  CEN GLY A 119     -12.137  19.623 -36.252  1.00  0.00           X  
ATOM    810  H   GLY A 119     -12.121  17.920 -34.979  1.00  0.00           H  
ATOM    811  N   SER A 120      -9.722  19.934 -36.271  1.00  0.00           N  
ATOM    812  CA  SER A 120      -8.376  20.263 -35.783  1.00  0.00           C  
ATOM    813  C   SER A 120      -8.178  21.774 -35.660  1.00  0.00           C  
ATOM    814  O   SER A 120      -8.663  22.505 -36.520  1.00  0.00           O  
ATOM    815  CB  SER A 120      -7.327  19.672 -36.705  1.00  0.00           C  
ATOM    816  CEN SER A 120      -7.092  19.506 -37.166  1.00  0.00           X  
ATOM    817  H   SER A 120      -9.812  19.669 -37.242  1.00  0.00           H  
ATOM    818  N   ALA A 121      -7.384  22.232 -34.684  1.00  0.00           N  
ATOM    819  CA  ALA A 121      -7.033  23.650 -34.517  1.00  0.00           C  
ATOM    820  C   ALA A 121      -5.919  23.835 -33.461  1.00  0.00           C  
ATOM    821  O   ALA A 121      -6.114  24.550 -32.477  1.00  0.00           O  
ATOM    822  CB  ALA A 121      -8.267  24.455 -34.139  1.00  0.00           C  
ATOM    823  CEN ALA A 121      -8.266  24.455 -34.139  1.00  0.00           X  
ATOM    824  H   ALA A 121      -6.836  21.557 -34.174  1.00  0.00           H  
ATOM    825  N   PRO A 122      -4.735  23.226 -33.647  1.00  0.00           N  
ATOM    826  CA  PRO A 122      -3.648  23.274 -32.676  1.00  0.00           C  
ATOM    827  C   PRO A 122      -3.114  24.702 -32.493  1.00  0.00           C  
ATOM    828  O   PRO A 122      -3.162  25.514 -33.416  1.00  0.00           O  
ATOM    829  CB  PRO A 122      -2.587  22.329 -33.265  1.00  0.00           C  
ATOM    830  CEN PRO A 122      -3.743  22.183 -34.617  1.00  0.00           X  
ATOM    831  N   GLY A 123      -2.504  24.968 -31.335  1.00  0.00           N  
ATOM    832  CA  GLY A 123      -1.841  26.246 -31.083  1.00  0.00           C  
ATOM    833  C   GLY A 123      -2.361  27.038 -29.890  1.00  0.00           C  
ATOM    834  O   GLY A 123      -3.475  27.542 -29.925  1.00  0.00           O  
ATOM    835  CEN GLY A 123      -1.841  26.246 -31.083  1.00  0.00           X  
ATOM    836  H   GLY A 123      -2.289  24.194 -30.725  1.00  0.00           H  
ATOM    837  N   THR A 124      -1.487  27.288 -28.918  1.00  0.00           N  
ATOM    838  CA  THR A 124      -1.823  28.083 -27.731  1.00  0.00           C  
ATOM    839  C   THR A 124      -0.621  28.970 -27.401  1.00  0.00           C  
ATOM    840  O   THR A 124       0.518  28.524 -27.354  1.00  0.00           O  
ATOM    841  CB  THR A 124      -2.175  27.205 -26.515  1.00  0.00           C  
ATOM    842  CEN THR A 124      -2.506  26.803 -26.250  1.00  0.00           X  
ATOM    843  H   THR A 124      -0.498  27.210 -29.120  1.00  0.00           H  
ATOM    844  N   SER A 125      -0.880  30.269 -27.246  1.00  0.00           N  
ATOM    845  CA  SER A 125       0.119  31.287 -26.939  1.00  0.00           C  
ATOM    846  C   SER A 125      -0.585  32.320 -26.068  1.00  0.00           C  
ATOM    847  O   SER A 125      -1.767  32.575 -26.277  1.00  0.00           O  
ATOM    848  CB  SER A 125       0.686  31.910 -28.199  1.00  0.00           C  
ATOM    849  CEN SER A 125       0.704  32.096 -28.710  1.00  0.00           X  
ATOM    850  H   SER A 125      -1.847  30.550 -27.154  1.00  0.00           H  
ATOM    851  N   THR A 126       0.107  32.870 -25.069  1.00  0.00           N  
ATOM    852  CA  THR A 126      -0.424  33.950 -24.229  1.00  0.00           C  
ATOM    853  C   THR A 126       0.538  35.125 -24.306  1.00  0.00           C  
ATOM    854  O   THR A 126       1.755  34.958 -24.279  1.00  0.00           O  
ATOM    855  CB  THR A 126      -0.605  33.524 -22.761  1.00  0.00           C  
ATOM    856  CEN THR A 126      -0.847  33.186 -22.350  1.00  0.00           X  
ATOM    857  H   THR A 126       1.076  32.608 -24.937  1.00  0.00           H  
ATOM    858  N   GLU A 127      -0.044  36.306 -24.470  1.00  0.00           N  
ATOM    859  CA  GLU A 127       0.608  37.604 -24.613  1.00  0.00           C  
ATOM    860  C   GLU A 127       1.057  38.151 -23.236  1.00  0.00           C  
ATOM    861  O   GLU A 127       0.223  38.265 -22.331  1.00  0.00           O  
ATOM    862  CB  GLU A 127      -0.332  38.595 -25.303  1.00  0.00           C  
ATOM    863  CEN GLU A 127      -0.846  39.407 -26.710  1.00  0.00           X  
ATOM    864  H   GLU A 127      -1.055  36.332 -24.454  1.00  0.00           H  
ATOM    865  N   PRO A 128       2.347  38.481 -23.035  1.00  0.00           N  
ATOM    866  CA  PRO A 128       2.846  39.062 -21.789  1.00  0.00           C  
ATOM    867  C   PRO A 128       2.213  40.437 -21.518  1.00  0.00           C  
ATOM    868  O   PRO A 128       2.112  41.276 -22.411  1.00  0.00           O  
ATOM    869  CB  PRO A 128       4.365  39.155 -22.006  1.00  0.00           C  
ATOM    870  CEN PRO A 128       3.980  38.519 -23.628  1.00  0.00           X  
ATOM    871  N   SER A 129       1.810  40.690 -20.269  1.00  0.00           N  
ATOM    872  CA  SER A 129       1.261  41.979 -19.839  1.00  0.00           C  
ATOM    873  C   SER A 129       2.239  42.770 -18.954  1.00  0.00           C  
ATOM    874  O   SER A 129       3.077  42.203 -18.258  1.00  0.00           O  
ATOM    875  CB  SER A 129      -0.046  41.757 -19.103  1.00  0.00           C  
ATOM    876  CEN SER A 129      -0.413  41.518 -18.780  1.00  0.00           X  
ATOM    877  H   SER A 129       1.848  39.943 -19.591  1.00  0.00           H  
ATOM    878  N   GLU A 130       2.056  44.089 -18.986  1.00  0.00           N  
ATOM    879  CA  GLU A 130       2.667  45.104 -18.113  1.00  0.00           C  
ATOM    880  C   GLU A 130       4.124  44.919 -17.630  1.00  0.00           C  
ATOM    881  O   GLU A 130       4.433  44.258 -16.644  1.00  0.00           O  
ATOM    882  CB  GLU A 130       1.774  45.263 -16.881  1.00  0.00           C  
ATOM    883  CEN GLU A 130       0.517  46.072 -16.063  1.00  0.00           X  
ATOM    884  H   GLU A 130       1.140  44.352 -19.324  1.00  0.00           H  
ATOM    885  N   GLY A 131       5.017  45.688 -18.266  1.00  0.00           N  
ATOM    886  CA  GLY A 131       6.316  45.980 -17.649  1.00  0.00           C  
ATOM    887  C   GLY A 131       7.237  44.791 -17.357  1.00  0.00           C  
ATOM    888  O   GLY A 131       8.006  44.790 -16.401  1.00  0.00           O  
ATOM    889  CEN GLY A 131       6.317  45.980 -17.648  1.00  0.00           X  
ATOM    890  H   GLY A 131       4.603  46.497 -18.706  1.00  0.00           H  
ATOM    891  N   SER A 132       7.233  43.829 -18.275  1.00  0.00           N  
ATOM    892  CA  SER A 132       8.007  42.587 -18.226  1.00  0.00           C  
ATOM    893  C   SER A 132       9.487  42.792 -18.576  1.00  0.00           C  
ATOM    894  O   SER A 132       9.798  43.477 -19.548  1.00  0.00           O  
ATOM    895  CB  SER A 132       7.389  41.565 -19.160  1.00  0.00           C  
ATOM    896  CEN SER A 132       7.136  41.364 -19.598  1.00  0.00           X  
ATOM    897  H   SER A 132       6.686  43.983 -19.110  1.00  0.00           H  
ATOM    898  N   ALA A 133      10.393  42.111 -17.869  1.00  0.00           N  
ATOM    899  CA  ALA A 133      11.828  42.145 -18.168  1.00  0.00           C  
ATOM    900  C   ALA A 133      12.514  40.802 -17.845  1.00  0.00           C  
ATOM    901  O   ALA A 133      12.479  40.353 -16.701  1.00  0.00           O  
ATOM    902  CB  ALA A 133      12.494  43.281 -17.404  1.00  0.00           C  
ATOM    903  CEN ALA A 133      12.494  43.280 -17.404  1.00  0.00           X  
ATOM    904  H   ALA A 133      10.068  41.428 -17.200  1.00  0.00           H  
ATOM    905  N   PRO A 134      13.210  40.179 -18.811  1.00  0.00           N  
ATOM    906  CA  PRO A 134      13.778  38.853 -18.627  1.00  0.00           C  
ATOM    907  C   PRO A 134      15.179  38.999 -18.027  1.00  0.00           C  
ATOM    908  O   PRO A 134      16.164  38.475 -18.543  1.00  0.00           O  
ATOM    909  CB  PRO A 134      13.796  38.238 -20.037  1.00  0.00           C  
ATOM    910  CEN PRO A 134      13.121  39.816 -20.526  1.00  0.00           X  
ATOM    911  N   GLY A 135      15.273  39.746 -16.930  1.00  0.00           N  
ATOM    912  CA  GLY A 135      16.528  39.945 -16.222  1.00  0.00           C  
ATOM    913  C   GLY A 135      16.828  38.714 -15.380  1.00  0.00           C  
ATOM    914  O   GLY A 135      15.897  38.098 -14.872  1.00  0.00           O  
ATOM    915  CEN GLY A 135      16.529  39.945 -16.222  1.00  0.00           X  
ATOM    916  H   GLY A 135      14.420  39.963 -16.431  1.00  0.00           H  
ATOM    917  N   THR A 136      18.101  38.377 -15.194  1.00  0.00           N  
ATOM    918  CA  THR A 136      18.501  37.250 -14.340  1.00  0.00           C  
ATOM    919  C   THR A 136      19.775  37.619 -13.601  1.00  0.00           C  
ATOM    920  O   THR A 136      20.773  38.013 -14.203  1.00  0.00           O  
ATOM    921  CB  THR A 136      18.732  35.957 -15.145  1.00  0.00           C  
ATOM    922  CEN THR A 136      18.544  35.531 -15.497  1.00  0.00           X  
ATOM    923  H   THR A 136      18.826  39.015 -15.491  1.00  0.00           H  
ATOM    924  N   SER A 137      19.680  37.529 -12.281  1.00  0.00           N  
ATOM    925  CA  SER A 137      20.715  37.813 -11.296  1.00  0.00           C  
ATOM    926  C   SER A 137      21.356  36.530 -10.758  1.00  0.00           C  
ATOM    927  O   SER A 137      20.702  35.498 -10.660  1.00  0.00           O  
ATOM    928  CB  SER A 137      20.131  38.629 -10.159  1.00  0.00           C  
ATOM    929  CEN SER A 137      19.769  38.805  -9.794  1.00  0.00           X  
ATOM    930  H   SER A 137      18.822  37.153 -11.903  1.00  0.00           H  
ATOM    931  N   GLU A 138      22.608  36.684 -10.309  1.00  0.00           N  
ATOM    932  CA  GLU A 138      23.440  35.714  -9.564  1.00  0.00           C  
ATOM    933  C   GLU A 138      24.004  34.501 -10.323  1.00  0.00           C  
ATOM    934  O   GLU A 138      23.909  33.343  -9.932  1.00  0.00           O  
ATOM    935  CB  GLU A 138      22.634  35.196  -8.371  1.00  0.00           C  
ATOM    936  CEN GLU A 138      22.226  35.275  -6.719  1.00  0.00           X  
ATOM    937  H   GLU A 138      22.958  37.630 -10.322  1.00  0.00           H  
ATOM    938  N   SER A 139      24.678  34.826 -11.427  1.00  0.00           N  
ATOM    939  CA  SER A 139      25.364  33.875 -12.316  1.00  0.00           C  
ATOM    940  C   SER A 139      26.777  33.395 -11.934  1.00  0.00           C  
ATOM    941  O   SER A 139      27.740  34.157 -11.998  1.00  0.00           O  
ATOM    942  CB  SER A 139      25.421  34.491 -13.701  1.00  0.00           C  
ATOM    943  CEN SER A 139      25.474  34.871 -14.086  1.00  0.00           X  
ATOM    944  H   SER A 139      25.263  35.638 -11.301  1.00  0.00           H  
ATOM    945  N   ALA A 140      26.937  32.081 -11.752  1.00  0.00           N  
ATOM    946  CA  ALA A 140      28.222  31.474 -11.409  1.00  0.00           C  
ATOM    947  C   ALA A 140      28.283  30.044 -11.970  1.00  0.00           C  
ATOM    948  O   ALA A 140      27.271  29.386 -12.193  1.00  0.00           O  
ATOM    949  CB  ALA A 140      28.434  31.479  -9.902  1.00  0.00           C  
ATOM    950  CEN ALA A 140      28.434  31.479  -9.903  1.00  0.00           X  
ATOM    951  H   ALA A 140      26.224  31.459 -12.100  1.00  0.00           H  
ATOM    952  N   THR A 141      29.510  29.645 -12.276  1.00  0.00           N  
ATOM    953  CA  THR A 141      30.026  28.361 -12.773  1.00  0.00           C  
ATOM    954  C   THR A 141      30.746  27.475 -11.739  1.00  0.00           C  
ATOM    955  O   THR A 141      31.476  27.990 -10.896  1.00  0.00           O  
ATOM    956  CB  THR A 141      30.994  28.600 -13.947  1.00  0.00           C  
ATOM    957  CEN THR A 141      31.117  28.815 -14.476  1.00  0.00           X  
ATOM    958  H   THR A 141      30.223  30.356 -12.219  1.00  0.00           H  
ATOM    959  N   PRO A 142      30.567  26.137 -11.823  1.00  0.00           N  
ATOM    960  CA  PRO A 142      31.215  25.151 -10.957  1.00  0.00           C  
ATOM    961  C   PRO A 142      32.751  25.216 -11.013  1.00  0.00           C  
ATOM    962  O   PRO A 142      33.338  25.483 -12.060  1.00  0.00           O  
ATOM    963  CB  PRO A 142      30.680  23.807 -11.479  1.00  0.00           C  
ATOM    964  CEN PRO A 142      29.872  24.823 -12.704  1.00  0.00           X  
ATOM    965  N   GLU A 143      33.396  24.886  -9.895  1.00  0.00           N  
ATOM    966  CA  GLU A 143      34.856  24.787  -9.791  1.00  0.00           C  
ATOM    967  C   GLU A 143      35.370  23.653 -10.682  1.00  0.00           C  
ATOM    968  O   GLU A 143      34.716  22.629 -10.898  1.00  0.00           O  
ATOM    969  CB  GLU A 143      35.284  24.561  -8.340  1.00  0.00           C  
ATOM    970  CEN GLU A 143      35.881  25.170  -6.864  1.00  0.00           X  
ATOM    971  H   GLU A 143      32.864  24.520  -9.119  1.00  0.00           H  
ATOM    972  N   SER A 144      36.547  23.901 -11.245  1.00  0.00           N  
ATOM    973  CA  SER A 144      37.312  23.011 -12.105  1.00  0.00           C  
ATOM    974  C   SER A 144      38.199  22.068 -11.295  1.00  0.00           C  
ATOM    975  O   SER A 144      38.957  22.508 -10.435  1.00  0.00           O  
ATOM    976  CB  SER A 144      38.151  23.825 -13.071  1.00  0.00           C  
ATOM    977  CEN SER A 144      38.460  24.232 -13.257  1.00  0.00           X  
ATOM    978  H   SER A 144      36.965  24.797 -11.020  1.00  0.00           H  
ATOM    979  N   GLY A 145      38.189  20.781 -11.637  1.00  0.00           N  
ATOM    980  CA  GLY A 145      39.047  19.777 -11.013  1.00  0.00           C  
ATOM    981  C   GLY A 145      39.315  18.639 -12.000  1.00  0.00           C  
ATOM    982  O   GLY A 145      38.441  18.364 -12.824  1.00  0.00           O  
ATOM    983  CEN GLY A 145      39.047  19.776 -11.013  1.00  0.00           X  
ATOM    984  H   GLY A 145      37.625  20.491 -12.425  1.00  0.00           H  
ATOM    985  N   PRO A 146      40.481  17.966 -11.956  1.00  0.00           N  
ATOM    986  CA  PRO A 146      40.802  16.888 -12.883  1.00  0.00           C  
ATOM    987  C   PRO A 146      40.095  15.611 -12.405  1.00  0.00           C  
ATOM    988  O   PRO A 146      40.665  14.790 -11.688  1.00  0.00           O  
ATOM    989  CB  PRO A 146      42.335  16.774 -12.836  1.00  0.00           C  
ATOM    990  CEN PRO A 146      42.204  18.085 -11.632  1.00  0.00           X  
ATOM    991  N   GLY A 147      38.814  15.488 -12.744  1.00  0.00           N  
ATOM    992  CA  GLY A 147      37.972  14.364 -12.349  1.00  0.00           C  
ATOM    993  C   GLY A 147      38.314  13.134 -13.184  1.00  0.00           C  
ATOM    994  O   GLY A 147      38.778  13.259 -14.314  1.00  0.00           O  
ATOM    995  CEN GLY A 147      37.972  14.364 -12.349  1.00  0.00           X  
ATOM    996  H   GLY A 147      38.443  16.139 -13.422  1.00  0.00           H  
ATOM    997  N   SER A 148      38.113  11.963 -12.591  1.00  0.00           N  
ATOM    998  CA  SER A 148      38.323  10.624 -13.139  1.00  0.00           C  
ATOM    999  C   SER A 148      37.182  10.067 -14.007  1.00  0.00           C  
ATOM   1000  O   SER A 148      36.005  10.317 -13.754  1.00  0.00           O  
ATOM   1001  CB  SER A 148      38.594   9.671 -11.992  1.00  0.00           C  
ATOM   1002  CEN SER A 148      38.555   9.445 -11.498  1.00  0.00           X  
ATOM   1003  H   SER A 148      37.870  11.977 -11.612  1.00  0.00           H  
ATOM   1004  N   GLU A 149      37.546   9.212 -14.962  1.00  0.00           N  
ATOM   1005  CA  GLU A 149      36.621   8.462 -15.826  1.00  0.00           C  
ATOM   1006  C   GLU A 149      36.363   7.051 -15.233  1.00  0.00           C  
ATOM   1007  O   GLU A 149      36.933   6.743 -14.182  1.00  0.00           O  
ATOM   1008  CB  GLU A 149      37.178   8.356 -17.247  1.00  0.00           C  
ATOM   1009  CEN GLU A 149      37.219   8.899 -18.861  1.00  0.00           X  
ATOM   1010  H   GLU A 149      38.499   8.871 -14.943  1.00  0.00           H  
ATOM   1011  N   PRO A 150      35.559   6.161 -15.854  1.00  0.00           N  
ATOM   1012  CA  PRO A 150      34.774   6.353 -17.067  1.00  0.00           C  
ATOM   1013  C   PRO A 150      33.261   6.395 -16.817  1.00  0.00           C  
ATOM   1014  O   PRO A 150      32.755   6.078 -15.740  1.00  0.00           O  
ATOM   1015  CB  PRO A 150      35.174   5.154 -17.943  1.00  0.00           C  
ATOM   1016  CEN PRO A 150      36.131   4.675 -16.514  1.00  0.00           X  
ATOM   1017  N   ALA A 151      32.524   6.674 -17.888  1.00  0.00           N  
ATOM   1018  CA  ALA A 151      31.075   6.707 -17.848  1.00  0.00           C  
ATOM   1019  C   ALA A 151      30.564   5.268 -17.674  1.00  0.00           C  
ATOM   1020  O   ALA A 151      29.832   4.748 -18.516  1.00  0.00           O  
ATOM   1021  CB  ALA A 151      30.512   7.353 -19.105  1.00  0.00           C  
ATOM   1022  CEN ALA A 151      30.512   7.352 -19.104  1.00  0.00           X  
ATOM   1023  H   ALA A 151      32.959   6.621 -18.799  1.00  0.00           H  
ATOM   1024  N   THR A 152      30.898   4.608 -16.566  1.00  0.00           N  
ATOM   1025  CA  THR A 152      30.450   3.225 -16.392  1.00  0.00           C  
ATOM   1026  C   THR A 152      28.964   3.307 -16.077  1.00  0.00           C  
ATOM   1027  O   THR A 152      28.550   3.310 -14.919  1.00  0.00           O  
ATOM   1028  CB  THR A 152      31.195   2.485 -15.266  1.00  0.00           C  
ATOM   1029  CEN THR A 152      31.683   2.268 -15.029  1.00  0.00           X  
ATOM   1030  H   THR A 152      31.223   5.121 -15.758  1.00  0.00           H  
ATOM   1031  N   SER A 153      28.188   3.491 -17.150  1.00  0.00           N  
ATOM   1032  CA  SER A 153      26.740   3.544 -17.163  1.00  0.00           C  
ATOM   1033  C   SER A 153      26.235   2.205 -16.662  1.00  0.00           C  
ATOM   1034  O   SER A 153      26.844   1.167 -16.936  1.00  0.00           O  
ATOM   1035  CB  SER A 153      26.214   3.848 -18.552  1.00  0.00           C  
ATOM   1036  CEN SER A 153      26.187   3.852 -19.096  1.00  0.00           X  
ATOM   1037  H   SER A 153      28.653   3.451 -18.045  1.00  0.00           H  
ATOM   1038  N   GLY A 154      25.153   2.240 -15.888  1.00  0.00           N  
ATOM   1039  CA  GLY A 154      24.543   1.048 -15.352  1.00  0.00           C  
ATOM   1040  C   GLY A 154      23.619   0.474 -16.417  1.00  0.00           C  
ATOM   1041  O   GLY A 154      23.199   1.171 -17.330  1.00  0.00           O  
ATOM   1042  CEN GLY A 154      24.543   1.047 -15.352  1.00  0.00           X  
ATOM   1043  H   GLY A 154      24.641   3.110 -15.808  1.00  0.00           H  
ATOM   1044  N   SER A 155      23.298  -0.810 -16.300  1.00  0.00           N  
ATOM   1045  CA  SER A 155      22.505  -1.454 -17.338  1.00  0.00           C  
ATOM   1046  C   SER A 155      21.100  -1.553 -16.762  1.00  0.00           C  
ATOM   1047  O   SER A 155      20.554  -2.648 -16.606  1.00  0.00           O  
ATOM   1048  CB  SER A 155      23.061  -2.815 -17.710  1.00  0.00           C  
ATOM   1049  CEN SER A 155      23.309  -3.296 -17.652  1.00  0.00           X  
ATOM   1050  H   SER A 155      23.333  -1.230 -15.383  1.00  0.00           H  
ATOM   1051  N   GLU A 156      20.558  -0.410 -16.345  1.00  0.00           N  
ATOM   1052  CA  GLU A 156      19.256  -0.336 -15.708  1.00  0.00           C  
ATOM   1053  C   GLU A 156      18.316  -1.034 -16.677  1.00  0.00           C  
ATOM   1054  O   GLU A 156      18.609  -1.096 -17.867  1.00  0.00           O  
ATOM   1055  CB  GLU A 156      18.823   1.106 -15.436  1.00  0.00           C  
ATOM   1056  CEN GLU A 156      18.617   2.407 -14.354  1.00  0.00           X  
ATOM   1057  H   GLU A 156      20.885   0.445 -16.773  1.00  0.00           H  
ATOM   1058  N   THR A 157      17.282  -1.698 -16.167  1.00  0.00           N  
ATOM   1059  CA  THR A 157      16.267  -2.344 -16.998  1.00  0.00           C  
ATOM   1060  C   THR A 157      15.495  -1.232 -17.716  1.00  0.00           C  
ATOM   1061  O   THR A 157      15.253  -0.194 -17.093  1.00  0.00           O  
ATOM   1062  CB  THR A 157      15.300  -3.218 -16.178  1.00  0.00           C  
ATOM   1063  CEN THR A 157      15.190  -3.669 -15.824  1.00  0.00           X  
ATOM   1064  H   THR A 157      17.093  -1.631 -15.180  1.00  0.00           H  
ATOM   1065  N   PRO A 158      15.186  -1.384 -19.017  1.00  0.00           N  
ATOM   1066  CA  PRO A 158      14.423  -0.381 -19.736  1.00  0.00           C  
ATOM   1067  C   PRO A 158      13.101  -0.145 -19.013  1.00  0.00           C  
ATOM   1068  O   PRO A 158      12.373  -1.088 -18.706  1.00  0.00           O  
ATOM   1069  CB  PRO A 158      14.230  -0.975 -21.141  1.00  0.00           C  
ATOM   1070  CEN PRO A 158      15.121  -2.367 -20.467  1.00  0.00           X  
ATOM   1071  N   GLY A 159      12.778   1.116 -18.748  1.00  0.00           N  
ATOM   1072  CA  GLY A 159      11.589   1.498 -17.987  1.00  0.00           C  
ATOM   1073  C   GLY A 159      11.616   1.321 -16.472  1.00  0.00           C  
ATOM   1074  O   GLY A 159      10.606   1.629 -15.851  1.00  0.00           O  
ATOM   1075  CEN GLY A 159      11.589   1.498 -17.987  1.00  0.00           X  
ATOM   1076  H   GLY A 159      13.226   1.838 -19.298  1.00  0.00           H  
ATOM   1077  N   MET A 160      12.723   0.905 -15.841  1.00  0.00           N  
ATOM   1078  CA  MET A 160      12.717   0.716 -14.379  1.00  0.00           C  
ATOM   1079  C   MET A 160      12.691   2.057 -13.635  1.00  0.00           C  
ATOM   1080  O   MET A 160      11.874   2.225 -12.746  1.00  0.00           O  
ATOM   1081  CB  MET A 160      13.936  -0.098 -13.948  1.00  0.00           C  
ATOM   1082  CEN MET A 160      14.416  -1.669 -13.330  1.00  0.00           X  
ATOM   1083  H   MET A 160      13.528   0.639 -16.390  1.00  0.00           H  
ATOM   1084  N   TYR A 161      13.510   3.030 -14.047  1.00  0.00           N  
ATOM   1085  CA  TYR A 161      13.589   4.338 -13.381  1.00  0.00           C  
ATOM   1086  C   TYR A 161      12.288   5.150 -13.448  1.00  0.00           C  
ATOM   1087  O   TYR A 161      11.811   5.602 -12.417  1.00  0.00           O  
ATOM   1088  CB  TYR A 161      14.731   5.157 -13.987  1.00  0.00           C  
ATOM   1089  CEN TYR A 161      16.399   5.586 -13.668  1.00  0.00           X  
ATOM   1090  H   TYR A 161      14.133   2.850 -14.819  1.00  0.00           H  
ATOM   1091  N   GLY A 162      11.718   5.342 -14.644  1.00  0.00           N  
ATOM   1092  CA  GLY A 162      10.465   6.087 -14.815  1.00  0.00           C  
ATOM   1093  C   GLY A 162       9.378   5.553 -13.888  1.00  0.00           C  
ATOM   1094  O   GLY A 162       8.877   6.298 -13.057  1.00  0.00           O  
ATOM   1095  CEN GLY A 162      10.464   6.088 -14.815  1.00  0.00           X  
ATOM   1096  H   GLY A 162      12.100   4.859 -15.443  1.00  0.00           H  
ATOM   1097  N   LYS A 163       9.163   4.228 -13.927  1.00  0.00           N  
ATOM   1098  CA  LYS A 163       8.107   3.547 -13.156  1.00  0.00           C  
ATOM   1099  C   LYS A 163       8.079   3.948 -11.677  1.00  0.00           C  
ATOM   1100  O   LYS A 163       7.027   4.120 -11.088  1.00  0.00           O  
ATOM   1101  CB  LYS A 163       8.272   2.031 -13.269  1.00  0.00           C  
ATOM   1102  CEN LYS A 163       7.640   0.200 -14.121  1.00  0.00           X  
ATOM   1103  H   LYS A 163       9.747   3.667 -14.527  1.00  0.00           H  
ATOM   1104  N   LEU A 164       9.257   4.041 -11.072  1.00  0.00           N  
ATOM   1105  CA  LEU A 164       9.446   4.473  -9.697  1.00  0.00           C  
ATOM   1106  C   LEU A 164       8.947   5.893  -9.445  1.00  0.00           C  
ATOM   1107  O   LEU A 164       8.269   6.121  -8.454  1.00  0.00           O  
ATOM   1108  CB  LEU A 164      10.929   4.363  -9.322  1.00  0.00           C  
ATOM   1109  CEN LEU A 164      11.723   3.342  -8.484  1.00  0.00           X  
ATOM   1110  H   LEU A 164      10.076   3.809 -11.615  1.00  0.00           H  
ATOM   1111  N   ASN A 165       9.294   6.837 -10.326  1.00  0.00           N  
ATOM   1112  CA  ASN A 165       8.855   8.220 -10.173  1.00  0.00           C  
ATOM   1113  C   ASN A 165       7.338   8.302 -10.287  1.00  0.00           C  
ATOM   1114  O   ASN A 165       6.727   8.922  -9.426  1.00  0.00           O  
ATOM   1115  CB  ASN A 165       9.516   9.136 -11.187  1.00  0.00           C  
ATOM   1116  CEN ASN A 165      10.362   9.754 -11.248  1.00  0.00           X  
ATOM   1117  H   ASN A 165       9.706   6.561 -11.208  1.00  0.00           H  
ATOM   1118  N   ASP A 166       6.753   7.605 -11.266  1.00  0.00           N  
ATOM   1119  CA  ASP A 166       5.306   7.601 -11.490  1.00  0.00           C  
ATOM   1120  C   ASP A 166       4.572   7.040 -10.254  1.00  0.00           C  
ATOM   1121  O   ASP A 166       3.601   7.623  -9.783  1.00  0.00           O  
ATOM   1122  CB  ASP A 166       4.958   6.785 -12.737  1.00  0.00           C  
ATOM   1123  CEN ASP A 166       4.750   6.914 -13.726  1.00  0.00           X  
ATOM   1124  H   ASP A 166       7.331   7.145 -11.958  1.00  0.00           H  
ATOM   1125  N   LEU A 167       5.130   5.998  -9.624  1.00  0.00           N  
ATOM   1126  CA  LEU A 167       4.583   5.408  -8.399  1.00  0.00           C  
ATOM   1127  C   LEU A 167       4.615   6.366  -7.191  1.00  0.00           C  
ATOM   1128  O   LEU A 167       3.659   6.434  -6.415  1.00  0.00           O  
ATOM   1129  CB  LEU A 167       5.349   4.121  -8.068  1.00  0.00           C  
ATOM   1130  CEN LEU A 167       5.010   2.628  -8.241  1.00  0.00           X  
ATOM   1131  H   LEU A 167       5.890   5.521 -10.087  1.00  0.00           H  
ATOM   1132  N   LEU A 168       5.734   7.068  -6.990  1.00  0.00           N  
ATOM   1133  CA  LEU A 168       5.857   8.067  -5.928  1.00  0.00           C  
ATOM   1134  C   LEU A 168       4.779   9.150  -6.068  1.00  0.00           C  
ATOM   1135  O   LEU A 168       4.094   9.459  -5.095  1.00  0.00           O  
ATOM   1136  CB  LEU A 168       7.256   8.695  -5.952  1.00  0.00           C  
ATOM   1137  CEN LEU A 168       8.502   8.506  -5.065  1.00  0.00           X  
ATOM   1138  H   LEU A 168       6.498   6.931  -7.635  1.00  0.00           H  
ATOM   1139  N   GLU A 169       4.634   9.715  -7.268  1.00  0.00           N  
ATOM   1140  CA  GLU A 169       3.656  10.757  -7.587  1.00  0.00           C  
ATOM   1141  C   GLU A 169       2.227  10.279  -7.300  1.00  0.00           C  
ATOM   1142  O   GLU A 169       1.461  11.016  -6.669  1.00  0.00           O  
ATOM   1143  CB  GLU A 169       3.786  11.182  -9.051  1.00  0.00           C  
ATOM   1144  CEN GLU A 169       4.368  12.270 -10.227  1.00  0.00           X  
ATOM   1145  H   GLU A 169       5.184   9.357  -8.039  1.00  0.00           H  
ATOM   1146  N   ASP A 170       1.896   9.038  -7.664  1.00  0.00           N  
ATOM   1147  CA  ASP A 170       0.573   8.459  -7.438  1.00  0.00           C  
ATOM   1148  C   ASP A 170       0.288   8.323  -5.933  1.00  0.00           C  
ATOM   1149  O   ASP A 170      -0.785   8.697  -5.448  1.00  0.00           O  
ATOM   1150  CB  ASP A 170       0.458   7.097  -8.127  1.00  0.00           C  
ATOM   1151  CEN ASP A 170       0.102   6.679  -8.984  1.00  0.00           X  
ATOM   1152  H   ASP A 170       2.554   8.507  -8.216  1.00  0.00           H  
ATOM   1153  N   LEU A 171       1.277   7.908  -5.142  1.00  0.00           N  
ATOM   1154  CA  LEU A 171       1.120   7.835  -3.688  1.00  0.00           C  
ATOM   1155  C   LEU A 171       0.833   9.209  -3.046  1.00  0.00           C  
ATOM   1156  O   LEU A 171      -0.103   9.350  -2.249  1.00  0.00           O  
ATOM   1157  CB  LEU A 171       2.378   7.214  -3.067  1.00  0.00           C  
ATOM   1158  CEN LEU A 171       2.686   5.811  -2.511  1.00  0.00           X  
ATOM   1159  H   LEU A 171       2.132   7.590  -5.575  1.00  0.00           H  
ATOM   1160  N   GLN A 172       1.577  10.252  -3.422  1.00  0.00           N  
ATOM   1161  CA  GLN A 172       1.319  11.617  -2.949  1.00  0.00           C  
ATOM   1162  C   GLN A 172      -0.104  12.095  -3.264  1.00  0.00           C  
ATOM   1163  O   GLN A 172      -0.784  12.628  -2.378  1.00  0.00           O  
ATOM   1164  CB  GLN A 172       2.329  12.587  -3.570  1.00  0.00           C  
ATOM   1165  CEN GLN A 172       3.812  13.464  -3.289  1.00  0.00           X  
ATOM   1166  H   GLN A 172       2.279  10.107  -4.133  1.00  0.00           H  
ATOM   1167  N   GLU A 173      -0.587  11.916  -4.492  1.00  0.00           N  
ATOM   1168  CA  GLU A 173      -1.946  12.327  -4.849  1.00  0.00           C  
ATOM   1169  C   GLU A 173      -2.997  11.567  -4.013  1.00  0.00           C  
ATOM   1170  O   GLU A 173      -3.910  12.211  -3.486  1.00  0.00           O  
ATOM   1171  CB  GLU A 173      -2.192  12.103  -6.343  1.00  0.00           C  
ATOM   1172  CEN GLU A 173      -2.272  12.709  -7.933  1.00  0.00           X  
ATOM   1173  H   GLU A 173      -0.008  11.488  -5.198  1.00  0.00           H  
ATOM   1174  N   VAL A 174      -2.818  10.258  -3.756  1.00  0.00           N  
ATOM   1175  CA  VAL A 174      -3.757   9.451  -2.935  1.00  0.00           C  
ATOM   1176  C   VAL A 174      -3.832   9.998  -1.504  1.00  0.00           C  
ATOM   1177  O   VAL A 174      -4.927  10.093  -0.939  1.00  0.00           O  
ATOM   1178  CB  VAL A 174      -3.347   7.968  -2.884  1.00  0.00           C  
ATOM   1179  CEN VAL A 174      -3.522   7.336  -3.097  1.00  0.00           X  
ATOM   1180  H   VAL A 174      -2.000   9.812  -4.143  1.00  0.00           H  
ATOM   1181  N   LEU A 175      -2.696  10.414  -0.932  1.00  0.00           N  
ATOM   1182  CA  LEU A 175      -2.632  11.025   0.408  1.00  0.00           C  
ATOM   1183  C   LEU A 175      -3.429  12.327   0.481  1.00  0.00           C  
ATOM   1184  O   LEU A 175      -4.232  12.562   1.385  1.00  0.00           O  
ATOM   1185  CB  LEU A 175      -1.172  11.280   0.803  1.00  0.00           C  
ATOM   1186  CEN LEU A 175      -0.208  10.560   1.764  1.00  0.00           X  
ATOM   1187  H   LEU A 175      -1.836  10.284  -1.444  1.00  0.00           H  
ATOM   1188  N   LYS A 176      -3.247  13.186  -0.516  1.00  0.00           N  
ATOM   1189  CA  LYS A 176      -3.916  14.483  -0.571  1.00  0.00           C  
ATOM   1190  C   LYS A 176      -5.437  14.335  -0.675  1.00  0.00           C  
ATOM   1191  O   LYS A 176      -6.162  15.066  -0.003  1.00  0.00           O  
ATOM   1192  CB  LYS A 176      -3.387  15.301  -1.750  1.00  0.00           C  
ATOM   1193  CEN LYS A 176      -2.163  16.877  -2.455  1.00  0.00           X  
ATOM   1194  H   LYS A 176      -2.573  12.938  -1.229  1.00  0.00           H  
ATOM   1195  N   ASN A 177      -5.930  13.407  -1.495  1.00  0.00           N  
ATOM   1196  CA  ASN A 177      -7.364  13.188  -1.678  1.00  0.00           C  
ATOM   1197  C   ASN A 177      -8.016  12.557  -0.446  1.00  0.00           C  
ATOM   1198  O   ASN A 177      -9.032  13.071   0.023  1.00  0.00           O  
ATOM   1199  CB  ASN A 177      -7.633  12.334  -2.903  1.00  0.00           C  
ATOM   1200  CEN ASN A 177      -7.833  12.472  -3.924  1.00  0.00           X  
ATOM   1201  H   ASN A 177      -5.281  12.816  -1.993  1.00  0.00           H  
ATOM   1202  N   LEU A 178      -7.395  11.537   0.149  1.00  0.00           N  
ATOM   1203  CA  LEU A 178      -7.905  10.892   1.363  1.00  0.00           C  
ATOM   1204  C   LEU A 178      -8.026  11.876   2.523  1.00  0.00           C  
ATOM   1205  O   LEU A 178      -9.055  11.902   3.201  1.00  0.00           O  
ATOM   1206  CB  LEU A 178      -6.996   9.720   1.757  1.00  0.00           C  
ATOM   1207  CEN LEU A 178      -7.143   8.193   1.625  1.00  0.00           X  
ATOM   1208  H   LEU A 178      -6.518  11.215  -0.228  1.00  0.00           H  
ATOM   1209  N   HIS A 179      -7.038  12.754   2.684  1.00  0.00           N  
ATOM   1210  CA  HIS A 179      -7.123  13.890   3.598  1.00  0.00           C  
ATOM   1211  C   HIS A 179      -8.341  14.783   3.290  1.00  0.00           C  
ATOM   1212  O   HIS A 179      -9.348  14.737   3.999  1.00  0.00           O  
ATOM   1213  CB  HIS A 179      -5.835  14.718   3.536  1.00  0.00           C  
ATOM   1214  CEN HIS A 179      -4.599  14.816   4.238  1.00  0.00           X  
ATOM   1215  H   HIS A 179      -6.147  12.543   2.258  1.00  0.00           H  
ATOM   1216  N   LYS A 180      -8.302  15.572   2.201  1.00  0.00           N  
ATOM   1217  CA  LYS A 180      -9.331  16.588   1.899  1.00  0.00           C  
ATOM   1218  C   LYS A 180     -10.760  16.031   1.975  1.00  0.00           C  
ATOM   1219  O   LYS A 180     -11.679  16.775   2.320  1.00  0.00           O  
ATOM   1220  CB  LYS A 180      -9.087  17.187   0.513  1.00  0.00           C  
ATOM   1221  CEN LYS A 180      -8.383  18.797  -0.664  1.00  0.00           X  
ATOM   1222  H   LYS A 180      -7.534  15.437   1.559  1.00  0.00           H  
ATOM   1223  N   ASN A 181     -10.956  14.749   1.660  1.00  0.00           N  
ATOM   1224  CA  ASN A 181     -12.273  14.112   1.615  1.00  0.00           C  
ATOM   1225  C   ASN A 181     -12.859  13.794   3.004  1.00  0.00           C  
ATOM   1226  O   ASN A 181     -14.050  14.029   3.228  1.00  0.00           O  
ATOM   1227  CB  ASN A 181     -12.222  12.846   0.779  1.00  0.00           C  
ATOM   1228  CEN ASN A 181     -12.368  12.562  -0.221  1.00  0.00           X  
ATOM   1229  H   ASN A 181     -10.150  14.198   1.401  1.00  0.00           H  
ATOM   1230  N   ASP A 182     -12.046  13.330   3.961  1.00  0.00           N  
ATOM   1231  CA  ASP A 182     -12.500  12.740   5.227  1.00  0.00           C  
ATOM   1232  C   ASP A 182     -13.182  13.744   6.180  1.00  0.00           C  
ATOM   1233  O   ASP A 182     -12.607  14.230   7.158  1.00  0.00           O  
ATOM   1234  CB  ASP A 182     -11.317  12.082   5.940  1.00  0.00           C  
ATOM   1235  CEN ASP A 182     -10.877  11.170   6.052  1.00  0.00           X  
ATOM   1236  H   ASP A 182     -11.057  13.280   3.768  1.00  0.00           H  
ATOM   1237  N   ARG A 183     -14.463  14.046   5.937  1.00  0.00           N  
ATOM   1238  CA  ARG A 183     -15.211  14.998   6.776  1.00  0.00           C  
ATOM   1239  C   ARG A 183     -15.800  14.428   8.060  1.00  0.00           C  
ATOM   1240  O   ARG A 183     -16.166  15.234   8.910  1.00  0.00           O  
ATOM   1241  CB  ARG A 183     -16.298  15.697   5.973  1.00  0.00           C  
ATOM   1242  CEN ARG A 183     -17.457  17.396   4.587  1.00  0.00           X  
ATOM   1243  H   ARG A 183     -14.914  13.529   5.192  1.00  0.00           H  
ATOM   1244  N   SER A 184     -15.887  13.108   8.266  1.00  0.00           N  
ATOM   1245  CA  SER A 184     -16.591  12.595   9.465  1.00  0.00           C  
ATOM   1246  C   SER A 184     -15.986  11.410  10.240  1.00  0.00           C  
ATOM   1247  O   SER A 184     -16.657  10.898  11.131  1.00  0.00           O  
ATOM   1248  CB  SER A 184     -18.002  12.222   9.055  1.00  0.00           C  
ATOM   1249  CEN SER A 184     -18.408  12.028   8.748  1.00  0.00           X  
ATOM   1250  H   SER A 184     -15.546  12.471   7.558  1.00  0.00           H  
ATOM   1251  N   GLY A 185     -14.732  10.994  10.006  1.00  0.00           N  
ATOM   1252  CA  GLY A 185     -14.171   9.802  10.671  1.00  0.00           C  
ATOM   1253  C   GLY A 185     -12.737   9.948  11.181  1.00  0.00           C  
ATOM   1254  O   GLY A 185     -11.923   9.058  10.945  1.00  0.00           O  
ATOM   1255  CEN GLY A 185     -14.171   9.802  10.671  1.00  0.00           X  
ATOM   1256  H   GLY A 185     -14.180  11.441   9.288  1.00  0.00           H  
ATOM   1257  N   LYS A 186     -12.449  11.080  11.843  1.00  0.00           N  
ATOM   1258  CA  LYS A 186     -11.108  11.613  12.169  1.00  0.00           C  
ATOM   1259  C   LYS A 186     -10.060  10.597  12.622  1.00  0.00           C  
ATOM   1260  O   LYS A 186      -8.934  10.664  12.152  1.00  0.00           O  
ATOM   1261  CB  LYS A 186     -11.242  12.686  13.251  1.00  0.00           C  
ATOM   1262  CEN LYS A 186     -11.293  14.736  13.770  1.00  0.00           X  
ATOM   1263  H   LYS A 186     -13.225  11.704  12.007  1.00  0.00           H  
ATOM   1264  N   ASP A 187     -10.413   9.671  13.508  1.00  0.00           N  
ATOM   1265  CA  ASP A 187      -9.439   8.686  13.995  1.00  0.00           C  
ATOM   1266  C   ASP A 187      -8.879   7.827  12.852  1.00  0.00           C  
ATOM   1267  O   ASP A 187      -7.688   7.539  12.792  1.00  0.00           O  
ATOM   1268  CB  ASP A 187     -10.077   7.789  15.059  1.00  0.00           C  
ATOM   1269  CEN ASP A 187     -10.145   7.700  16.072  1.00  0.00           X  
ATOM   1270  H   ASP A 187     -11.244   9.828  14.060  1.00  0.00           H  
ATOM   1271  N   ASN A 188      -9.715   7.507  11.863  1.00  0.00           N  
ATOM   1272  CA  ASN A 188      -9.306   6.703  10.717  1.00  0.00           C  
ATOM   1273  C   ASN A 188      -8.467   7.478   9.694  1.00  0.00           C  
ATOM   1274  O   ASN A 188      -7.604   6.903   9.034  1.00  0.00           O  
ATOM   1275  CB  ASN A 188     -10.515   6.093  10.032  1.00  0.00           C  
ATOM   1276  CEN ASN A 188     -11.080   5.210  10.083  1.00  0.00           X  
ATOM   1277  H   ASN A 188     -10.681   7.783  11.959  1.00  0.00           H  
ATOM   1278  N   ILE A 189      -8.748   8.777   9.523  1.00  0.00           N  
ATOM   1279  CA  ILE A 189      -7.901   9.651   8.704  1.00  0.00           C  
ATOM   1280  C   ILE A 189      -6.518   9.776   9.339  1.00  0.00           C  
ATOM   1281  O   ILE A 189      -5.535   9.760   8.610  1.00  0.00           O  
ATOM   1282  CB  ILE A 189      -8.514  11.054   8.535  1.00  0.00           C  
ATOM   1283  CEN ILE A 189      -9.197  11.664   7.944  1.00  0.00           X  
ATOM   1284  H   ILE A 189      -9.520   9.173  10.039  1.00  0.00           H  
ATOM   1285  N   HIS A 190      -6.430   9.833  10.669  1.00  0.00           N  
ATOM   1286  CA  HIS A 190      -5.137   9.855  11.352  1.00  0.00           C  
ATOM   1287  C   HIS A 190      -4.336   8.569  11.094  1.00  0.00           C  
ATOM   1288  O   HIS A 190      -3.195   8.639  10.639  1.00  0.00           O  
ATOM   1289  CB  HIS A 190      -5.331  10.059  12.858  1.00  0.00           C  
ATOM   1290  CEN HIS A 190      -5.336  11.133  13.794  1.00  0.00           X  
ATOM   1291  H   HIS A 190      -7.265   9.837  11.234  1.00  0.00           H  
ATOM   1292  N   ASP A 191      -4.933   7.400  11.340  1.00  0.00           N  
ATOM   1293  CA  ASP A 191      -4.260   6.116  11.132  1.00  0.00           C  
ATOM   1294  C   ASP A 191      -3.850   5.919   9.669  1.00  0.00           C  
ATOM   1295  O   ASP A 191      -2.746   5.458   9.391  1.00  0.00           O  
ATOM   1296  CB  ASP A 191      -5.161   4.963  11.581  1.00  0.00           C  
ATOM   1297  CEN ASP A 191      -5.314   4.354  12.383  1.00  0.00           X  
ATOM   1298  H   ASP A 191      -5.850   7.395  11.761  1.00  0.00           H  
ATOM   1299  N   VAL A 192      -4.704   6.331   8.729  1.00  0.00           N  
ATOM   1300  CA  VAL A 192      -4.439   6.224   7.287  1.00  0.00           C  
ATOM   1301  C   VAL A 192      -3.270   7.116   6.859  1.00  0.00           C  
ATOM   1302  O   VAL A 192      -2.453   6.684   6.055  1.00  0.00           O  
ATOM   1303  CB  VAL A 192      -5.681   6.597   6.456  1.00  0.00           C  
ATOM   1304  CEN VAL A 192      -6.175   6.339   6.051  1.00  0.00           X  
ATOM   1305  H   VAL A 192      -5.565   6.769   9.030  1.00  0.00           H  
ATOM   1306  N   ASP A 193      -3.173   8.330   7.402  1.00  0.00           N  
ATOM   1307  CA  ASP A 193      -2.092   9.288   7.134  1.00  0.00           C  
ATOM   1308  C   ASP A 193      -0.743   8.723   7.596  1.00  0.00           C  
ATOM   1309  O   ASP A 193       0.215   8.711   6.824  1.00  0.00           O  
ATOM   1310  CB  ASP A 193      -2.371  10.625   7.826  1.00  0.00           C  
ATOM   1311  CEN ASP A 193      -2.749  11.549   7.624  1.00  0.00           X  
ATOM   1312  H   ASP A 193      -3.904   8.628   8.030  1.00  0.00           H  
ATOM   1313  N   ASN A 194      -0.696   8.140   8.800  1.00  0.00           N  
ATOM   1314  CA  ASN A 194       0.506   7.496   9.329  1.00  0.00           C  
ATOM   1315  C   ASN A 194       0.962   6.324   8.446  1.00  0.00           C  
ATOM   1316  O   ASN A 194       2.142   6.211   8.124  1.00  0.00           O  
ATOM   1317  CB  ASN A 194       0.292   7.025  10.756  1.00  0.00           C  
ATOM   1318  CEN ASN A 194       0.430   7.391  11.730  1.00  0.00           X  
ATOM   1319  H   ASN A 194      -1.529   8.161   9.369  1.00  0.00           H  
ATOM   1320  N   HIS A 195       0.037   5.443   8.051  1.00  0.00           N  
ATOM   1321  CA  HIS A 195       0.381   4.291   7.217  1.00  0.00           C  
ATOM   1322  C   HIS A 195       0.890   4.724   5.838  1.00  0.00           C  
ATOM   1323  O   HIS A 195       1.875   4.168   5.362  1.00  0.00           O  
ATOM   1324  CB  HIS A 195      -0.826   3.361   7.060  1.00  0.00           C  
ATOM   1325  CEN HIS A 195      -1.350   2.185   7.671  1.00  0.00           X  
ATOM   1326  H   HIS A 195      -0.919   5.557   8.357  1.00  0.00           H  
ATOM   1327  N   LEU A 196       0.298   5.755   5.221  1.00  0.00           N  
ATOM   1328  CA  LEU A 196       0.774   6.281   3.936  1.00  0.00           C  
ATOM   1329  C   LEU A 196       2.195   6.844   4.038  1.00  0.00           C  
ATOM   1330  O   LEU A 196       3.002   6.581   3.153  1.00  0.00           O  
ATOM   1331  CB  LEU A 196      -0.186   7.361   3.422  1.00  0.00           C  
ATOM   1332  CEN LEU A 196      -1.267   7.362   2.324  1.00  0.00           X  
ATOM   1333  H   LEU A 196      -0.477   6.217   5.676  1.00  0.00           H  
ATOM   1334  N   GLN A 197       2.511   7.598   5.092  1.00  0.00           N  
ATOM   1335  CA  GLN A 197       3.866   8.129   5.286  1.00  0.00           C  
ATOM   1336  C   GLN A 197       4.895   6.999   5.366  1.00  0.00           C  
ATOM   1337  O   GLN A 197       5.872   7.023   4.618  1.00  0.00           O  
ATOM   1338  CB  GLN A 197       3.934   8.979   6.558  1.00  0.00           C  
ATOM   1339  CEN GLN A 197       3.934  10.611   7.177  1.00  0.00           X  
ATOM   1340  H   GLN A 197       1.805   7.797   5.786  1.00  0.00           H  
ATOM   1341  N   ASN A 198       4.638   5.971   6.175  1.00  0.00           N  
ATOM   1342  CA  ASN A 198       5.555   4.836   6.315  1.00  0.00           C  
ATOM   1343  C   ASN A 198       5.761   4.097   4.980  1.00  0.00           C  
ATOM   1344  O   ASN A 198       6.893   3.767   4.636  1.00  0.00           O  
ATOM   1345  CB  ASN A 198       5.070   3.869   7.379  1.00  0.00           C  
ATOM   1346  CEN ASN A 198       5.200   3.709   8.408  1.00  0.00           X  
ATOM   1347  H   ASN A 198       3.810   6.006   6.755  1.00  0.00           H  
ATOM   1348  N   VAL A 199       4.699   3.906   4.187  1.00  0.00           N  
ATOM   1349  CA  VAL A 199       4.789   3.242   2.870  1.00  0.00           C  
ATOM   1350  C   VAL A 199       5.654   4.060   1.900  1.00  0.00           C  
ATOM   1351  O   VAL A 199       6.492   3.497   1.197  1.00  0.00           O  
ATOM   1352  CB  VAL A 199       3.397   3.028   2.244  1.00  0.00           C  
ATOM   1353  CEN VAL A 199       2.930   2.549   2.083  1.00  0.00           X  
ATOM   1354  H   VAL A 199       3.797   4.214   4.519  1.00  0.00           H  
ATOM   1355  N   ILE A 200       5.503   5.389   1.861  1.00  0.00           N  
ATOM   1356  CA  ILE A 200       6.309   6.254   0.981  1.00  0.00           C  
ATOM   1357  C   ILE A 200       7.796   6.158   1.331  1.00  0.00           C  
ATOM   1358  O   ILE A 200       8.628   6.021   0.430  1.00  0.00           O  
ATOM   1359  CB  ILE A 200       5.866   7.726   1.068  1.00  0.00           C  
ATOM   1360  CEN ILE A 200       5.173   8.474   0.682  1.00  0.00           X  
ATOM   1361  H   ILE A 200       4.837   5.810   2.491  1.00  0.00           H  
ATOM   1362  N   GLU A 201       8.139   6.234   2.616  1.00  0.00           N  
ATOM   1363  CA  GLU A 201       9.523   6.120   3.080  1.00  0.00           C  
ATOM   1364  C   GLU A 201      10.139   4.775   2.676  1.00  0.00           C  
ATOM   1365  O   GLU A 201      11.255   4.742   2.151  1.00  0.00           O  
ATOM   1366  CB  GLU A 201       9.592   6.297   4.599  1.00  0.00           C  
ATOM   1367  CEN GLU A 201       9.890   7.278   5.959  1.00  0.00           X  
ATOM   1368  H   GLU A 201       7.412   6.347   3.312  1.00  0.00           H  
ATOM   1369  N   ASP A 202       9.393   3.678   2.816  1.00  0.00           N  
ATOM   1370  CA  ASP A 202       9.857   2.341   2.442  1.00  0.00           C  
ATOM   1371  C   ASP A 202      10.121   2.213   0.935  1.00  0.00           C  
ATOM   1372  O   ASP A 202      11.167   1.681   0.529  1.00  0.00           O  
ATOM   1373  CB  ASP A 202       8.837   1.289   2.883  1.00  0.00           C  
ATOM   1374  CEN ASP A 202       8.662   0.639   3.648  1.00  0.00           X  
ATOM   1375  H   ASP A 202       8.506   3.761   3.292  1.00  0.00           H  
ATOM   1376  N   ILE A 203       9.229   2.745   0.085  1.00  0.00           N  
ATOM   1377  CA  ILE A 203       9.399   2.712  -1.375  1.00  0.00           C  
ATOM   1378  C   ILE A 203      10.661   3.479  -1.744  1.00  0.00           C  
ATOM   1379  O   ILE A 203      11.456   2.998  -2.551  1.00  0.00           O  
ATOM   1380  CB  ILE A 203       8.194   3.317  -2.118  1.00  0.00           C  
ATOM   1381  CEN ILE A 203       7.211   3.111  -2.541  1.00  0.00           X  
ATOM   1382  H   ILE A 203       8.449   3.249   0.481  1.00  0.00           H  
ATOM   1383  N   HIS A 204      10.888   4.644  -1.141  1.00  0.00           N  
ATOM   1384  CA  HIS A 204      12.068   5.456  -1.409  1.00  0.00           C  
ATOM   1385  C   HIS A 204      13.383   4.759  -1.058  1.00  0.00           C  
ATOM   1386  O   HIS A 204      14.336   4.789  -1.846  1.00  0.00           O  
ATOM   1387  CB  HIS A 204      11.973   6.781  -0.645  1.00  0.00           C  
ATOM   1388  CEN HIS A 204      11.529   8.114  -0.880  1.00  0.00           X  
ATOM   1389  H   HIS A 204      10.216   4.976  -0.466  1.00  0.00           H  
ATOM   1390  N   ASP A 205      13.425   4.046   0.058  1.00  0.00           N  
ATOM   1391  CA  ASP A 205      14.598   3.281   0.471  1.00  0.00           C  
ATOM   1392  C   ASP A 205      14.793   2.023  -0.380  1.00  0.00           C  
ATOM   1393  O   ASP A 205      15.930   1.588  -0.617  1.00  0.00           O  
ATOM   1394  CB  ASP A 205      14.486   2.900   1.950  1.00  0.00           C  
ATOM   1395  CEN ASP A 205      14.799   3.215   2.866  1.00  0.00           X  
ATOM   1396  H   ASP A 205      12.634   4.085   0.685  1.00  0.00           H  
ATOM   1397  N   PHE A 206      13.706   1.448  -0.902  1.00  0.00           N  
ATOM   1398  CA  PHE A 206      13.792   0.335  -1.843  1.00  0.00           C  
ATOM   1399  C   PHE A 206      14.448   0.765  -3.162  1.00  0.00           C  
ATOM   1400  O   PHE A 206      15.383   0.102  -3.628  1.00  0.00           O  
ATOM   1401  CB  PHE A 206      12.401  -0.242  -2.109  1.00  0.00           C  
ATOM   1402  CEN PHE A 206      11.502  -1.455  -1.612  1.00  0.00           X  
ATOM   1403  H   PHE A 206      12.801   1.827  -0.670  1.00  0.00           H  
ATOM   1404  N   MET A 207      14.025   1.894  -3.733  1.00  0.00           N  
ATOM   1405  CA  MET A 207      14.560   2.443  -4.982  1.00  0.00           C  
ATOM   1406  C   MET A 207      16.042   2.792  -4.842  1.00  0.00           C  
ATOM   1407  O   MET A 207      16.828   2.536  -5.760  1.00  0.00           O  
ATOM   1408  CB  MET A 207      13.765   3.678  -5.400  1.00  0.00           C  
ATOM   1409  CEN MET A 207      12.617   4.258  -6.594  1.00  0.00           X  
ATOM   1410  H   MET A 207      13.289   2.402  -3.266  1.00  0.00           H  
ATOM   1411  N   GLN A 208      16.447   3.333  -3.693  1.00  0.00           N  
ATOM   1412  CA  GLN A 208      17.848   3.596  -3.392  1.00  0.00           C  
ATOM   1413  C   GLN A 208      18.670   2.300  -3.418  1.00  0.00           C  
ATOM   1414  O   GLN A 208      19.710   2.232  -4.084  1.00  0.00           O  
ATOM   1415  CB  GLN A 208      17.982   4.272  -2.025  1.00  0.00           C  
ATOM   1416  CEN GLN A 208      18.211   5.801  -1.214  1.00  0.00           X  
ATOM   1417  H   GLN A 208      15.746   3.613  -3.020  1.00  0.00           H  
ATOM   1418  N   ALA A 209      18.166   1.230  -2.794  1.00  0.00           N  
ATOM   1419  CA  ALA A 209      18.849  -0.059  -2.736  1.00  0.00           C  
ATOM   1420  C   ALA A 209      19.002  -0.711  -4.122  1.00  0.00           C  
ATOM   1421  O   ALA A 209      20.096  -1.172  -4.463  1.00  0.00           O  
ATOM   1422  CB  ALA A 209      18.106  -0.992  -1.790  1.00  0.00           C  
ATOM   1423  CEN ALA A 209      18.106  -0.991  -1.791  1.00  0.00           X  
ATOM   1424  H   ALA A 209      17.284   1.330  -2.315  1.00  0.00           H  
ATOM   1425  N   ALA A 210      17.951  -0.727  -4.942  1.00  0.00           N  
ATOM   1426  CA  ALA A 210      17.980  -1.305  -6.286  1.00  0.00           C  
ATOM   1427  C   ALA A 210      18.918  -0.520  -7.218  1.00  0.00           C  
ATOM   1428  O   ALA A 210      19.740  -1.117  -7.918  1.00  0.00           O  
ATOM   1429  CB  ALA A 210      16.574  -1.359  -6.865  1.00  0.00           C  
ATOM   1430  CEN ALA A 210      16.575  -1.359  -6.865  1.00  0.00           X  
ATOM   1431  H   ALA A 210      17.079  -0.342  -4.611  1.00  0.00           H  
ATOM   1432  N   ALA A 211      18.866   0.817  -7.177  1.00  0.00           N  
ATOM   1433  CA  ALA A 211      19.739   1.689  -7.955  1.00  0.00           C  
ATOM   1434  C   ALA A 211      21.223   1.459  -7.627  1.00  0.00           C  
ATOM   1435  O   ALA A 211      22.047   1.299  -8.530  1.00  0.00           O  
ATOM   1436  CB  ALA A 211      19.360   3.144  -7.723  1.00  0.00           C  
ATOM   1437  CEN ALA A 211      19.361   3.143  -7.723  1.00  0.00           X  
ATOM   1438  H   ALA A 211      18.168   1.246  -6.586  1.00  0.00           H  
ATOM   1439  N   ALA A 212      21.583   1.391  -6.341  1.00  0.00           N  
ATOM   1440  CA  ALA A 212      22.968   1.203  -5.919  1.00  0.00           C  
ATOM   1441  C   ALA A 212      23.508  -0.166  -6.362  1.00  0.00           C  
ATOM   1442  O   ALA A 212      24.619  -0.256  -6.892  1.00  0.00           O  
ATOM   1443  CB  ALA A 212      23.082   1.362  -4.410  1.00  0.00           C  
ATOM   1444  CEN ALA A 212      23.082   1.361  -4.411  1.00  0.00           X  
ATOM   1445  H   ALA A 212      20.873   1.482  -5.628  1.00  0.00           H  
ATOM   1446  N   ALA A 213      22.705  -1.228  -6.242  1.00  0.00           N  
ATOM   1447  CA  ALA A 213      23.077  -2.567  -6.691  1.00  0.00           C  
ATOM   1448  C   ALA A 213      23.372  -2.622  -8.200  1.00  0.00           C  
ATOM   1449  O   ALA A 213      24.390  -3.192  -8.602  1.00  0.00           O  
ATOM   1450  CB  ALA A 213      21.977  -3.555  -6.329  1.00  0.00           C  
ATOM   1451  CEN ALA A 213      21.978  -3.555  -6.330  1.00  0.00           X  
ATOM   1452  H   ALA A 213      21.807  -1.104  -5.792  1.00  0.00           H  
ATOM   1453  N   ALA A 214      22.525  -2.007  -9.030  1.00  0.00           N  
ATOM   1454  CA  ALA A 214      22.693  -1.972 -10.481  1.00  0.00           C  
ATOM   1455  C   ALA A 214      24.003  -1.283 -10.893  1.00  0.00           C  
ATOM   1456  O   ALA A 214      24.767  -1.834 -11.690  1.00  0.00           O  
ATOM   1457  CB  ALA A 214      21.502  -1.279 -11.126  1.00  0.00           C  
ATOM   1458  CEN ALA A 214      21.503  -1.280 -11.126  1.00  0.00           X  
ATOM   1459  H   ALA A 214      21.708  -1.558  -8.635  1.00  0.00           H  
ATOM   1460  N   ASN A 215      24.308  -0.112 -10.322  1.00  0.00           N  
ATOM   1461  CA  ASN A 215      25.562   0.603 -10.579  1.00  0.00           C  
ATOM   1462  C   ASN A 215      26.813  -0.198 -10.186  1.00  0.00           C  
ATOM   1463  O   ASN A 215      27.711  -0.347 -11.010  1.00  0.00           O  
ATOM   1464  CB  ASN A 215      25.569   1.946  -9.871  1.00  0.00           C  
ATOM   1465  CEN ASN A 215      25.302   2.939 -10.076  1.00  0.00           X  
ATOM   1466  H   ASN A 215      23.619   0.322  -9.725  1.00  0.00           H  
ATOM   1467  N   CYS A 216      26.866  -0.780  -8.983  1.00  0.00           N  
ATOM   1468  CA  CYS A 216      27.976  -1.638  -8.541  1.00  0.00           C  
ATOM   1469  C   CYS A 216      28.319  -2.819  -9.477  1.00  0.00           C  
ATOM   1470  O   CYS A 216      29.493  -2.995  -9.801  1.00  0.00           O  
ATOM   1471  CB  CYS A 216      27.440  -2.168  -7.210  1.00  0.00           C  
ATOM   1472  CEN CYS A 216      27.710  -1.928  -6.250  1.00  0.00           X  
ATOM   1473  H   CYS A 216      26.185  -0.501  -8.294  1.00  0.00           H  
ATOM   1474  N   ARG A 217      27.357  -3.649  -9.907  1.00  0.00           N  
ATOM   1475  CA  ARG A 217      27.599  -4.735 -10.889  1.00  0.00           C  
ATOM   1476  C   ARG A 217      28.170  -4.278 -12.239  1.00  0.00           C  
ATOM   1477  O   ARG A 217      29.008  -4.990 -12.798  1.00  0.00           O  
ATOM   1478  CB  ARG A 217      26.344  -5.569 -11.105  1.00  0.00           C  
ATOM   1479  CEN ARG A 217      24.673  -7.387 -10.872  1.00  0.00           X  
ATOM   1480  H   ARG A 217      26.412  -3.467  -9.602  1.00  0.00           H  
ATOM   1481  N   LYS A 218      27.740  -3.122 -12.758  1.00  0.00           N  
ATOM   1482  CA  LYS A 218      28.308  -2.567 -13.997  1.00  0.00           C  
ATOM   1483  C   LYS A 218      29.794  -2.301 -13.792  1.00  0.00           C  
ATOM   1484  O   LYS A 218      30.553  -2.591 -14.739  1.00  0.00           O  
ATOM   1485  CB  LYS A 218      27.588  -1.282 -14.411  1.00  0.00           C  
ATOM   1486  CEN LYS A 218      26.222  -0.307 -15.698  1.00  0.00           X  
ATOM   1487  H   LYS A 218      27.378  -2.442 -12.104  1.00  0.00           H  
TER                                                                             
# All scores below are weighted scores, not raw scores.
#BEGIN_POSE_ENERGIES_TABLE ./minmover_pdb/pose_55.pdb
label vdw cenpack pair env cbeta hs_pair ss_pair sheet total
weights 1 0.5 1 1 0.25 1 1 1 NA
pose 5.50489 -1.40665 -19.4348 -7.62586 12.3743 0 0 0 -10.5881
MET:NtermProteinFull_1 0 -0.50967 -0.36191 0.13971 0.03484 0 0 0 -0.69703
TYR_2 0 0.02597 -0.01131 0.85474 0.06932 0 0 0 0.93872
GLY_3 0 -0.03238 0.03947 0.0322 0.07001 0 0 0 0.10931
LYS_4 0 -0.0503 -0.40053 -0.68888 0.04286 0 0 0 -1.09685
LEU_5 0 0.20203 -0.41123 -0.19483 0.03618 0 0 0 -0.36785
ASN_6 0 0.01843 0.06487 -0.40966 0.06956 0 0 0 -0.25679
ASP_7 0 -0.03995 -0.0425 -0.52292 0.06893 0 0 0 -0.53644
LEU_8 0 -0.34857 -0.32356 -0.19483 0.03172 0 0 0 -0.83524
LEU_9 0 -0.22703 -0.22331 0.58995 0.06254 0 0 0 0.20215
GLU_10 0 -0.03852 0.06272 -0.92601 0.06921 0 0 0 -0.83261
ASP_11 0 -0.08848 -0.23555 -0.37876 0.04384 0 0 0 -0.65896
LEU_12 0 -0.31984 -0.94966 -0.39148 0.0389 0 0 0 -1.62208
GLN_13 0 -0.06542 0.27649 -0.4142 0.06878 0 0 0 -0.13435
GLU_14 0 0.00903 -0.16444 -0.82678 0.06894 0 0 0 -0.91325
VAL_15 0 -0.22142 -0.70987 -0.27892 0.0334 0 0 0 -1.17681
LEU_16 0.15778 0.6808 0.12992 0.08126 0.07083 0 0 0 1.12061
LYS_17 0 -0.06118 0.04273 -0.8715 0.06924 0 0 0 -0.8207
ASN_18 0 -0.02175 -0.17775 -0.13901 0.03171 0 0 0 -0.3068
LEU_19 0 0.16484 -0.24915 -0.45811 0.03245 0 0 0 -0.50997
HIS_20 0 0.01142 0.04687 0.0215 0.0693 0 0 0 0.1491
LYS_21 0 0.00115 -0.07893 -0.96458 0.07066 0 0 0 -0.9717
ASN_22 0 0.17764 -0.28179 0.12528 0.04365 0 0 0 0.06478
ASP_23 1.28443 0.06743 -0.0339 -0.1485 0.0699 0 0 0 1.23937
ARG_24 0 0.05553 -0.16893 -0.55583 0.07072 0 0 0 -0.59851
SER_25 0 0.16642 -0.30089 -0.1806 0.0357 0 0 0 -0.27936
GLY_26 0 -0.00779 -0.13039 -0.07965 0.03502 0 0 0 -0.1828
LYS_27 0 -0.01898 -0.02367 -1.04927 0.07134 0 0 0 -1.02058
ASP_28 0 -0.0031 -0.15753 -0.60822 0.06994 0 0 0 -0.69891
ASN_29 1.24925 0.67436 -0.64486 -0.07783 0.03512 0 0 0 1.23605
ILE_30 1.28443 0.13381 0.4347 0.34575 0.06919 0 0 0 2.26788
HIS_D_31 0 -0.06477 -0.08546 0.11054 0.0693 0 0 0 0.02961
ASP_32 0 -0.17736 -0.34941 -0.37876 0.06893 0 0 0 -0.83661
VAL_33 0 -0.04847 0.46614 -0.35242 0.03758 0 0 0 0.10283
ASP_34 0 0.05911 0.04595 -0.37876 0.06895 0 0 0 -0.20476
ASN_35 0 -0.08297 -0.09548 -0.32173 0.06878 0 0 0 -0.43139
HIS_36 0 -0.12281 -0.08257 -0.19493 0.0305 0 0 0 -0.36981
LEU_37 0.15778 0.53118 -0.80464 -0.45811 0.03741 0 0 0 -0.53638
GLN_38 0 -0.02734 0.11948 -0.59803 0.06878 0 0 0 -0.43711
ASN_39 0 -0.21475 -0.25074 -0.19403 0.06931 0 0 0 -0.59021
VAL_40 0 -0.47579 -0.48126 -0.27892 0.0368 0 0 0 -1.19918
ILE_41 0 -0.03051 -0.48504 0.60227 0.06986 0 0 0 0.15658
GLU_42 0 -0.01168 -0.09992 -0.25924 0.06919 0 0 0 -0.30165
ASP_43 0 0.22815 -0.10349 0.2122 0.04392 0 0 0 0.38078
ILE_44 0 -0.2655 -1.07474 -0.06945 0.03754 0 0 0 -1.37216
HIS_45 0 -0.10129 0.23813 0.0215 0.06912 0 0 0 0.22747
ASP_46 0 -0.1665 -0.4304 -0.24167 0.0702 0 0 0 -0.76838
PHE_47 0 -0.28698 -0.30481 -0.4994 0.03824 0 0 0 -1.05295
MET_48 0 0.29927 -0.13675 0.10186 0.06268 0 0 0 0.32705
GLN_49 0 -0.1574 -0.12082 -0.55896 0.06899 0 0 0 -0.7682
ALA_50 0 -0.08078 0.0804 0.03291 0.03245 0 0 0 0.06498
ALA_51 0 -0.13995 -0.15673 -0.14527 0.03549 0 0 0 -0.40645
ALA_52 0 -0.03357 -0.07811 0.13638 0.03502 0 0 0 0.05973
ALA_53 0 -0.0122 0.02116 0.16717 0.03753 0 0 0 0.21366
ALA_54 0 -0.06739 0.03562 -0.01847 0.03773 0 0 0 -0.01252
ALA_55 0 0.17387 -0.03133 0.07904 0.04269 0 0 0 0.26429
ASN_56 0 -0.01775 -0.08512 -0.32173 0.03681 0 0 0 -0.38778
CYS_57 0 0.09615 0.10806 0.77853 0.06893 0 0 0 1.05167
ARG_58 0 0.41992 0.21188 -0.30477 0.04409 0 0 0 0.37112
LYS_59 0 -0.02106 -0.01939 -0.8715 0.07212 0 0 0 -0.83983
GLY_60 0 -0.02852 0.00471 0.60923 0.04731 0 0 0 0.63273
SER_61 0 0.05678 -0.10229 -0.11629 0.0409 0 0 0 -0.12091
PRO_62 0 -0.02106 -0.00677 0.043 0.04109 0 0 0 0.05626
GLY_63 0 0 0 0.91259 0.04957 0 0 0 0.96215
SER_64 0 0 0 0.13063 0.04883 0 0 0 0.17946
PRO_65 0 0 0 0.2123 0.07508 0 0 0 0.28738
ALA_66 0 0 0 0.89846 0.07582 0 0 0 0.97427
GLY_67 0 0 0 0.91259 0.04183 0 0 0 0.95441
SER_68 0 0 0 0.29023 0.04957 0 0 0 0.3398
PRO_69 0 0 0 0.043 0.04883 0 0 0 0.09183
THR_70 0 0 0 0.48779 0.07573 0 0 0 0.56352
SER_71 0 0 0 0.13063 0.07499 0 0 0 0.20562
THR_72 0 0 0 0.48779 0.07499 0 0 0 0.56278
GLU_73 0 0 0 -1.01303 0.07573 0 0 0 -0.9373
GLU_74 0 0 0 -1.01303 0.07582 0 0 0 -0.93721
GLY_75 0 0 0 0.91259 0.04957 0 0 0 0.96215
THR_76 0 0 0 0.48779 0.04957 0 0 0 0.53736
SER_77 0 0 0 0.29023 0.07582 0 0 0 0.36605
GLU_78 0 0 0 -1.03403 0.07573 0 0 0 -0.9583
SER_79 0 0 0 0.13063 0.07573 0 0 0 0.20636
ALA_80 0 0 0 0.89846 0.07499 0 0 0 0.97344
THR_81 0 0 0 0.43096 0.07582 0 0 0 0.50678
PRO_82 0 0 0 0.2123 0.07582 0 0 0 0.28812
GLU_83 0 0 0 -1.03403 0.07499 0 0 0 -0.95904
SER_84 0 0 0 0.13063 0.07582 0 0 0 0.20645
GLY_85 0 0 0 0.91259 0.04957 0 0 0 0.96215
PRO_86 0 0 0 0.51404 0.04957 0 0 0 0.5636
GLY_87 0 0 0 0.91259 0.04957 0 0 0 0.96215
THR_88 0 0 0 0.48779 0.07582 0 0 0 0.56361
SER_89 0 0 0 0.13063 0.07499 0 0 0 0.20562
THR_90 0 0 0 0.43096 0.07499 0 0 0 0.50594
GLU_91 0 0 0 -1.03403 0.07582 0 0 0 -0.95821
PRO_92 0 0 0 0.2123 0.07582 0 0 0 0.28812
SER_93 0 0 0 0.13063 0.07499 0 0 0 0.20562
GLU_94 0 0 0 -1.03403 0.05763 0 0 0 -0.9764
GLY_95 0 -0.00368 -0.02371 0.60923 0.05763 0 0 0 0.63946
SER_96 0 0.01472 -0.01066 0.13063 0.03842 0 0 0 0.17311
ALA_97 0 0.00223 0.02305 0.89846 0.05806 0 0 0 0.98179
PRO_98 0 -0.0138 -0.08298 0.043 0.04109 0 0 0 -0.01269
GLY_99 0 -0.10084 0.0128 0.35201 0.04409 0 0 0 0.30806
SER_100 0 -0.03476 0.03229 0.13063 0.04883 0 0 0 0.17699
PRO_101 0 0.03964 -0.26958 -0.05784 0.07081 0 0 0 -0.21698
ALA_102 0 -0.06272 0.11073 0.59025 0.07212 0 0 0 0.71038
GLY_103 0 -0.01609 -0.03346 0.35201 0.04731 0 0 0 0.34977
SER_104 0 0 0 0.29023 0.04957 0 0 0 0.3398
PRO_105 0 0 0 0.2123 0.07582 0 0 0 0.28812
THR_106 0 0 0 0.43096 0.07573 0 0 0 0.50669
SER_107 0 0 0 0.29023 0.07499 0 0 0 0.36522
THR_108 0 0 0 0.48779 0.07347 0 0 0 0.56126
GLU_109 0 0 0 -1.01303 0.07573 0 0 0 -0.9373
GLU_110 0 0 0 -1.03403 0.07582 0 0 0 -0.95821
GLY_111 0 0 0 0.91259 0.04957 0 0 0 0.96215
THR_112 0 0 0 0.48779 0.07582 0 0 0 0.56361
SER_113 0 0 0 -0.0106 0.07347 0 0 0 0.06287
THR_114 0 0 0 0.48779 0.07499 0 0 0 0.56278
GLU_115 0 0 0 -1.03403 0.07582 0 0 0 -0.95821
PRO_116 0 0 0 0.2123 0.07582 0 0 0 0.28812
SER_117 0 0 0 0.29023 0.07499 0 0 0 0.36522
GLU_118 0 0 0 -1.03403 0.07508 0 0 0 -0.95895
GLY_119 0 0 0 0.91259 0.04957 0 0 0 0.96215
SER_120 0 0 0 0.29023 0.04183 0 0 0 0.33206
ALA_121 0 0 0 0.797 0.04957 0 0 0 0.84657
PRO_122 0 0 0 0.2123 0.04183 0 0 0 0.25412
GLY_123 0 0 0 0.91259 0.04957 0 0 0 0.96215
THR_124 0 0 0 0.48779 0.07582 0 0 0 0.56361
SER_125 0 0 0 0.13063 0.07573 0 0 0 0.20636
THR_126 0 0 0 0.43096 0.07347 0 0 0 0.50442
GLU_127 0 0 0 -1.01303 0.07582 0 0 0 -0.93721
PRO_128 0 0 0 -0.05784 0.04731 0 0 0 -0.01054
SER_129 0 0 0 -0.0106 0.07582 0 0 0 0.06522
GLU_130 0 0 0 -0.93278 0.06625 0 0 0 -0.86653
GLY_131 0 0 0 0.60923 0.06578 0 0 0 0.67501
SER_132 0 0 0 -0.0106 0.04731 0 0 0 0.03671
ALA_133 0 0 0 0.797 0.04957 0 0 0 0.84657
PRO_134 0 0 0 0.043 0.04957 0 0 0 0.09257
GLY_135 0 0 0 0.91259 0.04183 0 0 0 0.95441
THR_136 0 0 0 0.43096 0.07582 0 0 0 0.50678
SER_137 0 0 0 0.29023 0.07582 0 0 0 0.36605
GLU_138 0 0 0 -1.01303 0.07582 0 0 0 -0.93721
SER_139 0 0 0 0.13063 0.07347 0 0 0 0.2041
ALA_140 0 0 0 0.797 0.07582 0 0 0 0.87282
THR_141 0 0 0 0.43096 0.04957 0 0 0 0.48052
PRO_142 0 0 0 0.51404 0.07582 0 0 0 0.58986
GLU_143 0 0 0 -1.01303 0.07499 0 0 0 -0.93804
SER_144 0 0 0 -0.0106 0.07582 0 0 0 0.06522
GLY_145 0 0 0 0.91259 0.04183 0 0 0 0.95441
PRO_146 0 0 0 0.51404 0.04957 0 0 0 0.5636
GLY_147 0 0 0 0.91259 0.04183 0 0 0 0.95441
SER_148 0 0 0 0.29023 0.07508 0 0 0 0.36531
GLU_149 0 0 0 -1.03403 0.07582 0 0 0 -0.95821
PRO_150 0 -0.01898 -0.03422 0.51404 0.04957 0 0 0 0.51041
ALA_151 0 -0.0105 0.05058 0.77873 0.07356 0 0 0 0.89237
THR_152 0 -0.01027 -0.08246 0.23017 0.07143 0 0 0 0.20886
SER_153 0 -0.10926 -0.10265 -0.11629 0.03956 0 0 0 -0.28864
GLY_154 0.00464 0.39848 -0.09927 -0.07965 0.03495 0 0 0 0.25916
SER_155 0 0.01451 -0.05619 -0.22078 0.04278 0 0 0 -0.21968
GLU_156 0 0.00425 0.16363 0.30406 0.03511 0 0 0 0.50705
THR_157 0 -0.19788 0.10085 -0.10317 0.03032 0 0 0 -0.16988
PRO_158 0 0.00442 -0.04881 -0.29134 0.04277 0 0 0 -0.29297
GLY_159 0 -0.03082 0.03246 -0.09146 0.03506 0 0 0 -0.05477
MET_160 0 0.10079 -0.31796 -0.13184 0.03042 0 0 0 -0.3186
TYR_161 0 0.02769 0.01748 0.59369 0.06909 0 0 0 0.70795
GLY_162 0 -0.01861 0.03882 -0.08884 0.03503 0 0 0 -0.0336
LYS_163 0 -0.35426 -0.73905 -0.2228 0.03561 0 0 0 -1.2805
LEU_164 0 0.47777 -0.43154 -0.39148 0.0451 0 0 0 -0.30015
ASN_165 0 -0.0402 0.06337 -0.40966 0.06903 0 0 0 -0.31746
ASP_166 0 -0.08405 -0.09101 -0.37876 0.06902 0 0 0 -0.4848
LEU_167 0 0.06088 -0.33097 -0.39148 0.03226 0 0 0 -0.62933
LEU_168 0 -0.21707 -0.28876 0.4149 0.06964 0 0 0 -0.02129
GLU_169 0 -0.07655 0.03492 -0.82678 0.06894 0 0 0 -0.79947
ASP_170 0 -0.52911 -0.42335 -0.24167 0.03103 0 0 0 -1.1631
LEU_171 0 -0.49759 -0.72533 -0.30366 0.03247 0 0 0 -1.49411
GLN_172 0 -0.02789 0.18358 -0.4142 0.06881 0 0 0 -0.18969
GLU_173 0 -0.11962 -0.28973 -0.71584 0.06902 0 0 0 -1.05617
VAL_174 0 0.07814 -0.67915 -0.46599 0.03347 0 0 0 -1.03352
LEU_175 0 0.11642 0.14947 0.24309 0.04435 0 0 0 0.55332
LYS_176 0 -0.0796 -0.06041 -0.8715 0.06921 0 0 0 -0.94231
ASN_177 0 -0.49516 -0.37566 -0.13901 0.03431 0 0 0 -0.97551
LEU_178 0 0.04859 -0.40242 -0.50394 0.0328 0 0 0 -0.82497
HIS_D_179 0 -0.14621 -0.01311 0.0215 0.06887 0 0 0 -0.06895
LYS_180 0 -0.00383 -0.08594 -1.04927 0.06939 0 0 0 -1.06966
ASN_181 1.24925 0.93304 -0.32262 -0.01232 0.03528 0 0 0 1.88264
ASP_182 0.05634 0.128 -0.05734 0.34071 0.04389 0 0 0 0.51159
ARG_183 0 -0.01389 -0.2559 -0.55583 0.07143 0 0 0 -0.75418
SER_184 0 0.12179 -0.2231 -0.21543 0.04386 0 0 0 -0.27287
GLY_185 0 0.05635 -0.24297 -0.07965 0.03122 0 0 0 -0.23505
LYS_186 0 -0.01422 0.00365 -0.96458 0.07025 0 0 0 -0.90489
ASP_187 0 -0.0375 -0.0837 -0.60822 0.06961 0 0 0 -0.65981
ASN_188 0 -0.03147 -0.50325 -0.24178 0.03502 0 0 0 -0.74148
ILE_189 0.05634 0.06209 0.3568 0.20907 0.04903 0 0 0 0.73333
HIS_D_190 0 -0.03744 -0.07225 0.06501 0.06947 0 0 0 0.02479
ASP_191 0 0.00578 -0.19785 -0.42964 0.06878 0 0 0 -0.55294
VAL_192 0 -0.24268 0.30982 -0.27892 0.03149 0 0 0 -0.1803
ASP_193 0 -0.09582 0.06316 -0.37876 0.06936 0 0 0 -0.34206
ASN_194 0 -0.07328 0.00037 -0.40966 0.06893 0 0 0 -0.41363
HIS_195 0 -0.19171 -0.38965 -0.02241 0.04365 0 0 0 -0.56012
LEU_196 0 0.14789 -0.7259 -0.45811 0.03316 0 0 0 -1.00296
GLN_197 0 -0.00105 0.08939 -0.55896 0.06918 0 0 0 -0.40145
ASN_198 0 -0.00551 -0.09286 -0.32173 0.06899 0 0 0 -0.35111
VAL_199 0 -0.33883 -0.50425 -0.00525 0.03241 0 0 0 -0.81592
ILE_200 0 -0.1892 -0.40723 0.47679 0.0433 0 0 0 -0.07634
GLU_201 0 -0.07329 -0.10451 -0.82678 0.06894 0 0 0 -0.93565
ASP_202 0 -0.05838 -0.21946 -0.24167 0.04303 0 0 0 -0.47649
ILE_203 0 0.00944 -1.22944 -0.20059 0.04537 0 0 0 -1.37522
HIS_D_204 0 -0.21586 0.22981 -0.02241 0.06899 0 0 0 0.06053
ASP_205 0 0.02059 -0.04676 -0.47618 0.06902 0 0 0 -0.43333
PHE_206 0 -0.3176 -0.17974 -0.19907 0.03109 0 0 0 -0.66533
MET_207 0 0.60507 -0.03837 -0.05461 0.07121 0 0 0 0.5833
GLN_208 0 -0.05427 0.00146 -0.59803 0.06939 0 0 0 -0.58145
ALA_209 0 -0.13448 -0.10873 0.15304 0.04271 0 0 0 -0.04746
ALA_210 0 0.04827 -0.10088 -0.11236 0.03546 0 0 0 -0.12951
ALA_211 0 0.09411 0.01747 0.13638 0.03739 0 0 0 0.28535
ALA_212 0 -0.0585 0.03398 0.4142 0.03762 0 0 0 0.4273
ALA_213 0 0.11033 -0.02575 0.14698 0.03023 0 0 0 0.26178
ALA_214 0 0.01498 0.01657 -0.11236 0.03358 0 0 0 -0.04723
ASN_215 0 -0.03413 -0.19471 -0.28327 0.04307 0 0 0 -0.46903
CYS_216 0 -0.05304 0.04022 1.93683 0.0515 0 0 0 1.9755
ARG_217 0 0.59683 0.08401 -0.30477 0.06904 0 0 0 0.44511
LYS:CtermProteinFull_218 0.00464 0.27919 -0.2323 -0.60186 0.0353 0 0 0 -0.51503
#END_POSE_ENERGIES_TABLE ./minmover_pdb/pose_55.pdb
