# Supplementary material for: Selection of a promiscuous minimalist cAMP phosphodiesterase from a library of de novo designed proteins
Source: Nat Chem. 2024 May 3;16(7):1200–8. doi: 10.1038/s41557-024-01490-4 (PMC11230910; doi:10.1038/s41557-024-01490-4)
Supplement: Supplementary file 3 — MD input files, scripts and final structures derived from MD, AlphaFold2, EMSfold and MultiSFold. [file 41557_2024_1490_MOESM3_ESM.zip › Computational_Data/4_MultiSFold/campase/pose_56.pdb]

ATOM      1  N   MET A   1      -5.685  -3.190  15.727  1.00  0.00           N  
ATOM      2  CA  MET A   1      -6.194  -2.453  14.552  1.00  0.00           C  
ATOM      3  C   MET A   1      -5.242  -1.342  14.148  1.00  0.00           C  
ATOM      4  O   MET A   1      -4.835  -1.362  13.006  1.00  0.00           O  
ATOM      5  CB  MET A   1      -7.577  -1.873  14.839  1.00  0.00           C  
ATOM      6  CEN MET A   1      -9.273  -2.040  14.422  1.00  0.00           X  
ATOM      7  H   MET A   1      -6.223  -3.221  16.569  1.00  0.00           H  
ATOM      8  N   TYR A   2      -4.798  -0.474  15.065  1.00  0.00           N  
ATOM      9  CA  TYR A   2      -3.876   0.623  14.724  1.00  0.00           C  
ATOM     10  C   TYR A   2      -2.547   0.203  14.058  1.00  0.00           C  
ATOM     11  O   TYR A   2      -2.232   0.749  13.017  1.00  0.00           O  
ATOM     12  CB  TYR A   2      -3.566   1.426  15.989  1.00  0.00           C  
ATOM     13  CEN TYR A   2      -4.070   2.886  16.816  1.00  0.00           X  
ATOM     14  H   TYR A   2      -5.259  -0.384  15.959  1.00  0.00           H  
ATOM     15  N   GLY A   3      -1.800  -0.766  14.612  1.00  0.00           N  
ATOM     16  CA  GLY A   3      -0.571  -1.289  13.980  1.00  0.00           C  
ATOM     17  C   GLY A   3      -0.781  -1.711  12.522  1.00  0.00           C  
ATOM     18  O   GLY A   3      -0.454  -0.945  11.635  1.00  0.00           O  
ATOM     19  CEN GLY A   3      -0.571  -1.289  13.980  1.00  0.00           X  
ATOM     20  H   GLY A   3      -2.050  -1.119  15.525  1.00  0.00           H  
ATOM     21  N   LYS A   4      -1.474  -2.839  12.299  1.00  0.00           N  
ATOM     22  CA  LYS A   4      -1.814  -3.348  10.952  1.00  0.00           C  
ATOM     23  C   LYS A   4      -2.335  -2.273   9.996  1.00  0.00           C  
ATOM     24  O   LYS A   4      -2.022  -2.264   8.819  1.00  0.00           O  
ATOM     25  CB  LYS A   4      -2.851  -4.467  11.063  1.00  0.00           C  
ATOM     26  CEN LYS A   4      -3.293  -6.535  11.023  1.00  0.00           X  
ATOM     27  H   LYS A   4      -1.675  -3.438  13.087  1.00  0.00           H  
ATOM     28  N   LEU A   5      -3.185  -1.397  10.513  1.00  0.00           N  
ATOM     29  CA  LEU A   5      -3.730  -0.268   9.777  1.00  0.00           C  
ATOM     30  C   LEU A   5      -2.629   0.670   9.261  1.00  0.00           C  
ATOM     31  O   LEU A   5      -2.612   1.018   8.089  1.00  0.00           O  
ATOM     32  CB  LEU A   5      -4.715   0.502  10.666  1.00  0.00           C  
ATOM     33  CEN LEU A   5      -6.254   0.560  10.714  1.00  0.00           X  
ATOM     34  H   LEU A   5      -3.420  -1.492  11.492  1.00  0.00           H  
ATOM     35  N   ASN A   6      -1.722   1.076  10.150  1.00  0.00           N  
ATOM     36  CA  ASN A   6      -0.647   1.992   9.803  1.00  0.00           C  
ATOM     37  C   ASN A   6       0.291   1.353   8.774  1.00  0.00           C  
ATOM     38  O   ASN A   6       0.590   1.998   7.781  1.00  0.00           O  
ATOM     39  CB  ASN A   6       0.128   2.430  11.032  1.00  0.00           C  
ATOM     40  CEN ASN A   6       0.111   3.215  11.729  1.00  0.00           X  
ATOM     41  H   ASN A   6      -1.651   0.595  11.034  1.00  0.00           H  
ATOM     42  N   ASP A   7       0.665   0.086   8.977  1.00  0.00           N  
ATOM     43  CA  ASP A   7       1.605  -0.628   8.106  1.00  0.00           C  
ATOM     44  C   ASP A   7       1.023  -0.761   6.685  1.00  0.00           C  
ATOM     45  O   ASP A   7       1.653  -0.366   5.712  1.00  0.00           O  
ATOM     46  CB  ASP A   7       1.931  -2.008   8.681  1.00  0.00           C  
ATOM     47  CEN ASP A   7       2.647  -2.479   9.233  1.00  0.00           X  
ATOM     48  H   ASP A   7       0.357  -0.392   9.812  1.00  0.00           H  
ATOM     49  N   LEU A   8      -0.249  -1.169   6.576  1.00  0.00           N  
ATOM     50  CA  LEU A   8      -0.948  -1.284   5.298  1.00  0.00           C  
ATOM     51  C   LEU A   8      -1.070   0.054   4.547  1.00  0.00           C  
ATOM     52  O   LEU A   8      -1.083   0.093   3.317  1.00  0.00           O  
ATOM     53  CB  LEU A   8      -2.340  -1.884   5.531  1.00  0.00           C  
ATOM     54  CEN LEU A   8      -2.922  -3.293   5.309  1.00  0.00           X  
ATOM     55  H   LEU A   8      -0.697  -1.546   7.400  1.00  0.00           H  
ATOM     56  N   LEU A   9      -1.206   1.163   5.282  1.00  0.00           N  
ATOM     57  CA  LEU A   9      -1.306   2.491   4.677  1.00  0.00           C  
ATOM     58  C   LEU A   9      -0.001   2.878   3.967  1.00  0.00           C  
ATOM     59  O   LEU A   9      -0.048   3.449   2.880  1.00  0.00           O  
ATOM     60  CB  LEU A   9      -1.664   3.532   5.746  1.00  0.00           C  
ATOM     61  CEN LEU A   9      -2.972   4.268   6.091  1.00  0.00           X  
ATOM     62  H   LEU A   9      -1.179   1.074   6.288  1.00  0.00           H  
ATOM     63  N   GLU A  10       1.148   2.575   4.574  1.00  0.00           N  
ATOM     64  CA  GLU A  10       2.467   2.852   4.003  1.00  0.00           C  
ATOM     65  C   GLU A  10       2.773   1.915   2.834  1.00  0.00           C  
ATOM     66  O   GLU A  10       3.286   2.381   1.813  1.00  0.00           O  
ATOM     67  CB  GLU A  10       3.552   2.726   5.075  1.00  0.00           C  
ATOM     68  CEN GLU A  10       4.601   3.449   6.206  1.00  0.00           X  
ATOM     69  H   GLU A  10       1.118   2.039   5.429  1.00  0.00           H  
ATOM     70  N   ASP A  11       2.376   0.648   2.940  1.00  0.00           N  
ATOM     71  CA  ASP A  11       2.485  -0.323   1.855  1.00  0.00           C  
ATOM     72  C   ASP A  11       1.628   0.100   0.655  1.00  0.00           C  
ATOM     73  O   ASP A  11       2.094   0.178  -0.479  1.00  0.00           O  
ATOM     74  CB  ASP A  11       2.071  -1.715   2.338  1.00  0.00           C  
ATOM     75  CEN ASP A  11       2.484  -2.582   2.678  1.00  0.00           X  
ATOM     76  H   ASP A  11       2.079   0.305   3.841  1.00  0.00           H  
ATOM     77  N   LEU A  12       0.390   0.531   0.887  1.00  0.00           N  
ATOM     78  CA  LEU A  12      -0.487   1.003  -0.186  1.00  0.00           C  
ATOM     79  C   LEU A  12       0.086   2.225  -0.933  1.00  0.00           C  
ATOM     80  O   LEU A  12       0.120   2.266  -2.168  1.00  0.00           O  
ATOM     81  CB  LEU A  12      -1.869   1.336   0.390  1.00  0.00           C  
ATOM     82  CEN LEU A  12      -3.219   0.595   0.363  1.00  0.00           X  
ATOM     83  H   LEU A  12       0.031   0.455   1.827  1.00  0.00           H  
ATOM     84  N   GLN A  13       0.607   3.208  -0.200  1.00  0.00           N  
ATOM     85  CA  GLN A  13       1.236   4.389  -0.790  1.00  0.00           C  
ATOM     86  C   GLN A  13       2.491   4.049  -1.599  1.00  0.00           C  
ATOM     87  O   GLN A  13       2.703   4.618  -2.674  1.00  0.00           O  
ATOM     88  CB  GLN A  13       1.596   5.394   0.307  1.00  0.00           C  
ATOM     89  CEN GLN A  13       1.093   6.861   1.109  1.00  0.00           X  
ATOM     90  H   GLN A  13       0.642   3.080   0.802  1.00  0.00           H  
ATOM     91  N   GLU A  14       3.349   3.168  -1.103  1.00  0.00           N  
ATOM     92  CA  GLU A  14       4.534   2.731  -1.827  1.00  0.00           C  
ATOM     93  C   GLU A  14       4.153   1.959  -3.105  1.00  0.00           C  
ATOM     94  O   GLU A  14       4.702   2.269  -4.168  1.00  0.00           O  
ATOM     95  CB  GLU A  14       5.416   1.865  -0.924  1.00  0.00           C  
ATOM     96  CEN GLU A  14       6.760   1.703   0.110  1.00  0.00           X  
ATOM     97  H   GLU A  14       3.155   2.732  -0.213  1.00  0.00           H  
ATOM     98  N   VAL A  15       3.126   1.092  -3.068  1.00  0.00           N  
ATOM     99  CA  VAL A  15       2.658   0.309  -4.236  1.00  0.00           C  
ATOM    100  C   VAL A  15       2.221   1.256  -5.357  1.00  0.00           C  
ATOM    101  O   VAL A  15       2.617   1.055  -6.507  1.00  0.00           O  
ATOM    102  CB  VAL A  15       1.487  -0.624  -3.877  1.00  0.00           C  
ATOM    103  CEN VAL A  15       1.309  -1.285  -3.794  1.00  0.00           X  
ATOM    104  H   VAL A  15       2.657   0.970  -2.182  1.00  0.00           H  
ATOM    105  N   LEU A  16       1.487   2.332  -5.039  1.00  0.00           N  
ATOM    106  CA  LEU A  16       1.044   3.331  -6.024  1.00  0.00           C  
ATOM    107  C   LEU A  16       2.217   4.085  -6.664  1.00  0.00           C  
ATOM    108  O   LEU A  16       2.270   4.270  -7.881  1.00  0.00           O  
ATOM    109  CB  LEU A  16       0.081   4.324  -5.362  1.00  0.00           C  
ATOM    110  CEN LEU A  16      -1.450   4.487  -5.412  1.00  0.00           X  
ATOM    111  H   LEU A  16       1.185   2.425  -4.078  1.00  0.00           H  
ATOM    112  N   LYS A  17       3.190   4.527  -5.859  1.00  0.00           N  
ATOM    113  CA  LYS A  17       4.372   5.236  -6.375  1.00  0.00           C  
ATOM    114  C   LYS A  17       5.214   4.335  -7.269  1.00  0.00           C  
ATOM    115  O   LYS A  17       5.708   4.802  -8.296  1.00  0.00           O  
ATOM    116  CB  LYS A  17       5.226   5.770  -5.224  1.00  0.00           C  
ATOM    117  CEN LYS A  17       5.860   7.413  -4.052  1.00  0.00           X  
ATOM    118  H   LYS A  17       3.103   4.341  -4.869  1.00  0.00           H  
ATOM    119  N   ASN A  18       5.390   3.070  -6.904  1.00  0.00           N  
ATOM    120  CA  ASN A  18       6.211   2.129  -7.657  1.00  0.00           C  
ATOM    121  C   ASN A  18       5.563   1.736  -8.990  1.00  0.00           C  
ATOM    122  O   ASN A  18       6.257   1.681 -10.006  1.00  0.00           O  
ATOM    123  CB  ASN A  18       6.510   0.888  -6.835  1.00  0.00           C  
ATOM    124  CEN ASN A  18       7.254   0.545  -6.180  1.00  0.00           X  
ATOM    125  H   ASN A  18       4.943   2.749  -6.055  1.00  0.00           H  
ATOM    126  N   LEU A  19       4.237   1.597  -9.038  1.00  0.00           N  
ATOM    127  CA  LEU A  19       3.496   1.272 -10.258  1.00  0.00           C  
ATOM    128  C   LEU A  19       3.472   2.461 -11.236  1.00  0.00           C  
ATOM    129  O   LEU A  19       4.007   2.376 -12.342  1.00  0.00           O  
ATOM    130  CB  LEU A  19       2.067   0.840  -9.904  1.00  0.00           C  
ATOM    131  CEN LEU A  19       1.374  -0.535  -9.849  1.00  0.00           X  
ATOM    132  H   LEU A  19       3.709   1.704  -8.183  1.00  0.00           H  
ATOM    133  N   HIS A  20       2.967   3.618 -10.801  1.00  0.00           N  
ATOM    134  CA  HIS A  20       2.720   4.756 -11.688  1.00  0.00           C  
ATOM    135  C   HIS A  20       3.964   5.216 -12.463  1.00  0.00           C  
ATOM    136  O   HIS A  20       3.967   5.205 -13.695  1.00  0.00           O  
ATOM    137  CB  HIS A  20       2.157   5.931 -10.882  1.00  0.00           C  
ATOM    138  CEN HIS A  20       0.885   6.472 -10.537  1.00  0.00           X  
ATOM    139  H   HIS A  20       2.646   3.666  -9.842  1.00  0.00           H  
ATOM    140  N   LYS A  21       5.043   5.611 -11.771  1.00  0.00           N  
ATOM    141  CA  LYS A  21       6.118   6.420 -12.382  1.00  0.00           C  
ATOM    142  C   LYS A  21       6.780   5.665 -13.549  1.00  0.00           C  
ATOM    143  O   LYS A  21       7.354   6.306 -14.434  1.00  0.00           O  
ATOM    144  CB  LYS A  21       7.169   6.798 -11.337  1.00  0.00           C  
ATOM    145  CEN LYS A  21       8.010   8.263 -10.064  1.00  0.00           X  
ATOM    146  H   LYS A  21       5.149   5.274 -10.826  1.00  0.00           H  
ATOM    147  N   ASN A  22       6.647   4.339 -13.587  1.00  0.00           N  
ATOM    148  CA  ASN A  22       7.351   3.455 -14.526  1.00  0.00           C  
ATOM    149  C   ASN A  22       6.517   3.006 -15.719  1.00  0.00           C  
ATOM    150  O   ASN A  22       7.034   2.257 -16.552  1.00  0.00           O  
ATOM    151  CB  ASN A  22       7.891   2.232 -13.807  1.00  0.00           C  
ATOM    152  CEN ASN A  22       8.773   1.936 -13.321  1.00  0.00           X  
ATOM    153  H   ASN A  22       6.061   3.905 -12.890  1.00  0.00           H  
ATOM    154  N   ASP A  23       5.277   3.491 -15.845  1.00  0.00           N  
ATOM    155  CA  ASP A  23       4.315   2.974 -16.826  1.00  0.00           C  
ATOM    156  C   ASP A  23       4.964   2.737 -18.207  1.00  0.00           C  
ATOM    157  O   ASP A  23       4.946   1.628 -18.749  1.00  0.00           O  
ATOM    158  CB  ASP A  23       3.133   3.937 -16.961  1.00  0.00           C  
ATOM    159  CEN ASP A  23       2.184   4.067 -16.614  1.00  0.00           X  
ATOM    160  H   ASP A  23       4.956   4.175 -15.175  1.00  0.00           H  
ATOM    161  N   ARG A  24       5.646   3.757 -18.760  1.00  0.00           N  
ATOM    162  CA  ARG A  24       6.213   3.715 -20.115  1.00  0.00           C  
ATOM    163  C   ARG A  24       7.284   2.654 -20.364  1.00  0.00           C  
ATOM    164  O   ARG A  24       7.497   2.359 -21.540  1.00  0.00           O  
ATOM    165  CB  ARG A  24       6.733   5.085 -20.524  1.00  0.00           C  
ATOM    166  CEN ARG A  24       6.816   7.358 -21.514  1.00  0.00           X  
ATOM    167  H   ARG A  24       5.772   4.584 -18.192  1.00  0.00           H  
ATOM    168  N   SER A  25       7.974   2.113 -19.354  1.00  0.00           N  
ATOM    169  CA  SER A  25       9.094   1.179 -19.602  1.00  0.00           C  
ATOM    170  C   SER A  25       8.738  -0.277 -19.907  1.00  0.00           C  
ATOM    171  O   SER A  25       9.585  -0.948 -20.481  1.00  0.00           O  
ATOM    172  CB  SER A  25      10.023   1.209 -18.404  1.00  0.00           C  
ATOM    173  CEN SER A  25      10.182   1.235 -17.885  1.00  0.00           X  
ATOM    174  H   SER A  25       7.836   2.474 -18.421  1.00  0.00           H  
ATOM    175  N   GLY A  26       7.518  -0.752 -19.637  1.00  0.00           N  
ATOM    176  CA  GLY A  26       7.181  -2.180 -19.727  1.00  0.00           C  
ATOM    177  C   GLY A  26       8.077  -3.116 -18.898  1.00  0.00           C  
ATOM    178  O   GLY A  26       8.448  -2.804 -17.780  1.00  0.00           O  
ATOM    179  CEN GLY A  26       7.181  -2.180 -19.727  1.00  0.00           X  
ATOM    180  H   GLY A  26       6.799  -0.099 -19.362  1.00  0.00           H  
ATOM    181  N   LYS A  27       8.454  -4.246 -19.514  1.00  0.00           N  
ATOM    182  CA  LYS A  27       9.335  -5.348 -19.065  1.00  0.00           C  
ATOM    183  C   LYS A  27       9.511  -5.617 -17.564  1.00  0.00           C  
ATOM    184  O   LYS A  27       8.556  -6.093 -16.961  1.00  0.00           O  
ATOM    185  CB  LYS A  27      10.724  -5.124 -19.664  1.00  0.00           C  
ATOM    186  CEN LYS A  27      12.151  -5.597 -21.153  1.00  0.00           X  
ATOM    187  H   LYS A  27       8.118  -4.341 -20.462  1.00  0.00           H  
ATOM    188  N   ASP A  28      10.636  -5.285 -16.945  1.00  0.00           N  
ATOM    189  CA  ASP A  28      10.820  -5.537 -15.511  1.00  0.00           C  
ATOM    190  C   ASP A  28       9.657  -5.026 -14.653  1.00  0.00           C  
ATOM    191  O   ASP A  28       9.385  -5.604 -13.604  1.00  0.00           O  
ATOM    192  CB  ASP A  28      12.128  -4.901 -15.033  1.00  0.00           C  
ATOM    193  CEN ASP A  28      13.100  -5.147 -14.854  1.00  0.00           X  
ATOM    194  H   ASP A  28      11.453  -5.095 -17.506  1.00  0.00           H  
ATOM    195  N   ASN A  29       8.887  -4.031 -15.113  1.00  0.00           N  
ATOM    196  CA  ASN A  29       7.776  -3.509 -14.308  1.00  0.00           C  
ATOM    197  C   ASN A  29       6.742  -4.585 -13.911  1.00  0.00           C  
ATOM    198  O   ASN A  29       5.979  -4.356 -12.973  1.00  0.00           O  
ATOM    199  CB  ASN A  29       7.081  -2.371 -15.033  1.00  0.00           C  
ATOM    200  CEN ASN A  29       7.148  -1.326 -15.093  1.00  0.00           X  
ATOM    201  H   ASN A  29       9.104  -3.608 -16.005  1.00  0.00           H  
ATOM    202  N   ILE A  30       6.667  -5.750 -14.580  1.00  0.00           N  
ATOM    203  CA  ILE A  30       5.728  -6.816 -14.170  1.00  0.00           C  
ATOM    204  C   ILE A  30       6.173  -7.419 -12.836  1.00  0.00           C  
ATOM    205  O   ILE A  30       5.332  -7.663 -11.980  1.00  0.00           O  
ATOM    206  CB  ILE A  30       5.626  -7.935 -15.223  1.00  0.00           C  
ATOM    207  CEN ILE A  30       5.122  -8.260 -16.133  1.00  0.00           X  
ATOM    208  H   ILE A  30       7.376  -5.959 -15.268  1.00  0.00           H  
ATOM    209  N   HIS A  31       7.483  -7.573 -12.623  1.00  0.00           N  
ATOM    210  CA  HIS A  31       8.019  -8.241 -11.435  1.00  0.00           C  
ATOM    211  C   HIS A  31       7.840  -7.410 -10.159  1.00  0.00           C  
ATOM    212  O   HIS A  31       7.427  -7.950  -9.140  1.00  0.00           O  
ATOM    213  CB  HIS A  31       9.503  -8.566 -11.634  1.00  0.00           C  
ATOM    214  CEN HIS A  31      10.302  -9.663 -12.068  1.00  0.00           X  
ATOM    215  H   HIS A  31       8.139  -7.188 -13.290  1.00  0.00           H  
ATOM    216  N   ASP A  32       8.093  -6.101 -10.226  1.00  0.00           N  
ATOM    217  CA  ASP A  32       7.955  -5.218  -9.063  1.00  0.00           C  
ATOM    218  C   ASP A  32       6.503  -5.154  -8.573  1.00  0.00           C  
ATOM    219  O   ASP A  32       6.240  -5.359  -7.391  1.00  0.00           O  
ATOM    220  CB  ASP A  32       8.457  -3.812  -9.399  1.00  0.00           C  
ATOM    221  CEN ASP A  32       9.287  -3.230  -9.297  1.00  0.00           X  
ATOM    222  H   ASP A  32       8.466  -5.716 -11.080  1.00  0.00           H  
ATOM    223  N   VAL A  33       5.556  -4.904  -9.484  1.00  0.00           N  
ATOM    224  CA  VAL A  33       4.124  -4.818  -9.155  1.00  0.00           C  
ATOM    225  C   VAL A  33       3.609  -6.162  -8.649  1.00  0.00           C  
ATOM    226  O   VAL A  33       2.875  -6.176  -7.667  1.00  0.00           O  
ATOM    227  CB  VAL A  33       3.282  -4.381 -10.368  1.00  0.00           C  
ATOM    228  CEN VAL A  33       2.909  -3.862 -10.626  1.00  0.00           X  
ATOM    229  H   VAL A  33       5.839  -4.836 -10.452  1.00  0.00           H  
ATOM    230  N   ASP A  34       4.008  -7.271  -9.271  1.00  0.00           N  
ATOM    231  CA  ASP A  34       3.624  -8.621  -8.854  1.00  0.00           C  
ATOM    232  C   ASP A  34       4.085  -8.921  -7.424  1.00  0.00           C  
ATOM    233  O   ASP A  34       3.310  -9.428  -6.614  1.00  0.00           O  
ATOM    234  CB  ASP A  34       4.199  -9.661  -9.819  1.00  0.00           C  
ATOM    235  CEN ASP A  34       3.926 -10.215 -10.629  1.00  0.00           X  
ATOM    236  H   ASP A  34       4.587  -7.188 -10.094  1.00  0.00           H  
ATOM    237  N   ASN A  35       5.300  -8.503  -7.056  1.00  0.00           N  
ATOM    238  CA  ASN A  35       5.835  -8.685  -5.707  1.00  0.00           C  
ATOM    239  C   ASN A  35       5.086  -7.834  -4.671  1.00  0.00           C  
ATOM    240  O   ASN A  35       4.760  -8.301  -3.583  1.00  0.00           O  
ATOM    241  CB  ASN A  35       7.320  -8.375  -5.662  1.00  0.00           C  
ATOM    242  CEN ASN A  35       8.229  -8.889  -5.763  1.00  0.00           X  
ATOM    243  H   ASN A  35       5.892  -8.077  -7.756  1.00  0.00           H  
ATOM    244  N   HIS A  36       4.788  -6.580  -5.008  1.00  0.00           N  
ATOM    245  CA  HIS A  36       4.089  -5.697  -4.087  1.00  0.00           C  
ATOM    246  C   HIS A  36       2.663  -6.175  -3.793  1.00  0.00           C  
ATOM    247  O   HIS A  36       2.255  -6.201  -2.636  1.00  0.00           O  
ATOM    248  CB  HIS A  36       4.056  -4.270  -4.645  1.00  0.00           C  
ATOM    249  CEN HIS A  36       4.810  -3.067  -4.532  1.00  0.00           X  
ATOM    250  H   HIS A  36       5.037  -6.237  -5.925  1.00  0.00           H  
ATOM    251  N   LEU A  37       1.935  -6.626  -4.815  1.00  0.00           N  
ATOM    252  CA  LEU A  37       0.537  -7.013  -4.688  1.00  0.00           C  
ATOM    253  C   LEU A  37       0.363  -8.128  -3.649  1.00  0.00           C  
ATOM    254  O   LEU A  37      -0.490  -7.989  -2.780  1.00  0.00           O  
ATOM    255  CB  LEU A  37      -0.011  -7.456  -6.050  1.00  0.00           C  
ATOM    256  CEN LEU A  37      -0.932  -6.772  -7.079  1.00  0.00           X  
ATOM    257  H   LEU A  37       2.372  -6.730  -5.720  1.00  0.00           H  
ATOM    258  N   GLN A  38       1.199  -9.172  -3.672  1.00  0.00           N  
ATOM    259  CA  GLN A  38       1.111 -10.297  -2.728  1.00  0.00           C  
ATOM    260  C   GLN A  38       1.342  -9.851  -1.280  1.00  0.00           C  
ATOM    261  O   GLN A  38       0.578 -10.244  -0.402  1.00  0.00           O  
ATOM    262  CB  GLN A  38       2.128 -11.381  -3.096  1.00  0.00           C  
ATOM    263  CEN GLN A  38       2.335 -12.924  -3.885  1.00  0.00           X  
ATOM    264  H   GLN A  38       1.934  -9.181  -4.367  1.00  0.00           H  
ATOM    265  N   ASN A  39       2.314  -8.964  -1.037  1.00  0.00           N  
ATOM    266  CA  ASN A  39       2.590  -8.458   0.313  1.00  0.00           C  
ATOM    267  C   ASN A  39       1.412  -7.631   0.866  1.00  0.00           C  
ATOM    268  O   ASN A  39       1.054  -7.777   2.030  1.00  0.00           O  
ATOM    269  CB  ASN A  39       3.866  -7.636   0.340  1.00  0.00           C  
ATOM    270  CEN ASN A  39       4.889  -7.786   0.519  1.00  0.00           X  
ATOM    271  H   ASN A  39       2.921  -8.686  -1.798  1.00  0.00           H  
ATOM    272  N   VAL A  40       0.753  -6.829   0.018  1.00  0.00           N  
ATOM    273  CA  VAL A  40      -0.425  -6.030   0.403  1.00  0.00           C  
ATOM    274  C   VAL A  40      -1.624  -6.937   0.724  1.00  0.00           C  
ATOM    275  O   VAL A  40      -2.366  -6.658   1.666  1.00  0.00           O  
ATOM    276  CB  VAL A  40      -0.826  -5.039  -0.705  1.00  0.00           C  
ATOM    277  CEN VAL A  40      -0.841  -4.370  -0.873  1.00  0.00           X  
ATOM    278  H   VAL A  40       1.093  -6.766  -0.933  1.00  0.00           H  
ATOM    279  N   ILE A  41      -1.827  -8.025  -0.033  1.00  0.00           N  
ATOM    280  CA  ILE A  41      -2.865  -9.026   0.282  1.00  0.00           C  
ATOM    281  C   ILE A  41      -2.578  -9.683   1.633  1.00  0.00           C  
ATOM    282  O   ILE A  41      -3.500  -9.857   2.434  1.00  0.00           O  
ATOM    283  CB  ILE A  41      -2.959 -10.117  -0.800  1.00  0.00           C  
ATOM    284  CEN ILE A  41      -3.409 -10.390  -1.755  1.00  0.00           X  
ATOM    285  H   ILE A  41      -1.211  -8.186  -0.815  1.00  0.00           H  
ATOM    286  N   GLU A  42      -1.322 -10.057   1.882  1.00  0.00           N  
ATOM    287  CA  GLU A  42      -0.900 -10.703   3.127  1.00  0.00           C  
ATOM    288  C   GLU A  42      -1.193  -9.812   4.338  1.00  0.00           C  
ATOM    289  O   GLU A  42      -1.686 -10.301   5.356  1.00  0.00           O  
ATOM    290  CB  GLU A  42       0.590 -11.046   3.074  1.00  0.00           C  
ATOM    291  CEN GLU A  42       1.836 -12.181   2.819  1.00  0.00           X  
ATOM    292  H   GLU A  42      -0.612  -9.866   1.189  1.00  0.00           H  
ATOM    293  N   ASP A  43      -1.010  -8.498   4.208  1.00  0.00           N  
ATOM    294  CA  ASP A  43      -1.318  -7.536   5.264  1.00  0.00           C  
ATOM    295  C   ASP A  43      -2.823  -7.363   5.484  1.00  0.00           C  
ATOM    296  O   ASP A  43      -3.292  -7.391   6.629  1.00  0.00           O  
ATOM    297  CB  ASP A  43      -0.683  -6.181   4.941  1.00  0.00           C  
ATOM    298  CEN ASP A  43       0.148  -5.633   5.156  1.00  0.00           X  
ATOM    299  H   ASP A  43      -0.532  -8.163   3.384  1.00  0.00           H  
ATOM    300  N   ILE A  44      -3.609  -7.235   4.406  1.00  0.00           N  
ATOM    301  CA  ILE A  44      -5.059  -7.004   4.511  1.00  0.00           C  
ATOM    302  C   ILE A  44      -5.681  -8.162   5.272  1.00  0.00           C  
ATOM    303  O   ILE A  44      -6.435  -7.917   6.207  1.00  0.00           O  
ATOM    304  CB  ILE A  44      -5.736  -6.871   3.135  1.00  0.00           C  
ATOM    305  CEN ILE A  44      -6.004  -6.180   2.335  1.00  0.00           X  
ATOM    306  H   ILE A  44      -3.193  -7.375   3.498  1.00  0.00           H  
ATOM    307  N   HIS A  45      -5.359  -9.406   4.937  1.00  0.00           N  
ATOM    308  CA  HIS A  45      -5.936 -10.580   5.585  1.00  0.00           C  
ATOM    309  C   HIS A  45      -5.744 -10.585   7.105  1.00  0.00           C  
ATOM    310  O   HIS A  45      -6.718 -10.706   7.851  1.00  0.00           O  
ATOM    311  CB  HIS A  45      -5.336 -11.857   4.987  1.00  0.00           C  
ATOM    312  CEN HIS A  45      -5.649 -12.803   3.969  1.00  0.00           X  
ATOM    313  H   HIS A  45      -4.676  -9.547   4.206  1.00  0.00           H  
ATOM    314  N   ASP A  46      -4.529 -10.347   7.582  1.00  0.00           N  
ATOM    315  CA  ASP A  46      -4.207 -10.326   9.005  1.00  0.00           C  
ATOM    316  C   ASP A  46      -4.921  -9.185   9.731  1.00  0.00           C  
ATOM    317  O   ASP A  46      -5.407  -9.350  10.860  1.00  0.00           O  
ATOM    318  CB  ASP A  46      -2.694 -10.209   9.205  1.00  0.00           C  
ATOM    319  CEN ASP A  46      -1.879 -10.792   9.387  1.00  0.00           X  
ATOM    320  H   ASP A  46      -3.773 -10.226   6.923  1.00  0.00           H  
ATOM    321  N   PHE A  47      -5.032  -8.019   9.095  1.00  0.00           N  
ATOM    322  CA  PHE A  47      -5.744  -6.876   9.653  1.00  0.00           C  
ATOM    323  C   PHE A  47      -7.225  -7.202   9.893  1.00  0.00           C  
ATOM    324  O   PHE A  47      -7.740  -6.929  10.979  1.00  0.00           O  
ATOM    325  CB  PHE A  47      -5.611  -5.667   8.726  1.00  0.00           C  
ATOM    326  CEN PHE A  47      -4.724  -4.354   8.604  1.00  0.00           X  
ATOM    327  H   PHE A  47      -4.628  -7.938   8.173  1.00  0.00           H  
ATOM    328  N   MET A  48      -7.890  -7.838   8.928  1.00  0.00           N  
ATOM    329  CA  MET A  48      -9.292  -8.245   8.975  1.00  0.00           C  
ATOM    330  C   MET A  48      -9.527  -9.230  10.112  1.00  0.00           C  
ATOM    331  O   MET A  48     -10.463  -9.063  10.894  1.00  0.00           O  
ATOM    332  CB  MET A  48      -9.713  -8.862   7.643  1.00  0.00           C  
ATOM    333  CEN MET A  48     -10.703  -8.573   6.223  1.00  0.00           X  
ATOM    334  H   MET A  48      -7.365  -8.081   8.098  1.00  0.00           H  
ATOM    335  N   GLN A  49      -8.661 -10.230  10.249  1.00  0.00           N  
ATOM    336  CA  GLN A  49      -8.763 -11.237  11.294  1.00  0.00           C  
ATOM    337  C   GLN A  49      -8.641 -10.605  12.686  1.00  0.00           C  
ATOM    338  O   GLN A  49      -9.459 -10.884  13.565  1.00  0.00           O  
ATOM    339  CB  GLN A  49      -7.682 -12.305  11.109  1.00  0.00           C  
ATOM    340  CEN GLN A  49      -7.363 -13.913  10.510  1.00  0.00           X  
ATOM    341  H   GLN A  49      -7.935 -10.336   9.557  1.00  0.00           H  
ATOM    342  N   ALA A  50      -7.694  -9.683  12.875  1.00  0.00           N  
ATOM    343  CA  ALA A  50      -7.489  -8.989  14.144  1.00  0.00           C  
ATOM    344  C   ALA A  50      -8.693  -8.114  14.536  1.00  0.00           C  
ATOM    345  O   ALA A  50      -9.097  -8.102  15.700  1.00  0.00           O  
ATOM    346  CB  ALA A  50      -6.223  -8.148  14.073  1.00  0.00           C  
ATOM    347  CEN ALA A  50      -6.224  -8.148  14.074  1.00  0.00           X  
ATOM    348  H   ALA A  50      -7.070  -9.479  12.109  1.00  0.00           H  
ATOM    349  N   ALA A  51      -9.294  -7.399  13.582  1.00  0.00           N  
ATOM    350  CA  ALA A  51     -10.479  -6.575  13.803  1.00  0.00           C  
ATOM    351  C   ALA A  51     -11.690  -7.428  14.217  1.00  0.00           C  
ATOM    352  O   ALA A  51     -12.390  -7.075  15.168  1.00  0.00           O  
ATOM    353  CB  ALA A  51     -10.795  -5.767  12.553  1.00  0.00           C  
ATOM    354  CEN ALA A  51     -10.795  -5.768  12.553  1.00  0.00           X  
ATOM    355  H   ALA A  51      -8.905  -7.421  12.652  1.00  0.00           H  
ATOM    356  N   ALA A  52     -11.897  -8.575  13.568  1.00  0.00           N  
ATOM    357  CA  ALA A  52     -13.007  -9.486  13.834  1.00  0.00           C  
ATOM    358  C   ALA A  52     -12.895 -10.107  15.232  1.00  0.00           C  
ATOM    359  O   ALA A  52     -13.881 -10.145  15.966  1.00  0.00           O  
ATOM    360  CB  ALA A  52     -13.064 -10.571  12.769  1.00  0.00           C  
ATOM    361  CEN ALA A  52     -13.064 -10.571  12.770  1.00  0.00           X  
ATOM    362  H   ALA A  52     -11.255  -8.830  12.835  1.00  0.00           H  
ATOM    363  N   ALA A  53     -11.694 -10.511  15.654  1.00  0.00           N  
ATOM    364  CA  ALA A  53     -11.463 -11.081  16.977  1.00  0.00           C  
ATOM    365  C   ALA A  53     -11.638 -10.020  18.075  1.00  0.00           C  
ATOM    366  O   ALA A  53     -12.322 -10.263  19.064  1.00  0.00           O  
ATOM    367  CB  ALA A  53     -10.076 -11.704  17.046  1.00  0.00           C  
ATOM    368  CEN ALA A  53     -10.077 -11.703  17.047  1.00  0.00           X  
ATOM    369  H   ALA A  53     -10.907 -10.439  15.025  1.00  0.00           H  
ATOM    370  N   ALA A  54     -11.114  -8.805  17.883  1.00  0.00           N  
ATOM    371  CA  ALA A  54     -11.216  -7.726  18.866  1.00  0.00           C  
ATOM    372  C   ALA A  54     -12.665  -7.245  19.090  1.00  0.00           C  
ATOM    373  O   ALA A  54     -13.055  -6.962  20.228  1.00  0.00           O  
ATOM    374  CB  ALA A  54     -10.335  -6.561  18.438  1.00  0.00           C  
ATOM    375  CEN ALA A  54     -10.336  -6.562  18.439  1.00  0.00           X  
ATOM    376  H   ALA A  54     -10.588  -8.638  17.038  1.00  0.00           H  
ATOM    377  N   ALA A  55     -13.473  -7.164  18.031  1.00  0.00           N  
ATOM    378  CA  ALA A  55     -14.894  -6.840  18.104  1.00  0.00           C  
ATOM    379  C   ALA A  55     -15.693  -7.961  18.790  1.00  0.00           C  
ATOM    380  O   ALA A  55     -16.323  -7.715  19.823  1.00  0.00           O  
ATOM    381  CB  ALA A  55     -15.440  -6.568  16.710  1.00  0.00           C  
ATOM    382  CEN ALA A  55     -15.440  -6.568  16.711  1.00  0.00           X  
ATOM    383  H   ALA A  55     -13.077  -7.333  17.117  1.00  0.00           H  
ATOM    384  N   ASN A  56     -15.612  -9.197  18.291  1.00  0.00           N  
ATOM    385  CA  ASN A  56     -16.309 -10.362  18.845  1.00  0.00           C  
ATOM    386  C   ASN A  56     -16.003 -10.593  20.328  1.00  0.00           C  
ATOM    387  O   ASN A  56     -16.914 -10.924  21.082  1.00  0.00           O  
ATOM    388  CB  ASN A  56     -15.984 -11.615  18.053  1.00  0.00           C  
ATOM    389  CEN ASN A  56     -16.373 -12.147  17.236  1.00  0.00           X  
ATOM    390  H   ASN A  56     -15.070  -9.333  17.449  1.00  0.00           H  
ATOM    391  N   CYS A  57     -14.790 -10.285  20.800  1.00  0.00           N  
ATOM    392  CA  CYS A  57     -14.422 -10.431  22.211  1.00  0.00           C  
ATOM    393  C   CYS A  57     -15.429  -9.748  23.155  1.00  0.00           C  
ATOM    394  O   CYS A  57     -15.571 -10.171  24.299  1.00  0.00           O  
ATOM    395  CB  CYS A  57     -13.068  -9.723  22.270  1.00  0.00           C  
ATOM    396  CEN CYS A  57     -12.125 -10.113  22.379  1.00  0.00           X  
ATOM    397  H   CYS A  57     -14.072 -10.007  20.145  1.00  0.00           H  
ATOM    398  N   ARG A  58     -16.189  -8.731  22.705  1.00  0.00           N  
ATOM    399  CA  ARG A  58     -17.155  -8.025  23.569  1.00  0.00           C  
ATOM    400  C   ARG A  58     -18.279  -8.915  24.104  1.00  0.00           C  
ATOM    401  O   ARG A  58     -18.949  -8.498  25.043  1.00  0.00           O  
ATOM    402  CB  ARG A  58     -17.731  -6.799  22.875  1.00  0.00           C  
ATOM    403  CEN ARG A  58     -18.049  -4.443  22.169  1.00  0.00           X  
ATOM    404  H   ARG A  58     -16.166  -8.517  21.717  1.00  0.00           H  
ATOM    405  N   LYS A  59     -18.499 -10.109  23.541  1.00  0.00           N  
ATOM    406  CA  LYS A  59     -19.617 -11.001  23.906  1.00  0.00           C  
ATOM    407  C   LYS A  59     -19.619 -11.406  25.388  1.00  0.00           C  
ATOM    408  O   LYS A  59     -20.679 -11.715  25.919  1.00  0.00           O  
ATOM    409  CB  LYS A  59     -19.587 -12.258  23.035  1.00  0.00           C  
ATOM    410  CEN LYS A  59     -20.372 -13.345  21.399  1.00  0.00           X  
ATOM    411  H   LYS A  59     -17.816 -10.457  22.885  1.00  0.00           H  
ATOM    412  N   GLY A  60     -18.467 -11.356  26.070  1.00  0.00           N  
ATOM    413  CA  GLY A  60     -18.271 -11.844  27.442  1.00  0.00           C  
ATOM    414  C   GLY A  60     -18.897 -11.000  28.553  1.00  0.00           C  
ATOM    415  O   GLY A  60     -18.818 -11.395  29.709  1.00  0.00           O  
ATOM    416  CEN GLY A  60     -18.271 -11.844  27.442  1.00  0.00           X  
ATOM    417  H   GLY A  60     -17.644 -11.055  25.569  1.00  0.00           H  
ATOM    418  N   SER A  61     -19.500  -9.848  28.244  1.00  0.00           N  
ATOM    419  CA  SER A  61     -20.073  -8.965  29.268  1.00  0.00           C  
ATOM    420  C   SER A  61     -21.613  -8.931  29.183  1.00  0.00           C  
ATOM    421  O   SER A  61     -22.183  -7.846  29.289  1.00  0.00           O  
ATOM    422  CB  SER A  61     -19.504  -7.567  29.125  1.00  0.00           C  
ATOM    423  CEN SER A  61     -19.309  -7.120  28.884  1.00  0.00           X  
ATOM    424  H   SER A  61     -19.660  -9.631  27.271  1.00  0.00           H  
ATOM    425  N   PRO A  62     -22.324 -10.067  29.020  1.00  0.00           N  
ATOM    426  CA  PRO A  62     -23.774 -10.033  28.956  1.00  0.00           C  
ATOM    427  C   PRO A  62     -24.303  -9.551  30.313  1.00  0.00           C  
ATOM    428  O   PRO A  62     -23.745  -9.878  31.350  1.00  0.00           O  
ATOM    429  CB  PRO A  62     -24.185 -11.480  28.633  1.00  0.00           C  
ATOM    430  CEN PRO A  62     -22.429 -11.790  28.694  1.00  0.00           X  
ATOM    431  N   GLY A  63     -25.355  -8.735  30.277  1.00  0.00           N  
ATOM    432  CA  GLY A  63     -26.063  -8.218  31.455  1.00  0.00           C  
ATOM    433  C   GLY A  63     -25.661  -6.846  32.006  1.00  0.00           C  
ATOM    434  O   GLY A  63     -24.553  -6.364  31.822  1.00  0.00           O  
ATOM    435  CEN GLY A  63     -26.063  -8.218  31.455  1.00  0.00           X  
ATOM    436  H   GLY A  63     -25.884  -8.750  29.418  1.00  0.00           H  
ATOM    437  N   SER A  64     -26.533  -6.286  32.844  1.00  0.00           N  
ATOM    438  CA  SER A  64     -26.339  -4.967  33.448  1.00  0.00           C  
ATOM    439  C   SER A  64     -26.267  -5.030  34.987  1.00  0.00           C  
ATOM    440  O   SER A  64     -27.093  -5.720  35.591  1.00  0.00           O  
ATOM    441  CB  SER A  64     -27.455  -4.039  33.011  1.00  0.00           C  
ATOM    442  CEN SER A  64     -27.954  -3.876  32.869  1.00  0.00           X  
ATOM    443  H   SER A  64     -27.227  -6.881  33.277  1.00  0.00           H  
ATOM    444  N   PRO A  65     -25.383  -4.259  35.649  1.00  0.00           N  
ATOM    445  CA  PRO A  65     -25.285  -4.276  37.101  1.00  0.00           C  
ATOM    446  C   PRO A  65     -26.369  -3.350  37.664  1.00  0.00           C  
ATOM    447  O   PRO A  65     -26.096  -2.259  38.162  1.00  0.00           O  
ATOM    448  CB  PRO A  65     -23.861  -3.782  37.405  1.00  0.00           C  
ATOM    449  CEN PRO A  65     -23.737  -3.639  35.631  1.00  0.00           X  
ATOM    450  N   ALA A  66     -27.624  -3.767  37.540  1.00  0.00           N  
ATOM    451  CA  ALA A  66     -28.770  -2.997  37.992  1.00  0.00           C  
ATOM    452  C   ALA A  66     -28.633  -2.767  39.501  1.00  0.00           C  
ATOM    453  O   ALA A  66     -27.984  -3.547  40.188  1.00  0.00           O  
ATOM    454  CB  ALA A  66     -30.072  -3.708  37.654  1.00  0.00           C  
ATOM    455  CEN ALA A  66     -30.072  -3.708  37.655  1.00  0.00           X  
ATOM    456  H   ALA A  66     -27.784  -4.718  37.241  1.00  0.00           H  
ATOM    457  N   GLY A  67     -29.289  -1.723  40.011  1.00  0.00           N  
ATOM    458  CA  GLY A  67     -29.312  -1.423  41.445  1.00  0.00           C  
ATOM    459  C   GLY A  67     -28.863  -0.016  41.844  1.00  0.00           C  
ATOM    460  O   GLY A  67     -28.135   0.640  41.122  1.00  0.00           O  
ATOM    461  CEN GLY A  67     -29.312  -1.423  41.446  1.00  0.00           X  
ATOM    462  H   GLY A  67     -29.942  -1.241  39.411  1.00  0.00           H  
ATOM    463  N   SER A  68     -29.290   0.378  43.046  1.00  0.00           N  
ATOM    464  CA  SER A  68     -29.051   1.654  43.741  1.00  0.00           C  
ATOM    465  C   SER A  68     -29.694   2.962  43.228  1.00  0.00           C  
ATOM    466  O   SER A  68     -29.020   3.988  43.144  1.00  0.00           O  
ATOM    467  CB  SER A  68     -27.550   1.858  43.802  1.00  0.00           C  
ATOM    468  CEN SER A  68     -27.030   1.856  43.642  1.00  0.00           X  
ATOM    469  H   SER A  68     -29.392  -0.381  43.703  1.00  0.00           H  
ATOM    470  N   PRO A  69     -31.033   3.012  43.054  1.00  0.00           N  
ATOM    471  CA  PRO A  69     -31.714   4.216  42.599  1.00  0.00           C  
ATOM    472  C   PRO A  69     -31.531   5.347  43.620  1.00  0.00           C  
ATOM    473  O   PRO A  69     -31.652   5.131  44.827  1.00  0.00           O  
ATOM    474  CB  PRO A  69     -33.184   3.787  42.455  1.00  0.00           C  
ATOM    475  CEN PRO A  69     -32.587   2.219  43.065  1.00  0.00           X  
ATOM    476  N   THR A  70     -31.284   6.562  43.143  1.00  0.00           N  
ATOM    477  CA  THR A  70     -31.146   7.746  44.007  1.00  0.00           C  
ATOM    478  C   THR A  70     -31.927   8.901  43.383  1.00  0.00           C  
ATOM    479  O   THR A  70     -32.280   8.872  42.208  1.00  0.00           O  
ATOM    480  CB  THR A  70     -29.676   8.163  44.199  1.00  0.00           C  
ATOM    481  CEN THR A  70     -29.131   8.056  44.380  1.00  0.00           X  
ATOM    482  H   THR A  70     -31.446   6.742  42.162  1.00  0.00           H  
ATOM    483  N   SER A  71     -32.299   9.844  44.248  1.00  0.00           N  
ATOM    484  CA  SER A  71     -33.006  11.094  43.967  1.00  0.00           C  
ATOM    485  C   SER A  71     -32.811  12.195  45.015  1.00  0.00           C  
ATOM    486  O   SER A  71     -32.672  11.905  46.196  1.00  0.00           O  
ATOM    487  CB  SER A  71     -34.485  10.800  43.810  1.00  0.00           C  
ATOM    488  CEN SER A  71     -34.969  10.567  43.898  1.00  0.00           X  
ATOM    489  H   SER A  71     -32.145   9.659  45.227  1.00  0.00           H  
ATOM    490  N   THR A  72     -32.902  13.433  44.516  1.00  0.00           N  
ATOM    491  CA  THR A  72     -32.865  14.720  45.242  1.00  0.00           C  
ATOM    492  C   THR A  72     -31.852  14.919  46.378  1.00  0.00           C  
ATOM    493  O   THR A  72     -31.933  14.232  47.385  1.00  0.00           O  
ATOM    494  CB  THR A  72     -34.257  15.010  45.833  1.00  0.00           C  
ATOM    495  CEN THR A  72     -34.834  15.084  45.777  1.00  0.00           X  
ATOM    496  H   THR A  72     -33.530  13.494  43.728  1.00  0.00           H  
ATOM    497  N   GLU A  73     -31.016  15.957  46.248  1.00  0.00           N  
ATOM    498  CA  GLU A  73     -29.946  16.379  47.194  1.00  0.00           C  
ATOM    499  C   GLU A  73     -29.936  17.927  47.255  1.00  0.00           C  
ATOM    500  O   GLU A  73     -30.568  18.590  46.438  1.00  0.00           O  
ATOM    501  CB  GLU A  73     -28.577  15.845  46.765  1.00  0.00           C  
ATOM    502  CEN GLU A  73     -27.318  14.708  46.929  1.00  0.00           X  
ATOM    503  H   GLU A  73     -31.350  16.724  45.679  1.00  0.00           H  
ATOM    504  N   GLU A  74     -29.611  18.512  48.415  1.00  0.00           N  
ATOM    505  CA  GLU A  74     -29.428  19.956  48.709  1.00  0.00           C  
ATOM    506  C   GLU A  74     -30.535  20.907  48.196  1.00  0.00           C  
ATOM    507  O   GLU A  74     -31.490  20.499  47.542  1.00  0.00           O  
ATOM    508  CB  GLU A  74     -28.083  20.415  48.141  1.00  0.00           C  
ATOM    509  CEN GLU A  74     -26.427  20.753  48.357  1.00  0.00           X  
ATOM    510  H   GLU A  74     -30.209  18.114  49.125  1.00  0.00           H  
ATOM    511  N   GLY A  75     -30.365  22.217  48.455  1.00  0.00           N  
ATOM    512  CA  GLY A  75     -31.308  23.266  48.033  1.00  0.00           C  
ATOM    513  C   GLY A  75     -30.686  24.653  47.780  1.00  0.00           C  
ATOM    514  O   GLY A  75     -31.313  25.671  48.053  1.00  0.00           O  
ATOM    515  CEN GLY A  75     -31.308  23.267  48.033  1.00  0.00           X  
ATOM    516  H   GLY A  75     -29.531  22.505  48.942  1.00  0.00           H  
ATOM    517  N   THR A  76     -29.443  24.667  47.300  1.00  0.00           N  
ATOM    518  CA  THR A  76     -28.511  25.766  46.949  1.00  0.00           C  
ATOM    519  C   THR A  76     -28.827  26.723  45.768  1.00  0.00           C  
ATOM    520  O   THR A  76     -29.149  26.288  44.669  1.00  0.00           O  
ATOM    521  CB  THR A  76     -27.120  25.166  46.672  1.00  0.00           C  
ATOM    522  CEN THR A  76     -26.659  24.844  46.830  1.00  0.00           X  
ATOM    523  H   THR A  76     -29.139  23.789  46.902  1.00  0.00           H  
ATOM    524  N   SER A  77     -28.595  28.017  46.053  1.00  0.00           N  
ATOM    525  CA  SER A  77     -28.705  29.283  45.276  1.00  0.00           C  
ATOM    526  C   SER A  77     -27.826  29.598  44.050  1.00  0.00           C  
ATOM    527  O   SER A  77     -26.639  29.318  44.085  1.00  0.00           O  
ATOM    528  CB  SER A  77     -28.519  30.420  46.261  1.00  0.00           C  
ATOM    529  CEN SER A  77     -28.316  30.701  46.681  1.00  0.00           X  
ATOM    530  H   SER A  77     -27.867  28.108  46.748  1.00  0.00           H  
ATOM    531  N   GLU A  78     -28.349  30.398  43.095  1.00  0.00           N  
ATOM    532  CA  GLU A  78     -27.618  30.853  41.882  1.00  0.00           C  
ATOM    533  C   GLU A  78     -27.644  32.400  41.712  1.00  0.00           C  
ATOM    534  O   GLU A  78     -28.595  33.075  42.094  1.00  0.00           O  
ATOM    535  CB  GLU A  78     -28.204  30.185  40.636  1.00  0.00           C  
ATOM    536  CEN GLU A  78     -28.145  28.963  39.450  1.00  0.00           X  
ATOM    537  H   GLU A  78     -29.083  31.029  43.382  1.00  0.00           H  
ATOM    538  N   SER A  79     -26.548  32.951  41.185  1.00  0.00           N  
ATOM    539  CA  SER A  79     -26.255  34.358  40.852  1.00  0.00           C  
ATOM    540  C   SER A  79     -25.245  34.578  39.715  1.00  0.00           C  
ATOM    541  O   SER A  79     -24.323  33.777  39.587  1.00  0.00           O  
ATOM    542  CB  SER A  79     -25.762  35.064  42.100  1.00  0.00           C  
ATOM    543  CEN SER A  79     -25.502  35.140  42.572  1.00  0.00           X  
ATOM    544  H   SER A  79     -25.777  32.321  41.024  1.00  0.00           H  
ATOM    545  N   ALA A  80     -25.268  35.749  39.047  1.00  0.00           N  
ATOM    546  CA  ALA A  80     -24.295  36.105  37.999  1.00  0.00           C  
ATOM    547  C   ALA A  80     -23.890  37.604  38.019  1.00  0.00           C  
ATOM    548  O   ALA A  80     -24.676  38.463  38.397  1.00  0.00           O  
ATOM    549  CB  ALA A  80     -24.856  35.731  36.635  1.00  0.00           C  
ATOM    550  CEN ALA A  80     -24.856  35.731  36.636  1.00  0.00           X  
ATOM    551  H   ALA A  80     -25.849  36.494  39.404  1.00  0.00           H  
ATOM    552  N   THR A  81     -22.635  37.852  37.613  1.00  0.00           N  
ATOM    553  CA  THR A  81     -21.874  39.124  37.438  1.00  0.00           C  
ATOM    554  C   THR A  81     -22.138  40.129  36.286  1.00  0.00           C  
ATOM    555  O   THR A  81     -21.867  39.823  35.129  1.00  0.00           O  
ATOM    556  CB  THR A  81     -20.376  38.776  37.354  1.00  0.00           C  
ATOM    557  CEN THR A  81     -19.895  38.521  37.566  1.00  0.00           X  
ATOM    558  H   THR A  81     -22.322  37.160  36.945  1.00  0.00           H  
ATOM    559  N   PRO A  82     -22.502  41.400  36.608  1.00  0.00           N  
ATOM    560  CA  PRO A  82     -22.756  42.474  35.644  1.00  0.00           C  
ATOM    561  C   PRO A  82     -21.547  42.749  34.728  1.00  0.00           C  
ATOM    562  O   PRO A  82     -20.399  42.700  35.177  1.00  0.00           O  
ATOM    563  CB  PRO A  82     -23.091  43.684  36.531  1.00  0.00           C  
ATOM    564  CEN PRO A  82     -22.730  42.560  37.870  1.00  0.00           X  
ATOM    565  N   GLU A  83     -21.791  43.119  33.468  1.00  0.00           N  
ATOM    566  CA  GLU A  83     -20.737  43.475  32.507  1.00  0.00           C  
ATOM    567  C   GLU A  83     -20.819  44.959  32.119  1.00  0.00           C  
ATOM    568  O   GLU A  83     -21.891  45.557  32.048  1.00  0.00           O  
ATOM    569  CB  GLU A  83     -20.835  42.599  31.256  1.00  0.00           C  
ATOM    570  CEN GLU A  83     -20.309  41.254  30.351  1.00  0.00           X  
ATOM    571  H   GLU A  83     -22.746  43.273  33.177  1.00  0.00           H  
ATOM    572  N   SER A  84     -19.645  45.540  31.863  1.00  0.00           N  
ATOM    573  CA  SER A  84     -19.443  46.927  31.439  1.00  0.00           C  
ATOM    574  C   SER A  84     -19.747  47.057  29.945  1.00  0.00           C  
ATOM    575  O   SER A  84     -19.458  46.138  29.184  1.00  0.00           O  
ATOM    576  CB  SER A  84     -18.026  47.375  31.741  1.00  0.00           C  
ATOM    577  CEN SER A  84     -17.487  47.346  31.806  1.00  0.00           X  
ATOM    578  H   SER A  84     -18.860  44.921  31.726  1.00  0.00           H  
ATOM    579  N   GLY A  85     -20.260  48.212  29.517  1.00  0.00           N  
ATOM    580  CA  GLY A  85     -20.531  48.538  28.115  1.00  0.00           C  
ATOM    581  C   GLY A  85     -19.847  49.858  27.706  1.00  0.00           C  
ATOM    582  O   GLY A  85     -19.427  50.591  28.599  1.00  0.00           O  
ATOM    583  CEN GLY A  85     -20.531  48.538  28.115  1.00  0.00           X  
ATOM    584  H   GLY A  85     -20.397  48.952  30.191  1.00  0.00           H  
ATOM    585  N   PRO A  86     -19.710  50.172  26.399  1.00  0.00           N  
ATOM    586  CA  PRO A  86     -19.093  51.402  25.891  1.00  0.00           C  
ATOM    587  C   PRO A  86     -20.003  52.644  26.014  1.00  0.00           C  
ATOM    588  O   PRO A  86     -21.217  52.542  25.857  1.00  0.00           O  
ATOM    589  CB  PRO A  86     -18.783  51.065  24.423  1.00  0.00           C  
ATOM    590  CEN PRO A  86     -19.604  49.526  24.804  1.00  0.00           X  
ATOM    591  N   GLY A  87     -19.402  53.832  26.171  1.00  0.00           N  
ATOM    592  CA  GLY A  87     -20.136  55.115  26.167  1.00  0.00           C  
ATOM    593  C   GLY A  87     -19.822  56.028  27.358  1.00  0.00           C  
ATOM    594  O   GLY A  87     -19.187  55.591  28.305  1.00  0.00           O  
ATOM    595  CEN GLY A  87     -20.136  55.116  26.167  1.00  0.00           X  
ATOM    596  H   GLY A  87     -18.395  53.867  26.122  1.00  0.00           H  
ATOM    597  N   THR A  88     -20.105  57.337  27.270  1.00  0.00           N  
ATOM    598  CA  THR A  88     -19.866  58.374  28.314  1.00  0.00           C  
ATOM    599  C   THR A  88     -18.425  58.381  28.856  1.00  0.00           C  
ATOM    600  O   THR A  88     -17.794  57.335  28.946  1.00  0.00           O  
ATOM    601  CB  THR A  88     -20.826  58.195  29.505  1.00  0.00           C  
ATOM    602  CEN THR A  88     -21.363  58.165  29.732  1.00  0.00           X  
ATOM    603  H   THR A  88     -19.780  57.681  26.375  1.00  0.00           H  
ATOM    604  N   SER A  89     -17.834  59.558  29.076  1.00  0.00           N  
ATOM    605  CA  SER A  89     -18.410  60.913  28.893  1.00  0.00           C  
ATOM    606  C   SER A  89     -19.074  61.465  30.154  1.00  0.00           C  
ATOM    607  O   SER A  89     -20.102  62.127  30.083  1.00  0.00           O  
ATOM    608  CB  SER A  89     -19.415  60.896  27.758  1.00  0.00           C  
ATOM    609  CEN SER A  89     -19.806  60.711  27.429  1.00  0.00           X  
ATOM    610  H   SER A  89     -17.326  59.510  29.949  1.00  0.00           H  
ATOM    611  N   THR A  90     -18.417  61.311  31.305  1.00  0.00           N  
ATOM    612  CA  THR A  90     -18.875  61.916  32.567  1.00  0.00           C  
ATOM    613  C   THR A  90     -17.675  62.594  33.227  1.00  0.00           C  
ATOM    614  O   THR A  90     -16.526  62.301  32.908  1.00  0.00           O  
ATOM    615  CB  THR A  90     -19.484  60.881  33.532  1.00  0.00           C  
ATOM    616  CEN THR A  90     -19.884  60.477  33.666  1.00  0.00           X  
ATOM    617  H   THR A  90     -17.426  61.121  31.273  1.00  0.00           H  
ATOM    618  N   GLU A  91     -18.002  63.581  34.050  1.00  0.00           N  
ATOM    619  CA  GLU A  91     -17.151  64.414  34.903  1.00  0.00           C  
ATOM    620  C   GLU A  91     -17.674  64.517  36.364  1.00  0.00           C  
ATOM    621  O   GLU A  91     -18.892  64.511  36.570  1.00  0.00           O  
ATOM    622  CB  GLU A  91     -17.023  65.812  34.293  1.00  0.00           C  
ATOM    623  CEN GLU A  91     -16.154  66.940  33.358  1.00  0.00           X  
ATOM    624  H   GLU A  91     -18.983  63.802  34.122  1.00  0.00           H  
ATOM    625  N   PRO A  92     -16.783  64.555  37.379  1.00  0.00           N  
ATOM    626  CA  PRO A  92     -17.116  64.729  38.792  1.00  0.00           C  
ATOM    627  C   PRO A  92     -17.689  66.117  39.114  1.00  0.00           C  
ATOM    628  O   PRO A  92     -17.477  67.093  38.403  1.00  0.00           O  
ATOM    629  CB  PRO A  92     -15.777  64.485  39.508  1.00  0.00           C  
ATOM    630  CEN PRO A  92     -15.136  64.335  37.849  1.00  0.00           X  
ATOM    631  N   SER A  93     -18.389  66.229  40.244  1.00  0.00           N  
ATOM    632  CA  SER A  93     -18.927  67.508  40.718  1.00  0.00           C  
ATOM    633  C   SER A  93     -18.955  67.547  42.240  1.00  0.00           C  
ATOM    634  O   SER A  93     -19.009  66.522  42.915  1.00  0.00           O  
ATOM    635  CB  SER A  93     -20.317  67.739  40.158  1.00  0.00           C  
ATOM    636  CEN SER A  93     -20.818  67.626  39.980  1.00  0.00           X  
ATOM    637  H   SER A  93     -18.405  65.451  40.888  1.00  0.00           H  
ATOM    638  N   GLU A  94     -18.902  68.780  42.741  1.00  0.00           N  
ATOM    639  CA  GLU A  94     -18.964  69.144  44.150  1.00  0.00           C  
ATOM    640  C   GLU A  94     -20.289  68.661  44.763  1.00  0.00           C  
ATOM    641  O   GLU A  94     -21.359  68.852  44.185  1.00  0.00           O  
ATOM    642  CB  GLU A  94     -18.812  70.658  44.322  1.00  0.00           C  
ATOM    643  CEN GLU A  94     -17.845  72.013  44.683  1.00  0.00           X  
ATOM    644  H   GLU A  94     -19.079  69.538  42.100  1.00  0.00           H  
ATOM    645  N   GLY A  95     -20.239  68.043  45.947  1.00  0.00           N  
ATOM    646  CA  GLY A  95     -21.439  67.575  46.642  1.00  0.00           C  
ATOM    647  C   GLY A  95     -21.953  68.523  47.725  1.00  0.00           C  
ATOM    648  O   GLY A  95     -22.915  68.220  48.410  1.00  0.00           O  
ATOM    649  CEN GLY A  95     -21.439  67.575  46.643  1.00  0.00           X  
ATOM    650  H   GLY A  95     -19.333  67.791  46.318  1.00  0.00           H  
ATOM    651  N   SER A  96     -21.260  69.656  47.864  1.00  0.00           N  
ATOM    652  CA  SER A  96     -21.491  70.761  48.812  1.00  0.00           C  
ATOM    653  C   SER A  96     -21.551  70.538  50.343  1.00  0.00           C  
ATOM    654  O   SER A  96     -22.055  71.365  51.092  1.00  0.00           O  
ATOM    655  CB  SER A  96     -22.783  71.433  48.391  1.00  0.00           C  
ATOM    656  CEN SER A  96     -23.295  71.484  48.213  1.00  0.00           X  
ATOM    657  H   SER A  96     -20.876  69.977  46.987  1.00  0.00           H  
ATOM    658  N   ALA A  97     -20.741  69.551  50.755  1.00  0.00           N  
ATOM    659  CA  ALA A  97     -20.508  69.090  52.138  1.00  0.00           C  
ATOM    660  C   ALA A  97     -21.621  69.186  53.226  1.00  0.00           C  
ATOM    661  O   ALA A  97     -22.702  69.718  52.996  1.00  0.00           O  
ATOM    662  CB  ALA A  97     -19.278  69.824  52.651  1.00  0.00           C  
ATOM    663  CEN ALA A  97     -19.279  69.824  52.652  1.00  0.00           X  
ATOM    664  H   ALA A  97     -19.960  69.385  50.136  1.00  0.00           H  
ATOM    665  N   PRO A  98     -21.343  68.658  54.445  1.00  0.00           N  
ATOM    666  CA  PRO A  98     -22.263  68.662  55.582  1.00  0.00           C  
ATOM    667  C   PRO A  98     -22.687  70.072  56.022  1.00  0.00           C  
ATOM    668  O   PRO A  98     -21.899  71.017  55.986  1.00  0.00           O  
ATOM    669  CB  PRO A  98     -21.473  67.935  56.683  1.00  0.00           C  
ATOM    670  CEN PRO A  98     -20.166  67.917  55.467  1.00  0.00           X  
ATOM    671  N   GLY A  99     -23.923  70.191  56.515  1.00  0.00           N  
ATOM    672  CA  GLY A  99     -24.476  71.415  57.093  1.00  0.00           C  
ATOM    673  C   GLY A  99     -24.297  71.482  58.615  1.00  0.00           C  
ATOM    674  O   GLY A  99     -24.435  70.494  59.325  1.00  0.00           O  
ATOM    675  CEN GLY A  99     -24.476  71.415  57.093  1.00  0.00           X  
ATOM    676  H   GLY A  99     -24.507  69.366  56.532  1.00  0.00           H  
ATOM    677  N   SER A 100     -24.015  72.675  59.118  1.00  0.00           N  
ATOM    678  CA  SER A 100     -23.836  73.062  60.530  1.00  0.00           C  
ATOM    679  C   SER A 100     -23.786  74.604  60.533  1.00  0.00           C  
ATOM    680  O   SER A 100     -23.922  75.165  59.443  1.00  0.00           O  
ATOM    681  CB  SER A 100     -22.580  72.455  61.123  1.00  0.00           C  
ATOM    682  CEN SER A 100     -22.071  72.263  61.148  1.00  0.00           X  
ATOM    683  H   SER A 100     -24.142  73.461  58.498  1.00  0.00           H  
ATOM    684  N   PRO A 101     -23.556  75.345  61.644  1.00  0.00           N  
ATOM    685  CA  PRO A 101     -23.368  74.944  63.047  1.00  0.00           C  
ATOM    686  C   PRO A 101     -24.421  75.577  64.014  1.00  0.00           C  
ATOM    687  O   PRO A 101     -25.520  75.938  63.607  1.00  0.00           O  
ATOM    688  CB  PRO A 101     -21.939  75.418  63.360  1.00  0.00           C  
ATOM    689  CEN PRO A 101     -22.004  76.089  61.708  1.00  0.00           X  
ATOM    690  N   ALA A 102     -23.998  75.807  65.266  1.00  0.00           N  
ATOM    691  CA  ALA A 102     -24.709  76.490  66.363  1.00  0.00           C  
ATOM    692  C   ALA A 102     -25.998  75.845  66.919  1.00  0.00           C  
ATOM    693  O   ALA A 102     -27.076  76.430  66.931  1.00  0.00           O  
ATOM    694  CB  ALA A 102     -25.028  77.908  65.910  1.00  0.00           C  
ATOM    695  CEN ALA A 102     -25.029  77.907  65.911  1.00  0.00           X  
ATOM    696  H   ALA A 102     -23.001  75.706  65.404  1.00  0.00           H  
ATOM    697  N   GLY A 103     -25.812  74.671  67.531  1.00  0.00           N  
ATOM    698  CA  GLY A 103     -26.841  73.883  68.212  1.00  0.00           C  
ATOM    699  C   GLY A 103     -26.190  73.102  69.362  1.00  0.00           C  
ATOM    700  O   GLY A 103     -25.031  72.714  69.263  1.00  0.00           O  
ATOM    701  CEN GLY A 103     -26.841  73.882  68.212  1.00  0.00           X  
ATOM    702  H   GLY A 103     -24.863  74.367  67.701  1.00  0.00           H  
ATOM    703  N   SER A 104     -26.908  72.994  70.477  1.00  0.00           N  
ATOM    704  CA  SER A 104     -26.563  72.304  71.736  1.00  0.00           C  
ATOM    705  C   SER A 104     -26.626  70.755  71.659  1.00  0.00           C  
ATOM    706  O   SER A 104     -27.410  70.221  70.880  1.00  0.00           O  
ATOM    707  CB  SER A 104     -27.479  72.799  72.838  1.00  0.00           C  
ATOM    708  CEN SER A 104     -27.933  72.975  73.081  1.00  0.00           X  
ATOM    709  H   SER A 104     -27.777  73.504  70.494  1.00  0.00           H  
ATOM    710  N   PRO A 105     -25.798  70.032  72.452  1.00  0.00           N  
ATOM    711  CA  PRO A 105     -25.804  68.570  72.588  1.00  0.00           C  
ATOM    712  C   PRO A 105     -27.008  68.012  73.365  1.00  0.00           C  
ATOM    713  O   PRO A 105     -27.521  68.670  74.270  1.00  0.00           O  
ATOM    714  CB  PRO A 105     -24.480  68.278  73.313  1.00  0.00           C  
ATOM    715  CEN PRO A 105     -24.333  70.056  73.356  1.00  0.00           X  
ATOM    716  N   THR A 106     -27.380  66.750  73.115  1.00  0.00           N  
ATOM    717  CA  THR A 106     -28.458  66.064  73.853  1.00  0.00           C  
ATOM    718  C   THR A 106     -28.075  64.626  74.226  1.00  0.00           C  
ATOM    719  O   THR A 106     -27.396  63.946  73.461  1.00  0.00           O  
ATOM    720  CB  THR A 106     -29.765  66.032  73.038  1.00  0.00           C  
ATOM    721  CEN THR A 106     -30.203  66.299  72.759  1.00  0.00           X  
ATOM    722  H   THR A 106     -26.838  66.197  72.468  1.00  0.00           H  
ATOM    723  N   SER A 107     -28.532  64.214  75.414  1.00  0.00           N  
ATOM    724  CA  SER A 107     -28.451  62.898  76.071  1.00  0.00           C  
ATOM    725  C   SER A 107     -29.462  61.861  75.588  1.00  0.00           C  
ATOM    726  O   SER A 107     -30.591  62.239  75.281  1.00  0.00           O  
ATOM    727  CB  SER A 107     -28.604  63.081  77.568  1.00  0.00           C  
ATOM    728  CEN SER A 107     -28.784  63.284  78.040  1.00  0.00           X  
ATOM    729  H   SER A 107     -29.037  64.900  75.959  1.00  0.00           H  
ATOM    730  N   THR A 108     -29.112  60.567  75.683  1.00  0.00           N  
ATOM    731  CA  THR A 108     -29.981  59.403  75.342  1.00  0.00           C  
ATOM    732  C   THR A 108     -29.829  58.276  76.396  1.00  0.00           C  
ATOM    733  O   THR A 108     -28.878  58.291  77.167  1.00  0.00           O  
ATOM    734  CB  THR A 108     -29.654  58.836  73.948  1.00  0.00           C  
ATOM    735  CEN THR A 108     -29.607  58.893  73.368  1.00  0.00           X  
ATOM    736  H   THR A 108     -28.392  60.342  76.352  1.00  0.00           H  
ATOM    737  N   GLU A 109     -30.822  57.368  76.384  1.00  0.00           N  
ATOM    738  CA  GLU A 109     -31.031  56.082  77.109  1.00  0.00           C  
ATOM    739  C   GLU A 109     -30.794  55.967  78.635  1.00  0.00           C  
ATOM    740  O   GLU A 109     -29.676  55.872  79.118  1.00  0.00           O  
ATOM    741  CB  GLU A 109     -30.159  55.021  76.432  1.00  0.00           C  
ATOM    742  CEN GLU A 109     -29.980  53.762  75.299  1.00  0.00           X  
ATOM    743  H   GLU A 109     -31.311  57.341  75.501  1.00  0.00           H  
ATOM    744  N   GLU A 110     -31.831  56.214  79.448  1.00  0.00           N  
ATOM    745  CA  GLU A 110     -33.279  56.430  79.162  1.00  0.00           C  
ATOM    746  C   GLU A 110     -34.009  55.168  78.657  1.00  0.00           C  
ATOM    747  O   GLU A 110     -34.676  55.173  77.629  1.00  0.00           O  
ATOM    748  CB  GLU A 110     -33.447  57.553  78.137  1.00  0.00           C  
ATOM    749  CEN GLU A 110     -33.768  59.187  77.775  1.00  0.00           X  
ATOM    750  H   GLU A 110     -31.760  55.525  80.185  1.00  0.00           H  
ATOM    751  N   GLY A 111     -33.901  54.075  79.424  1.00  0.00           N  
ATOM    752  CA  GLY A 111     -34.615  52.823  79.163  1.00  0.00           C  
ATOM    753  C   GLY A 111     -34.161  51.624  80.010  1.00  0.00           C  
ATOM    754  O   GLY A 111     -33.037  51.602  80.488  1.00  0.00           O  
ATOM    755  CEN GLY A 111     -34.615  52.823  79.163  1.00  0.00           X  
ATOM    756  H   GLY A 111     -33.291  54.114  80.229  1.00  0.00           H  
ATOM    757  N   THR A 112     -35.056  50.649  80.173  1.00  0.00           N  
ATOM    758  CA  THR A 112     -34.876  49.353  80.874  1.00  0.00           C  
ATOM    759  C   THR A 112     -33.865  49.188  82.039  1.00  0.00           C  
ATOM    760  O   THR A 112     -32.909  48.429  81.968  1.00  0.00           O  
ATOM    761  CB  THR A 112     -34.512  48.281  79.830  1.00  0.00           C  
ATOM    762  CEN THR A 112     -34.618  47.989  79.335  1.00  0.00           X  
ATOM    763  H   THR A 112     -35.685  50.563  79.390  1.00  0.00           H  
ATOM    764  N   SER A 113     -34.235  49.812  83.170  1.00  0.00           N  
ATOM    765  CA  SER A 113     -33.596  49.872  84.510  1.00  0.00           C  
ATOM    766  C   SER A 113     -34.067  48.952  85.650  1.00  0.00           C  
ATOM    767  O   SER A 113     -35.223  49.025  86.049  1.00  0.00           O  
ATOM    768  CB  SER A 113     -33.698  51.303  85.000  1.00  0.00           C  
ATOM    769  CEN SER A 113     -33.911  51.796  85.089  1.00  0.00           X  
ATOM    770  H   SER A 113     -35.219  50.042  83.206  1.00  0.00           H  
ATOM    771  N   THR A 114     -33.110  48.304  86.340  1.00  0.00           N  
ATOM    772  CA  THR A 114     -33.348  47.429  87.518  1.00  0.00           C  
ATOM    773  C   THR A 114     -32.209  47.614  88.547  1.00  0.00           C  
ATOM    774  O   THR A 114     -31.117  48.044  88.196  1.00  0.00           O  
ATOM    775  CB  THR A 114     -33.443  45.944  87.123  1.00  0.00           C  
ATOM    776  CEN THR A 114     -33.693  45.505  86.829  1.00  0.00           X  
ATOM    777  H   THR A 114     -32.202  48.745  86.363  1.00  0.00           H  
ATOM    778  N   GLU A 115     -32.534  47.363  89.816  1.00  0.00           N  
ATOM    779  CA  GLU A 115     -31.730  47.347  91.055  1.00  0.00           C  
ATOM    780  C   GLU A 115     -30.648  46.245  91.238  1.00  0.00           C  
ATOM    781  O   GLU A 115     -30.788  45.146  90.699  1.00  0.00           O  
ATOM    782  CB  GLU A 115     -32.692  47.277  92.243  1.00  0.00           C  
ATOM    783  CEN GLU A 115     -33.589  48.056  93.464  1.00  0.00           X  
ATOM    784  H   GLU A 115     -33.519  47.224  89.989  1.00  0.00           H  
ATOM    785  N   PRO A 116     -29.564  46.534  92.008  1.00  0.00           N  
ATOM    786  CA  PRO A 116     -28.485  45.602  92.333  1.00  0.00           C  
ATOM    787  C   PRO A 116     -28.885  44.507  93.338  1.00  0.00           C  
ATOM    788  O   PRO A 116     -29.681  44.738  94.247  1.00  0.00           O  
ATOM    789  CB  PRO A 116     -27.387  46.518  92.898  1.00  0.00           C  
ATOM    790  CEN PRO A 116     -28.614  47.798  92.687  1.00  0.00           X  
ATOM    791  N   SER A 117     -28.272  43.325  93.224  1.00  0.00           N  
ATOM    792  CA  SER A 117     -28.469  42.210  94.163  1.00  0.00           C  
ATOM    793  C   SER A 117     -27.190  41.399  94.335  1.00  0.00           C  
ATOM    794  O   SER A 117     -26.311  41.365  93.479  1.00  0.00           O  
ATOM    795  CB  SER A 117     -29.596  41.314  93.688  1.00  0.00           C  
ATOM    796  CEN SER A 117     -29.923  41.048  93.344  1.00  0.00           X  
ATOM    797  H   SER A 117     -27.494  43.249  92.584  1.00  0.00           H  
ATOM    798  N   GLU A 118     -27.133  40.785  95.510  1.00  0.00           N  
ATOM    799  CA  GLU A 118     -26.148  39.866  96.056  1.00  0.00           C  
ATOM    800  C   GLU A 118     -26.379  38.422  95.576  1.00  0.00           C  
ATOM    801  O   GLU A 118     -27.504  38.051  95.248  1.00  0.00           O  
ATOM    802  CB  GLU A 118     -26.170  39.925  97.585  1.00  0.00           C  
ATOM    803  CEN GLU A 118     -25.526  40.510  99.050  1.00  0.00           X  
ATOM    804  H   GLU A 118     -27.913  40.960  96.126  1.00  0.00           H  
ATOM    805  N   GLY A 119     -25.349  37.567  95.616  1.00  0.00           N  
ATOM    806  CA  GLY A 119     -25.533  36.150  95.289  1.00  0.00           C  
ATOM    807  C   GLY A 119     -24.513  35.533  94.333  1.00  0.00           C  
ATOM    808  O   GLY A 119     -24.446  35.930  93.182  1.00  0.00           O  
ATOM    809  CEN GLY A 119     -25.533  36.149  95.289  1.00  0.00           X  
ATOM    810  H   GLY A 119     -24.458  37.882  95.974  1.00  0.00           H  
ATOM    811  N   SER A 120     -23.743  34.564  94.847  1.00  0.00           N  
ATOM    812  CA  SER A 120     -22.693  33.742  94.193  1.00  0.00           C  
ATOM    813  C   SER A 120     -23.111  32.567  93.282  1.00  0.00           C  
ATOM    814  O   SER A 120     -24.139  31.955  93.514  1.00  0.00           O  
ATOM    815  CB  SER A 120     -21.783  33.201  95.277  1.00  0.00           C  
ATOM    816  CEN SER A 120     -21.631  32.992  95.756  1.00  0.00           X  
ATOM    817  H   SER A 120     -24.214  34.030  95.563  1.00  0.00           H  
ATOM    818  N   ALA A 121     -22.324  32.012  92.358  1.00  0.00           N  
ATOM    819  CA  ALA A 121     -20.970  32.197  91.826  1.00  0.00           C  
ATOM    820  C   ALA A 121     -21.034  31.789  90.324  1.00  0.00           C  
ATOM    821  O   ALA A 121     -21.953  31.054  89.954  1.00  0.00           O  
ATOM    822  CB  ALA A 121     -19.950  31.373  92.599  1.00  0.00           C  
ATOM    823  CEN ALA A 121     -19.950  31.374  92.598  1.00  0.00           X  
ATOM    824  H   ALA A 121     -22.790  31.224  91.932  1.00  0.00           H  
ATOM    825  N   PRO A 122     -20.095  32.191  89.448  1.00  0.00           N  
ATOM    826  CA  PRO A 122     -20.099  31.765  88.048  1.00  0.00           C  
ATOM    827  C   PRO A 122     -19.631  30.306  87.921  1.00  0.00           C  
ATOM    828  O   PRO A 122     -18.693  29.878  88.596  1.00  0.00           O  
ATOM    829  CB  PRO A 122     -19.142  32.748  87.353  1.00  0.00           C  
ATOM    830  CEN PRO A 122     -18.923  33.401  88.999  1.00  0.00           X  
ATOM    831  N   GLY A 123     -20.288  29.540  87.048  1.00  0.00           N  
ATOM    832  CA  GLY A 123     -19.938  28.152  86.745  1.00  0.00           C  
ATOM    833  C   GLY A 123     -18.587  28.071  86.030  1.00  0.00           C  
ATOM    834  O   GLY A 123     -17.999  29.087  85.674  1.00  0.00           O  
ATOM    835  CEN GLY A 123     -19.937  28.151  86.745  1.00  0.00           X  
ATOM    836  H   GLY A 123     -21.000  29.972  86.480  1.00  0.00           H  
ATOM    837  N   THR A 124     -18.103  26.847  85.855  1.00  0.00           N  
ATOM    838  CA  THR A 124     -16.871  26.443  85.174  1.00  0.00           C  
ATOM    839  C   THR A 124     -17.059  25.267  84.208  1.00  0.00           C  
ATOM    840  O   THR A 124     -17.729  24.301  84.554  1.00  0.00           O  
ATOM    841  CB  THR A 124     -15.781  26.066  86.194  1.00  0.00           C  
ATOM    842  CEN THR A 124     -15.434  26.194  86.646  1.00  0.00           X  
ATOM    843  H   THR A 124     -18.645  26.086  86.237  1.00  0.00           H  
ATOM    844  N   SER A 125     -16.351  25.346  83.073  1.00  0.00           N  
ATOM    845  CA  SER A 125     -16.242  24.368  81.973  1.00  0.00           C  
ATOM    846  C   SER A 125     -15.416  23.089  82.168  1.00  0.00           C  
ATOM    847  O   SER A 125     -14.395  23.127  82.841  1.00  0.00           O  
ATOM    848  CB  SER A 125     -15.701  25.096  80.758  1.00  0.00           C  
ATOM    849  CEN SER A 125     -15.401  25.443  80.466  1.00  0.00           X  
ATOM    850  H   SER A 125     -15.544  25.948  83.131  1.00  0.00           H  
ATOM    851  N   THR A 126     -15.709  22.036  81.393  1.00  0.00           N  
ATOM    852  CA  THR A 126     -14.941  20.770  81.408  1.00  0.00           C  
ATOM    853  C   THR A 126     -14.671  20.297  79.966  1.00  0.00           C  
ATOM    854  O   THR A 126     -15.246  20.806  79.013  1.00  0.00           O  
ATOM    855  CB  THR A 126     -15.679  19.659  82.178  1.00  0.00           C  
ATOM    856  CEN THR A 126     -15.920  19.444  82.665  1.00  0.00           X  
ATOM    857  H   THR A 126     -16.224  22.196  80.541  1.00  0.00           H  
ATOM    858  N   GLU A 127     -13.717  19.377  79.886  1.00  0.00           N  
ATOM    859  CA  GLU A 127     -13.139  18.577  78.800  1.00  0.00           C  
ATOM    860  C   GLU A 127     -13.844  17.284  78.324  1.00  0.00           C  
ATOM    861  O   GLU A 127     -14.324  16.489  79.133  1.00  0.00           O  
ATOM    862  CB  GLU A 127     -11.708  18.216  79.204  1.00  0.00           C  
ATOM    863  CEN GLU A 127     -10.036  18.544  79.169  1.00  0.00           X  
ATOM    864  H   GLU A 127     -13.231  19.215  80.757  1.00  0.00           H  
ATOM    865  N   PRO A 128     -13.846  17.046  76.988  1.00  0.00           N  
ATOM    866  CA  PRO A 128     -14.389  15.856  76.337  1.00  0.00           C  
ATOM    867  C   PRO A 128     -13.438  14.651  76.475  1.00  0.00           C  
ATOM    868  O   PRO A 128     -12.235  14.815  76.321  1.00  0.00           O  
ATOM    869  CB  PRO A 128     -14.569  16.288  74.872  1.00  0.00           C  
ATOM    870  CEN PRO A 128     -13.840  17.817  75.433  1.00  0.00           X  
ATOM    871  N   SER A 129     -13.956  13.433  76.683  1.00  0.00           N  
ATOM    872  CA  SER A 129     -13.114  12.222  76.758  1.00  0.00           C  
ATOM    873  C   SER A 129     -13.930  10.938  76.926  1.00  0.00           C  
ATOM    874  O   SER A 129     -14.906  10.884  77.668  1.00  0.00           O  
ATOM    875  CB  SER A 129     -12.125  12.354  77.899  1.00  0.00           C  
ATOM    876  CEN SER A 129     -11.927  12.494  78.386  1.00  0.00           X  
ATOM    877  H   SER A 129     -14.949  13.299  76.549  1.00  0.00           H  
ATOM    878  N   GLU A 130     -13.462   9.906  76.226  1.00  0.00           N  
ATOM    879  CA  GLU A 130     -13.941   8.520  76.290  1.00  0.00           C  
ATOM    880  C   GLU A 130     -15.438   8.232  76.082  1.00  0.00           C  
ATOM    881  O   GLU A 130     -16.097   7.551  76.860  1.00  0.00           O  
ATOM    882  CB  GLU A 130     -13.528   7.938  77.644  1.00  0.00           C  
ATOM    883  CEN GLU A 130     -12.433   7.043  78.594  1.00  0.00           X  
ATOM    884  H   GLU A 130     -12.461   9.948  76.094  1.00  0.00           H  
ATOM    885  N   GLY A 131     -15.925   8.626  74.900  1.00  0.00           N  
ATOM    886  CA  GLY A 131     -17.325   8.501  74.496  1.00  0.00           C  
ATOM    887  C   GLY A 131     -17.531   7.256  73.630  1.00  0.00           C  
ATOM    888  O   GLY A 131     -18.613   7.047  73.102  1.00  0.00           O  
ATOM    889  CEN GLY A 131     -17.325   8.501  74.496  1.00  0.00           X  
ATOM    890  H   GLY A 131     -15.265   8.909  74.191  1.00  0.00           H  
ATOM    891  N   SER A 132     -16.487   6.436  73.478  1.00  0.00           N  
ATOM    892  CA  SER A 132     -16.499   5.248  72.611  1.00  0.00           C  
ATOM    893  C   SER A 132     -15.635   4.155  73.237  1.00  0.00           C  
ATOM    894  O   SER A 132     -14.788   4.466  74.071  1.00  0.00           O  
ATOM    895  CB  SER A 132     -16.004   5.591  71.220  1.00  0.00           C  
ATOM    896  CEN SER A 132     -15.715   5.837  70.829  1.00  0.00           X  
ATOM    897  H   SER A 132     -15.756   6.487  74.175  1.00  0.00           H  
ATOM    898  N   ALA A 133     -15.778   2.903  72.797  1.00  0.00           N  
ATOM    899  CA  ALA A 133     -14.942   1.801  73.268  1.00  0.00           C  
ATOM    900  C   ALA A 133     -14.676   0.769  72.151  1.00  0.00           C  
ATOM    901  O   ALA A 133     -15.525   0.584  71.283  1.00  0.00           O  
ATOM    902  CB  ALA A 133     -15.590   1.133  74.472  1.00  0.00           C  
ATOM    903  CEN ALA A 133     -15.589   1.132  74.471  1.00  0.00           X  
ATOM    904  H   ALA A 133     -16.328   2.735  71.966  1.00  0.00           H  
ATOM    905  N   PRO A 134     -13.488   0.127  72.145  1.00  0.00           N  
ATOM    906  CA  PRO A 134     -13.126  -0.916  71.186  1.00  0.00           C  
ATOM    907  C   PRO A 134     -13.739  -2.293  71.506  1.00  0.00           C  
ATOM    908  O   PRO A 134     -14.064  -2.596  72.652  1.00  0.00           O  
ATOM    909  CB  PRO A 134     -11.591  -0.944  71.260  1.00  0.00           C  
ATOM    910  CEN PRO A 134     -11.821   0.268  72.549  1.00  0.00           X  
ATOM    911  N   GLY A 135     -13.809  -3.172  70.502  1.00  0.00           N  
ATOM    912  CA  GLY A 135     -14.299  -4.554  70.640  1.00  0.00           C  
ATOM    913  C   GLY A 135     -13.399  -5.522  69.866  1.00  0.00           C  
ATOM    914  O   GLY A 135     -13.908  -6.382  69.166  1.00  0.00           O  
ATOM    915  CEN GLY A 135     -14.300  -4.555  70.640  1.00  0.00           X  
ATOM    916  H   GLY A 135     -13.496  -2.879  69.588  1.00  0.00           H  
ATOM    917  N   THR A 136     -12.114  -5.208  69.667  1.00  0.00           N  
ATOM    918  CA  THR A 136     -11.074  -6.002  68.966  1.00  0.00           C  
ATOM    919  C   THR A 136     -11.560  -6.768  67.732  1.00  0.00           C  
ATOM    920  O   THR A 136     -12.753  -7.019  67.611  1.00  0.00           O  
ATOM    921  CB  THR A 136     -10.427  -7.019  69.924  1.00  0.00           C  
ATOM    922  CEN THR A 136     -10.135  -7.151  70.413  1.00  0.00           X  
ATOM    923  H   THR A 136     -12.082  -4.256  69.335  1.00  0.00           H  
ATOM    924  N   SER A 137     -10.562  -7.246  66.970  1.00  0.00           N  
ATOM    925  CA  SER A 137     -10.665  -8.060  65.740  1.00  0.00           C  
ATOM    926  C   SER A 137     -11.699  -7.594  64.698  1.00  0.00           C  
ATOM    927  O   SER A 137     -12.176  -6.476  64.738  1.00  0.00           O  
ATOM    928  CB  SER A 137     -10.967  -9.494  66.130  1.00  0.00           C  
ATOM    929  CEN SER A 137     -11.183  -9.911  66.404  1.00  0.00           X  
ATOM    930  H   SER A 137      -9.676  -7.354  67.442  1.00  0.00           H  
ATOM    931  N   GLU A 138     -12.135  -8.361  63.706  1.00  0.00           N  
ATOM    932  CA  GLU A 138     -11.796  -9.718  63.293  1.00  0.00           C  
ATOM    933  C   GLU A 138     -11.570  -9.707  61.763  1.00  0.00           C  
ATOM    934  O   GLU A 138     -12.078  -8.841  61.060  1.00  0.00           O  
ATOM    935  CB  GLU A 138     -12.899 -10.705  63.683  1.00  0.00           C  
ATOM    936  CEN GLU A 138     -13.507 -11.899  64.735  1.00  0.00           X  
ATOM    937  H   GLU A 138     -13.001  -8.031  63.306  1.00  0.00           H  
ATOM    938  N   SER A 139     -10.764 -10.656  61.292  1.00  0.00           N  
ATOM    939  CA  SER A 139     -10.393 -10.982  59.907  1.00  0.00           C  
ATOM    940  C   SER A 139     -11.409 -11.626  58.940  1.00  0.00           C  
ATOM    941  O   SER A 139     -12.165 -12.506  59.335  1.00  0.00           O  
ATOM    942  CB  SER A 139      -9.173 -11.881  59.974  1.00  0.00           C  
ATOM    943  CEN SER A 139      -8.842 -12.275  60.149  1.00  0.00           X  
ATOM    944  H   SER A 139     -10.721 -11.481  61.874  1.00  0.00           H  
ATOM    945  N   ALA A 140     -11.269 -11.347  57.632  1.00  0.00           N  
ATOM    946  CA  ALA A 140     -12.116 -11.913  56.558  1.00  0.00           C  
ATOM    947  C   ALA A 140     -11.346 -12.059  55.221  1.00  0.00           C  
ATOM    948  O   ALA A 140     -10.443 -11.286  54.914  1.00  0.00           O  
ATOM    949  CB  ALA A 140     -13.356 -11.053  56.362  1.00  0.00           C  
ATOM    950  CEN ALA A 140     -13.355 -11.053  56.362  1.00  0.00           X  
ATOM    951  H   ALA A 140     -10.317 -11.177  57.337  1.00  0.00           H  
ATOM    952  N   THR A 141     -11.754 -13.027  54.401  1.00  0.00           N  
ATOM    953  CA  THR A 141     -11.239 -13.306  53.044  1.00  0.00           C  
ATOM    954  C   THR A 141     -12.423 -13.462  52.070  1.00  0.00           C  
ATOM    955  O   THR A 141     -13.543 -13.661  52.555  1.00  0.00           O  
ATOM    956  CB  THR A 141     -10.370 -14.577  53.003  1.00  0.00           C  
ATOM    957  CEN THR A 141      -9.904 -14.886  53.172  1.00  0.00           X  
ATOM    958  H   THR A 141     -12.641 -13.473  54.597  1.00  0.00           H  
ATOM    959  N   PRO A 142     -12.254 -13.359  50.732  1.00  0.00           N  
ATOM    960  CA  PRO A 142     -10.941 -13.033  50.129  1.00  0.00           C  
ATOM    961  C   PRO A 142     -11.020 -12.085  48.906  1.00  0.00           C  
ATOM    962  O   PRO A 142     -11.413 -12.469  47.814  1.00  0.00           O  
ATOM    963  CB  PRO A 142     -10.379 -14.411  49.740  1.00  0.00           C  
ATOM    964  CEN PRO A 142     -11.960 -15.006  50.318  1.00  0.00           X  
ATOM    965  N   GLU A 143     -10.896 -10.768  49.093  1.00  0.00           N  
ATOM    966  CA  GLU A 143     -10.823  -9.709  48.063  1.00  0.00           C  
ATOM    967  C   GLU A 143     -11.861  -9.757  46.913  1.00  0.00           C  
ATOM    968  O   GLU A 143     -11.565  -9.484  45.757  1.00  0.00           O  
ATOM    969  CB  GLU A 143      -9.420  -9.718  47.453  1.00  0.00           C  
ATOM    970  CEN GLU A 143      -7.830  -9.106  47.398  1.00  0.00           X  
ATOM    971  H   GLU A 143     -11.558 -10.496  49.806  1.00  0.00           H  
ATOM    972  N   SER A 144     -13.102 -10.068  47.326  1.00  0.00           N  
ATOM    973  CA  SER A 144     -14.362 -10.104  46.556  1.00  0.00           C  
ATOM    974  C   SER A 144     -14.384 -10.088  45.016  1.00  0.00           C  
ATOM    975  O   SER A 144     -13.424 -10.459  44.353  1.00  0.00           O  
ATOM    976  CB  SER A 144     -15.206  -8.941  47.038  1.00  0.00           C  
ATOM    977  CEN SER A 144     -15.331  -8.439  47.207  1.00  0.00           X  
ATOM    978  H   SER A 144     -13.291  -9.705  48.251  1.00  0.00           H  
ATOM    979  N   GLY A 145     -15.407  -9.428  44.445  1.00  0.00           N  
ATOM    980  CA  GLY A 145     -15.571  -9.296  42.987  1.00  0.00           C  
ATOM    981  C   GLY A 145     -16.946  -9.738  42.440  1.00  0.00           C  
ATOM    982  O   GLY A 145     -17.600 -10.537  43.103  1.00  0.00           O  
ATOM    983  CEN GLY A 145     -15.571  -9.296  42.986  1.00  0.00           X  
ATOM    984  H   GLY A 145     -16.016  -8.878  45.030  1.00  0.00           H  
ATOM    985  N   PRO A 146     -17.419  -9.238  41.275  1.00  0.00           N  
ATOM    986  CA  PRO A 146     -18.716  -9.576  40.676  1.00  0.00           C  
ATOM    987  C   PRO A 146     -18.836 -11.049  40.251  1.00  0.00           C  
ATOM    988  O   PRO A 146     -17.856 -11.673  39.856  1.00  0.00           O  
ATOM    989  CB  PRO A 146     -18.810  -8.628  39.469  1.00  0.00           C  
ATOM    990  CEN PRO A 146     -17.166  -8.142  39.966  1.00  0.00           X  
ATOM    991  N   GLY A 147     -20.057 -11.591  40.275  1.00  0.00           N  
ATOM    992  CA  GLY A 147     -20.361 -12.954  39.842  1.00  0.00           C  
ATOM    993  C   GLY A 147     -20.449 -13.038  38.323  1.00  0.00           C  
ATOM    994  O   GLY A 147     -20.470 -12.020  37.641  1.00  0.00           O  
ATOM    995  CEN GLY A 147     -20.361 -12.955  39.842  1.00  0.00           X  
ATOM    996  H   GLY A 147     -20.827 -11.040  40.624  1.00  0.00           H  
ATOM    997  N   SER A 148     -20.439 -14.268  37.830  1.00  0.00           N  
ATOM    998  CA  SER A 148     -20.563 -14.690  36.440  1.00  0.00           C  
ATOM    999  C   SER A 148     -21.880 -14.309  35.750  1.00  0.00           C  
ATOM   1000  O   SER A 148     -22.925 -14.143  36.374  1.00  0.00           O  
ATOM   1001  CB  SER A 148     -20.370 -16.193  36.368  1.00  0.00           C  
ATOM   1002  CEN SER A 148     -20.400 -16.716  36.513  1.00  0.00           X  
ATOM   1003  H   SER A 148     -20.252 -15.020  38.479  1.00  0.00           H  
ATOM   1004  N   GLU A 149     -21.759 -14.221  34.425  1.00  0.00           N  
ATOM   1005  CA  GLU A 149     -22.748 -13.956  33.377  1.00  0.00           C  
ATOM   1006  C   GLU A 149     -22.481 -14.637  32.015  1.00  0.00           C  
ATOM   1007  O   GLU A 149     -21.389 -14.555  31.451  1.00  0.00           O  
ATOM   1008  CB  GLU A 149     -22.860 -12.444  33.170  1.00  0.00           C  
ATOM   1009  CEN GLU A 149     -23.644 -10.964  33.487  1.00  0.00           X  
ATOM   1010  H   GLU A 149     -20.830 -14.385  34.068  1.00  0.00           H  
ATOM   1011  N   PRO A 150     -23.531 -15.226  31.417  1.00  0.00           N  
ATOM   1012  CA  PRO A 150     -23.290 -15.817  30.104  1.00  0.00           C  
ATOM   1013  C   PRO A 150     -23.071 -14.771  29.011  1.00  0.00           C  
ATOM   1014  O   PRO A 150     -23.504 -13.623  29.107  1.00  0.00           O  
ATOM   1015  CB  PRO A 150     -24.553 -16.655  29.846  1.00  0.00           C  
ATOM   1016  CEN PRO A 150     -25.094 -15.971  31.403  1.00  0.00           X  
ATOM   1017  N   ALA A 151     -22.431 -15.209  27.931  1.00  0.00           N  
ATOM   1018  CA  ALA A 151     -22.192 -14.431  26.730  1.00  0.00           C  
ATOM   1019  C   ALA A 151     -23.419 -14.460  25.800  1.00  0.00           C  
ATOM   1020  O   ALA A 151     -24.253 -15.360  25.876  1.00  0.00           O  
ATOM   1021  CB  ALA A 151     -20.953 -14.945  26.012  1.00  0.00           C  
ATOM   1022  CEN ALA A 151     -20.954 -14.945  26.012  1.00  0.00           X  
ATOM   1023  H   ALA A 151     -22.163 -16.181  27.902  1.00  0.00           H  
ATOM   1024  N   THR A 152     -23.507 -13.504  24.879  1.00  0.00           N  
ATOM   1025  CA  THR A 152     -24.598 -13.456  23.904  1.00  0.00           C  
ATOM   1026  C   THR A 152     -24.063 -12.818  22.640  1.00  0.00           C  
ATOM   1027  O   THR A 152     -22.984 -12.225  22.615  1.00  0.00           O  
ATOM   1028  CB  THR A 152     -25.814 -12.661  24.413  1.00  0.00           C  
ATOM   1029  CEN THR A 152     -26.251 -12.577  24.792  1.00  0.00           X  
ATOM   1030  H   THR A 152     -22.755 -12.836  24.796  1.00  0.00           H  
ATOM   1031  N   SER A 153     -24.853 -12.989  21.585  1.00  0.00           N  
ATOM   1032  CA  SER A 153     -24.615 -12.469  20.245  1.00  0.00           C  
ATOM   1033  C   SER A 153     -24.525 -10.940  20.297  1.00  0.00           C  
ATOM   1034  O   SER A 153     -25.363 -10.276  20.901  1.00  0.00           O  
ATOM   1035  CB  SER A 153     -25.713 -12.915  19.300  1.00  0.00           C  
ATOM   1036  CEN SER A 153     -26.210 -13.054  19.129  1.00  0.00           X  
ATOM   1037  H   SER A 153     -25.778 -13.347  21.771  1.00  0.00           H  
ATOM   1038  N   GLY A 154     -23.461 -10.401  19.713  1.00  0.00           N  
ATOM   1039  CA  GLY A 154     -23.180  -8.970  19.627  1.00  0.00           C  
ATOM   1040  C   GLY A 154     -23.379  -8.460  18.204  1.00  0.00           C  
ATOM   1041  O   GLY A 154     -22.944  -7.364  17.865  1.00  0.00           O  
ATOM   1042  CEN GLY A 154     -23.180  -8.969  19.627  1.00  0.00           X  
ATOM   1043  H   GLY A 154     -22.733 -11.036  19.417  1.00  0.00           H  
ATOM   1044  N   SER A 155     -23.993  -9.291  17.358  1.00  0.00           N  
ATOM   1045  CA  SER A 155     -24.182  -8.984  15.947  1.00  0.00           C  
ATOM   1046  C   SER A 155     -25.215  -7.847  15.952  1.00  0.00           C  
ATOM   1047  O   SER A 155     -25.976  -7.697  16.895  1.00  0.00           O  
ATOM   1048  CB  SER A 155     -24.657 -10.192  15.162  1.00  0.00           C  
ATOM   1049  CEN SER A 155     -24.911 -10.661  15.056  1.00  0.00           X  
ATOM   1050  H   SER A 155     -24.717  -9.883  17.742  1.00  0.00           H  
ATOM   1051  N   GLU A 156     -25.203  -6.893  15.039  1.00  0.00           N  
ATOM   1052  CA  GLU A 156     -24.208  -6.816  14.000  1.00  0.00           C  
ATOM   1053  C   GLU A 156     -24.083  -5.299  13.700  1.00  0.00           C  
ATOM   1054  O   GLU A 156     -25.069  -4.576  13.749  1.00  0.00           O  
ATOM   1055  CB  GLU A 156     -24.611  -7.623  12.764  1.00  0.00           C  
ATOM   1056  CEN GLU A 156     -24.478  -9.029  11.811  1.00  0.00           X  
ATOM   1057  H   GLU A 156     -26.126  -6.746  14.657  1.00  0.00           H  
ATOM   1058  N   THR A 157     -22.907  -4.809  13.294  1.00  0.00           N  
ATOM   1059  CA  THR A 157     -22.783  -3.384  12.920  1.00  0.00           C  
ATOM   1060  C   THR A 157     -22.701  -3.289  11.390  1.00  0.00           C  
ATOM   1061  O   THR A 157     -21.888  -3.988  10.785  1.00  0.00           O  
ATOM   1062  CB  THR A 157     -21.544  -2.718  13.546  1.00  0.00           C  
ATOM   1063  CEN THR A 157     -21.230  -2.549  14.009  1.00  0.00           X  
ATOM   1064  H   THR A 157     -22.237  -5.449  12.890  1.00  0.00           H  
ATOM   1065  N   PRO A 158     -23.567  -2.509  10.719  1.00  0.00           N  
ATOM   1066  CA  PRO A 158     -23.702  -2.408   9.272  1.00  0.00           C  
ATOM   1067  C   PRO A 158     -22.420  -1.745   8.777  1.00  0.00           C  
ATOM   1068  O   PRO A 158     -22.311  -0.529   8.659  1.00  0.00           O  
ATOM   1069  CB  PRO A 158     -24.958  -1.553   9.035  1.00  0.00           C  
ATOM   1070  CEN PRO A 158     -25.036  -1.516  10.817  1.00  0.00           X  
ATOM   1071  N   GLY A 159     -21.373  -2.534   8.647  1.00  0.00           N  
ATOM   1072  CA  GLY A 159     -20.125  -2.008   8.100  1.00  0.00           C  
ATOM   1073  C   GLY A 159     -19.087  -3.073   7.846  1.00  0.00           C  
ATOM   1074  O   GLY A 159     -18.477  -3.064   6.792  1.00  0.00           O  
ATOM   1075  CEN GLY A 159     -20.124  -2.008   8.100  1.00  0.00           X  
ATOM   1076  H   GLY A 159     -21.468  -3.520   8.843  1.00  0.00           H  
ATOM   1077  N   MET A 160     -18.946  -4.050   8.750  1.00  0.00           N  
ATOM   1078  CA  MET A 160     -17.944  -5.108   8.597  1.00  0.00           C  
ATOM   1079  C   MET A 160     -18.283  -6.014   7.410  1.00  0.00           C  
ATOM   1080  O   MET A 160     -17.412  -6.276   6.600  1.00  0.00           O  
ATOM   1081  CB  MET A 160     -17.842  -5.931   9.879  1.00  0.00           C  
ATOM   1082  CEN MET A 160     -16.788  -6.263  11.242  1.00  0.00           X  
ATOM   1083  H   MET A 160     -19.530  -4.037   9.575  1.00  0.00           H  
ATOM   1084  N   TYR A 161     -19.552  -6.412   7.251  1.00  0.00           N  
ATOM   1085  CA  TYR A 161     -19.975  -7.288   6.152  1.00  0.00           C  
ATOM   1086  C   TYR A 161     -19.745  -6.682   4.758  1.00  0.00           C  
ATOM   1087  O   TYR A 161     -19.070  -7.305   3.952  1.00  0.00           O  
ATOM   1088  CB  TYR A 161     -21.454  -7.644   6.317  1.00  0.00           C  
ATOM   1089  CEN TYR A 161     -22.470  -8.938   6.919  1.00  0.00           X  
ATOM   1090  H   TYR A 161     -20.241  -6.137   7.937  1.00  0.00           H  
ATOM   1091  N   GLY A 162     -20.289  -5.490   4.481  1.00  0.00           N  
ATOM   1092  CA  GLY A 162     -20.042  -4.779   3.221  1.00  0.00           C  
ATOM   1093  C   GLY A 162     -18.547  -4.552   3.020  1.00  0.00           C  
ATOM   1094  O   GLY A 162     -17.969  -5.128   2.115  1.00  0.00           O  
ATOM   1095  CEN GLY A 162     -20.042  -4.779   3.220  1.00  0.00           X  
ATOM   1096  H   GLY A 162     -20.753  -4.985   5.221  1.00  0.00           H  
ATOM   1097  N   LYS A 163     -17.914  -3.870   3.986  1.00  0.00           N  
ATOM   1098  CA  LYS A 163     -16.497  -3.472   3.915  1.00  0.00           C  
ATOM   1099  C   LYS A 163     -15.568  -4.616   3.517  1.00  0.00           C  
ATOM   1100  O   LYS A 163     -14.634  -4.430   2.754  1.00  0.00           O  
ATOM   1101  CB  LYS A 163     -16.045  -2.895   5.258  1.00  0.00           C  
ATOM   1102  CEN LYS A 163     -15.570  -1.200   6.432  1.00  0.00           X  
ATOM   1103  H   LYS A 163     -18.447  -3.571   4.790  1.00  0.00           H  
ATOM   1104  N   LEU A 164     -15.805  -5.794   4.082  1.00  0.00           N  
ATOM   1105  CA  LEU A 164     -15.041  -6.989   3.780  1.00  0.00           C  
ATOM   1106  C   LEU A 164     -15.127  -7.390   2.306  1.00  0.00           C  
ATOM   1107  O   LEU A 164     -14.106  -7.683   1.693  1.00  0.00           O  
ATOM   1108  CB  LEU A 164     -15.518  -8.143   4.671  1.00  0.00           C  
ATOM   1109  CEN LEU A 164     -14.930  -8.801   5.933  1.00  0.00           X  
ATOM   1110  H   LEU A 164     -16.551  -5.852   4.761  1.00  0.00           H  
ATOM   1111  N   ASN A 165     -16.339  -7.407   1.757  1.00  0.00           N  
ATOM   1112  CA  ASN A 165     -16.547  -7.828   0.380  1.00  0.00           C  
ATOM   1113  C   ASN A 165     -15.963  -6.803  -0.586  1.00  0.00           C  
ATOM   1114  O   ASN A 165     -15.329  -7.217  -1.548  1.00  0.00           O  
ATOM   1115  CB  ASN A 165     -18.017  -8.061   0.083  1.00  0.00           C  
ATOM   1116  CEN ASN A 165     -18.701  -8.857   0.094  1.00  0.00           X  
ATOM   1117  H   ASN A 165     -17.108  -6.972   2.243  1.00  0.00           H  
ATOM   1118  N   ASP A 166     -16.103  -5.507  -0.292  1.00  0.00           N  
ATOM   1119  CA  ASP A 166     -15.597  -4.427  -1.146  1.00  0.00           C  
ATOM   1120  C   ASP A 166     -14.057  -4.469  -1.201  1.00  0.00           C  
ATOM   1121  O   ASP A 166     -13.465  -4.444  -2.276  1.00  0.00           O  
ATOM   1122  CB  ASP A 166     -16.078  -3.065  -0.638  1.00  0.00           C  
ATOM   1123  CEN ASP A 166     -16.806  -2.375  -0.814  1.00  0.00           X  
ATOM   1124  H   ASP A 166     -16.669  -5.242   0.499  1.00  0.00           H  
ATOM   1125  N   LEU A 167     -13.407  -4.682  -0.049  1.00  0.00           N  
ATOM   1126  CA  LEU A 167     -11.949  -4.780   0.033  1.00  0.00           C  
ATOM   1127  C   LEU A 167     -11.386  -6.005  -0.700  1.00  0.00           C  
ATOM   1128  O   LEU A 167     -10.412  -5.905  -1.446  1.00  0.00           O  
ATOM   1129  CB  LEU A 167     -11.518  -4.807   1.505  1.00  0.00           C  
ATOM   1130  CEN LEU A 167     -10.905  -3.743   2.435  1.00  0.00           X  
ATOM   1131  H   LEU A 167     -13.939  -4.660   0.809  1.00  0.00           H  
ATOM   1132  N   LEU A 168     -11.964  -7.187  -0.460  1.00  0.00           N  
ATOM   1133  CA  LEU A 168     -11.523  -8.415  -1.113  1.00  0.00           C  
ATOM   1134  C   LEU A 168     -11.654  -8.311  -2.639  1.00  0.00           C  
ATOM   1135  O   LEU A 168     -10.715  -8.661  -3.354  1.00  0.00           O  
ATOM   1136  CB  LEU A 168     -12.328  -9.610  -0.586  1.00  0.00           C  
ATOM   1137  CEN LEU A 168     -11.991 -10.743   0.402  1.00  0.00           X  
ATOM   1138  H   LEU A 168     -12.778  -7.204   0.137  1.00  0.00           H  
ATOM   1139  N   GLU A 169     -12.802  -7.846  -3.133  1.00  0.00           N  
ATOM   1140  CA  GLU A 169     -13.089  -7.705  -4.562  1.00  0.00           C  
ATOM   1141  C   GLU A 169     -12.193  -6.643  -5.204  1.00  0.00           C  
ATOM   1142  O   GLU A 169     -11.620  -6.902  -6.265  1.00  0.00           O  
ATOM   1143  CB  GLU A 169     -14.562  -7.353  -4.779  1.00  0.00           C  
ATOM   1144  CEN GLU A 169     -16.152  -7.829  -5.164  1.00  0.00           X  
ATOM   1145  H   GLU A 169     -13.490  -7.483  -2.490  1.00  0.00           H  
ATOM   1146  N   ASP A 170     -11.988  -5.514  -4.523  1.00  0.00           N  
ATOM   1147  CA  ASP A 170     -11.093  -4.456  -4.983  1.00  0.00           C  
ATOM   1148  C   ASP A 170      -9.664  -4.983  -5.170  1.00  0.00           C  
ATOM   1149  O   ASP A 170      -9.045  -4.815  -6.219  1.00  0.00           O  
ATOM   1150  CB  ASP A 170     -11.100  -3.284  -3.999  1.00  0.00           C  
ATOM   1151  CEN ASP A 170     -11.534  -2.372  -3.868  1.00  0.00           X  
ATOM   1152  H   ASP A 170     -12.552  -5.328  -3.709  1.00  0.00           H  
ATOM   1153  N   LEU A 171      -9.138  -5.750  -4.215  1.00  0.00           N  
ATOM   1154  CA  LEU A 171      -7.772  -6.276  -4.303  1.00  0.00           C  
ATOM   1155  C   LEU A 171      -7.608  -7.306  -5.437  1.00  0.00           C  
ATOM   1156  O   LEU A 171      -6.644  -7.263  -6.212  1.00  0.00           O  
ATOM   1157  CB  LEU A 171      -7.372  -6.900  -2.960  1.00  0.00           C  
ATOM   1158  CEN LEU A 171      -6.471  -6.415  -1.808  1.00  0.00           X  
ATOM   1159  H   LEU A 171      -9.688  -5.917  -3.384  1.00  0.00           H  
ATOM   1160  N   GLN A 172      -8.572  -8.218  -5.591  1.00  0.00           N  
ATOM   1161  CA  GLN A 172      -8.592  -9.173  -6.696  1.00  0.00           C  
ATOM   1162  C   GLN A 172      -8.586  -8.493  -8.063  1.00  0.00           C  
ATOM   1163  O   GLN A 172      -7.878  -8.933  -8.975  1.00  0.00           O  
ATOM   1164  CB  GLN A 172      -9.822 -10.078  -6.585  1.00  0.00           C  
ATOM   1165  CEN GLN A 172     -10.388 -11.648  -6.073  1.00  0.00           X  
ATOM   1166  H   GLN A 172      -9.357  -8.184  -4.956  1.00  0.00           H  
ATOM   1167  N   GLU A 173      -9.379  -7.448  -8.250  1.00  0.00           N  
ATOM   1168  CA  GLU A 173      -9.425  -6.706  -9.500  1.00  0.00           C  
ATOM   1169  C   GLU A 173      -8.084  -5.999  -9.780  1.00  0.00           C  
ATOM   1170  O   GLU A 173      -7.587  -6.090 -10.908  1.00  0.00           O  
ATOM   1171  CB  GLU A 173     -10.568  -5.689  -9.466  1.00  0.00           C  
ATOM   1172  CEN GLU A 173     -12.163  -5.245  -9.871  1.00  0.00           X  
ATOM   1173  H   GLU A 173      -9.959  -7.121  -7.490  1.00  0.00           H  
ATOM   1174  N   VAL A 174      -7.396  -5.459  -8.758  1.00  0.00           N  
ATOM   1175  CA  VAL A 174      -6.070  -4.818  -8.903  1.00  0.00           C  
ATOM   1176  C   VAL A 174      -5.022  -5.862  -9.305  1.00  0.00           C  
ATOM   1177  O   VAL A 174      -4.229  -5.602 -10.210  1.00  0.00           O  
ATOM   1178  CB  VAL A 174      -5.618  -4.122  -7.606  1.00  0.00           C  
ATOM   1179  CEN VAL A 174      -5.507  -3.506  -7.316  1.00  0.00           X  
ATOM   1180  H   VAL A 174      -7.826  -5.488  -7.844  1.00  0.00           H  
ATOM   1181  N   LEU A 175      -5.046  -7.058  -8.699  1.00  0.00           N  
ATOM   1182  CA  LEU A 175      -4.105  -8.144  -9.023  1.00  0.00           C  
ATOM   1183  C   LEU A 175      -4.301  -8.681 -10.443  1.00  0.00           C  
ATOM   1184  O   LEU A 175      -3.341  -8.824 -11.204  1.00  0.00           O  
ATOM   1185  CB  LEU A 175      -4.252  -9.284  -8.007  1.00  0.00           C  
ATOM   1186  CEN LEU A 175      -3.398  -9.728  -6.804  1.00  0.00           X  
ATOM   1187  H   LEU A 175      -5.715  -7.196  -7.957  1.00  0.00           H  
ATOM   1188  N   LYS A 176      -5.549  -8.971 -10.837  1.00  0.00           N  
ATOM   1189  CA  LYS A 176      -5.846  -9.486 -12.184  1.00  0.00           C  
ATOM   1190  C   LYS A 176      -5.405  -8.504 -13.258  1.00  0.00           C  
ATOM   1191  O   LYS A 176      -4.787  -8.924 -14.237  1.00  0.00           O  
ATOM   1192  CB  LYS A 176      -7.339  -9.784 -12.332  1.00  0.00           C  
ATOM   1193  CEN LYS A 176      -8.901 -11.209 -12.420  1.00  0.00           X  
ATOM   1194  H   LYS A 176      -6.299  -8.812 -10.179  1.00  0.00           H  
ATOM   1195  N   ASN A 177      -5.719  -7.222 -13.104  1.00  0.00           N  
ATOM   1196  CA  ASN A 177      -5.279  -6.194 -14.032  1.00  0.00           C  
ATOM   1197  C   ASN A 177      -3.753  -6.150 -14.109  1.00  0.00           C  
ATOM   1198  O   ASN A 177      -3.206  -6.622 -15.099  1.00  0.00           O  
ATOM   1199  CB  ASN A 177      -5.832  -4.832 -13.652  1.00  0.00           C  
ATOM   1200  CEN ASN A 177      -6.665  -4.236 -13.877  1.00  0.00           X  
ATOM   1201  H   ASN A 177      -6.275  -6.952 -12.305  1.00  0.00           H  
ATOM   1202  N   LEU A 178      -3.044  -5.767 -13.047  1.00  0.00           N  
ATOM   1203  CA  LEU A 178      -1.592  -5.589 -13.076  1.00  0.00           C  
ATOM   1204  C   LEU A 178      -0.866  -6.813 -13.672  1.00  0.00           C  
ATOM   1205  O   LEU A 178       0.049  -6.659 -14.483  1.00  0.00           O  
ATOM   1206  CB  LEU A 178      -1.077  -5.302 -11.660  1.00  0.00           C  
ATOM   1207  CEN LEU A 178      -0.619  -4.011 -10.955  1.00  0.00           X  
ATOM   1208  H   LEU A 178      -3.530  -5.567 -12.185  1.00  0.00           H  
ATOM   1209  N   HIS A 179      -1.340  -8.025 -13.382  1.00  0.00           N  
ATOM   1210  CA  HIS A 179      -0.739  -9.267 -13.876  1.00  0.00           C  
ATOM   1211  C   HIS A 179      -0.728  -9.382 -15.410  1.00  0.00           C  
ATOM   1212  O   HIS A 179       0.263  -9.830 -15.992  1.00  0.00           O  
ATOM   1213  CB  HIS A 179      -1.471 -10.473 -13.280  1.00  0.00           C  
ATOM   1214  CEN HIS A 179      -1.339 -11.354 -12.168  1.00  0.00           X  
ATOM   1215  H   HIS A 179      -2.102  -8.089 -12.721  1.00  0.00           H  
ATOM   1216  N   LYS A 180      -1.802  -8.977 -16.102  1.00  0.00           N  
ATOM   1217  CA  LYS A 180      -1.864  -9.047 -17.575  1.00  0.00           C  
ATOM   1218  C   LYS A 180      -1.296  -7.765 -18.207  1.00  0.00           C  
ATOM   1219  O   LYS A 180      -0.460  -7.856 -19.111  1.00  0.00           O  
ATOM   1220  CB  LYS A 180      -3.302  -9.273 -18.044  1.00  0.00           C  
ATOM   1221  CEN LYS A 180      -4.769 -10.591 -18.811  1.00  0.00           X  
ATOM   1222  H   LYS A 180      -2.537  -8.498 -15.599  1.00  0.00           H  
ATOM   1223  N   ASN A 181      -1.695  -6.590 -17.719  1.00  0.00           N  
ATOM   1224  CA  ASN A 181      -1.377  -5.282 -18.315  1.00  0.00           C  
ATOM   1225  C   ASN A 181       0.085  -5.137 -18.699  1.00  0.00           C  
ATOM   1226  O   ASN A 181       0.371  -4.741 -19.831  1.00  0.00           O  
ATOM   1227  CB  ASN A 181      -1.769  -4.147 -17.387  1.00  0.00           C  
ATOM   1228  CEN ASN A 181      -2.598  -3.525 -17.219  1.00  0.00           X  
ATOM   1229  H   ASN A 181      -2.393  -6.608 -16.987  1.00  0.00           H  
ATOM   1230  N   ASP A 182       0.993  -5.522 -17.803  1.00  0.00           N  
ATOM   1231  CA  ASP A 182       2.431  -5.303 -17.965  1.00  0.00           C  
ATOM   1232  C   ASP A 182       2.937  -5.817 -19.333  1.00  0.00           C  
ATOM   1233  O   ASP A 182       3.867  -5.266 -19.934  1.00  0.00           O  
ATOM   1234  CB  ASP A 182       3.198  -5.982 -16.828  1.00  0.00           C  
ATOM   1235  CEN ASP A 182       3.616  -5.765 -15.925  1.00  0.00           X  
ATOM   1236  H   ASP A 182       0.672  -5.942 -16.940  1.00  0.00           H  
ATOM   1237  N   ARG A 183       2.253  -6.823 -19.911  1.00  0.00           N  
ATOM   1238  CA  ARG A 183       2.613  -7.417 -21.203  1.00  0.00           C  
ATOM   1239  C   ARG A 183       2.424  -6.521 -22.429  1.00  0.00           C  
ATOM   1240  O   ARG A 183       3.127  -6.767 -23.407  1.00  0.00           O  
ATOM   1241  CB  ARG A 183       1.891  -8.741 -21.406  1.00  0.00           C  
ATOM   1242  CEN ARG A 183       1.428 -11.178 -21.412  1.00  0.00           X  
ATOM   1243  H   ARG A 183       1.458  -7.184 -19.402  1.00  0.00           H  
ATOM   1244  N   SER A 184       1.529  -5.524 -22.429  1.00  0.00           N  
ATOM   1245  CA  SER A 184       1.324  -4.657 -23.611  1.00  0.00           C  
ATOM   1246  C   SER A 184       1.701  -3.179 -23.479  1.00  0.00           C  
ATOM   1247  O   SER A 184       2.013  -2.584 -24.500  1.00  0.00           O  
ATOM   1248  CB  SER A 184      -0.130  -4.749 -24.029  1.00  0.00           C  
ATOM   1249  CEN SER A 184      -0.671  -4.786 -23.983  1.00  0.00           X  
ATOM   1250  H   SER A 184       0.851  -5.489 -21.681  1.00  0.00           H  
ATOM   1251  N   GLY A 185       1.758  -2.599 -22.274  1.00  0.00           N  
ATOM   1252  CA  GLY A 185       2.047  -1.170 -22.064  1.00  0.00           C  
ATOM   1253  C   GLY A 185       0.913  -0.177 -22.395  1.00  0.00           C  
ATOM   1254  O   GLY A 185      -0.249  -0.556 -22.449  1.00  0.00           O  
ATOM   1255  CEN GLY A 185       2.047  -1.170 -22.064  1.00  0.00           X  
ATOM   1256  H   GLY A 185       1.722  -3.203 -21.464  1.00  0.00           H  
ATOM   1257  N   LYS A 186       1.305   1.041 -22.797  1.00  0.00           N  
ATOM   1258  CA  LYS A 186       0.495   2.224 -23.184  1.00  0.00           C  
ATOM   1259  C   LYS A 186      -0.757   2.536 -22.368  1.00  0.00           C  
ATOM   1260  O   LYS A 186      -0.583   2.959 -21.230  1.00  0.00           O  
ATOM   1261  CB  LYS A 186       0.077   2.080 -24.649  1.00  0.00           C  
ATOM   1262  CEN LYS A 186       0.373   2.612 -26.675  1.00  0.00           X  
ATOM   1263  H   LYS A 186       2.304   1.166 -22.872  1.00  0.00           H  
ATOM   1264  N   ASP A 187      -1.972   2.293 -22.855  1.00  0.00           N  
ATOM   1265  CA  ASP A 187      -3.162   2.749 -22.106  1.00  0.00           C  
ATOM   1266  C   ASP A 187      -3.240   2.188 -20.680  1.00  0.00           C  
ATOM   1267  O   ASP A 187      -3.783   2.807 -19.772  1.00  0.00           O  
ATOM   1268  CB  ASP A 187      -4.435   2.374 -22.868  1.00  0.00           C  
ATOM   1269  CEN ASP A 187      -5.110   2.779 -23.515  1.00  0.00           X  
ATOM   1270  H   ASP A 187      -2.069   2.090 -23.838  1.00  0.00           H  
ATOM   1271  N   ASN A 188      -2.580   1.065 -20.444  1.00  0.00           N  
ATOM   1272  CA  ASN A 188      -2.533   0.463 -19.122  1.00  0.00           C  
ATOM   1273  C   ASN A 188      -2.081   1.435 -18.006  1.00  0.00           C  
ATOM   1274  O   ASN A 188      -2.309   1.160 -16.828  1.00  0.00           O  
ATOM   1275  CB  ASN A 188      -1.639  -0.762 -19.137  1.00  0.00           C  
ATOM   1276  CEN ASN A 188      -1.729  -1.795 -19.302  1.00  0.00           X  
ATOM   1277  H   ASN A 188      -2.287   0.520 -21.241  1.00  0.00           H  
ATOM   1278  N   ILE A 189      -1.357   2.521 -18.318  1.00  0.00           N  
ATOM   1279  CA  ILE A 189      -0.919   3.478 -17.278  1.00  0.00           C  
ATOM   1280  C   ILE A 189      -2.146   4.099 -16.607  1.00  0.00           C  
ATOM   1281  O   ILE A 189      -2.172   4.204 -15.388  1.00  0.00           O  
ATOM   1282  CB  ILE A 189      -0.032   4.598 -17.854  1.00  0.00           C  
ATOM   1283  CEN ILE A 189       0.988   4.884 -18.111  1.00  0.00           X  
ATOM   1284  H   ILE A 189      -1.246   2.764 -19.292  1.00  0.00           H  
ATOM   1285  N   HIS A 190      -3.175   4.436 -17.391  1.00  0.00           N  
ATOM   1286  CA  HIS A 190      -4.399   5.052 -16.875  1.00  0.00           C  
ATOM   1287  C   HIS A 190      -5.235   4.062 -16.055  1.00  0.00           C  
ATOM   1288  O   HIS A 190      -5.733   4.422 -14.993  1.00  0.00           O  
ATOM   1289  CB  HIS A 190      -5.239   5.617 -18.025  1.00  0.00           C  
ATOM   1290  CEN HIS A 190      -5.431   6.862 -18.691  1.00  0.00           X  
ATOM   1291  H   HIS A 190      -3.164   4.158 -18.362  1.00  0.00           H  
ATOM   1292  N   ASP A 191      -5.356   2.812 -16.511  1.00  0.00           N  
ATOM   1293  CA  ASP A 191      -6.097   1.782 -15.776  1.00  0.00           C  
ATOM   1294  C   ASP A 191      -5.438   1.474 -14.426  1.00  0.00           C  
ATOM   1295  O   ASP A 191      -6.121   1.405 -13.409  1.00  0.00           O  
ATOM   1296  CB  ASP A 191      -6.206   0.504 -16.611  1.00  0.00           C  
ATOM   1297  CEN ASP A 191      -6.857   0.026 -17.232  1.00  0.00           X  
ATOM   1298  H   ASP A 191      -4.994   2.580 -17.424  1.00  0.00           H  
ATOM   1299  N   VAL A 192      -4.107   1.337 -14.402  1.00  0.00           N  
ATOM   1300  CA  VAL A 192      -3.351   1.044 -13.175  1.00  0.00           C  
ATOM   1301  C   VAL A 192      -3.448   2.202 -12.185  1.00  0.00           C  
ATOM   1302  O   VAL A 192      -3.709   1.954 -11.014  1.00  0.00           O  
ATOM   1303  CB  VAL A 192      -1.866   0.763 -13.474  1.00  0.00           C  
ATOM   1304  CEN VAL A 192      -1.388   0.268 -13.489  1.00  0.00           X  
ATOM   1305  H   VAL A 192      -3.604   1.488 -15.264  1.00  0.00           H  
ATOM   1306  N   ASP A 193      -3.280   3.447 -12.642  1.00  0.00           N  
ATOM   1307  CA  ASP A 193      -3.362   4.636 -11.787  1.00  0.00           C  
ATOM   1308  C   ASP A 193      -4.750   4.767 -11.146  1.00  0.00           C  
ATOM   1309  O   ASP A 193      -4.847   4.921  -9.928  1.00  0.00           O  
ATOM   1310  CB  ASP A 193      -3.033   5.897 -12.590  1.00  0.00           C  
ATOM   1311  CEN ASP A 193      -2.254   6.525 -12.781  1.00  0.00           X  
ATOM   1312  H   ASP A 193      -3.067   3.588 -13.619  1.00  0.00           H  
ATOM   1313  N   ASN A 194      -5.822   4.593 -11.923  1.00  0.00           N  
ATOM   1314  CA  ASN A 194      -7.199   4.655 -11.421  1.00  0.00           C  
ATOM   1315  C   ASN A 194      -7.482   3.565 -10.385  1.00  0.00           C  
ATOM   1316  O   ASN A 194      -8.120   3.813  -9.367  1.00  0.00           O  
ATOM   1317  CB  ASN A 194      -8.202   4.565 -12.556  1.00  0.00           C  
ATOM   1318  CEN ASN A 194      -8.730   5.217 -13.187  1.00  0.00           X  
ATOM   1319  H   ASN A 194      -5.673   4.435 -12.911  1.00  0.00           H  
ATOM   1320  N   HIS A 195      -7.009   2.346 -10.641  1.00  0.00           N  
ATOM   1321  CA  HIS A 195      -7.185   1.260  -9.694  1.00  0.00           C  
ATOM   1322  C   HIS A 195      -6.480   1.532  -8.361  1.00  0.00           C  
ATOM   1323  O   HIS A 195      -7.070   1.326  -7.303  1.00  0.00           O  
ATOM   1324  CB  HIS A 195      -6.675  -0.054 -10.296  1.00  0.00           C  
ATOM   1325  CEN HIS A 195      -7.200  -1.173 -11.004  1.00  0.00           X  
ATOM   1326  H   HIS A 195      -6.549   2.163 -11.518  1.00  0.00           H  
ATOM   1327  N   LEU A 196      -5.263   2.077  -8.403  1.00  0.00           N  
ATOM   1328  CA  LEU A 196      -4.510   2.429  -7.206  1.00  0.00           C  
ATOM   1329  C   LEU A 196      -5.227   3.499  -6.370  1.00  0.00           C  
ATOM   1330  O   LEU A 196      -5.347   3.341  -5.162  1.00  0.00           O  
ATOM   1331  CB  LEU A 196      -3.107   2.910  -7.598  1.00  0.00           C  
ATOM   1332  CEN LEU A 196      -1.719   2.243  -7.543  1.00  0.00           X  
ATOM   1333  H   LEU A 196      -4.851   2.280  -9.301  1.00  0.00           H  
ATOM   1334  N   GLN A 197      -5.756   4.551  -7.006  1.00  0.00           N  
ATOM   1335  CA  GLN A 197      -6.499   5.607  -6.307  1.00  0.00           C  
ATOM   1336  C   GLN A 197      -7.750   5.052  -5.619  1.00  0.00           C  
ATOM   1337  O   GLN A 197      -7.957   5.337  -4.444  1.00  0.00           O  
ATOM   1338  CB  GLN A 197      -6.899   6.715  -7.285  1.00  0.00           C  
ATOM   1339  CEN GLN A 197      -6.494   8.311  -7.865  1.00  0.00           X  
ATOM   1340  H   GLN A 197      -5.667   4.604  -8.012  1.00  0.00           H  
ATOM   1341  N   ASN A 198      -8.527   4.201  -6.299  1.00  0.00           N  
ATOM   1342  CA  ASN A 198      -9.736   3.613  -5.713  1.00  0.00           C  
ATOM   1343  C   ASN A 198      -9.405   2.738  -4.488  1.00  0.00           C  
ATOM   1344  O   ASN A 198     -10.062   2.851  -3.461  1.00  0.00           O  
ATOM   1345  CB  ASN A 198     -10.509   2.808  -6.741  1.00  0.00           C  
ATOM   1346  CEN ASN A 198     -11.288   2.958  -7.428  1.00  0.00           X  
ATOM   1347  H   ASN A 198      -8.304   4.004  -7.263  1.00  0.00           H  
ATOM   1348  N   VAL A 199      -8.318   1.957  -4.551  1.00  0.00           N  
ATOM   1349  CA  VAL A 199      -7.851   1.111  -3.432  1.00  0.00           C  
ATOM   1350  C   VAL A 199      -7.438   1.955  -2.219  1.00  0.00           C  
ATOM   1351  O   VAL A 199      -7.776   1.622  -1.081  1.00  0.00           O  
ATOM   1352  CB  VAL A 199      -6.662   0.226  -3.849  1.00  0.00           C  
ATOM   1353  CEN VAL A 199      -6.474  -0.423  -3.984  1.00  0.00           X  
ATOM   1354  H   VAL A 199      -7.822   1.909  -5.427  1.00  0.00           H  
ATOM   1355  N   ILE A 200      -6.703   3.053  -2.427  1.00  0.00           N  
ATOM   1356  CA  ILE A 200      -6.294   3.965  -1.345  1.00  0.00           C  
ATOM   1357  C   ILE A 200      -7.513   4.547  -0.633  1.00  0.00           C  
ATOM   1358  O   ILE A 200      -7.543   4.557   0.604  1.00  0.00           O  
ATOM   1359  CB  ILE A 200      -5.422   5.120  -1.870  1.00  0.00           C  
ATOM   1360  CEN ILE A 200      -4.406   5.430  -2.116  1.00  0.00           X  
ATOM   1361  H   ILE A 200      -6.464   3.288  -3.380  1.00  0.00           H  
ATOM   1362  N   GLU A 201      -8.494   5.043  -1.387  1.00  0.00           N  
ATOM   1363  CA  GLU A 201      -9.728   5.609  -0.841  1.00  0.00           C  
ATOM   1364  C   GLU A 201     -10.465   4.580   0.023  1.00  0.00           C  
ATOM   1365  O   GLU A 201     -10.840   4.888   1.154  1.00  0.00           O  
ATOM   1366  CB  GLU A 201     -10.638   6.102  -1.968  1.00  0.00           C  
ATOM   1367  CEN GLU A 201     -11.244   7.373  -2.927  1.00  0.00           X  
ATOM   1368  H   GLU A 201      -8.419   4.972  -2.392  1.00  0.00           H  
ATOM   1369  N   ASP A 202     -10.563   3.332  -0.435  1.00  0.00           N  
ATOM   1370  CA  ASP A 202     -11.233   2.255   0.292  1.00  0.00           C  
ATOM   1371  C   ASP A 202     -10.535   1.905   1.609  1.00  0.00           C  
ATOM   1372  O   ASP A 202     -11.199   1.769   2.644  1.00  0.00           O  
ATOM   1373  CB  ASP A 202     -11.328   1.007  -0.590  1.00  0.00           C  
ATOM   1374  CEN ASP A 202     -11.982   0.533  -1.210  1.00  0.00           X  
ATOM   1375  H   ASP A 202     -10.283   3.147  -1.388  1.00  0.00           H  
ATOM   1376  N   ILE A 203      -9.198   1.825   1.622  1.00  0.00           N  
ATOM   1377  CA  ILE A 203      -8.437   1.526   2.844  1.00  0.00           C  
ATOM   1378  C   ILE A 203      -8.664   2.632   3.858  1.00  0.00           C  
ATOM   1379  O   ILE A 203      -8.938   2.341   5.020  1.00  0.00           O  
ATOM   1380  CB  ILE A 203      -6.928   1.384   2.574  1.00  0.00           C  
ATOM   1381  CEN ILE A 203      -6.134   0.694   2.285  1.00  0.00           X  
ATOM   1382  H   ILE A 203      -8.707   2.022   0.761  1.00  0.00           H  
ATOM   1383  N   HIS A 204      -8.582   3.897   3.452  1.00  0.00           N  
ATOM   1384  CA  HIS A 204      -8.787   5.026   4.350  1.00  0.00           C  
ATOM   1385  C   HIS A 204     -10.170   5.003   5.016  1.00  0.00           C  
ATOM   1386  O   HIS A 204     -10.263   5.122   6.245  1.00  0.00           O  
ATOM   1387  CB  HIS A 204      -8.598   6.344   3.592  1.00  0.00           C  
ATOM   1388  CEN HIS A 204      -7.561   7.291   3.347  1.00  0.00           X  
ATOM   1389  H   HIS A 204      -8.404   4.079   2.475  1.00  0.00           H  
ATOM   1390  N   ASP A 205     -11.228   4.763   4.253  1.00  0.00           N  
ATOM   1391  CA  ASP A 205     -12.596   4.702   4.759  1.00  0.00           C  
ATOM   1392  C   ASP A 205     -12.787   3.555   5.756  1.00  0.00           C  
ATOM   1393  O   ASP A 205     -13.377   3.742   6.828  1.00  0.00           O  
ATOM   1394  CB  ASP A 205     -13.583   4.558   3.599  1.00  0.00           C  
ATOM   1395  CEN ASP A 205     -14.194   5.124   3.014  1.00  0.00           X  
ATOM   1396  H   ASP A 205     -11.089   4.667   3.258  1.00  0.00           H  
ATOM   1397  N   PHE A 206     -12.241   2.374   5.462  1.00  0.00           N  
ATOM   1398  CA  PHE A 206     -12.333   1.206   6.330  1.00  0.00           C  
ATOM   1399  C   PHE A 206     -11.596   1.436   7.653  1.00  0.00           C  
ATOM   1400  O   PHE A 206     -12.072   1.009   8.705  1.00  0.00           O  
ATOM   1401  CB  PHE A 206     -11.774  -0.028   5.620  1.00  0.00           C  
ATOM   1402  CEN PHE A 206     -12.318  -1.279   4.805  1.00  0.00           X  
ATOM   1403  H   PHE A 206     -11.719   2.292   4.600  1.00  0.00           H  
ATOM   1404  N   MET A 207     -10.473   2.166   7.632  1.00  0.00           N  
ATOM   1405  CA  MET A 207      -9.723   2.560   8.825  1.00  0.00           C  
ATOM   1406  C   MET A 207     -10.537   3.509   9.691  1.00  0.00           C  
ATOM   1407  O   MET A 207     -10.489   3.421  10.920  1.00  0.00           O  
ATOM   1408  CB  MET A 207      -8.399   3.211   8.430  1.00  0.00           C  
ATOM   1409  CEN MET A 207      -6.664   2.953   8.433  1.00  0.00           X  
ATOM   1410  H   MET A 207     -10.143   2.475   6.729  1.00  0.00           H  
ATOM   1411  N   GLN A 208     -11.303   4.409   9.073  1.00  0.00           N  
ATOM   1412  CA  GLN A 208     -12.183   5.322   9.782  1.00  0.00           C  
ATOM   1413  C   GLN A 208     -13.303   4.564  10.501  1.00  0.00           C  
ATOM   1414  O   GLN A 208     -13.608   4.862  11.658  1.00  0.00           O  
ATOM   1415  CB  GLN A 208     -12.784   6.343   8.812  1.00  0.00           C  
ATOM   1416  CEN GLN A 208     -12.658   7.979   8.216  1.00  0.00           X  
ATOM   1417  H   GLN A 208     -11.223   4.500   8.071  1.00  0.00           H  
ATOM   1418  N   ALA A 209     -13.858   3.529   9.868  1.00  0.00           N  
ATOM   1419  CA  ALA A 209     -14.858   2.659  10.472  1.00  0.00           C  
ATOM   1420  C   ALA A 209     -14.292   1.876  11.669  1.00  0.00           C  
ATOM   1421  O   ALA A 209     -14.969   1.726  12.689  1.00  0.00           O  
ATOM   1422  CB  ALA A 209     -15.415   1.705   9.425  1.00  0.00           C  
ATOM   1423  CEN ALA A 209     -15.415   1.705   9.426  1.00  0.00           X  
ATOM   1424  H   ALA A 209     -13.589   3.354   8.909  1.00  0.00           H  
ATOM   1425  N   ALA A 210     -13.041   1.413  11.598  1.00  0.00           N  
ATOM   1426  CA  ALA A 210     -12.366   0.705  12.679  1.00  0.00           C  
ATOM   1427  C   ALA A 210     -12.127   1.624  13.888  1.00  0.00           C  
ATOM   1428  O   ALA A 210     -12.325   1.208  15.032  1.00  0.00           O  
ATOM   1429  CB  ALA A 210     -11.053   0.120  12.180  1.00  0.00           C  
ATOM   1430  CEN ALA A 210     -11.053   0.120  12.181  1.00  0.00           X  
ATOM   1431  H   ALA A 210     -12.539   1.534  10.727  1.00  0.00           H  
ATOM   1432  N   ALA A 211     -11.769   2.890  13.656  1.00  0.00           N  
ATOM   1433  CA  ALA A 211     -11.608   3.903  14.695  1.00  0.00           C  
ATOM   1434  C   ALA A 211     -12.951   4.263  15.348  1.00  0.00           C  
ATOM   1435  O   ALA A 211     -13.027   4.332  16.576  1.00  0.00           O  
ATOM   1436  CB  ALA A 211     -10.945   5.144  14.116  1.00  0.00           C  
ATOM   1437  CEN ALA A 211     -10.945   5.144  14.116  1.00  0.00           X  
ATOM   1438  H   ALA A 211     -11.585   3.160  12.702  1.00  0.00           H  
ATOM   1439  N   ALA A 212     -14.019   4.431  14.563  1.00  0.00           N  
ATOM   1440  CA  ALA A 212     -15.347   4.762  15.072  1.00  0.00           C  
ATOM   1441  C   ALA A 212     -15.909   3.621  15.938  1.00  0.00           C  
ATOM   1442  O   ALA A 212     -16.359   3.865  17.057  1.00  0.00           O  
ATOM   1443  CB  ALA A 212     -16.288   5.078  13.919  1.00  0.00           C  
ATOM   1444  CEN ALA A 212     -16.288   5.077  13.920  1.00  0.00           X  
ATOM   1445  H   ALA A 212     -13.909   4.328  13.565  1.00  0.00           H  
ATOM   1446  N   ALA A 213     -15.777   2.370  15.493  1.00  0.00           N  
ATOM   1447  CA  ALA A 213     -16.198   1.193  16.261  1.00  0.00           C  
ATOM   1448  C   ALA A 213     -15.491   1.089  17.628  1.00  0.00           C  
ATOM   1449  O   ALA A 213     -16.135   0.840  18.652  1.00  0.00           O  
ATOM   1450  CB  ALA A 213     -15.954  -0.068  15.444  1.00  0.00           C  
ATOM   1451  CEN ALA A 213     -15.954  -0.068  15.445  1.00  0.00           X  
ATOM   1452  H   ALA A 213     -15.420   2.227  14.560  1.00  0.00           H  
ATOM   1453  N   ALA A 214     -14.173   1.297  17.674  1.00  0.00           N  
ATOM   1454  CA  ALA A 214     -13.387   1.242  18.903  1.00  0.00           C  
ATOM   1455  C   ALA A 214     -13.799   2.328  19.913  1.00  0.00           C  
ATOM   1456  O   ALA A 214     -13.862   2.041  21.109  1.00  0.00           O  
ATOM   1457  CB  ALA A 214     -11.906   1.359  18.573  1.00  0.00           C  
ATOM   1458  CEN ALA A 214     -11.907   1.359  18.574  1.00  0.00           X  
ATOM   1459  H   ALA A 214     -13.691   1.475  16.803  1.00  0.00           H  
ATOM   1460  N   ASN A 215     -14.111   3.544  19.453  1.00  0.00           N  
ATOM   1461  CA  ASN A 215     -14.531   4.657  20.306  1.00  0.00           C  
ATOM   1462  C   ASN A 215     -15.871   4.415  21.008  1.00  0.00           C  
ATOM   1463  O   ASN A 215     -15.925   4.545  22.224  1.00  0.00           O  
ATOM   1464  CB  ASN A 215     -14.596   5.948  19.511  1.00  0.00           C  
ATOM   1465  CEN ASN A 215     -13.965   6.753  19.273  1.00  0.00           X  
ATOM   1466  H   ASN A 215     -14.027   3.712  18.461  1.00  0.00           H  
ATOM   1467  N   CYS A 216     -16.907   3.942  20.309  1.00  0.00           N  
ATOM   1468  CA  CYS A 216     -18.207   3.631  20.917  1.00  0.00           C  
ATOM   1469  C   CYS A 216     -18.126   2.571  22.040  1.00  0.00           C  
ATOM   1470  O   CYS A 216     -18.810   2.697  23.051  1.00  0.00           O  
ATOM   1471  CB  CYS A 216     -18.992   3.083  19.725  1.00  0.00           C  
ATOM   1472  CEN CYS A 216     -19.759   3.506  19.190  1.00  0.00           X  
ATOM   1473  H   CYS A 216     -16.812   3.838  19.309  1.00  0.00           H  
ATOM   1474  N   ARG A 217     -17.328   1.506  21.866  1.00  0.00           N  
ATOM   1475  CA  ARG A 217     -17.110   0.423  22.837  1.00  0.00           C  
ATOM   1476  C   ARG A 217     -16.529   0.891  24.187  1.00  0.00           C  
ATOM   1477  O   ARG A 217     -16.880   0.292  25.206  1.00  0.00           O  
ATOM   1478  CB  ARG A 217     -16.258  -0.687  22.240  1.00  0.00           C  
ATOM   1479  CEN ARG A 217     -15.626  -2.801  21.107  1.00  0.00           X  
ATOM   1480  H   ARG A 217     -16.826   1.455  20.991  1.00  0.00           H  
ATOM   1481  N   LYS A 218     -15.625   1.879  24.195  1.00  0.00           N  
ATOM   1482  CA  LYS A 218     -15.005   2.464  25.402  1.00  0.00           C  
ATOM   1483  C   LYS A 218     -16.086   2.889  26.384  1.00  0.00           C  
ATOM   1484  O   LYS A 218     -15.827   2.732  27.595  1.00  0.00           O  
ATOM   1485  CB  LYS A 218     -14.119   3.659  25.046  1.00  0.00           C  
ATOM   1486  CEN LYS A 218     -12.178   4.459  24.789  1.00  0.00           X  
ATOM   1487  H   LYS A 218     -15.562   2.455  23.368  1.00  0.00           H  
TER                                                                             
# All scores below are weighted scores, not raw scores.
#BEGIN_POSE_ENERGIES_TABLE ./minmover_pdb/pose_56.pdb
label vdw cenpack pair env cbeta hs_pair ss_pair sheet total
weights 1 0.5 1 1 0.25 1 1 1 NA
pose 1.80115 -3.88489 -11.2252 -3.65601 12.0128 0 0 0 -4.95218
MET:NtermProteinFull_1 0 0.17031 -0.26341 0.0106 0.03189 0 0 0 -0.05062
TYR_2 0 0.0276 0.06733 0.85888 0.06894 0 0 0 1.02275
GLY_3 0 -0.00182 0.05834 -0.09146 0.04305 0 0 0 0.00811
LYS_4 0 -0.14667 -0.50626 -0.2228 0.03528 0 0 0 -0.84045
LEU_5 0 -0.00999 -0.45942 -0.19483 0.03075 0 0 0 -0.6335
ASN_6 0 0.03467 0.15121 -0.36221 0.0693 0 0 0 -0.10703
ASP_7 0 -0.07455 -0.0768 -0.42964 0.04262 0 0 0 -0.53838
LEU_8 0 -0.22737 -0.47985 -0.30366 0.03172 0 0 0 -0.97915
LEU_9 0 -0.23383 -0.23533 0.4149 0.07014 0 0 0 0.01589
GLU_10 0 -0.05939 0.04009 -1.00041 0.0693 0 0 0 -0.95041
ASP_11 0 -0.30169 0.23395 -0.03907 0.0435 0 0 0 -0.0633
LEU_12 0 0.06554 -0.46924 -0.45811 0.03172 0 0 0 -0.83008
GLN_13 0 -0.01594 0.17958 -0.4142 0.0689 0 0 0 -0.18165
GLU_14 0 0.01945 -0.19447 -0.71584 0.06893 0 0 0 -0.82192
VAL_15 0 -0.08432 -0.63621 -0.35242 0.03873 0 0 0 -1.03421
LEU_16 0 0.21065 -0.09483 -0.06582 0.03789 0 0 0 0.08789
LYS_17 0 -0.06421 0.06381 -0.77863 0.06947 0 0 0 -0.70955
ASN_18 0 -0.27551 -0.19967 -0.13901 0.04268 0 0 0 -0.57152
LEU_19 0 -0.15325 0.04495 -0.50394 0.0324 0 0 0 -0.57984
HIS_D_20 0 -0.05171 0.00055 -0.02241 0.03659 0 0 0 -0.03698
LYS_21 0 -0.04724 -0.06607 -1.04927 0.06947 0 0 0 -1.09312
ASN_22 0 -0.04081 -0.11492 -0.19403 0.04289 0 0 0 -0.30686
ASP_23 0.75241 0.61774 0.02716 0.08318 0.06943 0 0 0 1.54992
ARG_24 0 0.06904 0.13326 -0.55583 0.07203 0 0 0 -0.2815
SER_25 0 -0.00419 0.02569 -0.20705 0.03681 0 0 0 -0.14873
GLY_26 0 -0.09294 -0.08147 -0.08884 0.03487 0 0 0 -0.22837
LYS_27 0 -0.04526 -0.04326 -1.04927 0.07203 0 0 0 -1.06577
ASP_28 0 -0.01308 -0.09477 -0.52292 0.06998 0 0 0 -0.56079
ASN_29 0 -0.01687 -0.14002 0.12528 0.02982 0 0 0 -0.00178
ILE_30 0 0.41463 0.60439 0.34575 0.0462 0 0 0 1.41097
HIS_31 0 -0.00972 -0.13401 0.159 0.06959 0 0 0 0.08486
ASP_32 0 -0.07032 -0.32887 -0.24167 0.0689 0 0 0 -0.57195
VAL_33 0 0.18549 0.09248 -0.27892 0.03395 0 0 0 0.03299
ASP_34 0 0.04845 -0.25152 -0.37876 0.04599 0 0 0 -0.53585
ASN_35 0 -0.07744 -0.05385 -0.36221 0.06881 0 0 0 -0.42469
HIS_D_36 0 -0.08832 0.1609 -0.15264 0.04393 0 0 0 -0.03612
LEU_37 0 -0.08366 -0.48069 -0.39148 0.03359 0 0 0 -0.92223
GLN_38 0 0.03974 0.12982 -0.55896 0.06894 0 0 0 -0.32046
ASN_39 0 -0.08039 -0.15512 -0.28327 0.06903 0 0 0 -0.44975
VAL_40 0 -0.30135 -0.49044 -0.27892 0.03721 0 0 0 -1.0335
ILE_41 0 -0.404 -0.40558 0.60227 0.04322 0 0 0 -0.1641
GLU_42 0 -0.08481 -0.16651 -0.71584 0.0693 0 0 0 -0.89785
ASP_43 0 -0.22301 -0.03215 -0.03907 0.03561 0 0 0 -0.25861
ILE_44 0 -0.20331 -0.57084 -0.31819 0.03762 0 0 0 -1.05472
HIS_D_45 0 -0.02372 0.18881 0.0215 0.06884 0 0 0 0.25543
ASP_46 0 -0.1643 -0.48422 -0.42964 0.06903 0 0 0 -1.00914
PHE_47 0 0.28294 -0.30396 -0.4994 0.03624 0 0 0 -0.48418
MET_48 0 -0.1354 -0.12561 0.06168 0.07141 0 0 0 -0.12792
GLN_49 0 -0.00616 -0.08675 -0.59803 0.06947 0 0 0 -0.62147
ALA_50 0 -0.12471 0.08161 0.13638 0.04125 0 0 0 0.13453
ALA_51 0 -0.11746 -0.14273 -0.11236 0.0354 0 0 0 -0.33715
ALA_52 0 -0.04678 -0.01577 0.15304 0.02984 0 0 0 0.12034
ALA_53 0 -0.08328 0.01677 0.4142 0.03469 0 0 0 0.38238
ALA_54 0 0.09255 -0.09521 0.13638 0.03054 0 0 0 0.16426
ALA_55 0 0.00325 -0.02633 0.03291 0.03002 0 0 0 0.03984
ASN_56 0 -0.05664 0.00028 -0.28327 0.03503 0 0 0 -0.30458
CYS_57 0 -0.01194 0.04859 1.81599 0.04345 0 0 0 1.89609
ARG_58 0 0.37552 0.19401 -0.26954 0.06893 0 0 0 0.36892
LYS_59 0 -0.11545 -0.11603 -0.42611 0.03556 0 0 0 -0.62202
GLY_60 0 -0.11565 -0.07416 -0.07965 0.03634 0 0 0 -0.23311
SER_61 0 0.0341 -0.14128 -0.22078 0.04345 0 0 0 -0.28452
PRO_62 0.10396 -0.39797 -0.24623 -0.22805 0.05172 0 0 0 -0.71657
GLY_63 0 -0.03857 0.04136 0.0322 0.03812 0 0 0 0.07312
SER_64 0 0.01354 0.00587 0.13063 0.04183 0 0 0 0.19186
PRO_65 0 0.05439 -0.13017 -0.05784 0.07212 0 0 0 -0.06151
ALA_66 0 -0.02703 0.01462 0.77873 0.04957 0 0 0 0.81589
GLY_67 0 0 0 0.60923 0.04183 0 0 0 0.65106
SER_68 0 0 0 0.29023 0.04957 0 0 0 0.3398
PRO_69 0 0 0 0.2123 0.04957 0 0 0 0.26186
THR_70 0 0 0 0.33798 0.07499 0 0 0 0.41297
SER_71 0 0 0 0.29023 0.07582 0 0 0 0.36605
THR_72 0 0 0 0.48779 0.07582 0 0 0 0.56361
GLU_73 0 0 0 -1.03403 0.07499 0 0 0 -0.95904
GLU_74 0 0 0 -0.93278 0.04957 0 0 0 -0.88321
GLY_75 0 0 0 0.91259 0.04957 0 0 0 0.96215
THR_76 0 0 0 0.48779 0.04957 0 0 0 0.53736
SER_77 0 0 0 0.29023 0.07499 0 0 0 0.36522
GLU_78 0 0 0 -1.01303 0.07573 0 0 0 -0.9373
SER_79 0 0 0 0.13063 0.0754 0 0 0 0.20603
ALA_80 0 0 0 0.89846 0.06287 0 0 0 0.96133
THR_81 0 0 0 0.48779 0.04957 0 0 0 0.53736
PRO_82 0 0 0 0.2123 0.07582 0 0 0 0.28812
GLU_83 0 0 0 -1.03403 0.07499 0 0 0 -0.95904
SER_84 0 0 0 0.29023 0.07508 0 0 0 0.36531
GLY_85 0 0 0 0.91259 0.04957 0 0 0 0.96215
PRO_86 0 0 0 0.51404 0.04957 0 0 0 0.5636
GLY_87 0 0 0 0.91259 0.04183 0 0 0 0.95441
THR_88 0 0 0 0.48779 0.04183 0 0 0 0.52962
SER_89 0 0 0 0.29023 0.04957 0 0 0 0.3398
THR_90 0 0 0 0.33798 0.07582 0 0 0 0.4138
GLU_91 0 0 0 -1.01303 0.07582 0 0 0 -0.93721
PRO_92 0 0 0 0.51404 0.0753 0 0 0 0.58934
SER_93 0 0 0 -0.0106 0.07499 0 0 0 0.06439
GLU_94 0 0 0 -1.01303 0.07509 0 0 0 -0.93795
GLY_95 0 0 0 0.91259 0.07213 0 0 0 0.98472
SER_96 0 0 0 -0.0106 0.07582 0 0 0 0.06522
ALA_97 0 0 0 0.77873 0.07508 0 0 0 0.85381
PRO_98 0 0 0 0.2123 0.04957 0 0 0 0.26186
GLY_99 0 0 0 0.91259 0.04883 0 0 0 0.96141
SER_100 0 0 0 -0.0106 0.04957 0 0 0 0.03897
PRO_101 0 0 0 0.51404 0.04957 0 0 0 0.5636
ALA_102 0 0 0 0.797 0.04957 0 0 0 0.84657
GLY_103 0 0 0 0.60923 0.04957 0 0 0 0.6588
SER_104 0 0 0 0.29023 0.04957 0 0 0 0.3398
PRO_105 0 0 0 0.51404 0.07582 0 0 0 0.58986
THR_106 0 0 0 0.33798 0.07499 0 0 0 0.41297
SER_107 0 0 0 0.29023 0.07467 0 0 0 0.3649
THR_108 0 0 0 0.43096 0.07582 0 0 0 0.50678
GLU_109 0 0 0 -1.01303 0.07582 0 0 0 -0.93721
GLU_110 0 0 0 -1.03403 0.07347 0 0 0 -0.96056
GLY_111 0 0 0 0.91259 0.07566 0 0 0 0.98825
THR_112 0 0 0 0.48779 0.07582 0 0 0 0.56361
SER_113 0 0 0 0.29023 0.07347 0 0 0 0.3637
THR_114 0 0 0 0.43096 0.07499 0 0 0 0.50594
GLU_115 0 0 0 -1.01303 0.07582 0 0 0 -0.93721
PRO_116 0 0 0 0.51404 0.07582 0 0 0 0.58986
SER_117 0 0 0 0.13063 0.07499 0 0 0 0.20562
GLU_118 0 0 0 -0.93278 0.07582 0 0 0 -0.85696
GLY_119 0 0 0 0.91259 0.04957 0 0 0 0.96215
SER_120 0 0 0 0.29023 0.04957 0 0 0 0.3398
ALA_121 0 0 0 0.89846 0.04957 0 0 0 0.94802
PRO_122 0 0 0 0.2123 0.04957 0 0 0 0.26186
GLY_123 0 0 0 0.91259 0.04957 0 0 0 0.96215
THR_124 0 0 0 0.43096 0.07582 0 0 0 0.50678
SER_125 0 0 0 0.13063 0.07573 0 0 0 0.20636
THR_126 0 0 0 0.43096 0.07499 0 0 0 0.50594
GLU_127 0 0 0 -1.01303 0.07582 0 0 0 -0.93721
PRO_128 0 0 0 0.51404 0.07582 0 0 0 0.58986
SER_129 0 0 0 0.13063 0.07582 0 0 0 0.20645
GLU_130 0 0 0 -1.03403 0.07508 0 0 0 -0.95895
GLY_131 0 0 0 0.91259 0.07582 0 0 0 0.98841
SER_132 0 0 0 0.29023 0.04961 0 0 0 0.33984
ALA_133 0 0 0 0.89846 0.04961 0 0 0 0.94807
PRO_134 0 0 0 0.2123 0.04957 0 0 0 0.26186
GLY_135 0.04421 0 0 0.91259 0.04957 0 0 0 1.00636
THR_136 0.04421 0 0 0.48779 0.04957 0 0 0 0.58156
SER_137 0 0 0 0.29023 0.04957 0 0 0 0.3398
GLU_138 0 0 0 -1.03403 0.07582 0 0 0 -0.95821
SER_139 0 0 0 0.29023 0.07526 0 0 0 0.36549
ALA_140 0 0 0 0.89846 0.074 0 0 0 0.97245
THR_141 0 0 0 0.48779 0.07582 0 0 0 0.56361
PRO_142 0 0 0 0.51404 0.07582 0 0 0 0.58986
GLU_143 0 0 0 -1.01303 0.07515 0 0 0 -0.93789
SER_144 0 0 0 0.13063 0.07508 0 0 0 0.20571
GLY_145 0 0 0 0.91259 0.04957 0 0 0 0.96215
PRO_146 0 -0.00676 -0.06652 0.043 0.04898 0 0 0 0.01871
GLY_147 0 -0.04804 -0.02542 0.91259 0.04731 0 0 0 0.88643
SER_148 0 -0.03753 -0.03663 0.13063 0.07268 0 0 0 0.12915
GLU_149 0 -0.0275 -0.09753 -0.37543 0.03743 0 0 0 -0.46303
PRO_150 0.10396 -0.0279 -0.18294 -0.05784 0.04643 0 0 0 -0.1183
ALA_151 0 -0.45118 0.28426 0.28428 0.03232 0 0 0 0.14967
THR_152 0 0.06569 -0.1281 -0.06501 0.03773 0 0 0 -0.0897
SER_153 0 -0.03656 -0.08174 -0.0106 0.04109 0 0 0 -0.08781
GLY_154 0 0.03287 -0.24026 -0.08884 0.03556 0 0 0 -0.26066
SER_155 0 -0.00466 -0.05591 -0.11629 0.03812 0 0 0 -0.13874
GLU_156 0 -0.07106 -0.02665 -0.82678 0.04409 0 0 0 -0.88041
THR_157 0 0.03982 0.02295 -0.18847 0.05343 0 0 0 -0.07228
PRO_158 0 -0.08062 0.02317 0.043 0.04456 0 0 0 0.03011
GLY_159 0 -0.10297 0.07483 -0.08884 0.03434 0 0 0 -0.08263
MET_160 0 0.00564 -0.15492 -0.05461 0.04389 0 0 0 -0.16001
TYR_161 0 -0.0312 -0.00037 0.85474 0.07034 0 0 0 0.89351
GLY_162 0 -0.06834 0.03143 -0.07965 0.0353 0 0 0 -0.08125
LYS_163 0 0.04166 -0.09705 0.20967 0.03624 0 0 0 0.19053
LEU_164 0 -0.0792 -0.24652 0.58995 0.06952 0 0 0 0.33376
ASN_165 0 -0.06119 -0.00505 -0.46336 0.04345 0 0 0 -0.48616
ASP_166 0 -0.06464 0.01815 -0.37876 0.04268 0 0 0 -0.38258
LEU_167 0 -0.11496 -0.37256 -0.39148 0.03762 0 0 0 -0.84137
LEU_168 0 0.14208 -0.09745 0.75945 0.06878 0 0 0 0.87285
GLU_169 0 -0.04095 -0.00027 -0.92601 0.07033 0 0 0 -0.89691
ASP_170 0 -0.08443 0.32335 0.08318 0.04389 0 0 0 0.36599
LEU_171 0 -0.1535 -0.43517 -0.39148 0.0452 0 0 0 -0.93495
GLN_172 0 -0.04916 0.08675 -0.55896 0.0691 0 0 0 -0.45227
GLU_173 0 0.01057 -0.21204 -0.60186 0.06893 0 0 0 -0.7344
VAL_174 0 -0.21599 -0.61259 -0.41511 0.03724 0 0 0 -1.20645
LEU_175 0 -0.20558 -0.12477 0.58995 0.03688 0 0 0 0.29649
LYS_176 0 -0.06492 0.02321 -0.8715 0.06957 0 0 0 -0.84364
ASN_177 0 -0.14405 0.0026 -0.07783 0.03512 0 0 0 -0.18416
LEU_178 0 -0.1988 -0.13674 -0.39148 0.0331 0 0 0 -0.69392
HIS_D_179 0 0.00096 -0.12204 -0.06774 0.04801 0 0 0 -0.14081
LYS_180 0 -0.06016 -0.05667 -0.8715 0.07025 0 0 0 -0.91809
ASN_181 0 -0.19694 0.07122 0.12528 0.0305 0 0 0 0.03006
ASP_182 0 0.40969 -0.15518 0.46164 0.03545 0 0 0 0.75161
ARG_183 0 0.04234 0.15697 -0.55583 0.07134 0 0 0 -0.28517
SER_184 0 -0.03168 0.01579 -0.21543 0.04345 0 0 0 -0.18786
GLY_185 0 0.0082 -0.07149 -0.07814 0.03502 0 0 0 -0.1064
LYS_186 0 -0.04836 -0.0146 -0.96458 0.07134 0 0 0 -0.9562
ASP_187 0 -0.04095 -0.0068 -0.56986 0.07007 0 0 0 -0.54755
ASN_188 0 0.04023 -0.08625 0.12528 0.02982 0 0 0 0.10909
ILE_189 0.75241 0.68802 0.62269 0.06915 0.06928 0 0 0 2.20155
HIS_190 0 -0.02175 -0.13401 0.159 0.06947 0 0 0 0.07271
ASP_191 0 -0.25334 -0.39125 -0.37876 0.03503 0 0 0 -0.98833
VAL_192 0 -0.19121 0.5476 -0.35242 0.03706 0 0 0 0.04103
ASP_193 0 0.01843 -0.2378 -0.37876 0.06938 0 0 0 -0.52876
ASN_194 0 -0.10275 -0.09937 -0.36221 0.06899 0 0 0 -0.49534
HIS_D_195 0 -0.17208 0.06404 -0.19493 0.04374 0 0 0 -0.25923
LEU_196 0 0.19684 -0.44871 -0.45811 0.0329 0 0 0 -0.67708
GLN_197 0 0.07056 0.09554 -0.55896 0.06893 0 0 0 -0.32393
ASN_198 0 -0.03061 -0.15188 -0.28327 0.0691 0 0 0 -0.39666
VAL_199 0 -0.1884 -0.54294 -0.35242 0.03789 0 0 0 -1.04586
ILE_200 0 -0.28208 -0.16905 0.60227 0.04334 0 0 0 0.19448
GLU_201 0 -0.0562 -0.10525 -0.71584 0.06921 0 0 0 -0.80807
ASP_202 0 -0.21324 0.42642 -0.03907 0.03554 0 0 0 0.20966
ILE_203 0 0.34332 -0.79192 -0.54513 0.04596 0 0 0 -0.94778
HIS_204 0 -0.03265 0.18024 0.0215 0.06884 0 0 0 0.23793
ASP_205 0 0.00589 -0.45742 -0.42964 0.06908 0 0 0 -0.81209
PHE_206 0 0.29318 -0.15525 -0.4994 0.04496 0 0 0 -0.31652
MET_207 0 0.14995 -0.05946 0.0106 0.04407 0 0 0 0.14517
GLN_208 0 -0.05938 -0.08675 -0.55896 0.06928 0 0 0 -0.6358
ALA_209 0 -0.14961 0.0657 0.03291 0.03561 0 0 0 -0.01539
ALA_210 0 -0.13619 0.0005 -0.01847 0.03928 0 0 0 -0.11487
ALA_211 0 0.15052 -0.00536 0.16717 0.03502 0 0 0 0.34736
ALA_212 0 -0.09667 0.05939 0.16717 0.03503 0 0 0 0.16492
ALA_213 0 0.23011 -0.07434 0.03291 0.03259 0 0 0 0.22126
ALA_214 0 0.04146 -0.14092 0.07904 0.03151 0 0 0 0.0111
ASN_215 0 -0.0378 -0.01215 -0.46336 0.07081 0 0 0 -0.4425
CYS_216 0 0.01717 0.02587 1.93683 0.06961 0 0 0 2.04948
ARG_217 0 0.26601 0.1931 -0.26954 0.04283 0 0 0 0.2324
LYS:CtermProteinFull_218 0 -0.03 -0.01841 -1.10762 0.07203 0 0 0 -1.08401
#END_POSE_ENERGIES_TABLE ./minmover_pdb/pose_56.pdb
