# Supplementary material for: Selection of a promiscuous minimalist cAMP phosphodiesterase from a library of de novo designed proteins
Source: Nat Chem. 2024 May 3;16(7):1200–8. doi: 10.1038/s41557-024-01490-4 (PMC11230910; doi:10.1038/s41557-024-01490-4)
Supplement: Supplementary file 3 — MD input files, scripts and final structures derived from MD, AlphaFold2, EMSfold and MultiSFold. [file 41557_2024_1490_MOESM3_ESM.zip › Computational_Data/4_MultiSFold/campase/pose_57.pdb]

ATOM      1  N   MET A   1      14.999  -7.930  -0.838  1.00  0.00           N  
ATOM      2  CA  MET A   1      13.940  -6.997  -1.273  1.00  0.00           C  
ATOM      3  C   MET A   1      12.590  -7.687  -1.322  1.00  0.00           C  
ATOM      4  O   MET A   1      11.657  -7.084  -0.836  1.00  0.00           O  
ATOM      5  CB  MET A   1      14.272  -6.407  -2.642  1.00  0.00           C  
ATOM      6  CEN MET A   1      14.749  -4.920  -3.441  1.00  0.00           X  
ATOM      7  H   MET A   1      15.775  -8.121  -1.439  1.00  0.00           H  
ATOM      8  N   TYR A   2      12.494  -8.945  -1.767  1.00  0.00           N  
ATOM      9  CA  TYR A   2      11.197  -9.620  -1.957  1.00  0.00           C  
ATOM     10  C   TYR A   2      10.491 -10.129  -0.682  1.00  0.00           C  
ATOM     11  O   TYR A   2       9.277 -10.050  -0.627  1.00  0.00           O  
ATOM     12  CB  TYR A   2      11.387 -10.796  -2.917  1.00  0.00           C  
ATOM     13  CEN TYR A   2      11.194 -11.199  -4.611  1.00  0.00           X  
ATOM     14  H   TYR A   2      13.265  -9.376  -2.255  1.00  0.00           H  
ATOM     15  N   GLY A   3      11.217 -10.608   0.341  1.00  0.00           N  
ATOM     16  CA  GLY A   3      10.658 -10.822   1.691  1.00  0.00           C  
ATOM     17  C   GLY A   3       9.978  -9.575   2.268  1.00  0.00           C  
ATOM     18  O   GLY A   3       8.827  -9.656   2.658  1.00  0.00           O  
ATOM     19  CEN GLY A   3      10.658 -10.822   1.691  1.00  0.00           X  
ATOM     20  H   GLY A   3      12.170 -10.893   0.172  1.00  0.00           H  
ATOM     21  N   LYS A   4      10.639  -8.408   2.170  1.00  0.00           N  
ATOM     22  CA  LYS A   4      10.152  -7.129   2.734  1.00  0.00           C  
ATOM     23  C   LYS A   4       8.940  -6.543   2.000  1.00  0.00           C  
ATOM     24  O   LYS A   4       8.159  -5.800   2.565  1.00  0.00           O  
ATOM     25  CB  LYS A   4      11.283  -6.099   2.739  1.00  0.00           C  
ATOM     26  CEN LYS A   4      12.758  -5.036   3.821  1.00  0.00           X  
ATOM     27  H   LYS A   4      11.556  -8.414   1.750  1.00  0.00           H  
ATOM     28  N   LEU A   5       8.841  -6.833   0.708  1.00  0.00           N  
ATOM     29  CA  LEU A   5       7.742  -6.417  -0.146  1.00  0.00           C  
ATOM     30  C   LEU A   5       6.454  -7.188   0.159  1.00  0.00           C  
ATOM     31  O   LEU A   5       5.370  -6.623   0.075  1.00  0.00           O  
ATOM     32  CB  LEU A   5       8.134  -6.593  -1.618  1.00  0.00           C  
ATOM     33  CEN LEU A   5       8.567  -5.598  -2.711  1.00  0.00           X  
ATOM     34  H   LEU A   5       9.537  -7.453   0.317  1.00  0.00           H  
ATOM     35  N   ASN A   6       6.574  -8.467   0.519  1.00  0.00           N  
ATOM     36  CA  ASN A   6       5.416  -9.259   0.914  1.00  0.00           C  
ATOM     37  C   ASN A   6       4.757  -8.646   2.154  1.00  0.00           C  
ATOM     38  O   ASN A   6       3.537  -8.599   2.210  1.00  0.00           O  
ATOM     39  CB  ASN A   6       5.789 -10.708   1.167  1.00  0.00           C  
ATOM     40  CEN ASN A   6       5.822 -11.612   0.635  1.00  0.00           X  
ATOM     41  H   ASN A   6       7.489  -8.844   0.715  1.00  0.00           H  
ATOM     42  N   ASP A   7       5.567  -8.099   3.068  1.00  0.00           N  
ATOM     43  CA  ASP A   7       5.080  -7.449   4.290  1.00  0.00           C  
ATOM     44  C   ASP A   7       4.302  -6.165   3.937  1.00  0.00           C  
ATOM     45  O   ASP A   7       3.215  -5.935   4.450  1.00  0.00           O  
ATOM     46  CB  ASP A   7       6.243  -7.128   5.232  1.00  0.00           C  
ATOM     47  CEN ASP A   7       6.715  -7.504   6.052  1.00  0.00           X  
ATOM     48  H   ASP A   7       6.565  -8.218   2.975  1.00  0.00           H  
ATOM     49  N   LEU A   8       4.785  -5.399   2.949  1.00  0.00           N  
ATOM     50  CA  LEU A   8       4.120  -4.187   2.469  1.00  0.00           C  
ATOM     51  C   LEU A   8       2.772  -4.457   1.775  1.00  0.00           C  
ATOM     52  O   LEU A   8       1.814  -3.700   1.940  1.00  0.00           O  
ATOM     53  CB  LEU A   8       5.058  -3.437   1.515  1.00  0.00           C  
ATOM     54  CEN LEU A   8       5.939  -2.185   1.686  1.00  0.00           X  
ATOM     55  H   LEU A   8       5.718  -5.594   2.617  1.00  0.00           H  
ATOM     56  N   LEU A   9       2.699  -5.512   0.961  1.00  0.00           N  
ATOM     57  CA  LEU A   9       1.459  -5.903   0.288  1.00  0.00           C  
ATOM     58  C   LEU A   9       0.427  -6.425   1.301  1.00  0.00           C  
ATOM     59  O   LEU A   9      -0.767  -6.170   1.146  1.00  0.00           O  
ATOM     60  CB  LEU A   9       1.749  -6.964  -0.781  1.00  0.00           C  
ATOM     61  CEN LEU A   9       1.833  -6.904  -2.318  1.00  0.00           X  
ATOM     62  H   LEU A   9       3.524  -6.082   0.843  1.00  0.00           H  
ATOM     63  N   GLU A  10       0.890  -7.125   2.336  1.00  0.00           N  
ATOM     64  CA  GLU A  10       0.068  -7.546   3.474  1.00  0.00           C  
ATOM     65  C   GLU A  10      -0.570  -6.341   4.177  1.00  0.00           C  
ATOM     66  O   GLU A  10      -1.799  -6.251   4.243  1.00  0.00           O  
ATOM     67  CB  GLU A  10       0.906  -8.352   4.469  1.00  0.00           C  
ATOM     68  CEN GLU A  10       1.410  -9.853   5.100  1.00  0.00           X  
ATOM     69  H   GLU A  10       1.879  -7.315   2.388  1.00  0.00           H  
ATOM     70  N   ASP A  11       0.245  -5.387   4.625  1.00  0.00           N  
ATOM     71  CA  ASP A  11      -0.221  -4.146   5.240  1.00  0.00           C  
ATOM     72  C   ASP A  11      -1.304  -3.479   4.389  1.00  0.00           C  
ATOM     73  O   ASP A  11      -2.399  -3.206   4.884  1.00  0.00           O  
ATOM     74  CB  ASP A  11       0.949  -3.182   5.454  1.00  0.00           C  
ATOM     75  CEN ASP A  11       1.596  -2.883   6.182  1.00  0.00           X  
ATOM     76  H   ASP A  11       1.239  -5.564   4.629  1.00  0.00           H  
ATOM     77  N   LEU A  12      -1.053  -3.294   3.091  1.00  0.00           N  
ATOM     78  CA  LEU A  12      -1.975  -2.602   2.190  1.00  0.00           C  
ATOM     79  C   LEU A  12      -3.340  -3.305   2.095  1.00  0.00           C  
ATOM     80  O   LEU A  12      -4.390  -2.672   2.244  1.00  0.00           O  
ATOM     81  CB  LEU A  12      -1.344  -2.480   0.797  1.00  0.00           C  
ATOM     82  CEN LEU A  12      -0.681  -1.308   0.049  1.00  0.00           X  
ATOM     83  H   LEU A  12      -0.160  -3.605   2.736  1.00  0.00           H  
ATOM     84  N   GLN A  13      -3.345  -4.629   1.919  1.00  0.00           N  
ATOM     85  CA  GLN A  13      -4.572  -5.430   1.907  1.00  0.00           C  
ATOM     86  C   GLN A  13      -5.354  -5.329   3.221  1.00  0.00           C  
ATOM     87  O   GLN A  13      -6.584  -5.187   3.198  1.00  0.00           O  
ATOM     88  CB  GLN A  13      -4.239  -6.898   1.625  1.00  0.00           C  
ATOM     89  CEN GLN A  13      -4.195  -8.132   0.392  1.00  0.00           X  
ATOM     90  H   GLN A  13      -2.454  -5.103   1.856  1.00  0.00           H  
ATOM     91  N   GLU A  14      -4.690  -5.387   4.377  1.00  0.00           N  
ATOM     92  CA  GLU A  14      -5.380  -5.281   5.665  1.00  0.00           C  
ATOM     93  C   GLU A  14      -6.043  -3.904   5.830  1.00  0.00           C  
ATOM     94  O   GLU A  14      -7.235  -3.847   6.160  1.00  0.00           O  
ATOM     95  CB  GLU A  14      -4.404  -5.538   6.815  1.00  0.00           C  
ATOM     96  CEN GLU A  14      -3.740  -6.588   7.982  1.00  0.00           X  
ATOM     97  H   GLU A  14      -3.692  -5.538   4.366  1.00  0.00           H  
ATOM     98  N   VAL A  15      -5.359  -2.804   5.492  1.00  0.00           N  
ATOM     99  CA  VAL A  15      -5.966  -1.460   5.546  1.00  0.00           C  
ATOM    100  C   VAL A  15      -7.254  -1.389   4.742  1.00  0.00           C  
ATOM    101  O   VAL A  15      -8.252  -0.885   5.262  1.00  0.00           O  
ATOM    102  CB  VAL A  15      -5.001  -0.379   5.024  1.00  0.00           C  
ATOM    103  CEN VAL A  15      -4.609   0.154   5.217  1.00  0.00           X  
ATOM    104  H   VAL A  15      -4.400  -2.903   5.189  1.00  0.00           H  
ATOM    105  N   LEU A  16      -7.277  -1.934   3.522  1.00  0.00           N  
ATOM    106  CA  LEU A  16      -8.478  -1.927   2.673  1.00  0.00           C  
ATOM    107  C   LEU A  16      -9.612  -2.731   3.306  1.00  0.00           C  
ATOM    108  O   LEU A  16     -10.773  -2.315   3.354  1.00  0.00           O  
ATOM    109  CB  LEU A  16      -8.149  -2.481   1.281  1.00  0.00           C  
ATOM    110  CEN LEU A  16      -7.940  -1.810  -0.089  1.00  0.00           X  
ATOM    111  H   LEU A  16      -6.433  -2.371   3.175  1.00  0.00           H  
ATOM    112  N   LYS A  17      -9.268  -3.891   3.858  1.00  0.00           N  
ATOM    113  CA  LYS A  17     -10.221  -4.746   4.558  1.00  0.00           C  
ATOM    114  C   LYS A  17     -10.854  -4.040   5.758  1.00  0.00           C  
ATOM    115  O   LYS A  17     -12.068  -4.140   5.947  1.00  0.00           O  
ATOM    116  CB  LYS A  17      -9.537  -6.036   5.013  1.00  0.00           C  
ATOM    117  CEN LYS A  17      -9.207  -8.107   4.729  1.00  0.00           X  
ATOM    118  H   LYS A  17      -8.317  -4.201   3.731  1.00  0.00           H  
ATOM    119  N   ASN A  18     -10.071  -3.339   6.573  1.00  0.00           N  
ATOM    120  CA  ASN A  18     -10.580  -2.578   7.711  1.00  0.00           C  
ATOM    121  C   ASN A  18     -11.400  -1.362   7.271  1.00  0.00           C  
ATOM    122  O   ASN A  18     -12.440  -1.093   7.874  1.00  0.00           O  
ATOM    123  CB  ASN A  18      -9.450  -2.141   8.625  1.00  0.00           C  
ATOM    124  CEN ASN A  18      -8.951  -2.497   9.477  1.00  0.00           X  
ATOM    125  H   ASN A  18      -9.079  -3.312   6.374  1.00  0.00           H  
ATOM    126  N   LEU A  19     -11.022  -0.699   6.180  1.00  0.00           N  
ATOM    127  CA  LEU A  19     -11.776   0.420   5.612  1.00  0.00           C  
ATOM    128  C   LEU A  19     -13.149  -0.028   5.113  1.00  0.00           C  
ATOM    129  O   LEU A  19     -14.155   0.608   5.431  1.00  0.00           O  
ATOM    130  CB  LEU A  19     -10.981   1.068   4.471  1.00  0.00           C  
ATOM    131  CEN LEU A  19     -10.170   2.374   4.373  1.00  0.00           X  
ATOM    132  H   LEU A  19     -10.187  -0.997   5.696  1.00  0.00           H  
ATOM    133  N   HIS A  20     -13.213  -1.185   4.450  1.00  0.00           N  
ATOM    134  CA  HIS A  20     -14.462  -1.726   3.910  1.00  0.00           C  
ATOM    135  C   HIS A  20     -15.467  -2.122   5.004  1.00  0.00           C  
ATOM    136  O   HIS A  20     -16.628  -1.712   4.959  1.00  0.00           O  
ATOM    137  CB  HIS A  20     -14.168  -2.936   3.018  1.00  0.00           C  
ATOM    138  CEN HIS A  20     -13.960  -3.213   1.636  1.00  0.00           X  
ATOM    139  H   HIS A  20     -12.345  -1.643   4.213  1.00  0.00           H  
ATOM    140  N   LYS A  21     -15.051  -2.909   6.011  1.00  0.00           N  
ATOM    141  CA  LYS A  21     -15.958  -3.399   7.075  1.00  0.00           C  
ATOM    142  C   LYS A  21     -16.520  -2.269   7.939  1.00  0.00           C  
ATOM    143  O   LYS A  21     -17.661  -2.368   8.392  1.00  0.00           O  
ATOM    144  CB  LYS A  21     -15.235  -4.410   7.966  1.00  0.00           C  
ATOM    145  CEN LYS A  21     -14.913  -6.425   8.526  1.00  0.00           X  
ATOM    146  H   LYS A  21     -14.074  -3.162   6.030  1.00  0.00           H  
ATOM    147  N   ASN A  22     -15.734  -1.224   8.185  1.00  0.00           N  
ATOM    148  CA  ASN A  22     -16.118  -0.100   9.034  1.00  0.00           C  
ATOM    149  C   ASN A  22     -17.185   0.820   8.395  1.00  0.00           C  
ATOM    150  O   ASN A  22     -18.074   1.303   9.102  1.00  0.00           O  
ATOM    151  CB  ASN A  22     -14.896   0.714   9.420  1.00  0.00           C  
ATOM    152  CEN ASN A  22     -14.187   0.740  10.193  1.00  0.00           X  
ATOM    153  H   ASN A  22     -14.799  -1.230   7.801  1.00  0.00           H  
ATOM    154  N   ASP A  23     -17.180   0.993   7.062  1.00  0.00           N  
ATOM    155  CA  ASP A  23     -18.038   1.942   6.335  1.00  0.00           C  
ATOM    156  C   ASP A  23     -19.537   1.592   6.406  1.00  0.00           C  
ATOM    157  O   ASP A  23     -20.206   1.320   5.405  1.00  0.00           O  
ATOM    158  CB  ASP A  23     -17.598   2.020   4.870  1.00  0.00           C  
ATOM    159  CEN ASP A  23     -17.020   2.589   4.254  1.00  0.00           X  
ATOM    160  H   ASP A  23     -16.507   0.478   6.516  1.00  0.00           H  
ATOM    161  N   ARG A  24     -20.119   1.643   7.607  1.00  0.00           N  
ATOM    162  CA  ARG A  24     -21.566   1.415   7.768  1.00  0.00           C  
ATOM    163  C   ARG A  24     -22.415   2.675   7.887  1.00  0.00           C  
ATOM    164  O   ARG A  24     -23.634   2.538   7.922  1.00  0.00           O  
ATOM    165  CB  ARG A  24     -21.848   0.484   8.939  1.00  0.00           C  
ATOM    166  CEN ARG A  24     -22.299  -1.588  10.226  1.00  0.00           X  
ATOM    167  H   ARG A  24     -19.540   1.940   8.380  1.00  0.00           H  
ATOM    168  N   SER A  25     -21.834   3.876   7.929  1.00  0.00           N  
ATOM    169  CA  SER A  25     -22.639   5.101   8.097  1.00  0.00           C  
ATOM    170  C   SER A  25     -22.331   6.276   7.146  1.00  0.00           C  
ATOM    171  O   SER A  25     -22.967   7.319   7.281  1.00  0.00           O  
ATOM    172  CB  SER A  25     -22.494   5.577   9.530  1.00  0.00           C  
ATOM    173  CEN SER A  25     -22.259   5.683  10.008  1.00  0.00           X  
ATOM    174  H   SER A  25     -20.833   3.918   8.055  1.00  0.00           H  
ATOM    175  N   GLY A  26     -21.408   6.162   6.183  1.00  0.00           N  
ATOM    176  CA  GLY A  26     -21.043   7.314   5.335  1.00  0.00           C  
ATOM    177  C   GLY A  26     -20.554   6.969   3.929  1.00  0.00           C  
ATOM    178  O   GLY A  26     -19.359   7.070   3.670  1.00  0.00           O  
ATOM    179  CEN GLY A  26     -21.043   7.315   5.335  1.00  0.00           X  
ATOM    180  H   GLY A  26     -20.859   5.315   6.097  1.00  0.00           H  
ATOM    181  N   LYS A  27     -21.481   6.554   3.056  1.00  0.00           N  
ATOM    182  CA  LYS A  27     -21.260   6.101   1.667  1.00  0.00           C  
ATOM    183  C   LYS A  27     -20.288   6.936   0.837  1.00  0.00           C  
ATOM    184  O   LYS A  27     -19.549   6.373   0.040  1.00  0.00           O  
ATOM    185  CB  LYS A  27     -22.600   6.040   0.933  1.00  0.00           C  
ATOM    186  CEN LYS A  27     -24.205   4.880   0.188  1.00  0.00           X  
ATOM    187  H   LYS A  27     -22.410   6.411   3.429  1.00  0.00           H  
ATOM    188  N   ASP A  28     -20.287   8.252   1.016  1.00  0.00           N  
ATOM    189  CA  ASP A  28     -19.368   9.104   0.256  1.00  0.00           C  
ATOM    190  C   ASP A  28     -17.896   8.813   0.589  1.00  0.00           C  
ATOM    191  O   ASP A  28     -17.048   8.824  -0.295  1.00  0.00           O  
ATOM    192  CB  ASP A  28     -19.679  10.579   0.517  1.00  0.00           C  
ATOM    193  CEN ASP A  28     -20.191  11.358   0.105  1.00  0.00           X  
ATOM    194  H   ASP A  28     -21.118   8.683   1.394  1.00  0.00           H  
ATOM    195  N   ASN A  29     -17.589   8.433   1.834  1.00  0.00           N  
ATOM    196  CA  ASN A  29     -16.196   8.197   2.229  1.00  0.00           C  
ATOM    197  C   ASN A  29     -15.697   6.790   1.861  1.00  0.00           C  
ATOM    198  O   ASN A  29     -14.502   6.608   1.641  1.00  0.00           O  
ATOM    199  CB  ASN A  29     -16.008   8.438   3.716  1.00  0.00           C  
ATOM    200  CEN ASN A  29     -15.742   9.229   4.352  1.00  0.00           X  
ATOM    201  H   ASN A  29     -18.321   8.415   2.531  1.00  0.00           H  
ATOM    202  N   ILE A  30     -16.581   5.789   1.821  1.00  0.00           N  
ATOM    203  CA  ILE A  30     -16.210   4.427   1.404  1.00  0.00           C  
ATOM    204  C   ILE A  30     -15.696   4.435  -0.031  1.00  0.00           C  
ATOM    205  O   ILE A  30     -14.724   3.742  -0.305  1.00  0.00           O  
ATOM    206  CB  ILE A  30     -17.395   3.449   1.511  1.00  0.00           C  
ATOM    207  CEN ILE A  30     -17.939   2.776   2.173  1.00  0.00           X  
ATOM    208  H   ILE A  30     -17.552   5.998   2.002  1.00  0.00           H  
ATOM    209  N   HIS A  31     -16.276   5.242  -0.927  1.00  0.00           N  
ATOM    210  CA  HIS A  31     -15.817   5.304  -2.316  1.00  0.00           C  
ATOM    211  C   HIS A  31     -14.392   5.858  -2.418  1.00  0.00           C  
ATOM    212  O   HIS A  31     -13.579   5.306  -3.156  1.00  0.00           O  
ATOM    213  CB  HIS A  31     -16.770   6.158  -3.158  1.00  0.00           C  
ATOM    214  CEN HIS A  31     -17.892   5.968  -4.015  1.00  0.00           X  
ATOM    215  H   HIS A  31     -17.014   5.870  -0.637  1.00  0.00           H  
ATOM    216  N   ASP A  32     -14.064   6.895  -1.644  1.00  0.00           N  
ATOM    217  CA  ASP A  32     -12.736   7.510  -1.686  1.00  0.00           C  
ATOM    218  C   ASP A  32     -11.636   6.524  -1.268  1.00  0.00           C  
ATOM    219  O   ASP A  32     -10.586   6.466  -1.904  1.00  0.00           O  
ATOM    220  CB  ASP A  32     -12.696   8.749  -0.788  1.00  0.00           C  
ATOM    221  CEN ASP A  32     -12.783   9.762  -0.845  1.00  0.00           X  
ATOM    222  H   ASP A  32     -14.782   7.340  -1.090  1.00  0.00           H  
ATOM    223  N   VAL A  33     -11.891   5.706  -0.242  1.00  0.00           N  
ATOM    224  CA  VAL A  33     -10.916   4.735   0.287  1.00  0.00           C  
ATOM    225  C   VAL A  33     -10.602   3.655  -0.751  1.00  0.00           C  
ATOM    226  O   VAL A  33      -9.449   3.261  -0.862  1.00  0.00           O  
ATOM    227  CB  VAL A  33     -11.425   4.061   1.575  1.00  0.00           C  
ATOM    228  CEN VAL A  33     -11.330   4.024   2.256  1.00  0.00           X  
ATOM    229  H   VAL A  33     -12.820   5.729   0.159  1.00  0.00           H  
ATOM    230  N   ASP A  34     -11.593   3.194  -1.517  1.00  0.00           N  
ATOM    231  CA  ASP A  34     -11.427   2.204  -2.589  1.00  0.00           C  
ATOM    232  C   ASP A  34     -10.490   2.733  -3.680  1.00  0.00           C  
ATOM    233  O   ASP A  34      -9.565   2.030  -4.083  1.00  0.00           O  
ATOM    234  CB  ASP A  34     -12.783   1.832  -3.194  1.00  0.00           C  
ATOM    235  CEN ASP A  34     -13.498   1.109  -3.130  1.00  0.00           X  
ATOM    236  H   ASP A  34     -12.528   3.539  -1.347  1.00  0.00           H  
ATOM    237  N   ASN A  35     -10.642   4.000  -4.076  1.00  0.00           N  
ATOM    238  CA  ASN A  35      -9.773   4.642  -5.064  1.00  0.00           C  
ATOM    239  C   ASN A  35      -8.324   4.739  -4.570  1.00  0.00           C  
ATOM    240  O   ASN A  35      -7.389   4.467  -5.319  1.00  0.00           O  
ATOM    241  CB  ASN A  35     -10.290   6.018  -5.440  1.00  0.00           C  
ATOM    242  CEN ASN A  35     -10.915   6.448  -6.166  1.00  0.00           X  
ATOM    243  H   ASN A  35     -11.407   4.536  -3.684  1.00  0.00           H  
ATOM    244  N   HIS A  36      -8.120   5.121  -3.306  1.00  0.00           N  
ATOM    245  CA  HIS A  36      -6.777   5.215  -2.743  1.00  0.00           C  
ATOM    246  C   HIS A  36      -6.084   3.849  -2.716  1.00  0.00           C  
ATOM    247  O   HIS A  36      -4.919   3.742  -3.092  1.00  0.00           O  
ATOM    248  CB  HIS A  36      -6.828   5.806  -1.330  1.00  0.00           C  
ATOM    249  CEN HIS A  36      -6.687   7.078  -0.704  1.00  0.00           X  
ATOM    250  H   HIS A  36      -8.912   5.373  -2.729  1.00  0.00           H  
ATOM    251  N   LEU A  37      -6.810   2.788  -2.362  1.00  0.00           N  
ATOM    252  CA  LEU A  37      -6.294   1.424  -2.346  1.00  0.00           C  
ATOM    253  C   LEU A  37      -5.872   0.937  -3.745  1.00  0.00           C  
ATOM    254  O   LEU A  37      -4.771   0.409  -3.893  1.00  0.00           O  
ATOM    255  CB  LEU A  37      -7.348   0.482  -1.752  1.00  0.00           C  
ATOM    256  CEN LEU A  37      -7.491  -0.190  -0.372  1.00  0.00           X  
ATOM    257  H   LEU A  37      -7.760   2.937  -2.060  1.00  0.00           H  
ATOM    258  N   GLN A  38      -6.683   1.170  -4.784  1.00  0.00           N  
ATOM    259  CA  GLN A  38      -6.333   0.799  -6.161  1.00  0.00           C  
ATOM    260  C   GLN A  38      -5.061   1.513  -6.636  1.00  0.00           C  
ATOM    261  O   GLN A  38      -4.172   0.854  -7.174  1.00  0.00           O  
ATOM    262  CB  GLN A  38      -7.489   1.127  -7.111  1.00  0.00           C  
ATOM    263  CEN GLN A  38      -8.845   0.455  -7.980  1.00  0.00           X  
ATOM    264  H   GLN A  38      -7.541   1.677  -4.626  1.00  0.00           H  
ATOM    265  N   ASN A  39      -4.924   2.816  -6.366  1.00  0.00           N  
ATOM    266  CA  ASN A  39      -3.725   3.568  -6.757  1.00  0.00           C  
ATOM    267  C   ASN A  39      -2.464   3.029  -6.057  1.00  0.00           C  
ATOM    268  O   ASN A  39      -1.442   2.835  -6.705  1.00  0.00           O  
ATOM    269  CB  ASN A  39      -3.889   5.050  -6.473  1.00  0.00           C  
ATOM    270  CEN ASN A  39      -4.215   5.912  -6.976  1.00  0.00           X  
ATOM    271  H   ASN A  39      -5.696   3.313  -5.949  1.00  0.00           H  
ATOM    272  N   VAL A  40      -2.560   2.679  -4.768  1.00  0.00           N  
ATOM    273  CA  VAL A  40      -1.438   2.099  -4.002  1.00  0.00           C  
ATOM    274  C   VAL A  40      -1.001   0.747  -4.589  1.00  0.00           C  
ATOM    275  O   VAL A  40       0.193   0.485  -4.735  1.00  0.00           O  
ATOM    276  CB  VAL A  40      -1.804   1.907  -2.518  1.00  0.00           C  
ATOM    277  CEN VAL A  40      -1.683   2.143  -1.882  1.00  0.00           X  
ATOM    278  H   VAL A  40      -3.430   2.867  -4.288  1.00  0.00           H  
ATOM    279  N   ILE A  41      -1.949  -0.125  -4.952  1.00  0.00           N  
ATOM    280  CA  ILE A  41      -1.630  -1.430  -5.561  1.00  0.00           C  
ATOM    281  C   ILE A  41      -0.879  -1.260  -6.884  1.00  0.00           C  
ATOM    282  O   ILE A  41       0.126  -1.946  -7.108  1.00  0.00           O  
ATOM    283  CB  ILE A  41      -2.899  -2.265  -5.810  1.00  0.00           C  
ATOM    284  CEN ILE A  41      -3.606  -2.968  -5.369  1.00  0.00           X  
ATOM    285  H   ILE A  41      -2.915   0.152  -4.863  1.00  0.00           H  
ATOM    286  N   GLU A  42      -1.358  -0.378  -7.760  1.00  0.00           N  
ATOM    287  CA  GLU A  42      -0.725  -0.110  -9.054  1.00  0.00           C  
ATOM    288  C   GLU A  42       0.719   0.379  -8.872  1.00  0.00           C  
ATOM    289  O   GLU A  42       1.628  -0.138  -9.521  1.00  0.00           O  
ATOM    290  CB  GLU A  42      -1.536   0.919  -9.843  1.00  0.00           C  
ATOM    291  CEN GLU A  42      -2.680   1.286 -11.052  1.00  0.00           X  
ATOM    292  H   GLU A  42      -2.165   0.176  -7.508  1.00  0.00           H  
ATOM    293  N   ASP A  43       0.958   1.269  -7.911  1.00  0.00           N  
ATOM    294  CA  ASP A  43       2.288   1.809  -7.627  1.00  0.00           C  
ATOM    295  C   ASP A  43       3.258   0.740  -7.107  1.00  0.00           C  
ATOM    296  O   ASP A  43       4.396   0.646  -7.587  1.00  0.00           O  
ATOM    297  CB  ASP A  43       2.184   2.953  -6.614  1.00  0.00           C  
ATOM    298  CEN ASP A  43       2.140   3.970  -6.582  1.00  0.00           X  
ATOM    299  H   ASP A  43       0.172   1.686  -7.434  1.00  0.00           H  
ATOM    300  N   ILE A  44       2.812  -0.136  -6.195  1.00  0.00           N  
ATOM    301  CA  ILE A  44       3.662  -1.214  -5.660  1.00  0.00           C  
ATOM    302  C   ILE A  44       4.055  -2.153  -6.793  1.00  0.00           C  
ATOM    303  O   ILE A  44       5.226  -2.521  -6.905  1.00  0.00           O  
ATOM    304  CB  ILE A  44       2.958  -2.018  -4.552  1.00  0.00           C  
ATOM    305  CEN ILE A  44       2.752  -2.072  -3.482  1.00  0.00           X  
ATOM    306  H   ILE A  44       1.844  -0.075  -5.917  1.00  0.00           H  
ATOM    307  N   HIS A  45       3.116  -2.539  -7.658  1.00  0.00           N  
ATOM    308  CA  HIS A  45       3.396  -3.423  -8.781  1.00  0.00           C  
ATOM    309  C   HIS A  45       4.453  -2.859  -9.741  1.00  0.00           C  
ATOM    310  O   HIS A  45       5.415  -3.556 -10.084  1.00  0.00           O  
ATOM    311  CB  HIS A  45       2.104  -3.716  -9.551  1.00  0.00           C  
ATOM    312  CEN HIS A  45       1.085  -4.712  -9.578  1.00  0.00           X  
ATOM    313  H   HIS A  45       2.181  -2.170  -7.549  1.00  0.00           H  
ATOM    314  N   ASP A  46       4.345  -1.588 -10.105  1.00  0.00           N  
ATOM    315  CA  ASP A  46       5.293  -0.922 -10.997  1.00  0.00           C  
ATOM    316  C   ASP A  46       6.695  -0.849 -10.387  1.00  0.00           C  
ATOM    317  O   ASP A  46       7.695  -1.147 -11.060  1.00  0.00           O  
ATOM    318  CB  ASP A  46       4.799   0.485 -11.341  1.00  0.00           C  
ATOM    319  CEN ASP A  46       4.298   0.983 -12.075  1.00  0.00           X  
ATOM    320  H   ASP A  46       3.531  -1.069  -9.809  1.00  0.00           H  
ATOM    321  N   PHE A  47       6.792  -0.531  -9.094  1.00  0.00           N  
ATOM    322  CA  PHE A  47       8.073  -0.442  -8.398  1.00  0.00           C  
ATOM    323  C   PHE A  47       8.779  -1.805  -8.364  1.00  0.00           C  
ATOM    324  O   PHE A  47       9.982  -1.885  -8.630  1.00  0.00           O  
ATOM    325  CB  PHE A  47       7.869   0.085  -6.976  1.00  0.00           C  
ATOM    326  CEN PHE A  47       7.980   1.463  -6.192  1.00  0.00           X  
ATOM    327  H   PHE A  47       5.943  -0.373  -8.570  1.00  0.00           H  
ATOM    328  N   MET A  48       8.044  -2.889  -8.105  1.00  0.00           N  
ATOM    329  CA  MET A  48       8.579  -4.250  -8.064  1.00  0.00           C  
ATOM    330  C   MET A  48       9.122  -4.684  -9.424  1.00  0.00           C  
ATOM    331  O   MET A  48      10.213  -5.257  -9.500  1.00  0.00           O  
ATOM    332  CB  MET A  48       7.500  -5.224  -7.594  1.00  0.00           C  
ATOM    333  CEN MET A  48       7.031  -6.237  -6.241  1.00  0.00           X  
ATOM    334  H   MET A  48       7.056  -2.751  -7.937  1.00  0.00           H  
ATOM    335  N   GLN A  49       8.386  -4.412 -10.500  1.00  0.00           N  
ATOM    336  CA  GLN A  49       8.793  -4.769 -11.854  1.00  0.00           C  
ATOM    337  C   GLN A  49      10.094  -4.050 -12.239  1.00  0.00           C  
ATOM    338  O   GLN A  49      11.036  -4.689 -12.724  1.00  0.00           O  
ATOM    339  CB  GLN A  49       7.686  -4.420 -12.853  1.00  0.00           C  
ATOM    340  CEN GLN A  49       6.368  -5.069 -13.795  1.00  0.00           X  
ATOM    341  H   GLN A  49       7.486  -3.969 -10.369  1.00  0.00           H  
ATOM    342  N   ALA A  50      10.198  -2.756 -11.936  1.00  0.00           N  
ATOM    343  CA  ALA A  50      11.381  -1.951 -12.224  1.00  0.00           C  
ATOM    344  C   ALA A  50      12.623  -2.435 -11.452  1.00  0.00           C  
ATOM    345  O   ALA A  50      13.708  -2.539 -12.030  1.00  0.00           O  
ATOM    346  CB  ALA A  50      11.098  -0.489 -11.913  1.00  0.00           C  
ATOM    347  CEN ALA A  50      11.098  -0.490 -11.913  1.00  0.00           X  
ATOM    348  H   ALA A  50       9.408  -2.301 -11.500  1.00  0.00           H  
ATOM    349  N   ALA A  51      12.478  -2.798 -10.176  1.00  0.00           N  
ATOM    350  CA  ALA A  51      13.577  -3.304  -9.354  1.00  0.00           C  
ATOM    351  C   ALA A  51      14.074  -4.676  -9.843  1.00  0.00           C  
ATOM    352  O   ALA A  51      15.285  -4.911  -9.927  1.00  0.00           O  
ATOM    353  CB  ALA A  51      13.144  -3.383  -7.897  1.00  0.00           C  
ATOM    354  CEN ALA A  51      13.145  -3.383  -7.898  1.00  0.00           X  
ATOM    355  H   ALA A  51      11.578  -2.660  -9.736  1.00  0.00           H  
ATOM    356  N   ALA A  52      13.163  -5.569 -10.237  1.00  0.00           N  
ATOM    357  CA  ALA A  52      13.497  -6.901 -10.730  1.00  0.00           C  
ATOM    358  C   ALA A  52      14.256  -6.835 -12.068  1.00  0.00           C  
ATOM    359  O   ALA A  52      15.261  -7.534 -12.245  1.00  0.00           O  
ATOM    360  CB  ALA A  52      12.234  -7.737 -10.871  1.00  0.00           C  
ATOM    361  CEN ALA A  52      12.235  -7.737 -10.871  1.00  0.00           X  
ATOM    362  H   ALA A  52      12.190  -5.307 -10.191  1.00  0.00           H  
ATOM    363  N   ALA A  53      13.829  -5.967 -12.990  1.00  0.00           N  
ATOM    364  CA  ALA A  53      14.489  -5.793 -14.281  1.00  0.00           C  
ATOM    365  C   ALA A  53      15.878  -5.155 -14.120  1.00  0.00           C  
ATOM    366  O   ALA A  53      16.855  -5.654 -14.684  1.00  0.00           O  
ATOM    367  CB  ALA A  53      13.619  -4.954 -15.206  1.00  0.00           C  
ATOM    368  CEN ALA A  53      13.620  -4.954 -15.205  1.00  0.00           X  
ATOM    369  H   ALA A  53      13.021  -5.397 -12.788  1.00  0.00           H  
ATOM    370  N   ALA A  54      16.009  -4.125 -13.279  1.00  0.00           N  
ATOM    371  CA  ALA A  54      17.270  -3.419 -13.058  1.00  0.00           C  
ATOM    372  C   ALA A  54      18.333  -4.312 -12.393  1.00  0.00           C  
ATOM    373  O   ALA A  54      19.503  -4.293 -12.792  1.00  0.00           O  
ATOM    374  CB  ALA A  54      17.024  -2.173 -12.219  1.00  0.00           C  
ATOM    375  CEN ALA A  54      17.025  -2.174 -12.219  1.00  0.00           X  
ATOM    376  H   ALA A  54      15.181  -3.779 -12.814  1.00  0.00           H  
ATOM    377  N   ALA A  55      17.939  -5.146 -11.425  1.00  0.00           N  
ATOM    378  CA  ALA A  55      18.835  -6.095 -10.772  1.00  0.00           C  
ATOM    379  C   ALA A  55      19.244  -7.241 -11.718  1.00  0.00           C  
ATOM    380  O   ALA A  55      20.440  -7.507 -11.895  1.00  0.00           O  
ATOM    381  CB  ALA A  55      18.180  -6.646  -9.514  1.00  0.00           C  
ATOM    382  CEN ALA A  55      18.180  -6.646  -9.515  1.00  0.00           X  
ATOM    383  H   ALA A  55      16.979  -5.095 -11.116  1.00  0.00           H  
ATOM    384  N   ASN A  56      18.273  -7.891 -12.366  1.00  0.00           N  
ATOM    385  CA  ASN A  56      18.520  -9.037 -13.245  1.00  0.00           C  
ATOM    386  C   ASN A  56      19.317  -8.676 -14.505  1.00  0.00           C  
ATOM    387  O   ASN A  56      20.072  -9.523 -14.991  1.00  0.00           O  
ATOM    388  CB  ASN A  56      17.215  -9.705 -13.638  1.00  0.00           C  
ATOM    389  CEN ASN A  56      16.598 -10.479 -13.291  1.00  0.00           X  
ATOM    390  H   ASN A  56      17.319  -7.596 -12.221  1.00  0.00           H  
ATOM    391  N   CYS A  57      19.261  -7.428 -14.981  1.00  0.00           N  
ATOM    392  CA  CYS A  57      19.990  -6.995 -16.181  1.00  0.00           C  
ATOM    393  C   CYS A  57      21.467  -7.430 -16.185  1.00  0.00           C  
ATOM    394  O   CYS A  57      21.984  -7.811 -17.233  1.00  0.00           O  
ATOM    395  CB  CYS A  57      19.886  -5.472 -16.089  1.00  0.00           C  
ATOM    396  CEN CYS A  57      19.330  -4.815 -16.648  1.00  0.00           X  
ATOM    397  H   CYS A  57      18.595  -6.786 -14.578  1.00  0.00           H  
ATOM    398  N   ARG A  58      22.158  -7.478 -15.033  1.00  0.00           N  
ATOM    399  CA  ARG A  58      23.586  -7.850 -15.001  1.00  0.00           C  
ATOM    400  C   ARG A  58      23.921  -9.266 -15.470  1.00  0.00           C  
ATOM    401  O   ARG A  58      25.071  -9.489 -15.844  1.00  0.00           O  
ATOM    402  CB  ARG A  58      24.179  -7.608 -13.620  1.00  0.00           C  
ATOM    403  CEN ARG A  58      25.345  -6.494 -11.736  1.00  0.00           X  
ATOM    404  H   ARG A  58      21.674  -7.240 -14.180  1.00  0.00           H  
ATOM    405  N   LYS A  59      22.968 -10.204 -15.555  1.00  0.00           N  
ATOM    406  CA  LYS A  59      23.315 -11.604 -15.902  1.00  0.00           C  
ATOM    407  C   LYS A  59      24.050 -11.708 -17.246  1.00  0.00           C  
ATOM    408  O   LYS A  59      24.779 -12.671 -17.453  1.00  0.00           O  
ATOM    409  CB  LYS A  59      22.055 -12.471 -15.938  1.00  0.00           C  
ATOM    410  CEN LYS A  59      20.835 -13.929 -15.010  1.00  0.00           X  
ATOM    411  H   LYS A  59      22.002  -9.910 -15.607  1.00  0.00           H  
ATOM    412  N   GLY A  60      23.916 -10.711 -18.121  1.00  0.00           N  
ATOM    413  CA  GLY A  60      24.528 -10.666 -19.450  1.00  0.00           C  
ATOM    414  C   GLY A  60      25.932 -10.066 -19.541  1.00  0.00           C  
ATOM    415  O   GLY A  60      26.454 -10.001 -20.646  1.00  0.00           O  
ATOM    416  CEN GLY A  60      24.529 -10.666 -19.451  1.00  0.00           X  
ATOM    417  H   GLY A  60      23.262  -9.970 -17.904  1.00  0.00           H  
ATOM    418  N   SER A  61      26.573  -9.653 -18.438  1.00  0.00           N  
ATOM    419  CA  SER A  61      27.881  -8.979 -18.526  1.00  0.00           C  
ATOM    420  C   SER A  61      29.063  -9.915 -18.237  1.00  0.00           C  
ATOM    421  O   SER A  61      30.191  -9.454 -18.072  1.00  0.00           O  
ATOM    422  CB  SER A  61      27.913  -7.801 -17.573  1.00  0.00           C  
ATOM    423  CEN SER A  61      27.817  -7.506 -17.126  1.00  0.00           X  
ATOM    424  H   SER A  61      26.214  -9.924 -17.532  1.00  0.00           H  
ATOM    425  N   PRO A  62      28.864 -11.247 -18.186  1.00  0.00           N  
ATOM    426  CA  PRO A  62      29.926 -12.196 -17.884  1.00  0.00           C  
ATOM    427  C   PRO A  62      30.875 -12.253 -19.095  1.00  0.00           C  
ATOM    428  O   PRO A  62      30.796 -13.140 -19.937  1.00  0.00           O  
ATOM    429  CB  PRO A  62      29.201 -13.527 -17.628  1.00  0.00           C  
ATOM    430  CEN PRO A  62      27.734 -12.580 -17.999  1.00  0.00           X  
ATOM    431  N   GLY A  63      31.728 -11.237 -19.227  1.00  0.00           N  
ATOM    432  CA  GLY A  63      32.653 -11.091 -20.352  1.00  0.00           C  
ATOM    433  C   GLY A  63      34.108 -11.291 -19.955  1.00  0.00           C  
ATOM    434  O   GLY A  63      34.848 -10.330 -19.789  1.00  0.00           O  
ATOM    435  CEN GLY A  63      32.653 -11.091 -20.353  1.00  0.00           X  
ATOM    436  H   GLY A  63      31.644 -10.466 -18.581  1.00  0.00           H  
ATOM    437  N   SER A  64      34.543 -12.530 -19.758  1.00  0.00           N  
ATOM    438  CA  SER A  64      35.924 -12.779 -19.354  1.00  0.00           C  
ATOM    439  C   SER A  64      36.483 -13.846 -20.281  1.00  0.00           C  
ATOM    440  O   SER A  64      35.981 -14.969 -20.276  1.00  0.00           O  
ATOM    441  CB  SER A  64      36.005 -13.213 -17.904  1.00  0.00           C  
ATOM    442  CEN SER A  64      35.860 -13.448 -17.435  1.00  0.00           X  
ATOM    443  H   SER A  64      34.029 -13.292 -20.169  1.00  0.00           H  
ATOM    444  N   PRO A  65      37.471 -13.501 -21.123  1.00  0.00           N  
ATOM    445  CA  PRO A  65      38.034 -14.448 -22.061  1.00  0.00           C  
ATOM    446  C   PRO A  65      38.616 -15.604 -21.244  1.00  0.00           C  
ATOM    447  O   PRO A  65      39.241 -15.397 -20.206  1.00  0.00           O  
ATOM    448  CB  PRO A  65      39.102 -13.657 -22.834  1.00  0.00           C  
ATOM    449  CEN PRO A  65      38.603 -12.314 -21.769  1.00  0.00           X  
ATOM    450  N   ALA A  66      38.422 -16.835 -21.715  1.00  0.00           N  
ATOM    451  CA  ALA A  66      38.940 -17.985 -21.001  1.00  0.00           C  
ATOM    452  C   ALA A  66      40.420 -18.079 -21.386  1.00  0.00           C  
ATOM    453  O   ALA A  66      40.849 -18.953 -22.141  1.00  0.00           O  
ATOM    454  CB  ALA A  66      38.175 -19.254 -21.349  1.00  0.00           C  
ATOM    455  CEN ALA A  66      38.176 -19.254 -21.349  1.00  0.00           X  
ATOM    456  H   ALA A  66      38.135 -16.947 -22.677  1.00  0.00           H  
ATOM    457  N   GLY A  67      41.179 -17.081 -20.944  1.00  0.00           N  
ATOM    458  CA  GLY A  67      42.590 -16.959 -21.244  1.00  0.00           C  
ATOM    459  C   GLY A  67      43.327 -18.137 -20.629  1.00  0.00           C  
ATOM    460  O   GLY A  67      43.112 -18.474 -19.472  1.00  0.00           O  
ATOM    461  CEN GLY A  67      42.590 -16.959 -21.244  1.00  0.00           X  
ATOM    462  H   GLY A  67      40.754 -16.412 -20.318  1.00  0.00           H  
ATOM    463  N   SER A  68      44.164 -18.782 -21.433  1.00  0.00           N  
ATOM    464  CA  SER A  68      44.984 -19.937 -21.056  1.00  0.00           C  
ATOM    465  C   SER A  68      46.207 -19.962 -21.977  1.00  0.00           C  
ATOM    466  O   SER A  68      46.317 -20.848 -22.822  1.00  0.00           O  
ATOM    467  CB  SER A  68      44.193 -21.227 -21.159  1.00  0.00           C  
ATOM    468  CEN SER A  68      43.829 -21.586 -21.344  1.00  0.00           X  
ATOM    469  H   SER A  68      44.528 -18.228 -22.196  1.00  0.00           H  
ATOM    470  N   PRO A  69      47.127 -18.989 -21.874  1.00  0.00           N  
ATOM    471  CA  PRO A  69      48.278 -18.968 -22.757  1.00  0.00           C  
ATOM    472  C   PRO A  69      49.295 -19.984 -22.231  1.00  0.00           C  
ATOM    473  O   PRO A  69      49.459 -20.173 -21.026  1.00  0.00           O  
ATOM    474  CB  PRO A  69      48.792 -17.520 -22.700  1.00  0.00           C  
ATOM    475  CEN PRO A  69      47.450 -17.292 -21.546  1.00  0.00           X  
ATOM    476  N   THR A  70      49.960 -20.666 -23.153  1.00  0.00           N  
ATOM    477  CA  THR A  70      51.031 -21.605 -22.838  1.00  0.00           C  
ATOM    478  C   THR A  70      52.364 -20.908 -23.110  1.00  0.00           C  
ATOM    479  O   THR A  70      52.593 -20.402 -24.207  1.00  0.00           O  
ATOM    480  CB  THR A  70      50.937 -22.901 -23.664  1.00  0.00           C  
ATOM    481  CEN THR A  70      50.657 -23.387 -23.828  1.00  0.00           X  
ATOM    482  H   THR A  70      49.899 -20.373 -24.120  1.00  0.00           H  
ATOM    483  N   SER A  71      53.224 -20.846 -22.091  1.00  0.00           N  
ATOM    484  CA  SER A  71      54.550 -20.240 -22.157  1.00  0.00           C  
ATOM    485  C   SER A  71      55.473 -21.023 -23.088  1.00  0.00           C  
ATOM    486  O   SER A  71      55.522 -22.244 -22.971  1.00  0.00           O  
ATOM    487  CB  SER A  71      55.152 -20.151 -20.768  1.00  0.00           C  
ATOM    488  CEN SER A  71      55.268 -20.290 -20.255  1.00  0.00           X  
ATOM    489  H   SER A  71      52.947 -21.237 -21.202  1.00  0.00           H  
ATOM    490  N   THR A  72      56.258 -20.330 -23.915  1.00  0.00           N  
ATOM    491  CA  THR A  72      57.207 -20.976 -24.832  1.00  0.00           C  
ATOM    492  C   THR A  72      58.438 -20.085 -25.027  1.00  0.00           C  
ATOM    493  O   THR A  72      58.414 -19.144 -25.809  1.00  0.00           O  
ATOM    494  CB  THR A  72      56.571 -21.273 -26.203  1.00  0.00           C  
ATOM    495  CEN THR A  72      56.169 -21.534 -26.537  1.00  0.00           X  
ATOM    496  H   THR A  72      56.312 -19.327 -23.820  1.00  0.00           H  
ATOM    497  N   GLU A  73      59.457 -20.417 -24.234  1.00  0.00           N  
ATOM    498  CA  GLU A  73      60.804 -19.840 -24.081  1.00  0.00           C  
ATOM    499  C   GLU A  73      61.085 -18.320 -24.139  1.00  0.00           C  
ATOM    500  O   GLU A  73      60.762 -17.591 -25.069  1.00  0.00           O  
ATOM    501  CB  GLU A  73      61.691 -20.504 -25.136  1.00  0.00           C  
ATOM    502  CEN GLU A  73      62.783 -21.733 -25.585  1.00  0.00           X  
ATOM    503  H   GLU A  73      59.457 -21.397 -23.992  1.00  0.00           H  
ATOM    504  N   GLU A  74      61.787 -17.908 -23.074  1.00  0.00           N  
ATOM    505  CA  GLU A  74      62.285 -16.588 -22.699  1.00  0.00           C  
ATOM    506  C   GLU A  74      63.383 -16.022 -23.612  1.00  0.00           C  
ATOM    507  O   GLU A  74      64.409 -16.655 -23.860  1.00  0.00           O  
ATOM    508  CB  GLU A  74      62.801 -16.635 -21.259  1.00  0.00           C  
ATOM    509  CEN GLU A  74      62.555 -16.371 -19.593  1.00  0.00           X  
ATOM    510  H   GLU A  74      62.153 -18.645 -22.488  1.00  0.00           H  
ATOM    511  N   GLY A  75      63.221 -14.753 -23.986  1.00  0.00           N  
ATOM    512  CA  GLY A  75      64.154 -14.003 -24.820  1.00  0.00           C  
ATOM    513  C   GLY A  75      64.063 -12.518 -24.480  1.00  0.00           C  
ATOM    514  O   GLY A  75      62.979 -11.948 -24.418  1.00  0.00           O  
ATOM    515  CEN GLY A  75      64.155 -14.003 -24.820  1.00  0.00           X  
ATOM    516  H   GLY A  75      62.484 -14.222 -23.543  1.00  0.00           H  
ATOM    517  N   THR A  76      65.218 -11.926 -24.204  1.00  0.00           N  
ATOM    518  CA  THR A  76      65.458 -10.534 -23.811  1.00  0.00           C  
ATOM    519  C   THR A  76      65.261  -9.541 -24.968  1.00  0.00           C  
ATOM    520  O   THR A  76      65.743  -9.777 -26.068  1.00  0.00           O  
ATOM    521  CB  THR A  76      66.881 -10.359 -23.248  1.00  0.00           C  
ATOM    522  CEN THR A  76      67.301 -10.490 -22.863  1.00  0.00           X  
ATOM    523  H   THR A  76      66.036 -12.518 -24.228  1.00  0.00           H  
ATOM    524  N   SER A  77      64.578  -8.430 -24.651  1.00  0.00           N  
ATOM    525  CA  SER A  77      64.275  -7.209 -25.432  1.00  0.00           C  
ATOM    526  C   SER A  77      64.142  -7.248 -26.962  1.00  0.00           C  
ATOM    527  O   SER A  77      65.101  -7.556 -27.649  1.00  0.00           O  
ATOM    528  CB  SER A  77      65.335  -6.181 -25.090  1.00  0.00           C  
ATOM    529  CEN SER A  77      65.826  -5.976 -24.975  1.00  0.00           X  
ATOM    530  H   SER A  77      64.537  -8.260 -23.657  1.00  0.00           H  
ATOM    531  N   GLU A  78      63.053  -6.667 -27.489  1.00  0.00           N  
ATOM    532  CA  GLU A  78      62.841  -6.560 -28.948  1.00  0.00           C  
ATOM    533  C   GLU A  78      61.978  -5.332 -29.293  1.00  0.00           C  
ATOM    534  O   GLU A  78      60.946  -5.066 -28.685  1.00  0.00           O  
ATOM    535  CB  GLU A  78      62.186  -7.831 -29.493  1.00  0.00           C  
ATOM    536  CEN GLU A  78      62.314  -9.338 -30.278  1.00  0.00           X  
ATOM    537  H   GLU A  78      62.631  -5.925 -26.954  1.00  0.00           H  
ATOM    538  N   SER A  79      62.427  -4.550 -30.276  1.00  0.00           N  
ATOM    539  CA  SER A  79      61.754  -3.353 -30.778  1.00  0.00           C  
ATOM    540  C   SER A  79      61.078  -3.660 -32.115  1.00  0.00           C  
ATOM    541  O   SER A  79      61.738  -4.194 -33.008  1.00  0.00           O  
ATOM    542  CB  SER A  79      62.740  -2.210 -30.924  1.00  0.00           C  
ATOM    543  CEN SER A  79      63.210  -1.954 -31.023  1.00  0.00           X  
ATOM    544  H   SER A  79      63.218  -4.870 -30.816  1.00  0.00           H  
ATOM    545  N   ALA A  80      59.816  -3.270 -32.295  1.00  0.00           N  
ATOM    546  CA  ALA A  80      59.090  -3.474 -33.548  1.00  0.00           C  
ATOM    547  C   ALA A  80      58.385  -2.167 -33.954  1.00  0.00           C  
ATOM    548  O   ALA A  80      57.770  -1.483 -33.139  1.00  0.00           O  
ATOM    549  CB  ALA A  80      58.093  -4.615 -33.411  1.00  0.00           C  
ATOM    550  CEN ALA A  80      58.094  -4.614 -33.412  1.00  0.00           X  
ATOM    551  H   ALA A  80      59.370  -2.705 -31.586  1.00  0.00           H  
ATOM    552  N   THR A  81      58.541  -1.814 -35.225  1.00  0.00           N  
ATOM    553  CA  THR A  81      57.984  -0.650 -35.926  1.00  0.00           C  
ATOM    554  C   THR A  81      56.507  -0.834 -36.314  1.00  0.00           C  
ATOM    555  O   THR A  81      56.201  -1.788 -37.033  1.00  0.00           O  
ATOM    556  CB  THR A  81      58.792  -0.334 -37.199  1.00  0.00           C  
ATOM    557  CEN THR A  81      59.291  -0.197 -37.470  1.00  0.00           X  
ATOM    558  H   THR A  81      59.031  -2.463 -35.826  1.00  0.00           H  
ATOM    559  N   PRO A  82      55.597   0.083 -35.926  1.00  0.00           N  
ATOM    560  CA  PRO A  82      54.176  -0.002 -36.266  1.00  0.00           C  
ATOM    561  C   PRO A  82      53.944   0.289 -37.759  1.00  0.00           C  
ATOM    562  O   PRO A  82      54.700   1.026 -38.389  1.00  0.00           O  
ATOM    563  CB  PRO A  82      53.512   1.048 -35.359  1.00  0.00           C  
ATOM    564  CEN PRO A  82      55.188   1.380 -34.840  1.00  0.00           X  
ATOM    565  N   GLU A  83      52.891  -0.311 -38.318  1.00  0.00           N  
ATOM    566  CA  GLU A  83      52.439  -0.102 -39.698  1.00  0.00           C  
ATOM    567  C   GLU A  83      51.488   1.099 -39.816  1.00  0.00           C  
ATOM    568  O   GLU A  83      50.606   1.332 -38.987  1.00  0.00           O  
ATOM    569  CB  GLU A  83      51.754  -1.365 -40.226  1.00  0.00           C  
ATOM    570  CEN GLU A  83      51.812  -2.807 -41.132  1.00  0.00           X  
ATOM    571  H   GLU A  83      52.322  -0.911 -37.742  1.00  0.00           H  
ATOM    572  N   SER A  84      51.727   1.862 -40.878  1.00  0.00           N  
ATOM    573  CA  SER A  84      50.996   3.040 -41.338  1.00  0.00           C  
ATOM    574  C   SER A  84      49.669   2.695 -42.022  1.00  0.00           C  
ATOM    575  O   SER A  84      49.613   1.790 -42.850  1.00  0.00           O  
ATOM    576  CB  SER A  84      51.872   3.843 -42.279  1.00  0.00           C  
ATOM    577  CEN SER A  84      52.240   3.947 -42.665  1.00  0.00           X  
ATOM    578  H   SER A  84      52.473   1.541 -41.476  1.00  0.00           H  
ATOM    579  N   GLY A  85      48.625   3.503 -41.795  1.00  0.00           N  
ATOM    580  CA  GLY A  85      47.350   3.334 -42.506  1.00  0.00           C  
ATOM    581  C   GLY A  85      46.077   3.585 -41.682  1.00  0.00           C  
ATOM    582  O   GLY A  85      45.532   2.633 -41.130  1.00  0.00           O  
ATOM    583  CEN GLY A  85      47.350   3.333 -42.506  1.00  0.00           X  
ATOM    584  H   GLY A  85      48.767   4.339 -41.245  1.00  0.00           H  
ATOM    585  N   PRO A  86      45.555   4.824 -41.617  1.00  0.00           N  
ATOM    586  CA  PRO A  86      44.331   5.148 -40.880  1.00  0.00           C  
ATOM    587  C   PRO A  86      43.126   4.340 -41.397  1.00  0.00           C  
ATOM    588  O   PRO A  86      43.029   4.031 -42.586  1.00  0.00           O  
ATOM    589  CB  PRO A  86      44.154   6.659 -41.104  1.00  0.00           C  
ATOM    590  CEN PRO A  86      45.606   6.484 -42.127  1.00  0.00           X  
ATOM    591  N   GLY A  87      42.203   4.003 -40.490  1.00  0.00           N  
ATOM    592  CA  GLY A  87      40.956   3.291 -40.778  1.00  0.00           C  
ATOM    593  C   GLY A  87      39.856   4.220 -41.301  1.00  0.00           C  
ATOM    594  O   GLY A  87      39.860   5.422 -41.061  1.00  0.00           O  
ATOM    595  CEN GLY A  87      40.956   3.291 -40.778  1.00  0.00           X  
ATOM    596  H   GLY A  87      42.339   4.326 -39.546  1.00  0.00           H  
ATOM    597  N   THR A  88      38.935   3.622 -42.043  1.00  0.00           N  
ATOM    598  CA  THR A  88      37.713   4.161 -42.652  1.00  0.00           C  
ATOM    599  C   THR A  88      36.446   4.090 -41.794  1.00  0.00           C  
ATOM    600  O   THR A  88      36.028   3.012 -41.376  1.00  0.00           O  
ATOM    601  CB  THR A  88      37.422   3.442 -43.983  1.00  0.00           C  
ATOM    602  CEN THR A  88      37.576   3.276 -44.522  1.00  0.00           X  
ATOM    603  H   THR A  88      39.117   2.662 -42.292  1.00  0.00           H  
ATOM    604  N   SER A  89      35.773   5.237 -41.659  1.00  0.00           N  
ATOM    605  CA  SER A  89      34.523   5.446 -40.920  1.00  0.00           C  
ATOM    606  C   SER A  89      33.295   4.892 -41.650  1.00  0.00           C  
ATOM    607  O   SER A  89      33.131   5.086 -42.854  1.00  0.00           O  
ATOM    608  CB  SER A  89      34.336   6.925 -40.645  1.00  0.00           C  
ATOM    609  CEN SER A  89      34.353   7.463 -40.725  1.00  0.00           X  
ATOM    610  H   SER A  89      36.119   6.047 -42.154  1.00  0.00           H  
ATOM    611  N   THR A  90      32.375   4.267 -40.917  1.00  0.00           N  
ATOM    612  CA  THR A  90      31.106   3.749 -41.459  1.00  0.00           C  
ATOM    613  C   THR A  90      29.994   4.071 -40.462  1.00  0.00           C  
ATOM    614  O   THR A  90      30.183   3.986 -39.253  1.00  0.00           O  
ATOM    615  CB  THR A  90      31.150   2.231 -41.714  1.00  0.00           C  
ATOM    616  CEN THR A  90      31.371   1.762 -41.982  1.00  0.00           X  
ATOM    617  H   THR A  90      32.424   4.335 -39.910  1.00  0.00           H  
ATOM    618  N   GLU A  91      28.886   4.539 -41.021  1.00  0.00           N  
ATOM    619  CA  GLU A  91      27.614   4.889 -40.396  1.00  0.00           C  
ATOM    620  C   GLU A  91      26.749   3.648 -40.063  1.00  0.00           C  
ATOM    621  O   GLU A  91      26.499   2.821 -40.949  1.00  0.00           O  
ATOM    622  CB  GLU A  91      26.836   5.842 -41.307  1.00  0.00           C  
ATOM    623  CEN GLU A  91      26.366   7.423 -41.733  1.00  0.00           X  
ATOM    624  H   GLU A  91      28.922   4.733 -42.012  1.00  0.00           H  
ATOM    625  N   PRO A  92      26.280   3.494 -38.808  1.00  0.00           N  
ATOM    626  CA  PRO A  92      25.428   2.384 -38.384  1.00  0.00           C  
ATOM    627  C   PRO A  92      24.025   2.463 -39.008  1.00  0.00           C  
ATOM    628  O   PRO A  92      23.410   3.519 -39.060  1.00  0.00           O  
ATOM    629  CB  PRO A  92      25.388   2.518 -36.853  1.00  0.00           C  
ATOM    630  CEN PRO A  92      26.372   3.978 -37.145  1.00  0.00           X  
ATOM    631  N   SER A  93      23.492   1.321 -39.448  1.00  0.00           N  
ATOM    632  CA  SER A  93      22.127   1.236 -39.981  1.00  0.00           C  
ATOM    633  C   SER A  93      21.101   1.065 -38.856  1.00  0.00           C  
ATOM    634  O   SER A  93      21.324   0.325 -37.899  1.00  0.00           O  
ATOM    635  CB  SER A  93      22.022   0.091 -40.969  1.00  0.00           C  
ATOM    636  CEN SER A  93      22.113  -0.397 -41.193  1.00  0.00           X  
ATOM    637  H   SER A  93      24.013   0.464 -39.320  1.00  0.00           H  
ATOM    638  N   GLU A  94      19.962   1.734 -39.011  1.00  0.00           N  
ATOM    639  CA  GLU A  94      18.802   1.681 -38.124  1.00  0.00           C  
ATOM    640  C   GLU A  94      17.896   0.483 -38.461  1.00  0.00           C  
ATOM    641  O   GLU A  94      17.683   0.144 -39.624  1.00  0.00           O  
ATOM    642  CB  GLU A  94      18.008   2.987 -38.210  1.00  0.00           C  
ATOM    643  CEN GLU A  94      17.621   4.523 -37.584  1.00  0.00           X  
ATOM    644  H   GLU A  94      19.877   2.336 -39.817  1.00  0.00           H  
ATOM    645  N   GLY A  95      17.323  -0.150 -37.437  1.00  0.00           N  
ATOM    646  CA  GLY A  95      16.413  -1.290 -37.567  1.00  0.00           C  
ATOM    647  C   GLY A  95      15.254  -1.163 -36.586  1.00  0.00           C  
ATOM    648  O   GLY A  95      15.108  -1.984 -35.687  1.00  0.00           O  
ATOM    649  CEN GLY A  95      16.413  -1.290 -37.568  1.00  0.00           X  
ATOM    650  H   GLY A  95      17.494   0.209 -36.507  1.00  0.00           H  
ATOM    651  N   SER A  96      14.433  -0.125 -36.755  1.00  0.00           N  
ATOM    652  CA  SER A  96      13.255   0.147 -35.927  1.00  0.00           C  
ATOM    653  C   SER A  96      12.130  -0.855 -36.212  1.00  0.00           C  
ATOM    654  O   SER A  96      11.897  -1.159 -37.378  1.00  0.00           O  
ATOM    655  CB  SER A  96      12.771   1.565 -36.160  1.00  0.00           C  
ATOM    656  CEN SER A  96      12.660   2.026 -36.425  1.00  0.00           X  
ATOM    657  H   SER A  96      14.584   0.452 -37.570  1.00  0.00           H  
ATOM    658  N   ALA A  97      11.389  -1.296 -35.187  1.00  0.00           N  
ATOM    659  CA  ALA A  97      10.229  -2.199 -35.321  1.00  0.00           C  
ATOM    660  C   ALA A  97       9.631  -2.592 -33.945  1.00  0.00           C  
ATOM    661  O   ALA A  97       9.930  -3.670 -33.429  1.00  0.00           O  
ATOM    662  CB  ALA A  97      10.626  -3.443 -36.101  1.00  0.00           C  
ATOM    663  CEN ALA A  97      10.626  -3.442 -36.101  1.00  0.00           X  
ATOM    664  H   ALA A  97      11.473  -0.793 -34.315  1.00  0.00           H  
ATOM    665  N   PRO A  98       8.750  -1.767 -33.349  1.00  0.00           N  
ATOM    666  CA  PRO A  98       8.146  -2.033 -32.045  1.00  0.00           C  
ATOM    667  C   PRO A  98       7.243  -3.280 -32.099  1.00  0.00           C  
ATOM    668  O   PRO A  98       6.691  -3.624 -33.141  1.00  0.00           O  
ATOM    669  CB  PRO A  98       7.353  -0.752 -31.734  1.00  0.00           C  
ATOM    670  CEN PRO A  98       7.917  -0.240 -33.348  1.00  0.00           X  
ATOM    671  N   GLY A  99       7.076  -3.957 -30.961  1.00  0.00           N  
ATOM    672  CA  GLY A  99       6.205  -5.125 -30.837  1.00  0.00           C  
ATOM    673  C   GLY A  99       5.201  -4.931 -29.700  1.00  0.00           C  
ATOM    674  O   GLY A  99       5.604  -4.727 -28.559  1.00  0.00           O  
ATOM    675  CEN GLY A  99       6.205  -5.126 -30.837  1.00  0.00           X  
ATOM    676  H   GLY A  99       7.473  -3.575 -30.115  1.00  0.00           H  
ATOM    677  N   SER A 100       3.905  -5.009 -29.995  1.00  0.00           N  
ATOM    678  CA  SER A 100       2.831  -4.825 -29.012  1.00  0.00           C  
ATOM    679  C   SER A 100       2.143  -6.161 -28.705  1.00  0.00           C  
ATOM    680  O   SER A 100       1.933  -6.949 -29.629  1.00  0.00           O  
ATOM    681  CB  SER A 100       1.823  -3.812 -29.519  1.00  0.00           C  
ATOM    682  CEN SER A 100       1.513  -3.536 -29.870  1.00  0.00           X  
ATOM    683  H   SER A 100       3.641  -5.262 -30.937  1.00  0.00           H  
ATOM    684  N   PRO A 101       1.697  -6.418 -27.464  1.00  0.00           N  
ATOM    685  CA  PRO A 101       0.984  -7.645 -27.144  1.00  0.00           C  
ATOM    686  C   PRO A 101      -0.369  -7.666 -27.867  1.00  0.00           C  
ATOM    687  O   PRO A 101      -0.978  -6.635 -28.145  1.00  0.00           O  
ATOM    688  CB  PRO A 101       0.834  -7.609 -25.614  1.00  0.00           C  
ATOM    689  CEN PRO A 101       1.651  -6.029 -25.762  1.00  0.00           X  
ATOM    690  N   ALA A 102      -0.841  -8.875 -28.157  1.00  0.00           N  
ATOM    691  CA  ALA A 102      -2.139  -9.115 -28.768  1.00  0.00           C  
ATOM    692  C   ALA A 102      -3.245  -8.739 -27.764  1.00  0.00           C  
ATOM    693  O   ALA A 102      -2.971  -8.550 -26.578  1.00  0.00           O  
ATOM    694  CB  ALA A 102      -2.264 -10.565 -29.212  1.00  0.00           C  
ATOM    695  CEN ALA A 102      -2.265 -10.564 -29.212  1.00  0.00           X  
ATOM    696  H   ALA A 102      -0.382  -9.671 -27.737  1.00  0.00           H  
ATOM    697  N   GLY A 103      -4.486  -8.624 -28.236  1.00  0.00           N  
ATOM    698  CA  GLY A 103      -5.664  -8.333 -27.416  1.00  0.00           C  
ATOM    699  C   GLY A 103      -6.909  -8.852 -28.122  1.00  0.00           C  
ATOM    700  O   GLY A 103      -7.099  -8.606 -29.309  1.00  0.00           O  
ATOM    701  CEN GLY A 103      -5.664  -8.333 -27.416  1.00  0.00           X  
ATOM    702  H   GLY A 103      -4.648  -8.817 -29.212  1.00  0.00           H  
ATOM    703  N   SER A 104      -7.708  -9.630 -27.396  1.00  0.00           N  
ATOM    704  CA  SER A 104      -8.959 -10.248 -27.838  1.00  0.00           C  
ATOM    705  C   SER A 104     -10.061  -9.236 -28.208  1.00  0.00           C  
ATOM    706  O   SER A 104     -10.104  -8.152 -27.626  1.00  0.00           O  
ATOM    707  CB  SER A 104      -9.460 -11.184 -26.756  1.00  0.00           C  
ATOM    708  CEN SER A 104      -9.565 -11.375 -26.257  1.00  0.00           X  
ATOM    709  H   SER A 104      -7.388  -9.898 -26.478  1.00  0.00           H  
ATOM    710  N   PRO A 105     -11.003  -9.600 -29.100  1.00  0.00           N  
ATOM    711  CA  PRO A 105     -12.128  -8.751 -29.482  1.00  0.00           C  
ATOM    712  C   PRO A 105     -13.254  -8.839 -28.443  1.00  0.00           C  
ATOM    713  O   PRO A 105     -13.422  -9.860 -27.780  1.00  0.00           O  
ATOM    714  CB  PRO A 105     -12.558  -9.294 -30.856  1.00  0.00           C  
ATOM    715  CEN PRO A 105     -11.265 -10.492 -30.574  1.00  0.00           X  
ATOM    716  N   THR A 106     -14.052  -7.783 -28.308  1.00  0.00           N  
ATOM    717  CA  THR A 106     -15.212  -7.779 -27.409  1.00  0.00           C  
ATOM    718  C   THR A 106     -16.417  -7.226 -28.163  1.00  0.00           C  
ATOM    719  O   THR A 106     -16.376  -6.109 -28.666  1.00  0.00           O  
ATOM    720  CB  THR A 106     -14.968  -6.939 -26.142  1.00  0.00           C  
ATOM    721  CEN THR A 106     -14.674  -6.825 -25.649  1.00  0.00           X  
ATOM    722  H   THR A 106     -13.936  -6.989 -28.919  1.00  0.00           H  
ATOM    723  N   SER A 107     -17.481  -8.032 -28.243  1.00  0.00           N  
ATOM    724  CA  SER A 107     -18.718  -7.695 -28.951  1.00  0.00           C  
ATOM    725  C   SER A 107     -19.582  -6.776 -28.091  1.00  0.00           C  
ATOM    726  O   SER A 107     -19.734  -7.033 -26.901  1.00  0.00           O  
ATOM    727  CB  SER A 107     -19.478  -8.954 -29.318  1.00  0.00           C  
ATOM    728  CEN SER A 107     -19.672  -9.461 -29.277  1.00  0.00           X  
ATOM    729  H   SER A 107     -17.511  -8.844 -27.645  1.00  0.00           H  
ATOM    730  N   THR A 108     -20.194  -5.769 -28.711  1.00  0.00           N  
ATOM    731  CA  THR A 108     -21.116  -4.841 -28.047  1.00  0.00           C  
ATOM    732  C   THR A 108     -22.342  -4.656 -28.938  1.00  0.00           C  
ATOM    733  O   THR A 108     -22.304  -4.935 -30.136  1.00  0.00           O  
ATOM    734  CB  THR A 108     -20.469  -3.473 -27.765  1.00  0.00           C  
ATOM    735  CEN THR A 108     -20.063  -3.139 -27.509  1.00  0.00           X  
ATOM    736  H   THR A 108     -20.216  -5.757 -29.722  1.00  0.00           H  
ATOM    737  N   GLU A 109     -23.425  -4.281 -28.274  1.00  0.00           N  
ATOM    738  CA  GLU A 109     -24.746  -3.922 -28.763  1.00  0.00           C  
ATOM    739  C   GLU A 109     -24.965  -2.477 -29.238  1.00  0.00           C  
ATOM    740  O   GLU A 109     -24.372  -1.508 -28.764  1.00  0.00           O  
ATOM    741  CB  GLU A 109     -25.765  -4.239 -27.666  1.00  0.00           C  
ATOM    742  CEN GLU A 109     -26.903  -5.298 -26.970  1.00  0.00           X  
ATOM    743  H   GLU A 109     -23.416  -4.474 -27.283  1.00  0.00           H  
ATOM    744  N   GLU A 110     -25.876  -2.406 -30.205  1.00  0.00           N  
ATOM    745  CA  GLU A 110     -26.433  -1.275 -30.931  1.00  0.00           C  
ATOM    746  C   GLU A 110     -27.343  -0.355 -30.099  1.00  0.00           C  
ATOM    747  O   GLU A 110     -28.224  -0.798 -29.360  1.00  0.00           O  
ATOM    748  CB  GLU A 110     -27.205  -1.792 -32.147  1.00  0.00           C  
ATOM    749  CEN GLU A 110     -27.270  -2.151 -33.812  1.00  0.00           X  
ATOM    750  H   GLU A 110     -26.345  -3.278 -30.410  1.00  0.00           H  
ATOM    751  N   GLY A 111     -27.191   0.956 -30.312  1.00  0.00           N  
ATOM    752  CA  GLY A 111     -27.994   2.004 -29.685  1.00  0.00           C  
ATOM    753  C   GLY A 111     -27.630   3.380 -30.245  1.00  0.00           C  
ATOM    754  O   GLY A 111     -26.903   4.136 -29.617  1.00  0.00           O  
ATOM    755  CEN GLY A 111     -27.994   2.004 -29.685  1.00  0.00           X  
ATOM    756  H   GLY A 111     -26.511   1.248 -30.998  1.00  0.00           H  
ATOM    757  N   THR A 112     -28.129   3.651 -31.451  1.00  0.00           N  
ATOM    758  CA  THR A 112     -28.093   4.891 -32.252  1.00  0.00           C  
ATOM    759  C   THR A 112     -27.484   6.179 -31.664  1.00  0.00           C  
ATOM    760  O   THR A 112     -28.165   7.175 -31.430  1.00  0.00           O  
ATOM    761  CB  THR A 112     -29.525   5.241 -32.695  1.00  0.00           C  
ATOM    762  CEN THR A 112     -30.030   5.106 -32.958  1.00  0.00           X  
ATOM    763  H   THR A 112     -28.901   3.053 -31.710  1.00  0.00           H  
ATOM    764  N   SER A 113     -26.145   6.201 -31.627  1.00  0.00           N  
ATOM    765  CA  SER A 113     -25.307   7.310 -31.136  1.00  0.00           C  
ATOM    766  C   SER A 113     -25.288   8.499 -32.096  1.00  0.00           C  
ATOM    767  O   SER A 113     -25.246   8.319 -33.311  1.00  0.00           O  
ATOM    768  CB  SER A 113     -23.893   6.820 -30.894  1.00  0.00           C  
ATOM    769  CEN SER A 113     -23.434   6.537 -30.966  1.00  0.00           X  
ATOM    770  H   SER A 113     -25.652   5.438 -32.066  1.00  0.00           H  
ATOM    771  N   THR A 114     -25.191   9.710 -31.550  1.00  0.00           N  
ATOM    772  CA  THR A 114     -25.064  10.936 -32.348  1.00  0.00           C  
ATOM    773  C   THR A 114     -23.879  11.722 -31.796  1.00  0.00           C  
ATOM    774  O   THR A 114     -23.695  11.808 -30.585  1.00  0.00           O  
ATOM    775  CB  THR A 114     -26.335  11.805 -32.307  1.00  0.00           C  
ATOM    776  CEN THR A 114     -26.904  11.888 -32.409  1.00  0.00           X  
ATOM    777  H   THR A 114     -24.933   9.776 -30.576  1.00  0.00           H  
ATOM    778  N   GLU A 115     -23.048  12.232 -32.698  1.00  0.00           N  
ATOM    779  CA  GLU A 115     -21.841  13.010 -32.421  1.00  0.00           C  
ATOM    780  C   GLU A 115     -22.228  14.470 -32.097  1.00  0.00           C  
ATOM    781  O   GLU A 115     -23.035  15.052 -32.827  1.00  0.00           O  
ATOM    782  CB  GLU A 115     -20.878  12.957 -33.610  1.00  0.00           C  
ATOM    783  CEN GLU A 115     -19.495  12.305 -34.361  1.00  0.00           X  
ATOM    784  H   GLU A 115     -23.306  12.169 -33.673  1.00  0.00           H  
ATOM    785  N   PRO A 116     -21.706  15.086 -31.022  1.00  0.00           N  
ATOM    786  CA  PRO A 116     -21.999  16.479 -30.710  1.00  0.00           C  
ATOM    787  C   PRO A 116     -21.247  17.410 -31.673  1.00  0.00           C  
ATOM    788  O   PRO A 116     -20.140  17.118 -32.118  1.00  0.00           O  
ATOM    789  CB  PRO A 116     -21.537  16.645 -29.253  1.00  0.00           C  
ATOM    790  CEN PRO A 116     -21.030  14.941 -29.420  1.00  0.00           X  
ATOM    791  N   SER A 117     -21.890  18.535 -31.980  1.00  0.00           N  
ATOM    792  CA  SER A 117     -21.373  19.648 -32.776  1.00  0.00           C  
ATOM    793  C   SER A 117     -20.155  20.364 -32.179  1.00  0.00           C  
ATOM    794  O   SER A 117     -20.050  20.597 -30.977  1.00  0.00           O  
ATOM    795  CB  SER A 117     -22.489  20.649 -33.003  1.00  0.00           C  
ATOM    796  CEN SER A 117     -22.929  20.951 -32.900  1.00  0.00           X  
ATOM    797  H   SER A 117     -22.864  18.595 -31.724  1.00  0.00           H  
ATOM    798  N   GLU A 118     -19.277  20.774 -33.091  1.00  0.00           N  
ATOM    799  CA  GLU A 118     -18.035  21.516 -32.894  1.00  0.00           C  
ATOM    800  C   GLU A 118     -18.263  22.985 -32.480  1.00  0.00           C  
ATOM    801  O   GLU A 118     -18.960  23.744 -33.153  1.00  0.00           O  
ATOM    802  CB  GLU A 118     -17.195  21.459 -34.172  1.00  0.00           C  
ATOM    803  CEN GLU A 118     -15.929  20.766 -35.077  1.00  0.00           X  
ATOM    804  H   GLU A 118     -19.484  20.542 -34.053  1.00  0.00           H  
ATOM    805  N   GLY A 119     -17.603  23.412 -31.400  1.00  0.00           N  
ATOM    806  CA  GLY A 119     -17.637  24.783 -30.889  1.00  0.00           C  
ATOM    807  C   GLY A 119     -16.218  25.276 -30.614  1.00  0.00           C  
ATOM    808  O   GLY A 119     -15.784  25.313 -29.467  1.00  0.00           O  
ATOM    809  CEN GLY A 119     -17.637  24.784 -30.889  1.00  0.00           X  
ATOM    810  H   GLY A 119     -16.985  22.761 -30.937  1.00  0.00           H  
ATOM    811  N   SER A 120     -15.488  25.629 -31.670  1.00  0.00           N  
ATOM    812  CA  SER A 120     -14.094  26.085 -31.624  1.00  0.00           C  
ATOM    813  C   SER A 120     -14.000  27.571 -31.271  1.00  0.00           C  
ATOM    814  O   SER A 120     -14.922  28.313 -31.596  1.00  0.00           O  
ATOM    815  CB  SER A 120     -13.414  25.818 -32.952  1.00  0.00           C  
ATOM    816  CEN SER A 120     -13.353  25.765 -33.490  1.00  0.00           X  
ATOM    817  H   SER A 120     -15.967  25.685 -32.559  1.00  0.00           H  
ATOM    818  N   ALA A 121     -12.864  28.021 -30.725  1.00  0.00           N  
ATOM    819  CA  ALA A 121     -12.609  29.438 -30.429  1.00  0.00           C  
ATOM    820  C   ALA A 121     -11.094  29.727 -30.317  1.00  0.00           C  
ATOM    821  O   ALA A 121     -10.598  30.000 -29.225  1.00  0.00           O  
ATOM    822  CB  ALA A 121     -13.328  29.844 -29.150  1.00  0.00           C  
ATOM    823  CEN ALA A 121     -13.327  29.844 -29.151  1.00  0.00           X  
ATOM    824  H   ALA A 121     -12.072  27.396 -30.713  1.00  0.00           H  
ATOM    825  N   PRO A 122     -10.339  29.700 -31.430  1.00  0.00           N  
ATOM    826  CA  PRO A 122      -8.894  29.890 -31.423  1.00  0.00           C  
ATOM    827  C   PRO A 122      -8.512  31.295 -30.931  1.00  0.00           C  
ATOM    828  O   PRO A 122      -9.163  32.280 -31.274  1.00  0.00           O  
ATOM    829  CB  PRO A 122      -8.485  29.656 -32.887  1.00  0.00           C  
ATOM    830  CEN PRO A 122     -10.240  29.464 -33.147  1.00  0.00           X  
ATOM    831  N   GLY A 123      -7.386  31.392 -30.218  1.00  0.00           N  
ATOM    832  CA  GLY A 123      -6.830  32.682 -29.817  1.00  0.00           C  
ATOM    833  C   GLY A 123      -6.678  32.903 -28.317  1.00  0.00           C  
ATOM    834  O   GLY A 123      -7.659  33.150 -27.630  1.00  0.00           O  
ATOM    835  CEN GLY A 123      -6.830  32.683 -29.817  1.00  0.00           X  
ATOM    836  H   GLY A 123      -6.789  30.581 -30.164  1.00  0.00           H  
ATOM    837  N   THR A 124      -5.433  32.982 -27.854  1.00  0.00           N  
ATOM    838  CA  THR A 124      -5.127  33.229 -26.439  1.00  0.00           C  
ATOM    839  C   THR A 124      -4.024  34.287 -26.370  1.00  0.00           C  
ATOM    840  O   THR A 124      -2.915  34.099 -26.859  1.00  0.00           O  
ATOM    841  CB  THR A 124      -4.673  31.954 -25.703  1.00  0.00           C  
ATOM    842  CEN THR A 124      -4.768  31.410 -25.513  1.00  0.00           X  
ATOM    843  H   THR A 124      -4.683  33.193 -28.500  1.00  0.00           H  
ATOM    844  N   SER A 125      -4.365  35.452 -25.821  1.00  0.00           N  
ATOM    845  CA  SER A 125      -3.481  36.607 -25.696  1.00  0.00           C  
ATOM    846  C   SER A 125      -3.783  37.226 -24.338  1.00  0.00           C  
ATOM    847  O   SER A 125      -4.951  37.408 -24.009  1.00  0.00           O  
ATOM    848  CB  SER A 125      -3.697  37.599 -26.822  1.00  0.00           C  
ATOM    849  CEN SER A 125      -3.958  37.883 -27.206  1.00  0.00           X  
ATOM    850  H   SER A 125      -5.226  35.490 -25.292  1.00  0.00           H  
ATOM    851  N   THR A 126      -2.754  37.496 -23.533  1.00  0.00           N  
ATOM    852  CA  THR A 126      -2.912  38.145 -22.227  1.00  0.00           C  
ATOM    853  C   THR A 126      -1.949  39.321 -22.165  1.00  0.00           C  
ATOM    854  O   THR A 126      -0.741  39.171 -22.336  1.00  0.00           O  
ATOM    855  CB  THR A 126      -2.635  37.186 -21.054  1.00  0.00           C  
ATOM    856  CEN THR A 126      -2.753  36.703 -20.746  1.00  0.00           X  
ATOM    857  H   THR A 126      -1.812  37.339 -23.868  1.00  0.00           H  
ATOM    858  N   GLU A 127      -2.530  40.501 -21.987  1.00  0.00           N  
ATOM    859  CA  GLU A 127      -1.883  41.807 -21.933  1.00  0.00           C  
ATOM    860  C   GLU A 127      -1.462  42.157 -20.485  1.00  0.00           C  
ATOM    861  O   GLU A 127      -2.274  42.001 -19.567  1.00  0.00           O  
ATOM    862  CB  GLU A 127      -2.814  42.882 -22.496  1.00  0.00           C  
ATOM    863  CEN GLU A 127      -3.307  43.882 -23.784  1.00  0.00           X  
ATOM    864  H   GLU A 127      -3.527  40.508 -21.826  1.00  0.00           H  
ATOM    865  N   PRO A 128      -0.219  42.611 -20.239  1.00  0.00           N  
ATOM    866  CA  PRO A 128       0.242  43.025 -18.915  1.00  0.00           C  
ATOM    867  C   PRO A 128      -0.527  44.260 -18.414  1.00  0.00           C  
ATOM    868  O   PRO A 128      -0.836  45.170 -19.184  1.00  0.00           O  
ATOM    869  CB  PRO A 128       1.739  43.316 -19.119  1.00  0.00           C  
ATOM    870  CEN PRO A 128       1.387  42.923 -20.824  1.00  0.00           X  
ATOM    871  N   SER A 129      -0.812  44.316 -17.110  1.00  0.00           N  
ATOM    872  CA  SER A 129      -1.514  45.439 -16.480  1.00  0.00           C  
ATOM    873  C   SER A 129      -0.551  46.528 -15.978  1.00  0.00           C  
ATOM    874  O   SER A 129       0.394  46.259 -15.244  1.00  0.00           O  
ATOM    875  CB  SER A 129      -2.367  44.929 -15.335  1.00  0.00           C  
ATOM    876  CEN SER A 129      -2.518  44.625 -14.909  1.00  0.00           X  
ATOM    877  H   SER A 129      -0.567  43.527 -16.529  1.00  0.00           H  
ATOM    878  N   GLU A 130      -0.873  47.759 -16.374  1.00  0.00           N  
ATOM    879  CA  GLU A 130      -0.290  49.031 -15.916  1.00  0.00           C  
ATOM    880  C   GLU A 130       1.233  49.131 -15.672  1.00  0.00           C  
ATOM    881  O   GLU A 130       1.792  48.675 -14.682  1.00  0.00           O  
ATOM    882  CB  GLU A 130      -1.006  49.437 -14.626  1.00  0.00           C  
ATOM    883  CEN GLU A 130      -2.232  50.313 -13.830  1.00  0.00           X  
ATOM    884  H   GLU A 130      -1.836  47.843 -16.664  1.00  0.00           H  
ATOM    885  N   GLY A 131       1.880  49.915 -16.540  1.00  0.00           N  
ATOM    886  CA  GLY A 131       3.218  50.432 -16.219  1.00  0.00           C  
ATOM    887  C   GLY A 131       4.245  49.433 -15.686  1.00  0.00           C  
ATOM    888  O   GLY A 131       4.914  49.668 -14.686  1.00  0.00           O  
ATOM    889  CEN GLY A 131       3.218  50.433 -16.219  1.00  0.00           X  
ATOM    890  H   GLY A 131       1.286  50.611 -16.966  1.00  0.00           H  
ATOM    891  N   SER A 132       4.448  48.360 -16.450  1.00  0.00           N  
ATOM    892  CA  SER A 132       5.372  47.262 -16.165  1.00  0.00           C  
ATOM    893  C   SER A 132       6.843  47.699 -16.191  1.00  0.00           C  
ATOM    894  O   SER A 132       7.226  48.513 -17.029  1.00  0.00           O  
ATOM    895  CB  SER A 132       5.145  46.138 -17.158  1.00  0.00           C  
ATOM    896  CEN SER A 132       5.032  45.892 -17.630  1.00  0.00           X  
ATOM    897  H   SER A 132       3.956  48.318 -17.330  1.00  0.00           H  
ATOM    898  N   ALA A 133       7.690  47.078 -15.368  1.00  0.00           N  
ATOM    899  CA  ALA A 133       9.130  47.357 -15.346  1.00  0.00           C  
ATOM    900  C   ALA A 133       9.910  46.292 -14.549  1.00  0.00           C  
ATOM    901  O   ALA A 133       9.967  46.358 -13.323  1.00  0.00           O  
ATOM    902  CB  ALA A 133       9.384  48.743 -14.771  1.00  0.00           C  
ATOM    903  CEN ALA A 133       9.385  48.742 -14.771  1.00  0.00           X  
ATOM    904  H   ALA A 133       7.358  46.280 -14.845  1.00  0.00           H  
ATOM    905  N   PRO A 134      10.583  45.343 -15.219  1.00  0.00           N  
ATOM    906  CA  PRO A 134      11.238  44.232 -14.548  1.00  0.00           C  
ATOM    907  C   PRO A 134      12.689  44.623 -14.252  1.00  0.00           C  
ATOM    908  O   PRO A 134      13.622  44.224 -14.942  1.00  0.00           O  
ATOM    909  CB  PRO A 134      11.127  43.061 -15.537  1.00  0.00           C  
ATOM    910  CEN PRO A 134      10.320  44.265 -16.578  1.00  0.00           X  
ATOM    911  N   GLY A 135      12.875  45.441 -13.219  1.00  0.00           N  
ATOM    912  CA  GLY A 135      14.195  45.892 -12.806  1.00  0.00           C  
ATOM    913  C   GLY A 135      14.637  45.091 -11.590  1.00  0.00           C  
ATOM    914  O   GLY A 135      13.831  44.877 -10.690  1.00  0.00           O  
ATOM    915  CEN GLY A 135      14.196  45.892 -12.805  1.00  0.00           X  
ATOM    916  H   GLY A 135      12.122  45.545 -12.553  1.00  0.00           H  
ATOM    917  N   THR A 136      15.904  44.683 -11.535  1.00  0.00           N  
ATOM    918  CA  THR A 136      16.446  43.958 -10.378  1.00  0.00           C  
ATOM    919  C   THR A 136      17.799  44.548 -10.017  1.00  0.00           C  
ATOM    920  O   THR A 136      18.788  44.363 -10.725  1.00  0.00           O  
ATOM    921  CB  THR A 136      16.601  42.450 -10.651  1.00  0.00           C  
ATOM    922  CEN THR A 136      16.379  41.927 -10.784  1.00  0.00           X  
ATOM    923  H   THR A 136      16.563  45.037 -12.211  1.00  0.00           H  
ATOM    924  N   SER A 137      17.785  45.303  -8.927  1.00  0.00           N  
ATOM    925  CA  SER A 137      18.896  46.052  -8.353  1.00  0.00           C  
ATOM    926  C   SER A 137      19.583  45.274  -7.223  1.00  0.00           C  
ATOM    927  O   SER A 137      19.012  44.343  -6.668  1.00  0.00           O  
ATOM    928  CB  SER A 137      18.403  47.394  -7.849  1.00  0.00           C  
ATOM    929  CEN SER A 137      18.070  47.762  -7.626  1.00  0.00           X  
ATOM    930  H   SER A 137      16.936  45.311  -8.379  1.00  0.00           H  
ATOM    931  N   GLU A 138      20.762  45.782  -6.844  1.00  0.00           N  
ATOM    932  CA  GLU A 138      21.585  45.406  -5.676  1.00  0.00           C  
ATOM    933  C   GLU A 138      22.388  44.092  -5.738  1.00  0.00           C  
ATOM    934  O   GLU A 138      22.515  43.321  -4.794  1.00  0.00           O  
ATOM    935  CB  GLU A 138      20.679  45.356  -4.443  1.00  0.00           C  
ATOM    936  CEN GLU A 138      20.032  46.103  -3.055  1.00  0.00           X  
ATOM    937  H   GLU A 138      21.033  46.637  -7.302  1.00  0.00           H  
ATOM    938  N   SER A 139      23.002  43.897  -6.906  1.00  0.00           N  
ATOM    939  CA  SER A 139      23.955  42.815  -7.195  1.00  0.00           C  
ATOM    940  C   SER A 139      24.562  42.030  -6.013  1.00  0.00           C  
ATOM    941  O   SER A 139      25.461  42.517  -5.333  1.00  0.00           O  
ATOM    942  CB  SER A 139      25.084  43.399  -8.020  1.00  0.00           C  
ATOM    943  CEN SER A 139      25.457  43.758  -8.190  1.00  0.00           X  
ATOM    944  H   SER A 139      23.344  44.753  -7.314  1.00  0.00           H  
ATOM    945  N   ALA A 140      24.230  40.741  -5.914  1.00  0.00           N  
ATOM    946  CA  ALA A 140      24.692  39.880  -4.826  1.00  0.00           C  
ATOM    947  C   ALA A 140      25.347  38.618  -5.411  1.00  0.00           C  
ATOM    948  O   ALA A 140      24.979  38.124  -6.473  1.00  0.00           O  
ATOM    949  CB  ALA A 140      23.540  39.520  -3.899  1.00  0.00           C  
ATOM    950  CEN ALA A 140      23.541  39.520  -3.899  1.00  0.00           X  
ATOM    951  H   ALA A 140      23.859  40.276  -6.728  1.00  0.00           H  
ATOM    952  N   THR A 141      26.390  38.188  -4.713  1.00  0.00           N  
ATOM    953  CA  THR A 141      27.260  37.015  -4.879  1.00  0.00           C  
ATOM    954  C   THR A 141      27.066  35.877  -3.860  1.00  0.00           C  
ATOM    955  O   THR A 141      26.611  36.126  -2.744  1.00  0.00           O  
ATOM    956  CB  THR A 141      28.739  37.444  -4.831  1.00  0.00           C  
ATOM    957  CEN THR A 141      29.188  37.763  -5.027  1.00  0.00           X  
ATOM    958  H   THR A 141      26.689  38.795  -3.966  1.00  0.00           H  
ATOM    959  N   PRO A 142      27.440  34.630  -4.227  1.00  0.00           N  
ATOM    960  CA  PRO A 142      27.402  33.456  -3.356  1.00  0.00           C  
ATOM    961  C   PRO A 142      28.634  33.337  -2.444  1.00  0.00           C  
ATOM    962  O   PRO A 142      29.765  33.558  -2.873  1.00  0.00           O  
ATOM    963  CB  PRO A 142      27.307  32.280  -4.343  1.00  0.00           C  
ATOM    964  CEN PRO A 142      27.446  33.558  -5.581  1.00  0.00           X  
ATOM    965  N   GLU A 143      28.412  32.903  -1.205  1.00  0.00           N  
ATOM    966  CA  GLU A 143      29.469  32.676  -0.214  1.00  0.00           C  
ATOM    967  C   GLU A 143      30.186  31.352  -0.505  1.00  0.00           C  
ATOM    968  O   GLU A 143      29.575  30.304  -0.723  1.00  0.00           O  
ATOM    969  CB  GLU A 143      28.893  32.672   1.204  1.00  0.00           C  
ATOM    970  CEN GLU A 143      28.594  33.472   2.678  1.00  0.00           X  
ATOM    971  H   GLU A 143      27.495  32.552  -0.973  1.00  0.00           H  
ATOM    972  N   SER A 144      31.506  31.457  -0.561  1.00  0.00           N  
ATOM    973  CA  SER A 144      32.463  30.380  -0.762  1.00  0.00           C  
ATOM    974  C   SER A 144      32.492  29.420   0.428  1.00  0.00           C  
ATOM    975  O   SER A 144      32.227  29.821   1.556  1.00  0.00           O  
ATOM    976  CB  SER A 144      33.844  30.956  -1.009  1.00  0.00           C  
ATOM    977  CEN SER A 144      34.268  31.293  -0.967  1.00  0.00           X  
ATOM    978  H   SER A 144      31.884  32.385  -0.418  1.00  0.00           H  
ATOM    979  N   GLY A 145      32.915  28.178   0.200  1.00  0.00           N  
ATOM    980  CA  GLY A 145      33.081  27.179   1.250  1.00  0.00           C  
ATOM    981  C   GLY A 145      34.203  26.208   0.874  1.00  0.00           C  
ATOM    982  O   GLY A 145      34.208  25.738  -0.265  1.00  0.00           O  
ATOM    983  CEN GLY A 145      33.081  27.178   1.251  1.00  0.00           X  
ATOM    984  H   GLY A 145      33.219  27.932  -0.733  1.00  0.00           H  
ATOM    985  N   PRO A 146      35.155  25.894   1.774  1.00  0.00           N  
ATOM    986  CA  PRO A 146      36.288  25.035   1.451  1.00  0.00           C  
ATOM    987  C   PRO A 146      35.863  23.575   1.654  1.00  0.00           C  
ATOM    988  O   PRO A 146      36.235  22.924   2.628  1.00  0.00           O  
ATOM    989  CB  PRO A 146      37.400  25.472   2.419  1.00  0.00           C  
ATOM    990  CEN PRO A 146      36.163  26.607   3.024  1.00  0.00           X  
ATOM    991  N   GLY A 147      35.005  23.084   0.760  1.00  0.00           N  
ATOM    992  CA  GLY A 147      34.475  21.725   0.803  1.00  0.00           C  
ATOM    993  C   GLY A 147      35.602  20.717   0.593  1.00  0.00           C  
ATOM    994  O   GLY A 147      36.537  20.977  -0.158  1.00  0.00           O  
ATOM    995  CEN GLY A 147      34.475  21.724   0.804  1.00  0.00           X  
ATOM    996  H   GLY A 147      34.818  23.637  -0.063  1.00  0.00           H  
ATOM    997  N   SER A 148      35.506  19.595   1.296  1.00  0.00           N  
ATOM    998  CA  SER A 148      36.412  18.449   1.296  1.00  0.00           C  
ATOM    999  C   SER A 148      36.129  17.366   0.243  1.00  0.00           C  
ATOM   1000  O   SER A 148      34.980  17.037  -0.044  1.00  0.00           O  
ATOM   1001  CB  SER A 148      36.398  17.823   2.677  1.00  0.00           C  
ATOM   1002  CEN SER A 148      36.203  17.649   3.154  1.00  0.00           X  
ATOM   1003  H   SER A 148      34.773  19.543   1.985  1.00  0.00           H  
ATOM   1004  N   GLU A 149      37.199  16.730  -0.239  1.00  0.00           N  
ATOM   1005  CA  GLU A 149      37.157  15.574  -1.147  1.00  0.00           C  
ATOM   1006  C   GLU A 149      37.073  14.257  -0.328  1.00  0.00           C  
ATOM   1007  O   GLU A 149      37.260  14.312   0.892  1.00  0.00           O  
ATOM   1008  CB  GLU A 149      38.384  15.563  -2.061  1.00  0.00           C  
ATOM   1009  CEN GLU A 149      39.105  15.897  -3.568  1.00  0.00           X  
ATOM   1010  H   GLU A 149      38.083  16.893   0.222  1.00  0.00           H  
ATOM   1011  N   PRO A 150      36.829  13.069  -0.924  1.00  0.00           N  
ATOM   1012  CA  PRO A 150      36.570  12.811  -2.335  1.00  0.00           C  
ATOM   1013  C   PRO A 150      35.078  12.685  -2.670  1.00  0.00           C  
ATOM   1014  O   PRO A 150      34.222  12.447  -1.818  1.00  0.00           O  
ATOM   1015  CB  PRO A 150      37.327  11.498  -2.600  1.00  0.00           C  
ATOM   1016  CEN PRO A 150      37.671  11.567  -0.850  1.00  0.00           X  
ATOM   1017  N   ALA A 151      34.791  12.723  -3.967  1.00  0.00           N  
ATOM   1018  CA  ALA A 151      33.438  12.587  -4.468  1.00  0.00           C  
ATOM   1019  C   ALA A 151      33.063  11.098  -4.449  1.00  0.00           C  
ATOM   1020  O   ALA A 151      32.774  10.503  -5.488  1.00  0.00           O  
ATOM   1021  CB  ALA A 151      33.315  13.178  -5.865  1.00  0.00           C  
ATOM   1022  CEN ALA A 151      33.314  13.177  -5.864  1.00  0.00           X  
ATOM   1023  H   ALA A 151      35.541  12.601  -4.631  1.00  0.00           H  
ATOM   1024  N   THR A 152      33.019  10.470  -3.275  1.00  0.00           N  
ATOM   1025  CA  THR A 152      32.743   9.034  -3.237  1.00  0.00           C  
ATOM   1026  C   THR A 152      31.227   8.901  -3.289  1.00  0.00           C  
ATOM   1027  O   THR A 152      30.554   8.824  -2.266  1.00  0.00           O  
ATOM   1028  CB  THR A 152      33.299   8.345  -1.977  1.00  0.00           C  
ATOM   1029  CEN THR A 152      33.742   8.184  -1.633  1.00  0.00           X  
ATOM   1030  H   THR A 152      32.916  11.009  -2.427  1.00  0.00           H  
ATOM   1031  N   SER A 153      30.715   8.994  -4.520  1.00  0.00           N  
ATOM   1032  CA  SER A 153      29.314   8.873  -4.877  1.00  0.00           C  
ATOM   1033  C   SER A 153      28.885   7.457  -4.542  1.00  0.00           C  
ATOM   1034  O   SER A 153      29.679   6.521  -4.664  1.00  0.00           O  
ATOM   1035  CB  SER A 153      29.092   9.186  -6.344  1.00  0.00           C  
ATOM   1036  CEN SER A 153      29.192   9.216  -6.878  1.00  0.00           X  
ATOM   1037  H   SER A 153      31.379   9.014  -5.280  1.00  0.00           H  
ATOM   1038  N   GLY A 154      27.648   7.317  -4.074  1.00  0.00           N  
ATOM   1039  CA  GLY A 154      27.093   6.031  -3.723  1.00  0.00           C  
ATOM   1040  C   GLY A 154      26.843   5.259  -5.008  1.00  0.00           C  
ATOM   1041  O   GLY A 154      26.534   5.836  -6.042  1.00  0.00           O  
ATOM   1042  CEN GLY A 154      27.093   6.031  -3.723  1.00  0.00           X  
ATOM   1043  H   GLY A 154      27.016   8.107  -4.124  1.00  0.00           H  
ATOM   1044  N   SER A 155      26.971   3.938  -4.949  1.00  0.00           N  
ATOM   1045  CA  SER A 155      26.750   3.136  -6.140  1.00  0.00           C  
ATOM   1046  C   SER A 155      25.242   2.955  -6.227  1.00  0.00           C  
ATOM   1047  O   SER A 155      24.715   1.874  -5.960  1.00  0.00           O  
ATOM   1048  CB  SER A 155      27.476   1.806  -6.066  1.00  0.00           C  
ATOM   1049  CEN SER A 155      27.694   1.358  -5.848  1.00  0.00           X  
ATOM   1050  H   SER A 155      26.915   3.493  -4.043  1.00  0.00           H  
ATOM   1051  N   GLU A 156      24.538   4.054  -6.497  1.00  0.00           N  
ATOM   1052  CA  GLU A 156      23.091   4.058  -6.615  1.00  0.00           C  
ATOM   1053  C   GLU A 156      22.801   3.140  -7.790  1.00  0.00           C  
ATOM   1054  O   GLU A 156      23.585   3.097  -8.735  1.00  0.00           O  
ATOM   1055  CB  GLU A 156      22.531   5.464  -6.840  1.00  0.00           C  
ATOM   1056  CEN GLU A 156      21.757   6.859  -6.240  1.00  0.00           X  
ATOM   1057  H   GLU A 156      25.017   4.812  -6.959  1.00  0.00           H  
ATOM   1058  N   THR A 157      21.783   2.293  -7.678  1.00  0.00           N  
ATOM   1059  CA  THR A 157      21.385   1.382  -8.752  1.00  0.00           C  
ATOM   1060  C   THR A 157      20.676   2.220  -9.818  1.00  0.00           C  
ATOM   1061  O   THR A 157      20.001   3.188  -9.448  1.00  0.00           O  
ATOM   1062  CB  THR A 157      20.457   0.256  -8.261  1.00  0.00           C  
ATOM   1063  CEN THR A 157      20.348  -0.211  -7.927  1.00  0.00           X  
ATOM   1064  H   THR A 157      21.157   2.377  -6.892  1.00  0.00           H  
ATOM   1065  N   PRO A 158      20.878   1.935 -11.118  1.00  0.00           N  
ATOM   1066  CA  PRO A 158      20.206   2.674 -12.169  1.00  0.00           C  
ATOM   1067  C   PRO A 158      18.704   2.677 -11.896  1.00  0.00           C  
ATOM   1068  O   PRO A 158      18.120   1.647 -11.569  1.00  0.00           O  
ATOM   1069  CB  PRO A 158      20.571   1.926 -13.462  1.00  0.00           C  
ATOM   1070  CEN PRO A 158      21.446   0.833 -12.356  1.00  0.00           X  
ATOM   1071  N   GLY A 159      18.071   3.837 -12.043  1.00  0.00           N  
ATOM   1072  CA  GLY A 159      16.655   4.022 -11.731  1.00  0.00           C  
ATOM   1073  C   GLY A 159      16.260   4.257 -10.274  1.00  0.00           C  
ATOM   1074  O   GLY A 159      15.079   4.487 -10.041  1.00  0.00           O  
ATOM   1075  CEN GLY A 159      16.654   4.022 -11.731  1.00  0.00           X  
ATOM   1076  H   GLY A 159      18.513   4.542 -12.617  1.00  0.00           H  
ATOM   1077  N   MET A 160      17.182   4.269  -9.301  1.00  0.00           N  
ATOM   1078  CA  MET A 160      16.770   4.431  -7.893  1.00  0.00           C  
ATOM   1079  C   MET A 160      15.991   5.736  -7.681  1.00  0.00           C  
ATOM   1080  O   MET A 160      15.097   5.763  -6.854  1.00  0.00           O  
ATOM   1081  CB  MET A 160      17.994   4.396  -6.979  1.00  0.00           C  
ATOM   1082  CEN MET A 160      18.807   3.412  -5.776  1.00  0.00           X  
ATOM   1083  H   MET A 160      18.144   4.076  -9.537  1.00  0.00           H  
ATOM   1084  N   TYR A 161      16.266   6.778  -8.470  1.00  0.00           N  
ATOM   1085  CA  TYR A 161      15.574   8.069  -8.354  1.00  0.00           C  
ATOM   1086  C   TYR A 161      14.057   7.985  -8.573  1.00  0.00           C  
ATOM   1087  O   TYR A 161      13.304   8.464  -7.740  1.00  0.00           O  
ATOM   1088  CB  TYR A 161      16.176   9.067  -9.346  1.00  0.00           C  
ATOM   1089  CEN TYR A 161      17.326  10.388  -9.401  1.00  0.00           X  
ATOM   1090  H   TYR A 161      17.010   6.695  -9.148  1.00  0.00           H  
ATOM   1091  N   GLY A 162      13.606   7.386  -9.685  1.00  0.00           N  
ATOM   1092  CA  GLY A 162      12.177   7.264  -9.996  1.00  0.00           C  
ATOM   1093  C   GLY A 162      11.426   6.576  -8.863  1.00  0.00           C  
ATOM   1094  O   GLY A 162      10.544   7.182  -8.270  1.00  0.00           O  
ATOM   1095  CEN GLY A 162      12.177   7.264  -9.996  1.00  0.00           X  
ATOM   1096  H   GLY A 162      14.269   6.900 -10.272  1.00  0.00           H  
ATOM   1097  N   LYS A 163      11.911   5.388  -8.463  1.00  0.00           N  
ATOM   1098  CA  LYS A 163      11.270   4.544  -7.438  1.00  0.00           C  
ATOM   1099  C   LYS A 163      10.859   5.323  -6.183  1.00  0.00           C  
ATOM   1100  O   LYS A 163       9.805   5.096  -5.615  1.00  0.00           O  
ATOM   1101  CB  LYS A 163      12.202   3.397  -7.044  1.00  0.00           C  
ATOM   1102  CEN LYS A 163      12.711   1.349  -7.183  1.00  0.00           X  
ATOM   1103  H   LYS A 163      12.753   5.043  -8.899  1.00  0.00           H  
ATOM   1104  N   LEU A 164      11.736   6.210  -5.728  1.00  0.00           N  
ATOM   1105  CA  LEU A 164      11.518   7.067  -4.575  1.00  0.00           C  
ATOM   1106  C   LEU A 164      10.356   8.039  -4.765  1.00  0.00           C  
ATOM   1107  O   LEU A 164       9.542   8.183  -3.864  1.00  0.00           O  
ATOM   1108  CB  LEU A 164      12.804   7.841  -4.259  1.00  0.00           C  
ATOM   1109  CEN LEU A 164      13.890   7.669  -3.180  1.00  0.00           X  
ATOM   1110  H   LEU A 164      12.604   6.304  -6.233  1.00  0.00           H  
ATOM   1111  N   ASN A 165      10.294   8.709  -5.921  1.00  0.00           N  
ATOM   1112  CA  ASN A 165       9.225   9.666  -6.187  1.00  0.00           C  
ATOM   1113  C   ASN A 165       7.883   8.942  -6.274  1.00  0.00           C  
ATOM   1114  O   ASN A 165       6.935   9.408  -5.658  1.00  0.00           O  
ATOM   1115  CB  ASN A 165       9.484  10.461  -7.453  1.00  0.00           C  
ATOM   1116  CEN ASN A 165       9.926  11.373  -7.727  1.00  0.00           X  
ATOM   1117  H   ASN A 165      10.877   8.418  -6.692  1.00  0.00           H  
ATOM   1118  N   ASP A 166       7.852   7.783  -6.938  1.00  0.00           N  
ATOM   1119  CA  ASP A 166       6.621   7.012  -7.140  1.00  0.00           C  
ATOM   1120  C   ASP A 166       6.072   6.517  -5.786  1.00  0.00           C  
ATOM   1121  O   ASP A 166       4.911   6.747  -5.459  1.00  0.00           O  
ATOM   1122  CB  ASP A 166       6.874   5.830  -8.080  1.00  0.00           C  
ATOM   1123  CEN ASP A 166       6.769   5.571  -9.059  1.00  0.00           X  
ATOM   1124  H   ASP A 166       8.680   7.469  -7.425  1.00  0.00           H  
ATOM   1125  N   LEU A 167       6.944   5.980  -4.923  1.00  0.00           N  
ATOM   1126  CA  LEU A 167       6.573   5.521  -3.583  1.00  0.00           C  
ATOM   1127  C   LEU A 167       6.072   6.650  -2.663  1.00  0.00           C  
ATOM   1128  O   LEU A 167       5.085   6.487  -1.943  1.00  0.00           O  
ATOM   1129  CB  LEU A 167       7.771   4.812  -2.938  1.00  0.00           C  
ATOM   1130  CEN LEU A 167       8.112   3.326  -2.717  1.00  0.00           X  
ATOM   1131  H   LEU A 167       7.871   5.769  -5.261  1.00  0.00           H  
ATOM   1132  N   LEU A 168       6.781   7.783  -2.635  1.00  0.00           N  
ATOM   1133  CA  LEU A 168       6.394   8.938  -1.824  1.00  0.00           C  
ATOM   1134  C   LEU A 168       5.011   9.459  -2.239  1.00  0.00           C  
ATOM   1135  O   LEU A 168       4.180   9.739  -1.376  1.00  0.00           O  
ATOM   1136  CB  LEU A 168       7.446  10.048  -1.945  1.00  0.00           C  
ATOM   1137  CEN LEU A 168       8.557  10.543  -1.000  1.00  0.00           X  
ATOM   1138  H   LEU A 168       7.584   7.852  -3.244  1.00  0.00           H  
ATOM   1139  N   GLU A 169       4.773   9.581  -3.545  1.00  0.00           N  
ATOM   1140  CA  GLU A 169       3.516  10.062  -4.122  1.00  0.00           C  
ATOM   1141  C   GLU A 169       2.347   9.143  -3.747  1.00  0.00           C  
ATOM   1142  O   GLU A 169       1.305   9.643  -3.310  1.00  0.00           O  
ATOM   1143  CB  GLU A 169       3.633  10.170  -5.644  1.00  0.00           C  
ATOM   1144  CEN GLU A 169       3.888  11.110  -7.042  1.00  0.00           X  
ATOM   1145  H   GLU A 169       5.475   9.254  -4.196  1.00  0.00           H  
ATOM   1146  N   ASP A 170       2.540   7.825  -3.817  1.00  0.00           N  
ATOM   1147  CA  ASP A 170       1.514   6.841  -3.468  1.00  0.00           C  
ATOM   1148  C   ASP A 170       1.165   6.925  -1.974  1.00  0.00           C  
ATOM   1149  O   ASP A 170      -0.006   7.008  -1.595  1.00  0.00           O  
ATOM   1150  CB  ASP A 170       1.982   5.428  -3.826  1.00  0.00           C  
ATOM   1151  CEN ASP A 170       1.887   4.735  -4.566  1.00  0.00           X  
ATOM   1152  H   ASP A 170       3.395   7.483  -4.230  1.00  0.00           H  
ATOM   1153  N   LEU A 171       2.166   7.039  -1.099  1.00  0.00           N  
ATOM   1154  CA  LEU A 171       1.920   7.195   0.336  1.00  0.00           C  
ATOM   1155  C   LEU A 171       1.140   8.483   0.674  1.00  0.00           C  
ATOM   1156  O   LEU A 171       0.162   8.447   1.429  1.00  0.00           O  
ATOM   1157  CB  LEU A 171       3.255   7.172   1.090  1.00  0.00           C  
ATOM   1158  CEN LEU A 171       3.962   6.091   1.930  1.00  0.00           X  
ATOM   1159  H   LEU A 171       3.111   6.963  -1.445  1.00  0.00           H  
ATOM   1160  N   GLN A 172       1.508   9.622   0.080  1.00  0.00           N  
ATOM   1161  CA  GLN A 172       0.786  10.883   0.278  1.00  0.00           C  
ATOM   1162  C   GLN A 172      -0.677  10.808  -0.176  1.00  0.00           C  
ATOM   1163  O   GLN A 172      -1.565  11.308   0.526  1.00  0.00           O  
ATOM   1164  CB  GLN A 172       1.492  12.015  -0.473  1.00  0.00           C  
ATOM   1165  CEN GLN A 172       2.585  13.365  -0.303  1.00  0.00           X  
ATOM   1166  H   GLN A 172       2.250   9.587  -0.603  1.00  0.00           H  
ATOM   1167  N   GLU A 173      -0.967  10.188  -1.318  1.00  0.00           N  
ATOM   1168  CA  GLU A 173      -2.347  10.039  -1.783  1.00  0.00           C  
ATOM   1169  C   GLU A 173      -3.167   9.157  -0.820  1.00  0.00           C  
ATOM   1170  O   GLU A 173      -4.278   9.555  -0.455  1.00  0.00           O  
ATOM   1171  CB  GLU A 173      -2.372   9.448  -3.194  1.00  0.00           C  
ATOM   1172  CEN GLU A 173      -2.499   9.657  -4.881  1.00  0.00           X  
ATOM   1173  H   GLU A 173      -0.222   9.811  -1.884  1.00  0.00           H  
ATOM   1174  N   VAL A 174      -2.604   8.056  -0.288  1.00  0.00           N  
ATOM   1175  CA  VAL A 174      -3.299   7.167   0.676  1.00  0.00           C  
ATOM   1176  C   VAL A 174      -3.629   7.921   1.971  1.00  0.00           C  
ATOM   1177  O   VAL A 174      -4.737   7.789   2.495  1.00  0.00           O  
ATOM   1178  CB  VAL A 174      -2.456   5.924   1.021  1.00  0.00           C  
ATOM   1179  CEN VAL A 174      -2.414   5.242   0.936  1.00  0.00           X  
ATOM   1180  H   VAL A 174      -1.658   7.836  -0.563  1.00  0.00           H  
ATOM   1181  N   LEU A 175      -2.701   8.757   2.460  1.00  0.00           N  
ATOM   1182  CA  LEU A 175      -2.894   9.566   3.675  1.00  0.00           C  
ATOM   1183  C   LEU A 175      -3.992  10.615   3.494  1.00  0.00           C  
ATOM   1184  O   LEU A 175      -4.853  10.829   4.351  1.00  0.00           O  
ATOM   1185  CB  LEU A 175      -1.577  10.247   4.071  1.00  0.00           C  
ATOM   1186  CEN LEU A 175      -0.542   9.959   5.176  1.00  0.00           X  
ATOM   1187  H   LEU A 175      -1.818   8.815   1.978  1.00  0.00           H  
ATOM   1188  N   LYS A 176      -4.003  11.262   2.334  1.00  0.00           N  
ATOM   1189  CA  LYS A 176      -4.980  12.301   2.021  1.00  0.00           C  
ATOM   1190  C   LYS A 176      -6.401  11.739   1.939  1.00  0.00           C  
ATOM   1191  O   LYS A 176      -7.327  12.357   2.464  1.00  0.00           O  
ATOM   1192  CB  LYS A 176      -4.614  12.994   0.708  1.00  0.00           C  
ATOM   1193  CEN LYS A 176      -3.803  14.676  -0.286  1.00  0.00           X  
ATOM   1194  H   LYS A 176      -3.266  11.052   1.675  1.00  0.00           H  
ATOM   1195  N   ASN A 177      -6.595  10.586   1.300  1.00  0.00           N  
ATOM   1196  CA  ASN A 177      -7.906   9.947   1.186  1.00  0.00           C  
ATOM   1197  C   ASN A 177      -8.404   9.407   2.531  1.00  0.00           C  
ATOM   1198  O   ASN A 177      -9.534   9.710   2.911  1.00  0.00           O  
ATOM   1199  CB  ASN A 177      -7.882   8.834   0.155  1.00  0.00           C  
ATOM   1200  CEN ASN A 177      -8.074   8.713  -0.870  1.00  0.00           X  
ATOM   1201  H   ASN A 177      -5.793  10.124   0.895  1.00  0.00           H  
ATOM   1202  N   LEU A 178      -7.555   8.721   3.293  1.00  0.00           N  
ATOM   1203  CA  LEU A 178      -7.915   8.190   4.611  1.00  0.00           C  
ATOM   1204  C   LEU A 178      -8.350   9.296   5.572  1.00  0.00           C  
ATOM   1205  O   LEU A 178      -9.437   9.220   6.149  1.00  0.00           O  
ATOM   1206  CB  LEU A 178      -6.736   7.408   5.204  1.00  0.00           C  
ATOM   1207  CEN LEU A 178      -6.452   5.902   5.358  1.00  0.00           X  
ATOM   1208  H   LEU A 178      -6.609   8.585   2.971  1.00  0.00           H  
ATOM   1209  N   HIS A 179      -7.567  10.371   5.657  1.00  0.00           N  
ATOM   1210  CA  HIS A 179      -7.926  11.558   6.426  1.00  0.00           C  
ATOM   1211  C   HIS A 179      -9.273  12.152   5.973  1.00  0.00           C  
ATOM   1212  O   HIS A 179     -10.236  12.187   6.740  1.00  0.00           O  
ATOM   1213  CB  HIS A 179      -6.823  12.615   6.315  1.00  0.00           C  
ATOM   1214  CEN HIS A 179      -5.673  13.032   7.046  1.00  0.00           X  
ATOM   1215  H   HIS A 179      -6.630  10.301   5.284  1.00  0.00           H  
ATOM   1216  N   LYS A 180      -9.391  12.578   4.701  1.00  0.00           N  
ATOM   1217  CA  LYS A 180     -10.605  13.242   4.180  1.00  0.00           C  
ATOM   1218  C   LYS A 180     -11.881  12.419   4.408  1.00  0.00           C  
ATOM   1219  O   LYS A 180     -12.948  13.003   4.601  1.00  0.00           O  
ATOM   1220  CB  LYS A 180     -10.446  13.535   2.687  1.00  0.00           C  
ATOM   1221  CEN LYS A 180     -10.068  14.937   1.148  1.00  0.00           X  
ATOM   1222  H   LYS A 180      -8.610  12.414   4.082  1.00  0.00           H  
ATOM   1223  N   ASN A 181     -11.785  11.088   4.384  1.00  0.00           N  
ATOM   1224  CA  ASN A 181     -12.919  10.186   4.590  1.00  0.00           C  
ATOM   1225  C   ASN A 181     -13.383  10.090   6.055  1.00  0.00           C  
ATOM   1226  O   ASN A 181     -14.558   9.801   6.303  1.00  0.00           O  
ATOM   1227  CB  ASN A 181     -12.596   8.799   4.065  1.00  0.00           C  
ATOM   1228  CEN ASN A 181     -12.695   8.258   3.171  1.00  0.00           X  
ATOM   1229  H   ASN A 181     -10.884  10.681   4.177  1.00  0.00           H  
ATOM   1230  N   ASP A 182     -12.517  10.390   7.033  1.00  0.00           N  
ATOM   1231  CA  ASP A 182     -12.798  10.250   8.467  1.00  0.00           C  
ATOM   1232  C   ASP A 182     -13.689  11.368   9.046  1.00  0.00           C  
ATOM   1233  O   ASP A 182     -13.276  12.190   9.872  1.00  0.00           O  
ATOM   1234  CB  ASP A 182     -11.480  10.194   9.244  1.00  0.00           C  
ATOM   1235  CEN ASP A 182     -10.831   9.515   9.639  1.00  0.00           X  
ATOM   1236  H   ASP A 182     -11.571  10.630   6.778  1.00  0.00           H  
ATOM   1237  N   ARG A 183     -14.967  11.397   8.655  1.00  0.00           N  
ATOM   1238  CA  ARG A 183     -15.913  12.413   9.153  1.00  0.00           C  
ATOM   1239  C   ARG A 183     -16.891  11.939  10.220  1.00  0.00           C  
ATOM   1240  O   ARG A 183     -17.471  12.805  10.868  1.00  0.00           O  
ATOM   1241  CB  ARG A 183     -16.672  13.062   8.006  1.00  0.00           C  
ATOM   1242  CEN ARG A 183     -17.288  14.667   6.218  1.00  0.00           X  
ATOM   1243  H   ARG A 183     -15.271  10.641   8.057  1.00  0.00           H  
ATOM   1244  N   SER A 184     -17.088  10.637  10.463  1.00  0.00           N  
ATOM   1245  CA  SER A 184     -18.129  10.217  11.430  1.00  0.00           C  
ATOM   1246  C   SER A 184     -17.905   8.947  12.269  1.00  0.00           C  
ATOM   1247  O   SER A 184     -18.836   8.530  12.952  1.00  0.00           O  
ATOM   1248  CB  SER A 184     -19.434  10.062  10.673  1.00  0.00           C  
ATOM   1249  CEN SER A 184     -19.774   9.934  10.269  1.00  0.00           X  
ATOM   1250  H   SER A 184     -16.582   9.948   9.922  1.00  0.00           H  
ATOM   1251  N   GLY A 185     -16.704   8.350  12.319  1.00  0.00           N  
ATOM   1252  CA  GLY A 185     -16.493   7.090  13.061  1.00  0.00           C  
ATOM   1253  C   GLY A 185     -15.055   6.831  13.517  1.00  0.00           C  
ATOM   1254  O   GLY A 185     -14.310   6.166  12.800  1.00  0.00           O  
ATOM   1255  CEN GLY A 185     -16.493   7.090  13.061  1.00  0.00           X  
ATOM   1256  H   GLY A 185     -15.941   8.707  11.763  1.00  0.00           H  
ATOM   1257  N   LYS A 186     -14.686   7.384  14.682  1.00  0.00           N  
ATOM   1258  CA  LYS A 186     -13.347   7.358  15.304  1.00  0.00           C  
ATOM   1259  C   LYS A 186     -12.594   6.027  15.250  1.00  0.00           C  
ATOM   1260  O   LYS A 186     -11.379   6.046  15.113  1.00  0.00           O  
ATOM   1261  CB  LYS A 186     -13.464   7.792  16.766  1.00  0.00           C  
ATOM   1262  CEN LYS A 186     -13.228   9.301  18.230  1.00  0.00           X  
ATOM   1263  H   LYS A 186     -15.359   8.006  15.107  1.00  0.00           H  
ATOM   1264  N   ASP A 187     -13.287   4.900  15.347  1.00  0.00           N  
ATOM   1265  CA  ASP A 187     -12.627   3.597  15.209  1.00  0.00           C  
ATOM   1266  C   ASP A 187     -11.937   3.448  13.843  1.00  0.00           C  
ATOM   1267  O   ASP A 187     -10.801   2.996  13.745  1.00  0.00           O  
ATOM   1268  CB  ASP A 187     -13.638   2.466  15.411  1.00  0.00           C  
ATOM   1269  CEN ASP A 187     -13.969   1.830  16.135  1.00  0.00           X  
ATOM   1270  H   ASP A 187     -14.187   4.928  15.806  1.00  0.00           H  
ATOM   1271  N   ASN A 188     -12.576   3.945  12.783  1.00  0.00           N  
ATOM   1272  CA  ASN A 188     -12.008   3.912  11.437  1.00  0.00           C  
ATOM   1273  C   ASN A 188     -10.810   4.853  11.257  1.00  0.00           C  
ATOM   1274  O   ASN A 188      -9.867   4.527  10.545  1.00  0.00           O  
ATOM   1275  CB  ASN A 188     -13.069   4.228  10.400  1.00  0.00           C  
ATOM   1276  CEN ASN A 188     -13.761   3.709   9.805  1.00  0.00           X  
ATOM   1277  H   ASN A 188     -13.515   4.291  12.919  1.00  0.00           H  
ATOM   1278  N   ILE A 189     -10.863   6.044  11.868  1.00  0.00           N  
ATOM   1279  CA  ILE A 189      -9.743   6.988  11.830  1.00  0.00           C  
ATOM   1280  C   ILE A 189      -8.522   6.368  12.504  1.00  0.00           C  
ATOM   1281  O   ILE A 189      -7.445   6.412  11.924  1.00  0.00           O  
ATOM   1282  CB  ILE A 189     -10.088   8.320  12.520  1.00  0.00           C  
ATOM   1283  CEN ILE A 189     -10.533   9.306  12.385  1.00  0.00           X  
ATOM   1284  H   ILE A 189     -11.671   6.260  12.435  1.00  0.00           H  
ATOM   1285  N   HIS A 190      -8.686   5.744  13.674  1.00  0.00           N  
ATOM   1286  CA  HIS A 190      -7.572   5.090  14.358  1.00  0.00           C  
ATOM   1287  C   HIS A 190      -6.996   3.932  13.528  1.00  0.00           C  
ATOM   1288  O   HIS A 190      -5.776   3.812  13.410  1.00  0.00           O  
ATOM   1289  CB  HIS A 190      -8.017   4.580  15.732  1.00  0.00           C  
ATOM   1290  CEN HIS A 190      -8.001   5.022  17.087  1.00  0.00           X  
ATOM   1291  H   HIS A 190      -9.601   5.694  14.095  1.00  0.00           H  
ATOM   1292  N   ASP A 191      -7.854   3.111  12.919  1.00  0.00           N  
ATOM   1293  CA  ASP A 191      -7.412   1.983  12.095  1.00  0.00           C  
ATOM   1294  C   ASP A 191      -6.622   2.455  10.869  1.00  0.00           C  
ATOM   1295  O   ASP A 191      -5.586   1.879  10.539  1.00  0.00           O  
ATOM   1296  CB  ASP A 191      -8.612   1.143  11.651  1.00  0.00           C  
ATOM   1297  CEN ASP A 191      -9.117   0.297  11.912  1.00  0.00           X  
ATOM   1298  H   ASP A 191      -8.843   3.212  13.096  1.00  0.00           H  
ATOM   1299  N   VAL A 192      -7.065   3.539  10.228  1.00  0.00           N  
ATOM   1300  CA  VAL A 192      -6.388   4.129   9.064  1.00  0.00           C  
ATOM   1301  C   VAL A 192      -5.013   4.693   9.437  1.00  0.00           C  
ATOM   1302  O   VAL A 192      -4.061   4.487   8.688  1.00  0.00           O  
ATOM   1303  CB  VAL A 192      -7.232   5.251   8.430  1.00  0.00           C  
ATOM   1304  CEN VAL A 192      -7.612   5.415   7.879  1.00  0.00           X  
ATOM   1305  H   VAL A 192      -7.894   3.993  10.586  1.00  0.00           H  
ATOM   1306  N   ASP A 193      -4.898   5.369  10.579  1.00  0.00           N  
ATOM   1307  CA  ASP A 193      -3.649   5.946  11.092  1.00  0.00           C  
ATOM   1308  C   ASP A 193      -2.608   4.848  11.346  1.00  0.00           C  
ATOM   1309  O   ASP A 193      -1.481   4.946  10.867  1.00  0.00           O  
ATOM   1310  CB  ASP A 193      -3.908   6.737  12.376  1.00  0.00           C  
ATOM   1311  CEN ASP A 193      -4.056   7.695  12.691  1.00  0.00           X  
ATOM   1312  H   ASP A 193      -5.731   5.514  11.129  1.00  0.00           H  
ATOM   1313  N   ASN A 194      -3.017   3.747  11.989  1.00  0.00           N  
ATOM   1314  CA  ASN A 194      -2.141   2.605  12.254  1.00  0.00           C  
ATOM   1315  C   ASN A 194      -1.659   1.942  10.954  1.00  0.00           C  
ATOM   1316  O   ASN A 194      -0.480   1.625  10.817  1.00  0.00           O  
ATOM   1317  CB  ASN A 194      -2.827   1.582  13.140  1.00  0.00           C  
ATOM   1318  CEN ASN A 194      -2.910   1.364  14.163  1.00  0.00           X  
ATOM   1319  H   ASN A 194      -3.971   3.714  12.313  1.00  0.00           H  
ATOM   1320  N   HIS A 195      -2.560   1.722   9.991  1.00  0.00           N  
ATOM   1321  CA  HIS A 195      -2.185   1.133   8.707  1.00  0.00           C  
ATOM   1322  C   HIS A 195      -1.182   2.011   7.954  1.00  0.00           C  
ATOM   1323  O   HIS A 195      -0.197   1.488   7.438  1.00  0.00           O  
ATOM   1324  CB  HIS A 195      -3.428   0.899   7.842  1.00  0.00           C  
ATOM   1325  CEN HIS A 195      -4.335  -0.159   7.548  1.00  0.00           X  
ATOM   1326  H   HIS A 195      -3.530   1.947  10.164  1.00  0.00           H  
ATOM   1327  N   LEU A 196      -1.358   3.339   7.944  1.00  0.00           N  
ATOM   1328  CA  LEU A 196      -0.411   4.252   7.292  1.00  0.00           C  
ATOM   1329  C   LEU A 196       0.974   4.203   7.941  1.00  0.00           C  
ATOM   1330  O   LEU A 196       1.965   4.164   7.219  1.00  0.00           O  
ATOM   1331  CB  LEU A 196      -0.956   5.685   7.324  1.00  0.00           C  
ATOM   1332  CEN LEU A 196      -1.608   6.580   6.252  1.00  0.00           X  
ATOM   1333  H   LEU A 196      -2.145   3.731   8.442  1.00  0.00           H  
ATOM   1334  N   GLN A 197       1.058   4.190   9.272  1.00  0.00           N  
ATOM   1335  CA  GLN A 197       2.350   4.118   9.966  1.00  0.00           C  
ATOM   1336  C   GLN A 197       3.098   2.829   9.607  1.00  0.00           C  
ATOM   1337  O   GLN A 197       4.275   2.896   9.260  1.00  0.00           O  
ATOM   1338  CB  GLN A 197       2.151   4.195  11.482  1.00  0.00           C  
ATOM   1339  CEN GLN A 197       2.226   5.248  12.873  1.00  0.00           X  
ATOM   1340  H   GLN A 197       0.211   4.216   9.819  1.00  0.00           H  
ATOM   1341  N   ASN A 198       2.405   1.688   9.581  1.00  0.00           N  
ATOM   1342  CA  ASN A 198       3.021   0.409   9.222  1.00  0.00           C  
ATOM   1343  C   ASN A 198       3.542   0.409   7.772  1.00  0.00           C  
ATOM   1344  O   ASN A 198       4.654  -0.045   7.524  1.00  0.00           O  
ATOM   1345  CB  ASN A 198       2.053  -0.741   9.432  1.00  0.00           C  
ATOM   1346  CEN ASN A 198       1.800  -1.422  10.189  1.00  0.00           X  
ATOM   1347  H   ASN A 198       1.441   1.701   9.881  1.00  0.00           H  
ATOM   1348  N   VAL A 199       2.787   0.987   6.825  1.00  0.00           N  
ATOM   1349  CA  VAL A 199       3.213   1.095   5.414  1.00  0.00           C  
ATOM   1350  C   VAL A 199       4.479   1.955   5.287  1.00  0.00           C  
ATOM   1351  O   VAL A 199       5.406   1.585   4.566  1.00  0.00           O  
ATOM   1352  CB  VAL A 199       2.105   1.699   4.530  1.00  0.00           C  
ATOM   1353  CEN VAL A 199       1.650   1.552   4.035  1.00  0.00           X  
ATOM   1354  H   VAL A 199       1.881   1.347   7.091  1.00  0.00           H  
ATOM   1355  N   ILE A 200       4.570   3.083   5.998  1.00  0.00           N  
ATOM   1356  CA  ILE A 200       5.759   3.955   5.958  1.00  0.00           C  
ATOM   1357  C   ILE A 200       7.000   3.211   6.459  1.00  0.00           C  
ATOM   1358  O   ILE A 200       8.056   3.287   5.824  1.00  0.00           O  
ATOM   1359  CB  ILE A 200       5.562   5.228   6.800  1.00  0.00           C  
ATOM   1360  CEN ILE A 200       5.176   6.248   6.800  1.00  0.00           X  
ATOM   1361  H   ILE A 200       3.806   3.322   6.613  1.00  0.00           H  
ATOM   1362  N   GLU A 201       6.888   2.504   7.583  1.00  0.00           N  
ATOM   1363  CA  GLU A 201       7.994   1.728   8.148  1.00  0.00           C  
ATOM   1364  C   GLU A 201       8.484   0.656   7.167  1.00  0.00           C  
ATOM   1365  O   GLU A 201       9.692   0.513   6.962  1.00  0.00           O  
ATOM   1366  CB  GLU A 201       7.570   1.080   9.468  1.00  0.00           C  
ATOM   1367  CEN GLU A 201       7.542   1.081  11.172  1.00  0.00           X  
ATOM   1368  H   GLU A 201       5.996   2.473   8.056  1.00  0.00           H  
ATOM   1369  N   ASP A 202       7.570  -0.029   6.480  1.00  0.00           N  
ATOM   1370  CA  ASP A 202       7.910  -1.055   5.493  1.00  0.00           C  
ATOM   1371  C   ASP A 202       8.656  -0.480   4.282  1.00  0.00           C  
ATOM   1372  O   ASP A 202       9.677  -1.043   3.853  1.00  0.00           O  
ATOM   1373  CB  ASP A 202       6.643  -1.777   5.028  1.00  0.00           C  
ATOM   1374  CEN ASP A 202       6.108  -2.624   5.217  1.00  0.00           X  
ATOM   1375  H   ASP A 202       6.598   0.096   6.721  1.00  0.00           H  
ATOM   1376  N   ILE A 203       8.214   0.672   3.752  1.00  0.00           N  
ATOM   1377  CA  ILE A 203       8.874   1.330   2.613  1.00  0.00           C  
ATOM   1378  C   ILE A 203      10.296   1.699   3.010  1.00  0.00           C  
ATOM   1379  O   ILE A 203      11.232   1.419   2.259  1.00  0.00           O  
ATOM   1380  CB  ILE A 203       8.125   2.595   2.154  1.00  0.00           C  
ATOM   1381  CEN ILE A 203       7.330   2.979   1.514  1.00  0.00           X  
ATOM   1382  H   ILE A 203       7.441   1.130   4.209  1.00  0.00           H  
ATOM   1383  N   HIS A 204      10.491   2.278   4.190  1.00  0.00           N  
ATOM   1384  CA  HIS A 204      11.810   2.658   4.677  1.00  0.00           C  
ATOM   1385  C   HIS A 204      12.787   1.484   4.775  1.00  0.00           C  
ATOM   1386  O   HIS A 204      13.905   1.557   4.252  1.00  0.00           O  
ATOM   1387  CB  HIS A 204      11.685   3.335   6.046  1.00  0.00           C  
ATOM   1388  CEN HIS A 204      11.581   4.654   6.574  1.00  0.00           X  
ATOM   1389  H   HIS A 204       9.690   2.459   4.776  1.00  0.00           H  
ATOM   1390  N   ASP A 205      12.355   0.367   5.344  1.00  0.00           N  
ATOM   1391  CA  ASP A 205      13.178  -0.832   5.467  1.00  0.00           C  
ATOM   1392  C   ASP A 205      13.554  -1.415   4.102  1.00  0.00           C  
ATOM   1393  O   ASP A 205      14.711  -1.801   3.874  1.00  0.00           O  
ATOM   1394  CB  ASP A 205      12.451  -1.888   6.304  1.00  0.00           C  
ATOM   1395  CEN ASP A 205      12.409  -2.239   7.259  1.00  0.00           X  
ATOM   1396  H   ASP A 205      11.439   0.366   5.767  1.00  0.00           H  
ATOM   1397  N   PHE A 206      12.614  -1.439   3.152  1.00  0.00           N  
ATOM   1398  CA  PHE A 206      12.875  -1.957   1.811  1.00  0.00           C  
ATOM   1399  C   PHE A 206      13.940  -1.122   1.088  1.00  0.00           C  
ATOM   1400  O   PHE A 206      14.872  -1.691   0.502  1.00  0.00           O  
ATOM   1401  CB  PHE A 206      11.582  -1.987   0.994  1.00  0.00           C  
ATOM   1402  CEN PHE A 206      10.462  -3.036   0.579  1.00  0.00           X  
ATOM   1403  H   PHE A 206      11.709  -1.045   3.359  1.00  0.00           H  
ATOM   1404  N   MET A 207      13.860   0.206   1.172  1.00  0.00           N  
ATOM   1405  CA  MET A 207      14.786   1.136   0.519  1.00  0.00           C  
ATOM   1406  C   MET A 207      16.187   1.040   1.120  1.00  0.00           C  
ATOM   1407  O   MET A 207      17.182   1.091   0.391  1.00  0.00           O  
ATOM   1408  CB  MET A 207      14.262   2.567   0.630  1.00  0.00           C  
ATOM   1409  CEN MET A 207      13.571   3.876  -0.312  1.00  0.00           X  
ATOM   1410  H   MET A 207      13.112   0.592   1.728  1.00  0.00           H  
ATOM   1411  N   GLN A 208      16.282   0.850   2.440  1.00  0.00           N  
ATOM   1412  CA  GLN A 208      17.559   0.692   3.122  1.00  0.00           C  
ATOM   1413  C   GLN A 208      18.244  -0.621   2.715  1.00  0.00           C  
ATOM   1414  O   GLN A 208      19.429  -0.625   2.360  1.00  0.00           O  
ATOM   1415  CB  GLN A 208      17.359   0.728   4.640  1.00  0.00           C  
ATOM   1416  CEN GLN A 208      17.476   1.731   6.064  1.00  0.00           X  
ATOM   1417  H   GLN A 208      15.436   0.865   2.988  1.00  0.00           H  
ATOM   1418  N   ALA A 209      17.490  -1.722   2.654  1.00  0.00           N  
ATOM   1419  CA  ALA A 209      18.005  -3.026   2.246  1.00  0.00           C  
ATOM   1420  C   ALA A 209      18.469  -3.045   0.777  1.00  0.00           C  
ATOM   1421  O   ALA A 209      19.533  -3.596   0.479  1.00  0.00           O  
ATOM   1422  CB  ALA A 209      16.948  -4.094   2.482  1.00  0.00           C  
ATOM   1423  CEN ALA A 209      16.948  -4.094   2.481  1.00  0.00           X  
ATOM   1424  H   ALA A 209      16.521  -1.654   2.932  1.00  0.00           H  
ATOM   1425  N   ALA A 210      17.721  -2.426  -0.138  1.00  0.00           N  
ATOM   1426  CA  ALA A 210      18.071  -2.356  -1.556  1.00  0.00           C  
ATOM   1427  C   ALA A 210      19.366  -1.556  -1.780  1.00  0.00           C  
ATOM   1428  O   ALA A 210      20.234  -1.981  -2.546  1.00  0.00           O  
ATOM   1429  CB  ALA A 210      16.923  -1.749  -2.350  1.00  0.00           C  
ATOM   1430  CEN ALA A 210      16.924  -1.750  -2.349  1.00  0.00           X  
ATOM   1431  H   ALA A 210      16.854  -2.003   0.159  1.00  0.00           H  
ATOM   1432  N   ALA A 211      19.544  -0.443  -1.060  1.00  0.00           N  
ATOM   1433  CA  ALA A 211      20.736   0.395  -1.142  1.00  0.00           C  
ATOM   1434  C   ALA A 211      21.983  -0.318  -0.593  1.00  0.00           C  
ATOM   1435  O   ALA A 211      23.044  -0.289  -1.220  1.00  0.00           O  
ATOM   1436  CB  ALA A 211      20.501   1.704  -0.403  1.00  0.00           C  
ATOM   1437  CEN ALA A 211      20.501   1.703  -0.403  1.00  0.00           X  
ATOM   1438  H   ALA A 211      18.804  -0.159  -0.435  1.00  0.00           H  
ATOM   1439  N   ALA A 212      21.866  -1.006   0.545  1.00  0.00           N  
ATOM   1440  CA  ALA A 212      22.995  -1.697   1.166  1.00  0.00           C  
ATOM   1441  C   ALA A 212      23.509  -2.838   0.276  1.00  0.00           C  
ATOM   1442  O   ALA A 212      24.718  -2.970   0.066  1.00  0.00           O  
ATOM   1443  CB  ALA A 212      22.599  -2.225   2.538  1.00  0.00           C  
ATOM   1444  CEN ALA A 212      22.599  -2.225   2.537  1.00  0.00           X  
ATOM   1445  H   ALA A 212      20.970  -1.042   1.008  1.00  0.00           H  
ATOM   1446  N   ALA A 213      22.606  -3.616  -0.330  1.00  0.00           N  
ATOM   1447  CA  ALA A 213      22.967  -4.661  -1.286  1.00  0.00           C  
ATOM   1448  C   ALA A 213      23.828  -4.129  -2.443  1.00  0.00           C  
ATOM   1449  O   ALA A 213      24.873  -4.713  -2.748  1.00  0.00           O  
ATOM   1450  CB  ALA A 213      21.709  -5.325  -1.826  1.00  0.00           C  
ATOM   1451  CEN ALA A 213      21.710  -5.324  -1.826  1.00  0.00           X  
ATOM   1452  H   ALA A 213      21.631  -3.499  -0.096  1.00  0.00           H  
ATOM   1453  N   ALA A 214      23.431  -3.014  -3.062  1.00  0.00           N  
ATOM   1454  CA  ALA A 214      24.136  -2.419  -4.196  1.00  0.00           C  
ATOM   1455  C   ALA A 214      25.524  -1.891  -3.799  1.00  0.00           C  
ATOM   1456  O   ALA A 214      26.481  -2.033  -4.565  1.00  0.00           O  
ATOM   1457  CB  ALA A 214      23.297  -1.305  -4.804  1.00  0.00           C  
ATOM   1458  CEN ALA A 214      23.298  -1.305  -4.803  1.00  0.00           X  
ATOM   1459  H   ALA A 214      22.583  -2.565  -2.742  1.00  0.00           H  
ATOM   1460  N   ASN A 215      25.662  -1.329  -2.594  1.00  0.00           N  
ATOM   1461  CA  ASN A 215      26.946  -0.831  -2.085  1.00  0.00           C  
ATOM   1462  C   ASN A 215      28.000  -1.934  -1.900  1.00  0.00           C  
ATOM   1463  O   ASN A 215      29.123  -1.771  -2.369  1.00  0.00           O  
ATOM   1464  CB  ASN A 215      26.753  -0.083  -0.779  1.00  0.00           C  
ATOM   1465  CEN ASN A 215      26.578   0.901  -0.459  1.00  0.00           X  
ATOM   1466  H   ASN A 215      24.836  -1.201  -2.027  1.00  0.00           H  
ATOM   1467  N   CYS A 216      27.651  -3.079  -1.301  1.00  0.00           N  
ATOM   1468  CA  CYS A 216      28.570  -4.209  -1.106  1.00  0.00           C  
ATOM   1469  C   CYS A 216      29.098  -4.868  -2.400  1.00  0.00           C  
ATOM   1470  O   CYS A 216      30.288  -5.176  -2.465  1.00  0.00           O  
ATOM   1471  CB  CYS A 216      27.685  -5.195  -0.343  1.00  0.00           C  
ATOM   1472  CEN CYS A 216      27.704  -5.468   0.646  1.00  0.00           X  
ATOM   1473  H   CYS A 216      26.761  -3.108  -0.828  1.00  0.00           H  
ATOM   1474  N   ARG A 217      28.268  -5.119  -3.425  1.00  0.00           N  
ATOM   1475  CA  ARG A 217      28.709  -5.747  -4.694  1.00  0.00           C  
ATOM   1476  C   ARG A 217      29.775  -4.964  -5.475  1.00  0.00           C  
ATOM   1477  O   ARG A 217      30.637  -5.593  -6.093  1.00  0.00           O  
ATOM   1478  CB  ARG A 217      27.521  -6.057  -5.593  1.00  0.00           C  
ATOM   1479  CEN ARG A 217      25.667  -7.297  -6.678  1.00  0.00           X  
ATOM   1480  H   ARG A 217      27.318  -4.788  -3.347  1.00  0.00           H  
ATOM   1481  N   LYS A 218      29.727  -3.628  -5.454  1.00  0.00           N  
ATOM   1482  CA  LYS A 218      30.705  -2.802  -6.188  1.00  0.00           C  
ATOM   1483  C   LYS A 218      31.908  -2.538  -5.289  1.00  0.00           C  
ATOM   1484  O   LYS A 218      33.032  -2.598  -5.827  1.00  0.00           O  
ATOM   1485  CB  LYS A 218      30.084  -1.483  -6.648  1.00  0.00           C  
ATOM   1486  CEN LYS A 218      29.306  -0.300  -8.221  1.00  0.00           X  
ATOM   1487  H   LYS A 218      29.338  -3.201  -4.626  1.00  0.00           H  
TER                                                                             
# All scores below are weighted scores, not raw scores.
#BEGIN_POSE_ENERGIES_TABLE ./minmover_pdb/pose_57.pdb
label vdw cenpack pair env cbeta hs_pair ss_pair sheet total
weights 1 0.5 1 1 0.25 1 1 1 NA
pose 4.22534 1.77383 -15.95 0.99395 12.5728 0 0 0 3.61594
MET:NtermProteinFull_1 0 0.02653 -0.20676 -0.13184 0.04435 0 0 0 -0.26773
TYR_2 0 0.10768 -0.00323 0.85474 0.06947 0 0 0 1.02866
GLY_3 0 -0.02543 0.03393 -0.07965 0.06956 0 0 0 -0.00159
LYS_4 0 -0.42458 -0.49702 -0.42611 0.03508 0 0 0 -1.31262
LEU_5 0 -0.09231 -0.49994 -0.30366 0.04392 0 0 0 -0.85198
ASN_6 0 -0.0472 0.11173 -0.36221 0.06956 0 0 0 -0.22812
ASP_7 0 -0.13204 -0.08414 -0.37876 0.04278 0 0 0 -0.55217
LEU_8 0 -0.2353 -0.67587 -0.52948 0.03752 0 0 0 -1.40314
LEU_9 0 -0.03777 -0.39617 0.24309 0.0695 0 0 0 -0.12135
GLU_10 0 -0.01315 -0.07227 -0.60186 0.0693 0 0 0 -0.61799
ASP_11 0 -0.5147 0.06073 -0.03907 0.03624 0 0 0 -0.45679
LEU_12 0 -0.21859 -0.60933 -0.19483 0.03821 0 0 0 -0.98454
GLN_13 0 -0.01973 0.19544 -0.49415 0.06878 0 0 0 -0.24966
GLU_14 0 0.01111 -0.31735 -0.71584 0.06878 0 0 0 -0.95329
VAL_15 0.03855 0.83049 -0.57772 -0.35242 0.06858 0 0 0 0.00748
LEU_16 0.9145 0.9157 0.03604 -0.06582 0.0704 0 0 0 1.87082
LYS_17 0 -0.02123 0.05322 -0.68888 0.06947 0 0 0 -0.58742
ASN_18 0 -0.02587 -0.45028 -0.07783 0.04283 0 0 0 -0.51116
LEU_19 0 0.49962 0.50217 -0.52948 0.03593 0 0 0 0.50824
HIS_20 0 0.18918 0.05744 0.0215 0.06878 0 0 0 0.3369
LYS_21 0 -0.04229 -0.19398 -0.96458 0.06997 0 0 0 -1.13088
ASN_22 0 0.20142 -0.73682 -0.01232 0.04295 0 0 0 -0.50476
ASP_23 0.34652 0.04213 -0.29673 0.08318 0.06978 0 0 0 0.24487
ARG_24 0 -0.08111 -0.04422 -0.7542 0.07134 0 0 0 -0.80819
SER_25 0 -0.11713 -0.24022 -0.21543 0.04448 0 0 0 -0.52829
GLY_26 0 -0.01203 -0.21083 -0.07965 0.03545 0 0 0 -0.26706
LYS_27 0 0 0 -1.04927 0.07259 0 0 0 -0.97669
ASP_28 0 0.04316 -0.27885 -0.56986 0.06961 0 0 0 -0.73594
ASN_29 0 0.34596 -0.7471 0.26721 0.03316 0 0 0 -0.10077
ILE_30 0.34652 0.13968 0.39773 0.34575 0.06919 0 0 0 1.29887
HIS_D_31 0 -0.03465 -0.10923 0.06501 0.06921 0 0 0 -0.00965
ASP_32 0 -0.34294 -0.93611 -0.1485 0.03939 0 0 0 -1.38816
VAL_33 0 0.48967 0.41816 -0.41511 0.04496 0 0 0 0.53768
ASP_34 0 0.17961 -0.08647 -0.24167 0.06879 0 0 0 -0.07974
ASN_35 0 -0.00576 -0.33374 -0.28327 0.06884 0 0 0 -0.55392
HIS_D_36 0.05558 0.62297 0.01367 0.02534 0.04496 0 0 0 0.76251
LEU_37 0.9145 0.79289 -0.30926 -0.30366 0.0643 0 0 0 1.15877
GLN_38 0 -0.03846 0.04256 -0.59803 0.06893 0 0 0 -0.525
ASN_39 0 -0.07308 -0.36816 -0.19403 0.06908 0 0 0 -0.56619
VAL_40 0 -0.23356 -0.29877 -0.46599 0.0389 0 0 0 -0.95941
ILE_41 0 0.20762 -0.45541 0.60227 0.0691 0 0 0 0.42358
GLU_42 0 -0.03786 -0.13126 -0.71584 0.06921 0 0 0 -0.81575
ASP_43 0.7573 0.60219 0.46008 0.08318 0.04389 0 0 0 1.94664
ILE_44 0 -0.15974 -0.41026 -0.41682 0.04512 0 0 0 -0.94171
HIS_D_45 0 -0.02821 0.0732 0.11054 0.06893 0 0 0 0.22446
ASP_46 0 -0.06119 -0.34672 -0.42964 0.06885 0 0 0 -0.76871
PHE_47 0 -0.26763 -0.11074 -0.30123 0.03692 0 0 0 -0.64269
MET_48 0 0.07424 -0.03782 0.06168 0.06943 0 0 0 0.16753
GLN_49 0 -0.04285 0.0018 -0.60368 0.0693 0 0 0 -0.57544
ALA_50 0 -0.08963 0.08591 0.14698 0.04301 0 0 0 0.18628
ALA_51 0 -0.25416 0.24047 -0.06885 0.03549 0 0 0 -0.04705
ALA_52 0 0.09502 -0.06129 0.14698 0.0353 0 0 0 0.21602
ALA_53 0 -0.11361 0.04523 0.4142 0.0357 0 0 0 0.38152
ALA_54 0 -0.07842 -0.01126 0.07904 0.03798 0 0 0 0.02735
ALA_55 0 0.18603 -0.03529 0.03291 0.04268 0 0 0 0.22633
ASN_56 0 -0.04638 -0.03744 -0.40966 0.03681 0 0 0 -0.45666
CYS_57 0 0.018 -0.08284 1.27167 0.04345 0 0 0 1.25027
ARG_58 0 -0.11036 -0.05383 -0.26954 0.06051 0 0 0 -0.37321
LYS_59 0 -0.01162 -0.01939 -0.8715 0.07212 0 0 0 -0.83039
GLY_60 0 0 0 0.60923 0.04883 0 0 0 0.65806
SER_61 0 -0.03238 0.02931 -0.0106 0.04405 0 0 0 0.03038
PRO_62 0 0 0 0.043 0.04183 0 0 0 0.08483
GLY_63 0 0 0 0.60923 0.04957 0 0 0 0.6588
SER_64 0 0 0 0.13063 0.04951 0 0 0 0.18014
PRO_65 0 0 0 0.51404 0.07508 0 0 0 0.58912
ALA_66 0 0 0 0.77873 0.07582 0 0 0 0.85455
GLY_67 0 0 0 0.91259 0.04183 0 0 0 0.95441
SER_68 0 0 0 0.29023 0.04957 0 0 0 0.3398
PRO_69 0 0 0 0.2123 0.04957 0 0 0 0.26186
THR_70 0 0 0 0.48779 0.07573 0 0 0 0.56352
SER_71 0 0 0 0.13063 0.07347 0 0 0 0.2041
THR_72 0 0 0 0.48779 0.07499 0 0 0 0.56278
GLU_73 0 0 0 -1.01303 0.07573 0 0 0 -0.9373
GLU_74 0 0 0 -1.01303 0.07581 0 0 0 -0.93722
GLY_75 0 0 0 0.91259 0.05144 0 0 0 0.96403
THR_76 0 0 0 0.48779 0.04957 0 0 0 0.53736
SER_77 0 0 0 0.29023 0.07582 0 0 0 0.36605
GLU_78 0 0 0 -1.03403 0.07549 0 0 0 -0.95854
SER_79 0 0 0 0.13063 0.07573 0 0 0 0.20636
ALA_80 0 0 0 0.797 0.07499 0 0 0 0.87199
THR_81 0 0 0 0.43096 0.07582 0 0 0 0.50678
PRO_82 0 0 0 0.2123 0.07582 0 0 0 0.28812
GLU_83 0 0 0 -1.01303 0.07499 0 0 0 -0.93804
SER_84 0 0 0 0.13063 0.07582 0 0 0 0.20645
GLY_85 0 0 0 0.91259 0.04957 0 0 0 0.96215
PRO_86 0 0 0 0.51404 0.04957 0 0 0 0.5636
GLY_87 0 0 0 0.91259 0.04957 0 0 0 0.96215
THR_88 0 0 0 0.48779 0.07582 0 0 0 0.56361
SER_89 0 0 0 0.13063 0.07499 0 0 0 0.20562
THR_90 0 0 0 0.33798 0.07499 0 0 0 0.41297
GLU_91 0 0 0 -1.01303 0.07582 0 0 0 -0.93721
PRO_92 0 0 0 0.2123 0.07582 0 0 0 0.28812
SER_93 0 0 0 0.13063 0.07499 0 0 0 0.20562
GLU_94 0 0 0 -1.01303 0.04957 0 0 0 -0.96347
GLY_95 0 0 0 0.91259 0.04957 0 0 0 0.96215
SER_96 0 0 0 0.29023 0.04183 0 0 0 0.33206
ALA_97 0 0 0 0.797 0.04957 0 0 0 0.84657
PRO_98 0 0 0 0.2123 0.04957 0 0 0 0.26186
GLY_99 0 0 0 0.91259 0.04957 0 0 0 0.96215
SER_100 0 0 0 0.13063 0.04957 0 0 0 0.1802
PRO_101 0 0 0 0.51404 0.07582 0 0 0 0.58986
ALA_102 0 0 0 0.89846 0.07582 0 0 0 0.97427
GLY_103 0 0 0 0.60923 0.04957 0 0 0 0.6588
SER_104 0 0 0 0.29023 0.04957 0 0 0 0.3398
PRO_105 0 0 0 0.2123 0.07582 0 0 0 0.28812
THR_106 0 0 0 0.43096 0.07573 0 0 0 0.50669
SER_107 0 0 0 0.29023 0.07499 0 0 0 0.36522
THR_108 0 0 0 0.43096 0.07347 0 0 0 0.50442
GLU_109 0 0 0 -1.01303 0.07573 0 0 0 -0.9373
GLU_110 0 0 0 -1.03403 0.07582 0 0 0 -0.95821
GLY_111 0 0 0 0.91259 0.04957 0 0 0 0.96215
THR_112 0 0 0 0.48779 0.07582 0 0 0 0.56361
SER_113 0 0 0 -0.0106 0.07347 0 0 0 0.06287
THR_114 0 0 0 0.43096 0.07499 0 0 0 0.50594
GLU_115 0 0 0 -1.03403 0.07582 0 0 0 -0.95821
PRO_116 0 0 0 0.2123 0.07582 0 0 0 0.28812
SER_117 0 0 0 0.13063 0.07499 0 0 0 0.20562
GLU_118 0 0 0 -1.03403 0.07508 0 0 0 -0.95895
GLY_119 0 0 0 0.91259 0.07582 0 0 0 0.98841
SER_120 0 0 0 0.29023 0.03701 0 0 0 0.32724
ALA_121 0 0 0 0.89846 0.05106 0 0 0 0.94951
PRO_122 0 0 0 0.2123 0.04183 0 0 0 0.25412
GLY_123 0 0 0 0.91259 0.04957 0 0 0 0.96215
THR_124 0 0 0 0.43096 0.07582 0 0 0 0.50678
SER_125 0 0 0 0.13063 0.07573 0 0 0 0.20636
THR_126 0 0 0 0.43096 0.07499 0 0 0 0.50594
GLU_127 0 0 0 -1.01303 0.07508 0 0 0 -0.93795
PRO_128 0 0 0 0.043 0.04731 0 0 0 0.09031
SER_129 0 0 0 -0.0106 0.07582 0 0 0 0.06522
GLU_130 0 0 0 -0.93278 0.05014 0 0 0 -0.88264
GLY_131 0 0 0 0.60923 0.05012 0 0 0 0.65936
SER_132 0 0 0 -0.0106 0.03671 0 0 0 0.02611
ALA_133 0 0 0 0.797 0.04183 0 0 0 0.83883
PRO_134 0 0 0 0.2123 0.04183 0 0 0 0.25412
GLY_135 0 0 0 0.91259 0.04183 0 0 0 0.95441
THR_136 0 0 0 0.43096 0.07508 0 0 0 0.50603
SER_137 0 0 0 0.29023 0.07582 0 0 0 0.36605
GLU_138 0 0 0 -1.01303 0.07582 0 0 0 -0.93721
SER_139 0 0 0 0.13063 0.07499 0 0 0 0.20562
ALA_140 0 0 0 0.797 0.07395 0 0 0 0.87095
THR_141 0 0 0 0.43096 0.06792 0 0 0 0.49888
PRO_142 0 0 0 0.51404 0.07582 0 0 0 0.58986
GLU_143 0 0 0 -1.01303 0.07499 0 0 0 -0.93804
SER_144 0 0 0 -0.0106 0.07582 0 0 0 0.06522
GLY_145 0 0 0 0.91259 0.04183 0 0 0 0.95441
PRO_146 0 0 0 0.51404 0.04957 0 0 0 0.5636
GLY_147 0 0 0 0.91259 0.04183 0 0 0 0.95441
SER_148 0 0 0 0.29023 0.07508 0 0 0 0.36531
GLU_149 0 0 0 -1.03403 0.07582 0 0 0 -0.95821
PRO_150 0 0 0 0.51404 0.04957 0 0 0 0.5636
ALA_151 0 0 0 0.89846 0.07508 0 0 0 0.97353
THR_152 0 -0.03744 0.01446 0.43096 0.07268 0 0 0 0.48066
SER_153 0 -0.02725 -0.02401 -0.0106 0.04731 0 0 0 -0.01455
GLY_154 0 0.08557 -0.06018 -0.0429 0.03798 0 0 0 0.02047
SER_155 0 0.02163 -0.09855 -0.14648 0.03059 0 0 0 -0.1928
GLU_156 0 -0.01688 0.04187 -0.37543 0.04503 0 0 0 -0.30541
THR_157 0 0.02516 -0.0201 0.01807 0.0305 0 0 0 0.05364
PRO_158 0 -0.05937 -0.06597 -0.2658 0.03498 0 0 0 -0.35617
GLY_159 0 -0.03613 0.0134 -0.07965 0.04277 0 0 0 -0.05961
MET_160 0 0.04649 -0.0881 0.0106 0.03547 0 0 0 0.00445
TYR_161 0 -0.01222 -0.00648 0.80588 0.07072 0 0 0 0.85791
GLY_162 0 -0.03732 0.06159 -0.07965 0.03502 0 0 0 -0.02036
LYS_163 0 -0.3039 0.79623 0.61529 0.03741 0 0 0 1.14503
LEU_164 0 -0.21454 -0.26382 0.24309 0.06894 0 0 0 -0.16633
ASN_165 0 -0.06836 -0.00505 -0.46336 0.0697 0 0 0 -0.46707
ASP_166 0 -0.32333 0.04597 -0.37876 0.03368 0 0 0 -0.62244
LEU_167 0 -0.14818 -0.34041 -0.39148 0.04032 0 0 0 -0.83976
LEU_168 0 0.00445 -0.07945 0.91309 0.06893 0 0 0 0.90702
GLU_169 0 0.0232 -0.04855 -0.60186 0.06894 0 0 0 -0.55827
ASP_170 0.7573 0.68804 0.72026 0.46164 0.04435 0 0 0 2.67159
LEU_171 0 -0.37354 -0.46605 -0.06582 0.03683 0 0 0 -0.86858
GLN_172 0 -0.07807 0.03669 -0.59803 0.06894 0 0 0 -0.57047
GLU_173 0 -0.03289 -0.42654 -0.4886 0.06908 0 0 0 -0.87895
VAL_174 0 -0.07654 -0.77759 -0.46599 0.03595 0 0 0 -1.28417
LEU_175 0 0.086 -0.15981 0.4149 0.06919 0 0 0 0.41028
LYS_176 0 -0.03266 -0.03417 -0.77863 0.0693 0 0 0 -0.77616
ASN_177 0.05558 0.50419 -0.16444 0.26721 0.04379 0 0 0 0.70632
LEU_178 0.00022 0.13102 -0.06996 -0.53584 0.03568 0 0 0 -0.43887
HIS_179 0 0.12921 -0.0605 -0.02241 0.06878 0 0 0 0.11508
LYS_180 0 -0.02208 -0.51675 -0.77863 0.06921 0 0 0 -1.24825
ASN_181 0 0.23991 -0.35501 0.33879 0.0363 0 0 0 0.25998
ASP_182 1e-05 -0.01326 -0.04322 0.08318 0.04336 0 0 0 0.07007
ARG_183 0 0.06024 -0.46845 -0.43267 0.07079 0 0 0 -0.7701
SER_184 0 -0.18472 -0.32547 -0.21543 0.0357 0 0 0 -0.68991
GLY_185 0 0.07677 -0.25059 -0.09146 0.04278 0 0 0 -0.2225
LYS_186 0 -0.01222 -0.02367 -1.04927 0.07134 0 0 0 -1.01382
ASP_187 0 -0.05228 -0.3046 -0.56986 0.06928 0 0 0 -0.85746
ASN_188 0 0.52069 -0.30925 0.19574 0.04336 0 0 0 0.45054
ILE_189 1e-05 0.00733 0.1854 0.34575 0.06887 0 0 0 0.60736
HIS_D_190 0 -0.05198 -0.02733 0.06501 0.0693 0 0 0 0.055
ASP_191 0 -0.01256 -0.48555 -0.03907 0.04294 0 0 0 -0.49425
VAL_192 0.00022 0.50066 0.12235 -0.41511 0.03683 0 0 0 0.24496
ASP_193 0 0.12403 0.01466 -0.37876 0.0688 0 0 0 -0.17128
ASN_194 0 -0.07151 -0.05242 -0.32173 0.06881 0 0 0 -0.37685
HIS_D_195 0.03855 0.67999 0.00445 -0.15819 0.04505 0 0 0 0.60985
LEU_196 0 -0.1232 -0.54254 -0.19483 0.0366 0 0 0 -0.82397
GLN_197 0 -0.06214 0.06676 -0.59803 0.06894 0 0 0 -0.52448
ASN_198 0 -0.07059 -0.25837 -0.13901 0.06908 0 0 0 -0.39888
VAL_199 0 -0.27062 -0.6147 -0.27892 0.03793 0 0 0 -1.12631
ILE_200 0 -0.1603 -0.42968 0.47679 0.06956 0 0 0 -0.04363
GLU_201 0 -0.08891 -0.1656 -0.71584 0.06894 0 0 0 -0.90142
ASP_202 0 -0.20974 0.1096 0.2122 0.03562 0 0 0 0.14767
ILE_203 0 -0.39877 -0.35074 -0.49284 0.03736 0 0 0 -1.20499
HIS_204 0 -0.12998 0.12319 0.11054 0.06893 0 0 0 0.17267
ASP_205 0 -0.13556 -0.46786 -0.42964 0.06893 0 0 0 -0.96414
PHE_206 0 -0.22587 -0.30193 -0.4994 0.03624 0 0 0 -0.99096
MET_207 0 -0.19174 0.08301 0.06168 0.05521 0 0 0 0.00816
GLN_208 0 -0.01274 -0.07811 -0.59803 0.06928 0 0 0 -0.6196
ALA_209 0 -0.19088 0.15109 0.16717 0.03535 0 0 0 0.16274
ALA_210 0 0.08632 -0.07257 -0.01847 0.03456 0 0 0 0.02984
ALA_211 0 0.03516 0.02745 0.11438 0.03336 0 0 0 0.21035
ALA_212 0 -0.12405 0.03754 0.4142 0.03071 0 0 0 0.3584
ALA_213 0 0.02301 -0.03181 0.15304 0.03861 0 0 0 0.18286
ALA_214 0 -0.1123 -0.01011 -0.01847 0.03125 0 0 0 -0.10964
ASN_215 0 -0.11123 -0.22909 -0.28327 0.03556 0 0 0 -0.58803
CYS_216 0 0.00175 -0.00422 1.70525 0.07134 0 0 0 1.77412
ARG_217 0 -0.16704 -0.02872 -0.43267 0.0693 0 0 0 -0.55914
LYS:CtermProteinFull_218 0 0.2599 -0.08258 -0.68888 0.06939 0 0 0 -0.44217
#END_POSE_ENERGIES_TABLE ./minmover_pdb/pose_57.pdb
