# Supplementary material for: Selection of a promiscuous minimalist cAMP phosphodiesterase from a library of de novo designed proteins
Source: Nat Chem. 2024 May 3;16(7):1200–8. doi: 10.1038/s41557-024-01490-4 (PMC11230910; doi:10.1038/s41557-024-01490-4)
Supplement: Supplementary file 3 — MD input files, scripts and final structures derived from MD, AlphaFold2, EMSfold and MultiSFold. [file 41557_2024_1490_MOESM3_ESM.zip › Computational_Data/4_MultiSFold/campase/pose_58.pdb]

ATOM      1  N   MET A   1      -5.685  -3.190  15.727  1.00  0.00           N  
ATOM      2  CA  MET A   1      -6.194  -2.453  14.552  1.00  0.00           C  
ATOM      3  C   MET A   1      -5.242  -1.342  14.148  1.00  0.00           C  
ATOM      4  O   MET A   1      -4.840  -1.358  13.005  1.00  0.00           O  
ATOM      5  CB  MET A   1      -7.577  -1.873  14.839  1.00  0.00           C  
ATOM      6  CEN MET A   1      -9.273  -2.040  14.422  1.00  0.00           X  
ATOM      7  H   MET A   1      -6.223  -3.221  16.569  1.00  0.00           H  
ATOM      8  N   TYR A   2      -4.793  -0.478  15.066  1.00  0.00           N  
ATOM      9  CA  TYR A   2      -3.884   0.628  14.722  1.00  0.00           C  
ATOM     10  C   TYR A   2      -2.530   0.219  14.099  1.00  0.00           C  
ATOM     11  O   TYR A   2      -2.278   0.608  12.975  1.00  0.00           O  
ATOM     12  CB  TYR A   2      -3.623   1.466  15.975  1.00  0.00           C  
ATOM     13  CEN TYR A   2      -4.175   2.935  16.755  1.00  0.00           X  
ATOM     14  H   TYR A   2      -5.243  -0.398  15.967  1.00  0.00           H  
ATOM     15  N   GLY A   3      -1.693  -0.576  14.786  1.00  0.00           N  
ATOM     16  CA  GLY A   3      -0.433  -1.094  14.215  1.00  0.00           C  
ATOM     17  C   GLY A   3      -0.604  -1.660  12.802  1.00  0.00           C  
ATOM     18  O   GLY A   3      -0.138  -1.044  11.861  1.00  0.00           O  
ATOM     19  CEN GLY A   3      -0.433  -1.094  14.215  1.00  0.00           X  
ATOM     20  H   GLY A   3      -1.898  -0.788  15.753  1.00  0.00           H  
ATOM     21  N   LYS A   4      -1.410  -2.724  12.655  1.00  0.00           N  
ATOM     22  CA  LYS A   4      -1.658  -3.402  11.364  1.00  0.00           C  
ATOM     23  C   LYS A   4      -2.111  -2.461  10.246  1.00  0.00           C  
ATOM     24  O   LYS A   4      -1.684  -2.571   9.111  1.00  0.00           O  
ATOM     25  CB  LYS A   4      -2.702  -4.505  11.546  1.00  0.00           C  
ATOM     26  CEN LYS A   4      -3.143  -6.565  11.739  1.00  0.00           X  
ATOM     27  H   LYS A   4      -1.778  -3.160  13.488  1.00  0.00           H  
ATOM     28  N   LEU A   5      -3.032  -1.566  10.575  1.00  0.00           N  
ATOM     29  CA  LEU A   5      -3.482  -0.506   9.689  1.00  0.00           C  
ATOM     30  C   LEU A   5      -2.389   0.543   9.443  1.00  0.00           C  
ATOM     31  O   LEU A   5      -2.286   1.083   8.350  1.00  0.00           O  
ATOM     32  CB  LEU A   5      -4.737   0.156  10.271  1.00  0.00           C  
ATOM     33  CEN LEU A   5      -6.234   0.048   9.922  1.00  0.00           X  
ATOM     34  H   LEU A   5      -3.397  -1.593  11.518  1.00  0.00           H  
ATOM     35  N   ASN A   6      -1.585   0.827  10.468  1.00  0.00           N  
ATOM     36  CA  ASN A   6      -0.408   1.667  10.325  1.00  0.00           C  
ATOM     37  C   ASN A   6       0.550   1.077   9.286  1.00  0.00           C  
ATOM     38  O   ASN A   6       0.817   1.741   8.297  1.00  0.00           O  
ATOM     39  CB  ASN A   6       0.299   1.862  11.654  1.00  0.00           C  
ATOM     40  CEN ASN A   6       0.295   2.547  12.448  1.00  0.00           X  
ATOM     41  H   ASN A   6      -1.673   0.295  11.321  1.00  0.00           H  
ATOM     42  N   ASP A   7       0.981  -0.175   9.478  1.00  0.00           N  
ATOM     43  CA  ASP A   7       1.833  -0.890   8.521  1.00  0.00           C  
ATOM     44  C   ASP A   7       1.252  -0.776   7.098  1.00  0.00           C  
ATOM     45  O   ASP A   7       1.912  -0.276   6.193  1.00  0.00           O  
ATOM     46  CB  ASP A   7       1.980  -2.360   8.922  1.00  0.00           C  
ATOM     47  CEN ASP A   7       2.625  -2.980   9.408  1.00  0.00           X  
ATOM     48  H   ASP A   7       0.784  -0.635  10.354  1.00  0.00           H  
ATOM     49  N   LEU A   8      -0.040  -1.088   6.932  1.00  0.00           N  
ATOM     50  CA  LEU A   8      -0.702  -1.097   5.628  1.00  0.00           C  
ATOM     51  C   LEU A   8      -0.786   0.295   4.977  1.00  0.00           C  
ATOM     52  O   LEU A   8      -0.698   0.431   3.758  1.00  0.00           O  
ATOM     53  CB  LEU A   8      -2.108  -1.693   5.774  1.00  0.00           C  
ATOM     54  CEN LEU A   8      -2.699  -3.073   5.428  1.00  0.00           X  
ATOM     55  H   LEU A   8      -0.540  -1.469   7.723  1.00  0.00           H  
ATOM     56  N   LEU A   9      -1.003   1.340   5.784  1.00  0.00           N  
ATOM     57  CA  LEU A   9      -0.977   2.718   5.295  1.00  0.00           C  
ATOM     58  C   LEU A   9       0.393   3.070   4.698  1.00  0.00           C  
ATOM     59  O   LEU A   9       0.453   3.676   3.631  1.00  0.00           O  
ATOM     60  CB  LEU A   9      -1.332   3.687   6.430  1.00  0.00           C  
ATOM     61  CEN LEU A   9      -2.609   4.482   6.764  1.00  0.00           X  
ATOM     62  H   LEU A   9      -1.131   1.163   6.769  1.00  0.00           H  
ATOM     63  N   GLU A  10       1.480   2.701   5.380  1.00  0.00           N  
ATOM     64  CA  GLU A  10       2.848   2.971   4.937  1.00  0.00           C  
ATOM     65  C   GLU A  10       3.109   2.381   3.551  1.00  0.00           C  
ATOM     66  O   GLU A  10       3.607   3.101   2.680  1.00  0.00           O  
ATOM     67  CB  GLU A  10       3.856   2.413   5.944  1.00  0.00           C  
ATOM     68  CEN GLU A  10       4.920   2.650   7.254  1.00  0.00           X  
ATOM     69  H   GLU A  10       1.364   2.118   6.196  1.00  0.00           H  
ATOM     70  N   ASP A  11       2.691   1.138   3.319  1.00  0.00           N  
ATOM     71  CA  ASP A  11       2.903   0.439   2.057  1.00  0.00           C  
ATOM     72  C   ASP A  11       2.098   1.097   0.928  1.00  0.00           C  
ATOM     73  O   ASP A  11       2.622   1.431  -0.132  1.00  0.00           O  
ATOM     74  CB  ASP A  11       2.522  -1.037   2.192  1.00  0.00           C  
ATOM     75  CEN ASP A  11       2.951  -1.946   2.358  1.00  0.00           X  
ATOM     76  H   ASP A  11       2.299   0.608   4.084  1.00  0.00           H  
ATOM     77  N   LEU A  12       0.834   1.437   1.172  1.00  0.00           N  
ATOM     78  CA  LEU A  12       0.024   2.178   0.204  1.00  0.00           C  
ATOM     79  C   LEU A  12       0.690   3.493  -0.254  1.00  0.00           C  
ATOM     80  O   LEU A  12       0.813   3.769  -1.452  1.00  0.00           O  
ATOM     81  CB  LEU A  12      -1.357   2.467   0.806  1.00  0.00           C  
ATOM     82  CEN LEU A  12      -2.744   1.832   0.592  1.00  0.00           X  
ATOM     83  H   LEU A  12       0.411   1.106   2.027  1.00  0.00           H  
ATOM     84  N   GLN A  13       1.189   4.291   0.689  1.00  0.00           N  
ATOM     85  CA  GLN A  13       1.866   5.551   0.383  1.00  0.00           C  
ATOM     86  C   GLN A  13       3.140   5.353  -0.443  1.00  0.00           C  
ATOM     87  O   GLN A  13       3.365   6.086  -1.411  1.00  0.00           O  
ATOM     88  CB  GLN A  13       2.211   6.289   1.680  1.00  0.00           C  
ATOM     89  CEN GLN A  13       1.715   7.567   2.761  1.00  0.00           X  
ATOM     90  H   GLN A  13       1.173   3.960   1.644  1.00  0.00           H  
ATOM     91  N   GLU A  14       3.998   4.412  -0.075  1.00  0.00           N  
ATOM     92  CA  GLU A  14       5.235   4.150  -0.798  1.00  0.00           C  
ATOM     93  C   GLU A  14       4.953   3.710  -2.246  1.00  0.00           C  
ATOM     94  O   GLU A  14       5.576   4.256  -3.163  1.00  0.00           O  
ATOM     95  CB  GLU A  14       6.058   3.085  -0.069  1.00  0.00           C  
ATOM     96  CEN GLU A  14       7.328   2.668   0.987  1.00  0.00           X  
ATOM     97  H   GLU A  14       3.770   3.807   0.700  1.00  0.00           H  
ATOM     98  N   VAL A  15       3.929   2.872  -2.492  1.00  0.00           N  
ATOM     99  CA  VAL A  15       3.532   2.420  -3.845  1.00  0.00           C  
ATOM    100  C   VAL A  15       2.998   3.604  -4.655  1.00  0.00           C  
ATOM    101  O   VAL A  15       3.393   3.774  -5.812  1.00  0.00           O  
ATOM    102  CB  VAL A  15       2.459   1.316  -3.796  1.00  0.00           C  
ATOM    103  CEN VAL A  15       2.348   0.646  -3.910  1.00  0.00           X  
ATOM    104  H   VAL A  15       3.410   2.532  -1.695  1.00  0.00           H  
ATOM    105  N   LEU A  16       2.179   4.477  -4.052  1.00  0.00           N  
ATOM    106  CA  LEU A  16       1.733   5.734  -4.674  1.00  0.00           C  
ATOM    107  C   LEU A  16       2.905   6.619  -5.116  1.00  0.00           C  
ATOM    108  O   LEU A  16       2.985   7.045  -6.270  1.00  0.00           O  
ATOM    109  CB  LEU A  16       0.831   6.506  -3.702  1.00  0.00           C  
ATOM    110  CEN LEU A  16      -0.694   6.709  -3.629  1.00  0.00           X  
ATOM    111  H   LEU A  16       1.815   4.225  -3.142  1.00  0.00           H  
ATOM    112  N   LYS A  17       3.848   6.906  -4.210  1.00  0.00           N  
ATOM    113  CA  LYS A  17       5.021   7.733  -4.537  1.00  0.00           C  
ATOM    114  C   LYS A  17       5.835   7.122  -5.670  1.00  0.00           C  
ATOM    115  O   LYS A  17       6.264   7.853  -6.561  1.00  0.00           O  
ATOM    116  CB  LYS A  17       5.908   7.923  -3.305  1.00  0.00           C  
ATOM    117  CEN LYS A  17       6.581   9.170  -1.735  1.00  0.00           X  
ATOM    118  H   LYS A  17       3.744   6.516  -3.283  1.00  0.00           H  
ATOM    119  N   ASN A  18       6.057   5.812  -5.652  1.00  0.00           N  
ATOM    120  CA  ASN A  18       6.829   5.119  -6.677  1.00  0.00           C  
ATOM    121  C   ASN A  18       6.160   5.195  -8.055  1.00  0.00           C  
ATOM    122  O   ASN A  18       6.812   5.589  -9.022  1.00  0.00           O  
ATOM    123  CB  ASN A  18       7.069   3.671  -6.292  1.00  0.00           C  
ATOM    124  CEN ASN A  18       7.796   3.105  -5.790  1.00  0.00           X  
ATOM    125  H   ASN A  18       5.683   5.272  -4.884  1.00  0.00           H  
ATOM    126  N   LEU A  19       4.848   4.961  -8.140  1.00  0.00           N  
ATOM    127  CA  LEU A  19       4.089   5.037  -9.388  1.00  0.00           C  
ATOM    128  C   LEU A  19       4.196   6.434 -10.028  1.00  0.00           C  
ATOM    129  O   LEU A  19       4.605   6.563 -11.183  1.00  0.00           O  
ATOM    130  CB  LEU A  19       2.621   4.676  -9.131  1.00  0.00           C  
ATOM    131  CEN LEU A  19       1.790   3.410  -9.416  1.00  0.00           X  
ATOM    132  H   LEU A  19       4.350   4.699  -7.301  1.00  0.00           H  
ATOM    133  N   HIS A  20       3.954   7.496  -9.258  1.00  0.00           N  
ATOM    134  CA  HIS A  20       3.897   8.859  -9.788  1.00  0.00           C  
ATOM    135  C   HIS A  20       5.215   9.334 -10.415  1.00  0.00           C  
ATOM    136  O   HIS A  20       5.203  10.062 -11.410  1.00  0.00           O  
ATOM    137  CB  HIS A  20       3.480   9.831  -8.680  1.00  0.00           C  
ATOM    138  CEN HIS A  20       2.286  10.431  -8.185  1.00  0.00           X  
ATOM    139  H   HIS A  20       3.696   7.333  -8.294  1.00  0.00           H  
ATOM    140  N   LYS A  21       6.372   8.926  -9.871  1.00  0.00           N  
ATOM    141  CA  LYS A  21       7.681   9.431 -10.331  1.00  0.00           C  
ATOM    142  C   LYS A  21       7.642   9.778 -11.830  1.00  0.00           C  
ATOM    143  O   LYS A  21       8.187  10.813 -12.225  1.00  0.00           O  
ATOM    144  CB  LYS A  21       8.781   8.404 -10.057  1.00  0.00           C  
ATOM    145  CEN LYS A  21      10.431   7.788  -8.885  1.00  0.00           X  
ATOM    146  H   LYS A  21       6.336   8.193  -9.178  1.00  0.00           H  
ATOM    147  N   ASN A  22       6.957   8.968 -12.639  1.00  0.00           N  
ATOM    148  CA  ASN A  22       7.066   8.961 -14.103  1.00  0.00           C  
ATOM    149  C   ASN A  22       5.733   8.892 -14.838  1.00  0.00           C  
ATOM    150  O   ASN A  22       5.688   8.316 -15.928  1.00  0.00           O  
ATOM    151  CB  ASN A  22       7.951   7.819 -14.567  1.00  0.00           C  
ATOM    152  CEN ASN A  22       8.965   7.651 -14.780  1.00  0.00           X  
ATOM    153  H   ASN A  22       6.359   8.276 -12.213  1.00  0.00           H  
ATOM    154  N   ASP A  23       4.680   9.512 -14.298  1.00  0.00           N  
ATOM    155  CA  ASP A  23       3.328   9.429 -14.865  1.00  0.00           C  
ATOM    156  C   ASP A  23       3.315   9.723 -16.381  1.00  0.00           C  
ATOM    157  O   ASP A  23       2.492   9.193 -17.135  1.00  0.00           O  
ATOM    158  CB  ASP A  23       2.391  10.395 -14.136  1.00  0.00           C  
ATOM    159  CEN ASP A  23       1.703  10.404 -13.386  1.00  0.00           X  
ATOM    160  H   ASP A  23       4.796   9.980 -13.410  1.00  0.00           H  
ATOM    161  N   ARG A  24       4.298  10.496 -16.875  1.00  0.00           N  
ATOM    162  CA  ARG A  24       4.399  10.872 -18.293  1.00  0.00           C  
ATOM    163  C   ARG A  24       4.470   9.720 -19.292  1.00  0.00           C  
ATOM    164  O   ARG A  24       4.256  10.004 -20.470  1.00  0.00           O  
ATOM    165  CB  ARG A  24       5.564  11.825 -18.517  1.00  0.00           C  
ATOM    166  CEN ARG A  24       6.848  13.930 -18.781  1.00  0.00           X  
ATOM    167  H   ARG A  24       5.000  10.817 -16.223  1.00  0.00           H  
ATOM    168  N   SER A  25       4.789   8.480 -18.902  1.00  0.00           N  
ATOM    169  CA  SER A  25       4.918   7.377 -19.879  1.00  0.00           C  
ATOM    170  C   SER A  25       3.643   6.906 -20.580  1.00  0.00           C  
ATOM    171  O   SER A  25       3.759   6.483 -21.722  1.00  0.00           O  
ATOM    172  CB  SER A  25       5.555   6.189 -19.185  1.00  0.00           C  
ATOM    173  CEN SER A  25       5.668   5.832 -18.791  1.00  0.00           X  
ATOM    174  H   SER A  25       5.104   8.334 -17.955  1.00  0.00           H  
ATOM    175  N   GLY A  26       2.451   7.049 -19.993  1.00  0.00           N  
ATOM    176  CA  GLY A  26       1.204   6.549 -20.590  1.00  0.00           C  
ATOM    177  C   GLY A  26       0.971   5.036 -20.447  1.00  0.00           C  
ATOM    178  O   GLY A  26       1.671   4.357 -19.716  1.00  0.00           O  
ATOM    179  CEN GLY A  26       1.204   6.549 -20.590  1.00  0.00           X  
ATOM    180  H   GLY A  26       2.408   7.520 -19.101  1.00  0.00           H  
ATOM    181  N   LYS A  27      -0.001   4.528 -21.218  1.00  0.00           N  
ATOM    182  CA  LYS A  27      -0.505   3.143 -21.359  1.00  0.00           C  
ATOM    183  C   LYS A  27      -0.358   2.158 -20.191  1.00  0.00           C  
ATOM    184  O   LYS A  27      -1.160   2.255 -19.269  1.00  0.00           O  
ATOM    185  CB  LYS A  27       0.160   2.515 -22.585  1.00  0.00           C  
ATOM    186  CEN LYS A  27       0.043   1.964 -24.624  1.00  0.00           X  
ATOM    187  H   LYS A  27      -0.434   5.194 -21.843  1.00  0.00           H  
ATOM    188  N   ASP A  28       0.638   1.283 -20.164  1.00  0.00           N  
ATOM    189  CA  ASP A  28       0.843   0.395 -19.014  1.00  0.00           C  
ATOM    190  C   ASP A  28       0.716   1.114 -17.665  1.00  0.00           C  
ATOM    191  O   ASP A  28       0.100   0.573 -16.752  1.00  0.00           O  
ATOM    192  CB  ASP A  28       2.216  -0.276 -19.111  1.00  0.00           C  
ATOM    193  CEN ASP A  28       2.643  -1.144 -19.426  1.00  0.00           X  
ATOM    194  H   ASP A  28       1.098   1.054 -21.033  1.00  0.00           H  
ATOM    195  N   ASN A  29       1.180   2.365 -17.539  1.00  0.00           N  
ATOM    196  CA  ASN A  29       1.169   3.041 -16.237  1.00  0.00           C  
ATOM    197  C   ASN A  29      -0.234   3.120 -15.595  1.00  0.00           C  
ATOM    198  O   ASN A  29      -0.323   3.153 -14.369  1.00  0.00           O  
ATOM    199  CB  ASN A  29       1.760   4.434 -16.354  1.00  0.00           C  
ATOM    200  CEN ASN A  29       2.698   4.896 -16.262  1.00  0.00           X  
ATOM    201  H   ASN A  29       1.585   2.827 -18.344  1.00  0.00           H  
ATOM    202  N   ILE A  30      -1.341   3.157 -16.359  1.00  0.00           N  
ATOM    203  CA  ILE A  30      -2.692   3.208 -15.758  1.00  0.00           C  
ATOM    204  C   ILE A  30      -3.013   1.874 -15.082  1.00  0.00           C  
ATOM    205  O   ILE A  30      -3.647   1.872 -14.034  1.00  0.00           O  
ATOM    206  CB  ILE A  30      -3.779   3.521 -16.802  1.00  0.00           C  
ATOM    207  CEN ILE A  30      -4.313   4.316 -17.324  1.00  0.00           X  
ATOM    208  H   ILE A  30      -1.252   2.982 -17.350  1.00  0.00           H  
ATOM    209  N   HIS A  31      -2.510   0.760 -15.621  1.00  0.00           N  
ATOM    210  CA  HIS A  31      -2.777  -0.575 -15.078  1.00  0.00           C  
ATOM    211  C   HIS A  31      -2.186  -0.772 -13.678  1.00  0.00           C  
ATOM    212  O   HIS A  31      -2.858  -1.313 -12.809  1.00  0.00           O  
ATOM    213  CB  HIS A  31      -2.231  -1.651 -16.023  1.00  0.00           C  
ATOM    214  CEN HIS A  31      -2.707  -2.473 -17.085  1.00  0.00           X  
ATOM    215  H   HIS A  31      -1.891   0.835 -16.418  1.00  0.00           H  
ATOM    216  N   ASP A  32      -0.963  -0.289 -13.443  1.00  0.00           N  
ATOM    217  CA  ASP A  32      -0.315  -0.409 -12.133  1.00  0.00           C  
ATOM    218  C   ASP A  32      -1.077   0.365 -11.052  1.00  0.00           C  
ATOM    219  O   ASP A  32      -1.359  -0.176  -9.986  1.00  0.00           O  
ATOM    220  CB  ASP A  32       1.132   0.084 -12.207  1.00  0.00           C  
ATOM    221  CEN ASP A  32       2.079  -0.276 -12.314  1.00  0.00           X  
ATOM    222  H   ASP A  32      -0.434   0.101 -14.207  1.00  0.00           H  
ATOM    223  N   VAL A  33      -1.447   1.620 -11.336  1.00  0.00           N  
ATOM    224  CA  VAL A  33      -2.267   2.443 -10.434  1.00  0.00           C  
ATOM    225  C   VAL A  33      -3.618   1.780 -10.184  1.00  0.00           C  
ATOM    226  O   VAL A  33      -4.090   1.822  -9.053  1.00  0.00           O  
ATOM    227  CB  VAL A  33      -2.497   3.858 -10.998  1.00  0.00           C  
ATOM    228  CEN VAL A  33      -2.336   4.522 -10.912  1.00  0.00           X  
ATOM    229  H   VAL A  33      -1.200   1.989 -12.245  1.00  0.00           H  
ATOM    230  N   ASP A  34      -4.213   1.148 -11.194  1.00  0.00           N  
ATOM    231  CA  ASP A  34      -5.507   0.471 -11.081  1.00  0.00           C  
ATOM    232  C   ASP A  34      -5.442  -0.710 -10.106  1.00  0.00           C  
ATOM    233  O   ASP A  34      -6.311  -0.857  -9.249  1.00  0.00           O  
ATOM    234  CB  ASP A  34      -5.979  -0.009 -12.456  1.00  0.00           C  
ATOM    235  CEN ASP A  34      -6.592   0.275 -13.218  1.00  0.00           X  
ATOM    236  H   ASP A  34      -3.771   1.151 -12.101  1.00  0.00           H  
ATOM    237  N   ASN A  35      -4.357  -1.491 -10.138  1.00  0.00           N  
ATOM    238  CA  ASN A  35      -4.121  -2.573  -9.184  1.00  0.00           C  
ATOM    239  C   ASN A  35      -3.829  -2.042  -7.772  1.00  0.00           C  
ATOM    240  O   ASN A  35      -4.305  -2.584  -6.779  1.00  0.00           O  
ATOM    241  CB  ASN A  35      -2.991  -3.473  -9.648  1.00  0.00           C  
ATOM    242  CEN ASN A  35      -2.871  -4.351 -10.210  1.00  0.00           X  
ATOM    243  H   ASN A  35      -3.688  -1.351 -10.883  1.00  0.00           H  
ATOM    244  N   HIS A  36      -3.056  -0.960  -7.671  1.00  0.00           N  
ATOM    245  CA  HIS A  36      -2.651  -0.441  -6.375  1.00  0.00           C  
ATOM    246  C   HIS A  36      -3.844   0.050  -5.548  1.00  0.00           C  
ATOM    247  O   HIS A  36      -3.998  -0.353  -4.399  1.00  0.00           O  
ATOM    248  CB  HIS A  36      -1.637   0.694  -6.553  1.00  0.00           C  
ATOM    249  CEN HIS A  36      -0.222   0.863  -6.570  1.00  0.00           X  
ATOM    250  H   HIS A  36      -2.754  -0.482  -8.509  1.00  0.00           H  
ATOM    251  N   LEU A  37      -4.729   0.851  -6.145  1.00  0.00           N  
ATOM    252  CA  LEU A  37      -5.918   1.359  -5.479  1.00  0.00           C  
ATOM    253  C   LEU A  37      -6.836   0.214  -5.035  1.00  0.00           C  
ATOM    254  O   LEU A  37      -7.363   0.282  -3.930  1.00  0.00           O  
ATOM    255  CB  LEU A  37      -6.668   2.322  -6.407  1.00  0.00           C  
ATOM    256  CEN LEU A  37      -6.783   3.858  -6.448  1.00  0.00           X  
ATOM    257  H   LEU A  37      -4.584   1.103  -7.112  1.00  0.00           H  
ATOM    258  N   GLN A  38      -6.968  -0.856  -5.826  1.00  0.00           N  
ATOM    259  CA  GLN A  38      -7.780  -2.030  -5.469  1.00  0.00           C  
ATOM    260  C   GLN A  38      -7.237  -2.746  -4.226  1.00  0.00           C  
ATOM    261  O   GLN A  38      -8.017  -3.084  -3.341  1.00  0.00           O  
ATOM    262  CB  GLN A  38      -7.837  -3.014  -6.641  1.00  0.00           C  
ATOM    263  CEN GLN A  38      -8.810  -3.576  -7.977  1.00  0.00           X  
ATOM    264  H   GLN A  38      -6.474  -0.861  -6.709  1.00  0.00           H  
ATOM    265  N   ASN A  39      -5.912  -2.890  -4.105  1.00  0.00           N  
ATOM    266  CA  ASN A  39      -5.298  -3.493  -2.917  1.00  0.00           C  
ATOM    267  C   ASN A  39      -5.494  -2.617  -1.664  1.00  0.00           C  
ATOM    268  O   ASN A  39      -5.879  -3.124  -0.616  1.00  0.00           O  
ATOM    269  CB  ASN A  39      -3.822  -3.764  -3.142  1.00  0.00           C  
ATOM    270  CEN ASN A  39      -3.213  -4.549  -3.478  1.00  0.00           X  
ATOM    271  H   ASN A  39      -5.321  -2.636  -4.887  1.00  0.00           H  
ATOM    272  N   VAL A  40      -5.317  -1.294  -1.786  1.00  0.00           N  
ATOM    273  CA  VAL A  40      -5.537  -0.339  -0.686  1.00  0.00           C  
ATOM    274  C   VAL A  40      -6.977  -0.430  -0.155  1.00  0.00           C  
ATOM    275  O   VAL A  40      -7.181  -0.473   1.058  1.00  0.00           O  
ATOM    276  CB  VAL A  40      -5.253   1.109  -1.127  1.00  0.00           C  
ATOM    277  CEN VAL A  40      -4.814   1.635  -1.055  1.00  0.00           X  
ATOM    278  H   VAL A  40      -5.006  -0.940  -2.682  1.00  0.00           H  
ATOM    279  N   ILE A  41      -7.985  -0.471  -1.038  1.00  0.00           N  
ATOM    280  CA  ILE A  41      -9.400  -0.550  -0.624  1.00  0.00           C  
ATOM    281  C   ILE A  41      -9.675  -1.884   0.073  1.00  0.00           C  
ATOM    282  O   ILE A  41     -10.283  -1.895   1.147  1.00  0.00           O  
ATOM    283  CB  ILE A  41     -10.359  -0.397  -1.819  1.00  0.00           C  
ATOM    284  CEN ILE A  41     -10.894   0.315  -2.448  1.00  0.00           X  
ATOM    285  H   ILE A  41      -7.759  -0.502  -2.022  1.00  0.00           H  
ATOM    286  N   GLU A  42      -9.249  -2.995  -0.530  1.00  0.00           N  
ATOM    287  CA  GLU A  42      -9.477  -4.341  -0.001  1.00  0.00           C  
ATOM    288  C   GLU A  42      -8.880  -4.492   1.403  1.00  0.00           C  
ATOM    289  O   GLU A  42      -9.481  -5.145   2.259  1.00  0.00           O  
ATOM    290  CB  GLU A  42      -8.885  -5.393  -0.942  1.00  0.00           C  
ATOM    291  CEN GLU A  42      -9.084  -6.543  -2.183  1.00  0.00           X  
ATOM    292  H   GLU A  42      -8.718  -2.910  -1.385  1.00  0.00           H  
ATOM    293  N   ASP A  43      -7.774  -3.808   1.690  1.00  0.00           N  
ATOM    294  CA  ASP A  43      -7.152  -3.804   3.013  1.00  0.00           C  
ATOM    295  C   ASP A  43      -7.927  -2.962   4.029  1.00  0.00           C  
ATOM    296  O   ASP A  43      -8.261  -3.450   5.116  1.00  0.00           O  
ATOM    297  CB  ASP A  43      -5.711  -3.297   2.913  1.00  0.00           C  
ATOM    298  CEN ASP A  43      -4.758  -3.650   2.843  1.00  0.00           X  
ATOM    299  H   ASP A  43      -7.280  -3.359   0.932  1.00  0.00           H  
ATOM    300  N   ILE A  44      -8.275  -1.714   3.682  1.00  0.00           N  
ATOM    301  CA  ILE A  44      -9.029  -0.828   4.582  1.00  0.00           C  
ATOM    302  C   ILE A  44     -10.306  -1.534   5.000  1.00  0.00           C  
ATOM    303  O   ILE A  44     -10.681  -1.439   6.163  1.00  0.00           O  
ATOM    304  CB  ILE A  44      -9.378   0.520   3.925  1.00  0.00           C  
ATOM    305  CEN ILE A  44      -9.031   1.535   3.733  1.00  0.00           X  
ATOM    306  H   ILE A  44      -8.067  -1.409   2.744  1.00  0.00           H  
ATOM    307  N   HIS A  45     -10.958  -2.275   4.111  1.00  0.00           N  
ATOM    308  CA  HIS A  45     -12.195  -2.987   4.421  1.00  0.00           C  
ATOM    309  C   HIS A  45     -12.039  -4.003   5.557  1.00  0.00           C  
ATOM    310  O   HIS A  45     -12.723  -3.899   6.579  1.00  0.00           O  
ATOM    311  CB  HIS A  45     -12.720  -3.695   3.168  1.00  0.00           C  
ATOM    312  CEN HIS A  45     -13.641  -3.442   2.111  1.00  0.00           X  
ATOM    313  H   HIS A  45     -10.578  -2.359   3.181  1.00  0.00           H  
ATOM    314  N   ASP A  46     -11.080  -4.915   5.453  1.00  0.00           N  
ATOM    315  CA  ASP A  46     -10.817  -5.933   6.463  1.00  0.00           C  
ATOM    316  C   ASP A  46     -10.423  -5.312   7.805  1.00  0.00           C  
ATOM    317  O   ASP A  46     -10.842  -5.781   8.874  1.00  0.00           O  
ATOM    318  CB  ASP A  46      -9.719  -6.885   5.983  1.00  0.00           C  
ATOM    319  CEN ASP A  46      -9.608  -7.795   5.539  1.00  0.00           X  
ATOM    320  H   ASP A  46     -10.538  -4.940   4.601  1.00  0.00           H  
ATOM    321  N   PHE A  47      -9.646  -4.229   7.782  1.00  0.00           N  
ATOM    322  CA  PHE A  47      -9.259  -3.507   8.987  1.00  0.00           C  
ATOM    323  C   PHE A  47     -10.478  -2.887   9.684  1.00  0.00           C  
ATOM    324  O   PHE A  47     -10.635  -3.049  10.895  1.00  0.00           O  
ATOM    325  CB  PHE A  47      -8.235  -2.423   8.647  1.00  0.00           C  
ATOM    326  CEN PHE A  47      -6.658  -2.223   8.685  1.00  0.00           X  
ATOM    327  H   PHE A  47      -9.337  -3.882   6.886  1.00  0.00           H  
ATOM    328  N   MET A  48     -11.370  -2.243   8.929  1.00  0.00           N  
ATOM    329  CA  MET A  48     -12.602  -1.617   9.402  1.00  0.00           C  
ATOM    330  C   MET A  48     -13.532  -2.654  10.014  1.00  0.00           C  
ATOM    331  O   MET A  48     -14.118  -2.415  11.070  1.00  0.00           O  
ATOM    332  CB  MET A  48     -13.302  -0.887   8.258  1.00  0.00           C  
ATOM    333  CEN MET A  48     -13.695   0.715   7.659  1.00  0.00           X  
ATOM    334  H   MET A  48     -11.185  -2.210   7.936  1.00  0.00           H  
ATOM    335  N   GLN A  49     -13.639  -3.828   9.395  1.00  0.00           N  
ATOM    336  CA  GLN A  49     -14.470  -4.915   9.885  1.00  0.00           C  
ATOM    337  C   GLN A  49     -13.955  -5.446  11.228  1.00  0.00           C  
ATOM    338  O   GLN A  49     -14.746  -5.681  12.144  1.00  0.00           O  
ATOM    339  CB  GLN A  49     -14.518  -6.050   8.859  1.00  0.00           C  
ATOM    340  CEN GLN A  49     -15.469  -6.776   7.587  1.00  0.00           X  
ATOM    341  H   GLN A  49     -13.173  -3.947   8.509  1.00  0.00           H  
ATOM    342  N   ALA A  50     -12.635  -5.545  11.399  1.00  0.00           N  
ATOM    343  CA  ALA A  50     -12.014  -5.947  12.658  1.00  0.00           C  
ATOM    344  C   ALA A  50     -12.245  -4.920  13.781  1.00  0.00           C  
ATOM    345  O   ALA A  50     -12.495  -5.302  14.926  1.00  0.00           O  
ATOM    346  CB  ALA A  50     -10.525  -6.178  12.448  1.00  0.00           C  
ATOM    347  CEN ALA A  50     -10.525  -6.177  12.448  1.00  0.00           X  
ATOM    348  H   ALA A  50     -12.038  -5.362  10.605  1.00  0.00           H  
ATOM    349  N   ALA A  51     -12.195  -3.622  13.474  1.00  0.00           N  
ATOM    350  CA  ALA A  51     -12.482  -2.546  14.418  1.00  0.00           C  
ATOM    351  C   ALA A  51     -13.929  -2.619  14.932  1.00  0.00           C  
ATOM    352  O   ALA A  51     -14.161  -2.462  16.133  1.00  0.00           O  
ATOM    353  CB  ALA A  51     -12.211  -1.196  13.771  1.00  0.00           C  
ATOM    354  CEN ALA A  51     -12.211  -1.196  13.771  1.00  0.00           X  
ATOM    355  H   ALA A  51     -11.937  -3.363  12.534  1.00  0.00           H  
ATOM    356  N   ALA A  52     -14.888  -2.928  14.058  1.00  0.00           N  
ATOM    357  CA  ALA A  52     -16.307  -3.039  14.390  1.00  0.00           C  
ATOM    358  C   ALA A  52     -16.569  -4.231  15.319  1.00  0.00           C  
ATOM    359  O   ALA A  52     -17.327  -4.103  16.279  1.00  0.00           O  
ATOM    360  CB  ALA A  52     -17.138  -3.157  13.120  1.00  0.00           C  
ATOM    361  CEN ALA A  52     -17.137  -3.157  13.121  1.00  0.00           X  
ATOM    362  H   ALA A  52     -14.625  -3.084  13.098  1.00  0.00           H  
ATOM    363  N   ALA A  53     -15.888  -5.361  15.112  1.00  0.00           N  
ATOM    364  CA  ALA A  53     -15.977  -6.520  15.995  1.00  0.00           C  
ATOM    365  C   ALA A  53     -15.390  -6.208  17.379  1.00  0.00           C  
ATOM    366  O   ALA A  53     -16.021  -6.490  18.394  1.00  0.00           O  
ATOM    367  CB  ALA A  53     -15.272  -7.714  15.369  1.00  0.00           C  
ATOM    368  CEN ALA A  53     -15.272  -7.714  15.370  1.00  0.00           X  
ATOM    369  H   ALA A  53     -15.296  -5.429  14.297  1.00  0.00           H  
ATOM    370  N   ALA A  54     -14.235  -5.538  17.451  1.00  0.00           N  
ATOM    371  CA  ALA A  54     -13.591  -5.190  18.719  1.00  0.00           C  
ATOM    372  C   ALA A  54     -14.427  -4.221  19.579  1.00  0.00           C  
ATOM    373  O   ALA A  54     -14.501  -4.383  20.803  1.00  0.00           O  
ATOM    374  CB  ALA A  54     -12.216  -4.598  18.447  1.00  0.00           C  
ATOM    375  CEN ALA A  54     -12.216  -4.598  18.448  1.00  0.00           X  
ATOM    376  H   ALA A  54     -13.766  -5.299  16.591  1.00  0.00           H  
ATOM    377  N   ALA A  55     -15.075  -3.230  18.962  1.00  0.00           N  
ATOM    378  CA  ALA A  55     -16.002  -2.316  19.624  1.00  0.00           C  
ATOM    379  C   ALA A  55     -17.256  -3.050  20.122  1.00  0.00           C  
ATOM    380  O   ALA A  55     -17.548  -3.014  21.321  1.00  0.00           O  
ATOM    381  CB  ALA A  55     -16.383  -1.183  18.682  1.00  0.00           C  
ATOM    382  CEN ALA A  55     -16.384  -1.184  18.683  1.00  0.00           X  
ATOM    383  H   ALA A  55     -14.912  -3.098  17.974  1.00  0.00           H  
ATOM    384  N   ASN A  56     -17.954  -3.783  19.250  1.00  0.00           N  
ATOM    385  CA  ASN A  56     -19.168  -4.537  19.583  1.00  0.00           C  
ATOM    386  C   ASN A  56     -18.949  -5.553  20.707  1.00  0.00           C  
ATOM    387  O   ASN A  56     -19.843  -5.737  21.530  1.00  0.00           O  
ATOM    388  CB  ASN A  56     -19.724  -5.240  18.358  1.00  0.00           C  
ATOM    389  CEN ASN A  56     -20.417  -5.047  17.593  1.00  0.00           X  
ATOM    390  H   ASN A  56     -17.654  -3.782  18.285  1.00  0.00           H  
ATOM    391  N   CYS A  57     -17.741  -6.107  20.862  1.00  0.00           N  
ATOM    392  CA  CYS A  57     -17.414  -7.011  21.968  1.00  0.00           C  
ATOM    393  C   CYS A  57     -17.854  -6.451  23.335  1.00  0.00           C  
ATOM    394  O   CYS A  57     -18.201  -7.224  24.222  1.00  0.00           O  
ATOM    395  CB  CYS A  57     -15.889  -7.088  21.886  1.00  0.00           C  
ATOM    396  CEN CYS A  57     -15.284  -7.858  21.581  1.00  0.00           X  
ATOM    397  H   CYS A  57     -17.044  -5.955  20.146  1.00  0.00           H  
ATOM    398  N   ARG A  58     -17.910  -5.119  23.528  1.00  0.00           N  
ATOM    399  CA  ARG A  58     -18.300  -4.527  24.824  1.00  0.00           C  
ATOM    400  C   ARG A  58     -19.708  -4.906  25.284  1.00  0.00           C  
ATOM    401  O   ARG A  58     -20.033  -4.635  26.435  1.00  0.00           O  
ATOM    402  CB  ARG A  58     -18.131  -3.015  24.820  1.00  0.00           C  
ATOM    403  CEN ARG A  58     -17.128  -0.770  25.150  1.00  0.00           X  
ATOM    404  H   ARG A  58     -17.782  -4.514  22.729  1.00  0.00           H  
ATOM    405  N   LYS A  59     -20.539  -5.517  24.431  1.00  0.00           N  
ATOM    406  CA  LYS A  59     -21.944  -5.850  24.740  1.00  0.00           C  
ATOM    407  C   LYS A  59     -22.106  -6.697  26.011  1.00  0.00           C  
ATOM    408  O   LYS A  59     -23.133  -6.589  26.670  1.00  0.00           O  
ATOM    409  CB  LYS A  59     -22.579  -6.581  23.557  1.00  0.00           C  
ATOM    410  CEN LYS A  59     -23.856  -6.528  21.870  1.00  0.00           X  
ATOM    411  H   LYS A  59     -20.163  -5.841  23.552  1.00  0.00           H  
ATOM    412  N   GLY A  60     -21.096  -7.490  26.389  1.00  0.00           N  
ATOM    413  CA  GLY A  60     -21.165  -8.507  27.448  1.00  0.00           C  
ATOM    414  C   GLY A  60     -21.168  -7.986  28.885  1.00  0.00           C  
ATOM    415  O   GLY A  60     -21.316  -8.784  29.801  1.00  0.00           O  
ATOM    416  CEN GLY A  60     -21.165  -8.507  27.448  1.00  0.00           X  
ATOM    417  H   GLY A  60     -20.251  -7.459  25.838  1.00  0.00           H  
ATOM    418  N   SER A  61     -20.995  -6.679  29.112  1.00  0.00           N  
ATOM    419  CA  SER A  61     -20.854  -6.132  30.467  1.00  0.00           C  
ATOM    420  C   SER A  61     -22.190  -5.566  30.987  1.00  0.00           C  
ATOM    421  O   SER A  61     -22.349  -4.347  30.994  1.00  0.00           O  
ATOM    422  CB  SER A  61     -19.782  -5.060  30.483  1.00  0.00           C  
ATOM    423  CEN SER A  61     -19.476  -4.645  30.310  1.00  0.00           X  
ATOM    424  H   SER A  61     -21.071  -6.040  28.335  1.00  0.00           H  
ATOM    425  N   PRO A  62     -23.159  -6.386  31.448  1.00  0.00           N  
ATOM    426  CA  PRO A  62     -24.386  -5.848  32.009  1.00  0.00           C  
ATOM    427  C   PRO A  62     -24.067  -5.281  33.400  1.00  0.00           C  
ATOM    428  O   PRO A  62     -23.127  -5.715  34.048  1.00  0.00           O  
ATOM    429  CB  PRO A  62     -25.352  -7.044  32.056  1.00  0.00           C  
ATOM    430  CEN PRO A  62     -23.963  -7.947  31.392  1.00  0.00           X  
ATOM    431  N   GLY A  63     -24.841  -4.279  33.815  1.00  0.00           N  
ATOM    432  CA  GLY A  63     -24.774  -3.659  35.145  1.00  0.00           C  
ATOM    433  C   GLY A  63     -23.688  -2.612  35.411  1.00  0.00           C  
ATOM    434  O   GLY A  63     -22.858  -2.299  34.568  1.00  0.00           O  
ATOM    435  CEN GLY A  63     -24.774  -3.658  35.145  1.00  0.00           X  
ATOM    436  H   GLY A  63     -25.717  -4.177  33.327  1.00  0.00           H  
ATOM    437  N   SER A  64     -23.593  -2.189  36.670  1.00  0.00           N  
ATOM    438  CA  SER A  64     -22.648  -1.161  37.108  1.00  0.00           C  
ATOM    439  C   SER A  64     -22.268  -1.307  38.595  1.00  0.00           C  
ATOM    440  O   SER A  64     -23.111  -1.744  39.382  1.00  0.00           O  
ATOM    441  CB  SER A  64     -23.235   0.213  36.848  1.00  0.00           C  
ATOM    442  CEN SER A  64     -23.608   0.606  36.805  1.00  0.00           X  
ATOM    443  H   SER A  64     -24.004  -2.762  37.396  1.00  0.00           H  
ATOM    444  N   PRO A  65     -21.073  -0.859  39.028  1.00  0.00           N  
ATOM    445  CA  PRO A  65     -20.638  -1.044  40.406  1.00  0.00           C  
ATOM    446  C   PRO A  65     -21.238   0.083  41.251  1.00  0.00           C  
ATOM    447  O   PRO A  65     -20.561   1.033  41.641  1.00  0.00           O  
ATOM    448  CB  PRO A  65     -19.102  -0.991  40.345  1.00  0.00           C  
ATOM    449  CEN PRO A  65     -19.371  -0.717  38.602  1.00  0.00           X  
ATOM    450  N   ALA A  66     -22.540   0.007  41.499  1.00  0.00           N  
ATOM    451  CA  ALA A  66     -23.254   0.962  42.330  1.00  0.00           C  
ATOM    452  C   ALA A  66     -22.746   0.821  43.770  1.00  0.00           C  
ATOM    453  O   ALA A  66     -22.362  -0.266  44.186  1.00  0.00           O  
ATOM    454  CB  ALA A  66     -24.757   0.741  42.246  1.00  0.00           C  
ATOM    455  CEN ALA A  66     -24.756   0.742  42.246  1.00  0.00           X  
ATOM    456  H   ALA A  66     -23.033  -0.825  41.208  1.00  0.00           H  
ATOM    457  N   GLY A  67     -22.798   1.913  44.534  1.00  0.00           N  
ATOM    458  CA  GLY A  67     -22.400   1.917  45.944  1.00  0.00           C  
ATOM    459  C   GLY A  67     -21.281   2.886  46.324  1.00  0.00           C  
ATOM    460  O   GLY A  67     -20.857   3.702  45.526  1.00  0.00           O  
ATOM    461  CEN GLY A  67     -22.399   1.917  45.945  1.00  0.00           X  
ATOM    462  H   GLY A  67     -23.304   2.711  44.178  1.00  0.00           H  
ATOM    463  N   SER A  68     -20.794   2.711  47.554  1.00  0.00           N  
ATOM    464  CA  SER A  68     -19.747   3.475  48.255  1.00  0.00           C  
ATOM    465  C   SER A  68     -19.906   4.995  48.488  1.00  0.00           C  
ATOM    466  O   SER A  68     -18.932   5.739  48.378  1.00  0.00           O  
ATOM    467  CB  SER A  68     -18.448   3.245  47.508  1.00  0.00           C  
ATOM    468  CEN SER A  68     -18.108   3.178  47.089  1.00  0.00           X  
ATOM    469  H   SER A  68     -20.805   1.748  47.856  1.00  0.00           H  
ATOM    470  N   PRO A  69     -21.067   5.464  48.991  1.00  0.00           N  
ATOM    471  CA  PRO A  69     -21.257   6.868  49.331  1.00  0.00           C  
ATOM    472  C   PRO A  69     -20.277   7.282  50.435  1.00  0.00           C  
ATOM    473  O   PRO A  69     -20.092   6.560  51.418  1.00  0.00           O  
ATOM    474  CB  PRO A  69     -22.723   6.953  49.786  1.00  0.00           C  
ATOM    475  CEN PRO A  69     -22.716   5.192  49.496  1.00  0.00           X  
ATOM    476  N   THR A  70     -19.678   8.462  50.308  1.00  0.00           N  
ATOM    477  CA  THR A  70     -18.753   9.002  51.317  1.00  0.00           C  
ATOM    478  C   THR A  70     -19.271  10.363  51.779  1.00  0.00           C  
ATOM    479  O   THR A  70     -20.236  10.893  51.238  1.00  0.00           O  
ATOM    480  CB  THR A  70     -17.319   9.153  50.775  1.00  0.00           C  
ATOM    481  CEN THR A  70     -16.829   8.930  50.548  1.00  0.00           X  
ATOM    482  H   THR A  70     -20.049   9.125  49.641  1.00  0.00           H  
ATOM    483  N   SER A  71     -18.685  10.831  52.879  1.00  0.00           N  
ATOM    484  CA  SER A  71     -18.921  12.107  53.551  1.00  0.00           C  
ATOM    485  C   SER A  71     -17.779  12.581  54.457  1.00  0.00           C  
ATOM    486  O   SER A  71     -17.001  11.771  54.944  1.00  0.00           O  
ATOM    487  CB  SER A  71     -20.201  12.009  54.356  1.00  0.00           C  
ATOM    488  CEN SER A  71     -20.588  11.793  54.671  1.00  0.00           X  
ATOM    489  H   SER A  71     -18.045  10.214  53.360  1.00  0.00           H  
ATOM    490  N   THR A  72     -17.802  13.897  54.706  1.00  0.00           N  
ATOM    491  CA  THR A  72     -16.932  14.673  55.615  1.00  0.00           C  
ATOM    492  C   THR A  72     -15.446  14.312  55.731  1.00  0.00           C  
ATOM    493  O   THR A  72     -15.126  13.168  56.016  1.00  0.00           O  
ATOM    494  CB  THR A  72     -17.512  14.624  57.040  1.00  0.00           C  
ATOM    495  CEN THR A  72     -17.947  14.709  57.421  1.00  0.00           X  
ATOM    496  H   THR A  72     -18.734  14.281  54.699  1.00  0.00           H  
ATOM    497  N   GLU A  73     -14.581  15.332  55.654  1.00  0.00           N  
ATOM    498  CA  GLU A  73     -13.096  15.265  55.737  1.00  0.00           C  
ATOM    499  C   GLU A  73     -12.617  16.352  56.734  1.00  0.00           C  
ATOM    500  O   GLU A  73     -13.417  17.134  57.236  1.00  0.00           O  
ATOM    501  CB  GLU A  73     -12.450  15.465  54.365  1.00  0.00           C  
ATOM    502  CEN GLU A  73     -11.714  14.817  52.971  1.00  0.00           X  
ATOM    503  H   GLU A  73     -14.941  16.236  55.929  1.00  0.00           H  
ATOM    504  N   GLU A  74     -11.449  16.164  57.361  1.00  0.00           N  
ATOM    505  CA  GLU A  74     -10.724  17.086  58.270  1.00  0.00           C  
ATOM    506  C   GLU A  74     -11.591  17.878  59.277  1.00  0.00           C  
ATOM    507  O   GLU A  74     -12.780  17.632  59.446  1.00  0.00           O  
ATOM    508  CB  GLU A  74      -9.913  18.078  57.433  1.00  0.00           C  
ATOM    509  CEN GLU A  74      -8.440  18.550  56.720  1.00  0.00           X  
ATOM    510  H   GLU A  74     -11.489  15.252  57.795  1.00  0.00           H  
ATOM    511  N   GLY A  75     -10.983  18.895  59.918  1.00  0.00           N  
ATOM    512  CA  GLY A  75     -11.647  19.756  60.911  1.00  0.00           C  
ATOM    513  C   GLY A  75     -10.962  21.109  61.182  1.00  0.00           C  
ATOM    514  O   GLY A  75     -10.762  21.480  62.333  1.00  0.00           O  
ATOM    515  CEN GLY A  75     -11.647  19.756  60.911  1.00  0.00           X  
ATOM    516  H   GLY A  75     -10.023  19.103  59.688  1.00  0.00           H  
ATOM    517  N   THR A  76     -10.577  21.802  60.112  1.00  0.00           N  
ATOM    518  CA  THR A  76      -9.890  23.106  59.950  1.00  0.00           C  
ATOM    519  C   THR A  76     -10.475  24.394  60.592  1.00  0.00           C  
ATOM    520  O   THR A  76     -11.686  24.576  60.654  1.00  0.00           O  
ATOM    521  CB  THR A  76      -9.727  23.396  58.447  1.00  0.00           C  
ATOM    522  CEN THR A  76      -9.544  23.248  57.912  1.00  0.00           X  
ATOM    523  H   THR A  76     -11.003  21.505  59.245  1.00  0.00           H  
ATOM    524  N   SER A  77      -9.537  25.289  60.945  1.00  0.00           N  
ATOM    525  CA  SER A  77      -9.580  26.648  61.552  1.00  0.00           C  
ATOM    526  C   SER A  77      -9.934  27.918  60.752  1.00  0.00           C  
ATOM    527  O   SER A  77      -9.480  28.055  59.628  1.00  0.00           O  
ATOM    528  CB  SER A  77      -8.225  26.886  62.190  1.00  0.00           C  
ATOM    529  CEN SER A  77      -7.685  26.881  62.252  1.00  0.00           X  
ATOM    530  H   SER A  77      -8.720  25.208  60.353  1.00  0.00           H  
ATOM    531  N   GLU A  78     -10.517  28.935  61.422  1.00  0.00           N  
ATOM    532  CA  GLU A  78     -10.857  30.256  60.823  1.00  0.00           C  
ATOM    533  C   GLU A  78      -9.945  31.403  61.345  1.00  0.00           C  
ATOM    534  O   GLU A  78      -9.575  31.453  62.514  1.00  0.00           O  
ATOM    535  CB  GLU A  78     -12.323  30.595  61.099  1.00  0.00           C  
ATOM    536  CEN GLU A  78     -13.948  30.648  60.589  1.00  0.00           X  
ATOM    537  H   GLU A  78     -10.356  28.976  62.418  1.00  0.00           H  
ATOM    538  N   SER A  79      -9.538  32.290  60.433  1.00  0.00           N  
ATOM    539  CA  SER A  79      -8.689  33.487  60.582  1.00  0.00           C  
ATOM    540  C   SER A  79      -9.011  34.656  59.636  1.00  0.00           C  
ATOM    541  O   SER A  79      -9.246  34.407  58.456  1.00  0.00           O  
ATOM    542  CB  SER A  79      -7.238  33.085  60.402  1.00  0.00           C  
ATOM    543  CEN SER A  79      -6.805  32.823  60.204  1.00  0.00           X  
ATOM    544  H   SER A  79      -9.817  32.098  59.483  1.00  0.00           H  
ATOM    545  N   ALA A  80      -8.804  35.914  60.069  1.00  0.00           N  
ATOM    546  CA  ALA A  80      -8.995  37.107  59.224  1.00  0.00           C  
ATOM    547  C   ALA A  80      -7.991  38.251  59.535  1.00  0.00           C  
ATOM    548  O   ALA A  80      -7.611  38.457  60.681  1.00  0.00           O  
ATOM    549  CB  ALA A  80     -10.424  37.608  59.368  1.00  0.00           C  
ATOM    550  CEN ALA A  80     -10.423  37.608  59.368  1.00  0.00           X  
ATOM    551  H   ALA A  80      -8.315  36.048  60.944  1.00  0.00           H  
ATOM    552  N   THR A  81      -7.586  38.948  58.463  1.00  0.00           N  
ATOM    553  CA  THR A  81      -6.691  40.135  58.325  1.00  0.00           C  
ATOM    554  C   THR A  81      -7.132  41.585  58.658  1.00  0.00           C  
ATOM    555  O   THR A  81      -7.970  42.147  57.963  1.00  0.00           O  
ATOM    556  CB  THR A  81      -6.176  40.179  56.874  1.00  0.00           C  
ATOM    557  CEN THR A  81      -5.914  39.931  56.414  1.00  0.00           X  
ATOM    558  H   THR A  81      -8.293  38.955  57.741  1.00  0.00           H  
ATOM    559  N   PRO A  82      -6.443  42.265  59.615  1.00  0.00           N  
ATOM    560  CA  PRO A  82      -6.708  43.648  60.021  1.00  0.00           C  
ATOM    561  C   PRO A  82      -6.421  44.663  58.896  1.00  0.00           C  
ATOM    562  O   PRO A  82      -5.381  44.592  58.239  1.00  0.00           O  
ATOM    563  CB  PRO A  82      -5.781  43.853  61.230  1.00  0.00           C  
ATOM    564  CEN PRO A  82      -5.235  42.197  60.851  1.00  0.00           X  
ATOM    565  N   GLU A  83      -7.294  45.659  58.719  1.00  0.00           N  
ATOM    566  CA  GLU A  83      -7.135  46.708  57.702  1.00  0.00           C  
ATOM    567  C   GLU A  83      -6.679  48.029  58.335  1.00  0.00           C  
ATOM    568  O   GLU A  83      -7.216  48.493  59.339  1.00  0.00           O  
ATOM    569  CB  GLU A  83      -8.444  46.916  56.937  1.00  0.00           C  
ATOM    570  CEN GLU A  83      -9.412  46.632  55.564  1.00  0.00           X  
ATOM    571  H   GLU A  83      -8.050  45.773  59.379  1.00  0.00           H  
ATOM    572  N   SER A  84      -5.662  48.631  57.713  1.00  0.00           N  
ATOM    573  CA  SER A  84      -5.052  49.907  58.092  1.00  0.00           C  
ATOM    574  C   SER A  84      -6.098  51.022  58.010  1.00  0.00           C  
ATOM    575  O   SER A  84      -6.970  50.972  57.148  1.00  0.00           O  
ATOM    576  CB  SER A  84      -3.866  50.215  57.200  1.00  0.00           C  
ATOM    577  CEN SER A  84      -3.558  50.234  56.752  1.00  0.00           X  
ATOM    578  H   SER A  84      -5.452  48.303  56.781  1.00  0.00           H  
ATOM    579  N   GLY A  85      -5.973  52.049  58.851  1.00  0.00           N  
ATOM    580  CA  GLY A  85      -6.837  53.231  58.864  1.00  0.00           C  
ATOM    581  C   GLY A  85      -6.007  54.531  58.820  1.00  0.00           C  
ATOM    582  O   GLY A  85      -4.782  54.435  58.857  1.00  0.00           O  
ATOM    583  CEN GLY A  85      -6.837  53.231  58.864  1.00  0.00           X  
ATOM    584  H   GLY A  85      -5.180  52.061  59.476  1.00  0.00           H  
ATOM    585  N   PRO A  86      -6.629  55.727  58.728  1.00  0.00           N  
ATOM    586  CA  PRO A  86      -5.948  57.023  58.670  1.00  0.00           C  
ATOM    587  C   PRO A  86      -5.353  57.467  60.025  1.00  0.00           C  
ATOM    588  O   PRO A  86      -5.950  57.233  61.072  1.00  0.00           O  
ATOM    589  CB  PRO A  86      -7.050  57.981  58.188  1.00  0.00           C  
ATOM    590  CEN PRO A  86      -8.090  56.534  58.298  1.00  0.00           X  
ATOM    591  N   GLY A  87      -4.238  58.213  59.991  1.00  0.00           N  
ATOM    592  CA  GLY A  87      -3.648  58.838  61.193  1.00  0.00           C  
ATOM    593  C   GLY A  87      -2.213  58.391  61.500  1.00  0.00           C  
ATOM    594  O   GLY A  87      -1.719  57.470  60.867  1.00  0.00           O  
ATOM    595  CEN GLY A  87      -3.648  58.838  61.193  1.00  0.00           X  
ATOM    596  H   GLY A  87      -3.883  58.498  59.091  1.00  0.00           H  
ATOM    597  N   THR A  88      -1.466  59.125  62.339  1.00  0.00           N  
ATOM    598  CA  THR A  88      -0.062  58.849  62.757  1.00  0.00           C  
ATOM    599  C   THR A  88       0.956  58.967  61.609  1.00  0.00           C  
ATOM    600  O   THR A  88       0.691  58.523  60.500  1.00  0.00           O  
ATOM    601  CB  THR A  88       0.067  57.443  63.372  1.00  0.00           C  
ATOM    602  CEN THR A  88      -0.076  57.041  63.771  1.00  0.00           X  
ATOM    603  H   THR A  88      -1.555  60.100  62.087  1.00  0.00           H  
ATOM    604  N   SER A  89       2.057  59.698  61.806  1.00  0.00           N  
ATOM    605  CA  SER A  89       2.490  60.369  63.058  1.00  0.00           C  
ATOM    606  C   SER A  89       3.604  59.626  63.792  1.00  0.00           C  
ATOM    607  O   SER A  89       3.550  59.449  65.002  1.00  0.00           O  
ATOM    608  CB  SER A  89       1.303  60.544  63.986  1.00  0.00           C  
ATOM    609  CEN SER A  89       0.833  60.432  64.236  1.00  0.00           X  
ATOM    610  H   SER A  89       2.842  59.229  61.375  1.00  0.00           H  
ATOM    611  N   THR A  90       4.691  59.308  63.086  1.00  0.00           N  
ATOM    612  CA  THR A  90       5.861  58.648  63.686  1.00  0.00           C  
ATOM    613  C   THR A  90       7.116  59.279  63.083  1.00  0.00           C  
ATOM    614  O   THR A  90       7.058  59.947  62.054  1.00  0.00           O  
ATOM    615  CB  THR A  90       5.873  57.128  63.441  1.00  0.00           C  
ATOM    616  CEN THR A  90       5.638  56.596  63.498  1.00  0.00           X  
ATOM    617  H   THR A  90       4.895  59.837  62.250  1.00  0.00           H  
ATOM    618  N   GLU A  91       8.202  59.140  63.833  1.00  0.00           N  
ATOM    619  CA  GLU A  91       9.584  59.547  63.571  1.00  0.00           C  
ATOM    620  C   GLU A  91      10.620  58.453  63.957  1.00  0.00           C  
ATOM    621  O   GLU A  91      10.311  57.599  64.795  1.00  0.00           O  
ATOM    622  CB  GLU A  91       9.888  60.846  64.320  1.00  0.00           C  
ATOM    623  CEN GLU A  91      10.029  62.544  64.335  1.00  0.00           X  
ATOM    624  H   GLU A  91       8.078  58.677  64.721  1.00  0.00           H  
ATOM    625  N   PRO A  92      11.814  58.429  63.325  1.00  0.00           N  
ATOM    626  CA  PRO A  92      12.913  57.512  63.624  1.00  0.00           C  
ATOM    627  C   PRO A  92      13.509  57.713  65.025  1.00  0.00           C  
ATOM    628  O   PRO A  92      13.621  58.825  65.533  1.00  0.00           O  
ATOM    629  CB  PRO A  92      13.940  57.813  62.519  1.00  0.00           C  
ATOM    630  CEN PRO A  92      12.772  59.075  62.042  1.00  0.00           X  
ATOM    631  N   SER A  93      13.952  56.622  65.649  1.00  0.00           N  
ATOM    632  CA  SER A  93      14.615  56.674  66.957  1.00  0.00           C  
ATOM    633  C   SER A  93      15.616  55.536  67.096  1.00  0.00           C  
ATOM    634  O   SER A  93      15.404  54.423  66.624  1.00  0.00           O  
ATOM    635  CB  SER A  93      13.591  56.617  68.073  1.00  0.00           C  
ATOM    636  CEN SER A  93      13.137  56.480  68.339  1.00  0.00           X  
ATOM    637  H   SER A  93      13.999  55.752  65.138  1.00  0.00           H  
ATOM    638  N   GLU A  94      16.722  55.877  67.756  1.00  0.00           N  
ATOM    639  CA  GLU A  94      17.831  54.997  68.101  1.00  0.00           C  
ATOM    640  C   GLU A  94      17.532  54.265  69.421  1.00  0.00           C  
ATOM    641  O   GLU A  94      16.954  54.840  70.345  1.00  0.00           O  
ATOM    642  CB  GLU A  94      19.135  55.791  68.208  1.00  0.00           C  
ATOM    643  CEN GLU A  94      20.608  56.310  67.526  1.00  0.00           X  
ATOM    644  H   GLU A  94      16.693  56.742  68.272  1.00  0.00           H  
ATOM    645  N   GLY A  95      17.938  52.997  69.534  1.00  0.00           N  
ATOM    646  CA  GLY A  95      17.731  52.211  70.752  1.00  0.00           C  
ATOM    647  C   GLY A  95      18.864  52.319  71.772  1.00  0.00           C  
ATOM    648  O   GLY A  95      18.741  51.847  72.890  1.00  0.00           O  
ATOM    649  CEN GLY A  95      17.731  52.211  70.753  1.00  0.00           X  
ATOM    650  H   GLY A  95      18.293  52.531  68.711  1.00  0.00           H  
ATOM    651  N   SER A  96      19.968  52.928  71.333  1.00  0.00           N  
ATOM    652  CA  SER A  96      21.235  53.161  72.051  1.00  0.00           C  
ATOM    653  C   SER A  96      22.001  52.019  72.764  1.00  0.00           C  
ATOM    654  O   SER A  96      22.830  52.251  73.635  1.00  0.00           O  
ATOM    655  CB  SER A  96      20.962  54.245  73.076  1.00  0.00           C  
ATOM    656  CEN SER A  96      20.698  54.528  73.459  1.00  0.00           X  
ATOM    657  H   SER A  96      19.760  53.666  70.676  1.00  0.00           H  
ATOM    658  N   ALA A  97      21.900  50.847  72.122  1.00  0.00           N  
ATOM    659  CA  ALA A  97      22.533  49.562  72.479  1.00  0.00           C  
ATOM    660  C   ALA A  97      22.959  49.243  73.944  1.00  0.00           C  
ATOM    661  O   ALA A  97      22.644  49.973  74.879  1.00  0.00           O  
ATOM    662  CB  ALA A  97      23.753  49.403  71.584  1.00  0.00           C  
ATOM    663  CEN ALA A  97      23.752  49.403  71.585  1.00  0.00           X  
ATOM    664  H   ALA A  97      21.707  50.942  71.135  1.00  0.00           H  
ATOM    665  N   PRO A  98      23.704  48.126  74.145  1.00  0.00           N  
ATOM    666  CA  PRO A  98      24.237  47.705  75.440  1.00  0.00           C  
ATOM    667  C   PRO A  98      25.433  48.544  75.912  1.00  0.00           C  
ATOM    668  O   PRO A  98      26.244  49.008  75.111  1.00  0.00           O  
ATOM    669  CB  PRO A  98      24.630  46.237  75.203  1.00  0.00           C  
ATOM    670  CEN PRO A  98      24.125  46.572  73.525  1.00  0.00           X  
ATOM    671  N   GLY A  99      25.584  48.669  77.235  1.00  0.00           N  
ATOM    672  CA  GLY A  99      26.681  49.381  77.886  1.00  0.00           C  
ATOM    673  C   GLY A  99      28.045  48.726  77.628  1.00  0.00           C  
ATOM    674  O   GLY A  99      28.163  47.514  77.491  1.00  0.00           O  
ATOM    675  CEN GLY A  99      26.681  49.381  77.886  1.00  0.00           X  
ATOM    676  H   GLY A  99      24.917  48.199  77.833  1.00  0.00           H  
ATOM    677  N   SER A 100      29.088  49.542  77.598  1.00  0.00           N  
ATOM    678  CA  SER A 100      30.507  49.218  77.358  1.00  0.00           C  
ATOM    679  C   SER A 100      31.309  50.392  77.956  1.00  0.00           C  
ATOM    680  O   SER A 100      30.653  51.332  78.414  1.00  0.00           O  
ATOM    681  CB  SER A 100      30.797  49.031  75.882  1.00  0.00           C  
ATOM    682  CEN SER A 100      30.759  49.101  75.344  1.00  0.00           X  
ATOM    683  H   SER A 100      28.946  50.461  77.989  1.00  0.00           H  
ATOM    684  N   PRO A 101      32.661  50.456  77.954  1.00  0.00           N  
ATOM    685  CA  PRO A 101      33.670  49.497  77.476  1.00  0.00           C  
ATOM    686  C   PRO A 101      34.794  49.212  78.523  1.00  0.00           C  
ATOM    687  O   PRO A 101      34.576  49.295  79.726  1.00  0.00           O  
ATOM    688  CB  PRO A 101      34.221  50.170  76.207  1.00  0.00           C  
ATOM    689  CEN PRO A 101      33.138  51.509  76.678  1.00  0.00           X  
ATOM    690  N   ALA A 102      36.020  49.001  78.019  1.00  0.00           N  
ATOM    691  CA  ALA A 102      37.292  48.829  78.746  1.00  0.00           C  
ATOM    692  C   ALA A 102      37.547  47.494  79.478  1.00  0.00           C  
ATOM    693  O   ALA A 102      37.828  47.437  80.670  1.00  0.00           O  
ATOM    694  CB  ALA A 102      37.424  49.968  79.747  1.00  0.00           C  
ATOM    695  CEN ALA A 102      37.424  49.966  79.747  1.00  0.00           X  
ATOM    696  H   ALA A 102      36.117  49.211  77.035  1.00  0.00           H  
ATOM    697  N   GLY A 103      37.600  46.423  78.678  1.00  0.00           N  
ATOM    698  CA  GLY A 103      37.907  45.053  79.091  1.00  0.00           C  
ATOM    699  C   GLY A 103      38.648  44.343  77.951  1.00  0.00           C  
ATOM    700  O   GLY A 103      38.531  44.745  76.798  1.00  0.00           O  
ATOM    701  CEN GLY A 103      37.907  45.052  79.091  1.00  0.00           X  
ATOM    702  H   GLY A 103      37.602  46.576  77.678  1.00  0.00           H  
ATOM    703  N   SER A 104      39.490  43.376  78.309  1.00  0.00           N  
ATOM    704  CA  SER A 104      40.317  42.505  77.453  1.00  0.00           C  
ATOM    705  C   SER A 104      39.839  41.030  77.380  1.00  0.00           C  
ATOM    706  O   SER A 104      39.324  40.514  78.368  1.00  0.00           O  
ATOM    707  CB  SER A 104      41.752  42.553  77.939  1.00  0.00           C  
ATOM    708  CEN SER A 104      42.171  42.579  78.286  1.00  0.00           X  
ATOM    709  H   SER A 104      39.633  43.262  79.301  1.00  0.00           H  
ATOM    710  N   PRO A 105      39.995  40.353  76.216  1.00  0.00           N  
ATOM    711  CA  PRO A 105      39.691  38.933  76.005  1.00  0.00           C  
ATOM    712  C   PRO A 105      40.552  37.970  76.841  1.00  0.00           C  
ATOM    713  O   PRO A 105      41.755  38.185  76.987  1.00  0.00           O  
ATOM    714  CB  PRO A 105      39.932  38.742  74.498  1.00  0.00           C  
ATOM    715  CEN PRO A 105      40.459  40.446  74.560  1.00  0.00           X  
ATOM    716  N   THR A 106      39.981  36.841  77.276  1.00  0.00           N  
ATOM    717  CA  THR A 106      40.713  35.798  78.020  1.00  0.00           C  
ATOM    718  C   THR A 106      40.466  34.401  77.442  1.00  0.00           C  
ATOM    719  O   THR A 106      39.521  34.198  76.684  1.00  0.00           O  
ATOM    720  CB  THR A 106      40.324  35.791  79.510  1.00  0.00           C  
ATOM    721  CEN THR A 106      40.280  36.052  80.031  1.00  0.00           X  
ATOM    722  H   THR A 106      39.032  36.632  77.000  1.00  0.00           H  
ATOM    723  N   SER A 107      41.347  33.470  77.828  1.00  0.00           N  
ATOM    724  CA  SER A 107      41.406  32.024  77.545  1.00  0.00           C  
ATOM    725  C   SER A 107      40.289  31.190  78.171  1.00  0.00           C  
ATOM    726  O   SER A 107      40.056  31.324  79.369  1.00  0.00           O  
ATOM    727  CB  SER A 107      42.747  31.483  78.000  1.00  0.00           C  
ATOM    728  CEN SER A 107      43.193  31.421  78.305  1.00  0.00           X  
ATOM    729  H   SER A 107      42.094  33.786  78.431  1.00  0.00           H  
ATOM    730  N   THR A 108      39.737  30.229  77.407  1.00  0.00           N  
ATOM    731  CA  THR A 108      38.679  29.275  77.843  1.00  0.00           C  
ATOM    732  C   THR A 108      38.928  27.866  77.245  1.00  0.00           C  
ATOM    733  O   THR A 108      39.726  27.729  76.327  1.00  0.00           O  
ATOM    734  CB  THR A 108      37.274  29.754  77.433  1.00  0.00           C  
ATOM    735  CEN THR A 108      36.841  30.146  77.446  1.00  0.00           X  
ATOM    736  H   THR A 108      40.297  29.882  76.644  1.00  0.00           H  
ATOM    737  N   GLU A 109      38.240  26.877  77.846  1.00  0.00           N  
ATOM    738  CA  GLU A 109      38.067  25.428  77.540  1.00  0.00           C  
ATOM    739  C   GLU A 109      39.253  24.558  77.062  1.00  0.00           C  
ATOM    740  O   GLU A 109      39.523  24.410  75.879  1.00  0.00           O  
ATOM    741  CB  GLU A 109      36.960  25.305  76.490  1.00  0.00           C  
ATOM    742  CEN GLU A 109      35.321  25.059  76.094  1.00  0.00           X  
ATOM    743  H   GLU A 109      37.426  27.218  78.341  1.00  0.00           H  
ATOM    744  N   GLU A 110      40.139  24.147  77.981  1.00  0.00           N  
ATOM    745  CA  GLU A 110      40.106  24.197  79.472  1.00  0.00           C  
ATOM    746  C   GLU A 110      39.187  23.135  80.111  1.00  0.00           C  
ATOM    747  O   GLU A 110      38.454  23.398  81.059  1.00  0.00           O  
ATOM    748  CB  GLU A 110      39.668  25.587  79.939  1.00  0.00           C  
ATOM    749  CEN GLU A 110      40.058  27.142  80.515  1.00  0.00           X  
ATOM    750  H   GLU A 110      40.390  23.207  77.709  1.00  0.00           H  
ATOM    751  N   GLY A 111      39.256  21.903  79.593  1.00  0.00           N  
ATOM    752  CA  GLY A 111      38.543  20.747  80.140  1.00  0.00           C  
ATOM    753  C   GLY A 111      38.790  19.419  79.406  1.00  0.00           C  
ATOM    754  O   GLY A 111      39.765  19.291  78.681  1.00  0.00           O  
ATOM    755  CEN GLY A 111      38.543  20.746  80.140  1.00  0.00           X  
ATOM    756  H   GLY A 111      39.834  21.760  78.775  1.00  0.00           H  
ATOM    757  N   THR A 112      37.890  18.458  79.614  1.00  0.00           N  
ATOM    758  CA  THR A 112      37.877  17.084  79.054  1.00  0.00           C  
ATOM    759  C   THR A 112      39.088  16.127  79.209  1.00  0.00           C  
ATOM    760  O   THR A 112      39.933  16.001  78.335  1.00  0.00           O  
ATOM    761  CB  THR A 112      37.588  17.177  77.544  1.00  0.00           C  
ATOM    762  CEN THR A 112      37.261  17.355  77.093  1.00  0.00           X  
ATOM    763  H   THR A 112      36.956  18.819  79.734  1.00  0.00           H  
ATOM    764  N   SER A 113      39.020  15.341  80.296  1.00  0.00           N  
ATOM    765  CA  SER A 113      39.930  14.273  80.791  1.00  0.00           C  
ATOM    766  C   SER A 113      39.487  12.801  80.795  1.00  0.00           C  
ATOM    767  O   SER A 113      38.596  12.439  81.553  1.00  0.00           O  
ATOM    768  CB  SER A 113      40.334  14.636  82.207  1.00  0.00           C  
ATOM    769  CEN SER A 113      40.289  14.820  82.716  1.00  0.00           X  
ATOM    770  H   SER A 113      38.091  15.261  80.686  1.00  0.00           H  
ATOM    771  N   THR A 114      40.291  11.925  80.163  1.00  0.00           N  
ATOM    772  CA  THR A 114      40.061  10.457  80.084  1.00  0.00           C  
ATOM    773  C   THR A 114      41.417   9.714  80.105  1.00  0.00           C  
ATOM    774  O   THR A 114      42.440  10.272  79.725  1.00  0.00           O  
ATOM    775  CB  THR A 114      39.283  10.061  78.816  1.00  0.00           C  
ATOM    776  CEN THR A 114      38.809  10.086  78.475  1.00  0.00           X  
ATOM    777  H   THR A 114      41.270  12.166  80.124  1.00  0.00           H  
ATOM    778  N   GLU A 115      41.396   8.491  80.640  1.00  0.00           N  
ATOM    779  CA  GLU A 115      42.443   7.460  80.786  1.00  0.00           C  
ATOM    780  C   GLU A 115      42.835   6.603  79.549  1.00  0.00           C  
ATOM    781  O   GLU A 115      42.044   6.467  78.615  1.00  0.00           O  
ATOM    782  CB  GLU A 115      42.021   6.513  81.912  1.00  0.00           C  
ATOM    783  CEN GLU A 115      42.080   6.049  83.550  1.00  0.00           X  
ATOM    784  H   GLU A 115      40.530   8.236  81.093  1.00  0.00           H  
ATOM    785  N   PRO A 116      44.063   6.017  79.542  1.00  0.00           N  
ATOM    786  CA  PRO A 116      44.569   5.129  78.494  1.00  0.00           C  
ATOM    787  C   PRO A 116      43.912   3.737  78.483  1.00  0.00           C  
ATOM    788  O   PRO A 116      43.718   3.117  79.528  1.00  0.00           O  
ATOM    789  CB  PRO A 116      46.074   5.045  78.800  1.00  0.00           C  
ATOM    790  CEN PRO A 116      45.646   6.042  80.218  1.00  0.00           X  
ATOM    791  N   SER A 117      43.639   3.205  77.289  1.00  0.00           N  
ATOM    792  CA  SER A 117      43.076   1.859  77.105  1.00  0.00           C  
ATOM    793  C   SER A 117      43.521   1.249  75.782  1.00  0.00           C  
ATOM    794  O   SER A 117      43.497   1.877  74.726  1.00  0.00           O  
ATOM    795  CB  SER A 117      41.562   1.907  77.175  1.00  0.00           C  
ATOM    796  CEN SER A 117      41.057   2.098  77.114  1.00  0.00           X  
ATOM    797  H   SER A 117      44.009   3.659  76.466  1.00  0.00           H  
ATOM    798  N   GLU A 118      43.958   0.004  75.918  1.00  0.00           N  
ATOM    799  CA  GLU A 118      44.413  -0.959  74.927  1.00  0.00           C  
ATOM    800  C   GLU A 118      43.237  -1.644  74.207  1.00  0.00           C  
ATOM    801  O   GLU A 118      42.261  -2.032  74.847  1.00  0.00           O  
ATOM    802  CB  GLU A 118      45.310  -2.007  75.591  1.00  0.00           C  
ATOM    803  CEN GLU A 118      46.864  -2.594  75.969  1.00  0.00           X  
ATOM    804  H   GLU A 118      43.956  -0.353  76.862  1.00  0.00           H  
ATOM    805  N   GLY A 119      43.351  -1.888  72.897  1.00  0.00           N  
ATOM    806  CA  GLY A 119      42.327  -2.656  72.181  1.00  0.00           C  
ATOM    807  C   GLY A 119      41.548  -1.908  71.100  1.00  0.00           C  
ATOM    808  O   GLY A 119      41.333  -0.713  71.226  1.00  0.00           O  
ATOM    809  CEN GLY A 119      42.327  -2.656  72.181  1.00  0.00           X  
ATOM    810  H   GLY A 119      44.203  -1.629  72.417  1.00  0.00           H  
ATOM    811  N   SER A 120      41.135  -2.647  70.061  1.00  0.00           N  
ATOM    812  CA  SER A 120      40.360  -2.243  68.861  1.00  0.00           C  
ATOM    813  C   SER A 120      38.874  -1.851  69.017  1.00  0.00           C  
ATOM    814  O   SER A 120      38.259  -2.194  70.012  1.00  0.00           O  
ATOM    815  CB  SER A 120      40.450  -3.369  67.849  1.00  0.00           C  
ATOM    816  CEN SER A 120      40.467  -3.876  67.653  1.00  0.00           X  
ATOM    817  H   SER A 120      40.914  -3.597  70.322  1.00  0.00           H  
ATOM    818  N   ALA A 121      38.122  -1.336  68.042  1.00  0.00           N  
ATOM    819  CA  ALA A 121      38.279  -0.942  66.638  1.00  0.00           C  
ATOM    820  C   ALA A 121      37.126   0.059  66.337  1.00  0.00           C  
ATOM    821  O   ALA A 121      36.068  -0.055  66.964  1.00  0.00           O  
ATOM    822  CB  ALA A 121      38.244  -2.150  65.713  1.00  0.00           C  
ATOM    823  CEN ALA A 121      38.244  -2.149  65.714  1.00  0.00           X  
ATOM    824  H   ALA A 121      37.173  -1.213  68.363  1.00  0.00           H  
ATOM    825  N   PRO A 122      37.251   1.011  65.393  1.00  0.00           N  
ATOM    826  CA  PRO A 122      36.149   1.904  65.033  1.00  0.00           C  
ATOM    827  C   PRO A 122      34.936   1.102  64.535  1.00  0.00           C  
ATOM    828  O   PRO A 122      35.083   0.045  63.919  1.00  0.00           O  
ATOM    829  CB  PRO A 122      36.740   2.807  63.937  1.00  0.00           C  
ATOM    830  CEN PRO A 122      38.194   1.795  64.156  1.00  0.00           X  
ATOM    831  N   GLY A 123      33.731   1.609  64.801  1.00  0.00           N  
ATOM    832  CA  GLY A 123      32.471   1.010  64.362  1.00  0.00           C  
ATOM    833  C   GLY A 123      32.153   1.399  62.917  1.00  0.00           C  
ATOM    834  O   GLY A 123      32.638   2.406  62.412  1.00  0.00           O  
ATOM    835  CEN GLY A 123      32.470   1.010  64.362  1.00  0.00           X  
ATOM    836  H   GLY A 123      33.686   2.519  65.236  1.00  0.00           H  
ATOM    837  N   THR A 124      31.354   0.565  62.262  1.00  0.00           N  
ATOM    838  CA  THR A 124      30.834   0.685  60.897  1.00  0.00           C  
ATOM    839  C   THR A 124      29.373   0.242  60.756  1.00  0.00           C  
ATOM    840  O   THR A 124      28.946  -0.669  61.456  1.00  0.00           O  
ATOM    841  CB  THR A 124      31.689  -0.133  59.912  1.00  0.00           C  
ATOM    842  CEN THR A 124      32.199  -0.260  59.657  1.00  0.00           X  
ATOM    843  H   THR A 124      31.057  -0.263  62.756  1.00  0.00           H  
ATOM    844  N   SER A 125      28.697   0.826  59.756  1.00  0.00           N  
ATOM    845  CA  SER A 125      27.315   0.582  59.299  1.00  0.00           C  
ATOM    846  C   SER A 125      26.996  -0.662  58.460  1.00  0.00           C  
ATOM    847  O   SER A 125      27.760  -0.998  57.564  1.00  0.00           O  
ATOM    848  CB  SER A 125      26.864   1.802  58.520  1.00  0.00           C  
ATOM    849  CEN SER A 125      26.890   2.226  58.180  1.00  0.00           X  
ATOM    850  H   SER A 125      29.282   1.197  59.023  1.00  0.00           H  
ATOM    851  N   THR A 126      25.773  -1.194  58.576  1.00  0.00           N  
ATOM    852  CA  THR A 126      25.308  -2.361  57.789  1.00  0.00           C  
ATOM    853  C   THR A 126      23.852  -2.142  57.329  1.00  0.00           C  
ATOM    854  O   THR A 126      23.161  -1.253  57.811  1.00  0.00           O  
ATOM    855  CB  THR A 126      25.395  -3.669  58.596  1.00  0.00           C  
ATOM    856  CEN THR A 126      25.699  -4.071  58.893  1.00  0.00           X  
ATOM    857  H   THR A 126      25.029  -0.613  58.932  1.00  0.00           H  
ATOM    858  N   GLU A 127      23.493  -2.939  56.331  1.00  0.00           N  
ATOM    859  CA  GLU A 127      22.249  -3.168  55.585  1.00  0.00           C  
ATOM    860  C   GLU A 127      20.993  -3.703  56.313  1.00  0.00           C  
ATOM    861  O   GLU A 127      21.078  -4.612  57.141  1.00  0.00           O  
ATOM    862  CB  GLU A 127      22.569  -4.120  54.431  1.00  0.00           C  
ATOM    863  CEN GLU A 127      22.992  -4.374  52.799  1.00  0.00           X  
ATOM    864  H   GLU A 127      24.253  -3.483  55.949  1.00  0.00           H  
ATOM    865  N   PRO A 128      19.801  -3.170  55.946  1.00  0.00           N  
ATOM    866  CA  PRO A 128      18.495  -3.565  56.471  1.00  0.00           C  
ATOM    867  C   PRO A 128      18.157  -5.026  56.117  1.00  0.00           C  
ATOM    868  O   PRO A 128      18.440  -5.454  55.005  1.00  0.00           O  
ATOM    869  CB  PRO A 128      17.521  -2.570  55.819  1.00  0.00           C  
ATOM    870  CEN PRO A 128      18.985  -1.972  54.992  1.00  0.00           X  
ATOM    871  N   SER A 129      17.494  -5.776  57.006  1.00  0.00           N  
ATOM    872  CA  SER A 129      17.072  -7.160  56.710  1.00  0.00           C  
ATOM    873  C   SER A 129      15.924  -7.636  57.602  1.00  0.00           C  
ATOM    874  O   SER A 129      15.712  -7.141  58.704  1.00  0.00           O  
ATOM    875  CB  SER A 129      18.255  -8.099  56.850  1.00  0.00           C  
ATOM    876  CEN SER A 129      18.718  -8.307  57.044  1.00  0.00           X  
ATOM    877  H   SER A 129      17.063  -5.320  57.798  1.00  0.00           H  
ATOM    878  N   GLU A 130      15.220  -8.642  57.084  1.00  0.00           N  
ATOM    879  CA  GLU A 130      14.169  -9.412  57.762  1.00  0.00           C  
ATOM    880  C   GLU A 130      12.953  -8.669  58.345  1.00  0.00           C  
ATOM    881  O   GLU A 130      12.520  -8.887  59.469  1.00  0.00           O  
ATOM    882  CB  GLU A 130      14.822 -10.215  58.889  1.00  0.00           C  
ATOM    883  CEN GLU A 130      15.513 -11.663  59.462  1.00  0.00           X  
ATOM    884  H   GLU A 130      15.770  -9.223  56.468  1.00  0.00           H  
ATOM    885  N   GLY A 131      12.292  -7.903  57.469  1.00  0.00           N  
ATOM    886  CA  GLY A 131      11.153  -7.051  57.806  1.00  0.00           C  
ATOM    887  C   GLY A 131       9.860  -7.617  57.217  1.00  0.00           C  
ATOM    888  O   GLY A 131       8.839  -6.942  57.212  1.00  0.00           O  
ATOM    889  CEN GLY A 131      11.153  -7.050  57.806  1.00  0.00           X  
ATOM    890  H   GLY A 131      12.508  -8.016  56.490  1.00  0.00           H  
ATOM    891  N   SER A 132       9.905  -8.850  56.710  1.00  0.00           N  
ATOM    892  CA  SER A 132       8.775  -9.496  56.023  1.00  0.00           C  
ATOM    893  C   SER A 132       8.589 -10.910  56.573  1.00  0.00           C  
ATOM    894  O   SER A 132       9.559 -11.504  57.037  1.00  0.00           O  
ATOM    895  CB  SER A 132       9.004  -9.529  54.525  1.00  0.00           C  
ATOM    896  CEN SER A 132       9.272  -9.562  54.052  1.00  0.00           X  
ATOM    897  H   SER A 132      10.649  -9.454  57.032  1.00  0.00           H  
ATOM    898  N   ALA A 133       7.389 -11.481  56.460  1.00  0.00           N  
ATOM    899  CA  ALA A 133       7.134 -12.867  56.852  1.00  0.00           C  
ATOM    900  C   ALA A 133       5.988 -13.492  56.028  1.00  0.00           C  
ATOM    901  O   ALA A 133       4.965 -12.841  55.823  1.00  0.00           O  
ATOM    902  CB  ALA A 133       6.825 -12.938  58.340  1.00  0.00           C  
ATOM    903  CEN ALA A 133       6.825 -12.939  58.339  1.00  0.00           X  
ATOM    904  H   ALA A 133       6.681 -11.029  55.898  1.00  0.00           H  
ATOM    905  N   PRO A 134       6.166 -14.730  55.523  1.00  0.00           N  
ATOM    906  CA  PRO A 134       5.139 -15.473  54.792  1.00  0.00           C  
ATOM    907  C   PRO A 134       3.986 -15.976  55.683  1.00  0.00           C  
ATOM    908  O   PRO A 134       4.199 -16.440  56.801  1.00  0.00           O  
ATOM    909  CB  PRO A 134       5.925 -16.637  54.166  1.00  0.00           C  
ATOM    910  CEN PRO A 134       7.297 -15.951  55.078  1.00  0.00           X  
ATOM    911  N   GLY A 135       2.761 -15.969  55.149  1.00  0.00           N  
ATOM    912  CA  GLY A 135       1.552 -16.449  55.837  1.00  0.00           C  
ATOM    913  C   GLY A 135       0.882 -17.564  55.029  1.00  0.00           C  
ATOM    914  O   GLY A 135      -0.307 -17.787  55.186  1.00  0.00           O  
ATOM    915  CEN GLY A 135       1.551 -16.449  55.837  1.00  0.00           X  
ATOM    916  H   GLY A 135       2.654 -15.626  54.203  1.00  0.00           H  
ATOM    917  N   THR A 136       1.481 -18.031  53.927  1.00  0.00           N  
ATOM    918  CA  THR A 136       0.986 -19.056  52.977  1.00  0.00           C  
ATOM    919  C   THR A 136      -0.523 -19.030  52.718  1.00  0.00           C  
ATOM    920  O   THR A 136      -1.276 -18.607  53.586  1.00  0.00           O  
ATOM    921  CB  THR A 136       1.355 -20.470  53.463  1.00  0.00           C  
ATOM    922  CEN THR A 136       1.748 -20.872  53.624  1.00  0.00           X  
ATOM    923  H   THR A 136       1.820 -17.235  53.408  1.00  0.00           H  
ATOM    924  N   SER A 137      -0.884 -19.651  51.583  1.00  0.00           N  
ATOM    925  CA  SER A 137      -2.245 -19.835  51.036  1.00  0.00           C  
ATOM    926  C   SER A 137      -3.107 -18.564  50.913  1.00  0.00           C  
ATOM    927  O   SER A 137      -2.643 -17.463  51.133  1.00  0.00           O  
ATOM    928  CB  SER A 137      -2.979 -20.850  51.890  1.00  0.00           C  
ATOM    929  CEN SER A 137      -3.140 -21.118  52.335  1.00  0.00           X  
ATOM    930  H   SER A 137      -0.227 -20.339  51.243  1.00  0.00           H  
ATOM    931  N   GLU A 138      -4.388 -18.580  50.565  1.00  0.00           N  
ATOM    932  CA  GLU A 138      -5.286 -19.661  50.173  1.00  0.00           C  
ATOM    933  C   GLU A 138      -6.267 -19.102  49.117  1.00  0.00           C  
ATOM    934  O   GLU A 138      -6.385 -17.894  48.944  1.00  0.00           O  
ATOM    935  CB  GLU A 138      -6.034 -20.224  51.383  1.00  0.00           C  
ATOM    936  CEN GLU A 138      -6.212 -21.419  52.584  1.00  0.00           X  
ATOM    937  H   GLU A 138      -4.877 -17.737  50.831  1.00  0.00           H  
ATOM    938  N   SER A 139      -6.919 -20.013  48.397  1.00  0.00           N  
ATOM    939  CA  SER A 139      -7.964 -19.843  47.376  1.00  0.00           C  
ATOM    940  C   SER A 139      -9.374 -19.337  47.753  1.00  0.00           C  
ATOM    941  O   SER A 139      -9.992 -19.864  48.669  1.00  0.00           O  
ATOM    942  CB  SER A 139      -8.117 -21.176  46.670  1.00  0.00           C  
ATOM    943  CEN SER A 139      -8.148 -21.715  46.604  1.00  0.00           X  
ATOM    944  H   SER A 139      -7.020 -20.904  48.861  1.00  0.00           H  
ATOM    945  N   ALA A 140      -9.960 -18.474  46.906  1.00  0.00           N  
ATOM    946  CA  ALA A 140     -11.316 -17.906  47.092  1.00  0.00           C  
ATOM    947  C   ALA A 140     -11.880 -17.299  45.783  1.00  0.00           C  
ATOM    948  O   ALA A 140     -11.138 -16.949  44.868  1.00  0.00           O  
ATOM    949  CB  ALA A 140     -11.297 -16.858  48.194  1.00  0.00           C  
ATOM    950  CEN ALA A 140     -11.297 -16.858  48.193  1.00  0.00           X  
ATOM    951  H   ALA A 140      -9.716 -18.605  45.934  1.00  0.00           H  
ATOM    952  N   THR A 141     -13.199 -17.122  45.727  1.00  0.00           N  
ATOM    953  CA  THR A 141     -13.956 -16.481  44.629  1.00  0.00           C  
ATOM    954  C   THR A 141     -15.076 -15.606  45.226  1.00  0.00           C  
ATOM    955  O   THR A 141     -15.304 -15.711  46.437  1.00  0.00           O  
ATOM    956  CB  THR A 141     -14.570 -17.516  43.667  1.00  0.00           C  
ATOM    957  CEN THR A 141     -14.520 -17.956  43.286  1.00  0.00           X  
ATOM    958  H   THR A 141     -13.725 -17.206  46.588  1.00  0.00           H  
ATOM    959  N   PRO A 142     -15.770 -14.733  44.460  1.00  0.00           N  
ATOM    960  CA  PRO A 142     -15.443 -14.508  43.033  1.00  0.00           C  
ATOM    961  C   PRO A 142     -15.528 -13.026  42.588  1.00  0.00           C  
ATOM    962  O   PRO A 142     -16.563 -12.534  42.165  1.00  0.00           O  
ATOM    963  CB  PRO A 142     -16.473 -15.378  42.294  1.00  0.00           C  
ATOM    964  CEN PRO A 142     -17.100 -15.694  43.935  1.00  0.00           X  
ATOM    965  N   GLU A 143     -14.526 -12.196  42.900  1.00  0.00           N  
ATOM    966  CA  GLU A 143     -14.369 -10.780  42.501  1.00  0.00           C  
ATOM    967  C   GLU A 143     -15.593  -9.845  42.681  1.00  0.00           C  
ATOM    968  O   GLU A 143     -15.881  -8.985  41.859  1.00  0.00           O  
ATOM    969  CB  GLU A 143     -13.930 -10.731  41.036  1.00  0.00           C  
ATOM    970  CEN GLU A 143     -12.695 -10.619  39.868  1.00  0.00           X  
ATOM    971  H   GLU A 143     -14.347 -12.289  43.887  1.00  0.00           H  
ATOM    972  N   SER A 144     -16.250 -10.044  43.837  1.00  0.00           N  
ATOM    973  CA  SER A 144     -17.402  -9.305  44.395  1.00  0.00           C  
ATOM    974  C   SER A 144     -18.213  -8.296  43.560  1.00  0.00           C  
ATOM    975  O   SER A 144     -18.240  -8.344  42.337  1.00  0.00           O  
ATOM    976  CB  SER A 144     -16.905  -8.579  45.631  1.00  0.00           C  
ATOM    977  CEN SER A 144     -16.573  -8.293  45.953  1.00  0.00           X  
ATOM    978  H   SER A 144     -15.620 -10.289  44.589  1.00  0.00           H  
ATOM    979  N   GLY A 145     -18.689  -7.227  44.223  1.00  0.00           N  
ATOM    980  CA  GLY A 145     -19.452  -6.148  43.573  1.00  0.00           C  
ATOM    981  C   GLY A 145     -20.974  -6.393  43.472  1.00  0.00           C  
ATOM    982  O   GLY A 145     -21.403  -7.493  43.804  1.00  0.00           O  
ATOM    983  CEN GLY A 145     -19.452  -6.147  43.573  1.00  0.00           X  
ATOM    984  H   GLY A 145     -18.393  -7.076  45.174  1.00  0.00           H  
ATOM    985  N   PRO A 146     -21.805  -5.412  43.047  1.00  0.00           N  
ATOM    986  CA  PRO A 146     -23.262  -5.538  42.919  1.00  0.00           C  
ATOM    987  C   PRO A 146     -23.706  -6.754  42.088  1.00  0.00           C  
ATOM    988  O   PRO A 146     -22.991  -7.205  41.197  1.00  0.00           O  
ATOM    989  CB  PRO A 146     -23.676  -4.214  42.254  1.00  0.00           C  
ATOM    990  CEN PRO A 146     -21.919  -3.905  42.214  1.00  0.00           X  
ATOM    991  N   GLY A 147     -24.920  -7.251  42.339  1.00  0.00           N  
ATOM    992  CA  GLY A 147     -25.492  -8.412  41.660  1.00  0.00           C  
ATOM    993  C   GLY A 147     -25.426  -8.248  40.146  1.00  0.00           C  
ATOM    994  O   GLY A 147     -25.706  -7.175  39.621  1.00  0.00           O  
ATOM    995  CEN GLY A 147     -25.492  -8.412  41.660  1.00  0.00           X  
ATOM    996  H   GLY A 147     -25.487  -6.813  43.053  1.00  0.00           H  
ATOM    997  N   SER A 148     -24.991  -9.312  39.487  1.00  0.00           N  
ATOM    998  CA  SER A 148     -24.798  -9.473  38.052  1.00  0.00           C  
ATOM    999  C   SER A 148     -26.084  -9.635  37.227  1.00  0.00           C  
ATOM   1000  O   SER A 148     -27.055 -10.264  37.640  1.00  0.00           O  
ATOM   1001  CB  SER A 148     -23.890 -10.664  37.815  1.00  0.00           C  
ATOM   1002  CEN SER A 148     -23.670 -11.157  37.883  1.00  0.00           X  
ATOM   1003  H   SER A 148     -24.682 -10.099  40.041  1.00  0.00           H  
ATOM   1004  N   GLU A 149     -26.003  -9.056  36.030  1.00  0.00           N  
ATOM   1005  CA  GLU A 149     -26.956  -8.986  34.918  1.00  0.00           C  
ATOM   1006  C   GLU A 149     -26.454  -9.546  33.569  1.00  0.00           C  
ATOM   1007  O   GLU A 149     -25.283  -9.426  33.210  1.00  0.00           O  
ATOM   1008  CB  GLU A 149     -27.392  -7.532  34.728  1.00  0.00           C  
ATOM   1009  CEN GLU A 149     -28.509  -6.276  35.011  1.00  0.00           X  
ATOM   1010  H   GLU A 149     -25.124  -8.599  35.833  1.00  0.00           H  
ATOM   1011  N   PRO A 150     -27.383 -10.070  32.750  1.00  0.00           N  
ATOM   1012  CA  PRO A 150     -26.910 -10.594  31.471  1.00  0.00           C  
ATOM   1013  C   PRO A 150     -26.451  -9.496  30.512  1.00  0.00           C  
ATOM   1014  O   PRO A 150     -26.880  -8.345  30.579  1.00  0.00           O  
ATOM   1015  CB  PRO A 150     -28.124 -11.362  30.922  1.00  0.00           C  
ATOM   1016  CEN PRO A 150     -28.935 -10.746  32.388  1.00  0.00           X  
ATOM   1017  N   ALA A 151     -25.598  -9.891  29.570  1.00  0.00           N  
ATOM   1018  CA  ALA A 151     -25.124  -9.065  28.475  1.00  0.00           C  
ATOM   1019  C   ALA A 151     -26.301  -8.526  27.641  1.00  0.00           C  
ATOM   1020  O   ALA A 151     -27.323  -9.190  27.479  1.00  0.00           O  
ATOM   1021  CB  ALA A 151     -24.158  -9.855  27.604  1.00  0.00           C  
ATOM   1022  CEN ALA A 151     -24.159  -9.854  27.604  1.00  0.00           X  
ATOM   1023  H   ALA A 151     -25.322 -10.862  29.559  1.00  0.00           H  
ATOM   1024  N   THR A 152     -26.142  -7.340  27.060  1.00  0.00           N  
ATOM   1025  CA  THR A 152     -27.174  -6.740  26.212  1.00  0.00           C  
ATOM   1026  C   THR A 152     -26.520  -6.315  24.915  1.00  0.00           C  
ATOM   1027  O   THR A 152     -25.310  -6.100  24.836  1.00  0.00           O  
ATOM   1028  CB  THR A 152     -27.854  -5.526  26.873  1.00  0.00           C  
ATOM   1029  CEN THR A 152     -28.171  -5.285  27.300  1.00  0.00           X  
ATOM   1030  H   THR A 152     -25.251  -6.875  27.141  1.00  0.00           H  
ATOM   1031  N   SER A 153     -27.368  -6.229  23.896  1.00  0.00           N  
ATOM   1032  CA  SER A 153     -27.031  -5.842  22.534  1.00  0.00           C  
ATOM   1033  C   SER A 153     -26.769  -4.333  22.478  1.00  0.00           C  
ATOM   1034  O   SER A 153     -27.573  -3.532  22.948  1.00  0.00           O  
ATOM   1035  CB  SER A 153     -28.143  -6.236  21.582  1.00  0.00           C  
ATOM   1036  CEN SER A 153     -28.647  -6.331  21.401  1.00  0.00           X  
ATOM   1037  H   SER A 153     -28.350  -6.253  24.127  1.00  0.00           H  
ATOM   1038  N   GLY A 154     -25.602  -3.964  21.962  1.00  0.00           N  
ATOM   1039  CA  GLY A 154     -25.148  -2.586  21.804  1.00  0.00           C  
ATOM   1040  C   GLY A 154     -25.047  -2.211  20.328  1.00  0.00           C  
ATOM   1041  O   GLY A 154     -24.359  -1.261  19.969  1.00  0.00           O  
ATOM   1042  CEN GLY A 154     -25.148  -2.585  21.803  1.00  0.00           X  
ATOM   1043  H   GLY A 154     -24.933  -4.698  21.780  1.00  0.00           H  
ATOM   1044  N   SER A 155     -25.698  -3.001  19.472  1.00  0.00           N  
ATOM   1045  CA  SER A 155     -25.621  -2.833  18.027  1.00  0.00           C  
ATOM   1046  C   SER A 155     -26.261  -1.458  17.783  1.00  0.00           C  
ATOM   1047  O   SER A 155     -27.088  -1.005  18.560  1.00  0.00           O  
ATOM   1048  CB  SER A 155     -26.339  -3.944  17.285  1.00  0.00           C  
ATOM   1049  CEN SER A 155     -26.707  -4.331  17.183  1.00  0.00           X  
ATOM   1050  H   SER A 155     -26.575  -3.395  19.786  1.00  0.00           H  
ATOM   1051  N   GLU A 156     -25.822  -0.644  16.840  1.00  0.00           N  
ATOM   1052  CA  GLU A 156     -24.696  -0.958  15.995  1.00  0.00           C  
ATOM   1053  C   GLU A 156     -23.798   0.303  16.067  1.00  0.00           C  
ATOM   1054  O   GLU A 156     -24.280   1.390  16.362  1.00  0.00           O  
ATOM   1055  CB  GLU A 156     -25.130  -1.284  14.564  1.00  0.00           C  
ATOM   1056  CEN GLU A 156     -25.460  -2.427  13.345  1.00  0.00           X  
ATOM   1057  H   GLU A 156     -26.585  -0.281  16.288  1.00  0.00           H  
ATOM   1058  N   THR A 157     -22.513   0.212  15.710  1.00  0.00           N  
ATOM   1059  CA  THR A 157     -21.632   1.398  15.780  1.00  0.00           C  
ATOM   1060  C   THR A 157     -21.932   2.296  14.572  1.00  0.00           C  
ATOM   1061  O   THR A 157     -21.619   1.914  13.444  1.00  0.00           O  
ATOM   1062  CB  THR A 157     -20.139   1.021  15.787  1.00  0.00           C  
ATOM   1063  CEN THR A 157     -19.677   0.754  16.027  1.00  0.00           X  
ATOM   1064  H   THR A 157     -22.249  -0.516  15.061  1.00  0.00           H  
ATOM   1065  N   PRO A 158     -22.600   3.452  14.743  1.00  0.00           N  
ATOM   1066  CA  PRO A 158     -23.050   4.357  13.695  1.00  0.00           C  
ATOM   1067  C   PRO A 158     -21.820   5.161  13.281  1.00  0.00           C  
ATOM   1068  O   PRO A 158     -21.679   6.344  13.568  1.00  0.00           O  
ATOM   1069  CB  PRO A 158     -24.149   5.217  14.340  1.00  0.00           C  
ATOM   1070  CEN PRO A 158     -23.798   4.239  15.791  1.00  0.00           X  
ATOM   1071  N   GLY A 159     -20.831   4.472  12.746  1.00  0.00           N  
ATOM   1072  CA  GLY A 159     -19.624   5.159  12.295  1.00  0.00           C  
ATOM   1073  C   GLY A 159     -18.744   4.304  11.415  1.00  0.00           C  
ATOM   1074  O   GLY A 159     -18.183   4.818  10.464  1.00  0.00           O  
ATOM   1075  CEN GLY A 159     -19.624   5.159  12.295  1.00  0.00           X  
ATOM   1076  H   GLY A 159     -20.954   3.485  12.573  1.00  0.00           H  
ATOM   1077  N   MET A 160     -18.693   2.989  11.657  1.00  0.00           N  
ATOM   1078  CA  MET A 160     -17.929   2.074  10.803  1.00  0.00           C  
ATOM   1079  C   MET A 160     -18.534   2.007   9.399  1.00  0.00           C  
ATOM   1080  O   MET A 160     -17.793   2.066   8.434  1.00  0.00           O  
ATOM   1081  CB  MET A 160     -17.881   0.681  11.427  1.00  0.00           C  
ATOM   1082  CEN MET A 160     -16.801  -0.461  12.208  1.00  0.00           X  
ATOM   1083  H   MET A 160     -19.171   2.624  12.470  1.00  0.00           H  
ATOM   1084  N   TYR A 161     -19.867   1.979   9.276  1.00  0.00           N  
ATOM   1085  CA  TYR A 161     -20.542   1.911   7.975  1.00  0.00           C  
ATOM   1086  C   TYR A 161     -20.295   3.143   7.088  1.00  0.00           C  
ATOM   1087  O   TYR A 161     -19.902   2.972   5.944  1.00  0.00           O  
ATOM   1088  CB  TYR A 161     -22.046   1.723   8.182  1.00  0.00           C  
ATOM   1089  CEN TYR A 161     -23.260   0.460   8.183  1.00  0.00           X  
ATOM   1090  H   TYR A 161     -20.436   1.958  10.110  1.00  0.00           H  
ATOM   1091  N   GLY A 162     -20.517   4.357   7.607  1.00  0.00           N  
ATOM   1092  CA  GLY A 162     -20.205   5.597   6.883  1.00  0.00           C  
ATOM   1093  C   GLY A 162     -18.725   5.650   6.529  1.00  0.00           C  
ATOM   1094  O   GLY A 162     -18.389   5.663   5.358  1.00  0.00           O  
ATOM   1095  CEN GLY A 162     -20.205   5.597   6.883  1.00  0.00           X  
ATOM   1096  H   GLY A 162     -20.751   4.432   8.586  1.00  0.00           H  
ATOM   1097  N   LYS A 163     -17.862   5.486   7.543  1.00  0.00           N  
ATOM   1098  CA  LYS A 163     -16.400   5.600   7.403  1.00  0.00           C  
ATOM   1099  C   LYS A 163     -15.836   4.771   6.253  1.00  0.00           C  
ATOM   1100  O   LYS A 163     -15.026   5.248   5.473  1.00  0.00           O  
ATOM   1101  CB  LYS A 163     -15.715   5.190   8.708  1.00  0.00           C  
ATOM   1102  CEN LYS A 163     -14.726   5.759  10.490  1.00  0.00           X  
ATOM   1103  H   LYS A 163     -18.235   5.316   8.466  1.00  0.00           H  
ATOM   1104  N   LEU A 164     -16.233   3.506   6.184  1.00  0.00           N  
ATOM   1105  CA  LEU A 164     -15.842   2.605   5.118  1.00  0.00           C  
ATOM   1106  C   LEU A 164     -16.230   3.125   3.732  1.00  0.00           C  
ATOM   1107  O   LEU A 164     -15.433   3.042   2.804  1.00  0.00           O  
ATOM   1108  CB  LEU A 164     -16.464   1.224   5.359  1.00  0.00           C  
ATOM   1109  CEN LEU A 164     -15.890  -0.103   5.890  1.00  0.00           X  
ATOM   1110  H   LEU A 164     -16.834   3.159   6.919  1.00  0.00           H  
ATOM   1111  N   ASN A 165     -17.450   3.647   3.604  1.00  0.00           N  
ATOM   1112  CA  ASN A 165     -17.940   4.133   2.324  1.00  0.00           C  
ATOM   1113  C   ASN A 165     -17.122   5.333   1.858  1.00  0.00           C  
ATOM   1114  O   ASN A 165     -16.728   5.342   0.699  1.00  0.00           O  
ATOM   1115  CB  ASN A 165     -19.414   4.488   2.389  1.00  0.00           C  
ATOM   1116  CEN ASN A 165     -20.338   4.027   2.206  1.00  0.00           X  
ATOM   1117  H   ASN A 165     -17.986   3.859   4.431  1.00  0.00           H  
ATOM   1118  N   ASP A 166     -16.808   6.269   2.758  1.00  0.00           N  
ATOM   1119  CA  ASP A 166     -16.043   7.477   2.431  1.00  0.00           C  
ATOM   1120  C   ASP A 166     -14.625   7.095   1.957  1.00  0.00           C  
ATOM   1121  O   ASP A 166     -14.204   7.470   0.866  1.00  0.00           O  
ATOM   1122  CB  ASP A 166     -15.969   8.415   3.638  1.00  0.00           C  
ATOM   1123  CEN ASP A 166     -16.424   9.244   4.016  1.00  0.00           X  
ATOM   1124  H   ASP A 166     -17.197   6.209   3.687  1.00  0.00           H  
ATOM   1125  N   LEU A 167     -13.939   6.225   2.709  1.00  0.00           N  
ATOM   1126  CA  LEU A 167     -12.612   5.732   2.341  1.00  0.00           C  
ATOM   1127  C   LEU A 167     -12.584   5.047   0.969  1.00  0.00           C  
ATOM   1128  O   LEU A 167     -11.661   5.244   0.179  1.00  0.00           O  
ATOM   1129  CB  LEU A 167     -12.104   4.767   3.420  1.00  0.00           C  
ATOM   1130  CEN LEU A 167     -11.080   4.918   4.560  1.00  0.00           X  
ATOM   1131  H   LEU A 167     -14.307   5.992   3.620  1.00  0.00           H  
ATOM   1132  N   LEU A 168     -13.575   4.195   0.684  1.00  0.00           N  
ATOM   1133  CA  LEU A 168     -13.671   3.514  -0.602  1.00  0.00           C  
ATOM   1134  C   LEU A 168     -13.808   4.519  -1.755  1.00  0.00           C  
ATOM   1135  O   LEU A 168     -13.093   4.403  -2.750  1.00  0.00           O  
ATOM   1136  CB  LEU A 168     -14.857   2.541  -0.595  1.00  0.00           C  
ATOM   1137  CEN LEU A 168     -14.951   1.008  -0.471  1.00  0.00           X  
ATOM   1138  H   LEU A 168     -14.315   4.083   1.363  1.00  0.00           H  
ATOM   1139  N   GLU A 169     -14.716   5.487  -1.628  1.00  0.00           N  
ATOM   1140  CA  GLU A 169     -14.956   6.530  -2.629  1.00  0.00           C  
ATOM   1141  C   GLU A 169     -13.668   7.289  -2.957  1.00  0.00           C  
ATOM   1142  O   GLU A 169     -13.366   7.480  -4.137  1.00  0.00           O  
ATOM   1143  CB  GLU A 169     -16.031   7.504  -2.140  1.00  0.00           C  
ATOM   1144  CEN GLU A 169     -17.649   8.037  -2.137  1.00  0.00           X  
ATOM   1145  H   GLU A 169     -15.215   5.568  -0.755  1.00  0.00           H  
ATOM   1146  N   ASP A 170     -12.869   7.617  -1.940  1.00  0.00           N  
ATOM   1147  CA  ASP A 170     -11.619   8.352  -2.112  1.00  0.00           C  
ATOM   1148  C   ASP A 170     -10.599   7.529  -2.910  1.00  0.00           C  
ATOM   1149  O   ASP A 170     -10.101   7.954  -3.951  1.00  0.00           O  
ATOM   1150  CB  ASP A 170     -11.037   8.741  -0.750  1.00  0.00           C  
ATOM   1151  CEN ASP A 170     -11.002   9.532  -0.109  1.00  0.00           X  
ATOM   1152  H   ASP A 170     -13.186   7.448  -0.996  1.00  0.00           H  
ATOM   1153  N   LEU A 171     -10.352   6.278  -2.528  1.00  0.00           N  
ATOM   1154  CA  LEU A 171      -9.463   5.391  -3.286  1.00  0.00           C  
ATOM   1155  C   LEU A 171      -9.896   5.241  -4.759  1.00  0.00           C  
ATOM   1156  O   LEU A 171      -9.073   5.287  -5.680  1.00  0.00           O  
ATOM   1157  CB  LEU A 171      -9.406   4.016  -2.608  1.00  0.00           C  
ATOM   1158  CEN LEU A 171      -8.349   3.331  -1.721  1.00  0.00           X  
ATOM   1159  H   LEU A 171     -10.749   5.961  -1.654  1.00  0.00           H  
ATOM   1160  N   GLN A 172     -11.202   5.117  -5.009  1.00  0.00           N  
ATOM   1161  CA  GLN A 172     -11.742   5.002  -6.364  1.00  0.00           C  
ATOM   1162  C   GLN A 172     -11.435   6.223  -7.226  1.00  0.00           C  
ATOM   1163  O   GLN A 172     -11.023   6.081  -8.382  1.00  0.00           O  
ATOM   1164  CB  GLN A 172     -13.258   4.789  -6.309  1.00  0.00           C  
ATOM   1165  CEN GLN A 172     -14.528   3.595  -6.402  1.00  0.00           X  
ATOM   1166  H   GLN A 172     -11.841   5.186  -4.229  1.00  0.00           H  
ATOM   1167  N   GLU A 173     -11.650   7.426  -6.714  1.00  0.00           N  
ATOM   1168  CA  GLU A 173     -11.359   8.654  -7.438  1.00  0.00           C  
ATOM   1169  C   GLU A 173      -9.853   8.779  -7.742  1.00  0.00           C  
ATOM   1170  O   GLU A 173      -9.503   9.086  -8.887  1.00  0.00           O  
ATOM   1171  CB  GLU A 173     -11.845   9.866  -6.640  1.00  0.00           C  
ATOM   1172  CEN GLU A 173     -13.020  11.063  -6.342  1.00  0.00           X  
ATOM   1173  H   GLU A 173     -12.002   7.510  -5.771  1.00  0.00           H  
ATOM   1174  N   VAL A 174      -8.958   8.382  -6.821  1.00  0.00           N  
ATOM   1175  CA  VAL A 174      -7.493   8.399  -7.033  1.00  0.00           C  
ATOM   1176  C   VAL A 174      -7.122   7.492  -8.211  1.00  0.00           C  
ATOM   1177  O   VAL A 174      -6.354   7.916  -9.077  1.00  0.00           O  
ATOM   1178  CB  VAL A 174      -6.722   7.942  -5.780  1.00  0.00           C  
ATOM   1179  CEN VAL A 174      -6.310   8.159  -5.272  1.00  0.00           X  
ATOM   1180  H   VAL A 174      -9.318   8.065  -5.931  1.00  0.00           H  
ATOM   1181  N   LEU A 175      -7.697   6.286  -8.297  1.00  0.00           N  
ATOM   1182  CA  LEU A 175      -7.441   5.347  -9.401  1.00  0.00           C  
ATOM   1183  C   LEU A 175      -7.927   5.887 -10.751  1.00  0.00           C  
ATOM   1184  O   LEU A 175      -7.188   5.879 -11.738  1.00  0.00           O  
ATOM   1185  CB  LEU A 175      -8.109   3.998  -9.107  1.00  0.00           C  
ATOM   1186  CEN LEU A 175      -7.556   2.639  -8.635  1.00  0.00           X  
ATOM   1187  H   LEU A 175      -8.302   5.999  -7.541  1.00  0.00           H  
ATOM   1188  N   LYS A 176      -9.168   6.386 -10.817  1.00  0.00           N  
ATOM   1189  CA  LYS A 176      -9.753   6.870 -12.078  1.00  0.00           C  
ATOM   1190  C   LYS A 176      -8.922   7.998 -12.671  1.00  0.00           C  
ATOM   1191  O   LYS A 176      -8.661   7.979 -13.874  1.00  0.00           O  
ATOM   1192  CB  LYS A 176     -11.192   7.342 -11.863  1.00  0.00           C  
ATOM   1193  CEN LYS A 176     -13.266   6.986 -12.083  1.00  0.00           X  
ATOM   1194  H   LYS A 176      -9.701   6.434  -9.960  1.00  0.00           H  
ATOM   1195  N   ASN A 177      -8.524   8.974 -11.864  1.00  0.00           N  
ATOM   1196  CA  ASN A 177      -7.680  10.066 -12.318  1.00  0.00           C  
ATOM   1197  C   ASN A 177      -6.318   9.545 -12.779  1.00  0.00           C  
ATOM   1198  O   ASN A 177      -6.056   9.577 -13.975  1.00  0.00           O  
ATOM   1199  CB  ASN A 177      -7.509  11.120 -11.239  1.00  0.00           C  
ATOM   1200  CEN ASN A 177      -7.967  12.015 -10.940  1.00  0.00           X  
ATOM   1201  H   ASN A 177      -8.809   8.950 -10.896  1.00  0.00           H  
ATOM   1202  N   LEU A 178      -5.522   8.914 -11.914  1.00  0.00           N  
ATOM   1203  CA  LEU A 178      -4.176   8.452 -12.259  1.00  0.00           C  
ATOM   1204  C   LEU A 178      -4.151   7.661 -13.583  1.00  0.00           C  
ATOM   1205  O   LEU A 178      -3.250   7.848 -14.401  1.00  0.00           O  
ATOM   1206  CB  LEU A 178      -3.615   7.595 -11.117  1.00  0.00           C  
ATOM   1207  CEN LEU A 178      -2.584   7.876 -10.008  1.00  0.00           X  
ATOM   1208  H   LEU A 178      -5.848   8.768 -10.971  1.00  0.00           H  
ATOM   1209  N   HIS A 179      -5.193   6.876 -13.863  1.00  0.00           N  
ATOM   1210  CA  HIS A 179      -5.295   6.076 -15.086  1.00  0.00           C  
ATOM   1211  C   HIS A 179      -5.365   6.916 -16.372  1.00  0.00           C  
ATOM   1212  O   HIS A 179      -4.708   6.588 -17.364  1.00  0.00           O  
ATOM   1213  CB  HIS A 179      -6.520   5.160 -15.007  1.00  0.00           C  
ATOM   1214  CEN HIS A 179      -6.826   3.824 -14.617  1.00  0.00           X  
ATOM   1215  H   HIS A 179      -5.907   6.768 -13.156  1.00  0.00           H  
ATOM   1216  N   LYS A 180      -6.137   8.011 -16.394  1.00  0.00           N  
ATOM   1217  CA  LYS A 180      -6.232   8.885 -17.578  1.00  0.00           C  
ATOM   1218  C   LYS A 180      -5.009   9.811 -17.679  1.00  0.00           C  
ATOM   1219  O   LYS A 180      -4.372   9.863 -18.734  1.00  0.00           O  
ATOM   1220  CB  LYS A 180      -7.517   9.715 -17.533  1.00  0.00           C  
ATOM   1221  CEN LYS A 180      -9.484  10.044 -18.237  1.00  0.00           X  
ATOM   1222  H   LYS A 180      -6.564   8.306 -15.526  1.00  0.00           H  
ATOM   1223  N   ASN A 181      -4.646  10.497 -16.592  1.00  0.00           N  
ATOM   1224  CA  ASN A 181      -3.670  11.599 -16.584  1.00  0.00           C  
ATOM   1225  C   ASN A 181      -2.303  11.194 -17.102  1.00  0.00           C  
ATOM   1226  O   ASN A 181      -1.609  12.033 -17.680  1.00  0.00           O  
ATOM   1227  CB  ASN A 181      -3.526  12.193 -15.195  1.00  0.00           C  
ATOM   1228  CEN ASN A 181      -3.947  12.970 -14.629  1.00  0.00           X  
ATOM   1229  H   ASN A 181      -5.196  10.357 -15.755  1.00  0.00           H  
ATOM   1230  N   ASP A 182      -1.952   9.914 -16.968  1.00  0.00           N  
ATOM   1231  CA  ASP A 182      -0.665   9.379 -17.413  1.00  0.00           C  
ATOM   1232  C   ASP A 182      -0.380   9.728 -18.893  1.00  0.00           C  
ATOM   1233  O   ASP A 182       0.770   9.768 -19.345  1.00  0.00           O  
ATOM   1234  CB  ASP A 182      -0.627   7.862 -17.210  1.00  0.00           C  
ATOM   1235  CEN ASP A 182      -0.294   7.168 -16.543  1.00  0.00           X  
ATOM   1236  H   ASP A 182      -2.586   9.287 -16.489  1.00  0.00           H  
ATOM   1237  N   ARG A 183      -1.424  10.101 -19.655  1.00  0.00           N  
ATOM   1238  CA  ARG A 183      -1.300  10.554 -21.045  1.00  0.00           C  
ATOM   1239  C   ARG A 183      -0.425  11.788 -21.273  1.00  0.00           C  
ATOM   1240  O   ARG A 183       0.072  11.916 -22.391  1.00  0.00           O  
ATOM   1241  CB  ARG A 183      -2.672  10.763 -21.667  1.00  0.00           C  
ATOM   1242  CEN ARG A 183      -4.764  10.321 -22.924  1.00  0.00           X  
ATOM   1243  H   ARG A 183      -2.341  10.049 -19.230  1.00  0.00           H  
ATOM   1244  N   SER A 184      -0.221  12.683 -20.299  1.00  0.00           N  
ATOM   1245  CA  SER A 184       0.695  13.835 -20.472  1.00  0.00           C  
ATOM   1246  C   SER A 184       1.782  14.042 -19.415  1.00  0.00           C  
ATOM   1247  O   SER A 184       2.791  14.636 -19.755  1.00  0.00           O  
ATOM   1248  CB  SER A 184      -0.135  15.101 -20.564  1.00  0.00           C  
ATOM   1249  CEN SER A 184      -0.535  15.454 -20.461  1.00  0.00           X  
ATOM   1250  H   SER A 184      -0.848  12.682 -19.508  1.00  0.00           H  
ATOM   1251  N   GLY A 185       1.647  13.513 -18.192  1.00  0.00           N  
ATOM   1252  CA  GLY A 185       2.647  13.656 -17.121  1.00  0.00           C  
ATOM   1253  C   GLY A 185       2.890  15.082 -16.585  1.00  0.00           C  
ATOM   1254  O   GLY A 185       1.989  15.913 -16.598  1.00  0.00           O  
ATOM   1255  CEN GLY A 185       2.647  13.657 -17.121  1.00  0.00           X  
ATOM   1256  H   GLY A 185       0.874  12.879 -18.041  1.00  0.00           H  
ATOM   1257  N   LYS A 186       4.163  15.389 -16.302  1.00  0.00           N  
ATOM   1258  CA  LYS A 186       4.744  16.641 -15.750  1.00  0.00           C  
ATOM   1259  C   LYS A 186       4.017  17.320 -14.591  1.00  0.00           C  
ATOM   1260  O   LYS A 186       3.891  16.668 -13.560  1.00  0.00           O  
ATOM   1261  CB  LYS A 186       4.884  17.662 -16.880  1.00  0.00           C  
ATOM   1262  CEN LYS A 186       6.121  18.645 -18.287  1.00  0.00           X  
ATOM   1263  H   LYS A 186       4.836  14.669 -16.522  1.00  0.00           H  
ATOM   1264  N   ASP A 187       3.493  18.535 -14.729  1.00  0.00           N  
ATOM   1265  CA  ASP A 187       2.809  19.168 -13.581  1.00  0.00           C  
ATOM   1266  C   ASP A 187       1.782  18.249 -12.901  1.00  0.00           C  
ATOM   1267  O   ASP A 187       1.654  18.217 -11.683  1.00  0.00           O  
ATOM   1268  CB  ASP A 187       2.117  20.458 -14.031  1.00  0.00           C  
ATOM   1269  CEN ASP A 187       2.273  21.464 -14.054  1.00  0.00           X  
ATOM   1270  H   ASP A 187       3.822  19.124 -15.478  1.00  0.00           H  
ATOM   1271  N   ASN A 188       1.131  17.401 -13.681  1.00  0.00           N  
ATOM   1272  CA  ASN A 188       0.081  16.538 -13.170  1.00  0.00           C  
ATOM   1273  C   ASN A 188       0.533  15.622 -12.007  1.00  0.00           C  
ATOM   1274  O   ASN A 188      -0.287  15.254 -11.166  1.00  0.00           O  
ATOM   1275  CB  ASN A 188      -0.503  15.701 -14.293  1.00  0.00           C  
ATOM   1276  CEN ASN A 188      -1.280  15.768 -14.995  1.00  0.00           X  
ATOM   1277  H   ASN A 188       1.229  17.516 -14.679  1.00  0.00           H  
ATOM   1278  N   ILE A 189       1.790  15.155 -11.973  1.00  0.00           N  
ATOM   1279  CA  ILE A 189       2.255  14.271 -10.880  1.00  0.00           C  
ATOM   1280  C   ILE A 189       2.148  15.012  -9.547  1.00  0.00           C  
ATOM   1281  O   ILE A 189       1.814  14.395  -8.545  1.00  0.00           O  
ATOM   1282  CB  ILE A 189       3.707  13.802 -11.088  1.00  0.00           C  
ATOM   1283  CEN ILE A 189       4.344  13.048 -11.551  1.00  0.00           X  
ATOM   1284  H   ILE A 189       2.466  15.538 -12.620  1.00  0.00           H  
ATOM   1285  N   HIS A 190       2.360  16.331  -9.555  1.00  0.00           N  
ATOM   1286  CA  HIS A 190       2.263  17.160  -8.350  1.00  0.00           C  
ATOM   1287  C   HIS A 190       0.828  17.214  -7.808  1.00  0.00           C  
ATOM   1288  O   HIS A 190       0.617  16.979  -6.623  1.00  0.00           O  
ATOM   1289  CB  HIS A 190       2.766  18.579  -8.634  1.00  0.00           C  
ATOM   1290  CEN HIS A 190       3.972  19.326  -8.503  1.00  0.00           X  
ATOM   1291  H   HIS A 190       2.484  16.803 -10.438  1.00  0.00           H  
ATOM   1292  N   ASP A 191      -0.159  17.475  -8.669  1.00  0.00           N  
ATOM   1293  CA  ASP A 191      -1.567  17.486  -8.259  1.00  0.00           C  
ATOM   1294  C   ASP A 191      -2.018  16.105  -7.765  1.00  0.00           C  
ATOM   1295  O   ASP A 191      -2.747  16.012  -6.784  1.00  0.00           O  
ATOM   1296  CB  ASP A 191      -2.456  17.945  -9.417  1.00  0.00           C  
ATOM   1297  CEN ASP A 191      -2.918  18.783  -9.766  1.00  0.00           X  
ATOM   1298  H   ASP A 191       0.066  17.747  -9.615  1.00  0.00           H  
ATOM   1299  N   VAL A 192      -1.548  15.032  -8.409  1.00  0.00           N  
ATOM   1300  CA  VAL A 192      -1.852  13.652  -8.002  1.00  0.00           C  
ATOM   1301  C   VAL A 192      -1.310  13.363  -6.603  1.00  0.00           C  
ATOM   1302  O   VAL A 192      -2.022  12.763  -5.810  1.00  0.00           O  
ATOM   1303  CB  VAL A 192      -1.268  12.624  -8.989  1.00  0.00           C  
ATOM   1304  CEN VAL A 192      -1.435  12.164  -9.474  1.00  0.00           X  
ATOM   1305  H   VAL A 192      -0.919  15.186  -9.183  1.00  0.00           H  
ATOM   1306  N   ASP A 193      -0.090  13.810  -6.290  1.00  0.00           N  
ATOM   1307  CA  ASP A 193       0.519  13.625  -4.968  1.00  0.00           C  
ATOM   1308  C   ASP A 193      -0.266  14.374  -3.882  1.00  0.00           C  
ATOM   1309  O   ASP A 193      -0.568  13.797  -2.839  1.00  0.00           O  
ATOM   1310  CB  ASP A 193       1.977  14.092  -4.981  1.00  0.00           C  
ATOM   1311  CEN ASP A 193       2.919  13.718  -5.075  1.00  0.00           X  
ATOM   1312  H   ASP A 193       0.457  14.285  -6.993  1.00  0.00           H  
ATOM   1313  N   ASN A 194      -0.700  15.606  -4.158  1.00  0.00           N  
ATOM   1314  CA  ASN A 194      -1.528  16.392  -3.237  1.00  0.00           C  
ATOM   1315  C   ASN A 194      -2.861  15.703  -2.933  1.00  0.00           C  
ATOM   1316  O   ASN A 194      -3.302  15.658  -1.790  1.00  0.00           O  
ATOM   1317  CB  ASN A 194      -1.778  17.788  -3.777  1.00  0.00           C  
ATOM   1318  CEN ASN A 194      -1.345  18.742  -3.711  1.00  0.00           X  
ATOM   1319  H   ASN A 194      -0.421  16.026  -5.036  1.00  0.00           H  
ATOM   1320  N   HIS A 195      -3.513  15.162  -3.961  1.00  0.00           N  
ATOM   1321  CA  HIS A 195      -4.795  14.507  -3.775  1.00  0.00           C  
ATOM   1322  C   HIS A 195      -4.682  13.244  -2.917  1.00  0.00           C  
ATOM   1323  O   HIS A 195      -5.416  13.095  -1.942  1.00  0.00           O  
ATOM   1324  CB  HIS A 195      -5.413  14.161  -5.134  1.00  0.00           C  
ATOM   1325  CEN HIS A 195      -6.335  14.730  -6.059  1.00  0.00           X  
ATOM   1326  H   HIS A 195      -3.128  15.233  -4.891  1.00  0.00           H  
ATOM   1327  N   LEU A 196      -3.712  12.376  -3.214  1.00  0.00           N  
ATOM   1328  CA  LEU A 196      -3.452  11.177  -2.428  1.00  0.00           C  
ATOM   1329  C   LEU A 196      -3.129  11.510  -0.965  1.00  0.00           C  
ATOM   1330  O   LEU A 196      -3.631  10.841  -0.068  1.00  0.00           O  
ATOM   1331  CB  LEU A 196      -2.303  10.381  -3.060  1.00  0.00           C  
ATOM   1332  CEN LEU A 196      -2.266   9.098  -3.912  1.00  0.00           X  
ATOM   1333  H   LEU A 196      -3.114  12.567  -4.005  1.00  0.00           H  
ATOM   1334  N   GLN A 197      -2.351  12.570  -0.711  1.00  0.00           N  
ATOM   1335  CA  GLN A 197      -2.025  13.003   0.653  1.00  0.00           C  
ATOM   1336  C   GLN A 197      -3.282  13.423   1.425  1.00  0.00           C  
ATOM   1337  O   GLN A 197      -3.472  12.961   2.546  1.00  0.00           O  
ATOM   1338  CB  GLN A 197      -1.029  14.165   0.620  1.00  0.00           C  
ATOM   1339  CEN GLN A 197       0.653  14.599   0.797  1.00  0.00           X  
ATOM   1340  H   GLN A 197      -2.004  13.111  -1.489  1.00  0.00           H  
ATOM   1341  N   ASN A 198      -4.171  14.213   0.811  1.00  0.00           N  
ATOM   1342  CA  ASN A 198      -5.399  14.662   1.479  1.00  0.00           C  
ATOM   1343  C   ASN A 198      -6.323  13.478   1.821  1.00  0.00           C  
ATOM   1344  O   ASN A 198      -6.830  13.401   2.933  1.00  0.00           O  
ATOM   1345  CB  ASN A 198      -6.143  15.681   0.634  1.00  0.00           C  
ATOM   1346  CEN ASN A 198      -6.189  16.724   0.527  1.00  0.00           X  
ATOM   1347  H   ASN A 198      -3.961  14.554  -0.114  1.00  0.00           H  
ATOM   1348  N   VAL A 199      -6.448  12.496   0.918  1.00  0.00           N  
ATOM   1349  CA  VAL A 199      -7.260  11.280   1.135  1.00  0.00           C  
ATOM   1350  C   VAL A 199      -6.735  10.453   2.315  1.00  0.00           C  
ATOM   1351  O   VAL A 199      -7.511  10.015   3.168  1.00  0.00           O  
ATOM   1352  CB  VAL A 199      -7.292  10.390  -0.122  1.00  0.00           C  
ATOM   1353  CEN VAL A 199      -7.695  10.169  -0.635  1.00  0.00           X  
ATOM   1354  H   VAL A 199      -5.999  12.619   0.022  1.00  0.00           H  
ATOM   1355  N   ILE A 200      -5.421  10.217   2.395  1.00  0.00           N  
ATOM   1356  CA  ILE A 200      -4.799   9.484   3.513  1.00  0.00           C  
ATOM   1357  C   ILE A 200      -5.049  10.200   4.838  1.00  0.00           C  
ATOM   1358  O   ILE A 200      -5.398   9.541   5.824  1.00  0.00           O  
ATOM   1359  CB  ILE A 200      -3.282   9.316   3.312  1.00  0.00           C  
ATOM   1360  CEN ILE A 200      -2.505   8.698   2.862  1.00  0.00           X  
ATOM   1361  H   ILE A 200      -4.827  10.604   1.676  1.00  0.00           H  
ATOM   1362  N   GLU A 201      -4.859  11.518   4.877  1.00  0.00           N  
ATOM   1363  CA  GLU A 201      -5.077  12.333   6.073  1.00  0.00           C  
ATOM   1364  C   GLU A 201      -6.515  12.183   6.581  1.00  0.00           C  
ATOM   1365  O   GLU A 201      -6.721  11.968   7.776  1.00  0.00           O  
ATOM   1366  CB  GLU A 201      -4.769  13.804   5.785  1.00  0.00           C  
ATOM   1367  CEN GLU A 201      -3.705  15.132   5.863  1.00  0.00           X  
ATOM   1368  H   GLU A 201      -4.611  12.001   4.025  1.00  0.00           H  
ATOM   1369  N   ASP A 202      -7.500  12.157   5.683  1.00  0.00           N  
ATOM   1370  CA  ASP A 202      -8.908  11.979   6.029  1.00  0.00           C  
ATOM   1371  C   ASP A 202      -9.205  10.590   6.600  1.00  0.00           C  
ATOM   1372  O   ASP A 202      -9.911  10.471   7.611  1.00  0.00           O  
ATOM   1373  CB  ASP A 202      -9.786  12.233   4.801  1.00  0.00           C  
ATOM   1374  CEN ASP A 202     -10.339  12.972   4.372  1.00  0.00           X  
ATOM   1375  H   ASP A 202      -7.283  12.408   4.728  1.00  0.00           H  
ATOM   1376  N   ILE A 203      -8.628   9.526   6.024  1.00  0.00           N  
ATOM   1377  CA  ILE A 203      -8.741   8.169   6.583  1.00  0.00           C  
ATOM   1378  C   ILE A 203      -8.198   8.164   8.002  1.00  0.00           C  
ATOM   1379  O   ILE A 203      -8.808   7.561   8.879  1.00  0.00           O  
ATOM   1380  CB  ILE A 203      -7.982   7.126   5.742  1.00  0.00           C  
ATOM   1381  CEN ILE A 203      -8.047   6.446   4.892  1.00  0.00           X  
ATOM   1382  H   ILE A 203      -8.062   9.685   5.203  1.00  0.00           H  
ATOM   1383  N   HIS A 204      -7.079   8.839   8.259  1.00  0.00           N  
ATOM   1384  CA  HIS A 204      -6.509   8.934   9.596  1.00  0.00           C  
ATOM   1385  C   HIS A 204      -7.483   9.555  10.606  1.00  0.00           C  
ATOM   1386  O   HIS A 204      -7.797   8.926  11.625  1.00  0.00           O  
ATOM   1387  CB  HIS A 204      -5.210   9.746   9.558  1.00  0.00           C  
ATOM   1388  CEN HIS A 204      -3.809   9.506   9.453  1.00  0.00           X  
ATOM   1389  H   HIS A 204      -6.628   9.331   7.501  1.00  0.00           H  
ATOM   1390  N   ASP A 205      -8.033  10.723  10.307  1.00  0.00           N  
ATOM   1391  CA  ASP A 205      -8.966  11.430  11.181  1.00  0.00           C  
ATOM   1392  C   ASP A 205     -10.202  10.583  11.500  1.00  0.00           C  
ATOM   1393  O   ASP A 205     -10.627  10.502  12.662  1.00  0.00           O  
ATOM   1394  CB  ASP A 205      -9.390  12.755  10.542  1.00  0.00           C  
ATOM   1395  CEN ASP A 205      -9.159  13.746  10.566  1.00  0.00           X  
ATOM   1396  H   ASP A 205      -7.755  11.181   9.450  1.00  0.00           H  
ATOM   1397  N   PHE A 206     -10.759   9.888  10.508  1.00  0.00           N  
ATOM   1398  CA  PHE A 206     -11.921   9.026  10.682  1.00  0.00           C  
ATOM   1399  C   PHE A 206     -11.616   7.868  11.639  1.00  0.00           C  
ATOM   1400  O   PHE A 206     -12.391   7.610  12.561  1.00  0.00           O  
ATOM   1401  CB  PHE A 206     -12.387   8.485   9.329  1.00  0.00           C  
ATOM   1402  CEN PHE A 206     -13.490   8.815   8.232  1.00  0.00           X  
ATOM   1403  H   PHE A 206     -10.338   9.949   9.590  1.00  0.00           H  
ATOM   1404  N   MET A 207     -10.463   7.205  11.481  1.00  0.00           N  
ATOM   1405  CA  MET A 207     -10.016   6.111  12.344  1.00  0.00           C  
ATOM   1406  C   MET A 207      -9.891   6.574  13.788  1.00  0.00           C  
ATOM   1407  O   MET A 207     -10.336   5.878  14.704  1.00  0.00           O  
ATOM   1408  CB  MET A 207      -8.682   5.556  11.851  1.00  0.00           C  
ATOM   1409  CEN MET A 207      -7.951   4.153  11.090  1.00  0.00           X  
ATOM   1410  H   MET A 207      -9.862   7.500  10.726  1.00  0.00           H  
ATOM   1411  N   GLN A 208      -9.307   7.752  14.013  1.00  0.00           N  
ATOM   1412  CA  GLN A 208      -9.152   8.321  15.342  1.00  0.00           C  
ATOM   1413  C   GLN A 208     -10.513   8.632  15.972  1.00  0.00           C  
ATOM   1414  O   GLN A 208     -10.710   8.395  17.167  1.00  0.00           O  
ATOM   1415  CB  GLN A 208      -8.303   9.593  15.280  1.00  0.00           C  
ATOM   1416  CEN GLN A 208      -6.704  10.247  15.536  1.00  0.00           X  
ATOM   1417  H   GLN A 208      -8.903   8.244  13.232  1.00  0.00           H  
ATOM   1418  N   ALA A 209     -11.483   9.072  15.171  1.00  0.00           N  
ATOM   1419  CA  ALA A 209     -12.851   9.306  15.613  1.00  0.00           C  
ATOM   1420  C   ALA A 209     -13.532   8.006  16.079  1.00  0.00           C  
ATOM   1421  O   ALA A 209     -14.195   7.991  17.119  1.00  0.00           O  
ATOM   1422  CB  ALA A 209     -13.652   9.961  14.496  1.00  0.00           C  
ATOM   1423  CEN ALA A 209     -13.652   9.960  14.497  1.00  0.00           X  
ATOM   1424  H   ALA A 209     -11.249   9.285  14.210  1.00  0.00           H  
ATOM   1425  N   ALA A 210     -13.346   6.894  15.365  1.00  0.00           N  
ATOM   1426  CA  ALA A 210     -13.884   5.588  15.726  1.00  0.00           C  
ATOM   1427  C   ALA A 210     -13.329   5.106  17.075  1.00  0.00           C  
ATOM   1428  O   ALA A 210     -14.084   4.613  17.918  1.00  0.00           O  
ATOM   1429  CB  ALA A 210     -13.582   4.577  14.630  1.00  0.00           C  
ATOM   1430  CEN ALA A 210     -13.582   4.577  14.631  1.00  0.00           X  
ATOM   1431  H   ALA A 210     -12.824   6.966  14.501  1.00  0.00           H  
ATOM   1432  N   ALA A 211     -12.031   5.299  17.328  1.00  0.00           N  
ATOM   1433  CA  ALA A 211     -11.375   4.945  18.583  1.00  0.00           C  
ATOM   1434  C   ALA A 211     -11.839   5.844  19.740  1.00  0.00           C  
ATOM   1435  O   ALA A 211     -12.105   5.339  20.831  1.00  0.00           O  
ATOM   1436  CB  ALA A 211      -9.864   5.019  18.421  1.00  0.00           C  
ATOM   1437  CEN ALA A 211      -9.865   5.019  18.422  1.00  0.00           X  
ATOM   1438  H   ALA A 211     -11.464   5.704  16.599  1.00  0.00           H  
ATOM   1439  N   ALA A 212     -11.998   7.152  19.506  1.00  0.00           N  
ATOM   1440  CA  ALA A 212     -12.538   8.081  20.492  1.00  0.00           C  
ATOM   1441  C   ALA A 212     -13.961   7.675  20.918  1.00  0.00           C  
ATOM   1442  O   ALA A 212     -14.225   7.527  22.109  1.00  0.00           O  
ATOM   1443  CB  ALA A 212     -12.525   9.499  19.939  1.00  0.00           C  
ATOM   1444  CEN ALA A 212     -12.525   9.498  19.940  1.00  0.00           X  
ATOM   1445  H   ALA A 212     -11.728   7.520  18.606  1.00  0.00           H  
ATOM   1446  N   ALA A 213     -14.841   7.370  19.960  1.00  0.00           N  
ATOM   1447  CA  ALA A 213     -16.203   6.909  20.237  1.00  0.00           C  
ATOM   1448  C   ALA A 213     -16.237   5.603  21.058  1.00  0.00           C  
ATOM   1449  O   ALA A 213     -17.017   5.476  22.006  1.00  0.00           O  
ATOM   1450  CB  ALA A 213     -16.960   6.731  18.929  1.00  0.00           C  
ATOM   1451  CEN ALA A 213     -16.960   6.730  18.930  1.00  0.00           X  
ATOM   1452  H   ALA A 213     -14.572   7.517  18.997  1.00  0.00           H  
ATOM   1453  N   ALA A 214     -15.387   4.628  20.726  1.00  0.00           N  
ATOM   1454  CA  ALA A 214     -15.283   3.364  21.446  1.00  0.00           C  
ATOM   1455  C   ALA A 214     -14.887   3.557  22.921  1.00  0.00           C  
ATOM   1456  O   ALA A 214     -15.484   2.925  23.793  1.00  0.00           O  
ATOM   1457  CB  ALA A 214     -14.287   2.453  20.744  1.00  0.00           C  
ATOM   1458  CEN ALA A 214     -14.287   2.453  20.745  1.00  0.00           X  
ATOM   1459  H   ALA A 214     -14.800   4.767  19.913  1.00  0.00           H  
ATOM   1460  N   ASN A 215     -13.921   4.436  23.211  1.00  0.00           N  
ATOM   1461  CA  ASN A 215     -13.425   4.685  24.566  1.00  0.00           C  
ATOM   1462  C   ASN A 215     -14.460   5.348  25.483  1.00  0.00           C  
ATOM   1463  O   ASN A 215     -14.593   4.915  26.621  1.00  0.00           O  
ATOM   1464  CB  ASN A 215     -12.161   5.525  24.530  1.00  0.00           C  
ATOM   1465  CEN ASN A 215     -11.123   5.375  24.493  1.00  0.00           X  
ATOM   1466  H   ASN A 215     -13.490   4.939  22.450  1.00  0.00           H  
ATOM   1467  N   CYS A 216     -15.280   6.280  24.988  1.00  0.00           N  
ATOM   1468  CA  CYS A 216     -16.389   6.858  25.757  1.00  0.00           C  
ATOM   1469  C   CYS A 216     -17.504   5.840  26.095  1.00  0.00           C  
ATOM   1470  O   CYS A 216     -18.030   5.855  27.203  1.00  0.00           O  
ATOM   1471  CB  CYS A 216     -16.918   7.925  24.798  1.00  0.00           C  
ATOM   1472  CEN CYS A 216     -16.841   8.947  24.844  1.00  0.00           X  
ATOM   1473  H   CYS A 216     -15.102   6.641  24.062  1.00  0.00           H  
ATOM   1474  N   ARG A 217     -17.900   4.978  25.146  1.00  0.00           N  
ATOM   1475  CA  ARG A 217     -18.891   3.903  25.317  1.00  0.00           C  
ATOM   1476  C   ARG A 217     -18.526   2.873  26.405  1.00  0.00           C  
ATOM   1477  O   ARG A 217     -19.441   2.399  27.082  1.00  0.00           O  
ATOM   1478  CB  ARG A 217     -19.180   3.208  23.994  1.00  0.00           C  
ATOM   1479  CEN ARG A 217     -20.270   2.634  21.841  1.00  0.00           X  
ATOM   1480  H   ARG A 217     -17.467   5.074  24.238  1.00  0.00           H  
ATOM   1481  N   LYS A 218     -17.250   2.487  26.530  1.00  0.00           N  
ATOM   1482  CA  LYS A 218     -16.729   1.576  27.569  1.00  0.00           C  
ATOM   1483  C   LYS A 218     -17.029   2.139  28.949  1.00  0.00           C  
ATOM   1484  O   LYS A 218     -17.313   1.308  29.835  1.00  0.00           O  
ATOM   1485  CB  LYS A 218     -15.224   1.355  27.406  1.00  0.00           C  
ATOM   1486  CEN LYS A 218     -13.633   0.094  26.810  1.00  0.00           X  
ATOM   1487  H   LYS A 218     -16.548   3.054  26.075  1.00  0.00           H  
TER                                                                             
# All scores below are weighted scores, not raw scores.
#BEGIN_POSE_ENERGIES_TABLE ./minmover_pdb/pose_58.pdb
label vdw cenpack pair env cbeta hs_pair ss_pair sheet total
weights 1 0.5 1 1 0.25 1 1 1 NA
pose 0.66752 3.11578 -7.03292 -10.4667 12.1011 0 0 0 -1.61525
MET:NtermProteinFull_1 0 0.3191 -0.23269 0.06168 0.03016 0 0 0 0.17824
TYR_2 0 0.03894 -0.02943 0.7226 0.0688 0 0 0 0.80091
GLY_3 0 -0.01242 0.06649 -0.07965 0.05747 0 0 0 0.03189
LYS_4 0 0.08093 -0.012 -0.60186 0.06947 0 0 0 -0.46347
LEU_5 0 0.50167 -0.3646 -0.39148 0.03721 0 0 0 -0.2172
ASN_6 0 -0.03573 0.08336 -0.28327 0.06928 0 0 0 -0.16636
ASP_7 0 -0.02377 -0.01334 -0.47618 0.06997 0 0 0 -0.44332
LEU_8 0 0.03498 0.16203 0.24309 0.04336 0 0 0 0.48345
LEU_9 0 0.01049 -0.38669 -0.19483 0.04423 0 0 0 -0.52681
GLU_10 0 -0.03928 0.02339 -0.82678 0.06947 0 0 0 -0.7732
ASP_11 0 0.02724 -0.13667 -0.37876 0.069 0 0 0 -0.4192
LEU_12 0.04735 0.81538 -0.45642 -0.45811 0.07141 0 0 0 0.0196
GLN_13 0 -0.11551 0.03464 -0.16687 0.06928 0 0 0 -0.17847
GLU_14 0 -0.03519 0.02339 -1.00041 0.06947 0 0 0 -0.94275
VAL_15 0 0.06988 0.05534 0.21583 0.06961 0 0 0 0.41066
LEU_16 0 0.88983 -0.77673 -0.45811 0.06544 0 0 0 -0.27957
LYS_17 0 0.03853 -0.40268 -0.60186 0.06921 0 0 0 -0.89681
ASN_18 0 -0.02772 -0.09494 -0.36221 0.06907 0 0 0 -0.4158
LEU_19 0 -0.46319 0.34606 -0.30366 0.03683 0 0 0 -0.38394
HIS_D_20 0 -0.50001 -0.42382 0.02534 0.03519 0 0 0 -0.86331
LYS_21 0 0.00071 0.05739 -0.96458 0.07025 0 0 0 -0.83623
ASN_22 0 0.02943 -0.03588 -0.28327 0.06956 0 0 0 -0.22016
ASP_23 0 -0.49348 0.36143 0.2122 0.03673 0 0 0 0.11687
ARG_24 0 -0.25379 0.08156 -0.39371 0.04413 0 0 0 -0.52181
SER_25 0 0.04644 -0.08808 -0.22078 0.03556 0 0 0 -0.22687
GLY_26 0 -0.1073 -0.20637 -0.09146 0.03487 0 0 0 -0.37025
LYS_27 0 -0.00717 -0.15889 -0.77863 0.07259 0 0 0 -0.8721
ASP_28 0 -0.03575 -0.07628 -0.56986 0.06961 0 0 0 -0.61229
ASN_29 0 0.0565 0.05464 0.05572 0.03543 0 0 0 0.2023
ILE_30 0.18224 -0.07454 0.47798 0.20907 0.04297 0 0 0 0.83772
HIS_D_31 0 -0.0196 -0.24277 0.11054 0.06932 0 0 0 -0.08251
ASP_32 0 -0.20858 0.18561 -0.24167 0.06919 0 0 0 -0.19546
VAL_33 0 0.26408 0.18955 -0.41511 0.03471 0 0 0 0.07323
ASP_34 0 -0.19263 0.00652 -0.24167 0.04264 0 0 0 -0.38514
ASN_35 0 -0.00774 0.17072 -0.28327 0.06921 0 0 0 -0.05108
HIS_36 0 0.0205 0.45919 -0.15819 0.04443 0 0 0 0.36592
LEU_37 0 0.48281 -0.60234 -0.52948 0.03741 0 0 0 -0.6116
GLN_38 0 -0.00435 0.17315 -0.4142 0.06893 0 0 0 -0.17647
ASN_39 0 0.12335 0.2605 -0.13901 0.0691 0 0 0 0.31394
VAL_40 0.04735 0.67839 -0.57197 -0.46599 0.04496 0 0 0 -0.26726
ILE_41 0 -0.2204 -0.29674 0.06915 0.04363 0 0 0 -0.40436
GLU_42 0 -0.09158 0.10734 -0.71584 0.06894 0 0 0 -0.63114
ASP_43 0 0.22558 0.48284 -0.03907 0.06943 0 0 0 0.73878
ILE_44 0 0.14541 -1.24784 -0.49284 0.03762 0 0 0 -1.55764
HIS_45 0 -0.25761 0.46833 -0.02241 0.04295 0 0 0 0.23126
ASP_46 0 -0.03424 0.09968 -0.37876 0.06878 0 0 0 -0.24455
PHE_47 0 0.54682 -0.26963 -0.44993 0.04435 0 0 0 -0.1284
MET_48 0 0.53605 -0.04792 -0.40511 0.03149 0 0 0 0.11451
GLN_49 0 0.05643 0.15698 -0.55896 0.06893 0 0 0 -0.27662
ALA_50 0 -0.12115 0.02014 0.14698 0.03511 0 0 0 0.08109
ALA_51 0 0.38214 -0.04835 -0.14527 0.03702 0 0 0 0.22554
ALA_52 0 0.36662 0.03529 -0.06885 0.03829 0 0 0 0.37135
ALA_53 0 0.054 -0.00116 0.16717 0.0357 0 0 0 0.25571
ALA_54 0 -0.08298 -0.0608 0.13638 0.03459 0 0 0 0.0272
ALA_55 0 -0.16032 -0.0786 -0.14527 0.03484 0 0 0 -0.34935
ASN_56 0 0.15866 -0.52135 -0.07783 0.03506 0 0 0 -0.40547
CYS_57 0 -0.12695 0.04248 1.81599 0.06903 0 0 0 1.80055
ARG_58 0 -0.06205 0.32258 -0.17363 0.04305 0 0 0 0.12993
LYS_59 0 -0.11318 -0.20929 -0.2228 0.03059 0 0 0 -0.51467
GLY_60 0 0.27179 -0.03687 -0.07965 0.03634 0 0 0 0.19162
SER_61 0 -0.00629 -0.00322 -0.22078 0.04331 0 0 0 -0.18698
PRO_62 0.00988 -0.05612 -0.30726 -0.18151 0.03652 0 0 0 -0.49849
GLY_63 0 0.017 -0.00964 -0.08884 0.03681 0 0 0 -0.04466
SER_64 0 0.04466 -0.08624 -0.11629 0.03812 0 0 0 -0.11975
PRO_65 0 -0.07518 -0.1712 -0.12679 0.04437 0 0 0 -0.32881
ALA_66 0 -0.08158 0.0813 0.28428 0.03956 0 0 0 0.32356
GLY_67 0 0.06384 -0.09276 0.35201 0.03956 0 0 0 0.36266
SER_68 0 -0.03839 -0.03092 -0.0106 0.04643 0 0 0 -0.03348
PRO_69 0 -0.01162 -0.04199 0.2123 0.04957 0 0 0 0.20826
THR_70 0 0 0 0.43096 0.07499 0 0 0 0.50594
SER_71 0 0 0 0.29023 0.07582 0 0 0 0.36605
THR_72 0 0 0 0.48779 0.07582 0 0 0 0.56361
GLU_73 0 0 0 -1.03403 0.07499 0 0 0 -0.95904
GLU_74 0 0 0 -0.93278 0.04957 0 0 0 -0.88321
GLY_75 0 0 0 0.91259 0.04957 0 0 0 0.96215
THR_76 0 0 0 0.48779 0.0424 0 0 0 0.53019
SER_77 0 0 0 0.29023 0.07576 0 0 0 0.36599
GLU_78 0 0 0 -1.01303 0.07573 0 0 0 -0.9373
SER_79 0 0 0 0.13063 0.07499 0 0 0 0.20562
ALA_80 0 0 0 0.89846 0.07582 0 0 0 0.97427
THR_81 0 0 0 0.48779 0.04957 0 0 0 0.53736
PRO_82 0 0 0 0.2123 0.07582 0 0 0 0.28812
GLU_83 0 0 0 -1.03403 0.07499 0 0 0 -0.95904
SER_84 0 0 0 0.13063 0.07508 0 0 0 0.20571
GLY_85 0 0 0 0.91259 0.04957 0 0 0 0.96215
PRO_86 0 0 0 0.51404 0.04957 0 0 0 0.5636
GLY_87 0 0 0 0.60923 0.04183 0 0 0 0.65106
THR_88 0 0 0 0.43096 0.04183 0 0 0 0.47278
SER_89 0 0 0 0.29023 0.04957 0 0 0 0.3398
THR_90 0 0 0 0.33798 0.07582 0 0 0 0.4138
GLU_91 0 0 0 -1.01303 0.07582 0 0 0 -0.93721
PRO_92 0 0 0 0.51404 0.07582 0 0 0 0.58986
SER_93 0 0 0 -0.0106 0.07499 0 0 0 0.06439
GLU_94 0 0 0 -1.01303 0.07581 0 0 0 -0.93722
GLY_95 0 0 0 0.91259 0.05158 0 0 0 0.96416
SER_96 0 0 0 -0.0106 0.07508 0 0 0 0.06448
ALA_97 0 0 0 0.77873 0.07508 0 0 0 0.85381
PRO_98 0 0 0 0.2123 0.04957 0 0 0 0.26186
GLY_99 0 0 0 0.91259 0.04957 0 0 0 0.96215
SER_100 0 0 0 -0.0106 0.04957 0 0 0 0.03897
PRO_101 0 0 0 0.51404 0.04957 0 0 0 0.5636
ALA_102 0 0 0 0.797 0.04957 0 0 0 0.84657
GLY_103 0 0 0 0.60923 0.04957 0 0 0 0.6588
SER_104 0 0 0 0.29023 0.04957 0 0 0 0.3398
PRO_105 0 0 0 0.51404 0.07582 0 0 0 0.58986
THR_106 0 0 0 0.33798 0.07582 0 0 0 0.4138
SER_107 0 0 0 0.42873 0.04957 0 0 0 0.4783
THR_108 0 0 0 0.43096 0.04957 0 0 0 0.48052
GLU_109 0.05204 0 0 -1.01303 0.07582 0 0 0 -0.88517
GLU_110 0.05204 0 0 -1.03403 0.04957 0 0 0 -0.93242
GLY_111 0 0 0 0.91259 0.07508 0 0 0 0.98767
THR_112 0 0 0 0.48779 0.07582 0 0 0 0.56361
SER_113 0 0 0 0.29023 0.07573 0 0 0 0.36596
THR_114 0 0 0 0.43096 0.07499 0 0 0 0.50594
GLU_115 0 0 0 -1.01303 0.07582 0 0 0 -0.93721
PRO_116 0 0 0 0.51404 0.07582 0 0 0 0.58986
SER_117 0 0 0 0.13063 0.07499 0 0 0 0.20562
GLU_118 0 0 0 -0.93278 0.07582 0 0 0 -0.85696
GLY_119 0 0 0 0.91259 0.04957 0 0 0 0.96215
SER_120 0 0 0 0.29023 0.04957 0 0 0 0.3398
ALA_121 0 0 0 0.89846 0.04957 0 0 0 0.94802
PRO_122 0 0 0 0.51404 0.04957 0 0 0 0.5636
GLY_123 0 0 0 0.91259 0.04957 0 0 0 0.96215
THR_124 0 0 0 0.43096 0.07464 0 0 0 0.5056
SER_125 0 0 0 0.13063 0.07573 0 0 0 0.20636
THR_126 0 0 0 0.43096 0.07499 0 0 0 0.50594
GLU_127 0 0 0 -1.01303 0.07582 0 0 0 -0.93721
PRO_128 0 0 0 0.2123 0.07582 0 0 0 0.28812
SER_129 0 0 0 0.13063 0.07582 0 0 0 0.20645
GLU_130 0 0 0 -1.01303 0.07582 0 0 0 -0.93721
GLY_131 0 0 0 0.91259 0.07582 0 0 0 0.98841
SER_132 0 0 0 0.29023 0.05766 0 0 0 0.34789
ALA_133 0 0 0 0.89846 0.05766 0 0 0 0.95612
PRO_134 0 0 0 0.51404 0.04957 0 0 0 0.5636
GLY_135 0.04225 0 0 0.91259 0.04957 0 0 0 1.00441
THR_136 0.04225 0 0 0.48779 0.04957 0 0 0 0.57961
SER_137 0 0 0 0.29023 0.04957 0 0 0 0.3398
GLU_138 0 0 0 -1.03403 0.07582 0 0 0 -0.95821
SER_139 0 0 0 0.29023 0.07577 0 0 0 0.366
ALA_140 0 0 0 0.797 0.0688 0 0 0 0.8658
THR_141 0 0 0 0.48779 0.05549 0 0 0 0.54328
PRO_142 0 0 0 0.2123 0.07356 0 0 0 0.28586
GLU_143 0 -0.01209 -0.00903 -1.01303 0.07312 0 0 0 -0.96103
SER_144 0 -0.04489 -0.0179 0.13063 0.07143 0 0 0 0.13926
GLY_145 0 0.01659 -0.0926 0.0322 0.04518 0 0 0 0.00138
PRO_146 0 0.07175 -0.26688 -0.22805 0.03232 0 0 0 -0.39085
GLY_147 0 -0.04287 -0.06609 0.35201 0.04456 0 0 0 0.2876
SER_148 0 0.06463 -0.07733 -0.11629 0.06956 0 0 0 -0.05943
GLU_149 1e-05 -0.19973 0.06452 -0.82678 0.04428 0 0 0 -0.9177
PRO_150 0.00987 -0.02693 -0.14872 -0.05784 0.04643 0 0 0 -0.17719
ALA_151 0 0.26256 0.14338 0.20553 0.04409 0 0 0 0.65557
THR_152 0 0.20154 -0.14817 -0.06501 0.07101 0 0 0 0.05936
SER_153 0 -0.16426 -0.01745 -0.18312 0.03811 0 0 0 -0.32673
GLY_154 0 0.00677 -0.22409 -0.08884 0.03551 0 0 0 -0.27064
SER_155 0 -0.03547 -0.18368 -0.11629 0.03301 0 0 0 -0.30244
GLU_156 0 0.05626 -0.25634 -0.4886 0.06956 0 0 0 -0.61912
THR_157 0 -0.08959 -0.04948 0.01807 0.03487 0 0 0 -0.08613
PRO_158 0 0.00097 -0.00577 -0.2658 0.04314 0 0 0 -0.22747
GLY_159 0 0.16472 0.04308 0.01121 0.02997 0 0 0 0.24898
MET_160 0 0.34753 -0.15204 -0.21391 0.03153 0 0 0 0.0131
TYR_161 0 -0.03438 -0.0105 0.81073 0.06924 0 0 0 0.8351
GLY_162 0 0.03776 0.07551 -0.09146 0.03803 0 0 0 0.05984
LYS_163 0 -0.20531 0.85061 0.61529 0.0358 0 0 0 1.2964
LEU_164 0 0.38422 -0.12787 -0.30366 0.04365 0 0 0 -0.00367
ASN_165 0 -0.08971 0.06944 -0.40966 0.0693 0 0 0 -0.36062
ASP_166 0 -0.15624 0.28575 -0.24167 0.05172 0 0 0 -0.06045
LEU_167 0 0.18678 -0.49023 -0.52353 0.0323 0 0 0 -0.79468
LEU_168 0 -0.28489 -0.02229 0.58995 0.04325 0 0 0 0.32603
GLU_169 0 -0.10375 0.04372 -0.82678 0.06909 0 0 0 -0.81772
ASP_170 0 0.13662 0.80775 0.34071 0.04395 0 0 0 1.32903
LEU_171 0 -0.18277 -0.67101 -0.50394 0.03218 0 0 0 -1.32554
GLN_172 0 -0.00527 0.21124 -0.4142 0.06891 0 0 0 -0.13931
GLU_173 0 0.05574 0.08082 -0.71584 0.06893 0 0 0 -0.51035
VAL_174 0 -0.29783 -0.41268 -0.35242 0.03614 0 0 0 -1.02678
LEU_175 0 0.48877 0.07221 -0.39148 0.04022 0 0 0 0.20972
LYS_176 0 -0.04629 -0.06499 -0.68888 0.06926 0 0 0 -0.7309
ASN_177 0 -0.03108 0.1246 -0.07783 0.04295 0 0 0 0.05863
LEU_178 0 0.21497 0.05395 -0.52948 0.03401 0 0 0 -0.22656
HIS_D_179 0.18224 -0.11064 -0.25731 -0.06774 0.03519 0 0 0 -0.21826
LYS_180 0 0.01993 0.09786 -0.8715 0.06961 0 0 0 -0.68411
ASN_181 0 -0.00104 -0.04309 0.05572 0.03528 0 0 0 0.04688
ASP_182 0 -0.30545 -0.32897 0.72835 0.03032 0 0 0 0.12425
ARG_183 0 0.06878 -0.027 -0.48527 0.07025 0 0 0 -0.37324
SER_184 0 0.04625 -0.05417 -0.22078 0.04331 0 0 0 -0.1854
GLY_185 0 -0.20397 -0.18156 -0.06259 0.03495 0 0 0 -0.41316
LYS_186 0 -0.18712 0.22638 -0.96458 0.07268 0 0 0 -0.85264
ASP_187 0 -0.04526 -0.09473 -0.60822 0.06961 0 0 0 -0.6786
ASN_188 0 0.03426 -0.33865 -0.07783 0.0349 0 0 0 -0.34733
ILE_189 0 -0.20957 0.56493 0.06915 0.03536 0 0 0 0.45988
HIS_190 0 -0.03665 -0.17773 0.159 0.06932 0 0 0 0.01393
ASP_191 0 -0.00221 -0.20561 -0.47618 0.06889 0 0 0 -0.61511
VAL_192 0 -0.23188 0.6035 -0.19594 0.03097 0 0 0 0.20666
ASP_193 0 -0.12294 -0.63326 -0.31759 0.0692 0 0 0 -1.0046
ASN_194 0 -0.05044 -0.00322 -0.40966 0.06921 0 0 0 -0.39411
HIS_195 0 0.05125 -0.17745 -0.15264 0.06919 0 0 0 -0.20965
LEU_196 0 0.50643 -0.26212 -0.52353 0.04516 0 0 0 -0.23406
GLN_197 0 0.07006 -0.14149 -0.4142 0.06893 0 0 0 -0.4167
ASN_198 0 -0.02244 -0.05967 -0.36221 0.06901 0 0 0 -0.37531
VAL_199 0 0.08066 -0.13887 -0.19594 0.04497 0 0 0 -0.20919
ILE_200 0 -0.09244 -0.61688 -0.06945 0.04396 0 0 0 -0.7348
GLU_201 0 -0.04031 -0.07159 -0.71584 0.0693 0 0 0 -0.75844
ASP_202 0 -0.0052 -0.14619 -0.42964 0.06908 0 0 0 -0.51196
ILE_203 0 0.06144 -0.35338 -0.31819 0.04602 0 0 0 -0.56411
HIS_D_204 0 -0.0616 0.27516 -0.11266 0.06926 0 0 0 0.17016
ASP_205 0 -0.06757 -0.15112 -0.52292 0.0688 0 0 0 -0.6728
PHE_206 0 -0.13587 0.10558 0.07137 0.0359 0 0 0 0.07698
MET_207 0 0.40807 -0.19669 -0.13184 0.07141 0 0 0 0.15095
GLN_208 0 -0.0209 -0.03505 -0.59803 0.06894 0 0 0 -0.58503
ALA_209 0 -0.10498 0.121 0.16717 0.03513 0 0 0 0.21833
ALA_210 0 0.06272 -0.01988 -0.06885 0.03361 0 0 0 0.00761
ALA_211 0 -0.03585 -0.09614 0.13638 0.03524 0 0 0 0.03963
ALA_212 0 -0.07493 0.03016 0.4142 0.0354 0 0 0 0.40483
ALA_213 0 0.21112 -0.00522 0.11438 0.03346 0 0 0 0.35374
ALA_214 0 -0.11972 -0.0821 0.03291 0.03001 0 0 0 -0.1389
ASN_215 0 -0.04597 -0.05213 -0.40966 0.0697 0 0 0 -0.43805
CYS_216 0 -0.01285 0.05917 1.70525 0.07072 0 0 0 1.82229
ARG_217 0 -0.00234 -0.19711 -0.26954 0.06063 0 0 0 -0.40836
LYS:CtermProteinFull_218 0 -0.00068 0.40479 -0.68888 0.07034 0 0 0 -0.21444
#END_POSE_ENERGIES_TABLE ./minmover_pdb/pose_58.pdb
