# Supplementary material for: Selection of a promiscuous minimalist cAMP phosphodiesterase from a library of de novo designed proteins
Source: Nat Chem. 2024 May 3;16(7):1200–8. doi: 10.1038/s41557-024-01490-4 (PMC11230910; doi:10.1038/s41557-024-01490-4)
Supplement: Supplementary file 3 — MD input files, scripts and final structures derived from MD, AlphaFold2, EMSfold and MultiSFold. [file 41557_2024_1490_MOESM3_ESM.zip › Computational_Data/4_MultiSFold/campase/pose_59.pdb]

ATOM      1  N   MET A   1      -5.685  -3.190  15.727  1.00  0.00           N  
ATOM      2  CA  MET A   1      -6.194  -2.453  14.552  1.00  0.00           C  
ATOM      3  C   MET A   1      -5.242  -1.342  14.148  1.00  0.00           C  
ATOM      4  O   MET A   1      -4.794  -1.391  13.023  1.00  0.00           O  
ATOM      5  CB  MET A   1      -7.577  -1.873  14.839  1.00  0.00           C  
ATOM      6  CEN MET A   1      -9.273  -2.040  14.422  1.00  0.00           X  
ATOM      7  H   MET A   1      -6.223  -3.221  16.569  1.00  0.00           H  
ATOM      8  N   TYR A   2      -4.842  -0.441  15.053  1.00  0.00           N  
ATOM      9  CA  TYR A   2      -3.918   0.654  14.712  1.00  0.00           C  
ATOM     10  C   TYR A   2      -2.569   0.229  14.090  1.00  0.00           C  
ATOM     11  O   TYR A   2      -2.126   0.897  13.175  1.00  0.00           O  
ATOM     12  CB  TYR A   2      -3.647   1.487  15.967  1.00  0.00           C  
ATOM     13  CEN TYR A   2      -4.181   2.961  16.749  1.00  0.00           X  
ATOM     14  H   TYR A   2      -5.338  -0.327  15.925  1.00  0.00           H  
ATOM     15  N   GLY A   3      -1.946  -0.874  14.537  1.00  0.00           N  
ATOM     16  CA  GLY A   3      -0.724  -1.413  13.907  1.00  0.00           C  
ATOM     17  C   GLY A   3      -0.902  -1.709  12.414  1.00  0.00           C  
ATOM     18  O   GLY A   3      -0.006  -1.413  11.645  1.00  0.00           O  
ATOM     19  CEN GLY A   3      -0.724  -1.413  13.907  1.00  0.00           X  
ATOM     20  H   GLY A   3      -2.287  -1.326  15.374  1.00  0.00           H  
ATOM     21  N   LYS A   4      -2.112  -2.125  12.005  1.00  0.00           N  
ATOM     22  CA  LYS A   4      -2.458  -2.402  10.594  1.00  0.00           C  
ATOM     23  C   LYS A   4      -2.462  -1.159   9.701  1.00  0.00           C  
ATOM     24  O   LYS A   4      -2.062  -1.202   8.552  1.00  0.00           O  
ATOM     25  CB  LYS A   4      -3.826  -3.082  10.516  1.00  0.00           C  
ATOM     26  CEN LYS A   4      -4.955  -4.851  10.250  1.00  0.00           X  
ATOM     27  H   LYS A   4      -2.791  -2.376  12.710  1.00  0.00           H  
ATOM     28  N   LEU A   5      -2.979  -0.061  10.235  1.00  0.00           N  
ATOM     29  CA  LEU A   5      -3.001   1.229   9.565  1.00  0.00           C  
ATOM     30  C   LEU A   5      -1.602   1.857   9.473  1.00  0.00           C  
ATOM     31  O   LEU A   5      -1.261   2.461   8.467  1.00  0.00           O  
ATOM     32  CB  LEU A   5      -3.964   2.174  10.295  1.00  0.00           C  
ATOM     33  CEN LEU A   5      -5.392   2.658   9.980  1.00  0.00           X  
ATOM     34  H   LEU A   5      -3.323  -0.117  11.184  1.00  0.00           H  
ATOM     35  N   ASN A   6      -0.808   1.710  10.534  1.00  0.00           N  
ATOM     36  CA  ASN A   6       0.575   2.157  10.538  1.00  0.00           C  
ATOM     37  C   ASN A   6       1.385   1.407   9.477  1.00  0.00           C  
ATOM     38  O   ASN A   6       2.236   2.023   8.852  1.00  0.00           O  
ATOM     39  CB  ASN A   6       1.208   1.992  11.908  1.00  0.00           C  
ATOM     40  CEN ASN A   6       1.352   2.563  12.776  1.00  0.00           X  
ATOM     41  H   ASN A   6      -1.100   1.102  11.285  1.00  0.00           H  
ATOM     42  N   ASP A   7       1.059   0.135   9.230  1.00  0.00           N  
ATOM     43  CA  ASP A   7       1.723  -0.686   8.211  1.00  0.00           C  
ATOM     44  C   ASP A   7       1.397  -0.158   6.801  1.00  0.00           C  
ATOM     45  O   ASP A   7       2.292   0.087   6.002  1.00  0.00           O  
ATOM     46  CB  ASP A   7       1.304  -2.152   8.342  1.00  0.00           C  
ATOM     47  CEN ASP A   7       1.632  -3.029   8.744  1.00  0.00           X  
ATOM     48  H   ASP A   7       0.379  -0.323   9.820  1.00  0.00           H  
ATOM     49  N   LEU A   8       0.123   0.174   6.547  1.00  0.00           N  
ATOM     50  CA  LEU A   8      -0.327   0.703   5.261  1.00  0.00           C  
ATOM     51  C   LEU A   8       0.277   2.077   4.921  1.00  0.00           C  
ATOM     52  O   LEU A   8       0.637   2.346   3.775  1.00  0.00           O  
ATOM     53  CB  LEU A   8      -1.859   0.787   5.252  1.00  0.00           C  
ATOM     54  CEN LEU A   8      -2.950  -0.091   4.610  1.00  0.00           X  
ATOM     55  H   LEU A   8      -0.578  -0.085   7.228  1.00  0.00           H  
ATOM     56  N   LEU A   9       0.352   2.977   5.907  1.00  0.00           N  
ATOM     57  CA  LEU A   9       0.965   4.291   5.717  1.00  0.00           C  
ATOM     58  C   LEU A   9       2.445   4.163   5.328  1.00  0.00           C  
ATOM     59  O   LEU A   9       2.884   4.818   4.386  1.00  0.00           O  
ATOM     60  CB  LEU A   9       0.816   5.131   6.992  1.00  0.00           C  
ATOM     61  CEN LEU A   9      -0.111   6.302   7.370  1.00  0.00           X  
ATOM     62  H   LEU A   9       0.025   2.708   6.824  1.00  0.00           H  
ATOM     63  N   GLU A  10       3.205   3.336   6.049  1.00  0.00           N  
ATOM     64  CA  GLU A  10       4.628   3.107   5.793  1.00  0.00           C  
ATOM     65  C   GLU A  10       4.852   2.510   4.404  1.00  0.00           C  
ATOM     66  O   GLU A  10       5.767   2.952   3.703  1.00  0.00           O  
ATOM     67  CB  GLU A  10       5.223   2.188   6.862  1.00  0.00           C  
ATOM     68  CEN GLU A  10       6.109   1.978   8.302  1.00  0.00           X  
ATOM     69  H   GLU A  10       2.763   2.758   6.750  1.00  0.00           H  
ATOM     70  N   ASP A  11       3.977   1.602   3.974  1.00  0.00           N  
ATOM     71  CA  ASP A  11       4.063   0.955   2.669  1.00  0.00           C  
ATOM     72  C   ASP A  11       3.705   1.939   1.547  1.00  0.00           C  
ATOM     73  O   ASP A  11       4.401   2.057   0.543  1.00  0.00           O  
ATOM     74  CB  ASP A  11       3.145  -0.268   2.616  1.00  0.00           C  
ATOM     75  CEN ASP A  11       3.179  -1.281   2.724  1.00  0.00           X  
ATOM     76  H   ASP A  11       3.276   1.261   4.615  1.00  0.00           H  
ATOM     77  N   LEU A  12       2.693   2.780   1.748  1.00  0.00           N  
ATOM     78  CA  LEU A  12       2.364   3.848   0.802  1.00  0.00           C  
ATOM     79  C   LEU A  12       3.537   4.824   0.572  1.00  0.00           C  
ATOM     80  O   LEU A  12       3.889   5.150  -0.567  1.00  0.00           O  
ATOM     81  CB  LEU A  12       1.130   4.612   1.299  1.00  0.00           C  
ATOM     82  CEN LEU A  12      -0.352   4.592   0.877  1.00  0.00           X  
ATOM     83  H   LEU A  12       2.095   2.621   2.547  1.00  0.00           H  
ATOM     84  N   GLN A  13       4.201   5.254   1.644  1.00  0.00           N  
ATOM     85  CA  GLN A  13       5.405   6.079   1.551  1.00  0.00           C  
ATOM     86  C   GLN A  13       6.555   5.371   0.831  1.00  0.00           C  
ATOM     87  O   GLN A  13       7.245   5.988   0.015  1.00  0.00           O  
ATOM     88  CB  GLN A  13       5.863   6.496   2.951  1.00  0.00           C  
ATOM     89  CEN GLN A  13       5.850   7.791   4.122  1.00  0.00           X  
ATOM     90  H   GLN A  13       3.904   4.916   2.549  1.00  0.00           H  
ATOM     91  N   GLU A  14       6.808   4.103   1.130  1.00  0.00           N  
ATOM     92  CA  GLU A  14       7.866   3.339   0.482  1.00  0.00           C  
ATOM     93  C   GLU A  14       7.574   3.142  -1.018  1.00  0.00           C  
ATOM     94  O   GLU A  14       8.483   3.350  -1.829  1.00  0.00           O  
ATOM     95  CB  GLU A  14       8.039   1.985   1.173  1.00  0.00           C  
ATOM     96  CEN GLU A  14       8.864   0.987   2.281  1.00  0.00           X  
ATOM     97  H   GLU A  14       6.216   3.619   1.788  1.00  0.00           H  
ATOM     98  N   VAL A  15       6.310   2.914  -1.417  1.00  0.00           N  
ATOM     99  CA  VAL A  15       5.907   2.727  -2.830  1.00  0.00           C  
ATOM    100  C   VAL A  15       6.101   4.033  -3.604  1.00  0.00           C  
ATOM    101  O   VAL A  15       6.630   4.004  -4.718  1.00  0.00           O  
ATOM    102  CB  VAL A  15       4.440   2.275  -2.960  1.00  0.00           C  
ATOM    103  CEN VAL A  15       4.037   1.743  -3.131  1.00  0.00           X  
ATOM    104  H   VAL A  15       5.601   2.861  -0.700  1.00  0.00           H  
ATOM    105  N   LEU A  16       5.768   5.188  -3.009  1.00  0.00           N  
ATOM    106  CA  LEU A  16       5.922   6.504  -3.649  1.00  0.00           C  
ATOM    107  C   LEU A  16       7.393   6.896  -3.837  1.00  0.00           C  
ATOM    108  O   LEU A  16       7.806   7.334  -4.912  1.00  0.00           O  
ATOM    109  CB  LEU A  16       5.196   7.574  -2.824  1.00  0.00           C  
ATOM    110  CEN LEU A  16       3.858   8.314  -3.017  1.00  0.00           X  
ATOM    111  H   LEU A  16       5.343   5.135  -2.093  1.00  0.00           H  
ATOM    112  N   LYS A  17       8.222   6.736  -2.797  1.00  0.00           N  
ATOM    113  CA  LYS A  17       9.651   7.075  -2.876  1.00  0.00           C  
ATOM    114  C   LYS A  17      10.370   6.213  -3.906  1.00  0.00           C  
ATOM    115  O   LYS A  17      11.158   6.746  -4.687  1.00  0.00           O  
ATOM    116  CB  LYS A  17      10.319   6.918  -1.509  1.00  0.00           C  
ATOM    117  CEN LYS A  17      11.116   7.820   0.230  1.00  0.00           X  
ATOM    118  H   LYS A  17       7.837   6.351  -1.944  1.00  0.00           H  
ATOM    119  N   ASN A  18      10.123   4.908  -3.921  1.00  0.00           N  
ATOM    120  CA  ASN A  18      10.726   3.992  -4.882  1.00  0.00           C  
ATOM    121  C   ASN A  18      10.311   4.312  -6.323  1.00  0.00           C  
ATOM    122  O   ASN A  18      11.175   4.598  -7.151  1.00  0.00           O  
ATOM    123  CB  ASN A  18      10.386   2.551  -4.548  1.00  0.00           C  
ATOM    124  CEN ASN A  18      10.796   1.759  -3.994  1.00  0.00           X  
ATOM    125  H   ASN A  18       9.496   4.530  -3.223  1.00  0.00           H  
ATOM    126  N   LEU A  19       9.009   4.407  -6.605  1.00  0.00           N  
ATOM    127  CA  LEU A  19       8.485   4.677  -7.944  1.00  0.00           C  
ATOM    128  C   LEU A  19       9.012   6.016  -8.495  1.00  0.00           C  
ATOM    129  O   LEU A  19       9.452   6.093  -9.642  1.00  0.00           O  
ATOM    130  CB  LEU A  19       6.951   4.674  -7.917  1.00  0.00           C  
ATOM    131  CEN LEU A  19       5.900   3.647  -8.378  1.00  0.00           X  
ATOM    132  H   LEU A  19       8.342   4.265  -5.860  1.00  0.00           H  
ATOM    133  N   HIS A  20       9.091   7.049  -7.654  1.00  0.00           N  
ATOM    134  CA  HIS A  20       9.504   8.387  -8.083  1.00  0.00           C  
ATOM    135  C   HIS A  20      10.931   8.442  -8.646  1.00  0.00           C  
ATOM    136  O   HIS A  20      11.155   9.018  -9.712  1.00  0.00           O  
ATOM    137  CB  HIS A  20       9.379   9.370  -6.915  1.00  0.00           C  
ATOM    138  CEN HIS A  20       8.425  10.296  -6.402  1.00  0.00           X  
ATOM    139  H   HIS A  20       8.749   6.921  -6.711  1.00  0.00           H  
ATOM    140  N   LYS A  21      11.915   7.839  -7.963  1.00  0.00           N  
ATOM    141  CA  LYS A  21      13.341   8.039  -8.295  1.00  0.00           C  
ATOM    142  C   LYS A  21      13.632   7.616  -9.747  1.00  0.00           C  
ATOM    143  O   LYS A  21      14.588   8.120 -10.343  1.00  0.00           O  
ATOM    144  CB  LYS A  21      14.234   7.257  -7.330  1.00  0.00           C  
ATOM    145  CEN LYS A  21      15.541   7.263  -5.667  1.00  0.00           X  
ATOM    146  H   LYS A  21      11.659   7.173  -7.250  1.00  0.00           H  
ATOM    147  N   ASN A  22      12.788   6.761 -10.328  1.00  0.00           N  
ATOM    148  CA  ASN A  22      12.965   6.193 -11.670  1.00  0.00           C  
ATOM    149  C   ASN A  22      12.180   6.903 -12.766  1.00  0.00           C  
ATOM    150  O   ASN A  22      12.089   6.362 -13.872  1.00  0.00           O  
ATOM    151  CB  ASN A  22      12.609   4.718 -11.677  1.00  0.00           C  
ATOM    152  CEN ASN A  22      13.092   3.796 -11.540  1.00  0.00           X  
ATOM    153  H   ASN A  22      11.998   6.441  -9.786  1.00  0.00           H  
ATOM    154  N   ASP A  23      11.672   8.110 -12.502  1.00  0.00           N  
ATOM    155  CA  ASP A  23      10.807   8.835 -13.441  1.00  0.00           C  
ATOM    156  C   ASP A  23      11.419   8.908 -14.858  1.00  0.00           C  
ATOM    157  O   ASP A  23      10.713   8.855 -15.870  1.00  0.00           O  
ATOM    158  CB  ASP A  23      10.529  10.246 -12.917  1.00  0.00           C  
ATOM    159  CEN ASP A  23       9.821  10.765 -12.400  1.00  0.00           X  
ATOM    160  H   ASP A  23      11.810   8.502 -11.581  1.00  0.00           H  
ATOM    161  N   ARG A  24      12.760   8.922 -14.958  1.00  0.00           N  
ATOM    162  CA  ARG A  24      13.477   8.981 -16.241  1.00  0.00           C  
ATOM    163  C   ARG A  24      13.163   7.870 -17.240  1.00  0.00           C  
ATOM    164  O   ARG A  24      13.390   8.118 -18.423  1.00  0.00           O  
ATOM    165  CB  ARG A  24      14.979   9.067 -16.016  1.00  0.00           C  
ATOM    166  CEN ARG A  24      17.251  10.016 -15.714  1.00  0.00           X  
ATOM    167  H   ARG A  24      13.285   8.879 -14.096  1.00  0.00           H  
ATOM    168  N   SER A  25      12.706   6.679 -16.834  1.00  0.00           N  
ATOM    169  CA  SER A  25      12.462   5.582 -17.796  1.00  0.00           C  
ATOM    170  C   SER A  25      11.396   5.813 -18.868  1.00  0.00           C  
ATOM    171  O   SER A  25      11.575   5.282 -19.955  1.00  0.00           O  
ATOM    172  CB  SER A  25      12.104   4.329 -17.021  1.00  0.00           C  
ATOM    173  CEN SER A  25      11.884   4.017 -16.633  1.00  0.00           X  
ATOM    174  H   SER A  25      12.686   6.476 -15.846  1.00  0.00           H  
ATOM    175  N   GLY A  26      10.370   6.642 -18.642  1.00  0.00           N  
ATOM    176  CA  GLY A  26       9.326   6.908 -19.643  1.00  0.00           C  
ATOM    177  C   GLY A  26       8.348   5.748 -19.892  1.00  0.00           C  
ATOM    178  O   GLY A  26       8.339   4.766 -19.171  1.00  0.00           O  
ATOM    179  CEN GLY A  26       9.325   6.908 -19.643  1.00  0.00           X  
ATOM    180  H   GLY A  26      10.312   7.101 -17.745  1.00  0.00           H  
ATOM    181  N   LYS A  27       7.568   5.876 -20.975  1.00  0.00           N  
ATOM    182  CA  LYS A  27       6.504   4.998 -21.515  1.00  0.00           C  
ATOM    183  C   LYS A  27       5.728   4.073 -20.567  1.00  0.00           C  
ATOM    184  O   LYS A  27       4.961   4.601 -19.771  1.00  0.00           O  
ATOM    185  CB  LYS A  27       7.114   4.130 -22.617  1.00  0.00           C  
ATOM    186  CEN LYS A  27       7.412   3.771 -24.680  1.00  0.00           X  
ATOM    187  H   LYS A  27       7.770   6.685 -21.546  1.00  0.00           H  
ATOM    188  N   ASP A  28       5.936   2.764 -20.579  1.00  0.00           N  
ATOM    189  CA  ASP A  28       5.242   1.873 -19.642  1.00  0.00           C  
ATOM    190  C   ASP A  28       5.253   2.390 -18.197  1.00  0.00           C  
ATOM    191  O   ASP A  28       4.265   2.213 -17.489  1.00  0.00           O  
ATOM    192  CB  ASP A  28       5.865   0.476 -19.692  1.00  0.00           C  
ATOM    193  CEN ASP A  28       5.721  -0.432 -20.132  1.00  0.00           X  
ATOM    194  H   ASP A  28       6.373   2.356 -21.392  1.00  0.00           H  
ATOM    195  N   ASN A  29       6.290   3.120 -17.767  1.00  0.00           N  
ATOM    196  CA  ASN A  29       6.371   3.556 -16.368  1.00  0.00           C  
ATOM    197  C   ASN A  29       5.134   4.351 -15.897  1.00  0.00           C  
ATOM    198  O   ASN A  29       4.867   4.379 -14.696  1.00  0.00           O  
ATOM    199  CB  ASN A  29       7.627   4.376 -16.136  1.00  0.00           C  
ATOM    200  CEN ASN A  29       8.622   4.216 -15.842  1.00  0.00           X  
ATOM    201  H   ASN A  29       7.045   3.331 -18.404  1.00  0.00           H  
ATOM    202  N   ILE A  30       4.361   5.011 -16.780  1.00  0.00           N  
ATOM    203  CA  ILE A  30       3.174   5.778 -16.345  1.00  0.00           C  
ATOM    204  C   ILE A  30       2.080   4.821 -15.866  1.00  0.00           C  
ATOM    205  O   ILE A  30       1.428   5.107 -14.869  1.00  0.00           O  
ATOM    206  CB  ILE A  30       2.614   6.665 -17.472  1.00  0.00           C  
ATOM    207  CEN ILE A  30       2.685   7.636 -17.962  1.00  0.00           X  
ATOM    208  H   ILE A  30       4.500   4.842 -17.766  1.00  0.00           H  
ATOM    209  N   HIS A  31       1.937   3.659 -16.510  1.00  0.00           N  
ATOM    210  CA  HIS A  31       0.853   2.718 -16.217  1.00  0.00           C  
ATOM    211  C   HIS A  31       1.031   2.018 -14.865  1.00  0.00           C  
ATOM    212  O   HIS A  31       0.074   1.917 -14.107  1.00  0.00           O  
ATOM    213  CB  HIS A  31       0.745   1.670 -17.330  1.00  0.00           C  
ATOM    214  CEN HIS A  31       0.001   1.464 -18.528  1.00  0.00           X  
ATOM    215  H   HIS A  31       2.620   3.398 -17.210  1.00  0.00           H  
ATOM    216  N   ASP A  32       2.253   1.588 -14.540  1.00  0.00           N  
ATOM    217  CA  ASP A  32       2.525   0.895 -13.276  1.00  0.00           C  
ATOM    218  C   ASP A  32       2.250   1.795 -12.067  1.00  0.00           C  
ATOM    219  O   ASP A  32       1.549   1.393 -11.143  1.00  0.00           O  
ATOM    220  CB  ASP A  32       3.973   0.400 -13.240  1.00  0.00           C  
ATOM    221  CEN ASP A  32       4.518  -0.444 -13.411  1.00  0.00           X  
ATOM    222  H   ASP A  32       2.997   1.671 -15.213  1.00  0.00           H  
ATOM    223  N   VAL A  33       2.770   3.028 -12.085  1.00  0.00           N  
ATOM    224  CA  VAL A  33       2.566   4.006 -11.004  1.00  0.00           C  
ATOM    225  C   VAL A  33       1.098   4.416 -10.923  1.00  0.00           C  
ATOM    226  O   VAL A  33       0.568   4.478  -9.820  1.00  0.00           O  
ATOM    227  CB  VAL A  33       3.431   5.266 -11.199  1.00  0.00           C  
ATOM    228  CEN VAL A  33       3.974   5.609 -10.951  1.00  0.00           X  
ATOM    229  H   VAL A  33       3.273   3.315 -12.914  1.00  0.00           H  
ATOM    230  N   ASP A  34       0.441   4.652 -12.058  1.00  0.00           N  
ATOM    231  CA  ASP A  34      -0.966   5.060 -12.114  1.00  0.00           C  
ATOM    232  C   ASP A  34      -1.881   4.013 -11.470  1.00  0.00           C  
ATOM    233  O   ASP A  34      -2.752   4.357 -10.673  1.00  0.00           O  
ATOM    234  CB  ASP A  34      -1.393   5.308 -13.563  1.00  0.00           C  
ATOM    235  CEN ASP A  34      -1.512   6.073 -14.225  1.00  0.00           X  
ATOM    236  H   ASP A  34       0.935   4.575 -12.935  1.00  0.00           H  
ATOM    237  N   ASN A  35      -1.622   2.723 -11.704  1.00  0.00           N  
ATOM    238  CA  ASN A  35      -2.389   1.631 -11.106  1.00  0.00           C  
ATOM    239  C   ASN A  35      -2.096   1.475  -9.606  1.00  0.00           C  
ATOM    240  O   ASN A  35      -3.006   1.334  -8.794  1.00  0.00           O  
ATOM    241  CB  ASN A  35      -2.129   0.322 -11.828  1.00  0.00           C  
ATOM    242  CEN ASN A  35      -2.540  -0.229 -12.621  1.00  0.00           X  
ATOM    243  H   ASN A  35      -0.885   2.494 -12.356  1.00  0.00           H  
ATOM    244  N   HIS A  36      -0.821   1.518  -9.223  1.00  0.00           N  
ATOM    245  CA  HIS A  36      -0.444   1.326  -7.831  1.00  0.00           C  
ATOM    246  C   HIS A  36      -1.059   2.387  -6.913  1.00  0.00           C  
ATOM    247  O   HIS A  36      -1.574   2.050  -5.850  1.00  0.00           O  
ATOM    248  CB  HIS A  36       1.082   1.335  -7.690  1.00  0.00           C  
ATOM    249  CEN HIS A  36       2.151   0.394  -7.648  1.00  0.00           X  
ATOM    250  H   HIS A  36      -0.099   1.699  -9.907  1.00  0.00           H  
ATOM    251  N   LEU A  37      -1.082   3.649  -7.346  1.00  0.00           N  
ATOM    252  CA  LEU A  37      -1.647   4.746  -6.574  1.00  0.00           C  
ATOM    253  C   LEU A  37      -3.140   4.524  -6.305  1.00  0.00           C  
ATOM    254  O   LEU A  37      -3.553   4.655  -5.158  1.00  0.00           O  
ATOM    255  CB  LEU A  37      -1.424   6.074  -7.308  1.00  0.00           C  
ATOM    256  CEN LEU A  37      -0.439   7.238  -7.088  1.00  0.00           X  
ATOM    257  H   LEU A  37      -0.714   3.858  -8.263  1.00  0.00           H  
ATOM    258  N   GLN A  38      -3.925   4.114  -7.306  1.00  0.00           N  
ATOM    259  CA  GLN A  38      -5.362   3.839  -7.146  1.00  0.00           C  
ATOM    260  C   GLN A  38      -5.619   2.678  -6.178  1.00  0.00           C  
ATOM    261  O   GLN A  38      -6.510   2.782  -5.339  1.00  0.00           O  
ATOM    262  CB  GLN A  38      -5.998   3.523  -8.502  1.00  0.00           C  
ATOM    263  CEN GLN A  38      -6.947   4.178  -9.813  1.00  0.00           X  
ATOM    264  H   GLN A  38      -3.507   3.976  -8.216  1.00  0.00           H  
ATOM    265  N   ASN A  39      -4.795   1.624  -6.220  1.00  0.00           N  
ATOM    266  CA  ASN A  39      -4.904   0.511  -5.269  1.00  0.00           C  
ATOM    267  C   ASN A  39      -4.639   0.966  -3.821  1.00  0.00           C  
ATOM    268  O   ASN A  39      -5.378   0.594  -2.916  1.00  0.00           O  
ATOM    269  CB  ASN A  39      -3.965  -0.622  -5.642  1.00  0.00           C  
ATOM    270  CEN ASN A  39      -3.991  -1.505  -6.207  1.00  0.00           X  
ATOM    271  H   ASN A  39      -4.120   1.563  -6.970  1.00  0.00           H  
ATOM    272  N   VAL A  40      -3.643   1.837  -3.606  1.00  0.00           N  
ATOM    273  CA  VAL A  40      -3.317   2.391  -2.280  1.00  0.00           C  
ATOM    274  C   VAL A  40      -4.485   3.224  -1.728  1.00  0.00           C  
ATOM    275  O   VAL A  40      -4.840   3.082  -0.558  1.00  0.00           O  
ATOM    276  CB  VAL A  40      -2.051   3.267  -2.327  1.00  0.00           C  
ATOM    277  CEN VAL A  40      -1.390   3.297  -2.136  1.00  0.00           X  
ATOM    278  H   VAL A  40      -3.083   2.119  -4.400  1.00  0.00           H  
ATOM    279  N   ILE A  41      -5.102   4.087  -2.549  1.00  0.00           N  
ATOM    280  CA  ILE A  41      -6.265   4.891  -2.124  1.00  0.00           C  
ATOM    281  C   ILE A  41      -7.425   3.978  -1.726  1.00  0.00           C  
ATOM    282  O   ILE A  41      -8.060   4.215  -0.695  1.00  0.00           O  
ATOM    283  CB  ILE A  41      -6.736   5.852  -3.231  1.00  0.00           C  
ATOM    284  CEN ILE A  41      -6.596   6.838  -3.676  1.00  0.00           X  
ATOM    285  H   ILE A  41      -4.787   4.147  -3.505  1.00  0.00           H  
ATOM    286  N   GLU A  42      -7.710   2.956  -2.534  1.00  0.00           N  
ATOM    287  CA  GLU A  42      -8.800   2.008  -2.287  1.00  0.00           C  
ATOM    288  C   GLU A  42      -8.613   1.288  -0.948  1.00  0.00           C  
ATOM    289  O   GLU A  42      -9.572   1.148  -0.186  1.00  0.00           O  
ATOM    290  CB  GLU A  42      -8.892   0.988  -3.425  1.00  0.00           C  
ATOM    291  CEN GLU A  42      -9.615   0.450  -4.870  1.00  0.00           X  
ATOM    292  H   GLU A  42      -7.134   2.806  -3.350  1.00  0.00           H  
ATOM    293  N   ASP A  43      -7.379   0.933  -0.594  1.00  0.00           N  
ATOM    294  CA  ASP A  43      -7.056   0.319   0.692  1.00  0.00           C  
ATOM    295  C   ASP A  43      -7.210   1.290   1.865  1.00  0.00           C  
ATOM    296  O   ASP A  43      -7.827   0.945   2.881  1.00  0.00           O  
ATOM    297  CB  ASP A  43      -5.630  -0.237   0.664  1.00  0.00           C  
ATOM    298  CEN ASP A  43      -5.133  -1.112   0.509  1.00  0.00           X  
ATOM    299  H   ASP A  43      -6.649   0.988  -1.291  1.00  0.00           H  
ATOM    300  N   ILE A  44      -6.710   2.527   1.733  1.00  0.00           N  
ATOM    301  CA  ILE A  44      -6.740   3.510   2.826  1.00  0.00           C  
ATOM    302  C   ILE A  44      -8.187   3.775   3.202  1.00  0.00           C  
ATOM    303  O   ILE A  44      -8.496   3.796   4.387  1.00  0.00           O  
ATOM    304  CB  ILE A  44      -6.057   4.836   2.444  1.00  0.00           C  
ATOM    305  CEN ILE A  44      -5.109   5.374   2.410  1.00  0.00           X  
ATOM    306  H   ILE A  44      -6.368   2.803   0.825  1.00  0.00           H  
ATOM    307  N   HIS A  45      -9.088   3.931   2.239  1.00  0.00           N  
ATOM    308  CA  HIS A  45     -10.499   4.196   2.505  1.00  0.00           C  
ATOM    309  C   HIS A  45     -11.160   3.127   3.382  1.00  0.00           C  
ATOM    310  O   HIS A  45     -11.746   3.454   4.417  1.00  0.00           O  
ATOM    311  CB  HIS A  45     -11.266   4.323   1.185  1.00  0.00           C  
ATOM    312  CEN HIS A  45     -11.687   5.353   0.294  1.00  0.00           X  
ATOM    313  H   HIS A  45      -8.787   3.853   1.279  1.00  0.00           H  
ATOM    314  N   ASP A  46     -10.984   1.853   3.055  1.00  0.00           N  
ATOM    315  CA  ASP A  46     -11.547   0.738   3.808  1.00  0.00           C  
ATOM    316  C   ASP A  46     -10.952   0.646   5.215  1.00  0.00           C  
ATOM    317  O   ASP A  46     -11.660   0.354   6.191  1.00  0.00           O  
ATOM    318  CB  ASP A  46     -11.322  -0.576   3.056  1.00  0.00           C  
ATOM    319  CEN ASP A  46     -11.808  -1.212   2.426  1.00  0.00           X  
ATOM    320  H   ASP A  46     -10.476   1.645   2.208  1.00  0.00           H  
ATOM    321  N   PHE A  47      -9.656   0.925   5.361  1.00  0.00           N  
ATOM    322  CA  PHE A  47      -8.988   0.931   6.655  1.00  0.00           C  
ATOM    323  C   PHE A  47      -9.577   2.001   7.585  1.00  0.00           C  
ATOM    324  O   PHE A  47      -9.858   1.708   8.748  1.00  0.00           O  
ATOM    325  CB  PHE A  47      -7.486   1.156   6.472  1.00  0.00           C  
ATOM    326  CEN PHE A  47      -6.154   0.292   6.405  1.00  0.00           X  
ATOM    327  H   PHE A  47      -9.127   1.169   4.537  1.00  0.00           H  
ATOM    328  N   MET A  48      -9.830   3.206   7.071  1.00  0.00           N  
ATOM    329  CA  MET A  48     -10.406   4.340   7.787  1.00  0.00           C  
ATOM    330  C   MET A  48     -11.818   4.019   8.255  1.00  0.00           C  
ATOM    331  O   MET A  48     -12.162   4.273   9.410  1.00  0.00           O  
ATOM    332  CB  MET A  48     -10.411   5.583   6.900  1.00  0.00           C  
ATOM    333  CEN MET A  48      -9.656   7.154   6.697  1.00  0.00           X  
ATOM    334  H   MET A  48      -9.624   3.333   6.089  1.00  0.00           H  
ATOM    335  N   GLN A  49     -12.631   3.415   7.392  1.00  0.00           N  
ATOM    336  CA  GLN A  49     -13.998   3.035   7.714  1.00  0.00           C  
ATOM    337  C   GLN A  49     -14.034   1.996   8.842  1.00  0.00           C  
ATOM    338  O   GLN A  49     -14.777   2.162   9.811  1.00  0.00           O  
ATOM    339  CB  GLN A  49     -14.702   2.481   6.472  1.00  0.00           C  
ATOM    340  CEN GLN A  49     -15.813   2.863   5.181  1.00  0.00           X  
ATOM    341  H   GLN A  49     -12.307   3.271   6.447  1.00  0.00           H  
ATOM    342  N   ALA A  50     -13.172   0.979   8.785  1.00  0.00           N  
ATOM    343  CA  ALA A  50     -13.084  -0.060   9.807  1.00  0.00           C  
ATOM    344  C   ALA A  50     -12.628   0.494  11.169  1.00  0.00           C  
ATOM    345  O   ALA A  50     -13.167   0.106  12.207  1.00  0.00           O  
ATOM    346  CB  ALA A  50     -12.145  -1.163   9.341  1.00  0.00           C  
ATOM    347  CEN ALA A  50     -12.146  -1.163   9.342  1.00  0.00           X  
ATOM    348  H   ALA A  50     -12.572   0.909   7.975  1.00  0.00           H  
ATOM    349  N   ALA A  51     -11.662   1.415  11.188  1.00  0.00           N  
ATOM    350  CA  ALA A  51     -11.177   2.067  12.400  1.00  0.00           C  
ATOM    351  C   ALA A  51     -12.302   2.830  13.119  1.00  0.00           C  
ATOM    352  O   ALA A  51     -12.546   2.591  14.303  1.00  0.00           O  
ATOM    353  CB  ALA A  51     -10.024   3.002  12.065  1.00  0.00           C  
ATOM    354  CEN ALA A  51     -10.025   3.002  12.065  1.00  0.00           X  
ATOM    355  H   ALA A  51     -11.233   1.674  10.313  1.00  0.00           H  
ATOM    356  N   ALA A  52     -13.037   3.683  12.400  1.00  0.00           N  
ATOM    357  CA  ALA A  52     -14.166   4.446  12.924  1.00  0.00           C  
ATOM    358  C   ALA A  52     -15.225   3.522  13.536  1.00  0.00           C  
ATOM    359  O   ALA A  52     -15.679   3.766  14.654  1.00  0.00           O  
ATOM    360  CB  ALA A  52     -14.775   5.306  11.826  1.00  0.00           C  
ATOM    361  CEN ALA A  52     -14.775   5.305  11.827  1.00  0.00           X  
ATOM    362  H   ALA A  52     -12.790   3.825  11.433  1.00  0.00           H  
ATOM    363  N   ALA A  53     -15.565   2.414  12.872  1.00  0.00           N  
ATOM    364  CA  ALA A  53     -16.603   1.495  13.328  1.00  0.00           C  
ATOM    365  C   ALA A  53     -16.210   0.829  14.654  1.00  0.00           C  
ATOM    366  O   ALA A  53     -17.018   0.765  15.575  1.00  0.00           O  
ATOM    367  CB  ALA A  53     -16.882   0.446  12.262  1.00  0.00           C  
ATOM    368  CEN ALA A  53     -16.882   0.446  12.263  1.00  0.00           X  
ATOM    369  H   ALA A  53     -15.095   2.205  12.002  1.00  0.00           H  
ATOM    370  N   ALA A  54     -14.950   0.412  14.814  1.00  0.00           N  
ATOM    371  CA  ALA A  54     -14.445  -0.141  16.071  1.00  0.00           C  
ATOM    372  C   ALA A  54     -14.429   0.884  17.223  1.00  0.00           C  
ATOM    373  O   ALA A  54     -14.742   0.537  18.368  1.00  0.00           O  
ATOM    374  CB  ALA A  54     -13.050  -0.710  15.854  1.00  0.00           C  
ATOM    375  CEN ALA A  54     -13.051  -0.709  15.855  1.00  0.00           X  
ATOM    376  H   ALA A  54     -14.330   0.442  14.018  1.00  0.00           H  
ATOM    377  N   ALA A  55     -14.090   2.144  16.939  1.00  0.00           N  
ATOM    378  CA  ALA A  55     -14.140   3.244  17.898  1.00  0.00           C  
ATOM    379  C   ALA A  55     -15.588   3.603  18.270  1.00  0.00           C  
ATOM    380  O   ALA A  55     -15.942   3.560  19.451  1.00  0.00           O  
ATOM    381  CB  ALA A  55     -13.414   4.459  17.339  1.00  0.00           C  
ATOM    382  CEN ALA A  55     -13.415   4.458  17.339  1.00  0.00           X  
ATOM    383  H   ALA A  55     -13.775   2.352  16.004  1.00  0.00           H  
ATOM    384  N   ASN A  56     -16.450   3.870  17.285  1.00  0.00           N  
ATOM    385  CA  ASN A  56     -17.864   4.199  17.487  1.00  0.00           C  
ATOM    386  C   ASN A  56     -18.621   3.128  18.279  1.00  0.00           C  
ATOM    387  O   ASN A  56     -19.449   3.476  19.116  1.00  0.00           O  
ATOM    388  CB  ASN A  56     -18.558   4.442  16.160  1.00  0.00           C  
ATOM    389  CEN ASN A  56     -18.770   5.250  15.524  1.00  0.00           X  
ATOM    390  H   ASN A  56     -16.097   3.891  16.340  1.00  0.00           H  
ATOM    391  N   CYS A  57     -18.258   1.846  18.156  1.00  0.00           N  
ATOM    392  CA  CYS A  57     -18.878   0.763  18.922  1.00  0.00           C  
ATOM    393  C   CYS A  57     -18.906   1.055  20.436  1.00  0.00           C  
ATOM    394  O   CYS A  57     -19.777   0.547  21.134  1.00  0.00           O  
ATOM    395  CB  CYS A  57     -17.955  -0.418  18.621  1.00  0.00           C  
ATOM    396  CEN CYS A  57     -18.117  -1.249  18.040  1.00  0.00           X  
ATOM    397  H   CYS A  57     -17.575   1.603  17.450  1.00  0.00           H  
ATOM    398  N   ARG A  58     -18.012   1.907  20.971  1.00  0.00           N  
ATOM    399  CA  ARG A  58     -17.983   2.214  22.415  1.00  0.00           C  
ATOM    400  C   ARG A  58     -19.260   2.875  22.938  1.00  0.00           C  
ATOM    401  O   ARG A  58     -19.437   2.909  24.151  1.00  0.00           O  
ATOM    402  CB  ARG A  58     -16.764   3.046  22.783  1.00  0.00           C  
ATOM    403  CEN ARG A  58     -14.483   3.643  23.554  1.00  0.00           X  
ATOM    404  H   ARG A  58     -17.414   2.429  20.346  1.00  0.00           H  
ATOM    405  N   LYS A  59     -20.138   3.390  22.071  1.00  0.00           N  
ATOM    406  CA  LYS A  59     -21.349   4.137  22.465  1.00  0.00           C  
ATOM    407  C   LYS A  59     -22.307   3.327  23.353  1.00  0.00           C  
ATOM    408  O   LYS A  59     -23.121   3.923  24.047  1.00  0.00           O  
ATOM    409  CB  LYS A  59     -22.094   4.617  21.218  1.00  0.00           C  
ATOM    410  CEN LYS A  59     -22.582   6.196  19.898  1.00  0.00           X  
ATOM    411  H   LYS A  59     -20.012   3.190  21.090  1.00  0.00           H  
ATOM    412  N   GLY A  60     -22.185   1.995  23.380  1.00  0.00           N  
ATOM    413  CA  GLY A  60     -23.086   1.074  24.086  1.00  0.00           C  
ATOM    414  C   GLY A  60     -23.083   1.166  25.613  1.00  0.00           C  
ATOM    415  O   GLY A  60     -23.950   0.573  26.242  1.00  0.00           O  
ATOM    416  CEN GLY A  60     -23.086   1.074  24.086  1.00  0.00           X  
ATOM    417  H   GLY A  60     -21.480   1.580  22.788  1.00  0.00           H  
ATOM    418  N   SER A  61     -22.130   1.875  26.228  1.00  0.00           N  
ATOM    419  CA  SER A  61     -22.035   1.955  27.691  1.00  0.00           C  
ATOM    420  C   SER A  61     -22.585   3.296  28.216  1.00  0.00           C  
ATOM    421  O   SER A  61     -21.810   4.072  28.773  1.00  0.00           O  
ATOM    422  CB  SER A  61     -20.596   1.765  28.129  1.00  0.00           C  
ATOM    423  CEN SER A  61     -20.053   1.795  28.117  1.00  0.00           X  
ATOM    424  H   SER A  61     -21.524   2.457  25.667  1.00  0.00           H  
ATOM    425  N   PRO A  62     -23.893   3.606  28.094  1.00  0.00           N  
ATOM    426  CA  PRO A  62     -24.415   4.857  28.614  1.00  0.00           C  
ATOM    427  C   PRO A  62     -24.313   4.819  30.145  1.00  0.00           C  
ATOM    428  O   PRO A  62     -24.327   3.753  30.743  1.00  0.00           O  
ATOM    429  CB  PRO A  62     -25.867   4.915  28.112  1.00  0.00           C  
ATOM    430  CEN PRO A  62     -25.481   3.326  27.396  1.00  0.00           X  
ATOM    431  N   GLY A  63     -24.169   5.995  30.752  1.00  0.00           N  
ATOM    432  CA  GLY A  63     -24.143   6.195  32.207  1.00  0.00           C  
ATOM    433  C   GLY A  63     -22.796   6.467  32.885  1.00  0.00           C  
ATOM    434  O   GLY A  63     -21.729   6.168  32.366  1.00  0.00           O  
ATOM    435  CEN GLY A  63     -24.143   6.195  32.207  1.00  0.00           X  
ATOM    436  H   GLY A  63     -24.429   6.800  30.202  1.00  0.00           H  
ATOM    437  N   SER A  64     -22.862   6.889  34.145  1.00  0.00           N  
ATOM    438  CA  SER A  64     -21.686   7.255  34.936  1.00  0.00           C  
ATOM    439  C   SER A  64     -21.415   6.256  36.080  1.00  0.00           C  
ATOM    440  O   SER A  64     -22.375   5.746  36.662  1.00  0.00           O  
ATOM    441  CB  SER A  64     -21.861   8.655  35.490  1.00  0.00           C  
ATOM    442  CEN SER A  64     -22.109   9.091  35.699  1.00  0.00           X  
ATOM    443  H   SER A  64     -23.716   6.719  34.661  1.00  0.00           H  
ATOM    444  N   PRO A  65     -20.151   6.038  36.494  1.00  0.00           N  
ATOM    445  CA  PRO A  65     -19.843   5.091  37.555  1.00  0.00           C  
ATOM    446  C   PRO A  65     -19.997   5.811  38.898  1.00  0.00           C  
ATOM    447  O   PRO A  65     -19.035   6.300  39.487  1.00  0.00           O  
ATOM    448  CB  PRO A  65     -18.396   4.648  37.278  1.00  0.00           C  
ATOM    449  CEN PRO A  65     -18.511   5.788  35.909  1.00  0.00           X  
ATOM    450  N   ALA A  66     -21.235   5.924  39.367  1.00  0.00           N  
ATOM    451  CA  ALA A  66     -21.556   6.568  40.631  1.00  0.00           C  
ATOM    452  C   ALA A  66     -20.954   5.731  41.765  1.00  0.00           C  
ATOM    453  O   ALA A  66     -21.072   4.512  41.762  1.00  0.00           O  
ATOM    454  CB  ALA A  66     -23.060   6.728  40.795  1.00  0.00           C  
ATOM    455  CEN ALA A  66     -23.059   6.728  40.796  1.00  0.00           X  
ATOM    456  H   ALA A  66     -21.973   5.424  38.894  1.00  0.00           H  
ATOM    457  N   GLY A  67     -20.356   6.400  42.753  1.00  0.00           N  
ATOM    458  CA  GLY A  67     -19.770   5.737  43.920  1.00  0.00           C  
ATOM    459  C   GLY A  67     -18.352   6.170  44.297  1.00  0.00           C  
ATOM    460  O   GLY A  67     -17.753   7.002  43.640  1.00  0.00           O  
ATOM    461  CEN GLY A  67     -19.769   5.737  43.921  1.00  0.00           X  
ATOM    462  H   GLY A  67     -20.481   7.400  42.783  1.00  0.00           H  
ATOM    463  N   SER A  68     -17.839   5.524  45.344  1.00  0.00           N  
ATOM    464  CA  SER A  68     -16.527   5.697  45.991  1.00  0.00           C  
ATOM    465  C   SER A  68     -16.200   6.990  46.773  1.00  0.00           C  
ATOM    466  O   SER A  68     -15.043   7.403  46.824  1.00  0.00           O  
ATOM    467  CB  SER A  68     -15.470   5.513  44.919  1.00  0.00           C  
ATOM    468  CEN SER A  68     -15.228   5.549  44.433  1.00  0.00           X  
ATOM    469  H   SER A  68     -18.158   4.568  45.421  1.00  0.00           H  
ATOM    470  N   PRO A  69     -17.156   7.548  47.547  1.00  0.00           N  
ATOM    471  CA  PRO A  69     -16.911   8.739  48.349  1.00  0.00           C  
ATOM    472  C   PRO A  69     -16.249   8.353  49.678  1.00  0.00           C  
ATOM    473  O   PRO A  69     -16.495   7.271  50.215  1.00  0.00           O  
ATOM    474  CB  PRO A  69     -18.305   9.358  48.544  1.00  0.00           C  
ATOM    475  CEN PRO A  69     -18.857   7.932  47.623  1.00  0.00           X  
ATOM    476  N   THR A  70     -15.443   9.250  50.239  1.00  0.00           N  
ATOM    477  CA  THR A  70     -14.792   9.034  51.541  1.00  0.00           C  
ATOM    478  C   THR A  70     -14.963  10.294  52.389  1.00  0.00           C  
ATOM    479  O   THR A  70     -15.539  11.285  51.949  1.00  0.00           O  
ATOM    480  CB  THR A  70     -13.294   8.708  51.400  1.00  0.00           C  
ATOM    481  CEN THR A  70     -12.857   8.371  51.206  1.00  0.00           X  
ATOM    482  H   THR A  70     -15.471  10.203  49.905  1.00  0.00           H  
ATOM    483  N   SER A  71     -14.569  10.164  53.655  1.00  0.00           N  
ATOM    484  CA  SER A  71     -14.557  11.183  54.702  1.00  0.00           C  
ATOM    485  C   SER A  71     -13.867  10.762  56.005  1.00  0.00           C  
ATOM    486  O   SER A  71     -13.955   9.609  56.403  1.00  0.00           O  
ATOM    487  CB  SER A  71     -15.983  11.604  54.996  1.00  0.00           C  
ATOM    488  CEN SER A  71     -16.521  11.562  55.068  1.00  0.00           X  
ATOM    489  H   SER A  71     -14.307   9.238  53.964  1.00  0.00           H  
ATOM    490  N   THR A  72     -13.279  11.775  56.653  1.00  0.00           N  
ATOM    491  CA  THR A  72     -12.609  11.755  57.970  1.00  0.00           C  
ATOM    492  C   THR A  72     -11.481  10.749  58.230  1.00  0.00           C  
ATOM    493  O   THR A  72     -11.755   9.619  58.602  1.00  0.00           O  
ATOM    494  CB  THR A  72     -13.662  11.534  59.073  1.00  0.00           C  
ATOM    495  CEN THR A  72     -14.154  11.683  59.350  1.00  0.00           X  
ATOM    496  H   THR A  72     -13.750  12.657  56.513  1.00  0.00           H  
ATOM    497  N   GLU A  73     -10.232  11.230  58.167  1.00  0.00           N  
ATOM    498  CA  GLU A  73      -8.964  10.482  58.380  1.00  0.00           C  
ATOM    499  C   GLU A  73      -8.109  11.261  59.412  1.00  0.00           C  
ATOM    500  O   GLU A  73      -8.477  12.354  59.832  1.00  0.00           O  
ATOM    501  CB  GLU A  73      -8.197  10.298  57.068  1.00  0.00           C  
ATOM    502  CEN GLU A  73      -7.746   9.324  55.745  1.00  0.00           X  
ATOM    503  H   GLU A  73     -10.133  12.219  58.357  1.00  0.00           H  
ATOM    504  N   GLU A  74      -7.227  10.574  60.149  1.00  0.00           N  
ATOM    505  CA  GLU A  74      -6.238  11.086  61.131  1.00  0.00           C  
ATOM    506  C   GLU A  74      -6.802  11.930  62.297  1.00  0.00           C  
ATOM    507  O   GLU A  74      -8.002  12.156  62.415  1.00  0.00           O  
ATOM    508  CB  GLU A  74      -5.183  11.914  60.392  1.00  0.00           C  
ATOM    509  CEN GLU A  74      -3.652  12.035  59.655  1.00  0.00           X  
ATOM    510  H   GLU A  74      -7.731   9.805  60.573  1.00  0.00           H  
ATOM    511  N   GLY A  75      -5.897  12.454  63.147  1.00  0.00           N  
ATOM    512  CA  GLY A  75      -6.250  13.286  64.311  1.00  0.00           C  
ATOM    513  C   GLY A  75      -5.208  14.351  64.704  1.00  0.00           C  
ATOM    514  O   GLY A  75      -5.109  14.716  65.870  1.00  0.00           O  
ATOM    515  CEN GLY A  75      -6.250  13.286  64.311  1.00  0.00           X  
ATOM    516  H   GLY A  75      -4.918  12.295  62.965  1.00  0.00           H  
ATOM    517  N   THR A  76      -4.421  14.798  63.726  1.00  0.00           N  
ATOM    518  CA  THR A  76      -3.318  15.791  63.696  1.00  0.00           C  
ATOM    519  C   THR A  76      -3.572  17.267  64.101  1.00  0.00           C  
ATOM    520  O   THR A  76      -4.375  17.963  63.489  1.00  0.00           O  
ATOM    521  CB  THR A  76      -2.715  15.819  62.280  1.00  0.00           C  
ATOM    522  CEN THR A  76      -2.470  15.554  61.820  1.00  0.00           X  
ATOM    523  H   THR A  76      -4.754  14.594  62.795  1.00  0.00           H  
ATOM    524  N   SER A  77      -2.757  17.702  65.078  1.00  0.00           N  
ATOM    525  CA  SER A  77      -2.592  19.001  65.788  1.00  0.00           C  
ATOM    526  C   SER A  77      -2.103  20.285  65.091  1.00  0.00           C  
ATOM    527  O   SER A  77      -1.115  20.231  64.376  1.00  0.00           O  
ATOM    528  CB  SER A  77      -1.663  18.747  66.959  1.00  0.00           C  
ATOM    529  CEN SER A  77      -1.243  18.546  67.240  1.00  0.00           X  
ATOM    530  H   SER A  77      -1.870  17.216  65.051  1.00  0.00           H  
ATOM    531  N   GLU A  78      -2.630  21.458  65.501  1.00  0.00           N  
ATOM    532  CA  GLU A  78      -2.229  22.793  64.978  1.00  0.00           C  
ATOM    533  C   GLU A  78      -1.674  23.730  66.092  1.00  0.00           C  
ATOM    534  O   GLU A  78      -2.127  23.715  67.232  1.00  0.00           O  
ATOM    535  CB  GLU A  78      -3.416  23.464  64.284  1.00  0.00           C  
ATOM    536  CEN GLU A  78      -4.264  23.855  62.858  1.00  0.00           X  
ATOM    537  H   GLU A  78      -2.995  21.490  66.442  1.00  0.00           H  
ATOM    538  N   SER A  79      -0.640  24.501  65.748  1.00  0.00           N  
ATOM    539  CA  SER A  79       0.086  25.524  66.525  1.00  0.00           C  
ATOM    540  C   SER A  79       0.781  26.620  65.700  1.00  0.00           C  
ATOM    541  O   SER A  79       1.231  26.325  64.595  1.00  0.00           O  
ATOM    542  CB  SER A  79       1.112  24.837  67.404  1.00  0.00           C  
ATOM    543  CEN SER A  79       1.490  24.477  67.558  1.00  0.00           X  
ATOM    544  H   SER A  79      -0.260  24.337  64.827  1.00  0.00           H  
ATOM    545  N   ALA A  80       1.073  27.791  66.298  1.00  0.00           N  
ATOM    546  CA  ALA A  80       1.814  28.880  65.633  1.00  0.00           C  
ATOM    547  C   ALA A  80       2.682  29.719  66.610  1.00  0.00           C  
ATOM    548  O   ALA A  80       2.363  29.843  67.786  1.00  0.00           O  
ATOM    549  CB  ALA A  80       0.838  29.781  64.892  1.00  0.00           C  
ATOM    550  CEN ALA A  80       0.838  29.781  64.892  1.00  0.00           X  
ATOM    551  H   ALA A  80       0.956  27.862  67.299  1.00  0.00           H  
ATOM    552  N   THR A  81       3.781  30.257  66.061  1.00  0.00           N  
ATOM    553  CA  THR A  81       4.838  31.155  66.616  1.00  0.00           C  
ATOM    554  C   THR A  81       4.590  32.640  66.991  1.00  0.00           C  
ATOM    555  O   THR A  81       4.132  33.416  66.158  1.00  0.00           O  
ATOM    556  CB  THR A  81       6.022  31.165  65.632  1.00  0.00           C  
ATOM    557  CEN THR A  81       6.427  30.891  65.313  1.00  0.00           X  
ATOM    558  H   THR A  81       3.650  30.438  65.075  1.00  0.00           H  
ATOM    559  N   PRO A  82       5.055  33.090  68.189  1.00  0.00           N  
ATOM    560  CA  PRO A  82       4.935  34.467  68.675  1.00  0.00           C  
ATOM    561  C   PRO A  82       5.745  35.469  67.827  1.00  0.00           C  
ATOM    562  O   PRO A  82       6.822  35.139  67.328  1.00  0.00           O  
ATOM    563  CB  PRO A  82       5.453  34.386  70.120  1.00  0.00           C  
ATOM    564  CEN PRO A  82       5.776  32.680  69.706  1.00  0.00           X  
ATOM    565  N   GLU A  83       5.277  36.716  67.724  1.00  0.00           N  
ATOM    566  CA  GLU A  83       5.975  37.788  67.000  1.00  0.00           C  
ATOM    567  C   GLU A  83       6.363  38.934  67.946  1.00  0.00           C  
ATOM    568  O   GLU A  83       5.631  39.298  68.865  1.00  0.00           O  
ATOM    569  CB  GLU A  83       5.105  38.320  65.859  1.00  0.00           C  
ATOM    570  CEN GLU A  83       4.695  38.351  64.206  1.00  0.00           X  
ATOM    571  H   GLU A  83       4.460  36.981  68.254  1.00  0.00           H  
ATOM    572  N   SER A  84       7.544  39.502  67.691  1.00  0.00           N  
ATOM    573  CA  SER A  84       8.127  40.640  68.403  1.00  0.00           C  
ATOM    574  C   SER A  84       7.415  41.928  67.987  1.00  0.00           C  
ATOM    575  O   SER A  84       6.914  42.010  66.867  1.00  0.00           O  
ATOM    576  CB  SER A  84       9.615  40.735  68.128  1.00  0.00           C  
ATOM    577  CEN SER A  84      10.085  40.701  67.855  1.00  0.00           X  
ATOM    578  H   SER A  84       7.960  39.282  66.796  1.00  0.00           H  
ATOM    579  N   GLY A  85       7.426  42.947  68.848  1.00  0.00           N  
ATOM    580  CA  GLY A  85       6.864  44.274  68.582  1.00  0.00           C  
ATOM    581  C   GLY A  85       7.950  45.367  68.668  1.00  0.00           C  
ATOM    582  O   GLY A  85       9.076  45.034  69.028  1.00  0.00           O  
ATOM    583  CEN GLY A  85       6.864  44.275  68.581  1.00  0.00           X  
ATOM    584  H   GLY A  85       7.927  42.832  69.717  1.00  0.00           H  
ATOM    585  N   PRO A  86       7.651  46.642  68.339  1.00  0.00           N  
ATOM    586  CA  PRO A  86       8.595  47.764  68.389  1.00  0.00           C  
ATOM    587  C   PRO A  86       8.981  48.181  69.826  1.00  0.00           C  
ATOM    588  O   PRO A  86       8.180  48.047  70.747  1.00  0.00           O  
ATOM    589  CB  PRO A  86       7.849  48.888  67.650  1.00  0.00           C  
ATOM    590  CEN PRO A  86       6.521  47.698  67.576  1.00  0.00           X  
ATOM    591  N   GLY A  87      10.161  48.796  69.991  1.00  0.00           N  
ATOM    592  CA  GLY A  87      10.600  49.367  71.281  1.00  0.00           C  
ATOM    593  C   GLY A  87      11.912  48.784  71.819  1.00  0.00           C  
ATOM    594  O   GLY A  87      12.452  47.863  71.224  1.00  0.00           O  
ATOM    595  CEN GLY A  87      10.601  49.368  71.281  1.00  0.00           X  
ATOM    596  H   GLY A  87      10.696  49.026  69.167  1.00  0.00           H  
ATOM    597  N   THR A  88      12.532  49.399  72.838  1.00  0.00           N  
ATOM    598  CA  THR A  88      13.813  48.989  73.480  1.00  0.00           C  
ATOM    599  C   THR A  88      15.024  49.059  72.533  1.00  0.00           C  
ATOM    600  O   THR A  88      14.971  48.552  71.421  1.00  0.00           O  
ATOM    601  CB  THR A  88      13.722  47.556  74.038  1.00  0.00           C  
ATOM    602  CEN THR A  88      13.479  47.155  74.386  1.00  0.00           X  
ATOM    603  H   THR A  88      12.550  50.392  72.657  1.00  0.00           H  
ATOM    604  N   SER A  89      16.066  49.817  72.888  1.00  0.00           N  
ATOM    605  CA  SER A  89      16.242  50.592  74.142  1.00  0.00           C  
ATOM    606  C   SER A  89      16.623  49.725  75.343  1.00  0.00           C  
ATOM    607  O   SER A  89      16.301  50.050  76.478  1.00  0.00           O  
ATOM    608  CB  SER A  89      14.974  51.361  74.456  1.00  0.00           C  
ATOM    609  CEN SER A  89      14.442  51.472  74.489  1.00  0.00           X  
ATOM    610  H   SER A  89      16.921  49.325  72.662  1.00  0.00           H  
ATOM    611  N   THR A  90      17.430  48.690  75.113  1.00  0.00           N  
ATOM    612  CA  THR A  90      17.999  47.871  76.196  1.00  0.00           C  
ATOM    613  C   THR A  90      19.499  47.724  75.937  1.00  0.00           C  
ATOM    614  O   THR A  90      19.954  47.788  74.797  1.00  0.00           O  
ATOM    615  CB  THR A  90      17.347  46.479  76.290  1.00  0.00           C  
ATOM    616  CEN THR A  90      16.884  46.133  76.373  1.00  0.00           X  
ATOM    617  H   THR A  90      17.967  48.677  74.258  1.00  0.00           H  
ATOM    618  N   GLU A  91      20.231  47.653  77.040  1.00  0.00           N  
ATOM    619  CA  GLU A  91      21.671  47.442  77.200  1.00  0.00           C  
ATOM    620  C   GLU A  91      22.007  46.314  78.217  1.00  0.00           C  
ATOM    621  O   GLU A  91      21.298  46.176  79.221  1.00  0.00           O  
ATOM    622  CB  GLU A  91      22.337  48.751  77.629  1.00  0.00           C  
ATOM    623  CEN GLU A  91      23.199  50.167  77.235  1.00  0.00           X  
ATOM    624  H   GLU A  91      19.737  47.749  77.914  1.00  0.00           H  
ATOM    625  N   PRO A  92      23.033  45.477  77.954  1.00  0.00           N  
ATOM    626  CA  PRO A  92      23.514  44.419  78.841  1.00  0.00           C  
ATOM    627  C   PRO A  92      23.999  44.942  80.202  1.00  0.00           C  
ATOM    628  O   PRO A  92      24.617  45.997  80.313  1.00  0.00           O  
ATOM    629  CB  PRO A  92      24.655  43.771  78.040  1.00  0.00           C  
ATOM    630  CEN PRO A  92      24.299  45.059  76.856  1.00  0.00           X  
ATOM    631  N   SER A  93      23.769  44.164  81.260  1.00  0.00           N  
ATOM    632  CA  SER A  93      24.258  44.492  82.603  1.00  0.00           C  
ATOM    633  C   SER A  93      24.630  43.226  83.362  1.00  0.00           C  
ATOM    634  O   SER A  93      24.281  42.113  82.980  1.00  0.00           O  
ATOM    635  CB  SER A  93      23.213  45.279  83.369  1.00  0.00           C  
ATOM    636  CEN SER A  93      22.722  45.442  83.538  1.00  0.00           X  
ATOM    637  H   SER A  93      23.404  43.234  81.112  1.00  0.00           H  
ATOM    638  N   GLU A  94      25.368  43.454  84.448  1.00  0.00           N  
ATOM    639  CA  GLU A  94      25.829  42.459  85.405  1.00  0.00           C  
ATOM    640  C   GLU A  94      24.626  41.795  86.099  1.00  0.00           C  
ATOM    641  O   GLU A  94      23.708  42.477  86.556  1.00  0.00           O  
ATOM    642  CB  GLU A  94      26.761  43.098  86.437  1.00  0.00           C  
ATOM    643  CEN GLU A  94      28.335  43.427  87.001  1.00  0.00           X  
ATOM    644  H   GLU A  94      25.411  44.406  84.775  1.00  0.00           H  
ATOM    645  N   GLY A  95      24.623  40.462  86.200  1.00  0.00           N  
ATOM    646  CA  GLY A  95      23.545  39.727  86.864  1.00  0.00           C  
ATOM    647  C   GLY A  95      23.729  39.564  88.372  1.00  0.00           C  
ATOM    648  O   GLY A  95      22.796  39.217  89.077  1.00  0.00           O  
ATOM    649  CEN GLY A  95      23.545  39.727  86.864  1.00  0.00           X  
ATOM    650  H   GLY A  95      25.330  39.942  85.700  1.00  0.00           H  
ATOM    651  N   SER A  96      24.962  39.801  88.823  1.00  0.00           N  
ATOM    652  CA  SER A  96      25.462  39.730  90.210  1.00  0.00           C  
ATOM    653  C   SER A  96      25.211  38.500  91.115  1.00  0.00           C  
ATOM    654  O   SER A  96      25.451  38.528  92.318  1.00  0.00           O  
ATOM    655  CB  SER A  96      24.925  40.951  90.931  1.00  0.00           C  
ATOM    656  CEN SER A  96      24.575  41.339  91.083  1.00  0.00           X  
ATOM    657  H   SER A  96      25.437  40.508  88.281  1.00  0.00           H  
ATOM    658  N   ALA A  97      25.029  37.369  90.417  1.00  0.00           N  
ATOM    659  CA  ALA A  97      24.811  36.006  90.942  1.00  0.00           C  
ATOM    660  C   ALA A  97      24.414  35.760  92.427  1.00  0.00           C  
ATOM    661  O   ALA A  97      23.825  36.610  93.087  1.00  0.00           O  
ATOM    662  CB  ALA A  97      26.074  35.210  90.650  1.00  0.00           C  
ATOM    663  CEN ALA A  97      26.073  35.210  90.651  1.00  0.00           X  
ATOM    664  H   ALA A  97      25.457  37.387  89.500  1.00  0.00           H  
ATOM    665  N   PRO A  98      24.751  34.563  92.969  1.00  0.00           N  
ATOM    666  CA  PRO A  98      24.447  34.154  94.340  1.00  0.00           C  
ATOM    667  C   PRO A  98      25.256  34.918  95.398  1.00  0.00           C  
ATOM    668  O   PRO A  98      26.356  35.404  95.137  1.00  0.00           O  
ATOM    669  CB  PRO A  98      24.777  32.652  94.346  1.00  0.00           C  
ATOM    670  CEN PRO A  98      25.307  32.956  92.669  1.00  0.00           X  
ATOM    671  N   GLY A  99      24.736  34.952  96.631  1.00  0.00           N  
ATOM    672  CA  GLY A  99      25.399  35.523  97.801  1.00  0.00           C  
ATOM    673  C   GLY A  99      26.249  34.496  98.559  1.00  0.00           C  
ATOM    674  O   GLY A  99      26.127  33.292  98.371  1.00  0.00           O  
ATOM    675  CEN GLY A  99      25.399  35.523  97.801  1.00  0.00           X  
ATOM    676  H   GLY A  99      23.839  34.511  96.776  1.00  0.00           H  
ATOM    677  N   SER A 100      27.102  34.985  99.449  1.00  0.00           N  
ATOM    678  CA  SER A 100      28.010  34.255 100.352  1.00  0.00           C  
ATOM    679  C   SER A 100      28.396  35.264 101.456  1.00  0.00           C  
ATOM    680  O   SER A 100      27.834  36.362 101.421  1.00  0.00           O  
ATOM    681  CB  SER A 100      29.228  33.730  99.618  1.00  0.00           C  
ATOM    682  CEN SER A 100      29.630  33.707  99.253  1.00  0.00           X  
ATOM    683  H   SER A 100      26.975  35.953  99.698  1.00  0.00           H  
ATOM    684  N   PRO A 101      29.332  35.020 102.402  1.00  0.00           N  
ATOM    685  CA  PRO A 101      30.115  33.808 102.692  1.00  0.00           C  
ATOM    686  C   PRO A 101      29.727  33.135 104.050  1.00  0.00           C  
ATOM    687  O   PRO A 101      28.866  33.619 104.775  1.00  0.00           O  
ATOM    688  CB  PRO A 101      31.565  34.318 102.695  1.00  0.00           C  
ATOM    689  CEN PRO A 101      30.802  35.914 102.453  1.00  0.00           X  
ATOM    690  N   ALA A 102      30.480  32.085 104.414  1.00  0.00           N  
ATOM    691  CA  ALA A 102      30.489  31.369 105.705  1.00  0.00           C  
ATOM    692  C   ALA A 102      29.212  30.615 106.135  1.00  0.00           C  
ATOM    693  O   ALA A 102      28.652  30.826 107.204  1.00  0.00           O  
ATOM    694  CB  ALA A 102      30.861  32.361 106.797  1.00  0.00           C  
ATOM    695  CEN ALA A 102      30.861  32.360 106.796  1.00  0.00           X  
ATOM    696  H   ALA A 102      31.286  31.914 103.827  1.00  0.00           H  
ATOM    697  N   GLY A 103      28.864  29.604 105.331  1.00  0.00           N  
ATOM    698  CA  GLY A 103      27.742  28.688 105.535  1.00  0.00           C  
ATOM    699  C   GLY A 103      28.032  27.374 104.797  1.00  0.00           C  
ATOM    700  O   GLY A 103      28.869  27.345 103.900  1.00  0.00           O  
ATOM    701  CEN GLY A 103      27.741  28.688 105.535  1.00  0.00           X  
ATOM    702  H   GLY A 103      29.516  29.325 104.609  1.00  0.00           H  
ATOM    703  N   SER A 104      27.422  26.288 105.270  1.00  0.00           N  
ATOM    704  CA  SER A 104      27.478  24.902 104.765  1.00  0.00           C  
ATOM    705  C   SER A 104      26.333  24.526 103.791  1.00  0.00           C  
ATOM    706  O   SER A 104      25.283  25.163 103.818  1.00  0.00           O  
ATOM    707  CB  SER A 104      27.482  23.947 105.943  1.00  0.00           C  
ATOM    708  CEN SER A 104      27.361  23.744 106.433  1.00  0.00           X  
ATOM    709  H   SER A 104      26.904  26.411 106.126  1.00  0.00           H  
ATOM    710  N   PRO A 105      26.527  23.502 102.923  1.00  0.00           N  
ATOM    711  CA  PRO A 105      25.513  22.936 102.025  1.00  0.00           C  
ATOM    712  C   PRO A 105      24.422  22.119 102.738  1.00  0.00           C  
ATOM    713  O   PRO A 105      24.725  21.339 103.642  1.00  0.00           O  
ATOM    714  CB  PRO A 105      26.339  22.061 101.068  1.00  0.00           C  
ATOM    715  CEN PRO A 105      27.704  22.541 102.113  1.00  0.00           X  
ATOM    716  N   THR A 106      23.177  22.184 102.252  1.00  0.00           N  
ATOM    717  CA  THR A 106      22.050  21.407 102.806  1.00  0.00           C  
ATOM    718  C   THR A 106      21.465  20.432 101.779  1.00  0.00           C  
ATOM    719  O   THR A 106      21.785  20.509 100.595  1.00  0.00           O  
ATOM    720  CB  THR A 106      20.924  22.329 103.309  1.00  0.00           C  
ATOM    721  CEN THR A 106      20.726  22.757 103.654  1.00  0.00           X  
ATOM    722  H   THR A 106      23.007  22.702 101.403  1.00  0.00           H  
ATOM    723  N   SER A 107      20.614  19.532 102.282  1.00  0.00           N  
ATOM    724  CA  SER A 107      19.793  18.505 101.616  1.00  0.00           C  
ATOM    725  C   SER A 107      18.518  19.018 100.948  1.00  0.00           C  
ATOM    726  O   SER A 107      17.908  19.942 101.479  1.00  0.00           O  
ATOM    727  CB  SER A 107      19.430  17.430 102.622  1.00  0.00           C  
ATOM    728  CEN SER A 107      19.291  17.205 103.097  1.00  0.00           X  
ATOM    729  H   SER A 107      20.482  19.554 103.285  1.00  0.00           H  
ATOM    730  N   THR A 108      18.044  18.315  99.904  1.00  0.00           N  
ATOM    731  CA  THR A 108      16.780  18.601  99.168  1.00  0.00           C  
ATOM    732  C   THR A 108      15.974  17.297  98.931  1.00  0.00           C  
ATOM    733  O   THR A 108      16.519  16.212  99.079  1.00  0.00           O  
ATOM    734  CB  THR A 108      17.050  19.279  97.812  1.00  0.00           C  
ATOM    735  CEN THR A 108      17.265  19.717  97.490  1.00  0.00           X  
ATOM    736  H   THR A 108      18.332  17.351  99.840  1.00  0.00           H  
ATOM    737  N   GLU A 109      14.682  17.493  98.609  1.00  0.00           N  
ATOM    738  CA  GLU A 109      13.584  16.569  98.204  1.00  0.00           C  
ATOM    739  C   GLU A 109      13.270  15.285  99.009  1.00  0.00           C  
ATOM    740  O   GLU A 109      13.858  14.231  98.817  1.00  0.00           O  
ATOM    741  CB  GLU A 109      13.844  16.146  96.757  1.00  0.00           C  
ATOM    742  CEN GLU A 109      13.586  16.361  95.086  1.00  0.00           X  
ATOM    743  H   GLU A 109      14.517  18.408  98.214  1.00  0.00           H  
ATOM    744  N   GLU A 110      12.497  15.403 100.099  1.00  0.00           N  
ATOM    745  CA  GLU A 110      11.692  16.550 100.615  1.00  0.00           C  
ATOM    746  C   GLU A 110      10.423  16.843  99.790  1.00  0.00           C  
ATOM    747  O   GLU A 110      10.001  17.983  99.632  1.00  0.00           O  
ATOM    748  CB  GLU A 110      12.557  17.811 100.673  1.00  0.00           C  
ATOM    749  CEN GLU A 110      13.526  18.899 101.557  1.00  0.00           X  
ATOM    750  H   GLU A 110      11.904  14.586 100.094  1.00  0.00           H  
ATOM    751  N   GLY A 111       9.790  15.779  99.278  1.00  0.00           N  
ATOM    752  CA  GLY A 111       8.511  15.855  98.567  1.00  0.00           C  
ATOM    753  C   GLY A 111       7.926  14.503  98.132  1.00  0.00           C  
ATOM    754  O   GLY A 111       8.570  13.477  98.285  1.00  0.00           O  
ATOM    755  CEN GLY A 111       8.511  15.855  98.567  1.00  0.00           X  
ATOM    756  H   GLY A 111      10.217  14.869  99.388  1.00  0.00           H  
ATOM    757  N   THR A 112       6.705  14.537  97.595  1.00  0.00           N  
ATOM    758  CA  THR A 112       5.920  13.409  97.039  1.00  0.00           C  
ATOM    759  C   THR A 112       5.811  12.049  97.776  1.00  0.00           C  
ATOM    760  O   THR A 112       6.205  11.004  97.276  1.00  0.00           O  
ATOM    761  CB  THR A 112       6.451  13.096  95.627  1.00  0.00           C  
ATOM    762  CEN THR A 112       6.589  13.257  95.083  1.00  0.00           X  
ATOM    763  H   THR A 112       6.525  15.397  97.096  1.00  0.00           H  
ATOM    764  N   SER A 113       5.101  12.105  98.915  1.00  0.00           N  
ATOM    765  CA  SER A 113       4.741  11.051  99.897  1.00  0.00           C  
ATOM    766  C   SER A 113       3.372  10.353  99.840  1.00  0.00           C  
ATOM    767  O   SER A 113       2.349  11.026  99.789  1.00  0.00           O  
ATOM    768  CB  SER A 113       4.896  11.646 101.283  1.00  0.00           C  
ATOM    769  CEN SER A 113       4.874  12.013 101.684  1.00  0.00           X  
ATOM    770  H   SER A 113       4.489  12.908  98.975  1.00  0.00           H  
ATOM    771  N   THR A 114       3.349   9.037 100.125  1.00  0.00           N  
ATOM    772  CA  THR A 114       2.123   8.200 100.205  1.00  0.00           C  
ATOM    773  C   THR A 114       2.271   7.157 101.338  1.00  0.00           C  
ATOM    774  O   THR A 114       3.382   6.839 101.749  1.00  0.00           O  
ATOM    775  CB  THR A 114       1.834   7.472  98.879  1.00  0.00           C  
ATOM    776  CEN THR A 114       1.717   7.475  98.306  1.00  0.00           X  
ATOM    777  H   THR A 114       4.087   8.699 100.726  1.00  0.00           H  
ATOM    778  N   GLU A 115       1.129   6.721 101.870  1.00  0.00           N  
ATOM    779  CA  GLU A 115       0.848   5.698 102.898  1.00  0.00           C  
ATOM    780  C   GLU A 115       1.031   4.198 102.538  1.00  0.00           C  
ATOM    781  O   GLU A 115       0.457   3.722 101.557  1.00  0.00           O  
ATOM    782  CB  GLU A 115      -0.586   5.902 103.390  1.00  0.00           C  
ATOM    783  CEN GLU A 115      -1.682   6.568 104.512  1.00  0.00           X  
ATOM    784  H   GLU A 115       0.301   7.219 101.580  1.00  0.00           H  
ATOM    785  N   PRO A 116       1.833   3.440 103.337  1.00  0.00           N  
ATOM    786  CA  PRO A 116       2.076   2.006 103.174  1.00  0.00           C  
ATOM    787  C   PRO A 116       0.857   1.124 103.494  1.00  0.00           C  
ATOM    788  O   PRO A 116       0.105   1.392 104.429  1.00  0.00           O  
ATOM    789  CB  PRO A 116       3.243   1.736 104.139  1.00  0.00           C  
ATOM    790  CEN PRO A 116       3.033   3.455 104.571  1.00  0.00           X  
ATOM    791  N   SER A 117       0.701   0.015 102.764  1.00  0.00           N  
ATOM    792  CA  SER A 117      -0.340  -0.990 103.018  1.00  0.00           C  
ATOM    793  C   SER A 117       0.077  -2.362 102.505  1.00  0.00           C  
ATOM    794  O   SER A 117       0.740  -2.509 101.482  1.00  0.00           O  
ATOM    795  CB  SER A 117      -1.647  -0.566 102.376  1.00  0.00           C  
ATOM    796  CEN SER A 117      -1.986  -0.344 102.013  1.00  0.00           X  
ATOM    797  H   SER A 117       1.443  -0.249 102.130  1.00  0.00           H  
ATOM    798  N   GLU A 118      -0.326  -3.345 103.299  1.00  0.00           N  
ATOM    799  CA  GLU A 118      -0.211  -4.788 103.160  1.00  0.00           C  
ATOM    800  C   GLU A 118      -1.269  -5.361 102.201  1.00  0.00           C  
ATOM    801  O   GLU A 118      -2.418  -4.920 102.211  1.00  0.00           O  
ATOM    802  CB  GLU A 118      -0.325  -5.456 104.532  1.00  0.00           C  
ATOM    803  CEN GLU A 118       0.412  -6.152 105.901  1.00  0.00           X  
ATOM    804  H   GLU A 118      -0.817  -3.054 104.131  1.00  0.00           H  
ATOM    805  N   GLY A 119      -0.932  -6.403 101.433  1.00  0.00           N  
ATOM    806  CA  GLY A 119      -1.932  -7.080 100.599  1.00  0.00           C  
ATOM    807  C   GLY A 119      -1.542  -7.342  99.144  1.00  0.00           C  
ATOM    808  O   GLY A 119      -1.036  -6.449  98.484  1.00  0.00           O  
ATOM    809  CEN GLY A 119      -1.932  -7.080 100.598  1.00  0.00           X  
ATOM    810  H   GLY A 119      -0.001  -6.792 101.506  1.00  0.00           H  
ATOM    811  N   SER A 120      -1.797  -8.573  98.685  1.00  0.00           N  
ATOM    812  CA  SER A 120      -1.575  -9.145  97.333  1.00  0.00           C  
ATOM    813  C   SER A 120      -2.571  -8.812  96.200  1.00  0.00           C  
ATOM    814  O   SER A 120      -3.763  -8.723  96.446  1.00  0.00           O  
ATOM    815  CB  SER A 120      -1.501 -10.653  97.471  1.00  0.00           C  
ATOM    816  CEN SER A 120      -1.617 -11.153  97.651  1.00  0.00           X  
ATOM    817  H   SER A 120      -2.612  -8.990  99.115  1.00  0.00           H  
ATOM    818  N   ALA A 121      -2.266  -8.818  94.901  1.00  0.00           N  
ATOM    819  CA  ALA A 121      -1.090  -9.056  94.058  1.00  0.00           C  
ATOM    820  C   ALA A 121      -1.360  -8.317  92.715  1.00  0.00           C  
ATOM    821  O   ALA A 121      -2.528  -8.184  92.342  1.00  0.00           O  
ATOM    822  CB  ALA A 121      -0.843 -10.544  93.853  1.00  0.00           C  
ATOM    823  CEN ALA A 121      -0.843 -10.543  93.853  1.00  0.00           X  
ATOM    824  H   ALA A 121      -3.092  -8.631  94.348  1.00  0.00           H  
ATOM    825  N   PRO A 122      -0.350  -7.861  91.950  1.00  0.00           N  
ATOM    826  CA  PRO A 122      -0.580  -7.222  90.655  1.00  0.00           C  
ATOM    827  C   PRO A 122      -1.141  -8.232  89.639  1.00  0.00           C  
ATOM    828  O   PRO A 122      -0.796  -9.415  89.661  1.00  0.00           O  
ATOM    829  CB  PRO A 122       0.806  -6.693  90.247  1.00  0.00           C  
ATOM    830  CEN PRO A 122       1.336  -7.468  91.765  1.00  0.00           X  
ATOM    831  N   GLY A 123      -2.012  -7.761  88.744  1.00  0.00           N  
ATOM    832  CA  GLY A 123      -2.584  -8.555  87.656  1.00  0.00           C  
ATOM    833  C   GLY A 123      -1.721  -8.465  86.398  1.00  0.00           C  
ATOM    834  O   GLY A 123      -0.750  -7.717  86.350  1.00  0.00           O  
ATOM    835  CEN GLY A 123      -2.585  -8.556  87.655  1.00  0.00           X  
ATOM    836  H   GLY A 123      -2.204  -6.772  88.744  1.00  0.00           H  
ATOM    837  N   THR A 124      -2.081  -9.260  85.396  1.00  0.00           N  
ATOM    838  CA  THR A 124      -1.485  -9.373  84.064  1.00  0.00           C  
ATOM    839  C   THR A 124      -2.517  -9.444  82.933  1.00  0.00           C  
ATOM    840  O   THR A 124      -3.615  -9.949  83.145  1.00  0.00           O  
ATOM    841  CB  THR A 124      -0.577 -10.614  83.974  1.00  0.00           C  
ATOM    842  CEN THR A 124      -0.120 -10.931  84.155  1.00  0.00           X  
ATOM    843  H   THR A 124      -2.868  -9.871  85.562  1.00  0.00           H  
ATOM    844  N   SER A 125      -2.073  -9.044  81.732  1.00  0.00           N  
ATOM    845  CA  SER A 125      -2.768  -9.060  80.430  1.00  0.00           C  
ATOM    846  C   SER A 125      -3.072 -10.396  79.741  1.00  0.00           C  
ATOM    847  O   SER A 125      -2.196 -11.248  79.665  1.00  0.00           O  
ATOM    848  CB  SER A 125      -1.964  -8.208  79.468  1.00  0.00           C  
ATOM    849  CEN SER A 125      -1.529  -7.991  79.222  1.00  0.00           X  
ATOM    850  H   SER A 125      -1.072  -9.075  81.632  1.00  0.00           H  
ATOM    851  N   THR A 126      -4.207 -10.488  79.035  1.00  0.00           N  
ATOM    852  CA  THR A 126      -4.587 -11.685  78.250  1.00  0.00           C  
ATOM    853  C   THR A 126      -5.144 -11.260  76.875  1.00  0.00           C  
ATOM    854  O   THR A 126      -5.538 -10.118  76.676  1.00  0.00           O  
ATOM    855  CB  THR A 126      -5.635 -12.544  78.981  1.00  0.00           C  
ATOM    856  CEN THR A 126      -5.808 -12.867  79.436  1.00  0.00           X  
ATOM    857  H   THR A 126      -4.654  -9.637  78.733  1.00  0.00           H  
ATOM    858  N   GLU A 127      -5.061 -12.216  75.958  1.00  0.00           N  
ATOM    859  CA  GLU A 127      -5.488 -12.348  74.561  1.00  0.00           C  
ATOM    860  C   GLU A 127      -6.985 -12.539  74.217  1.00  0.00           C  
ATOM    861  O   GLU A 127      -7.683 -13.340  74.842  1.00  0.00           O  
ATOM    862  CB  GLU A 127      -4.708 -13.514  73.949  1.00  0.00           C  
ATOM    863  CEN GLU A 127      -3.372 -14.094  73.065  1.00  0.00           X  
ATOM    864  H   GLU A 127      -4.543 -13.029  76.260  1.00  0.00           H  
ATOM    865  N   PRO A 128      -7.464 -11.834  73.163  1.00  0.00           N  
ATOM    866  CA  PRO A 128      -8.825 -11.913  72.635  1.00  0.00           C  
ATOM    867  C   PRO A 128      -9.105 -13.283  71.988  1.00  0.00           C  
ATOM    868  O   PRO A 128      -8.203 -13.861  71.394  1.00  0.00           O  
ATOM    869  CB  PRO A 128      -8.890 -10.765  71.614  1.00  0.00           C  
ATOM    870  CEN PRO A 128      -7.174 -10.536  72.048  1.00  0.00           X  
ATOM    871  N   SER A 129     -10.349 -13.777  72.020  1.00  0.00           N  
ATOM    872  CA  SER A 129     -10.707 -15.048  71.359  1.00  0.00           C  
ATOM    873  C   SER A 129     -12.193 -15.133  70.999  1.00  0.00           C  
ATOM    874  O   SER A 129     -13.038 -14.461  71.581  1.00  0.00           O  
ATOM    875  CB  SER A 129     -10.326 -16.216  72.247  1.00  0.00           C  
ATOM    876  CEN SER A 129     -10.245 -16.503  72.702  1.00  0.00           X  
ATOM    877  H   SER A 129     -11.105 -13.167  72.291  1.00  0.00           H  
ATOM    878  N   GLU A 130     -12.467 -16.016  70.039  1.00  0.00           N  
ATOM    879  CA  GLU A 130     -13.801 -16.419  69.579  1.00  0.00           C  
ATOM    880  C   GLU A 130     -14.788 -15.340  69.100  1.00  0.00           C  
ATOM    881  O   GLU A 130     -15.966 -15.323  69.436  1.00  0.00           O  
ATOM    882  CB  GLU A 130     -14.471 -17.211  70.705  1.00  0.00           C  
ATOM    883  CEN GLU A 130     -14.854 -18.702  71.436  1.00  0.00           X  
ATOM    884  H   GLU A 130     -11.818 -16.790  70.027  1.00  0.00           H  
ATOM    885  N   GLY A 131     -14.312 -14.530  68.147  1.00  0.00           N  
ATOM    886  CA  GLY A 131     -15.048 -13.406  67.569  1.00  0.00           C  
ATOM    887  C   GLY A 131     -15.788 -13.836  66.300  1.00  0.00           C  
ATOM    888  O   GLY A 131     -16.425 -13.017  65.653  1.00  0.00           O  
ATOM    889  CEN GLY A 131     -15.048 -13.406  67.569  1.00  0.00           X  
ATOM    890  H   GLY A 131     -13.442 -14.785  67.705  1.00  0.00           H  
ATOM    891  N   SER A 132     -15.691 -15.119  65.939  1.00  0.00           N  
ATOM    892  CA  SER A 132     -16.282 -15.669  64.711  1.00  0.00           C  
ATOM    893  C   SER A 132     -16.748 -17.102  64.972  1.00  0.00           C  
ATOM    894  O   SER A 132     -16.181 -17.768  65.832  1.00  0.00           O  
ATOM    895  CB  SER A 132     -15.285 -15.628  63.569  1.00  0.00           C  
ATOM    896  CEN SER A 132     -14.806 -15.646  63.312  1.00  0.00           X  
ATOM    897  H   SER A 132     -15.426 -15.780  66.658  1.00  0.00           H  
ATOM    898  N   ALA A 133     -17.710 -17.606  64.196  1.00  0.00           N  
ATOM    899  CA  ALA A 133     -18.163 -18.993  64.302  1.00  0.00           C  
ATOM    900  C   ALA A 133     -18.722 -19.515  62.961  1.00  0.00           C  
ATOM    901  O   ALA A 133     -19.182 -18.719  62.146  1.00  0.00           O  
ATOM    902  CB  ALA A 133     -19.206 -19.116  65.403  1.00  0.00           C  
ATOM    903  CEN ALA A 133     -19.206 -19.116  65.402  1.00  0.00           X  
ATOM    904  H   ALA A 133     -17.994 -17.097  63.370  1.00  0.00           H  
ATOM    905  N   PRO A 134     -18.651 -20.839  62.714  1.00  0.00           N  
ATOM    906  CA  PRO A 134     -19.194 -21.478  61.514  1.00  0.00           C  
ATOM    907  C   PRO A 134     -20.733 -21.436  61.432  1.00  0.00           C  
ATOM    908  O   PRO A 134     -21.428 -21.497  62.442  1.00  0.00           O  
ATOM    909  CB  PRO A 134     -18.669 -22.920  61.613  1.00  0.00           C  
ATOM    910  CEN PRO A 134     -18.011 -22.370  63.178  1.00  0.00           X  
ATOM    911  N   GLY A 135     -21.271 -21.425  60.210  1.00  0.00           N  
ATOM    912  CA  GLY A 135     -22.719 -21.449  59.939  1.00  0.00           C  
ATOM    913  C   GLY A 135     -23.038 -22.443  58.819  1.00  0.00           C  
ATOM    914  O   GLY A 135     -23.975 -22.220  58.069  1.00  0.00           O  
ATOM    915  CEN GLY A 135     -22.720 -21.449  59.939  1.00  0.00           X  
ATOM    916  H   GLY A 135     -20.651 -21.412  59.412  1.00  0.00           H  
ATOM    917  N   THR A 136     -22.110 -23.329  58.442  1.00  0.00           N  
ATOM    918  CA  THR A 136     -22.202 -24.356  57.373  1.00  0.00           C  
ATOM    919  C   THR A 136     -22.743 -23.853  56.032  1.00  0.00           C  
ATOM    920  O   THR A 136     -23.551 -22.934  56.015  1.00  0.00           O  
ATOM    921  CB  THR A 136     -23.086 -25.533  57.824  1.00  0.00           C  
ATOM    922  CEN THR A 136     -23.214 -25.969  58.192  1.00  0.00           X  
ATOM    923  H   THR A 136     -21.238 -22.831  58.346  1.00  0.00           H  
ATOM    924  N   SER A 137     -22.380 -24.617  54.988  1.00  0.00           N  
ATOM    925  CA  SER A 137     -22.735 -24.442  53.564  1.00  0.00           C  
ATOM    926  C   SER A 137     -22.540 -23.030  52.980  1.00  0.00           C  
ATOM    927  O   SER A 137     -22.002 -22.150  53.625  1.00  0.00           O  
ATOM    928  CB  SER A 137     -24.178 -24.863  53.367  1.00  0.00           C  
ATOM    929  CEN SER A 137     -24.707 -24.928  53.474  1.00  0.00           X  
ATOM    930  H   SER A 137     -22.131 -25.568  55.217  1.00  0.00           H  
ATOM    931  N   GLU A 138     -22.937 -22.679  51.763  1.00  0.00           N  
ATOM    932  CA  GLU A 138     -23.569 -23.429  50.683  1.00  0.00           C  
ATOM    933  C   GLU A 138     -22.957 -22.944  49.348  1.00  0.00           C  
ATOM    934  O   GLU A 138     -22.503 -21.812  49.239  1.00  0.00           O  
ATOM    935  CB  GLU A 138     -25.088 -23.244  50.697  1.00  0.00           C  
ATOM    936  CEN GLU A 138     -26.642 -23.817  51.097  1.00  0.00           X  
ATOM    937  H   GLU A 138     -23.014 -21.679  51.648  1.00  0.00           H  
ATOM    938  N   SER A 139     -22.923 -23.846  48.368  1.00  0.00           N  
ATOM    939  CA  SER A 139     -22.480 -23.712  46.973  1.00  0.00           C  
ATOM    940  C   SER A 139     -23.229 -22.790  45.984  1.00  0.00           C  
ATOM    941  O   SER A 139     -24.447 -22.850  45.889  1.00  0.00           O  
ATOM    942  CB  SER A 139     -22.448 -25.108  46.381  1.00  0.00           C  
ATOM    943  CEN SER A 139     -22.602 -25.620  46.277  1.00  0.00           X  
ATOM    944  H   SER A 139     -23.631 -24.563  48.450  1.00  0.00           H  
ATOM    945  N   ALA A 140     -22.479 -22.110  45.099  1.00  0.00           N  
ATOM    946  CA  ALA A 140     -23.024 -21.211  44.056  1.00  0.00           C  
ATOM    947  C   ALA A 140     -22.062 -21.064  42.851  1.00  0.00           C  
ATOM    948  O   ALA A 140     -20.848 -21.201  42.980  1.00  0.00           O  
ATOM    949  CB  ALA A 140     -23.336 -19.847  44.653  1.00  0.00           C  
ATOM    950  CEN ALA A 140     -23.336 -19.848  44.652  1.00  0.00           X  
ATOM    951  H   ALA A 140     -21.632 -22.581  44.814  1.00  0.00           H  
ATOM    952  N   THR A 141     -22.612 -20.722  41.686  1.00  0.00           N  
ATOM    953  CA  THR A 141     -21.896 -20.440  40.423  1.00  0.00           C  
ATOM    954  C   THR A 141     -22.550 -19.232  39.726  1.00  0.00           C  
ATOM    955  O   THR A 141     -23.605 -18.795  40.200  1.00  0.00           O  
ATOM    956  CB  THR A 141     -21.902 -21.649  39.469  1.00  0.00           C  
ATOM    957  CEN THR A 141     -21.770 -22.204  39.341  1.00  0.00           X  
ATOM    958  H   THR A 141     -23.568 -20.395  41.692  1.00  0.00           H  
ATOM    959  N   PRO A 142     -21.978 -18.648  38.647  1.00  0.00           N  
ATOM    960  CA  PRO A 142     -20.667 -19.087  38.116  1.00  0.00           C  
ATOM    961  C   PRO A 142     -19.760 -17.933  37.626  1.00  0.00           C  
ATOM    962  O   PRO A 142     -20.039 -17.263  36.642  1.00  0.00           O  
ATOM    963  CB  PRO A 142     -21.052 -20.030  36.964  1.00  0.00           C  
ATOM    964  CEN PRO A 142     -22.718 -19.540  37.372  1.00  0.00           X  
ATOM    965  N   GLU A 143     -18.784 -17.490  38.422  1.00  0.00           N  
ATOM    966  CA  GLU A 143     -17.746 -16.480  38.109  1.00  0.00           C  
ATOM    967  C   GLU A 143     -18.208 -15.171  37.422  1.00  0.00           C  
ATOM    968  O   GLU A 143     -17.574 -14.655  36.510  1.00  0.00           O  
ATOM    969  CB  GLU A 143     -16.675 -17.136  37.235  1.00  0.00           C  
ATOM    970  CEN GLU A 143     -15.168 -17.917  37.083  1.00  0.00           X  
ATOM    971  H   GLU A 143     -19.190 -17.282  39.324  1.00  0.00           H  
ATOM    972  N   SER A 144     -19.320 -14.645  37.966  1.00  0.00           N  
ATOM    973  CA  SER A 144     -20.006 -13.376  37.649  1.00  0.00           C  
ATOM    974  C   SER A 144     -19.766 -12.619  36.328  1.00  0.00           C  
ATOM    975  O   SER A 144     -19.432 -13.200  35.304  1.00  0.00           O  
ATOM    976  CB  SER A 144     -19.708 -12.418  38.786  1.00  0.00           C  
ATOM    977  CEN SER A 144     -19.425 -12.162  39.174  1.00  0.00           X  
ATOM    978  H   SER A 144     -19.359 -14.802  38.964  1.00  0.00           H  
ATOM    979  N   GLY A 145     -19.705 -11.279  36.417  1.00  0.00           N  
ATOM    980  CA  GLY A 145     -19.458 -10.404  35.258  1.00  0.00           C  
ATOM    981  C   GLY A 145     -20.548  -9.342  34.997  1.00  0.00           C  
ATOM    982  O   GLY A 145     -21.668  -9.541  35.456  1.00  0.00           O  
ATOM    983  CEN GLY A 145     -19.458 -10.403  35.257  1.00  0.00           X  
ATOM    984  H   GLY A 145     -19.687 -10.854  37.331  1.00  0.00           H  
ATOM    985  N   PRO A 146     -20.264  -8.218  34.297  1.00  0.00           N  
ATOM    986  CA  PRO A 146     -21.217  -7.140  34.010  1.00  0.00           C  
ATOM    987  C   PRO A 146     -22.357  -7.557  33.067  1.00  0.00           C  
ATOM    988  O   PRO A 146     -22.153  -8.327  32.131  1.00  0.00           O  
ATOM    989  CB  PRO A 146     -20.336  -6.045  33.385  1.00  0.00           C  
ATOM    990  CEN PRO A 146     -19.040  -7.261  33.547  1.00  0.00           X  
ATOM    991  N   GLY A 147     -23.554  -7.002  33.275  1.00  0.00           N  
ATOM    992  CA  GLY A 147     -24.734  -7.249  32.446  1.00  0.00           C  
ATOM    993  C   GLY A 147     -24.683  -6.428  31.163  1.00  0.00           C  
ATOM    994  O   GLY A 147     -23.885  -5.503  31.044  1.00  0.00           O  
ATOM    995  CEN GLY A 147     -24.734  -7.249  32.445  1.00  0.00           X  
ATOM    996  H   GLY A 147     -23.670  -6.378  34.060  1.00  0.00           H  
ATOM    997  N   SER A 148     -25.505  -6.834  30.208  1.00  0.00           N  
ATOM    998  CA  SER A 148     -25.727  -6.247  28.892  1.00  0.00           C  
ATOM    999  C   SER A 148     -26.512  -4.929  28.883  1.00  0.00           C  
ATOM   1000  O   SER A 148     -27.397  -4.683  29.698  1.00  0.00           O  
ATOM   1001  CB  SER A 148     -26.434  -7.265  28.019  1.00  0.00           C  
ATOM   1002  CEN SER A 148     -26.775  -7.665  27.880  1.00  0.00           X  
ATOM   1003  H   SER A 148     -25.998  -7.702  30.366  1.00  0.00           H  
ATOM   1004  N   GLU A 149     -26.150  -4.119  27.886  1.00  0.00           N  
ATOM   1005  CA  GLU A 149     -26.668  -2.821  27.452  1.00  0.00           C  
ATOM   1006  C   GLU A 149     -26.918  -2.671  25.935  1.00  0.00           C  
ATOM   1007  O   GLU A 149     -26.127  -3.111  25.099  1.00  0.00           O  
ATOM   1008  CB  GLU A 149     -25.706  -1.724  27.915  1.00  0.00           C  
ATOM   1009  CEN GLU A 149     -25.264  -0.529  29.046  1.00  0.00           X  
ATOM   1010  H   GLU A 149     -25.398  -4.467  27.307  1.00  0.00           H  
ATOM   1011  N   PRO A 150     -27.978  -1.932  25.568  1.00  0.00           N  
ATOM   1012  CA  PRO A 150     -28.182  -1.742  24.133  1.00  0.00           C  
ATOM   1013  C   PRO A 150     -27.078  -0.906  23.484  1.00  0.00           C  
ATOM   1014  O   PRO A 150     -26.552   0.046  24.059  1.00  0.00           O  
ATOM   1015  CB  PRO A 150     -29.550  -1.046  24.050  1.00  0.00           C  
ATOM   1016  CEN PRO A 150     -29.467  -1.088  25.832  1.00  0.00           X  
ATOM   1017  N   ALA A 151     -26.772  -1.250  22.236  1.00  0.00           N  
ATOM   1018  CA  ALA A 151     -25.816  -0.557  21.391  1.00  0.00           C  
ATOM   1019  C   ALA A 151     -26.322   0.850  21.024  1.00  0.00           C  
ATOM   1020  O   ALA A 151     -27.518   1.068  20.834  1.00  0.00           O  
ATOM   1021  CB  ALA A 151     -25.535  -1.375  20.139  1.00  0.00           C  
ATOM   1022  CEN ALA A 151     -25.535  -1.374  20.140  1.00  0.00           X  
ATOM   1023  H   ALA A 151     -27.301  -1.993  21.805  1.00  0.00           H  
ATOM   1024  N   THR A 152     -25.409   1.805  20.871  1.00  0.00           N  
ATOM   1025  CA  THR A 152     -25.760   3.165  20.462  1.00  0.00           C  
ATOM   1026  C   THR A 152     -24.810   3.580  19.358  1.00  0.00           C  
ATOM   1027  O   THR A 152     -23.713   3.040  19.207  1.00  0.00           O  
ATOM   1028  CB  THR A 152     -25.678   4.173  21.623  1.00  0.00           C  
ATOM   1029  CEN THR A 152     -25.847   4.368  22.147  1.00  0.00           X  
ATOM   1030  H   THR A 152     -24.432   1.562  20.959  1.00  0.00           H  
ATOM   1031  N   SER A 153     -25.289   4.541  18.577  1.00  0.00           N  
ATOM   1032  CA  SER A 153     -24.591   5.167  17.464  1.00  0.00           C  
ATOM   1033  C   SER A 153     -23.446   6.035  17.998  1.00  0.00           C  
ATOM   1034  O   SER A 153     -23.581   6.698  19.025  1.00  0.00           O  
ATOM   1035  CB  SER A 153     -25.554   5.991  16.632  1.00  0.00           C  
ATOM   1036  CEN SER A 153     -25.975   6.314  16.514  1.00  0.00           X  
ATOM   1037  H   SER A 153     -26.128   5.000  18.898  1.00  0.00           H  
ATOM   1038  N   GLY A 154     -22.302   5.966  17.328  1.00  0.00           N  
ATOM   1039  CA  GLY A 154     -21.105   6.750  17.620  1.00  0.00           C  
ATOM   1040  C   GLY A 154     -20.929   7.873  16.603  1.00  0.00           C  
ATOM   1041  O   GLY A 154     -19.920   8.572  16.613  1.00  0.00           O  
ATOM   1042  CEN GLY A 154     -21.105   6.751  17.620  1.00  0.00           X  
ATOM   1043  H   GLY A 154     -22.220   5.228  16.645  1.00  0.00           H  
ATOM   1044  N   SER A 155     -21.895   8.004  15.692  1.00  0.00           N  
ATOM   1045  CA  SER A 155     -21.833   8.976  14.608  1.00  0.00           C  
ATOM   1046  C   SER A 155     -21.960  10.330  15.322  1.00  0.00           C  
ATOM   1047  O   SER A 155     -22.411  10.402  16.455  1.00  0.00           O  
ATOM   1048  CB  SER A 155     -22.930   8.758  13.585  1.00  0.00           C  
ATOM   1049  CEN SER A 155     -23.415   8.619  13.382  1.00  0.00           X  
ATOM   1050  H   SER A 155     -22.837   7.792  15.990  1.00  0.00           H  
ATOM   1051  N   GLU A 156     -21.430  11.432  14.823  1.00  0.00           N  
ATOM   1052  CA  GLU A 156     -20.679  11.453  13.592  1.00  0.00           C  
ATOM   1053  C   GLU A 156     -19.721  12.660  13.747  1.00  0.00           C  
ATOM   1054  O   GLU A 156     -20.120  13.709  14.239  1.00  0.00           O  
ATOM   1055  CB  GLU A 156     -21.591  11.586  12.371  1.00  0.00           C  
ATOM   1056  CEN GLU A 156     -22.393  10.881  11.043  1.00  0.00           X  
ATOM   1057  H   GLU A 156     -22.091  12.195  14.845  1.00  0.00           H  
ATOM   1058  N   THR A 157     -18.482  12.580  13.250  1.00  0.00           N  
ATOM   1059  CA  THR A 157     -17.574  13.744  13.315  1.00  0.00           C  
ATOM   1060  C   THR A 157     -17.486  14.371  11.916  1.00  0.00           C  
ATOM   1061  O   THR A 157     -17.095  13.684  10.971  1.00  0.00           O  
ATOM   1062  CB  THR A 157     -16.164  13.362  13.801  1.00  0.00           C  
ATOM   1063  CEN THR A 157     -15.800  13.147  14.204  1.00  0.00           X  
ATOM   1064  H   THR A 157     -18.303  11.899  12.524  1.00  0.00           H  
ATOM   1065  N   PRO A 158     -17.911  15.631  11.716  1.00  0.00           N  
ATOM   1066  CA  PRO A 158     -18.019  16.319  10.436  1.00  0.00           C  
ATOM   1067  C   PRO A 158     -16.587  16.609   9.995  1.00  0.00           C  
ATOM   1068  O   PRO A 158     -16.025  17.671  10.238  1.00  0.00           O  
ATOM   1069  CB  PRO A 158     -18.835  17.591  10.719  1.00  0.00           C  
ATOM   1070  CEN PRO A 158     -18.864  16.970  12.392  1.00  0.00           X  
ATOM   1071  N   GLY A 159     -15.918  15.589   9.492  1.00  0.00           N  
ATOM   1072  CA  GLY A 159     -14.563  15.785   8.987  1.00  0.00           C  
ATOM   1073  C   GLY A 159     -13.998  14.562   8.304  1.00  0.00           C  
ATOM   1074  O   GLY A 159     -13.336  14.705   7.291  1.00  0.00           O  
ATOM   1075  CEN GLY A 159     -14.563  15.785   8.987  1.00  0.00           X  
ATOM   1076  H   GLY A 159     -16.384  14.700   9.378  1.00  0.00           H  
ATOM   1077  N   MET A 160     -14.331  13.358   8.782  1.00  0.00           N  
ATOM   1078  CA  MET A 160     -13.784  12.121   8.216  1.00  0.00           C  
ATOM   1079  C   MET A 160     -14.282  11.912   6.783  1.00  0.00           C  
ATOM   1080  O   MET A 160     -13.480  11.607   5.919  1.00  0.00           O  
ATOM   1081  CB  MET A 160     -14.161  10.926   9.089  1.00  0.00           C  
ATOM   1082  CEN MET A 160     -13.490   9.744  10.198  1.00  0.00           X  
ATOM   1083  H   MET A 160     -14.954  13.304   9.577  1.00  0.00           H  
ATOM   1084  N   TYR A 161     -15.569  12.160   6.511  1.00  0.00           N  
ATOM   1085  CA  TYR A 161     -16.149  11.964   5.176  1.00  0.00           C  
ATOM   1086  C   TYR A 161     -15.510  12.845   4.092  1.00  0.00           C  
ATOM   1087  O   TYR A 161     -14.998  12.306   3.123  1.00  0.00           O  
ATOM   1088  CB  TYR A 161     -17.656  12.225   5.223  1.00  0.00           C  
ATOM   1089  CEN TYR A 161     -19.172  11.355   5.330  1.00  0.00           X  
ATOM   1090  H   TYR A 161     -16.181  12.452   7.259  1.00  0.00           H  
ATOM   1091  N   GLY A 162     -15.533  14.175   4.254  1.00  0.00           N  
ATOM   1092  CA  GLY A 162     -14.848  15.098   3.339  1.00  0.00           C  
ATOM   1093  C   GLY A 162     -13.372  14.739   3.226  1.00  0.00           C  
ATOM   1094  O   GLY A 162     -12.924  14.371   2.154  1.00  0.00           O  
ATOM   1095  CEN GLY A 162     -14.848  15.099   3.339  1.00  0.00           X  
ATOM   1096  H   GLY A 162     -15.892  14.553   5.118  1.00  0.00           H  
ATOM   1097  N   LYS A 163     -12.686  14.668   4.377  1.00  0.00           N  
ATOM   1098  CA  LYS A 163     -11.237  14.411   4.453  1.00  0.00           C  
ATOM   1099  C   LYS A 163     -10.789  13.221   3.609  1.00  0.00           C  
ATOM   1100  O   LYS A 163      -9.745  13.256   2.979  1.00  0.00           O  
ATOM   1101  CB  LYS A 163     -10.819  14.187   5.907  1.00  0.00           C  
ATOM   1102  CEN LYS A 163      -9.908  14.935   7.664  1.00  0.00           X  
ATOM   1103  H   LYS A 163     -13.178  14.845   5.239  1.00  0.00           H  
ATOM   1104  N   LEU A 164     -11.566  12.145   3.645  1.00  0.00           N  
ATOM   1105  CA  LEU A 164     -11.304  10.947   2.871  1.00  0.00           C  
ATOM   1106  C   LEU A 164     -11.320  11.202   1.363  1.00  0.00           C  
ATOM   1107  O   LEU A 164     -10.432  10.743   0.656  1.00  0.00           O  
ATOM   1108  CB  LEU A 164     -12.328   9.866   3.237  1.00  0.00           C  
ATOM   1109  CEN LEU A 164     -12.247   8.603   4.115  1.00  0.00           X  
ATOM   1110  H   LEU A 164     -12.376  12.166   4.250  1.00  0.00           H  
ATOM   1111  N   ASN A 165     -12.334  11.925   0.885  1.00  0.00           N  
ATOM   1112  CA  ASN A 165     -12.471  12.198  -0.538  1.00  0.00           C  
ATOM   1113  C   ASN A 165     -11.362  13.131  -1.013  1.00  0.00           C  
ATOM   1114  O   ASN A 165     -10.806  12.868  -2.071  1.00  0.00           O  
ATOM   1115  CB  ASN A 165     -13.833  12.782  -0.865  1.00  0.00           C  
ATOM   1116  CEN ASN A 165     -14.778  12.440  -1.165  1.00  0.00           X  
ATOM   1117  H   ASN A 165     -12.927  12.428   1.527  1.00  0.00           H  
ATOM   1118  N   ASP A 166     -10.998  14.138  -0.213  1.00  0.00           N  
ATOM   1119  CA  ASP A 166      -9.961  15.113  -0.564  1.00  0.00           C  
ATOM   1120  C   ASP A 166      -8.587  14.418  -0.653  1.00  0.00           C  
ATOM   1121  O   ASP A 166      -7.863  14.578  -1.632  1.00  0.00           O  
ATOM   1122  CB  ASP A 166      -9.921  16.252   0.458  1.00  0.00           C  
ATOM   1123  CEN ASP A 166     -10.263  17.203   0.587  1.00  0.00           X  
ATOM   1124  H   ASP A 166     -11.524  14.310   0.631  1.00  0.00           H  
ATOM   1125  N   LEU A 167      -8.286  13.529   0.301  1.00  0.00           N  
ATOM   1126  CA  LEU A 167      -7.040  12.761   0.305  1.00  0.00           C  
ATOM   1127  C   LEU A 167      -6.923  11.796  -0.882  1.00  0.00           C  
ATOM   1128  O   LEU A 167      -5.879  11.707  -1.527  1.00  0.00           O  
ATOM   1129  CB  LEU A 167      -6.920  11.987   1.624  1.00  0.00           C  
ATOM   1130  CEN LEU A 167      -6.088  12.218   2.900  1.00  0.00           X  
ATOM   1131  H   LEU A 167      -8.892  13.472   1.106  1.00  0.00           H  
ATOM   1132  N   LEU A 168      -7.982  11.026  -1.157  1.00  0.00           N  
ATOM   1133  CA  LEU A 168      -7.989  10.081  -2.270  1.00  0.00           C  
ATOM   1134  C   LEU A 168      -7.789  10.803  -3.611  1.00  0.00           C  
ATOM   1135  O   LEU A 168      -6.967  10.368  -4.415  1.00  0.00           O  
ATOM   1136  CB  LEU A 168      -9.300   9.286  -2.278  1.00  0.00           C  
ATOM   1137  CEN LEU A 168      -9.652   7.846  -1.859  1.00  0.00           X  
ATOM   1138  H   LEU A 168      -8.822  11.164  -0.615  1.00  0.00           H  
ATOM   1139  N   GLU A 169      -8.535  11.881  -3.852  1.00  0.00           N  
ATOM   1140  CA  GLU A 169      -8.485  12.659  -5.091  1.00  0.00           C  
ATOM   1141  C   GLU A 169      -7.088  13.243  -5.320  1.00  0.00           C  
ATOM   1142  O   GLU A 169      -6.543  13.087  -6.416  1.00  0.00           O  
ATOM   1143  CB  GLU A 169      -9.526  13.780  -5.062  1.00  0.00           C  
ATOM   1144  CEN GLU A 169     -11.057  14.386  -5.502  1.00  0.00           X  
ATOM   1145  H   GLU A 169      -9.110  12.243  -3.108  1.00  0.00           H  
ATOM   1146  N   ASP A 170      -6.476  13.807  -4.277  1.00  0.00           N  
ATOM   1147  CA  ASP A 170      -5.124  14.355  -4.345  1.00  0.00           C  
ATOM   1148  C   ASP A 170      -4.101  13.261  -4.682  1.00  0.00           C  
ATOM   1149  O   ASP A 170      -3.264  13.412  -5.571  1.00  0.00           O  
ATOM   1150  CB  ASP A 170      -4.757  15.036  -3.025  1.00  0.00           C  
ATOM   1151  CEN ASP A 170      -4.730  15.962  -2.601  1.00  0.00           X  
ATOM   1152  H   ASP A 170      -7.002  13.963  -3.431  1.00  0.00           H  
ATOM   1153  N   LEU A 171      -4.211  12.079  -4.079  1.00  0.00           N  
ATOM   1154  CA  LEU A 171      -3.308  10.964  -4.378  1.00  0.00           C  
ATOM   1155  C   LEU A 171      -3.402  10.505  -5.847  1.00  0.00           C  
ATOM   1156  O   LEU A 171      -2.386  10.312  -6.527  1.00  0.00           O  
ATOM   1157  CB  LEU A 171      -3.607   9.790  -3.438  1.00  0.00           C  
ATOM   1158  CEN LEU A 171      -2.896   9.246  -2.184  1.00  0.00           X  
ATOM   1159  H   LEU A 171      -4.908  11.979  -3.353  1.00  0.00           H  
ATOM   1160  N   GLN A 172      -4.620  10.379  -6.380  1.00  0.00           N  
ATOM   1161  CA  GLN A 172      -4.840  10.000  -7.775  1.00  0.00           C  
ATOM   1162  C   GLN A 172      -4.262  11.014  -8.759  1.00  0.00           C  
ATOM   1163  O   GLN A 172      -3.666  10.629  -9.770  1.00  0.00           O  
ATOM   1164  CB  GLN A 172      -6.338   9.830  -8.042  1.00  0.00           C  
ATOM   1165  CEN GLN A 172      -7.629   8.666  -8.201  1.00  0.00           X  
ATOM   1166  H   GLN A 172      -5.412  10.634  -5.808  1.00  0.00           H  
ATOM   1167  N   GLU A 173      -4.447  12.304  -8.515  1.00  0.00           N  
ATOM   1168  CA  GLU A 173      -3.915  13.352  -9.372  1.00  0.00           C  
ATOM   1169  C   GLU A 173      -2.373  13.351  -9.362  1.00  0.00           C  
ATOM   1170  O   GLU A 173      -1.772  13.402 -10.441  1.00  0.00           O  
ATOM   1171  CB  GLU A 173      -4.451  14.716  -8.933  1.00  0.00           C  
ATOM   1172  CEN GLU A 173      -5.559  15.997  -9.119  1.00  0.00           X  
ATOM   1173  H   GLU A 173      -4.950  12.587  -7.685  1.00  0.00           H  
ATOM   1174  N   VAL A 174      -1.720  13.114  -8.211  1.00  0.00           N  
ATOM   1175  CA  VAL A 174      -0.245  13.057  -8.096  1.00  0.00           C  
ATOM   1176  C   VAL A 174       0.294  11.845  -8.863  1.00  0.00           C  
ATOM   1177  O   VAL A 174       1.315  11.968  -9.542  1.00  0.00           O  
ATOM   1178  CB  VAL A 174       0.218  12.973  -6.629  1.00  0.00           C  
ATOM   1179  CEN VAL A 174       0.532  13.324  -6.126  1.00  0.00           X  
ATOM   1180  H   VAL A 174      -2.279  12.982  -7.379  1.00  0.00           H  
ATOM   1181  N   LEU A 175      -0.401  10.699  -8.823  1.00  0.00           N  
ATOM   1182  CA  LEU A 175      -0.012   9.494  -9.573  1.00  0.00           C  
ATOM   1183  C   LEU A 175      -0.099   9.697 -11.089  1.00  0.00           C  
ATOM   1184  O   LEU A 175       0.833   9.367 -11.826  1.00  0.00           O  
ATOM   1185  CB  LEU A 175      -0.891   8.309  -9.152  1.00  0.00           C  
ATOM   1186  CEN LEU A 175      -0.636   7.087  -8.249  1.00  0.00           X  
ATOM   1187  H   LEU A 175      -1.203  10.658  -8.212  1.00  0.00           H  
ATOM   1188  N   LYS A 176      -1.210  10.260 -11.584  1.00  0.00           N  
ATOM   1189  CA  LYS A 176      -1.392  10.502 -13.024  1.00  0.00           C  
ATOM   1190  C   LYS A 176      -0.322  11.440 -13.561  1.00  0.00           C  
ATOM   1191  O   LYS A 176       0.246  11.158 -14.616  1.00  0.00           O  
ATOM   1192  CB  LYS A 176      -2.779  11.080 -13.305  1.00  0.00           C  
ATOM   1193  CEN LYS A 176      -4.750  10.791 -14.020  1.00  0.00           X  
ATOM   1194  H   LYS A 176      -1.931  10.531 -10.929  1.00  0.00           H  
ATOM   1195  N   ASN A 177      -0.052  12.544 -12.874  1.00  0.00           N  
ATOM   1196  CA  ASN A 177       0.995  13.472 -13.268  1.00  0.00           C  
ATOM   1197  C   ASN A 177       2.355  12.774 -13.298  1.00  0.00           C  
ATOM   1198  O   ASN A 177       2.881  12.568 -14.383  1.00  0.00           O  
ATOM   1199  CB  ASN A 177       1.039  14.681 -12.351  1.00  0.00           C  
ATOM   1200  CEN ASN A 177       0.633  15.648 -12.311  1.00  0.00           X  
ATOM   1201  H   ASN A 177      -0.589  12.740 -12.041  1.00  0.00           H  
ATOM   1202  N   LEU A 178       2.858  12.252 -12.177  1.00  0.00           N  
ATOM   1203  CA  LEU A 178       4.188  11.644 -12.107  1.00  0.00           C  
ATOM   1204  C   LEU A 178       4.385  10.547 -13.173  1.00  0.00           C  
ATOM   1205  O   LEU A 178       5.459  10.441 -13.766  1.00  0.00           O  
ATOM   1206  CB  LEU A 178       4.421  11.070 -10.703  1.00  0.00           C  
ATOM   1207  CEN LEU A 178       5.240  11.563  -9.495  1.00  0.00           X  
ATOM   1208  H   LEU A 178       2.312  12.300 -11.331  1.00  0.00           H  
ATOM   1209  N   HIS A 179       3.327   9.809 -13.514  1.00  0.00           N  
ATOM   1210  CA  HIS A 179       3.368   8.773 -14.549  1.00  0.00           C  
ATOM   1211  C   HIS A 179       3.741   9.303 -15.944  1.00  0.00           C  
ATOM   1212  O   HIS A 179       4.509   8.664 -16.666  1.00  0.00           O  
ATOM   1213  CB  HIS A 179       2.015   8.057 -14.622  1.00  0.00           C  
ATOM   1214  CEN HIS A 179       1.398   6.892 -14.081  1.00  0.00           X  
ATOM   1215  H   HIS A 179       2.480   9.917 -12.974  1.00  0.00           H  
ATOM   1216  N   LYS A 180       3.231  10.473 -16.355  1.00  0.00           N  
ATOM   1217  CA  LYS A 180       3.596  11.083 -17.646  1.00  0.00           C  
ATOM   1218  C   LYS A 180       4.941  11.825 -17.543  1.00  0.00           C  
ATOM   1219  O   LYS A 180       5.769  11.704 -18.449  1.00  0.00           O  
ATOM   1220  CB  LYS A 180       2.501  12.040 -18.118  1.00  0.00           C  
ATOM   1221  CEN LYS A 180       0.869  12.428 -19.407  1.00  0.00           X  
ATOM   1222  H   LYS A 180       2.677  11.006 -15.696  1.00  0.00           H  
ATOM   1223  N   ASN A 181       5.182  12.541 -16.443  1.00  0.00           N  
ATOM   1224  CA  ASN A 181       6.344  13.425 -16.259  1.00  0.00           C  
ATOM   1225  C   ASN A 181       7.672  12.732 -16.508  1.00  0.00           C  
ATOM   1226  O   ASN A 181       8.602  13.377 -17.000  1.00  0.00           O  
ATOM   1227  CB  ASN A 181       6.350  14.038 -14.871  1.00  0.00           C  
ATOM   1228  CEN ASN A 181       6.000  14.908 -14.398  1.00  0.00           X  
ATOM   1229  H   ASN A 181       4.438  12.604 -15.762  1.00  0.00           H  
ATOM   1230  N   ASP A 182       7.739  11.427 -16.249  1.00  0.00           N  
ATOM   1231  CA  ASP A 182       8.953  10.632 -16.425  1.00  0.00           C  
ATOM   1232  C   ASP A 182       9.580  10.845 -17.823  1.00  0.00           C  
ATOM   1233  O   ASP A 182      10.803  10.807 -18.003  1.00  0.00           O  
ATOM   1234  CB  ASP A 182       8.646   9.149 -16.203  1.00  0.00           C  
ATOM   1235  CEN ASP A 182       8.697   8.437 -15.476  1.00  0.00           X  
ATOM   1236  H   ASP A 182       6.925  10.970 -15.858  1.00  0.00           H  
ATOM   1237  N   ARG A 183       8.754  11.194 -18.827  1.00  0.00           N  
ATOM   1238  CA  ARG A 183       9.205  11.479 -20.193  1.00  0.00           C  
ATOM   1239  C   ARG A 183      10.209  12.623 -20.344  1.00  0.00           C  
ATOM   1240  O   ARG A 183      10.881  12.639 -21.375  1.00  0.00           O  
ATOM   1241  CB  ARG A 183       8.017  11.701 -21.117  1.00  0.00           C  
ATOM   1242  CEN ARG A 183       6.206  11.251 -22.752  1.00  0.00           X  
ATOM   1243  H   ARG A 183       7.769  11.245 -18.610  1.00  0.00           H  
ATOM   1244  N   SER A 184      10.341  13.561 -19.398  1.00  0.00           N  
ATOM   1245  CA  SER A 184      11.327  14.658 -19.515  1.00  0.00           C  
ATOM   1246  C   SER A 184      12.182  14.976 -18.284  1.00  0.00           C  
ATOM   1247  O   SER A 184      13.270  15.498 -18.475  1.00  0.00           O  
ATOM   1248  CB  SER A 184      10.596  15.920 -19.933  1.00  0.00           C  
ATOM   1249  CEN SER A 184      10.201  16.292 -19.961  1.00  0.00           X  
ATOM   1250  H   SER A 184       9.624  13.630 -18.690  1.00  0.00           H  
ATOM   1251  N   GLY A 185      11.772  14.614 -17.063  1.00  0.00           N  
ATOM   1252  CA  GLY A 185      12.535  14.877 -15.831  1.00  0.00           C  
ATOM   1253  C   GLY A 185      12.645  16.350 -15.384  1.00  0.00           C  
ATOM   1254  O   GLY A 185      11.952  17.211 -15.906  1.00  0.00           O  
ATOM   1255  CEN GLY A 185      12.535  14.877 -15.831  1.00  0.00           X  
ATOM   1256  H   GLY A 185      10.956  14.021 -17.001  1.00  0.00           H  
ATOM   1257  N   LYS A 186      13.662  16.631 -14.555  1.00  0.00           N  
ATOM   1258  CA  LYS A 186      14.042  17.918 -13.916  1.00  0.00           C  
ATOM   1259  C   LYS A 186      12.974  18.674 -13.128  1.00  0.00           C  
ATOM   1260  O   LYS A 186      12.444  18.074 -12.200  1.00  0.00           O  
ATOM   1261  CB  LYS A 186      14.590  18.860 -14.989  1.00  0.00           C  
ATOM   1262  CEN LYS A 186      16.261  19.747 -15.936  1.00  0.00           X  
ATOM   1263  H   LYS A 186      14.277  15.857 -14.354  1.00  0.00           H  
ATOM   1264  N   ASP A 187      12.599  19.899 -13.485  1.00  0.00           N  
ATOM   1265  CA  ASP A 187      11.649  20.647 -12.637  1.00  0.00           C  
ATOM   1266  C   ASP A 187      10.550  19.766 -12.026  1.00  0.00           C  
ATOM   1267  O   ASP A 187      10.534  19.488 -10.832  1.00  0.00           O  
ATOM   1268  CB  ASP A 187      11.004  21.777 -13.443  1.00  0.00           C  
ATOM   1269  CEN ASP A 187      11.107  22.776 -13.615  1.00  0.00           X  
ATOM   1270  H   ASP A 187      13.175  20.416 -14.132  1.00  0.00           H  
ATOM   1271  N   ASN A 188       9.692  19.214 -12.869  1.00  0.00           N  
ATOM   1272  CA  ASN A 188       8.512  18.501 -12.408  1.00  0.00           C  
ATOM   1273  C   ASN A 188       8.819  17.364 -11.404  1.00  0.00           C  
ATOM   1274  O   ASN A 188       7.965  17.029 -10.582  1.00  0.00           O  
ATOM   1275  CB  ASN A 188       7.736  17.953 -13.592  1.00  0.00           C  
ATOM   1276  CEN ASN A 188       6.961  18.261 -14.230  1.00  0.00           X  
ATOM   1277  H   ASN A 188       9.757  19.478 -13.841  1.00  0.00           H  
ATOM   1278  N   ILE A 189       9.972  16.684 -11.495  1.00  0.00           N  
ATOM   1279  CA  ILE A 189      10.275  15.558 -10.583  1.00  0.00           C  
ATOM   1280  C   ILE A 189      10.387  16.080  -9.149  1.00  0.00           C  
ATOM   1281  O   ILE A 189       9.914  15.420  -8.233  1.00  0.00           O  
ATOM   1282  CB  ILE A 189      11.579  14.834 -10.965  1.00  0.00           C  
ATOM   1283  CEN ILE A 189      12.015  14.048 -11.582  1.00  0.00           X  
ATOM   1284  H   ILE A 189      10.702  17.048 -12.091  1.00  0.00           H  
ATOM   1285  N   HIS A 190      10.939  17.284  -8.971  1.00  0.00           N  
ATOM   1286  CA  HIS A 190      11.083  17.906  -7.652  1.00  0.00           C  
ATOM   1287  C   HIS A 190       9.724  18.243  -7.028  1.00  0.00           C  
ATOM   1288  O   HIS A 190       9.472  17.877  -5.885  1.00  0.00           O  
ATOM   1289  CB  HIS A 190      11.939  19.173  -7.748  1.00  0.00           C  
ATOM   1290  CEN HIS A 190      13.302  19.551  -7.573  1.00  0.00           X  
ATOM   1291  H   HIS A 190      11.171  17.843  -9.780  1.00  0.00           H  
ATOM   1292  N   ASP A 191       8.832  18.895  -7.779  1.00  0.00           N  
ATOM   1293  CA  ASP A 191       7.500  19.246  -7.279  1.00  0.00           C  
ATOM   1294  C   ASP A 191       6.672  17.993  -6.963  1.00  0.00           C  
ATOM   1295  O   ASP A 191       5.982  17.950  -5.948  1.00  0.00           O  
ATOM   1296  CB  ASP A 191       6.762  20.121  -8.296  1.00  0.00           C  
ATOM   1297  CEN ASP A 191       6.561  21.101  -8.488  1.00  0.00           X  
ATOM   1298  H   ASP A 191       9.102  19.226  -8.695  1.00  0.00           H  
ATOM   1299  N   VAL A 192       6.777  16.953  -7.797  1.00  0.00           N  
ATOM   1300  CA  VAL A 192       6.075  15.678  -7.585  1.00  0.00           C  
ATOM   1301  C   VAL A 192       6.554  14.996  -6.305  1.00  0.00           C  
ATOM   1302  O   VAL A 192       5.721  14.534  -5.538  1.00  0.00           O  
ATOM   1303  CB  VAL A 192       6.272  14.714  -8.770  1.00  0.00           C  
ATOM   1304  CEN VAL A 192       5.951  14.418  -9.304  1.00  0.00           X  
ATOM   1305  H   VAL A 192       7.404  17.042  -8.584  1.00  0.00           H  
ATOM   1306  N   ASP A 193       7.867  14.964  -6.056  1.00  0.00           N  
ATOM   1307  CA  ASP A 193       8.442  14.358  -4.849  1.00  0.00           C  
ATOM   1308  C   ASP A 193       7.974  15.085  -3.582  1.00  0.00           C  
ATOM   1309  O   ASP A 193       7.521  14.438  -2.640  1.00  0.00           O  
ATOM   1310  CB  ASP A 193       9.971  14.364  -4.922  1.00  0.00           C  
ATOM   1311  CEN ASP A 193      10.746  13.751  -5.168  1.00  0.00           X  
ATOM   1312  H   ASP A 193       8.507  15.358  -6.730  1.00  0.00           H  
ATOM   1313  N   ASN A 194       7.968  16.421  -3.590  1.00  0.00           N  
ATOM   1314  CA  ASN A 194       7.492  17.229  -2.462  1.00  0.00           C  
ATOM   1315  C   ASN A 194       6.013  16.982  -2.160  1.00  0.00           C  
ATOM   1316  O   ASN A 194       5.615  16.862  -1.007  1.00  0.00           O  
ATOM   1317  CB  ASN A 194       7.730  18.708  -2.706  1.00  0.00           C  
ATOM   1318  CEN ASN A 194       8.471  19.424  -2.506  1.00  0.00           X  
ATOM   1319  H   ASN A 194       8.333  16.896  -4.404  1.00  0.00           H  
ATOM   1320  N   HIS A 195       5.186  16.904  -3.203  1.00  0.00           N  
ATOM   1321  CA  HIS A 195       3.770  16.643  -3.018  1.00  0.00           C  
ATOM   1322  C   HIS A 195       3.506  15.259  -2.421  1.00  0.00           C  
ATOM   1323  O   HIS A 195       2.714  15.132  -1.489  1.00  0.00           O  
ATOM   1324  CB  HIS A 195       3.029  16.785  -4.352  1.00  0.00           C  
ATOM   1325  CEN HIS A 195       2.302  17.783  -5.064  1.00  0.00           X  
ATOM   1326  H   HIS A 195       5.540  17.059  -4.133  1.00  0.00           H  
ATOM   1327  N   LEU A 196       4.229  14.236  -2.883  1.00  0.00           N  
ATOM   1328  CA  LEU A 196       4.125  12.885  -2.349  1.00  0.00           C  
ATOM   1329  C   LEU A 196       4.508  12.825  -0.863  1.00  0.00           C  
ATOM   1330  O   LEU A 196       3.792  12.214  -0.080  1.00  0.00           O  
ATOM   1331  CB  LEU A 196       5.006  11.933  -3.167  1.00  0.00           C  
ATOM   1332  CEN LEU A 196       4.688  10.882  -4.247  1.00  0.00           X  
ATOM   1333  H   LEU A 196       4.898  14.406  -3.621  1.00  0.00           H  
ATOM   1334  N   GLN A 197       5.591  13.499  -0.459  1.00  0.00           N  
ATOM   1335  CA  GLN A 197       6.024  13.536   0.943  1.00  0.00           C  
ATOM   1336  C   GLN A 197       4.976  14.207   1.837  1.00  0.00           C  
ATOM   1337  O   GLN A 197       4.639  13.652   2.878  1.00  0.00           O  
ATOM   1338  CB  GLN A 197       7.359  14.275   1.071  1.00  0.00           C  
ATOM   1339  CEN GLN A 197       9.084  14.071   1.241  1.00  0.00           X  
ATOM   1340  H   GLN A 197       6.111  14.033  -1.142  1.00  0.00           H  
ATOM   1341  N   ASN A 198       4.401  15.335   1.406  1.00  0.00           N  
ATOM   1342  CA  ASN A 198       3.373  16.032   2.191  1.00  0.00           C  
ATOM   1343  C   ASN A 198       2.118  15.157   2.383  1.00  0.00           C  
ATOM   1344  O   ASN A 198       1.617  15.046   3.496  1.00  0.00           O  
ATOM   1345  CB  ASN A 198       2.997  17.356   1.552  1.00  0.00           C  
ATOM   1346  CEN ASN A 198       3.285  18.364   1.612  1.00  0.00           X  
ATOM   1347  H   ASN A 198       4.724  15.748   0.545  1.00  0.00           H  
ATOM   1348  N   VAL A 199       1.684  14.441   1.337  1.00  0.00           N  
ATOM   1349  CA  VAL A 199       0.522  13.529   1.394  1.00  0.00           C  
ATOM   1350  C   VAL A 199       0.768  12.361   2.358  1.00  0.00           C  
ATOM   1351  O   VAL A 199      -0.112  12.002   3.143  1.00  0.00           O  
ATOM   1352  CB  VAL A 199       0.178  12.962   0.004  1.00  0.00           C  
ATOM   1353  CEN VAL A 199      -0.284  12.986  -0.506  1.00  0.00           X  
ATOM   1354  H   VAL A 199       2.147  14.574   0.451  1.00  0.00           H  
ATOM   1355  N   ILE A 200       1.953  11.744   2.323  1.00  0.00           N  
ATOM   1356  CA  ILE A 200       2.314  10.636   3.228  1.00  0.00           C  
ATOM   1357  C   ILE A 200       2.277  11.092   4.685  1.00  0.00           C  
ATOM   1358  O   ILE A 200       1.725  10.376   5.529  1.00  0.00           O  
ATOM   1359  CB  ILE A 200       3.713  10.074   2.914  1.00  0.00           C  
ATOM   1360  CEN ILE A 200       4.273   9.366   2.303  1.00  0.00           X  
ATOM   1361  H   ILE A 200       2.648  12.090   1.676  1.00  0.00           H  
ATOM   1362  N   GLU A 201       2.867  12.248   4.989  1.00  0.00           N  
ATOM   1363  CA  GLU A 201       2.877  12.823   6.335  1.00  0.00           C  
ATOM   1364  C   GLU A 201       1.448  13.050   6.842  1.00  0.00           C  
ATOM   1365  O   GLU A 201       1.127  12.657   7.964  1.00  0.00           O  
ATOM   1366  CB  GLU A 201       3.659  14.138   6.352  1.00  0.00           C  
ATOM   1367  CEN GLU A 201       5.094  14.998   6.675  1.00  0.00           X  
ATOM   1368  H   GLU A 201       3.280  12.795   4.247  1.00  0.00           H  
ATOM   1369  N   ASP A 202       0.553  13.555   5.992  1.00  0.00           N  
ATOM   1370  CA  ASP A 202      -0.848  13.786   6.335  1.00  0.00           C  
ATOM   1371  C   ASP A 202      -1.599  12.490   6.659  1.00  0.00           C  
ATOM   1372  O   ASP A 202      -2.307  12.421   7.671  1.00  0.00           O  
ATOM   1373  CB  ASP A 202      -1.553  14.521   5.193  1.00  0.00           C  
ATOM   1374  CEN ASP A 202      -1.821  15.464   4.914  1.00  0.00           X  
ATOM   1375  H   ASP A 202       0.885  13.923   5.111  1.00  0.00           H  
ATOM   1376  N   ILE A 203      -1.413  11.428   5.863  1.00  0.00           N  
ATOM   1377  CA  ILE A 203      -2.056  10.131   6.118  1.00  0.00           C  
ATOM   1378  C   ILE A 203      -1.575   9.582   7.449  1.00  0.00           C  
ATOM   1379  O   ILE A 203      -2.387   9.106   8.236  1.00  0.00           O  
ATOM   1380  CB  ILE A 203      -1.761   9.106   5.007  1.00  0.00           C  
ATOM   1381  CEN ILE A 203      -2.081   8.725   4.037  1.00  0.00           X  
ATOM   1382  H   ILE A 203      -0.767  11.526   5.092  1.00  0.00           H  
ATOM   1383  N   HIS A 204      -0.277   9.655   7.737  1.00  0.00           N  
ATOM   1384  CA  HIS A 204       0.278   9.167   8.991  1.00  0.00           C  
ATOM   1385  C   HIS A 204      -0.334   9.860  10.215  1.00  0.00           C  
ATOM   1386  O   HIS A 204      -0.778   9.183  11.151  1.00  0.00           O  
ATOM   1387  CB  HIS A 204       1.799   9.347   8.998  1.00  0.00           C  
ATOM   1388  CEN HIS A 204       2.962   8.582   8.691  1.00  0.00           X  
ATOM   1389  H   HIS A 204       0.341  10.098   7.071  1.00  0.00           H  
ATOM   1390  N   ASP A 205      -0.454  11.181  10.191  1.00  0.00           N  
ATOM   1391  CA  ASP A 205      -1.018  11.967  11.285  1.00  0.00           C  
ATOM   1392  C   ASP A 205      -2.493  11.635  11.525  1.00  0.00           C  
ATOM   1393  O   ASP A 205      -2.935  11.516  12.677  1.00  0.00           O  
ATOM   1394  CB  ASP A 205      -0.858  13.462  11.000  1.00  0.00           C  
ATOM   1395  CEN ASP A 205      -0.241  14.242  11.222  1.00  0.00           X  
ATOM   1396  H   ASP A 205      -0.087  11.681   9.393  1.00  0.00           H  
ATOM   1397  N   PHE A 206      -3.267  11.412  10.461  1.00  0.00           N  
ATOM   1398  CA  PHE A 206      -4.665  11.010  10.552  1.00  0.00           C  
ATOM   1399  C   PHE A 206      -4.807   9.632  11.207  1.00  0.00           C  
ATOM   1400  O   PHE A 206      -5.616   9.464  12.119  1.00  0.00           O  
ATOM   1401  CB  PHE A 206      -5.306  11.005   9.163  1.00  0.00           C  
ATOM   1402  CEN PHE A 206      -6.213  11.955   8.268  1.00  0.00           X  
ATOM   1403  H   PHE A 206      -2.852  11.508   9.544  1.00  0.00           H  
ATOM   1404  N   MET A 207      -3.986   8.654  10.805  1.00  0.00           N  
ATOM   1405  CA  MET A 207      -3.982   7.299  11.358  1.00  0.00           C  
ATOM   1406  C   MET A 207      -3.634   7.317  12.839  1.00  0.00           C  
ATOM   1407  O   MET A 207      -4.254   6.602  13.629  1.00  0.00           O  
ATOM   1408  CB  MET A 207      -2.997   6.416  10.596  1.00  0.00           C  
ATOM   1409  CEN MET A 207      -2.911   5.069   9.474  1.00  0.00           X  
ATOM   1410  H   MET A 207      -3.315   8.883  10.085  1.00  0.00           H  
ATOM   1411  N   GLN A 208      -2.664   8.140  13.238  1.00  0.00           N  
ATOM   1412  CA  GLN A 208      -2.253   8.271  14.627  1.00  0.00           C  
ATOM   1413  C   GLN A 208      -3.380   8.859  15.482  1.00  0.00           C  
ATOM   1414  O   GLN A 208      -3.632   8.377  16.588  1.00  0.00           O  
ATOM   1415  CB  GLN A 208      -1.004   9.150  14.731  1.00  0.00           C  
ATOM   1416  CEN GLN A 208       0.732   9.134  14.911  1.00  0.00           X  
ATOM   1417  H   GLN A 208      -2.151   8.652  12.536  1.00  0.00           H  
ATOM   1418  N   ALA A 209      -4.119   9.835  14.952  1.00  0.00           N  
ATOM   1419  CA  ALA A 209      -5.276  10.420  15.614  1.00  0.00           C  
ATOM   1420  C   ALA A 209      -6.401   9.391  15.821  1.00  0.00           C  
ATOM   1421  O   ALA A 209      -6.987   9.321  16.904  1.00  0.00           O  
ATOM   1422  CB  ALA A 209      -5.782  11.613  14.815  1.00  0.00           C  
ATOM   1423  CEN ALA A 209      -5.782  11.612  14.816  1.00  0.00           X  
ATOM   1424  H   ALA A 209      -3.846  10.205  14.051  1.00  0.00           H  
ATOM   1425  N   ALA A 210      -6.689   8.549  14.826  1.00  0.00           N  
ATOM   1426  CA  ALA A 210      -7.714   7.513  14.899  1.00  0.00           C  
ATOM   1427  C   ALA A 210      -7.359   6.446  15.947  1.00  0.00           C  
ATOM   1428  O   ALA A 210      -8.221   6.021  16.717  1.00  0.00           O  
ATOM   1429  CB  ALA A 210      -7.913   6.877  13.531  1.00  0.00           C  
ATOM   1430  CEN ALA A 210      -7.913   6.877  13.532  1.00  0.00           X  
ATOM   1431  H   ALA A 210      -6.188   8.656  13.954  1.00  0.00           H  
ATOM   1432  N   ALA A 211      -6.086   6.052  16.036  1.00  0.00           N  
ATOM   1433  CA  ALA A 211      -5.599   5.055  16.987  1.00  0.00           C  
ATOM   1434  C   ALA A 211      -5.660   5.573  18.432  1.00  0.00           C  
ATOM   1435  O   ALA A 211      -6.111   4.843  19.317  1.00  0.00           O  
ATOM   1436  CB  ALA A 211      -4.179   4.640  16.628  1.00  0.00           C  
ATOM   1437  CEN ALA A 211      -4.180   4.640  16.629  1.00  0.00           X  
ATOM   1438  H   ALA A 211      -5.421   6.458  15.397  1.00  0.00           H  
ATOM   1439  N   ALA A 212      -5.281   6.832  18.677  1.00  0.00           N  
ATOM   1440  CA  ALA A 212      -5.315   7.435  20.006  1.00  0.00           C  
ATOM   1441  C   ALA A 212      -6.762   7.604  20.501  1.00  0.00           C  
ATOM   1442  O   ALA A 212      -7.075   7.209  21.623  1.00  0.00           O  
ATOM   1443  CB  ALA A 212      -4.590   8.773  19.995  1.00  0.00           C  
ATOM   1444  CEN ALA A 212      -4.590   8.773  19.995  1.00  0.00           X  
ATOM   1445  H   ALA A 212      -4.948   7.396  17.910  1.00  0.00           H  
ATOM   1446  N   ALA A 213      -7.672   8.067  19.641  1.00  0.00           N  
ATOM   1447  CA  ALA A 213      -9.097   8.181  19.961  1.00  0.00           C  
ATOM   1448  C   ALA A 213      -9.714   6.845  20.426  1.00  0.00           C  
ATOM   1449  O   ALA A 213     -10.403   6.792  21.449  1.00  0.00           O  
ATOM   1450  CB  ALA A 213      -9.853   8.719  18.754  1.00  0.00           C  
ATOM   1451  CEN ALA A 213      -9.853   8.718  18.755  1.00  0.00           X  
ATOM   1452  H   ALA A 213      -7.356   8.406  18.745  1.00  0.00           H  
ATOM   1453  N   ALA A 214      -9.460   5.748  19.705  1.00  0.00           N  
ATOM   1454  CA  ALA A 214     -10.011   4.433  20.013  1.00  0.00           C  
ATOM   1455  C   ALA A 214      -9.584   3.928  21.404  1.00  0.00           C  
ATOM   1456  O   ALA A 214     -10.423   3.399  22.132  1.00  0.00           O  
ATOM   1457  CB  ALA A 214      -9.601   3.439  18.937  1.00  0.00           C  
ATOM   1458  CEN ALA A 214      -9.602   3.439  18.938  1.00  0.00           X  
ATOM   1459  H   ALA A 214      -8.878   5.847  18.885  1.00  0.00           H  
ATOM   1460  N   ASN A 215      -8.317   4.111  21.788  1.00  0.00           N  
ATOM   1461  CA  ASN A 215      -7.786   3.679  23.082  1.00  0.00           C  
ATOM   1462  C   ASN A 215      -8.350   4.468  24.267  1.00  0.00           C  
ATOM   1463  O   ASN A 215      -8.641   3.858  25.289  1.00  0.00           O  
ATOM   1464  CB  ASN A 215      -6.270   3.754  23.093  1.00  0.00           C  
ATOM   1465  CEN ASN A 215      -5.455   3.128  22.880  1.00  0.00           X  
ATOM   1466  H   ASN A 215      -7.683   4.551  21.139  1.00  0.00           H  
ATOM   1467  N   CYS A 216      -8.638   5.763  24.121  1.00  0.00           N  
ATOM   1468  CA  CYS A 216      -9.454   6.515  25.083  1.00  0.00           C  
ATOM   1469  C   CYS A 216     -10.853   5.896  25.322  1.00  0.00           C  
ATOM   1470  O   CYS A 216     -11.278   5.773  26.466  1.00  0.00           O  
ATOM   1471  CB  CYS A 216      -9.585   7.874  24.394  1.00  0.00           C  
ATOM   1472  CEN CYS A 216      -9.149   8.773  24.624  1.00  0.00           X  
ATOM   1473  H   CYS A 216      -8.237   6.265  23.341  1.00  0.00           H  
ATOM   1474  N   ARG A 217     -11.592   5.541  24.259  1.00  0.00           N  
ATOM   1475  CA  ARG A 217     -12.944   4.962  24.306  1.00  0.00           C  
ATOM   1476  C   ARG A 217     -13.019   3.581  24.990  1.00  0.00           C  
ATOM   1477  O   ARG A 217     -14.033   3.311  25.635  1.00  0.00           O  
ATOM   1478  CB  ARG A 217     -13.565   4.909  22.918  1.00  0.00           C  
ATOM   1479  CEN ARG A 217     -14.889   5.549  20.920  1.00  0.00           X  
ATOM   1480  H   ARG A 217     -11.172   5.675  23.351  1.00  0.00           H  
ATOM   1481  N   LYS A 218     -12.017   2.712  24.804  1.00  0.00           N  
ATOM   1482  CA  LYS A 218     -11.886   1.401  25.474  1.00  0.00           C  
ATOM   1483  C   LYS A 218     -12.032   1.572  26.977  1.00  0.00           C  
ATOM   1484  O   LYS A 218     -12.623   0.653  27.583  1.00  0.00           O  
ATOM   1485  CB  LYS A 218     -10.544   0.744  25.148  1.00  0.00           C  
ATOM   1486  CEN LYS A 218      -9.461  -0.731  24.085  1.00  0.00           X  
ATOM   1487  H   LYS A 218     -11.159   3.071  24.411  1.00  0.00           H  
TER                                                                             
# All scores below are weighted scores, not raw scores.
#BEGIN_POSE_ENERGIES_TABLE ./minmover_pdb/pose_59.pdb
label vdw cenpack pair env cbeta hs_pair ss_pair sheet total
weights 1 0.5 1 1 0.25 1 1 1 NA
pose 7.00177 0.6393 -13.1729 -10.2372 12.1029 0 0 0 -3.66616
MET:NtermProteinFull_1 0 -0.09294 -0.24172 0.10186 0.03503 0 0 0 -0.19777
TYR_2 0.5632 0.8312 0.0982 -0.24935 0.04303 0 0 0 1.28628
GLY_3 0 -0.00785 0.00031 -0.07965 0.04278 0 0 0 -0.04442
LYS_4 0 -0.00754 0.20342 -0.77863 0.06921 0 0 0 -0.51353
LEU_5 0 -0.12543 -0.59745 -0.39148 0.03836 0 0 0 -1.07601
ASN_6 0 0.11047 -0.08893 -0.28327 0.04268 0 0 0 -0.21904
ASP_7 0 -0.02269 0.10631 -0.47618 0.06956 0 0 0 -0.32301
LEU_8 0 -0.04234 -0.21338 0.24309 0.04365 0 0 0 0.03102
LEU_9 0 -0.11041 -0.46905 -0.39148 0.03683 0 0 0 -0.93411
GLU_10 0 0.04309 -0.08439 -0.60186 0.06894 0 0 0 -0.57423
ASP_11 0 -0.07758 0.03047 -0.47618 0.06934 0 0 0 -0.45395
LEU_12 0 0.09241 -0.56144 -0.50394 0.03759 0 0 0 -0.93539
GLN_13 0 0.35957 0.13696 -0.09186 0.04324 0 0 0 0.4479
GLU_14 0 -0.02688 0.10965 -0.92601 0.06938 0 0 0 -0.77387
VAL_15 0 -0.24469 -0.14003 0.10145 0.03543 0 0 0 -0.24783
LEU_16 0 0.70582 -1.30543 -0.52948 0.04016 0 0 0 -1.08894
LYS_17 0 0.17938 -0.02577 -0.51535 0.06897 0 0 0 -0.29276
ASN_18 0 -0.06631 0.00964 -0.36221 0.0693 0 0 0 -0.34958
LEU_19 0 0.17839 0.23607 -0.19483 0.03614 0 0 0 0.25577
HIS_D_20 0 -0.47896 -0.00893 0.02534 0.03277 0 0 0 -0.42978
LYS_21 0 0.00425 -0.07165 -0.8715 0.06962 0 0 0 -0.86929
ASN_22 0 0.02254 -0.12236 -0.24178 0.06956 0 0 0 -0.27204
ASP_23 0.3067 -0.19938 0.45424 0.56875 0.03156 0 0 0 1.16188
ARG_24 0 0.10418 -0.13503 -0.43267 0.07072 0 0 0 -0.39279
SER_25 0 -0.1325 -0.09735 -0.22078 0.03096 0 0 0 -0.41967
GLY_26 0 -0.19922 -0.16456 -0.08884 0.03503 0 0 0 -0.41758
LYS_27 0 0.02455 -0.04525 -0.8715 0.07259 0 0 0 -0.81961
ASP_28 0 -0.05348 -0.01378 -0.60822 0.06982 0 0 0 -0.60567
ASN_29 0 -0.11533 -0.2382 -0.19403 0.03493 0 0 0 -0.51262
ILE_30 0.14044 -0.12022 0.87193 0.06915 0.03509 0 0 0 0.99639
HIS_D_31 0 0.01537 -0.19792 0.11054 0.06894 0 0 0 -0.00307
ASP_32 0 0.02844 0.19096 -0.37876 0.06878 0 0 0 -0.09059
VAL_33 0 0.01475 -0.0011 -0.41511 0.03721 0 0 0 -0.36424
ASP_34 0 0.20982 -0.42217 -0.1485 0.03508 0 0 0 -0.32577
ASN_35 0 -0.03282 0.02913 -0.32173 0.06893 0 0 0 -0.25649
HIS_36 0 -0.25119 0.31207 -0.11266 0.04298 0 0 0 -0.00879
LEU_37 2.41455 1.02201 -0.69227 -0.52948 0.04245 0 0 0 2.25726
GLN_38 0 -0.09022 -0.0175 -0.3291 0.06887 0 0 0 -0.36795
ASN_39 0 -0.09812 0.16652 -0.32173 0.0691 0 0 0 -0.18422
VAL_40 0 0.2838 -0.84172 -0.35242 0.04458 0 0 0 -0.86576
ILE_41 0 -0.21411 -0.258 -0.31819 0.0365 0 0 0 -0.75381
GLU_42 0 0.00343 -0.03603 -0.60186 0.06894 0 0 0 -0.56552
ASP_43 0 -0.27177 0.45806 -0.42964 0.06928 0 0 0 -0.17408
ILE_44 0 -0.00121 -1.50493 -0.31819 0.04611 0 0 0 -1.77823
HIS_45 0 -0.31271 0.28505 -0.06774 0.04365 0 0 0 -0.05175
ASP_46 0 -0.08142 0.11589 -0.52292 0.06893 0 0 0 -0.41952
PHE_47 0 -0.04143 -0.21582 -0.19907 0.04406 0 0 0 -0.41226
MET_48 0 0.15851 -0.27757 -0.05461 0.04557 0 0 0 -0.1281
GLN_49 0 0.04791 0.11748 -0.49415 0.06893 0 0 0 -0.25984
ALA_50 0 -0.06406 -0.10216 0.15304 0.03508 0 0 0 0.02191
ALA_51 0 -0.17534 -0.24114 -0.11236 0.0358 0 0 0 -0.49303
ALA_52 0 -0.12856 0.00595 -0.16647 0.0358 0 0 0 -0.25328
ALA_53 0 -0.14826 -0.01773 0.20553 0.03492 0 0 0 0.07446
ALA_54 0 -0.17824 0.07581 0.13638 0.02976 0 0 0 0.06372
ALA_55 0 -0.10508 0.16211 -0.16647 0.03776 0 0 0 -0.07167
ASN_56 0 0.29113 -0.45453 0.05572 0.02987 0 0 0 -0.07782
CYS_57 0 0.04593 0.04295 0.77853 0.06902 0 0 0 0.93643
ARG_58 0 0.45581 0.25521 -0.22643 0.06891 0 0 0 0.5535
LYS_59 0.06099 0.28935 -0.25356 -0.33001 0.03028 0 0 0 -0.20294
GLY_60 0 -0.23837 -0.27359 -0.08884 0.03637 0 0 0 -0.56443
SER_61 0 -0.1591 -0.15987 -0.21543 0.03539 0 0 0 -0.49901
PRO_62 0 -0.19328 -0.23026 -0.12679 0.03699 0 0 0 -0.51334
GLY_63 0 0.03052 -0.00313 0.35201 0.04731 0 0 0 0.42671
SER_64 0 0 0 0.29023 0.04183 0 0 0 0.33206
PRO_65 0 -0.00486 -0.0269 0.043 0.07268 0 0 0 0.08392
ALA_66 0 0 0 0.77873 0.04957 0 0 0 0.82829
GLY_67 0 0 0 0.91259 0.04183 0 0 0 0.95441
SER_68 0 0 0 0.13063 0.04957 0 0 0 0.1802
PRO_69 0 0 0 0.2123 0.04957 0 0 0 0.26186
THR_70 0 0 0 0.43096 0.07499 0 0 0 0.50594
SER_71 0 0 0 0.29023 0.07582 0 0 0 0.36605
THR_72 0 0 0 0.48779 0.07582 0 0 0 0.56361
GLU_73 0 0 0 -1.03403 0.07499 0 0 0 -0.95904
GLU_74 0 0 0 -0.93278 0.04957 0 0 0 -0.88321
GLY_75 0 0 0 0.91259 0.04957 0 0 0 0.96215
THR_76 0 0 0 0.48779 0.04957 0 0 0 0.53736
SER_77 0 0 0 0.29023 0.07499 0 0 0 0.36522
GLU_78 0 0 0 -1.01303 0.07573 0 0 0 -0.9373
SER_79 0 0 0 0.13063 0.07564 0 0 0 0.20627
ALA_80 0 0 0 0.89846 0.05522 0 0 0 0.95367
THR_81 0 0 0 0.48779 0.04957 0 0 0 0.53736
PRO_82 0 0 0 0.2123 0.07582 0 0 0 0.28812
GLU_83 0 0 0 -1.03403 0.07499 0 0 0 -0.95904
SER_84 0 0 0 -0.0106 0.07508 0 0 0 0.06448
GLY_85 0 0 0 0.91259 0.04957 0 0 0 0.96215
PRO_86 0 0 0 0.51404 0.04957 0 0 0 0.5636
GLY_87 0 0 0 0.60923 0.04183 0 0 0 0.65106
THR_88 0 0 0 0.33798 0.04183 0 0 0 0.37981
SER_89 0 0 0 0.29023 0.04957 0 0 0 0.3398
THR_90 0 0 0 0.33798 0.07582 0 0 0 0.4138
GLU_91 0 0 0 -1.01303 0.07582 0 0 0 -0.93721
PRO_92 0 0 0 0.51404 0.07541 0 0 0 0.58945
SER_93 0 0 0 -0.0106 0.07499 0 0 0 0.06439
GLU_94 0 0 0 -1.01303 0.07582 0 0 0 -0.93721
GLY_95 0 0 0 0.91259 0.07508 0 0 0 0.98767
SER_96 0 0 0 -0.0106 0.04957 0 0 0 0.03897
ALA_97 0.01102 0 0 0.77873 0.07582 0 0 0 0.86557
PRO_98 0.01102 0 0 0.2123 0.04957 0 0 0 0.27288
GLY_99 0 0 0 0.91259 0.04883 0 0 0 0.96141
SER_100 0 0 0 -0.0106 0.04957 0 0 0 0.03897
PRO_101 0 0 0 0.51404 0.04957 0 0 0 0.5636
ALA_102 0 0 0 0.797 0.04957 0 0 0 0.84657
GLY_103 0 0 0 0.60923 0.04957 0 0 0 0.6588
SER_104 0 0 0 0.29023 0.04957 0 0 0 0.3398
PRO_105 0 0 0 0.51404 0.07508 0 0 0 0.58912
THR_106 0 0 0 0.33798 0.07582 0 0 0 0.4138
SER_107 0 0 0 0.29023 0.07508 0 0 0 0.36531
THR_108 0 0 0 0.43096 0.04957 0 0 0 0.48052
GLU_109 0.00394 0 0 -1.03403 0.07582 0 0 0 -0.95427
GLU_110 0.00394 0 0 -1.03403 0.07508 0 0 0 -0.95501
GLY_111 0 0 0 0.91259 0.07508 0 0 0 0.98767
THR_112 0 0 0 0.48779 0.07582 0 0 0 0.56361
SER_113 0 0 0 0.13063 0.07347 0 0 0 0.2041
THR_114 0 0 0 0.43096 0.07499 0 0 0 0.50594
GLU_115 0 0 0 -1.01303 0.07582 0 0 0 -0.93721
PRO_116 0 0 0 0.51404 0.07582 0 0 0 0.58986
SER_117 0 0 0 0.13063 0.07499 0 0 0 0.20562
GLU_118 0 0 0 -0.93278 0.07582 0 0 0 -0.85696
GLY_119 0 0 0 0.91259 0.04957 0 0 0 0.96215
SER_120 0 0 0 0.29023 0.04957 0 0 0 0.3398
ALA_121 0 0 0 0.89846 0.04957 0 0 0 0.94802
PRO_122 0 0 0 0.2123 0.04957 0 0 0 0.26186
GLY_123 0 0 0 0.91259 0.04957 0 0 0 0.96215
THR_124 0 0 0 0.43096 0.04957 0 0 0 0.48052
SER_125 0 0 0 0.13063 0.07582 0 0 0 0.20645
THR_126 0 0 0 0.33798 0.07499 0 0 0 0.41297
GLU_127 0 0 0 -1.01303 0.07582 0 0 0 -0.93721
PRO_128 0 0 0 0.2123 0.07582 0 0 0 0.28812
SER_129 0 0 0 0.13063 0.07508 0 0 0 0.20571
GLU_130 0 0 0 -1.03403 0.07582 0 0 0 -0.95821
GLY_131 0 0 0 0.91259 0.07582 0 0 0 0.98841
SER_132 0 0 0 0.29023 0.05764 0 0 0 0.34787
ALA_133 0 0 0 0.89846 0.05741 0 0 0 0.95587
PRO_134 0 0 0 0.2123 0.04957 0 0 0 0.26186
GLY_135 0 0 0 0.91259 0.04957 0 0 0 0.96215
THR_136 0 0 0 0.48779 0.04957 0 0 0 0.53736
SER_137 0 0 0 0.29023 0.04957 0 0 0 0.3398
GLU_138 0 0 0 -1.01303 0.07582 0 0 0 -0.93721
SER_139 0 0 0 0.29023 0.07506 0 0 0 0.36529
ALA_140 0 0 0 0.797 0.07414 0 0 0 0.87114
THR_141 5e-05 0 0 0.48779 0.06721 0 0 0 0.55505
PRO_142 5e-05 0 0 0.2123 0.07582 0 0 0 0.28816
GLU_143 0 0 0 -1.01303 0.07499 0 0 0 -0.93804
SER_144 0 0 0 0.13063 0.07508 0 0 0 0.20571
GLY_145 0 0 0 0.91259 0.04957 0 0 0 0.96215
PRO_146 0 -0.02266 0.00237 0.51404 0.04957 0 0 0 0.54332
GLY_147 0 -0.04105 -0.0308 0.91259 0.04731 0 0 0 0.88804
SER_148 0 -0.05418 -0.0179 0.29023 0.07268 0 0 0 0.29084
GLU_149 0 -0.09475 -0.24677 -0.71584 0.03357 0 0 0 -1.02377
PRO_150 0 0.0394 -0.17185 0.043 0.07212 0 0 0 -0.01733
ALA_151 0 -0.05999 0.06405 0.28428 0.07034 0 0 0 0.35867
THR_152 0 -0.43179 -0.258 -0.06501 0.03224 0 0 0 -0.72257
SER_153 0.06099 -0.12985 -0.10648 -0.18312 0.03412 0 0 0 -0.32434
GLY_154 0 0.7331 -0.28988 -0.06259 0.02992 0 0 0 0.41056
SER_155 0 0.05344 -0.15665 -0.21543 0.03681 0 0 0 -0.28182
GLU_156 0 -0.00236 -0.07628 -0.60186 0.0697 0 0 0 -0.61081
THR_157 0 -0.07842 0.10572 -0.17898 0.03698 0 0 0 -0.1147
PRO_158 0 0 0 0.043 0.04731 0 0 0 0.09031
GLY_159 0 -0.08356 0.07626 -0.0429 0.03271 0 0 0 -0.01749
MET_160 0 -0.07078 -0.15017 0.0106 0.03614 0 0 0 -0.17421
TYR_161 0 -0.06983 -0.02993 0.7226 0.06921 0 0 0 0.69205
GLY_162 0 -0.07187 -0.04154 0.0322 0.03556 0 0 0 -0.04565
LYS_163 0 -0.17613 -0.01654 -0.51535 0.04262 0 0 0 -0.66541
LEU_164 0 -0.15837 0.04988 -0.06582 0.04336 0 0 0 -0.13095
ASN_165 0 0.00087 -0.0366 -0.40966 0.06617 0 0 0 -0.37922
ASP_166 0 -0.09264 -0.0346 -0.47618 0.06903 0 0 0 -0.53439
LEU_167 0 -0.09749 -0.34829 -0.19483 0.03629 0 0 0 -0.60433
LEU_168 0 0.04084 -0.12165 0.08126 0.04389 0 0 0 0.04434
GLU_169 0 -0.03601 0.08922 -0.82678 0.06924 0 0 0 -0.70434
ASP_170 0 -0.01787 0.14343 -0.31759 0.06928 0 0 0 -0.12275
LEU_171 0 -0.29703 -1.0969 -0.19483 0.03821 0 0 0 -1.55054
GLN_172 0 -0.33795 0.03936 -0.24561 0.04283 0 0 0 -0.50138
GLU_173 0 -0.0952 -0.01067 -0.92601 0.06893 0 0 0 -0.96295
VAL_174 0 -0.41245 -0.58295 -0.10438 0.03741 0 0 0 -1.06237
LEU_175 2.41455 1.07971 -0.17251 -0.53584 0.04609 0 0 0 2.832
LYS_176 0 -0.05796 -0.34064 -0.51535 0.06903 0 0 0 -0.84492
ASN_177 0 -0.02291 -0.04713 -0.19403 0.06919 0 0 0 -0.19488
LEU_178 0 0.32459 0.26464 -0.45811 0.03545 0 0 0 0.16656
HIS_D_179 0.14044 0.3729 -0.61488 -0.10893 0.0359 0 0 0 -0.17456
LYS_180 0 -0.16119 0.08309 -0.68888 0.0693 0 0 0 -0.69768
ASN_181 0 -0.28044 -0.03231 -0.01232 0.03198 0 0 0 -0.29309
ASP_182 0.3067 -0.24905 -0.06625 0.34071 0.03038 0 0 0 0.36249
ARG_183 0 0.06623 0.03859 -0.48527 0.06951 0 0 0 -0.31093
SER_184 0 -0.03219 0.00701 -0.22078 0.0697 0 0 0 -0.17626
GLY_185 0 0.00633 -0.22819 -0.09146 0.03916 0 0 0 -0.27416
LYS_186 0 -0.01511 -0.04525 -0.8715 0.07203 0 0 0 -0.85983
ASP_187 0 0 0 -0.56986 0.07134 0 0 0 -0.49852
ASN_188 0 0.09019 -0.22573 -0.19403 0.06887 0 0 0 -0.2607
ILE_189 0 0.04824 0.5965 0.20907 0.04294 0 0 0 0.89674
HIS_D_190 0 -0.07128 -0.06636 0.11054 0.0693 0 0 0 0.0422
ASP_191 0 -0.03787 -0.05997 -0.42964 0.06894 0 0 0 -0.45855
VAL_192 0 0.21223 0.59127 -0.27892 0.03614 0 0 0 0.56071
ASP_193 0 0.01436 -0.18662 -0.24167 0.06914 0 0 0 -0.3448
ASN_194 0 -0.07673 -0.00334 -0.36221 0.06894 0 0 0 -0.37334
HIS_195 0 -0.0579 -0.13459 -0.11266 0.06919 0 0 0 -0.23596
LEU_196 0 0.13442 -0.55273 -0.52948 0.03191 0 0 0 -0.91588
GLN_197 0 0.12206 -0.11655 -0.4142 0.06878 0 0 0 -0.33991
ASN_198 0 -0.0629 0.00055 -0.32173 0.06878 0 0 0 -0.31531
VAL_199 0 -0.23419 -0.38 -0.27892 0.037 0 0 0 -0.85611
ILE_200 0 0.44532 -0.23496 -0.20059 0.04437 0 0 0 0.05414
GLU_201 0 0.01523 -0.12934 -0.71584 0.06921 0 0 0 -0.76073
ASP_202 0 -0.04798 0.20897 -0.24167 0.06919 0 0 0 -0.01149
ILE_203 0 -0.48625 -1.03245 -0.49284 0.0331 0 0 0 -1.97843
HIS_D_204 0 -0.11306 -0.20891 -0.06774 0.04343 0 0 0 -0.34628
ASP_205 0 -0.06084 0.04043 -0.52292 0.06878 0 0 0 -0.47455
PHE_206 0 -0.26673 -0.32917 0.07137 0.04454 0 0 0 -0.48
MET_207 0 0.47251 -0.22846 -0.21391 0.03741 0 0 0 0.06755
GLN_208 0 0.08127 -0.14297 -0.49415 0.06888 0 0 0 -0.48697
ALA_209 0 -0.17716 -0.00726 0.15304 0.06329 0 0 0 0.03192
ALA_210 0 -0.06328 -0.26088 -0.06885 0.03167 0 0 0 -0.36133
ALA_211 0.5632 0.84917 -0.03778 0.11438 0.03354 0 0 0 1.52251
ALA_212 0 -0.01224 -0.03453 0.28428 0.04114 0 0 0 0.27864
ALA_213 0 -0.03105 -0.00331 0.11438 0.03458 0 0 0 0.1146
ALA_214 0 0.01492 -0.11537 -0.06885 0.03249 0 0 0 -0.1368
ASN_215 0 -0.04797 0.03193 -0.32173 0.04314 0 0 0 -0.29464
CYS_216 0 0.04465 0.1358 1.93683 0.07081 0 0 0 2.18808
ARG_217 0 0.31186 0.22782 -0.17363 0.04162 0 0 0 0.40767
LYS:CtermProteinFull_218 0 0.02527 0.27131 -0.68888 0.0697 0 0 0 -0.32261
#END_POSE_ENERGIES_TABLE ./minmover_pdb/pose_59.pdb
