# Supplementary material for: Selection of a promiscuous minimalist cAMP phosphodiesterase from a library of de novo designed proteins
Source: Nat Chem. 2024 May 3;16(7):1200–8. doi: 10.1038/s41557-024-01490-4 (PMC11230910; doi:10.1038/s41557-024-01490-4)
Supplement: Supplementary file 3 — MD input files, scripts and final structures derived from MD, AlphaFold2, EMSfold and MultiSFold. [file 41557_2024_1490_MOESM3_ESM.zip › Computational_Data/4_MultiSFold/campase/pose_6.pdb]

ATOM      1  N   MET A   1      -5.685  -3.190  15.727  1.00  0.00           N  
ATOM      2  CA  MET A   1      -6.194  -2.453  14.552  1.00  0.00           C  
ATOM      3  C   MET A   1      -5.242  -1.342  14.148  1.00  0.00           C  
ATOM      4  O   MET A   1      -4.835  -1.362  13.006  1.00  0.00           O  
ATOM      5  CB  MET A   1      -7.577  -1.873  14.839  1.00  0.00           C  
ATOM      6  CEN MET A   1      -9.273  -2.040  14.422  1.00  0.00           X  
ATOM      7  H   MET A   1      -6.223  -3.221  16.569  1.00  0.00           H  
ATOM      8  N   TYR A   2      -4.798  -0.474  15.065  1.00  0.00           N  
ATOM      9  CA  TYR A   2      -3.876   0.623  14.724  1.00  0.00           C  
ATOM     10  C   TYR A   2      -2.547   0.203  14.058  1.00  0.00           C  
ATOM     11  O   TYR A   2      -2.232   0.749  13.017  1.00  0.00           O  
ATOM     12  CB  TYR A   2      -3.566   1.426  15.989  1.00  0.00           C  
ATOM     13  CEN TYR A   2      -4.070   2.886  16.816  1.00  0.00           X  
ATOM     14  H   TYR A   2      -5.259  -0.384  15.959  1.00  0.00           H  
ATOM     15  N   GLY A   3      -1.800  -0.766  14.612  1.00  0.00           N  
ATOM     16  CA  GLY A   3      -0.571  -1.289  13.980  1.00  0.00           C  
ATOM     17  C   GLY A   3      -0.781  -1.711  12.522  1.00  0.00           C  
ATOM     18  O   GLY A   3      -0.454  -0.945  11.635  1.00  0.00           O  
ATOM     19  CEN GLY A   3      -0.571  -1.289  13.980  1.00  0.00           X  
ATOM     20  H   GLY A   3      -2.050  -1.119  15.525  1.00  0.00           H  
ATOM     21  N   LYS A   4      -1.474  -2.839  12.299  1.00  0.00           N  
ATOM     22  CA  LYS A   4      -1.814  -3.348  10.952  1.00  0.00           C  
ATOM     23  C   LYS A   4      -2.335  -2.273   9.996  1.00  0.00           C  
ATOM     24  O   LYS A   4      -2.022  -2.264   8.819  1.00  0.00           O  
ATOM     25  CB  LYS A   4      -2.851  -4.467  11.063  1.00  0.00           C  
ATOM     26  CEN LYS A   4      -3.293  -6.535  11.023  1.00  0.00           X  
ATOM     27  H   LYS A   4      -1.675  -3.438  13.087  1.00  0.00           H  
ATOM     28  N   LEU A   5      -3.185  -1.397  10.513  1.00  0.00           N  
ATOM     29  CA  LEU A   5      -3.730  -0.268   9.777  1.00  0.00           C  
ATOM     30  C   LEU A   5      -2.629   0.670   9.261  1.00  0.00           C  
ATOM     31  O   LEU A   5      -2.612   1.018   8.089  1.00  0.00           O  
ATOM     32  CB  LEU A   5      -4.715   0.502  10.666  1.00  0.00           C  
ATOM     33  CEN LEU A   5      -6.254   0.560  10.714  1.00  0.00           X  
ATOM     34  H   LEU A   5      -3.420  -1.492  11.492  1.00  0.00           H  
ATOM     35  N   ASN A   6      -1.722   1.076  10.150  1.00  0.00           N  
ATOM     36  CA  ASN A   6      -0.647   1.992   9.803  1.00  0.00           C  
ATOM     37  C   ASN A   6       0.291   1.353   8.774  1.00  0.00           C  
ATOM     38  O   ASN A   6       0.590   1.998   7.781  1.00  0.00           O  
ATOM     39  CB  ASN A   6       0.128   2.430  11.032  1.00  0.00           C  
ATOM     40  CEN ASN A   6       0.111   3.215  11.729  1.00  0.00           X  
ATOM     41  H   ASN A   6      -1.651   0.595  11.034  1.00  0.00           H  
ATOM     42  N   ASP A   7       0.665   0.086   8.977  1.00  0.00           N  
ATOM     43  CA  ASP A   7       1.605  -0.628   8.106  1.00  0.00           C  
ATOM     44  C   ASP A   7       1.023  -0.761   6.685  1.00  0.00           C  
ATOM     45  O   ASP A   7       1.653  -0.366   5.712  1.00  0.00           O  
ATOM     46  CB  ASP A   7       1.931  -2.008   8.681  1.00  0.00           C  
ATOM     47  CEN ASP A   7       2.647  -2.479   9.233  1.00  0.00           X  
ATOM     48  H   ASP A   7       0.357  -0.392   9.812  1.00  0.00           H  
ATOM     49  N   LEU A   8      -0.249  -1.169   6.576  1.00  0.00           N  
ATOM     50  CA  LEU A   8      -0.948  -1.284   5.298  1.00  0.00           C  
ATOM     51  C   LEU A   8      -1.070   0.054   4.547  1.00  0.00           C  
ATOM     52  O   LEU A   8      -1.083   0.093   3.317  1.00  0.00           O  
ATOM     53  CB  LEU A   8      -2.340  -1.884   5.531  1.00  0.00           C  
ATOM     54  CEN LEU A   8      -2.922  -3.293   5.309  1.00  0.00           X  
ATOM     55  H   LEU A   8      -0.697  -1.546   7.400  1.00  0.00           H  
ATOM     56  N   LEU A   9      -1.206   1.163   5.282  1.00  0.00           N  
ATOM     57  CA  LEU A   9      -1.306   2.491   4.677  1.00  0.00           C  
ATOM     58  C   LEU A   9      -0.001   2.878   3.967  1.00  0.00           C  
ATOM     59  O   LEU A   9      -0.048   3.449   2.880  1.00  0.00           O  
ATOM     60  CB  LEU A   9      -1.664   3.532   5.746  1.00  0.00           C  
ATOM     61  CEN LEU A   9      -2.972   4.268   6.091  1.00  0.00           X  
ATOM     62  H   LEU A   9      -1.179   1.074   6.288  1.00  0.00           H  
ATOM     63  N   GLU A  10       1.148   2.575   4.574  1.00  0.00           N  
ATOM     64  CA  GLU A  10       2.467   2.852   4.003  1.00  0.00           C  
ATOM     65  C   GLU A  10       2.773   1.915   2.834  1.00  0.00           C  
ATOM     66  O   GLU A  10       3.286   2.381   1.813  1.00  0.00           O  
ATOM     67  CB  GLU A  10       3.552   2.726   5.075  1.00  0.00           C  
ATOM     68  CEN GLU A  10       4.601   3.449   6.206  1.00  0.00           X  
ATOM     69  H   GLU A  10       1.118   2.039   5.429  1.00  0.00           H  
ATOM     70  N   ASP A  11       2.376   0.648   2.940  1.00  0.00           N  
ATOM     71  CA  ASP A  11       2.485  -0.323   1.855  1.00  0.00           C  
ATOM     72  C   ASP A  11       1.628   0.100   0.655  1.00  0.00           C  
ATOM     73  O   ASP A  11       2.094   0.178  -0.479  1.00  0.00           O  
ATOM     74  CB  ASP A  11       2.071  -1.715   2.338  1.00  0.00           C  
ATOM     75  CEN ASP A  11       2.484  -2.582   2.678  1.00  0.00           X  
ATOM     76  H   ASP A  11       2.079   0.305   3.841  1.00  0.00           H  
ATOM     77  N   LEU A  12       0.390   0.531   0.887  1.00  0.00           N  
ATOM     78  CA  LEU A  12      -0.487   1.003  -0.186  1.00  0.00           C  
ATOM     79  C   LEU A  12       0.086   2.225  -0.933  1.00  0.00           C  
ATOM     80  O   LEU A  12       0.120   2.266  -2.168  1.00  0.00           O  
ATOM     81  CB  LEU A  12      -1.869   1.336   0.390  1.00  0.00           C  
ATOM     82  CEN LEU A  12      -3.219   0.595   0.363  1.00  0.00           X  
ATOM     83  H   LEU A  12       0.031   0.455   1.827  1.00  0.00           H  
ATOM     84  N   GLN A  13       0.607   3.208  -0.200  1.00  0.00           N  
ATOM     85  CA  GLN A  13       1.236   4.389  -0.790  1.00  0.00           C  
ATOM     86  C   GLN A  13       2.491   4.049  -1.599  1.00  0.00           C  
ATOM     87  O   GLN A  13       2.703   4.618  -2.674  1.00  0.00           O  
ATOM     88  CB  GLN A  13       1.596   5.394   0.307  1.00  0.00           C  
ATOM     89  CEN GLN A  13       1.093   6.861   1.109  1.00  0.00           X  
ATOM     90  H   GLN A  13       0.642   3.080   0.802  1.00  0.00           H  
ATOM     91  N   GLU A  14       3.349   3.168  -1.103  1.00  0.00           N  
ATOM     92  CA  GLU A  14       4.534   2.731  -1.827  1.00  0.00           C  
ATOM     93  C   GLU A  14       4.153   1.959  -3.105  1.00  0.00           C  
ATOM     94  O   GLU A  14       4.702   2.269  -4.168  1.00  0.00           O  
ATOM     95  CB  GLU A  14       5.416   1.865  -0.924  1.00  0.00           C  
ATOM     96  CEN GLU A  14       6.760   1.703   0.110  1.00  0.00           X  
ATOM     97  H   GLU A  14       3.155   2.732  -0.213  1.00  0.00           H  
ATOM     98  N   VAL A  15       3.126   1.092  -3.068  1.00  0.00           N  
ATOM     99  CA  VAL A  15       2.658   0.309  -4.236  1.00  0.00           C  
ATOM    100  C   VAL A  15       2.221   1.256  -5.357  1.00  0.00           C  
ATOM    101  O   VAL A  15       2.617   1.055  -6.507  1.00  0.00           O  
ATOM    102  CB  VAL A  15       1.487  -0.624  -3.877  1.00  0.00           C  
ATOM    103  CEN VAL A  15       1.309  -1.285  -3.794  1.00  0.00           X  
ATOM    104  H   VAL A  15       2.657   0.970  -2.182  1.00  0.00           H  
ATOM    105  N   LEU A  16       1.487   2.332  -5.039  1.00  0.00           N  
ATOM    106  CA  LEU A  16       1.044   3.331  -6.024  1.00  0.00           C  
ATOM    107  C   LEU A  16       2.217   4.085  -6.664  1.00  0.00           C  
ATOM    108  O   LEU A  16       2.270   4.270  -7.881  1.00  0.00           O  
ATOM    109  CB  LEU A  16       0.081   4.324  -5.362  1.00  0.00           C  
ATOM    110  CEN LEU A  16      -1.450   4.487  -5.412  1.00  0.00           X  
ATOM    111  H   LEU A  16       1.185   2.425  -4.078  1.00  0.00           H  
ATOM    112  N   LYS A  17       3.190   4.527  -5.859  1.00  0.00           N  
ATOM    113  CA  LYS A  17       4.372   5.236  -6.375  1.00  0.00           C  
ATOM    114  C   LYS A  17       5.214   4.335  -7.269  1.00  0.00           C  
ATOM    115  O   LYS A  17       5.708   4.802  -8.296  1.00  0.00           O  
ATOM    116  CB  LYS A  17       5.226   5.770  -5.224  1.00  0.00           C  
ATOM    117  CEN LYS A  17       5.860   7.413  -4.052  1.00  0.00           X  
ATOM    118  H   LYS A  17       3.103   4.341  -4.869  1.00  0.00           H  
ATOM    119  N   ASN A  18       5.390   3.070  -6.904  1.00  0.00           N  
ATOM    120  CA  ASN A  18       6.211   2.129  -7.657  1.00  0.00           C  
ATOM    121  C   ASN A  18       5.563   1.736  -8.990  1.00  0.00           C  
ATOM    122  O   ASN A  18       6.257   1.681 -10.006  1.00  0.00           O  
ATOM    123  CB  ASN A  18       6.510   0.888  -6.835  1.00  0.00           C  
ATOM    124  CEN ASN A  18       7.254   0.545  -6.180  1.00  0.00           X  
ATOM    125  H   ASN A  18       4.943   2.749  -6.055  1.00  0.00           H  
ATOM    126  N   LEU A  19       4.237   1.597  -9.038  1.00  0.00           N  
ATOM    127  CA  LEU A  19       3.496   1.272 -10.258  1.00  0.00           C  
ATOM    128  C   LEU A  19       3.472   2.461 -11.236  1.00  0.00           C  
ATOM    129  O   LEU A  19       4.007   2.376 -12.342  1.00  0.00           O  
ATOM    130  CB  LEU A  19       2.067   0.840  -9.904  1.00  0.00           C  
ATOM    131  CEN LEU A  19       1.374  -0.535  -9.849  1.00  0.00           X  
ATOM    132  H   LEU A  19       3.709   1.704  -8.183  1.00  0.00           H  
ATOM    133  N   HIS A  20       2.967   3.618 -10.801  1.00  0.00           N  
ATOM    134  CA  HIS A  20       2.720   4.756 -11.688  1.00  0.00           C  
ATOM    135  C   HIS A  20       3.964   5.216 -12.463  1.00  0.00           C  
ATOM    136  O   HIS A  20       3.967   5.205 -13.695  1.00  0.00           O  
ATOM    137  CB  HIS A  20       2.157   5.931 -10.882  1.00  0.00           C  
ATOM    138  CEN HIS A  20       0.885   6.472 -10.537  1.00  0.00           X  
ATOM    139  H   HIS A  20       2.646   3.666  -9.842  1.00  0.00           H  
ATOM    140  N   LYS A  21       5.043   5.611 -11.771  1.00  0.00           N  
ATOM    141  CA  LYS A  21       6.118   6.420 -12.382  1.00  0.00           C  
ATOM    142  C   LYS A  21       6.780   5.665 -13.549  1.00  0.00           C  
ATOM    143  O   LYS A  21       7.354   6.306 -14.434  1.00  0.00           O  
ATOM    144  CB  LYS A  21       7.169   6.798 -11.337  1.00  0.00           C  
ATOM    145  CEN LYS A  21       8.010   8.263 -10.064  1.00  0.00           X  
ATOM    146  H   LYS A  21       5.149   5.274 -10.826  1.00  0.00           H  
ATOM    147  N   ASN A  22       6.647   4.339 -13.587  1.00  0.00           N  
ATOM    148  CA  ASN A  22       7.351   3.455 -14.526  1.00  0.00           C  
ATOM    149  C   ASN A  22       6.517   3.006 -15.719  1.00  0.00           C  
ATOM    150  O   ASN A  22       7.034   2.257 -16.552  1.00  0.00           O  
ATOM    151  CB  ASN A  22       7.891   2.232 -13.807  1.00  0.00           C  
ATOM    152  CEN ASN A  22       8.773   1.936 -13.321  1.00  0.00           X  
ATOM    153  H   ASN A  22       6.061   3.905 -12.890  1.00  0.00           H  
ATOM    154  N   ASP A  23       5.277   3.491 -15.845  1.00  0.00           N  
ATOM    155  CA  ASP A  23       4.315   2.974 -16.826  1.00  0.00           C  
ATOM    156  C   ASP A  23       4.964   2.737 -18.207  1.00  0.00           C  
ATOM    157  O   ASP A  23       4.946   1.628 -18.749  1.00  0.00           O  
ATOM    158  CB  ASP A  23       3.133   3.937 -16.961  1.00  0.00           C  
ATOM    159  CEN ASP A  23       2.184   4.067 -16.614  1.00  0.00           X  
ATOM    160  H   ASP A  23       4.956   4.175 -15.175  1.00  0.00           H  
ATOM    161  N   ARG A  24       5.646   3.757 -18.760  1.00  0.00           N  
ATOM    162  CA  ARG A  24       6.213   3.715 -20.115  1.00  0.00           C  
ATOM    163  C   ARG A  24       7.284   2.654 -20.364  1.00  0.00           C  
ATOM    164  O   ARG A  24       7.497   2.359 -21.540  1.00  0.00           O  
ATOM    165  CB  ARG A  24       6.733   5.085 -20.524  1.00  0.00           C  
ATOM    166  CEN ARG A  24       6.816   7.358 -21.514  1.00  0.00           X  
ATOM    167  H   ARG A  24       5.772   4.584 -18.192  1.00  0.00           H  
ATOM    168  N   SER A  25       7.974   2.113 -19.354  1.00  0.00           N  
ATOM    169  CA  SER A  25       9.094   1.179 -19.602  1.00  0.00           C  
ATOM    170  C   SER A  25       8.738  -0.277 -19.907  1.00  0.00           C  
ATOM    171  O   SER A  25       9.585  -0.948 -20.481  1.00  0.00           O  
ATOM    172  CB  SER A  25      10.023   1.209 -18.404  1.00  0.00           C  
ATOM    173  CEN SER A  25      10.182   1.235 -17.885  1.00  0.00           X  
ATOM    174  H   SER A  25       7.836   2.474 -18.421  1.00  0.00           H  
ATOM    175  N   GLY A  26       7.518  -0.752 -19.637  1.00  0.00           N  
ATOM    176  CA  GLY A  26       7.181  -2.180 -19.727  1.00  0.00           C  
ATOM    177  C   GLY A  26       8.077  -3.116 -18.898  1.00  0.00           C  
ATOM    178  O   GLY A  26       8.448  -2.804 -17.780  1.00  0.00           O  
ATOM    179  CEN GLY A  26       7.181  -2.180 -19.727  1.00  0.00           X  
ATOM    180  H   GLY A  26       6.799  -0.099 -19.362  1.00  0.00           H  
ATOM    181  N   LYS A  27       8.454  -4.246 -19.514  1.00  0.00           N  
ATOM    182  CA  LYS A  27       9.335  -5.348 -19.065  1.00  0.00           C  
ATOM    183  C   LYS A  27       9.511  -5.617 -17.564  1.00  0.00           C  
ATOM    184  O   LYS A  27       8.556  -6.093 -16.961  1.00  0.00           O  
ATOM    185  CB  LYS A  27      10.724  -5.124 -19.664  1.00  0.00           C  
ATOM    186  CEN LYS A  27      12.151  -5.597 -21.153  1.00  0.00           X  
ATOM    187  H   LYS A  27       8.118  -4.341 -20.462  1.00  0.00           H  
ATOM    188  N   ASP A  28      10.636  -5.285 -16.945  1.00  0.00           N  
ATOM    189  CA  ASP A  28      10.820  -5.537 -15.511  1.00  0.00           C  
ATOM    190  C   ASP A  28       9.657  -5.026 -14.653  1.00  0.00           C  
ATOM    191  O   ASP A  28       9.385  -5.604 -13.604  1.00  0.00           O  
ATOM    192  CB  ASP A  28      12.128  -4.901 -15.033  1.00  0.00           C  
ATOM    193  CEN ASP A  28      13.100  -5.147 -14.854  1.00  0.00           X  
ATOM    194  H   ASP A  28      11.453  -5.095 -17.506  1.00  0.00           H  
ATOM    195  N   ASN A  29       8.887  -4.031 -15.113  1.00  0.00           N  
ATOM    196  CA  ASN A  29       7.776  -3.509 -14.308  1.00  0.00           C  
ATOM    197  C   ASN A  29       6.742  -4.585 -13.911  1.00  0.00           C  
ATOM    198  O   ASN A  29       5.979  -4.356 -12.973  1.00  0.00           O  
ATOM    199  CB  ASN A  29       7.081  -2.371 -15.033  1.00  0.00           C  
ATOM    200  CEN ASN A  29       7.148  -1.326 -15.093  1.00  0.00           X  
ATOM    201  H   ASN A  29       9.104  -3.608 -16.005  1.00  0.00           H  
ATOM    202  N   ILE A  30       6.667  -5.750 -14.580  1.00  0.00           N  
ATOM    203  CA  ILE A  30       5.728  -6.816 -14.170  1.00  0.00           C  
ATOM    204  C   ILE A  30       6.173  -7.419 -12.836  1.00  0.00           C  
ATOM    205  O   ILE A  30       5.332  -7.663 -11.980  1.00  0.00           O  
ATOM    206  CB  ILE A  30       5.626  -7.935 -15.223  1.00  0.00           C  
ATOM    207  CEN ILE A  30       5.122  -8.260 -16.133  1.00  0.00           X  
ATOM    208  H   ILE A  30       7.376  -5.959 -15.268  1.00  0.00           H  
ATOM    209  N   HIS A  31       7.483  -7.573 -12.623  1.00  0.00           N  
ATOM    210  CA  HIS A  31       8.019  -8.241 -11.435  1.00  0.00           C  
ATOM    211  C   HIS A  31       7.840  -7.410 -10.159  1.00  0.00           C  
ATOM    212  O   HIS A  31       7.427  -7.950  -9.140  1.00  0.00           O  
ATOM    213  CB  HIS A  31       9.503  -8.566 -11.634  1.00  0.00           C  
ATOM    214  CEN HIS A  31      10.302  -9.663 -12.068  1.00  0.00           X  
ATOM    215  H   HIS A  31       8.139  -7.188 -13.290  1.00  0.00           H  
ATOM    216  N   ASP A  32       8.093  -6.101 -10.226  1.00  0.00           N  
ATOM    217  CA  ASP A  32       7.955  -5.218  -9.063  1.00  0.00           C  
ATOM    218  C   ASP A  32       6.503  -5.154  -8.573  1.00  0.00           C  
ATOM    219  O   ASP A  32       6.240  -5.359  -7.391  1.00  0.00           O  
ATOM    220  CB  ASP A  32       8.457  -3.812  -9.399  1.00  0.00           C  
ATOM    221  CEN ASP A  32       9.287  -3.230  -9.297  1.00  0.00           X  
ATOM    222  H   ASP A  32       8.466  -5.716 -11.080  1.00  0.00           H  
ATOM    223  N   VAL A  33       5.556  -4.904  -9.484  1.00  0.00           N  
ATOM    224  CA  VAL A  33       4.124  -4.818  -9.155  1.00  0.00           C  
ATOM    225  C   VAL A  33       3.609  -6.162  -8.649  1.00  0.00           C  
ATOM    226  O   VAL A  33       2.875  -6.176  -7.667  1.00  0.00           O  
ATOM    227  CB  VAL A  33       3.282  -4.381 -10.368  1.00  0.00           C  
ATOM    228  CEN VAL A  33       2.909  -3.862 -10.626  1.00  0.00           X  
ATOM    229  H   VAL A  33       5.839  -4.836 -10.452  1.00  0.00           H  
ATOM    230  N   ASP A  34       4.008  -7.271  -9.271  1.00  0.00           N  
ATOM    231  CA  ASP A  34       3.624  -8.621  -8.854  1.00  0.00           C  
ATOM    232  C   ASP A  34       4.085  -8.921  -7.424  1.00  0.00           C  
ATOM    233  O   ASP A  34       3.310  -9.428  -6.614  1.00  0.00           O  
ATOM    234  CB  ASP A  34       4.199  -9.661  -9.819  1.00  0.00           C  
ATOM    235  CEN ASP A  34       3.926 -10.215 -10.629  1.00  0.00           X  
ATOM    236  H   ASP A  34       4.587  -7.188 -10.094  1.00  0.00           H  
ATOM    237  N   ASN A  35       5.300  -8.503  -7.056  1.00  0.00           N  
ATOM    238  CA  ASN A  35       5.835  -8.685  -5.707  1.00  0.00           C  
ATOM    239  C   ASN A  35       5.086  -7.834  -4.671  1.00  0.00           C  
ATOM    240  O   ASN A  35       4.760  -8.301  -3.583  1.00  0.00           O  
ATOM    241  CB  ASN A  35       7.320  -8.375  -5.662  1.00  0.00           C  
ATOM    242  CEN ASN A  35       8.229  -8.889  -5.763  1.00  0.00           X  
ATOM    243  H   ASN A  35       5.892  -8.077  -7.756  1.00  0.00           H  
ATOM    244  N   HIS A  36       4.788  -6.580  -5.008  1.00  0.00           N  
ATOM    245  CA  HIS A  36       4.089  -5.697  -4.087  1.00  0.00           C  
ATOM    246  C   HIS A  36       2.663  -6.175  -3.793  1.00  0.00           C  
ATOM    247  O   HIS A  36       2.255  -6.201  -2.636  1.00  0.00           O  
ATOM    248  CB  HIS A  36       4.056  -4.270  -4.645  1.00  0.00           C  
ATOM    249  CEN HIS A  36       4.810  -3.067  -4.532  1.00  0.00           X  
ATOM    250  H   HIS A  36       5.037  -6.237  -5.925  1.00  0.00           H  
ATOM    251  N   LEU A  37       1.935  -6.626  -4.815  1.00  0.00           N  
ATOM    252  CA  LEU A  37       0.537  -7.013  -4.688  1.00  0.00           C  
ATOM    253  C   LEU A  37       0.363  -8.128  -3.649  1.00  0.00           C  
ATOM    254  O   LEU A  37      -0.490  -7.989  -2.780  1.00  0.00           O  
ATOM    255  CB  LEU A  37      -0.011  -7.456  -6.050  1.00  0.00           C  
ATOM    256  CEN LEU A  37      -0.932  -6.772  -7.079  1.00  0.00           X  
ATOM    257  H   LEU A  37       2.372  -6.730  -5.720  1.00  0.00           H  
ATOM    258  N   GLN A  38       1.199  -9.172  -3.672  1.00  0.00           N  
ATOM    259  CA  GLN A  38       1.111 -10.297  -2.728  1.00  0.00           C  
ATOM    260  C   GLN A  38       1.342  -9.851  -1.280  1.00  0.00           C  
ATOM    261  O   GLN A  38       0.578 -10.244  -0.402  1.00  0.00           O  
ATOM    262  CB  GLN A  38       2.128 -11.381  -3.096  1.00  0.00           C  
ATOM    263  CEN GLN A  38       2.335 -12.924  -3.885  1.00  0.00           X  
ATOM    264  H   GLN A  38       1.934  -9.181  -4.367  1.00  0.00           H  
ATOM    265  N   ASN A  39       2.314  -8.964  -1.037  1.00  0.00           N  
ATOM    266  CA  ASN A  39       2.590  -8.458   0.313  1.00  0.00           C  
ATOM    267  C   ASN A  39       1.412  -7.631   0.866  1.00  0.00           C  
ATOM    268  O   ASN A  39       1.054  -7.777   2.030  1.00  0.00           O  
ATOM    269  CB  ASN A  39       3.866  -7.636   0.340  1.00  0.00           C  
ATOM    270  CEN ASN A  39       4.889  -7.786   0.519  1.00  0.00           X  
ATOM    271  H   ASN A  39       2.921  -8.686  -1.798  1.00  0.00           H  
ATOM    272  N   VAL A  40       0.753  -6.829   0.018  1.00  0.00           N  
ATOM    273  CA  VAL A  40      -0.425  -6.030   0.403  1.00  0.00           C  
ATOM    274  C   VAL A  40      -1.624  -6.937   0.724  1.00  0.00           C  
ATOM    275  O   VAL A  40      -2.366  -6.658   1.666  1.00  0.00           O  
ATOM    276  CB  VAL A  40      -0.826  -5.039  -0.705  1.00  0.00           C  
ATOM    277  CEN VAL A  40      -0.841  -4.370  -0.873  1.00  0.00           X  
ATOM    278  H   VAL A  40       1.093  -6.766  -0.933  1.00  0.00           H  
ATOM    279  N   ILE A  41      -1.827  -8.025  -0.033  1.00  0.00           N  
ATOM    280  CA  ILE A  41      -2.865  -9.026   0.282  1.00  0.00           C  
ATOM    281  C   ILE A  41      -2.578  -9.683   1.633  1.00  0.00           C  
ATOM    282  O   ILE A  41      -3.500  -9.857   2.434  1.00  0.00           O  
ATOM    283  CB  ILE A  41      -2.959 -10.117  -0.800  1.00  0.00           C  
ATOM    284  CEN ILE A  41      -3.409 -10.390  -1.755  1.00  0.00           X  
ATOM    285  H   ILE A  41      -1.211  -8.186  -0.815  1.00  0.00           H  
ATOM    286  N   GLU A  42      -1.322 -10.057   1.882  1.00  0.00           N  
ATOM    287  CA  GLU A  42      -0.900 -10.703   3.127  1.00  0.00           C  
ATOM    288  C   GLU A  42      -1.193  -9.812   4.338  1.00  0.00           C  
ATOM    289  O   GLU A  42      -1.686 -10.301   5.356  1.00  0.00           O  
ATOM    290  CB  GLU A  42       0.590 -11.046   3.074  1.00  0.00           C  
ATOM    291  CEN GLU A  42       1.836 -12.181   2.819  1.00  0.00           X  
ATOM    292  H   GLU A  42      -0.612  -9.866   1.189  1.00  0.00           H  
ATOM    293  N   ASP A  43      -1.010  -8.498   4.208  1.00  0.00           N  
ATOM    294  CA  ASP A  43      -1.318  -7.536   5.264  1.00  0.00           C  
ATOM    295  C   ASP A  43      -2.823  -7.363   5.484  1.00  0.00           C  
ATOM    296  O   ASP A  43      -3.292  -7.391   6.629  1.00  0.00           O  
ATOM    297  CB  ASP A  43      -0.683  -6.181   4.941  1.00  0.00           C  
ATOM    298  CEN ASP A  43       0.148  -5.633   5.156  1.00  0.00           X  
ATOM    299  H   ASP A  43      -0.532  -8.163   3.384  1.00  0.00           H  
ATOM    300  N   ILE A  44      -3.609  -7.235   4.406  1.00  0.00           N  
ATOM    301  CA  ILE A  44      -5.059  -7.004   4.511  1.00  0.00           C  
ATOM    302  C   ILE A  44      -5.681  -8.162   5.272  1.00  0.00           C  
ATOM    303  O   ILE A  44      -6.435  -7.917   6.207  1.00  0.00           O  
ATOM    304  CB  ILE A  44      -5.736  -6.871   3.135  1.00  0.00           C  
ATOM    305  CEN ILE A  44      -6.004  -6.180   2.335  1.00  0.00           X  
ATOM    306  H   ILE A  44      -3.193  -7.375   3.498  1.00  0.00           H  
ATOM    307  N   HIS A  45      -5.359  -9.406   4.937  1.00  0.00           N  
ATOM    308  CA  HIS A  45      -5.936 -10.580   5.585  1.00  0.00           C  
ATOM    309  C   HIS A  45      -5.744 -10.585   7.105  1.00  0.00           C  
ATOM    310  O   HIS A  45      -6.718 -10.706   7.851  1.00  0.00           O  
ATOM    311  CB  HIS A  45      -5.336 -11.857   4.987  1.00  0.00           C  
ATOM    312  CEN HIS A  45      -5.649 -12.803   3.969  1.00  0.00           X  
ATOM    313  H   HIS A  45      -4.676  -9.547   4.206  1.00  0.00           H  
ATOM    314  N   ASP A  46      -4.529 -10.347   7.582  1.00  0.00           N  
ATOM    315  CA  ASP A  46      -4.207 -10.326   9.005  1.00  0.00           C  
ATOM    316  C   ASP A  46      -4.921  -9.185   9.731  1.00  0.00           C  
ATOM    317  O   ASP A  46      -5.407  -9.350  10.860  1.00  0.00           O  
ATOM    318  CB  ASP A  46      -2.694 -10.209   9.205  1.00  0.00           C  
ATOM    319  CEN ASP A  46      -1.879 -10.792   9.387  1.00  0.00           X  
ATOM    320  H   ASP A  46      -3.773 -10.226   6.923  1.00  0.00           H  
ATOM    321  N   PHE A  47      -5.032  -8.019   9.095  1.00  0.00           N  
ATOM    322  CA  PHE A  47      -5.744  -6.876   9.653  1.00  0.00           C  
ATOM    323  C   PHE A  47      -7.225  -7.202   9.893  1.00  0.00           C  
ATOM    324  O   PHE A  47      -7.740  -6.929  10.979  1.00  0.00           O  
ATOM    325  CB  PHE A  47      -5.611  -5.667   8.726  1.00  0.00           C  
ATOM    326  CEN PHE A  47      -4.724  -4.354   8.604  1.00  0.00           X  
ATOM    327  H   PHE A  47      -4.628  -7.938   8.173  1.00  0.00           H  
ATOM    328  N   MET A  48      -7.890  -7.838   8.928  1.00  0.00           N  
ATOM    329  CA  MET A  48      -9.292  -8.245   8.975  1.00  0.00           C  
ATOM    330  C   MET A  48      -9.527  -9.230  10.112  1.00  0.00           C  
ATOM    331  O   MET A  48     -10.463  -9.063  10.894  1.00  0.00           O  
ATOM    332  CB  MET A  48      -9.713  -8.862   7.643  1.00  0.00           C  
ATOM    333  CEN MET A  48     -10.703  -8.573   6.223  1.00  0.00           X  
ATOM    334  H   MET A  48      -7.365  -8.081   8.098  1.00  0.00           H  
ATOM    335  N   GLN A  49      -8.661 -10.230  10.249  1.00  0.00           N  
ATOM    336  CA  GLN A  49      -8.763 -11.237  11.294  1.00  0.00           C  
ATOM    337  C   GLN A  49      -8.641 -10.605  12.686  1.00  0.00           C  
ATOM    338  O   GLN A  49      -9.459 -10.884  13.565  1.00  0.00           O  
ATOM    339  CB  GLN A  49      -7.682 -12.305  11.109  1.00  0.00           C  
ATOM    340  CEN GLN A  49      -7.363 -13.913  10.510  1.00  0.00           X  
ATOM    341  H   GLN A  49      -7.935 -10.336   9.557  1.00  0.00           H  
ATOM    342  N   ALA A  50      -7.694  -9.683  12.875  1.00  0.00           N  
ATOM    343  CA  ALA A  50      -7.489  -8.989  14.144  1.00  0.00           C  
ATOM    344  C   ALA A  50      -8.693  -8.114  14.536  1.00  0.00           C  
ATOM    345  O   ALA A  50      -9.097  -8.102  15.700  1.00  0.00           O  
ATOM    346  CB  ALA A  50      -6.223  -8.148  14.073  1.00  0.00           C  
ATOM    347  CEN ALA A  50      -6.224  -8.148  14.074  1.00  0.00           X  
ATOM    348  H   ALA A  50      -7.070  -9.479  12.109  1.00  0.00           H  
ATOM    349  N   ALA A  51      -9.294  -7.399  13.582  1.00  0.00           N  
ATOM    350  CA  ALA A  51     -10.479  -6.575  13.803  1.00  0.00           C  
ATOM    351  C   ALA A  51     -11.690  -7.428  14.217  1.00  0.00           C  
ATOM    352  O   ALA A  51     -12.390  -7.075  15.168  1.00  0.00           O  
ATOM    353  CB  ALA A  51     -10.795  -5.767  12.553  1.00  0.00           C  
ATOM    354  CEN ALA A  51     -10.795  -5.768  12.553  1.00  0.00           X  
ATOM    355  H   ALA A  51      -8.905  -7.421  12.652  1.00  0.00           H  
ATOM    356  N   ALA A  52     -11.897  -8.575  13.568  1.00  0.00           N  
ATOM    357  CA  ALA A  52     -13.007  -9.486  13.834  1.00  0.00           C  
ATOM    358  C   ALA A  52     -12.895 -10.107  15.232  1.00  0.00           C  
ATOM    359  O   ALA A  52     -13.881 -10.145  15.966  1.00  0.00           O  
ATOM    360  CB  ALA A  52     -13.064 -10.571  12.769  1.00  0.00           C  
ATOM    361  CEN ALA A  52     -13.064 -10.571  12.770  1.00  0.00           X  
ATOM    362  H   ALA A  52     -11.255  -8.830  12.835  1.00  0.00           H  
ATOM    363  N   ALA A  53     -11.694 -10.511  15.654  1.00  0.00           N  
ATOM    364  CA  ALA A  53     -11.463 -11.081  16.977  1.00  0.00           C  
ATOM    365  C   ALA A  53     -11.638 -10.020  18.075  1.00  0.00           C  
ATOM    366  O   ALA A  53     -12.322 -10.263  19.064  1.00  0.00           O  
ATOM    367  CB  ALA A  53     -10.076 -11.704  17.046  1.00  0.00           C  
ATOM    368  CEN ALA A  53     -10.077 -11.703  17.047  1.00  0.00           X  
ATOM    369  H   ALA A  53     -10.907 -10.439  15.025  1.00  0.00           H  
ATOM    370  N   ALA A  54     -11.114  -8.805  17.883  1.00  0.00           N  
ATOM    371  CA  ALA A  54     -11.216  -7.726  18.866  1.00  0.00           C  
ATOM    372  C   ALA A  54     -12.665  -7.245  19.090  1.00  0.00           C  
ATOM    373  O   ALA A  54     -13.055  -6.962  20.228  1.00  0.00           O  
ATOM    374  CB  ALA A  54     -10.335  -6.561  18.438  1.00  0.00           C  
ATOM    375  CEN ALA A  54     -10.336  -6.562  18.439  1.00  0.00           X  
ATOM    376  H   ALA A  54     -10.588  -8.638  17.038  1.00  0.00           H  
ATOM    377  N   ALA A  55     -13.473  -7.164  18.031  1.00  0.00           N  
ATOM    378  CA  ALA A  55     -14.894  -6.840  18.104  1.00  0.00           C  
ATOM    379  C   ALA A  55     -15.693  -7.961  18.790  1.00  0.00           C  
ATOM    380  O   ALA A  55     -16.323  -7.715  19.823  1.00  0.00           O  
ATOM    381  CB  ALA A  55     -15.440  -6.568  16.710  1.00  0.00           C  
ATOM    382  CEN ALA A  55     -15.440  -6.568  16.711  1.00  0.00           X  
ATOM    383  H   ALA A  55     -13.077  -7.333  17.117  1.00  0.00           H  
ATOM    384  N   ASN A  56     -15.612  -9.197  18.291  1.00  0.00           N  
ATOM    385  CA  ASN A  56     -16.309 -10.362  18.845  1.00  0.00           C  
ATOM    386  C   ASN A  56     -16.003 -10.593  20.328  1.00  0.00           C  
ATOM    387  O   ASN A  56     -16.914 -10.924  21.082  1.00  0.00           O  
ATOM    388  CB  ASN A  56     -15.984 -11.615  18.053  1.00  0.00           C  
ATOM    389  CEN ASN A  56     -16.373 -12.147  17.236  1.00  0.00           X  
ATOM    390  H   ASN A  56     -15.070  -9.333  17.449  1.00  0.00           H  
ATOM    391  N   CYS A  57     -14.790 -10.285  20.800  1.00  0.00           N  
ATOM    392  CA  CYS A  57     -14.422 -10.431  22.211  1.00  0.00           C  
ATOM    393  C   CYS A  57     -15.429  -9.748  23.155  1.00  0.00           C  
ATOM    394  O   CYS A  57     -15.571 -10.171  24.299  1.00  0.00           O  
ATOM    395  CB  CYS A  57     -13.068  -9.723  22.270  1.00  0.00           C  
ATOM    396  CEN CYS A  57     -12.125 -10.113  22.379  1.00  0.00           X  
ATOM    397  H   CYS A  57     -14.072 -10.007  20.145  1.00  0.00           H  
ATOM    398  N   ARG A  58     -16.189  -8.731  22.705  1.00  0.00           N  
ATOM    399  CA  ARG A  58     -17.155  -8.025  23.569  1.00  0.00           C  
ATOM    400  C   ARG A  58     -18.279  -8.915  24.104  1.00  0.00           C  
ATOM    401  O   ARG A  58     -18.949  -8.498  25.043  1.00  0.00           O  
ATOM    402  CB  ARG A  58     -17.731  -6.799  22.875  1.00  0.00           C  
ATOM    403  CEN ARG A  58     -18.049  -4.443  22.169  1.00  0.00           X  
ATOM    404  H   ARG A  58     -16.166  -8.517  21.717  1.00  0.00           H  
ATOM    405  N   LYS A  59     -18.499 -10.109  23.541  1.00  0.00           N  
ATOM    406  CA  LYS A  59     -19.617 -11.001  23.906  1.00  0.00           C  
ATOM    407  C   LYS A  59     -19.619 -11.406  25.388  1.00  0.00           C  
ATOM    408  O   LYS A  59     -20.679 -11.715  25.919  1.00  0.00           O  
ATOM    409  CB  LYS A  59     -19.587 -12.258  23.035  1.00  0.00           C  
ATOM    410  CEN LYS A  59     -20.372 -13.345  21.399  1.00  0.00           X  
ATOM    411  H   LYS A  59     -17.816 -10.457  22.885  1.00  0.00           H  
ATOM    412  N   GLY A  60     -18.467 -11.356  26.070  1.00  0.00           N  
ATOM    413  CA  GLY A  60     -18.271 -11.844  27.442  1.00  0.00           C  
ATOM    414  C   GLY A  60     -18.897 -11.000  28.553  1.00  0.00           C  
ATOM    415  O   GLY A  60     -18.819 -11.396  29.709  1.00  0.00           O  
ATOM    416  CEN GLY A  60     -18.271 -11.844  27.442  1.00  0.00           X  
ATOM    417  H   GLY A  60     -17.644 -11.055  25.569  1.00  0.00           H  
ATOM    418  N   SER A  61     -19.499  -9.847  28.244  1.00  0.00           N  
ATOM    419  CA  SER A  61     -20.072  -8.964  29.269  1.00  0.00           C  
ATOM    420  C   SER A  61     -21.566  -8.693  29.003  1.00  0.00           C  
ATOM    421  O   SER A  61     -21.976  -7.535  29.079  1.00  0.00           O  
ATOM    422  CB  SER A  61     -19.298  -7.661  29.321  1.00  0.00           C  
ATOM    423  CEN SER A  61     -19.012  -7.233  29.147  1.00  0.00           X  
ATOM    424  H   SER A  61     -19.658  -9.630  27.271  1.00  0.00           H  
ATOM    425  N   PRO A  62     -22.416  -9.703  28.718  1.00  0.00           N  
ATOM    426  CA  PRO A  62     -23.826  -9.446  28.485  1.00  0.00           C  
ATOM    427  C   PRO A  62     -24.446  -8.951  29.798  1.00  0.00           C  
ATOM    428  O   PRO A  62     -23.914  -9.199  30.870  1.00  0.00           O  
ATOM    429  CB  PRO A  62     -24.398 -10.796  28.024  1.00  0.00           C  
ATOM    430  CEN PRO A  62     -22.727 -11.373  28.272  1.00  0.00           X  
ATOM    431  N   GLY A  63     -25.550  -8.214  29.684  1.00  0.00           N  
ATOM    432  CA  GLY A  63     -26.343  -7.705  30.810  1.00  0.00           C  
ATOM    433  C   GLY A  63     -25.987  -6.334  31.396  1.00  0.00           C  
ATOM    434  O   GLY A  63     -24.854  -5.878  31.355  1.00  0.00           O  
ATOM    435  CEN GLY A  63     -26.344  -7.705  30.810  1.00  0.00           X  
ATOM    436  H   GLY A  63     -26.038  -8.299  28.806  1.00  0.00           H  
ATOM    437  N   SER A  64     -26.949  -5.745  32.105  1.00  0.00           N  
ATOM    438  CA  SER A  64     -26.807  -4.423  32.716  1.00  0.00           C  
ATOM    439  C   SER A  64     -26.666  -4.497  34.250  1.00  0.00           C  
ATOM    440  O   SER A  64     -27.474  -5.177  34.887  1.00  0.00           O  
ATOM    441  CB  SER A  64     -27.993  -3.558  32.337  1.00  0.00           C  
ATOM    442  CEN SER A  64     -28.506  -3.423  32.218  1.00  0.00           X  
ATOM    443  H   SER A  64     -27.708  -6.320  32.449  1.00  0.00           H  
ATOM    444  N   PRO A  65     -25.741  -3.743  34.874  1.00  0.00           N  
ATOM    445  CA  PRO A  65     -25.578  -3.770  36.321  1.00  0.00           C  
ATOM    446  C   PRO A  65     -26.308  -2.557  36.907  1.00  0.00           C  
ATOM    447  O   PRO A  65     -25.706  -1.546  37.263  1.00  0.00           O  
ATOM    448  CB  PRO A  65     -24.057  -3.717  36.546  1.00  0.00           C  
ATOM    449  CEN PRO A  65     -23.989  -3.639  34.764  1.00  0.00           X  
ATOM    450  N   ALA A  66     -27.633  -2.637  36.963  1.00  0.00           N  
ATOM    451  CA  ALA A  66     -28.478  -1.565  37.463  1.00  0.00           C  
ATOM    452  C   ALA A  66     -28.293  -1.472  38.981  1.00  0.00           C  
ATOM    453  O   ALA A  66     -27.921  -2.449  39.619  1.00  0.00           O  
ATOM    454  CB  ALA A  66     -29.935  -1.803  37.094  1.00  0.00           C  
ATOM    455  CEN ALA A  66     -29.935  -1.803  37.094  1.00  0.00           X  
ATOM    456  H   ALA A  66     -28.066  -3.530  36.779  1.00  0.00           H  
ATOM    457  N   GLY A  67     -28.604  -0.306  39.553  1.00  0.00           N  
ATOM    458  CA  GLY A  67     -28.550  -0.093  41.001  1.00  0.00           C  
ATOM    459  C   GLY A  67     -28.080   1.290  41.459  1.00  0.00           C  
ATOM    460  O   GLY A  67     -27.394   1.991  40.738  1.00  0.00           O  
ATOM    461  CEN GLY A  67     -28.550  -0.093  41.002  1.00  0.00           X  
ATOM    462  H   GLY A  67     -29.072   0.384  38.985  1.00  0.00           H  
ATOM    463  N   SER A  68     -28.440   1.608  42.704  1.00  0.00           N  
ATOM    464  CA  SER A  68     -28.163   2.841  43.461  1.00  0.00           C  
ATOM    465  C   SER A  68     -28.800   4.184  43.037  1.00  0.00           C  
ATOM    466  O   SER A  68     -28.128   5.214  43.048  1.00  0.00           O  
ATOM    467  CB  SER A  68     -26.658   3.021  43.492  1.00  0.00           C  
ATOM    468  CEN SER A  68     -26.143   3.021  43.318  1.00  0.00           X  
ATOM    469  H   SER A  68     -28.503   0.810  43.319  1.00  0.00           H  
ATOM    470  N   PRO A  69     -30.135   4.244  42.839  1.00  0.00           N  
ATOM    471  CA  PRO A  69     -30.811   5.478  42.464  1.00  0.00           C  
ATOM    472  C   PRO A  69     -30.661   6.523  43.578  1.00  0.00           C  
ATOM    473  O   PRO A  69     -30.893   6.229  44.751  1.00  0.00           O  
ATOM    474  CB  PRO A  69     -32.273   5.057  42.245  1.00  0.00           C  
ATOM    475  CEN PRO A  69     -31.684   3.447  42.743  1.00  0.00           X  
ATOM    476  N   THR A  70     -30.321   7.755  43.214  1.00  0.00           N  
ATOM    477  CA  THR A  70     -30.201   8.867  44.172  1.00  0.00           C  
ATOM    478  C   THR A  70     -30.592  10.164  43.467  1.00  0.00           C  
ATOM    479  O   THR A  70     -30.912  10.176  42.283  1.00  0.00           O  
ATOM    480  CB  THR A  70     -28.777   8.999  44.742  1.00  0.00           C  
ATOM    481  CEN THR A  70     -28.321   8.787  45.040  1.00  0.00           X  
ATOM    482  H   THR A  70     -30.392   8.012  42.239  1.00  0.00           H  
ATOM    483  N   SER A  71     -30.686  11.221  44.273  1.00  0.00           N  
ATOM    484  CA  SER A  71     -30.984  12.606  43.909  1.00  0.00           C  
ATOM    485  C   SER A  71     -30.531  13.654  44.931  1.00  0.00           C  
ATOM    486  O   SER A  71     -30.494  13.378  46.123  1.00  0.00           O  
ATOM    487  CB  SER A  71     -32.475  12.743  43.670  1.00  0.00           C  
ATOM    488  CEN SER A  71     -33.009  12.664  43.734  1.00  0.00           X  
ATOM    489  H   SER A  71     -30.614  11.053  45.265  1.00  0.00           H  
ATOM    490  N   THR A  72     -30.290  14.856  44.396  1.00  0.00           N  
ATOM    491  CA  THR A  72     -29.936  16.114  45.088  1.00  0.00           C  
ATOM    492  C   THR A  72     -28.897  16.089  46.217  1.00  0.00           C  
ATOM    493  O   THR A  72     -29.213  15.666  47.318  1.00  0.00           O  
ATOM    494  CB  THR A  72     -31.211  16.750  45.671  1.00  0.00           C  
ATOM    495  CEN THR A  72     -31.753  16.960  45.614  1.00  0.00           X  
ATOM    496  H   THR A  72     -30.866  15.051  43.591  1.00  0.00           H  
ATOM    497  N   GLU A  73     -27.725  16.682  45.954  1.00  0.00           N  
ATOM    498  CA  GLU A  73     -26.551  16.806  46.863  1.00  0.00           C  
ATOM    499  C   GLU A  73     -26.168  18.305  46.959  1.00  0.00           C  
ATOM    500  O   GLU A  73     -26.778  19.149  46.309  1.00  0.00           O  
ATOM    501  CB  GLU A  73     -25.367  15.975  46.363  1.00  0.00           C  
ATOM    502  CEN GLU A  73     -24.413  14.566  46.446  1.00  0.00           X  
ATOM    503  H   GLU A  73     -27.748  17.413  45.255  1.00  0.00           H  
ATOM    504  N   GLU A  74     -25.492  18.716  48.039  1.00  0.00           N  
ATOM    505  CA  GLU A  74     -24.923  20.058  48.324  1.00  0.00           C  
ATOM    506  C   GLU A  74     -25.829  21.271  48.006  1.00  0.00           C  
ATOM    507  O   GLU A  74     -26.889  21.147  47.399  1.00  0.00           O  
ATOM    508  CB  GLU A  74     -23.607  20.214  47.559  1.00  0.00           C  
ATOM    509  CEN GLU A  74     -21.905  20.138  47.517  1.00  0.00           X  
ATOM    510  H   GLU A  74     -26.013  18.411  48.849  1.00  0.00           H  
ATOM    511  N   GLY A  75     -25.366  22.477  48.380  1.00  0.00           N  
ATOM    512  CA  GLY A  75     -26.086  23.741  48.149  1.00  0.00           C  
ATOM    513  C   GLY A  75     -25.200  24.997  48.034  1.00  0.00           C  
ATOM    514  O   GLY A  75     -25.587  26.070  48.485  1.00  0.00           O  
ATOM    515  CEN GLY A  75     -26.086  23.742  48.149  1.00  0.00           X  
ATOM    516  H   GLY A  75     -24.460  22.528  48.820  1.00  0.00           H  
ATOM    517  N   THR A  76     -24.006  24.830  47.467  1.00  0.00           N  
ATOM    518  CA  THR A  76     -22.882  25.759  47.194  1.00  0.00           C  
ATOM    519  C   THR A  76     -23.037  26.904  46.157  1.00  0.00           C  
ATOM    520  O   THR A  76     -23.473  26.686  45.033  1.00  0.00           O  
ATOM    521  CB  THR A  76     -21.653  24.937  46.763  1.00  0.00           C  
ATOM    522  CEN THR A  76     -21.262  24.512  46.853  1.00  0.00           X  
ATOM    523  H   THR A  76     -23.911  23.976  46.935  1.00  0.00           H  
ATOM    524  N   SER A  77     -22.546  28.081  46.583  1.00  0.00           N  
ATOM    525  CA  SER A  77     -22.426  29.434  45.974  1.00  0.00           C  
ATOM    526  C   SER A  77     -21.380  29.784  44.897  1.00  0.00           C  
ATOM    527  O   SER A  77     -20.251  29.333  45.001  1.00  0.00           O  
ATOM    528  CB  SER A  77     -22.236  30.415  47.115  1.00  0.00           C  
ATOM    529  CEN SER A  77     -22.055  30.617  47.586  1.00  0.00           X  
ATOM    530  H   SER A  77     -21.794  27.939  47.244  1.00  0.00           H  
ATOM    531  N   GLU A  78     -21.683  30.773  44.030  1.00  0.00           N  
ATOM    532  CA  GLU A  78     -20.766  31.280  42.973  1.00  0.00           C  
ATOM    533  C   GLU A  78     -20.594  32.826  43.020  1.00  0.00           C  
ATOM    534  O   GLU A  78     -21.453  33.557  43.502  1.00  0.00           O  
ATOM    535  CB  GLU A  78     -21.273  30.857  41.592  1.00  0.00           C  
ATOM    536  CEN GLU A  78     -21.216  29.798  40.259  1.00  0.00           X  
ATOM    537  H   GLU A  78     -22.357  31.458  44.338  1.00  0.00           H  
ATOM    538  N   SER A  79     -19.432  33.301  42.563  1.00  0.00           N  
ATOM    539  CA  SER A  79     -18.960  34.691  42.425  1.00  0.00           C  
ATOM    540  C   SER A  79     -17.880  34.928  41.358  1.00  0.00           C  
ATOM    541  O   SER A  79     -17.059  34.039  41.149  1.00  0.00           O  
ATOM    542  CB  SER A  79     -18.445  35.169  43.769  1.00  0.00           C  
ATOM    543  CEN SER A  79     -18.200  35.152  44.255  1.00  0.00           X  
ATOM    544  H   SER A  79     -18.747  32.607  42.307  1.00  0.00           H  
ATOM    545  N   ALA A  80     -17.729  36.169  40.854  1.00  0.00           N  
ATOM    546  CA  ALA A  80     -16.672  36.531  39.892  1.00  0.00           C  
ATOM    547  C   ALA A  80     -16.196  38.003  40.026  1.00  0.00           C  
ATOM    548  O   ALA A  80     -16.961  38.880  40.407  1.00  0.00           O  
ATOM    549  CB  ALA A  80     -17.160  36.264  38.476  1.00  0.00           C  
ATOM    550  CEN ALA A  80     -17.160  36.265  38.476  1.00  0.00           X  
ATOM    551  H   ALA A  80     -18.229  36.929  41.292  1.00  0.00           H  
ATOM    552  N   THR A  81     -14.907  38.207  39.713  1.00  0.00           N  
ATOM    553  CA  THR A  81     -14.075  39.445  39.661  1.00  0.00           C  
ATOM    554  C   THR A  81     -14.310  40.594  38.645  1.00  0.00           C  
ATOM    555  O   THR A  81     -14.511  40.338  37.463  1.00  0.00           O  
ATOM    556  CB  THR A  81     -12.605  39.024  39.482  1.00  0.00           C  
ATOM    557  CEN THR A  81     -12.134  38.718  39.645  1.00  0.00           X  
ATOM    558  H   THR A  81     -14.587  37.539  39.025  1.00  0.00           H  
ATOM    559  N   PRO A  82     -14.113  41.875  39.062  1.00  0.00           N  
ATOM    560  CA  PRO A  82     -14.261  43.066  38.222  1.00  0.00           C  
ATOM    561  C   PRO A  82     -13.132  43.204  37.182  1.00  0.00           C  
ATOM    562  O   PRO A  82     -11.964  42.958  37.490  1.00  0.00           O  
ATOM    563  CB  PRO A  82     -14.256  44.224  39.233  1.00  0.00           C  
ATOM    564  CEN PRO A  82     -13.971  42.927  40.426  1.00  0.00           X  
ATOM    565  N   GLU A  83     -13.452  43.676  35.974  1.00  0.00           N  
ATOM    566  CA  GLU A  83     -12.468  43.921  34.910  1.00  0.00           C  
ATOM    567  C   GLU A  83     -12.323  45.422  34.623  1.00  0.00           C  
ATOM    568  O   GLU A  83     -13.271  46.199  34.716  1.00  0.00           O  
ATOM    569  CB  GLU A  83     -12.865  43.178  33.632  1.00  0.00           C  
ATOM    570  CEN GLU A  83     -12.699  41.840  32.590  1.00  0.00           X  
ATOM    571  H   GLU A  83     -14.398  43.988  35.803  1.00  0.00           H  
ATOM    572  N   SER A  84     -11.097  45.812  34.264  1.00  0.00           N  
ATOM    573  CA  SER A  84     -10.696  47.173  33.902  1.00  0.00           C  
ATOM    574  C   SER A  84     -11.040  47.437  32.435  1.00  0.00           C  
ATOM    575  O   SER A  84     -11.134  46.495  31.654  1.00  0.00           O  
ATOM    576  CB  SER A  84      -9.214  47.375  34.152  1.00  0.00           C  
ATOM    577  CEN SER A  84      -8.684  47.258  34.187  1.00  0.00           X  
ATOM    578  H   SER A  84     -10.456  45.080  33.998  1.00  0.00           H  
ATOM    579  N   GLY A  85     -11.159  48.709  32.047  1.00  0.00           N  
ATOM    580  CA  GLY A  85     -11.400  49.144  30.670  1.00  0.00           C  
ATOM    581  C   GLY A  85     -10.623  50.437  30.349  1.00  0.00           C  
ATOM    582  O   GLY A  85     -10.152  51.075  31.288  1.00  0.00           O  
ATOM    583  CEN GLY A  85     -11.400  49.144  30.669  1.00  0.00           X  
ATOM    584  H   GLY A  85     -10.990  49.433  32.730  1.00  0.00           H  
ATOM    585  N   PRO A  86     -10.466  50.831  29.066  1.00  0.00           N  
ATOM    586  CA  PRO A  86      -9.763  52.046  28.641  1.00  0.00           C  
ATOM    587  C   PRO A  86     -10.389  53.345  29.194  1.00  0.00           C  
ATOM    588  O   PRO A  86     -11.610  53.485  29.216  1.00  0.00           O  
ATOM    589  CB  PRO A  86      -9.842  51.984  27.106  1.00  0.00           C  
ATOM    590  CEN PRO A  86     -10.822  50.523  27.407  1.00  0.00           X  
ATOM    591  N   GLY A  87      -9.551  54.338  29.524  1.00  0.00           N  
ATOM    592  CA  GLY A  87     -10.012  55.680  29.938  1.00  0.00           C  
ATOM    593  C   GLY A  87      -9.418  56.175  31.262  1.00  0.00           C  
ATOM    594  O   GLY A  87      -8.964  55.369  32.059  1.00  0.00           O  
ATOM    595  CEN GLY A  87     -10.012  55.681  29.938  1.00  0.00           X  
ATOM    596  H   GLY A  87      -8.570  54.220  29.323  1.00  0.00           H  
ATOM    597  N   THR A  88      -9.253  57.493  31.451  1.00  0.00           N  
ATOM    598  CA  THR A  88      -8.688  58.156  32.661  1.00  0.00           C  
ATOM    599  C   THR A  88      -7.267  57.682  33.015  1.00  0.00           C  
ATOM    600  O   THR A  88      -6.986  56.491  32.975  1.00  0.00           O  
ATOM    601  CB  THR A  88      -9.589  57.933  33.890  1.00  0.00           C  
ATOM    602  CEN THR A  88     -10.101  57.980  34.167  1.00  0.00           X  
ATOM    603  H   THR A  88      -8.831  57.891  30.623  1.00  0.00           H  
ATOM    604  N   SER A  89      -6.320  58.602  33.214  1.00  0.00           N  
ATOM    605  CA  SER A  89      -6.464  60.079  33.170  1.00  0.00           C  
ATOM    606  C   SER A  89      -6.923  60.683  34.496  1.00  0.00           C  
ATOM    607  O   SER A  89      -7.626  61.686  34.518  1.00  0.00           O  
ATOM    608  CB  SER A  89      -7.434  60.469  32.072  1.00  0.00           C  
ATOM    609  CEN SER A  89      -7.865  60.441  31.742  1.00  0.00           X  
ATOM    610  H   SER A  89      -5.762  58.330  34.012  1.00  0.00           H  
ATOM    611  N   THR A  90      -6.416  60.158  35.613  1.00  0.00           N  
ATOM    612  CA  THR A  90      -6.665  60.734  36.945  1.00  0.00           C  
ATOM    613  C   THR A  90      -5.324  60.839  37.669  1.00  0.00           C  
ATOM    614  O   THR A  90      -4.311  60.323  37.207  1.00  0.00           O  
ATOM    615  CB  THR A  90      -7.643  59.888  37.781  1.00  0.00           C  
ATOM    616  CEN THR A  90      -8.168  59.647  37.869  1.00  0.00           X  
ATOM    617  H   THR A  90      -5.567  59.615  35.548  1.00  0.00           H  
ATOM    618  N   GLU A  91      -5.351  61.627  38.736  1.00  0.00           N  
ATOM    619  CA  GLU A  91      -4.299  61.925  39.711  1.00  0.00           C  
ATOM    620  C   GLU A  91      -4.809  61.894  41.180  1.00  0.00           C  
ATOM    621  O   GLU A  91      -5.958  62.270  41.427  1.00  0.00           O  
ATOM    622  CB  GLU A  91      -3.682  63.291  39.400  1.00  0.00           C  
ATOM    623  CEN GLU A  91      -2.448  64.225  38.687  1.00  0.00           X  
ATOM    624  H   GLU A  91      -6.224  62.094  38.929  1.00  0.00           H  
ATOM    625  N   PRO A  92      -3.999  61.404  42.144  1.00  0.00           N  
ATOM    626  CA  PRO A  92      -4.304  61.382  43.575  1.00  0.00           C  
ATOM    627  C   PRO A  92      -4.276  62.773  44.223  1.00  0.00           C  
ATOM    628  O   PRO A  92      -3.604  63.693  43.769  1.00  0.00           O  
ATOM    629  CB  PRO A  92      -3.220  60.459  44.157  1.00  0.00           C  
ATOM    630  CEN PRO A  92      -2.612  60.431  42.480  1.00  0.00           X  
ATOM    631  N   SER A  93      -4.980  62.925  45.346  1.00  0.00           N  
ATOM    632  CA  SER A  93      -4.982  64.173  46.116  1.00  0.00           C  
ATOM    633  C   SER A  93      -4.944  63.882  47.610  1.00  0.00           C  
ATOM    634  O   SER A  93      -5.448  62.869  48.087  1.00  0.00           O  
ATOM    635  CB  SER A  93      -6.201  65.007  45.772  1.00  0.00           C  
ATOM    636  CEN SER A  93      -6.713  65.124  45.633  1.00  0.00           X  
ATOM    637  H   SER A  93      -5.386  62.110  45.782  1.00  0.00           H  
ATOM    638  N   GLU A  94      -4.308  64.815  48.317  1.00  0.00           N  
ATOM    639  CA  GLU A  94      -4.152  64.846  49.765  1.00  0.00           C  
ATOM    640  C   GLU A  94      -5.529  64.938  50.443  1.00  0.00           C  
ATOM    641  O   GLU A  94      -6.468  65.513  49.892  1.00  0.00           O  
ATOM    642  CB  GLU A  94      -3.266  66.021  50.186  1.00  0.00           C  
ATOM    643  CEN GLU A  94      -1.746  66.628  50.659  1.00  0.00           X  
ATOM    644  H   GLU A  94      -4.131  65.693  47.854  1.00  0.00           H  
ATOM    645  N   GLY A  95      -5.665  64.386  51.653  1.00  0.00           N  
ATOM    646  CA  GLY A  95      -6.918  64.446  52.409  1.00  0.00           C  
ATOM    647  C   GLY A  95      -6.956  65.531  53.484  1.00  0.00           C  
ATOM    648  O   GLY A  95      -8.016  65.889  53.967  1.00  0.00           O  
ATOM    649  CEN GLY A  95      -6.918  64.446  52.410  1.00  0.00           X  
ATOM    650  H   GLY A  95      -4.912  63.813  52.006  1.00  0.00           H  
ATOM    651  N   SER A  96      -5.766  66.011  53.850  1.00  0.00           N  
ATOM    652  CA  SER A  96      -5.464  67.047  54.855  1.00  0.00           C  
ATOM    653  C   SER A  96      -5.969  66.952  56.316  1.00  0.00           C  
ATOM    654  O   SER A  96      -6.113  67.950  57.011  1.00  0.00           O  
ATOM    655  CB  SER A  96      -5.950  68.364  54.282  1.00  0.00           C  
ATOM    656  CEN SER A  96      -6.272  68.717  54.021  1.00  0.00           X  
ATOM    657  H   SER A  96      -5.106  66.016  53.086  1.00  0.00           H  
ATOM    658  N   ALA A  97      -5.912  65.704  56.804  1.00  0.00           N  
ATOM    659  CA  ALA A  97      -6.268  65.246  58.162  1.00  0.00           C  
ATOM    660  C   ALA A  97      -7.173  66.103  59.098  1.00  0.00           C  
ATOM    661  O   ALA A  97      -7.759  67.100  58.691  1.00  0.00           O  
ATOM    662  CB  ALA A  97      -4.963  64.963  58.892  1.00  0.00           C  
ATOM    663  CEN ALA A  97      -4.964  64.963  58.892  1.00  0.00           X  
ATOM    664  H   ALA A  97      -5.220  65.124  56.349  1.00  0.00           H  
ATOM    665  N   PRO A  98      -7.283  65.703  60.390  1.00  0.00           N  
ATOM    666  CA  PRO A  98      -8.082  66.385  61.407  1.00  0.00           C  
ATOM    667  C   PRO A  98      -7.685  67.856  61.612  1.00  0.00           C  
ATOM    668  O   PRO A  98      -6.516  68.224  61.504  1.00  0.00           O  
ATOM    669  CB  PRO A  98      -7.839  65.548  62.673  1.00  0.00           C  
ATOM    670  CEN PRO A  98      -6.721  64.635  61.624  1.00  0.00           X  
ATOM    671  N   GLY A  99      -8.664  68.685  61.989  1.00  0.00           N  
ATOM    672  CA  GLY A  99      -8.474  70.090  62.346  1.00  0.00           C  
ATOM    673  C   GLY A  99      -7.672  70.266  63.642  1.00  0.00           C  
ATOM    674  O   GLY A  99      -7.630  69.392  64.499  1.00  0.00           O  
ATOM    675  CEN GLY A  99      -8.474  70.090  62.346  1.00  0.00           X  
ATOM    676  H   GLY A  99      -9.597  68.306  62.076  1.00  0.00           H  
ATOM    677  N   SER A 100      -7.053  71.428  63.792  1.00  0.00           N  
ATOM    678  CA  SER A 100      -6.255  71.907  64.936  1.00  0.00           C  
ATOM    679  C   SER A 100      -6.243  73.445  64.817  1.00  0.00           C  
ATOM    680  O   SER A 100      -6.678  73.923  63.767  1.00  0.00           O  
ATOM    681  CB  SER A 100      -4.853  71.329  64.923  1.00  0.00           C  
ATOM    682  CEN SER A 100      -4.386  71.134  64.724  1.00  0.00           X  
ATOM    683  H   SER A 100      -7.323  72.162  63.153  1.00  0.00           H  
ATOM    684  N   PRO A 101      -5.743  74.268  65.771  1.00  0.00           N  
ATOM    685  CA  PRO A 101      -5.178  73.973  67.097  1.00  0.00           C  
ATOM    686  C   PRO A 101      -6.040  74.538  68.272  1.00  0.00           C  
ATOM    687  O   PRO A 101      -7.203  74.884  68.097  1.00  0.00           O  
ATOM    688  CB  PRO A 101      -3.786  74.623  67.039  1.00  0.00           C  
ATOM    689  CEN PRO A 101      -4.325  75.184  65.433  1.00  0.00           X  
ATOM    690  N   ALA A 102      -5.391  74.730  69.431  1.00  0.00           N  
ATOM    691  CA  ALA A 102      -5.895  75.350  70.671  1.00  0.00           C  
ATOM    692  C   ALA A 102      -7.067  74.668  71.411  1.00  0.00           C  
ATOM    693  O   ALA A 102      -8.072  75.279  71.758  1.00  0.00           O  
ATOM    694  CB  ALA A 102      -6.284  76.787  70.359  1.00  0.00           C  
ATOM    695  CEN ALA A 102      -6.285  76.786  70.359  1.00  0.00           X  
ATOM    696  H   ALA A 102      -4.384  74.651  69.373  1.00  0.00           H  
ATOM    697  N   GLY A 103      -6.829  73.407  71.787  1.00  0.00           N  
ATOM    698  CA  GLY A 103      -7.730  72.556  72.566  1.00  0.00           C  
ATOM    699  C   GLY A 103      -6.893  71.653  73.483  1.00  0.00           C  
ATOM    700  O   GLY A 103      -5.780  71.279  73.128  1.00  0.00           O  
ATOM    701  CEN GLY A 103      -7.730  72.556  72.567  1.00  0.00           X  
ATOM    702  H   GLY A 103      -5.888  73.050  71.686  1.00  0.00           H  
ATOM    703  N   SER A 104      -7.394  71.422  74.694  1.00  0.00           N  
ATOM    704  CA  SER A 104      -6.836  70.598  75.784  1.00  0.00           C  
ATOM    705  C   SER A 104      -7.237  69.100  75.727  1.00  0.00           C  
ATOM    706  O   SER A 104      -8.281  68.776  75.168  1.00  0.00           O  
ATOM    707  CB  SER A 104      -7.254  71.189  77.116  1.00  0.00           C  
ATOM    708  CEN SER A 104      -7.567  71.435  77.487  1.00  0.00           X  
ATOM    709  H   SER A 104      -8.235  71.927  74.928  1.00  0.00           H  
ATOM    710  N   PRO A 105      -6.411  68.185  76.292  1.00  0.00           N  
ATOM    711  CA  PRO A 105      -6.689  66.749  76.427  1.00  0.00           C  
ATOM    712  C   PRO A 105      -7.936  66.423  77.266  1.00  0.00           C  
ATOM    713  O   PRO A 105      -8.275  67.165  78.186  1.00  0.00           O  
ATOM    714  CB  PRO A 105      -5.409  66.203  77.081  1.00  0.00           C  
ATOM    715  CEN PRO A 105      -4.923  67.920  77.117  1.00  0.00           X  
ATOM    716  N   THR A 106      -8.543  65.250  77.049  1.00  0.00           N  
ATOM    717  CA  THR A 106      -9.691  64.774  77.844  1.00  0.00           C  
ATOM    718  C   THR A 106      -9.499  63.330  78.324  1.00  0.00           C  
ATOM    719  O   THR A 106      -8.784  62.556  77.693  1.00  0.00           O  
ATOM    720  CB  THR A 106     -11.004  64.859  77.044  1.00  0.00           C  
ATOM    721  CEN THR A 106     -11.406  65.161  76.747  1.00  0.00           X  
ATOM    722  H   THR A 106      -8.142  64.605  76.383  1.00  0.00           H  
ATOM    723  N   SER A 107     -10.157  63.020  79.448  1.00  0.00           N  
ATOM    724  CA  SER A 107     -10.292  61.737  80.159  1.00  0.00           C  
ATOM    725  C   SER A 107     -11.301  60.759  79.562  1.00  0.00           C  
ATOM    726  O   SER A 107     -12.386  61.194  79.181  1.00  0.00           O  
ATOM    727  CB  SER A 107     -10.658  62.008  81.606  1.00  0.00           C  
ATOM    728  CEN SER A 107     -10.892  62.249  82.034  1.00  0.00           X  
ATOM    729  H   SER A 107     -10.668  63.774  79.887  1.00  0.00           H  
ATOM    730  N   THR A 108     -11.011  59.449  79.639  1.00  0.00           N  
ATOM    731  CA  THR A 108     -11.895  58.335  79.190  1.00  0.00           C  
ATOM    732  C   THR A 108     -11.806  57.135  80.168  1.00  0.00           C  
ATOM    733  O   THR A 108     -10.812  56.996  80.869  1.00  0.00           O  
ATOM    734  CB  THR A 108     -11.534  57.856  77.771  1.00  0.00           C  
ATOM    735  CEN THR A 108     -11.466  57.951  77.199  1.00  0.00           X  
ATOM    736  H   THR A 108     -10.356  59.173  80.355  1.00  0.00           H  
ATOM    737  N   GLU A 109     -12.896  56.346  80.179  1.00  0.00           N  
ATOM    738  CA  GLU A 109     -13.205  55.049  80.846  1.00  0.00           C  
ATOM    739  C   GLU A 109     -12.748  54.758  82.296  1.00  0.00           C  
ATOM    740  O   GLU A 109     -11.648  54.295  82.556  1.00  0.00           O  
ATOM    741  CB  GLU A 109     -12.652  53.929  79.962  1.00  0.00           C  
ATOM    742  CEN GLU A 109     -12.879  52.766  78.737  1.00  0.00           X  
ATOM    743  H   GLU A 109     -13.441  56.428  79.332  1.00  0.00           H  
ATOM    744  N   GLU A 110     -13.495  55.247  83.297  1.00  0.00           N  
ATOM    745  CA  GLU A 110     -14.831  55.912  83.296  1.00  0.00           C  
ATOM    746  C   GLU A 110     -15.996  54.967  82.935  1.00  0.00           C  
ATOM    747  O   GLU A 110     -16.902  55.312  82.184  1.00  0.00           O  
ATOM    748  CB  GLU A 110     -14.825  57.097  82.328  1.00  0.00           C  
ATOM    749  CEN GLU A 110     -14.683  58.771  82.044  1.00  0.00           X  
ATOM    750  H   GLU A 110     -13.512  54.519  83.997  1.00  0.00           H  
ATOM    751  N   GLY A 111     -15.979  53.760  83.513  1.00  0.00           N  
ATOM    752  CA  GLY A 111     -17.057  52.777  83.378  1.00  0.00           C  
ATOM    753  C   GLY A 111     -16.809  51.434  84.084  1.00  0.00           C  
ATOM    754  O   GLY A 111     -15.672  51.096  84.374  1.00  0.00           O  
ATOM    755  CEN GLY A 111     -17.057  52.776  83.378  1.00  0.00           X  
ATOM    756  H   GLY A 111     -15.178  53.509  84.077  1.00  0.00           H  
ATOM    757  N   THR A 112     -17.891  50.698  84.342  1.00  0.00           N  
ATOM    758  CA  THR A 112     -17.951  49.342  84.943  1.00  0.00           C  
ATOM    759  C   THR A 112     -16.938  48.883  86.024  1.00  0.00           C  
ATOM    760  O   THR A 112     -16.066  48.058  85.791  1.00  0.00           O  
ATOM    761  CB  THR A 112     -17.874  48.304  83.808  1.00  0.00           C  
ATOM    762  CEN THR A 112     -18.064  48.078  83.304  1.00  0.00           X  
ATOM    763  H   THR A 112     -18.626  50.837  83.665  1.00  0.00           H  
ATOM    764  N   SER A 113     -17.219  49.338  87.257  1.00  0.00           N  
ATOM    765  CA  SER A 113     -16.550  49.106  88.563  1.00  0.00           C  
ATOM    766  C   SER A 113     -17.203  48.220  89.638  1.00  0.00           C  
ATOM    767  O   SER A 113     -18.337  48.474  90.025  1.00  0.00           O  
ATOM    768  CB  SER A 113     -16.280  50.462  89.185  1.00  0.00           C  
ATOM    769  CEN SER A 113     -16.361  50.980  89.329  1.00  0.00           X  
ATOM    770  H   SER A 113     -18.173  49.654  87.368  1.00  0.00           H  
ATOM    771  N   THR A 114     -16.392  47.371  90.299  1.00  0.00           N  
ATOM    772  CA  THR A 114     -16.810  46.486  91.416  1.00  0.00           C  
ATOM    773  C   THR A 114     -15.694  46.428  92.485  1.00  0.00           C  
ATOM    774  O   THR A 114     -14.550  46.770  92.209  1.00  0.00           O  
ATOM    775  CB  THR A 114     -17.129  45.059  90.934  1.00  0.00           C  
ATOM    776  CEN THR A 114     -17.435  44.683  90.608  1.00  0.00           X  
ATOM    777  H   THR A 114     -15.422  47.641  90.361  1.00  0.00           H  
ATOM    778  N   GLU A 115     -16.086  46.075  93.709  1.00  0.00           N  
ATOM    779  CA  GLU A 115     -15.331  45.832  94.956  1.00  0.00           C  
ATOM    780  C   GLU A 115     -14.354  44.626  95.022  1.00  0.00           C  
ATOM    781  O   GLU A 115     -14.689  43.532  94.563  1.00  0.00           O  
ATOM    782  CB  GLU A 115     -16.338  45.699  96.101  1.00  0.00           C  
ATOM    783  CEN GLU A 115     -17.209  46.395  97.389  1.00  0.00           X  
ATOM    784  H   GLU A 115     -17.085  46.028  93.844  1.00  0.00           H  
ATOM    785  N   PRO A 116     -13.138  44.817  95.602  1.00  0.00           N  
ATOM    786  CA  PRO A 116     -12.123  43.783  95.802  1.00  0.00           C  
ATOM    787  C   PRO A 116     -12.585  42.617  96.694  1.00  0.00           C  
ATOM    788  O   PRO A 116     -13.345  42.804  97.643  1.00  0.00           O  
ATOM    789  CB  PRO A 116     -10.954  44.556  96.436  1.00  0.00           C  
ATOM    790  CEN PRO A 116     -12.090  45.932  96.390  1.00  0.00           X  
ATOM    791  N   SER A 117     -12.063  41.414  96.437  1.00  0.00           N  
ATOM    792  CA  SER A 117     -12.325  40.220  97.256  1.00  0.00           C  
ATOM    793  C   SER A 117     -11.157  39.242  97.198  1.00  0.00           C  
ATOM    794  O   SER A 117     -10.447  39.122  96.204  1.00  0.00           O  
ATOM    795  CB  SER A 117     -13.600  39.538  96.800  1.00  0.00           C  
ATOM    796  CEN SER A 117     -13.989  39.360  96.464  1.00  0.00           X  
ATOM    797  H   SER A 117     -11.305  41.352  95.772  1.00  0.00           H  
ATOM    798  N   GLU A 118     -10.988  38.586  98.338  1.00  0.00           N  
ATOM    799  CA  GLU A 118     -10.059  37.527  98.698  1.00  0.00           C  
ATOM    800  C   GLU A 118     -10.557  36.144  98.240  1.00  0.00           C  
ATOM    801  O   GLU A 118     -11.759  35.883  98.251  1.00  0.00           O  
ATOM    802  CB  GLU A 118      -9.823  37.530 100.210  1.00  0.00           C  
ATOM    803  CEN GLU A 118      -8.875  37.971 101.555  1.00  0.00           X  
ATOM    804  H   GLU A 118     -11.623  38.840  99.080  1.00  0.00           H  
ATOM    805  N   GLY A 119      -9.648  35.214  97.925  1.00  0.00           N  
ATOM    806  CA  GLY A 119     -10.053  33.842  97.601  1.00  0.00           C  
ATOM    807  C   GLY A 119      -9.352  33.187  96.411  1.00  0.00           C  
ATOM    808  O   GLY A 119      -9.362  33.741  95.325  1.00  0.00           O  
ATOM    809  CEN GLY A 119     -10.054  33.842  97.601  1.00  0.00           X  
ATOM    810  H   GLY A 119      -8.665  35.433  98.011  1.00  0.00           H  
ATOM    811  N   SER A 120      -8.762  32.010  96.658  1.00  0.00           N  
ATOM    812  CA  SER A 120      -8.037  31.103  95.732  1.00  0.00           C  
ATOM    813  C   SER A 120      -8.838  30.269  94.708  1.00  0.00           C  
ATOM    814  O   SER A 120      -9.967  29.900  94.978  1.00  0.00           O  
ATOM    815  CB  SER A 120      -7.203  30.153  96.569  1.00  0.00           C  
ATOM    816  CEN SER A 120      -7.068  29.823  96.979  1.00  0.00           X  
ATOM    817  H   SER A 120      -9.236  31.478  97.374  1.00  0.00           H  
ATOM    818  N   ALA A 121      -8.318  29.725  93.606  1.00  0.00           N  
ATOM    819  CA  ALA A 121      -7.018  29.666  92.928  1.00  0.00           C  
ATOM    820  C   ALA A 121      -7.325  29.428  91.420  1.00  0.00           C  
ATOM    821  O   ALA A 121      -8.351  28.811  91.120  1.00  0.00           O  
ATOM    822  CB  ALA A 121      -6.134  28.574  93.512  1.00  0.00           C  
ATOM    823  CEN ALA A 121      -6.134  28.575  93.511  1.00  0.00           X  
ATOM    824  H   ALA A 121      -9.016  29.177  93.126  1.00  0.00           H  
ATOM    825  N   PRO A 122      -6.481  29.845  90.458  1.00  0.00           N  
ATOM    826  CA  PRO A 122      -6.717  29.572  89.040  1.00  0.00           C  
ATOM    827  C   PRO A 122      -6.592  28.069  88.747  1.00  0.00           C  
ATOM    828  O   PRO A 122      -5.775  27.368  89.347  1.00  0.00           O  
ATOM    829  CB  PRO A 122      -5.643  30.399  88.314  1.00  0.00           C  
ATOM    830  CEN PRO A 122      -5.125  30.824  89.969  1.00  0.00           X  
ATOM    831  N   GLY A 123      -7.407  27.570  87.815  1.00  0.00           N  
ATOM    832  CA  GLY A 123      -7.382  26.180  87.357  1.00  0.00           C  
ATOM    833  C   GLY A 123      -6.471  26.022  86.137  1.00  0.00           C  
ATOM    834  O   GLY A 123      -5.919  26.993  85.631  1.00  0.00           O  
ATOM    835  CEN GLY A 123      -7.382  26.180  87.357  1.00  0.00           X  
ATOM    836  H   GLY A 123      -8.004  28.211  87.315  1.00  0.00           H  
ATOM    837  N   THR A 124      -6.309  24.779  85.700  1.00  0.00           N  
ATOM    838  CA  THR A 124      -5.544  24.313  84.541  1.00  0.00           C  
ATOM    839  C   THR A 124      -6.265  23.237  83.721  1.00  0.00           C  
ATOM    840  O   THR A 124      -6.945  22.393  84.294  1.00  0.00           O  
ATOM    841  CB  THR A 124      -4.175  23.759  84.976  1.00  0.00           C  
ATOM    842  CEN THR A 124      -3.655  23.819  85.237  1.00  0.00           X  
ATOM    843  H   THR A 124      -6.767  24.049  86.226  1.00  0.00           H  
ATOM    844  N   SER A 125      -5.983  23.238  82.411  1.00  0.00           N  
ATOM    845  CA  SER A 125      -6.438  22.307  81.359  1.00  0.00           C  
ATOM    846  C   SER A 125      -5.748  20.947  81.192  1.00  0.00           C  
ATOM    847  O   SER A 125      -4.529  20.895  81.108  1.00  0.00           O  
ATOM    848  CB  SER A 125      -6.365  23.038  80.033  1.00  0.00           C  
ATOM    849  CEN SER A 125      -6.174  23.367  79.644  1.00  0.00           X  
ATOM    850  H   SER A 125      -5.107  23.680  82.177  1.00  0.00           H  
ATOM    851  N   THR A 126      -6.519  19.891  80.899  1.00  0.00           N  
ATOM    852  CA  THR A 126      -5.983  18.538  80.623  1.00  0.00           C  
ATOM    853  C   THR A 126      -6.770  17.881  79.472  1.00  0.00           C  
ATOM    854  O   THR A 126      -7.893  18.265  79.170  1.00  0.00           O  
ATOM    855  CB  THR A 126      -6.047  17.631  81.865  1.00  0.00           C  
ATOM    856  CEN THR A 126      -5.904  17.505  82.418  1.00  0.00           X  
ATOM    857  H   THR A 126      -7.435  20.058  80.512  1.00  0.00           H  
ATOM    858  N   GLU A 127      -6.075  16.954  78.823  1.00  0.00           N  
ATOM    859  CA  GLU A 127      -6.365  16.018  77.731  1.00  0.00           C  
ATOM    860  C   GLU A 127      -7.211  14.749  77.997  1.00  0.00           C  
ATOM    861  O   GLU A 127      -6.820  13.878  78.775  1.00  0.00           O  
ATOM    862  CB  GLU A 127      -5.027  15.580  77.131  1.00  0.00           C  
ATOM    863  CEN GLU A 127      -3.800  15.769  75.963  1.00  0.00           X  
ATOM    864  H   GLU A 127      -5.104  16.904  79.099  1.00  0.00           H  
ATOM    865  N   PRO A 128      -8.358  14.620  77.284  1.00  0.00           N  
ATOM    866  CA  PRO A 128      -9.261  13.471  77.327  1.00  0.00           C  
ATOM    867  C   PRO A 128      -8.538  12.167  76.937  1.00  0.00           C  
ATOM    868  O   PRO A 128      -7.677  12.195  76.067  1.00  0.00           O  
ATOM    869  CB  PRO A 128     -10.372  13.840  76.330  1.00  0.00           C  
ATOM    870  CEN PRO A 128      -9.378  15.296  76.053  1.00  0.00           X  
ATOM    871  N   SER A 129      -8.924  11.016  77.502  1.00  0.00           N  
ATOM    872  CA  SER A 129      -8.325   9.718  77.129  1.00  0.00           C  
ATOM    873  C   SER A 129      -9.313   8.553  77.235  1.00  0.00           C  
ATOM    874  O   SER A 129     -10.307   8.611  77.954  1.00  0.00           O  
ATOM    875  CB  SER A 129      -7.113   9.443  77.997  1.00  0.00           C  
ATOM    876  CEN SER A 129      -6.795   9.436  78.439  1.00  0.00           X  
ATOM    877  H   SER A 129      -9.795  10.993  78.014  1.00  0.00           H  
ATOM    878  N   GLU A 130      -8.972   7.488  76.512  1.00  0.00           N  
ATOM    879  CA  GLU A 130      -9.638   6.180  76.519  1.00  0.00           C  
ATOM    880  C   GLU A 130     -11.101   6.080  76.056  1.00  0.00           C  
ATOM    881  O   GLU A 130     -11.959   5.481  76.695  1.00  0.00           O  
ATOM    882  CB  GLU A 130      -9.546   5.609  77.936  1.00  0.00           C  
ATOM    883  CEN GLU A 130      -8.761   4.622  79.082  1.00  0.00           X  
ATOM    884  H   GLU A 130      -7.972   7.397  76.404  1.00  0.00           H  
ATOM    885  N   GLY A 131     -11.330   6.535  74.819  1.00  0.00           N  
ATOM    886  CA  GLY A 131     -12.646   6.585  74.183  1.00  0.00           C  
ATOM    887  C   GLY A 131     -12.909   5.309  73.379  1.00  0.00           C  
ATOM    888  O   GLY A 131     -13.952   5.181  72.754  1.00  0.00           O  
ATOM    889  CEN GLY A 131     -12.646   6.585  74.183  1.00  0.00           X  
ATOM    890  H   GLY A 131     -10.530   6.737  74.238  1.00  0.00           H  
ATOM    891  N   SER A 132     -11.958   4.372  73.389  1.00  0.00           N  
ATOM    892  CA  SER A 132     -12.022   3.131  72.601  1.00  0.00           C  
ATOM    893  C   SER A 132     -11.435   1.981  73.418  1.00  0.00           C  
ATOM    894  O   SER A 132     -10.693   2.236  74.362  1.00  0.00           O  
ATOM    895  CB  SER A 132     -11.281   3.288  71.288  1.00  0.00           C  
ATOM    896  CEN SER A 132     -10.905   3.458  70.934  1.00  0.00           X  
ATOM    897  H   SER A 132     -11.296   4.394  74.154  1.00  0.00           H  
ATOM    898  N   ALA A 133     -11.689   0.731  73.026  1.00  0.00           N  
ATOM    899  CA  ALA A 133     -11.106  -0.436  73.684  1.00  0.00           C  
ATOM    900  C   ALA A 133     -11.031  -1.650  72.734  1.00  0.00           C  
ATOM    901  O   ALA A 133     -11.916  -1.822  71.900  1.00  0.00           O  
ATOM    902  CB  ALA A 133     -11.904  -0.782  74.933  1.00  0.00           C  
ATOM    903  CEN ALA A 133     -11.904  -0.782  74.932  1.00  0.00           X  
ATOM    904  H   ALA A 133     -12.121   0.577  72.125  1.00  0.00           H  
ATOM    905  N   PRO A 134      -9.961  -2.468  72.828  1.00  0.00           N  
ATOM    906  CA  PRO A 134      -9.790  -3.685  72.035  1.00  0.00           C  
ATOM    907  C   PRO A 134     -10.908  -4.725  72.245  1.00  0.00           C  
ATOM    908  O   PRO A 134     -11.460  -4.858  73.334  1.00  0.00           O  
ATOM    909  CB  PRO A 134      -8.423  -4.217  72.498  1.00  0.00           C  
ATOM    910  CEN PRO A 134      -8.488  -2.844  73.636  1.00  0.00           X  
ATOM    911  N   GLY A 135     -11.179  -5.537  71.218  1.00  0.00           N  
ATOM    912  CA  GLY A 135     -12.164  -6.631  71.262  1.00  0.00           C  
ATOM    913  C   GLY A 135     -11.617  -7.872  70.549  1.00  0.00           C  
ATOM    914  O   GLY A 135     -12.397  -8.665  70.046  1.00  0.00           O  
ATOM    915  CEN GLY A 135     -12.164  -6.631  71.262  1.00  0.00           X  
ATOM    916  H   GLY A 135     -10.670  -5.404  70.356  1.00  0.00           H  
ATOM    917  N   THR A 136     -10.335  -7.901  70.169  1.00  0.00           N  
ATOM    918  CA  THR A 136      -9.605  -8.999  69.488  1.00  0.00           C  
ATOM    919  C   THR A 136     -10.338  -9.630  68.300  1.00  0.00           C  
ATOM    920  O   THR A 136     -11.562  -9.677  68.305  1.00  0.00           O  
ATOM    921  CB  THR A 136      -9.266 -10.125  70.481  1.00  0.00           C  
ATOM    922  CEN THR A 136      -9.012 -10.320  70.970  1.00  0.00           X  
ATOM    923  H   THR A 136     -10.140  -7.032  69.696  1.00  0.00           H  
ATOM    924  N   SER A 137      -9.518 -10.239  67.427  1.00  0.00           N  
ATOM    925  CA  SER A 137      -9.883 -10.981  66.201  1.00  0.00           C  
ATOM    926  C   SER A 137     -10.717 -10.211  65.159  1.00  0.00           C  
ATOM    927  O   SER A 137     -11.124  -9.087  65.383  1.00  0.00           O  
ATOM    928  CB  SER A 137     -10.628 -12.240  66.598  1.00  0.00           C  
ATOM    929  CEN SER A 137     -10.965 -12.565  66.875  1.00  0.00           X  
ATOM    930  H   SER A 137      -8.619 -10.508  67.798  1.00  0.00           H  
ATOM    931  N   GLU A 138     -11.045 -10.707  63.973  1.00  0.00           N  
ATOM    932  CA  GLU A 138     -10.733 -11.973  63.318  1.00  0.00           C  
ATOM    933  C   GLU A 138     -10.442 -11.678  61.828  1.00  0.00           C  
ATOM    934  O   GLU A 138     -10.833 -10.640  61.306  1.00  0.00           O  
ATOM    935  CB  GLU A 138     -11.883 -12.971  63.471  1.00  0.00           C  
ATOM    936  CEN GLU A 138     -12.575 -14.319  64.251  1.00  0.00           X  
ATOM    937  H   GLU A 138     -11.819 -10.220  63.545  1.00  0.00           H  
ATOM    938  N   SER A 139      -9.715 -12.592  61.191  1.00  0.00           N  
ATOM    939  CA  SER A 139      -9.319 -12.670  59.777  1.00  0.00           C  
ATOM    940  C   SER A 139     -10.356 -12.969  58.673  1.00  0.00           C  
ATOM    941  O   SER A 139     -11.135 -13.907  58.796  1.00  0.00           O  
ATOM    942  CB  SER A 139      -8.218 -13.708  59.680  1.00  0.00           C  
ATOM    943  CEN SER A 139      -7.944 -14.168  59.775  1.00  0.00           X  
ATOM    944  H   SER A 139      -9.778 -13.517  61.592  1.00  0.00           H  
ATOM    945  N   ALA A 140     -10.214 -12.314  57.508  1.00  0.00           N  
ATOM    946  CA  ALA A 140     -11.081 -12.511  56.324  1.00  0.00           C  
ATOM    947  C   ALA A 140     -10.409 -12.017  55.017  1.00  0.00           C  
ATOM    948  O   ALA A 140      -9.439 -11.265  55.041  1.00  0.00           O  
ATOM    949  CB  ALA A 140     -12.415 -11.808  56.530  1.00  0.00           C  
ATOM    950  CEN ALA A 140     -12.414 -11.808  56.530  1.00  0.00           X  
ATOM    951  H   ALA A 140      -9.259 -12.087  57.265  1.00  0.00           H  
ATOM    952  N   THR A 141     -10.974 -12.402  53.874  1.00  0.00           N  
ATOM    953  CA  THR A 141     -10.572 -11.993  52.511  1.00  0.00           C  
ATOM    954  C   THR A 141     -11.785 -12.099  51.567  1.00  0.00           C  
ATOM    955  O   THR A 141     -12.825 -12.592  52.021  1.00  0.00           O  
ATOM    956  CB  THR A 141      -9.419 -12.854  51.965  1.00  0.00           C  
ATOM    957  CEN THR A 141      -8.872 -13.058  51.992  1.00  0.00           X  
ATOM    958  H   THR A 141     -11.895 -12.818  53.917  1.00  0.00           H  
ATOM    959  N   PRO A 142     -11.729 -11.647  50.294  1.00  0.00           N  
ATOM    960  CA  PRO A 142     -10.527 -10.972  49.752  1.00  0.00           C  
ATOM    961  C   PRO A 142     -10.831  -9.883  48.692  1.00  0.00           C  
ATOM    962  O   PRO A 142     -11.281 -10.161  47.590  1.00  0.00           O  
ATOM    963  CB  PRO A 142      -9.712 -12.131  49.154  1.00  0.00           C  
ATOM    964  CEN PRO A 142     -11.123 -13.116  49.628  1.00  0.00           X  
ATOM    965  N   GLU A 143     -10.842  -8.600  49.061  1.00  0.00           N  
ATOM    966  CA  GLU A 143     -10.990  -7.409  48.196  1.00  0.00           C  
ATOM    967  C   GLU A 143     -12.035  -7.480  47.055  1.00  0.00           C  
ATOM    968  O   GLU A 143     -11.796  -7.073  45.925  1.00  0.00           O  
ATOM    969  CB  GLU A 143      -9.626  -7.075  47.588  1.00  0.00           C  
ATOM    970  CEN GLU A 143      -8.174  -6.184  47.617  1.00  0.00           X  
ATOM    971  H   GLU A 143     -11.459  -8.514  49.856  1.00  0.00           H  
ATOM    972  N   SER A 144     -13.223  -7.972  47.448  1.00  0.00           N  
ATOM    973  CA  SER A 144     -14.484  -8.091  46.688  1.00  0.00           C  
ATOM    974  C   SER A 144     -14.516  -8.113  45.148  1.00  0.00           C  
ATOM    975  O   SER A 144     -13.530  -8.413  44.486  1.00  0.00           O  
ATOM    976  CB  SER A 144     -15.385  -6.962  47.148  1.00  0.00           C  
ATOM    977  CEN SER A 144     -15.534  -6.463  47.306  1.00  0.00           X  
ATOM    978  H   SER A 144     -13.437  -7.717  48.403  1.00  0.00           H  
ATOM    979  N   GLY A 145     -15.596  -7.561  44.570  1.00  0.00           N  
ATOM    980  CA  GLY A 145     -15.779  -7.478  43.110  1.00  0.00           C  
ATOM    981  C   GLY A 145     -17.084  -8.109  42.577  1.00  0.00           C  
ATOM    982  O   GLY A 145     -17.645  -8.947  43.275  1.00  0.00           O  
ATOM    983  CEN GLY A 145     -15.779  -7.478  43.109  1.00  0.00           X  
ATOM    984  H   GLY A 145     -16.249  -7.054  45.147  1.00  0.00           H  
ATOM    985  N   PRO A 146     -17.598  -7.729  41.384  1.00  0.00           N  
ATOM    986  CA  PRO A 146     -18.836  -8.251  40.794  1.00  0.00           C  
ATOM    987  C   PRO A 146     -18.741  -9.721  40.355  1.00  0.00           C  
ATOM    988  O   PRO A 146     -17.732 -10.149  39.801  1.00  0.00           O  
ATOM    989  CB  PRO A 146     -19.083  -7.316  39.598  1.00  0.00           C  
ATOM    990  CEN PRO A 146     -17.524  -6.596  40.085  1.00  0.00           X  
ATOM    991  N   GLY A 147     -19.820 -10.484  40.548  1.00  0.00           N  
ATOM    992  CA  GLY A 147     -19.925 -11.883  40.132  1.00  0.00           C  
ATOM    993  C   GLY A 147     -20.059 -11.993  38.618  1.00  0.00           C  
ATOM    994  O   GLY A 147     -20.306 -11.003  37.938  1.00  0.00           O  
ATOM    995  CEN GLY A 147     -19.925 -11.883  40.132  1.00  0.00           X  
ATOM    996  H   GLY A 147     -20.618 -10.088  41.023  1.00  0.00           H  
ATOM    997  N   SER A 148     -19.829 -13.201  38.124  1.00  0.00           N  
ATOM    998  CA  SER A 148     -19.926 -13.649  36.739  1.00  0.00           C  
ATOM    999  C   SER A 148     -21.324 -13.553  36.112  1.00  0.00           C  
ATOM   1000  O   SER A 148     -22.350 -13.748  36.758  1.00  0.00           O  
ATOM   1001  CB  SER A 148     -19.431 -15.080  36.655  1.00  0.00           C  
ATOM   1002  CEN SER A 148     -19.346 -15.597  36.799  1.00  0.00           X  
ATOM   1003  H   SER A 148     -19.472 -13.897  38.763  1.00  0.00           H  
ATOM   1004  N   GLU A 149     -21.284 -13.276  34.808  1.00  0.00           N  
ATOM   1005  CA  GLU A 149     -22.349 -13.161  33.808  1.00  0.00           C  
ATOM   1006  C   GLU A 149     -22.076 -13.853  32.453  1.00  0.00           C  
ATOM   1007  O   GLU A 149     -20.953 -13.865  31.945  1.00  0.00           O  
ATOM   1008  CB  GLU A 149     -22.643 -11.679  33.566  1.00  0.00           C  
ATOM   1009  CEN GLU A 149     -23.574 -10.287  33.883  1.00  0.00           X  
ATOM   1010  H   GLU A 149     -20.359 -13.143  34.427  1.00  0.00           H  
ATOM   1011  N   PRO A 150     -23.143 -14.342  31.799  1.00  0.00           N  
ATOM   1012  CA  PRO A 150     -22.889 -14.943  30.492  1.00  0.00           C  
ATOM   1013  C   PRO A 150     -22.639 -13.905  29.398  1.00  0.00           C  
ATOM   1014  O   PRO A 150     -23.130 -12.778  29.439  1.00  0.00           O  
ATOM   1015  CB  PRO A 150     -24.160 -15.765  30.218  1.00  0.00           C  
ATOM   1016  CEN PRO A 150     -24.715 -15.065  31.764  1.00  0.00           X  
ATOM   1017  N   ALA A 151     -21.901 -14.330  28.376  1.00  0.00           N  
ATOM   1018  CA  ALA A 151     -21.609 -13.561  27.181  1.00  0.00           C  
ATOM   1019  C   ALA A 151     -22.802 -13.581  26.208  1.00  0.00           C  
ATOM   1020  O   ALA A 151     -23.537 -14.563  26.123  1.00  0.00           O  
ATOM   1021  CB  ALA A 151     -20.352 -14.095  26.511  1.00  0.00           C  
ATOM   1022  CEN ALA A 151     -20.353 -14.094  26.511  1.00  0.00           X  
ATOM   1023  H   ALA A 151     -21.586 -15.289  28.387  1.00  0.00           H  
ATOM   1024  N   THR A 152     -22.969 -12.516  25.428  1.00  0.00           N  
ATOM   1025  CA  THR A 152     -24.034 -12.439  24.427  1.00  0.00           C  
ATOM   1026  C   THR A 152     -23.460 -11.788  23.187  1.00  0.00           C  
ATOM   1027  O   THR A 152     -22.443 -11.094  23.226  1.00  0.00           O  
ATOM   1028  CB  THR A 152     -25.253 -11.637  24.918  1.00  0.00           C  
ATOM   1029  CEN THR A 152     -25.699 -11.553  25.287  1.00  0.00           X  
ATOM   1030  H   THR A 152     -22.291 -11.770  25.470  1.00  0.00           H  
ATOM   1031  N   SER A 153     -24.140 -12.065  22.080  1.00  0.00           N  
ATOM   1032  CA  SER A 153     -23.842 -11.562  20.745  1.00  0.00           C  
ATOM   1033  C   SER A 153     -23.889 -10.031  20.751  1.00  0.00           C  
ATOM   1034  O   SER A 153     -24.805  -9.427  21.302  1.00  0.00           O  
ATOM   1035  CB  SER A 153     -24.819 -12.130  19.734  1.00  0.00           C  
ATOM   1036  CEN SER A 153     -25.287 -12.317  19.530  1.00  0.00           X  
ATOM   1037  H   SER A 153     -25.039 -12.506  22.204  1.00  0.00           H  
ATOM   1038  N   GLY A 154     -22.854  -9.416  20.191  1.00  0.00           N  
ATOM   1039  CA  GLY A 154     -22.696  -7.969  20.070  1.00  0.00           C  
ATOM   1040  C   GLY A 154     -23.042  -7.499  18.660  1.00  0.00           C  
ATOM   1041  O   GLY A 154     -22.820  -6.344  18.314  1.00  0.00           O  
ATOM   1042  CEN GLY A 154     -22.696  -7.968  20.070  1.00  0.00           X  
ATOM   1043  H   GLY A 154     -22.062  -9.992  19.941  1.00  0.00           H  
ATOM   1044  N   SER A 155     -23.540  -8.422  17.834  1.00  0.00           N  
ATOM   1045  CA  SER A 155     -23.841  -8.151  16.435  1.00  0.00           C  
ATOM   1046  C   SER A 155     -24.902  -7.041  16.495  1.00  0.00           C  
ATOM   1047  O   SER A 155     -25.544  -6.844  17.514  1.00  0.00           O  
ATOM   1048  CB  SER A 155     -24.338  -9.387  15.711  1.00  0.00           C  
ATOM   1049  CEN SER A 155     -24.585  -9.865  15.633  1.00  0.00           X  
ATOM   1050  H   SER A 155     -24.133  -9.131  18.243  1.00  0.00           H  
ATOM   1051  N   GLU A 156     -25.035  -6.154  15.526  1.00  0.00           N  
ATOM   1052  CA  GLU A 156     -24.180  -6.126  14.367  1.00  0.00           C  
ATOM   1053  C   GLU A 156     -24.091  -4.623  13.991  1.00  0.00           C  
ATOM   1054  O   GLU A 156     -25.095  -3.923  14.001  1.00  0.00           O  
ATOM   1055  CB  GLU A 156     -24.738  -6.980  13.227  1.00  0.00           C  
ATOM   1056  CEN GLU A 156     -24.730  -8.424  12.322  1.00  0.00           X  
ATOM   1057  H   GLU A 156     -26.002  -6.056  15.254  1.00  0.00           H  
ATOM   1058  N   THR A 157     -22.926  -4.125  13.565  1.00  0.00           N  
ATOM   1059  CA  THR A 157     -22.835  -2.718  13.119  1.00  0.00           C  
ATOM   1060  C   THR A 157     -22.868  -2.690  11.585  1.00  0.00           C  
ATOM   1061  O   THR A 157     -22.168  -3.483  10.953  1.00  0.00           O  
ATOM   1062  CB  THR A 157     -21.556  -2.024  13.622  1.00  0.00           C  
ATOM   1063  CEN THR A 157     -21.209  -1.834  14.053  1.00  0.00           X  
ATOM   1064  H   THR A 157     -22.239  -4.768  13.195  1.00  0.00           H  
ATOM   1065  N   PRO A 158     -23.715  -1.865  10.946  1.00  0.00           N  
ATOM   1066  CA  PRO A 158     -23.956  -1.809   9.511  1.00  0.00           C  
ATOM   1067  C   PRO A 158     -22.709  -1.175   8.901  1.00  0.00           C  
ATOM   1068  O   PRO A 158     -22.589   0.036   8.756  1.00  0.00           O  
ATOM   1069  CB  PRO A 158     -25.219  -0.949   9.338  1.00  0.00           C  
ATOM   1070  CEN PRO A 158     -25.165  -0.853  11.120  1.00  0.00           X  
ATOM   1071  N   GLY A 159     -21.689  -1.985   8.696  1.00  0.00           N  
ATOM   1072  CA  GLY A 159     -20.483  -1.488   8.040  1.00  0.00           C  
ATOM   1073  C   GLY A 159     -19.448  -2.560   7.801  1.00  0.00           C  
ATOM   1074  O   GLY A 159     -18.865  -2.590   6.731  1.00  0.00           O  
ATOM   1075  CEN GLY A 159     -20.482  -1.488   8.040  1.00  0.00           X  
ATOM   1076  H   GLY A 159     -21.785  -2.966   8.915  1.00  0.00           H  
ATOM   1077  N   MET A 160     -19.279  -3.500   8.739  1.00  0.00           N  
ATOM   1078  CA  MET A 160     -18.278  -4.560   8.601  1.00  0.00           C  
ATOM   1079  C   MET A 160     -18.644  -5.514   7.461  1.00  0.00           C  
ATOM   1080  O   MET A 160     -17.794  -5.805   6.639  1.00  0.00           O  
ATOM   1081  CB  MET A 160     -18.139  -5.331   9.912  1.00  0.00           C  
ATOM   1082  CEN MET A 160     -17.048  -5.606  11.259  1.00  0.00           X  
ATOM   1083  H   MET A 160     -19.841  -3.456   9.578  1.00  0.00           H  
ATOM   1084  N   TYR A 161     -19.916  -5.920   7.351  1.00  0.00           N  
ATOM   1085  CA  TYR A 161     -20.364  -6.840   6.300  1.00  0.00           C  
ATOM   1086  C   TYR A 161     -20.172  -6.290   4.876  1.00  0.00           C  
ATOM   1087  O   TYR A 161     -19.517  -6.943   4.078  1.00  0.00           O  
ATOM   1088  CB  TYR A 161     -21.837  -7.194   6.517  1.00  0.00           C  
ATOM   1089  CEN TYR A 161     -22.832  -8.466   7.196  1.00  0.00           X  
ATOM   1090  H   TYR A 161     -20.587  -5.621   8.043  1.00  0.00           H  
ATOM   1091  N   GLY A 162     -20.728  -5.112   4.567  1.00  0.00           N  
ATOM   1092  CA  GLY A 162     -20.517  -4.451   3.273  1.00  0.00           C  
ATOM   1093  C   GLY A 162     -19.029  -4.228   3.025  1.00  0.00           C  
ATOM   1094  O   GLY A 162     -18.473  -4.837   2.128  1.00  0.00           O  
ATOM   1095  CEN GLY A 162     -20.517  -4.450   3.273  1.00  0.00           X  
ATOM   1096  H   GLY A 162     -21.174  -4.578   5.299  1.00  0.00           H  
ATOM   1097  N   LYS A 163     -18.373  -3.506   3.946  1.00  0.00           N  
ATOM   1098  CA  LYS A 163     -16.960  -3.107   3.822  1.00  0.00           C  
ATOM   1099  C   LYS A 163     -16.037  -4.263   3.445  1.00  0.00           C  
ATOM   1100  O   LYS A 163     -15.124  -4.105   2.651  1.00  0.00           O  
ATOM   1101  CB  LYS A 163     -16.475  -2.476   5.129  1.00  0.00           C  
ATOM   1102  CEN LYS A 163     -15.977  -0.734   6.221  1.00  0.00           X  
ATOM   1103  H   LYS A 163     -18.886  -3.177   4.751  1.00  0.00           H  
ATOM   1104  N   LEU A 164     -16.256  -5.418   4.062  1.00  0.00           N  
ATOM   1105  CA  LEU A 164     -15.494  -6.622   3.788  1.00  0.00           C  
ATOM   1106  C   LEU A 164     -15.618  -7.082   2.334  1.00  0.00           C  
ATOM   1107  O   LEU A 164     -14.612  -7.396   1.706  1.00  0.00           O  
ATOM   1108  CB  LEU A 164     -15.944  -7.741   4.736  1.00  0.00           C  
ATOM   1109  CEN LEU A 164     -15.320  -8.347   6.008  1.00  0.00           X  
ATOM   1110  H   LEU A 164     -16.983  -5.452   4.762  1.00  0.00           H  
ATOM   1111  N   ASN A 165     -16.844  -7.124   1.818  1.00  0.00           N  
ATOM   1112  CA  ASN A 165     -17.086  -7.600   0.465  1.00  0.00           C  
ATOM   1113  C   ASN A 165     -16.532  -6.612  -0.557  1.00  0.00           C  
ATOM   1114  O   ASN A 165     -15.922  -7.063  -1.518  1.00  0.00           O  
ATOM   1115  CB  ASN A 165     -18.563  -7.849   0.216  1.00  0.00           C  
ATOM   1116  CEN ASN A 165     -19.243  -8.646   0.276  1.00  0.00           X  
ATOM   1117  H   ASN A 165     -17.602  -6.672   2.306  1.00  0.00           H  
ATOM   1118  N   ASP A 166     -16.669  -5.306  -0.310  1.00  0.00           N  
ATOM   1119  CA  ASP A 166     -16.190  -4.259  -1.220  1.00  0.00           C  
ATOM   1120  C   ASP A 166     -14.651  -4.299  -1.313  1.00  0.00           C  
ATOM   1121  O   ASP A 166     -14.088  -4.315  -2.404  1.00  0.00           O  
ATOM   1122  CB  ASP A 166     -16.663  -2.880  -0.753  1.00  0.00           C  
ATOM   1123  CEN ASP A 166     -17.398  -2.199  -0.937  1.00  0.00           X  
ATOM   1124  H   ASP A 166     -17.215  -5.011   0.484  1.00  0.00           H  
ATOM   1125  N   LEU A 167     -13.971  -4.465  -0.172  1.00  0.00           N  
ATOM   1126  CA  LEU A 167     -12.511  -4.555  -0.124  1.00  0.00           C  
ATOM   1127  C   LEU A 167     -11.963  -5.806  -0.823  1.00  0.00           C  
ATOM   1128  O   LEU A 167     -11.009  -5.733  -1.597  1.00  0.00           O  
ATOM   1129  CB  LEU A 167     -12.042  -4.523   1.336  1.00  0.00           C  
ATOM   1130  CEN LEU A 167     -11.408  -3.420   2.206  1.00  0.00           X  
ATOM   1131  H   LEU A 167     -14.480  -4.410   0.699  1.00  0.00           H  
ATOM   1132  N   LEU A 168     -12.530  -6.979  -0.520  1.00  0.00           N  
ATOM   1133  CA  LEU A 168     -12.101  -8.232  -1.136  1.00  0.00           C  
ATOM   1134  C   LEU A 168     -12.272  -8.189  -2.661  1.00  0.00           C  
ATOM   1135  O   LEU A 168     -11.351  -8.564  -3.386  1.00  0.00           O  
ATOM   1136  CB  LEU A 168     -12.887  -9.407  -0.541  1.00  0.00           C  
ATOM   1137  CEN LEU A 168     -12.520 -10.499   0.482  1.00  0.00           X  
ATOM   1138  H   LEU A 168     -13.327  -6.975   0.098  1.00  0.00           H  
ATOM   1139  N   GLU A 169     -13.435  -7.746  -3.143  1.00  0.00           N  
ATOM   1140  CA  GLU A 169     -13.759  -7.663  -4.567  1.00  0.00           C  
ATOM   1141  C   GLU A 169     -12.885  -6.625  -5.275  1.00  0.00           C  
ATOM   1142  O   GLU A 169     -12.339  -6.924  -6.340  1.00  0.00           O  
ATOM   1143  CB  GLU A 169     -15.239  -7.325  -4.760  1.00  0.00           C  
ATOM   1144  CEN GLU A 169     -16.837  -7.820  -5.083  1.00  0.00           X  
ATOM   1145  H   GLU A 169     -14.107  -7.361  -2.496  1.00  0.00           H  
ATOM   1146  N   ASP A 170     -12.666  -5.470  -4.644  1.00  0.00           N  
ATOM   1147  CA  ASP A 170     -11.788  -4.427  -5.170  1.00  0.00           C  
ATOM   1148  C   ASP A 170     -10.362  -4.958  -5.373  1.00  0.00           C  
ATOM   1149  O   ASP A 170      -9.772  -4.829  -6.445  1.00  0.00           O  
ATOM   1150  CB  ASP A 170     -11.774  -3.217  -4.233  1.00  0.00           C  
ATOM   1151  CEN ASP A 170     -12.208  -2.302  -4.127  1.00  0.00           X  
ATOM   1152  H   ASP A 170     -13.210  -5.253  -3.824  1.00  0.00           H  
ATOM   1153  N   LEU A 171      -9.808  -5.685  -4.403  1.00  0.00           N  
ATOM   1154  CA  LEU A 171      -8.443  -6.210  -4.506  1.00  0.00           C  
ATOM   1155  C   LEU A 171      -8.305  -7.284  -5.602  1.00  0.00           C  
ATOM   1156  O   LEU A 171      -7.362  -7.269  -6.404  1.00  0.00           O  
ATOM   1157  CB  LEU A 171      -8.006  -6.779  -3.150  1.00  0.00           C  
ATOM   1158  CEN LEU A 171      -7.077  -6.246  -2.043  1.00  0.00           X  
ATOM   1159  H   LEU A 171     -10.336  -5.821  -3.551  1.00  0.00           H  
ATOM   1160  N   GLN A 172      -9.269  -8.203  -5.695  1.00  0.00           N  
ATOM   1161  CA  GLN A 172      -9.315  -9.202  -6.760  1.00  0.00           C  
ATOM   1162  C   GLN A 172      -9.347  -8.577  -8.153  1.00  0.00           C  
ATOM   1163  O   GLN A 172      -8.661  -9.050  -9.064  1.00  0.00           O  
ATOM   1164  CB  GLN A 172     -10.538 -10.106  -6.581  1.00  0.00           C  
ATOM   1165  CEN GLN A 172     -11.084 -11.656  -5.993  1.00  0.00           X  
ATOM   1166  H   GLN A 172     -10.037  -8.147  -5.040  1.00  0.00           H  
ATOM   1167  N   GLU A 173     -10.149  -7.543  -8.360  1.00  0.00           N  
ATOM   1168  CA  GLU A 173     -10.231  -6.851  -9.636  1.00  0.00           C  
ATOM   1169  C   GLU A 173      -8.900  -6.152  -9.979  1.00  0.00           C  
ATOM   1170  O   GLU A 173      -8.433  -6.286 -11.116  1.00  0.00           O  
ATOM   1171  CB  GLU A 173     -11.376  -5.836  -9.612  1.00  0.00           C  
ATOM   1172  CEN GLU A 173     -12.982  -5.413  -9.993  1.00  0.00           X  
ATOM   1173  H   GLU A 173     -10.710  -7.187  -7.598  1.00  0.00           H  
ATOM   1174  N   VAL A 174      -8.188  -5.570  -8.998  1.00  0.00           N  
ATOM   1175  CA  VAL A 174      -6.868  -4.931  -9.204  1.00  0.00           C  
ATOM   1176  C   VAL A 174      -5.827  -5.987  -9.591  1.00  0.00           C  
ATOM   1177  O   VAL A 174      -5.059  -5.761 -10.526  1.00  0.00           O  
ATOM   1178  CB  VAL A 174      -6.385  -4.182  -7.947  1.00  0.00           C  
ATOM   1179  CEN VAL A 174      -6.269  -3.556  -7.685  1.00  0.00           X  
ATOM   1180  H   VAL A 174      -8.594  -5.563  -8.072  1.00  0.00           H  
ATOM   1181  N   LEU A 175      -5.830  -7.158  -8.938  1.00  0.00           N  
ATOM   1182  CA  LEU A 175      -4.895  -8.253  -9.243  1.00  0.00           C  
ATOM   1183  C   LEU A 175      -5.125  -8.847 -10.635  1.00  0.00           C  
ATOM   1184  O   LEU A 175      -4.185  -9.017 -11.415  1.00  0.00           O  
ATOM   1185  CB  LEU A 175      -5.010  -9.352  -8.180  1.00  0.00           C  
ATOM   1186  CEN LEU A 175      -4.123  -9.746  -6.983  1.00  0.00           X  
ATOM   1187  H   LEU A 175      -6.480  -7.269  -8.173  1.00  0.00           H  
ATOM   1188  N   LYS A 176      -6.382  -9.156 -10.985  1.00  0.00           N  
ATOM   1189  CA  LYS A 176      -6.712  -9.725 -12.301  1.00  0.00           C  
ATOM   1190  C   LYS A 176      -6.303  -8.785 -13.425  1.00  0.00           C  
ATOM   1191  O   LYS A 176      -5.710  -9.242 -14.403  1.00  0.00           O  
ATOM   1192  CB  LYS A 176      -8.208 -10.033 -12.399  1.00  0.00           C  
ATOM   1193  CEN LYS A 176      -9.765 -11.464 -12.389  1.00  0.00           X  
ATOM   1194  H   LYS A 176      -7.115  -8.973 -10.314  1.00  0.00           H  
ATOM   1195  N   ASN A 177      -6.618  -7.499 -13.314  1.00  0.00           N  
ATOM   1196  CA  ASN A 177      -6.207  -6.507 -14.293  1.00  0.00           C  
ATOM   1197  C   ASN A 177      -4.683  -6.462 -14.412  1.00  0.00           C  
ATOM   1198  O   ASN A 177      -4.161  -6.972 -15.396  1.00  0.00           O  
ATOM   1199  CB  ASN A 177      -6.755  -5.133 -13.953  1.00  0.00           C  
ATOM   1200  CEN ASN A 177      -7.596  -4.548 -14.179  1.00  0.00           X  
ATOM   1201  H   ASN A 177      -7.154  -7.199 -12.511  1.00  0.00           H  
ATOM   1202  N   LEU A 178      -3.949  -6.035 -13.385  1.00  0.00           N  
ATOM   1203  CA  LEU A 178      -2.498  -5.854 -13.459  1.00  0.00           C  
ATOM   1204  C   LEU A 178      -1.783  -7.099 -14.026  1.00  0.00           C  
ATOM   1205  O   LEU A 178      -0.890  -6.974 -14.865  1.00  0.00           O  
ATOM   1206  CB  LEU A 178      -1.947  -5.510 -12.070  1.00  0.00           C  
ATOM   1207  CEN LEU A 178      -1.476  -4.191 -11.429  1.00  0.00           X  
ATOM   1208  H   LEU A 178      -4.412  -5.802 -12.519  1.00  0.00           H  
ATOM   1209  N   HIS A 179      -2.245  -8.300 -13.675  1.00  0.00           N  
ATOM   1210  CA  HIS A 179      -1.652  -9.559 -14.135  1.00  0.00           C  
ATOM   1211  C   HIS A 179      -1.681  -9.734 -15.663  1.00  0.00           C  
ATOM   1212  O   HIS A 179      -0.704 -10.202 -16.253  1.00  0.00           O  
ATOM   1213  CB  HIS A 179      -2.364 -10.742 -13.472  1.00  0.00           C  
ATOM   1214  CEN HIS A 179      -2.200 -11.578 -12.330  1.00  0.00           X  
ATOM   1215  H   HIS A 179      -2.989  -8.340 -12.992  1.00  0.00           H  
ATOM   1216  N   LYS A 180      -2.774  -9.360 -16.342  1.00  0.00           N  
ATOM   1217  CA  LYS A 180      -2.875  -9.488 -17.809  1.00  0.00           C  
ATOM   1218  C   LYS A 180      -2.329  -8.231 -18.506  1.00  0.00           C  
ATOM   1219  O   LYS A 180      -1.516  -8.355 -19.427  1.00  0.00           O  
ATOM   1220  CB  LYS A 180      -4.324  -9.737 -18.230  1.00  0.00           C  
ATOM   1221  CEN LYS A 180      -5.806 -11.088 -18.906  1.00  0.00           X  
ATOM   1222  H   LYS A 180      -3.498  -8.864 -15.840  1.00  0.00           H  
ATOM   1223  N   ASN A 181      -2.719  -7.038 -18.054  1.00  0.00           N  
ATOM   1224  CA  ASN A 181      -2.422  -5.755 -18.711  1.00  0.00           C  
ATOM   1225  C   ASN A 181      -0.972  -5.621 -19.138  1.00  0.00           C  
ATOM   1226  O   ASN A 181      -0.717  -5.270 -20.292  1.00  0.00           O  
ATOM   1227  CB  ASN A 181      -2.794  -4.585 -17.818  1.00  0.00           C  
ATOM   1228  CEN ASN A 181      -3.620  -3.959 -17.653  1.00  0.00           X  
ATOM   1229  H   ASN A 181      -3.397  -7.030 -17.304  1.00  0.00           H  
ATOM   1230  N   ASP A 182      -0.038  -5.967 -18.252  1.00  0.00           N  
ATOM   1231  CA  ASP A 182       1.394  -5.751 -18.460  1.00  0.00           C  
ATOM   1232  C   ASP A 182       1.866  -6.318 -19.819  1.00  0.00           C  
ATOM   1233  O   ASP A 182       2.778  -5.788 -20.466  1.00  0.00           O  
ATOM   1234  CB  ASP A 182       2.193  -6.382 -17.318  1.00  0.00           C  
ATOM   1235  CEN ASP A 182       2.634  -6.128 -16.435  1.00  0.00           X  
ATOM   1236  H   ASP A 182      -0.335  -6.353 -17.365  1.00  0.00           H  
ATOM   1237  N   ARG A 183       1.171  -7.347 -20.339  1.00  0.00           N  
ATOM   1238  CA  ARG A 183       1.499  -7.991 -21.615  1.00  0.00           C  
ATOM   1239  C   ARG A 183       1.274  -7.145 -22.870  1.00  0.00           C  
ATOM   1240  O   ARG A 183       1.953  -7.427 -23.857  1.00  0.00           O  
ATOM   1241  CB  ARG A 183       0.777  -9.324 -21.747  1.00  0.00           C  
ATOM   1242  CEN ARG A 183       0.324 -11.761 -21.644  1.00  0.00           X  
ATOM   1243  H   ARG A 183       0.390  -7.690 -19.795  1.00  0.00           H  
ATOM   1244  N   SER A 184       0.376  -6.152 -22.886  1.00  0.00           N  
ATOM   1245  CA  SER A 184       0.137  -5.333 -24.096  1.00  0.00           C  
ATOM   1246  C   SER A 184       0.511  -3.850 -24.033  1.00  0.00           C  
ATOM   1247  O   SER A 184       0.794  -3.295 -25.084  1.00  0.00           O  
ATOM   1248  CB  SER A 184      -1.328  -5.445 -24.472  1.00  0.00           C  
ATOM   1249  CEN SER A 184      -1.867  -5.482 -24.410  1.00  0.00           X  
ATOM   1250  H   SER A 184      -0.282  -6.089 -22.123  1.00  0.00           H  
ATOM   1251  N   GLY A 185       0.598  -3.222 -22.854  1.00  0.00           N  
ATOM   1252  CA  GLY A 185       0.886  -1.785 -22.708  1.00  0.00           C  
ATOM   1253  C   GLY A 185      -0.259  -0.809 -23.048  1.00  0.00           C  
ATOM   1254  O   GLY A 185      -1.421  -1.193 -23.056  1.00  0.00           O  
ATOM   1255  CEN GLY A 185       0.886  -1.785 -22.708  1.00  0.00           X  
ATOM   1256  H   GLY A 185       0.586  -3.794 -22.020  1.00  0.00           H  
ATOM   1257  N   LYS A 186       0.117   0.393 -23.508  1.00  0.00           N  
ATOM   1258  CA  LYS A 186      -0.708   1.557 -23.920  1.00  0.00           C  
ATOM   1259  C   LYS A 186      -1.939   1.898 -23.084  1.00  0.00           C  
ATOM   1260  O   LYS A 186      -1.737   2.367 -21.969  1.00  0.00           O  
ATOM   1261  CB  LYS A 186      -1.163   1.355 -25.367  1.00  0.00           C  
ATOM   1262  CEN LYS A 186      -0.922   1.806 -27.420  1.00  0.00           X  
ATOM   1263  H   LYS A 186       1.113   0.518 -23.615  1.00  0.00           H  
ATOM   1264  N   ASP A 187      -3.166   1.632 -23.529  1.00  0.00           N  
ATOM   1265  CA  ASP A 187      -4.337   2.114 -22.768  1.00  0.00           C  
ATOM   1266  C   ASP A 187      -4.375   1.611 -21.319  1.00  0.00           C  
ATOM   1267  O   ASP A 187      -4.897   2.263 -20.422  1.00  0.00           O  
ATOM   1268  CB  ASP A 187      -5.628   1.706 -23.481  1.00  0.00           C  
ATOM   1269  CEN ASP A 187      -6.321   2.083 -24.125  1.00  0.00           X  
ATOM   1270  H   ASP A 187      -3.288   1.390 -24.500  1.00  0.00           H  
ATOM   1271  N   ASN A 188      -3.706   0.499 -21.056  1.00  0.00           N  
ATOM   1272  CA  ASN A 188      -3.622  -0.049 -19.714  1.00  0.00           C  
ATOM   1273  C   ASN A 188      -3.144   0.968 -18.649  1.00  0.00           C  
ATOM   1274  O   ASN A 188      -3.340   0.738 -17.455  1.00  0.00           O  
ATOM   1275  CB  ASN A 188      -2.723  -1.272 -19.704  1.00  0.00           C  
ATOM   1276  CEN ASN A 188      -2.814  -2.310 -19.825  1.00  0.00           X  
ATOM   1277  H   ASN A 188      -3.431  -0.076 -21.839  1.00  0.00           H  
ATOM   1278  N   ILE A 189      -2.433   2.042 -19.022  1.00  0.00           N  
ATOM   1279  CA  ILE A 189      -1.971   3.041 -18.034  1.00  0.00           C  
ATOM   1280  C   ILE A 189      -3.182   3.685 -17.356  1.00  0.00           C  
ATOM   1281  O   ILE A 189      -3.177   3.838 -16.141  1.00  0.00           O  
ATOM   1282  CB  ILE A 189      -1.104   4.139 -18.676  1.00  0.00           C  
ATOM   1283  CEN ILE A 189      -0.092   4.419 -18.971  1.00  0.00           X  
ATOM   1284  H   ILE A 189      -2.348   2.246 -20.008  1.00  0.00           H  
ATOM   1285  N   HIS A 190      -4.233   3.987 -18.124  1.00  0.00           N  
ATOM   1286  CA  HIS A 190      -5.445   4.620 -17.601  1.00  0.00           C  
ATOM   1287  C   HIS A 190      -6.256   3.660 -16.721  1.00  0.00           C  
ATOM   1288  O   HIS A 190      -6.727   4.061 -15.662  1.00  0.00           O  
ATOM   1289  CB  HIS A 190      -6.317   5.136 -18.750  1.00  0.00           C  
ATOM   1290  CEN HIS A 190      -6.531   6.353 -19.459  1.00  0.00           X  
ATOM   1291  H   HIS A 190      -4.246   3.671 -19.084  1.00  0.00           H  
ATOM   1292  N   ASP A 191      -6.384   2.393 -17.124  1.00  0.00           N  
ATOM   1293  CA  ASP A 191      -7.101   1.391 -16.329  1.00  0.00           C  
ATOM   1294  C   ASP A 191      -6.405   1.139 -14.986  1.00  0.00           C  
ATOM   1295  O   ASP A 191      -7.062   1.108 -13.949  1.00  0.00           O  
ATOM   1296  CB  ASP A 191      -7.227   0.081 -17.110  1.00  0.00           C  
ATOM   1297  CEN ASP A 191      -7.892  -0.424 -17.694  1.00  0.00           X  
ATOM   1298  H   ASP A 191      -6.045   2.126 -18.036  1.00  0.00           H  
ATOM   1299  N   VAL A 192      -5.074   1.006 -14.992  1.00  0.00           N  
ATOM   1300  CA  VAL A 192      -4.285   0.765 -13.775  1.00  0.00           C  
ATOM   1301  C   VAL A 192      -4.361   1.961 -12.828  1.00  0.00           C  
ATOM   1302  O   VAL A 192      -4.589   1.759 -11.643  1.00  0.00           O  
ATOM   1303  CB  VAL A 192      -2.807   0.476 -14.101  1.00  0.00           C  
ATOM   1304  CEN VAL A 192      -2.328  -0.018 -14.109  1.00  0.00           X  
ATOM   1305  H   VAL A 192      -4.595   1.125 -15.872  1.00  0.00           H  
ATOM   1306  N   ASP A 193      -4.210   3.187 -13.339  1.00  0.00           N  
ATOM   1307  CA  ASP A 193      -4.274   4.409 -12.530  1.00  0.00           C  
ATOM   1308  C   ASP A 193      -5.644   4.562 -11.858  1.00  0.00           C  
ATOM   1309  O   ASP A 193      -5.711   4.763 -10.645  1.00  0.00           O  
ATOM   1310  CB  ASP A 193      -3.971   5.638 -13.391  1.00  0.00           C  
ATOM   1311  CEN ASP A 193      -3.199   6.260 -13.626  1.00  0.00           X  
ATOM   1312  H   ASP A 193      -4.023   3.290 -14.326  1.00  0.00           H  
ATOM   1313  N   ASN A 194      -6.736   4.354 -12.599  1.00  0.00           N  
ATOM   1314  CA  ASN A 194      -8.099   4.432 -12.064  1.00  0.00           C  
ATOM   1315  C   ASN A 194      -8.351   3.383 -10.978  1.00  0.00           C  
ATOM   1316  O   ASN A 194      -8.963   3.669  -9.955  1.00  0.00           O  
ATOM   1317  CB  ASN A 194      -9.132   4.294 -13.168  1.00  0.00           C  
ATOM   1318  CEN ASN A 194      -9.679   4.918 -13.810  1.00  0.00           X  
ATOM   1319  H   ASN A 194      -6.613   4.156 -13.584  1.00  0.00           H  
ATOM   1320  N   HIS A 195      -7.880   2.156 -11.198  1.00  0.00           N  
ATOM   1321  CA  HIS A 195      -8.027   1.108 -10.205  1.00  0.00           C  
ATOM   1322  C   HIS A 195      -7.289   1.435  -8.903  1.00  0.00           C  
ATOM   1323  O   HIS A 195      -7.850   1.269  -7.822  1.00  0.00           O  
ATOM   1324  CB  HIS A 195      -7.528  -0.227 -10.767  1.00  0.00           C  
ATOM   1325  CEN HIS A 195      -8.067  -1.375 -11.417  1.00  0.00           X  
ATOM   1326  H   HIS A 195      -7.443   1.940 -12.080  1.00  0.00           H  
ATOM   1327  N   LEU A 196      -6.075   1.980  -8.998  1.00  0.00           N  
ATOM   1328  CA  LEU A 196      -5.292   2.382  -7.837  1.00  0.00           C  
ATOM   1329  C   LEU A 196      -5.991   3.482  -7.025  1.00  0.00           C  
ATOM   1330  O   LEU A 196      -6.079   3.372  -5.809  1.00  0.00           O  
ATOM   1331  CB  LEU A 196      -3.902   2.852  -8.285  1.00  0.00           C  
ATOM   1332  CEN LEU A 196      -2.511   2.191  -8.240  1.00  0.00           X  
ATOM   1333  H   LEU A 196      -5.688   2.149  -9.915  1.00  0.00           H  
ATOM   1334  N   GLN A 197      -6.541   4.507  -7.688  1.00  0.00           N  
ATOM   1335  CA  GLN A 197      -7.269   5.588  -7.012  1.00  0.00           C  
ATOM   1336  C   GLN A 197      -8.500   5.057  -6.269  1.00  0.00           C  
ATOM   1337  O   GLN A 197      -8.677   5.388  -5.102  1.00  0.00           O  
ATOM   1338  CB  GLN A 197      -7.699   6.655  -8.022  1.00  0.00           C  
ATOM   1339  CEN GLN A 197      -7.316   8.228  -8.676  1.00  0.00           X  
ATOM   1340  H   GLN A 197      -6.479   4.520  -8.697  1.00  0.00           H  
ATOM   1341  N   ASN A 198      -9.291   4.177  -6.895  1.00  0.00           N  
ATOM   1342  CA  ASN A 198     -10.482   3.610  -6.254  1.00  0.00           C  
ATOM   1343  C   ASN A 198     -10.116   2.785  -5.005  1.00  0.00           C  
ATOM   1344  O   ASN A 198     -10.746   2.937  -3.966  1.00  0.00           O  
ATOM   1345  CB  ASN A 198     -11.279   2.762  -7.229  1.00  0.00           C  
ATOM   1346  CEN ASN A 198     -12.076   2.883  -7.901  1.00  0.00           X  
ATOM   1347  H   ASN A 198      -9.093   3.943  -7.856  1.00  0.00           H  
ATOM   1348  N   VAL A 199      -9.028   2.005  -5.065  1.00  0.00           N  
ATOM   1349  CA  VAL A 199      -8.528   1.206  -3.926  1.00  0.00           C  
ATOM   1350  C   VAL A 199      -8.087   2.098  -2.759  1.00  0.00           C  
ATOM   1351  O   VAL A 199      -8.393   1.810  -1.600  1.00  0.00           O  
ATOM   1352  CB  VAL A 199      -7.347   0.308  -4.339  1.00  0.00           C  
ATOM   1353  CEN VAL A 199      -7.160  -0.345  -4.453  1.00  0.00           X  
ATOM   1354  H   VAL A 199      -8.555   1.924  -5.952  1.00  0.00           H  
ATOM   1355  N   ILE A 200      -7.362   3.189  -3.030  1.00  0.00           N  
ATOM   1356  CA  ILE A 200      -6.928   4.144  -1.996  1.00  0.00           C  
ATOM   1357  C   ILE A 200      -8.130   4.751  -1.276  1.00  0.00           C  
ATOM   1358  O   ILE A 200      -8.128   4.810  -0.040  1.00  0.00           O  
ATOM   1359  CB  ILE A 200      -6.074   5.280  -2.589  1.00  0.00           C  
ATOM   1360  CEN ILE A 200      -5.066   5.583  -2.874  1.00  0.00           X  
ATOM   1361  H   ILE A 200      -7.148   3.387  -3.997  1.00  0.00           H  
ATOM   1362  N   GLU A 201      -9.133   5.213  -2.023  1.00  0.00           N  
ATOM   1363  CA  GLU A 201     -10.354   5.797  -1.467  1.00  0.00           C  
ATOM   1364  C   GLU A 201     -11.064   4.802  -0.544  1.00  0.00           C  
ATOM   1365  O   GLU A 201     -11.410   5.153   0.584  1.00  0.00           O  
ATOM   1366  CB  GLU A 201     -11.295   6.243  -2.588  1.00  0.00           C  
ATOM   1367  CEN GLU A 201     -11.931   7.473  -3.580  1.00  0.00           X  
ATOM   1368  H   GLU A 201      -9.083   5.104  -3.026  1.00  0.00           H  
ATOM   1369  N   ASP A 202     -11.169   3.536  -0.949  1.00  0.00           N  
ATOM   1370  CA  ASP A 202     -11.816   2.486  -0.163  1.00  0.00           C  
ATOM   1371  C   ASP A 202     -11.082   2.191   1.149  1.00  0.00           C  
ATOM   1372  O   ASP A 202     -11.718   2.095   2.205  1.00  0.00           O  
ATOM   1373  CB  ASP A 202     -11.929   1.205  -0.992  1.00  0.00           C  
ATOM   1374  CEN ASP A 202     -12.597   0.704  -1.575  1.00  0.00           X  
ATOM   1375  H   ASP A 202     -10.913   3.315  -1.901  1.00  0.00           H  
ATOM   1376  N   ILE A 203      -9.745   2.115   1.129  1.00  0.00           N  
ATOM   1377  CA  ILE A 203      -8.951   1.867   2.342  1.00  0.00           C  
ATOM   1378  C   ILE A 203      -9.155   3.013   3.316  1.00  0.00           C  
ATOM   1379  O   ILE A 203      -9.398   2.767   4.496  1.00  0.00           O  
ATOM   1380  CB  ILE A 203      -7.449   1.719   2.038  1.00  0.00           C  
ATOM   1381  CEN ILE A 203      -6.660   1.021   1.755  1.00  0.00           X  
ATOM   1382  H   ILE A 203      -9.278   2.280   0.249  1.00  0.00           H  
ATOM   1383  N   HIS A 204      -9.089   4.260   2.859  1.00  0.00           N  
ATOM   1384  CA  HIS A 204      -9.275   5.424   3.716  1.00  0.00           C  
ATOM   1385  C   HIS A 204     -10.639   5.423   4.419  1.00  0.00           C  
ATOM   1386  O   HIS A 204     -10.701   5.590   5.644  1.00  0.00           O  
ATOM   1387  CB  HIS A 204      -9.111   6.711   2.902  1.00  0.00           C  
ATOM   1388  CEN HIS A 204      -8.085   7.650   2.593  1.00  0.00           X  
ATOM   1389  H   HIS A 204      -8.937   4.404   1.871  1.00  0.00           H  
ATOM   1390  N   ASP A 205     -11.716   5.150   3.694  1.00  0.00           N  
ATOM   1391  CA  ASP A 205     -13.070   5.106   4.239  1.00  0.00           C  
ATOM   1392  C   ASP A 205     -13.231   3.999   5.284  1.00  0.00           C  
ATOM   1393  O   ASP A 205     -13.793   4.226   6.364  1.00  0.00           O  
ATOM   1394  CB  ASP A 205     -14.087   4.912   3.111  1.00  0.00           C  
ATOM   1395  CEN ASP A 205     -14.716   5.454   2.520  1.00  0.00           X  
ATOM   1396  H   ASP A 205     -11.603   5.015   2.700  1.00  0.00           H  
ATOM   1397  N   PHE A 206     -12.688   2.808   5.023  1.00  0.00           N  
ATOM   1398  CA  PHE A 206     -12.753   1.676   5.939  1.00  0.00           C  
ATOM   1399  C   PHE A 206     -11.982   1.959   7.232  1.00  0.00           C  
ATOM   1400  O   PHE A 206     -12.429   1.573   8.313  1.00  0.00           O  
ATOM   1401  CB  PHE A 206     -12.208   0.416   5.263  1.00  0.00           C  
ATOM   1402  CEN PHE A 206     -12.768  -0.869   4.514  1.00  0.00           X  
ATOM   1403  H   PHE A 206     -12.189   2.694   4.152  1.00  0.00           H  
ATOM   1404  N   MET A 207     -10.863   2.691   7.153  1.00  0.00           N  
ATOM   1405  CA  MET A 207     -10.084   3.134   8.309  1.00  0.00           C  
ATOM   1406  C   MET A 207     -10.878   4.115   9.158  1.00  0.00           C  
ATOM   1407  O   MET A 207     -10.797   4.076  10.388  1.00  0.00           O  
ATOM   1408  CB  MET A 207      -8.773   3.773   7.854  1.00  0.00           C  
ATOM   1409  CEN MET A 207      -7.037   3.521   7.820  1.00  0.00           X  
ATOM   1410  H   MET A 207     -10.558   2.966   6.230  1.00  0.00           H  
ATOM   1411  N   GLN A 208     -11.664   4.988   8.525  1.00  0.00           N  
ATOM   1412  CA  GLN A 208     -12.529   5.926   9.221  1.00  0.00           C  
ATOM   1413  C   GLN A 208     -13.626   5.193   9.998  1.00  0.00           C  
ATOM   1414  O   GLN A 208     -13.901   5.537  11.150  1.00  0.00           O  
ATOM   1415  CB  GLN A 208     -13.158   6.906   8.227  1.00  0.00           C  
ATOM   1416  CEN GLN A 208     -13.055   8.517   7.563  1.00  0.00           X  
ATOM   1417  H   GLN A 208     -11.610   5.038   7.518  1.00  0.00           H  
ATOM   1418  N   ALA A 209     -14.194   4.132   9.422  1.00  0.00           N  
ATOM   1419  CA  ALA A 209     -15.174   3.284  10.085  1.00  0.00           C  
ATOM   1420  C   ALA A 209     -14.573   2.551  11.297  1.00  0.00           C  
ATOM   1421  O   ALA A 209     -15.223   2.439  12.340  1.00  0.00           O  
ATOM   1422  CB  ALA A 209     -15.754   2.288   9.092  1.00  0.00           C  
ATOM   1423  CEN ALA A 209     -15.754   2.288   9.093  1.00  0.00           X  
ATOM   1424  H   ALA A 209     -13.949   3.921   8.464  1.00  0.00           H  
ATOM   1425  N   ALA A 210     -13.323   2.089  11.211  1.00  0.00           N  
ATOM   1426  CA  ALA A 210     -12.617   1.426  12.301  1.00  0.00           C  
ATOM   1427  C   ALA A 210     -12.350   2.393  13.466  1.00  0.00           C  
ATOM   1428  O   ALA A 210     -12.516   2.023  14.631  1.00  0.00           O  
ATOM   1429  CB  ALA A 210     -11.315   0.825  11.792  1.00  0.00           C  
ATOM   1430  CEN ALA A 210     -11.316   0.826  11.793  1.00  0.00           X  
ATOM   1431  H   ALA A 210     -12.845   2.177  10.323  1.00  0.00           H  
ATOM   1432  N   ALA A 211     -12.003   3.650  13.175  1.00  0.00           N  
ATOM   1433  CA  ALA A 211     -11.819   4.704  14.168  1.00  0.00           C  
ATOM   1434  C   ALA A 211     -13.145   5.086  14.842  1.00  0.00           C  
ATOM   1435  O   ALA A 211     -13.190   5.204  16.068  1.00  0.00           O  
ATOM   1436  CB  ALA A 211     -11.176   5.923  13.523  1.00  0.00           C  
ATOM   1437  CEN ALA A 211     -11.177   5.923  13.524  1.00  0.00           X  
ATOM   1438  H   ALA A 211     -11.845   3.883  12.206  1.00  0.00           H  
ATOM   1439  N   ALA A 212     -14.235   5.219  14.079  1.00  0.00           N  
ATOM   1440  CA  ALA A 212     -15.550   5.567  14.610  1.00  0.00           C  
ATOM   1441  C   ALA A 212     -16.085   4.459  15.535  1.00  0.00           C  
ATOM   1442  O   ALA A 212     -16.506   4.747  16.654  1.00  0.00           O  
ATOM   1443  CB  ALA A 212     -16.523   5.834  13.470  1.00  0.00           C  
ATOM   1444  CEN ALA A 212     -16.522   5.833  13.471  1.00  0.00           X  
ATOM   1445  H   ALA A 212     -14.150   5.077  13.083  1.00  0.00           H  
ATOM   1446  N   ALA A 213     -15.959   3.192  15.137  1.00  0.00           N  
ATOM   1447  CA  ALA A 213     -16.355   2.045  15.961  1.00  0.00           C  
ATOM   1448  C   ALA A 213     -15.613   1.998  17.312  1.00  0.00           C  
ATOM   1449  O   ALA A 213     -16.229   1.787  18.362  1.00  0.00           O  
ATOM   1450  CB  ALA A 213     -16.128   0.753  15.189  1.00  0.00           C  
ATOM   1451  CEN ALA A 213     -16.128   0.754  15.190  1.00  0.00           X  
ATOM   1452  H   ALA A 213     -15.626   3.013  14.200  1.00  0.00           H  
ATOM   1453  N   ALA A 214     -14.294   2.211  17.316  1.00  0.00           N  
ATOM   1454  CA  ALA A 214     -13.476   2.207  18.524  1.00  0.00           C  
ATOM   1455  C   ALA A 214     -13.867   3.331  19.501  1.00  0.00           C  
ATOM   1456  O   ALA A 214     -13.897   3.092  20.709  1.00  0.00           O  
ATOM   1457  CB  ALA A 214     -12.005   2.315  18.151  1.00  0.00           C  
ATOM   1458  CEN ALA A 214     -12.006   2.315  18.152  1.00  0.00           X  
ATOM   1459  H   ALA A 214     -13.837   2.356  16.426  1.00  0.00           H  
ATOM   1460  N   ASN A 215     -14.195   4.527  19.001  1.00  0.00           N  
ATOM   1461  CA  ASN A 215     -14.596   5.672  19.820  1.00  0.00           C  
ATOM   1462  C   ASN A 215     -15.917   5.454  20.566  1.00  0.00           C  
ATOM   1463  O   ASN A 215     -15.940   5.632  21.777  1.00  0.00           O  
ATOM   1464  CB  ASN A 215     -14.687   6.930  18.977  1.00  0.00           C  
ATOM   1465  CEN ASN A 215     -14.066   7.727  18.691  1.00  0.00           X  
ATOM   1466  H   ASN A 215     -14.138   4.656  18.002  1.00  0.00           H  
ATOM   1467  N   CYS A 216     -16.969   4.951  19.915  1.00  0.00           N  
ATOM   1468  CA  CYS A 216     -18.251   4.661  20.568  1.00  0.00           C  
ATOM   1469  C   CYS A 216     -18.137   3.646  21.730  1.00  0.00           C  
ATOM   1470  O   CYS A 216     -18.795   3.810  22.753  1.00  0.00           O  
ATOM   1471  CB  CYS A 216     -19.065   4.064  19.420  1.00  0.00           C  
ATOM   1472  CEN CYS A 216     -19.847   4.463  18.890  1.00  0.00           X  
ATOM   1473  H   CYS A 216     -16.899   4.808  18.917  1.00  0.00           H  
ATOM   1474  N   ARG A 217     -17.339   2.578  21.578  1.00  0.00           N  
ATOM   1475  CA  ARG A 217     -17.092   1.534  22.585  1.00  0.00           C  
ATOM   1476  C   ARG A 217     -16.478   2.057  23.899  1.00  0.00           C  
ATOM   1477  O   ARG A 217     -16.799   1.498  24.949  1.00  0.00           O  
ATOM   1478  CB  ARG A 217     -16.251   0.404  22.009  1.00  0.00           C  
ATOM   1479  CEN ARG A 217     -15.641  -1.752  20.945  1.00  0.00           X  
ATOM   1480  H   ARG A 217     -16.860   2.493  20.692  1.00  0.00           H  
ATOM   1481  N   LYS A 218     -15.577   3.048  23.844  1.00  0.00           N  
ATOM   1482  CA  LYS A 218     -14.928   3.681  25.010  1.00  0.00           C  
ATOM   1483  C   LYS A 218     -15.985   4.142  26.002  1.00  0.00           C  
ATOM   1484  O   LYS A 218     -15.693   4.034  27.211  1.00  0.00           O  
ATOM   1485  CB  LYS A 218     -14.057   4.864  24.584  1.00  0.00           C  
ATOM   1486  CEN LYS A 218     -12.126   5.659  24.244  1.00  0.00           X  
ATOM   1487  H   LYS A 218     -15.539   3.590  22.994  1.00  0.00           H  
TER                                                                             
# All scores below are weighted scores, not raw scores.
#BEGIN_POSE_ENERGIES_TABLE ./minmover_pdb/pose_6.pdb
label vdw cenpack pair env cbeta hs_pair ss_pair sheet total
weights 1 0.5 1 1 0.25 1 1 1 NA
pose 0.79515 -6.48513 -12.6756 -5.45776 12.1496 0 0 0 -11.6737
MET:NtermProteinFull_1 0 -0.0694 -0.22681 0.0106 0.0359 0 0 0 -0.24971
TYR_2 0 0.00492 0.06733 0.85888 0.06894 0 0 0 1.00007
GLY_3 0 -0.02607 0.0695 -0.07965 0.04305 0 0 0 0.00683
LYS_4 0 -0.11612 -0.49689 -0.2228 0.03508 0 0 0 -0.80072
LEU_5 0 -0.35592 -0.50632 -0.19483 0.0305 0 0 0 -1.02657
ASN_6 0 -0.00903 0.13793 -0.36221 0.06939 0 0 0 -0.16391
ASP_7 0 -0.04831 -0.08118 -0.42964 0.04277 0 0 0 -0.51637
LEU_8 0 -0.18236 -0.42008 -0.19483 0.03624 0 0 0 -0.76103
LEU_9 0 -0.09644 -0.22834 0.4149 0.06943 0 0 0 0.15955
GLU_10 0 -0.05044 0.02486 -1.00041 0.06947 0 0 0 -0.95653
ASP_11 0 -0.27002 0.21236 -0.03907 0.0431 0 0 0 -0.05364
LEU_12 0 0.04769 -0.54946 -0.39148 0.04458 0 0 0 -0.84867
GLN_13 0 0.01152 0.20396 -0.4142 0.06887 0 0 0 -0.12985
GLU_14 0 0.04048 -0.18857 -0.71584 0.06921 0 0 0 -0.79472
VAL_15 0 -0.07987 -0.62979 -0.35242 0.04458 0 0 0 -1.0175
LEU_16 0 -0.11816 -0.14781 0.08126 0.03785 0 0 0 -0.14686
LYS_17 0 -0.06281 0.02812 -0.8715 0.06961 0 0 0 -0.83658
ASN_18 0 -0.27288 -0.27807 -0.19403 0.04262 0 0 0 -0.70236
LEU_19 0 -0.21699 -0.0898 -0.30366 0.0321 0 0 0 -0.57835
HIS_D_20 0 -0.20022 -0.12761 -0.06774 0.03657 0 0 0 -0.359
LYS_21 0 -0.01695 -0.05669 -1.04927 0.07025 0 0 0 -1.05266
ASN_22 0 -0.02183 -0.12754 -0.28327 0.04277 0 0 0 -0.38988
ASP_23 0 0.27237 0.24972 -0.03907 0.06919 0 0 0 0.55221
ARG_24 0 0.01063 0.08178 -0.7542 0.07203 0 0 0 -0.58975
SER_25 0 -0.06978 -0.00157 -0.18312 0.03681 0 0 0 -0.21766
GLY_26 0 0.07059 -0.11236 -0.07965 0.04262 0 0 0 -0.07881
LYS_27 0 -0.03474 -0.01096 -1.04927 0.07227 0 0 0 -1.0227
ASP_28 0 -0.03474 -0.01541 -0.56986 0.06998 0 0 0 -0.55003
ASN_29 0 0.03692 -0.11712 -0.01232 0.03508 0 0 0 -0.05743
ILE_30 0 0.1782 0.43934 0.60227 0.0462 0 0 0 1.26601
HIS_31 0 -0.01321 -0.07496 0.159 0.06998 0 0 0 0.14081
ASP_32 0 -0.08081 -0.2572 -0.31759 0.06887 0 0 0 -0.58672
VAL_33 0 0.06237 0.1061 -0.27892 0.03925 0 0 0 -0.07121
ASP_34 0 0.13542 -0.21121 -0.37876 0.06899 0 0 0 -0.38557
ASN_35 0 -0.03589 -0.05572 -0.36221 0.06925 0 0 0 -0.38457
HIS_D_36 0 -0.04857 0.13753 -0.15264 0.04325 0 0 0 -0.02042
LEU_37 0 -0.13645 -0.60007 -0.30366 0.03932 0 0 0 -1.00086
GLN_38 0 0.02142 0.03503 -0.55896 0.06921 0 0 0 -0.43329
ASN_39 0 -0.06477 -0.16661 -0.28327 0.06891 0 0 0 -0.44573
VAL_40 0 -0.35724 -0.48635 -0.19594 0.03701 0 0 0 -1.00252
ILE_41 0 -0.28446 -0.4417 0.60227 0.04303 0 0 0 -0.08086
GLU_42 0 -0.07691 -0.16651 -0.71584 0.0693 0 0 0 -0.88995
ASP_43 0 -0.27377 -0.18892 -0.24167 0.03543 0 0 0 -0.66893
ILE_44 0 -0.26996 -0.62086 -0.20059 0.04524 0 0 0 -1.04617
HIS_D_45 0 -0.03784 0.18881 0.0215 0.06884 0 0 0 0.24131
ASP_46 0 -0.1643 -0.48422 -0.42964 0.06903 0 0 0 -1.00914
PHE_47 0 0.17531 -0.31164 -0.4994 0.03614 0 0 0 -0.59959
MET_48 0 -0.10655 -0.14683 0.06168 0.07014 0 0 0 -0.12155
GLN_49 0 -0.00451 -0.08675 -0.59803 0.06947 0 0 0 -0.61982
ALA_50 0 -0.11628 0.12934 0.14698 0.04104 0 0 0 0.20108
ALA_51 0 -0.06399 -0.11606 -0.06885 0.0315 0 0 0 -0.2174
ALA_52 0 0.05102 -0.03484 0.15304 0.03488 0 0 0 0.2041
ALA_53 0 -0.08236 0.01348 0.4142 0.03529 0 0 0 0.38061
ALA_54 0 -0.00262 -0.10271 0.14698 0.03054 0 0 0 0.07219
ALA_55 0 0.11473 -0.02634 -0.01847 0.03512 0 0 0 0.10505
ASN_56 0 -0.02565 -0.03263 -0.24178 0.03503 0 0 0 -0.26502
CYS_57 0 -0.04784 0.05205 1.81599 0.04345 0 0 0 1.86365
ARG_58 0 -0.12961 0.19363 -0.26954 0.06908 0 0 0 -0.13644
LYS_59 0.08216 -0.12936 -0.22389 -0.51535 0.03379 0 0 0 -0.75265
GLY_60 0.01108 0.30438 -0.07887 -0.07965 0.03681 0 0 0 0.19376
SER_61 0 0.06027 -0.11885 -0.22078 0.04316 0 0 0 -0.2362
PRO_62 0.22567 -0.26453 -0.14603 -0.22805 0.0526 0 0 0 -0.36034
GLY_63 0 -0.02883 0.01096 -0.0429 0.03868 0 0 0 -0.0221
SER_64 0 -0.00202 0.00693 0.13063 0.04183 0 0 0 0.17736
PRO_65 0 0.04408 -0.16144 -0.05784 0.07143 0 0 0 -0.10378
ALA_66 0 -0.01674 0.01462 0.77873 0.04957 0 0 0 0.82618
GLY_67 0 0 0 0.60923 0.04183 0 0 0 0.65106
SER_68 0 0 0 0.29023 0.04957 0 0 0 0.3398
PRO_69 0 0 0 0.2123 0.04957 0 0 0 0.26186
THR_70 0 0 0 0.33798 0.07499 0 0 0 0.41297
SER_71 0 0 0 0.29023 0.07582 0 0 0 0.36605
THR_72 0 0 0 0.48779 0.07582 0 0 0 0.56361
GLU_73 0 0 0 -1.03403 0.07499 0 0 0 -0.95904
GLU_74 0 0 0 -0.93278 0.04957 0 0 0 -0.88321
GLY_75 0 0 0 0.91259 0.04957 0 0 0 0.96215
THR_76 0 0 0 0.48779 0.04957 0 0 0 0.53736
SER_77 0 0 0 0.29023 0.07499 0 0 0 0.36522
GLU_78 0 0 0 -1.01303 0.07573 0 0 0 -0.9373
SER_79 0 0 0 0.13063 0.07561 0 0 0 0.20624
ALA_80 0 0 0 0.89846 0.05629 0 0 0 0.95474
THR_81 0 0 0 0.48779 0.04957 0 0 0 0.53736
PRO_82 0 0 0 0.2123 0.07582 0 0 0 0.28812
GLU_83 0 0 0 -1.03403 0.07499 0 0 0 -0.95904
SER_84 0 0 0 0.13063 0.07508 0 0 0 0.20571
GLY_85 0 0 0 0.91259 0.04957 0 0 0 0.96215
PRO_86 0 0 0 0.51404 0.04957 0 0 0 0.5636
GLY_87 0 0 0 0.60923 0.04183 0 0 0 0.65106
THR_88 0 0 0 0.48779 0.04183 0 0 0 0.52962
SER_89 0 0 0 0.29023 0.04957 0 0 0 0.3398
THR_90 0 0 0 0.33798 0.07582 0 0 0 0.4138
GLU_91 0 0 0 -1.01303 0.07582 0 0 0 -0.93721
PRO_92 0 0 0 0.51404 0.07511 0 0 0 0.58915
SER_93 0 0 0 -0.0106 0.07499 0 0 0 0.06439
GLU_94 0 0 0 -1.01303 0.06586 0 0 0 -0.94717
GLY_95 0 0 0 0.91259 0.04957 0 0 0 0.96215
SER_96 0 0 0 -0.0106 0.0654 0 0 0 0.0548
ALA_97 0 0 0 0.77873 0.07582 0 0 0 0.85455
PRO_98 0 0 0 0.2123 0.04957 0 0 0 0.26186
GLY_99 0 0 0 0.91259 0.04883 0 0 0 0.96141
SER_100 0 0 0 -0.0106 0.04957 0 0 0 0.03897
PRO_101 0 0 0 0.51404 0.04957 0 0 0 0.5636
ALA_102 0 0 0 0.797 0.04957 0 0 0 0.84657
GLY_103 0 0 0 0.60923 0.04957 0 0 0 0.6588
SER_104 0 0 0 0.29023 0.04957 0 0 0 0.3398
PRO_105 0 0 0 0.51404 0.07582 0 0 0 0.58986
THR_106 0 0 0 0.33798 0.07499 0 0 0 0.41297
SER_107 0 0 0 0.29023 0.07508 0 0 0 0.36531
THR_108 0 0 0 0.43096 0.04957 0 0 0 0.48052
GLU_109 0.00324 0 0 -1.01303 0.07582 0 0 0 -0.93398
GLU_110 0.00324 0 0 -1.03403 0.04957 0 0 0 -0.98123
GLY_111 0 0 0 0.91259 0.07508 0 0 0 0.98767
THR_112 0 0 0 0.48779 0.07582 0 0 0 0.56361
SER_113 0 0 0 0.13063 0.07347 0 0 0 0.2041
THR_114 0 0 0 0.43096 0.07499 0 0 0 0.50594
GLU_115 0 0 0 -1.01303 0.07582 0 0 0 -0.93721
PRO_116 0 0 0 0.51404 0.07582 0 0 0 0.58986
SER_117 0 0 0 0.13063 0.07499 0 0 0 0.20562
GLU_118 0 0 0 -0.93278 0.07582 0 0 0 -0.85696
GLY_119 0 0 0 0.91259 0.04957 0 0 0 0.96215
SER_120 0 0 0 0.29023 0.04957 0 0 0 0.3398
ALA_121 0 0 0 0.89846 0.04957 0 0 0 0.94802
PRO_122 0 0 0 0.2123 0.04957 0 0 0 0.26186
GLY_123 0 0 0 0.91259 0.04957 0 0 0 0.96215
THR_124 0 0 0 0.43096 0.07582 0 0 0 0.50678
SER_125 0 0 0 0.13063 0.07573 0 0 0 0.20636
THR_126 0 0 0 0.43096 0.07499 0 0 0 0.50594
GLU_127 0 0 0 -1.01303 0.07582 0 0 0 -0.93721
PRO_128 0 0 0 0.2123 0.07582 0 0 0 0.28812
SER_129 0 0 0 0.13063 0.07508 0 0 0 0.20571
GLU_130 0 0 0 -1.03403 0.07582 0 0 0 -0.95821
GLY_131 0 0 0 0.91259 0.07582 0 0 0 0.98841
SER_132 0 0 0 0.29023 0.04957 0 0 0 0.3398
ALA_133 0 0 0 0.89846 0.04957 0 0 0 0.94802
PRO_134 0 0 0 0.2123 0.04957 0 0 0 0.26186
GLY_135 0.00153 0 0 0.91259 0.04957 0 0 0 0.96368
THR_136 0.00153 0 0 0.48779 0.04957 0 0 0 0.53889
SER_137 0 0 0 0.29023 0.04957 0 0 0 0.3398
GLU_138 0 0 0 -1.01303 0.07582 0 0 0 -0.93721
SER_139 0 0 0 0.29023 0.07534 0 0 0 0.36558
ALA_140 0 0 0 0.797 0.06415 0 0 0 0.86115
THR_141 0.07389 0 0 0.48779 0.04957 0 0 0 0.61125
PRO_142 0.07389 0 0 0.2123 0.07582 0 0 0 0.36201
GLU_143 0 0 0 -1.01303 0.07546 0 0 0 -0.93757
SER_144 0 0 0 0.29023 0.07508 0 0 0 0.36531
GLY_145 0 0 0 0.91259 0.04957 0 0 0 0.96215
PRO_146 0 -0.00837 -0.06652 0.043 0.0493 0 0 0 0.01741
GLY_147 0 -0.03474 -0.01855 0.91259 0.04893 0 0 0 0.90823
SER_148 0 -0.06964 -0.0179 0.29023 0.07268 0 0 0 0.27538
GLU_149 0 -0.01543 -0.07609 -0.37543 0.03743 0 0 0 -0.42951
PRO_150 0.13238 -0.02355 -0.22675 -0.05784 0.04587 0 0 0 -0.12989
ALA_151 0.18653 0.03869 0.13579 0.20553 0.03655 0 0 0 0.6031
THR_152 0 0.08849 -0.08474 -0.13245 0.04414 0 0 0 -0.08456
SER_153 0 -0.14501 -0.12667 -0.18312 0.03445 0 0 0 -0.42035
GLY_154 0 0.05107 -0.21771 -0.07814 0.0396 0 0 0 -0.20517
SER_155 0 0.03012 -0.02888 -0.22078 0.03729 0 0 0 -0.18224
GLU_156 0 -0.06721 -0.02665 -0.82678 0.04409 0 0 0 -0.87656
THR_157 0 0.0277 0.02154 -0.18847 0.04273 0 0 0 -0.09651
PRO_158 0 -0.09993 0.02428 0.043 0.04456 0 0 0 0.01191
GLY_159 0 -0.05718 0.07361 -0.08884 0.03524 0 0 0 -0.03715
MET_160 0 0.10917 -0.15492 -0.13184 0.07024 0 0 0 -0.10735
TYR_161 0 -0.00894 0.0061 0.85474 0.07081 0 0 0 0.92271
GLY_162 0 -0.05806 0.03143 -0.07965 0.0353 0 0 0 -0.07097
LYS_163 0 0.02819 -0.12828 0.20967 0.03557 0 0 0 0.14515
LEU_164 0 -0.14207 -0.20963 0.58995 0.06943 0 0 0 0.30768
ASN_165 0 -0.05337 -0.00505 -0.46336 0.04345 0 0 0 -0.47834
ASP_166 0 -0.04793 0.01377 -0.37876 0.04262 0 0 0 -0.3703
LEU_167 0 0.00787 -0.35982 -0.39148 0.04496 0 0 0 -0.69847
LEU_168 0 0.09572 -0.09745 0.75945 0.06878 0 0 0 0.8265
GLU_169 0 -0.04095 -0.00027 -0.92601 0.07033 0 0 0 -0.89691
ASP_170 0 -0.07983 0.21854 -0.03907 0.0431 0 0 0 0.14274
LEU_171 0 -0.13461 -0.55463 -0.30366 0.045 0 0 0 -0.94789
GLN_172 0 -0.04389 0.08675 -0.55896 0.0691 0 0 0 -0.447
GLU_173 0 0.02219 -0.19762 -0.60186 0.06894 0 0 0 -0.70836
VAL_174 0 -0.24228 -0.5979 -0.41511 0.04516 0 0 0 -1.21013
LEU_175 0 -0.32212 -0.23364 0.58995 0.03678 0 0 0 0.07096
LYS_176 0 -0.03807 0.0281 -0.8715 0.06961 0 0 0 -0.81185
ASN_177 0 -0.16594 -0.07108 -0.19403 0.03512 0 0 0 -0.39593
LEU_178 0 -0.49599 -0.25973 -0.39148 0.03172 0 0 0 -1.11547
HIS_D_179 0 0.08672 -0.04978 -0.06774 0.06886 0 0 0 0.03806
LYS_180 0 -0.03268 -0.02833 -0.8715 0.07072 0 0 0 -0.86178
ASN_181 0 -0.22817 0.08577 0.05572 0.03032 0 0 0 -0.05634
ASP_182 0 0.35874 0.17226 -0.1485 0.06945 0 0 0 0.45195
ARG_183 0 0.00885 0.07791 -0.55583 0.07134 0 0 0 -0.39773
SER_184 0 -0.03578 -0.01002 -0.18312 0.04409 0 0 0 -0.18484
GLY_185 0 0.01372 -0.08461 -0.07965 0.04289 0 0 0 -0.10765
LYS_186 0 -0.03166 -0.01709 -1.04927 0.07134 0 0 0 -1.02669
ASP_187 0 -0.01695 -0.0068 -0.56986 0.07007 0 0 0 -0.52354
ASN_188 0 -0.04844 -0.08966 -0.07783 0.02982 0 0 0 -0.18611
ILE_189 0 0.20915 0.45971 0.60227 0.06908 0 0 0 1.34021
HIS_190 0 -0.03343 -0.13401 0.159 0.06947 0 0 0 0.06102
ASP_191 0 -0.22809 -0.31566 -0.42964 0.03527 0 0 0 -0.93812
VAL_192 0 0.00035 0.28233 -0.35242 0.03624 0 0 0 -0.03349
ASP_193 0 -0.13118 -0.23832 -0.37876 0.06904 0 0 0 -0.67923
ASN_194 0 -0.07383 -0.09147 -0.36221 0.06884 0 0 0 -0.45867
HIS_D_195 0 -0.19594 -0.00711 -0.18191 0.04348 0 0 0 -0.34148
LEU_196 0 0.04515 -0.51691 -0.30366 0.03624 0 0 0 -0.73918
GLN_197 0 0.07264 0.03764 -0.55896 0.0693 0 0 0 -0.37938
ASN_198 0 -0.00954 -0.16337 -0.28327 0.06899 0 0 0 -0.38718
VAL_199 0 -0.1377 -0.42607 -0.27892 0.04451 0 0 0 -0.79818
ILE_200 0 -0.16687 -0.15029 0.47679 0.06931 0 0 0 0.22894
GLU_201 0 -0.0414 -0.10525 -0.71584 0.06921 0 0 0 -0.79327
ASP_202 0 -0.20292 0.33047 -0.1485 0.03521 0 0 0 0.01427
ILE_203 0 0.26143 -0.89123 -0.41682 0.07121 0 0 0 -0.97541
HIS_204 0 0.04526 0.18116 0.0215 0.06878 0 0 0 0.3167
ASP_205 0 0.0296 -0.46332 -0.42964 0.06884 0 0 0 -0.79453
PHE_206 0 0.19627 -0.09778 -0.44993 0.04496 0 0 0 -0.30648
MET_207 0 -0.30094 -0.04888 0.06168 0.04407 0 0 0 -0.24406
GLN_208 0 -0.04129 -0.08675 -0.55896 0.06928 0 0 0 -0.61771
ALA_209 0 -0.17133 0.09003 0.07904 0.03543 0 0 0 0.03318
ALA_210 0 -0.351 0.04667 0.07904 0.03639 0 0 0 -0.1889
ALA_211 0 0.03382 -0.03281 0.16717 0.03502 0 0 0 0.2032
ALA_212 0 -0.08001 0.06994 0.16717 0.03503 0 0 0 0.19214
ALA_213 0 0.14227 -0.06913 0.03291 0.02982 0 0 0 0.13587
ALA_214 0 0.00869 -0.13423 0.07904 0.0353 0 0 0 -0.01119
ASN_215 0 -0.02498 -0.01215 -0.46336 0.07081 0 0 0 -0.42968
CYS_216 0 0.0186 0.0189 1.93683 0.07025 0 0 0 2.04457
ARG_217 0 0.06099 0.23185 -0.30477 0.06902 0 0 0 0.05709
LYS:CtermProteinFull_218 0 -0.0216 -0.01841 -1.10762 0.07203 0 0 0 -1.07561
#END_POSE_ENERGIES_TABLE ./minmover_pdb/pose_6.pdb
