# Supplementary material for: Selection of a promiscuous minimalist cAMP phosphodiesterase from a library of de novo designed proteins
Source: Nat Chem. 2024 May 3;16(7):1200–8. doi: 10.1038/s41557-024-01490-4 (PMC11230910; doi:10.1038/s41557-024-01490-4)
Supplement: Supplementary file 3 — MD input files, scripts and final structures derived from MD, AlphaFold2, EMSfold and MultiSFold. [file 41557_2024_1490_MOESM3_ESM.zip › Computational_Data/4_MultiSFold/campase/pose_60.pdb]

ATOM      1  N   MET A   1      14.999  -7.930  -0.838  1.00  0.00           N  
ATOM      2  CA  MET A   1      13.940  -6.997  -1.273  1.00  0.00           C  
ATOM      3  C   MET A   1      12.590  -7.687  -1.322  1.00  0.00           C  
ATOM      4  O   MET A   1      11.691  -7.160  -0.703  1.00  0.00           O  
ATOM      5  CB  MET A   1      14.272  -6.407  -2.642  1.00  0.00           C  
ATOM      6  CEN MET A   1      14.749  -4.920  -3.441  1.00  0.00           X  
ATOM      7  H   MET A   1      15.775  -8.121  -1.439  1.00  0.00           H  
ATOM      8  N   TYR A   2      12.465  -8.878  -1.918  1.00  0.00           N  
ATOM      9  CA  TYR A   2      11.177  -9.590  -2.000  1.00  0.00           C  
ATOM     10  C   TYR A   2      10.455  -9.870  -0.665  1.00  0.00           C  
ATOM     11  O   TYR A   2       9.263  -9.637  -0.597  1.00  0.00           O  
ATOM     12  CB  TYR A   2      11.392 -10.917  -2.730  1.00  0.00           C  
ATOM     13  CEN TYR A   2      11.228 -11.620  -4.327  1.00  0.00           X  
ATOM     14  H   TYR A   2      13.163  -9.198  -2.572  1.00  0.00           H  
ATOM     15  N   GLY A   3      11.151 -10.323   0.391  1.00  0.00           N  
ATOM     16  CA  GLY A   3      10.521 -10.651   1.685  1.00  0.00           C  
ATOM     17  C   GLY A   3       9.900  -9.436   2.382  1.00  0.00           C  
ATOM     18  O   GLY A   3       8.782  -9.535   2.859  1.00  0.00           O  
ATOM     19  CEN GLY A   3      10.521 -10.651   1.685  1.00  0.00           X  
ATOM     20  H   GLY A   3      12.137 -10.505   0.283  1.00  0.00           H  
ATOM     21  N   LYS A   4      10.558  -8.267   2.292  1.00  0.00           N  
ATOM     22  CA  LYS A   4      10.086  -6.999   2.896  1.00  0.00           C  
ATOM     23  C   LYS A   4       8.855  -6.398   2.208  1.00  0.00           C  
ATOM     24  O   LYS A   4       7.982  -5.847   2.848  1.00  0.00           O  
ATOM     25  CB  LYS A   4      11.216  -5.968   2.892  1.00  0.00           C  
ATOM     26  CEN LYS A   4      12.719  -4.927   3.955  1.00  0.00           X  
ATOM     27  H   LYS A   4      11.464  -8.262   1.847  1.00  0.00           H  
ATOM     28  N   LEU A   5       8.840  -6.452   0.881  1.00  0.00           N  
ATOM     29  CA  LEU A   5       7.728  -6.023   0.052  1.00  0.00           C  
ATOM     30  C   LEU A   5       6.449  -6.810   0.355  1.00  0.00           C  
ATOM     31  O   LEU A   5       5.379  -6.222   0.448  1.00  0.00           O  
ATOM     32  CB  LEU A   5       8.102  -6.161  -1.429  1.00  0.00           C  
ATOM     33  CEN LEU A   5       8.516  -5.137  -2.503  1.00  0.00           X  
ATOM     34  H   LEU A   5       9.625  -6.901   0.425  1.00  0.00           H  
ATOM     35  N   ASN A   6       6.563  -8.130   0.515  1.00  0.00           N  
ATOM     36  CA  ASN A   6       5.401  -8.969   0.780  1.00  0.00           C  
ATOM     37  C   ASN A   6       4.764  -8.576   2.118  1.00  0.00           C  
ATOM     38  O   ASN A   6       3.550  -8.449   2.178  1.00  0.00           O  
ATOM     39  CB  ASN A   6       5.761 -10.443   0.770  1.00  0.00           C  
ATOM     40  CEN ASN A   6       5.778 -11.240   0.087  1.00  0.00           X  
ATOM     41  H   ASN A   6       7.476  -8.536   0.654  1.00  0.00           H  
ATOM     42  N   ASP A   7       5.593  -8.294   3.130  1.00  0.00           N  
ATOM     43  CA  ASP A   7       5.129  -7.913   4.470  1.00  0.00           C  
ATOM     44  C   ASP A   7       4.489  -6.511   4.433  1.00  0.00           C  
ATOM     45  O   ASP A   7       3.388  -6.319   4.934  1.00  0.00           O  
ATOM     46  CB  ASP A   7       6.285  -7.947   5.473  1.00  0.00           C  
ATOM     47  CEN ASP A   7       6.691  -8.555   6.182  1.00  0.00           X  
ATOM     48  H   ASP A   7       6.585  -8.440   3.008  1.00  0.00           H  
ATOM     49  N   LEU A   8       5.104  -5.567   3.711  1.00  0.00           N  
ATOM     50  CA  LEU A   8       4.579  -4.211   3.539  1.00  0.00           C  
ATOM     51  C   LEU A   8       3.213  -4.163   2.830  1.00  0.00           C  
ATOM     52  O   LEU A   8       2.375  -3.312   3.128  1.00  0.00           O  
ATOM     53  CB  LEU A   8       5.599  -3.366   2.766  1.00  0.00           C  
ATOM     54  CEN LEU A   8       6.612  -2.291   3.203  1.00  0.00           X  
ATOM     55  H   LEU A   8       6.040  -5.760   3.384  1.00  0.00           H  
ATOM     56  N   LEU A   9       2.993  -5.052   1.856  1.00  0.00           N  
ATOM     57  CA  LEU A   9       1.725  -5.124   1.129  1.00  0.00           C  
ATOM     58  C   LEU A   9       0.592  -5.609   2.047  1.00  0.00           C  
ATOM     59  O   LEU A   9      -0.487  -5.018   2.053  1.00  0.00           O  
ATOM     60  CB  LEU A   9       1.865  -6.048  -0.088  1.00  0.00           C  
ATOM     61  CEN LEU A   9       2.001  -5.774  -1.597  1.00  0.00           X  
ATOM     62  H   LEU A   9       3.718  -5.725   1.653  1.00  0.00           H  
ATOM     63  N   GLU A  10       0.849  -6.657   2.829  1.00  0.00           N  
ATOM     64  CA  GLU A  10      -0.111  -7.222   3.781  1.00  0.00           C  
ATOM     65  C   GLU A  10      -0.513  -6.193   4.845  1.00  0.00           C  
ATOM     66  O   GLU A  10      -1.702  -6.057   5.146  1.00  0.00           O  
ATOM     67  CB  GLU A  10       0.471  -8.470   4.449  1.00  0.00           C  
ATOM     68  CEN GLU A  10       0.598 -10.166   4.554  1.00  0.00           X  
ATOM     69  H   GLU A  10       1.778  -7.045   2.829  1.00  0.00           H  
ATOM     70  N   ASP A  11       0.447  -5.418   5.348  1.00  0.00           N  
ATOM     71  CA  ASP A  11       0.210  -4.366   6.333  1.00  0.00           C  
ATOM     72  C   ASP A  11      -0.665  -3.252   5.753  1.00  0.00           C  
ATOM     73  O   ASP A  11      -1.604  -2.796   6.409  1.00  0.00           O  
ATOM     74  CB  ASP A  11       1.538  -3.789   6.829  1.00  0.00           C  
ATOM     75  CEN ASP A  11       2.190  -3.879   7.607  1.00  0.00           X  
ATOM     76  H   ASP A  11       1.407  -5.625   5.109  1.00  0.00           H  
ATOM     77  N   LEU A  12      -0.431  -2.865   4.496  1.00  0.00           N  
ATOM     78  CA  LEU A  12      -1.237  -1.856   3.808  1.00  0.00           C  
ATOM     79  C   LEU A  12      -2.704  -2.290   3.640  1.00  0.00           C  
ATOM     80  O   LEU A  12      -3.628  -1.531   3.951  1.00  0.00           O  
ATOM     81  CB  LEU A  12      -0.617  -1.544   2.440  1.00  0.00           C  
ATOM     82  CEN LEU A  12       0.224  -0.363   1.918  1.00  0.00           X  
ATOM     83  H   LEU A  12       0.372  -3.257   4.027  1.00  0.00           H  
ATOM     84  N   GLN A  13      -2.936  -3.537   3.220  1.00  0.00           N  
ATOM     85  CA  GLN A  13      -4.283  -4.101   3.102  1.00  0.00           C  
ATOM     86  C   GLN A  13      -5.039  -4.106   4.436  1.00  0.00           C  
ATOM     87  O   GLN A  13      -6.194  -3.661   4.493  1.00  0.00           O  
ATOM     88  CB  GLN A  13      -4.208  -5.529   2.554  1.00  0.00           C  
ATOM     89  CEN GLN A  13      -4.376  -6.510   1.120  1.00  0.00           X  
ATOM     90  H   GLN A  13      -2.140  -4.133   3.036  1.00  0.00           H  
ATOM     91  N   GLU A  14      -4.433  -4.584   5.524  1.00  0.00           N  
ATOM     92  CA  GLU A  14      -5.094  -4.596   6.829  1.00  0.00           C  
ATOM     93  C   GLU A  14      -5.429  -3.171   7.297  1.00  0.00           C  
ATOM     94  O   GLU A  14      -6.558  -2.934   7.742  1.00  0.00           O  
ATOM     95  CB  GLU A  14      -4.214  -5.299   7.865  1.00  0.00           C  
ATOM     96  CEN GLU A  14      -3.818  -6.691   8.765  1.00  0.00           X  
ATOM     97  H   GLU A  14      -3.503  -4.976   5.440  1.00  0.00           H  
ATOM     98  N   VAL A  15      -4.536  -2.191   7.099  1.00  0.00           N  
ATOM     99  CA  VAL A  15      -4.813  -0.795   7.481  1.00  0.00           C  
ATOM    100  C   VAL A  15      -5.982  -0.214   6.699  1.00  0.00           C  
ATOM    101  O   VAL A  15      -6.810   0.476   7.294  1.00  0.00           O  
ATOM    102  CB  VAL A  15      -3.582   0.106   7.268  1.00  0.00           C  
ATOM    103  CEN VAL A  15      -3.091   0.461   7.596  1.00  0.00           X  
ATOM    104  H   VAL A  15      -3.651  -2.420   6.671  1.00  0.00           H  
ATOM    105  N   LEU A  16      -6.104  -0.531   5.406  1.00  0.00           N  
ATOM    106  CA  LEU A  16      -7.217  -0.052   4.574  1.00  0.00           C  
ATOM    107  C   LEU A  16      -8.561  -0.559   5.095  1.00  0.00           C  
ATOM    108  O   LEU A  16      -9.528   0.184   5.273  1.00  0.00           O  
ATOM    109  CB  LEU A  16      -7.016  -0.486   3.117  1.00  0.00           C  
ATOM    110  CEN LEU A  16      -6.567   0.271   1.853  1.00  0.00           X  
ATOM    111  H   LEU A  16      -5.401  -1.124   4.988  1.00  0.00           H  
ATOM    112  N   LYS A  17      -8.615  -1.853   5.401  1.00  0.00           N  
ATOM    113  CA  LYS A  17      -9.817  -2.492   5.926  1.00  0.00           C  
ATOM    114  C   LYS A  17     -10.257  -1.883   7.259  1.00  0.00           C  
ATOM    115  O   LYS A  17     -11.445  -1.607   7.437  1.00  0.00           O  
ATOM    116  CB  LYS A  17      -9.586  -3.995   6.089  1.00  0.00           C  
ATOM    117  CEN LYS A  17      -9.898  -5.962   5.375  1.00  0.00           X  
ATOM    118  H   LYS A  17      -7.798  -2.411   5.204  1.00  0.00           H  
ATOM    119  N   ASN A  18      -9.339  -1.669   8.197  1.00  0.00           N  
ATOM    120  CA  ASN A  18      -9.650  -1.105   9.508  1.00  0.00           C  
ATOM    121  C   ASN A  18     -10.120   0.350   9.411  1.00  0.00           C  
ATOM    122  O   ASN A  18     -11.120   0.698  10.041  1.00  0.00           O  
ATOM    123  CB  ASN A  18      -8.459  -1.207  10.443  1.00  0.00           C  
ATOM    124  CEN ASN A  18      -8.082  -1.876  11.159  1.00  0.00           X  
ATOM    125  H   ASN A  18      -8.374  -1.885   7.979  1.00  0.00           H  
ATOM    126  N   LEU A  19      -9.496   1.166   8.565  1.00  0.00           N  
ATOM    127  CA  LEU A  19      -9.898   2.553   8.334  1.00  0.00           C  
ATOM    128  C   LEU A  19     -11.315   2.637   7.765  1.00  0.00           C  
ATOM    129  O   LEU A  19     -12.108   3.465   8.214  1.00  0.00           O  
ATOM    130  CB  LEU A  19      -8.903   3.241   7.390  1.00  0.00           C  
ATOM    131  CEN LEU A  19      -7.771   4.258   7.626  1.00  0.00           X  
ATOM    132  H   LEU A  19      -8.719   0.808   8.025  1.00  0.00           H  
ATOM    133  N   HIS A  20     -11.674   1.707   6.878  1.00  0.00           N  
ATOM    134  CA  HIS A  20     -13.036   1.588   6.358  1.00  0.00           C  
ATOM    135  C   HIS A  20     -14.068   1.249   7.447  1.00  0.00           C  
ATOM    136  O   HIS A  20     -15.082   1.935   7.576  1.00  0.00           O  
ATOM    137  CB  HIS A  20     -13.085   0.528   5.253  1.00  0.00           C  
ATOM    138  CEN HIS A  20     -13.001   0.468   3.832  1.00  0.00           X  
ATOM    139  H   HIS A  20     -10.948   1.138   6.467  1.00  0.00           H  
ATOM    140  N   LYS A  21     -13.833   0.202   8.256  1.00  0.00           N  
ATOM    141  CA  LYS A  21     -14.781  -0.225   9.312  1.00  0.00           C  
ATOM    142  C   LYS A  21     -14.957   0.828  10.410  1.00  0.00           C  
ATOM    143  O   LYS A  21     -16.047   0.935  10.971  1.00  0.00           O  
ATOM    144  CB  LYS A  21     -14.320  -1.542   9.938  1.00  0.00           C  
ATOM    145  CEN LYS A  21     -14.543  -3.639  10.112  1.00  0.00           X  
ATOM    146  H   LYS A  21     -12.967  -0.301   8.129  1.00  0.00           H  
ATOM    147  N   ASN A  22     -13.904   1.578  10.726  1.00  0.00           N  
ATOM    148  CA  ASN A  22     -13.887   2.523  11.838  1.00  0.00           C  
ATOM    149  C   ASN A  22     -14.628   3.846  11.539  1.00  0.00           C  
ATOM    150  O   ASN A  22     -15.149   4.475  12.466  1.00  0.00           O  
ATOM    151  CB  ASN A  22     -12.459   2.815  12.262  1.00  0.00           C  
ATOM    152  CEN ASN A  22     -11.753   2.438  12.941  1.00  0.00           X  
ATOM    153  H   ASN A  22     -13.055   1.453  10.195  1.00  0.00           H  
ATOM    154  N   ASP A  23     -14.784   4.230  10.260  1.00  0.00           N  
ATOM    155  CA  ASP A  23     -15.268   5.553   9.832  1.00  0.00           C  
ATOM    156  C   ASP A  23     -16.799   5.703   9.921  1.00  0.00           C  
ATOM    157  O   ASP A  23     -17.522   5.765   8.922  1.00  0.00           O  
ATOM    158  CB  ASP A  23     -14.808   5.835   8.400  1.00  0.00           C  
ATOM    159  CEN ASP A  23     -14.066   6.317   7.895  1.00  0.00           X  
ATOM    160  H   ASP A  23     -14.499   3.592   9.531  1.00  0.00           H  
ATOM    161  N   ARG A  24     -17.330   5.817  11.143  1.00  0.00           N  
ATOM    162  CA  ARG A  24     -18.768   6.083  11.331  1.00  0.00           C  
ATOM    163  C   ARG A  24     -19.147   7.551  11.481  1.00  0.00           C  
ATOM    164  O   ARG A  24     -20.339   7.836  11.457  1.00  0.00           O  
ATOM    165  CB  ARG A  24     -19.327   5.279  12.495  1.00  0.00           C  
ATOM    166  CEN ARG A  24     -20.424   3.454  13.766  1.00  0.00           X  
ATOM    167  H   ARG A  24     -16.686   5.813  11.920  1.00  0.00           H  
ATOM    168  N   SER A  25     -18.197   8.479  11.616  1.00  0.00           N  
ATOM    169  CA  SER A  25     -18.543   9.876  11.947  1.00  0.00           C  
ATOM    170  C   SER A  25     -18.215  10.946  10.887  1.00  0.00           C  
ATOM    171  O   SER A  25     -18.565  12.105  11.102  1.00  0.00           O  
ATOM    172  CB  SER A  25     -17.856  10.247  13.247  1.00  0.00           C  
ATOM    173  CEN SER A  25     -17.469  10.267  13.630  1.00  0.00           X  
ATOM    174  H   SER A  25     -17.236   8.172  11.696  1.00  0.00           H  
ATOM    175  N   GLY A  26     -17.587  10.623   9.749  1.00  0.00           N  
ATOM    176  CA  GLY A  26     -17.164  11.666   8.791  1.00  0.00           C  
ATOM    177  C   GLY A  26     -17.024  11.205   7.341  1.00  0.00           C  
ATOM    178  O   GLY A  26     -15.907  11.146   6.837  1.00  0.00           O  
ATOM    179  CEN GLY A  26     -17.163  11.666   8.790  1.00  0.00           X  
ATOM    180  H   GLY A  26     -17.288   9.674   9.584  1.00  0.00           H  
ATOM    181  N   LYS A  27     -18.156  10.872   6.703  1.00  0.00           N  
ATOM    182  CA  LYS A  27     -18.288  10.366   5.324  1.00  0.00           C  
ATOM    183  C   LYS A  27     -17.378  11.012   4.281  1.00  0.00           C  
ATOM    184  O   LYS A  27     -16.874  10.313   3.413  1.00  0.00           O  
ATOM    185  CB  LYS A  27     -19.740  10.518   4.866  1.00  0.00           C  
ATOM    186  CEN LYS A  27     -21.625   9.630   4.504  1.00  0.00           X  
ATOM    187  H   LYS A  27     -18.993  10.842   7.272  1.00  0.00           H  
ATOM    188  N   ASP A  28     -17.171  12.322   4.363  1.00  0.00           N  
ATOM    189  CA  ASP A  28     -16.314  12.999   3.387  1.00  0.00           C  
ATOM    190  C   ASP A  28     -14.851  12.540   3.483  1.00  0.00           C  
ATOM    191  O   ASP A  28     -14.186  12.376   2.465  1.00  0.00           O  
ATOM    192  CB  ASP A  28     -16.398  14.516   3.576  1.00  0.00           C  
ATOM    193  CEN ASP A  28     -16.883  15.327   3.196  1.00  0.00           X  
ATOM    194  H   ASP A  28     -17.851  12.882   4.857  1.00  0.00           H  
ATOM    195  N   ASN A  29     -14.363  12.210   4.683  1.00  0.00           N  
ATOM    196  CA  ASN A  29     -12.965  11.801   4.845  1.00  0.00           C  
ATOM    197  C   ASN A  29     -12.720  10.329   4.473  1.00  0.00           C  
ATOM    198  O   ASN A  29     -11.612   9.979   4.074  1.00  0.00           O  
ATOM    199  CB  ASN A  29     -12.490  12.061   6.262  1.00  0.00           C  
ATOM    200  CEN ASN A  29     -12.020  12.830   6.801  1.00  0.00           X  
ATOM    201  H   ASN A  29     -14.946  12.349   5.498  1.00  0.00           H  
ATOM    202  N   ILE A  30     -13.722   9.459   4.627  1.00  0.00           N  
ATOM    203  CA  ILE A  30     -13.604   8.044   4.235  1.00  0.00           C  
ATOM    204  C   ILE A  30     -13.373   7.930   2.734  1.00  0.00           C  
ATOM    205  O   ILE A  30     -12.525   7.141   2.333  1.00  0.00           O  
ATOM    206  CB  ILE A  30     -14.856   7.233   4.616  1.00  0.00           C  
ATOM    207  CEN ILE A  30     -15.343   6.661   5.406  1.00  0.00           X  
ATOM    208  H   ILE A  30     -14.617   9.804   4.943  1.00  0.00           H  
ATOM    209  N   HIS A  31     -14.051   8.733   1.904  1.00  0.00           N  
ATOM    210  CA  HIS A  31     -13.827   8.708   0.457  1.00  0.00           C  
ATOM    211  C   HIS A  31     -12.393   9.104   0.098  1.00  0.00           C  
ATOM    212  O   HIS A  31     -11.728   8.370  -0.630  1.00  0.00           O  
ATOM    213  CB  HIS A  31     -14.817   9.635  -0.255  1.00  0.00           C  
ATOM    214  CEN HIS A  31     -16.080   9.541  -0.908  1.00  0.00           X  
ATOM    215  H   HIS A  31     -14.691   9.418   2.282  1.00  0.00           H  
ATOM    216  N   ASP A  32     -11.887  10.212   0.646  1.00  0.00           N  
ATOM    217  CA  ASP A  32     -10.522  10.664   0.375  1.00  0.00           C  
ATOM    218  C   ASP A  32      -9.478   9.640   0.843  1.00  0.00           C  
ATOM    219  O   ASP A  32      -8.501   9.391   0.139  1.00  0.00           O  
ATOM    220  CB  ASP A  32     -10.268  12.015   1.047  1.00  0.00           C  
ATOM    221  CEN ASP A  32     -10.268  13.011   0.832  1.00  0.00           X  
ATOM    222  H   ASP A  32     -12.496  10.816   1.177  1.00  0.00           H  
ATOM    223  N   VAL A  33      -9.707   8.998   1.992  1.00  0.00           N  
ATOM    224  CA  VAL A  33      -8.818   7.953   2.531  1.00  0.00           C  
ATOM    225  C   VAL A  33      -8.783   6.733   1.610  1.00  0.00           C  
ATOM    226  O   VAL A  33      -7.709   6.189   1.387  1.00  0.00           O  
ATOM    227  CB  VAL A  33      -9.254   7.505   3.939  1.00  0.00           C  
ATOM    228  CEN VAL A  33      -9.082   7.527   4.606  1.00  0.00           X  
ATOM    229  H   VAL A  33     -10.561   9.214   2.488  1.00  0.00           H  
ATOM    230  N   ASP A  34      -9.926   6.315   1.059  1.00  0.00           N  
ATOM    231  CA  ASP A  34     -10.037   5.176   0.136  1.00  0.00           C  
ATOM    232  C   ASP A  34      -9.252   5.441  -1.154  1.00  0.00           C  
ATOM    233  O   ASP A  34      -8.452   4.603  -1.563  1.00  0.00           O  
ATOM    234  CB  ASP A  34     -11.505   4.886  -0.190  1.00  0.00           C  
ATOM    235  CEN ASP A  34     -12.263   4.268   0.091  1.00  0.00           X  
ATOM    236  H   ASP A  34     -10.777   6.802   1.294  1.00  0.00           H  
ATOM    237  N   ASN A  35      -9.385   6.639  -1.732  1.00  0.00           N  
ATOM    238  CA  ASN A  35      -8.641   7.036  -2.931  1.00  0.00           C  
ATOM    239  C   ASN A  35      -7.127   7.051  -2.682  1.00  0.00           C  
ATOM    240  O   ASN A  35      -6.356   6.563  -3.505  1.00  0.00           O  
ATOM    241  CB  ASN A  35      -9.099   8.390  -3.440  1.00  0.00           C  
ATOM    242  CEN ASN A  35      -9.797   8.773  -4.124  1.00  0.00           X  
ATOM    243  H   ASN A  35     -10.042   7.294  -1.332  1.00  0.00           H  
ATOM    244  N   HIS A  36      -6.686   7.601  -1.548  1.00  0.00           N  
ATOM    245  CA  HIS A  36      -5.262   7.655  -1.225  1.00  0.00           C  
ATOM    246  C   HIS A  36      -4.668   6.251  -1.074  1.00  0.00           C  
ATOM    247  O   HIS A  36      -3.600   5.974  -1.613  1.00  0.00           O  
ATOM    248  CB  HIS A  36      -5.033   8.462   0.057  1.00  0.00           C  
ATOM    249  CEN HIS A  36      -4.701   9.797   0.428  1.00  0.00           X  
ATOM    250  H   HIS A  36      -7.350   8.008  -0.903  1.00  0.00           H  
ATOM    251  N   LEU A  37      -5.388   5.336  -0.426  1.00  0.00           N  
ATOM    252  CA  LEU A  37      -4.968   3.950  -0.252  1.00  0.00           C  
ATOM    253  C   LEU A  37      -4.825   3.208  -1.595  1.00  0.00           C  
ATOM    254  O   LEU A  37      -3.804   2.561  -1.819  1.00  0.00           O  
ATOM    255  CB  LEU A  37      -5.964   3.219   0.657  1.00  0.00           C  
ATOM    256  CEN LEU A  37      -5.912   2.795   2.137  1.00  0.00           X  
ATOM    257  H   LEU A  37      -6.257   5.623   0.001  1.00  0.00           H  
ATOM    258  N   GLN A  38      -5.784   3.347  -2.518  1.00  0.00           N  
ATOM    259  CA  GLN A  38      -5.698   2.732  -3.848  1.00  0.00           C  
ATOM    260  C   GLN A  38      -4.469   3.229  -4.623  1.00  0.00           C  
ATOM    261  O   GLN A  38      -3.723   2.405  -5.150  1.00  0.00           O  
ATOM    262  CB  GLN A  38      -6.967   3.025  -4.653  1.00  0.00           C  
ATOM    263  CEN GLN A  38      -8.496   2.370  -5.181  1.00  0.00           X  
ATOM    264  H   GLN A  38      -6.571   3.946  -2.316  1.00  0.00           H  
ATOM    265  N   ASN A  39      -4.205   4.541  -4.625  1.00  0.00           N  
ATOM    266  CA  ASN A  39      -3.037   5.096  -5.318  1.00  0.00           C  
ATOM    267  C   ASN A  39      -1.720   4.568  -4.720  1.00  0.00           C  
ATOM    268  O   ASN A  39      -0.820   4.194  -5.465  1.00  0.00           O  
ATOM    269  CB  ASN A  39      -3.054   6.614  -5.293  1.00  0.00           C  
ATOM    270  CEN ASN A  39      -3.399   7.402  -5.894  1.00  0.00           X  
ATOM    271  H   ASN A  39      -4.866   5.173  -4.201  1.00  0.00           H  
ATOM    272  N   VAL A  40      -1.639   4.431  -3.391  1.00  0.00           N  
ATOM    273  CA  VAL A  40      -0.451   3.887  -2.703  1.00  0.00           C  
ATOM    274  C   VAL A  40      -0.198   2.425  -3.101  1.00  0.00           C  
ATOM    275  O   VAL A  40       0.941   2.036  -3.359  1.00  0.00           O  
ATOM    276  CB  VAL A  40      -0.594   3.971  -1.171  1.00  0.00           C  
ATOM    277  CEN VAL A  40      -0.361   4.295  -0.610  1.00  0.00           X  
ATOM    278  H   VAL A  40      -2.416   4.761  -2.833  1.00  0.00           H  
ATOM    279  N   ILE A  41      -1.243   1.594  -3.175  1.00  0.00           N  
ATOM    280  CA  ILE A  41      -1.108   0.187  -3.596  1.00  0.00           C  
ATOM    281  C   ILE A  41      -0.537   0.081  -5.014  1.00  0.00           C  
ATOM    282  O   ILE A  41       0.410  -0.686  -5.233  1.00  0.00           O  
ATOM    283  CB  ILE A  41      -2.457  -0.552  -3.545  1.00  0.00           C  
ATOM    284  CEN ILE A  41      -3.146  -1.109  -2.909  1.00  0.00           X  
ATOM    285  H   ILE A  41      -2.165   1.967  -2.999  1.00  0.00           H  
ATOM    286  N   GLU A  42      -1.104   0.818  -5.967  1.00  0.00           N  
ATOM    287  CA  GLU A  42      -0.645   0.817  -7.358  1.00  0.00           C  
ATOM    288  C   GLU A  42       0.836   1.206  -7.453  1.00  0.00           C  
ATOM    289  O   GLU A  42       1.615   0.502  -8.096  1.00  0.00           O  
ATOM    290  CB  GLU A  42      -1.495   1.770  -8.202  1.00  0.00           C  
ATOM    291  CEN GLU A  42      -2.773   2.030  -9.299  1.00  0.00           X  
ATOM    292  H   GLU A  42      -1.851   1.451  -5.718  1.00  0.00           H  
ATOM    293  N   ASP A  43       1.257   2.236  -6.721  1.00  0.00           N  
ATOM    294  CA  ASP A  43       2.641   2.704  -6.711  1.00  0.00           C  
ATOM    295  C   ASP A  43       3.609   1.665  -6.127  1.00  0.00           C  
ATOM    296  O   ASP A  43       4.685   1.428  -6.691  1.00  0.00           O  
ATOM    297  CB  ASP A  43       2.747   4.013  -5.925  1.00  0.00           C  
ATOM    298  CEN ASP A  43       2.767   5.020  -6.076  1.00  0.00           X  
ATOM    299  H   ASP A  43       0.568   2.800  -6.244  1.00  0.00           H  
ATOM    300  N   ILE A  44       3.218   0.964  -5.051  1.00  0.00           N  
ATOM    301  CA  ILE A  44       4.052  -0.095  -4.458  1.00  0.00           C  
ATOM    302  C   ILE A  44       4.264  -1.204  -5.482  1.00  0.00           C  
ATOM    303  O   ILE A  44       5.393  -1.660  -5.665  1.00  0.00           O  
ATOM    304  CB  ILE A  44       3.422  -0.689  -3.185  1.00  0.00           C  
ATOM    305  CEN ILE A  44       3.329  -0.585  -2.103  1.00  0.00           X  
ATOM    306  H   ILE A  44       2.296   1.144  -4.681  1.00  0.00           H  
ATOM    307  N   HIS A  45       3.213  -1.635  -6.180  1.00  0.00           N  
ATOM    308  CA  HIS A  45       3.319  -2.671  -7.200  1.00  0.00           C  
ATOM    309  C   HIS A  45       4.320  -2.323  -8.310  1.00  0.00           C  
ATOM    310  O   HIS A  45       5.251  -3.097  -8.569  1.00  0.00           O  
ATOM    311  CB  HIS A  45       1.942  -2.944  -7.814  1.00  0.00           C  
ATOM    312  CEN HIS A  45       0.854  -3.844  -7.627  1.00  0.00           X  
ATOM    313  H   HIS A  45       2.317  -1.196  -6.024  1.00  0.00           H  
ATOM    314  N   ASP A  46       4.206  -1.143  -8.901  1.00  0.00           N  
ATOM    315  CA  ASP A  46       5.104  -0.682  -9.960  1.00  0.00           C  
ATOM    316  C   ASP A  46       6.558  -0.603  -9.481  1.00  0.00           C  
ATOM    317  O   ASP A  46       7.478  -1.055 -10.178  1.00  0.00           O  
ATOM    318  CB  ASP A  46       4.651   0.683 -10.483  1.00  0.00           C  
ATOM    319  CEN ASP A  46       4.111   1.091 -11.245  1.00  0.00           X  
ATOM    320  H   ASP A  46       3.420  -0.556  -8.661  1.00  0.00           H  
ATOM    321  N   PHE A  47       6.782  -0.108  -8.262  1.00  0.00           N  
ATOM    322  CA  PHE A  47       8.121   0.016  -7.695  1.00  0.00           C  
ATOM    323  C   PHE A  47       8.774  -1.360  -7.510  1.00  0.00           C  
ATOM    324  O   PHE A  47       9.957  -1.531  -7.821  1.00  0.00           O  
ATOM    325  CB  PHE A  47       8.066   0.761  -6.360  1.00  0.00           C  
ATOM    326  CEN PHE A  47       8.302   2.233  -5.809  1.00  0.00           X  
ATOM    327  H   PHE A  47       5.990   0.165  -7.699  1.00  0.00           H  
ATOM    328  N   MET A  48       8.012  -2.365  -7.071  1.00  0.00           N  
ATOM    329  CA  MET A  48       8.486  -3.739  -6.902  1.00  0.00           C  
ATOM    330  C   MET A  48       8.938  -4.346  -8.226  1.00  0.00           C  
ATOM    331  O   MET A  48      10.020  -4.938  -8.295  1.00  0.00           O  
ATOM    332  CB  MET A  48       7.390  -4.600  -6.278  1.00  0.00           C  
ATOM    333  CEN MET A  48       6.945  -5.434  -4.800  1.00  0.00           X  
ATOM    334  H   MET A  48       7.048  -2.153  -6.851  1.00  0.00           H  
ATOM    335  N   GLN A  49       8.139  -4.200  -9.282  1.00  0.00           N  
ATOM    336  CA  GLN A  49       8.467  -4.711 -10.606  1.00  0.00           C  
ATOM    337  C   GLN A  49       9.791  -4.115 -11.110  1.00  0.00           C  
ATOM    338  O   GLN A  49      10.708  -4.863 -11.474  1.00  0.00           O  
ATOM    339  CB  GLN A  49       7.340  -4.396 -11.593  1.00  0.00           C  
ATOM    340  CEN GLN A  49       5.946  -5.052 -12.413  1.00  0.00           X  
ATOM    341  H   GLN A  49       7.245  -3.742  -9.149  1.00  0.00           H  
ATOM    342  N   ALA A  50       9.940  -2.792 -11.034  1.00  0.00           N  
ATOM    343  CA  ALA A  50      11.139  -2.090 -11.478  1.00  0.00           C  
ATOM    344  C   ALA A  50      12.396  -2.518 -10.693  1.00  0.00           C  
ATOM    345  O   ALA A  50      13.456  -2.728 -11.290  1.00  0.00           O  
ATOM    346  CB  ALA A  50      10.927  -0.588 -11.365  1.00  0.00           C  
ATOM    347  CEN ALA A  50      10.928  -0.589 -11.365  1.00  0.00           X  
ATOM    348  H   ALA A  50       9.175  -2.244 -10.670  1.00  0.00           H  
ATOM    349  N   ALA A  51      12.287  -2.725  -9.378  1.00  0.00           N  
ATOM    350  CA  ALA A  51      13.404  -3.146  -8.534  1.00  0.00           C  
ATOM    351  C   ALA A  51      13.855  -4.581  -8.859  1.00  0.00           C  
ATOM    352  O   ALA A  51      15.057  -4.862  -8.920  1.00  0.00           O  
ATOM    353  CB  ALA A  51      13.022  -3.026  -7.066  1.00  0.00           C  
ATOM    354  CEN ALA A  51      13.022  -3.027  -7.066  1.00  0.00           X  
ATOM    355  H   ALA A  51      11.404  -2.518  -8.931  1.00  0.00           H  
ATOM    356  N   ALA A  52      12.915  -5.488  -9.136  1.00  0.00           N  
ATOM    357  CA  ALA A  52      13.207  -6.870  -9.510  1.00  0.00           C  
ATOM    358  C   ALA A  52      13.942  -6.946 -10.859  1.00  0.00           C  
ATOM    359  O   ALA A  52      14.940  -7.665 -10.979  1.00  0.00           O  
ATOM    360  CB  ALA A  52      11.922  -7.683  -9.553  1.00  0.00           C  
ATOM    361  CEN ALA A  52      11.923  -7.682  -9.553  1.00  0.00           X  
ATOM    362  H   ALA A  52      11.950  -5.200  -9.085  1.00  0.00           H  
ATOM    363  N   ALA A  53      13.503  -6.176 -11.859  1.00  0.00           N  
ATOM    364  CA  ALA A  53      14.147  -6.135 -13.169  1.00  0.00           C  
ATOM    365  C   ALA A  53      15.569  -5.561 -13.080  1.00  0.00           C  
ATOM    366  O   ALA A  53      16.513  -6.166 -13.594  1.00  0.00           O  
ATOM    367  CB  ALA A  53      13.303  -5.325 -14.143  1.00  0.00           C  
ATOM    368  CEN ALA A  53      13.304  -5.325 -14.143  1.00  0.00           X  
ATOM    369  H   ALA A  53      12.700  -5.587 -11.704  1.00  0.00           H  
ATOM    370  N   ALA A  54      15.762  -4.456 -12.351  1.00  0.00           N  
ATOM    371  CA  ALA A  54      17.060  -3.795 -12.214  1.00  0.00           C  
ATOM    372  C   ALA A  54      18.092  -4.674 -11.485  1.00  0.00           C  
ATOM    373  O   ALA A  54      19.245  -4.775 -11.920  1.00  0.00           O  
ATOM    374  CB  ALA A  54      16.890  -2.468 -11.490  1.00  0.00           C  
ATOM    375  CEN ALA A  54      16.891  -2.469 -11.490  1.00  0.00           X  
ATOM    376  H   ALA A  54      14.958  -4.024 -11.916  1.00  0.00           H  
ATOM    377  N   ALA A  55      17.684  -5.367 -10.417  1.00  0.00           N  
ATOM    378  CA  ALA A  55      18.546  -6.299  -9.695  1.00  0.00           C  
ATOM    379  C   ALA A  55      18.927  -7.517 -10.560  1.00  0.00           C  
ATOM    380  O   ALA A  55      20.107  -7.871 -10.651  1.00  0.00           O  
ATOM    381  CB  ALA A  55      17.864  -6.747  -8.410  1.00  0.00           C  
ATOM    382  CEN ALA A  55      17.865  -6.747  -8.411  1.00  0.00           X  
ATOM    383  H   ALA A  55      16.744  -5.215 -10.082  1.00  0.00           H  
ATOM    384  N   ASN A  56      17.951  -8.131 -11.236  1.00  0.00           N  
ATOM    385  CA  ASN A  56      18.180  -9.293 -12.099  1.00  0.00           C  
ATOM    386  C   ASN A  56      19.052  -8.982 -13.320  1.00  0.00           C  
ATOM    387  O   ASN A  56      19.806  -9.859 -13.749  1.00  0.00           O  
ATOM    388  CB  ASN A  56      16.862  -9.894 -12.552  1.00  0.00           C  
ATOM    389  CEN ASN A  56      16.189 -10.634 -12.232  1.00  0.00           X  
ATOM    390  H   ASN A  56      17.006  -7.793 -11.125  1.00  0.00           H  
ATOM    391  N   CYS A  57      19.061  -7.744 -13.823  1.00  0.00           N  
ATOM    392  CA  CYS A  57      19.880  -7.352 -14.977  1.00  0.00           C  
ATOM    393  C   CYS A  57      21.331  -7.858 -14.892  1.00  0.00           C  
ATOM    394  O   CYS A  57      21.882  -8.292 -15.902  1.00  0.00           O  
ATOM    395  CB  CYS A  57      19.845  -5.826 -14.895  1.00  0.00           C  
ATOM    396  CEN CYS A  57      19.357  -5.145 -15.487  1.00  0.00           X  
ATOM    397  H   CYS A  57      18.384  -7.078 -13.477  1.00  0.00           H  
ATOM    398  N   ARG A  58      21.957  -7.909 -13.705  1.00  0.00           N  
ATOM    399  CA  ARG A  58      23.366  -8.338 -13.589  1.00  0.00           C  
ATOM    400  C   ARG A  58      23.673  -9.767 -14.039  1.00  0.00           C  
ATOM    401  O   ARG A  58      24.832 -10.034 -14.348  1.00  0.00           O  
ATOM    402  CB  ARG A  58      23.886  -8.118 -12.176  1.00  0.00           C  
ATOM    403  CEN ARG A  58      24.984  -7.049 -10.225  1.00  0.00           X  
ATOM    404  H   ARG A  58      21.441  -7.636 -12.883  1.00  0.00           H  
ATOM    405  N   LYS A  59      22.688 -10.669 -14.178  1.00  0.00           N  
ATOM    406  CA  LYS A  59      23.001 -12.078 -14.512  1.00  0.00           C  
ATOM    407  C   LYS A  59      23.876 -12.204 -15.767  1.00  0.00           C  
ATOM    408  O   LYS A  59      24.646 -13.150 -15.866  1.00  0.00           O  
ATOM    409  CB  LYS A  59      21.711 -12.877 -14.705  1.00  0.00           C  
ATOM    410  CEN LYS A  59      20.321 -14.281 -13.946  1.00  0.00           X  
ATOM    411  H   LYS A  59      21.741 -10.338 -14.276  1.00  0.00           H  
ATOM    412  N   GLY A  60      23.812 -11.236 -16.684  1.00  0.00           N  
ATOM    413  CA  GLY A  60      24.523 -11.235 -17.962  1.00  0.00           C  
ATOM    414  C   GLY A  60      25.901 -10.571 -17.980  1.00  0.00           C  
ATOM    415  O   GLY A  60      26.522 -10.575 -19.037  1.00  0.00           O  
ATOM    416  CEN GLY A  60      24.523 -11.235 -17.963  1.00  0.00           X  
ATOM    417  H   GLY A  60      23.143 -10.489 -16.543  1.00  0.00           H  
ATOM    418  N   SER A  61      26.414 -10.025 -16.869  1.00  0.00           N  
ATOM    419  CA  SER A  61      27.691  -9.290 -16.901  1.00  0.00           C  
ATOM    420  C   SER A  61      28.906 -10.171 -16.576  1.00  0.00           C  
ATOM    421  O   SER A  61      30.030  -9.679 -16.519  1.00  0.00           O  
ATOM    422  CB  SER A  61      27.630  -8.122 -15.936  1.00  0.00           C  
ATOM    423  CEN SER A  61      27.503  -7.838 -15.491  1.00  0.00           X  
ATOM    424  H   SER A  61      25.985 -10.233 -15.979  1.00  0.00           H  
ATOM    425  N   PRO A  62      28.736 -11.495 -16.375  1.00  0.00           N  
ATOM    426  CA  PRO A  62      29.818 -12.378 -15.965  1.00  0.00           C  
ATOM    427  C   PRO A  62      30.576 -12.823 -17.228  1.00  0.00           C  
ATOM    428  O   PRO A  62      30.321 -13.879 -17.796  1.00  0.00           O  
ATOM    429  CB  PRO A  62      29.120 -13.542 -15.242  1.00  0.00           C  
ATOM    430  CEN PRO A  62      27.628 -12.657 -15.662  1.00  0.00           X  
ATOM    431  N   GLY A  63      31.463 -11.961 -17.721  1.00  0.00           N  
ATOM    432  CA  GLY A  63      32.239 -12.198 -18.941  1.00  0.00           C  
ATOM    433  C   GLY A  63      33.729 -12.361 -18.672  1.00  0.00           C  
ATOM    434  O   GLY A  63      34.509 -11.450 -18.916  1.00  0.00           O  
ATOM    435  CEN GLY A  63      32.239 -12.198 -18.941  1.00  0.00           X  
ATOM    436  H   GLY A  63      31.512 -11.044 -17.303  1.00  0.00           H  
ATOM    437  N   SER A  64      34.151 -13.498 -18.135  1.00  0.00           N  
ATOM    438  CA  SER A  64      35.567 -13.695 -17.831  1.00  0.00           C  
ATOM    439  C   SER A  64      35.937 -15.100 -18.283  1.00  0.00           C  
ATOM    440  O   SER A  64      35.318 -16.062 -17.828  1.00  0.00           O  
ATOM    441  CB  SER A  64      35.844 -13.502 -16.353  1.00  0.00           C  
ATOM    442  CEN SER A  64      35.761 -13.508 -15.816  1.00  0.00           X  
ATOM    443  H   SER A  64      33.570 -14.315 -18.218  1.00  0.00           H  
ATOM    444  N   PRO A  65      36.891 -15.234 -19.219  1.00  0.00           N  
ATOM    445  CA  PRO A  65      37.305 -16.534 -19.700  1.00  0.00           C  
ATOM    446  C   PRO A  65      38.054 -17.223 -18.559  1.00  0.00           C  
ATOM    447  O   PRO A  65      38.791 -16.591 -17.807  1.00  0.00           O  
ATOM    448  CB  PRO A  65      38.199 -16.241 -20.917  1.00  0.00           C  
ATOM    449  CEN PRO A  65      37.858 -14.536 -20.516  1.00  0.00           X  
ATOM    450  N   ALA A  66      37.873 -18.538 -18.425  1.00  0.00           N  
ATOM    451  CA  ALA A  66      38.548 -19.269 -17.372  1.00  0.00           C  
ATOM    452  C   ALA A  66      39.983 -19.481 -17.865  1.00  0.00           C  
ATOM    453  O   ALA A  66      40.346 -20.530 -18.397  1.00  0.00           O  
ATOM    454  CB  ALA A  66      37.848 -20.584 -17.063  1.00  0.00           C  
ATOM    455  CEN ALA A  66      37.849 -20.584 -17.063  1.00  0.00           X  
ATOM    456  H   ALA A  66      37.474 -19.055 -19.197  1.00  0.00           H  
ATOM    457  N   GLY A  67      40.766 -18.411 -17.782  1.00  0.00           N  
ATOM    458  CA  GLY A  67      42.139 -18.392 -18.242  1.00  0.00           C  
ATOM    459  C   GLY A  67      43.013 -19.095 -17.214  1.00  0.00           C  
ATOM    460  O   GLY A  67      42.746 -19.029 -16.021  1.00  0.00           O  
ATOM    461  CEN GLY A  67      42.139 -18.392 -18.243  1.00  0.00           X  
ATOM    462  H   GLY A  67      40.398 -17.593 -17.322  1.00  0.00           H  
ATOM    463  N   SER A  68      44.026 -19.802 -17.700  1.00  0.00           N  
ATOM    464  CA  SER A  68      45.036 -20.498 -16.896  1.00  0.00           C  
ATOM    465  C   SER A  68      46.357 -20.452 -17.669  1.00  0.00           C  
ATOM    466  O   SER A  68      46.827 -21.488 -18.138  1.00  0.00           O  
ATOM    467  CB  SER A  68      44.616 -21.926 -16.609  1.00  0.00           C  
ATOM    468  CEN SER A  68      44.387 -22.414 -16.685  1.00  0.00           X  
ATOM    469  H   SER A  68      44.326 -19.528 -18.624  1.00  0.00           H  
ATOM    470  N   PRO A  69      46.967 -19.271 -17.857  1.00  0.00           N  
ATOM    471  CA  PRO A  69      48.216 -19.197 -18.592  1.00  0.00           C  
ATOM    472  C   PRO A  69      49.321 -19.770 -17.701  1.00  0.00           C  
ATOM    473  O   PRO A  69      49.196 -19.854 -16.480  1.00  0.00           O  
ATOM    474  CB  PRO A  69      48.407 -17.701 -18.894  1.00  0.00           C  
ATOM    475  CEN PRO A  69      46.878 -17.519 -17.992  1.00  0.00           X  
ATOM    476  N   THR A  70      50.406 -20.200 -18.332  1.00  0.00           N  
ATOM    477  CA  THR A  70      51.597 -20.688 -17.640  1.00  0.00           C  
ATOM    478  C   THR A  70      52.733 -19.699 -17.903  1.00  0.00           C  
ATOM    479  O   THR A  70      52.928 -19.256 -19.033  1.00  0.00           O  
ATOM    480  CB  THR A  70      52.009 -22.097 -18.105  1.00  0.00           C  
ATOM    481  CEN THR A  70      51.902 -22.668 -18.173  1.00  0.00           X  
ATOM    482  H   THR A  70      50.527 -19.977 -19.310  1.00  0.00           H  
ATOM    483  N   SER A  71      53.451 -19.322 -16.844  1.00  0.00           N  
ATOM    484  CA  SER A  71      54.588 -18.408 -16.893  1.00  0.00           C  
ATOM    485  C   SER A  71      55.738 -18.997 -17.707  1.00  0.00           C  
ATOM    486  O   SER A  71      56.074 -20.159 -17.492  1.00  0.00           O  
ATOM    487  CB  SER A  71      55.050 -18.076 -15.488  1.00  0.00           C  
ATOM    488  CEN SER A  71      55.161 -18.146 -14.960  1.00  0.00           X  
ATOM    489  H   SER A  71      53.197 -19.680 -15.936  1.00  0.00           H  
ATOM    490  N   THR A  72      56.390 -18.187 -18.545  1.00  0.00           N  
ATOM    491  CA  THR A  72      57.536 -18.636 -19.348  1.00  0.00           C  
ATOM    492  C   THR A  72      58.505 -17.469 -19.578  1.00  0.00           C  
ATOM    493  O   THR A  72      58.185 -16.516 -20.273  1.00  0.00           O  
ATOM    494  CB  THR A  72      57.096 -19.209 -20.708  1.00  0.00           C  
ATOM    495  CEN THR A  72      56.800 -19.595 -21.031  1.00  0.00           X  
ATOM    496  H   THR A  72      56.191 -17.200 -18.529  1.00  0.00           H  
ATOM    497  N   GLU A  73      59.649 -17.601 -18.909  1.00  0.00           N  
ATOM    498  CA  GLU A  73      60.851 -16.749 -18.852  1.00  0.00           C  
ATOM    499  C   GLU A  73      60.801 -15.206 -18.943  1.00  0.00           C  
ATOM    500  O   GLU A  73      60.276 -14.583 -19.860  1.00  0.00           O  
ATOM    501  CB  GLU A  73      61.790 -17.236 -19.958  1.00  0.00           C  
ATOM    502  CEN GLU A  73      63.087 -18.216 -20.469  1.00  0.00           X  
ATOM    503  H   GLU A  73      59.885 -18.566 -18.729  1.00  0.00           H  
ATOM    504  N   GLU A  74      61.457 -14.631 -17.928  1.00  0.00           N  
ATOM    505  CA  GLU A  74      61.701 -13.227 -17.606  1.00  0.00           C  
ATOM    506  C   GLU A  74      62.693 -12.512 -18.537  1.00  0.00           C  
ATOM    507  O   GLU A  74      63.783 -13.004 -18.827  1.00  0.00           O  
ATOM    508  CB  GLU A  74      62.195 -13.119 -16.162  1.00  0.00           C  
ATOM    509  CEN GLU A  74      61.881 -12.835 -14.512  1.00  0.00           X  
ATOM    510  H   GLU A  74      61.989 -15.263 -17.346  1.00  0.00           H  
ATOM    511  N   GLY A  75      62.359 -11.267 -18.879  1.00  0.00           N  
ATOM    512  CA  GLY A  75      63.183 -10.376 -19.693  1.00  0.00           C  
ATOM    513  C   GLY A  75      62.772  -8.928 -19.442  1.00  0.00           C  
ATOM    514  O   GLY A  75      61.593  -8.619 -19.304  1.00  0.00           O  
ATOM    515  CEN GLY A  75      63.183 -10.376 -19.694  1.00  0.00           X  
ATOM    516  H   GLY A  75      61.560 -10.851 -18.423  1.00  0.00           H  
ATOM    517  N   THR A  76      63.774  -8.067 -19.325  1.00  0.00           N  
ATOM    518  CA  THR A  76      63.712  -6.634 -19.026  1.00  0.00           C  
ATOM    519  C   THR A  76      63.254  -5.789 -20.228  1.00  0.00           C  
ATOM    520  O   THR A  76      63.487  -6.169 -21.368  1.00  0.00           O  
ATOM    521  CB  THR A  76      65.080  -6.112 -18.548  1.00  0.00           C  
ATOM    522  CEN THR A  76      65.532  -6.121 -18.179  1.00  0.00           X  
ATOM    523  H   THR A  76      64.702  -8.454 -19.412  1.00  0.00           H  
ATOM    524  N   SER A  77      62.647  -4.636 -19.911  1.00  0.00           N  
ATOM    525  CA  SER A  77      62.213  -3.493 -20.746  1.00  0.00           C  
ATOM    526  C   SER A  77      61.667  -3.700 -22.167  1.00  0.00           C  
ATOM    527  O   SER A  77      62.353  -4.263 -23.007  1.00  0.00           O  
ATOM    528  CB  SER A  77      63.384  -2.534 -20.839  1.00  0.00           C  
ATOM    529  CEN SER A  77      63.898  -2.363 -20.886  1.00  0.00           X  
ATOM    530  H   SER A  77      62.788  -4.364 -18.947  1.00  0.00           H  
ATOM    531  N   GLU A  78      60.569  -3.005 -22.501  1.00  0.00           N  
ATOM    532  CA  GLU A  78      59.990  -3.047 -23.860  1.00  0.00           C  
ATOM    533  C   GLU A  78      59.499  -1.652 -24.296  1.00  0.00           C  
ATOM    534  O   GLU A  78      58.611  -1.053 -23.696  1.00  0.00           O  
ATOM    535  CB  GLU A  78      58.838  -4.052 -23.922  1.00  0.00           C  
ATOM    536  CEN GLU A  78      58.248  -5.599 -24.326  1.00  0.00           X  
ATOM    537  H   GLU A  78      60.416  -2.138 -22.012  1.00  0.00           H  
ATOM    538  N   SER A  79      60.116  -1.113 -25.346  1.00  0.00           N  
ATOM    539  CA  SER A  79      59.781   0.176 -25.953  1.00  0.00           C  
ATOM    540  C   SER A  79      58.961  -0.046 -27.225  1.00  0.00           C  
ATOM    541  O   SER A  79      59.400  -0.804 -28.090  1.00  0.00           O  
ATOM    542  CB  SER A  79      61.041   0.964 -26.256  1.00  0.00           C  
ATOM    543  CEN SER A  79      61.556   1.063 -26.399  1.00  0.00           X  
ATOM    544  H   SER A  79      60.773  -1.683 -25.861  1.00  0.00           H  
ATOM    545  N   ALA A  80      57.835   0.647 -27.385  1.00  0.00           N  
ATOM    546  CA  ALA A  80      57.001   0.548 -28.582  1.00  0.00           C  
ATOM    547  C   ALA A  80      56.468   1.943 -28.959  1.00  0.00           C  
ATOM    548  O   ALA A  80      56.102   2.747 -28.105  1.00  0.00           O  
ATOM    549  CB  ALA A  80      55.860  -0.433 -28.360  1.00  0.00           C  
ATOM    550  CEN ALA A  80      55.860  -0.432 -28.361  1.00  0.00           X  
ATOM    551  H   ALA A  80      57.599   1.365 -26.713  1.00  0.00           H  
ATOM    552  N   THR A  81      56.491   2.220 -30.258  1.00  0.00           N  
ATOM    553  CA  THR A  81      56.023   3.434 -30.939  1.00  0.00           C  
ATOM    554  C   THR A  81      54.495   3.480 -31.103  1.00  0.00           C  
ATOM    555  O   THR A  81      53.938   2.554 -31.696  1.00  0.00           O  
ATOM    556  CB  THR A  81      56.672   3.572 -32.328  1.00  0.00           C  
ATOM    557  CEN THR A  81      57.141   3.617 -32.674  1.00  0.00           X  
ATOM    558  H   THR A  81      56.781   1.481 -30.881  1.00  0.00           H  
ATOM    559  N   PRO A  82      53.810   4.557 -30.669  1.00  0.00           N  
ATOM    560  CA  PRO A  82      52.362   4.702 -30.815  1.00  0.00           C  
ATOM    561  C   PRO A  82      51.975   4.951 -32.282  1.00  0.00           C  
ATOM    562  O   PRO A  82      52.746   5.513 -33.059  1.00  0.00           O  
ATOM    563  CB  PRO A  82      52.013   5.896 -29.910  1.00  0.00           C  
ATOM    564  CEN PRO A  82      53.776   5.959 -29.638  1.00  0.00           X  
ATOM    565  N   GLU A  83      50.772   4.512 -32.658  1.00  0.00           N  
ATOM    566  CA  GLU A  83      50.169   4.730 -33.978  1.00  0.00           C  
ATOM    567  C   GLU A  83      49.309   6.004 -34.015  1.00  0.00           C  
ATOM    568  O   GLU A  83      48.611   6.361 -33.063  1.00  0.00           O  
ATOM    569  CB  GLU A  83      49.325   3.518 -34.381  1.00  0.00           C  
ATOM    570  CEN GLU A  83      49.155   2.059 -35.244  1.00  0.00           X  
ATOM    571  H   GLU A  83      50.200   4.046 -31.971  1.00  0.00           H  
ATOM    572  N   SER A  84      49.409   6.679 -35.155  1.00  0.00           N  
ATOM    573  CA  SER A  84      48.714   7.901 -35.555  1.00  0.00           C  
ATOM    574  C   SER A  84      47.352   7.631 -36.200  1.00  0.00           C  
ATOM    575  O   SER A  84      47.152   6.596 -36.829  1.00  0.00           O  
ATOM    576  CB  SER A  84      49.589   8.695 -36.505  1.00  0.00           C  
ATOM    577  CEN SER A  84      49.948   8.795 -36.901  1.00  0.00           X  
ATOM    578  H   SER A  84      49.996   6.251 -35.856  1.00  0.00           H  
ATOM    579  N   GLY A  85      46.448   8.622 -36.172  1.00  0.00           N  
ATOM    580  CA  GLY A  85      45.170   8.520 -36.894  1.00  0.00           C  
ATOM    581  C   GLY A  85      43.903   8.764 -36.060  1.00  0.00           C  
ATOM    582  O   GLY A  85      43.532   7.893 -35.280  1.00  0.00           O  
ATOM    583  CEN GLY A  85      45.170   8.520 -36.894  1.00  0.00           X  
ATOM    584  H   GLY A  85      46.716   9.515 -35.786  1.00  0.00           H  
ATOM    585  N   PRO A  86      43.197   9.898 -36.231  1.00  0.00           N  
ATOM    586  CA  PRO A  86      41.968  10.205 -35.495  1.00  0.00           C  
ATOM    587  C   PRO A  86      40.885   9.135 -35.727  1.00  0.00           C  
ATOM    588  O   PRO A  86      40.712   8.635 -36.840  1.00  0.00           O  
ATOM    589  CB  PRO A  86      41.548  11.582 -36.036  1.00  0.00           C  
ATOM    590  CEN PRO A  86      42.967  11.384 -37.101  1.00  0.00           X  
ATOM    591  N   GLY A  87      40.151   8.791 -34.666  1.00  0.00           N  
ATOM    592  CA  GLY A  87      39.019   7.862 -34.683  1.00  0.00           C  
ATOM    593  C   GLY A  87      37.705   8.544 -35.069  1.00  0.00           C  
ATOM    594  O   GLY A  87      37.589   9.765 -35.075  1.00  0.00           O  
ATOM    595  CEN GLY A  87      39.019   7.861 -34.683  1.00  0.00           X  
ATOM    596  H   GLY A  87      40.344   9.261 -33.794  1.00  0.00           H  
ATOM    597  N   THR A  88      36.729   7.716 -35.411  1.00  0.00           N  
ATOM    598  CA  THR A  88      35.333   7.989 -35.770  1.00  0.00           C  
ATOM    599  C   THR A  88      34.296   7.759 -34.665  1.00  0.00           C  
ATOM    600  O   THR A  88      34.127   6.639 -34.186  1.00  0.00           O  
ATOM    601  CB  THR A  88      34.924   7.138 -36.987  1.00  0.00           C  
ATOM    602  CEN THR A  88      34.995   6.964 -37.540  1.00  0.00           X  
ATOM    603  H   THR A  88      36.987   6.744 -35.509  1.00  0.00           H  
ATOM    604  N   SER A  89      33.519   8.804 -34.374  1.00  0.00           N  
ATOM    605  CA  SER A  89      32.429   8.848 -33.392  1.00  0.00           C  
ATOM    606  C   SER A  89      31.164   8.123 -33.868  1.00  0.00           C  
ATOM    607  O   SER A  89      30.858   8.100 -35.059  1.00  0.00           O  
ATOM    608  CB  SER A  89      32.104  10.291 -33.058  1.00  0.00           C  
ATOM    609  CEN SER A  89      32.032  10.825 -33.129  1.00  0.00           X  
ATOM    610  H   SER A  89      33.647   9.651 -34.910  1.00  0.00           H  
ATOM    611  N   THR A  90      30.373   7.593 -32.937  1.00  0.00           N  
ATOM    612  CA  THR A  90      29.071   6.970 -33.224  1.00  0.00           C  
ATOM    613  C   THR A  90      28.065   7.463 -32.189  1.00  0.00           C  
ATOM    614  O   THR A  90      28.432   7.863 -31.088  1.00  0.00           O  
ATOM    615  CB  THR A  90      29.134   5.431 -33.192  1.00  0.00           C  
ATOM    616  CEN THR A  90      29.339   4.921 -33.390  1.00  0.00           X  
ATOM    617  H   THR A  90      30.546   7.816 -31.967  1.00  0.00           H  
ATOM    618  N   GLU A  91      26.814   7.512 -32.630  1.00  0.00           N  
ATOM    619  CA  GLU A  91      25.592   7.866 -31.910  1.00  0.00           C  
ATOM    620  C   GLU A  91      24.919   6.643 -31.241  1.00  0.00           C  
ATOM    621  O   GLU A  91      24.882   5.561 -31.840  1.00  0.00           O  
ATOM    622  CB  GLU A  91      24.609   8.549 -32.863  1.00  0.00           C  
ATOM    623  CEN GLU A  91      23.916   9.969 -33.501  1.00  0.00           X  
ATOM    624  H   GLU A  91      26.672   7.329 -33.613  1.00  0.00           H  
ATOM    625  N   PRO A  92      24.377   6.784 -30.014  1.00  0.00           N  
ATOM    626  CA  PRO A  92      23.653   5.725 -29.315  1.00  0.00           C  
ATOM    627  C   PRO A  92      22.288   5.435 -29.958  1.00  0.00           C  
ATOM    628  O   PRO A  92      21.582   6.340 -30.388  1.00  0.00           O  
ATOM    629  CB  PRO A  92      23.513   6.262 -27.881  1.00  0.00           C  
ATOM    630  CEN PRO A  92      24.316   7.709 -28.549  1.00  0.00           X  
ATOM    631  N   SER A  93      21.886   4.162 -29.986  1.00  0.00           N  
ATOM    632  CA  SER A  93      20.572   3.755 -30.501  1.00  0.00           C  
ATOM    633  C   SER A  93      19.485   3.915 -29.435  1.00  0.00           C  
ATOM    634  O   SER A  93      19.698   3.626 -28.260  1.00  0.00           O  
ATOM    635  CB  SER A  93      20.623   2.321 -30.989  1.00  0.00           C  
ATOM    636  CEN SER A  93      20.766   1.796 -31.011  1.00  0.00           X  
ATOM    637  H   SER A  93      22.468   3.465 -29.547  1.00  0.00           H  
ATOM    638  N   GLU A  94      18.307   4.347 -29.878  1.00  0.00           N  
ATOM    639  CA  GLU A  94      17.085   4.487 -29.088  1.00  0.00           C  
ATOM    640  C   GLU A  94      16.435   3.119 -28.816  1.00  0.00           C  
ATOM    641  O   GLU A  94      16.275   2.291 -29.713  1.00  0.00           O  
ATOM    642  CB  GLU A  94      16.096   5.410 -29.802  1.00  0.00           C  
ATOM    643  CEN GLU A  94      15.389   6.948 -29.998  1.00  0.00           X  
ATOM    644  H   GLU A  94      18.236   4.598 -30.853  1.00  0.00           H  
ATOM    645  N   GLY A  95      16.023   2.880 -27.571  1.00  0.00           N  
ATOM    646  CA  GLY A  95      15.352   1.653 -27.138  1.00  0.00           C  
ATOM    647  C   GLY A  95      14.296   1.967 -26.081  1.00  0.00           C  
ATOM    648  O   GLY A  95      14.226   1.294 -25.060  1.00  0.00           O  
ATOM    649  CEN GLY A  95      15.352   1.653 -27.138  1.00  0.00           X  
ATOM    650  H   GLY A  95      16.144   3.612 -26.888  1.00  0.00           H  
ATOM    651  N   SER A  96      13.486   2.996 -26.326  1.00  0.00           N  
ATOM    652  CA  SER A  96      12.381   3.412 -25.458  1.00  0.00           C  
ATOM    653  C   SER A  96      11.170   2.482 -25.613  1.00  0.00           C  
ATOM    654  O   SER A  96      10.899   2.055 -26.731  1.00  0.00           O  
ATOM    655  CB  SER A  96      11.990   4.844 -25.764  1.00  0.00           C  
ATOM    656  CEN SER A  96      11.898   5.295 -26.054  1.00  0.00           X  
ATOM    657  H   SER A  96      13.584   3.456 -27.221  1.00  0.00           H  
ATOM    658  N   ALA A  97      10.407   2.238 -24.540  1.00  0.00           N  
ATOM    659  CA  ALA A  97       9.169   1.435 -24.561  1.00  0.00           C  
ATOM    660  C   ALA A  97       8.367   1.565 -23.239  1.00  0.00           C  
ATOM    661  O   ALA A  97       8.485   0.708 -22.361  1.00  0.00           O  
ATOM    662  CB  ALA A  97       9.500  -0.024 -24.839  1.00  0.00           C  
ATOM    663  CEN ALA A  97       9.500  -0.023 -24.839  1.00  0.00           X  
ATOM    664  H   ALA A  97      10.548   2.832 -23.736  1.00  0.00           H  
ATOM    665  N   PRO A  98       7.510   2.589 -23.087  1.00  0.00           N  
ATOM    666  CA  PRO A  98       6.707   2.803 -21.883  1.00  0.00           C  
ATOM    667  C   PRO A  98       5.741   1.627 -21.650  1.00  0.00           C  
ATOM    668  O   PRO A  98       5.196   1.052 -22.589  1.00  0.00           O  
ATOM    669  CB  PRO A  98       5.967   4.123 -22.159  1.00  0.00           C  
ATOM    670  CEN PRO A  98       6.790   4.033 -23.740  1.00  0.00           X  
ATOM    671  N   GLY A  99       5.510   1.277 -20.383  1.00  0.00           N  
ATOM    672  CA  GLY A  99       4.606   0.193 -19.998  1.00  0.00           C  
ATOM    673  C   GLY A  99       3.398   0.741 -19.238  1.00  0.00           C  
ATOM    674  O   GLY A  99       3.570   1.468 -18.263  1.00  0.00           O  
ATOM    675  CEN GLY A  99       4.606   0.192 -19.998  1.00  0.00           X  
ATOM    676  H   GLY A  99       5.882   1.862 -19.650  1.00  0.00           H  
ATOM    677  N   SER A 100       2.185   0.391 -19.662  1.00  0.00           N  
ATOM    678  CA  SER A 100       0.939   0.846 -19.036  1.00  0.00           C  
ATOM    679  C   SER A 100       0.353  -0.251 -18.139  1.00  0.00           C  
ATOM    680  O   SER A 100       0.405  -1.423 -18.519  1.00  0.00           O  
ATOM    681  CB  SER A 100      -0.064   1.258 -20.096  1.00  0.00           C  
ATOM    682  CEN SER A 100      -0.333   1.256 -20.569  1.00  0.00           X  
ATOM    683  H   SER A 100       2.114  -0.266 -20.426  1.00  0.00           H  
ATOM    684  N   PRO A 101      -0.289   0.077 -17.004  1.00  0.00           N  
ATOM    685  CA  PRO A 101      -0.913  -0.923 -16.156  1.00  0.00           C  
ATOM    686  C   PRO A 101      -2.135  -1.525 -16.868  1.00  0.00           C  
ATOM    687  O   PRO A 101      -2.854  -0.854 -17.605  1.00  0.00           O  
ATOM    688  CB  PRO A 101      -1.293  -0.153 -14.881  1.00  0.00           C  
ATOM    689  CEN PRO A 101      -0.630   1.251 -15.760  1.00  0.00           X  
ATOM    690  N   ALA A 102      -2.363  -2.810 -16.620  1.00  0.00           N  
ATOM    691  CA  ALA A 102      -3.519  -3.538 -17.121  1.00  0.00           C  
ATOM    692  C   ALA A 102      -4.777  -3.062 -16.370  1.00  0.00           C  
ATOM    693  O   ALA A 102      -4.705  -2.720 -15.191  1.00  0.00           O  
ATOM    694  CB  ALA A 102      -3.317  -5.039 -16.967  1.00  0.00           C  
ATOM    695  CEN ALA A 102      -3.318  -5.038 -16.967  1.00  0.00           X  
ATOM    696  H   ALA A 102      -1.838  -3.245 -15.876  1.00  0.00           H  
ATOM    697  N   GLY A 103      -5.921  -3.035 -17.051  1.00  0.00           N  
ATOM    698  CA  GLY A 103      -7.223  -2.694 -16.479  1.00  0.00           C  
ATOM    699  C   GLY A 103      -8.325  -3.350 -17.301  1.00  0.00           C  
ATOM    700  O   GLY A 103      -8.236  -3.410 -18.523  1.00  0.00           O  
ATOM    701  CEN GLY A 103      -7.224  -2.694 -16.478  1.00  0.00           X  
ATOM    702  H   GLY A 103      -5.914  -3.334 -18.015  1.00  0.00           H  
ATOM    703  N   SER A 104      -9.318  -3.902 -16.610  1.00  0.00           N  
ATOM    704  CA  SER A 104     -10.491  -4.582 -17.160  1.00  0.00           C  
ATOM    705  C   SER A 104     -11.576  -3.625 -17.694  1.00  0.00           C  
ATOM    706  O   SER A 104     -11.828  -2.594 -17.072  1.00  0.00           O  
ATOM    707  CB  SER A 104     -11.081  -5.491 -16.100  1.00  0.00           C  
ATOM    708  CEN SER A 104     -11.235  -5.665 -15.608  1.00  0.00           X  
ATOM    709  H   SER A 104      -9.221  -3.940 -15.606  1.00  0.00           H  
ATOM    710  N   PRO A 105     -12.279  -3.987 -18.786  1.00  0.00           N  
ATOM    711  CA  PRO A 105     -13.395  -3.215 -19.321  1.00  0.00           C  
ATOM    712  C   PRO A 105     -14.608  -3.290 -18.382  1.00  0.00           C  
ATOM    713  O   PRO A 105     -14.851  -4.312 -17.745  1.00  0.00           O  
ATOM    714  CB  PRO A 105     -13.675  -3.859 -20.689  1.00  0.00           C  
ATOM    715  CEN PRO A 105     -12.369  -4.979 -20.214  1.00  0.00           X  
ATOM    716  N   THR A 106     -15.398  -2.220 -18.306  1.00  0.00           N  
ATOM    717  CA  THR A 106     -16.632  -2.205 -17.515  1.00  0.00           C  
ATOM    718  C   THR A 106     -17.746  -1.584 -18.352  1.00  0.00           C  
ATOM    719  O   THR A 106     -17.566  -0.521 -18.937  1.00  0.00           O  
ATOM    720  CB  THR A 106     -16.473  -1.417 -16.201  1.00  0.00           C  
ATOM    721  CEN THR A 106     -16.221  -1.330 -15.681  1.00  0.00           X  
ATOM    722  H   THR A 106     -15.214  -1.424 -18.898  1.00  0.00           H  
ATOM    723  N   SER A 107     -18.891  -2.271 -18.409  1.00  0.00           N  
ATOM    724  CA  SER A 107     -20.078  -1.836 -19.151  1.00  0.00           C  
ATOM    725  C   SER A 107     -20.826  -0.763 -18.363  1.00  0.00           C  
ATOM    726  O   SER A 107     -20.824  -0.806 -17.136  1.00  0.00           O  
ATOM    727  CB  SER A 107     -20.986  -3.016 -19.438  1.00  0.00           C  
ATOM    728  CEN SER A 107     -21.240  -3.492 -19.365  1.00  0.00           X  
ATOM    729  H   SER A 107     -19.015  -3.046 -17.774  1.00  0.00           H  
ATOM    730  N   THR A 108     -21.507   0.137 -19.070  1.00  0.00           N  
ATOM    731  CA  THR A 108     -22.348   1.177 -18.468  1.00  0.00           C  
ATOM    732  C   THR A 108     -23.546   1.421 -19.384  1.00  0.00           C  
ATOM    733  O   THR A 108     -23.554   1.011 -20.542  1.00  0.00           O  
ATOM    734  CB  THR A 108     -21.584   2.496 -18.251  1.00  0.00           C  
ATOM    735  CEN THR A 108     -21.152   2.806 -18.008  1.00  0.00           X  
ATOM    736  H   THR A 108     -21.647  -0.023 -20.058  1.00  0.00           H  
ATOM    737  N   GLU A 109     -24.564   2.003 -18.773  1.00  0.00           N  
ATOM    738  CA  GLU A 109     -25.833   2.474 -19.308  1.00  0.00           C  
ATOM    739  C   GLU A 109     -25.847   3.832 -20.028  1.00  0.00           C  
ATOM    740  O   GLU A 109     -25.176   4.799 -19.669  1.00  0.00           O  
ATOM    741  CB  GLU A 109     -26.851   2.513 -18.167  1.00  0.00           C  
ATOM    742  CEN GLU A 109     -28.114   1.780 -17.288  1.00  0.00           X  
ATOM    743  H   GLU A 109     -24.572   1.924 -17.766  1.00  0.00           H  
ATOM    744  N   GLU A 110     -26.677   3.830 -21.068  1.00  0.00           N  
ATOM    745  CA  GLU A 110     -27.060   4.880 -22.002  1.00  0.00           C  
ATOM    746  C   GLU A 110     -27.933   5.996 -21.399  1.00  0.00           C  
ATOM    747  O   GLU A 110     -28.939   5.754 -20.731  1.00  0.00           O  
ATOM    748  CB  GLU A 110     -27.786   4.250 -23.193  1.00  0.00           C  
ATOM    749  CEN GLU A 110     -27.762   3.645 -24.786  1.00  0.00           X  
ATOM    750  H   GLU A 110     -27.218   2.987 -21.178  1.00  0.00           H  
ATOM    751  N   GLY A 111     -27.595   7.244 -21.738  1.00  0.00           N  
ATOM    752  CA  GLY A 111     -28.328   8.446 -21.350  1.00  0.00           C  
ATOM    753  C   GLY A 111     -27.670   9.701 -21.925  1.00  0.00           C  
ATOM    754  O   GLY A 111     -26.807  10.293 -21.296  1.00  0.00           O  
ATOM    755  CEN GLY A 111     -28.328   8.447 -21.350  1.00  0.00           X  
ATOM    756  H   GLY A 111     -26.806   7.368 -22.357  1.00  0.00           H  
ATOM    757  N   THR A 112     -28.080  10.047 -23.146  1.00  0.00           N  
ATOM    758  CA  THR A 112     -27.824  11.263 -23.939  1.00  0.00           C  
ATOM    759  C   THR A 112     -26.804  12.311 -23.448  1.00  0.00           C  
ATOM    760  O   THR A 112     -27.151  13.421 -23.047  1.00  0.00           O  
ATOM    761  CB  THR A 112     -29.155  12.007 -24.155  1.00  0.00           C  
ATOM    762  CEN THR A 112     -29.710  12.024 -24.336  1.00  0.00           X  
ATOM    763  H   THR A 112     -28.930   9.580 -23.431  1.00  0.00           H  
ATOM    764  N   SER A 113     -25.521  12.004 -23.685  1.00  0.00           N  
ATOM    765  CA  SER A 113     -24.351  12.826 -23.333  1.00  0.00           C  
ATOM    766  C   SER A 113     -24.176  14.025 -24.264  1.00  0.00           C  
ATOM    767  O   SER A 113     -24.382  13.913 -25.471  1.00  0.00           O  
ATOM    768  CB  SER A 113     -23.097  11.973 -23.349  1.00  0.00           C  
ATOM    769  CEN SER A 113     -22.748  11.585 -23.503  1.00  0.00           X  
ATOM    770  H   SER A 113     -25.335  11.187 -24.246  1.00  0.00           H  
ATOM    771  N   THR A 114     -23.675  15.136 -23.726  1.00  0.00           N  
ATOM    772  CA  THR A 114     -23.347  16.327 -24.517  1.00  0.00           C  
ATOM    773  C   THR A 114     -21.967  16.807 -24.075  1.00  0.00           C  
ATOM    774  O   THR A 114     -21.651  16.789 -22.890  1.00  0.00           O  
ATOM    775  CB  THR A 114     -24.376  17.458 -24.341  1.00  0.00           C  
ATOM    776  CEN THR A 114     -24.919  17.671 -24.386  1.00  0.00           X  
ATOM    777  H   THR A 114     -23.261  15.076 -22.806  1.00  0.00           H  
ATOM    778  N   GLU A 115     -21.137  17.166 -25.047  1.00  0.00           N  
ATOM    779  CA  GLU A 115     -19.768  17.651 -24.881  1.00  0.00           C  
ATOM    780  C   GLU A 115     -19.787  19.147 -24.501  1.00  0.00           C  
ATOM    781  O   GLU A 115     -20.537  19.911 -25.114  1.00  0.00           O  
ATOM    782  CB  GLU A 115     -18.957  17.427 -26.159  1.00  0.00           C  
ATOM    783  CEN GLU A 115     -17.831  16.512 -27.052  1.00  0.00           X  
ATOM    784  H   GLU A 115     -21.498  17.210 -25.991  1.00  0.00           H  
ATOM    785  N   PRO A 116     -19.013  19.601 -23.501  1.00  0.00           N  
ATOM    786  CA  PRO A 116     -18.909  21.020 -23.185  1.00  0.00           C  
ATOM    787  C   PRO A 116     -18.110  21.752 -24.275  1.00  0.00           C  
ATOM    788  O   PRO A 116     -17.163  21.219 -24.846  1.00  0.00           O  
ATOM    789  CB  PRO A 116     -18.203  21.051 -21.819  1.00  0.00           C  
ATOM    790  CEN PRO A 116     -18.155  19.278 -22.017  1.00  0.00           X  
ATOM    791  N   SER A 117     -18.530  22.987 -24.543  1.00  0.00           N  
ATOM    792  CA  SER A 117     -17.889  23.954 -25.431  1.00  0.00           C  
ATOM    793  C   SER A 117     -16.556  24.522 -24.926  1.00  0.00           C  
ATOM    794  O   SER A 117     -16.416  24.959 -23.784  1.00  0.00           O  
ATOM    795  CB  SER A 117     -18.856  25.092 -25.696  1.00  0.00           C  
ATOM    796  CEN SER A 117     -19.244  25.462 -25.601  1.00  0.00           X  
ATOM    797  H   SER A 117     -19.429  23.260 -24.176  1.00  0.00           H  
ATOM    798  N   GLU A 118     -15.607  24.570 -25.856  1.00  0.00           N  
ATOM    799  CA  GLU A 118     -14.241  25.072 -25.744  1.00  0.00           C  
ATOM    800  C   GLU A 118     -14.144  26.604 -25.888  1.00  0.00           C  
ATOM    801  O   GLU A 118     -14.812  27.218 -26.722  1.00  0.00           O  
ATOM    802  CB  GLU A 118     -13.355  24.394 -26.791  1.00  0.00           C  
ATOM    803  CEN GLU A 118     -12.231  23.186 -27.216  1.00  0.00           X  
ATOM    804  H   GLU A 118     -15.851  24.206 -26.767  1.00  0.00           H  
ATOM    805  N   GLY A 119     -13.243  27.223 -25.122  1.00  0.00           N  
ATOM    806  CA  GLY A 119     -12.941  28.656 -25.177  1.00  0.00           C  
ATOM    807  C   GLY A 119     -11.497  28.906 -24.754  1.00  0.00           C  
ATOM    808  O   GLY A 119     -11.192  28.958 -23.567  1.00  0.00           O  
ATOM    809  CEN GLY A 119     -12.941  28.656 -25.177  1.00  0.00           X  
ATOM    810  H   GLY A 119     -12.679  26.657 -24.506  1.00  0.00           H  
ATOM    811  N   SER A 120     -10.601  29.033 -25.732  1.00  0.00           N  
ATOM    812  CA  SER A 120      -9.157  29.224 -25.538  1.00  0.00           C  
ATOM    813  C   SER A 120      -8.835  30.645 -25.074  1.00  0.00           C  
ATOM    814  O   SER A 120      -9.344  31.591 -25.670  1.00  0.00           O  
ATOM    815  CB  SER A 120      -8.413  28.911 -26.822  1.00  0.00           C  
ATOM    816  CEN SER A 120      -8.312  28.879 -27.355  1.00  0.00           X  
ATOM    817  H   SER A 120     -10.956  29.109 -26.675  1.00  0.00           H  
ATOM    818  N   ALA A 121      -7.921  30.804 -24.110  1.00  0.00           N  
ATOM    819  CA  ALA A 121      -7.449  32.117 -23.642  1.00  0.00           C  
ATOM    820  C   ALA A 121      -6.098  31.999 -22.901  1.00  0.00           C  
ATOM    821  O   ALA A 121      -5.998  32.388 -21.736  1.00  0.00           O  
ATOM    822  CB  ALA A 121      -8.496  32.763 -22.747  1.00  0.00           C  
ATOM    823  CEN ALA A 121      -8.495  32.763 -22.747  1.00  0.00           X  
ATOM    824  H   ALA A 121      -7.378  29.996 -23.842  1.00  0.00           H  
ATOM    825  N   PRO A 122      -5.037  31.493 -23.551  1.00  0.00           N  
ATOM    826  CA  PRO A 122      -3.741  31.269 -22.919  1.00  0.00           C  
ATOM    827  C   PRO A 122      -3.146  32.574 -22.369  1.00  0.00           C  
ATOM    828  O   PRO A 122      -3.288  33.635 -22.976  1.00  0.00           O  
ATOM    829  CB  PRO A 122      -2.882  30.668 -24.045  1.00  0.00           C  
ATOM    830  CEN PRO A 122      -4.341  30.931 -25.039  1.00  0.00           X  
ATOM    831  N   GLY A 123      -2.385  32.469 -21.277  1.00  0.00           N  
ATOM    832  CA  GLY A 123      -1.658  33.611 -20.726  1.00  0.00           C  
ATOM    833  C   GLY A 123      -1.923  33.919 -19.258  1.00  0.00           C  
ATOM    834  O   GLY A 123      -2.961  34.473 -18.924  1.00  0.00           O  
ATOM    835  CEN GLY A 123      -1.657  33.612 -20.726  1.00  0.00           X  
ATOM    836  H   GLY A 123      -2.116  31.545 -20.974  1.00  0.00           H  
ATOM    837  N   THR A 124      -0.911  33.719 -18.418  1.00  0.00           N  
ATOM    838  CA  THR A 124      -0.996  34.019 -16.984  1.00  0.00           C  
ATOM    839  C   THR A 124       0.340  34.625 -16.548  1.00  0.00           C  
ATOM    840  O   THR A 124       1.403  34.042 -16.724  1.00  0.00           O  
ATOM    841  CB  THR A 124      -1.304  32.770 -16.138  1.00  0.00           C  
ATOM    842  CEN THR A 124      -1.648  32.321 -15.990  1.00  0.00           X  
ATOM    843  H   THR A 124       0.027  33.657 -18.791  1.00  0.00           H  
ATOM    844  N   SER A 125       0.285  35.856 -16.041  1.00  0.00           N  
ATOM    845  CA  SER A 125       1.438  36.619 -15.576  1.00  0.00           C  
ATOM    846  C   SER A 125       0.940  37.469 -14.412  1.00  0.00           C  
ATOM    847  O   SER A 125      -0.232  37.831 -14.393  1.00  0.00           O  
ATOM    848  CB  SER A 125       2.025  37.473 -16.682  1.00  0.00           C  
ATOM    849  CEN SER A 125       2.045  37.783 -17.129  1.00  0.00           X  
ATOM    850  H   SER A 125      -0.623  36.224 -15.791  1.00  0.00           H  
ATOM    851  N   THR A 126       1.797  37.741 -13.428  1.00  0.00           N  
ATOM    852  CA  THR A 126       1.471  38.633 -12.308  1.00  0.00           C  
ATOM    853  C   THR A 126       2.624  39.607 -12.129  1.00  0.00           C  
ATOM    854  O   THR A 126       3.789  39.217 -12.084  1.00  0.00           O  
ATOM    855  CB  THR A 126       1.228  37.869 -10.994  1.00  0.00           C  
ATOM    856  CEN THR A 126       0.934  37.480 -10.672  1.00  0.00           X  
ATOM    857  H   THR A 126       2.748  37.401 -13.493  1.00  0.00           H  
ATOM    858  N   GLU A 127       2.269  40.885 -12.097  1.00  0.00           N  
ATOM    859  CA  GLU A 127       3.144  42.046 -11.974  1.00  0.00           C  
ATOM    860  C   GLU A 127       3.496  42.317 -10.491  1.00  0.00           C  
ATOM    861  O   GLU A 127       2.591  42.324  -9.648  1.00  0.00           O  
ATOM    862  CB  GLU A 127       2.484  43.276 -12.601  1.00  0.00           C  
ATOM    863  CEN GLU A 127       2.302  44.345 -13.915  1.00  0.00           X  
ATOM    864  H   GLU A 127       1.279  41.092 -12.118  1.00  0.00           H  
ATOM    865  N   PRO A 128       4.777  42.527 -10.134  1.00  0.00           N  
ATOM    866  CA  PRO A 128       5.190  42.851  -8.769  1.00  0.00           C  
ATOM    867  C   PRO A 128       4.807  44.292  -8.393  1.00  0.00           C  
ATOM    868  O   PRO A 128       4.804  45.187  -9.235  1.00  0.00           O  
ATOM    869  CB  PRO A 128       6.714  42.641  -8.783  1.00  0.00           C  
ATOM    870  CEN PRO A 128       6.455  42.279 -10.511  1.00  0.00           X  
ATOM    871  N   SER A 129       4.511  44.532  -7.112  1.00  0.00           N  
ATOM    872  CA  SER A 129       4.202  45.864  -6.585  1.00  0.00           C  
ATOM    873  C   SER A 129       5.412  46.521  -5.902  1.00  0.00           C  
ATOM    874  O   SER A 129       6.245  45.856  -5.293  1.00  0.00           O  
ATOM    875  CB  SER A 129       3.041  45.772  -5.615  1.00  0.00           C  
ATOM    876  CEN SER A 129       2.716  45.569  -5.228  1.00  0.00           X  
ATOM    877  H   SER A 129       4.458  43.750  -6.476  1.00  0.00           H  
ATOM    878  N   GLU A 130       5.435  47.850  -5.995  1.00  0.00           N  
ATOM    879  CA  GLU A 130       6.320  48.788  -5.287  1.00  0.00           C  
ATOM    880  C   GLU A 130       7.801  48.412  -5.051  1.00  0.00           C  
ATOM    881  O   GLU A 130       8.198  47.807  -4.061  1.00  0.00           O  
ATOM    882  CB  GLU A 130       5.686  49.097  -3.928  1.00  0.00           C  
ATOM    883  CEN GLU A 130       4.710  50.090  -2.946  1.00  0.00           X  
ATOM    884  H   GLU A 130       4.532  48.245  -6.219  1.00  0.00           H  
ATOM    885  N   GLY A 131       8.653  48.956  -5.928  1.00  0.00           N  
ATOM    886  CA  GLY A 131      10.077  49.086  -5.594  1.00  0.00           C  
ATOM    887  C   GLY A 131      10.877  47.794  -5.416  1.00  0.00           C  
ATOM    888  O   GLY A 131      11.864  47.741  -4.690  1.00  0.00           O  
ATOM    889  CEN GLY A 131      10.077  49.086  -5.594  1.00  0.00           X  
ATOM    890  H   GLY A 131       8.283  49.776  -6.386  1.00  0.00           H  
ATOM    891  N   SER A 132      10.503  46.781  -6.194  1.00  0.00           N  
ATOM    892  CA  SER A 132      11.092  45.441  -6.207  1.00  0.00           C  
ATOM    893  C   SER A 132      12.499  45.414  -6.817  1.00  0.00           C  
ATOM    894  O   SER A 132      12.753  46.099  -7.805  1.00  0.00           O  
ATOM    895  CB  SER A 132      10.181  44.492  -6.961  1.00  0.00           C  
ATOM    896  CEN SER A 132       9.829  44.317  -7.337  1.00  0.00           X  
ATOM    897  H   SER A 132       9.780  46.960  -6.876  1.00  0.00           H  
ATOM    898  N   ALA A 133      13.378  44.543  -6.314  1.00  0.00           N  
ATOM    899  CA  ALA A 133      14.722  44.352  -6.873  1.00  0.00           C  
ATOM    900  C   ALA A 133      15.246  42.922  -6.630  1.00  0.00           C  
ATOM    901  O   ALA A 133      15.522  42.552  -5.489  1.00  0.00           O  
ATOM    902  CB  ALA A 133      15.681  45.377  -6.287  1.00  0.00           C  
ATOM    903  CEN ALA A 133      15.681  45.376  -6.287  1.00  0.00           X  
ATOM    904  H   ALA A 133      13.059  43.881  -5.622  1.00  0.00           H  
ATOM    905  N   PRO A 134      15.468  42.123  -7.687  1.00  0.00           N  
ATOM    906  CA  PRO A 134      15.839  40.724  -7.540  1.00  0.00           C  
ATOM    907  C   PRO A 134      17.355  40.638  -7.343  1.00  0.00           C  
ATOM    908  O   PRO A 134      18.090  40.123  -8.182  1.00  0.00           O  
ATOM    909  CB  PRO A 134      15.369  40.057  -8.844  1.00  0.00           C  
ATOM    910  CEN PRO A 134      14.855  41.710  -9.279  1.00  0.00           X  
ATOM    911  N   GLY A 135      17.832  41.173  -6.221  1.00  0.00           N  
ATOM    912  CA  GLY A 135      19.244  41.134  -5.874  1.00  0.00           C  
ATOM    913  C   GLY A 135      19.584  39.759  -5.320  1.00  0.00           C  
ATOM    914  O   GLY A 135      18.706  39.105  -4.768  1.00  0.00           O  
ATOM    915  CEN GLY A 135      19.244  41.134  -5.874  1.00  0.00           X  
ATOM    916  H   GLY A 135      17.177  41.378  -5.479  1.00  0.00           H  
ATOM    917  N   THR A 136      20.841  39.335  -5.423  1.00  0.00           N  
ATOM    918  CA  THR A 136      21.288  38.054  -4.858  1.00  0.00           C  
ATOM    919  C   THR A 136      22.587  38.276  -4.104  1.00  0.00           C  
ATOM    920  O   THR A 136      23.559  38.806  -4.642  1.00  0.00           O  
ATOM    921  CB  THR A 136      21.502  36.978  -5.938  1.00  0.00           C  
ATOM    922  CEN THR A 136      21.304  36.636  -6.370  1.00  0.00           X  
ATOM    923  H   THR A 136      21.553  39.982  -5.730  1.00  0.00           H  
ATOM    924  N   SER A 137      22.544  37.904  -2.832  1.00  0.00           N  
ATOM    925  CA  SER A 137      23.613  37.986  -1.846  1.00  0.00           C  
ATOM    926  C   SER A 137      24.137  36.599  -1.457  1.00  0.00           C  
ATOM    927  O   SER A 137      23.421  35.610  -1.558  1.00  0.00           O  
ATOM    928  CB  SER A 137      23.124  38.730  -0.619  1.00  0.00           C  
ATOM    929  CEN SER A 137      22.784  38.900  -0.230  1.00  0.00           X  
ATOM    930  H   SER A 137      21.704  37.441  -2.511  1.00  0.00           H  
ATOM    931  N   GLU A 138      25.355  36.606  -0.901  1.00  0.00           N  
ATOM    932  CA  GLU A 138      26.069  35.486  -0.249  1.00  0.00           C  
ATOM    933  C   GLU A 138      26.516  34.297  -1.118  1.00  0.00           C  
ATOM    934  O   GLU A 138      26.587  33.142  -0.715  1.00  0.00           O  
ATOM    935  CB  GLU A 138      25.193  34.946   0.883  1.00  0.00           C  
ATOM    936  CEN GLU A 138      24.768  34.910   2.533  1.00  0.00           X  
ATOM    937  H   GLU A 138      25.758  37.518  -0.751  1.00  0.00           H  
ATOM    938  N   SER A 139      26.894  34.648  -2.348  1.00  0.00           N  
ATOM    939  CA  SER A 139      27.413  33.728  -3.374  1.00  0.00           C  
ATOM    940  C   SER A 139      28.800  33.092  -3.160  1.00  0.00           C  
ATOM    941  O   SER A 139      29.778  33.790  -2.897  1.00  0.00           O  
ATOM    942  CB  SER A 139      27.417  34.462  -4.700  1.00  0.00           C  
ATOM    943  CEN SER A 139      27.475  34.871  -5.054  1.00  0.00           X  
ATOM    944  H   SER A 139      27.440  35.496  -2.362  1.00  0.00           H  
ATOM    945  N   ALA A 140      28.930  31.805  -3.490  1.00  0.00           N  
ATOM    946  CA  ALA A 140      30.189  31.072  -3.367  1.00  0.00           C  
ATOM    947  C   ALA A 140      30.285  30.020  -4.484  1.00  0.00           C  
ATOM    948  O   ALA A 140      29.312  29.689  -5.156  1.00  0.00           O  
ATOM    949  CB  ALA A 140      30.302  30.425  -1.994  1.00  0.00           C  
ATOM    950  CEN ALA A 140      30.302  30.425  -1.995  1.00  0.00           X  
ATOM    951  H   ALA A 140      28.221  31.385  -4.072  1.00  0.00           H  
ATOM    952  N   THR A 141      31.520  29.592  -4.706  1.00  0.00           N  
ATOM    953  CA  THR A 141      32.053  28.570  -5.618  1.00  0.00           C  
ATOM    954  C   THR A 141      32.544  27.267  -4.962  1.00  0.00           C  
ATOM    955  O   THR A 141      32.965  27.284  -3.808  1.00  0.00           O  
ATOM    956  CB  THR A 141      33.218  29.152  -6.441  1.00  0.00           C  
ATOM    957  CEN THR A 141      33.439  29.547  -6.810  1.00  0.00           X  
ATOM    958  H   THR A 141      32.246  30.089  -4.209  1.00  0.00           H  
ATOM    959  N   PRO A 142      32.520  26.137  -5.707  1.00  0.00           N  
ATOM    960  CA  PRO A 142      32.997  24.829  -5.258  1.00  0.00           C  
ATOM    961  C   PRO A 142      34.503  24.809  -4.950  1.00  0.00           C  
ATOM    962  O   PRO A 142      35.306  25.404  -5.667  1.00  0.00           O  
ATOM    963  CB  PRO A 142      32.639  23.897  -6.427  1.00  0.00           C  
ATOM    964  CEN PRO A 142      32.086  25.403  -7.209  1.00  0.00           X  
ATOM    965  N   GLU A 143      34.886  24.048  -3.925  1.00  0.00           N  
ATOM    966  CA  GLU A 143      36.287  23.823  -3.551  1.00  0.00           C  
ATOM    967  C   GLU A 143      36.855  22.636  -4.334  1.00  0.00           C  
ATOM    968  O   GLU A 143      36.215  21.600  -4.525  1.00  0.00           O  
ATOM    969  CB  GLU A 143      36.416  23.579  -2.046  1.00  0.00           C  
ATOM    970  CEN GLU A 143      36.780  24.151  -0.483  1.00  0.00           X  
ATOM    971  H   GLU A 143      34.200  23.460  -3.478  1.00  0.00           H  
ATOM    972  N   SER A 144      38.064  22.852  -4.836  1.00  0.00           N  
ATOM    973  CA  SER A 144      38.883  21.913  -5.589  1.00  0.00           C  
ATOM    974  C   SER A 144      39.422  20.796  -4.699  1.00  0.00           C  
ATOM    975  O   SER A 144      39.828  21.039  -3.567  1.00  0.00           O  
ATOM    976  CB  SER A 144      40.025  22.649  -6.262  1.00  0.00           C  
ATOM    977  CEN SER A 144      40.420  23.015  -6.336  1.00  0.00           X  
ATOM    978  H   SER A 144      38.468  23.762  -4.644  1.00  0.00           H  
ATOM    979  N   GLY A 145      39.528  19.584  -5.243  1.00  0.00           N  
ATOM    980  CA  GLY A 145      40.106  18.438  -4.545  1.00  0.00           C  
ATOM    981  C   GLY A 145      40.471  17.346  -5.554  1.00  0.00           C  
ATOM    982  O   GLY A 145      39.735  17.186  -6.529  1.00  0.00           O  
ATOM    983  CEN GLY A 145      40.107  18.438  -4.545  1.00  0.00           X  
ATOM    984  H   GLY A 145      39.279  19.463  -6.214  1.00  0.00           H  
ATOM    985  N   PRO A 146      41.570  16.591  -5.366  1.00  0.00           N  
ATOM    986  CA  PRO A 146      41.978  15.552  -6.302  1.00  0.00           C  
ATOM    987  C   PRO A 146      41.052  14.342  -6.118  1.00  0.00           C  
ATOM    988  O   PRO A 146      41.426  13.326  -5.531  1.00  0.00           O  
ATOM    989  CB  PRO A 146      43.439  15.246  -5.934  1.00  0.00           C  
ATOM    990  CEN PRO A 146      43.177  16.472  -4.665  1.00  0.00           X  
ATOM    991  N   GLY A 147      39.803  14.486  -6.557  1.00  0.00           N  
ATOM    992  CA  GLY A 147      38.773  13.460  -6.433  1.00  0.00           C  
ATOM    993  C   GLY A 147      38.785  12.556  -7.663  1.00  0.00           C  
ATOM    994  O   GLY A 147      38.998  13.024  -8.778  1.00  0.00           O  
ATOM    995  CEN GLY A 147      38.772  13.460  -6.433  1.00  0.00           X  
ATOM    996  H   GLY A 147      39.595  15.296  -7.124  1.00  0.00           H  
ATOM    997  N   SER A 148      38.594  11.263  -7.425  1.00  0.00           N  
ATOM    998  CA  SER A 148      38.529  10.167  -8.391  1.00  0.00           C  
ATOM    999  C   SER A 148      37.260  10.110  -9.258  1.00  0.00           C  
ATOM   1000  O   SER A 148      36.148  10.311  -8.776  1.00  0.00           O  
ATOM   1001  CB  SER A 148      38.689   8.857  -7.646  1.00  0.00           C  
ATOM   1002  CEN SER A 148      38.638   8.489  -7.249  1.00  0.00           X  
ATOM   1003  H   SER A 148      38.578  10.967  -6.462  1.00  0.00           H  
ATOM   1004  N   GLU A 149      37.437   9.712 -10.518  1.00  0.00           N  
ATOM   1005  CA  GLU A 149      36.359   9.464 -11.486  1.00  0.00           C  
ATOM   1006  C   GLU A 149      35.996   7.954 -11.505  1.00  0.00           C  
ATOM   1007  O   GLU A 149      36.555   7.206 -10.695  1.00  0.00           O  
ATOM   1008  CB  GLU A 149      36.772   9.937 -12.882  1.00  0.00           C  
ATOM   1009  CEN GLU A 149      36.730  11.111 -14.116  1.00  0.00           X  
ATOM   1010  H   GLU A 149      38.342   9.330 -10.762  1.00  0.00           H  
ATOM   1011  N   PRO A 150      35.116   7.452 -12.396  1.00  0.00           N  
ATOM   1012  CA  PRO A 150      34.334   8.173 -13.393  1.00  0.00           C  
ATOM   1013  C   PRO A 150      32.856   8.332 -13.012  1.00  0.00           C  
ATOM   1014  O   PRO A 150      32.389   7.895 -11.961  1.00  0.00           O  
ATOM   1015  CB  PRO A 150      34.508   7.325 -14.664  1.00  0.00           C  
ATOM   1016  CEN PRO A 150      35.420   6.237 -13.582  1.00  0.00           X  
ATOM   1017  N   ALA A 151      32.087   8.862 -13.959  1.00  0.00           N  
ATOM   1018  CA  ALA A 151      30.659   9.042 -13.792  1.00  0.00           C  
ATOM   1019  C   ALA A 151      29.979   7.672 -13.950  1.00  0.00           C  
ATOM   1020  O   ALA A 151      29.185   7.459 -14.866  1.00  0.00           O  
ATOM   1021  CB  ALA A 151      30.118  10.053 -14.791  1.00  0.00           C  
ATOM   1022  CEN ALA A 151      30.118  10.052 -14.791  1.00  0.00           X  
ATOM   1023  H   ALA A 151      32.452   8.916 -14.900  1.00  0.00           H  
ATOM   1024  N   THR A 152      30.239   6.729 -13.044  1.00  0.00           N  
ATOM   1025  CA  THR A 152      29.626   5.408 -13.191  1.00  0.00           C  
ATOM   1026  C   THR A 152      28.272   5.498 -12.506  1.00  0.00           C  
ATOM   1027  O   THR A 152      28.078   5.011 -11.395  1.00  0.00           O  
ATOM   1028  CB  THR A 152      30.467   4.279 -12.565  1.00  0.00           C  
ATOM   1029  CEN THR A 152      30.954   3.958 -12.534  1.00  0.00           X  
ATOM   1030  H   THR A 152      30.626   6.990 -12.149  1.00  0.00           H  
ATOM   1031  N   SER A 153      27.377   6.242 -13.164  1.00  0.00           N  
ATOM   1032  CA  SER A 153      25.993   6.455 -12.787  1.00  0.00           C  
ATOM   1033  C   SER A 153      25.425   5.110 -12.377  1.00  0.00           C  
ATOM   1034  O   SER A 153      25.876   4.068 -12.863  1.00  0.00           O  
ATOM   1035  CB  SER A 153      25.201   7.066 -13.927  1.00  0.00           C  
ATOM   1036  CEN SER A 153      25.045   7.173 -14.436  1.00  0.00           X  
ATOM   1037  H   SER A 153      27.657   6.569 -14.078  1.00  0.00           H  
ATOM   1038  N   GLY A 154      24.474   5.135 -11.449  1.00  0.00           N  
ATOM   1039  CA  GLY A 154      23.822   3.940 -10.972  1.00  0.00           C  
ATOM   1040  C   GLY A 154      22.863   3.465 -12.053  1.00  0.00           C  
ATOM   1041  O   GLY A 154      22.404   4.244 -12.876  1.00  0.00           O  
ATOM   1042  CEN GLY A 154      23.822   3.939 -10.971  1.00  0.00           X  
ATOM   1043  H   GLY A 154      24.073   6.028 -11.188  1.00  0.00           H  
ATOM   1044  N   SER A 155      22.554   2.171 -12.053  1.00  0.00           N  
ATOM   1045  CA  SER A 155      21.727   1.626 -13.118  1.00  0.00           C  
ATOM   1046  C   SER A 155      20.291   1.866 -12.672  1.00  0.00           C  
ATOM   1047  O   SER A 155      19.465   0.951 -12.676  1.00  0.00           O  
ATOM   1048  CB  SER A 155      22.008   0.154 -13.352  1.00  0.00           C  
ATOM   1049  CEN SER A 155      22.143  -0.361 -13.241  1.00  0.00           X  
ATOM   1050  H   SER A 155      22.626   1.664 -11.184  1.00  0.00           H  
ATOM   1051  N   GLU A 156      20.027   3.076 -12.182  1.00  0.00           N  
ATOM   1052  CA  GLU A 156      18.729   3.448 -11.648  1.00  0.00           C  
ATOM   1053  C   GLU A 156      17.814   3.491 -12.862  1.00  0.00           C  
ATOM   1054  O   GLU A 156      18.196   4.043 -13.889  1.00  0.00           O  
ATOM   1055  CB  GLU A 156      18.766   4.792 -10.917  1.00  0.00           C  
ATOM   1056  CEN GLU A 156      18.806   5.681  -9.464  1.00  0.00           X  
ATOM   1057  H   GLU A 156      20.609   3.842 -12.490  1.00  0.00           H  
ATOM   1058  N   THR A 157      16.690   2.783 -12.814  1.00  0.00           N  
ATOM   1059  CA  THR A 157      15.695   2.805 -13.885  1.00  0.00           C  
ATOM   1060  C   THR A 157      15.083   4.210 -13.907  1.00  0.00           C  
ATOM   1061  O   THR A 157      14.875   4.772 -12.829  1.00  0.00           O  
ATOM   1062  CB  THR A 157      14.591   1.749 -13.689  1.00  0.00           C  
ATOM   1063  CEN THR A 157      14.413   1.195 -13.637  1.00  0.00           X  
ATOM   1064  H   THR A 157      16.428   2.332 -11.952  1.00  0.00           H  
ATOM   1065  N   PRO A 158      14.880   4.816 -15.091  1.00  0.00           N  
ATOM   1066  CA  PRO A 158      14.268   6.129 -15.174  1.00  0.00           C  
ATOM   1067  C   PRO A 158      12.933   6.107 -14.438  1.00  0.00           C  
ATOM   1068  O   PRO A 158      12.142   5.178 -14.597  1.00  0.00           O  
ATOM   1069  CB  PRO A 158      14.109   6.388 -16.681  1.00  0.00           C  
ATOM   1070  CEN PRO A 158      14.810   4.755 -16.841  1.00  0.00           X  
ATOM   1071  N   GLY A 159      12.669   7.135 -13.640  1.00  0.00           N  
ATOM   1072  CA  GLY A 159      11.472   7.217 -12.805  1.00  0.00           C  
ATOM   1073  C   GLY A 159      11.487   6.509 -11.452  1.00  0.00           C  
ATOM   1074  O   GLY A 159      10.506   6.647 -10.733  1.00  0.00           O  
ATOM   1075  CEN GLY A 159      11.472   7.217 -12.805  1.00  0.00           X  
ATOM   1076  H   GLY A 159      13.179   7.995 -13.803  1.00  0.00           H  
ATOM   1077  N   MET A 160      12.559   5.814 -11.045  1.00  0.00           N  
ATOM   1078  CA  MET A 160      12.541   5.115  -9.746  1.00  0.00           C  
ATOM   1079  C   MET A 160      12.622   6.099  -8.573  1.00  0.00           C  
ATOM   1080  O   MET A 160      11.822   5.997  -7.659  1.00  0.00           O  
ATOM   1081  CB  MET A 160      13.692   4.115  -9.670  1.00  0.00           C  
ATOM   1082  CEN MET A 160      14.048   2.396  -9.667  1.00  0.00           X  
ATOM   1083  H   MET A 160      13.339   5.704 -11.677  1.00  0.00           H  
ATOM   1084  N   TYR A 161      13.514   7.092  -8.636  1.00  0.00           N  
ATOM   1085  CA  TYR A 161      13.698   8.066  -7.549  1.00  0.00           C  
ATOM   1086  C   TYR A 161      12.466   8.942  -7.284  1.00  0.00           C  
ATOM   1087  O   TYR A 161      12.027   9.028  -6.146  1.00  0.00           O  
ATOM   1088  CB  TYR A 161      14.900   8.962  -7.857  1.00  0.00           C  
ATOM   1089  CEN TYR A 161      16.598   9.126  -7.457  1.00  0.00           X  
ATOM   1090  H   TYR A 161      14.120   7.155  -9.439  1.00  0.00           H  
ATOM   1091  N   GLY A 162      11.910   9.590  -8.315  1.00  0.00           N  
ATOM   1092  CA  GLY A 162      10.720  10.437  -8.171  1.00  0.00           C  
ATOM   1093  C   GLY A 162       9.596   9.688  -7.464  1.00  0.00           C  
ATOM   1094  O   GLY A 162       9.156  10.120  -6.408  1.00  0.00           O  
ATOM   1095  CEN GLY A 162      10.720  10.438  -8.171  1.00  0.00           X  
ATOM   1096  H   GLY A 162      12.251   9.398  -9.245  1.00  0.00           H  
ATOM   1097  N   LYS A 163       9.276   8.484  -7.966  1.00  0.00           N  
ATOM   1098  CA  LYS A 163       8.171   7.652  -7.458  1.00  0.00           C  
ATOM   1099  C   LYS A 163       8.177   7.498  -5.934  1.00  0.00           C  
ATOM   1100  O   LYS A 163       7.143   7.524  -5.290  1.00  0.00           O  
ATOM   1101  CB  LYS A 163       8.215   6.269  -8.110  1.00  0.00           C  
ATOM   1102  CEN LYS A 163       7.439   4.918  -9.541  1.00  0.00           X  
ATOM   1103  H   LYS A 163       9.813   8.134  -8.744  1.00  0.00           H  
ATOM   1104  N   LEU A 164       9.360   7.281  -5.371  1.00  0.00           N  
ATOM   1105  CA  LEU A 164       9.584   7.177  -3.938  1.00  0.00           C  
ATOM   1106  C   LEU A 164       9.200   8.446  -3.181  1.00  0.00           C  
ATOM   1107  O   LEU A 164       8.545   8.353  -2.154  1.00  0.00           O  
ATOM   1108  CB  LEU A 164      11.054   6.831  -3.670  1.00  0.00           C  
ATOM   1109  CEN LEU A 164      11.765   5.522  -3.276  1.00  0.00           X  
ATOM   1110  H   LEU A 164      10.157   7.200  -5.985  1.00  0.00           H  
ATOM   1111  N   ASN A 165       9.619   9.613  -3.678  1.00  0.00           N  
ATOM   1112  CA  ASN A 165       9.293  10.879  -3.028  1.00  0.00           C  
ATOM   1113  C   ASN A 165       7.789  11.121  -3.085  1.00  0.00           C  
ATOM   1114  O   ASN A 165       7.239  11.580  -2.093  1.00  0.00           O  
ATOM   1115  CB  ASN A 165      10.043  12.043  -3.650  1.00  0.00           C  
ATOM   1116  CEN ASN A 165      10.937  12.570  -3.495  1.00  0.00           X  
ATOM   1117  H   ASN A 165      10.007   9.643  -4.612  1.00  0.00           H  
ATOM   1118  N   ASP A 166       7.141  10.723  -4.185  1.00  0.00           N  
ATOM   1119  CA  ASP A 166       5.689  10.840  -4.343  1.00  0.00           C  
ATOM   1120  C   ASP A 166       4.965   9.884  -3.371  1.00  0.00           C  
ATOM   1121  O   ASP A 166       4.030  10.279  -2.683  1.00  0.00           O  
ATOM   1122  CB  ASP A 166       5.279  10.546  -5.788  1.00  0.00           C  
ATOM   1123  CEN ASP A 166       5.052  11.033  -6.653  1.00  0.00           X  
ATOM   1124  H   ASP A 166       7.673  10.432  -4.994  1.00  0.00           H  
ATOM   1125  N   LEU A 167       5.496   8.667  -3.188  1.00  0.00           N  
ATOM   1126  CA  LEU A 167       4.940   7.674  -2.269  1.00  0.00           C  
ATOM   1127  C   LEU A 167       5.049   8.082  -0.785  1.00  0.00           C  
ATOM   1128  O   LEU A 167       4.125   7.859   0.001  1.00  0.00           O  
ATOM   1129  CB  LEU A 167       5.635   6.325  -2.495  1.00  0.00           C  
ATOM   1130  CEN LEU A 167       5.207   5.037  -3.222  1.00  0.00           X  
ATOM   1131  H   LEU A 167       6.241   8.383  -3.809  1.00  0.00           H  
ATOM   1132  N   LEU A 168       6.198   8.629  -0.379  1.00  0.00           N  
ATOM   1133  CA  LEU A 168       6.395   9.132   0.981  1.00  0.00           C  
ATOM   1134  C   LEU A 168       5.350  10.202   1.327  1.00  0.00           C  
ATOM   1135  O   LEU A 168       4.713  10.117   2.375  1.00  0.00           O  
ATOM   1136  CB  LEU A 168       7.813   9.695   1.137  1.00  0.00           C  
ATOM   1137  CEN LEU A 168       9.084   9.154   1.819  1.00  0.00           X  
ATOM   1138  H   LEU A 168       6.933   8.744  -1.062  1.00  0.00           H  
ATOM   1139  N   GLU A 169       5.181  11.194   0.451  1.00  0.00           N  
ATOM   1140  CA  GLU A 169       4.229  12.293   0.610  1.00  0.00           C  
ATOM   1141  C   GLU A 169       2.795  11.767   0.755  1.00  0.00           C  
ATOM   1142  O   GLU A 169       2.079  12.211   1.659  1.00  0.00           O  
ATOM   1143  CB  GLU A 169       4.320  13.254  -0.577  1.00  0.00           C  
ATOM   1144  CEN GLU A 169       4.898  14.704  -1.262  1.00  0.00           X  
ATOM   1145  H   GLU A 169       5.688  11.156  -0.424  1.00  0.00           H  
ATOM   1146  N   ASP A 170       2.408  10.774  -0.048  1.00  0.00           N  
ATOM   1147  CA  ASP A 170       1.075  10.174  -0.003  1.00  0.00           C  
ATOM   1148  C   ASP A 170       0.841   9.466   1.341  1.00  0.00           C  
ATOM   1149  O   ASP A 170      -0.199   9.638   1.984  1.00  0.00           O  
ATOM   1150  CB  ASP A 170       0.891   9.191  -1.162  1.00  0.00           C  
ATOM   1151  CEN ASP A 170       0.489   9.148  -2.097  1.00  0.00           X  
ATOM   1152  H   ASP A 170       3.026  10.489  -0.794  1.00  0.00           H  
ATOM   1153  N   LEU A 171       1.845   8.757   1.860  1.00  0.00           N  
ATOM   1154  CA  LEU A 171       1.739   8.123   3.177  1.00  0.00           C  
ATOM   1155  C   LEU A 171       1.580   9.145   4.323  1.00  0.00           C  
ATOM   1156  O   LEU A 171       0.702   8.998   5.181  1.00  0.00           O  
ATOM   1157  CB  LEU A 171       2.970   7.241   3.422  1.00  0.00           C  
ATOM   1158  CEN LEU A 171       3.193   5.718   3.363  1.00  0.00           X  
ATOM   1159  H   LEU A 171       2.672   8.620   1.297  1.00  0.00           H  
ATOM   1160  N   GLN A 172       2.370  10.222   4.325  1.00  0.00           N  
ATOM   1161  CA  GLN A 172       2.262  11.277   5.338  1.00  0.00           C  
ATOM   1162  C   GLN A 172       0.900  11.981   5.319  1.00  0.00           C  
ATOM   1163  O   GLN A 172       0.349  12.285   6.385  1.00  0.00           O  
ATOM   1164  CB  GLN A 172       3.371  12.313   5.136  1.00  0.00           C  
ATOM   1165  CEN GLN A 172       4.940  12.840   5.691  1.00  0.00           X  
ATOM   1166  H   GLN A 172       2.993  10.359   3.544  1.00  0.00           H  
ATOM   1167  N   GLU A 173       0.326  12.247   4.147  1.00  0.00           N  
ATOM   1168  CA  GLU A 173      -1.032  12.783   4.060  1.00  0.00           C  
ATOM   1169  C   GLU A 173      -2.057  11.812   4.683  1.00  0.00           C  
ATOM   1170  O   GLU A 173      -2.840  12.248   5.534  1.00  0.00           O  
ATOM   1171  CB  GLU A 173      -1.395  13.075   2.603  1.00  0.00           C  
ATOM   1172  CEN GLU A 173      -1.558  14.177   1.314  1.00  0.00           X  
ATOM   1173  H   GLU A 173       0.837  12.075   3.294  1.00  0.00           H  
ATOM   1174  N   VAL A 174      -1.981  10.499   4.402  1.00  0.00           N  
ATOM   1175  CA  VAL A 174      -2.951   9.497   4.911  1.00  0.00           C  
ATOM   1176  C   VAL A 174      -2.920   9.444   6.445  1.00  0.00           C  
ATOM   1177  O   VAL A 174      -3.979   9.381   7.078  1.00  0.00           O  
ATOM   1178  CB  VAL A 174      -2.668   8.088   4.356  1.00  0.00           C  
ATOM   1179  CEN VAL A 174      -2.904   7.603   3.928  1.00  0.00           X  
ATOM   1180  H   VAL A 174      -1.221  10.188   3.815  1.00  0.00           H  
ATOM   1181  N   LEU A 175      -1.731   9.531   7.050  1.00  0.00           N  
ATOM   1182  CA  LEU A 175      -1.559   9.565   8.514  1.00  0.00           C  
ATOM   1183  C   LEU A 175      -2.237  10.782   9.140  1.00  0.00           C  
ATOM   1184  O   LEU A 175      -2.979  10.696  10.120  1.00  0.00           O  
ATOM   1185  CB  LEU A 175      -0.068   9.553   8.872  1.00  0.00           C  
ATOM   1186  CEN LEU A 175       0.870   8.455   9.410  1.00  0.00           X  
ATOM   1187  H   LEU A 175      -0.906   9.557   6.468  1.00  0.00           H  
ATOM   1188  N   LYS A 176      -2.023  11.949   8.543  1.00  0.00           N  
ATOM   1189  CA  LYS A 176      -2.579  13.203   9.041  1.00  0.00           C  
ATOM   1190  C   LYS A 176      -4.110  13.205   8.996  1.00  0.00           C  
ATOM   1191  O   LYS A 176      -4.741  13.659   9.949  1.00  0.00           O  
ATOM   1192  CB  LYS A 176      -2.029  14.383   8.237  1.00  0.00           C  
ATOM   1193  CEN LYS A 176      -0.704  16.027   8.112  1.00  0.00           X  
ATOM   1194  H   LYS A 176      -1.402  11.957   7.743  1.00  0.00           H  
ATOM   1195  N   ASN A 177      -4.715  12.705   7.920  1.00  0.00           N  
ATOM   1196  CA  ASN A 177      -6.168  12.666   7.769  1.00  0.00           C  
ATOM   1197  C   ASN A 177      -6.821  11.646   8.704  1.00  0.00           C  
ATOM   1198  O   ASN A 177      -7.769  11.999   9.407  1.00  0.00           O  
ATOM   1199  CB  ASN A 177      -6.560  12.377   6.331  1.00  0.00           C  
ATOM   1200  CEN ASN A 177      -6.789  12.915   5.460  1.00  0.00           X  
ATOM   1201  H   ASN A 177      -4.141  12.315   7.186  1.00  0.00           H  
ATOM   1202  N   LEU A 178      -6.267  10.438   8.813  1.00  0.00           N  
ATOM   1203  CA  LEU A 178      -6.780   9.403   9.715  1.00  0.00           C  
ATOM   1204  C   LEU A 178      -6.769   9.861  11.173  1.00  0.00           C  
ATOM   1205  O   LEU A 178      -7.762   9.684  11.879  1.00  0.00           O  
ATOM   1206  CB  LEU A 178      -5.959   8.116   9.560  1.00  0.00           C  
ATOM   1207  CEN LEU A 178      -6.241   6.774   8.857  1.00  0.00           X  
ATOM   1208  H   LEU A 178      -5.437  10.233   8.279  1.00  0.00           H  
ATOM   1209  N   HIS A 179      -5.703  10.542  11.589  1.00  0.00           N  
ATOM   1210  CA  HIS A 179      -5.651  11.233  12.874  1.00  0.00           C  
ATOM   1211  C   HIS A 179      -6.800  12.251  13.024  1.00  0.00           C  
ATOM   1212  O   HIS A 179      -7.778  11.995  13.729  1.00  0.00           O  
ATOM   1213  CB  HIS A 179      -4.300  11.936  13.045  1.00  0.00           C  
ATOM   1214  CEN HIS A 179      -3.033  11.672  13.640  1.00  0.00           X  
ATOM   1215  H   HIS A 179      -4.851  10.459  11.052  1.00  0.00           H  
ATOM   1216  N   LYS A 180      -6.738  13.397  12.324  1.00  0.00           N  
ATOM   1217  CA  LYS A 180      -7.687  14.514  12.512  1.00  0.00           C  
ATOM   1218  C   LYS A 180      -9.155  14.063  12.469  1.00  0.00           C  
ATOM   1219  O   LYS A 180      -9.991  14.671  13.139  1.00  0.00           O  
ATOM   1220  CB  LYS A 180      -7.450  15.591  11.451  1.00  0.00           C  
ATOM   1221  CEN LYS A 180      -6.661  17.486  10.941  1.00  0.00           X  
ATOM   1222  H   LYS A 180      -6.011  13.476  11.626  1.00  0.00           H  
ATOM   1223  N   ASN A 181      -9.472  13.022  11.698  1.00  0.00           N  
ATOM   1224  CA  ASN A 181     -10.840  12.538  11.503  1.00  0.00           C  
ATOM   1225  C   ASN A 181     -11.395  11.741  12.699  1.00  0.00           C  
ATOM   1226  O   ASN A 181     -12.604  11.780  12.947  1.00  0.00           O  
ATOM   1227  CB  ASN A 181     -10.932  11.700  10.241  1.00  0.00           C  
ATOM   1228  CEN ASN A 181     -11.142  11.840   9.223  1.00  0.00           X  
ATOM   1229  H   ASN A 181      -8.728  12.566  11.188  1.00  0.00           H  
ATOM   1230  N   ASP A 182     -10.540  11.075  13.488  1.00  0.00           N  
ATOM   1231  CA  ASP A 182     -10.936  10.072  14.486  1.00  0.00           C  
ATOM   1232  C   ASP A 182     -11.728  10.650  15.678  1.00  0.00           C  
ATOM   1233  O   ASP A 182     -11.231  10.797  16.799  1.00  0.00           O  
ATOM   1234  CB  ASP A 182      -9.693   9.344  15.003  1.00  0.00           C  
ATOM   1235  CEN ASP A 182      -9.159   8.492  14.841  1.00  0.00           X  
ATOM   1236  H   ASP A 182      -9.552  11.182  13.321  1.00  0.00           H  
ATOM   1237  N   ARG A 183     -13.015  10.951  15.470  1.00  0.00           N  
ATOM   1238  CA  ARG A 183     -13.863  11.517  16.534  1.00  0.00           C  
ATOM   1239  C   ARG A 183     -14.575  10.503  17.421  1.00  0.00           C  
ATOM   1240  O   ARG A 183     -14.969  10.900  18.514  1.00  0.00           O  
ATOM   1241  CB  ARG A 183     -14.870  12.504  15.964  1.00  0.00           C  
ATOM   1242  CEN ARG A 183     -15.905  14.641  15.246  1.00  0.00           X  
ATOM   1243  H   ARG A 183     -13.395  10.701  14.566  1.00  0.00           H  
ATOM   1244  N   SER A 184     -14.735   9.229  17.040  1.00  0.00           N  
ATOM   1245  CA  SER A 184     -15.554   8.312  17.870  1.00  0.00           C  
ATOM   1246  C   SER A 184     -15.007   6.911  18.198  1.00  0.00           C  
ATOM   1247  O   SER A 184     -15.658   6.196  18.954  1.00  0.00           O  
ATOM   1248  CB  SER A 184     -16.902   8.149  17.196  1.00  0.00           C  
ATOM   1249  CEN SER A 184     -17.267   8.094  16.797  1.00  0.00           X  
ATOM   1250  H   SER A 184     -14.370   8.927  16.148  1.00  0.00           H  
ATOM   1251  N   GLY A 185     -13.815   6.503  17.733  1.00  0.00           N  
ATOM   1252  CA  GLY A 185     -13.321   5.131  17.958  1.00  0.00           C  
ATOM   1253  C   GLY A 185     -11.860   5.022  18.398  1.00  0.00           C  
ATOM   1254  O   GLY A 185     -11.114   4.240  17.813  1.00  0.00           O  
ATOM   1255  CEN GLY A 185     -13.321   5.130  17.958  1.00  0.00           X  
ATOM   1256  H   GLY A 185     -13.275   7.109  17.131  1.00  0.00           H  
ATOM   1257  N   LYS A 186     -11.474   5.830  19.398  1.00  0.00           N  
ATOM   1258  CA  LYS A 186     -10.091   6.153  19.808  1.00  0.00           C  
ATOM   1259  C   LYS A 186      -9.091   4.996  19.809  1.00  0.00           C  
ATOM   1260  O   LYS A 186      -7.983   5.177  19.325  1.00  0.00           O  
ATOM   1261  CB  LYS A 186     -10.112   6.776  21.205  1.00  0.00           C  
ATOM   1262  CEN LYS A 186     -10.013   8.508  22.415  1.00  0.00           X  
ATOM   1263  H   LYS A 186     -12.203   6.389  19.820  1.00  0.00           H  
ATOM   1264  N   ASP A 187      -9.464   3.833  20.331  1.00  0.00           N  
ATOM   1265  CA  ASP A 187      -8.535   2.698  20.377  1.00  0.00           C  
ATOM   1266  C   ASP A 187      -8.077   2.277  18.972  1.00  0.00           C  
ATOM   1267  O   ASP A 187      -6.911   1.978  18.743  1.00  0.00           O  
ATOM   1268  CB  ASP A 187      -9.183   1.510  21.094  1.00  0.00           C  
ATOM   1269  CEN ASP A 187      -9.214   1.070  22.012  1.00  0.00           X  
ATOM   1270  H   ASP A 187     -10.260   3.819  20.952  1.00  0.00           H  
ATOM   1271  N   ASN A 188      -8.971   2.367  17.988  1.00  0.00           N  
ATOM   1272  CA  ASN A 188      -8.661   2.007  16.608  1.00  0.00           C  
ATOM   1273  C   ASN A 188      -7.820   3.058  15.875  1.00  0.00           C  
ATOM   1274  O   ASN A 188      -7.022   2.719  15.004  1.00  0.00           O  
ATOM   1275  CB  ASN A 188      -9.934   1.735  15.827  1.00  0.00           C  
ATOM   1276  CEN ASN A 188     -10.551   0.918  15.596  1.00  0.00           X  
ATOM   1277  H   ASN A 188      -9.915   2.634  18.233  1.00  0.00           H  
ATOM   1278  N   ILE A 189      -8.024   4.344  16.193  1.00  0.00           N  
ATOM   1279  CA  ILE A 189      -7.160   5.414  15.686  1.00  0.00           C  
ATOM   1280  C   ILE A 189      -5.747   5.243  16.237  1.00  0.00           C  
ATOM   1281  O   ILE A 189      -4.798   5.445  15.491  1.00  0.00           O  
ATOM   1282  CB  ILE A 189      -7.690   6.810  16.062  1.00  0.00           C  
ATOM   1283  CEN ILE A 189      -8.358   7.620  15.768  1.00  0.00           X  
ATOM   1284  H   ILE A 189      -8.748   4.564  16.862  1.00  0.00           H  
ATOM   1285  N   HIS A 190      -5.599   4.819  17.494  1.00  0.00           N  
ATOM   1286  CA  HIS A 190      -4.281   4.541  18.059  1.00  0.00           C  
ATOM   1287  C   HIS A 190      -3.574   3.397  17.316  1.00  0.00           C  
ATOM   1288  O   HIS A 190      -2.451   3.573  16.845  1.00  0.00           O  
ATOM   1289  CB  HIS A 190      -4.399   4.204  19.549  1.00  0.00           C  
ATOM   1290  CEN HIS A 190      -4.298   4.874  20.803  1.00  0.00           X  
ATOM   1291  H   HIS A 190      -6.408   4.659  18.074  1.00  0.00           H  
ATOM   1292  N   ASP A 191      -4.232   2.244  17.168  1.00  0.00           N  
ATOM   1293  CA  ASP A 191      -3.650   1.089  16.480  1.00  0.00           C  
ATOM   1294  C   ASP A 191      -3.315   1.409  15.020  1.00  0.00           C  
ATOM   1295  O   ASP A 191      -2.254   1.029  14.529  1.00  0.00           O  
ATOM   1296  CB  ASP A 191      -4.604  -0.106  16.548  1.00  0.00           C  
ATOM   1297  CEN ASP A 191      -4.761  -0.954  17.091  1.00  0.00           X  
ATOM   1298  H   ASP A 191      -5.129   2.129  17.616  1.00  0.00           H  
ATOM   1299  N   VAL A 192      -4.180   2.166  14.339  1.00  0.00           N  
ATOM   1300  CA  VAL A 192      -3.982   2.568  12.939  1.00  0.00           C  
ATOM   1301  C   VAL A 192      -2.778   3.502  12.784  1.00  0.00           C  
ATOM   1302  O   VAL A 192      -2.023   3.349  11.831  1.00  0.00           O  
ATOM   1303  CB  VAL A 192      -5.231   3.266  12.371  1.00  0.00           C  
ATOM   1304  CEN VAL A 192      -5.757   3.191  11.933  1.00  0.00           X  
ATOM   1305  H   VAL A 192      -4.998   2.506  14.829  1.00  0.00           H  
ATOM   1306  N   ASP A 193      -2.583   4.438  13.713  1.00  0.00           N  
ATOM   1307  CA  ASP A 193      -1.456   5.379  13.737  1.00  0.00           C  
ATOM   1308  C   ASP A 193      -0.127   4.628  13.885  1.00  0.00           C  
ATOM   1309  O   ASP A 193       0.796   4.849  13.102  1.00  0.00           O  
ATOM   1310  CB  ASP A 193      -1.621   6.391  14.873  1.00  0.00           C  
ATOM   1311  CEN ASP A 193      -1.948   7.342  15.036  1.00  0.00           X  
ATOM   1312  H   ASP A 193      -3.267   4.524  14.449  1.00  0.00           H  
ATOM   1313  N   ASN A 194      -0.067   3.653  14.800  1.00  0.00           N  
ATOM   1314  CA  ASN A 194       1.115   2.810  14.993  1.00  0.00           C  
ATOM   1315  C   ASN A 194       1.458   2.011  13.726  1.00  0.00           C  
ATOM   1316  O   ASN A 194       2.615   1.969  13.314  1.00  0.00           O  
ATOM   1317  CB  ASN A 194       0.931   1.871  16.171  1.00  0.00           C  
ATOM   1318  CEN ASN A 194       1.134   1.859  17.201  1.00  0.00           X  
ATOM   1319  H   ASN A 194      -0.871   3.506  15.389  1.00  0.00           H  
ATOM   1320  N   HIS A 195       0.463   1.370  13.104  1.00  0.00           N  
ATOM   1321  CA  HIS A 195       0.700   0.577  11.896  1.00  0.00           C  
ATOM   1322  C   HIS A 195       1.177   1.451  10.731  1.00  0.00           C  
ATOM   1323  O   HIS A 195       2.105   1.058  10.030  1.00  0.00           O  
ATOM   1324  CB  HIS A 195      -0.569  -0.181  11.493  1.00  0.00           C  
ATOM   1325  CEN HIS A 195      -1.140  -1.473  11.679  1.00  0.00           X  
ATOM   1326  H   HIS A 195      -0.470   1.410  13.487  1.00  0.00           H  
ATOM   1327  N   LEU A 196       0.627   2.658  10.556  1.00  0.00           N  
ATOM   1328  CA  LEU A 196       1.081   3.586   9.513  1.00  0.00           C  
ATOM   1329  C   LEU A 196       2.537   4.013   9.720  1.00  0.00           C  
ATOM   1330  O   LEU A 196       3.290   4.047   8.751  1.00  0.00           O  
ATOM   1331  CB  LEU A 196       0.169   4.818   9.473  1.00  0.00           C  
ATOM   1332  CEN LEU A 196      -0.954   5.257   8.514  1.00  0.00           X  
ATOM   1333  H   LEU A 196      -0.098   2.962  11.191  1.00  0.00           H  
ATOM   1334  N   GLN A 197       2.943   4.327  10.952  1.00  0.00           N  
ATOM   1335  CA  GLN A 197       4.336   4.694  11.237  1.00  0.00           C  
ATOM   1336  C   GLN A 197       5.296   3.566  10.850  1.00  0.00           C  
ATOM   1337  O   GLN A 197       6.239   3.811  10.101  1.00  0.00           O  
ATOM   1338  CB  GLN A 197       4.510   5.032  12.721  1.00  0.00           C  
ATOM   1339  CEN GLN A 197       4.639   6.336  13.874  1.00  0.00           X  
ATOM   1340  H   GLN A 197       2.280   4.296  11.712  1.00  0.00           H  
ATOM   1341  N   ASN A 198       5.007   2.329  11.257  1.00  0.00           N  
ATOM   1342  CA  ASN A 198       5.856   1.180  10.932  1.00  0.00           C  
ATOM   1343  C   ASN A 198       5.961   0.956   9.411  1.00  0.00           C  
ATOM   1344  O   ASN A 198       7.053   0.721   8.905  1.00  0.00           O  
ATOM   1345  CB  ASN A 198       5.355  -0.080  11.613  1.00  0.00           C  
ATOM   1346  CEN ASN A 198       5.518  -0.602  12.509  1.00  0.00           X  
ATOM   1347  H   ASN A 198       4.208   2.193  11.862  1.00  0.00           H  
ATOM   1348  N   VAL A 199       4.856   1.106   8.668  1.00  0.00           N  
ATOM   1349  CA  VAL A 199       4.849   0.952   7.198  1.00  0.00           C  
ATOM   1350  C   VAL A 199       5.723   2.025   6.529  1.00  0.00           C  
ATOM   1351  O   VAL A 199       6.494   1.712   5.623  1.00  0.00           O  
ATOM   1352  CB  VAL A 199       3.422   1.036   6.623  1.00  0.00           C  
ATOM   1353  CEN VAL A 199       2.919   0.667   6.332  1.00  0.00           X  
ATOM   1354  H   VAL A 199       3.989   1.317   9.142  1.00  0.00           H  
ATOM   1355  N   ILE A 200       5.655   3.284   6.971  1.00  0.00           N  
ATOM   1356  CA  ILE A 200       6.475   4.370   6.407  1.00  0.00           C  
ATOM   1357  C   ILE A 200       7.967   4.089   6.608  1.00  0.00           C  
ATOM   1358  O   ILE A 200       8.752   4.247   5.668  1.00  0.00           O  
ATOM   1359  CB  ILE A 200       6.130   5.731   7.036  1.00  0.00           C  
ATOM   1360  CEN ILE A 200       5.469   6.597   6.984  1.00  0.00           X  
ATOM   1361  H   ILE A 200       5.043   3.483   7.750  1.00  0.00           H  
ATOM   1362  N   GLU A 201       8.367   3.688   7.814  1.00  0.00           N  
ATOM   1363  CA  GLU A 201       9.760   3.356   8.122  1.00  0.00           C  
ATOM   1364  C   GLU A 201      10.272   2.217   7.233  1.00  0.00           C  
ATOM   1365  O   GLU A 201      11.361   2.325   6.662  1.00  0.00           O  
ATOM   1366  CB  GLU A 201       9.905   2.976   9.598  1.00  0.00           C  
ATOM   1367  CEN GLU A 201      10.322   3.394  11.196  1.00  0.00           X  
ATOM   1368  H   GLU A 201       7.678   3.577   8.548  1.00  0.00           H  
ATOM   1369  N   ASP A 202       9.467   1.176   7.021  1.00  0.00           N  
ATOM   1370  CA  ASP A 202       9.828   0.041   6.171  1.00  0.00           C  
ATOM   1371  C   ASP A 202      10.021   0.446   4.702  1.00  0.00           C  
ATOM   1372  O   ASP A 202      11.014   0.049   4.072  1.00  0.00           O  
ATOM   1373  CB  ASP A 202       8.762  -1.052   6.274  1.00  0.00           C  
ATOM   1374  CEN ASP A 202       8.577  -1.923   6.769  1.00  0.00           X  
ATOM   1375  H   ASP A 202       8.607   1.123   7.549  1.00  0.00           H  
ATOM   1376  N   ILE A 203       9.130   1.285   4.152  1.00  0.00           N  
ATOM   1377  CA  ILE A 203       9.236   1.767   2.767  1.00  0.00           C  
ATOM   1378  C   ILE A 203      10.528   2.559   2.617  1.00  0.00           C  
ATOM   1379  O   ILE A 203      11.256   2.363   1.645  1.00  0.00           O  
ATOM   1380  CB  ILE A 203       8.042   2.650   2.360  1.00  0.00           C  
ATOM   1381  CEN ILE A 203       7.031   2.650   1.952  1.00  0.00           X  
ATOM   1382  H   ILE A 203       8.400   1.649   4.747  1.00  0.00           H  
ATOM   1383  N   HIS A 204      10.852   3.422   3.576  1.00  0.00           N  
ATOM   1384  CA  HIS A 204      12.069   4.223   3.542  1.00  0.00           C  
ATOM   1385  C   HIS A 204      13.351   3.390   3.543  1.00  0.00           C  
ATOM   1386  O   HIS A 204      14.270   3.656   2.759  1.00  0.00           O  
ATOM   1387  CB  HIS A 204      12.088   5.192   4.728  1.00  0.00           C  
ATOM   1388  CEN HIS A 204      11.719   6.540   5.007  1.00  0.00           X  
ATOM   1389  H   HIS A 204      10.230   3.520   4.365  1.00  0.00           H  
ATOM   1390  N   ASP A 205      13.394   2.325   4.329  1.00  0.00           N  
ATOM   1391  CA  ASP A 205      14.533   1.412   4.374  1.00  0.00           C  
ATOM   1392  C   ASP A 205      14.670   0.600   3.082  1.00  0.00           C  
ATOM   1393  O   ASP A 205      15.785   0.383   2.584  1.00  0.00           O  
ATOM   1394  CB  ASP A 205      14.408   0.469   5.574  1.00  0.00           C  
ATOM   1395  CEN ASP A 205      14.736   0.372   6.533  1.00  0.00           X  
ATOM   1396  H   ASP A 205      12.634   2.172   4.978  1.00  0.00           H  
ATOM   1397  N   PHE A 206      13.548   0.186   2.485  1.00  0.00           N  
ATOM   1398  CA  PHE A 206      13.568  -0.588   1.246  1.00  0.00           C  
ATOM   1399  C   PHE A 206      14.190   0.213   0.095  1.00  0.00           C  
ATOM   1400  O   PHE A 206      15.110  -0.281  -0.569  1.00  0.00           O  
ATOM   1401  CB  PHE A 206      12.151  -1.031   0.875  1.00  0.00           C  
ATOM   1402  CEN PHE A 206      11.235  -2.322   1.016  1.00  0.00           X  
ATOM   1403  H   PHE A 206      12.661   0.456   2.881  1.00  0.00           H  
ATOM   1404  N   MET A 207      13.756   1.458  -0.109  1.00  0.00           N  
ATOM   1405  CA  MET A 207      14.201   2.322  -1.205  1.00  0.00           C  
ATOM   1406  C   MET A 207      15.680   2.678  -1.063  1.00  0.00           C  
ATOM   1407  O   MET A 207      16.407   2.720  -2.062  1.00  0.00           O  
ATOM   1408  CB  MET A 207      13.356   3.593  -1.253  1.00  0.00           C  
ATOM   1409  CEN MET A 207      12.125   4.414  -2.196  1.00  0.00           X  
ATOM   1410  H   MET A 207      13.078   1.825   0.542  1.00  0.00           H  
ATOM   1411  N   GLN A 208      16.153   2.891   0.166  1.00  0.00           N  
ATOM   1412  CA  GLN A 208      17.559   3.163   0.437  1.00  0.00           C  
ATOM   1413  C   GLN A 208      18.431   1.950   0.089  1.00  0.00           C  
ATOM   1414  O   GLN A 208      19.487   2.098  -0.540  1.00  0.00           O  
ATOM   1415  CB  GLN A 208      17.754   3.542   1.907  1.00  0.00           C  
ATOM   1416  CEN GLN A 208      17.971   4.875   3.013  1.00  0.00           X  
ATOM   1417  H   GLN A 208      15.499   2.910   0.936  1.00  0.00           H  
ATOM   1418  N   ALA A 209      17.960   0.734   0.389  1.00  0.00           N  
ATOM   1419  CA  ALA A 209      18.639  -0.502   0.021  1.00  0.00           C  
ATOM   1420  C   ALA A 209      18.775  -0.673  -1.505  1.00  0.00           C  
ATOM   1421  O   ALA A 209      19.858  -1.017  -1.987  1.00  0.00           O  
ATOM   1422  CB  ALA A 209      17.902  -1.690   0.624  1.00  0.00           C  
ATOM   1423  CEN ALA A 209      17.903  -1.689   0.623  1.00  0.00           X  
ATOM   1424  H   ALA A 209      17.105   0.676   0.922  1.00  0.00           H  
ATOM   1425  N   ALA A 210      17.719  -0.405  -2.273  1.00  0.00           N  
ATOM   1426  CA  ALA A 210      17.744  -0.479  -3.735  1.00  0.00           C  
ATOM   1427  C   ALA A 210      18.756   0.512  -4.335  1.00  0.00           C  
ATOM   1428  O   ALA A 210      19.559   0.137  -5.192  1.00  0.00           O  
ATOM   1429  CB  ALA A 210      16.353  -0.226  -4.297  1.00  0.00           C  
ATOM   1430  CEN ALA A 210      16.354  -0.226  -4.297  1.00  0.00           X  
ATOM   1431  H   ALA A 210      16.850  -0.160  -1.826  1.00  0.00           H  
ATOM   1432  N   ALA A 211      18.786   1.753  -3.836  1.00  0.00           N  
ATOM   1433  CA  ALA A 211      19.732   2.779  -4.262  1.00  0.00           C  
ATOM   1434  C   ALA A 211      21.190   2.317  -4.106  1.00  0.00           C  
ATOM   1435  O   ALA A 211      21.994   2.462  -5.030  1.00  0.00           O  
ATOM   1436  CB  ALA A 211      19.493   4.063  -3.482  1.00  0.00           C  
ATOM   1437  CEN ALA A 211      19.494   4.063  -3.482  1.00  0.00           X  
ATOM   1438  H   ALA A 211      18.101   1.999  -3.136  1.00  0.00           H  
ATOM   1439  N   ALA A 212      21.544   1.713  -2.967  1.00  0.00           N  
ATOM   1440  CA  ALA A 212      22.902   1.242  -2.714  1.00  0.00           C  
ATOM   1441  C   ALA A 212      23.303   0.133  -3.699  1.00  0.00           C  
ATOM   1442  O   ALA A 212      24.416   0.145  -4.234  1.00  0.00           O  
ATOM   1443  CB  ALA A 212      23.030   0.756  -1.278  1.00  0.00           C  
ATOM   1444  CEN ALA A 212      23.030   0.756  -1.279  1.00  0.00           X  
ATOM   1445  H   ALA A 212      20.850   1.586  -2.244  1.00  0.00           H  
ATOM   1446  N   ALA A 213      22.382  -0.781  -4.024  1.00  0.00           N  
ATOM   1447  CA  ALA A 213      22.625  -1.851  -4.989  1.00  0.00           C  
ATOM   1448  C   ALA A 213      22.884  -1.316  -6.408  1.00  0.00           C  
ATOM   1449  O   ALA A 213      23.848  -1.740  -7.053  1.00  0.00           O  
ATOM   1450  CB  ALA A 213      21.450  -2.818  -4.993  1.00  0.00           C  
ATOM   1451  CEN ALA A 213      21.451  -2.817  -4.993  1.00  0.00           X  
ATOM   1452  H   ALA A 213      21.485  -0.749  -3.558  1.00  0.00           H  
ATOM   1453  N   ALA A 214      22.069  -0.370  -6.883  1.00  0.00           N  
ATOM   1454  CA  ALA A 214      22.223   0.246  -8.199  1.00  0.00           C  
ATOM   1455  C   ALA A 214      23.566   0.981  -8.339  1.00  0.00           C  
ATOM   1456  O   ALA A 214      24.209   0.895  -9.387  1.00  0.00           O  
ATOM   1457  CB  ALA A 214      21.066   1.198  -8.466  1.00  0.00           C  
ATOM   1458  CEN ALA A 214      21.067   1.198  -8.466  1.00  0.00           X  
ATOM   1459  H   ALA A 214      21.289  -0.077  -6.310  1.00  0.00           H  
ATOM   1460  N   ASN A 215      24.028   1.657  -7.281  1.00  0.00           N  
ATOM   1461  CA  ASN A 215      25.310   2.368  -7.282  1.00  0.00           C  
ATOM   1462  C   ASN A 215      26.527   1.432  -7.364  1.00  0.00           C  
ATOM   1463  O   ASN A 215      27.498   1.772  -8.036  1.00  0.00           O  
ATOM   1464  CB  ASN A 215      25.431   3.260  -6.060  1.00  0.00           C  
ATOM   1465  CEN ASN A 215      25.215   4.251  -5.792  1.00  0.00           X  
ATOM   1466  H   ASN A 215      23.443   1.718  -6.461  1.00  0.00           H  
ATOM   1467  N   CYS A 216      26.476   0.236  -6.768  1.00  0.00           N  
ATOM   1468  CA  CYS A 216      27.569  -0.745  -6.810  1.00  0.00           C  
ATOM   1469  C   CYS A 216      27.718  -1.521  -8.138  1.00  0.00           C  
ATOM   1470  O   CYS A 216      28.824  -1.965  -8.444  1.00  0.00           O  
ATOM   1471  CB  CYS A 216      27.163  -1.702  -5.689  1.00  0.00           C  
ATOM   1472  CEN CYS A 216      27.562  -1.825  -4.752  1.00  0.00           X  
ATOM   1473  H   CYS A 216      25.709   0.059  -6.137  1.00  0.00           H  
ATOM   1474  N   ARG A 217      26.653  -1.726  -8.929  1.00  0.00           N  
ATOM   1475  CA  ARG A 217      26.676  -2.630 -10.105  1.00  0.00           C  
ATOM   1476  C   ARG A 217      27.544  -2.154 -11.279  1.00  0.00           C  
ATOM   1477  O   ARG A 217      28.192  -2.991 -11.913  1.00  0.00           O  
ATOM   1478  CB  ARG A 217      25.266  -2.940 -10.587  1.00  0.00           C  
ATOM   1479  CEN ARG A 217      23.094  -4.101 -10.877  1.00  0.00           X  
ATOM   1480  H   ARG A 217      25.827  -1.172  -8.755  1.00  0.00           H  
ATOM   1481  N   LYS A 218      27.568  -0.849 -11.569  1.00  0.00           N  
ATOM   1482  CA  LYS A 218      28.440  -0.300 -12.620  1.00  0.00           C  
ATOM   1483  C   LYS A 218      29.894  -0.582 -12.260  1.00  0.00           C  
ATOM   1484  O   LYS A 218      30.645  -0.933 -13.191  1.00  0.00           O  
ATOM   1485  CB  LYS A 218      28.216   1.202 -12.799  1.00  0.00           C  
ATOM   1486  CEN LYS A 218      27.404   2.787 -13.942  1.00  0.00           X  
ATOM   1487  H   LYS A 218      27.349  -0.216 -10.813  1.00  0.00           H  
TER                                                                             
# All scores below are weighted scores, not raw scores.
#BEGIN_POSE_ENERGIES_TABLE ./minmover_pdb/pose_60.pdb
label vdw cenpack pair env cbeta hs_pair ss_pair sheet total
weights 1 0.5 1 1 0.25 1 1 1 NA
pose 4.88538 -7.64322 -19.7601 -8.24772 12.362 0 0 0 -18.4037
MET:NtermProteinFull_1 0 -0.24635 -0.30123 0.06168 0.04365 0 0 0 -0.44226
TYR_2 0 0.11166 -0.0064 0.85474 0.0693 0 0 0 1.02929
GLY_3 0 -0.0279 0.06491 0.0322 0.06956 0 0 0 0.13877
LYS_4 0 -0.13388 -0.61121 -0.60186 0.04271 0 0 0 -1.30424
LEU_5 0 0.40928 -0.3998 -0.19483 0.04416 0 0 0 -0.14119
ASN_6 0 -0.00764 0.0676 -0.40966 0.06932 0 0 0 -0.28037
ASP_7 0 -0.02969 0.0466 -0.47618 0.06883 0 0 0 -0.39044
LEU_8 0 -0.4609 -0.38538 -0.30366 0.03172 0 0 0 -1.11822
LEU_9 0 -0.14428 -0.30955 0.75945 0.0432 0 0 0 0.34881
GLU_10 0 -0.04932 0.0369 -1.00041 0.06924 0 0 0 -0.94359
ASP_11 0 -0.21369 -0.11387 -0.24167 0.04352 0 0 0 -0.52571
LEU_12 0 -0.29851 -1.0956 -0.19483 0.03251 0 0 0 -1.55643
GLN_13 0 0.00014 0.22904 -0.49415 0.06878 0 0 0 -0.19619
GLU_14 0 -0.04734 -0.17349 -0.92601 0.06893 0 0 0 -1.07791
VAL_15 0 -0.28681 -0.69564 -0.27892 0.03614 0 0 0 -1.22523
LEU_16 0 0.54539 0.02389 0.08126 0.06366 0 0 0 0.71421
LYS_17 0 -0.07701 0.0022 -0.8715 0.06938 0 0 0 -0.87694
ASN_18 0 -0.04516 -0.23096 -0.19403 0.03519 0 0 0 -0.43496
LEU_19 0 0.15169 -0.21743 -0.53584 0.0323 0 0 0 -0.56928
HIS_D_20 0 -0.03471 0.02784 0.0215 0.06903 0 0 0 0.08365
LYS_21 0 -0.00241 -0.04828 -0.96458 0.07025 0 0 0 -0.94503
ASN_22 0 0.34152 -0.32087 0.05572 0.03535 0 0 0 0.11173
ASP_23 0 -0.04339 0.08482 0.2122 0.07024 0 0 0 0.32387
ARG_24 0 0.04842 -0.14567 -0.55583 0.07134 0 0 0 -0.58174
SER_25 0 -0.06051 -0.10851 -0.1806 0.0357 0 0 0 -0.31391
GLY_26 0 0.00324 -0.16661 -0.0429 0.04198 0 0 0 -0.16428
LYS_27 0 -0.01222 -0.02367 -1.04927 0.07134 0 0 0 -1.01382
ASP_28 0 -0.01716 -0.0837 -0.60822 0.07072 0 0 0 -0.63837
ASN_29 0 0.35479 -0.6537 -0.07783 0.03508 0 0 0 -0.34165
ILE_30 0 0.10228 0.27254 0.34575 0.06919 0 0 0 0.78976
HIS_D_31 0 -0.03974 -0.08546 0.11054 0.0693 0 0 0 0.05464
ASP_32 0 -0.09132 -0.29558 -0.37876 0.06887 0 0 0 -0.69679
VAL_33 0 -0.29354 0.27655 -0.19594 0.03661 0 0 0 -0.17633
ASP_34 0 -0.05418 0.04595 -0.37876 0.06908 0 0 0 -0.31791
ASN_35 0 -0.11593 -0.00868 -0.40966 0.06881 0 0 0 -0.46545
HIS_36 0 -0.34793 -0.17024 -0.15264 0.0359 0 0 0 -0.6349
LEU_37 0 0.56262 -0.70278 -0.39148 0.03899 0 0 0 -0.49265
GLN_38 0 0.00506 0.03551 -0.59803 0.06893 0 0 0 -0.48853
ASN_39 0 -0.14198 -0.1824 -0.24178 0.06925 0 0 0 -0.49691
VAL_40 0 -0.35983 -0.52857 -0.19594 0.03833 0 0 0 -1.04601
ILE_41 0 -0.00556 -0.47825 0.72502 0.06256 0 0 0 0.30378
GLU_42 0 -0.04537 -0.08867 -0.60186 0.06909 0 0 0 -0.6668
ASP_43 0 -0.0538 -0.18528 -0.03907 0.04389 0 0 0 -0.23427
ILE_44 0 -0.28578 -1.29324 0.06915 0.04459 0 0 0 -1.46528
HIS_D_45 0 -0.09088 0.21785 0.0215 0.069 0 0 0 0.21747
ASP_46 0 -0.18134 -0.40343 -0.31759 0.0699 0 0 0 -0.83246
PHE_47 0 -0.3913 -0.32044 -0.38422 0.0323 0 0 0 -1.06365
MET_48 0 0.55672 -0.18687 0.10186 0.04389 0 0 0 0.51559
GLN_49 0 -0.12808 -0.04548 -0.55896 0.06899 0 0 0 -0.66353
ALA_50 0 -0.33963 0.0625 0.07904 0.03274 0 0 0 -0.16534
ALA_51 0 -0.23465 -0.07588 -0.14527 0.0358 0 0 0 -0.41999
ALA_52 0 0.02911 -0.10304 0.15304 0.03505 0 0 0 0.11417
ALA_53 0 -0.07311 0.01188 0.20553 0.03755 0 0 0 0.18185
ALA_54 0 0.02495 -0.01184 -0.06885 0.04822 0 0 0 -0.00752
ALA_55 0 0.06298 -0.05914 0.07904 0.04294 0 0 0 0.12582
ASN_56 0 -0.06276 -0.07292 -0.32173 0.0357 0 0 0 -0.42171
CYS_57 0 -0.08585 0.10806 0.77853 0.04259 0 0 0 0.84333
ARG_58 0 0.21018 0.16954 -0.26954 0.04342 0 0 0 0.1536
LYS_59 0 -0.02106 -0.01939 -0.8715 0.07212 0 0 0 -0.83983
GLY_60 0 -0.02886 0.00471 0.60923 0.04731 0 0 0 0.63238
SER_61 0 0.06333 -0.06179 -0.18312 0.03919 0 0 0 -0.14239
PRO_62 0 -0.02356 -0.00677 0.043 0.04109 0 0 0 0.05375
GLY_63 0 0 0 0.91259 0.04957 0 0 0 0.96215
SER_64 0 0 0 0.13063 0.04932 0 0 0 0.17995
PRO_65 0 0 0 0.2123 0.07508 0 0 0 0.28738
ALA_66 0 0 0 0.89846 0.07582 0 0 0 0.97427
GLY_67 0 0 0 0.91259 0.04183 0 0 0 0.95441
SER_68 0 0 0 0.29023 0.04957 0 0 0 0.3398
PRO_69 0 0 0 0.043 0.04932 0 0 0 0.09232
THR_70 0 0 0 0.48779 0.07573 0 0 0 0.56352
SER_71 0 0 0 0.13063 0.07499 0 0 0 0.20562
THR_72 0 0 0 0.48779 0.07499 0 0 0 0.56278
GLU_73 0 0 0 -1.01303 0.07573 0 0 0 -0.9373
GLU_74 0 0 0 -1.01303 0.07582 0 0 0 -0.93721
GLY_75 0 0 0 0.91259 0.04957 0 0 0 0.96215
THR_76 0 0 0 0.48779 0.04957 0 0 0 0.53736
SER_77 0 0 0 0.29023 0.07582 0 0 0 0.36605
GLU_78 0 0 0 -1.03403 0.07573 0 0 0 -0.9583
SER_79 0 0 0 0.13063 0.07499 0 0 0 0.20562
ALA_80 0 0 0 0.89846 0.07499 0 0 0 0.97344
THR_81 0 0 0 0.43096 0.07582 0 0 0 0.50678
PRO_82 0 0 0 0.2123 0.07582 0 0 0 0.28812
GLU_83 0 0 0 -1.03403 0.07347 0 0 0 -0.96056
SER_84 0 0 0 0.13063 0.07582 0 0 0 0.20645
GLY_85 0 0 0 0.91259 0.04957 0 0 0 0.96215
PRO_86 0 0 0 0.51404 0.04957 0 0 0 0.5636
GLY_87 0 0 0 0.91259 0.04957 0 0 0 0.96215
THR_88 0 0 0 0.48779 0.07582 0 0 0 0.56361
SER_89 0 0 0 0.13063 0.07499 0 0 0 0.20562
THR_90 0 0 0 0.43096 0.07499 0 0 0 0.50594
GLU_91 0 0 0 -1.03403 0.07582 0 0 0 -0.95821
PRO_92 0 0 0 0.2123 0.07582 0 0 0 0.28812
SER_93 0 0 0 0.13063 0.07499 0 0 0 0.20562
GLU_94 0 0 0 -1.03403 0.06704 0 0 0 -0.96699
GLY_95 0 -0.01681 -0.00761 0.91259 0.06704 0 0 0 0.95521
SER_96 0 -0.00368 -0.01066 0.13063 0.03721 0 0 0 0.1535
ALA_97 0 -0.01681 0.01142 0.797 0.05203 0 0 0 0.84365
PRO_98 0 -0.02266 -0.04199 0.2123 0.04183 0 0 0 0.18948
GLY_99 0 -0.04951 0.02943 0.60923 0.04456 0 0 0 0.63371
SER_100 0 -0.02866 0.03229 0.13063 0.04883 0 0 0 0.18309
PRO_101 0 0.07854 -0.28787 -0.12679 0.07082 0 0 0 -0.2653
ALA_102 0 -0.08367 0.05007 0.89846 0.07212 0 0 0 0.93697
GLY_103 0 -0.01577 0.01975 0.35201 0.04948 0 0 0 0.40547
SER_104 0 0 0 0.29023 0.04957 0 0 0 0.3398
PRO_105 0 0 0 0.2123 0.07582 0 0 0 0.28812
THR_106 0 0 0 0.43096 0.07573 0 0 0 0.50669
SER_107 0 0 0 0.29023 0.07499 0 0 0 0.36522
THR_108 0 0 0 0.43096 0.07347 0 0 0 0.50442
GLU_109 0 0 0 -1.01303 0.07573 0 0 0 -0.9373
GLU_110 0 0 0 -1.03403 0.07582 0 0 0 -0.95821
GLY_111 0 0 0 0.91259 0.04957 0 0 0 0.96215
THR_112 0 0 0 0.48779 0.07582 0 0 0 0.56361
SER_113 0 0 0 -0.0106 0.07347 0 0 0 0.06287
THR_114 0 0 0 0.43096 0.07499 0 0 0 0.50594
GLU_115 0 0 0 -1.03403 0.07582 0 0 0 -0.95821
PRO_116 0 0 0 0.2123 0.07582 0 0 0 0.28812
SER_117 0 0 0 0.13063 0.07499 0 0 0 0.20562
GLU_118 0 0 0 -1.03403 0.07508 0 0 0 -0.95895
GLY_119 0 0 0 0.91259 0.04957 0 0 0 0.96215
SER_120 0 0 0 0.29023 0.04799 0 0 0 0.33822
ALA_121 0 0 0 0.89846 0.07046 0 0 0 0.96891
PRO_122 0 0 0 0.2123 0.04183 0 0 0 0.25412
GLY_123 0 0 0 0.91259 0.04957 0 0 0 0.96215
THR_124 0 0 0 0.43096 0.07582 0 0 0 0.50678
SER_125 0 0 0 0.13063 0.07573 0 0 0 0.20636
THR_126 0 0 0 0.43096 0.07347 0 0 0 0.50442
GLU_127 0 0 0 -1.01303 0.07582 0 0 0 -0.93721
PRO_128 0 0 0 -0.05784 0.04731 0 0 0 -0.01054
SER_129 0 0 0 -0.0106 0.07582 0 0 0 0.06522
GLU_130 0 0 0 -0.93278 0.07582 0 0 0 -0.85696
GLY_131 0 0 0 0.60923 0.07582 0 0 0 0.68505
SER_132 0 0 0 -0.0106 0.04264 0 0 0 0.03204
ALA_133 0 0 0 0.797 0.04872 0 0 0 0.84572
PRO_134 0 0 0 0.043 0.04461 0 0 0 0.08762
GLY_135 0 0 0 0.91259 0.04183 0 0 0 0.95441
THR_136 0 0 0 0.43096 0.07508 0 0 0 0.50603
SER_137 0 0 0 0.29023 0.07582 0 0 0 0.36605
GLU_138 0 0 0 -1.01303 0.07582 0 0 0 -0.93721
SER_139 0 0 0 0.13063 0.07347 0 0 0 0.2041
ALA_140 0 0 0 0.89846 0.07508 0 0 0 0.97353
THR_141 0 0 0 0.43096 0.04957 0 0 0 0.48052
PRO_142 0 0 0 0.51404 0.07582 0 0 0 0.58986
GLU_143 0 0 0 -1.03403 0.07499 0 0 0 -0.95904
SER_144 0 0 0 -0.0106 0.07582 0 0 0 0.06522
GLY_145 0 0 0 0.91259 0.04183 0 0 0 0.95441
PRO_146 0 0 0 0.51404 0.04957 0 0 0 0.5636
GLY_147 0 0 0 0.91259 0.04183 0 0 0 0.95441
SER_148 0 0 0 0.29023 0.07508 0 0 0 0.36531
GLU_149 0 0 0 -1.03403 0.07582 0 0 0 -0.95821
PRO_150 0 0.01102 -0.06373 0.2123 0.04957 0 0 0 0.20914
ALA_151 0 0.03613 0.05058 0.77873 0.07356 0 0 0 0.939
THR_152 0 -0.07096 -0.06584 0.12134 0.04518 0 0 0 0.02972
SER_153 0 -0.13209 -0.0406 -0.18312 0.0383 0 0 0 -0.3175
GLY_154 0 -0.4103 -0.10355 -0.07814 0.03807 0 0 0 -0.55391
SER_155 0 -0.36581 -0.13794 0.03028 0.03332 0 0 0 -0.44014
GLU_156 0 -0.18544 0.24563 0.14567 0.02984 0 0 0 0.2357
THR_157 0 -0.34273 0.0456 -0.20352 0.03018 0 0 0 -0.47046
PRO_158 0 -0.12689 0.00141 -0.12679 0.04277 0 0 0 -0.2095
GLY_159 0 -0.01215 0.06312 -0.09146 0.03539 0 0 0 -0.0051
MET_160 0 -0.06289 -0.25063 -0.13184 0.03122 0 0 0 -0.41415
TYR_161 0 0.04319 -0.00889 0.7226 0.06893 0 0 0 0.82584
GLY_162 0 -0.00544 0.03882 -0.09146 0.03508 0 0 0 -0.023
LYS_163 0 -0.37443 -0.64512 -0.42611 0.0305 0 0 0 -1.41516
LEU_164 0.37563 0.66297 -0.15838 -0.39148 0.04496 0 0 0 0.53369
ASN_165 0 -0.04925 0.05123 -0.40966 0.06941 0 0 0 -0.33827
ASP_166 0 -0.01609 -0.08749 -0.37876 0.06903 0 0 0 -0.41331
LEU_167 0 -0.23399 -0.48375 -0.30366 0.03886 0 0 0 -0.98255
LEU_168 0 -0.06442 -0.33585 0.58995 0.06957 0 0 0 0.25925
GLU_169 0 -0.06636 0.03913 -0.92601 0.06903 0 0 0 -0.88421
ASP_170 0 -0.44391 -0.20444 -0.37876 0.03633 0 0 0 -0.99078
LEU_171 0 -0.36259 -0.76654 -0.45811 0.03281 0 0 0 -1.55444
GLN_172 0 -0.04664 0.14275 -0.49415 0.06878 0 0 0 -0.32926
GLU_173 0 -0.18892 -0.24574 -0.71584 0.06893 0 0 0 -1.08157
VAL_174 0 -0.18231 -0.71117 -0.41511 0.0355 0 0 0 -1.27308
LEU_175 0 -0.12312 0.06237 0.24309 0.04458 0 0 0 0.22691
LYS_176 0 -0.08005 -0.02389 -0.8715 0.06925 0 0 0 -0.90618
ASN_177 0 -0.30809 -0.23146 -0.19403 0.03017 0 0 0 -0.70341
LEU_178 0 0.15313 -0.43374 -0.50394 0.0344 0 0 0 -0.75016
HIS_D_179 0 -0.12328 -0.08168 -0.02241 0.06893 0 0 0 -0.15844
LYS_180 0 -0.02934 -0.15117 -1.04927 0.06961 0 0 0 -1.16018
ASN_181 0 0.61653 -0.49267 -0.01232 0.04254 0 0 0 0.15409
ASP_182 2.06706 0.17333 -0.13085 0.08318 0.0699 0 0 0 2.26262
ARG_183 0 -0.07637 -0.17375 -0.55583 0.07143 0 0 0 -0.73452
SER_184 0 0.05372 -0.2313 -0.20705 0.04409 0 0 0 -0.34054
GLY_185 0 -0.01557 -0.09963 -0.07965 0.03086 0 0 0 -0.16399
LYS_186 0 -0.02387 0.00365 -0.96458 0.07025 0 0 0 -0.91454
ASP_187 0 -0.01324 -0.0837 -0.60822 0.06961 0 0 0 -0.63556
ASN_188 0 0.1374 -0.51106 -0.19403 0.03499 0 0 0 -0.53269
ILE_189 2.06706 0.12832 0.40247 0.06915 0.04823 0 0 0 2.71524
HIS_D_190 0 -0.04423 -0.18787 0.06501 0.06947 0 0 0 -0.09762
ASP_191 0 0.01117 -0.19034 -0.42964 0.06893 0 0 0 -0.53989
VAL_192 0 -0.40818 0.46058 -0.35242 0.03132 0 0 0 -0.26869
ASP_193 0 -0.09286 0.09618 -0.31759 0.06975 0 0 0 -0.24451
ASN_194 0 -0.09118 0.00037 -0.40966 0.06893 0 0 0 -0.43154
HIS_D_195 0 -0.20051 -0.32678 -0.06774 0.04365 0 0 0 -0.55138
LEU_196 0 -0.16872 -0.88381 -0.39148 0.03189 0 0 0 -1.41213
GLN_197 0 -0.03819 0.09581 -0.55896 0.06893 0 0 0 -0.43241
ASN_198 0 -0.05291 -0.0675 -0.32173 0.06906 0 0 0 -0.37308
VAL_199 0 -0.47158 -0.4687 -0.10438 0.03239 0 0 0 -1.01228
ILE_200 0 -0.24812 -0.43025 0.34575 0.04399 0 0 0 -0.28862
GLU_201 0 -0.10688 -0.10803 -0.82678 0.06893 0 0 0 -0.97275
ASP_202 0 -0.05538 -0.21642 -0.1485 0.04303 0 0 0 -0.37727
ILE_203 0 -0.12553 -1.09635 -0.41682 0.04065 0 0 0 -1.59805
HIS_D_204 0 -0.2034 0.16665 -0.02241 0.06893 0 0 0 0.00976
ASP_205 0 -0.01367 -0.32682 -0.52292 0.0688 0 0 0 -0.79461
PHE_206 0 -0.31875 -0.25759 -0.19907 0.03669 0 0 0 -0.73872
MET_207 0.37563 0.67411 -0.13261 -0.05461 0.04516 0 0 0 0.90767
GLN_208 0 -0.04811 0.12022 -0.55896 0.06921 0 0 0 -0.41765
ALA_209 0 -0.02721 -0.0343 0.16717 0.05352 0 0 0 0.15918
ALA_210 0 -0.11655 -0.08952 -0.11236 0.0357 0 0 0 -0.28272
ALA_211 0 0.0605 -0.00408 0.14698 0.03603 0 0 0 0.23944
ALA_212 0 -0.10136 0.0249 0.4142 0.03909 0 0 0 0.37683
ALA_213 0 0.15741 0.02078 0.11438 0.03493 0 0 0 0.3275
ALA_214 0 -0.33789 0.06339 -0.11236 0.03757 0 0 0 -0.34929
ASN_215 0 -0.06241 -0.25588 -0.28327 0.04306 0 0 0 -0.5585
CYS_216 0 -0.02537 0.0097 1.70525 0.06947 0 0 0 1.75905
ARG_217 0 -0.03734 0.14354 -0.30477 0.04159 0 0 0 -0.15697
LYS:CtermProteinFull_218 0 -0.31875 -0.18368 -0.68888 0.03661 0 0 0 -1.15469
#END_POSE_ENERGIES_TABLE ./minmover_pdb/pose_60.pdb
