# Supplementary material for: Selection of a promiscuous minimalist cAMP phosphodiesterase from a library of de novo designed proteins
Source: Nat Chem. 2024 May 3;16(7):1200–8. doi: 10.1038/s41557-024-01490-4 (PMC11230910; doi:10.1038/s41557-024-01490-4)
Supplement: Supplementary file 3 — MD input files, scripts and final structures derived from MD, AlphaFold2, EMSfold and MultiSFold. [file 41557_2024_1490_MOESM3_ESM.zip › Computational_Data/4_MultiSFold/campase/pose_61.pdb]

ATOM      1  N   MET A   1      -5.685  -3.190  15.727  1.00  0.00           N  
ATOM      2  CA  MET A   1      -6.194  -2.453  14.552  1.00  0.00           C  
ATOM      3  C   MET A   1      -5.242  -1.342  14.148  1.00  0.00           C  
ATOM      4  O   MET A   1      -4.835  -1.362  13.006  1.00  0.00           O  
ATOM      5  CB  MET A   1      -7.577  -1.873  14.839  1.00  0.00           C  
ATOM      6  CEN MET A   1      -9.273  -2.040  14.422  1.00  0.00           X  
ATOM      7  H   MET A   1      -6.223  -3.221  16.569  1.00  0.00           H  
ATOM      8  N   TYR A   2      -4.798  -0.474  15.065  1.00  0.00           N  
ATOM      9  CA  TYR A   2      -3.876   0.623  14.724  1.00  0.00           C  
ATOM     10  C   TYR A   2      -2.547   0.203  14.058  1.00  0.00           C  
ATOM     11  O   TYR A   2      -2.232   0.749  13.017  1.00  0.00           O  
ATOM     12  CB  TYR A   2      -3.566   1.426  15.989  1.00  0.00           C  
ATOM     13  CEN TYR A   2      -4.070   2.886  16.816  1.00  0.00           X  
ATOM     14  H   TYR A   2      -5.259  -0.384  15.959  1.00  0.00           H  
ATOM     15  N   GLY A   3      -1.800  -0.766  14.612  1.00  0.00           N  
ATOM     16  CA  GLY A   3      -0.571  -1.289  13.980  1.00  0.00           C  
ATOM     17  C   GLY A   3      -0.819  -1.883  12.590  1.00  0.00           C  
ATOM     18  O   GLY A   3      -0.154  -1.485  11.652  1.00  0.00           O  
ATOM     19  CEN GLY A   3      -0.571  -1.289  13.980  1.00  0.00           X  
ATOM     20  H   GLY A   3      -2.050  -1.119  15.525  1.00  0.00           H  
ATOM     21  N   LYS A   4      -1.879  -2.695  12.445  1.00  0.00           N  
ATOM     22  CA  LYS A   4      -2.267  -3.329  11.165  1.00  0.00           C  
ATOM     23  C   LYS A   4      -2.643  -2.331  10.068  1.00  0.00           C  
ATOM     24  O   LYS A   4      -2.321  -2.512   8.908  1.00  0.00           O  
ATOM     25  CB  LYS A   4      -3.435  -4.290  11.391  1.00  0.00           C  
ATOM     26  CEN LYS A   4      -4.128  -6.278  11.602  1.00  0.00           X  
ATOM     27  H   LYS A   4      -2.373  -2.986  13.277  1.00  0.00           H  
ATOM     28  N   LEU A   5      -3.385  -1.300  10.449  1.00  0.00           N  
ATOM     29  CA  LEU A   5      -3.847  -0.260   9.545  1.00  0.00           C  
ATOM     30  C   LEU A   5      -2.687   0.579   8.989  1.00  0.00           C  
ATOM     31  O   LEU A   5      -2.654   0.882   7.805  1.00  0.00           O  
ATOM     32  CB  LEU A   5      -4.860   0.639  10.266  1.00  0.00           C  
ATOM     33  CEN LEU A   5      -6.396   0.739  10.207  1.00  0.00           X  
ATOM     34  H   LEU A   5      -3.590  -1.208  11.435  1.00  0.00           H  
ATOM     35  N   ASN A   6      -1.746   0.952   9.858  1.00  0.00           N  
ATOM     36  CA  ASN A   6      -0.591   1.743   9.463  1.00  0.00           C  
ATOM     37  C   ASN A   6       0.253   0.983   8.435  1.00  0.00           C  
ATOM     38  O   ASN A   6       0.613   1.574   7.429  1.00  0.00           O  
ATOM     39  CB  ASN A   6       0.252   2.133  10.663  1.00  0.00           C  
ATOM     40  CEN ASN A   6       0.332   2.934  11.336  1.00  0.00           X  
ATOM     41  H   ASN A   6      -1.721   0.520  10.769  1.00  0.00           H  
ATOM     42  N   ASP A   7       0.479  -0.316   8.655  1.00  0.00           N  
ATOM     43  CA  ASP A   7       1.230  -1.172   7.731  1.00  0.00           C  
ATOM     44  C   ASP A   7       0.525  -1.230   6.361  1.00  0.00           C  
ATOM     45  O   ASP A   7       1.150  -1.029   5.327  1.00  0.00           O  
ATOM     46  CB  ASP A   7       1.390  -2.580   8.310  1.00  0.00           C  
ATOM     47  CEN ASP A   7       2.068  -3.147   8.816  1.00  0.00           X  
ATOM     48  H   ASP A   7       0.194  -0.725   9.534  1.00  0.00           H  
ATOM     49  N   LEU A   8      -0.810  -1.343   6.360  1.00  0.00           N  
ATOM     50  CA  LEU A   8      -1.613  -1.362   5.139  1.00  0.00           C  
ATOM     51  C   LEU A   8      -1.490  -0.071   4.309  1.00  0.00           C  
ATOM     52  O   LEU A   8      -1.360  -0.112   3.086  1.00  0.00           O  
ATOM     53  CB  LEU A   8      -3.082  -1.617   5.499  1.00  0.00           C  
ATOM     54  CEN LEU A   8      -3.979  -2.867   5.410  1.00  0.00           X  
ATOM     55  H   LEU A   8      -1.267  -1.566   7.234  1.00  0.00           H  
ATOM     56  N   LEU A   9      -1.577   1.092   4.963  1.00  0.00           N  
ATOM     57  CA  LEU A   9      -1.440   2.380   4.283  1.00  0.00           C  
ATOM     58  C   LEU A   9      -0.070   2.506   3.602  1.00  0.00           C  
ATOM     59  O   LEU A   9      -0.001   2.924   2.449  1.00  0.00           O  
ATOM     60  CB  LEU A   9      -1.651   3.527   5.279  1.00  0.00           C  
ATOM     61  CEN LEU A   9      -2.829   4.486   5.535  1.00  0.00           X  
ATOM     62  H   LEU A   9      -1.682   1.068   5.968  1.00  0.00           H  
ATOM     63  N   GLU A  10       1.008   2.153   4.307  1.00  0.00           N  
ATOM     64  CA  GLU A  10       2.375   2.225   3.793  1.00  0.00           C  
ATOM     65  C   GLU A  10       2.548   1.344   2.554  1.00  0.00           C  
ATOM     66  O   GLU A  10       3.091   1.821   1.553  1.00  0.00           O  
ATOM     67  CB  GLU A  10       3.376   1.814   4.875  1.00  0.00           C  
ATOM     68  CEN GLU A  10       4.494   2.236   6.089  1.00  0.00           X  
ATOM     69  H   GLU A  10       0.876   1.722   5.211  1.00  0.00           H  
ATOM     70  N   ASP A  11       2.011   0.126   2.584  1.00  0.00           N  
ATOM     71  CA  ASP A  11       2.083  -0.814   1.469  1.00  0.00           C  
ATOM     72  C   ASP A  11       1.353  -0.257   0.239  1.00  0.00           C  
ATOM     73  O   ASP A  11       1.895  -0.193  -0.861  1.00  0.00           O  
ATOM     74  CB  ASP A  11       1.492  -2.168   1.870  1.00  0.00           C  
ATOM     75  CEN ASP A  11       1.787  -3.086   2.198  1.00  0.00           X  
ATOM     76  H   ASP A  11       1.623  -0.213   3.452  1.00  0.00           H  
ATOM     77  N   LEU A  12       0.157   0.299   0.416  1.00  0.00           N  
ATOM     78  CA  LEU A  12      -0.596   0.901  -0.686  1.00  0.00           C  
ATOM     79  C   LEU A  12       0.152   2.078  -1.348  1.00  0.00           C  
ATOM     80  O   LEU A  12       0.267   2.157  -2.576  1.00  0.00           O  
ATOM     81  CB  LEU A  12      -1.967   1.364  -0.178  1.00  0.00           C  
ATOM     82  CEN LEU A  12      -3.385   0.777  -0.313  1.00  0.00           X  
ATOM     83  H   LEU A  12      -0.267   0.231   1.330  1.00  0.00           H  
ATOM     84  N   GLN A  13       0.729   2.971  -0.546  1.00  0.00           N  
ATOM     85  CA  GLN A  13       1.517   4.096  -1.049  1.00  0.00           C  
ATOM     86  C   GLN A  13       2.747   3.647  -1.843  1.00  0.00           C  
ATOM     87  O   GLN A  13       3.047   4.224  -2.893  1.00  0.00           O  
ATOM     88  CB  GLN A  13       1.960   4.987   0.114  1.00  0.00           C  
ATOM     89  CEN GLN A  13       1.615   6.459   0.987  1.00  0.00           X  
ATOM     90  H   GLN A  13       0.688   2.807   0.451  1.00  0.00           H  
ATOM     91  N   GLU A  14       3.492   2.661  -1.360  1.00  0.00           N  
ATOM     92  CA  GLU A  14       4.673   2.159  -2.048  1.00  0.00           C  
ATOM     93  C   GLU A  14       4.289   1.416  -3.344  1.00  0.00           C  
ATOM     94  O   GLU A  14       4.973   1.604  -4.356  1.00  0.00           O  
ATOM     95  CB  GLU A  14       5.472   1.239  -1.122  1.00  0.00           C  
ATOM     96  CEN GLU A  14       6.770   0.994  -0.045  1.00  0.00           X  
ATOM     97  H   GLU A  14       3.208   2.193  -0.512  1.00  0.00           H  
ATOM     98  N   VAL A  15       3.140   0.720  -3.387  1.00  0.00           N  
ATOM     99  CA  VAL A  15       2.654  -0.006  -4.583  1.00  0.00           C  
ATOM    100  C   VAL A  15       2.382   0.983  -5.719  1.00  0.00           C  
ATOM    101  O   VAL A  15       2.871   0.777  -6.832  1.00  0.00           O  
ATOM    102  CB  VAL A  15       1.372  -0.808  -4.293  1.00  0.00           C  
ATOM    103  CEN VAL A  15       1.120  -1.446  -4.224  1.00  0.00           X  
ATOM    104  H   VAL A  15       2.585   0.693  -2.544  1.00  0.00           H  
ATOM    105  N   LEU A  16       1.688   2.098  -5.448  1.00  0.00           N  
ATOM    106  CA  LEU A  16       1.359   3.115  -6.459  1.00  0.00           C  
ATOM    107  C   LEU A  16       2.608   3.796  -7.034  1.00  0.00           C  
ATOM    108  O   LEU A  16       2.733   3.982  -8.245  1.00  0.00           O  
ATOM    109  CB  LEU A  16       0.419   4.166  -5.855  1.00  0.00           C  
ATOM    110  CEN LEU A  16      -1.094   4.417  -5.991  1.00  0.00           X  
ATOM    111  H   LEU A  16       1.333   2.210  -4.507  1.00  0.00           H  
ATOM    112  N   LYS A  17       3.565   4.174  -6.177  1.00  0.00           N  
ATOM    113  CA  LYS A  17       4.795   4.844  -6.626  1.00  0.00           C  
ATOM    114  C   LYS A  17       5.653   3.918  -7.479  1.00  0.00           C  
ATOM    115  O   LYS A  17       6.170   4.358  -8.506  1.00  0.00           O  
ATOM    116  CB  LYS A  17       5.604   5.345  -5.428  1.00  0.00           C  
ATOM    117  CEN LYS A  17       6.228   6.962  -4.215  1.00  0.00           X  
ATOM    118  H   LYS A  17       3.428   3.966  -5.198  1.00  0.00           H  
ATOM    119  N   ASN A  18       5.817   2.662  -7.079  1.00  0.00           N  
ATOM    120  CA  ASN A  18       6.614   1.688  -7.814  1.00  0.00           C  
ATOM    121  C   ASN A  18       6.052   1.421  -9.216  1.00  0.00           C  
ATOM    122  O   ASN A  18       6.812   1.436 -10.184  1.00  0.00           O  
ATOM    123  CB  ASN A  18       6.731   0.387  -7.041  1.00  0.00           C  
ATOM    124  CEN ASN A  18       7.383  -0.054  -6.347  1.00  0.00           X  
ATOM    125  H   ASN A  18       5.378   2.373  -6.214  1.00  0.00           H  
ATOM    126  N   LEU A  19       4.729   1.317  -9.362  1.00  0.00           N  
ATOM    127  CA  LEU A  19       4.069   1.080 -10.647  1.00  0.00           C  
ATOM    128  C   LEU A  19       4.350   2.220 -11.643  1.00  0.00           C  
ATOM    129  O   LEU A  19       4.794   1.978 -12.765  1.00  0.00           O  
ATOM    130  CB  LEU A  19       2.559   0.911 -10.438  1.00  0.00           C  
ATOM    131  CEN LEU A  19       1.636  -0.322 -10.431  1.00  0.00           X  
ATOM    132  H   LEU A  19       4.145   1.385  -8.540  1.00  0.00           H  
ATOM    133  N   HIS A  20       4.217   3.476 -11.209  1.00  0.00           N  
ATOM    134  CA  HIS A  20       4.444   4.638 -12.071  1.00  0.00           C  
ATOM    135  C   HIS A  20       5.837   4.664 -12.716  1.00  0.00           C  
ATOM    136  O   HIS A  20       5.953   4.662 -13.943  1.00  0.00           O  
ATOM    137  CB  HIS A  20       4.227   5.929 -11.274  1.00  0.00           C  
ATOM    138  CEN HIS A  20       3.178   6.859 -11.022  1.00  0.00           X  
ATOM    139  H   HIS A  20       3.840   3.620 -10.281  1.00  0.00           H  
ATOM    140  N   LYS A  21       6.916   4.673 -11.918  1.00  0.00           N  
ATOM    141  CA  LYS A  21       8.250   5.083 -12.401  1.00  0.00           C  
ATOM    142  C   LYS A  21       8.734   4.160 -13.534  1.00  0.00           C  
ATOM    143  O   LYS A  21       9.568   4.580 -14.341  1.00  0.00           O  
ATOM    144  CB  LYS A  21       9.262   5.082 -11.254  1.00  0.00           C  
ATOM    145  CEN LYS A  21      10.414   6.176  -9.856  1.00  0.00           X  
ATOM    146  H   LYS A  21       6.815   4.313 -10.981  1.00  0.00           H  
ATOM    147  N   ASN A  22       8.175   2.953 -13.635  1.00  0.00           N  
ATOM    148  CA  ASN A  22       8.633   1.893 -14.543  1.00  0.00           C  
ATOM    149  C   ASN A  22       7.815   1.755 -15.820  1.00  0.00           C  
ATOM    150  O   ASN A  22       8.132   0.883 -16.633  1.00  0.00           O  
ATOM    151  CB  ASN A  22       8.669   0.555 -13.828  1.00  0.00           C  
ATOM    152  CEN ASN A  22       9.354  -0.021 -13.279  1.00  0.00           X  
ATOM    153  H   ASN A  22       7.415   2.733 -13.008  1.00  0.00           H  
ATOM    154  N   ASP A  23       6.822   2.624 -16.034  1.00  0.00           N  
ATOM    155  CA  ASP A  23       5.841   2.464 -17.114  1.00  0.00           C  
ATOM    156  C   ASP A  23       6.503   2.035 -18.442  1.00  0.00           C  
ATOM    157  O   ASP A  23       6.171   0.999 -19.025  1.00  0.00           O  
ATOM    158  CB  ASP A  23       5.062   3.766 -17.314  1.00  0.00           C  
ATOM    159  CEN ASP A  23       4.181   4.203 -17.045  1.00  0.00           X  
ATOM    160  H   ASP A  23       6.683   3.372 -15.370  1.00  0.00           H  
ATOM    161  N   ARG A  24       7.533   2.775 -18.893  1.00  0.00           N  
ATOM    162  CA  ARG A  24       8.180   2.556 -20.195  1.00  0.00           C  
ATOM    163  C   ARG A  24       8.859   1.202 -20.390  1.00  0.00           C  
ATOM    164  O   ARG A  24       9.074   0.861 -21.553  1.00  0.00           O  
ATOM    165  CB  ARG A  24       9.160   3.678 -20.506  1.00  0.00           C  
ATOM    166  CEN ARG A  24      10.082   5.800 -21.400  1.00  0.00           X  
ATOM    167  H   ARG A  24       7.870   3.509 -18.285  1.00  0.00           H  
ATOM    168  N   SER A  25       9.233   0.455 -19.345  1.00  0.00           N  
ATOM    169  CA  SER A  25      10.000  -0.796 -19.530  1.00  0.00           C  
ATOM    170  C   SER A  25       9.215  -2.049 -19.921  1.00  0.00           C  
ATOM    171  O   SER A  25       9.843  -2.959 -20.444  1.00  0.00           O  
ATOM    172  CB  SER A  25      10.768  -1.085 -18.255  1.00  0.00           C  
ATOM    173  CEN SER A  25      10.876  -1.117 -17.723  1.00  0.00           X  
ATOM    174  H   SER A  25       9.134   0.835 -18.415  1.00  0.00           H  
ATOM    175  N   GLY A  26       7.886  -2.094 -19.777  1.00  0.00           N  
ATOM    176  CA  GLY A  26       7.107  -3.328 -19.951  1.00  0.00           C  
ATOM    177  C   GLY A  26       7.561  -4.514 -19.083  1.00  0.00           C  
ATOM    178  O   GLY A  26       7.906  -4.352 -17.926  1.00  0.00           O  
ATOM    179  CEN GLY A  26       7.107  -3.328 -19.951  1.00  0.00           X  
ATOM    180  H   GLY A  26       7.400  -1.240 -19.541  1.00  0.00           H  
ATOM    181  N   LYS A  27       7.600  -5.701 -19.706  1.00  0.00           N  
ATOM    182  CA  LYS A  27       8.022  -7.036 -19.225  1.00  0.00           C  
ATOM    183  C   LYS A  27       7.955  -7.360 -17.726  1.00  0.00           C  
ATOM    184  O   LYS A  27       6.845  -7.495 -17.227  1.00  0.00           O  
ATOM    185  CB  LYS A  27       9.458  -7.280 -19.691  1.00  0.00           C  
ATOM    186  CEN LYS A  27      10.785  -8.187 -21.066  1.00  0.00           X  
ATOM    187  H   LYS A  27       7.344  -5.672 -20.683  1.00  0.00           H  
ATOM    188  N   ASP A  28       9.064  -7.424 -17.000  1.00  0.00           N  
ATOM    189  CA  ASP A  28       9.017  -7.734 -15.565  1.00  0.00           C  
ATOM    190  C   ASP A  28       8.012  -6.872 -14.792  1.00  0.00           C  
ATOM    191  O   ASP A  28       7.467  -7.335 -13.795  1.00  0.00           O  
ATOM    192  CB  ASP A  28      10.409  -7.573 -14.950  1.00  0.00           C  
ATOM    193  CEN ASP A  28      11.224  -8.129 -14.697  1.00  0.00           X  
ATOM    194  H   ASP A  28       9.946  -7.512 -17.479  1.00  0.00           H  
ATOM    195  N   ASN A  29       7.661  -5.674 -15.279  1.00  0.00           N  
ATOM    196  CA  ASN A  29       6.714  -4.818 -14.555  1.00  0.00           C  
ATOM    197  C   ASN A  29       5.350  -5.493 -14.291  1.00  0.00           C  
ATOM    198  O   ASN A  29       4.620  -5.031 -13.415  1.00  0.00           O  
ATOM    199  CB  ASN A  29       6.505  -3.509 -15.294  1.00  0.00           C  
ATOM    200  CEN ASN A  29       6.919  -2.545 -15.309  1.00  0.00           X  
ATOM    201  H   ASN A  29       8.089  -5.341 -16.133  1.00  0.00           H  
ATOM    202  N   ILE A  30       4.958  -6.562 -15.008  1.00  0.00           N  
ATOM    203  CA  ILE A  30       3.685  -7.259 -14.723  1.00  0.00           C  
ATOM    204  C   ILE A  30       3.778  -7.985 -13.379  1.00  0.00           C  
ATOM    205  O   ILE A  30       2.826  -7.942 -12.609  1.00  0.00           O  
ATOM    206  CB  ILE A  30       3.321  -8.273 -15.823  1.00  0.00           C  
ATOM    207  CEN ILE A  30       2.827  -8.406 -16.786  1.00  0.00           X  
ATOM    208  H   ILE A  30       5.620  -6.990 -15.639  1.00  0.00           H  
ATOM    209  N   HIS A  31       4.937  -8.567 -13.059  1.00  0.00           N  
ATOM    210  CA  HIS A  31       5.108  -9.384 -11.855  1.00  0.00           C  
ATOM    211  C   HIS A  31       5.093  -8.550 -10.568  1.00  0.00           C  
ATOM    212  O   HIS A  31       4.430  -8.929  -9.611  1.00  0.00           O  
ATOM    213  CB  HIS A  31       6.414 -10.181 -11.937  1.00  0.00           C  
ATOM    214  CEN HIS A  31       6.844 -11.478 -12.341  1.00  0.00           X  
ATOM    215  H   HIS A  31       5.744  -8.417 -13.651  1.00  0.00           H  
ATOM    216  N   ASP A  32       5.769  -7.398 -10.564  1.00  0.00           N  
ATOM    217  CA  ASP A  32       5.820  -6.528  -9.384  1.00  0.00           C  
ATOM    218  C   ASP A  32       4.432  -5.989  -9.020  1.00  0.00           C  
ATOM    219  O   ASP A  32       4.005  -6.103  -7.874  1.00  0.00           O  
ATOM    220  CB  ASP A  32       6.787  -5.365  -9.620  1.00  0.00           C  
ATOM    221  CEN ASP A  32       7.749  -5.093  -9.424  1.00  0.00           X  
ATOM    222  H   ASP A  32       6.327  -7.153 -11.366  1.00  0.00           H  
ATOM    223  N   VAL A  33       3.711  -5.432  -9.999  1.00  0.00           N  
ATOM    224  CA  VAL A  33       2.362  -4.877  -9.793  1.00  0.00           C  
ATOM    225  C   VAL A  33       1.387  -5.978  -9.386  1.00  0.00           C  
ATOM    226  O   VAL A  33       0.600  -5.755  -8.473  1.00  0.00           O  
ATOM    227  CB  VAL A  33       1.830  -4.176 -11.057  1.00  0.00           C  
ATOM    228  CEN VAL A  33       1.676  -3.561 -11.327  1.00  0.00           X  
ATOM    229  H   VAL A  33       4.090  -5.455 -10.936  1.00  0.00           H  
ATOM    230  N   ASP A  34       1.455  -7.152 -10.013  1.00  0.00           N  
ATOM    231  CA  ASP A  34       0.610  -8.301  -9.683  1.00  0.00           C  
ATOM    232  C   ASP A  34       0.808  -8.748  -8.231  1.00  0.00           C  
ATOM    233  O   ASP A  34      -0.164  -8.974  -7.512  1.00  0.00           O  
ATOM    234  CB  ASP A  34       0.899  -9.465 -10.634  1.00  0.00           C  
ATOM    235  CEN ASP A  34       0.536  -9.891 -11.485  1.00  0.00           X  
ATOM    236  H   ASP A  34       2.105  -7.260 -10.779  1.00  0.00           H  
ATOM    237  N   ASN A  35       2.053  -8.760  -7.743  1.00  0.00           N  
ATOM    238  CA  ASN A  35       2.367  -9.119  -6.360  1.00  0.00           C  
ATOM    239  C   ASN A  35       1.846  -8.075  -5.361  1.00  0.00           C  
ATOM    240  O   ASN A  35       1.283  -8.415  -4.324  1.00  0.00           O  
ATOM    241  CB  ASN A  35       3.860  -9.321  -6.174  1.00  0.00           C  
ATOM    242  CEN ASN A  35       4.554 -10.107  -6.214  1.00  0.00           X  
ATOM    243  H   ASN A  35       2.815  -8.549  -8.372  1.00  0.00           H  
ATOM    244  N   HIS A  36       2.012  -6.791  -5.675  1.00  0.00           N  
ATOM    245  CA  HIS A  36       1.560  -5.732  -4.785  1.00  0.00           C  
ATOM    246  C   HIS A  36       0.035  -5.712  -4.635  1.00  0.00           C  
ATOM    247  O   HIS A  36      -0.467  -5.609  -3.519  1.00  0.00           O  
ATOM    248  CB  HIS A  36       2.052  -4.371  -5.289  1.00  0.00           C  
ATOM    249  CEN HIS A  36       3.147  -3.487  -5.064  1.00  0.00           X  
ATOM    250  H   HIS A  36       2.446  -6.543  -6.553  1.00  0.00           H  
ATOM    251  N   LEU A  37      -0.702  -5.888  -5.733  1.00  0.00           N  
ATOM    252  CA  LEU A  37      -2.154  -5.789  -5.743  1.00  0.00           C  
ATOM    253  C   LEU A  37      -2.788  -6.852  -4.836  1.00  0.00           C  
ATOM    254  O   LEU A  37      -3.656  -6.503  -4.044  1.00  0.00           O  
ATOM    255  CB  LEU A  37      -2.679  -5.922  -7.178  1.00  0.00           C  
ATOM    256  CEN LEU A  37      -3.215  -4.896  -8.194  1.00  0.00           X  
ATOM    257  H   LEU A  37      -0.239  -6.124  -6.599  1.00  0.00           H  
ATOM    258  N   GLN A  38      -2.317  -8.103  -4.879  1.00  0.00           N  
ATOM    259  CA  GLN A  38      -2.816  -9.183  -4.011  1.00  0.00           C  
ATOM    260  C   GLN A  38      -2.686  -8.830  -2.525  1.00  0.00           C  
ATOM    261  O   GLN A  38      -3.664  -8.955  -1.792  1.00  0.00           O  
ATOM    262  CB  GLN A  38      -2.062 -10.485  -4.293  1.00  0.00           C  
ATOM    263  CEN GLN A  38      -2.139 -12.019  -5.122  1.00  0.00           X  
ATOM    264  H   GLN A  38      -1.575  -8.314  -5.532  1.00  0.00           H  
ATOM    265  N   ASN A  39      -1.534  -8.301  -2.097  1.00  0.00           N  
ATOM    266  CA  ASN A  39      -1.280  -8.028  -0.676  1.00  0.00           C  
ATOM    267  C   ASN A  39      -2.178  -6.894  -0.143  1.00  0.00           C  
ATOM    268  O   ASN A  39      -2.728  -7.009   0.947  1.00  0.00           O  
ATOM    269  CB  ASN A  39       0.181  -7.697  -0.434  1.00  0.00           C  
ATOM    270  CEN ASN A  39       1.065  -8.201  -0.178  1.00  0.00           X  
ATOM    271  H   ASN A  39      -0.790  -8.148  -2.765  1.00  0.00           H  
ATOM    272  N   VAL A  40      -2.399  -5.839  -0.939  1.00  0.00           N  
ATOM    273  CA  VAL A  40      -3.266  -4.705  -0.566  1.00  0.00           C  
ATOM    274  C   VAL A  40      -4.713  -5.171  -0.340  1.00  0.00           C  
ATOM    275  O   VAL A  40      -5.333  -4.782   0.651  1.00  0.00           O  
ATOM    276  CB  VAL A  40      -3.254  -3.602  -1.641  1.00  0.00           C  
ATOM    277  CEN VAL A  40      -3.038  -2.962  -1.777  1.00  0.00           X  
ATOM    278  H   VAL A  40      -1.937  -5.821  -1.839  1.00  0.00           H  
ATOM    279  N   ILE A  41      -5.267  -6.005  -1.233  1.00  0.00           N  
ATOM    280  CA  ILE A  41      -6.637  -6.533  -1.080  1.00  0.00           C  
ATOM    281  C   ILE A  41      -6.741  -7.383   0.188  1.00  0.00           C  
ATOM    282  O   ILE A  41      -7.718  -7.253   0.930  1.00  0.00           O  
ATOM    283  CB  ILE A  41      -7.066  -7.380  -2.292  1.00  0.00           C  
ATOM    284  CEN ILE A  41      -7.509  -7.352  -3.288  1.00  0.00           X  
ATOM    285  H   ILE A  41      -4.704  -6.319  -2.008  1.00  0.00           H  
ATOM    286  N   GLU A  42      -5.757  -8.251   0.430  1.00  0.00           N  
ATOM    287  CA  GLU A  42      -5.725  -9.133   1.598  1.00  0.00           C  
ATOM    288  C   GLU A  42      -5.740  -8.326   2.901  1.00  0.00           C  
ATOM    289  O   GLU A  42      -6.466  -8.677   3.833  1.00  0.00           O  
ATOM    290  CB  GLU A  42      -4.491 -10.037   1.552  1.00  0.00           C  
ATOM    291  CEN GLU A  42      -3.776 -11.543   1.198  1.00  0.00           X  
ATOM    292  H   GLU A  42      -4.976  -8.291  -0.209  1.00  0.00           H  
ATOM    293  N   ASP A  43      -5.046  -7.190   2.942  1.00  0.00           N  
ATOM    294  CA  ASP A  43      -5.033  -6.296   4.098  1.00  0.00           C  
ATOM    295  C   ASP A  43      -6.361  -5.559   4.287  1.00  0.00           C  
ATOM    296  O   ASP A  43      -6.895  -5.512   5.403  1.00  0.00           O  
ATOM    297  CB  ASP A  43      -3.893  -5.283   3.966  1.00  0.00           C  
ATOM    298  CEN ASP A  43      -2.933  -5.138   4.275  1.00  0.00           X  
ATOM    299  H   ASP A  43      -4.409  -6.993   2.182  1.00  0.00           H  
ATOM    300  N   ILE A  44      -6.945  -5.019   3.207  1.00  0.00           N  
ATOM    301  CA  ILE A  44      -8.190  -4.239   3.292  1.00  0.00           C  
ATOM    302  C   ILE A  44      -9.276  -5.122   3.881  1.00  0.00           C  
ATOM    303  O   ILE A  44      -9.946  -4.692   4.814  1.00  0.00           O  
ATOM    304  CB  ILE A  44      -8.647  -3.707   1.921  1.00  0.00           C  
ATOM    305  CEN ILE A  44      -8.557  -2.889   1.206  1.00  0.00           X  
ATOM    306  H   ILE A  44      -6.546  -5.222   2.304  1.00  0.00           H  
ATOM    307  N   HIS A  45      -9.444  -6.350   3.406  1.00  0.00           N  
ATOM    308  CA  HIS A  45     -10.486  -7.254   3.883  1.00  0.00           C  
ATOM    309  C   HIS A  45     -10.434  -7.489   5.396  1.00  0.00           C  
ATOM    310  O   HIS A  45     -11.434  -7.284   6.088  1.00  0.00           O  
ATOM    311  CB  HIS A  45     -10.391  -8.597   3.151  1.00  0.00           C  
ATOM    312  CEN HIS A  45     -10.967  -9.230   2.013  1.00  0.00           X  
ATOM    313  H   HIS A  45      -8.815  -6.678   2.686  1.00  0.00           H  
ATOM    314  N   ASP A  46      -9.266  -7.806   5.940  1.00  0.00           N  
ATOM    315  CA  ASP A  46      -9.077  -8.059   7.364  1.00  0.00           C  
ATOM    316  C   ASP A  46      -9.341  -6.807   8.202  1.00  0.00           C  
ATOM    317  O   ASP A  46      -9.941  -6.877   9.285  1.00  0.00           O  
ATOM    318  CB  ASP A  46      -7.661  -8.577   7.627  1.00  0.00           C  
ATOM    319  CEN ASP A  46      -7.159  -9.453   7.762  1.00  0.00           X  
ATOM    320  H   ASP A  46      -8.473  -7.932   5.326  1.00  0.00           H  
ATOM    321  N   PHE A  47      -8.933  -5.636   7.712  1.00  0.00           N  
ATOM    322  CA  PHE A  47      -9.180  -4.367   8.384  1.00  0.00           C  
ATOM    323  C   PHE A  47     -10.684  -4.095   8.532  1.00  0.00           C  
ATOM    324  O   PHE A  47     -11.135  -3.750   9.625  1.00  0.00           O  
ATOM    325  CB  PHE A  47      -8.508  -3.225   7.620  1.00  0.00           C  
ATOM    326  CEN PHE A  47      -7.168  -2.373   7.692  1.00  0.00           X  
ATOM    327  H   PHE A  47      -8.457  -5.631   6.821  1.00  0.00           H  
ATOM    328  N   MET A  48     -11.466  -4.311   7.473  1.00  0.00           N  
ATOM    329  CA  MET A  48     -12.913  -4.126   7.422  1.00  0.00           C  
ATOM    330  C   MET A  48     -13.608  -5.043   8.420  1.00  0.00           C  
ATOM    331  O   MET A  48     -14.462  -4.595   9.185  1.00  0.00           O  
ATOM    332  CB  MET A  48     -13.433  -4.387   6.010  1.00  0.00           C  
ATOM    333  CEN MET A  48     -14.111  -3.585   4.604  1.00  0.00           X  
ATOM    334  H   MET A  48     -11.014  -4.659   6.638  1.00  0.00           H  
ATOM    335  N   GLN A  49     -13.219  -6.315   8.460  1.00  0.00           N  
ATOM    336  CA  GLN A  49     -13.792  -7.297   9.368  1.00  0.00           C  
ATOM    337  C   GLN A  49     -13.543  -6.910  10.831  1.00  0.00           C  
ATOM    338  O   GLN A  49     -14.473  -6.925  11.640  1.00  0.00           O  
ATOM    339  CB  GLN A  49     -13.207  -8.684   9.088  1.00  0.00           C  
ATOM    340  CEN GLN A  49     -13.499 -10.216   8.305  1.00  0.00           X  
ATOM    341  H   GLN A  49     -12.540  -6.632   7.784  1.00  0.00           H  
ATOM    342  N   ALA A  50     -12.329  -6.468  11.165  1.00  0.00           N  
ATOM    343  CA  ALA A  50     -11.970  -6.045  12.516  1.00  0.00           C  
ATOM    344  C   ALA A  50     -12.760  -4.806  12.973  1.00  0.00           C  
ATOM    345  O   ALA A  50     -13.219  -4.751  14.115  1.00  0.00           O  
ATOM    346  CB  ALA A  50     -10.474  -5.778  12.592  1.00  0.00           C  
ATOM    347  CEN ALA A  50     -10.475  -5.778  12.593  1.00  0.00           X  
ATOM    348  H   ALA A  50     -11.616  -6.454  10.451  1.00  0.00           H  
ATOM    349  N   ALA A  51     -12.953  -3.818  12.096  1.00  0.00           N  
ATOM    350  CA  ALA A  51     -13.732  -2.616  12.377  1.00  0.00           C  
ATOM    351  C   ALA A  51     -15.209  -2.950  12.641  1.00  0.00           C  
ATOM    352  O   ALA A  51     -15.788  -2.444  13.605  1.00  0.00           O  
ATOM    353  CB  ALA A  51     -13.603  -1.629  11.226  1.00  0.00           C  
ATOM    354  CEN ALA A  51     -13.604  -1.629  11.227  1.00  0.00           X  
ATOM    355  H   ALA A  51     -12.531  -3.900  11.184  1.00  0.00           H  
ATOM    356  N   ALA A  52     -15.798  -3.847  11.848  1.00  0.00           N  
ATOM    357  CA  ALA A  52     -17.194  -4.260  11.961  1.00  0.00           C  
ATOM    358  C   ALA A  52     -17.448  -5.011  13.275  1.00  0.00           C  
ATOM    359  O   ALA A  52     -18.426  -4.725  13.965  1.00  0.00           O  
ATOM    360  CB  ALA A  52     -17.586  -5.119  10.768  1.00  0.00           C  
ATOM    361  CEN ALA A  52     -17.586  -5.119  10.769  1.00  0.00           X  
ATOM    362  H   ALA A  52     -15.252  -4.262  11.111  1.00  0.00           H  
ATOM    363  N   ALA A  53     -16.541  -5.902  13.683  1.00  0.00           N  
ATOM    364  CA  ALA A  53     -16.660  -6.646  14.932  1.00  0.00           C  
ATOM    365  C   ALA A  53     -16.491  -5.720  16.147  1.00  0.00           C  
ATOM    366  O   ALA A  53     -17.293  -5.768  17.075  1.00  0.00           O  
ATOM    367  CB  ALA A  53     -15.641  -7.776  14.970  1.00  0.00           C  
ATOM    368  CEN ALA A  53     -15.641  -7.775  14.970  1.00  0.00           X  
ATOM    369  H   ALA A  53     -15.742  -6.088  13.095  1.00  0.00           H  
ATOM    370  N   ALA A  54     -15.518  -4.804  16.125  1.00  0.00           N  
ATOM    371  CA  ALA A  54     -15.267  -3.879  17.231  1.00  0.00           C  
ATOM    372  C   ALA A  54     -16.422  -2.884  17.464  1.00  0.00           C  
ATOM    373  O   ALA A  54     -16.759  -2.584  18.615  1.00  0.00           O  
ATOM    374  CB  ALA A  54     -13.967  -3.127  16.983  1.00  0.00           C  
ATOM    375  CEN ALA A  54     -13.968  -3.127  16.983  1.00  0.00           X  
ATOM    376  H   ALA A  54     -14.903  -4.777  15.325  1.00  0.00           H  
ATOM    377  N   ALA A  55     -17.045  -2.380  16.397  1.00  0.00           N  
ATOM    378  CA  ALA A  55     -18.226  -1.524  16.462  1.00  0.00           C  
ATOM    379  C   ALA A  55     -19.453  -2.294  16.976  1.00  0.00           C  
ATOM    380  O   ALA A  55     -20.016  -1.923  18.010  1.00  0.00           O  
ATOM    381  CB  ALA A  55     -18.508  -0.917  15.095  1.00  0.00           C  
ATOM    382  CEN ALA A  55     -18.509  -0.918  15.096  1.00  0.00           X  
ATOM    383  H   ALA A  55     -16.675  -2.601  15.482  1.00  0.00           H  
ATOM    384  N   ASN A  56     -19.825  -3.403  16.330  1.00  0.00           N  
ATOM    385  CA  ASN A  56     -20.966  -4.241  16.711  1.00  0.00           C  
ATOM    386  C   ASN A  56     -20.895  -4.723  18.163  1.00  0.00           C  
ATOM    387  O   ASN A  56     -21.920  -4.736  18.839  1.00  0.00           O  
ATOM    388  CB  ASN A  56     -21.098  -5.433  15.781  1.00  0.00           C  
ATOM    389  CEN ASN A  56     -21.598  -5.679  14.891  1.00  0.00           X  
ATOM    390  H   ASN A  56     -19.315  -3.658  15.497  1.00  0.00           H  
ATOM    391  N   CYS A  57     -19.702  -4.975  18.711  1.00  0.00           N  
ATOM    392  CA  CYS A  57     -19.535  -5.397  20.104  1.00  0.00           C  
ATOM    393  C   CYS A  57     -20.265  -4.467  21.092  1.00  0.00           C  
ATOM    394  O   CYS A  57     -20.653  -4.911  22.168  1.00  0.00           O  
ATOM    395  CB  CYS A  57     -18.021  -5.299  20.295  1.00  0.00           C  
ATOM    396  CEN CYS A  57     -17.319  -6.042  20.385  1.00  0.00           X  
ATOM    397  H   CYS A  57     -18.882  -4.943  18.119  1.00  0.00           H  
ATOM    398  N   ARG A  58     -20.524  -3.191  20.746  1.00  0.00           N  
ATOM    399  CA  ARG A  58     -21.201  -2.249  21.658  1.00  0.00           C  
ATOM    400  C   ARG A  58     -22.623  -2.664  22.040  1.00  0.00           C  
ATOM    401  O   ARG A  58     -23.148  -2.111  23.001  1.00  0.00           O  
ATOM    402  CB  ARG A  58     -21.191  -0.832  21.103  1.00  0.00           C  
ATOM    403  CEN ARG A  58     -20.500   1.513  20.686  1.00  0.00           X  
ATOM    404  H   ARG A  58     -20.341  -2.906  19.793  1.00  0.00           H  
ATOM    405  N   LYS A  59     -23.249  -3.607  21.326  1.00  0.00           N  
ATOM    406  CA  LYS A  59     -24.654  -4.009  21.539  1.00  0.00           C  
ATOM    407  C   LYS A  59     -24.933  -4.526  22.959  1.00  0.00           C  
ATOM    408  O   LYS A  59     -26.069  -4.438  23.411  1.00  0.00           O  
ATOM    409  CB  LYS A  59     -25.051  -5.079  20.520  1.00  0.00           C  
ATOM    410  CEN LYS A  59     -26.067  -5.591  18.737  1.00  0.00           X  
ATOM    411  H   LYS A  59     -22.708  -4.132  20.655  1.00  0.00           H  
ATOM    412  N   GLY A  60     -23.914  -5.010  23.680  1.00  0.00           N  
ATOM    413  CA  GLY A  60     -24.037  -5.671  24.986  1.00  0.00           C  
ATOM    414  C   GLY A  60     -24.367  -4.764  26.172  1.00  0.00           C  
ATOM    415  O   GLY A  60     -24.563  -5.275  27.267  1.00  0.00           O  
ATOM    416  CEN GLY A  60     -24.037  -5.671  24.986  1.00  0.00           X  
ATOM    417  H   GLY A  60     -23.001  -5.015  23.248  1.00  0.00           H  
ATOM    418  N   SER A  61     -24.420  -3.440  25.994  1.00  0.00           N  
ATOM    419  CA  SER A  61     -24.678  -2.511  27.100  1.00  0.00           C  
ATOM    420  C   SER A  61     -26.051  -1.826  26.950  1.00  0.00           C  
ATOM    421  O   SER A  61     -26.119  -0.605  27.093  1.00  0.00           O  
ATOM    422  CB  SER A  61     -23.574  -1.474  27.174  1.00  0.00           C  
ATOM    423  CEN SER A  61     -23.190  -1.128  27.005  1.00  0.00           X  
ATOM    424  H   SER A  61     -24.387  -3.078  25.052  1.00  0.00           H  
ATOM    425  N   PRO A  62     -27.163  -2.547  26.689  1.00  0.00           N  
ATOM    426  CA  PRO A  62     -28.458  -1.901  26.564  1.00  0.00           C  
ATOM    427  C   PRO A  62     -28.869  -1.379  27.947  1.00  0.00           C  
ATOM    428  O   PRO A  62     -28.520  -1.965  28.962  1.00  0.00           O  
ATOM    429  CB  PRO A  62     -29.394  -3.001  26.037  1.00  0.00           C  
ATOM    430  CEN PRO A  62     -27.935  -4.025  26.137  1.00  0.00           X  
ATOM    431  N   GLY A  63     -29.575  -0.250  27.961  1.00  0.00           N  
ATOM    432  CA  GLY A  63     -30.133   0.380  29.165  1.00  0.00           C  
ATOM    433  C   GLY A  63     -29.369   1.546  29.802  1.00  0.00           C  
ATOM    434  O   GLY A  63     -28.154   1.660  29.714  1.00  0.00           O  
ATOM    435  CEN GLY A  63     -30.133   0.380  29.165  1.00  0.00           X  
ATOM    436  H   GLY A  63     -30.025  -0.010  27.091  1.00  0.00           H  
ATOM    437  N   SER A  64     -30.084   2.334  30.602  1.00  0.00           N  
ATOM    438  CA  SER A  64     -29.537   3.512  31.276  1.00  0.00           C  
ATOM    439  C   SER A  64     -29.696   3.440  32.808  1.00  0.00           C  
ATOM    440  O   SER A  64     -30.664   2.838  33.276  1.00  0.00           O  
ATOM    441  CB  SER A  64     -30.205   4.761  30.737  1.00  0.00           C  
ATOM    442  CEN SER A  64     -30.596   5.083  30.539  1.00  0.00           X  
ATOM    443  H   SER A  64     -30.961   1.977  30.961  1.00  0.00           H  
ATOM    444  N   PRO A  65     -28.843   4.116  33.602  1.00  0.00           N  
ATOM    445  CA  PRO A  65     -28.958   4.088  35.053  1.00  0.00           C  
ATOM    446  C   PRO A  65     -29.883   5.233  35.482  1.00  0.00           C  
ATOM    447  O   PRO A  65     -29.444   6.270  35.976  1.00  0.00           O  
ATOM    448  CB  PRO A  65     -27.519   4.259  35.566  1.00  0.00           C  
ATOM    449  CEN PRO A  65     -27.116   4.360  33.830  1.00  0.00           X  
ATOM    450  N   ALA A  66     -31.178   5.066  35.243  1.00  0.00           N  
ATOM    451  CA  ALA A  66     -32.185   6.065  35.560  1.00  0.00           C  
ATOM    452  C   ALA A  66     -32.314   6.155  37.085  1.00  0.00           C  
ATOM    453  O   ALA A  66     -32.282   5.138  37.768  1.00  0.00           O  
ATOM    454  CB  ALA A  66     -33.516   5.722  34.908  1.00  0.00           C  
ATOM    455  CEN ALA A  66     -33.515   5.722  34.909  1.00  0.00           X  
ATOM    456  H   ALA A  66     -31.497   4.152  34.955  1.00  0.00           H  
ATOM    457  N   GLY A  67     -32.510   7.370  37.600  1.00  0.00           N  
ATOM    458  CA  GLY A  67     -32.726   7.601  39.030  1.00  0.00           C  
ATOM    459  C   GLY A  67     -31.945   8.763  39.649  1.00  0.00           C  
ATOM    460  O   GLY A  67     -30.978   9.241  39.085  1.00  0.00           O  
ATOM    461  CEN GLY A  67     -32.726   7.601  39.031  1.00  0.00           X  
ATOM    462  H   GLY A  67     -32.703   8.125  36.959  1.00  0.00           H  
ATOM    463  N   SER A  68     -32.384   9.143  40.850  1.00  0.00           N  
ATOM    464  CA  SER A  68     -31.877  10.212  41.726  1.00  0.00           C  
ATOM    465  C   SER A  68     -31.730  11.658  41.198  1.00  0.00           C  
ATOM    466  O   SER A  68     -30.712  12.302  41.444  1.00  0.00           O  
ATOM    467  CB  SER A  68     -30.527   9.761  42.251  1.00  0.00           C  
ATOM    468  CEN SER A  68     -30.033   9.536  42.252  1.00  0.00           X  
ATOM    469  H   SER A  68     -32.777   8.387  41.391  1.00  0.00           H  
ATOM    470  N   PRO A  69     -32.798  12.261  40.632  1.00  0.00           N  
ATOM    471  CA  PRO A  69     -32.744  13.630  40.135  1.00  0.00           C  
ATOM    472  C   PRO A  69     -32.395  14.594  41.276  1.00  0.00           C  
ATOM    473  O   PRO A  69     -32.883  14.447  42.397  1.00  0.00           O  
ATOM    474  CB  PRO A  69     -34.150  13.880  39.563  1.00  0.00           C  
ATOM    475  CEN PRO A  69     -34.474  12.225  40.149  1.00  0.00           X  
ATOM    476  N   THR A  70     -31.587  15.611  40.988  1.00  0.00           N  
ATOM    477  CA  THR A  70     -31.219  16.643  41.972  1.00  0.00           C  
ATOM    478  C   THR A  70     -31.619  18.009  41.421  1.00  0.00           C  
ATOM    479  O   THR A  70     -31.863  18.170  40.229  1.00  0.00           O  
ATOM    480  CB  THR A  70     -29.713  16.637  42.291  1.00  0.00           C  
ATOM    481  CEN THR A  70     -29.231  16.375  42.493  1.00  0.00           X  
ATOM    482  H   THR A  70     -31.421  15.838  40.019  1.00  0.00           H  
ATOM    483  N   SER A  71     -31.810  18.943  42.352  1.00  0.00           N  
ATOM    484  CA  SER A  71     -32.145  20.353  42.156  1.00  0.00           C  
ATOM    485  C   SER A  71     -31.703  21.285  43.289  1.00  0.00           C  
ATOM    486  O   SER A  71     -31.606  20.861  44.433  1.00  0.00           O  
ATOM    487  CB  SER A  71     -33.642  20.481  41.950  1.00  0.00           C  
ATOM    488  CEN SER A  71     -34.173  20.382  42.011  1.00  0.00           X  
ATOM    489  H   SER A  71     -31.795  18.645  43.316  1.00  0.00           H  
ATOM    490  N   THR A  72     -31.542  22.557  42.906  1.00  0.00           N  
ATOM    491  CA  THR A  72     -31.221  23.734  43.744  1.00  0.00           C  
ATOM    492  C   THR A  72     -30.183  23.604  44.865  1.00  0.00           C  
ATOM    493  O   THR A  72     -30.540  23.258  45.980  1.00  0.00           O  
ATOM    494  CB  THR A  72     -32.512  24.262  44.395  1.00  0.00           C  
ATOM    495  CEN THR A  72     -33.060  24.464  44.361  1.00  0.00           X  
ATOM    496  H   THR A  72     -32.158  22.821  42.152  1.00  0.00           H  
ATOM    497  N   GLU A  73     -28.946  24.027  44.576  1.00  0.00           N  
ATOM    498  CA  GLU A  73     -27.756  24.020  45.472  1.00  0.00           C  
ATOM    499  C   GLU A  73     -27.060  25.400  45.365  1.00  0.00           C  
ATOM    500  O   GLU A  73     -27.435  26.227  44.538  1.00  0.00           O  
ATOM    501  CB  GLU A  73     -26.787  22.893  45.106  1.00  0.00           C  
ATOM    502  CEN GLU A  73     -26.155  21.337  45.393  1.00  0.00           X  
ATOM    503  H   GLU A  73     -28.879  24.734  43.855  1.00  0.00           H  
ATOM    504  N   GLU A  74     -26.368  25.843  46.421  1.00  0.00           N  
ATOM    505  CA  GLU A  74     -25.535  27.066  46.542  1.00  0.00           C  
ATOM    506  C   GLU A  74     -26.101  28.350  45.890  1.00  0.00           C  
ATOM    507  O   GLU A  74     -27.066  28.321  45.133  1.00  0.00           O  
ATOM    508  CB  GLU A  74     -24.149  26.788  45.954  1.00  0.00           C  
ATOM    509  CEN GLU A  74     -22.515  26.354  46.167  1.00  0.00           X  
ATOM    510  H   GLU A  74     -26.987  25.796  47.220  1.00  0.00           H  
ATOM    511  N   GLY A  75     -25.444  29.494  46.153  1.00  0.00           N  
ATOM    512  CA  GLY A  75     -25.830  30.808  45.611  1.00  0.00           C  
ATOM    513  C   GLY A  75     -24.704  31.858  45.551  1.00  0.00           C  
ATOM    514  O   GLY A  75     -24.947  33.038  45.780  1.00  0.00           O  
ATOM    515  CEN GLY A  75     -25.830  30.809  45.611  1.00  0.00           X  
ATOM    516  H   GLY A  75     -24.619  29.452  46.733  1.00  0.00           H  
ATOM    517  N   THR A  76     -23.481  31.401  45.282  1.00  0.00           N  
ATOM    518  CA  THR A  76     -22.163  32.068  45.158  1.00  0.00           C  
ATOM    519  C   THR A  76     -21.971  33.268  44.193  1.00  0.00           C  
ATOM    520  O   THR A  76     -22.286  33.189  43.011  1.00  0.00           O  
ATOM    521  CB  THR A  76     -21.110  31.014  44.767  1.00  0.00           C  
ATOM    522  CEN THR A  76     -20.831  30.509  44.858  1.00  0.00           X  
ATOM    523  H   THR A  76     -23.459  30.472  44.885  1.00  0.00           H  
ATOM    524  N   SER A  77     -21.339  34.313  44.758  1.00  0.00           N  
ATOM    525  CA  SER A  77     -20.898  35.646  44.264  1.00  0.00           C  
ATOM    526  C   SER A  77     -19.887  35.828  43.114  1.00  0.00           C  
ATOM    527  O   SER A  77     -18.931  35.073  43.043  1.00  0.00           O  
ATOM    528  CB  SER A  77     -20.351  36.399  45.461  1.00  0.00           C  
ATOM    529  CEN SER A  77     -20.083  36.489  45.926  1.00  0.00           X  
ATOM    530  H   SER A  77     -20.718  34.002  45.493  1.00  0.00           H  
ATOM    531  N   GLU A  78     -19.962  36.965  42.390  1.00  0.00           N  
ATOM    532  CA  GLU A  78     -19.027  37.329  41.291  1.00  0.00           C  
ATOM    533  C   GLU A  78     -18.454  38.768  41.444  1.00  0.00           C  
ATOM    534  O   GLU A  78     -19.088  39.659  42.001  1.00  0.00           O  
ATOM    535  CB  GLU A  78     -19.730  37.194  39.938  1.00  0.00           C  
ATOM    536  CEN GLU A  78     -20.052  36.298  38.525  1.00  0.00           X  
ATOM    537  H   GLU A  78     -20.383  37.764  42.840  1.00  0.00           H  
ATOM    538  N   SER A  79     -17.212  38.957  40.991  1.00  0.00           N  
ATOM    539  CA  SER A  79     -16.392  40.182  40.940  1.00  0.00           C  
ATOM    540  C   SER A  79     -15.408  40.279  39.763  1.00  0.00           C  
ATOM    541  O   SER A  79     -14.914  39.244  39.328  1.00  0.00           O  
ATOM    542  CB  SER A  79     -15.627  40.315  42.242  1.00  0.00           C  
ATOM    543  CEN SER A  79     -15.346  40.166  42.684  1.00  0.00           X  
ATOM    544  H   SER A  79     -16.735  38.130  40.667  1.00  0.00           H  
ATOM    545  N   ALA A  80     -14.949  41.493  39.404  1.00  0.00           N  
ATOM    546  CA  ALA A  80     -13.938  41.699  38.350  1.00  0.00           C  
ATOM    547  C   ALA A  80     -12.958  42.864  38.657  1.00  0.00           C  
ATOM    548  O   ALA A  80     -13.278  43.773  39.413  1.00  0.00           O  
ATOM    549  CB  ALA A  80     -14.633  41.935  37.017  1.00  0.00           C  
ATOM    550  CEN ALA A  80     -14.632  41.935  37.018  1.00  0.00           X  
ATOM    551  H   ALA A  80     -15.152  42.282  40.001  1.00  0.00           H  
ATOM    552  N   THR A  81     -11.766  42.771  38.046  1.00  0.00           N  
ATOM    553  CA  THR A  81     -10.580  43.675  38.029  1.00  0.00           C  
ATOM    554  C   THR A  81     -10.465  44.925  37.118  1.00  0.00           C  
ATOM    555  O   THR A  81     -10.504  44.802  35.898  1.00  0.00           O  
ATOM    556  CB  THR A  81      -9.335  42.821  37.724  1.00  0.00           C  
ATOM    557  CEN THR A  81      -8.984  42.367  37.833  1.00  0.00           X  
ATOM    558  H   THR A  81     -11.841  42.271  37.170  1.00  0.00           H  
ATOM    559  N   PRO A  82     -10.150  46.117  37.693  1.00  0.00           N  
ATOM    560  CA  PRO A  82      -9.975  47.379  36.971  1.00  0.00           C  
ATOM    561  C   PRO A  82      -8.672  47.418  36.146  1.00  0.00           C  
ATOM    562  O   PRO A  82      -7.620  46.986  36.620  1.00  0.00           O  
ATOM    563  CB  PRO A  82      -9.979  48.436  38.088  1.00  0.00           C  
ATOM    564  CEN PRO A  82     -10.096  47.019  39.167  1.00  0.00           X  
ATOM    565  N   GLU A  83      -8.713  48.004  34.946  1.00  0.00           N  
ATOM    566  CA  GLU A  83      -7.536  48.169  34.083  1.00  0.00           C  
ATOM    567  C   GLU A  83      -7.291  49.650  33.756  1.00  0.00           C  
ATOM    568  O   GLU A  83      -8.210  50.422  33.497  1.00  0.00           O  
ATOM    569  CB  GLU A  83      -7.702  47.366  32.791  1.00  0.00           C  
ATOM    570  CEN GLU A  83      -7.382  45.969  31.869  1.00  0.00           X  
ATOM    571  H   GLU A  83      -9.565  48.460  34.651  1.00  0.00           H  
ATOM    572  N   SER A  84      -6.009  50.025  33.774  1.00  0.00           N  
ATOM    573  CA  SER A  84      -5.498  51.363  33.466  1.00  0.00           C  
ATOM    574  C   SER A  84      -5.491  51.574  31.951  1.00  0.00           C  
ATOM    575  O   SER A  84      -5.412  50.603  31.204  1.00  0.00           O  
ATOM    576  CB  SER A  84      -4.107  51.547  34.042  1.00  0.00           C  
ATOM    577  CEN SER A  84      -3.602  51.422  34.201  1.00  0.00           X  
ATOM    578  H   SER A  84      -5.325  49.283  33.771  1.00  0.00           H  
ATOM    579  N   GLY A  85      -5.501  52.830  31.501  1.00  0.00           N  
ATOM    580  CA  GLY A  85      -5.411  53.215  30.091  1.00  0.00           C  
ATOM    581  C   GLY A  85      -4.208  54.148  29.841  1.00  0.00           C  
ATOM    582  O   GLY A  85      -3.553  54.517  30.814  1.00  0.00           O  
ATOM    583  CEN GLY A  85      -5.411  53.215  30.091  1.00  0.00           X  
ATOM    584  H   GLY A  85      -5.486  53.579  32.178  1.00  0.00           H  
ATOM    585  N   PRO A  86      -3.894  54.523  28.583  1.00  0.00           N  
ATOM    586  CA  PRO A  86      -2.786  55.415  28.225  1.00  0.00           C  
ATOM    587  C   PRO A  86      -3.013  56.882  28.654  1.00  0.00           C  
ATOM    588  O   PRO A  86      -4.151  57.343  28.711  1.00  0.00           O  
ATOM    589  CB  PRO A  86      -2.698  55.274  26.696  1.00  0.00           C  
ATOM    590  CEN PRO A  86      -4.133  54.233  26.901  1.00  0.00           X  
ATOM    591  N   GLY A  87      -1.925  57.644  28.837  1.00  0.00           N  
ATOM    592  CA  GLY A  87      -1.992  59.094  29.115  1.00  0.00           C  
ATOM    593  C   GLY A  87      -1.191  59.541  30.344  1.00  0.00           C  
ATOM    594  O   GLY A  87      -0.720  58.702  31.096  1.00  0.00           O  
ATOM    595  CEN GLY A  87      -1.992  59.094  29.115  1.00  0.00           X  
ATOM    596  H   GLY A  87      -1.024  57.250  28.611  1.00  0.00           H  
ATOM    597  N   THR A  88      -0.879  60.838  30.484  1.00  0.00           N  
ATOM    598  CA  THR A  88      -0.105  61.455  31.600  1.00  0.00           C  
ATOM    599  C   THR A  88       1.314  60.881  31.754  1.00  0.00           C  
ATOM    600  O   THR A  88       1.504  59.674  31.678  1.00  0.00           O  
ATOM    601  CB  THR A  88      -0.839  61.288  32.944  1.00  0.00           C  
ATOM    602  CEN THR A  88      -1.304  61.369  33.289  1.00  0.00           X  
ATOM    603  H   THR A  88      -0.529  61.186  29.601  1.00  0.00           H  
ATOM    604  N   SER A  89       2.341  61.733  31.816  1.00  0.00           N  
ATOM    605  CA  SER A  89       2.295  63.215  31.790  1.00  0.00           C  
ATOM    606  C   SER A  89       1.984  63.838  33.150  1.00  0.00           C  
ATOM    607  O   SER A  89       1.337  64.875  33.232  1.00  0.00           O  
ATOM    608  CB  SER A  89       1.270  63.680  30.774  1.00  0.00           C  
ATOM    609  CEN SER A  89       0.814  63.684  30.478  1.00  0.00           X  
ATOM    610  H   SER A  89       2.984  61.418  32.530  1.00  0.00           H  
ATOM    611  N   THR A  90       2.559  63.284  34.218  1.00  0.00           N  
ATOM    612  CA  THR A  90       2.457  63.867  35.566  1.00  0.00           C  
ATOM    613  C   THR A  90       3.859  63.899  36.173  1.00  0.00           C  
ATOM    614  O   THR A  90       4.792  63.301  35.645  1.00  0.00           O  
ATOM    615  CB  THR A  90       1.510  63.071  36.484  1.00  0.00           C  
ATOM    616  CEN THR A  90       0.982  62.858  36.617  1.00  0.00           X  
ATOM    617  H   THR A  90       3.371  62.700  34.080  1.00  0.00           H  
ATOM    618  N   GLU A  91       3.976  64.714  37.213  1.00  0.00           N  
ATOM    619  CA  GLU A  91       5.125  64.964  38.087  1.00  0.00           C  
ATOM    620  C   GLU A  91       4.745  64.986  39.594  1.00  0.00           C  
ATOM    621  O   GLU A  91       3.636  65.413  39.930  1.00  0.00           O  
ATOM    622  CB  GLU A  91       5.792  66.284  37.694  1.00  0.00           C  
ATOM    623  CEN GLU A  91       7.012  67.131  36.858  1.00  0.00           X  
ATOM    624  H   GLU A  91       3.157  65.246  37.462  1.00  0.00           H  
ATOM    625  N   PRO A  92       5.617  64.487  40.497  1.00  0.00           N  
ATOM    626  CA  PRO A  92       5.439  64.508  41.949  1.00  0.00           C  
ATOM    627  C   PRO A  92       5.680  65.892  42.570  1.00  0.00           C  
ATOM    628  O   PRO A  92       6.471  66.696  42.086  1.00  0.00           O  
ATOM    629  CB  PRO A  92       6.460  63.473  42.449  1.00  0.00           C  
ATOM    630  CEN PRO A  92       6.910  63.366  40.726  1.00  0.00           X  
ATOM    631  N   SER A  93       5.027  66.163  43.699  1.00  0.00           N  
ATOM    632  CA  SER A  93       5.221  67.412  44.445  1.00  0.00           C  
ATOM    633  C   SER A  93       4.942  67.200  45.926  1.00  0.00           C  
ATOM    634  O   SER A  93       4.082  66.418  46.320  1.00  0.00           O  
ATOM    635  CB  SER A  93       4.329  68.505  43.890  1.00  0.00           C  
ATOM    636  CEN SER A  93       3.893  68.739  43.665  1.00  0.00           X  
ATOM    637  H   SER A  93       4.516  65.424  44.158  1.00  0.00           H  
ATOM    638  N   GLU A  94       5.721  67.930  46.724  1.00  0.00           N  
ATOM    639  CA  GLU A  94       5.659  67.987  48.179  1.00  0.00           C  
ATOM    640  C   GLU A  94       4.367  68.692  48.625  1.00  0.00           C  
ATOM    641  O   GLU A  94       4.015  69.752  48.107  1.00  0.00           O  
ATOM    642  CB  GLU A  94       6.886  68.706  48.743  1.00  0.00           C  
ATOM    643  CEN GLU A  94       8.431  68.649  49.460  1.00  0.00           X  
ATOM    644  H   GLU A  94       6.229  68.686  46.293  1.00  0.00           H  
ATOM    645  N   GLY A  95       3.653  68.123  49.600  1.00  0.00           N  
ATOM    646  CA  GLY A  95       2.428  68.722  50.132  1.00  0.00           C  
ATOM    647  C   GLY A  95       2.649  69.681  51.301  1.00  0.00           C  
ATOM    648  O   GLY A  95       1.704  70.223  51.849  1.00  0.00           O  
ATOM    649  CEN GLY A  95       2.428  68.722  50.132  1.00  0.00           X  
ATOM    650  H   GLY A  95       3.908  67.192  49.900  1.00  0.00           H  
ATOM    651  N   SER A  96       3.922  69.840  51.673  1.00  0.00           N  
ATOM    652  CA  SER A  96       4.462  70.680  52.758  1.00  0.00           C  
ATOM    653  C   SER A  96       3.968  70.558  54.221  1.00  0.00           C  
ATOM    654  O   SER A  96       4.086  71.481  55.016  1.00  0.00           O  
ATOM    655  CB  SER A  96       4.278  72.121  52.327  1.00  0.00           C  
ATOM    656  CEN SER A  96       4.041  72.561  52.111  1.00  0.00           X  
ATOM    657  H   SER A  96       4.558  69.767  50.892  1.00  0.00           H  
ATOM    658  N   ALA A  97       3.719  69.290  54.580  1.00  0.00           N  
ATOM    659  CA  ALA A  97       3.277  68.793  55.898  1.00  0.00           C  
ATOM    660  C   ALA A  97       2.503  69.708  56.895  1.00  0.00           C  
ATOM    661  O   ALA A  97       2.038  70.789  56.548  1.00  0.00           O  
ATOM    662  CB  ALA A  97       4.510  68.254  56.607  1.00  0.00           C  
ATOM    663  CEN ALA A  97       4.509  68.255  56.607  1.00  0.00           X  
ATOM    664  H   ALA A  97       4.238  68.609  54.043  1.00  0.00           H  
ATOM    665  N   PRO A  98       2.369  69.263  58.169  1.00  0.00           N  
ATOM    666  CA  PRO A  98       1.680  69.988  59.237  1.00  0.00           C  
ATOM    667  C   PRO A  98       2.399  71.278  59.661  1.00  0.00           C  
ATOM    668  O   PRO A  98       3.627  71.354  59.670  1.00  0.00           O  
ATOM    669  CB  PRO A  98       1.621  68.965  60.384  1.00  0.00           C  
ATOM    670  CEN PRO A  98       2.565  67.944  59.265  1.00  0.00           X  
ATOM    671  N   GLY A  99       1.618  72.275  60.090  1.00  0.00           N  
ATOM    672  CA  GLY A  99       2.106  73.535  60.646  1.00  0.00           C  
ATOM    673  C   GLY A  99       2.646  73.383  62.073  1.00  0.00           C  
ATOM    674  O   GLY A  99       2.203  72.540  62.844  1.00  0.00           O  
ATOM    675  CEN GLY A  99       2.106  73.536  60.646  1.00  0.00           X  
ATOM    676  H   GLY A  99       0.617  72.132  60.074  1.00  0.00           H  
ATOM    677  N   SER A 100       3.594  74.236  62.433  1.00  0.00           N  
ATOM    678  CA  SER A 100       4.267  74.369  63.740  1.00  0.00           C  
ATOM    679  C   SER A 100       4.891  75.780  63.743  1.00  0.00           C  
ATOM    680  O   SER A 100       5.006  76.336  62.647  1.00  0.00           O  
ATOM    681  CB  SER A 100       5.312  73.290  63.944  1.00  0.00           C  
ATOM    682  CEN SER A 100       5.699  72.927  63.822  1.00  0.00           X  
ATOM    683  H   SER A 100       3.736  75.028  61.825  1.00  0.00           H  
ATOM    684  N   PRO A 101       5.347  76.396  64.858  1.00  0.00           N  
ATOM    685  CA  PRO A 101       5.330  75.973  66.268  1.00  0.00           C  
ATOM    686  C   PRO A 101       4.302  76.768  67.136  1.00  0.00           C  
ATOM    687  O   PRO A 101       3.377  77.386  66.619  1.00  0.00           O  
ATOM    688  CB  PRO A 101       6.779  76.213  66.724  1.00  0.00           C  
ATOM    689  CEN PRO A 101       6.983  76.882  65.082  1.00  0.00           X  
ATOM    690  N   ALA A 102       4.572  76.829  68.450  1.00  0.00           N  
ATOM    691  CA  ALA A 102       3.864  77.590  69.496  1.00  0.00           C  
ATOM    692  C   ALA A 102       2.470  77.103  69.946  1.00  0.00           C  
ATOM    693  O   ALA A 102       1.488  77.837  69.960  1.00  0.00           O  
ATOM    694  CB  ALA A 102       3.750  79.036  69.035  1.00  0.00           C  
ATOM    695  CEN ALA A 102       3.749  79.035  69.036  1.00  0.00           X  
ATOM    696  H   ALA A 102       5.494  76.503  68.710  1.00  0.00           H  
ATOM    697  N   GLY A 103       2.452  75.872  70.469  1.00  0.00           N  
ATOM    698  CA  GLY A 103       1.289  75.195  71.042  1.00  0.00           C  
ATOM    699  C   GLY A 103       1.761  74.238  72.144  1.00  0.00           C  
ATOM    700  O   GLY A 103       2.868  73.716  72.071  1.00  0.00           O  
ATOM    701  CEN GLY A 103       1.288  75.195  71.042  1.00  0.00           X  
ATOM    702  H   GLY A 103       3.339  75.421  70.652  1.00  0.00           H  
ATOM    703  N   SER A 104       0.964  74.123  73.203  1.00  0.00           N  
ATOM    704  CA  SER A 104       1.136  73.284  74.405  1.00  0.00           C  
ATOM    705  C   SER A 104       0.424  71.907  74.336  1.00  0.00           C  
ATOM    706  O   SER A 104      -0.624  71.801  73.705  1.00  0.00           O  
ATOM    707  CB  SER A 104       0.648  74.051  75.618  1.00  0.00           C  
ATOM    708  CEN SER A 104       0.341  74.386  75.918  1.00  0.00           X  
ATOM    709  H   SER A 104       0.163  74.737  73.221  1.00  0.00           H  
ATOM    710  N   PRO A 105       0.990  70.851  74.972  1.00  0.00           N  
ATOM    711  CA  PRO A 105       0.398  69.514  75.104  1.00  0.00           C  
ATOM    712  C   PRO A 105      -0.841  69.458  76.015  1.00  0.00           C  
ATOM    713  O   PRO A 105      -0.906  70.172  77.015  1.00  0.00           O  
ATOM    714  CB  PRO A 105       1.554  68.672  75.670  1.00  0.00           C  
ATOM    715  CEN PRO A 105       2.422  70.231  75.700  1.00  0.00           X  
ATOM    716  N   THR A 106      -1.760  68.520  75.759  1.00  0.00           N  
ATOM    717  CA  THR A 106      -2.947  68.297  76.606  1.00  0.00           C  
ATOM    718  C   THR A 106      -3.238  66.805  76.808  1.00  0.00           C  
ATOM    719  O   THR A 106      -2.977  65.996  75.922  1.00  0.00           O  
ATOM    720  CB  THR A 106      -4.197  68.969  76.009  1.00  0.00           C  
ATOM    721  CEN THR A 106      -4.487  69.441  75.822  1.00  0.00           X  
ATOM    722  H   THR A 106      -1.593  67.857  75.014  1.00  0.00           H  
ATOM    723  N   SER A 107      -3.776  66.493  77.993  1.00  0.00           N  
ATOM    724  CA  SER A 107      -4.269  65.207  78.517  1.00  0.00           C  
ATOM    725  C   SER A 107      -5.584  64.716  77.914  1.00  0.00           C  
ATOM    726  O   SER A 107      -6.514  65.510  77.808  1.00  0.00           O  
ATOM    727  CB  SER A 107      -4.420  65.309  80.022  1.00  0.00           C  
ATOM    728  CEN SER A 107      -4.530  65.527  80.508  1.00  0.00           X  
ATOM    729  H   SER A 107      -3.890  67.258  78.646  1.00  0.00           H  
ATOM    730  N   THR A 108      -5.701  63.395  77.687  1.00  0.00           N  
ATOM    731  CA  THR A 108      -6.923  62.707  77.182  1.00  0.00           C  
ATOM    732  C   THR A 108      -7.139  61.359  77.919  1.00  0.00           C  
ATOM    733  O   THR A 108      -6.198  60.821  78.487  1.00  0.00           O  
ATOM    734  CB  THR A 108      -6.846  62.445  75.666  1.00  0.00           C  
ATOM    735  CEN THR A 108      -6.797  62.632  75.114  1.00  0.00           X  
ATOM    736  H   THR A 108      -5.095  62.790  78.219  1.00  0.00           H  
ATOM    737  N   GLU A 109      -8.408  60.909  77.892  1.00  0.00           N  
ATOM    738  CA  GLU A 109      -9.043  59.638  78.344  1.00  0.00           C  
ATOM    739  C   GLU A 109      -8.759  59.046  79.747  1.00  0.00           C  
ATOM    740  O   GLU A 109      -7.782  58.353  79.978  1.00  0.00           O  
ATOM    741  CB  GLU A 109      -8.700  58.557  77.316  1.00  0.00           C  
ATOM    742  CEN GLU A 109      -9.104  57.665  75.922  1.00  0.00           X  
ATOM    743  H   GLU A 109      -8.940  61.301  77.129  1.00  0.00           H  
ATOM    744  N   GLU A 110      -9.483  59.508  80.777  1.00  0.00           N  
ATOM    745  CA  GLU A 110     -10.677  60.401  80.822  1.00  0.00           C  
ATOM    746  C   GLU A 110     -11.999  59.693  80.463  1.00  0.00           C  
ATOM    747  O   GLU A 110     -12.822  60.200  79.707  1.00  0.00           O  
ATOM    748  CB  GLU A 110     -10.474  61.593  79.884  1.00  0.00           C  
ATOM    749  CEN GLU A 110     -10.037  63.221  79.639  1.00  0.00           X  
ATOM    750  H   GLU A 110      -9.683  58.696  81.345  1.00  0.00           H  
ATOM    751  N   GLY A 111     -12.214  58.508  81.048  1.00  0.00           N  
ATOM    752  CA  GLY A 111     -13.459  57.747  80.915  1.00  0.00           C  
ATOM    753  C   GLY A 111     -13.503  56.427  81.700  1.00  0.00           C  
ATOM    754  O   GLY A 111     -12.467  55.905  82.080  1.00  0.00           O  
ATOM    755  CEN GLY A 111     -13.459  57.746  80.915  1.00  0.00           X  
ATOM    756  H   GLY A 111     -11.476  58.113  81.615  1.00  0.00           H  
ATOM    757  N   THR A 112     -14.715  55.915  81.920  1.00  0.00           N  
ATOM    758  CA  THR A 112     -15.058  54.631  82.580  1.00  0.00           C  
ATOM    759  C   THR A 112     -14.329  54.151  83.862  1.00  0.00           C  
ATOM    760  O   THR A 112     -13.509  53.244  83.841  1.00  0.00           O  
ATOM    761  CB  THR A 112     -14.909  53.499  81.547  1.00  0.00           C  
ATOM    762  CEN THR A 112     -15.031  53.256  81.030  1.00  0.00           X  
ATOM    763  H   THR A 112     -15.373  56.145  81.190  1.00  0.00           H  
ATOM    764  N   SER A 113     -14.805  54.697  84.992  1.00  0.00           N  
ATOM    765  CA  SER A 113     -14.433  54.484  86.415  1.00  0.00           C  
ATOM    766  C   SER A 113     -15.316  53.632  87.343  1.00  0.00           C  
ATOM    767  O   SER A 113     -16.492  53.933  87.505  1.00  0.00           O  
ATOM    768  CB  SER A 113     -14.276  55.850  87.054  1.00  0.00           C  
ATOM    769  CEN SER A 113     -14.376  56.372  87.168  1.00  0.00           X  
ATOM    770  H   SER A 113     -15.729  55.097  84.895  1.00  0.00           H  
ATOM    771  N   THR A 114     -14.683  52.755  88.146  1.00  0.00           N  
ATOM    772  CA  THR A 114     -15.345  51.894  89.161  1.00  0.00           C  
ATOM    773  C   THR A 114     -14.423  51.737  90.394  1.00  0.00           C  
ATOM    774  O   THR A 114     -13.232  52.011  90.320  1.00  0.00           O  
ATOM    775  CB  THR A 114     -15.690  50.502  88.601  1.00  0.00           C  
ATOM    776  CEN THR A 114     -15.968  50.155  88.221  1.00  0.00           X  
ATOM    777  H   THR A 114     -13.732  52.987  88.395  1.00  0.00           H  
ATOM    778  N   GLU A 115     -15.033  51.376  91.524  1.00  0.00           N  
ATOM    779  CA  GLU A 115     -14.508  51.053  92.867  1.00  0.00           C  
ATOM    780  C   GLU A 115     -13.806  49.684  93.092  1.00  0.00           C  
ATOM    781  O   GLU A 115     -14.295  48.654  92.625  1.00  0.00           O  
ATOM    782  CB  GLU A 115     -15.660  51.173  93.867  1.00  0.00           C  
ATOM    783  CEN GLU A 115     -16.535  52.086  95.009  1.00  0.00           X  
ATOM    784  H   GLU A 115     -16.041  51.391  91.493  1.00  0.00           H  
ATOM    785  N   PRO A 116     -12.654  49.666  93.818  1.00  0.00           N  
ATOM    786  CA  PRO A 116     -11.899  48.468  94.174  1.00  0.00           C  
ATOM    787  C   PRO A 116     -12.618  47.549  95.178  1.00  0.00           C  
ATOM    788  O   PRO A 116     -13.300  48.014  96.090  1.00  0.00           O  
ATOM    789  CB  PRO A 116     -10.594  49.036  94.758  1.00  0.00           C  
ATOM    790  CEN PRO A 116     -11.395  50.612  94.511  1.00  0.00           X  
ATOM    791  N   SER A 117     -12.403  46.235  95.059  1.00  0.00           N  
ATOM    792  CA  SER A 117     -12.935  45.234  95.996  1.00  0.00           C  
ATOM    793  C   SER A 117     -12.052  43.995  96.043  1.00  0.00           C  
ATOM    794  O   SER A 117     -11.402  43.611  95.073  1.00  0.00           O  
ATOM    795  CB  SER A 117     -14.351  44.852  95.610  1.00  0.00           C  
ATOM    796  CEN SER A 117     -14.779  44.745  95.292  1.00  0.00           X  
ATOM    797  H   SER A 117     -11.689  45.922  94.417  1.00  0.00           H  
ATOM    798  N   GLU A 118     -12.043  43.422  97.238  1.00  0.00           N  
ATOM    799  CA  GLU A 118     -11.407  42.199  97.705  1.00  0.00           C  
ATOM    800  C   GLU A 118     -12.162  40.942  97.237  1.00  0.00           C  
ATOM    801  O   GLU A 118     -13.391  40.917  97.248  1.00  0.00           O  
ATOM    802  CB  GLU A 118     -11.303  42.214  99.232  1.00  0.00           C  
ATOM    803  CEN GLU A 118     -10.396  42.491 100.648  1.00  0.00           X  
ATOM    804  H   GLU A 118     -12.588  43.892  97.947  1.00  0.00           H  
ATOM    805  N   GLY A 119     -11.447  39.858  96.911  1.00  0.00           N  
ATOM    806  CA  GLY A 119     -12.109  38.593  96.576  1.00  0.00           C  
ATOM    807  C   GLY A 119     -11.560  37.837  95.367  1.00  0.00           C  
ATOM    808  O   GLY A 119     -11.438  38.413  94.298  1.00  0.00           O  
ATOM    809  CEN GLY A 119     -12.109  38.592  96.576  1.00  0.00           X  
ATOM    810  H   GLY A 119     -10.440  39.883  96.998  1.00  0.00           H  
ATOM    811  N   SER A 120     -11.248  36.550  95.575  1.00  0.00           N  
ATOM    812  CA  SER A 120     -10.734  35.535  94.622  1.00  0.00           C  
ATOM    813  C   SER A 120     -11.716  34.841  93.653  1.00  0.00           C  
ATOM    814  O   SER A 120     -12.840  34.558  94.028  1.00  0.00           O  
ATOM    815  CB  SER A 120     -10.022  34.463  95.424  1.00  0.00           C  
ATOM    816  CEN SER A 120      -9.920  34.116  95.830  1.00  0.00           X  
ATOM    817  H   SER A 120     -11.834  36.115  96.273  1.00  0.00           H  
ATOM    818  N   ALA A 121     -11.372  34.323  92.472  1.00  0.00           N  
ATOM    819  CA  ALA A 121     -10.164  34.192  91.650  1.00  0.00           C  
ATOM    820  C   ALA A 121     -10.654  34.023  90.181  1.00  0.00           C  
ATOM    821  O   ALA A 121     -11.765  33.522  89.987  1.00  0.00           O  
ATOM    822  CB  ALA A 121      -9.305  33.021  92.105  1.00  0.00           C  
ATOM    823  CEN ALA A 121      -9.305  33.022  92.104  1.00  0.00           X  
ATOM    824  H   ALA A 121     -12.167  33.871  92.045  1.00  0.00           H  
ATOM    825  N   PRO A 122      -9.880  34.375  89.139  1.00  0.00           N  
ATOM    826  CA  PRO A 122     -10.294  34.163  87.751  1.00  0.00           C  
ATOM    827  C   PRO A 122     -10.399  32.661  87.437  1.00  0.00           C  
ATOM    828  O   PRO A 122      -9.622  31.850  87.945  1.00  0.00           O  
ATOM    829  CB  PRO A 122      -9.202  34.858  86.922  1.00  0.00           C  
ATOM    830  CEN PRO A 122      -8.464  35.179  88.515  1.00  0.00           X  
ATOM    831  N   GLY A 123     -11.363  32.289  86.593  1.00  0.00           N  
ATOM    832  CA  GLY A 123     -11.567  30.918  86.128  1.00  0.00           C  
ATOM    833  C   GLY A 123     -10.741  30.638  84.870  1.00  0.00           C  
ATOM    834  O   GLY A 123     -10.118  31.535  84.311  1.00  0.00           O  
ATOM    835  CEN GLY A 123     -11.567  30.917  86.128  1.00  0.00           X  
ATOM    836  H   GLY A 123     -11.919  33.012  86.162  1.00  0.00           H  
ATOM    837  N   THR A 124     -10.732  29.377  84.458  1.00  0.00           N  
ATOM    838  CA  THR A 124     -10.081  28.807  83.276  1.00  0.00           C  
ATOM    839  C   THR A 124     -10.997  27.898  82.448  1.00  0.00           C  
ATOM    840  O   THR A 124     -11.793  27.160  83.018  1.00  0.00           O  
ATOM    841  CB  THR A 124      -8.828  28.006  83.674  1.00  0.00           C  
ATOM    842  CEN THR A 124      -8.302  27.966  83.926  1.00  0.00           X  
ATOM    843  H   THR A 124     -11.237  28.710  85.026  1.00  0.00           H  
ATOM    844  N   SER A 125     -10.754  27.898  81.130  1.00  0.00           N  
ATOM    845  CA  SER A 125     -11.389  27.095  80.066  1.00  0.00           C  
ATOM    846  C   SER A 125     -11.096  25.593  79.964  1.00  0.00           C  
ATOM    847  O   SER A 125      -9.939  25.198  80.032  1.00  0.00           O  
ATOM    848  CB  SER A 125     -11.040  27.733  78.736  1.00  0.00           C  
ATOM    849  CEN SER A 125     -10.744  27.985  78.355  1.00  0.00           X  
ATOM    850  H   SER A 125      -9.824  28.195  80.880  1.00  0.00           H  
ATOM    851  N   THR A 126     -12.091  24.791  79.561  1.00  0.00           N  
ATOM    852  CA  THR A 126     -11.928  23.337  79.333  1.00  0.00           C  
ATOM    853  C   THR A 126     -12.638  22.923  78.029  1.00  0.00           C  
ATOM    854  O   THR A 126     -13.572  23.576  77.581  1.00  0.00           O  
ATOM    855  CB  THR A 126     -12.486  22.504  80.502  1.00  0.00           C  
ATOM    856  CEN THR A 126     -12.493  22.350  81.065  1.00  0.00           X  
ATOM    857  H   THR A 126     -12.867  25.202  79.067  1.00  0.00           H  
ATOM    858  N   GLU A 127     -12.079  21.874  77.437  1.00  0.00           N  
ATOM    859  CA  GLU A 127     -12.390  21.068  76.251  1.00  0.00           C  
ATOM    860  C   GLU A 127     -13.511  20.002  76.305  1.00  0.00           C  
ATOM    861  O   GLU A 127     -13.587  19.208  77.245  1.00  0.00           O  
ATOM    862  CB  GLU A 127     -11.098  20.375  75.812  1.00  0.00           C  
ATOM    863  CEN GLU A 127      -9.698  20.340  74.842  1.00  0.00           X  
ATOM    864  H   GLU A 127     -11.209  21.583  77.858  1.00  0.00           H  
ATOM    865  N   PRO A 128     -14.355  19.949  75.244  1.00  0.00           N  
ATOM    866  CA  PRO A 128     -15.430  18.977  75.060  1.00  0.00           C  
ATOM    867  C   PRO A 128     -14.891  17.534  75.019  1.00  0.00           C  
ATOM    868  O   PRO A 128     -13.796  17.318  74.515  1.00  0.00           O  
ATOM    869  CB  PRO A 128     -16.077  19.393  73.728  1.00  0.00           C  
ATOM    870  CEN PRO A 128     -14.782  20.621  73.702  1.00  0.00           X  
ATOM    871  N   SER A 129     -15.665  16.538  75.465  1.00  0.00           N  
ATOM    872  CA  SER A 129     -15.244  15.124  75.396  1.00  0.00           C  
ATOM    873  C   SER A 129     -16.422  14.147  75.442  1.00  0.00           C  
ATOM    874  O   SER A 129     -17.517  14.475  75.888  1.00  0.00           O  
ATOM    875  CB  SER A 129     -14.280  14.819  76.526  1.00  0.00           C  
ATOM    876  CEN SER A 129     -14.056  14.837  77.021  1.00  0.00           X  
ATOM    877  H   SER A 129     -16.645  16.720  75.631  1.00  0.00           H  
ATOM    878  N   GLU A 130     -16.130  12.928  74.991  1.00  0.00           N  
ATOM    879  CA  GLU A 130     -17.004  11.748  75.040  1.00  0.00           C  
ATOM    880  C   GLU A 130     -18.432  11.848  74.475  1.00  0.00           C  
ATOM    881  O   GLU A 130     -19.405  11.365  75.044  1.00  0.00           O  
ATOM    882  CB  GLU A 130     -17.099  11.288  76.496  1.00  0.00           C  
ATOM    883  CEN GLU A 130     -16.564  10.285  77.766  1.00  0.00           X  
ATOM    884  H   GLU A 130     -15.162  12.682  75.135  1.00  0.00           H  
ATOM    885  N   GLY A 131     -18.511  12.338  73.232  1.00  0.00           N  
ATOM    886  CA  GLY A 131     -19.759  12.566  72.509  1.00  0.00           C  
ATOM    887  C   GLY A 131     -20.120  11.352  71.649  1.00  0.00           C  
ATOM    888  O   GLY A 131     -21.204  11.296  71.089  1.00  0.00           O  
ATOM    889  CEN GLY A 131     -19.760  12.567  72.509  1.00  0.00           X  
ATOM    890  H   GLY A 131     -17.652  12.434  72.712  1.00  0.00           H  
ATOM    891  N   SER A 132     -19.203  10.387  71.538  1.00  0.00           N  
ATOM    892  CA  SER A 132     -19.362   9.201  70.682  1.00  0.00           C  
ATOM    893  C   SER A 132     -18.812   7.976  71.407  1.00  0.00           C  
ATOM    894  O   SER A 132     -17.879   8.113  72.195  1.00  0.00           O  
ATOM    895  CB  SER A 132     -18.659   9.398  69.353  1.00  0.00           C  
ATOM    896  CEN SER A 132     -18.286   9.569  68.996  1.00  0.00           X  
ATOM    897  H   SER A 132     -18.493  10.341  72.256  1.00  0.00           H  
ATOM    898  N   ALA A 133     -19.316   6.779  71.102  1.00  0.00           N  
ATOM    899  CA  ALA A 133     -18.801   5.535  71.674  1.00  0.00           C  
ATOM    900  C   ALA A 133     -19.014   4.337  70.723  1.00  0.00           C  
ATOM    901  O   ALA A 133     -19.911   4.382  69.886  1.00  0.00           O  
ATOM    902  CB  ALA A 133     -19.457   5.271  73.022  1.00  0.00           C  
ATOM    903  CEN ALA A 133     -19.457   5.271  73.021  1.00  0.00           X  
ATOM    904  H   ALA A 133     -19.924   6.691  70.299  1.00  0.00           H  
ATOM    905  N   PRO A 134     -18.170   3.289  70.819  1.00  0.00           N  
ATOM    906  CA  PRO A 134     -18.290   2.065  70.027  1.00  0.00           C  
ATOM    907  C   PRO A 134     -19.630   1.330  70.220  1.00  0.00           C  
ATOM    908  O   PRO A 134     -20.268   1.431  71.265  1.00  0.00           O  
ATOM    909  CB  PRO A 134     -17.100   1.217  70.506  1.00  0.00           C  
ATOM    910  CEN PRO A 134     -16.842   2.566  71.645  1.00  0.00           X  
ATOM    911  N   GLY A 135     -20.014   0.506  69.240  1.00  0.00           N  
ATOM    912  CA  GLY A 135     -21.227  -0.326  69.284  1.00  0.00           C  
ATOM    913  C   GLY A 135     -20.972  -1.679  68.612  1.00  0.00           C  
ATOM    914  O   GLY A 135     -21.895  -2.260  68.065  1.00  0.00           O  
ATOM    915  CEN GLY A 135     -21.228  -0.327  69.284  1.00  0.00           X  
ATOM    916  H   GLY A 135     -19.433   0.438  68.417  1.00  0.00           H  
ATOM    917  N   THR A 136     -19.718  -2.038  68.310  1.00  0.00           N  
ATOM    918  CA  THR A 136     -19.251  -3.298  67.681  1.00  0.00           C  
ATOM    919  C   THR A 136     -20.047  -3.746  66.451  1.00  0.00           C  
ATOM    920  O   THR A 136     -21.244  -3.495  66.385  1.00  0.00           O  
ATOM    921  CB  THR A 136     -19.270  -4.454  68.699  1.00  0.00           C  
ATOM    922  CEN THR A 136     -19.105  -4.696  69.204  1.00  0.00           X  
ATOM    923  H   THR A 136     -19.284  -1.256  67.846  1.00  0.00           H  
ATOM    924  N   SER A 137     -19.351  -4.543  65.624  1.00  0.00           N  
ATOM    925  CA  SER A 137     -19.814  -5.188  64.376  1.00  0.00           C  
ATOM    926  C   SER A 137     -20.473  -4.264  63.335  1.00  0.00           C  
ATOM    927  O   SER A 137     -20.636  -3.079  63.555  1.00  0.00           O  
ATOM    928  CB  SER A 137     -20.780  -6.300  64.732  1.00  0.00           C  
ATOM    929  CEN SER A 137     -21.176  -6.564  64.995  1.00  0.00           X  
ATOM    930  H   SER A 137     -18.565  -5.018  66.044  1.00  0.00           H  
ATOM    931  N   GLU A 138     -20.902  -4.685  62.151  1.00  0.00           N  
ATOM    932  CA  GLU A 138     -20.865  -5.988  61.499  1.00  0.00           C  
ATOM    933  C   GLU A 138     -20.491  -5.768  60.016  1.00  0.00           C  
ATOM    934  O   GLU A 138     -20.792  -4.728  59.440  1.00  0.00           O  
ATOM    935  CB  GLU A 138     -22.209  -6.709  61.631  1.00  0.00           C  
ATOM    936  CEN GLU A 138     -23.193  -7.870  62.397  1.00  0.00           X  
ATOM    937  H   GLU A 138     -21.560  -4.048  61.724  1.00  0.00           H  
ATOM    938  N   SER A 139     -19.794  -6.748  59.444  1.00  0.00           N  
ATOM    939  CA  SER A 139     -19.341  -6.903  58.054  1.00  0.00           C  
ATOM    940  C   SER A 139     -20.345  -7.191  56.916  1.00  0.00           C  
ATOM    941  O   SER A 139     -21.248  -8.002  57.082  1.00  0.00           O  
ATOM    942  CB  SER A 139     -18.295  -8.000  58.048  1.00  0.00           C  
ATOM    943  CEN SER A 139     -18.050  -8.469  58.173  1.00  0.00           X  
ATOM    944  H   SER A 139     -19.932  -7.651  59.875  1.00  0.00           H  
ATOM    945  N   ALA A 140     -20.048  -6.699  55.701  1.00  0.00           N  
ATOM    946  CA  ALA A 140     -20.866  -6.919  54.486  1.00  0.00           C  
ATOM    947  C   ALA A 140     -20.020  -6.839  53.190  1.00  0.00           C  
ATOM    948  O   ALA A 140     -19.068  -6.067  53.093  1.00  0.00           O  
ATOM    949  CB  ALA A 140     -22.006  -5.912  54.434  1.00  0.00           C  
ATOM    950  CEN ALA A 140     -22.005  -5.913  54.433  1.00  0.00           X  
ATOM    951  H   ALA A 140     -19.060  -6.625  55.506  1.00  0.00           H  
ATOM    952  N   THR A 141     -20.412  -7.604  52.172  1.00  0.00           N  
ATOM    953  CA  THR A 141     -19.823  -7.637  50.816  1.00  0.00           C  
ATOM    954  C   THR A 141     -20.953  -7.596  49.770  1.00  0.00           C  
ATOM    955  O   THR A 141     -22.104  -7.827  50.156  1.00  0.00           O  
ATOM    956  CB  THR A 141     -18.958  -8.890  50.589  1.00  0.00           C  
ATOM    957  CEN THR A 141     -18.503  -9.231  50.722  1.00  0.00           X  
ATOM    958  H   THR A 141     -21.326  -8.034  52.228  1.00  0.00           H  
ATOM    959  N   PRO A 142     -20.703  -7.294  48.474  1.00  0.00           N  
ATOM    960  CA  PRO A 142     -19.348  -6.927  48.001  1.00  0.00           C  
ATOM    961  C   PRO A 142     -19.330  -5.807  46.931  1.00  0.00           C  
ATOM    962  O   PRO A 142     -19.788  -5.976  45.810  1.00  0.00           O  
ATOM    963  CB  PRO A 142     -18.800  -8.250  47.441  1.00  0.00           C  
ATOM    964  CEN PRO A 142     -20.426  -8.870  47.836  1.00  0.00           X  
ATOM    965  N   GLU A 143     -19.040  -4.556  47.301  1.00  0.00           N  
ATOM    966  CA  GLU A 143     -18.852  -3.373  46.432  1.00  0.00           C  
ATOM    967  C   GLU A 143     -19.749  -3.262  45.174  1.00  0.00           C  
ATOM    968  O   GLU A 143     -19.293  -2.990  44.071  1.00  0.00           O  
ATOM    969  CB  GLU A 143     -17.387  -3.317  45.993  1.00  0.00           C  
ATOM    970  CEN GLU A 143     -15.805  -2.721  46.202  1.00  0.00           X  
ATOM    971  H   GLU A 143     -19.648  -4.313  48.069  1.00  0.00           H  
ATOM    972  N   SER A 144     -21.057  -3.436  45.433  1.00  0.00           N  
ATOM    973  CA  SER A 144     -22.216  -3.298  44.527  1.00  0.00           C  
ATOM    974  C   SER A 144     -22.062  -3.268  42.995  1.00  0.00           C  
ATOM    975  O   SER A 144     -21.185  -3.899  42.421  1.00  0.00           O  
ATOM    976  CB  SER A 144     -22.950  -2.037  44.938  1.00  0.00           C  
ATOM    977  CEN SER A 144     -23.025  -1.524  45.103  1.00  0.00           X  
ATOM    978  H   SER A 144     -21.308  -3.083  46.346  1.00  0.00           H  
ATOM    979  N   GLY A 145     -22.779  -2.333  42.346  1.00  0.00           N  
ATOM    980  CA  GLY A 145     -22.734  -2.150  40.886  1.00  0.00           C  
ATOM    981  C   GLY A 145     -24.110  -2.164  40.182  1.00  0.00           C  
ATOM    982  O   GLY A 145     -25.037  -2.738  40.743  1.00  0.00           O  
ATOM    983  CEN GLY A 145     -22.734  -2.150  40.885  1.00  0.00           X  
ATOM    984  H   GLY A 145     -23.262  -1.632  42.886  1.00  0.00           H  
ATOM    985  N   PRO A 146     -24.282  -1.544  38.992  1.00  0.00           N  
ATOM    986  CA  PRO A 146     -25.548  -1.483  38.249  1.00  0.00           C  
ATOM    987  C   PRO A 146     -26.012  -2.845  37.706  1.00  0.00           C  
ATOM    988  O   PRO A 146     -25.203  -3.659  37.266  1.00  0.00           O  
ATOM    989  CB  PRO A 146     -25.246  -0.493  37.112  1.00  0.00           C  
ATOM    990  CEN PRO A 146     -23.599  -0.502  37.798  1.00  0.00           X  
ATOM    991  N   GLY A 147     -27.328  -3.073  37.680  1.00  0.00           N  
ATOM    992  CA  GLY A 147     -27.944  -4.284  37.138  1.00  0.00           C  
ATOM    993  C   GLY A 147     -27.966  -4.249  35.615  1.00  0.00           C  
ATOM    994  O   GLY A 147     -27.762  -3.203  35.010  1.00  0.00           O  
ATOM    995  CEN GLY A 147     -27.944  -4.285  37.138  1.00  0.00           X  
ATOM    996  H   GLY A 147     -27.949  -2.379  38.070  1.00  0.00           H  
ATOM    997  N   SER A 148     -28.158  -5.424  35.033  1.00  0.00           N  
ATOM    998  CA  SER A 148     -28.285  -5.723  33.611  1.00  0.00           C  
ATOM    999  C   SER A 148     -29.557  -5.193  32.937  1.00  0.00           C  
ATOM   1000  O   SER A 148     -30.578  -4.934  33.569  1.00  0.00           O  
ATOM   1001  CB  SER A 148     -28.198  -7.224  33.420  1.00  0.00           C  
ATOM   1002  CEN SER A 148     -28.269  -7.754  33.521  1.00  0.00           X  
ATOM   1003  H   SER A 148     -28.148  -6.238  35.631  1.00  0.00           H  
ATOM   1004  N   GLU A 149     -29.432  -5.086  31.613  1.00  0.00           N  
ATOM   1005  CA  GLU A 149     -30.391  -4.697  30.577  1.00  0.00           C  
ATOM   1006  C   GLU A 149     -30.441  -5.612  29.332  1.00  0.00           C  
ATOM   1007  O   GLU A 149     -29.417  -6.069  28.820  1.00  0.00           O  
ATOM   1008  CB  GLU A 149     -30.092  -3.263  30.136  1.00  0.00           C  
ATOM   1009  CEN GLU A 149     -30.399  -1.590  30.243  1.00  0.00           X  
ATOM   1010  H   GLU A 149     -28.526  -5.338  31.249  1.00  0.00           H  
ATOM   1011  N   PRO A 150     -31.645  -5.791  28.762  1.00  0.00           N  
ATOM   1012  CA  PRO A 150     -31.682  -6.609  27.552  1.00  0.00           C  
ATOM   1013  C   PRO A 150     -30.881  -6.001  26.400  1.00  0.00           C  
ATOM   1014  O   PRO A 150     -31.020  -4.830  26.051  1.00  0.00           O  
ATOM   1015  CB  PRO A 150     -33.181  -6.699  27.220  1.00  0.00           C  
ATOM   1016  CEN PRO A 150     -33.362  -5.613  28.625  1.00  0.00           X  
ATOM   1017  N   ALA A 151     -30.067  -6.847  25.772  1.00  0.00           N  
ATOM   1018  CA  ALA A 151     -29.282  -6.526  24.594  1.00  0.00           C  
ATOM   1019  C   ALA A 151     -30.184  -6.353  23.359  1.00  0.00           C  
ATOM   1020  O   ALA A 151     -31.219  -7.005  23.230  1.00  0.00           O  
ATOM   1021  CB  ALA A 151     -28.235  -7.605  24.355  1.00  0.00           C  
ATOM   1022  CEN ALA A 151     -28.236  -7.604  24.355  1.00  0.00           X  
ATOM   1023  H   ALA A 151     -30.055  -7.807  26.078  1.00  0.00           H  
ATOM   1024  N   THR A 152     -29.771  -5.510  22.416  1.00  0.00           N  
ATOM   1025  CA  THR A 152     -30.514  -5.301  21.173  1.00  0.00           C  
ATOM   1026  C   THR A 152     -29.512  -5.032  20.071  1.00  0.00           C  
ATOM   1027  O   THR A 152     -28.301  -4.974  20.291  1.00  0.00           O  
ATOM   1028  CB  THR A 152     -31.509  -4.128  21.267  1.00  0.00           C  
ATOM   1029  CEN THR A 152     -31.977  -3.869  21.502  1.00  0.00           X  
ATOM   1030  H   THR A 152     -28.873  -5.062  22.524  1.00  0.00           H  
ATOM   1031  N   SER A 153     -30.065  -4.899  18.871  1.00  0.00           N  
ATOM   1032  CA  SER A 153     -29.359  -4.611  17.631  1.00  0.00           C  
ATOM   1033  C   SER A 153     -28.626  -3.272  17.756  1.00  0.00           C  
ATOM   1034  O   SER A 153     -29.144  -2.317  18.329  1.00  0.00           O  
ATOM   1035  CB  SER A 153     -30.326  -4.593  16.463  1.00  0.00           C  
ATOM   1036  CEN SER A 153     -30.787  -4.512  16.187  1.00  0.00           X  
ATOM   1037  H   SER A 153     -31.071  -4.805  18.850  1.00  0.00           H  
ATOM   1038  N   GLY A 154     -27.389  -3.238  17.273  1.00  0.00           N  
ATOM   1039  CA  GLY A 154     -26.516  -2.069  17.270  1.00  0.00           C  
ATOM   1040  C   GLY A 154     -26.498  -1.405  15.898  1.00  0.00           C  
ATOM   1041  O   GLY A 154     -25.781  -0.433  15.682  1.00  0.00           O  
ATOM   1042  CEN GLY A 154     -26.515  -2.068  17.270  1.00  0.00           X  
ATOM   1043  H   GLY A 154     -26.983  -4.123  17.001  1.00  0.00           H  
ATOM   1044  N   SER A 155     -27.252  -1.974  14.955  1.00  0.00           N  
ATOM   1045  CA  SER A 155     -27.276  -1.511  13.574  1.00  0.00           C  
ATOM   1046  C   SER A 155     -27.993  -0.155  13.654  1.00  0.00           C  
ATOM   1047  O   SER A 155     -28.655   0.146  14.635  1.00  0.00           O  
ATOM   1048  CB  SER A 155     -27.987  -2.488  12.658  1.00  0.00           C  
ATOM   1049  CEN SER A 155     -28.342  -2.867  12.498  1.00  0.00           X  
ATOM   1050  H   SER A 155     -28.122  -2.393  15.254  1.00  0.00           H  
ATOM   1051  N   GLU A 156     -27.783   0.796  12.763  1.00  0.00           N  
ATOM   1052  CA  GLU A 156     -26.842   0.662  11.680  1.00  0.00           C  
ATOM   1053  C   GLU A 156     -26.255   2.086  11.500  1.00  0.00           C  
ATOM   1054  O   GLU A 156     -26.972   3.070  11.627  1.00  0.00           O  
ATOM   1055  CB  GLU A 156     -27.512   0.142  10.406  1.00  0.00           C  
ATOM   1056  CEN GLU A 156     -27.853  -1.137   9.333  1.00  0.00           X  
ATOM   1057  H   GLU A 156     -28.654   1.179  12.428  1.00  0.00           H  
ATOM   1058  N   THR A 157     -24.985   2.225  11.111  1.00  0.00           N  
ATOM   1059  CA  THR A 157     -24.425   3.568  10.850  1.00  0.00           C  
ATOM   1060  C   THR A 157     -24.388   3.791   9.331  1.00  0.00           C  
ATOM   1061  O   THR A 157     -23.892   2.928   8.607  1.00  0.00           O  
ATOM   1062  CB  THR A 157     -23.011   3.740  11.433  1.00  0.00           C  
ATOM   1063  CEN THR A 157     -22.639   3.751  11.884  1.00  0.00           X  
ATOM   1064  H   THR A 157     -24.541   1.446  10.642  1.00  0.00           H  
ATOM   1065  N   PRO A 158     -24.965   4.883   8.798  1.00  0.00           N  
ATOM   1066  CA  PRO A 158     -25.125   5.176   7.380  1.00  0.00           C  
ATOM   1067  C   PRO A 158     -23.723   5.463   6.852  1.00  0.00           C  
ATOM   1068  O   PRO A 158     -23.269   6.599   6.771  1.00  0.00           O  
ATOM   1069  CB  PRO A 158     -26.059   6.395   7.314  1.00  0.00           C  
ATOM   1070  CEN PRO A 158     -26.046   6.262   9.093  1.00  0.00           X  
ATOM   1071  N   GLY A 159     -22.953   4.412   6.649  1.00  0.00           N  
ATOM   1072  CA  GLY A 159     -21.626   4.581   6.066  1.00  0.00           C  
ATOM   1073  C   GLY A 159     -20.915   3.273   5.810  1.00  0.00           C  
ATOM   1074  O   GLY A 159     -20.240   3.157   4.801  1.00  0.00           O  
ATOM   1075  CEN GLY A 159     -21.626   4.581   6.066  1.00  0.00           X  
ATOM   1076  H   GLY A 159     -23.325   3.488   6.816  1.00  0.00           H  
ATOM   1077  N   MET A 160     -21.134   2.256   6.651  1.00  0.00           N  
ATOM   1078  CA  MET A 160     -20.465   0.963   6.492  1.00  0.00           C  
ATOM   1079  C   MET A 160     -20.945   0.250   5.226  1.00  0.00           C  
ATOM   1080  O   MET A 160     -20.119  -0.215   4.461  1.00  0.00           O  
ATOM   1081  CB  MET A 160     -20.709   0.086   7.719  1.00  0.00           C  
ATOM   1082  CEN MET A 160     -19.912  -0.601   9.123  1.00  0.00           X  
ATOM   1083  H   MET A 160     -21.759   2.398   7.434  1.00  0.00           H  
ATOM   1084  N   TYR A 161     -22.256   0.244   4.954  1.00  0.00           N  
ATOM   1085  CA  TYR A 161     -22.816  -0.420   3.771  1.00  0.00           C  
ATOM   1086  C   TYR A 161     -22.306   0.157   2.441  1.00  0.00           C  
ATOM   1087  O   TYR A 161     -21.771  -0.596   1.642  1.00  0.00           O  
ATOM   1088  CB  TYR A 161     -24.344  -0.342   3.809  1.00  0.00           C  
ATOM   1089  CEN TYR A 161     -25.733  -1.314   4.248  1.00  0.00           X  
ATOM   1090  H   TYR A 161     -22.895   0.672   5.608  1.00  0.00           H  
ATOM   1091  N   GLY A 162     -22.463   1.467   2.211  1.00  0.00           N  
ATOM   1092  CA  GLY A 162     -21.919   2.135   1.023  1.00  0.00           C  
ATOM   1093  C   GLY A 162     -20.411   1.930   0.940  1.00  0.00           C  
ATOM   1094  O   GLY A 162     -19.945   1.256   0.038  1.00  0.00           O  
ATOM   1095  CEN GLY A 162     -21.919   2.135   1.022  1.00  0.00           X  
ATOM   1096  H   GLY A 162     -22.826   2.050   2.951  1.00  0.00           H  
ATOM   1097  N   LYS A 163     -19.693   2.355   1.991  1.00  0.00           N  
ATOM   1098  CA  LYS A 163     -18.221   2.330   2.043  1.00  0.00           C  
ATOM   1099  C   LYS A 163     -17.625   0.986   1.631  1.00  0.00           C  
ATOM   1100  O   LYS A 163     -16.615   0.931   0.949  1.00  0.00           O  
ATOM   1101  CB  LYS A 163     -17.740   2.689   3.450  1.00  0.00           C  
ATOM   1102  CEN LYS A 163     -16.905   4.119   4.767  1.00  0.00           X  
ATOM   1103  H   LYS A 163     -20.186   2.757   2.776  1.00  0.00           H  
ATOM   1104  N   LEU A 164     -18.233  -0.098   2.096  1.00  0.00           N  
ATOM   1105  CA  LEU A 164     -17.817  -1.448   1.765  1.00  0.00           C  
ATOM   1106  C   LEU A 164     -17.889  -1.737   0.265  1.00  0.00           C  
ATOM   1107  O   LEU A 164     -16.945  -2.283  -0.297  1.00  0.00           O  
ATOM   1108  CB  LEU A 164     -18.677  -2.454   2.540  1.00  0.00           C  
ATOM   1109  CEN LEU A 164     -18.410  -3.313   3.790  1.00  0.00           X  
ATOM   1110  H   LEU A 164     -19.021   0.030   2.717  1.00  0.00           H  
ATOM   1111  N   ASN A 165     -19.005  -1.378  -0.366  1.00  0.00           N  
ATOM   1112  CA  ASN A 165     -19.206  -1.656  -1.780  1.00  0.00           C  
ATOM   1113  C   ASN A 165     -18.275  -0.799  -2.631  1.00  0.00           C  
ATOM   1114  O   ASN A 165     -17.706  -1.333  -3.574  1.00  0.00           O  
ATOM   1115  CB  ASN A 165     -20.651  -1.440  -2.191  1.00  0.00           C  
ATOM   1116  CEN ASN A 165     -21.531  -2.005  -2.283  1.00  0.00           X  
ATOM   1117  H   ASN A 165     -19.657  -0.762   0.096  1.00  0.00           H  
ATOM   1118  N   ASP A 166     -18.067   0.467  -2.258  1.00  0.00           N  
ATOM   1119  CA  ASP A 166     -17.204   1.395  -2.998  1.00  0.00           C  
ATOM   1120  C   ASP A 166     -15.740   0.912  -2.951  1.00  0.00           C  
ATOM   1121  O   ASP A 166     -15.076   0.816  -3.980  1.00  0.00           O  
ATOM   1122  CB  ASP A 166     -17.320   2.811  -2.430  1.00  0.00           C  
ATOM   1123  CEN ASP A 166     -17.804   3.690  -2.608  1.00  0.00           X  
ATOM   1124  H   ASP A 166     -18.599   0.847  -1.490  1.00  0.00           H  
ATOM   1125  N   LEU A 167     -15.278   0.467  -1.777  1.00  0.00           N  
ATOM   1126  CA  LEU A 167     -13.920  -0.051  -1.601  1.00  0.00           C  
ATOM   1127  C   LEU A 167     -13.668  -1.350  -2.378  1.00  0.00           C  
ATOM   1128  O   LEU A 167     -12.645  -1.501  -3.047  1.00  0.00           O  
ATOM   1129  CB  LEU A 167     -13.641  -0.270  -0.109  1.00  0.00           C  
ATOM   1130  CEN LEU A 167     -12.832   0.527   0.932  1.00  0.00           X  
ATOM   1131  H   LEU A 167     -15.853   0.602  -0.956  1.00  0.00           H  
ATOM   1132  N   LEU A 168     -14.576  -2.325  -2.260  1.00  0.00           N  
ATOM   1133  CA  LEU A 168     -14.448  -3.596  -2.965  1.00  0.00           C  
ATOM   1134  C   LEU A 168     -14.414  -3.387  -4.486  1.00  0.00           C  
ATOM   1135  O   LEU A 168     -13.557  -3.960  -5.159  1.00  0.00           O  
ATOM   1136  CB  LEU A 168     -15.600  -4.531  -2.577  1.00  0.00           C  
ATOM   1137  CEN LEU A 168     -15.683  -5.758  -1.649  1.00  0.00           X  
ATOM   1138  H   LEU A 168     -15.408  -2.135  -1.722  1.00  0.00           H  
ATOM   1139  N   GLU A 169     -15.337  -2.588  -5.024  1.00  0.00           N  
ATOM   1140  CA  GLU A 169     -15.449  -2.304  -6.455  1.00  0.00           C  
ATOM   1141  C   GLU A 169     -14.171  -1.656  -6.994  1.00  0.00           C  
ATOM   1142  O   GLU A 169     -13.644  -2.120  -8.008  1.00  0.00           O  
ATOM   1143  CB  GLU A 169     -16.653  -1.400  -6.728  1.00  0.00           C  
ATOM   1144  CEN GLU A 169     -18.274  -1.207  -7.217  1.00  0.00           X  
ATOM   1145  H   GLU A 169     -15.945  -2.074  -4.405  1.00  0.00           H  
ATOM   1146  N   ASP A 170     -13.622  -0.679  -6.270  1.00  0.00           N  
ATOM   1147  CA  ASP A 170     -12.385  -0.002  -6.651  1.00  0.00           C  
ATOM   1148  C   ASP A 170     -11.207  -0.986  -6.691  1.00  0.00           C  
ATOM   1149  O   ASP A 170     -10.466  -1.066  -7.669  1.00  0.00           O  
ATOM   1150  CB  ASP A 170     -12.084   1.145  -5.683  1.00  0.00           C  
ATOM   1151  CEN ASP A 170     -12.194   2.154  -5.604  1.00  0.00           X  
ATOM   1152  H   ASP A 170     -14.133  -0.311  -5.483  1.00  0.00           H  
ATOM   1153  N   LEU A 171     -11.071  -1.857  -5.692  1.00  0.00           N  
ATOM   1154  CA  LEU A 171     -10.011  -2.871  -5.681  1.00  0.00           C  
ATOM   1155  C   LEU A 171     -10.100  -3.829  -6.886  1.00  0.00           C  
ATOM   1156  O   LEU A 171      -9.100  -4.110  -7.560  1.00  0.00           O  
ATOM   1157  CB  LEU A 171     -10.067  -3.663  -4.369  1.00  0.00           C  
ATOM   1158  CEN LEU A 171      -9.216  -3.623  -3.086  1.00  0.00           X  
ATOM   1159  H   LEU A 171     -11.688  -1.767  -4.896  1.00  0.00           H  
ATOM   1160  N   GLN A 172     -11.304  -4.304  -7.212  1.00  0.00           N  
ATOM   1161  CA  GLN A 172     -11.526  -5.185  -8.357  1.00  0.00           C  
ATOM   1162  C   GLN A 172     -11.160  -4.527  -9.686  1.00  0.00           C  
ATOM   1163  O   GLN A 172     -10.570  -5.173 -10.558  1.00  0.00           O  
ATOM   1164  CB  GLN A 172     -12.990  -5.633  -8.400  1.00  0.00           C  
ATOM   1165  CEN GLN A 172     -14.088  -6.934  -8.014  1.00  0.00           X  
ATOM   1166  H   GLN A 172     -12.099  -3.971  -6.686  1.00  0.00           H  
ATOM   1167  N   GLU A 173     -11.516  -3.267  -9.884  1.00  0.00           N  
ATOM   1168  CA  GLU A 173     -11.198  -2.540 -11.101  1.00  0.00           C  
ATOM   1169  C   GLU A 173      -9.676  -2.333 -11.246  1.00  0.00           C  
ATOM   1170  O   GLU A 173      -9.144  -2.577 -12.334  1.00  0.00           O  
ATOM   1171  CB  GLU A 173     -11.924  -1.193 -11.115  1.00  0.00           C  
ATOM   1172  CEN GLU A 173     -13.230  -0.224 -11.625  1.00  0.00           X  
ATOM   1173  H   GLU A 173     -12.005  -2.767  -9.153  1.00  0.00           H  
ATOM   1174  N   VAL A 174      -8.938  -2.070 -10.153  1.00  0.00           N  
ATOM   1175  CA  VAL A 174      -7.469  -1.885 -10.172  1.00  0.00           C  
ATOM   1176  C   VAL A 174      -6.780  -3.198 -10.555  1.00  0.00           C  
ATOM   1177  O   VAL A 174      -5.872  -3.181 -11.389  1.00  0.00           O  
ATOM   1178  CB  VAL A 174      -6.928  -1.408  -8.811  1.00  0.00           C  
ATOM   1179  CEN VAL A 174      -6.651  -0.869  -8.483  1.00  0.00           X  
ATOM   1180  H   VAL A 174      -9.429  -1.985  -9.273  1.00  0.00           H  
ATOM   1181  N   LEU A 175      -7.232  -4.341 -10.016  1.00  0.00           N  
ATOM   1182  CA  LEU A 175      -6.662  -5.661 -10.331  1.00  0.00           C  
ATOM   1183  C   LEU A 175      -6.902  -6.067 -11.788  1.00  0.00           C  
ATOM   1184  O   LEU A 175      -5.978  -6.490 -12.488  1.00  0.00           O  
ATOM   1185  CB  LEU A 175      -7.245  -6.721  -9.388  1.00  0.00           C  
ATOM   1186  CEN LEU A 175      -6.678  -7.449  -8.155  1.00  0.00           X  
ATOM   1187  H   LEU A 175      -7.969  -4.276  -9.329  1.00  0.00           H  
ATOM   1188  N   LYS A 176      -8.140  -5.930 -12.282  1.00  0.00           N  
ATOM   1189  CA  LYS A 176      -8.474  -6.285 -13.670  1.00  0.00           C  
ATOM   1190  C   LYS A 176      -7.657  -5.467 -14.659  1.00  0.00           C  
ATOM   1191  O   LYS A 176      -7.127  -6.036 -15.614  1.00  0.00           O  
ATOM   1192  CB  LYS A 176      -9.967  -6.082 -13.936  1.00  0.00           C  
ATOM   1193  CEN LYS A 176     -11.888  -6.927 -14.206  1.00  0.00           X  
ATOM   1194  H   LYS A 176      -8.852  -5.557 -11.670  1.00  0.00           H  
ATOM   1195  N   ASN A 177      -7.559  -4.157 -14.460  1.00  0.00           N  
ATOM   1196  CA  ASN A 177      -6.740  -3.299 -15.300  1.00  0.00           C  
ATOM   1197  C   ASN A 177      -5.278  -3.746 -15.270  1.00  0.00           C  
ATOM   1198  O   ASN A 177      -4.831  -4.340 -16.243  1.00  0.00           O  
ATOM   1199  CB  ASN A 177      -6.860  -1.843 -14.887  1.00  0.00           C  
ATOM   1200  CEN ASN A 177      -7.439  -1.004 -15.136  1.00  0.00           X  
ATOM   1201  H   ASN A 177      -8.064  -3.745 -13.687  1.00  0.00           H  
ATOM   1202  N   LEU A 178      -4.575  -3.641 -14.142  1.00  0.00           N  
ATOM   1203  CA  LEU A 178      -3.144  -3.937 -14.062  1.00  0.00           C  
ATOM   1204  C   LEU A 178      -2.798  -5.312 -14.672  1.00  0.00           C  
ATOM   1205  O   LEU A 178      -1.819  -5.437 -15.407  1.00  0.00           O  
ATOM   1206  CB  LEU A 178      -2.683  -3.871 -12.600  1.00  0.00           C  
ATOM   1207  CEN LEU A 178      -1.898  -2.815 -11.798  1.00  0.00           X  
ATOM   1208  H   LEU A 178      -5.040  -3.318 -13.307  1.00  0.00           H  
ATOM   1209  N   HIS A 179      -3.655  -6.315 -14.478  1.00  0.00           N  
ATOM   1210  CA  HIS A 179      -3.442  -7.669 -14.994  1.00  0.00           C  
ATOM   1211  C   HIS A 179      -3.342  -7.740 -16.528  1.00  0.00           C  
ATOM   1212  O   HIS A 179      -2.502  -8.466 -17.063  1.00  0.00           O  
ATOM   1213  CB  HIS A 179      -4.566  -8.592 -14.512  1.00  0.00           C  
ATOM   1214  CEN HIS A 179      -4.813  -9.497 -13.440  1.00  0.00           X  
ATOM   1215  H   HIS A 179      -4.450  -6.150 -13.876  1.00  0.00           H  
ATOM   1216  N   LYS A 180      -4.172  -6.993 -17.269  1.00  0.00           N  
ATOM   1217  CA  LYS A 180      -4.131  -6.997 -18.744  1.00  0.00           C  
ATOM   1218  C   LYS A 180      -3.136  -5.949 -19.268  1.00  0.00           C  
ATOM   1219  O   LYS A 180      -2.302  -6.278 -20.117  1.00  0.00           O  
ATOM   1220  CB  LYS A 180      -5.523  -6.736 -19.323  1.00  0.00           C  
ATOM   1221  CEN LYS A 180      -7.264  -7.491 -20.258  1.00  0.00           X  
ATOM   1222  H   LYS A 180      -4.754  -6.317 -16.794  1.00  0.00           H  
ATOM   1223  N   ASN A 181      -3.179  -4.721 -18.747  1.00  0.00           N  
ATOM   1224  CA  ASN A 181      -2.414  -3.569 -19.252  1.00  0.00           C  
ATOM   1225  C   ASN A 181      -0.956  -3.891 -19.525  1.00  0.00           C  
ATOM   1226  O   ASN A 181      -0.467  -3.577 -20.613  1.00  0.00           O  
ATOM   1227  CB  ASN A 181      -2.500  -2.394 -18.295  1.00  0.00           C  
ATOM   1228  CEN ASN A 181      -3.098  -1.544 -18.152  1.00  0.00           X  
ATOM   1229  H   ASN A 181      -3.904  -4.535 -18.068  1.00  0.00           H  
ATOM   1230  N   ASP A 182      -0.294  -4.571 -18.591  1.00  0.00           N  
ATOM   1231  CA  ASP A 182       1.147  -4.822 -18.642  1.00  0.00           C  
ATOM   1232  C   ASP A 182       1.574  -5.433 -19.997  1.00  0.00           C  
ATOM   1233  O   ASP A 182       2.677  -5.193 -20.503  1.00  0.00           O  
ATOM   1234  CB  ASP A 182       1.562  -5.742 -17.492  1.00  0.00           C  
ATOM   1235  CEN ASP A 182       1.953  -5.697 -16.553  1.00  0.00           X  
ATOM   1236  H   ASP A 182      -0.801  -4.890 -17.775  1.00  0.00           H  
ATOM   1237  N   ARG A 183       0.655  -6.149 -20.672  1.00  0.00           N  
ATOM   1238  CA  ARG A 183       0.912  -6.791 -21.967  1.00  0.00           C  
ATOM   1239  C   ARG A 183       1.118  -5.848 -23.153  1.00  0.00           C  
ATOM   1240  O   ARG A 183       1.785  -6.280 -24.094  1.00  0.00           O  
ATOM   1241  CB  ARG A 183      -0.175  -7.806 -22.289  1.00  0.00           C  
ATOM   1242  CEN ARG A 183      -1.388  -9.963 -22.455  1.00  0.00           X  
ATOM   1243  H   ARG A 183      -0.252  -6.250 -20.239  1.00  0.00           H  
ATOM   1244  N   SER A 184       0.590  -4.617 -23.163  1.00  0.00           N  
ATOM   1245  CA  SER A 184       0.769  -3.698 -24.309  1.00  0.00           C  
ATOM   1246  C   SER A 184       1.584  -2.423 -24.074  1.00  0.00           C  
ATOM   1247  O   SER A 184       2.151  -1.931 -25.038  1.00  0.00           O  
ATOM   1248  CB  SER A 184      -0.599  -3.306 -24.830  1.00  0.00           C  
ATOM   1249  CEN SER A 184      -1.126  -3.169 -24.823  1.00  0.00           X  
ATOM   1250  H   SER A 184      -0.100  -4.387 -22.463  1.00  0.00           H  
ATOM   1251  N   GLY A 185       1.724  -1.926 -22.839  1.00  0.00           N  
ATOM   1252  CA  GLY A 185       2.434  -0.672 -22.535  1.00  0.00           C  
ATOM   1253  C   GLY A 185       1.706   0.641 -22.890  1.00  0.00           C  
ATOM   1254  O   GLY A 185       0.492   0.657 -23.044  1.00  0.00           O  
ATOM   1255  CEN GLY A 185       2.434  -0.672 -22.535  1.00  0.00           X  
ATOM   1256  H   GLY A 185       1.432  -2.509 -22.067  1.00  0.00           H  
ATOM   1257  N   LYS A 186       2.496   1.679 -23.200  1.00  0.00           N  
ATOM   1258  CA  LYS A 186       2.139   3.070 -23.579  1.00  0.00           C  
ATOM   1259  C   LYS A 186       0.989   3.746 -22.835  1.00  0.00           C  
ATOM   1260  O   LYS A 186       1.194   4.059 -21.667  1.00  0.00           O  
ATOM   1261  CB  LYS A 186       1.819   3.108 -25.074  1.00  0.00           C  
ATOM   1262  CEN LYS A 186       2.433   3.571 -27.045  1.00  0.00           X  
ATOM   1263  H   LYS A 186       3.486   1.480 -23.200  1.00  0.00           H  
ATOM   1264  N   ASP A 187      -0.195   3.918 -23.417  1.00  0.00           N  
ATOM   1265  CA  ASP A 187      -1.236   4.711 -22.729  1.00  0.00           C  
ATOM   1266  C   ASP A 187      -1.604   4.167 -21.342  1.00  0.00           C  
ATOM   1267  O   ASP A 187      -1.995   4.900 -20.442  1.00  0.00           O  
ATOM   1268  CB  ASP A 187      -2.496   4.784 -23.596  1.00  0.00           C  
ATOM   1269  CEN ASP A 187      -2.952   5.401 -24.266  1.00  0.00           X  
ATOM   1270  H   ASP A 187      -0.272   3.784 -24.413  1.00  0.00           H  
ATOM   1271  N   ASN A 188      -1.358   2.884 -21.121  1.00  0.00           N  
ATOM   1272  CA  ASN A 188      -1.614   2.264 -19.833  1.00  0.00           C  
ATOM   1273  C   ASN A 188      -0.969   3.007 -18.639  1.00  0.00           C  
ATOM   1274  O   ASN A 188      -1.369   2.787 -17.495  1.00  0.00           O  
ATOM   1275  CB  ASN A 188      -1.158   0.816 -19.852  1.00  0.00           C  
ATOM   1276  CEN ASN A 188      -1.559  -0.127 -20.077  1.00  0.00           X  
ATOM   1277  H   ASN A 188      -1.189   2.297 -21.924  1.00  0.00           H  
ATOM   1278  N   ILE A 189       0.086   3.811 -18.843  1.00  0.00           N  
ATOM   1279  CA  ILE A 189       0.719   4.547 -17.727  1.00  0.00           C  
ATOM   1280  C   ILE A 189      -0.297   5.510 -17.110  1.00  0.00           C  
ATOM   1281  O   ILE A 189      -0.390   5.584 -15.891  1.00  0.00           O  
ATOM   1282  CB  ILE A 189       1.961   5.338 -18.180  1.00  0.00           C  
ATOM   1283  CEN ILE A 189       3.036   5.288 -18.351  1.00  0.00           X  
ATOM   1284  H   ILE A 189       0.347   4.033 -19.793  1.00  0.00           H  
ATOM   1285  N   HIS A 190      -1.098   6.181 -17.943  1.00  0.00           N  
ATOM   1286  CA  HIS A 190      -2.101   7.144 -17.481  1.00  0.00           C  
ATOM   1287  C   HIS A 190      -3.272   6.452 -16.774  1.00  0.00           C  
ATOM   1288  O   HIS A 190      -3.716   6.923 -15.731  1.00  0.00           O  
ATOM   1289  CB  HIS A 190      -2.621   7.980 -18.654  1.00  0.00           C  
ATOM   1290  CEN HIS A 190      -2.353   9.240 -19.264  1.00  0.00           X  
ATOM   1291  H   HIS A 190      -1.096   5.942 -18.925  1.00  0.00           H  
ATOM   1292  N   ASP A 191      -3.747   5.320 -17.302  1.00  0.00           N  
ATOM   1293  CA  ASP A 191      -4.834   4.562 -16.675  1.00  0.00           C  
ATOM   1294  C   ASP A 191      -4.421   4.022 -15.301  1.00  0.00           C  
ATOM   1295  O   ASP A 191      -5.171   4.147 -14.338  1.00  0.00           O  
ATOM   1296  CB  ASP A 191      -5.274   3.410 -17.581  1.00  0.00           C  
ATOM   1297  CEN ASP A 191      -5.989   3.183 -18.270  1.00  0.00           X  
ATOM   1298  H   ASP A 191      -3.404   5.010 -18.198  1.00  0.00           H  
ATOM   1299  N   VAL A 192      -3.209   3.464 -15.193  1.00  0.00           N  
ATOM   1300  CA  VAL A 192      -2.688   2.910 -13.933  1.00  0.00           C  
ATOM   1301  C   VAL A 192      -2.492   4.011 -12.893  1.00  0.00           C  
ATOM   1302  O   VAL A 192      -2.913   3.827 -11.758  1.00  0.00           O  
ATOM   1303  CB  VAL A 192      -1.350   2.175 -14.143  1.00  0.00           C  
ATOM   1304  CEN VAL A 192      -1.055   1.553 -14.152  1.00  0.00           X  
ATOM   1305  H   VAL A 192      -2.615   3.470 -16.008  1.00  0.00           H  
ATOM   1306  N   ASP A 193      -1.901   5.147 -13.272  1.00  0.00           N  
ATOM   1307  CA  ASP A 193      -1.669   6.277 -12.363  1.00  0.00           C  
ATOM   1308  C   ASP A 193      -2.992   6.828 -11.812  1.00  0.00           C  
ATOM   1309  O   ASP A 193      -3.135   6.970 -10.598  1.00  0.00           O  
ATOM   1310  CB  ASP A 193      -0.894   7.387 -13.077  1.00  0.00           C  
ATOM   1311  CEN ASP A 193       0.057   7.737 -13.181  1.00  0.00           X  
ATOM   1312  H   ASP A 193      -1.574   5.239 -14.223  1.00  0.00           H  
ATOM   1313  N   ASN A 194      -3.996   7.028 -12.670  1.00  0.00           N  
ATOM   1314  CA  ASN A 194      -5.317   7.515 -12.261  1.00  0.00           C  
ATOM   1315  C   ASN A 194      -6.016   6.545 -11.305  1.00  0.00           C  
ATOM   1316  O   ASN A 194      -6.623   6.957 -10.322  1.00  0.00           O  
ATOM   1317  CB  ASN A 194      -6.200   7.784 -13.466  1.00  0.00           C  
ATOM   1318  CEN ASN A 194      -6.440   8.588 -14.096  1.00  0.00           X  
ATOM   1319  H   ASN A 194      -3.825   6.858 -13.653  1.00  0.00           H  
ATOM   1320  N   HIS A 195      -5.936   5.247 -11.592  1.00  0.00           N  
ATOM   1321  CA  HIS A 195      -6.526   4.248 -10.718  1.00  0.00           C  
ATOM   1322  C   HIS A 195      -5.883   4.243  -9.328  1.00  0.00           C  
ATOM   1323  O   HIS A 195      -6.592   4.208  -8.324  1.00  0.00           O  
ATOM   1324  CB  HIS A 195      -6.411   2.858 -11.351  1.00  0.00           C  
ATOM   1325  CEN HIS A 195      -7.203   1.986 -12.153  1.00  0.00           X  
ATOM   1326  H   HIS A 195      -5.488   4.950 -12.445  1.00  0.00           H  
ATOM   1327  N   LEU A 196      -4.556   4.369  -9.256  1.00  0.00           N  
ATOM   1328  CA  LEU A 196      -3.831   4.427  -7.995  1.00  0.00           C  
ATOM   1329  C   LEU A 196      -4.237   5.647  -7.154  1.00  0.00           C  
ATOM   1330  O   LEU A 196      -4.500   5.503  -5.967  1.00  0.00           O  
ATOM   1331  CB  LEU A 196      -2.321   4.444  -8.264  1.00  0.00           C  
ATOM   1332  CEN LEU A 196      -1.227   3.365  -8.150  1.00  0.00           X  
ATOM   1333  H   LEU A 196      -4.029   4.454 -10.113  1.00  0.00           H  
ATOM   1334  N   GLN A 197      -4.349   6.831  -7.768  1.00  0.00           N  
ATOM   1335  CA  GLN A 197      -4.773   8.049  -7.068  1.00  0.00           C  
ATOM   1336  C   GLN A 197      -6.188   7.906  -6.497  1.00  0.00           C  
ATOM   1337  O   GLN A 197      -6.389   8.211  -5.325  1.00  0.00           O  
ATOM   1338  CB  GLN A 197      -4.718   9.254  -8.010  1.00  0.00           C  
ATOM   1339  CEN GLN A 197      -3.780  10.651  -8.476  1.00  0.00           X  
ATOM   1340  H   GLN A 197      -4.167   6.879  -8.761  1.00  0.00           H  
ATOM   1341  N   ASN A 198      -7.136   7.370  -7.273  1.00  0.00           N  
ATOM   1342  CA  ASN A 198      -8.514   7.185  -6.803  1.00  0.00           C  
ATOM   1343  C   ASN A 198      -8.579   6.217  -5.606  1.00  0.00           C  
ATOM   1344  O   ASN A 198      -9.248   6.505  -4.622  1.00  0.00           O  
ATOM   1345  CB  ASN A 198      -9.415   6.698  -7.923  1.00  0.00           C  
ATOM   1346  CEN ASN A 198     -10.047   7.109  -8.653  1.00  0.00           X  
ATOM   1347  H   ASN A 198      -6.909   7.138  -8.229  1.00  0.00           H  
ATOM   1348  N   VAL A 199      -7.796   5.129  -5.635  1.00  0.00           N  
ATOM   1349  CA  VAL A 199      -7.715   4.148  -4.533  1.00  0.00           C  
ATOM   1350  C   VAL A 199      -7.156   4.780  -3.251  1.00  0.00           C  
ATOM   1351  O   VAL A 199      -7.674   4.542  -2.157  1.00  0.00           O  
ATOM   1352  CB  VAL A 199      -6.839   2.940  -4.914  1.00  0.00           C  
ATOM   1353  CEN VAL A 199      -6.856   2.269  -5.071  1.00  0.00           X  
ATOM   1354  H   VAL A 199      -7.271   4.950  -6.477  1.00  0.00           H  
ATOM   1355  N   ILE A 200      -6.096   5.589  -3.350  1.00  0.00           N  
ATOM   1356  CA  ILE A 200      -5.508   6.291  -2.196  1.00  0.00           C  
ATOM   1357  C   ILE A 200      -6.533   7.213  -1.540  1.00  0.00           C  
ATOM   1358  O   ILE A 200      -6.658   7.199  -0.310  1.00  0.00           O  
ATOM   1359  CB  ILE A 200      -4.274   7.120  -2.599  1.00  0.00           C  
ATOM   1360  CEN ILE A 200      -3.196   7.094  -2.759  1.00  0.00           X  
ATOM   1361  H   ILE A 200      -5.716   5.761  -4.270  1.00  0.00           H  
ATOM   1362  N   GLU A 201      -7.240   8.019  -2.332  1.00  0.00           N  
ATOM   1363  CA  GLU A 201      -8.270   8.936  -1.844  1.00  0.00           C  
ATOM   1364  C   GLU A 201      -9.364   8.175  -1.088  1.00  0.00           C  
ATOM   1365  O   GLU A 201      -9.712   8.556   0.030  1.00  0.00           O  
ATOM   1366  CB  GLU A 201      -8.880   9.725  -3.004  1.00  0.00           C  
ATOM   1367  CEN GLU A 201      -8.969  11.149  -3.936  1.00  0.00           X  
ATOM   1368  H   GLU A 201      -7.109   7.956  -3.333  1.00  0.00           H  
ATOM   1369  N   ASP A 202      -9.817   7.038  -1.617  1.00  0.00           N  
ATOM   1370  CA  ASP A 202     -10.851   6.213  -0.995  1.00  0.00           C  
ATOM   1371  C   ASP A 202     -10.411   5.621   0.347  1.00  0.00           C  
ATOM   1372  O   ASP A 202     -11.165   5.676   1.326  1.00  0.00           O  
ATOM   1373  CB  ASP A 202     -11.265   5.087  -1.946  1.00  0.00           C  
ATOM   1374  CEN ASP A 202     -11.983   4.865  -2.634  1.00  0.00           X  
ATOM   1375  H   ASP A 202      -9.531   6.800  -2.556  1.00  0.00           H  
ATOM   1376  N   ILE A 203      -9.174   5.115   0.447  1.00  0.00           N  
ATOM   1377  CA  ILE A 203      -8.650   4.554   1.702  1.00  0.00           C  
ATOM   1378  C   ILE A 203      -8.596   5.646   2.755  1.00  0.00           C  
ATOM   1379  O   ILE A 203      -9.042   5.426   3.878  1.00  0.00           O  
ATOM   1380  CB  ILE A 203      -7.247   3.944   1.528  1.00  0.00           C  
ATOM   1381  CEN ILE A 203      -6.692   3.045   1.258  1.00  0.00           X  
ATOM   1382  H   ILE A 203      -8.578   5.168  -0.367  1.00  0.00           H  
ATOM   1383  N   HIS A 204      -8.083   6.829   2.423  1.00  0.00           N  
ATOM   1384  CA  HIS A 204      -7.992   7.938   3.362  1.00  0.00           C  
ATOM   1385  C   HIS A 204      -9.359   8.342   3.930  1.00  0.00           C  
ATOM   1386  O   HIS A 204      -9.510   8.450   5.153  1.00  0.00           O  
ATOM   1387  CB  HIS A 204      -7.332   9.145   2.688  1.00  0.00           C  
ATOM   1388  CEN HIS A 204      -6.031   9.715   2.565  1.00  0.00           X  
ATOM   1389  H   HIS A 204      -7.778   6.971   1.470  1.00  0.00           H  
ATOM   1390  N   ASP A 205     -10.372   8.475   3.084  1.00  0.00           N  
ATOM   1391  CA  ASP A 205     -11.725   8.844   3.491  1.00  0.00           C  
ATOM   1392  C   ASP A 205     -12.352   7.791   4.410  1.00  0.00           C  
ATOM   1393  O   ASP A 205     -12.939   8.127   5.448  1.00  0.00           O  
ATOM   1394  CB  ASP A 205     -12.609   9.057   2.260  1.00  0.00           C  
ATOM   1395  CEN ASP A 205     -12.958   9.806   1.665  1.00  0.00           X  
ATOM   1396  H   ASP A 205     -10.190   8.368   2.097  1.00  0.00           H  
ATOM   1397  N   PHE A 206     -12.189   6.506   4.093  1.00  0.00           N  
ATOM   1398  CA  PHE A 206     -12.718   5.406   4.890  1.00  0.00           C  
ATOM   1399  C   PHE A 206     -12.112   5.395   6.297  1.00  0.00           C  
ATOM   1400  O   PHE A 206     -12.843   5.280   7.281  1.00  0.00           O  
ATOM   1401  CB  PHE A 206     -12.456   4.070   4.192  1.00  0.00           C  
ATOM   1402  CEN PHE A 206     -13.236   3.040   3.266  1.00  0.00           X  
ATOM   1403  H   PHE A 206     -11.651   6.285   3.266  1.00  0.00           H  
ATOM   1404  N   MET A 207     -10.791   5.583   6.417  1.00  0.00           N  
ATOM   1405  CA  MET A 207     -10.074   5.606   7.693  1.00  0.00           C  
ATOM   1406  C   MET A 207     -10.557   6.753   8.568  1.00  0.00           C  
ATOM   1407  O   MET A 207     -10.821   6.555   9.756  1.00  0.00           O  
ATOM   1408  CB  MET A 207      -8.569   5.721   7.457  1.00  0.00           C  
ATOM   1409  CEN MET A 207      -7.067   4.823   7.572  1.00  0.00           X  
ATOM   1410  H   MET A 207     -10.268   5.737   5.567  1.00  0.00           H  
ATOM   1411  N   GLN A 208     -10.701   7.950   7.999  1.00  0.00           N  
ATOM   1412  CA  GLN A 208     -11.133   9.130   8.730  1.00  0.00           C  
ATOM   1413  C   GLN A 208     -12.526   8.927   9.333  1.00  0.00           C  
ATOM   1414  O   GLN A 208     -12.714   9.129  10.534  1.00  0.00           O  
ATOM   1415  CB  GLN A 208     -11.135  10.354   7.810  1.00  0.00           C  
ATOM   1416  CEN GLN A 208     -10.246  11.782   7.345  1.00  0.00           X  
ATOM   1417  H   GLN A 208     -10.440   8.054   7.029  1.00  0.00           H  
ATOM   1418  N   ALA A 209     -13.483   8.445   8.538  1.00  0.00           N  
ATOM   1419  CA  ALA A 209     -14.856   8.226   8.972  1.00  0.00           C  
ATOM   1420  C   ALA A 209     -14.942   7.181  10.098  1.00  0.00           C  
ATOM   1421  O   ALA A 209     -15.690   7.366  11.060  1.00  0.00           O  
ATOM   1422  CB  ALA A 209     -15.714   7.809   7.787  1.00  0.00           C  
ATOM   1423  CEN ALA A 209     -15.714   7.809   7.788  1.00  0.00           X  
ATOM   1424  H   ALA A 209     -13.248   8.245   7.574  1.00  0.00           H  
ATOM   1425  N   ALA A 210     -14.155   6.104  10.033  1.00  0.00           N  
ATOM   1426  CA  ALA A 210     -14.163   5.023  11.011  1.00  0.00           C  
ATOM   1427  C   ALA A 210     -13.655   5.502  12.381  1.00  0.00           C  
ATOM   1428  O   ALA A 210     -14.306   5.270  13.402  1.00  0.00           O  
ATOM   1429  CB  ALA A 210     -13.329   3.855  10.507  1.00  0.00           C  
ATOM   1430  CEN ALA A 210     -13.329   3.855  10.508  1.00  0.00           X  
ATOM   1431  H   ALA A 210     -13.535   6.017   9.237  1.00  0.00           H  
ATOM   1432  N   ALA A 211     -12.533   6.229  12.418  1.00  0.00           N  
ATOM   1433  CA  ALA A 211     -11.971   6.816  13.631  1.00  0.00           C  
ATOM   1434  C   ALA A 211     -12.952   7.796  14.292  1.00  0.00           C  
ATOM   1435  O   ALA A 211     -13.254   7.643  15.477  1.00  0.00           O  
ATOM   1436  CB  ALA A 211     -10.654   7.508  13.314  1.00  0.00           C  
ATOM   1437  CEN ALA A 211     -10.655   7.508  13.315  1.00  0.00           X  
ATOM   1438  H   ALA A 211     -12.034   6.369  11.551  1.00  0.00           H  
ATOM   1439  N   ALA A 212     -13.499   8.757  13.539  1.00  0.00           N  
ATOM   1440  CA  ALA A 212     -14.476   9.715  14.048  1.00  0.00           C  
ATOM   1441  C   ALA A 212     -15.695   8.995  14.653  1.00  0.00           C  
ATOM   1442  O   ALA A 212     -16.091   9.301  15.778  1.00  0.00           O  
ATOM   1443  CB  ALA A 212     -14.907  10.665  12.940  1.00  0.00           C  
ATOM   1444  CEN ALA A 212     -14.907  10.664  12.940  1.00  0.00           X  
ATOM   1445  H   ALA A 212     -13.223   8.831  12.572  1.00  0.00           H  
ATOM   1446  N   ALA A 213     -16.213   7.963  13.984  1.00  0.00           N  
ATOM   1447  CA  ALA A 213     -17.408   7.236  14.424  1.00  0.00           C  
ATOM   1448  C   ALA A 213     -17.197   6.493  15.758  1.00  0.00           C  
ATOM   1449  O   ALA A 213     -18.067   6.513  16.635  1.00  0.00           O  
ATOM   1450  CB  ALA A 213     -17.845   6.261  13.340  1.00  0.00           C  
ATOM   1451  CEN ALA A 213     -17.845   6.261  13.341  1.00  0.00           X  
ATOM   1452  H   ALA A 213     -15.795   7.703  13.102  1.00  0.00           H  
ATOM   1453  N   ALA A 214     -16.041   5.850  15.947  1.00  0.00           N  
ATOM   1454  CA  ALA A 214     -15.673   5.195  17.198  1.00  0.00           C  
ATOM   1455  C   ALA A 214     -15.563   6.189  18.369  1.00  0.00           C  
ATOM   1456  O   ALA A 214     -16.004   5.866  19.473  1.00  0.00           O  
ATOM   1457  CB  ALA A 214     -14.365   4.438  17.019  1.00  0.00           C  
ATOM   1458  CEN ALA A 214     -14.365   4.439  17.020  1.00  0.00           X  
ATOM   1459  H   ALA A 214     -15.401   5.791  15.167  1.00  0.00           H  
ATOM   1460  N   ASN A 215     -15.019   7.389  18.141  1.00  0.00           N  
ATOM   1461  CA  ASN A 215     -14.897   8.435  19.156  1.00  0.00           C  
ATOM   1462  C   ASN A 215     -16.247   8.918  19.700  1.00  0.00           C  
ATOM   1463  O   ASN A 215     -16.433   8.891  20.909  1.00  0.00           O  
ATOM   1464  CB  ASN A 215     -14.110   9.616  18.617  1.00  0.00           C  
ATOM   1465  CEN ASN A 215     -13.113   9.940  18.583  1.00  0.00           X  
ATOM   1466  H   ASN A 215     -14.648   7.574  17.221  1.00  0.00           H  
ATOM   1467  N   CYS A 216     -17.228   9.228  18.849  1.00  0.00           N  
ATOM   1468  CA  CYS A 216     -18.541   9.719  19.286  1.00  0.00           C  
ATOM   1469  C   CYS A 216     -19.377   8.659  20.040  1.00  0.00           C  
ATOM   1470  O   CYS A 216     -20.106   9.001  20.968  1.00  0.00           O  
ATOM   1471  CB  CYS A 216     -19.206  10.073  17.956  1.00  0.00           C  
ATOM   1472  CEN CYS A 216     -19.411  10.991  17.546  1.00  0.00           X  
ATOM   1473  H   CYS A 216     -17.049   9.171  17.856  1.00  0.00           H  
ATOM   1474  N   ARG A 217     -19.314   7.381  19.637  1.00  0.00           N  
ATOM   1475  CA  ARG A 217     -20.030   6.248  20.245  1.00  0.00           C  
ATOM   1476  C   ARG A 217     -19.781   6.080  21.757  1.00  0.00           C  
ATOM   1477  O   ARG A 217     -20.711   5.668  22.453  1.00  0.00           O  
ATOM   1478  CB  ARG A 217     -19.737   4.952  19.503  1.00  0.00           C  
ATOM   1479  CEN ARG A 217     -19.961   3.066  17.909  1.00  0.00           X  
ATOM   1480  H   ARG A 217     -18.711   7.184  18.851  1.00  0.00           H  
ATOM   1481  N   LYS A 218     -18.557   6.326  22.243  1.00  0.00           N  
ATOM   1482  CA  LYS A 218     -18.165   6.230  23.665  1.00  0.00           C  
ATOM   1483  C   LYS A 218     -19.119   7.049  24.520  1.00  0.00           C  
ATOM   1484  O   LYS A 218     -19.398   6.579  25.642  1.00  0.00           O  
ATOM   1485  CB  LYS A 218     -16.727   6.708  23.875  1.00  0.00           C  
ATOM   1486  CEN LYS A 218     -14.698   6.234  24.240  1.00  0.00           X  
ATOM   1487  H   LYS A 218     -17.934   6.875  21.670  1.00  0.00           H  
TER                                                                             
# All scores below are weighted scores, not raw scores.
#BEGIN_POSE_ENERGIES_TABLE ./minmover_pdb/pose_61.pdb
label vdw cenpack pair env cbeta hs_pair ss_pair sheet total
weights 1 0.5 1 1 0.25 1 1 1 NA
pose 1.83123 0.31343 -9.20874 -6.98907 12.1669 0 0 0 -1.88622
MET:NtermProteinFull_1 0 -0.27052 -0.28536 0.13971 0.02984 0 0 0 -0.38632
TYR_2 0 -0.10278 0.03915 0.80588 0.06921 0 0 0 0.81147
GLY_3 0 -0.04988 0.04203 0.16011 0.07034 0 0 0 0.2226
LYS_4 0 0.07741 -0.45589 -0.68888 0.0693 0 0 0 -0.99807
LEU_5 0 -0.21352 -0.44025 -0.06582 0.03545 0 0 0 -0.68413
ASN_6 0 0.00048 0.09903 -0.36221 0.0697 0 0 0 -0.193
ASP_7 0 0.03699 -0.03218 -0.47618 0.06921 0 0 0 -0.40217
LEU_8 0 0.46373 -0.10943 -0.19483 0.04391 0 0 0 0.20337
LEU_9 0 -0.17407 -0.16776 0.4149 0.04318 0 0 0 0.11626
GLU_10 0 -0.03474 0.00076 -0.92601 0.06947 0 0 0 -0.89053
ASP_11 0 -0.14822 -0.28377 -0.37876 0.04283 0 0 0 -0.76792
LEU_12 0 -0.02457 -0.44219 -0.52948 0.04458 0 0 0 -0.95167
GLN_13 0 -0.06811 0.17863 -0.4142 0.06884 0 0 0 -0.23483
GLU_14 0 -0.01173 -0.04059 -0.92601 0.06893 0 0 0 -0.9094
VAL_15 0 0.35533 -0.55043 -0.27892 0.04478 0 0 0 -0.42925
LEU_16 0.06845 0.52418 -0.11058 -0.45811 0.04435 0 0 0 0.06829
LYS_17 0 -0.04301 0.15581 -0.68888 0.0693 0 0 0 -0.50679
ASN_18 0 -0.11353 -0.21267 -0.19403 0.04273 0 0 0 -0.4775
LEU_19 0 -0.05917 0.03429 -0.45811 0.03251 0 0 0 -0.45049
HIS_D_20 0 0.04211 0.04222 -0.02241 0.06893 0 0 0 0.13085
LYS_21 0 -0.03928 -0.05667 -1.04927 0.06961 0 0 0 -1.07561
ASN_22 0 -0.01189 -0.11375 -0.19403 0.04268 0 0 0 -0.27699
ASP_23 0.70505 0.67173 0.17155 -0.1485 0.06941 0 0 0 1.46924
ARG_24 0 0.0337 0.08427 -0.64658 0.07203 0 0 0 -0.45659
SER_25 0 -0.06087 0.01579 -0.21543 0.0357 0 0 0 -0.2248
GLY_26 0 -0.03998 -0.10025 -0.08884 0.03608 0 0 0 -0.19298
LYS_27 0 -0.03807 0.0023 -1.04927 0.07203 0 0 0 -1.01301
ASP_28 0 -0.00349 -0.08687 -0.52292 0.07055 0 0 0 -0.54273
ASN_29 0 0.00688 -0.05004 0.05572 0.0331 0 0 0 0.04567
ILE_30 0 0.42158 0.60439 0.34575 0.04596 0 0 0 1.41769
HIS_31 0 -0.00685 -0.13401 0.159 0.06959 0 0 0 0.08773
ASP_32 0 0.03834 -0.33161 -0.24167 0.0689 0 0 0 -0.46604
VAL_33 0 0.30164 0.09833 -0.41511 0.03225 0 0 0 0.01711
ASP_34 0 0.03431 0.02778 -0.31759 0.04592 0 0 0 -0.20958
ASN_35 0 -0.09048 0.04479 -0.36221 0.06884 0 0 0 -0.33906
HIS_D_36 0 0.48071 0.06927 -0.18191 0.04399 0 0 0 0.41205
LEU_37 0 -0.10993 -0.49348 -0.52948 0.03225 0 0 0 -1.10064
GLN_38 0 0.0288 0.12982 -0.55896 0.06894 0 0 0 -0.3314
ASN_39 0 -0.11967 -0.03607 -0.28327 0.06676 0 0 0 -0.37224
VAL_40 0 -0.03813 -0.49754 -0.19594 0.04516 0 0 0 -0.68646
ILE_41 0 -0.29596 -0.29783 0.34575 0.04365 0 0 0 -0.2044
GLU_42 0 -0.09385 -0.0039 -0.71584 0.06922 0 0 0 -0.74436
ASP_43 0 0.51555 0.26234 0.08318 0.04336 0 0 0 0.90443
ILE_44 0 -0.25525 -0.88057 -0.20059 0.0455 0 0 0 -1.29091
HIS_D_45 0 0.04495 0.31861 0.0215 0.06878 0 0 0 0.45384
ASP_46 0 -0.01946 -0.33889 -0.47618 0.06903 0 0 0 -0.76551
PHE_47 0 0.06814 -0.30033 -0.44993 0.04435 0 0 0 -0.63777
MET_48 0 -0.15177 -0.26555 0.10186 0.04496 0 0 0 -0.27051
GLN_49 0 -0.06423 0.08217 -0.59803 0.06921 0 0 0 -0.51088
ALA_50 0 -0.12665 0.0432 0.15304 0.04109 0 0 0 0.11067
ALA_51 0 -0.18274 -0.2596 -0.11236 0.03506 0 0 0 -0.51964
ALA_52 0 -0.20217 -0.03819 0.14698 0.03032 0 0 0 -0.06305
ALA_53 0 -0.02466 -0.01506 0.28428 0.03572 0 0 0 0.28028
ALA_54 0 -0.0915 -0.07816 0.15304 0.03442 0 0 0 0.0178
ALA_55 0 0.052 -0.0339 0.03291 0.03522 0 0 0 0.08623
ASN_56 0 0.12514 -0.23101 -0.13901 0.03503 0 0 0 -0.20984
CYS_57 0 -0.06442 0.05557 1.81599 0.04331 0 0 0 1.85044
ARG_58 0 0.34849 0.10368 -0.26954 0.06903 0 0 0 0.25167
LYS_59 0 0.06956 -0.18748 -0.42611 0.0357 0 0 0 -0.50832
GLY_60 0 -0.19556 -0.04762 -0.07965 0.03639 0 0 0 -0.28644
SER_61 0 -0.08829 0.03238 -0.18312 0.04305 0 0 0 -0.19598
PRO_62 0.08934 -0.14152 -0.23551 -0.22805 0.03699 0 0 0 -0.47874
GLY_63 0.04213 0.65327 0.01166 -0.09146 0.03743 0 0 0 0.65303
SER_64 0 0.03674 -0.11497 0.13063 0.03956 0 0 0 0.09197
PRO_65 0 0.10541 -0.18866 -0.12679 0.07143 0 0 0 -0.13861
ALA_66 0 -0.01841 0.06805 0.59025 0.04883 0 0 0 0.68872
GLY_67 0 0 0 0.91259 0.04183 0 0 0 0.95441
SER_68 0 0 0 0.29023 0.04957 0 0 0 0.3398
PRO_69 0 0 0 0.2123 0.04957 0 0 0 0.26186
THR_70 0 0 0 0.43096 0.07499 0 0 0 0.50594
SER_71 0 0 0 0.29023 0.07582 0 0 0 0.36605
THR_72 0 0 0 0.48779 0.07582 0 0 0 0.56361
GLU_73 2e-05 0 0 -1.03403 0.07499 0 0 0 -0.95902
GLU_74 2e-05 0 0 -0.93278 0.04957 0 0 0 -0.88319
GLY_75 0 0 0 0.91259 0.04957 0 0 0 0.96215
THR_76 0 0 0 0.48779 0.04957 0 0 0 0.53736
SER_77 0 0 0 0.29023 0.07499 0 0 0 0.36522
GLU_78 0 0 0 -1.01303 0.07573 0 0 0 -0.9373
SER_79 0 0 0 0.13063 0.07558 0 0 0 0.20621
ALA_80 0 0 0 0.89846 0.05706 0 0 0 0.95552
THR_81 0 0 0 0.48779 0.04957 0 0 0 0.53736
PRO_82 0 0 0 0.2123 0.07582 0 0 0 0.28812
GLU_83 0 0 0 -1.03403 0.07499 0 0 0 -0.95904
SER_84 0 0 0 0.13063 0.07508 0 0 0 0.20571
GLY_85 0 0 0 0.91259 0.04957 0 0 0 0.96215
PRO_86 0 0 0 0.51404 0.04957 0 0 0 0.5636
GLY_87 0 0 0 0.60923 0.04183 0 0 0 0.65106
THR_88 0 0 0 0.48779 0.04183 0 0 0 0.52962
SER_89 0 0 0 0.29023 0.04957 0 0 0 0.3398
THR_90 0 0 0 0.33798 0.07582 0 0 0 0.4138
GLU_91 0 0 0 -1.01303 0.07582 0 0 0 -0.93721
PRO_92 0 0 0 0.51404 0.07508 0 0 0 0.58912
SER_93 0 0 0 -0.0106 0.07499 0 0 0 0.06439
GLU_94 0 0 0 -1.01303 0.07506 0 0 0 -0.93797
GLY_95 0 0 0 0.91259 0.07288 0 0 0 0.98547
SER_96 0 0 0 -0.0106 0.07508 0 0 0 0.06448
ALA_97 0 0 0 0.77873 0.07582 0 0 0 0.85455
PRO_98 0 0 0 0.2123 0.04957 0 0 0 0.26186
GLY_99 0 0 0 0.91259 0.04883 0 0 0 0.96141
SER_100 0 0 0 -0.0106 0.04957 0 0 0 0.03897
PRO_101 0 0 0 0.51404 0.04957 0 0 0 0.5636
ALA_102 0 0 0 0.797 0.04957 0 0 0 0.84657
GLY_103 0 0 0 0.60923 0.04957 0 0 0 0.6588
SER_104 0 0 0 0.29023 0.04957 0 0 0 0.3398
PRO_105 0 0 0 0.51404 0.07582 0 0 0 0.58986
THR_106 0 0 0 0.33798 0.07499 0 0 0 0.41297
SER_107 0 0 0 0.29023 0.07373 0 0 0 0.36397
THR_108 0 0 0 0.48779 0.04957 0 0 0 0.53736
GLU_109 0.00954 0 0 -1.01303 0.07582 0 0 0 -0.92767
GLU_110 0.00954 0 0 -1.03403 0.07087 0 0 0 -0.95362
GLY_111 0 0 0 0.91259 0.07508 0 0 0 0.98767
THR_112 0 0 0 0.48779 0.07582 0 0 0 0.56361
SER_113 0 0 0 0.13063 0.07499 0 0 0 0.20562
THR_114 0 0 0 0.43096 0.07499 0 0 0 0.50594
GLU_115 0 0 0 -1.01303 0.07582 0 0 0 -0.93721
PRO_116 0 0 0 0.51404 0.07582 0 0 0 0.58986
SER_117 0 0 0 0.13063 0.07499 0 0 0 0.20562
GLU_118 0 0 0 -0.93278 0.07582 0 0 0 -0.85696
GLY_119 0 0 0 0.91259 0.04957 0 0 0 0.96215
SER_120 0 0 0 0.29023 0.04957 0 0 0 0.3398
ALA_121 0 0 0 0.89846 0.04957 0 0 0 0.94802
PRO_122 0 0 0 0.2123 0.04957 0 0 0 0.26186
GLY_123 0 0 0 0.91259 0.04957 0 0 0 0.96215
THR_124 0 0 0 0.43096 0.07582 0 0 0 0.50678
SER_125 0 0 0 0.13063 0.07573 0 0 0 0.20636
THR_126 0 0 0 0.43096 0.07499 0 0 0 0.50594
GLU_127 0 0 0 -1.01303 0.07582 0 0 0 -0.93721
PRO_128 0 0 0 0.2123 0.07582 0 0 0 0.28812
SER_129 0 0 0 0.13063 0.07508 0 0 0 0.20571
GLU_130 0 0 0 -1.03403 0.07582 0 0 0 -0.95821
GLY_131 0 0 0 0.91259 0.07582 0 0 0 0.98841
SER_132 0 0 0 0.29023 0.0636 0 0 0 0.35383
ALA_133 0 0 0 0.89846 0.06321 0 0 0 0.96166
PRO_134 0 0 0 0.2123 0.04957 0 0 0 0.26186
GLY_135 0.0011 0 0 0.91259 0.04957 0 0 0 0.96325
THR_136 0.0011 0 0 0.48779 0.04957 0 0 0 0.53845
SER_137 0 0 0 0.29023 0.04957 0 0 0 0.3398
GLU_138 0 0 0 -1.01303 0.07582 0 0 0 -0.93721
SER_139 0 0 0 0.29023 0.07529 0 0 0 0.36552
ALA_140 0 0 0 0.797 0.07406 0 0 0 0.87106
THR_141 0 0 0 0.48779 0.07582 0 0 0 0.56361
PRO_142 0 0 0 0.2123 0.07582 0 0 0 0.28812
GLU_143 0 0 0 -1.01303 0.07499 0 0 0 -0.93804
SER_144 0 0 0 0.13063 0.07508 0 0 0 0.20571
GLY_145 0 -0.02703 -0.00761 0.91259 0.04957 0 0 0 0.92752
PRO_146 0 0.02153 -0.10654 0.2123 0.04643 0 0 0 0.17372
GLY_147 0 -0.05724 -0.08111 0.35201 0.04518 0 0 0 0.25884
SER_148 0 -0.00333 -0.00918 -0.18312 0.07212 0 0 0 -0.12352
GLU_149 0.10977 0.66177 -0.05039 -0.37543 0.03743 0 0 0 0.38315
PRO_150 0.02169 0.03935 -0.14183 0.043 0.07212 0 0 0 0.03433
ALA_151 0 -0.17197 0.15156 0.16717 0.04145 0 0 0 0.18822
THR_152 0 0.07269 -0.13778 -0.06501 0.0603 0 0 0 -0.0698
SER_153 0 -0.1103 -0.11466 -0.11629 0.03671 0 0 0 -0.30454
GLY_154 0 0.12604 -0.21239 -0.08884 0.03539 0 0 0 -0.1398
SER_155 0 0.08483 -0.10164 -0.21543 0.03681 0 0 0 -0.19542
GLU_156 0 -0.06806 -0.06446 -0.71584 0.04409 0 0 0 -0.80427
THR_157 0 0.01236 -0.00104 -0.15284 0.03059 0 0 0 -0.11092
PRO_158 0 -0.0771 0.01956 -0.05784 0.0444 0 0 0 -0.07098
GLY_159 0 0.03323 0.09079 -0.08884 0.03059 0 0 0 0.06578
MET_160 0 0.02954 -0.1429 -0.05461 0.04383 0 0 0 -0.12414
TYR_161 0 -0.02833 -0.00037 0.85474 0.07034 0 0 0 0.89637
GLY_162 0 -0.06552 0.03143 -0.0429 0.0353 0 0 0 -0.04169
LYS_163 0 -0.19154 0.22361 -0.09974 0.03561 0 0 0 -0.03206
LEU_164 0 -0.09496 -0.05781 0.24309 0.06928 0 0 0 0.15959
ASN_165 0 -0.05701 -0.00505 -0.46336 0.04769 0 0 0 -0.47774
ASP_166 0 -0.04426 0.00205 -0.37876 0.04266 0 0 0 -0.37831
LEU_167 0 -0.1082 -0.27413 -0.30366 0.03208 0 0 0 -0.65392
LEU_168 0 0.16979 -0.00088 0.75945 0.06878 0 0 0 0.99713
GLU_169 0 -0.01467 -0.08195 -0.82678 0.06966 0 0 0 -0.85373
ASP_170 0 -0.27352 0.25578 -0.03907 0.04399 0 0 0 -0.01283
LEU_171 0 -0.10597 -0.34269 -0.06582 0.04496 0 0 0 -0.46952
GLN_172 0 -0.02202 0.08667 -0.55896 0.06908 0 0 0 -0.42523
GLU_173 0 0.01922 -0.21204 -0.71584 0.06893 0 0 0 -0.83973
VAL_174 0 -0.28028 -0.58069 -0.41511 0.03741 0 0 0 -1.23867
LEU_175 0 -0.38884 -0.01527 0.58995 0.03681 0 0 0 0.22265
LYS_176 0 -0.05484 0.02812 -0.8715 0.06947 0 0 0 -0.82875
ASN_177 0 -0.15105 -0.05069 -0.13901 0.03512 0 0 0 -0.30562
LEU_178 0 -0.23476 -0.01603 -0.45811 0.03251 0 0 0 -0.67638
HIS_D_179 0 -0.00849 -0.12204 -0.06774 0.04725 0 0 0 -0.15101
LYS_180 0 -0.04995 -0.04478 -0.8715 0.0704 0 0 0 -0.89582
ASN_181 0 -0.2047 0.07122 0.12528 0.0305 0 0 0 0.0223
ASP_182 0 0.4396 0.00384 0.34071 0.04039 0 0 0 0.82454
ARG_183 0 0.04497 0.15697 -0.55583 0.07134 0 0 0 -0.28255
SER_184 0 -0.03688 0.01519 -0.21543 0.0435 0 0 0 -0.19362
GLY_185 0 0.01252 -0.04141 -0.08884 0.03608 0 0 0 -0.08165
LYS_186 0 -0.05341 -0.0146 -0.96458 0.07134 0 0 0 -0.96125
ASP_187 0 -0.0379 -0.00688 -0.56986 0.07006 0 0 0 -0.54458
ASN_188 0 -0.01465 -0.01314 0.12528 0.02982 0 0 0 0.12731
ILE_189 0.70505 0.66167 0.62066 0.20907 0.06928 0 0 0 2.26572
HIS_190 0 -0.03309 -0.13401 0.159 0.06947 0 0 0 0.06137
ASP_191 0 -0.24611 -0.31217 -0.42964 0.03503 0 0 0 -0.95289
VAL_192 0 -0.14813 0.52527 -0.35242 0.03731 0 0 0 0.06203
ASP_193 0 0.01447 -0.23088 -0.37876 0.06925 0 0 0 -0.52591
ASN_194 0 -0.10813 -0.09937 -0.36221 0.06899 0 0 0 -0.50072
HIS_D_195 0 -0.15779 0.05855 -0.19493 0.04365 0 0 0 -0.25053
LEU_196 0.06845 0.70455 -0.53497 -0.45811 0.04458 0 0 0 -0.1755
GLN_197 0 0.07639 0.1083 -0.55896 0.06894 0 0 0 -0.30533
ASN_198 0 -0.01367 -0.13497 -0.24178 0.06898 0 0 0 -0.32143
VAL_199 0 -0.13555 -0.6339 -0.35242 0.04516 0 0 0 -1.0767
ILE_200 0 -0.18961 -0.11934 0.47679 0.06943 0 0 0 0.23726
GLU_201 0 -0.04213 -0.09083 -0.71584 0.0693 0 0 0 -0.7795
ASP_202 0 -0.22518 0.37633 0.08318 0.03561 0 0 0 0.26995
ILE_203 0 -0.02734 -0.73936 -0.41682 0.04458 0 0 0 -1.13895
HIS_D_204 0 0.074 0.18116 0.0215 0.06893 0 0 0 0.34559
ASP_205 0 0.0278 -0.18246 -0.42964 0.06878 0 0 0 -0.51553
PHE_206 0 0.16574 -0.09647 -0.30123 0.04458 0 0 0 -0.1874
MET_207 0 -0.37768 -0.15644 0.0106 0.04389 0 0 0 -0.47964
GLN_208 0 -0.05981 -0.00022 -0.60368 0.06945 0 0 0 -0.59426
ALA_209 0 -0.19175 0.18499 0.14698 0.03528 0 0 0 0.17551
ALA_210 0 0.04704 -0.12697 -0.11236 0.03079 0 0 0 -0.16149
ALA_211 0 -0.03975 -0.10504 0.15304 0.04268 0 0 0 0.05093
ALA_212 0 -0.05561 0.03147 0.4142 0.03302 0 0 0 0.42308
ALA_213 0 0.03585 0.02717 0.07904 0.03405 0 0 0 0.17611
ALA_214 0 0.14737 -0.0536 0.11438 0.03487 0 0 0 0.24302
ASN_215 0 -0.02056 -0.03671 -0.46336 0.04915 0 0 0 -0.47149
CYS_216 0 -0.04423 -0.04017 1.70525 0.07025 0 0 0 1.6911
ARG_217 0 0.08456 0.12954 -0.26954 0.03049 0 0 0 -0.02495
LYS:CtermProteinFull_218 0 0.01121 0.02164 -1.04927 0.07203 0 0 0 -0.94439
#END_POSE_ENERGIES_TABLE ./minmover_pdb/pose_61.pdb
