# Supplementary material for: Selection of a promiscuous minimalist cAMP phosphodiesterase from a library of de novo designed proteins
Source: Nat Chem. 2024 May 3;16(7):1200–8. doi: 10.1038/s41557-024-01490-4 (PMC11230910; doi:10.1038/s41557-024-01490-4)
Supplement: Supplementary file 3 — MD input files, scripts and final structures derived from MD, AlphaFold2, EMSfold and MultiSFold. [file 41557_2024_1490_MOESM3_ESM.zip › Computational_Data/4_MultiSFold/campase/pose_62.pdb]

ATOM      1  N   MET A   1      14.999  -7.930  -0.838  1.00  0.00           N  
ATOM      2  CA  MET A   1      13.940  -6.997  -1.273  1.00  0.00           C  
ATOM      3  C   MET A   1      12.590  -7.687  -1.322  1.00  0.00           C  
ATOM      4  O   MET A   1      11.725  -7.234  -0.603  1.00  0.00           O  
ATOM      5  CB  MET A   1      14.272  -6.407  -2.642  1.00  0.00           C  
ATOM      6  CEN MET A   1      14.749  -4.920  -3.441  1.00  0.00           X  
ATOM      7  H   MET A   1      15.775  -8.121  -1.439  1.00  0.00           H  
ATOM      8  N   TYR A   2      12.434  -8.810  -2.033  1.00  0.00           N  
ATOM      9  CA  TYR A   2      11.121  -9.452  -2.219  1.00  0.00           C  
ATOM     10  C   TYR A   2      10.240  -9.600  -0.960  1.00  0.00           C  
ATOM     11  O   TYR A   2       9.048  -9.373  -1.063  1.00  0.00           O  
ATOM     12  CB  TYR A   2      11.331 -10.836  -2.838  1.00  0.00           C  
ATOM     13  CEN TYR A   2      11.301 -11.633  -4.398  1.00  0.00           X  
ATOM     14  H   TYR A   2      13.139  -9.098  -2.695  1.00  0.00           H  
ATOM     15  N   GLY A   3      10.799  -9.936   0.214  1.00  0.00           N  
ATOM     16  CA  GLY A   3      10.021 -10.080   1.461  1.00  0.00           C  
ATOM     17  C   GLY A   3       9.318  -8.787   1.888  1.00  0.00           C  
ATOM     18  O   GLY A   3       8.156  -8.837   2.248  1.00  0.00           O  
ATOM     19  CEN GLY A   3      10.020 -10.080   1.461  1.00  0.00           X  
ATOM     20  H   GLY A   3      11.783 -10.159   0.240  1.00  0.00           H  
ATOM     21  N   LYS A   4       9.977  -7.631   1.693  1.00  0.00           N  
ATOM     22  CA  LYS A   4       9.447  -6.300   2.068  1.00  0.00           C  
ATOM     23  C   LYS A   4       8.338  -5.785   1.145  1.00  0.00           C  
ATOM     24  O   LYS A   4       7.467  -5.043   1.558  1.00  0.00           O  
ATOM     25  CB  LYS A   4      10.584  -5.278   2.103  1.00  0.00           C  
ATOM     26  CEN LYS A   4      11.940  -4.117   3.240  1.00  0.00           X  
ATOM     27  H   LYS A   4      10.920  -7.674   1.335  1.00  0.00           H  
ATOM     28  N   LEU A   5       8.430  -6.135  -0.134  1.00  0.00           N  
ATOM     29  CA  LEU A   5       7.408  -5.876  -1.133  1.00  0.00           C  
ATOM     30  C   LEU A   5       6.125  -6.668  -0.861  1.00  0.00           C  
ATOM     31  O   LEU A   5       5.035  -6.122  -0.972  1.00  0.00           O  
ATOM     32  CB  LEU A   5       7.952  -6.204  -2.529  1.00  0.00           C  
ATOM     33  CEN LEU A   5       8.457  -5.324  -3.688  1.00  0.00           X  
ATOM     34  H   LEU A   5       9.229  -6.691  -0.406  1.00  0.00           H  
ATOM     35  N   ASN A   6       6.257  -7.947  -0.499  1.00  0.00           N  
ATOM     36  CA  ASN A   6       5.098  -8.774  -0.190  1.00  0.00           C  
ATOM     37  C   ASN A   6       4.325  -8.177   0.990  1.00  0.00           C  
ATOM     38  O   ASN A   6       3.107  -8.094   0.916  1.00  0.00           O  
ATOM     39  CB  ASN A   6       5.496 -10.209   0.102  1.00  0.00           C  
ATOM     40  CEN ASN A   6       5.600 -11.114  -0.420  1.00  0.00           X  
ATOM     41  H   ASN A   6       7.167  -8.298  -0.241  1.00  0.00           H  
ATOM     42  N   ASP A   7       5.045  -7.682   2.004  1.00  0.00           N  
ATOM     43  CA  ASP A   7       4.445  -7.125   3.222  1.00  0.00           C  
ATOM     44  C   ASP A   7       3.672  -5.832   2.893  1.00  0.00           C  
ATOM     45  O   ASP A   7       2.541  -5.656   3.328  1.00  0.00           O  
ATOM     46  CB  ASP A   7       5.520  -6.852   4.277  1.00  0.00           C  
ATOM     47  CEN ASP A   7       5.929  -7.276   5.108  1.00  0.00           X  
ATOM     48  H   ASP A   7       6.049  -7.779   1.987  1.00  0.00           H  
ATOM     49  N   LEU A   8       4.218  -4.992   2.004  1.00  0.00           N  
ATOM     50  CA  LEU A   8       3.569  -3.760   1.553  1.00  0.00           C  
ATOM     51  C   LEU A   8       2.289  -4.002   0.732  1.00  0.00           C  
ATOM     52  O   LEU A   8       1.305  -3.274   0.867  1.00  0.00           O  
ATOM     53  CB  LEU A   8       4.566  -2.931   0.734  1.00  0.00           C  
ATOM     54  CEN LEU A   8       5.403  -1.680   1.062  1.00  0.00           X  
ATOM     55  H   LEU A   8       5.179  -5.150   1.737  1.00  0.00           H  
ATOM     56  N   LEU A   9       2.306  -5.000  -0.156  1.00  0.00           N  
ATOM     57  CA  LEU A   9       1.134  -5.363  -0.955  1.00  0.00           C  
ATOM     58  C   LEU A   9      -0.026  -5.815  -0.053  1.00  0.00           C  
ATOM     59  O   LEU A   9      -1.181  -5.495  -0.332  1.00  0.00           O  
ATOM     60  CB  LEU A   9       1.498  -6.465  -1.958  1.00  0.00           C  
ATOM     61  CEN LEU A   9       1.756  -6.454  -3.476  1.00  0.00           X  
ATOM     62  H   LEU A   9       3.149  -5.547  -0.242  1.00  0.00           H  
ATOM     63  N   GLU A  10       0.286  -6.529   1.028  1.00  0.00           N  
ATOM     64  CA  GLU A  10      -0.695  -7.005   2.007  1.00  0.00           C  
ATOM     65  C   GLU A  10      -1.367  -5.836   2.738  1.00  0.00           C  
ATOM     66  O   GLU A  10      -2.594  -5.824   2.875  1.00  0.00           O  
ATOM     67  CB  GLU A  10      -0.030  -7.943   3.016  1.00  0.00           C  
ATOM     68  CEN GLU A  10       0.322  -9.521   3.557  1.00  0.00           X  
ATOM     69  H   GLU A  10       1.260  -6.690   1.238  1.00  0.00           H  
ATOM     70  N   ASP A  11      -0.591  -4.826   3.130  1.00  0.00           N  
ATOM     71  CA  ASP A  11      -1.090  -3.644   3.829  1.00  0.00           C  
ATOM     72  C   ASP A  11      -2.004  -2.812   2.926  1.00  0.00           C  
ATOM     73  O   ASP A  11      -3.076  -2.384   3.356  1.00  0.00           O  
ATOM     74  CB  ASP A  11       0.075  -2.788   4.332  1.00  0.00           C  
ATOM     75  CEN ASP A  11       0.618  -2.621   5.178  1.00  0.00           X  
ATOM     76  H   ASP A  11       0.409  -4.918   3.026  1.00  0.00           H  
ATOM     77  N   LEU A  12      -1.643  -2.651   1.650  1.00  0.00           N  
ATOM     78  CA  LEU A  12      -2.448  -1.907   0.680  1.00  0.00           C  
ATOM     79  C   LEU A  12      -3.844  -2.521   0.482  1.00  0.00           C  
ATOM     80  O   LEU A  12      -4.859  -1.820   0.550  1.00  0.00           O  
ATOM     81  CB  LEU A  12      -1.707  -1.835  -0.661  1.00  0.00           C  
ATOM     82  CEN LEU A  12      -0.916  -0.712  -1.359  1.00  0.00           X  
ATOM     83  H   LEU A  12      -0.748  -3.020   1.365  1.00  0.00           H  
ATOM     84  N   GLN A  13      -3.920  -3.843   0.308  1.00  0.00           N  
ATOM     85  CA  GLN A  13      -5.192  -4.564   0.203  1.00  0.00           C  
ATOM     86  C   GLN A  13      -6.064  -4.405   1.453  1.00  0.00           C  
ATOM     87  O   GLN A  13      -7.277  -4.184   1.336  1.00  0.00           O  
ATOM     88  CB  GLN A  13      -4.934  -6.052  -0.050  1.00  0.00           C  
ATOM     89  CEN GLN A  13      -4.876  -7.294  -1.275  1.00  0.00           X  
ATOM     90  H   GLN A  13      -3.060  -4.373   0.313  1.00  0.00           H  
ATOM     91  N   GLU A  14      -5.495  -4.499   2.656  1.00  0.00           N  
ATOM     92  CA  GLU A  14      -6.273  -4.341   3.888  1.00  0.00           C  
ATOM     93  C   GLU A  14      -6.816  -2.910   4.024  1.00  0.00           C  
ATOM     94  O   GLU A  14      -8.002  -2.745   4.339  1.00  0.00           O  
ATOM     95  CB  GLU A  14      -5.420  -4.700   5.107  1.00  0.00           C  
ATOM     96  CEN GLU A  14      -4.953  -5.818   6.305  1.00  0.00           X  
ATOM     97  H   GLU A  14      -4.511  -4.714   2.722  1.00  0.00           H  
ATOM     98  N   VAL A  15      -6.036  -1.878   3.678  1.00  0.00           N  
ATOM     99  CA  VAL A  15      -6.518  -0.484   3.726  1.00  0.00           C  
ATOM    100  C   VAL A  15      -7.656  -0.246   2.747  1.00  0.00           C  
ATOM    101  O   VAL A  15      -8.641   0.393   3.124  1.00  0.00           O  
ATOM    102  CB  VAL A  15      -5.390   0.519   3.421  1.00  0.00           C  
ATOM    103  CEN VAL A  15      -4.984   1.000   3.702  1.00  0.00           X  
ATOM    104  H   VAL A  15      -5.091  -2.065   3.374  1.00  0.00           H  
ATOM    105  N   LEU A  16      -7.577  -0.793   1.530  1.00  0.00           N  
ATOM    106  CA  LEU A  16      -8.626  -0.619   0.513  1.00  0.00           C  
ATOM    107  C   LEU A  16      -9.934  -1.281   0.943  1.00  0.00           C  
ATOM    108  O   LEU A  16     -11.026  -0.716   0.848  1.00  0.00           O  
ATOM    109  CB  LEU A  16      -8.162  -1.189  -0.833  1.00  0.00           C  
ATOM    110  CEN LEU A  16      -7.667  -0.529  -2.134  1.00  0.00           X  
ATOM    111  H   LEU A  16      -6.764  -1.350   1.305  1.00  0.00           H  
ATOM    112  N   LYS A  17      -9.825  -2.493   1.482  1.00  0.00           N  
ATOM    113  CA  LYS A  17     -10.979  -3.264   1.932  1.00  0.00           C  
ATOM    114  C   LYS A  17     -11.702  -2.590   3.100  1.00  0.00           C  
ATOM    115  O   LYS A  17     -12.933  -2.551   3.107  1.00  0.00           O  
ATOM    116  CB  LYS A  17     -10.546  -4.676   2.330  1.00  0.00           C  
ATOM    117  CEN LYS A  17     -10.441  -6.736   1.861  1.00  0.00           X  
ATOM    118  H   LYS A  17      -8.904  -2.900   1.523  1.00  0.00           H  
ATOM    119  N   ASN A  18     -10.975  -2.067   4.084  1.00  0.00           N  
ATOM    120  CA  ASN A  18     -11.563  -1.407   5.247  1.00  0.00           C  
ATOM    121  C   ASN A  18     -12.203  -0.064   4.885  1.00  0.00           C  
ATOM    122  O   ASN A  18     -13.343   0.181   5.282  1.00  0.00           O  
ATOM    123  CB  ASN A  18     -10.533  -1.214   6.345  1.00  0.00           C  
ATOM    124  CEN ASN A  18     -10.188  -1.727   7.192  1.00  0.00           X  
ATOM    125  H   ASN A  18      -9.967  -2.107   4.005  1.00  0.00           H  
ATOM    126  N   LEU A  19     -11.549   0.752   4.060  1.00  0.00           N  
ATOM    127  CA  LEU A  19     -12.071   2.047   3.622  1.00  0.00           C  
ATOM    128  C   LEU A  19     -13.355   1.886   2.808  1.00  0.00           C  
ATOM    129  O   LEU A  19     -14.342   2.573   3.076  1.00  0.00           O  
ATOM    130  CB  LEU A  19     -11.011   2.794   2.802  1.00  0.00           C  
ATOM    131  CEN LEU A  19     -10.079   3.976   3.128  1.00  0.00           X  
ATOM    132  H   LEU A  19     -10.658   0.454   3.689  1.00  0.00           H  
ATOM    133  N   HIS A  20     -13.392   0.898   1.912  1.00  0.00           N  
ATOM    134  CA  HIS A  20     -14.586   0.578   1.128  1.00  0.00           C  
ATOM    135  C   HIS A  20     -15.744   0.045   1.988  1.00  0.00           C  
ATOM    136  O   HIS A  20     -16.866   0.546   1.896  1.00  0.00           O  
ATOM    137  CB  HIS A  20     -14.241  -0.443   0.039  1.00  0.00           C  
ATOM    138  CEN HIS A  20     -13.869  -0.445  -1.337  1.00  0.00           X  
ATOM    139  H   HIS A  20     -12.526   0.432   1.685  1.00  0.00           H  
ATOM    140  N   LYS A  21     -15.504  -0.960   2.845  1.00  0.00           N  
ATOM    141  CA  LYS A  21     -16.565  -1.586   3.668  1.00  0.00           C  
ATOM    142  C   LYS A  21     -17.176  -0.617   4.681  1.00  0.00           C  
ATOM    143  O   LYS A  21     -18.369  -0.717   4.967  1.00  0.00           O  
ATOM    144  CB  LYS A  21     -16.016  -2.810   4.402  1.00  0.00           C  
ATOM    145  CEN LYS A  21     -15.872  -4.916   4.554  1.00  0.00           X  
ATOM    146  H   LYS A  21     -14.551  -1.287   2.924  1.00  0.00           H  
ATOM    147  N   ASN A  22     -16.375   0.291   5.234  1.00  0.00           N  
ATOM    148  CA  ASN A  22     -16.807   1.244   6.252  1.00  0.00           C  
ATOM    149  C   ASN A  22     -17.733   2.355   5.705  1.00  0.00           C  
ATOM    150  O   ASN A  22     -18.670   2.763   6.397  1.00  0.00           O  
ATOM    151  CB  ASN A  22     -15.605   1.864   6.941  1.00  0.00           C  
ATOM    152  CEN ASN A  22     -15.001   1.677   7.778  1.00  0.00           X  
ATOM    153  H   ASN A  22     -15.400   0.291   4.969  1.00  0.00           H  
ATOM    154  N   ASP A  23     -17.558   2.785   4.444  1.00  0.00           N  
ATOM    155  CA  ASP A  23     -18.264   3.924   3.837  1.00  0.00           C  
ATOM    156  C   ASP A  23     -19.789   3.721   3.746  1.00  0.00           C  
ATOM    157  O   ASP A  23     -20.375   3.535   2.677  1.00  0.00           O  
ATOM    158  CB  ASP A  23     -17.699   4.199   2.441  1.00  0.00           C  
ATOM    159  CEN ASP A  23     -17.024   4.801   1.973  1.00  0.00           X  
ATOM    160  H   ASP A  23     -16.855   2.332   3.878  1.00  0.00           H  
ATOM    161  N   ARG A  24     -20.484   3.812   4.884  1.00  0.00           N  
ATOM    162  CA  ARG A  24     -21.956   3.725   4.891  1.00  0.00           C  
ATOM    163  C   ARG A  24     -22.687   5.058   5.009  1.00  0.00           C  
ATOM    164  O   ARG A  24     -23.914   5.038   4.985  1.00  0.00           O  
ATOM    165  CB  ARG A  24     -22.444   2.766   5.967  1.00  0.00           C  
ATOM    166  CEN ARG A  24     -23.220   0.684   7.069  1.00  0.00           X  
ATOM    167  H   ARG A  24     -19.963   4.038   5.718  1.00  0.00           H  
ATOM    168  N   SER A  25     -21.997   6.197   5.114  1.00  0.00           N  
ATOM    169  CA  SER A  25     -22.688   7.489   5.284  1.00  0.00           C  
ATOM    170  C   SER A  25     -22.174   8.672   4.438  1.00  0.00           C  
ATOM    171  O   SER A  25     -22.747   9.756   4.543  1.00  0.00           O  
ATOM    172  CB  SER A  25     -22.637   7.872   6.750  1.00  0.00           C  
ATOM    173  CEN SER A  25     -22.439   7.929   7.253  1.00  0.00           X  
ATOM    174  H   SER A  25     -21.004   6.139   5.287  1.00  0.00           H  
ATOM    175  N   GLY A  26     -21.145   8.526   3.597  1.00  0.00           N  
ATOM    176  CA  GLY A  26     -20.590   9.679   2.860  1.00  0.00           C  
ATOM    177  C   GLY A  26     -20.011   9.363   1.482  1.00  0.00           C  
ATOM    178  O   GLY A  26     -18.792   9.358   1.331  1.00  0.00           O  
ATOM    179  CEN GLY A  26     -20.590   9.680   2.860  1.00  0.00           X  
ATOM    180  H   GLY A  26     -20.653   7.643   3.540  1.00  0.00           H  
ATOM    181  N   LYS A  27     -20.891   9.091   0.509  1.00  0.00           N  
ATOM    182  CA  LYS A  27     -20.589   8.694  -0.882  1.00  0.00           C  
ATOM    183  C   LYS A  27     -19.471   9.471  -1.572  1.00  0.00           C  
ATOM    184  O   LYS A  27     -18.721   8.882  -2.338  1.00  0.00           O  
ATOM    185  CB  LYS A  27     -21.857   8.808  -1.729  1.00  0.00           C  
ATOM    186  CEN LYS A  27     -23.490   7.856  -2.680  1.00  0.00           X  
ATOM    187  H   LYS A  27     -21.859   9.022   0.791  1.00  0.00           H  
ATOM    188  N   ASP A  28     -19.361  10.770  -1.311  1.00  0.00           N  
ATOM    189  CA  ASP A  28     -18.301  11.565  -1.936  1.00  0.00           C  
ATOM    190  C   ASP A  28     -16.900  11.111  -1.498  1.00  0.00           C  
ATOM    191  O   ASP A  28     -15.979  11.085  -2.306  1.00  0.00           O  
ATOM    192  CB  ASP A  28     -18.493  13.048  -1.611  1.00  0.00           C  
ATOM    193  CEN ASP A  28     -18.890  13.895  -2.016  1.00  0.00           X  
ATOM    194  H   ASP A  28     -20.178  11.260  -0.978  1.00  0.00           H  
ATOM    195  N   ASN A  29     -16.743  10.635  -0.258  1.00  0.00           N  
ATOM    196  CA  ASN A  29     -15.421  10.239   0.237  1.00  0.00           C  
ATOM    197  C   ASN A  29     -15.026   8.812  -0.175  1.00  0.00           C  
ATOM    198  O   ASN A  29     -13.838   8.523  -0.304  1.00  0.00           O  
ATOM    199  CB  ASN A  29     -15.347  10.379   1.746  1.00  0.00           C  
ATOM    200  CEN ASN A  29     -15.067  11.103   2.452  1.00  0.00           X  
ATOM    201  H   ASN A  29     -17.534  10.652   0.372  1.00  0.00           H  
ATOM    202  N   ILE A  30     -15.994   7.908  -0.352  1.00  0.00           N  
ATOM    203  CA  ILE A  30     -15.718   6.540  -0.822  1.00  0.00           C  
ATOM    204  C   ILE A  30     -15.078   6.575  -2.206  1.00  0.00           C  
ATOM    205  O   ILE A  30     -14.156   5.805  -2.440  1.00  0.00           O  
ATOM    206  CB  ILE A  30     -16.995   5.682  -0.878  1.00  0.00           C  
ATOM    207  CEN ILE A  30     -17.659   5.031  -0.308  1.00  0.00           X  
ATOM    208  H   ILE A  30     -16.954   8.202  -0.242  1.00  0.00           H  
ATOM    209  N   HIS A  31     -15.496   7.483  -3.095  1.00  0.00           N  
ATOM    210  CA  HIS A  31     -14.908   7.575  -4.432  1.00  0.00           C  
ATOM    211  C   HIS A  31     -13.435   7.988  -4.379  1.00  0.00           C  
ATOM    212  O   HIS A  31     -12.615   7.399  -5.079  1.00  0.00           O  
ATOM    213  CB  HIS A  31     -15.695   8.566  -5.297  1.00  0.00           C  
ATOM    214  CEN HIS A  31     -16.748   8.537  -6.256  1.00  0.00           X  
ATOM    215  H   HIS A  31     -16.193   8.165  -2.829  1.00  0.00           H  
ATOM    216  N   ASP A  32     -13.082   8.944  -3.516  1.00  0.00           N  
ATOM    217  CA  ASP A  32     -11.702   9.425  -3.407  1.00  0.00           C  
ATOM    218  C   ASP A  32     -10.743   8.312  -2.960  1.00  0.00           C  
ATOM    219  O   ASP A  32      -9.651   8.182  -3.509  1.00  0.00           O  
ATOM    220  CB  ASP A  32     -11.627  10.603  -2.433  1.00  0.00           C  
ATOM    221  CEN ASP A  32     -11.611  11.622  -2.434  1.00  0.00           X  
ATOM    222  H   ASP A  32     -13.799   9.427  -2.998  1.00  0.00           H  
ATOM    223  N   VAL A  33     -11.167   7.468  -2.014  1.00  0.00           N  
ATOM    224  CA  VAL A  33     -10.340   6.378  -1.467  1.00  0.00           C  
ATOM    225  C   VAL A  33     -10.036   5.330  -2.540  1.00  0.00           C  
ATOM    226  O   VAL A  33      -8.922   4.829  -2.578  1.00  0.00           O  
ATOM    227  CB  VAL A  33     -11.024   5.687  -0.272  1.00  0.00           C  
ATOM    228  CEN VAL A  33     -10.994   5.604   0.412  1.00  0.00           X  
ATOM    229  H   VAL A  33     -12.121   7.563  -1.693  1.00  0.00           H  
ATOM    230  N   ASP A  34     -10.994   5.012  -3.415  1.00  0.00           N  
ATOM    231  CA  ASP A  34     -10.827   4.071  -4.529  1.00  0.00           C  
ATOM    232  C   ASP A  34      -9.749   4.562  -5.503  1.00  0.00           C  
ATOM    233  O   ASP A  34      -8.863   3.793  -5.869  1.00  0.00           O  
ATOM    234  CB  ASP A  34     -12.152   3.870  -5.268  1.00  0.00           C  
ATOM    235  CEN ASP A  34     -12.936   3.221  -5.310  1.00  0.00           X  
ATOM    236  H   ASP A  34     -11.904   5.440  -3.303  1.00  0.00           H  
ATOM    237  N   ASN A  35      -9.744   5.857  -5.828  1.00  0.00           N  
ATOM    238  CA  ASN A  35      -8.732   6.461  -6.697  1.00  0.00           C  
ATOM    239  C   ASN A  35      -7.331   6.387  -6.077  1.00  0.00           C  
ATOM    240  O   ASN A  35      -6.362   6.063  -6.761  1.00  0.00           O  
ATOM    241  CB  ASN A  35      -9.080   7.901  -7.029  1.00  0.00           C  
ATOM    242  CEN ASN A  35      -9.591   8.429  -7.777  1.00  0.00           X  
ATOM    243  H   ASN A  35     -10.486   6.444  -5.470  1.00  0.00           H  
ATOM    244  N   HIS A  36      -7.207   6.677  -4.779  1.00  0.00           N  
ATOM    245  CA  HIS A  36      -5.918   6.605  -4.099  1.00  0.00           C  
ATOM    246  C   HIS A  36      -5.362   5.176  -4.100  1.00  0.00           C  
ATOM    247  O   HIS A  36      -4.184   4.974  -4.383  1.00  0.00           O  
ATOM    248  CB  HIS A  36      -6.041   7.118  -2.660  1.00  0.00           C  
ATOM    249  CEN HIS A  36      -5.837   8.333  -1.944  1.00  0.00           X  
ATOM    250  H   HIS A  36      -8.021   6.975  -4.256  1.00  0.00           H  
ATOM    251  N   LEU A  37      -6.215   4.176  -3.878  1.00  0.00           N  
ATOM    252  CA  LEU A  37      -5.834   2.769  -3.904  1.00  0.00           C  
ATOM    253  C   LEU A  37      -5.335   2.318  -5.289  1.00  0.00           C  
ATOM    254  O   LEU A  37      -4.281   1.692  -5.376  1.00  0.00           O  
ATOM    255  CB  LEU A  37      -7.023   1.906  -3.461  1.00  0.00           C  
ATOM    256  CEN LEU A  37      -7.353   1.179  -2.144  1.00  0.00           X  
ATOM    257  H   LEU A  37      -7.170   4.404  -3.647  1.00  0.00           H  
ATOM    258  N   GLN A  38      -6.023   2.689  -6.377  1.00  0.00           N  
ATOM    259  CA  GLN A  38      -5.588   2.359  -7.740  1.00  0.00           C  
ATOM    260  C   GLN A  38      -4.216   2.967  -8.059  1.00  0.00           C  
ATOM    261  O   GLN A  38      -3.349   2.252  -8.561  1.00  0.00           O  
ATOM    262  CB  GLN A  38      -6.617   2.851  -8.761  1.00  0.00           C  
ATOM    263  CEN GLN A  38      -7.947   2.366  -9.782  1.00  0.00           X  
ATOM    264  H   GLN A  38      -6.840   3.269  -6.260  1.00  0.00           H  
ATOM    265  N   ASN A  39      -3.981   4.233  -7.697  1.00  0.00           N  
ATOM    266  CA  ASN A  39      -2.685   4.883  -7.937  1.00  0.00           C  
ATOM    267  C   ASN A  39      -1.549   4.182  -7.168  1.00  0.00           C  
ATOM    268  O   ASN A  39      -0.496   3.923  -7.739  1.00  0.00           O  
ATOM    269  CB  ASN A  39      -2.733   6.355  -7.573  1.00  0.00           C  
ATOM    270  CEN ASN A  39      -2.930   7.272  -8.046  1.00  0.00           X  
ATOM    271  H   ASN A  39      -4.736   4.782  -7.317  1.00  0.00           H  
ATOM    272  N   VAL A  40      -1.794   3.774  -5.917  1.00  0.00           N  
ATOM    273  CA  VAL A  40      -0.806   3.043  -5.096  1.00  0.00           C  
ATOM    274  C   VAL A  40      -0.449   1.689  -5.729  1.00  0.00           C  
ATOM    275  O   VAL A  40       0.723   1.317  -5.790  1.00  0.00           O  
ATOM    276  CB  VAL A  40      -1.321   2.806  -3.665  1.00  0.00           C  
ATOM    277  CEN VAL A  40      -1.237   2.993  -3.007  1.00  0.00           X  
ATOM    278  H   VAL A  40      -2.682   4.022  -5.503  1.00  0.00           H  
ATOM    279  N   ILE A  41      -1.438   0.937  -6.226  1.00  0.00           N  
ATOM    280  CA  ILE A  41      -1.191  -0.359  -6.886  1.00  0.00           C  
ATOM    281  C   ILE A  41      -0.311  -0.193  -8.129  1.00  0.00           C  
ATOM    282  O   ILE A  41       0.639  -0.963  -8.309  1.00  0.00           O  
ATOM    283  CB  ILE A  41      -2.506  -1.048  -7.294  1.00  0.00           C  
ATOM    284  CEN ILE A  41      -3.313  -1.700  -6.959  1.00  0.00           X  
ATOM    285  H   ILE A  41      -2.378   1.303  -6.201  1.00  0.00           H  
ATOM    286  N   GLU A  42      -0.623   0.779  -8.984  1.00  0.00           N  
ATOM    287  CA  GLU A  42       0.147   1.053 -10.200  1.00  0.00           C  
ATOM    288  C   GLU A  42       1.607   1.384  -9.866  1.00  0.00           C  
ATOM    289  O   GLU A  42       2.519   0.815 -10.468  1.00  0.00           O  
ATOM    290  CB  GLU A  42      -0.488   2.200 -10.989  1.00  0.00           C  
ATOM    291  CEN GLU A  42      -1.477   2.745 -12.265  1.00  0.00           X  
ATOM    292  H   GLU A  42      -1.393   1.398  -8.766  1.00  0.00           H  
ATOM    293  N   ASP A  43       1.843   2.192  -8.834  1.00  0.00           N  
ATOM    294  CA  ASP A  43       3.187   2.580  -8.406  1.00  0.00           C  
ATOM    295  C   ASP A  43       4.000   1.392  -7.874  1.00  0.00           C  
ATOM    296  O   ASP A  43       5.163   1.211  -8.261  1.00  0.00           O  
ATOM    297  CB  ASP A  43       3.103   3.671  -7.336  1.00  0.00           C  
ATOM    298  CEN ASP A  43       3.154   4.684  -7.244  1.00  0.00           X  
ATOM    299  H   ASP A  43       1.060   2.660  -8.400  1.00  0.00           H  
ATOM    300  N   ILE A  44       3.393   0.516  -7.060  1.00  0.00           N  
ATOM    301  CA  ILE A  44       4.085  -0.668  -6.524  1.00  0.00           C  
ATOM    302  C   ILE A  44       4.488  -1.579  -7.676  1.00  0.00           C  
ATOM    303  O   ILE A  44       5.623  -2.055  -7.712  1.00  0.00           O  
ATOM    304  CB  ILE A  44       3.210  -1.456  -5.532  1.00  0.00           C  
ATOM    305  CEN ILE A  44       2.903  -1.547  -4.490  1.00  0.00           X  
ATOM    306  H   ILE A  44       2.415   0.659  -6.861  1.00  0.00           H  
ATOM    307  N   HIS A  45       3.598  -1.820  -8.640  1.00  0.00           N  
ATOM    308  CA  HIS A  45       3.893  -2.666  -9.790  1.00  0.00           C  
ATOM    309  C   HIS A  45       5.081  -2.159 -10.619  1.00  0.00           C  
ATOM    310  O   HIS A  45       6.000  -2.929 -10.923  1.00  0.00           O  
ATOM    311  CB  HIS A  45       2.654  -2.786 -10.682  1.00  0.00           C  
ATOM    312  CEN HIS A  45       1.552  -3.672 -10.859  1.00  0.00           X  
ATOM    313  H   HIS A  45       2.696  -1.366  -8.588  1.00  0.00           H  
ATOM    314  N   ASP A  46       5.128  -0.866 -10.910  1.00  0.00           N  
ATOM    315  CA  ASP A  46       6.211  -0.251 -11.675  1.00  0.00           C  
ATOM    316  C   ASP A  46       7.553  -0.351 -10.945  1.00  0.00           C  
ATOM    317  O   ASP A  46       8.576  -0.712 -11.548  1.00  0.00           O  
ATOM    318  CB  ASP A  46       5.886   1.216 -11.970  1.00  0.00           C  
ATOM    319  CEN ASP A  46       5.502   1.800 -12.711  1.00  0.00           X  
ATOM    320  H   ASP A  46       4.343  -0.285 -10.652  1.00  0.00           H  
ATOM    321  N   PHE A  47       7.563  -0.116  -9.631  1.00  0.00           N  
ATOM    322  CA  PHE A  47       8.777  -0.193  -8.825  1.00  0.00           C  
ATOM    323  C   PHE A  47       9.346  -1.620  -8.818  1.00  0.00           C  
ATOM    324  O   PHE A  47      10.555  -1.806  -8.986  1.00  0.00           O  
ATOM    325  CB  PHE A  47       8.496   0.274  -7.396  1.00  0.00           C  
ATOM    326  CEN PHE A  47       8.664   1.590  -6.520  1.00  0.00           X  
ATOM    327  H   PHE A  47       6.688   0.097  -9.172  1.00  0.00           H  
ATOM    328  N   MET A  48       8.490  -2.639  -8.692  1.00  0.00           N  
ATOM    329  CA  MET A  48       8.889  -4.046  -8.691  1.00  0.00           C  
ATOM    330  C   MET A  48       9.508  -4.458 -10.025  1.00  0.00           C  
ATOM    331  O   MET A  48      10.542  -5.132 -10.044  1.00  0.00           O  
ATOM    332  CB  MET A  48       7.685  -4.931  -8.375  1.00  0.00           C  
ATOM    333  CEN MET A  48       7.002  -5.963  -7.131  1.00  0.00           X  
ATOM    334  H   MET A  48       7.510  -2.411  -8.599  1.00  0.00           H  
ATOM    335  N   GLN A  49       8.902  -4.055 -11.139  1.00  0.00           N  
ATOM    336  CA  GLN A  49       9.392  -4.376 -12.474  1.00  0.00           C  
ATOM    337  C   GLN A  49      10.786  -3.771 -12.703  1.00  0.00           C  
ATOM    338  O   GLN A  49      11.703  -4.474 -13.145  1.00  0.00           O  
ATOM    339  CB  GLN A  49       8.418  -3.864 -13.539  1.00  0.00           C  
ATOM    340  CEN GLN A  49       7.134  -4.326 -14.627  1.00  0.00           X  
ATOM    341  H   GLN A  49       8.040  -3.531 -11.058  1.00  0.00           H  
ATOM    342  N   ALA A  50      10.984  -2.512 -12.310  1.00  0.00           N  
ATOM    343  CA  ALA A  50      12.259  -1.816 -12.446  1.00  0.00           C  
ATOM    344  C   ALA A  50      13.374  -2.461 -11.603  1.00  0.00           C  
ATOM    345  O   ALA A  50      14.493  -2.643 -12.094  1.00  0.00           O  
ATOM    346  CB  ALA A  50      12.089  -0.351 -12.069  1.00  0.00           C  
ATOM    347  CEN ALA A  50      12.090  -0.352 -12.069  1.00  0.00           X  
ATOM    348  H   ALA A  50      10.205  -2.005 -11.914  1.00  0.00           H  
ATOM    349  N   ALA A  51      13.083  -2.878 -10.369  1.00  0.00           N  
ATOM    350  CA  ALA A  51      14.050  -3.537  -9.492  1.00  0.00           C  
ATOM    351  C   ALA A  51      14.456  -4.922 -10.023  1.00  0.00           C  
ATOM    352  O   ALA A  51      15.642  -5.272 -10.019  1.00  0.00           O  
ATOM    353  CB  ALA A  51      13.482  -3.651  -8.084  1.00  0.00           C  
ATOM    354  CEN ALA A  51      13.483  -3.652  -8.085  1.00  0.00           X  
ATOM    355  H   ALA A  51      12.164  -2.674 -10.000  1.00  0.00           H  
ATOM    356  N   ALA A  52      13.504  -5.697 -10.548  1.00  0.00           N  
ATOM    357  CA  ALA A  52      13.754  -7.027 -11.094  1.00  0.00           C  
ATOM    358  C   ALA A  52      14.633  -6.964 -12.356  1.00  0.00           C  
ATOM    359  O   ALA A  52      15.578  -7.749 -12.492  1.00  0.00           O  
ATOM    360  CB  ALA A  52      12.435  -7.724 -11.392  1.00  0.00           C  
ATOM    361  CEN ALA A  52      12.436  -7.724 -11.392  1.00  0.00           X  
ATOM    362  H   ALA A  52      12.560  -5.341 -10.568  1.00  0.00           H  
ATOM    363  N   ALA A  53      14.375  -6.008 -13.254  1.00  0.00           N  
ATOM    364  CA  ALA A  53      15.162  -5.832 -14.471  1.00  0.00           C  
ATOM    365  C   ALA A  53      16.586  -5.346 -14.152  1.00  0.00           C  
ATOM    366  O   ALA A  53      17.557  -5.908 -14.663  1.00  0.00           O  
ATOM    367  CB  ALA A  53      14.461  -4.862 -15.412  1.00  0.00           C  
ATOM    368  CEN ALA A  53      14.462  -4.862 -15.411  1.00  0.00           X  
ATOM    369  H   ALA A  53      13.609  -5.373 -13.086  1.00  0.00           H  
ATOM    370  N   ALA A  54      16.737  -4.381 -13.241  1.00  0.00           N  
ATOM    371  CA  ALA A  54      18.035  -3.818 -12.869  1.00  0.00           C  
ATOM    372  C   ALA A  54      18.943  -4.849 -12.176  1.00  0.00           C  
ATOM    373  O   ALA A  54      20.140  -4.925 -12.471  1.00  0.00           O  
ATOM    374  CB  ALA A  54      17.834  -2.602 -11.976  1.00  0.00           C  
ATOM    375  CEN ALA A  54      17.835  -2.603 -11.977  1.00  0.00           X  
ATOM    376  H   ALA A  54      15.907  -3.979 -12.827  1.00  0.00           H  
ATOM    377  N   ALA A  55      18.385  -5.691 -11.299  1.00  0.00           N  
ATOM    378  CA  ALA A  55      19.125  -6.757 -10.633  1.00  0.00           C  
ATOM    379  C   ALA A  55      19.508  -7.886 -11.612  1.00  0.00           C  
ATOM    380  O   ALA A  55      20.683  -8.260 -11.704  1.00  0.00           O  
ATOM    381  CB  ALA A  55      18.311  -7.307  -9.471  1.00  0.00           C  
ATOM    382  CEN ALA A  55      18.311  -7.307  -9.472  1.00  0.00           X  
ATOM    383  H   ALA A  55      17.410  -5.560 -11.070  1.00  0.00           H  
ATOM    384  N   ASN A  56      18.541  -8.399 -12.380  1.00  0.00           N  
ATOM    385  CA  ASN A  56      18.757  -9.514 -13.306  1.00  0.00           C  
ATOM    386  C   ASN A  56      19.695  -9.168 -14.468  1.00  0.00           C  
ATOM    387  O   ASN A  56      20.407 -10.057 -14.941  1.00  0.00           O  
ATOM    388  CB  ASN A  56      17.436 -10.026 -13.849  1.00  0.00           C  
ATOM    389  CEN ASN A  56      16.719 -10.753 -13.606  1.00  0.00           X  
ATOM    390  H   ASN A  56      17.610  -8.018 -12.297  1.00  0.00           H  
ATOM    391  N   CYS A  57      19.801  -7.895 -14.868  1.00  0.00           N  
ATOM    392  CA  CYS A  57      20.673  -7.472 -15.971  1.00  0.00           C  
ATOM    393  C   CYS A  57      22.096  -8.053 -15.879  1.00  0.00           C  
ATOM    394  O   CYS A  57      22.667  -8.425 -16.901  1.00  0.00           O  
ATOM    395  CB  CYS A  57      20.706  -5.955 -15.791  1.00  0.00           C  
ATOM    396  CEN CYS A  57      20.268  -5.215 -16.352  1.00  0.00           X  
ATOM    397  H   CYS A  57      19.165  -7.213 -14.483  1.00  0.00           H  
ATOM    398  N   ARG A  58      22.672  -8.231 -14.678  1.00  0.00           N  
ATOM    399  CA  ARG A  58      24.050  -8.747 -14.548  1.00  0.00           C  
ATOM    400  C   ARG A  58      24.290 -10.161 -15.075  1.00  0.00           C  
ATOM    401  O   ARG A  58      25.442 -10.478 -15.364  1.00  0.00           O  
ATOM    402  CB  ARG A  58      24.536  -8.642 -13.110  1.00  0.00           C  
ATOM    403  CEN ARG A  58      25.628  -7.755 -11.067  1.00  0.00           X  
ATOM    404  H   ARG A  58      22.138  -7.995 -13.855  1.00  0.00           H  
ATOM    405  N   LYS A  59      23.264 -10.993 -15.300  1.00  0.00           N  
ATOM    406  CA  LYS A  59      23.506 -12.399 -15.704  1.00  0.00           C  
ATOM    407  C   LYS A  59      24.346 -12.504 -16.985  1.00  0.00           C  
ATOM    408  O   LYS A  59      24.996 -13.522 -17.190  1.00  0.00           O  
ATOM    409  CB  LYS A  59      22.178 -13.133 -15.900  1.00  0.00           C  
ATOM    410  CEN LYS A  59      20.746 -14.509 -15.171  1.00  0.00           X  
ATOM    411  H   LYS A  59      22.338 -10.602 -15.415  1.00  0.00           H  
ATOM    412  N   GLY A  60      24.387 -11.451 -17.803  1.00  0.00           N  
ATOM    413  CA  GLY A  60      25.119 -11.396 -19.071  1.00  0.00           C  
ATOM    414  C   GLY A  60      26.576 -10.936 -19.005  1.00  0.00           C  
ATOM    415  O   GLY A  60      27.211 -10.903 -20.050  1.00  0.00           O  
ATOM    416  CEN GLY A  60      25.119 -11.396 -19.071  1.00  0.00           X  
ATOM    417  H   GLY A  60      23.790 -10.661 -17.597  1.00  0.00           H  
ATOM    418  N   SER A  61      27.137 -10.609 -17.832  1.00  0.00           N  
ATOM    419  CA  SER A  61      28.506 -10.065 -17.771  1.00  0.00           C  
ATOM    420  C   SER A  61      29.556 -11.115 -17.379  1.00  0.00           C  
ATOM    421  O   SER A  61      30.632 -10.765 -16.898  1.00  0.00           O  
ATOM    422  CB  SER A  61      28.551  -8.904 -16.796  1.00  0.00           C  
ATOM    423  CEN SER A  61      28.437  -8.606 -16.356  1.00  0.00           X  
ATOM    424  H   SER A  61      26.664 -10.859 -16.974  1.00  0.00           H  
ATOM    425  N   PRO A  62      29.301 -12.423 -17.581  1.00  0.00           N  
ATOM    426  CA  PRO A  62      30.230 -13.479 -17.206  1.00  0.00           C  
ATOM    427  C   PRO A  62      31.335 -13.547 -18.276  1.00  0.00           C  
ATOM    428  O   PRO A  62      31.375 -14.448 -19.105  1.00  0.00           O  
ATOM    429  CB  PRO A  62      29.372 -14.753 -17.148  1.00  0.00           C  
ATOM    430  CEN PRO A  62      28.054 -13.659 -17.648  1.00  0.00           X  
ATOM    431  N   GLY A  63      32.193 -12.529 -18.306  1.00  0.00           N  
ATOM    432  CA  GLY A  63      33.262 -12.392 -19.297  1.00  0.00           C  
ATOM    433  C   GLY A  63      34.634 -12.747 -18.744  1.00  0.00           C  
ATOM    434  O   GLY A  63      35.429 -11.869 -18.432  1.00  0.00           O  
ATOM    435  CEN GLY A  63      33.263 -12.392 -19.297  1.00  0.00           X  
ATOM    436  H   GLY A  63      32.020 -11.748 -17.689  1.00  0.00           H  
ATOM    437  N   SER A  64      34.933 -14.029 -18.574  1.00  0.00           N  
ATOM    438  CA  SER A  64      36.226 -14.426 -18.026  1.00  0.00           C  
ATOM    439  C   SER A  64      36.788 -15.514 -18.927  1.00  0.00           C  
ATOM    440  O   SER A  64      36.319 -16.649 -18.862  1.00  0.00           O  
ATOM    441  CB  SER A  64      36.093 -14.911 -16.595  1.00  0.00           C  
ATOM    442  CEN SER A  64      35.872 -15.145 -16.157  1.00  0.00           X  
ATOM    443  H   SER A  64      34.410 -14.718 -19.089  1.00  0.00           H  
ATOM    444  N   PRO A  65      37.738 -15.175 -19.814  1.00  0.00           N  
ATOM    445  CA  PRO A  65      38.300 -16.144 -20.731  1.00  0.00           C  
ATOM    446  C   PRO A  65      38.994 -17.216 -19.890  1.00  0.00           C  
ATOM    447  O   PRO A  65      39.459 -16.954 -18.782  1.00  0.00           O  
ATOM    448  CB  PRO A  65      39.273 -15.341 -21.610  1.00  0.00           C  
ATOM    449  CEN PRO A  65      38.760 -13.968 -20.592  1.00  0.00           X  
ATOM    450  N   ALA A  66      39.080 -18.436 -20.417  1.00  0.00           N  
ATOM    451  CA  ALA A  66      39.722 -19.510 -19.685  1.00  0.00           C  
ATOM    452  C   ALA A  66      41.220 -19.365 -19.966  1.00  0.00           C  
ATOM    453  O   ALA A  66      41.802 -20.051 -20.809  1.00  0.00           O  
ATOM    454  CB  ALA A  66      39.190 -20.873 -20.103  1.00  0.00           C  
ATOM    455  CEN ALA A  66      39.191 -20.873 -20.103  1.00  0.00           X  
ATOM    456  H   ALA A  66      38.922 -18.551 -21.409  1.00  0.00           H  
ATOM    457  N   GLY A  67      41.817 -18.365 -19.325  1.00  0.00           N  
ATOM    458  CA  GLY A  67      43.215 -18.029 -19.496  1.00  0.00           C  
ATOM    459  C   GLY A  67      44.064 -19.196 -19.020  1.00  0.00           C  
ATOM    460  O   GLY A  67      43.844 -19.729 -17.940  1.00  0.00           O  
ATOM    461  CEN GLY A  67      43.216 -18.029 -19.496  1.00  0.00           X  
ATOM    462  H   GLY A  67      41.275 -17.858 -18.640  1.00  0.00           H  
ATOM    463  N   SER A  68      45.003 -19.612 -19.862  1.00  0.00           N  
ATOM    464  CA  SER A  68      45.941 -20.712 -19.613  1.00  0.00           C  
ATOM    465  C   SER A  68      47.185 -20.467 -20.469  1.00  0.00           C  
ATOM    466  O   SER A  68      47.597 -21.353 -21.216  1.00  0.00           O  
ATOM    467  CB  SER A  68      45.309 -22.053 -19.934  1.00  0.00           C  
ATOM    468  CEN SER A  68      44.995 -22.419 -20.184  1.00  0.00           X  
ATOM    469  H   SER A  68      45.328 -18.910 -20.512  1.00  0.00           H  
ATOM    470  N   PRO A  69      47.790 -19.268 -20.421  1.00  0.00           N  
ATOM    471  CA  PRO A  69      48.952 -18.997 -21.247  1.00  0.00           C  
ATOM    472  C   PRO A  69      50.080 -19.930 -20.800  1.00  0.00           C  
ATOM    473  O   PRO A  69      50.262 -20.204 -19.613  1.00  0.00           O  
ATOM    474  CB  PRO A  69      49.270 -17.512 -21.002  1.00  0.00           C  
ATOM    475  CEN PRO A  69      47.879 -17.595 -19.887  1.00  0.00           X  
ATOM    476  N   THR A  70      50.821 -20.446 -21.769  1.00  0.00           N  
ATOM    477  CA  THR A  70      51.994 -21.279 -21.523  1.00  0.00           C  
ATOM    478  C   THR A  70      53.233 -20.390 -21.625  1.00  0.00           C  
ATOM    479  O   THR A  70      53.324 -19.542 -22.510  1.00  0.00           O  
ATOM    480  CB  THR A  70      52.103 -22.448 -22.519  1.00  0.00           C  
ATOM    481  CEN THR A  70      51.895 -22.938 -22.762  1.00  0.00           X  
ATOM    482  H   THR A  70      50.730 -20.079 -22.707  1.00  0.00           H  
ATOM    483  N   SER A  71      54.165 -20.556 -20.683  1.00  0.00           N  
ATOM    484  CA  SER A  71      55.423 -19.817 -20.617  1.00  0.00           C  
ATOM    485  C   SER A  71      56.492 -20.460 -21.497  1.00  0.00           C  
ATOM    486  O   SER A  71      56.445 -21.674 -21.681  1.00  0.00           O  
ATOM    487  CB  SER A  71      55.902 -19.732 -19.181  1.00  0.00           C  
ATOM    488  CEN SER A  71      55.991 -19.881 -18.666  1.00  0.00           X  
ATOM    489  H   SER A  71      53.998 -21.234 -19.954  1.00  0.00           H  
ATOM    490  N   THR A  72      57.484 -19.686 -21.940  1.00  0.00           N  
ATOM    491  CA  THR A  72      58.584 -20.204 -22.766  1.00  0.00           C  
ATOM    492  C   THR A  72      59.863 -19.406 -22.497  1.00  0.00           C  
ATOM    493  O   THR A  72      60.159 -18.443 -23.191  1.00  0.00           O  
ATOM    494  CB  THR A  72      58.251 -20.143 -24.268  1.00  0.00           C  
ATOM    495  CEN THR A  72      57.922 -20.289 -24.728  1.00  0.00           X  
ATOM    496  H   THR A  72      57.570 -18.745 -21.588  1.00  0.00           H  
ATOM    497  N   GLU A  73      60.538 -19.841 -21.434  1.00  0.00           N  
ATOM    498  CA  GLU A  73      61.792 -19.375 -20.814  1.00  0.00           C  
ATOM    499  C   GLU A  73      62.251 -17.899 -20.837  1.00  0.00           C  
ATOM    500  O   GLU A  73      62.193 -17.172 -21.821  1.00  0.00           O  
ATOM    501  CB  GLU A  73      62.922 -20.209 -21.423  1.00  0.00           C  
ATOM    502  CEN GLU A  73      63.952 -21.565 -21.367  1.00  0.00           X  
ATOM    503  H   GLU A  73      60.396 -20.825 -21.259  1.00  0.00           H  
ATOM    504  N   GLU A  74      62.782 -17.530 -19.664  1.00  0.00           N  
ATOM    505  CA  GLU A  74      63.348 -16.260 -19.219  1.00  0.00           C  
ATOM    506  C   GLU A  74      64.689 -15.881 -19.866  1.00  0.00           C  
ATOM    507  O   GLU A  74      65.689 -16.586 -19.743  1.00  0.00           O  
ATOM    508  CB  GLU A  74      63.511 -16.287 -17.698  1.00  0.00           C  
ATOM    509  CEN GLU A  74      62.929 -15.904 -16.143  1.00  0.00           X  
ATOM    510  H   GLU A  74      62.946 -18.282 -19.009  1.00  0.00           H  
ATOM    511  N   GLY A  75      64.732 -14.673 -20.431  1.00  0.00           N  
ATOM    512  CA  GLY A  75      65.908 -14.094 -21.070  1.00  0.00           C  
ATOM    513  C   GLY A  75      65.874 -12.576 -20.922  1.00  0.00           C  
ATOM    514  O   GLY A  75      64.841 -11.944 -21.116  1.00  0.00           O  
ATOM    515  CEN GLY A  75      65.909 -14.093 -21.071  1.00  0.00           X  
ATOM    516  H   GLY A  75      63.951 -14.053 -20.275  1.00  0.00           H  
ATOM    517  N   THR A  76      67.009 -12.019 -20.518  1.00  0.00           N  
ATOM    518  CA  THR A  76      67.284 -10.604 -20.250  1.00  0.00           C  
ATOM    519  C   THR A  76      67.203  -9.726 -21.511  1.00  0.00           C  
ATOM    520  O   THR A  76      67.677 -10.124 -22.566  1.00  0.00           O  
ATOM    521  CB  THR A  76      68.674 -10.426 -19.613  1.00  0.00           C  
ATOM    522  CEN THR A  76      69.063 -10.533 -19.190  1.00  0.00           X  
ATOM    523  H   THR A  76      67.772 -12.652 -20.332  1.00  0.00           H  
ATOM    524  N   SER A  77      66.627  -8.528 -21.330  1.00  0.00           N  
ATOM    525  CA  SER A  77      66.457  -7.376 -22.243  1.00  0.00           C  
ATOM    526  C   SER A  77      66.195  -7.572 -23.745  1.00  0.00           C  
ATOM    527  O   SER A  77      67.074  -8.019 -24.462  1.00  0.00           O  
ATOM    528  CB  SER A  77      67.690  -6.504 -22.103  1.00  0.00           C  
ATOM    529  CEN SER A  77      68.214  -6.371 -22.045  1.00  0.00           X  
ATOM    530  H   SER A  77      66.586  -8.248 -20.362  1.00  0.00           H  
ATOM    531  N   GLU A  78      65.102  -6.981 -24.251  1.00  0.00           N  
ATOM    532  CA  GLU A  78      64.777  -7.020 -25.693  1.00  0.00           C  
ATOM    533  C   GLU A  78      63.876  -5.836 -26.089  1.00  0.00           C  
ATOM    534  O   GLU A  78      62.817  -5.598 -25.515  1.00  0.00           O  
ATOM    535  CB  GLU A  78      64.097  -8.341 -26.055  1.00  0.00           C  
ATOM    536  CEN GLU A  78      64.180  -9.918 -26.695  1.00  0.00           X  
ATOM    537  H   GLU A  78      64.772  -6.156 -23.775  1.00  0.00           H  
ATOM    538  N   SER A  79      64.320  -5.057 -27.077  1.00  0.00           N  
ATOM    539  CA  SER A  79      63.615  -3.900 -27.624  1.00  0.00           C  
ATOM    540  C   SER A  79      63.036  -4.247 -28.997  1.00  0.00           C  
ATOM    541  O   SER A  79      63.775  -4.744 -29.847  1.00  0.00           O  
ATOM    542  CB  SER A  79      64.547  -2.707 -27.720  1.00  0.00           C  
ATOM    543  CEN SER A  79      65.007  -2.427 -27.793  1.00  0.00           X  
ATOM    544  H   SER A  79      65.138  -5.357 -27.588  1.00  0.00           H  
ATOM    545  N   ALA A  80      61.766  -3.929 -29.251  1.00  0.00           N  
ATOM    546  CA  ALA A  80      61.127  -4.176 -30.542  1.00  0.00           C  
ATOM    547  C   ALA A  80      60.228  -2.980 -30.909  1.00  0.00           C  
ATOM    548  O   ALA A  80      59.461  -2.472 -30.093  1.00  0.00           O  
ATOM    549  CB  ALA A  80      60.329  -5.471 -30.508  1.00  0.00           C  
ATOM    550  CEN ALA A  80      60.329  -5.470 -30.508  1.00  0.00           X  
ATOM    551  H   ALA A  80      61.250  -3.388 -28.570  1.00  0.00           H  
ATOM    552  N   THR A  81      60.387  -2.513 -32.143  1.00  0.00           N  
ATOM    553  CA  THR A  81      59.674  -1.413 -32.802  1.00  0.00           C  
ATOM    554  C   THR A  81      58.290  -1.826 -33.333  1.00  0.00           C  
ATOM    555  O   THR A  81      58.219  -2.782 -34.106  1.00  0.00           O  
ATOM    556  CB  THR A  81      60.500  -0.844 -33.970  1.00  0.00           C  
ATOM    557  CEN THR A  81      60.984  -0.595 -34.185  1.00  0.00           X  
ATOM    558  H   THR A  81      61.012  -3.024 -32.750  1.00  0.00           H  
ATOM    559  N   PRO A  82      57.205  -1.095 -33.002  1.00  0.00           N  
ATOM    560  CA  PRO A  82      55.855  -1.405 -33.475  1.00  0.00           C  
ATOM    561  C   PRO A  82      55.721  -1.135 -34.984  1.00  0.00           C  
ATOM    562  O   PRO A  82      56.511  -0.398 -35.572  1.00  0.00           O  
ATOM    563  CB  PRO A  82      54.948  -0.489 -32.637  1.00  0.00           C  
ATOM    564  CEN PRO A  82      56.491   0.103 -31.962  1.00  0.00           X  
ATOM    565  N   GLU A  83      54.714  -1.751 -35.605  1.00  0.00           N  
ATOM    566  CA  GLU A  83      54.353  -1.564 -37.015  1.00  0.00           C  
ATOM    567  C   GLU A  83      53.465  -0.327 -37.220  1.00  0.00           C  
ATOM    568  O   GLU A  83      52.549  -0.030 -36.452  1.00  0.00           O  
ATOM    569  CB  GLU A  83      53.643  -2.811 -37.549  1.00  0.00           C  
ATOM    570  CEN GLU A  83      53.688  -4.280 -38.411  1.00  0.00           X  
ATOM    571  H   GLU A  83      54.112  -2.349 -35.059  1.00  0.00           H  
ATOM    572  N   SER A  84      53.800   0.394 -38.287  1.00  0.00           N  
ATOM    573  CA  SER A  84      53.150   1.587 -38.822  1.00  0.00           C  
ATOM    574  C   SER A  84      51.932   1.270 -39.694  1.00  0.00           C  
ATOM    575  O   SER A  84      51.950   0.317 -40.467  1.00  0.00           O  
ATOM    576  CB  SER A  84      54.157   2.399 -39.615  1.00  0.00           C  
ATOM    577  CEN SER A  84      54.577   2.507 -39.943  1.00  0.00           X  
ATOM    578  H   SER A  84      54.565   0.021 -38.832  1.00  0.00           H  
ATOM    579  N   GLY A  85      50.918   2.147 -39.686  1.00  0.00           N  
ATOM    580  CA  GLY A  85      49.765   1.999 -40.586  1.00  0.00           C  
ATOM    581  C   GLY A  85      48.380   2.190 -39.945  1.00  0.00           C  
ATOM    582  O   GLY A  85      47.821   1.218 -39.448  1.00  0.00           O  
ATOM    583  CEN GLY A  85      49.765   1.999 -40.586  1.00  0.00           X  
ATOM    584  H   GLY A  85      51.024   3.008 -39.169  1.00  0.00           H  
ATOM    585  N   PRO A  86      47.785   3.397 -39.985  1.00  0.00           N  
ATOM    586  CA  PRO A  86      46.456   3.660 -39.428  1.00  0.00           C  
ATOM    587  C   PRO A  86      45.339   3.130 -40.346  1.00  0.00           C  
ATOM    588  O   PRO A  86      45.438   3.190 -41.572  1.00  0.00           O  
ATOM    589  CB  PRO A  86      46.411   5.190 -39.287  1.00  0.00           C  
ATOM    590  CEN PRO A  86      48.029   5.115 -40.036  1.00  0.00           X  
ATOM    591  N   GLY A  87      44.269   2.607 -39.738  1.00  0.00           N  
ATOM    592  CA  GLY A  87      43.073   2.103 -40.418  1.00  0.00           C  
ATOM    593  C   GLY A  87      41.999   3.181 -40.597  1.00  0.00           C  
ATOM    594  O   GLY A  87      42.017   4.223 -39.950  1.00  0.00           O  
ATOM    595  CEN GLY A  87      43.072   2.103 -40.418  1.00  0.00           X  
ATOM    596  H   GLY A  87      44.249   2.628 -38.731  1.00  0.00           H  
ATOM    597  N   THR A  88      41.083   2.901 -41.512  1.00  0.00           N  
ATOM    598  CA  THR A  88      39.884   3.647 -41.910  1.00  0.00           C  
ATOM    599  C   THR A  88      38.634   3.418 -41.053  1.00  0.00           C  
ATOM    600  O   THR A  88      38.179   2.288 -40.892  1.00  0.00           O  
ATOM    601  CB  THR A  88      39.520   3.323 -43.371  1.00  0.00           C  
ATOM    602  CEN THR A  88      39.650   3.299 -43.940  1.00  0.00           X  
ATOM    603  H   THR A  88      41.254   2.085 -42.080  1.00  0.00           H  
ATOM    604  N   SER A  89      38.017   4.523 -40.625  1.00  0.00           N  
ATOM    605  CA  SER A  89      36.793   4.594 -39.817  1.00  0.00           C  
ATOM    606  C   SER A  89      35.516   4.383 -40.638  1.00  0.00           C  
ATOM    607  O   SER A  89      35.388   4.891 -41.752  1.00  0.00           O  
ATOM    608  CB  SER A  89      36.732   5.931 -39.104  1.00  0.00           C  
ATOM    609  CEN SER A  89      36.793   6.465 -39.019  1.00  0.00           X  
ATOM    610  H   SER A  89      38.384   5.415 -40.923  1.00  0.00           H  
ATOM    611  N   THR A  90      34.526   3.700 -40.069  1.00  0.00           N  
ATOM    612  CA  THR A  90      33.212   3.481 -40.698  1.00  0.00           C  
ATOM    613  C   THR A  90      32.140   3.587 -39.616  1.00  0.00           C  
ATOM    614  O   THR A  90      32.360   3.215 -38.468  1.00  0.00           O  
ATOM    615  CB  THR A  90      33.113   2.110 -41.393  1.00  0.00           C  
ATOM    616  CEN THR A  90      33.288   1.724 -41.795  1.00  0.00           X  
ATOM    617  H   THR A  90      34.573   3.506 -39.077  1.00  0.00           H  
ATOM    618  N   GLU A  91      31.032   4.200 -40.011  1.00  0.00           N  
ATOM    619  CA  GLU A  91      29.789   4.425 -39.277  1.00  0.00           C  
ATOM    620  C   GLU A  91      28.985   3.122 -39.048  1.00  0.00           C  
ATOM    621  O   GLU A  91      28.848   2.316 -39.978  1.00  0.00           O  
ATOM    622  CB  GLU A  91      28.927   5.448 -40.021  1.00  0.00           C  
ATOM    623  CEN GLU A  91      28.383   7.050 -40.226  1.00  0.00           X  
ATOM    624  H   GLU A  91      31.046   4.620 -40.930  1.00  0.00           H  
ATOM    625  N   PRO A  92      28.443   2.891 -37.834  1.00  0.00           N  
ATOM    626  CA  PRO A  92      27.637   1.715 -37.510  1.00  0.00           C  
ATOM    627  C   PRO A  92      26.278   1.731 -38.229  1.00  0.00           C  
ATOM    628  O   PRO A  92      25.645   2.768 -38.370  1.00  0.00           O  
ATOM    629  CB  PRO A  92      27.482   1.786 -35.982  1.00  0.00           C  
ATOM    630  CEN PRO A  92      28.390   3.313 -36.153  1.00  0.00           X  
ATOM    631  N   SER A  93      25.801   0.558 -38.651  1.00  0.00           N  
ATOM    632  CA  SER A  93      24.477   0.415 -39.269  1.00  0.00           C  
ATOM    633  C   SER A  93      23.372   0.362 -38.210  1.00  0.00           C  
ATOM    634  O   SER A  93      23.534  -0.245 -37.151  1.00  0.00           O  
ATOM    635  CB  SER A  93      24.435  -0.828 -40.136  1.00  0.00           C  
ATOM    636  CEN SER A  93      24.539  -1.336 -40.301  1.00  0.00           X  
ATOM    637  H   SER A  93      26.331  -0.279 -38.449  1.00  0.00           H  
ATOM    638  N   GLU A  94      22.237   0.974 -38.532  1.00  0.00           N  
ATOM    639  CA  GLU A  94      21.015   1.004 -37.733  1.00  0.00           C  
ATOM    640  C   GLU A  94      20.169  -0.262 -37.960  1.00  0.00           C  
ATOM    641  O   GLU A  94      20.044  -0.762 -39.078  1.00  0.00           O  
ATOM    642  CB  GLU A  94      20.197   2.255 -38.061  1.00  0.00           C  
ATOM    643  CEN GLU A  94      19.723   3.849 -37.690  1.00  0.00           X  
ATOM    644  H   GLU A  94      22.203   1.466 -39.413  1.00  0.00           H  
ATOM    645  N   GLY A  95      19.546  -0.774 -36.899  1.00  0.00           N  
ATOM    646  CA  GLY A  95      18.681  -1.956 -36.931  1.00  0.00           C  
ATOM    647  C   GLY A  95      17.494  -1.773 -35.991  1.00  0.00           C  
ATOM    648  O   GLY A  95      17.342  -2.519 -35.029  1.00  0.00           O  
ATOM    649  CEN GLY A  95      18.681  -1.956 -36.931  1.00  0.00           X  
ATOM    650  H   GLY A  95      19.643  -0.288 -36.017  1.00  0.00           H  
ATOM    651  N   SER A  96      16.656  -0.773 -36.268  1.00  0.00           N  
ATOM    652  CA  SER A  96      15.451  -0.459 -35.496  1.00  0.00           C  
ATOM    653  C   SER A  96      14.313  -1.437 -35.816  1.00  0.00           C  
ATOM    654  O   SER A  96      14.219  -1.872 -36.959  1.00  0.00           O  
ATOM    655  CB  SER A  96      15.014   0.967 -35.768  1.00  0.00           C  
ATOM    656  CEN SER A  96      14.927   1.428 -36.044  1.00  0.00           X  
ATOM    657  H   SER A  96      16.815  -0.264 -37.126  1.00  0.00           H  
ATOM    658  N   ALA A  97      13.415  -1.711 -34.860  1.00  0.00           N  
ATOM    659  CA  ALA A  97      12.229  -2.569 -35.050  1.00  0.00           C  
ATOM    660  C   ALA A  97      11.222  -2.441 -33.877  1.00  0.00           C  
ATOM    661  O   ALA A  97      11.265  -3.239 -32.939  1.00  0.00           O  
ATOM    662  CB  ALA A  97      12.659  -4.018 -35.226  1.00  0.00           C  
ATOM    663  CEN ALA A  97      12.658  -4.017 -35.226  1.00  0.00           X  
ATOM    664  H   ALA A  97      13.414  -1.108 -34.051  1.00  0.00           H  
ATOM    665  N   PRO A  98      10.276  -1.485 -33.921  1.00  0.00           N  
ATOM    666  CA  PRO A  98       9.294  -1.266 -32.860  1.00  0.00           C  
ATOM    667  C   PRO A  98       8.294  -2.435 -32.785  1.00  0.00           C  
ATOM    668  O   PRO A  98       7.718  -2.847 -33.788  1.00  0.00           O  
ATOM    669  CB  PRO A  98       8.615   0.059 -33.247  1.00  0.00           C  
ATOM    670  CEN PRO A  98       9.679  -0.035 -34.677  1.00  0.00           X  
ATOM    671  N   GLY A  99       8.070  -2.965 -31.582  1.00  0.00           N  
ATOM    672  CA  GLY A  99       7.106  -4.038 -31.338  1.00  0.00           C  
ATOM    673  C   GLY A  99       5.877  -3.502 -30.603  1.00  0.00           C  
ATOM    674  O   GLY A  99       5.988  -3.081 -29.456  1.00  0.00           O  
ATOM    675  CEN GLY A  99       7.106  -4.039 -31.338  1.00  0.00           X  
ATOM    676  H   GLY A  99       8.496  -2.525 -30.779  1.00  0.00           H  
ATOM    677  N   SER A 100       4.709  -3.531 -31.242  1.00  0.00           N  
ATOM    678  CA  SER A 100       3.453  -3.035 -30.670  1.00  0.00           C  
ATOM    679  C   SER A 100       2.689  -4.169 -29.974  1.00  0.00           C  
ATOM    680  O   SER A 100       2.526  -5.232 -30.576  1.00  0.00           O  
ATOM    681  CB  SER A 100       2.597  -2.402 -31.750  1.00  0.00           C  
ATOM    682  CEN SER A 100       2.375  -2.321 -32.240  1.00  0.00           X  
ATOM    683  H   SER A 100       4.670  -3.967 -32.153  1.00  0.00           H  
ATOM    684  N   PRO A 101       2.130  -3.963 -28.770  1.00  0.00           N  
ATOM    685  CA  PRO A 101       1.344  -4.990 -28.104  1.00  0.00           C  
ATOM    686  C   PRO A 101       0.089  -5.304 -28.928  1.00  0.00           C  
ATOM    687  O   PRO A 101      -0.512  -4.435 -29.558  1.00  0.00           O  
ATOM    688  CB  PRO A 101       1.011  -4.382 -26.731  1.00  0.00           C  
ATOM    689  CEN PRO A 101       1.891  -2.962 -27.359  1.00  0.00           X  
ATOM    690  N   ALA A 102      -0.311  -6.571 -28.898  1.00  0.00           N  
ATOM    691  CA  ALA A 102      -1.519  -7.058 -29.545  1.00  0.00           C  
ATOM    692  C   ALA A 102      -2.733  -6.732 -28.654  1.00  0.00           C  
ATOM    693  O   ALA A 102      -2.626  -6.749 -27.428  1.00  0.00           O  
ATOM    694  CB  ALA A 102      -1.418  -8.552 -29.819  1.00  0.00           C  
ATOM    695  CEN ALA A 102      -1.418  -8.551 -29.819  1.00  0.00           X  
ATOM    696  H   ALA A 102       0.118  -7.182 -28.217  1.00  0.00           H  
ATOM    697  N   GLY A 103      -3.877  -6.431 -29.267  1.00  0.00           N  
ATOM    698  CA  GLY A 103      -5.140  -6.156 -28.580  1.00  0.00           C  
ATOM    699  C   GLY A 103      -6.300  -6.621 -29.450  1.00  0.00           C  
ATOM    700  O   GLY A 103      -6.292  -6.414 -30.659  1.00  0.00           O  
ATOM    701  CEN GLY A 103      -5.141  -6.156 -28.580  1.00  0.00           X  
ATOM    702  H   GLY A 103      -3.905  -6.461 -30.274  1.00  0.00           H  
ATOM    703  N   SER A 104      -7.252  -7.313 -28.830  1.00  0.00           N  
ATOM    704  CA  SER A 104      -8.462  -7.868 -29.438  1.00  0.00           C  
ATOM    705  C   SER A 104      -9.530  -6.810 -29.782  1.00  0.00           C  
ATOM    706  O   SER A 104      -9.747  -5.892 -28.991  1.00  0.00           O  
ATOM    707  CB  SER A 104      -9.050  -8.913 -28.511  1.00  0.00           C  
ATOM    708  CEN SER A 104      -9.195  -9.156 -28.046  1.00  0.00           X  
ATOM    709  H   SER A 104      -7.092  -7.563 -27.866  1.00  0.00           H  
ATOM    710  N   PRO A 105     -10.260  -6.967 -30.904  1.00  0.00           N  
ATOM    711  CA  PRO A 105     -11.338  -6.066 -31.302  1.00  0.00           C  
ATOM    712  C   PRO A 105     -12.574  -6.272 -30.417  1.00  0.00           C  
ATOM    713  O   PRO A 105     -12.766  -7.341 -29.840  1.00  0.00           O  
ATOM    714  CB  PRO A 105     -11.606  -6.429 -32.773  1.00  0.00           C  
ATOM    715  CEN PRO A 105     -10.348  -7.665 -32.498  1.00  0.00           X  
ATOM    716  N   THR A 106     -13.439  -5.266 -30.322  1.00  0.00           N  
ATOM    717  CA  THR A 106     -14.698  -5.374 -29.575  1.00  0.00           C  
ATOM    718  C   THR A 106     -15.775  -4.577 -30.305  1.00  0.00           C  
ATOM    719  O   THR A 106     -15.742  -3.351 -30.309  1.00  0.00           O  
ATOM    720  CB  THR A 106     -14.567  -4.860 -28.130  1.00  0.00           C  
ATOM    721  CEN THR A 106     -14.330  -4.882 -27.596  1.00  0.00           X  
ATOM    722  H   THR A 106     -13.293  -4.431 -30.867  1.00  0.00           H  
ATOM    723  N   SER A 107     -16.714  -5.292 -30.931  1.00  0.00           N  
ATOM    724  CA  SER A 107     -17.809  -4.712 -31.711  1.00  0.00           C  
ATOM    725  C   SER A 107     -18.796  -4.003 -30.785  1.00  0.00           C  
ATOM    726  O   SER A 107     -19.050  -4.493 -29.690  1.00  0.00           O  
ATOM    727  CB  SER A 107     -18.511  -5.785 -32.520  1.00  0.00           C  
ATOM    728  CEN SER A 107     -18.714  -6.273 -32.648  1.00  0.00           X  
ATOM    729  H   SER A 107     -16.783  -6.276 -30.719  1.00  0.00           H  
ATOM    730  N   THR A 108     -19.392  -2.912 -31.262  1.00  0.00           N  
ATOM    731  CA  THR A 108     -20.419  -2.159 -30.531  1.00  0.00           C  
ATOM    732  C   THR A 108     -21.399  -1.571 -31.543  1.00  0.00           C  
ATOM    733  O   THR A 108     -21.083  -1.425 -32.722  1.00  0.00           O  
ATOM    734  CB  THR A 108     -19.819  -1.028 -29.675  1.00  0.00           C  
ATOM    735  CEN THR A 108     -19.475  -0.838 -29.243  1.00  0.00           X  
ATOM    736  H   THR A 108     -19.317  -2.703 -32.247  1.00  0.00           H  
ATOM    737  N   GLU A 109     -22.605  -1.353 -31.042  1.00  0.00           N  
ATOM    738  CA  GLU A 109     -23.771  -0.732 -31.648  1.00  0.00           C  
ATOM    739  C   GLU A 109     -23.720   0.780 -31.918  1.00  0.00           C  
ATOM    740  O   GLU A 109     -23.264   1.598 -31.118  1.00  0.00           O  
ATOM    741  CB  GLU A 109     -24.986  -1.033 -30.766  1.00  0.00           C  
ATOM    742  CEN GLU A 109     -26.350  -1.988 -30.408  1.00  0.00           X  
ATOM    743  H   GLU A 109     -22.831  -1.874 -30.207  1.00  0.00           H  
ATOM    744  N   GLU A 110     -24.235   1.089 -33.105  1.00  0.00           N  
ATOM    745  CA  GLU A 110     -24.432   2.367 -33.773  1.00  0.00           C  
ATOM    746  C   GLU A 110     -25.728   3.105 -33.392  1.00  0.00           C  
ATOM    747  O   GLU A 110     -26.826   2.547 -33.402  1.00  0.00           O  
ATOM    748  CB  GLU A 110     -24.394   2.151 -35.288  1.00  0.00           C  
ATOM    749  CEN GLU A 110     -23.539   2.171 -36.761  1.00  0.00           X  
ATOM    750  H   GLU A 110     -24.661   0.316 -33.597  1.00  0.00           H  
ATOM    751  N   GLY A 111     -25.600   4.413 -33.155  1.00  0.00           N  
ATOM    752  CA  GLY A 111     -26.705   5.319 -32.845  1.00  0.00           C  
ATOM    753  C   GLY A 111     -26.284   6.778 -33.026  1.00  0.00           C  
ATOM    754  O   GLY A 111     -25.594   7.336 -32.186  1.00  0.00           O  
ATOM    755  CEN GLY A 111     -26.706   5.320 -32.845  1.00  0.00           X  
ATOM    756  H   GLY A 111     -24.685   4.825 -33.250  1.00  0.00           H  
ATOM    757  N   THR A 112     -26.691   7.349 -34.160  1.00  0.00           N  
ATOM    758  CA  THR A 112     -26.581   8.744 -34.630  1.00  0.00           C  
ATOM    759  C   THR A 112     -25.835   9.793 -33.783  1.00  0.00           C  
ATOM    760  O   THR A 112     -26.425  10.688 -33.182  1.00  0.00           O  
ATOM    761  CB  THR A 112     -27.995   9.301 -34.877  1.00  0.00           C  
ATOM    762  CEN THR A 112     -28.520   9.275 -35.132  1.00  0.00           X  
ATOM    763  H   THR A 112     -27.450   6.855 -34.608  1.00  0.00           H  
ATOM    764  N   SER A 113     -24.501   9.781 -33.920  1.00  0.00           N  
ATOM    765  CA  SER A 113     -23.550  10.683 -33.248  1.00  0.00           C  
ATOM    766  C   SER A 113     -23.379  12.010 -33.984  1.00  0.00           C  
ATOM    767  O   SER A 113     -23.303  12.037 -35.211  1.00  0.00           O  
ATOM    768  CB  SER A 113     -22.206   9.997 -33.101  1.00  0.00           C  
ATOM    769  CEN SER A 113     -21.782   9.679 -33.223  1.00  0.00           X  
ATOM    770  H   SER A 113     -24.111   9.173 -34.623  1.00  0.00           H  
ATOM    771  N   THR A 114     -23.193  13.096 -33.233  1.00  0.00           N  
ATOM    772  CA  THR A 114     -22.920  14.420 -33.802  1.00  0.00           C  
ATOM    773  C   THR A 114     -21.634  14.938 -33.163  1.00  0.00           C  
ATOM    774  O   THR A 114     -21.470  14.871 -31.948  1.00  0.00           O  
ATOM    775  CB  THR A 114     -24.066  15.419 -33.557  1.00  0.00           C  
ATOM    776  CEN THR A 114     -24.621  15.590 -33.621  1.00  0.00           X  
ATOM    777  H   THR A 114     -22.972  12.968 -32.257  1.00  0.00           H  
ATOM    778  N   GLU A 115     -20.708  15.387 -34.001  1.00  0.00           N  
ATOM    779  CA  GLU A 115     -19.396  15.919 -33.637  1.00  0.00           C  
ATOM    780  C   GLU A 115     -19.516  17.427 -33.323  1.00  0.00           C  
ATOM    781  O   GLU A 115     -20.207  18.139 -34.059  1.00  0.00           O  
ATOM    782  CB  GLU A 115     -18.384  15.679 -34.759  1.00  0.00           C  
ATOM    783  CEN GLU A 115     -17.104  14.771 -35.424  1.00  0.00           X  
ATOM    784  H   GLU A 115     -20.947  15.465 -34.980  1.00  0.00           H  
ATOM    785  N   PRO A 116     -18.895  17.948 -32.250  1.00  0.00           N  
ATOM    786  CA  PRO A 116     -18.934  19.372 -31.949  1.00  0.00           C  
ATOM    787  C   PRO A 116     -18.109  20.160 -32.978  1.00  0.00           C  
ATOM    788  O   PRO A 116     -17.130  19.665 -33.531  1.00  0.00           O  
ATOM    789  CB  PRO A 116     -18.353  19.473 -30.529  1.00  0.00           C  
ATOM    790  CEN PRO A 116     -18.143  17.709 -30.696  1.00  0.00           X  
ATOM    791  N   SER A 117     -18.540  21.396 -33.215  1.00  0.00           N  
ATOM    792  CA  SER A 117     -17.892  22.404 -34.053  1.00  0.00           C  
ATOM    793  C   SER A 117     -16.622  23.027 -33.458  1.00  0.00           C  
ATOM    794  O   SER A 117     -16.479  23.204 -32.249  1.00  0.00           O  
ATOM    795  CB  SER A 117     -18.893  23.498 -34.369  1.00  0.00           C  
ATOM    796  CEN SER A 117     -19.302  23.848 -34.296  1.00  0.00           X  
ATOM    797  H   SER A 117     -19.454  21.642 -32.864  1.00  0.00           H  
ATOM    798  N   GLU A 118     -15.742  23.424 -34.372  1.00  0.00           N  
ATOM    799  CA  GLU A 118     -14.456  24.088 -34.174  1.00  0.00           C  
ATOM    800  C   GLU A 118     -14.581  25.615 -34.001  1.00  0.00           C  
ATOM    801  O   GLU A 118     -15.329  26.287 -34.710  1.00  0.00           O  
ATOM    802  CB  GLU A 118     -13.528  23.772 -35.348  1.00  0.00           C  
ATOM    803  CEN GLU A 118     -12.263  22.852 -36.025  1.00  0.00           X  
ATOM    804  H   GLU A 118     -15.981  23.244 -35.337  1.00  0.00           H  
ATOM    805  N   GLY A 119     -13.779  26.182 -33.096  1.00  0.00           N  
ATOM    806  CA  GLY A 119     -13.701  27.621 -32.832  1.00  0.00           C  
ATOM    807  C   GLY A 119     -12.297  27.994 -32.365  1.00  0.00           C  
ATOM    808  O   GLY A 119     -11.956  27.804 -31.202  1.00  0.00           O  
ATOM    809  CEN GLY A 119     -13.701  27.622 -32.832  1.00  0.00           X  
ATOM    810  H   GLY A 119     -13.130  25.587 -32.601  1.00  0.00           H  
ATOM    811  N   SER A 120     -11.475  28.504 -33.281  1.00  0.00           N  
ATOM    812  CA  SER A 120     -10.076  28.884 -33.047  1.00  0.00           C  
ATOM    813  C   SER A 120      -9.968  30.286 -32.446  1.00  0.00           C  
ATOM    814  O   SER A 120     -10.736  31.158 -32.842  1.00  0.00           O  
ATOM    815  CB  SER A 120      -9.291  28.807 -34.343  1.00  0.00           C  
ATOM    816  CEN SER A 120      -9.185  28.841 -34.875  1.00  0.00           X  
ATOM    817  H   SER A 120     -11.878  28.741 -34.177  1.00  0.00           H  
ATOM    818  N   ALA A 121      -8.966  30.535 -31.594  1.00  0.00           N  
ATOM    819  CA  ALA A 121      -8.694  31.861 -31.022  1.00  0.00           C  
ATOM    820  C   ALA A 121      -7.388  31.861 -30.193  1.00  0.00           C  
ATOM    821  O   ALA A 121      -7.423  32.110 -28.988  1.00  0.00           O  
ATOM    822  CB  ALA A 121      -9.870  32.315 -30.170  1.00  0.00           C  
ATOM    823  CEN ALA A 121      -9.869  32.315 -30.170  1.00  0.00           X  
ATOM    824  H   ALA A 121      -8.242  29.837 -31.509  1.00  0.00           H  
ATOM    825  N   PRO A 122      -6.220  31.609 -30.811  1.00  0.00           N  
ATOM    826  CA  PRO A 122      -4.945  31.519 -30.110  1.00  0.00           C  
ATOM    827  C   PRO A 122      -4.390  32.909 -29.766  1.00  0.00           C  
ATOM    828  O   PRO A 122      -4.511  33.848 -30.553  1.00  0.00           O  
ATOM    829  CB  PRO A 122      -4.039  30.758 -31.092  1.00  0.00           C  
ATOM    830  CEN PRO A 122      -5.465  30.824 -32.162  1.00  0.00           X  
ATOM    831  N   GLY A 123      -3.681  33.005 -28.638  1.00  0.00           N  
ATOM    832  CA  GLY A 123      -2.972  34.230 -28.269  1.00  0.00           C  
ATOM    833  C   GLY A 123      -3.286  34.787 -26.886  1.00  0.00           C  
ATOM    834  O   GLY A 123      -4.310  35.427 -26.699  1.00  0.00           O  
ATOM    835  CEN GLY A 123      -2.971  34.230 -28.269  1.00  0.00           X  
ATOM    836  H   GLY A 123      -3.434  32.153 -28.159  1.00  0.00           H  
ATOM    837  N   THR A 124      -2.321  34.687 -25.975  1.00  0.00           N  
ATOM    838  CA  THR A 124      -2.460  35.209 -24.609  1.00  0.00           C  
ATOM    839  C   THR A 124      -1.176  35.963 -24.259  1.00  0.00           C  
ATOM    840  O   THR A 124      -0.078  35.420 -24.290  1.00  0.00           O  
ATOM    841  CB  THR A 124      -2.709  34.096 -23.575  1.00  0.00           C  
ATOM    842  CEN THR A 124      -3.029  33.656 -23.361  1.00  0.00           X  
ATOM    843  H   THR A 124      -1.369  34.540 -26.285  1.00  0.00           H  
ATOM    844  N   SER A 125      -1.314  37.261 -23.996  1.00  0.00           N  
ATOM    845  CA  SER A 125      -0.217  38.171 -23.681  1.00  0.00           C  
ATOM    846  C   SER A 125      -0.633  38.918 -22.420  1.00  0.00           C  
ATOM    847  O   SER A 125      -1.822  39.156 -22.232  1.00  0.00           O  
ATOM    848  CB  SER A 125       0.063  39.124 -24.827  1.00  0.00           C  
ATOM    849  CEN SER A 125      -0.032  39.442 -25.258  1.00  0.00           X  
ATOM    850  H   SER A 125      -2.246  37.611 -23.821  1.00  0.00           H  
ATOM    851  N   THR A 126       0.317  39.236 -21.542  1.00  0.00           N  
ATOM    852  CA  THR A 126       0.051  40.004 -20.320  1.00  0.00           C  
ATOM    853  C   THR A 126       1.131  41.066 -20.185  1.00  0.00           C  
ATOM    854  O   THR A 126       2.323  40.787 -20.301  1.00  0.00           O  
ATOM    855  CB  THR A 126       0.032  39.120 -19.059  1.00  0.00           C  
ATOM    856  CEN THR A 126      -0.189  38.681 -18.743  1.00  0.00           X  
ATOM    857  H   THR A 126       1.284  39.026 -21.762  1.00  0.00           H  
ATOM    858  N   GLU A 127       0.673  42.299 -20.009  1.00  0.00           N  
ATOM    859  CA  GLU A 127       1.455  43.525 -19.894  1.00  0.00           C  
ATOM    860  C   GLU A 127       1.745  43.860 -18.410  1.00  0.00           C  
ATOM    861  O   GLU A 127       0.873  43.647 -17.563  1.00  0.00           O  
ATOM    862  CB  GLU A 127       0.721  44.684 -20.572  1.00  0.00           C  
ATOM    863  CEN GLU A 127       0.495  45.702 -21.920  1.00  0.00           X  
ATOM    864  H   GLU A 127      -0.324  42.413 -19.896  1.00  0.00           H  
ATOM    865  N   PRO A 128       2.944  44.361 -18.059  1.00  0.00           N  
ATOM    866  CA  PRO A 128       3.283  44.764 -16.695  1.00  0.00           C  
ATOM    867  C   PRO A 128       2.672  46.132 -16.348  1.00  0.00           C  
ATOM    868  O   PRO A 128       2.592  47.024 -17.191  1.00  0.00           O  
ATOM    869  CB  PRO A 128       4.820  44.795 -16.688  1.00  0.00           C  
ATOM    870  CEN PRO A 128       4.646  44.374 -18.414  1.00  0.00           X  
ATOM    871  N   SER A 129       2.265  46.319 -15.088  1.00  0.00           N  
ATOM    872  CA  SER A 129       1.690  47.575 -14.599  1.00  0.00           C  
ATOM    873  C   SER A 129       2.745  48.504 -13.977  1.00  0.00           C  
ATOM    874  O   SER A 129       3.782  48.062 -13.492  1.00  0.00           O  
ATOM    875  CB  SER A 129       0.598  47.277 -13.590  1.00  0.00           C  
ATOM    876  CEN SER A 129       0.333  47.025 -13.187  1.00  0.00           X  
ATOM    877  H   SER A 129       2.321  45.542 -14.444  1.00  0.00           H  
ATOM    878  N   GLU A 130       2.403  49.792 -13.977  1.00  0.00           N  
ATOM    879  CA  GLU A 130       3.080  50.903 -13.290  1.00  0.00           C  
ATOM    880  C   GLU A 130       4.618  50.875 -13.125  1.00  0.00           C  
ATOM    881  O   GLU A 130       5.199  50.165 -12.312  1.00  0.00           O  
ATOM    882  CB  GLU A 130       2.454  51.047 -11.901  1.00  0.00           C  
ATOM    883  CEN GLU A 130       1.323  51.782 -10.861  1.00  0.00           X  
ATOM    884  H   GLU A 130       1.410  49.937 -14.085  1.00  0.00           H  
ATOM    885  N   GLY A 131       5.264  51.821 -13.814  1.00  0.00           N  
ATOM    886  CA  GLY A 131       6.642  52.186 -13.461  1.00  0.00           C  
ATOM    887  C   GLY A 131       7.655  51.048 -13.326  1.00  0.00           C  
ATOM    888  O   GLY A 131       8.352  50.920 -12.326  1.00  0.00           O  
ATOM    889  CEN GLY A 131       6.643  52.186 -13.461  1.00  0.00           X  
ATOM    890  H   GLY A 131       4.690  52.625 -14.019  1.00  0.00           H  
ATOM    891  N   SER A 132       7.813  50.293 -14.412  1.00  0.00           N  
ATOM    892  CA  SER A 132       8.714  49.148 -14.542  1.00  0.00           C  
ATOM    893  C   SER A 132      10.196  49.552 -14.542  1.00  0.00           C  
ATOM    894  O   SER A 132      10.559  50.549 -15.162  1.00  0.00           O  
ATOM    895  CB  SER A 132       8.384  48.384 -15.809  1.00  0.00           C  
ATOM    896  CEN SER A 132       8.231  48.295 -16.324  1.00  0.00           X  
ATOM    897  H   SER A 132       7.302  50.559 -15.240  1.00  0.00           H  
ATOM    898  N   ALA A 133      11.066  48.724 -13.959  1.00  0.00           N  
ATOM    899  CA  ALA A 133      12.513  48.963 -13.952  1.00  0.00           C  
ATOM    900  C   ALA A 133      13.297  47.729 -13.465  1.00  0.00           C  
ATOM    901  O   ALA A 133      13.395  47.494 -12.262  1.00  0.00           O  
ATOM    902  CB  ALA A 133      12.837  50.174 -13.088  1.00  0.00           C  
ATOM    903  CEN ALA A 133      12.837  50.173 -13.089  1.00  0.00           X  
ATOM    904  H   ALA A 133      10.736  47.824 -13.640  1.00  0.00           H  
ATOM    905  N   PRO A 134      13.930  46.963 -14.370  1.00  0.00           N  
ATOM    906  CA  PRO A 134      14.585  45.716 -14.011  1.00  0.00           C  
ATOM    907  C   PRO A 134      16.008  46.026 -13.537  1.00  0.00           C  
ATOM    908  O   PRO A 134      16.995  45.690 -14.185  1.00  0.00           O  
ATOM    909  CB  PRO A 134      14.557  44.877 -15.300  1.00  0.00           C  
ATOM    910  CEN PRO A 134      13.764  46.318 -15.993  1.00  0.00           X  
ATOM    911  N   GLY A 135      16.110  46.703 -12.396  1.00  0.00           N  
ATOM    912  CA  GLY A 135      17.393  47.061 -11.811  1.00  0.00           C  
ATOM    913  C   GLY A 135      17.812  45.978 -10.828  1.00  0.00           C  
ATOM    914  O   GLY A 135      16.965  45.473 -10.100  1.00  0.00           O  
ATOM    915  CEN GLY A 135      17.394  47.062 -11.811  1.00  0.00           X  
ATOM    916  H   GLY A 135      15.299  46.745 -11.794  1.00  0.00           H  
ATOM    917  N   THR A 136      19.100  45.648 -10.771  1.00  0.00           N  
ATOM    918  CA  THR A 136      19.617  44.661  -9.814  1.00  0.00           C  
ATOM    919  C   THR A 136      20.772  45.278  -9.044  1.00  0.00           C  
ATOM    920  O   THR A 136      21.821  45.593  -9.606  1.00  0.00           O  
ATOM    921  CB  THR A 136      20.094  43.370 -10.505  1.00  0.00           C  
ATOM    922  CEN THR A 136      19.996  42.896 -10.832  1.00  0.00           X  
ATOM    923  H   THR A 136      19.775  46.217 -11.260  1.00  0.00           H  
ATOM    924  N   SER A 137      20.516  45.487  -7.760  1.00  0.00           N  
ATOM    925  CA  SER A 137      21.385  46.112  -6.773  1.00  0.00           C  
ATOM    926  C   SER A 137      21.842  45.112  -5.703  1.00  0.00           C  
ATOM    927  O   SER A 137      21.173  44.118  -5.451  1.00  0.00           O  
ATOM    928  CB  SER A 137      20.671  47.285  -6.130  1.00  0.00           C  
ATOM    929  CEN SER A 137      20.263  47.581  -5.925  1.00  0.00           X  
ATOM    930  H   SER A 137      19.654  45.110  -7.393  1.00  0.00           H  
ATOM    931  N   GLU A 138      22.930  45.494  -5.021  1.00  0.00           N  
ATOM    932  CA  GLU A 138      23.514  44.875  -3.813  1.00  0.00           C  
ATOM    933  C   GLU A 138      24.300  43.560  -3.971  1.00  0.00           C  
ATOM    934  O   GLU A 138      24.311  42.663  -3.137  1.00  0.00           O  
ATOM    935  CB  GLU A 138      22.393  44.643  -2.798  1.00  0.00           C  
ATOM    936  CEN GLU A 138      21.504  45.154  -1.437  1.00  0.00           X  
ATOM    937  H   GLU A 138      23.286  46.409  -5.251  1.00  0.00           H  
ATOM    938  N   SER A 139      25.036  43.508  -5.082  1.00  0.00           N  
ATOM    939  CA  SER A 139      25.998  42.447  -5.416  1.00  0.00           C  
ATOM    940  C   SER A 139      26.537  41.555  -4.278  1.00  0.00           C  
ATOM    941  O   SER A 139      27.321  42.004  -3.447  1.00  0.00           O  
ATOM    942  CB  SER A 139      27.174  43.091  -6.123  1.00  0.00           C  
ATOM    943  CEN SER A 139      27.557  43.460  -6.241  1.00  0.00           X  
ATOM    944  H   SER A 139      25.433  44.401  -5.329  1.00  0.00           H  
ATOM    945  N   ALA A 140      26.295  40.245  -4.374  1.00  0.00           N  
ATOM    946  CA  ALA A 140      26.705  39.282  -3.354  1.00  0.00           C  
ATOM    947  C   ALA A 140      27.268  38.022  -4.033  1.00  0.00           C  
ATOM    948  O   ALA A 140      26.882  37.649  -5.138  1.00  0.00           O  
ATOM    949  CB  ALA A 140      25.539  38.937  -2.439  1.00  0.00           C  
ATOM    950  CEN ALA A 140      25.540  38.937  -2.440  1.00  0.00           X  
ATOM    951  H   ALA A 140      26.046  39.867  -5.275  1.00  0.00           H  
ATOM    952  N   THR A 141      28.257  37.451  -3.360  1.00  0.00           N  
ATOM    953  CA  THR A 141      29.033  36.227  -3.610  1.00  0.00           C  
ATOM    954  C   THR A 141      28.726  35.030  -2.693  1.00  0.00           C  
ATOM    955  O   THR A 141      28.515  35.216  -1.496  1.00  0.00           O  
ATOM    956  CB  THR A 141      30.540  36.526  -3.507  1.00  0.00           C  
ATOM    957  CEN THR A 141      31.018  36.821  -3.669  1.00  0.00           X  
ATOM    958  H   THR A 141      28.589  37.967  -2.560  1.00  0.00           H  
ATOM    959  N   PRO A 142      28.732  33.795  -3.243  1.00  0.00           N  
ATOM    960  CA  PRO A 142      28.545  32.548  -2.501  1.00  0.00           C  
ATOM    961  C   PRO A 142      29.679  32.261  -1.503  1.00  0.00           C  
ATOM    962  O   PRO A 142      30.826  32.648  -1.717  1.00  0.00           O  
ATOM    963  CB  PRO A 142      28.472  31.482  -3.607  1.00  0.00           C  
ATOM    964  CEN PRO A 142      28.801  32.860  -4.693  1.00  0.00           X  
ATOM    965  N   GLU A 143      29.364  31.503  -0.454  1.00  0.00           N  
ATOM    966  CA  GLU A 143      30.326  31.080   0.569  1.00  0.00           C  
ATOM    967  C   GLU A 143      30.942  29.729   0.185  1.00  0.00           C  
ATOM    968  O   GLU A 143      30.258  28.771  -0.181  1.00  0.00           O  
ATOM    969  CB  GLU A 143      29.655  30.989   1.942  1.00  0.00           C  
ATOM    970  CEN GLU A 143      29.326  31.663   3.472  1.00  0.00           X  
ATOM    971  H   GLU A 143      28.461  31.053  -0.438  1.00  0.00           H  
ATOM    972  N   SER A 144      32.266  29.715   0.223  1.00  0.00           N  
ATOM    973  CA  SER A 144      33.138  28.577  -0.031  1.00  0.00           C  
ATOM    974  C   SER A 144      33.234  27.657   1.187  1.00  0.00           C  
ATOM    975  O   SER A 144      33.061  28.099   2.316  1.00  0.00           O  
ATOM    976  CB  SER A 144      34.516  29.063  -0.436  1.00  0.00           C  
ATOM    977  CEN SER A 144      34.960  29.377  -0.450  1.00  0.00           X  
ATOM    978  H   SER A 144      32.714  30.583   0.487  1.00  0.00           H  
ATOM    979  N   GLY A 145      33.615  26.398   0.970  1.00  0.00           N  
ATOM    980  CA  GLY A 145      33.838  25.430   2.040  1.00  0.00           C  
ATOM    981  C   GLY A 145      34.981  24.486   1.658  1.00  0.00           C  
ATOM    982  O   GLY A 145      35.047  24.093   0.493  1.00  0.00           O  
ATOM    983  CEN GLY A 145      33.839  25.430   2.040  1.00  0.00           X  
ATOM    984  H   GLY A 145      33.847  26.115   0.028  1.00  0.00           H  
ATOM    985  N   PRO A 146      35.884  24.110   2.583  1.00  0.00           N  
ATOM    986  CA  PRO A 146      37.034  23.274   2.264  1.00  0.00           C  
ATOM    987  C   PRO A 146      36.601  21.804   2.340  1.00  0.00           C  
ATOM    988  O   PRO A 146      36.908  21.089   3.291  1.00  0.00           O  
ATOM    989  CB  PRO A 146      38.090  23.639   3.321  1.00  0.00           C  
ATOM    990  CEN PRO A 146      36.819  24.731   3.936  1.00  0.00           X  
ATOM    991  N   GLY A 147      35.807  21.375   1.359  1.00  0.00           N  
ATOM    992  CA  GLY A 147      35.279  20.018   1.276  1.00  0.00           C  
ATOM    993  C   GLY A 147      36.426  19.014   1.199  1.00  0.00           C  
ATOM    994  O   GLY A 147      37.499  19.334   0.698  1.00  0.00           O  
ATOM    995  CEN GLY A 147      35.279  20.018   1.276  1.00  0.00           X  
ATOM    996  H   GLY A 147      35.674  21.984   0.565  1.00  0.00           H  
ATOM    997  N   SER A 148      36.184  17.824   1.736  1.00  0.00           N  
ATOM    998  CA  SER A 148      37.072  16.666   1.802  1.00  0.00           C  
ATOM    999  C   SER A 148      36.823  15.566   0.756  1.00  0.00           C  
ATOM   1000  O   SER A 148      35.684  15.201   0.470  1.00  0.00           O  
ATOM   1001  CB  SER A 148      36.981  16.067   3.192  1.00  0.00           C  
ATOM   1002  CEN SER A 148      36.761  15.905   3.662  1.00  0.00           X  
ATOM   1003  H   SER A 148      35.321  17.713   2.242  1.00  0.00           H  
ATOM   1004  N   GLU A 149      37.912  14.960   0.280  1.00  0.00           N  
ATOM   1005  CA  GLU A 149      37.907  13.798  -0.619  1.00  0.00           C  
ATOM   1006  C   GLU A 149      37.773  12.487   0.205  1.00  0.00           C  
ATOM   1007  O   GLU A 149      38.167  12.489   1.376  1.00  0.00           O  
ATOM   1008  CB  GLU A 149      39.178  13.772  -1.470  1.00  0.00           C  
ATOM   1009  CEN GLU A 149      39.977  14.091  -2.941  1.00  0.00           X  
ATOM   1010  H   GLU A 149      38.790  15.153   0.741  1.00  0.00           H  
ATOM   1011  N   PRO A 150      37.268  11.360  -0.340  1.00  0.00           N  
ATOM   1012  CA  PRO A 150      36.743  11.170  -1.686  1.00  0.00           C  
ATOM   1013  C   PRO A 150      35.214  11.243  -1.764  1.00  0.00           C  
ATOM   1014  O   PRO A 150      34.485  10.986  -0.805  1.00  0.00           O  
ATOM   1015  CB  PRO A 150      37.268   9.779  -2.079  1.00  0.00           C  
ATOM   1016  CEN PRO A 150      37.908   9.761  -0.413  1.00  0.00           X  
ATOM   1017  N   ALA A 151      34.725  11.480  -2.977  1.00  0.00           N  
ATOM   1018  CA  ALA A 151      33.302  11.550  -3.243  1.00  0.00           C  
ATOM   1019  C   ALA A 151      32.819  10.153  -3.662  1.00  0.00           C  
ATOM   1020  O   ALA A 151      32.556   9.900  -4.839  1.00  0.00           O  
ATOM   1021  CB  ALA A 151      33.000  12.590  -4.312  1.00  0.00           C  
ATOM   1022  CEN ALA A 151      32.999  12.589  -4.311  1.00  0.00           X  
ATOM   1023  H   ALA A 151      35.336  11.367  -3.773  1.00  0.00           H  
ATOM   1024  N   THR A 152      32.654   9.229  -2.716  1.00  0.00           N  
ATOM   1025  CA  THR A 152      32.272   7.870  -3.099  1.00  0.00           C  
ATOM   1026  C   THR A 152      30.751   7.874  -3.182  1.00  0.00           C  
ATOM   1027  O   THR A 152      30.055   7.688  -2.189  1.00  0.00           O  
ATOM   1028  CB  THR A 152      32.752   6.803  -2.098  1.00  0.00           C  
ATOM   1029  CEN THR A 152      33.176   6.516  -1.817  1.00  0.00           X  
ATOM   1030  H   THR A 152      32.536   9.518  -1.756  1.00  0.00           H  
ATOM   1031  N   SER A 153      30.273   8.206  -4.385  1.00  0.00           N  
ATOM   1032  CA  SER A 153      28.874   8.261  -4.766  1.00  0.00           C  
ATOM   1033  C   SER A 153      28.311   6.861  -4.610  1.00  0.00           C  
ATOM   1034  O   SER A 153      29.044   5.878  -4.738  1.00  0.00           O  
ATOM   1035  CB  SER A 153      28.711   8.768  -6.185  1.00  0.00           C  
ATOM   1036  CEN SER A 153      28.824   8.853  -6.710  1.00  0.00           X  
ATOM   1037  H   SER A 153      30.951   8.293  -5.127  1.00  0.00           H  
ATOM   1038  N   GLY A 154      27.022   6.783  -4.288  1.00  0.00           N  
ATOM   1039  CA  GLY A 154      26.341   5.521  -4.118  1.00  0.00           C  
ATOM   1040  C   GLY A 154      26.153   4.899  -5.492  1.00  0.00           C  
ATOM   1041  O   GLY A 154      25.754   5.564  -6.437  1.00  0.00           O  
ATOM   1042  CEN GLY A 154      26.341   5.520  -4.118  1.00  0.00           X  
ATOM   1043  H   GLY A 154      26.458   7.622  -4.328  1.00  0.00           H  
ATOM   1044  N   SER A 155      26.437   3.607  -5.609  1.00  0.00           N  
ATOM   1045  CA  SER A 155      26.284   2.944  -6.895  1.00  0.00           C  
ATOM   1046  C   SER A 155      24.787   2.719  -7.052  1.00  0.00           C  
ATOM   1047  O   SER A 155      24.286   1.612  -6.846  1.00  0.00           O  
ATOM   1048  CB  SER A 155      27.060   1.643  -6.954  1.00  0.00           C  
ATOM   1049  CEN SER A 155      27.291   1.181  -6.784  1.00  0.00           X  
ATOM   1050  H   SER A 155      26.455   3.044  -4.770  1.00  0.00           H  
ATOM   1051  N   GLU A 156      24.057   3.805  -7.312  1.00  0.00           N  
ATOM   1052  CA  GLU A 156      22.619   3.767  -7.491  1.00  0.00           C  
ATOM   1053  C   GLU A 156      22.409   2.901  -8.722  1.00  0.00           C  
ATOM   1054  O   GLU A 156      23.166   3.018  -9.681  1.00  0.00           O  
ATOM   1055  CB  GLU A 156      22.019   5.164  -7.669  1.00  0.00           C  
ATOM   1056  CEN GLU A 156      21.173   6.500  -7.033  1.00  0.00           X  
ATOM   1057  H   GLU A 156      24.530   4.595  -7.725  1.00  0.00           H  
ATOM   1058  N   THR A 157      21.504   1.930  -8.649  1.00  0.00           N  
ATOM   1059  CA  THR A 157      21.190   1.052  -9.778  1.00  0.00           C  
ATOM   1060  C   THR A 157      20.480   1.904 -10.833  1.00  0.00           C  
ATOM   1061  O   THR A 157      19.787   2.853 -10.448  1.00  0.00           O  
ATOM   1062  CB  THR A 157      20.299  -0.137  -9.373  1.00  0.00           C  
ATOM   1063  CEN THR A 157      20.201  -0.623  -9.065  1.00  0.00           X  
ATOM   1064  H   THR A 157      20.893   1.885  -7.848  1.00  0.00           H  
ATOM   1065  N   PRO A 158      20.703   1.653 -12.136  1.00  0.00           N  
ATOM   1066  CA  PRO A 158      20.031   2.406 -13.178  1.00  0.00           C  
ATOM   1067  C   PRO A 158      18.534   2.444 -12.882  1.00  0.00           C  
ATOM   1068  O   PRO A 158      17.943   1.440 -12.493  1.00  0.00           O  
ATOM   1069  CB  PRO A 158      20.359   1.649 -14.475  1.00  0.00           C  
ATOM   1070  CEN PRO A 158      21.226   0.537 -13.381  1.00  0.00           X  
ATOM   1071  N   GLY A 159      17.914   3.604 -13.079  1.00  0.00           N  
ATOM   1072  CA  GLY A 159      16.505   3.824 -12.755  1.00  0.00           C  
ATOM   1073  C   GLY A 159      16.121   4.007 -11.288  1.00  0.00           C  
ATOM   1074  O   GLY A 159      14.968   4.345 -11.046  1.00  0.00           O  
ATOM   1075  CEN GLY A 159      16.505   3.824 -12.755  1.00  0.00           X  
ATOM   1076  H   GLY A 159      18.355   4.271 -13.696  1.00  0.00           H  
ATOM   1077  N   MET A 160      17.027   3.860 -10.312  1.00  0.00           N  
ATOM   1078  CA  MET A 160      16.619   3.975  -8.899  1.00  0.00           C  
ATOM   1079  C   MET A 160      15.979   5.339  -8.606  1.00  0.00           C  
ATOM   1080  O   MET A 160      15.083   5.409  -7.784  1.00  0.00           O  
ATOM   1081  CB  MET A 160      17.822   3.754  -7.983  1.00  0.00           C  
ATOM   1082  CEN MET A 160      18.513   2.615  -6.841  1.00  0.00           X  
ATOM   1083  H   MET A 160      17.966   3.581 -10.554  1.00  0.00           H  
ATOM   1084  N   TYR A 161      16.371   6.395  -9.326  1.00  0.00           N  
ATOM   1085  CA  TYR A 161      15.819   7.742  -9.130  1.00  0.00           C  
ATOM   1086  C   TYR A 161      14.303   7.831  -9.362  1.00  0.00           C  
ATOM   1087  O   TYR A 161      13.595   8.335  -8.504  1.00  0.00           O  
ATOM   1088  CB  TYR A 161      16.533   8.732 -10.053  1.00  0.00           C  
ATOM   1089  CEN TYR A 161      17.817   9.924 -10.017  1.00  0.00           X  
ATOM   1090  H   TYR A 161      17.110   6.276 -10.004  1.00  0.00           H  
ATOM   1091  N   GLY A 162      13.805   7.356 -10.512  1.00  0.00           N  
ATOM   1092  CA  GLY A 162      12.374   7.405 -10.838  1.00  0.00           C  
ATOM   1093  C   GLY A 162      11.542   6.729  -9.755  1.00  0.00           C  
ATOM   1094  O   GLY A 162      10.722   7.387  -9.127  1.00  0.00           O  
ATOM   1095  CEN GLY A 162      12.374   7.405 -10.838  1.00  0.00           X  
ATOM   1096  H   GLY A 162      14.419   6.840 -11.126  1.00  0.00           H  
ATOM   1097  N   LYS A 163      11.895   5.474  -9.429  1.00  0.00           N  
ATOM   1098  CA  LYS A 163      11.156   4.640  -8.463  1.00  0.00           C  
ATOM   1099  C   LYS A 163      10.815   5.378  -7.163  1.00  0.00           C  
ATOM   1100  O   LYS A 163       9.737   5.229  -6.616  1.00  0.00           O  
ATOM   1101  CB  LYS A 163      11.959   3.379  -8.137  1.00  0.00           C  
ATOM   1102  CEN LYS A 163      12.251   1.301  -8.403  1.00  0.00           X  
ATOM   1103  H   LYS A 163      12.701   5.071  -9.882  1.00  0.00           H  
ATOM   1104  N   LEU A 164      11.774   6.136  -6.648  1.00  0.00           N  
ATOM   1105  CA  LEU A 164      11.634   6.938  -5.443  1.00  0.00           C  
ATOM   1106  C   LEU A 164      10.585   8.037  -5.577  1.00  0.00           C  
ATOM   1107  O   LEU A 164       9.780   8.209  -4.672  1.00  0.00           O  
ATOM   1108  CB  LEU A 164      12.991   7.549  -5.073  1.00  0.00           C  
ATOM   1109  CEN LEU A 164      14.041   7.194  -4.002  1.00  0.00           X  
ATOM   1110  H   LEU A 164      12.654   6.169  -7.142  1.00  0.00           H  
ATOM   1111  N   ASN A 165      10.606   8.781  -6.687  1.00  0.00           N  
ATOM   1112  CA  ASN A 165       9.647   9.861  -6.897  1.00  0.00           C  
ATOM   1113  C   ASN A 165       8.239   9.290  -7.037  1.00  0.00           C  
ATOM   1114  O   ASN A 165       7.337   9.814  -6.397  1.00  0.00           O  
ATOM   1115  CB  ASN A 165      10.004  10.702  -8.109  1.00  0.00           C  
ATOM   1116  CEN ASN A 165      10.542  11.577  -8.323  1.00  0.00           X  
ATOM   1117  H   ASN A 165      11.164   8.480  -7.472  1.00  0.00           H  
ATOM   1118  N   ASP A 166       8.093   8.185  -7.773  1.00  0.00           N  
ATOM   1119  CA  ASP A 166       6.791   7.563  -8.030  1.00  0.00           C  
ATOM   1120  C   ASP A 166       6.177   7.045  -6.713  1.00  0.00           C  
ATOM   1121  O   ASP A 166       5.042   7.374  -6.377  1.00  0.00           O  
ATOM   1122  CB  ASP A 166       6.928   6.423  -9.043  1.00  0.00           C  
ATOM   1123  CEN ASP A 166       6.808   6.239 -10.037  1.00  0.00           X  
ATOM   1124  H   ASP A 166       8.890   7.816  -8.275  1.00  0.00           H  
ATOM   1125  N   LEU A 167       6.977   6.364  -5.882  1.00  0.00           N  
ATOM   1126  CA  LEU A 167       6.543   5.864  -4.575  1.00  0.00           C  
ATOM   1127  C   LEU A 167       6.154   6.979  -3.588  1.00  0.00           C  
ATOM   1128  O   LEU A 167       5.148   6.877  -2.885  1.00  0.00           O  
ATOM   1129  CB  LEU A 167       7.652   4.993  -3.970  1.00  0.00           C  
ATOM   1130  CEN LEU A 167       7.830   3.468  -3.842  1.00  0.00           X  
ATOM   1131  H   LEU A 167       7.881   6.078  -6.229  1.00  0.00           H  
ATOM   1132  N   LEU A 168       6.979   8.026  -3.485  1.00  0.00           N  
ATOM   1133  CA  LEU A 168       6.705   9.163  -2.604  1.00  0.00           C  
ATOM   1134  C   LEU A 168       5.390   9.852  -2.991  1.00  0.00           C  
ATOM   1135  O   LEU A 168       4.583  10.164  -2.115  1.00  0.00           O  
ATOM   1136  CB  LEU A 168       7.869  10.161  -2.650  1.00  0.00           C  
ATOM   1137  CEN LEU A 168       9.016  10.475  -1.671  1.00  0.00           X  
ATOM   1138  H   LEU A 168       7.791   8.049  -4.084  1.00  0.00           H  
ATOM   1139  N   GLU A 169       5.181  10.080  -4.287  1.00  0.00           N  
ATOM   1140  CA  GLU A 169       3.988  10.727  -4.839  1.00  0.00           C  
ATOM   1141  C   GLU A 169       2.725   9.915  -4.528  1.00  0.00           C  
ATOM   1142  O   GLU A 169       1.736  10.494  -4.065  1.00  0.00           O  
ATOM   1143  CB  GLU A 169       4.134  10.917  -6.350  1.00  0.00           C  
ATOM   1144  CEN GLU A 169       4.504  11.911  -7.684  1.00  0.00           X  
ATOM   1145  H   GLU A 169       5.852   9.722  -4.954  1.00  0.00           H  
ATOM   1146  N   ASP A 170       2.778   8.591  -4.682  1.00  0.00           N  
ATOM   1147  CA  ASP A 170       1.652   7.702  -4.401  1.00  0.00           C  
ATOM   1148  C   ASP A 170       1.295   7.727  -2.906  1.00  0.00           C  
ATOM   1149  O   ASP A 170       0.135   7.909  -2.529  1.00  0.00           O  
ATOM   1150  CB  ASP A 170       1.974   6.273  -4.846  1.00  0.00           C  
ATOM   1151  CEN ASP A 170       1.816   5.641  -5.629  1.00  0.00           X  
ATOM   1152  H   ASP A 170       3.599   8.187  -5.111  1.00  0.00           H  
ATOM   1153  N   LEU A 171       2.293   7.680  -2.021  1.00  0.00           N  
ATOM   1154  CA  LEU A 171       2.049   7.770  -0.580  1.00  0.00           C  
ATOM   1155  C   LEU A 171       1.404   9.109  -0.164  1.00  0.00           C  
ATOM   1156  O   LEU A 171       0.419   9.129   0.582  1.00  0.00           O  
ATOM   1157  CB  LEU A 171       3.366   7.559   0.178  1.00  0.00           C  
ATOM   1158  CEN LEU A 171       3.947   6.359   0.950  1.00  0.00           X  
ATOM   1159  H   LEU A 171       3.228   7.526  -2.367  1.00  0.00           H  
ATOM   1160  N   GLN A 172       1.897  10.237  -0.683  1.00  0.00           N  
ATOM   1161  CA  GLN A 172       1.309  11.553  -0.408  1.00  0.00           C  
ATOM   1162  C   GLN A 172      -0.149  11.662  -0.872  1.00  0.00           C  
ATOM   1163  O   GLN A 172      -0.987  12.208  -0.144  1.00  0.00           O  
ATOM   1164  CB  GLN A 172       2.139  12.650  -1.081  1.00  0.00           C  
ATOM   1165  CEN GLN A 172       3.366  13.864  -0.820  1.00  0.00           X  
ATOM   1166  H   GLN A 172       2.639  10.167  -1.363  1.00  0.00           H  
ATOM   1167  N   GLU A 173      -0.489  11.150  -2.054  1.00  0.00           N  
ATOM   1168  CA  GLU A 173      -1.871  11.178  -2.533  1.00  0.00           C  
ATOM   1169  C   GLU A 173      -2.790  10.328  -1.633  1.00  0.00           C  
ATOM   1170  O   GLU A 173      -3.857  10.817  -1.248  1.00  0.00           O  
ATOM   1171  CB  GLU A 173      -1.940  10.684  -3.980  1.00  0.00           C  
ATOM   1172  CEN GLU A 173      -2.024  11.012  -5.650  1.00  0.00           X  
ATOM   1173  H   GLU A 173       0.220  10.733  -2.639  1.00  0.00           H  
ATOM   1174  N   VAL A 174      -2.352   9.142  -1.170  1.00  0.00           N  
ATOM   1175  CA  VAL A 174      -3.148   8.272  -0.269  1.00  0.00           C  
ATOM   1176  C   VAL A 174      -3.411   8.975   1.071  1.00  0.00           C  
ATOM   1177  O   VAL A 174      -4.534   8.927   1.581  1.00  0.00           O  
ATOM   1178  CB  VAL A 174      -2.445   6.928   0.000  1.00  0.00           C  
ATOM   1179  CEN VAL A 174      -2.474   6.251  -0.127  1.00  0.00           X  
ATOM   1180  H   VAL A 174      -1.432   8.840  -1.454  1.00  0.00           H  
ATOM   1181  N   LEU A 175      -2.407   9.675   1.617  1.00  0.00           N  
ATOM   1182  CA  LEU A 175      -2.528  10.422   2.880  1.00  0.00           C  
ATOM   1183  C   LEU A 175      -3.508  11.589   2.762  1.00  0.00           C  
ATOM   1184  O   LEU A 175      -4.350  11.839   3.626  1.00  0.00           O  
ATOM   1185  CB  LEU A 175      -1.152  10.933   3.325  1.00  0.00           C  
ATOM   1186  CEN LEU A 175      -0.165  10.468   4.412  1.00  0.00           X  
ATOM   1187  H   LEU A 175      -1.517   9.670   1.144  1.00  0.00           H  
ATOM   1188  N   LYS A 176      -3.436  12.306   1.645  1.00  0.00           N  
ATOM   1189  CA  LYS A 176      -4.296  13.460   1.395  1.00  0.00           C  
ATOM   1190  C   LYS A 176      -5.766  13.058   1.270  1.00  0.00           C  
ATOM   1191  O   LYS A 176      -6.628  13.737   1.830  1.00  0.00           O  
ATOM   1192  CB  LYS A 176      -3.844  14.193   0.131  1.00  0.00           C  
ATOM   1193  CEN LYS A 176      -2.849  15.840  -0.748  1.00  0.00           X  
ATOM   1194  H   LYS A 176      -2.717  12.061   0.978  1.00  0.00           H  
ATOM   1195  N   ASN A 177      -6.073  11.975   0.558  1.00  0.00           N  
ATOM   1196  CA  ASN A 177      -7.442  11.486   0.397  1.00  0.00           C  
ATOM   1197  C   ASN A 177      -8.010  10.919   1.702  1.00  0.00           C  
ATOM   1198  O   ASN A 177      -9.107  11.314   2.096  1.00  0.00           O  
ATOM   1199  CB  ASN A 177      -7.524  10.443  -0.703  1.00  0.00           C  
ATOM   1200  CEN ASN A 177      -7.715  10.407  -1.734  1.00  0.00           X  
ATOM   1201  H   ASN A 177      -5.320  11.457   0.127  1.00  0.00           H  
ATOM   1202  N   LEU A 178      -7.246  10.099   2.422  1.00  0.00           N  
ATOM   1203  CA  LEU A 178      -7.677   9.528   3.702  1.00  0.00           C  
ATOM   1204  C   LEU A 178      -8.003  10.611   4.730  1.00  0.00           C  
ATOM   1205  O   LEU A 178      -9.099  10.613   5.296  1.00  0.00           O  
ATOM   1206  CB  LEU A 178      -6.594   8.589   4.250  1.00  0.00           C  
ATOM   1207  CEN LEU A 178      -6.473   7.055   4.307  1.00  0.00           X  
ATOM   1208  H   LEU A 178      -6.316   9.885   2.097  1.00  0.00           H  
ATOM   1209  N   HIS A 179      -7.112  11.589   4.887  1.00  0.00           N  
ATOM   1210  CA  HIS A 179      -7.354  12.757   5.729  1.00  0.00           C  
ATOM   1211  C   HIS A 179      -8.625  13.518   5.308  1.00  0.00           C  
ATOM   1212  O   HIS A 179      -9.588  13.605   6.071  1.00  0.00           O  
ATOM   1213  CB  HIS A 179      -6.144  13.696   5.692  1.00  0.00           C  
ATOM   1214  CEN HIS A 179      -4.965  13.942   6.454  1.00  0.00           X  
ATOM   1215  H   HIS A 179      -6.183  11.445   4.515  1.00  0.00           H  
ATOM   1216  N   LYS A 180      -8.682  14.033   4.066  1.00  0.00           N  
ATOM   1217  CA  LYS A 180      -9.814  14.853   3.582  1.00  0.00           C  
ATOM   1218  C   LYS A 180     -11.172  14.157   3.750  1.00  0.00           C  
ATOM   1219  O   LYS A 180     -12.174  14.836   3.975  1.00  0.00           O  
ATOM   1220  CB  LYS A 180      -9.608  15.221   2.112  1.00  0.00           C  
ATOM   1221  CEN LYS A 180      -9.067  16.669   0.668  1.00  0.00           X  
ATOM   1222  H   LYS A 180      -7.916  13.826   3.442  1.00  0.00           H  
ATOM   1223  N   ASN A 181     -11.216  12.827   3.643  1.00  0.00           N  
ATOM   1224  CA  ASN A 181     -12.442  12.038   3.785  1.00  0.00           C  
ATOM   1225  C   ASN A 181     -12.930  11.901   5.239  1.00  0.00           C  
ATOM   1226  O   ASN A 181     -14.120  11.660   5.460  1.00  0.00           O  
ATOM   1227  CB  ASN A 181     -12.260  10.661   3.174  1.00  0.00           C  
ATOM   1228  CEN ASN A 181     -12.406  10.191   2.247  1.00  0.00           X  
ATOM   1229  H   ASN A 181     -10.360  12.342   3.415  1.00  0.00           H  
ATOM   1230  N   ASP A 182     -12.064  12.113   6.239  1.00  0.00           N  
ATOM   1231  CA  ASP A 182     -12.370  11.921   7.662  1.00  0.00           C  
ATOM   1232  C   ASP A 182     -13.417  12.910   8.218  1.00  0.00           C  
ATOM   1233  O   ASP A 182     -13.150  13.742   9.092  1.00  0.00           O  
ATOM   1234  CB  ASP A 182     -11.082  12.026   8.482  1.00  0.00           C  
ATOM   1235  CEN ASP A 182     -10.364  11.433   8.894  1.00  0.00           X  
ATOM   1236  H   ASP A 182     -11.104  12.316   6.006  1.00  0.00           H  
ATOM   1237  N   ARG A 183     -14.665  12.808   7.750  1.00  0.00           N  
ATOM   1238  CA  ARG A 183     -15.748  13.692   8.218  1.00  0.00           C  
ATOM   1239  C   ARG A 183     -16.765  13.052   9.156  1.00  0.00           C  
ATOM   1240  O   ARG A 183     -17.563  13.803   9.706  1.00  0.00           O  
ATOM   1241  CB  ARG A 183     -16.463  14.348   7.046  1.00  0.00           C  
ATOM   1242  CEN ARG A 183     -17.076  16.012   5.312  1.00  0.00           X  
ATOM   1243  H   ARG A 183     -14.845  12.046   7.111  1.00  0.00           H  
ATOM   1244  N   SER A 184     -16.769  11.734   9.392  1.00  0.00           N  
ATOM   1245  CA  SER A 184     -17.842  11.139  10.220  1.00  0.00           C  
ATOM   1246  C   SER A 184     -17.503   9.968  11.160  1.00  0.00           C  
ATOM   1247  O   SER A 184     -18.402   9.496  11.849  1.00  0.00           O  
ATOM   1248  CB  SER A 184     -18.956  10.695   9.292  1.00  0.00           C  
ATOM   1249  CEN SER A 184     -19.197  10.487   8.851  1.00  0.00           X  
ATOM   1250  H   SER A 184     -16.086  11.146   8.934  1.00  0.00           H  
ATOM   1251  N   GLY A 185     -16.243   9.522  11.286  1.00  0.00           N  
ATOM   1252  CA  GLY A 185     -15.913   8.352  12.128  1.00  0.00           C  
ATOM   1253  C   GLY A 185     -14.440   8.224  12.521  1.00  0.00           C  
ATOM   1254  O   GLY A 185     -13.727   7.422  11.920  1.00  0.00           O  
ATOM   1255  CEN GLY A 185     -15.913   8.352  12.128  1.00  0.00           X  
ATOM   1256  H   GLY A 185     -15.507   9.926  10.725  1.00  0.00           H  
ATOM   1257  N   LYS A 186     -14.007   9.033  13.500  1.00  0.00           N  
ATOM   1258  CA  LYS A 186     -12.627   9.167  14.009  1.00  0.00           C  
ATOM   1259  C   LYS A 186     -11.840   7.869  14.202  1.00  0.00           C  
ATOM   1260  O   LYS A 186     -10.638   7.871  13.974  1.00  0.00           O  
ATOM   1261  CB  LYS A 186     -12.653   9.921  15.339  1.00  0.00           C  
ATOM   1262  CEN LYS A 186     -12.359  11.727  16.402  1.00  0.00           X  
ATOM   1263  H   LYS A 186     -14.666   9.727  13.822  1.00  0.00           H  
ATOM   1264  N   ASP A 187     -12.492   6.784  14.604  1.00  0.00           N  
ATOM   1265  CA  ASP A 187     -11.803   5.493  14.716  1.00  0.00           C  
ATOM   1266  C   ASP A 187     -11.192   5.054  13.375  1.00  0.00           C  
ATOM   1267  O   ASP A 187     -10.043   4.631  13.305  1.00  0.00           O  
ATOM   1268  CB  ASP A 187     -12.767   4.421  15.229  1.00  0.00           C  
ATOM   1269  CEN ASP A 187     -13.035   3.956  16.095  1.00  0.00           X  
ATOM   1270  H   ASP A 187     -13.358   6.904  15.111  1.00  0.00           H  
ATOM   1271  N   ASN A 188     -11.917   5.269  12.278  1.00  0.00           N  
ATOM   1272  CA  ASN A 188     -11.452   4.896  10.944  1.00  0.00           C  
ATOM   1273  C   ASN A 188     -10.284   5.755  10.443  1.00  0.00           C  
ATOM   1274  O   ASN A 188      -9.350   5.239   9.837  1.00  0.00           O  
ATOM   1275  CB  ASN A 188     -12.593   4.950   9.945  1.00  0.00           C  
ATOM   1276  CEN ASN A 188     -13.321   4.303   9.555  1.00  0.00           X  
ATOM   1277  H   ASN A 188     -12.849   5.641  12.394  1.00  0.00           H  
ATOM   1278  N   ILE A 189     -10.350   7.075  10.657  1.00  0.00           N  
ATOM   1279  CA  ILE A 189      -9.290   7.988  10.222  1.00  0.00           C  
ATOM   1280  C   ILE A 189      -7.976   7.616  10.905  1.00  0.00           C  
ATOM   1281  O   ILE A 189      -6.968   7.506  10.221  1.00  0.00           O  
ATOM   1282  CB  ILE A 189      -9.630   9.457  10.533  1.00  0.00           C  
ATOM   1283  CEN ILE A 189     -10.137  10.352  10.169  1.00  0.00           X  
ATOM   1284  H   ILE A 189     -11.119   7.437  11.204  1.00  0.00           H  
ATOM   1285  N   HIS A 190      -7.988   7.365  12.217  1.00  0.00           N  
ATOM   1286  CA  HIS A 190      -6.771   6.995  12.938  1.00  0.00           C  
ATOM   1287  C   HIS A 190      -6.187   5.669  12.427  1.00  0.00           C  
ATOM   1288  O   HIS A 190      -4.977   5.573  12.219  1.00  0.00           O  
ATOM   1289  CB  HIS A 190      -7.050   6.899  14.442  1.00  0.00           C  
ATOM   1290  CEN HIS A 190      -6.944   7.726  15.598  1.00  0.00           X  
ATOM   1291  H   HIS A 190      -8.855   7.401  12.732  1.00  0.00           H  
ATOM   1292  N   ASP A 191      -7.033   4.666  12.182  1.00  0.00           N  
ATOM   1293  CA  ASP A 191      -6.584   3.364  11.681  1.00  0.00           C  
ATOM   1294  C   ASP A 191      -5.943   3.484  10.294  1.00  0.00           C  
ATOM   1295  O   ASP A 191      -4.902   2.882  10.037  1.00  0.00           O  
ATOM   1296  CB  ASP A 191      -7.753   2.378  11.634  1.00  0.00           C  
ATOM   1297  CEN ASP A 191      -8.169   1.627  12.182  1.00  0.00           X  
ATOM   1298  H   ASP A 191      -8.006   4.770  12.427  1.00  0.00           H  
ATOM   1299  N   VAL A 192      -6.522   4.306   9.415  1.00  0.00           N  
ATOM   1300  CA  VAL A 192      -5.997   4.550   8.063  1.00  0.00           C  
ATOM   1301  C   VAL A 192      -4.640   5.260   8.104  1.00  0.00           C  
ATOM   1302  O   VAL A 192      -3.747   4.883   7.351  1.00  0.00           O  
ATOM   1303  CB  VAL A 192      -6.976   5.392   7.223  1.00  0.00           C  
ATOM   1304  CEN VAL A 192      -7.415   5.366   6.693  1.00  0.00           X  
ATOM   1305  H   VAL A 192      -7.347   4.808   9.711  1.00  0.00           H  
ATOM   1306  N   ASP A 193      -4.474   6.252   8.979  1.00  0.00           N  
ATOM   1307  CA  ASP A 193      -3.232   7.011   9.163  1.00  0.00           C  
ATOM   1308  C   ASP A 193      -2.094   6.087   9.614  1.00  0.00           C  
ATOM   1309  O   ASP A 193      -1.023   6.087   9.008  1.00  0.00           O  
ATOM   1310  CB  ASP A 193      -3.433   8.137  10.180  1.00  0.00           C  
ATOM   1311  CEN ASP A 193      -3.624   9.137  10.215  1.00  0.00           X  
ATOM   1312  H   ASP A 193      -5.263   6.517   9.549  1.00  0.00           H  
ATOM   1313  N   ASN A 194      -2.359   5.211  10.590  1.00  0.00           N  
ATOM   1314  CA  ASN A 194      -1.380   4.240  11.082  1.00  0.00           C  
ATOM   1315  C   ASN A 194      -0.968   3.242   9.990  1.00  0.00           C  
ATOM   1316  O   ASN A 194       0.214   2.951   9.825  1.00  0.00           O  
ATOM   1317  CB  ASN A 194      -1.906   3.499  12.297  1.00  0.00           C  
ATOM   1318  CEN ASN A 194      -1.881   3.592  13.342  1.00  0.00           X  
ATOM   1319  H   ASN A 194      -3.275   5.233  11.012  1.00  0.00           H  
ATOM   1320  N   HIS A 195      -1.934   2.704   9.236  1.00  0.00           N  
ATOM   1321  CA  HIS A 195      -1.633   1.776   8.148  1.00  0.00           C  
ATOM   1322  C   HIS A 195      -0.769   2.432   7.067  1.00  0.00           C  
ATOM   1323  O   HIS A 195       0.201   1.824   6.625  1.00  0.00           O  
ATOM   1324  CB  HIS A 195      -2.926   1.238   7.528  1.00  0.00           C  
ATOM   1325  CEN HIS A 195      -3.774   0.100   7.656  1.00  0.00           X  
ATOM   1326  H   HIS A 195      -2.898   2.927   9.439  1.00  0.00           H  
ATOM   1327  N   LEU A 196      -1.044   3.687   6.688  1.00  0.00           N  
ATOM   1328  CA  LEU A 196      -0.229   4.405   5.699  1.00  0.00           C  
ATOM   1329  C   LEU A 196       1.208   4.613   6.180  1.00  0.00           C  
ATOM   1330  O   LEU A 196       2.130   4.405   5.399  1.00  0.00           O  
ATOM   1331  CB  LEU A 196      -0.875   5.756   5.368  1.00  0.00           C  
ATOM   1332  CEN LEU A 196      -1.684   6.259   4.158  1.00  0.00           X  
ATOM   1333  H   LEU A 196      -1.810   4.174   7.131  1.00  0.00           H  
ATOM   1334  N   GLN A 197       1.412   5.004   7.440  1.00  0.00           N  
ATOM   1335  CA  GLN A 197       2.763   5.200   7.981  1.00  0.00           C  
ATOM   1336  C   GLN A 197       3.568   3.898   7.937  1.00  0.00           C  
ATOM   1337  O   GLN A 197       4.701   3.910   7.461  1.00  0.00           O  
ATOM   1338  CB  GLN A 197       2.696   5.717   9.421  1.00  0.00           C  
ATOM   1339  CEN GLN A 197       2.819   7.138  10.426  1.00  0.00           X  
ATOM   1340  H   GLN A 197       0.618   5.154   8.045  1.00  0.00           H  
ATOM   1341  N   ASN A 198       2.964   2.770   8.322  1.00  0.00           N  
ATOM   1342  CA  ASN A 198       3.639   1.471   8.289  1.00  0.00           C  
ATOM   1343  C   ASN A 198       4.026   1.062   6.854  1.00  0.00           C  
ATOM   1344  O   ASN A 198       5.142   0.604   6.632  1.00  0.00           O  
ATOM   1345  CB  ASN A 198       2.782   0.394   8.929  1.00  0.00           C  
ATOM   1346  CEN ASN A 198       2.650  -0.041   9.875  1.00  0.00           X  
ATOM   1347  H   ASN A 198       2.032   2.831   8.706  1.00  0.00           H  
ATOM   1348  N   VAL A 199       3.148   1.296   5.867  1.00  0.00           N  
ATOM   1349  CA  VAL A 199       3.437   0.997   4.449  1.00  0.00           C  
ATOM   1350  C   VAL A 199       4.618   1.835   3.939  1.00  0.00           C  
ATOM   1351  O   VAL A 199       5.502   1.309   3.264  1.00  0.00           O  
ATOM   1352  CB  VAL A 199       2.213   1.257   3.551  1.00  0.00           C  
ATOM   1353  CEN VAL A 199       1.727   0.948   3.172  1.00  0.00           X  
ATOM   1354  H   VAL A 199       2.245   1.678   6.112  1.00  0.00           H  
ATOM   1355  N   ILE A 200       4.689   3.128   4.275  1.00  0.00           N  
ATOM   1356  CA  ILE A 200       5.801   3.999   3.854  1.00  0.00           C  
ATOM   1357  C   ILE A 200       7.134   3.495   4.415  1.00  0.00           C  
ATOM   1358  O   ILE A 200       8.120   3.425   3.674  1.00  0.00           O  
ATOM   1359  CB  ILE A 200       5.585   5.455   4.304  1.00  0.00           C  
ATOM   1360  CEN ILE A 200       5.125   6.410   4.046  1.00  0.00           X  
ATOM   1361  H   ILE A 200       3.967   3.505   4.872  1.00  0.00           H  
ATOM   1362  N   GLU A 201       7.176   3.152   5.701  1.00  0.00           N  
ATOM   1363  CA  GLU A 201       8.382   2.631   6.346  1.00  0.00           C  
ATOM   1364  C   GLU A 201       8.862   1.337   5.675  1.00  0.00           C  
ATOM   1365  O   GLU A 201      10.054   1.194   5.393  1.00  0.00           O  
ATOM   1366  CB  GLU A 201       8.128   2.390   7.835  1.00  0.00           C  
ATOM   1367  CEN GLU A 201       8.253   2.900   9.456  1.00  0.00           X  
ATOM   1368  H   GLU A 201       6.335   3.223   6.256  1.00  0.00           H  
ATOM   1369  N   ASP A 202       7.944   0.438   5.320  1.00  0.00           N  
ATOM   1370  CA  ASP A 202       8.269  -0.819   4.647  1.00  0.00           C  
ATOM   1371  C   ASP A 202       8.858  -0.600   3.247  1.00  0.00           C  
ATOM   1372  O   ASP A 202       9.876  -1.219   2.895  1.00  0.00           O  
ATOM   1373  CB  ASP A 202       7.023  -1.703   4.554  1.00  0.00           C  
ATOM   1374  CEN ASP A 202       6.573  -2.477   5.039  1.00  0.00           X  
ATOM   1375  H   ASP A 202       6.989   0.586   5.618  1.00  0.00           H  
ATOM   1376  N   ILE A 203       8.287   0.319   2.454  1.00  0.00           N  
ATOM   1377  CA  ILE A 203       8.790   0.637   1.108  1.00  0.00           C  
ATOM   1378  C   ILE A 203      10.211   1.171   1.224  1.00  0.00           C  
ATOM   1379  O   ILE A 203      11.094   0.722   0.491  1.00  0.00           O  
ATOM   1380  CB  ILE A 203       7.910   1.673   0.384  1.00  0.00           C  
ATOM   1381  CEN ILE A 203       7.035   1.812  -0.250  1.00  0.00           X  
ATOM   1382  H   ILE A 203       7.525   0.860   2.838  1.00  0.00           H  
ATOM   1383  N   HIS A 204      10.467   2.084   2.155  1.00  0.00           N  
ATOM   1384  CA  HIS A 204      11.793   2.650   2.364  1.00  0.00           C  
ATOM   1385  C   HIS A 204      12.859   1.605   2.696  1.00  0.00           C  
ATOM   1386  O   HIS A 204      13.917   1.568   2.056  1.00  0.00           O  
ATOM   1387  CB  HIS A 204      11.741   3.699   3.480  1.00  0.00           C  
ATOM   1388  CEN HIS A 204      11.588   5.110   3.606  1.00  0.00           X  
ATOM   1389  H   HIS A 204       9.710   2.396   2.746  1.00  0.00           H  
ATOM   1390  N   ASP A 205      12.564   0.690   3.611  1.00  0.00           N  
ATOM   1391  CA  ASP A 205      13.483  -0.380   3.990  1.00  0.00           C  
ATOM   1392  C   ASP A 205      13.777  -1.326   2.823  1.00  0.00           C  
ATOM   1393  O   ASP A 205      14.934  -1.711   2.594  1.00  0.00           O  
ATOM   1394  CB  ASP A 205      12.914  -1.170   5.171  1.00  0.00           C  
ATOM   1395  CEN ASP A 205      12.984  -1.222   6.186  1.00  0.00           X  
ATOM   1396  H   ASP A 205      11.692   0.775   4.111  1.00  0.00           H  
ATOM   1397  N   PHE A 206      12.760  -1.675   2.028  1.00  0.00           N  
ATOM   1398  CA  PHE A 206      12.938  -2.558   0.878  1.00  0.00           C  
ATOM   1399  C   PHE A 206      13.871  -1.931  -0.167  1.00  0.00           C  
ATOM   1400  O   PHE A 206      14.776  -2.614  -0.669  1.00  0.00           O  
ATOM   1401  CB  PHE A 206      11.584  -2.887   0.247  1.00  0.00           C  
ATOM   1402  CEN PHE A 206      10.512  -4.060   0.279  1.00  0.00           X  
ATOM   1403  H   PHE A 206      11.850  -1.279   2.208  1.00  0.00           H  
ATOM   1404  N   MET A 207      13.716  -0.640  -0.453  1.00  0.00           N  
ATOM   1405  CA  MET A 207      14.543   0.106  -1.407  1.00  0.00           C  
ATOM   1406  C   MET A 207      16.002   0.155  -0.957  1.00  0.00           C  
ATOM   1407  O   MET A 207      16.908  -0.105  -1.753  1.00  0.00           O  
ATOM   1408  CB  MET A 207      13.998   1.522  -1.584  1.00  0.00           C  
ATOM   1409  CEN MET A 207      13.178   2.567  -2.730  1.00  0.00           X  
ATOM   1410  H   MET A 207      12.980  -0.142   0.026  1.00  0.00           H  
ATOM   1411  N   GLN A 208      16.245   0.439   0.326  1.00  0.00           N  
ATOM   1412  CA  GLN A 208      17.592   0.531   0.873  1.00  0.00           C  
ATOM   1413  C   GLN A 208      18.324  -0.815   0.763  1.00  0.00           C  
ATOM   1414  O   GLN A 208      19.463  -0.871   0.284  1.00  0.00           O  
ATOM   1415  CB  GLN A 208      17.542   0.982   2.335  1.00  0.00           C  
ATOM   1416  CEN GLN A 208      17.729   2.348   3.406  1.00  0.00           X  
ATOM   1417  H   GLN A 208      15.462   0.643   0.929  1.00  0.00           H  
ATOM   1418  N   ALA A 209      17.650  -1.921   1.096  1.00  0.00           N  
ATOM   1419  CA  ALA A 209      18.217  -3.262   1.013  1.00  0.00           C  
ATOM   1420  C   ALA A 209      18.538  -3.679  -0.434  1.00  0.00           C  
ATOM   1421  O   ALA A 209      19.606  -4.248  -0.685  1.00  0.00           O  
ATOM   1422  CB  ALA A 209      17.268  -4.263   1.655  1.00  0.00           C  
ATOM   1423  CEN ALA A 209      17.269  -4.263   1.655  1.00  0.00           X  
ATOM   1424  H   ALA A 209      16.710  -1.816   1.452  1.00  0.00           H  
ATOM   1425  N   ALA A 210      17.662  -3.380  -1.396  1.00  0.00           N  
ATOM   1426  CA  ALA A 210      17.869  -3.702  -2.807  1.00  0.00           C  
ATOM   1427  C   ALA A 210      19.075  -2.945  -3.390  1.00  0.00           C  
ATOM   1428  O   ALA A 210      19.895  -3.534  -4.100  1.00  0.00           O  
ATOM   1429  CB  ALA A 210      16.609  -3.395  -3.604  1.00  0.00           C  
ATOM   1430  CEN ALA A 210      16.610  -3.395  -3.604  1.00  0.00           X  
ATOM   1431  H   ALA A 210      16.800  -2.927  -1.133  1.00  0.00           H  
ATOM   1432  N   ALA A 211      19.239  -1.666  -3.033  1.00  0.00           N  
ATOM   1433  CA  ALA A 211      20.354  -0.837  -3.481  1.00  0.00           C  
ATOM   1434  C   ALA A 211      21.697  -1.309  -2.898  1.00  0.00           C  
ATOM   1435  O   ALA A 211      22.688  -1.415  -3.624  1.00  0.00           O  
ATOM   1436  CB  ALA A 211      20.098   0.618  -3.116  1.00  0.00           C  
ATOM   1437  CEN ALA A 211      20.098   0.617  -3.116  1.00  0.00           X  
ATOM   1438  H   ALA A 211      18.545  -1.248  -2.433  1.00  0.00           H  
ATOM   1439  N   ALA A 212      21.740  -1.648  -1.608  1.00  0.00           N  
ATOM   1440  CA  ALA A 212      22.970  -2.085  -0.950  1.00  0.00           C  
ATOM   1441  C   ALA A 212      23.494  -3.395  -1.557  1.00  0.00           C  
ATOM   1442  O   ALA A 212      24.682  -3.509  -1.867  1.00  0.00           O  
ATOM   1443  CB  ALA A 212      22.739  -2.243   0.546  1.00  0.00           C  
ATOM   1444  CEN ALA A 212      22.740  -2.244   0.545  1.00  0.00           X  
ATOM   1445  H   ALA A 212      20.897  -1.589  -1.056  1.00  0.00           H  
ATOM   1446  N   ALA A 213      22.608  -4.363  -1.820  1.00  0.00           N  
ATOM   1447  CA  ALA A 213      22.959  -5.596  -2.521  1.00  0.00           C  
ATOM   1448  C   ALA A 213      23.598  -5.333  -3.893  1.00  0.00           C  
ATOM   1449  O   ALA A 213      24.671  -5.871  -4.183  1.00  0.00           O  
ATOM   1450  CB  ALA A 213      21.724  -6.472  -2.672  1.00  0.00           C  
ATOM   1451  CEN ALA A 213      21.725  -6.472  -2.673  1.00  0.00           X  
ATOM   1452  H   ALA A 213      21.658  -4.250  -1.495  1.00  0.00           H  
ATOM   1453  N   ALA A 214      22.982  -4.486  -4.724  1.00  0.00           N  
ATOM   1454  CA  ALA A 214      23.470  -4.161  -6.062  1.00  0.00           C  
ATOM   1455  C   ALA A 214      24.846  -3.475  -6.024  1.00  0.00           C  
ATOM   1456  O   ALA A 214      25.713  -3.790  -6.841  1.00  0.00           O  
ATOM   1457  CB  ALA A 214      22.458  -3.285  -6.785  1.00  0.00           C  
ATOM   1458  CEN ALA A 214      22.459  -3.285  -6.785  1.00  0.00           X  
ATOM   1459  H   ALA A 214      22.117  -4.059  -4.416  1.00  0.00           H  
ATOM   1460  N   ASN A 215      25.075  -2.582  -5.057  1.00  0.00           N  
ATOM   1461  CA  ASN A 215      26.363  -1.896  -4.892  1.00  0.00           C  
ATOM   1462  C   ASN A 215      27.530  -2.849  -4.595  1.00  0.00           C  
ATOM   1463  O   ASN A 215      28.547  -2.780  -5.281  1.00  0.00           O  
ATOM   1464  CB  ASN A 215      26.274  -0.842  -3.803  1.00  0.00           C  
ATOM   1465  CEN ASN A 215      26.052   0.181  -3.721  1.00  0.00           X  
ATOM   1466  H   ASN A 215      24.315  -2.336  -4.441  1.00  0.00           H  
ATOM   1467  N   CYS A 216      27.387  -3.786  -3.649  1.00  0.00           N  
ATOM   1468  CA  CYS A 216      28.449  -4.731  -3.270  1.00  0.00           C  
ATOM   1469  C   CYS A 216      28.821  -5.776  -4.345  1.00  0.00           C  
ATOM   1470  O   CYS A 216      29.998  -6.122  -4.453  1.00  0.00           O  
ATOM   1471  CB  CYS A 216      27.823  -5.427  -2.062  1.00  0.00           C  
ATOM   1472  CEN CYS A 216      28.039  -5.335  -1.063  1.00  0.00           X  
ATOM   1473  H   CYS A 216      26.567  -3.739  -3.064  1.00  0.00           H  
ATOM   1474  N   ARG A 217      27.874  -6.312  -5.133  1.00  0.00           N  
ATOM   1475  CA  ARG A 217      28.166  -7.309  -6.190  1.00  0.00           C  
ATOM   1476  C   ARG A 217      29.221  -6.880  -7.222  1.00  0.00           C  
ATOM   1477  O   ARG A 217      30.010  -7.726  -7.650  1.00  0.00           O  
ATOM   1478  CB  ARG A 217      26.891  -7.747  -6.895  1.00  0.00           C  
ATOM   1479  CEN ARG A 217      24.870  -9.065  -7.472  1.00  0.00           X  
ATOM   1480  H   ARG A 217      26.937  -5.952  -5.045  1.00  0.00           H  
ATOM   1481  N   LYS A 218      29.243  -5.603  -7.616  1.00  0.00           N  
ATOM   1482  CA  LYS A 218      30.235  -5.105  -8.587  1.00  0.00           C  
ATOM   1483  C   LYS A 218      31.482  -4.650  -7.837  1.00  0.00           C  
ATOM   1484  O   LYS A 218      32.582  -4.940  -8.350  1.00  0.00           O  
ATOM   1485  CB  LYS A 218      29.668  -3.957  -9.424  1.00  0.00           C  
ATOM   1486  CEN LYS A 218      28.896  -3.274 -11.271  1.00  0.00           X  
ATOM   1487  H   LYS A 218      28.906  -4.918  -6.955  1.00  0.00           H  
TER                                                                             
# All scores below are weighted scores, not raw scores.
#BEGIN_POSE_ENERGIES_TABLE ./minmover_pdb/pose_62.pdb
label vdw cenpack pair env cbeta hs_pair ss_pair sheet total
weights 1 0.5 1 1 0.25 1 1 1 NA
pose 6.16377 2.13599 -13.1115 -3.18689 12.4742 0 0 0 4.47564
MET:NtermProteinFull_1 0.00256 0.54007 -0.22492 -0.21391 0.03102 0 0 0 0.13482
TYR_2 0 0.07076 0.06816 0.81073 0.06921 0 0 0 1.01885
GLY_3 0 -0.07081 0.03604 -0.07965 0.0695 0 0 0 -0.04492
LYS_4 0 0.02881 -0.61603 -0.2228 0.03008 0 0 0 -0.77993
LEU_5 0 0.06308 -0.48061 -0.39148 0.04435 0 0 0 -0.76467
ASN_6 0 -0.01161 0.11173 -0.36221 0.06956 0 0 0 -0.19253
ASP_7 0 -0.11682 0.1195 -0.31759 0.06902 0 0 0 -0.24589
LEU_8 0 -0.3229 -0.19765 -0.53584 0.03172 0 0 0 -1.02466
LEU_9 0 -0.12688 -0.37291 0.24309 0.06942 0 0 0 -0.18729
GLU_10 0 -0.0767 -0.0362 -0.71584 0.06894 0 0 0 -0.75981
ASP_11 0 -0.41739 -0.05555 -0.24167 0.03112 0 0 0 -0.6835
LEU_12 0 -0.29804 -0.69896 -0.19483 0.03822 0 0 0 -1.15362
GLN_13 0 -0.02525 0.17203 -0.49415 0.06893 0 0 0 -0.27844
GLU_14 0 -0.09703 -0.18304 -0.92601 0.06893 0 0 0 -1.13716
VAL_15 0 0.02844 -0.62995 -0.27892 0.03733 0 0 0 -0.8431
LEU_16 0.86528 0.82719 -0.13227 0.24309 0.07083 0 0 0 1.87411
LYS_17 0 -0.0175 0.09183 -0.77863 0.06961 0 0 0 -0.63469
ASN_18 0 0.13881 -0.38259 -0.19403 0.06887 0 0 0 -0.36893
LEU_19 0 0.23316 0.53584 -0.53584 0.03206 0 0 0 0.26522
HIS_20 0 0.02714 0.18453 0.0215 0.06897 0 0 0 0.30215
LYS_21 0 -0.03017 -0.02365 -1.04927 0.07072 0 0 0 -1.03237
ASN_22 0 0.09234 -0.41685 -0.07783 0.04294 0 0 0 -0.35941
ASP_23 0.22454 0.03223 -0.20918 -0.03907 0.0699 0 0 0 0.07842
ARG_24 0 -0.05259 -0.02096 -0.7542 0.07203 0 0 0 -0.75572
SER_25 0 -0.13348 -0.15769 -0.21543 0.04456 0 0 0 -0.46204
GLY_26 0 0.06561 -0.16262 0.0322 0.0431 0 0 0 -0.0217
LYS_27 0 0 0 -1.04927 0.07259 0 0 0 -0.97669
ASP_28 0 0.01314 -0.25979 -0.56986 0.06947 0 0 0 -0.74704
ASN_29 0 0.49162 -0.54514 0.05572 0.03785 0 0 0 0.04006
ILE_30 0.22454 0.082 0.3245 0.47679 0.06908 0 0 0 1.1769
HIS_D_31 0 -0.05215 -0.10818 0.06501 0.0693 0 0 0 -0.02603
ASP_32 0 -0.27558 -0.91457 -0.1485 0.03954 0 0 0 -1.29911
VAL_33 0 0.2761 0.42004 -0.27892 0.04467 0 0 0 0.46189
ASP_34 0 0.0034 -0.01458 -0.31759 0.06902 0 0 0 -0.25975
ASN_35 0 -0.01975 -0.27935 -0.32173 0.0691 0 0 0 -0.55173
HIS_D_36 0 0.40793 0.20514 -0.04512 0.03695 0 0 0 0.60489
LEU_37 0.86528 0.86177 -0.5091 -0.39148 0.0716 0 0 0 0.89806
GLN_38 0 -0.05916 0.04278 -0.59803 0.06878 0 0 0 -0.54563
ASN_39 0 -0.23554 -0.40799 -0.19403 0.04294 0 0 0 -0.79462
VAL_40 0 -0.21919 -0.55421 -0.46599 0.0386 0 0 0 -1.20078
ILE_41 0 0.09007 -0.31583 0.60227 0.06912 0 0 0 0.44563
GLU_42 0 -0.0027 -0.24106 -0.60186 0.06894 0 0 0 -0.77668
ASP_43 0.55067 0.36177 0.57867 0.34071 0.03683 0 0 0 1.86865
ILE_44 0 -0.16935 -0.85398 -0.06945 0.04584 0 0 0 -1.04694
HIS_D_45 0 -0.05136 0.07281 0.11054 0.06893 0 0 0 0.20092
ASP_46 0 -0.08002 -0.2886 -0.31759 0.06919 0 0 0 -0.61702
PHE_47 0 0.15927 -0.26458 -0.44993 0.04016 0 0 0 -0.51508
MET_48 0 0.09217 -0.09364 0.10186 0.0699 0 0 0 0.17029
GLN_49 0 -0.02405 -0.08633 -0.59803 0.0693 0 0 0 -0.63911
ALA_50 0 -0.12301 0.19078 0.03291 0.04372 0 0 0 0.14439
ALA_51 0 -0.26819 -0.00473 -0.14527 0.03866 0 0 0 -0.37953
ALA_52 0 0.02949 -0.04863 0.13638 0.03503 0 0 0 0.15228
ALA_53 0 -0.01358 0.08604 0.15304 0.0356 0 0 0 0.2611
ALA_54 0 -0.04426 -0.08691 0.03291 0.03772 0 0 0 -0.06053
ALA_55 0 0.3104 0.00654 0.03291 0.04303 0 0 0 0.39287
ASN_56 0 -0.0732 -0.01511 -0.40966 0.0357 0 0 0 -0.46226
CYS_57 0 -0.02136 -0.03388 1.27167 0.04305 0 0 0 1.25947
ARG_58 0 -0.07371 0.0805 -0.22643 0.04303 0 0 0 -0.17662
LYS_59 0 -0.02582 -0.01939 -0.8715 0.07212 0 0 0 -0.84459
GLY_60 0 -0.01871 0.03536 0.60923 0.04643 0 0 0 0.67231
SER_61 0 0.06531 -0.11106 -0.21543 0.04693 0 0 0 -0.21425
PRO_62 0 -0.01162 -0.00677 0.043 0.04109 0 0 0 0.0657
GLY_63 0 0 0 0.91259 0.04183 0 0 0 0.95441
SER_64 0 0 0 -0.0106 0.04957 0 0 0 0.03897
PRO_65 0 0 0 0.2123 0.04957 0 0 0 0.26186
ALA_66 0 0 0 0.89846 0.06472 0 0 0 0.96318
GLY_67 0 0 0 0.91259 0.04183 0 0 0 0.95441
SER_68 0 0 0 0.29023 0.04629 0 0 0 0.33653
PRO_69 0 0 0 0.043 0.04957 0 0 0 0.09257
THR_70 0 0 0 0.48779 0.07573 0 0 0 0.56352
SER_71 0 0 0 0.13063 0.07347 0 0 0 0.2041
THR_72 0 0 0 0.48779 0.07499 0 0 0 0.56278
GLU_73 0 0 0 -1.01303 0.07573 0 0 0 -0.9373
GLU_74 0 0 0 -1.01303 0.07574 0 0 0 -0.93729
GLY_75 0 0 0 0.91259 0.07167 0 0 0 0.98426
THR_76 0 0 0 0.48779 0.04957 0 0 0 0.53736
SER_77 0 0 0 0.29023 0.07582 0 0 0 0.36605
GLU_78 0 0 0 -1.03403 0.07573 0 0 0 -0.9583
SER_79 0 0 0 0.13063 0.07573 0 0 0 0.20636
ALA_80 0 0 0 0.797 0.07499 0 0 0 0.87199
THR_81 0 0 0 0.43096 0.07582 0 0 0 0.50678
PRO_82 0 0 0 0.2123 0.07582 0 0 0 0.28812
GLU_83 0 0 0 -1.01303 0.07499 0 0 0 -0.93804
SER_84 0 0 0 0.13063 0.07582 0 0 0 0.20645
GLY_85 0 0 0 0.91259 0.04957 0 0 0 0.96215
PRO_86 0 0 0 0.51404 0.04957 0 0 0 0.5636
GLY_87 0 0 0 0.91259 0.04957 0 0 0 0.96215
THR_88 0 0 0 0.48779 0.07582 0 0 0 0.56361
SER_89 0 0 0 0.13063 0.07499 0 0 0 0.20562
THR_90 0 0 0 0.33798 0.07499 0 0 0 0.41297
GLU_91 0 0 0 -1.03403 0.07582 0 0 0 -0.95821
PRO_92 0 0 0 0.2123 0.07582 0 0 0 0.28812
SER_93 0 0 0 0.13063 0.07499 0 0 0 0.20562
GLU_94 0 0 0 -1.03403 0.04957 0 0 0 -0.98446
GLY_95 0 0 0 0.91259 0.04957 0 0 0 0.96215
SER_96 0 0 0 0.29023 0.03699 0 0 0 0.32722
ALA_97 0 0 0 0.797 0.05099 0 0 0 0.84799
PRO_98 0 0 0 0.2123 0.04183 0 0 0 0.25412
GLY_99 0 0 0 0.91259 0.04957 0 0 0 0.96215
SER_100 0 0 0 0.13063 0.04957 0 0 0 0.1802
PRO_101 0 0 0 0.51404 0.07582 0 0 0 0.58986
ALA_102 0 0 0 0.77873 0.07582 0 0 0 0.85455
GLY_103 0 0 0 0.60923 0.04957 0 0 0 0.6588
SER_104 0 0 0 0.29023 0.04957 0 0 0 0.3398
PRO_105 0 0 0 0.2123 0.07582 0 0 0 0.28812
THR_106 0 0 0 0.43096 0.07573 0 0 0 0.50669
SER_107 0 0 0 0.29023 0.07499 0 0 0 0.36522
THR_108 0 0 0 0.48779 0.07347 0 0 0 0.56126
GLU_109 0 0 0 -1.01303 0.07573 0 0 0 -0.9373
GLU_110 0 0 0 -1.03403 0.07582 0 0 0 -0.95821
GLY_111 0 0 0 0.91259 0.04957 0 0 0 0.96215
THR_112 0 0 0 0.48779 0.07582 0 0 0 0.56361
SER_113 0 0 0 -0.0106 0.07347 0 0 0 0.06287
THR_114 0 0 0 0.43096 0.07499 0 0 0 0.50594
GLU_115 0 0 0 -1.03403 0.07582 0 0 0 -0.95821
PRO_116 0 0 0 0.2123 0.07582 0 0 0 0.28812
SER_117 0 0 0 0.13063 0.07499 0 0 0 0.20562
GLU_118 0 0 0 -1.03403 0.07508 0 0 0 -0.95895
GLY_119 0 0 0 0.91259 0.04957 0 0 0 0.96215
SER_120 0 0 0 0.29023 0.04183 0 0 0 0.33206
ALA_121 0 0 0 0.89846 0.04957 0 0 0 0.94802
PRO_122 0 0 0 0.2123 0.04183 0 0 0 0.25412
GLY_123 0 0 0 0.91259 0.04957 0 0 0 0.96215
THR_124 0 0 0 0.43096 0.07582 0 0 0 0.50678
SER_125 0 0 0 0.13063 0.07573 0 0 0 0.20636
THR_126 0 0 0 0.48779 0.07499 0 0 0 0.56278
GLU_127 0 0 0 -1.03403 0.07582 0 0 0 -0.95821
PRO_128 0 0 0 -0.05784 0.04731 0 0 0 -0.01054
SER_129 0 0 0 0.13063 0.07582 0 0 0 0.20645
GLU_130 0 0 0 -0.93278 0.04957 0 0 0 -0.88321
GLY_131 0 0 0 0.60923 0.04957 0 0 0 0.6588
SER_132 0 0 0 -0.11629 0.03671 0 0 0 -0.07958
ALA_133 0 0 0 0.797 0.04183 0 0 0 0.83883
PRO_134 0 0 0 0.043 0.04183 0 0 0 0.08483
GLY_135 0 0 0 0.91259 0.04183 0 0 0 0.95441
THR_136 0 0 0 0.43096 0.07508 0 0 0 0.50603
SER_137 0 0 0 0.29023 0.07582 0 0 0 0.36605
GLU_138 0 0 0 -1.01303 0.07582 0 0 0 -0.93721
SER_139 0 0 0 0.13063 0.07499 0 0 0 0.20562
ALA_140 0 0 0 0.797 0.07428 0 0 0 0.87128
THR_141 0 0 0 0.43096 0.06257 0 0 0 0.49353
PRO_142 0 0 0 0.51404 0.07582 0 0 0 0.58986
GLU_143 0 0 0 -1.01303 0.07499 0 0 0 -0.93804
SER_144 0 0 0 -0.0106 0.07582 0 0 0 0.06522
GLY_145 0 0 0 0.91259 0.04183 0 0 0 0.95441
PRO_146 0 0 0 0.51404 0.04957 0 0 0 0.5636
GLY_147 0 0 0 0.60923 0.04183 0 0 0 0.65106
SER_148 0 0 0 0.13063 0.07508 0 0 0 0.20571
GLU_149 0 0 0 -1.01303 0.07582 0 0 0 -0.93721
PRO_150 0 0 0 0.51404 0.04957 0 0 0 0.5636
ALA_151 0 0 0 0.59025 0.07347 0 0 0 0.66372
THR_152 0 -0.00349 -0.01337 0.33798 0.07356 0 0 0 0.39468
SER_153 0 -0.001 -0.0379 -0.0106 0.07356 0 0 0 0.02406
GLY_154 0 -0.10408 -0.05878 -0.0429 0.03405 0 0 0 -0.17172
SER_155 0 0.25325 -0.15967 -0.14648 0.04313 0 0 0 -0.00976
GLU_156 0 0.01765 0.13847 -0.13578 0.0399 0 0 0 0.06024
THR_157 0 0.05964 -0.04982 0.16798 0.03087 0 0 0 0.20867
PRO_158 0 -0.14033 -0.09459 -0.30063 0.03489 0 0 0 -0.50066
GLY_159 0 -0.06422 0.01595 -0.09146 0.04268 0 0 0 -0.09706
MET_160 0 0.12026 -0.23616 -0.21391 0.03528 0 0 0 -0.29452
TYR_161 0 -0.03369 0.00573 0.80588 0.06956 0 0 0 0.84748
GLY_162 0 0.04443 0.05196 -0.07814 0.03502 0 0 0 0.05329
LYS_163 0 -0.19227 0.57729 1.54999 0.03149 0 0 0 1.9665
LEU_164 0 -0.1634 -0.11804 0.08126 0.0692 0 0 0 -0.13098
ASN_165 0 -0.09243 -0.022 -0.46336 0.06939 0 0 0 -0.5084
ASP_166 0 -0.3509 0.06238 -0.31759 0.03508 0 0 0 -0.57102
LEU_167 0 0.07706 -0.31364 -0.52948 0.0321 0 0 0 -0.73396
LEU_168 0 0.04125 0.05476 0.58995 0.06893 0 0 0 0.75488
GLU_169 0 0.04396 -0.08897 -0.60186 0.06893 0 0 0 -0.57795
ASP_170 0.55067 0.41332 0.57263 0.34071 0.03683 0 0 0 1.91417
LEU_171 0 0.23158 -0.60317 -0.06582 0.0448 0 0 0 -0.39261
GLN_172 0 -0.07218 0.05174 -0.55896 0.06893 0 0 0 -0.51046
GLU_173 0 -0.17131 -0.43151 -0.4886 0.04381 0 0 0 -1.04761
VAL_174 0 -0.16611 -0.67303 -0.41511 0.03679 0 0 0 -1.21746
LEU_175 0 0.02048 0.16375 0.4149 0.06943 0 0 0 0.66857
LYS_176 0 -0.00682 -0.14781 -0.68888 0.0693 0 0 0 -0.77422
ASN_177 0 0.34061 -0.17736 0.26721 0.04399 0 0 0 0.47445
LEU_178 0 0.07735 0.24002 -0.50394 0.03634 0 0 0 -0.15024
HIS_179 0 0.00768 -0.01856 0.0215 0.06884 0 0 0 0.07946
LYS_180 0 0.0281 -0.52656 -0.68888 0.06921 0 0 0 -1.11813
ASN_181 0 0.29515 -0.28758 0.26721 0.0366 0 0 0 0.31138
ASP_182 1.43883 0.08305 0.12837 -0.1485 0.06935 0 0 0 1.57111
ARG_183 0 0.07243 -0.37777 -0.43267 0.07038 0 0 0 -0.66762
SER_184 0 -0.07905 -0.27634 -0.20705 0.04331 0 0 0 -0.51913
GLY_185 0 -0.01146 -0.00971 0.0322 0.04305 0 0 0 0.05408
LYS_186 0 0 0 -1.04927 0.07203 0 0 0 -0.97725
ASP_187 0 -0.01269 -0.0837 -0.60822 0.07025 0 0 0 -0.63436
ASN_188 0 0.13625 -0.32994 -0.07783 0.04318 0 0 0 -0.22834
ILE_189 1.43883 0.09169 0.24383 0.34575 0.06908 0 0 0 2.1892
HIS_D_190 0 -0.02561 -0.05997 0.06501 0.06947 0 0 0 0.0489
ASP_191 0 0.01364 -0.07163 -0.31759 0.0688 0 0 0 -0.30678
VAL_192 0 0.34319 0.12255 -0.41511 0.03752 0 0 0 0.08815
ASP_193 0 0.18867 0.34238 -0.37876 0.06884 0 0 0 0.22112
ASN_194 0 -0.0851 0.02506 -0.40966 0.06893 0 0 0 -0.40076
HIS_D_195 0 -0.17682 -0.23512 -0.11266 0.0442 0 0 0 -0.4804
LEU_196 0 -0.3655 -0.46783 -0.45811 0.03721 0 0 0 -1.25423
GLN_197 0 -0.00756 0.19288 -0.55896 0.06884 0 0 0 -0.30481
ASN_198 0 -0.10879 -0.13734 -0.24178 0.06893 0 0 0 -0.41897
VAL_199 0 -0.29869 -0.44003 -0.35242 0.03836 0 0 0 -1.05277
ILE_200 0 0.24264 -0.42451 0.34575 0.07011 0 0 0 0.234
GLU_201 0 -0.11868 -0.01844 -0.82678 0.06894 0 0 0 -0.89497
ASP_202 0 -0.42174 -0.2684 -0.1485 0.03042 0 0 0 -0.80822
ILE_203 0 -0.01056 -0.44629 -0.54513 0.03721 0 0 0 -0.96476
HIS_D_204 0 0.09255 0.33638 -0.11266 0.06878 0 0 0 0.38505
ASP_205 0 -0.12595 -0.46035 -0.42964 0.06887 0 0 0 -0.94707
PHE_206 0 0.1164 -0.22004 -0.44993 0.03044 0 0 0 -0.52313
MET_207 0 -0.2629 -0.06902 -0.29185 0.0336 0 0 0 -0.59016
GLN_208 0 -0.05437 -0.03017 -0.55896 0.06893 0 0 0 -0.57457
ALA_209 0 -0.19468 0.02658 0.16717 0.02991 0 0 0 0.02898
ALA_210 0.00256 0.7142 -0.03804 -0.11236 0.03189 0 0 0 0.59825
ALA_211 0 -0.02204 0.06858 -0.01847 0.0327 0 0 0 0.06076
ALA_212 0 -0.06579 0.03675 0.15304 0.03045 0 0 0 0.15445
ALA_213 0 0.02768 -0.01582 0.15304 0.04194 0 0 0 0.20684
ALA_214 0 0.23699 0.04468 -0.11236 0.03025 0 0 0 0.19956
ASN_215 0 0.10702 -0.35328 -0.19403 0.03258 0 0 0 -0.40771
CYS_216 0 -0.02496 -0.02736 1.70525 0.07025 0 0 0 1.72318
ARG_217 0 -0.10654 0.0545 -0.43267 0.06893 0 0 0 -0.41578
LYS:CtermProteinFull_218 0 0.00692 -0.04684 -0.77863 0.06956 0 0 0 -0.74899
#END_POSE_ENERGIES_TABLE ./minmover_pdb/pose_62.pdb
