# Supplementary material for: Selection of a promiscuous minimalist cAMP phosphodiesterase from a library of de novo designed proteins
Source: Nat Chem. 2024 May 3;16(7):1200–8. doi: 10.1038/s41557-024-01490-4 (PMC11230910; doi:10.1038/s41557-024-01490-4)
Supplement: Supplementary file 3 — MD input files, scripts and final structures derived from MD, AlphaFold2, EMSfold and MultiSFold. [file 41557_2024_1490_MOESM3_ESM.zip › Computational_Data/4_MultiSFold/campase/pose_63.pdb]

ATOM      1  N   MET A   1      -5.685  -3.190  15.727  1.00  0.00           N  
ATOM      2  CA  MET A   1      -6.194  -2.453  14.552  1.00  0.00           C  
ATOM      3  C   MET A   1      -5.242  -1.342  14.148  1.00  0.00           C  
ATOM      4  O   MET A   1      -4.840  -1.358  13.005  1.00  0.00           O  
ATOM      5  CB  MET A   1      -7.577  -1.873  14.839  1.00  0.00           C  
ATOM      6  CEN MET A   1      -9.273  -2.040  14.422  1.00  0.00           X  
ATOM      7  H   MET A   1      -6.223  -3.221  16.569  1.00  0.00           H  
ATOM      8  N   TYR A   2      -4.793  -0.478  15.066  1.00  0.00           N  
ATOM      9  CA  TYR A   2      -3.884   0.628  14.722  1.00  0.00           C  
ATOM     10  C   TYR A   2      -2.530   0.219  14.099  1.00  0.00           C  
ATOM     11  O   TYR A   2      -2.278   0.608  12.975  1.00  0.00           O  
ATOM     12  CB  TYR A   2      -3.623   1.466  15.975  1.00  0.00           C  
ATOM     13  CEN TYR A   2      -4.175   2.935  16.755  1.00  0.00           X  
ATOM     14  H   TYR A   2      -5.243  -0.398  15.967  1.00  0.00           H  
ATOM     15  N   GLY A   3      -1.693  -0.576  14.786  1.00  0.00           N  
ATOM     16  CA  GLY A   3      -0.433  -1.094  14.215  1.00  0.00           C  
ATOM     17  C   GLY A   3      -0.604  -1.660  12.802  1.00  0.00           C  
ATOM     18  O   GLY A   3      -0.138  -1.044  11.861  1.00  0.00           O  
ATOM     19  CEN GLY A   3      -0.433  -1.094  14.215  1.00  0.00           X  
ATOM     20  H   GLY A   3      -1.898  -0.788  15.753  1.00  0.00           H  
ATOM     21  N   LYS A   4      -1.410  -2.724  12.655  1.00  0.00           N  
ATOM     22  CA  LYS A   4      -1.658  -3.402  11.364  1.00  0.00           C  
ATOM     23  C   LYS A   4      -2.111  -2.461  10.246  1.00  0.00           C  
ATOM     24  O   LYS A   4      -1.684  -2.571   9.111  1.00  0.00           O  
ATOM     25  CB  LYS A   4      -2.702  -4.505  11.546  1.00  0.00           C  
ATOM     26  CEN LYS A   4      -3.143  -6.565  11.739  1.00  0.00           X  
ATOM     27  H   LYS A   4      -1.778  -3.160  13.488  1.00  0.00           H  
ATOM     28  N   LEU A   5      -3.032  -1.566  10.575  1.00  0.00           N  
ATOM     29  CA  LEU A   5      -3.482  -0.506   9.689  1.00  0.00           C  
ATOM     30  C   LEU A   5      -2.323   0.384   9.219  1.00  0.00           C  
ATOM     31  O   LEU A   5      -2.236   0.716   8.045  1.00  0.00           O  
ATOM     32  CB  LEU A   5      -4.552   0.337  10.394  1.00  0.00           C  
ATOM     33  CEN LEU A   5      -6.086   0.399  10.267  1.00  0.00           X  
ATOM     34  H   LEU A   5      -3.397  -1.593  11.518  1.00  0.00           H  
ATOM     35  N   ASN A   6      -1.445   0.768  10.146  1.00  0.00           N  
ATOM     36  CA  ASN A   6      -0.276   1.570   9.827  1.00  0.00           C  
ATOM     37  C   ASN A   6       0.684   0.785   8.928  1.00  0.00           C  
ATOM     38  O   ASN A   6       1.239   1.374   8.014  1.00  0.00           O  
ATOM     39  CB  ASN A   6       0.433   2.041  11.083  1.00  0.00           C  
ATOM     40  CEN ASN A   6       0.426   2.876  11.719  1.00  0.00           X  
ATOM     41  H   ASN A   6      -1.474   0.336  11.057  1.00  0.00           H  
ATOM     42  N   ASP A   7       0.801  -0.530   9.142  1.00  0.00           N  
ATOM     43  CA  ASP A   7       1.636  -1.411   8.318  1.00  0.00           C  
ATOM     44  C   ASP A   7       1.047  -1.532   6.898  1.00  0.00           C  
ATOM     45  O   ASP A   7       1.763  -1.403   5.912  1.00  0.00           O  
ATOM     46  CB  ASP A   7       1.763  -2.793   8.964  1.00  0.00           C  
ATOM     47  CEN ASP A   7       2.403  -3.331   9.546  1.00  0.00           X  
ATOM     48  H   ASP A   7       0.362  -0.937   9.955  1.00  0.00           H  
ATOM     49  N   LEU A   8      -0.286  -1.618   6.789  1.00  0.00           N  
ATOM     50  CA  LEU A   8      -0.982  -1.698   5.506  1.00  0.00           C  
ATOM     51  C   LEU A   8      -0.867  -0.412   4.668  1.00  0.00           C  
ATOM     52  O   LEU A   8      -0.691  -0.461   3.452  1.00  0.00           O  
ATOM     53  CB  LEU A   8      -2.458  -2.037   5.748  1.00  0.00           C  
ATOM     54  CEN LEU A   8      -3.270  -3.338   5.604  1.00  0.00           X  
ATOM     55  H   LEU A   8      -0.820  -1.775   7.632  1.00  0.00           H  
ATOM     56  N   LEU A   9      -1.011   0.755   5.307  1.00  0.00           N  
ATOM     57  CA  LEU A   9      -0.840   2.039   4.629  1.00  0.00           C  
ATOM     58  C   LEU A   9       0.575   2.179   4.050  1.00  0.00           C  
ATOM     59  O   LEU A   9       0.725   2.615   2.912  1.00  0.00           O  
ATOM     60  CB  LEU A   9      -1.139   3.190   5.598  1.00  0.00           C  
ATOM     61  CEN LEU A   9      -2.345   4.135   5.758  1.00  0.00           X  
ATOM     62  H   LEU A   9      -1.185   0.736   6.301  1.00  0.00           H  
ATOM     63  N   GLU A  10       1.601   1.818   4.825  1.00  0.00           N  
ATOM     64  CA  GLU A  10       3.001   1.899   4.411  1.00  0.00           C  
ATOM     65  C   GLU A  10       3.250   1.093   3.135  1.00  0.00           C  
ATOM     66  O   GLU A  10       3.840   1.631   2.195  1.00  0.00           O  
ATOM     67  CB  GLU A  10       3.919   1.407   5.532  1.00  0.00           C  
ATOM     68  CEN GLU A  10       4.956   1.736   6.843  1.00  0.00           X  
ATOM     69  H   GLU A  10       1.405   1.373   5.710  1.00  0.00           H  
ATOM     70  N   ASP A  11       2.724  -0.129   3.065  1.00  0.00           N  
ATOM     71  CA  ASP A  11       2.910  -1.021   1.925  1.00  0.00           C  
ATOM     72  C   ASP A  11       2.206  -0.466   0.679  1.00  0.00           C  
ATOM     73  O   ASP A  11       2.792  -0.337  -0.393  1.00  0.00           O  
ATOM     74  CB  ASP A  11       2.389  -2.423   2.251  1.00  0.00           C  
ATOM     75  CEN ASP A  11       2.725  -3.332   2.562  1.00  0.00           X  
ATOM     76  H   ASP A  11       2.261  -0.506   3.878  1.00  0.00           H  
ATOM     77  N   LEU A  12       0.973   0.016   0.815  1.00  0.00           N  
ATOM     78  CA  LEU A  12       0.266   0.677  -0.284  1.00  0.00           C  
ATOM     79  C   LEU A  12       1.067   1.847  -0.893  1.00  0.00           C  
ATOM     80  O   LEU A  12       1.252   1.934  -2.112  1.00  0.00           O  
ATOM     81  CB  LEU A  12      -1.100   1.171   0.208  1.00  0.00           C  
ATOM     82  CEN LEU A  12      -2.533   0.638   0.024  1.00  0.00           X  
ATOM     83  H   LEU A  12       0.494  -0.148   1.689  1.00  0.00           H  
ATOM     84  N   GLN A  13       1.608   2.726  -0.052  1.00  0.00           N  
ATOM     85  CA  GLN A  13       2.409   3.864  -0.503  1.00  0.00           C  
ATOM     86  C   GLN A  13       3.684   3.437  -1.236  1.00  0.00           C  
ATOM     87  O   GLN A  13       4.007   3.998  -2.287  1.00  0.00           O  
ATOM     88  CB  GLN A  13       2.781   4.748   0.690  1.00  0.00           C  
ATOM     89  CEN GLN A  13       2.374   6.208   1.557  1.00  0.00           X  
ATOM     90  H   GLN A  13       1.531   2.541   0.939  1.00  0.00           H  
ATOM     91  N   GLU A  14       4.439   2.487  -0.699  1.00  0.00           N  
ATOM     92  CA  GLU A  14       5.668   2.015  -1.321  1.00  0.00           C  
ATOM     93  C   GLU A  14       5.390   1.388  -2.700  1.00  0.00           C  
ATOM     94  O   GLU A  14       6.140   1.672  -3.642  1.00  0.00           O  
ATOM     95  CB  GLU A  14       6.368   1.006  -0.409  1.00  0.00           C  
ATOM     96  CEN GLU A  14       7.562   0.645   0.752  1.00  0.00           X  
ATOM     97  H   GLU A  14       4.131   2.025   0.143  1.00  0.00           H  
ATOM     98  N   VAL A  15       4.258   0.687  -2.888  1.00  0.00           N  
ATOM     99  CA  VAL A  15       3.871   0.063  -4.175  1.00  0.00           C  
ATOM    100  C   VAL A  15       3.582   1.148  -5.216  1.00  0.00           C  
ATOM    101  O   VAL A  15       4.099   1.069  -6.333  1.00  0.00           O  
ATOM    102  CB  VAL A  15       2.633  -0.842  -4.031  1.00  0.00           C  
ATOM    103  CEN VAL A  15       2.422  -1.498  -4.040  1.00  0.00           X  
ATOM    104  H   VAL A  15       3.643   0.582  -2.095  1.00  0.00           H  
ATOM    105  N   LEU A  16       2.840   2.204  -4.852  1.00  0.00           N  
ATOM    106  CA  LEU A  16       2.578   3.353  -5.733  1.00  0.00           C  
ATOM    107  C   LEU A  16       3.864   4.074  -6.155  1.00  0.00           C  
ATOM    108  O   LEU A  16       4.045   4.431  -7.321  1.00  0.00           O  
ATOM    109  CB  LEU A  16       1.629   4.338  -5.038  1.00  0.00           C  
ATOM    110  CEN LEU A  16       0.128   4.640  -5.209  1.00  0.00           X  
ATOM    111  H   LEU A  16       2.401   2.176  -3.941  1.00  0.00           H  
ATOM    112  N   LYS A  17       4.795   4.294  -5.218  1.00  0.00           N  
ATOM    113  CA  LYS A  17       6.063   4.978  -5.519  1.00  0.00           C  
ATOM    114  C   LYS A  17       6.897   4.186  -6.518  1.00  0.00           C  
ATOM    115  O   LYS A  17       7.427   4.778  -7.457  1.00  0.00           O  
ATOM    116  CB  LYS A  17       6.868   5.211  -4.239  1.00  0.00           C  
ATOM    117  CEN LYS A  17       7.537   6.545  -2.740  1.00  0.00           X  
ATOM    118  H   LYS A  17       4.610   3.955  -4.283  1.00  0.00           H  
ATOM    119  N   ASN A  18       7.027   2.877  -6.335  1.00  0.00           N  
ATOM    120  CA  ASN A  18       7.791   2.017  -7.231  1.00  0.00           C  
ATOM    121  C   ASN A  18       7.184   1.967  -8.639  1.00  0.00           C  
ATOM    122  O   ASN A  18       7.900   2.199  -9.614  1.00  0.00           O  
ATOM    123  CB  ASN A  18       7.915   0.614  -6.665  1.00  0.00           C  
ATOM    124  CEN ASN A  18       8.582   0.070  -6.065  1.00  0.00           X  
ATOM    125  H   ASN A  18       6.586   2.459  -5.526  1.00  0.00           H  
ATOM    126  N   LEU A  19       5.863   1.810  -8.759  1.00  0.00           N  
ATOM    127  CA  LEU A  19       5.161   1.781 -10.042  1.00  0.00           C  
ATOM    128  C   LEU A  19       5.391   3.080 -10.838  1.00  0.00           C  
ATOM    129  O   LEU A  19       5.853   3.043 -11.979  1.00  0.00           O  
ATOM    130  CB  LEU A  19       3.662   1.549  -9.814  1.00  0.00           C  
ATOM    131  CEN LEU A  19       2.757   0.314  -9.985  1.00  0.00           X  
ATOM    132  H   LEU A  19       5.315   1.683  -7.920  1.00  0.00           H  
ATOM    133  N   HIS A  20       5.193   4.241 -10.211  1.00  0.00           N  
ATOM    134  CA  HIS A  20       5.251   5.531 -10.901  1.00  0.00           C  
ATOM    135  C   HIS A  20       6.623   5.841 -11.516  1.00  0.00           C  
ATOM    136  O   HIS A  20       6.701   6.442 -12.590  1.00  0.00           O  
ATOM    137  CB  HIS A  20       4.859   6.655  -9.937  1.00  0.00           C  
ATOM    138  CEN HIS A  20       3.690   7.386  -9.574  1.00  0.00           X  
ATOM    139  H   HIS A  20       4.885   4.214  -9.248  1.00  0.00           H  
ATOM    140  N   LYS A  21       7.726   5.429 -10.872  1.00  0.00           N  
ATOM    141  CA  LYS A  21       9.084   5.790 -11.326  1.00  0.00           C  
ATOM    142  C   LYS A  21       9.129   5.954 -12.856  1.00  0.00           C  
ATOM    143  O   LYS A  21       9.760   6.897 -13.343  1.00  0.00           O  
ATOM    144  CB  LYS A  21      10.099   4.736 -10.880  1.00  0.00           C  
ATOM    145  CEN LYS A  21      11.654   4.163  -9.566  1.00  0.00           X  
ATOM    146  H   LYS A  21       7.611   4.790 -10.100  1.00  0.00           H  
ATOM    147  N   ASN A  22       8.423   5.097 -13.594  1.00  0.00           N  
ATOM    148  CA  ASN A  22       8.590   4.905 -15.041  1.00  0.00           C  
ATOM    149  C   ASN A  22       7.285   4.833 -15.825  1.00  0.00           C  
ATOM    150  O   ASN A  22       7.244   4.134 -16.840  1.00  0.00           O  
ATOM    151  CB  ASN A  22       9.411   3.660 -15.324  1.00  0.00           C  
ATOM    152  CEN ASN A  22      10.418   3.404 -15.468  1.00  0.00           X  
ATOM    153  H   ASN A  22       7.761   4.502 -13.119  1.00  0.00           H  
ATOM    154  N   ASP A  23       6.257   5.580 -15.414  1.00  0.00           N  
ATOM    155  CA  ASP A  23       4.926   5.515 -16.031  1.00  0.00           C  
ATOM    156  C   ASP A  23       4.994   5.624 -17.570  1.00  0.00           C  
ATOM    157  O   ASP A  23       4.168   5.060 -18.295  1.00  0.00           O  
ATOM    158  CB  ASP A  23       4.030   6.620 -15.467  1.00  0.00           C  
ATOM    159  CEN ASP A  23       3.314   6.763 -14.756  1.00  0.00           X  
ATOM    160  H   ASP A  23       6.369   6.145 -14.583  1.00  0.00           H  
ATOM    161  N   ARG A  24       6.047   6.267 -18.104  1.00  0.00           N  
ATOM    162  CA  ARG A  24       6.231   6.460 -19.550  1.00  0.00           C  
ATOM    163  C   ARG A  24       6.262   5.193 -20.401  1.00  0.00           C  
ATOM    164  O   ARG A  24       6.115   5.345 -21.614  1.00  0.00           O  
ATOM    165  CB  ARG A  24       7.467   7.302 -19.828  1.00  0.00           C  
ATOM    166  CEN ARG A  24       8.905   9.273 -20.278  1.00  0.00           X  
ATOM    167  H   ARG A  24       6.743   6.619 -17.462  1.00  0.00           H  
ATOM    168  N   SER A  25       6.478   3.992 -19.852  1.00  0.00           N  
ATOM    169  CA  SER A  25       6.570   2.772 -20.685  1.00  0.00           C  
ATOM    170  C   SER A  25       5.294   2.302 -21.385  1.00  0.00           C  
ATOM    171  O   SER A  25       5.427   1.738 -22.462  1.00  0.00           O  
ATOM    172  CB  SER A  25       7.095   1.638 -19.826  1.00  0.00           C  
ATOM    173  CEN SER A  25       7.168   1.325 -19.388  1.00  0.00           X  
ATOM    174  H   SER A  25       6.744   3.942 -18.881  1.00  0.00           H  
ATOM    175  N   GLY A  26       4.092   2.591 -20.877  1.00  0.00           N  
ATOM    176  CA  GLY A  26       2.839   2.104 -21.470  1.00  0.00           C  
ATOM    177  C   GLY A  26       2.496   0.637 -21.161  1.00  0.00           C  
ATOM    178  O   GLY A  26       3.118   0.008 -20.321  1.00  0.00           O  
ATOM    179  CEN GLY A  26       2.839   2.104 -21.470  1.00  0.00           X  
ATOM    180  H   GLY A  26       4.046   3.169 -20.051  1.00  0.00           H  
ATOM    181  N   LYS A  27       1.523   0.102 -21.912  1.00  0.00           N  
ATOM    182  CA  LYS A  27       0.931  -1.255 -21.912  1.00  0.00           C  
ATOM    183  C   LYS A  27       0.962  -2.098 -20.630  1.00  0.00           C  
ATOM    184  O   LYS A  27       0.132  -1.839 -19.765  1.00  0.00           O  
ATOM    185  CB  LYS A  27       1.601  -2.068 -23.021  1.00  0.00           C  
ATOM    186  CEN LYS A  27       1.529  -2.855 -24.983  1.00  0.00           X  
ATOM    187  H   LYS A  27       1.163   0.714 -22.631  1.00  0.00           H  
ATOM    188  N   ASP A  28       1.894  -3.025 -20.451  1.00  0.00           N  
ATOM    189  CA  ASP A  28       1.990  -3.778 -19.196  1.00  0.00           C  
ATOM    190  C   ASP A  28       1.859  -2.894 -17.949  1.00  0.00           C  
ATOM    191  O   ASP A  28       1.171  -3.279 -17.009  1.00  0.00           O  
ATOM    192  CB  ASP A  28       3.315  -4.542 -19.147  1.00  0.00           C  
ATOM    193  CEN ASP A  28       3.694  -5.469 -19.337  1.00  0.00           X  
ATOM    194  H   ASP A  28       2.370  -3.387 -21.264  1.00  0.00           H  
ATOM    195  N   ASN A  29       2.404  -1.669 -17.950  1.00  0.00           N  
ATOM    196  CA  ASN A  29       2.387  -0.840 -16.739  1.00  0.00           C  
ATOM    197  C   ASN A  29       0.969  -0.595 -16.179  1.00  0.00           C  
ATOM    198  O   ASN A  29       0.833  -0.408 -14.971  1.00  0.00           O  
ATOM    199  CB  ASN A  29       3.076   0.488 -16.992  1.00  0.00           C  
ATOM    200  CEN ASN A  29       4.039   0.898 -16.910  1.00  0.00           X  
ATOM    201  H   ASN A  29       2.871  -1.335 -18.783  1.00  0.00           H  
ATOM    202  N   ILE A  30      -0.102  -0.580 -16.994  1.00  0.00           N  
ATOM    203  CA  ILE A  30      -1.469  -0.370 -16.469  1.00  0.00           C  
ATOM    204  C   ILE A  30      -1.909  -1.589 -15.657  1.00  0.00           C  
ATOM    205  O   ILE A  30      -2.583  -1.424 -14.647  1.00  0.00           O  
ATOM    206  CB  ILE A  30      -2.489  -0.116 -17.594  1.00  0.00           C  
ATOM    207  CEN ILE A  30      -2.945   0.643 -18.231  1.00  0.00           X  
ATOM    208  H   ILE A  30       0.014  -0.880 -17.952  1.00  0.00           H  
ATOM    209  N   HIS A  31      -1.462  -2.790 -16.035  1.00  0.00           N  
ATOM    210  CA  HIS A  31      -1.843  -4.029 -15.351  1.00  0.00           C  
ATOM    211  C   HIS A  31      -1.323  -4.092 -13.911  1.00  0.00           C  
ATOM    212  O   HIS A  31      -2.065  -4.480 -13.017  1.00  0.00           O  
ATOM    213  CB  HIS A  31      -1.337  -5.245 -16.135  1.00  0.00           C  
ATOM    214  CEN HIS A  31      -1.826  -6.158 -17.113  1.00  0.00           X  
ATOM    215  H   HIS A  31      -0.809  -2.852 -16.804  1.00  0.00           H  
ATOM    216  N   ASP A  32      -0.080  -3.663 -13.676  1.00  0.00           N  
ATOM    217  CA  ASP A  32       0.505  -3.665 -12.331  1.00  0.00           C  
ATOM    218  C   ASP A  32      -0.245  -2.719 -11.388  1.00  0.00           C  
ATOM    219  O   ASP A  32      -0.605  -3.107 -10.280  1.00  0.00           O  
ATOM    220  CB  ASP A  32       1.985  -3.278 -12.392  1.00  0.00           C  
ATOM    221  CEN ASP A  32       2.908  -3.708 -12.410  1.00  0.00           X  
ATOM    222  H   ASP A  32       0.505  -3.404 -14.455  1.00  0.00           H  
ATOM    223  N   VAL A  33      -0.515  -1.486 -11.836  1.00  0.00           N  
ATOM    224  CA  VAL A  33      -1.312  -0.509 -11.078  1.00  0.00           C  
ATOM    225  C   VAL A  33      -2.714  -1.049 -10.816  1.00  0.00           C  
ATOM    226  O   VAL A  33      -3.227  -0.840  -9.722  1.00  0.00           O  
ATOM    227  CB  VAL A  33      -1.422   0.838 -11.816  1.00  0.00           C  
ATOM    228  CEN VAL A  33      -1.219   1.497 -11.802  1.00  0.00           X  
ATOM    229  H   VAL A  33      -0.207  -1.247 -12.769  1.00  0.00           H  
ATOM    230  N   ASP A  34      -3.311  -1.760 -11.771  1.00  0.00           N  
ATOM    231  CA  ASP A  34      -4.652  -2.334 -11.642  1.00  0.00           C  
ATOM    232  C   ASP A  34      -4.708  -3.390 -10.532  1.00  0.00           C  
ATOM    233  O   ASP A  34      -5.618  -3.375  -9.706  1.00  0.00           O  
ATOM    234  CB  ASP A  34      -5.100  -2.946 -12.972  1.00  0.00           C  
ATOM    235  CEN ASP A  34      -5.660  -2.718 -13.791  1.00  0.00           X  
ATOM    236  H   ASP A  34      -2.833  -1.895 -12.651  1.00  0.00           H  
ATOM    237  N   ASN A  35      -3.679  -4.236 -10.419  1.00  0.00           N  
ATOM    238  CA  ASN A  35      -3.557  -5.207  -9.333  1.00  0.00           C  
ATOM    239  C   ASN A  35      -3.285  -4.528  -7.981  1.00  0.00           C  
ATOM    240  O   ASN A  35      -3.838  -4.914  -6.955  1.00  0.00           O  
ATOM    241  CB  ASN A  35      -2.475  -6.228  -9.633  1.00  0.00           C  
ATOM    242  CEN ASN A  35      -2.394  -7.174 -10.080  1.00  0.00           X  
ATOM    243  H   ASN A  35      -2.973  -4.230 -11.142  1.00  0.00           H  
ATOM    244  N   HIS A  36      -2.444  -3.494  -7.973  1.00  0.00           N  
ATOM    245  CA  HIS A  36      -2.057  -2.848  -6.729  1.00  0.00           C  
ATOM    246  C   HIS A  36      -3.245  -2.185  -6.025  1.00  0.00           C  
ATOM    247  O   HIS A  36      -3.472  -2.435  -4.844  1.00  0.00           O  
ATOM    248  CB  HIS A  36      -0.961  -1.810  -6.991  1.00  0.00           C  
ATOM    249  CEN HIS A  36       0.462  -1.735  -6.958  1.00  0.00           X  
ATOM    250  H   HIS A  36      -2.077  -3.142  -8.846  1.00  0.00           H  
ATOM    251  N   LEU A  37      -4.047  -1.408  -6.754  1.00  0.00           N  
ATOM    252  CA  LEU A  37      -5.225  -0.748  -6.211  1.00  0.00           C  
ATOM    253  C   LEU A  37      -6.237  -1.769  -5.679  1.00  0.00           C  
ATOM    254  O   LEU A  37      -6.801  -1.534  -4.616  1.00  0.00           O  
ATOM    255  CB  LEU A  37      -5.870   0.141  -7.282  1.00  0.00           C  
ATOM    256  CEN LEU A  37      -5.877   1.664  -7.510  1.00  0.00           X  
ATOM    257  H   LEU A  37      -3.847  -1.284  -7.736  1.00  0.00           H  
ATOM    258  N   GLN A  38      -6.410  -2.917  -6.343  1.00  0.00           N  
ATOM    259  CA  GLN A  38      -7.315  -3.985  -5.889  1.00  0.00           C  
ATOM    260  C   GLN A  38      -6.873  -4.577  -4.545  1.00  0.00           C  
ATOM    261  O   GLN A  38      -7.710  -4.755  -3.665  1.00  0.00           O  
ATOM    262  CB  GLN A  38      -7.392  -5.099  -6.937  1.00  0.00           C  
ATOM    263  CEN GLN A  38      -8.347  -5.757  -8.242  1.00  0.00           X  
ATOM    264  H   GLN A  38      -5.883  -3.061  -7.194  1.00  0.00           H  
ATOM    265  N   ASN A  39      -5.567  -4.790  -4.345  1.00  0.00           N  
ATOM    266  CA  ASN A  39      -5.045  -5.283  -3.065  1.00  0.00           C  
ATOM    267  C   ASN A  39      -5.230  -4.250  -1.935  1.00  0.00           C  
ATOM    268  O   ASN A  39      -5.691  -4.600  -0.854  1.00  0.00           O  
ATOM    269  CB  ASN A  39      -3.583  -5.674  -3.184  1.00  0.00           C  
ATOM    270  CEN ASN A  39      -3.018  -6.532  -3.395  1.00  0.00           X  
ATOM    271  H   ASN A  39      -4.929  -4.671  -5.121  1.00  0.00           H  
ATOM    272  N   VAL A  40      -4.956  -2.966  -2.205  1.00  0.00           N  
ATOM    273  CA  VAL A  40      -5.154  -1.872  -1.237  1.00  0.00           C  
ATOM    274  C   VAL A  40      -6.617  -1.806  -0.769  1.00  0.00           C  
ATOM    275  O   VAL A  40      -6.871  -1.688   0.429  1.00  0.00           O  
ATOM    276  CB  VAL A  40      -4.754  -0.509  -1.832  1.00  0.00           C  
ATOM    277  CEN VAL A  40      -4.283  -0.007  -1.801  1.00  0.00           X  
ATOM    278  H   VAL A  40      -4.586  -2.744  -3.120  1.00  0.00           H  
ATOM    279  N   ILE A  41      -7.589  -1.890  -1.689  1.00  0.00           N  
ATOM    280  CA  ILE A  41      -9.021  -1.827  -1.336  1.00  0.00           C  
ATOM    281  C   ILE A  41      -9.415  -3.046  -0.500  1.00  0.00           C  
ATOM    282  O   ILE A  41     -10.066  -2.888   0.536  1.00  0.00           O  
ATOM    283  CB  ILE A  41      -9.919  -1.758  -2.584  1.00  0.00           C  
ATOM    284  CEN ILE A  41     -10.379  -1.095  -3.318  1.00  0.00           X  
ATOM    285  H   ILE A  41      -7.327  -2.054  -2.650  1.00  0.00           H  
ATOM    286  N   GLU A  42      -9.044  -4.247  -0.946  1.00  0.00           N  
ATOM    287  CA  GLU A  42      -9.386  -5.502  -0.273  1.00  0.00           C  
ATOM    288  C   GLU A  42      -8.857  -5.519   1.166  1.00  0.00           C  
ATOM    289  O   GLU A  42      -9.536  -6.023   2.063  1.00  0.00           O  
ATOM    290  CB  GLU A  42      -8.831  -6.696  -1.053  1.00  0.00           C  
ATOM    291  CEN GLU A  42      -9.060  -7.974  -2.157  1.00  0.00           X  
ATOM    292  H   GLU A  42      -8.474  -4.301  -1.779  1.00  0.00           H  
ATOM    293  N   ASP A  43      -7.719  -4.877   1.423  1.00  0.00           N  
ATOM    294  CA  ASP A  43      -7.151  -4.752   2.764  1.00  0.00           C  
ATOM    295  C   ASP A  43      -7.907  -3.745   3.635  1.00  0.00           C  
ATOM    296  O   ASP A  43      -8.317  -4.075   4.754  1.00  0.00           O  
ATOM    297  CB  ASP A  43      -5.676  -4.353   2.673  1.00  0.00           C  
ATOM    298  CEN ASP A  43      -4.748  -4.772   2.691  1.00  0.00           X  
ATOM    299  H   ASP A  43      -7.165  -4.556   0.641  1.00  0.00           H  
ATOM    300  N   ILE A  44      -8.153  -2.529   3.126  1.00  0.00           N  
ATOM    301  CA  ILE A  44      -8.880  -1.494   3.877  1.00  0.00           C  
ATOM    302  C   ILE A  44     -10.218  -2.061   4.314  1.00  0.00           C  
ATOM    303  O   ILE A  44     -10.632  -1.801   5.438  1.00  0.00           O  
ATOM    304  CB  ILE A  44      -9.109  -0.216   3.049  1.00  0.00           C  
ATOM    305  CEN ILE A  44      -8.686   0.744   2.754  1.00  0.00           X  
ATOM    306  H   ILE A  44      -7.887  -2.354   2.169  1.00  0.00           H  
ATOM    307  N   HIS A  45     -10.884  -2.861   3.489  1.00  0.00           N  
ATOM    308  CA  HIS A  45     -12.179  -3.449   3.822  1.00  0.00           C  
ATOM    309  C   HIS A  45     -12.098  -4.497   4.937  1.00  0.00           C  
ATOM    310  O   HIS A  45     -12.943  -4.511   5.836  1.00  0.00           O  
ATOM    311  CB  HIS A  45     -12.807  -4.076   2.573  1.00  0.00           C  
ATOM    312  CEN HIS A  45     -13.724  -3.711   1.546  1.00  0.00           X  
ATOM    313  H   HIS A  45     -10.473  -3.082   2.594  1.00  0.00           H  
ATOM    314  N   ASP A  46     -11.042  -5.301   4.964  1.00  0.00           N  
ATOM    315  CA  ASP A  46     -10.765  -6.238   6.046  1.00  0.00           C  
ATOM    316  C   ASP A  46     -10.507  -5.515   7.370  1.00  0.00           C  
ATOM    317  O   ASP A  46     -10.950  -5.960   8.439  1.00  0.00           O  
ATOM    318  CB  ASP A  46      -9.567  -7.121   5.688  1.00  0.00           C  
ATOM    319  CEN ASP A  46      -9.358  -8.042   5.306  1.00  0.00           X  
ATOM    320  H   ASP A  46     -10.425  -5.305   4.164  1.00  0.00           H  
ATOM    321  N   PHE A  47      -9.822  -4.371   7.328  1.00  0.00           N  
ATOM    322  CA  PHE A  47      -9.507  -3.594   8.520  1.00  0.00           C  
ATOM    323  C   PHE A  47     -10.776  -3.028   9.171  1.00  0.00           C  
ATOM    324  O   PHE A  47     -10.926  -3.117  10.391  1.00  0.00           O  
ATOM    325  CB  PHE A  47      -8.540  -2.461   8.172  1.00  0.00           C  
ATOM    326  CEN PHE A  47      -6.979  -2.167   8.240  1.00  0.00           X  
ATOM    327  H   PHE A  47      -9.535  -4.020   6.427  1.00  0.00           H  
ATOM    328  N   MET A  48     -11.713  -2.514   8.373  1.00  0.00           N  
ATOM    329  CA  MET A  48     -12.991  -1.951   8.801  1.00  0.00           C  
ATOM    330  C   MET A  48     -13.819  -2.995   9.535  1.00  0.00           C  
ATOM    331  O   MET A  48     -14.367  -2.716  10.602  1.00  0.00           O  
ATOM    332  CB  MET A  48     -13.764  -1.410   7.600  1.00  0.00           C  
ATOM    333  CEN MET A  48     -14.303   0.079   6.845  1.00  0.00           X  
ATOM    334  H   MET A  48     -11.528  -2.540   7.380  1.00  0.00           H  
ATOM    335  N   GLN A  49     -13.878  -4.217   9.008  1.00  0.00           N  
ATOM    336  CA  GLN A  49     -14.617  -5.313   9.615  1.00  0.00           C  
ATOM    337  C   GLN A  49     -14.080  -5.635  11.015  1.00  0.00           C  
ATOM    338  O   GLN A  49     -14.855  -5.722  11.969  1.00  0.00           O  
ATOM    339  CB  GLN A  49     -14.543  -6.559   8.728  1.00  0.00           C  
ATOM    340  CEN GLN A  49     -15.401  -7.512   7.544  1.00  0.00           X  
ATOM    341  H   GLN A  49     -13.445  -4.374   8.111  1.00  0.00           H  
ATOM    342  N   ALA A  50     -12.757  -5.715  11.176  1.00  0.00           N  
ATOM    343  CA  ALA A  50     -12.117  -5.963  12.465  1.00  0.00           C  
ATOM    344  C   ALA A  50     -12.418  -4.856  13.493  1.00  0.00           C  
ATOM    345  O   ALA A  50     -12.714  -5.153  14.652  1.00  0.00           O  
ATOM    346  CB  ALA A  50     -10.615  -6.116  12.274  1.00  0.00           C  
ATOM    347  CEN ALA A  50     -10.616  -6.116  12.274  1.00  0.00           X  
ATOM    348  H   ALA A  50     -12.172  -5.630  10.358  1.00  0.00           H  
ATOM    349  N   ALA A  51     -12.376  -3.586  13.087  1.00  0.00           N  
ATOM    350  CA  ALA A  51     -12.699  -2.444  13.937  1.00  0.00           C  
ATOM    351  C   ALA A  51     -14.158  -2.497  14.420  1.00  0.00           C  
ATOM    352  O   ALA A  51     -14.422  -2.251  15.599  1.00  0.00           O  
ATOM    353  CB  ALA A  51     -12.427  -1.145  13.193  1.00  0.00           C  
ATOM    354  CEN ALA A  51     -12.428  -1.145  13.194  1.00  0.00           X  
ATOM    355  H   ALA A  51     -12.096  -3.397  12.136  1.00  0.00           H  
ATOM    356  N   ALA A  52     -15.091  -2.887  13.549  1.00  0.00           N  
ATOM    357  CA  ALA A  52     -16.516  -2.991  13.854  1.00  0.00           C  
ATOM    358  C   ALA A  52     -16.787  -4.111  14.865  1.00  0.00           C  
ATOM    359  O   ALA A  52     -17.571  -3.920  15.794  1.00  0.00           O  
ATOM    360  CB  ALA A  52     -17.313  -3.217  12.578  1.00  0.00           C  
ATOM    361  CEN ALA A  52     -17.313  -3.217  12.579  1.00  0.00           X  
ATOM    362  H   ALA A  52     -14.801  -3.112  12.611  1.00  0.00           H  
ATOM    363  N   ALA A  53     -16.088  -5.244  14.764  1.00  0.00           N  
ATOM    364  CA  ALA A  53     -16.186  -6.333  15.732  1.00  0.00           C  
ATOM    365  C   ALA A  53     -15.638  -5.906  17.101  1.00  0.00           C  
ATOM    366  O   ALA A  53     -16.292  -6.117  18.120  1.00  0.00           O  
ATOM    367  CB  ALA A  53     -15.451  -7.563  15.218  1.00  0.00           C  
ATOM    368  CEN ALA A  53     -15.451  -7.562  15.219  1.00  0.00           X  
ATOM    369  H   ALA A  53     -15.474  -5.368  13.971  1.00  0.00           H  
ATOM    370  N   ALA A  54     -14.493  -5.217  17.150  1.00  0.00           N  
ATOM    371  CA  ALA A  54     -13.887  -4.763  18.403  1.00  0.00           C  
ATOM    372  C   ALA A  54     -14.756  -3.742  19.163  1.00  0.00           C  
ATOM    373  O   ALA A  54     -14.859  -3.810  20.394  1.00  0.00           O  
ATOM    374  CB  ALA A  54     -12.512  -4.176  18.122  1.00  0.00           C  
ATOM    375  CEN ALA A  54     -12.513  -4.176  18.122  1.00  0.00           X  
ATOM    376  H   ALA A  54     -14.005  -5.038  16.286  1.00  0.00           H  
ATOM    377  N   ALA A  55     -15.400  -2.810  18.456  1.00  0.00           N  
ATOM    378  CA  ALA A  55     -16.354  -1.861  19.022  1.00  0.00           C  
ATOM    379  C   ALA A  55     -17.612  -2.572  19.544  1.00  0.00           C  
ATOM    380  O   ALA A  55     -17.935  -2.447  20.729  1.00  0.00           O  
ATOM    381  CB  ALA A  55     -16.724  -0.809  17.986  1.00  0.00           C  
ATOM    382  CEN ALA A  55     -16.724  -0.810  17.987  1.00  0.00           X  
ATOM    383  H   ALA A  55     -15.213  -2.753  17.465  1.00  0.00           H  
ATOM    384  N   ASN A  56     -18.279  -3.380  18.714  1.00  0.00           N  
ATOM    385  CA  ASN A  56     -19.491  -4.123  19.075  1.00  0.00           C  
ATOM    386  C   ASN A  56     -19.289  -5.046  20.280  1.00  0.00           C  
ATOM    387  O   ASN A  56     -20.202  -5.178  21.092  1.00  0.00           O  
ATOM    388  CB  ASN A  56     -20.007  -4.926  17.895  1.00  0.00           C  
ATOM    389  CEN ASN A  56     -20.681  -4.803  17.100  1.00  0.00           X  
ATOM    390  H   ASN A  56     -17.953  -3.450  17.760  1.00  0.00           H  
ATOM    391  N   CYS A  57     -18.079  -5.569  20.508  1.00  0.00           N  
ATOM    392  CA  CYS A  57     -17.769  -6.380  21.688  1.00  0.00           C  
ATOM    393  C   CYS A  57     -18.251  -5.722  22.996  1.00  0.00           C  
ATOM    394  O   CYS A  57     -18.612  -6.429  23.932  1.00  0.00           O  
ATOM    395  CB  CYS A  57     -16.242  -6.441  21.650  1.00  0.00           C  
ATOM    396  CEN CYS A  57     -15.620  -7.223  21.420  1.00  0.00           X  
ATOM    397  H   CYS A  57     -17.366  -5.463  19.799  1.00  0.00           H  
ATOM    398  N   ARG A  58     -18.328  -4.380  23.083  1.00  0.00           N  
ATOM    399  CA  ARG A  58     -18.758  -3.695  24.319  1.00  0.00           C  
ATOM    400  C   ARG A  58     -20.173  -4.056  24.772  1.00  0.00           C  
ATOM    401  O   ARG A  58     -20.530  -3.702  25.890  1.00  0.00           O  
ATOM    402  CB  ARG A  58     -18.606  -2.186  24.202  1.00  0.00           C  
ATOM    403  CEN ARG A  58     -17.638   0.091  24.382  1.00  0.00           X  
ATOM    404  H   ARG A  58     -18.187  -3.837  22.243  1.00  0.00           H  
ATOM    405  N   LYS A  59     -20.974  -4.743  23.949  1.00  0.00           N  
ATOM    406  CA  LYS A  59     -22.382  -5.071  24.249  1.00  0.00           C  
ATOM    407  C   LYS A  59     -22.567  -5.819  25.578  1.00  0.00           C  
ATOM    408  O   LYS A  59     -23.612  -5.675  26.201  1.00  0.00           O  
ATOM    409  CB  LYS A  59     -22.978  -5.901  23.111  1.00  0.00           C  
ATOM    410  CEN LYS A  59     -24.211  -5.997  21.394  1.00  0.00           X  
ATOM    411  H   LYS A  59     -20.572  -5.130  23.108  1.00  0.00           H  
ATOM    412  N   GLY A  60     -21.557  -6.566  26.040  1.00  0.00           N  
ATOM    413  CA  GLY A  60     -21.641  -7.500  27.173  1.00  0.00           C  
ATOM    414  C   GLY A  60     -21.688  -6.869  28.565  1.00  0.00           C  
ATOM    415  O   GLY A  60     -21.644  -7.599  29.546  1.00  0.00           O  
ATOM    416  CEN GLY A  60     -21.641  -7.500  27.173  1.00  0.00           X  
ATOM    417  H   GLY A  60     -20.699  -6.566  25.510  1.00  0.00           H  
ATOM    418  N   SER A  61     -21.759  -5.538  28.683  1.00  0.00           N  
ATOM    419  CA  SER A  61     -21.672  -4.862  29.984  1.00  0.00           C  
ATOM    420  C   SER A  61     -23.071  -4.589  30.570  1.00  0.00           C  
ATOM    421  O   SER A  61     -23.540  -3.457  30.471  1.00  0.00           O  
ATOM    422  CB  SER A  61     -20.895  -3.568  29.844  1.00  0.00           C  
ATOM    423  CEN SER A  61     -20.711  -3.108  29.620  1.00  0.00           X  
ATOM    424  H   SER A  61     -21.986  -4.994  27.865  1.00  0.00           H  
ATOM    425  N   PRO A  62     -23.761  -5.564  31.201  1.00  0.00           N  
ATOM    426  CA  PRO A  62     -25.045  -5.285  31.822  1.00  0.00           C  
ATOM    427  C   PRO A  62     -24.794  -4.461  33.090  1.00  0.00           C  
ATOM    428  O   PRO A  62     -23.741  -4.563  33.701  1.00  0.00           O  
ATOM    429  CB  PRO A  62     -25.645  -6.670  32.117  1.00  0.00           C  
ATOM    430  CEN PRO A  62     -24.116  -7.271  31.420  1.00  0.00           X  
ATOM    431  N   GLY A  63     -25.762  -3.614  33.439  1.00  0.00           N  
ATOM    432  CA  GLY A  63     -25.771  -2.804  34.665  1.00  0.00           C  
ATOM    433  C   GLY A  63     -24.959  -1.504  34.690  1.00  0.00           C  
ATOM    434  O   GLY A  63     -24.213  -1.181  33.776  1.00  0.00           O  
ATOM    435  CEN GLY A  63     -25.771  -2.804  34.665  1.00  0.00           X  
ATOM    436  H   GLY A  63     -26.664  -3.792  33.024  1.00  0.00           H  
ATOM    437  N   SER A  64     -24.982  -0.835  35.841  1.00  0.00           N  
ATOM    438  CA  SER A  64     -24.306   0.447  36.043  1.00  0.00           C  
ATOM    439  C   SER A  64     -23.958   0.701  37.523  1.00  0.00           C  
ATOM    440  O   SER A  64     -24.721   0.275  38.393  1.00  0.00           O  
ATOM    441  CB  SER A  64     -25.173   1.569  35.508  1.00  0.00           C  
ATOM    442  CEN SER A  64     -25.623   1.851  35.387  1.00  0.00           X  
ATOM    443  H   SER A  64     -25.260  -1.335  36.676  1.00  0.00           H  
ATOM    444  N   PRO A  65     -22.896   1.467  37.839  1.00  0.00           N  
ATOM    445  CA  PRO A  65     -22.480   1.672  39.221  1.00  0.00           C  
ATOM    446  C   PRO A  65     -23.462   2.651  39.872  1.00  0.00           C  
ATOM    447  O   PRO A  65     -23.143   3.810  40.136  1.00  0.00           O  
ATOM    448  CB  PRO A  65     -21.052   2.233  39.125  1.00  0.00           C  
ATOM    449  CEN PRO A  65     -21.325   2.107  37.365  1.00  0.00           X  
ATOM    450  N   ALA A  66     -24.691   2.199  40.092  1.00  0.00           N  
ATOM    451  CA  ALA A  66     -25.725   2.977  40.753  1.00  0.00           C  
ATOM    452  C   ALA A  66     -25.317   3.175  42.217  1.00  0.00           C  
ATOM    453  O   ALA A  66     -24.925   2.224  42.883  1.00  0.00           O  
ATOM    454  CB  ALA A  66     -27.079   2.292  40.641  1.00  0.00           C  
ATOM    455  CEN ALA A  66     -27.079   2.293  40.642  1.00  0.00           X  
ATOM    456  H   ALA A  66     -24.878   1.223  39.913  1.00  0.00           H  
ATOM    457  N   GLY A  67     -25.461   4.402  42.720  1.00  0.00           N  
ATOM    458  CA  GLY A  67     -25.166   4.731  44.117  1.00  0.00           C  
ATOM    459  C   GLY A  67     -23.933   5.602  44.358  1.00  0.00           C  
ATOM    460  O   GLY A  67     -23.294   6.058  43.427  1.00  0.00           O  
ATOM    461  CEN GLY A  67     -25.166   4.731  44.118  1.00  0.00           X  
ATOM    462  H   GLY A  67     -25.968   5.078  42.167  1.00  0.00           H  
ATOM    463  N   SER A  68     -23.609   5.753  45.642  1.00  0.00           N  
ATOM    464  CA  SER A  68     -22.515   6.542  46.235  1.00  0.00           C  
ATOM    465  C   SER A  68     -22.641   8.077  46.381  1.00  0.00           C  
ATOM    466  O   SER A  68     -21.637   8.783  46.327  1.00  0.00           O  
ATOM    467  CB  SER A  68     -21.262   6.245  45.433  1.00  0.00           C  
ATOM    468  CEN SER A  68     -20.947   6.147  45.001  1.00  0.00           X  
ATOM    469  H   SER A  68     -23.821   4.944  46.208  1.00  0.00           H  
ATOM    470  N   PRO A  69     -23.826   8.604  46.754  1.00  0.00           N  
ATOM    471  CA  PRO A  69     -23.997  10.028  47.008  1.00  0.00           C  
ATOM    472  C   PRO A  69     -23.201  10.442  48.252  1.00  0.00           C  
ATOM    473  O   PRO A  69     -23.096   9.681  49.216  1.00  0.00           O  
ATOM    474  CB  PRO A  69     -25.514  10.199  47.198  1.00  0.00           C  
ATOM    475  CEN PRO A  69     -25.549   8.429  46.973  1.00  0.00           X  
ATOM    476  N   THR A  70     -22.676  11.664  48.260  1.00  0.00           N  
ATOM    477  CA  THR A  70     -21.929  12.205  49.408  1.00  0.00           C  
ATOM    478  C   THR A  70     -22.455  13.606  49.717  1.00  0.00           C  
ATOM    479  O   THR A  70     -23.402  14.081  49.098  1.00  0.00           O  
ATOM    480  CB  THR A  70     -20.414  12.269  49.144  1.00  0.00           C  
ATOM    481  CEN THR A  70     -19.902  12.014  49.022  1.00  0.00           X  
ATOM    482  H   THR A  70     -23.003  12.336  47.583  1.00  0.00           H  
ATOM    483  N   SER A  71     -21.897  14.181  50.781  1.00  0.00           N  
ATOM    484  CA  SER A  71     -22.146  15.518  51.314  1.00  0.00           C  
ATOM    485  C   SER A  71     -21.061  16.050  52.257  1.00  0.00           C  
ATOM    486  O   SER A  71     -20.297  15.277  52.817  1.00  0.00           O  
ATOM    487  CB  SER A  71     -23.485  15.523  52.027  1.00  0.00           C  
ATOM    488  CEN SER A  71     -23.899  15.345  52.330  1.00  0.00           X  
ATOM    489  H   SER A  71     -21.275  13.614  51.339  1.00  0.00           H  
ATOM    490  N   THR A  72     -21.118  17.375  52.448  1.00  0.00           N  
ATOM    491  CA  THR A  72     -20.310  18.204  53.366  1.00  0.00           C  
ATOM    492  C   THR A  72     -18.792  17.993  53.439  1.00  0.00           C  
ATOM    493  O   THR A  72     -18.348  16.996  53.988  1.00  0.00           O  
ATOM    494  CB  THR A  72     -20.848  18.048  54.800  1.00  0.00           C  
ATOM    495  CEN THR A  72     -21.280  18.074  55.193  1.00  0.00           X  
ATOM    496  H   THR A  72     -22.056  17.741  52.377  1.00  0.00           H  
ATOM    497  N   GLU A  73     -18.032  19.010  53.012  1.00  0.00           N  
ATOM    498  CA  GLU A  73     -16.545  19.072  52.973  1.00  0.00           C  
ATOM    499  C   GLU A  73     -16.101  20.435  53.563  1.00  0.00           C  
ATOM    500  O   GLU A  73     -16.908  21.350  53.698  1.00  0.00           O  
ATOM    501  CB  GLU A  73     -16.016  18.899  51.548  1.00  0.00           C  
ATOM    502  CEN GLU A  73     -15.321  17.919  50.340  1.00  0.00           X  
ATOM    503  H   GLU A  73     -18.453  19.927  53.066  1.00  0.00           H  
ATOM    504  N   GLU A  74     -14.987  20.470  54.306  1.00  0.00           N  
ATOM    505  CA  GLU A  74     -14.297  21.647  54.890  1.00  0.00           C  
ATOM    506  C   GLU A  74     -15.143  22.545  55.823  1.00  0.00           C  
ATOM    507  O   GLU A  74     -16.306  22.275  56.107  1.00  0.00           O  
ATOM    508  CB  GLU A  74     -13.734  22.508  53.757  1.00  0.00           C  
ATOM    509  CEN GLU A  74     -12.432  22.966  52.758  1.00  0.00           X  
ATOM    510  H   GLU A  74     -15.088  19.767  55.026  1.00  0.00           H  
ATOM    511  N   GLY A  75     -14.555  23.674  56.262  1.00  0.00           N  
ATOM    512  CA  GLY A  75     -15.203  24.646  57.158  1.00  0.00           C  
ATOM    513  C   GLY A  75     -14.517  26.020  57.256  1.00  0.00           C  
ATOM    514  O   GLY A  75     -14.467  26.611  58.330  1.00  0.00           O  
ATOM    515  CEN GLY A  75     -15.203  24.647  57.158  1.00  0.00           X  
ATOM    516  H   GLY A  75     -13.623  23.886  55.940  1.00  0.00           H  
ATOM    517  N   THR A  76     -13.959  26.485  56.138  1.00  0.00           N  
ATOM    518  CA  THR A  76     -13.211  27.727  55.828  1.00  0.00           C  
ATOM    519  C   THR A  76     -13.887  29.117  55.977  1.00  0.00           C  
ATOM    520  O   THR A  76     -14.959  29.361  55.436  1.00  0.00           O  
ATOM    521  CB  THR A  76     -12.690  27.642  54.381  1.00  0.00           C  
ATOM    522  CEN THR A  76     -12.392  27.373  53.957  1.00  0.00           X  
ATOM    523  H   THR A  76     -14.270  26.026  55.294  1.00  0.00           H  
ATOM    524  N   SER A  77     -13.131  30.010  56.640  1.00  0.00           N  
ATOM    525  CA  SER A  77     -13.306  31.442  57.009  1.00  0.00           C  
ATOM    526  C   SER A  77     -13.255  32.591  55.981  1.00  0.00           C  
ATOM    527  O   SER A  77     -12.355  32.609  55.159  1.00  0.00           O  
ATOM    528  CB  SER A  77     -12.273  31.751  58.075  1.00  0.00           C  
ATOM    529  CEN SER A  77     -11.796  31.747  58.336  1.00  0.00           X  
ATOM    530  H   SER A  77     -12.146  29.810  56.520  1.00  0.00           H  
ATOM    531  N   GLU A  78     -14.055  33.657  56.196  1.00  0.00           N  
ATOM    532  CA  GLU A  78     -14.079  34.881  55.349  1.00  0.00           C  
ATOM    533  C   GLU A  78     -13.621  36.153  56.119  1.00  0.00           C  
ATOM    534  O   GLU A  78     -14.038  36.410  57.244  1.00  0.00           O  
ATOM    535  CB  GLU A  78     -15.483  35.098  54.780  1.00  0.00           C  
ATOM    536  CEN GLU A  78     -16.597  34.947  53.500  1.00  0.00           X  
ATOM    537  H   GLU A  78     -14.345  33.824  57.149  1.00  0.00           H  
ATOM    538  N   SER A  79     -12.706  36.910  55.511  1.00  0.00           N  
ATOM    539  CA  SER A  79     -12.070  38.169  55.944  1.00  0.00           C  
ATOM    540  C   SER A  79     -11.482  39.041  54.823  1.00  0.00           C  
ATOM    541  O   SER A  79     -11.055  38.487  53.814  1.00  0.00           O  
ATOM    542  CB  SER A  79     -10.981  37.848  56.949  1.00  0.00           C  
ATOM    543  CEN SER A  79     -10.571  37.580  57.186  1.00  0.00           X  
ATOM    544  H   SER A  79     -12.357  36.554  54.634  1.00  0.00           H  
ATOM    545  N   ALA A  80     -11.248  40.343  55.074  1.00  0.00           N  
ATOM    546  CA  ALA A  80     -10.608  41.254  54.107  1.00  0.00           C  
ATOM    547  C   ALA A  80      -9.728  42.346  54.776  1.00  0.00           C  
ATOM    548  O   ALA A  80     -10.019  42.799  55.875  1.00  0.00           O  
ATOM    549  CB  ALA A  80     -11.674  41.901  53.235  1.00  0.00           C  
ATOM    550  CEN ALA A  80     -11.673  41.901  53.236  1.00  0.00           X  
ATOM    551  H   ALA A  80     -11.331  40.674  56.025  1.00  0.00           H  
ATOM    552  N   THR A  81      -8.652  42.712  54.064  1.00  0.00           N  
ATOM    553  CA  THR A  81      -7.598  43.741  54.307  1.00  0.00           C  
ATOM    554  C   THR A  81      -7.880  45.265  54.344  1.00  0.00           C  
ATOM    555  O   THR A  81      -8.478  45.802  53.418  1.00  0.00           O  
ATOM    556  CB  THR A  81      -6.490  43.547  53.255  1.00  0.00           C  
ATOM    557  CEN THR A  81      -6.098  43.215  52.978  1.00  0.00           X  
ATOM    558  H   THR A  81      -8.810  42.599  53.073  1.00  0.00           H  
ATOM    559  N   PRO A  82      -7.299  46.006  55.328  1.00  0.00           N  
ATOM    560  CA  PRO A  82      -7.436  47.457  55.481  1.00  0.00           C  
ATOM    561  C   PRO A  82      -6.874  48.238  54.276  1.00  0.00           C  
ATOM    562  O   PRO A  82      -5.849  47.859  53.707  1.00  0.00           O  
ATOM    563  CB  PRO A  82      -6.659  47.758  56.773  1.00  0.00           C  
ATOM    564  CEN PRO A  82      -6.284  46.013  56.728  1.00  0.00           X  
ATOM    565  N   GLU A  83      -7.489  49.372  53.928  1.00  0.00           N  
ATOM    566  CA  GLU A  83      -7.049  50.227  52.816  1.00  0.00           C  
ATOM    567  C   GLU A  83      -6.420  51.529  53.334  1.00  0.00           C  
ATOM    568  O   GLU A  83      -6.910  52.168  54.261  1.00  0.00           O  
ATOM    569  CB  GLU A  83      -8.222  50.544  51.886  1.00  0.00           C  
ATOM    570  CEN GLU A  83      -9.096  50.239  50.456  1.00  0.00           X  
ATOM    571  H   GLU A  83      -8.228  49.731  54.515  1.00  0.00           H  
ATOM    572  N   SER A  84      -5.308  51.909  52.698  1.00  0.00           N  
ATOM    573  CA  SER A  84      -4.527  53.117  52.973  1.00  0.00           C  
ATOM    574  C   SER A  84      -5.317  54.351  52.534  1.00  0.00           C  
ATOM    575  O   SER A  84      -6.073  54.276  51.569  1.00  0.00           O  
ATOM    576  CB  SER A  84      -3.187  53.057  52.267  1.00  0.00           C  
ATOM    577  CEN SER A  84      -2.819  52.942  51.883  1.00  0.00           X  
ATOM    578  H   SER A  84      -5.122  51.457  51.813  1.00  0.00           H  
ATOM    579  N   GLY A  85      -5.094  55.492  53.187  1.00  0.00           N  
ATOM    580  CA  GLY A  85      -5.705  56.781  52.855  1.00  0.00           C  
ATOM    581  C   GLY A  85      -4.652  57.907  52.820  1.00  0.00           C  
ATOM    582  O   GLY A  85      -3.521  57.652  53.230  1.00  0.00           O  
ATOM    583  CEN GLY A  85      -5.705  56.781  52.855  1.00  0.00           X  
ATOM    584  H   GLY A  85      -4.394  55.496  53.915  1.00  0.00           H  
ATOM    585  N   PRO A  86      -4.980  59.125  52.336  1.00  0.00           N  
ATOM    586  CA  PRO A  86      -4.064  60.266  52.247  1.00  0.00           C  
ATOM    587  C   PRO A  86      -3.662  60.844  53.621  1.00  0.00           C  
ATOM    588  O   PRO A  86      -4.473  60.871  54.543  1.00  0.00           O  
ATOM    589  CB  PRO A  86      -4.851  61.286  51.407  1.00  0.00           C  
ATOM    590  CEN PRO A  86      -6.150  60.065  51.489  1.00  0.00           X  
ATOM    591  N   GLY A  87      -2.451  61.411  53.719  1.00  0.00           N  
ATOM    592  CA  GLY A  87      -1.995  62.140  54.920  1.00  0.00           C  
ATOM    593  C   GLY A  87      -0.640  61.675  55.468  1.00  0.00           C  
ATOM    594  O   GLY A  87      -0.183  60.600  55.114  1.00  0.00           O  
ATOM    595  CEN GLY A  87      -1.995  62.140  54.920  1.00  0.00           X  
ATOM    596  H   GLY A  87      -1.894  61.490  52.881  1.00  0.00           H  
ATOM    597  N   THR A  88       0.097  62.527  56.196  1.00  0.00           N  
ATOM    598  CA  THR A  88       1.428  62.255  56.811  1.00  0.00           C  
ATOM    599  C   THR A  88       2.528  61.945  55.779  1.00  0.00           C  
ATOM    600  O   THR A  88       2.302  61.195  54.839  1.00  0.00           O  
ATOM    601  CB  THR A  88       1.351  61.078  57.801  1.00  0.00           C  
ATOM    602  CEN THR A  88       1.135  60.823  58.280  1.00  0.00           X  
ATOM    603  H   THR A  88       0.122  63.422  55.725  1.00  0.00           H  
ATOM    604  N   SER A  89       3.675  62.628  55.848  1.00  0.00           N  
ATOM    605  CA  SER A  89       4.080  63.626  56.869  1.00  0.00           C  
ATOM    606  C   SER A  89       5.094  63.087  57.876  1.00  0.00           C  
ATOM    607  O   SER A  89       5.057  63.432  59.050  1.00  0.00           O  
ATOM    608  CB  SER A  89       2.855  64.133  57.607  1.00  0.00           C  
ATOM    609  CEN SER A  89       2.365  64.126  57.842  1.00  0.00           X  
ATOM    610  H   SER A  89       4.442  61.999  55.654  1.00  0.00           H  
ATOM    611  N   THR A  90       6.094  62.347  57.395  1.00  0.00           N  
ATOM    612  CA  THR A  90       7.173  61.820  58.247  1.00  0.00           C  
ATOM    613  C   THR A  90       8.506  62.209  57.611  1.00  0.00           C  
ATOM    614  O   THR A  90       8.556  62.672  56.474  1.00  0.00           O  
ATOM    615  CB  THR A  90       7.101  60.291  58.413  1.00  0.00           C  
ATOM    616  CEN THR A  90       6.827  59.805  58.587  1.00  0.00           X  
ATOM    617  H   THR A  90       6.346  62.449  56.422  1.00  0.00           H  
ATOM    618  N   GLU A  91       9.543  62.118  58.435  1.00  0.00           N  
ATOM    619  CA  GLU A  91      10.967  62.342  58.181  1.00  0.00           C  
ATOM    620  C   GLU A  91      11.873  61.246  58.812  1.00  0.00           C  
ATOM    621  O   GLU A  91      11.467  60.624  59.800  1.00  0.00           O  
ATOM    622  CB  GLU A  91      11.371  63.722  58.704  1.00  0.00           C  
ATOM    623  CEN GLU A  91      11.680  65.375  58.425  1.00  0.00           X  
ATOM    624  H   GLU A  91       9.338  61.845  59.384  1.00  0.00           H  
ATOM    625  N   PRO A  92      13.059  60.962  58.233  1.00  0.00           N  
ATOM    626  CA  PRO A  92      14.047  60.012  58.743  1.00  0.00           C  
ATOM    627  C   PRO A  92      14.835  60.547  59.949  1.00  0.00           C  
ATOM    628  O   PRO A  92      15.102  61.738  60.078  1.00  0.00           O  
ATOM    629  CB  PRO A  92      14.960  59.759  57.532  1.00  0.00           C  
ATOM    630  CEN PRO A  92      13.930  60.984  56.742  1.00  0.00           X  
ATOM    631  N   SER A  93      15.267  59.644  60.829  1.00  0.00           N  
ATOM    632  CA  SER A  93      16.098  60.001  61.985  1.00  0.00           C  
ATOM    633  C   SER A  93      16.946  58.815  62.422  1.00  0.00           C  
ATOM    634  O   SER A  93      16.555  57.658  62.304  1.00  0.00           O  
ATOM    635  CB  SER A  93      15.232  60.482  63.133  1.00  0.00           C  
ATOM    636  CEN SER A  93      14.802  60.518  63.465  1.00  0.00           X  
ATOM    637  H   SER A  93      15.177  58.662  60.608  1.00  0.00           H  
ATOM    638  N   GLU A  94      18.131  59.163  62.921  1.00  0.00           N  
ATOM    639  CA  GLU A  94      19.135  58.266  63.476  1.00  0.00           C  
ATOM    640  C   GLU A  94      18.791  57.928  64.937  1.00  0.00           C  
ATOM    641  O   GLU A  94      18.314  58.781  65.687  1.00  0.00           O  
ATOM    642  CB  GLU A  94      20.528  58.893  63.382  1.00  0.00           C  
ATOM    643  CEN GLU A  94      22.032  59.038  62.593  1.00  0.00           X  
ATOM    644  H   GLU A  94      18.254  60.136  63.161  1.00  0.00           H  
ATOM    645  N   GLY A  95      19.042  56.687  65.364  1.00  0.00           N  
ATOM    646  CA  GLY A  95      18.780  56.260  66.739  1.00  0.00           C  
ATOM    647  C   GLY A  95      20.007  56.279  67.652  1.00  0.00           C  
ATOM    648  O   GLY A  95      19.880  56.368  68.861  1.00  0.00           O  
ATOM    649  CEN GLY A  95      18.780  56.260  66.740  1.00  0.00           X  
ATOM    650  H   GLY A  95      19.314  55.992  64.684  1.00  0.00           H  
ATOM    651  N   SER A  96      21.180  56.165  67.027  1.00  0.00           N  
ATOM    652  CA  SER A  96      22.532  56.118  67.616  1.00  0.00           C  
ATOM    653  C   SER A  96      22.983  54.969  68.552  1.00  0.00           C  
ATOM    654  O   SER A  96      23.768  55.164  69.473  1.00  0.00           O  
ATOM    655  CB  SER A  96      22.730  57.424  68.360  1.00  0.00           C  
ATOM    656  CEN SER A  96      22.614  57.853  68.674  1.00  0.00           X  
ATOM    657  H   SER A  96      21.174  56.609  66.120  1.00  0.00           H  
ATOM    658  N   ALA A  97      22.696  53.755  68.061  1.00  0.00           N  
ATOM    659  CA  ALA A  97      23.018  52.440  68.649  1.00  0.00           C  
ATOM    660  C   ALA A  97      23.234  52.267  70.184  1.00  0.00           C  
ATOM    661  O   ALA A  97      22.941  53.154  70.979  1.00  0.00           O  
ATOM    662  CB  ALA A  97      24.257  51.924  67.933  1.00  0.00           C  
ATOM    663  CEN ALA A  97      24.256  51.924  67.934  1.00  0.00           X  
ATOM    664  H   ALA A  97      22.610  53.737  67.053  1.00  0.00           H  
ATOM    665  N   PRO A  98      23.767  51.093  70.606  1.00  0.00           N  
ATOM    666  CA  PRO A  98      24.089  50.778  71.998  1.00  0.00           C  
ATOM    667  C   PRO A  98      25.334  51.513  72.518  1.00  0.00           C  
ATOM    668  O   PRO A  98      26.274  51.787  71.773  1.00  0.00           O  
ATOM    669  CB  PRO A  98      24.293  49.254  71.980  1.00  0.00           C  
ATOM    670  CEN PRO A  98      24.029  49.431  70.224  1.00  0.00           X  
ATOM    671  N   GLY A  99      25.366  51.764  73.831  1.00  0.00           N  
ATOM    672  CA  GLY A  99      26.477  52.405  74.531  1.00  0.00           C  
ATOM    673  C   GLY A  99      27.790  51.624  74.395  1.00  0.00           C  
ATOM    674  O   GLY A  99      27.826  50.403  74.481  1.00  0.00           O  
ATOM    675  CEN GLY A  99      26.478  52.405  74.531  1.00  0.00           X  
ATOM    676  H   GLY A  99      24.586  51.447  74.392  1.00  0.00           H  
ATOM    677  N   SER A 100      28.884  52.348  74.214  1.00  0.00           N  
ATOM    678  CA  SER A 100      30.276  51.889  74.034  1.00  0.00           C  
ATOM    679  C   SER A 100      31.158  52.969  74.696  1.00  0.00           C  
ATOM    680  O   SER A 100      30.581  53.984  75.097  1.00  0.00           O  
ATOM    681  CB  SER A 100      30.619  51.701  72.570  1.00  0.00           C  
ATOM    682  CEN SER A 100      30.614  51.784  72.032  1.00  0.00           X  
ATOM    683  H   SER A 100      28.810  53.331  74.431  1.00  0.00           H  
ATOM    684  N   PRO A 101      32.503  52.875  74.805  1.00  0.00           N  
ATOM    685  CA  PRO A 101      33.429  51.800  74.413  1.00  0.00           C  
ATOM    686  C   PRO A 101      34.380  51.353  75.570  1.00  0.00           C  
ATOM    687  O   PRO A 101      34.052  51.476  76.744  1.00  0.00           O  
ATOM    688  CB  PRO A 101      34.204  52.416  73.236  1.00  0.00           C  
ATOM    689  CEN PRO A 101      33.255  53.877  73.624  1.00  0.00           X  
ATOM    690  N   ALA A 102      35.606  50.954  75.196  1.00  0.00           N  
ATOM    691  CA  ALA A 102      36.753  50.595  76.050  1.00  0.00           C  
ATOM    692  C   ALA A 102      36.811  49.170  76.644  1.00  0.00           C  
ATOM    693  O   ALA A 102      36.745  48.954  77.848  1.00  0.00           O  
ATOM    694  CB  ALA A 102      36.829  51.603  77.188  1.00  0.00           C  
ATOM    695  CEN ALA A 102      36.830  51.602  77.188  1.00  0.00           X  
ATOM    696  H   ALA A 102      35.836  51.140  74.228  1.00  0.00           H  
ATOM    697  N   GLY A 103      37.103  48.211  75.759  1.00  0.00           N  
ATOM    698  CA  GLY A 103      37.301  46.792  76.061  1.00  0.00           C  
ATOM    699  C   GLY A 103      38.253  46.191  75.018  1.00  0.00           C  
ATOM    700  O   GLY A 103      38.373  46.719  73.918  1.00  0.00           O  
ATOM    701  CEN GLY A 103      37.301  46.792  76.061  1.00  0.00           X  
ATOM    702  H   GLY A 103      37.384  48.492  74.828  1.00  0.00           H  
ATOM    703  N   SER A 104      39.002  45.168  75.428  1.00  0.00           N  
ATOM    704  CA  SER A 104      39.980  44.374  74.662  1.00  0.00           C  
ATOM    705  C   SER A 104      39.585  42.888  74.457  1.00  0.00           C  
ATOM    706  O   SER A 104      38.682  42.404  75.135  1.00  0.00           O  
ATOM    707  CB  SER A 104      41.329  44.454  75.350  1.00  0.00           C  
ATOM    708  CEN SER A 104      41.692  44.478  75.754  1.00  0.00           X  
ATOM    709  H   SER A 104      38.942  44.945  76.409  1.00  0.00           H  
ATOM    710  N   PRO A 105      40.245  42.162  73.521  1.00  0.00           N  
ATOM    711  CA  PRO A 105      40.068  40.727  73.268  1.00  0.00           C  
ATOM    712  C   PRO A 105      40.601  39.816  74.388  1.00  0.00           C  
ATOM    713  O   PRO A 105      41.782  39.882  74.729  1.00  0.00           O  
ATOM    714  CB  PRO A 105      40.830  40.506  71.951  1.00  0.00           C  
ATOM    715  CEN PRO A 105      41.261  42.228  72.133  1.00  0.00           X  
ATOM    716  N   THR A 106      39.781  38.874  74.868  1.00  0.00           N  
ATOM    717  CA  THR A 106      40.191  37.886  75.885  1.00  0.00           C  
ATOM    718  C   THR A 106      39.775  36.461  75.501  1.00  0.00           C  
ATOM    719  O   THR A 106      38.859  36.273  74.703  1.00  0.00           O  
ATOM    720  CB  THR A 106      39.597  38.219  77.266  1.00  0.00           C  
ATOM    721  CEN THR A 106      39.528  38.577  77.723  1.00  0.00           X  
ATOM    722  H   THR A 106      38.871  38.755  74.448  1.00  0.00           H  
ATOM    723  N   SER A 107      40.481  35.492  76.095  1.00  0.00           N  
ATOM    724  CA  SER A 107      40.342  34.026  76.036  1.00  0.00           C  
ATOM    725  C   SER A 107      39.057  33.466  76.645  1.00  0.00           C  
ATOM    726  O   SER A 107      38.674  33.915  77.722  1.00  0.00           O  
ATOM    727  CB  SER A 107      41.536  33.386  76.717  1.00  0.00           C  
ATOM    728  CEN SER A 107      41.937  33.315  77.078  1.00  0.00           X  
ATOM    729  H   SER A 107      41.228  35.794  76.705  1.00  0.00           H  
ATOM    730  N   THR A 108      38.509  32.393  76.046  1.00  0.00           N  
ATOM    731  CA  THR A 108      37.294  31.666  76.513  1.00  0.00           C  
ATOM    732  C   THR A 108      37.393  30.155  76.173  1.00  0.00           C  
ATOM    733  O   THR A 108      38.219  29.770  75.355  1.00  0.00           O  
ATOM    734  CB  THR A 108      36.010  32.240  75.887  1.00  0.00           C  
ATOM    735  CEN THR A 108      35.636  32.679  75.793  1.00  0.00           X  
ATOM    736  H   THR A 108      39.126  31.822  75.490  1.00  0.00           H  
ATOM    737  N   GLU A 109      36.547  29.373  76.869  1.00  0.00           N  
ATOM    738  CA  GLU A 109      36.206  27.924  76.789  1.00  0.00           C  
ATOM    739  C   GLU A 109      37.266  26.864  76.406  1.00  0.00           C  
ATOM    740  O   GLU A 109      37.613  26.673  75.250  1.00  0.00           O  
ATOM    741  CB  GLU A 109      35.039  27.776  75.810  1.00  0.00           C  
ATOM    742  CEN GLU A 109      33.365  27.663  75.514  1.00  0.00           X  
ATOM    743  H   GLU A 109      35.758  29.887  77.236  1.00  0.00           H  
ATOM    744  N   GLU A 110      37.984  26.309  77.394  1.00  0.00           N  
ATOM    745  CA  GLU A 110      37.824  26.365  78.878  1.00  0.00           C  
ATOM    746  C   GLU A 110      36.713  25.442  79.420  1.00  0.00           C  
ATOM    747  O   GLU A 110      35.857  25.846  80.199  1.00  0.00           O  
ATOM    748  CB  GLU A 110      37.543  27.803  79.320  1.00  0.00           C  
ATOM    749  CEN GLU A 110      38.093  29.289  79.946  1.00  0.00           X  
ATOM    750  H   GLU A 110      38.094  25.341  77.132  1.00  0.00           H  
ATOM    751  N   GLY A 111      36.756  24.165  79.017  1.00  0.00           N  
ATOM    752  CA  GLY A 111      35.854  23.124  79.514  1.00  0.00           C  
ATOM    753  C   GLY A 111      35.945  21.776  78.781  1.00  0.00           C  
ATOM    754  O   GLY A 111      36.558  21.692  77.728  1.00  0.00           O  
ATOM    755  CEN GLY A 111      35.854  23.124  79.514  1.00  0.00           X  
ATOM    756  H   GLY A 111      37.449  23.903  78.330  1.00  0.00           H  
ATOM    757  N   THR A 112      35.325  20.749  79.361  1.00  0.00           N  
ATOM    758  CA  THR A 112      35.254  19.342  78.894  1.00  0.00           C  
ATOM    759  C   THR A 112      36.520  18.566  78.445  1.00  0.00           C  
ATOM    760  O   THR A 112      36.767  18.349  77.267  1.00  0.00           O  
ATOM    761  CB  THR A 112      34.261  19.269  77.719  1.00  0.00           C  
ATOM    762  CEN THR A 112      33.734  19.363  77.485  1.00  0.00           X  
ATOM    763  H   THR A 112      34.479  21.024  79.839  1.00  0.00           H  
ATOM    764  N   SER A 113      37.208  18.020  79.462  1.00  0.00           N  
ATOM    765  CA  SER A 113      38.432  17.176  79.473  1.00  0.00           C  
ATOM    766  C   SER A 113      38.371  15.705  79.916  1.00  0.00           C  
ATOM    767  O   SER A 113      37.944  15.424  81.030  1.00  0.00           O  
ATOM    768  CB  SER A 113      39.461  17.874  80.340  1.00  0.00           C  
ATOM    769  CEN SER A 113      39.666  18.160  80.755  1.00  0.00           X  
ATOM    770  H   SER A 113      36.674  17.929  80.315  1.00  0.00           H  
ATOM    771  N   THR A 114      39.046  14.816  79.162  1.00  0.00           N  
ATOM    772  CA  THR A 114      39.141  13.358  79.438  1.00  0.00           C  
ATOM    773  C   THR A 114      40.546  12.843  79.049  1.00  0.00           C  
ATOM    774  O   THR A 114      41.271  13.505  78.315  1.00  0.00           O  
ATOM    775  CB  THR A 114      38.073  12.554  78.673  1.00  0.00           C  
ATOM    776  CEN THR A 114      37.516  12.428  78.549  1.00  0.00           X  
ATOM    777  H   THR A 114      39.852  15.171  78.672  1.00  0.00           H  
ATOM    778  N   GLU A 115      40.923  11.703  79.631  1.00  0.00           N  
ATOM    779  CA  GLU A 115      42.135  10.873  79.478  1.00  0.00           C  
ATOM    780  C   GLU A 115      42.220   9.875  78.290  1.00  0.00           C  
ATOM    781  O   GLU A 115      41.198   9.354  77.843  1.00  0.00           O  
ATOM    782  CB  GLU A 115      42.340  10.090  80.778  1.00  0.00           C  
ATOM    783  CEN GLU A 115      43.071   9.937  82.309  1.00  0.00           X  
ATOM    784  H   GLU A 115      40.311  11.372  80.362  1.00  0.00           H  
ATOM    785  N   PRO A 116      43.449   9.600  77.773  1.00  0.00           N  
ATOM    786  CA  PRO A 116      43.720   8.642  76.701  1.00  0.00           C  
ATOM    787  C   PRO A 116      43.324   7.194  77.043  1.00  0.00           C  
ATOM    788  O   PRO A 116      43.367   6.779  78.200  1.00  0.00           O  
ATOM    789  CB  PRO A 116      45.236   8.780  76.480  1.00  0.00           C  
ATOM    790  CEN PRO A 116      45.141   9.906  77.862  1.00  0.00           X  
ATOM    791  N   SER A 117      43.012   6.393  76.020  1.00  0.00           N  
ATOM    792  CA  SER A 117      42.680   4.969  76.170  1.00  0.00           C  
ATOM    793  C   SER A 117      43.059   4.178  74.926  1.00  0.00           C  
ATOM    794  O   SER A 117      42.869   4.604  73.789  1.00  0.00           O  
ATOM    795  CB  SER A 117      41.202   4.801  76.465  1.00  0.00           C  
ATOM    796  CEN SER A 117      40.667   4.897  76.450  1.00  0.00           X  
ATOM    797  H   SER A 117      43.197   6.720  75.081  1.00  0.00           H  
ATOM    798  N   GLU A 118      43.638   3.019  75.217  1.00  0.00           N  
ATOM    799  CA  GLU A 118      44.096   1.941  74.355  1.00  0.00           C  
ATOM    800  C   GLU A 118      42.955   0.974  73.986  1.00  0.00           C  
ATOM    801  O   GLU A 118      42.147   0.615  74.840  1.00  0.00           O  
ATOM    802  CB  GLU A 118      45.236   1.178  75.034  1.00  0.00           C  
ATOM    803  CEN GLU A 118      46.903   0.889  75.239  1.00  0.00           X  
ATOM    804  H   GLU A 118      43.763   2.835  76.201  1.00  0.00           H  
ATOM    805  N   GLY A 119      42.929   0.469  72.747  1.00  0.00           N  
ATOM    806  CA  GLY A 119      41.951  -0.558  72.373  1.00  0.00           C  
ATOM    807  C   GLY A 119      41.115  -0.278  71.124  1.00  0.00           C  
ATOM    808  O   GLY A 119      40.868   0.874  70.805  1.00  0.00           O  
ATOM    809  CEN GLY A 119      41.951  -0.558  72.372  1.00  0.00           X  
ATOM    810  H   GLY A 119      43.657   0.723  72.092  1.00  0.00           H  
ATOM    811  N   SER A 120      40.695  -1.357  70.450  1.00  0.00           N  
ATOM    812  CA  SER A 120      39.872  -1.443  69.217  1.00  0.00           C  
ATOM    813  C   SER A 120      38.340  -1.282  69.320  1.00  0.00           C  
ATOM    814  O   SER A 120      37.758  -1.640  70.330  1.00  0.00           O  
ATOM    815  CB  SER A 120      40.165  -2.773  68.552  1.00  0.00           C  
ATOM    816  CEN SER A 120      40.272  -3.304  68.504  1.00  0.00           X  
ATOM    817  H   SER A 120      40.512  -2.147  71.053  1.00  0.00           H  
ATOM    818  N   ALA A 121      37.543  -0.970  68.296  1.00  0.00           N  
ATOM    819  CA  ALA A 121      37.674  -0.664  66.867  1.00  0.00           C  
ATOM    820  C   ALA A 121      36.450   0.225  66.499  1.00  0.00           C  
ATOM    821  O   ALA A 121      35.377   0.015  67.071  1.00  0.00           O  
ATOM    822  CB  ALA A 121      37.733  -1.933  66.029  1.00  0.00           C  
ATOM    823  CEN ALA A 121      37.732  -1.932  66.029  1.00  0.00           X  
ATOM    824  H   ALA A 121      36.578  -0.974  68.591  1.00  0.00           H  
ATOM    825  N   PRO A 122      36.536   1.180  65.553  1.00  0.00           N  
ATOM    826  CA  PRO A 122      35.377   1.966  65.130  1.00  0.00           C  
ATOM    827  C   PRO A 122      34.322   1.068  64.461  1.00  0.00           C  
ATOM    828  O   PRO A 122      34.654   0.086  63.795  1.00  0.00           O  
ATOM    829  CB  PRO A 122      35.963   3.003  64.157  1.00  0.00           C  
ATOM    830  CEN PRO A 122      37.497   2.146  64.469  1.00  0.00           X  
ATOM    831  N   GLY A 123      33.045   1.409  64.638  1.00  0.00           N  
ATOM    832  CA  GLY A 123      31.913   0.703  64.038  1.00  0.00           C  
ATOM    833  C   GLY A 123      31.482   1.371  62.731  1.00  0.00           C  
ATOM    834  O   GLY A 123      31.973   2.438  62.375  1.00  0.00           O  
ATOM    835  CEN GLY A 123      31.912   0.703  64.038  1.00  0.00           X  
ATOM    836  H   GLY A 123      32.848   2.271  65.126  1.00  0.00           H  
ATOM    837  N   THR A 124      30.580   0.707  62.019  1.00  0.00           N  
ATOM    838  CA  THR A 124      29.940   1.102  60.761  1.00  0.00           C  
ATOM    839  C   THR A 124      28.432   0.835  60.728  1.00  0.00           C  
ATOM    840  O   THR A 124      27.963  -0.077  61.401  1.00  0.00           O  
ATOM    841  CB  THR A 124      30.590   0.380  59.566  1.00  0.00           C  
ATOM    842  CEN THR A 124      31.053   0.248  59.236  1.00  0.00           X  
ATOM    843  H   THR A 124      30.286  -0.189  62.378  1.00  0.00           H  
ATOM    844  N   SER A 125      27.744   1.569  59.842  1.00  0.00           N  
ATOM    845  CA  SER A 125      26.308   1.516  59.503  1.00  0.00           C  
ATOM    846  C   SER A 125      25.744   0.301  58.756  1.00  0.00           C  
ATOM    847  O   SER A 125      26.309  -0.106  57.750  1.00  0.00           O  
ATOM    848  CB  SER A 125      25.977   2.757  58.697  1.00  0.00           C  
ATOM    849  CEN SER A 125      26.037   3.159  58.335  1.00  0.00           X  
ATOM    850  H   SER A 125      28.302   1.932  59.085  1.00  0.00           H  
ATOM    851  N   THR A 126      24.518  -0.123  59.093  1.00  0.00           N  
ATOM    852  CA  THR A 126      23.826  -1.247  58.423  1.00  0.00           C  
ATOM    853  C   THR A 126      22.418  -0.810  57.973  1.00  0.00           C  
ATOM    854  O   THR A 126      21.777   0.020  58.608  1.00  0.00           O  
ATOM    855  CB  THR A 126      23.706  -2.478  59.341  1.00  0.00           C  
ATOM    856  CEN THR A 126      23.944  -2.901  59.666  1.00  0.00           X  
ATOM    857  H   THR A 126      23.899   0.524  59.559  1.00  0.00           H  
ATOM    858  N   GLU A 127      22.044  -1.349  56.819  1.00  0.00           N  
ATOM    859  CA  GLU A 127      20.823  -1.310  56.005  1.00  0.00           C  
ATOM    860  C   GLU A 127      19.482  -1.813  56.587  1.00  0.00           C  
ATOM    861  O   GLU A 127      19.452  -2.711  57.431  1.00  0.00           O  
ATOM    862  CB  GLU A 127      21.102  -2.087  54.716  1.00  0.00           C  
ATOM    863  CEN GLU A 127      21.581  -2.113  53.081  1.00  0.00           X  
ATOM    864  H   GLU A 127      22.775  -1.871  56.357  1.00  0.00           H  
ATOM    865  N   PRO A 128      18.350  -1.265  56.077  1.00  0.00           N  
ATOM    866  CA  PRO A 128      16.985  -1.630  56.450  1.00  0.00           C  
ATOM    867  C   PRO A 128      16.577  -2.992  55.857  1.00  0.00           C  
ATOM    868  O   PRO A 128      16.875  -3.255  54.699  1.00  0.00           O  
ATOM    869  CB  PRO A 128      16.132  -0.476  55.897  1.00  0.00           C  
ATOM    870  CEN PRO A 128      17.692   0.120  55.266  1.00  0.00           X  
ATOM    871  N   SER A 129      15.839  -3.830  56.595  1.00  0.00           N  
ATOM    872  CA  SER A 129      15.350  -5.120  56.068  1.00  0.00           C  
ATOM    873  C   SER A 129      14.223  -5.720  56.913  1.00  0.00           C  
ATOM    874  O   SER A 129      13.994  -5.332  58.053  1.00  0.00           O  
ATOM    875  CB  SER A 129      16.498  -6.105  55.970  1.00  0.00           C  
ATOM    876  CEN SER A 129      16.961  -6.360  56.099  1.00  0.00           X  
ATOM    877  H   SER A 129      15.405  -3.481  57.436  1.00  0.00           H  
ATOM    878  N   GLU A 130      13.560  -6.704  56.306  1.00  0.00           N  
ATOM    879  CA  GLU A 130      12.543  -7.573  56.913  1.00  0.00           C  
ATOM    880  C   GLU A 130      11.360  -6.934  57.661  1.00  0.00           C  
ATOM    881  O   GLU A 130      11.152  -7.116  58.854  1.00  0.00           O  
ATOM    882  CB  GLU A 130      13.250  -8.533  57.873  1.00  0.00           C  
ATOM    883  CEN GLU A 130      13.965 -10.048  58.186  1.00  0.00           X  
ATOM    884  H   GLU A 130      14.132  -7.205  55.643  1.00  0.00           H  
ATOM    885  N   GLY A 131      10.470  -6.314  56.876  1.00  0.00           N  
ATOM    886  CA  GLY A 131       9.306  -5.576  57.364  1.00  0.00           C  
ATOM    887  C   GLY A 131       8.012  -6.324  57.034  1.00  0.00           C  
ATOM    888  O   GLY A 131       6.930  -5.856  57.363  1.00  0.00           O  
ATOM    889  CEN GLY A 131       9.306  -5.576  57.364  1.00  0.00           X  
ATOM    890  H   GLY A 131      10.529  -6.475  55.882  1.00  0.00           H  
ATOM    891  N   SER A 132       8.122  -7.478  56.374  1.00  0.00           N  
ATOM    892  CA  SER A 132       6.972  -8.265  55.902  1.00  0.00           C  
ATOM    893  C   SER A 132       7.315  -9.753  55.967  1.00  0.00           C  
ATOM    894  O   SER A 132       8.494 -10.098  55.933  1.00  0.00           O  
ATOM    895  CB  SER A 132       6.588  -7.864  54.491  1.00  0.00           C  
ATOM    896  CEN SER A 132       6.646  -7.696  53.977  1.00  0.00           X  
ATOM    897  H   SER A 132       9.012  -7.955  56.426  1.00  0.00           H  
ATOM    898  N   ALA A 133       6.313 -10.634  55.983  1.00  0.00           N  
ATOM    899  CA  ALA A 133       6.533 -12.078  55.932  1.00  0.00           C  
ATOM    900  C   ALA A 133       5.314 -12.821  55.342  1.00  0.00           C  
ATOM    901  O   ALA A 133       4.189 -12.347  55.485  1.00  0.00           O  
ATOM    902  CB  ALA A 133       6.859 -12.604  57.322  1.00  0.00           C  
ATOM    903  CEN ALA A 133       6.859 -12.604  57.321  1.00  0.00           X  
ATOM    904  H   ALA A 133       5.371 -10.310  55.811  1.00  0.00           H  
ATOM    905  N   PRO A 134       5.533 -13.956  54.647  1.00  0.00           N  
ATOM    906  CA  PRO A 134       4.471 -14.802  54.103  1.00  0.00           C  
ATOM    907  C   PRO A 134       3.621 -15.503  55.180  1.00  0.00           C  
ATOM    908  O   PRO A 134       4.144 -16.064  56.140  1.00  0.00           O  
ATOM    909  CB  PRO A 134       5.237 -15.813  53.234  1.00  0.00           C  
ATOM    910  CEN PRO A 134       6.681 -14.983  53.877  1.00  0.00           X  
ATOM    911  N   GLY A 135       2.301 -15.552  54.973  1.00  0.00           N  
ATOM    912  CA  GLY A 135       1.343 -16.213  55.873  1.00  0.00           C  
ATOM    913  C   GLY A 135       0.444 -17.173  55.088  1.00  0.00           C  
ATOM    914  O   GLY A 135      -0.637 -17.496  55.552  1.00  0.00           O  
ATOM    915  CEN GLY A 135       1.343 -16.213  55.873  1.00  0.00           X  
ATOM    916  H   GLY A 135       1.932 -15.120  54.136  1.00  0.00           H  
ATOM    917  N   THR A 136       0.664 -17.361  53.783  1.00  0.00           N  
ATOM    918  CA  THR A 136      -0.114 -18.193  52.831  1.00  0.00           C  
ATOM    919  C   THR A 136      -1.581 -17.786  52.657  1.00  0.00           C  
ATOM    920  O   THR A 136      -2.103 -17.050  53.486  1.00  0.00           O  
ATOM    921  CB  THR A 136      -0.085 -19.673  53.254  1.00  0.00           C  
ATOM    922  CEN THR A 136       0.203 -20.166  53.381  1.00  0.00           X  
ATOM    923  H   THR A 136       0.829 -16.455  53.370  1.00  0.00           H  
ATOM    924  N   SER A 137      -2.204 -18.439  51.663  1.00  0.00           N  
ATOM    925  CA  SER A 137      -3.613 -18.315  51.234  1.00  0.00           C  
ATOM    926  C   SER A 137      -4.118 -16.886  50.958  1.00  0.00           C  
ATOM    927  O   SER A 137      -3.343 -15.964  50.795  1.00  0.00           O  
ATOM    928  CB  SER A 137      -4.500 -18.959  52.282  1.00  0.00           C  
ATOM    929  CEN SER A 137      -4.680 -19.108  52.774  1.00  0.00           X  
ATOM    930  H   SER A 137      -1.791 -19.324  51.407  1.00  0.00           H  
ATOM    931  N   GLU A 138      -5.404 -16.567  50.880  1.00  0.00           N  
ATOM    932  CA  GLU A 138      -6.621 -17.368  50.958  1.00  0.00           C  
ATOM    933  C   GLU A 138      -7.588 -16.870  49.857  1.00  0.00           C  
ATOM    934  O   GLU A 138      -7.576 -15.700  49.493  1.00  0.00           O  
ATOM    935  CB  GLU A 138      -7.261 -17.267  52.344  1.00  0.00           C  
ATOM    936  CEN GLU A 138      -7.537 -17.919  53.894  1.00  0.00           X  
ATOM    937  H   GLU A 138      -5.572 -15.579  51.010  1.00  0.00           H  
ATOM    938  N   SER A 139      -8.376 -17.798  49.320  1.00  0.00           N  
ATOM    939  CA  SER A 139      -9.448 -17.668  48.321  1.00  0.00           C  
ATOM    940  C   SER A 139     -10.788 -16.989  48.673  1.00  0.00           C  
ATOM    941  O   SER A 139     -11.337 -17.226  49.740  1.00  0.00           O  
ATOM    942  CB  SER A 139      -9.749 -19.063  47.808  1.00  0.00           C  
ATOM    943  CEN SER A 139      -9.831 -19.601  47.816  1.00  0.00           X  
ATOM    944  H   SER A 139      -8.553 -18.584  49.928  1.00  0.00           H  
ATOM    945  N   ALA A 140     -11.415 -16.327  47.684  1.00  0.00           N  
ATOM    946  CA  ALA A 140     -12.719 -15.640  47.831  1.00  0.00           C  
ATOM    947  C   ALA A 140     -13.291 -15.173  46.470  1.00  0.00           C  
ATOM    948  O   ALA A 140     -12.569 -15.034  45.486  1.00  0.00           O  
ATOM    949  CB  ALA A 140     -12.582 -14.457  48.779  1.00  0.00           C  
ATOM    950  CEN ALA A 140     -12.583 -14.457  48.778  1.00  0.00           X  
ATOM    951  H   ALA A 140     -11.274 -16.713  46.762  1.00  0.00           H  
ATOM    952  N   THR A 141     -14.590 -14.877  46.438  1.00  0.00           N  
ATOM    953  CA  THR A 141     -15.341 -14.331  45.287  1.00  0.00           C  
ATOM    954  C   THR A 141     -16.311 -13.240  45.783  1.00  0.00           C  
ATOM    955  O   THR A 141     -16.495 -13.145  47.002  1.00  0.00           O  
ATOM    956  CB  THR A 141     -16.132 -15.421  44.540  1.00  0.00           C  
ATOM    957  CEN THR A 141     -16.158 -15.919  44.235  1.00  0.00           X  
ATOM    958  H   THR A 141     -15.076 -14.784  47.320  1.00  0.00           H  
ATOM    959  N   PRO A 142     -16.921 -12.396  44.920  1.00  0.00           N  
ATOM    960  CA  PRO A 142     -16.635 -12.415  43.467  1.00  0.00           C  
ATOM    961  C   PRO A 142     -16.545 -11.010  42.818  1.00  0.00           C  
ATOM    962  O   PRO A 142     -17.446 -10.557  42.128  1.00  0.00           O  
ATOM    963  CB  PRO A 142     -17.803 -13.230  42.887  1.00  0.00           C  
ATOM    964  CEN PRO A 142     -18.389 -13.230  44.573  1.00  0.00           X  
ATOM    965  N   GLU A 143     -15.584 -10.171  43.215  1.00  0.00           N  
ATOM    966  CA  GLU A 143     -15.272  -8.831  42.670  1.00  0.00           C  
ATOM    967  C   GLU A 143     -16.436  -7.816  42.554  1.00  0.00           C  
ATOM    968  O   GLU A 143     -16.650  -7.184  41.529  1.00  0.00           O  
ATOM    969  CB  GLU A 143     -14.636  -9.001  41.289  1.00  0.00           C  
ATOM    970  CEN GLU A 143     -13.249  -9.112  40.306  1.00  0.00           X  
ATOM    971  H   GLU A 143     -15.611 -10.125  44.222  1.00  0.00           H  
ATOM    972  N   SER A 144     -17.132  -7.670  43.696  1.00  0.00           N  
ATOM    973  CA  SER A 144     -18.248  -6.749  43.999  1.00  0.00           C  
ATOM    974  C   SER A 144     -18.946  -5.918  42.905  1.00  0.00           C  
ATOM    975  O   SER A 144     -18.967  -6.278  41.736  1.00  0.00           O  
ATOM    976  CB  SER A 144     -17.750  -5.785  45.057  1.00  0.00           C  
ATOM    977  CEN SER A 144     -17.412  -5.452  45.322  1.00  0.00           X  
ATOM    978  H   SER A 144     -16.537  -7.746  44.510  1.00  0.00           H  
ATOM    979  N   GLY A 145     -19.320  -4.675  43.254  1.00  0.00           N  
ATOM    980  CA  GLY A 145     -19.967  -3.733  42.324  1.00  0.00           C  
ATOM    981  C   GLY A 145     -21.510  -3.788  42.307  1.00  0.00           C  
ATOM    982  O   GLY A 145     -22.067  -4.568  43.072  1.00  0.00           O  
ATOM    983  CEN GLY A 145     -19.967  -3.733  42.324  1.00  0.00           X  
ATOM    984  H   GLY A 145     -19.020  -4.311  44.146  1.00  0.00           H  
ATOM    985  N   PRO A 146     -22.220  -2.980  41.485  1.00  0.00           N  
ATOM    986  CA  PRO A 146     -23.685  -2.948  41.392  1.00  0.00           C  
ATOM    987  C   PRO A 146     -24.300  -4.256  40.867  1.00  0.00           C  
ATOM    988  O   PRO A 146     -23.652  -5.013  40.148  1.00  0.00           O  
ATOM    989  CB  PRO A 146     -23.956  -1.772  40.440  1.00  0.00           C  
ATOM    990  CEN PRO A 146     -22.176  -1.702  40.326  1.00  0.00           X  
ATOM    991  N   GLY A 147     -25.576  -4.495  41.176  1.00  0.00           N  
ATOM    992  CA  GLY A 147     -26.311  -5.695  40.777  1.00  0.00           C  
ATOM    993  C   GLY A 147     -26.186  -5.938  39.278  1.00  0.00           C  
ATOM    994  O   GLY A 147     -26.006  -5.003  38.505  1.00  0.00           O  
ATOM    995  CEN GLY A 147     -26.311  -5.696  40.777  1.00  0.00           X  
ATOM    996  H   GLY A 147     -26.077  -3.817  41.734  1.00  0.00           H  
ATOM    997  N   SER A 148     -26.227  -7.211  38.914  1.00  0.00           N  
ATOM    998  CA  SER A 148     -26.120  -7.776  37.574  1.00  0.00           C  
ATOM    999  C   SER A 148     -27.374  -7.639  36.699  1.00  0.00           C  
ATOM   1000  O   SER A 148     -28.503  -7.867  37.127  1.00  0.00           O  
ATOM   1001  CB  SER A 148     -25.741  -9.239  37.691  1.00  0.00           C  
ATOM   1002  CEN SER A 148     -25.727  -9.746  37.888  1.00  0.00           X  
ATOM   1003  H   SER A 148     -26.265  -7.899  39.654  1.00  0.00           H  
ATOM   1004  N   GLU A 149     -27.091  -7.285  35.445  1.00  0.00           N  
ATOM   1005  CA  GLU A 149     -27.951  -7.074  34.278  1.00  0.00           C  
ATOM   1006  C   GLU A 149     -27.450  -7.697  32.955  1.00  0.00           C  
ATOM   1007  O   GLU A 149     -26.252  -7.757  32.679  1.00  0.00           O  
ATOM   1008  CB  GLU A 149     -28.158  -5.571  34.079  1.00  0.00           C  
ATOM   1009  CEN GLU A 149     -29.096  -4.167  34.308  1.00  0.00           X  
ATOM   1010  H   GLU A 149     -26.109  -7.159  35.249  1.00  0.00           H  
ATOM   1011  N   PRO A 150     -28.389  -8.064  32.067  1.00  0.00           N  
ATOM   1012  CA  PRO A 150     -27.915  -8.646  30.813  1.00  0.00           C  
ATOM   1013  C   PRO A 150     -27.330  -7.605  29.858  1.00  0.00           C  
ATOM   1014  O   PRO A 150     -27.675  -6.425  29.884  1.00  0.00           O  
ATOM   1015  CB  PRO A 150     -29.168  -9.317  30.228  1.00  0.00           C  
ATOM   1016  CEN PRO A 150     -29.978  -8.614  31.654  1.00  0.00           X  
ATOM   1017  N   ALA A 151     -26.465  -8.082  28.967  1.00  0.00           N  
ATOM   1018  CA  ALA A 151     -25.879  -7.317  27.881  1.00  0.00           C  
ATOM   1019  C   ALA A 151     -26.964  -6.813  26.914  1.00  0.00           C  
ATOM   1020  O   ALA A 151     -28.010  -7.438  26.748  1.00  0.00           O  
ATOM   1021  CB  ALA A 151     -24.845  -8.158  27.147  1.00  0.00           C  
ATOM   1022  CEN ALA A 151     -24.846  -8.157  27.147  1.00  0.00           X  
ATOM   1023  H   ALA A 151     -26.261  -9.070  28.987  1.00  0.00           H  
ATOM   1024  N   THR A 152     -26.698  -5.706  26.225  1.00  0.00           N  
ATOM   1025  CA  THR A 152     -27.635  -5.150  25.247  1.00  0.00           C  
ATOM   1026  C   THR A 152     -26.870  -4.891  23.968  1.00  0.00           C  
ATOM   1027  O   THR A 152     -25.645  -4.759  23.956  1.00  0.00           O  
ATOM   1028  CB  THR A 152     -28.293  -3.844  25.732  1.00  0.00           C  
ATOM   1029  CEN THR A 152     -28.626  -3.545  26.107  1.00  0.00           X  
ATOM   1030  H   THR A 152     -25.789  -5.281  26.320  1.00  0.00           H  
ATOM   1031  N   SER A 153     -27.641  -4.849  22.886  1.00  0.00           N  
ATOM   1032  CA  SER A 153     -27.191  -4.614  21.522  1.00  0.00           C  
ATOM   1033  C   SER A 153     -26.692  -3.170  21.387  1.00  0.00           C  
ATOM   1034  O   SER A 153     -27.340  -2.231  21.842  1.00  0.00           O  
ATOM   1035  CB  SER A 153     -28.310  -4.896  20.540  1.00  0.00           C  
ATOM   1036  CEN SER A 153     -28.815  -4.925  20.339  1.00  0.00           X  
ATOM   1037  H   SER A 153     -28.636  -4.790  23.047  1.00  0.00           H  
ATOM   1038  N   GLY A 154     -25.502  -3.017  20.819  1.00  0.00           N  
ATOM   1039  CA  GLY A 154     -24.839  -1.737  20.582  1.00  0.00           C  
ATOM   1040  C   GLY A 154     -24.791  -1.417  19.092  1.00  0.00           C  
ATOM   1041  O   GLY A 154     -24.263  -0.384  18.690  1.00  0.00           O  
ATOM   1042  CEN GLY A 154     -24.838  -1.737  20.582  1.00  0.00           X  
ATOM   1043  H   GLY A 154     -24.965  -3.857  20.653  1.00  0.00           H  
ATOM   1044  N   SER A 155     -25.301  -2.338  18.272  1.00  0.00           N  
ATOM   1045  CA  SER A 155     -25.246  -2.222  16.821  1.00  0.00           C  
ATOM   1046  C   SER A 155     -26.102  -0.984  16.517  1.00  0.00           C  
ATOM   1047  O   SER A 155     -27.058  -0.697  17.223  1.00  0.00           O  
ATOM   1048  CB  SER A 155     -25.766  -3.468  16.131  1.00  0.00           C  
ATOM   1049  CEN SER A 155     -26.064  -3.915  16.046  1.00  0.00           X  
ATOM   1050  H   SER A 155     -26.105  -2.853  18.604  1.00  0.00           H  
ATOM   1051  N   GLU A 156     -25.746  -0.097  15.607  1.00  0.00           N  
ATOM   1052  CA  GLU A 156     -24.518  -0.194  14.858  1.00  0.00           C  
ATOM   1053  C   GLU A 156     -23.891   1.220  14.962  1.00  0.00           C  
ATOM   1054  O   GLU A 156     -24.608   2.212  15.022  1.00  0.00           O  
ATOM   1055  CB  GLU A 156     -24.767  -0.616  13.408  1.00  0.00           C  
ATOM   1056  CEN GLU A 156     -24.772  -1.817  12.200  1.00  0.00           X  
ATOM   1057  H   GLU A 156     -26.516   0.125  14.994  1.00  0.00           H  
ATOM   1058  N   THR A 157     -22.563   1.353  14.888  1.00  0.00           N  
ATOM   1059  CA  THR A 157     -21.940   2.689  14.995  1.00  0.00           C  
ATOM   1060  C   THR A 157     -22.073   3.397  13.639  1.00  0.00           C  
ATOM   1061  O   THR A 157     -21.597   2.870  12.633  1.00  0.00           O  
ATOM   1062  CB  THR A 157     -20.455   2.614  15.397  1.00  0.00           C  
ATOM   1063  CEN THR A 157     -20.030   2.466  15.770  1.00  0.00           X  
ATOM   1064  H   THR A 157     -22.039   0.642  14.397  1.00  0.00           H  
ATOM   1065  N   PRO A 158     -22.771   4.544  13.546  1.00  0.00           N  
ATOM   1066  CA  PRO A 158     -23.076   5.276  12.325  1.00  0.00           C  
ATOM   1067  C   PRO A 158     -21.767   5.930  11.891  1.00  0.00           C  
ATOM   1068  O   PRO A 158     -21.479   7.086  12.185  1.00  0.00           O  
ATOM   1069  CB  PRO A 158     -24.162   6.292  12.715  1.00  0.00           C  
ATOM   1070  CEN PRO A 158     -23.992   5.564  14.336  1.00  0.00           X  
ATOM   1071  N   GLY A 159     -20.878   5.133  11.331  1.00  0.00           N  
ATOM   1072  CA  GLY A 159     -19.608   5.675  10.861  1.00  0.00           C  
ATOM   1073  C   GLY A 159     -18.796   4.683  10.061  1.00  0.00           C  
ATOM   1074  O   GLY A 159     -18.151   5.082   9.107  1.00  0.00           O  
ATOM   1075  CEN GLY A 159     -19.607   5.675  10.861  1.00  0.00           X  
ATOM   1076  H   GLY A 159     -21.123   4.169  11.153  1.00  0.00           H  
ATOM   1077  N   MET A 160     -18.896   3.385  10.371  1.00  0.00           N  
ATOM   1078  CA  MET A 160     -18.208   2.349   9.594  1.00  0.00           C  
ATOM   1079  C   MET A 160     -18.769   2.270   8.172  1.00  0.00           C  
ATOM   1080  O   MET A 160     -17.993   2.198   7.236  1.00  0.00           O  
ATOM   1081  CB  MET A 160     -18.332   0.995  10.290  1.00  0.00           C  
ATOM   1082  CEN MET A 160     -17.409  -0.210  11.170  1.00  0.00           X  
ATOM   1083  H   MET A 160     -19.439   3.118  11.181  1.00  0.00           H  
ATOM   1084  N   TYR A 161     -20.092   2.378   8.000  1.00  0.00           N  
ATOM   1085  CA  TYR A 161     -20.726   2.313   6.677  1.00  0.00           C  
ATOM   1086  C   TYR A 161     -20.317   3.460   5.740  1.00  0.00           C  
ATOM   1087  O   TYR A 161     -19.906   3.187   4.622  1.00  0.00           O  
ATOM   1088  CB  TYR A 161     -22.248   2.299   6.835  1.00  0.00           C  
ATOM   1089  CEN TYR A 161     -23.592   1.176   6.851  1.00  0.00           X  
ATOM   1090  H   TYR A 161     -20.688   2.464   8.810  1.00  0.00           H  
ATOM   1091  N   GLY A 162     -20.422   4.718   6.187  1.00  0.00           N  
ATOM   1092  CA  GLY A 162     -19.954   5.877   5.414  1.00  0.00           C  
ATOM   1093  C   GLY A 162     -18.465   5.752   5.117  1.00  0.00           C  
ATOM   1094  O   GLY A 162     -18.090   5.664   3.961  1.00  0.00           O  
ATOM   1095  CEN GLY A 162     -19.954   5.877   5.414  1.00  0.00           X  
ATOM   1096  H   GLY A 162     -20.681   4.870   7.151  1.00  0.00           H  
ATOM   1097  N   LYS A 163     -17.660   5.551   6.171  1.00  0.00           N  
ATOM   1098  CA  LYS A 163     -16.190   5.501   6.084  1.00  0.00           C  
ATOM   1099  C   LYS A 163     -15.681   4.554   5.000  1.00  0.00           C  
ATOM   1100  O   LYS A 163     -14.799   4.899   4.230  1.00  0.00           O  
ATOM   1101  CB  LYS A 163     -15.597   5.091   7.433  1.00  0.00           C  
ATOM   1102  CEN LYS A 163     -14.612   5.648   9.221  1.00  0.00           X  
ATOM   1103  H   LYS A 163     -18.080   5.473   7.086  1.00  0.00           H  
ATOM   1104  N   LEU A 164     -16.212   3.338   4.979  1.00  0.00           N  
ATOM   1105  CA  LEU A 164     -15.885   2.344   3.977  1.00  0.00           C  
ATOM   1106  C   LEU A 164     -16.166   2.826   2.552  1.00  0.00           C  
ATOM   1107  O   LEU A 164     -15.353   2.606   1.663  1.00  0.00           O  
ATOM   1108  CB  LEU A 164     -16.663   1.053   4.263  1.00  0.00           C  
ATOM   1109  CEN LEU A 164     -16.255  -0.297   4.883  1.00  0.00           X  
ATOM   1110  H   LEU A 164     -16.870   3.097   5.707  1.00  0.00           H  
ATOM   1111  N   ASN A 165     -17.318   3.466   2.350  1.00  0.00           N  
ATOM   1112  CA  ASN A 165     -17.709   3.932   1.028  1.00  0.00           C  
ATOM   1113  C   ASN A 165     -16.749   5.011   0.535  1.00  0.00           C  
ATOM   1114  O   ASN A 165     -16.318   4.915  -0.606  1.00  0.00           O  
ATOM   1115  CB  ASN A 165     -19.137   4.446   1.018  1.00  0.00           C  
ATOM   1116  CEN ASN A 165     -20.099   4.076   0.822  1.00  0.00           X  
ATOM   1117  H   ASN A 165     -17.854   3.779   3.143  1.00  0.00           H  
ATOM   1118  N   ASP A 166     -16.366   5.956   1.398  1.00  0.00           N  
ATOM   1119  CA  ASP A 166     -15.463   7.055   1.041  1.00  0.00           C  
ATOM   1120  C   ASP A 166     -14.080   6.499   0.643  1.00  0.00           C  
ATOM   1121  O   ASP A 166     -13.584   6.767  -0.448  1.00  0.00           O  
ATOM   1122  CB  ASP A 166     -15.328   8.043   2.202  1.00  0.00           C  
ATOM   1123  CEN ASP A 166     -15.703   8.936   2.520  1.00  0.00           X  
ATOM   1124  H   ASP A 166     -16.791   5.988   2.312  1.00  0.00           H  
ATOM   1125  N   LEU A 167     -13.519   5.603   1.465  1.00  0.00           N  
ATOM   1126  CA  LEU A 167     -12.241   4.951   1.175  1.00  0.00           C  
ATOM   1127  C   LEU A 167     -12.242   4.193  -0.159  1.00  0.00           C  
ATOM   1128  O   LEU A 167     -11.277   4.247  -0.920  1.00  0.00           O  
ATOM   1129  CB  LEU A 167     -11.877   3.997   2.319  1.00  0.00           C  
ATOM   1130  CEN LEU A 167     -10.881   4.099   3.489  1.00  0.00           X  
ATOM   1131  H   LEU A 167     -13.939   5.461   2.372  1.00  0.00           H  
ATOM   1132  N   LEU A 168     -13.310   3.438  -0.438  1.00  0.00           N  
ATOM   1133  CA  LEU A 168     -13.435   2.701  -1.693  1.00  0.00           C  
ATOM   1134  C   LEU A 168     -13.423   3.652  -2.898  1.00  0.00           C  
ATOM   1135  O   LEU A 168     -12.692   3.406  -3.857  1.00  0.00           O  
ATOM   1136  CB  LEU A 168     -14.719   1.861  -1.684  1.00  0.00           C  
ATOM   1137  CEN LEU A 168     -14.982   0.355  -1.488  1.00  0.00           X  
ATOM   1138  H   LEU A 168     -14.080   3.443   0.215  1.00  0.00           H  
ATOM   1139  N   GLU A 169     -14.225   4.717  -2.856  1.00  0.00           N  
ATOM   1140  CA  GLU A 169     -14.315   5.723  -3.918  1.00  0.00           C  
ATOM   1141  C   GLU A 169     -12.942   6.321  -4.232  1.00  0.00           C  
ATOM   1142  O   GLU A 169     -12.581   6.414  -5.408  1.00  0.00           O  
ATOM   1143  CB  GLU A 169     -15.293   6.831  -3.524  1.00  0.00           C  
ATOM   1144  CEN GLU A 169     -16.843   7.534  -3.613  1.00  0.00           X  
ATOM   1145  H   GLU A 169     -14.741   4.897  -2.009  1.00  0.00           H  
ATOM   1146  N   ASP A 170     -12.147   6.615  -3.202  1.00  0.00           N  
ATOM   1147  CA  ASP A 170     -10.820   7.204  -3.361  1.00  0.00           C  
ATOM   1148  C   ASP A 170      -9.868   6.234  -4.076  1.00  0.00           C  
ATOM   1149  O   ASP A 170      -9.292   6.545  -5.118  1.00  0.00           O  
ATOM   1150  CB  ASP A 170     -10.245   7.602  -1.999  1.00  0.00           C  
ATOM   1151  CEN ASP A 170     -10.147   8.418  -1.398  1.00  0.00           X  
ATOM   1152  H   ASP A 170     -12.513   6.534  -2.265  1.00  0.00           H  
ATOM   1153  N   LEU A 171      -9.772   4.986  -3.622  1.00  0.00           N  
ATOM   1154  CA  LEU A 171      -8.961   3.970  -4.299  1.00  0.00           C  
ATOM   1155  C   LEU A 171      -9.357   3.787  -5.778  1.00  0.00           C  
ATOM   1156  O   LEU A 171      -8.502   3.694  -6.667  1.00  0.00           O  
ATOM   1157  CB  LEU A 171      -9.075   2.635  -3.550  1.00  0.00           C  
ATOM   1158  CEN LEU A 171      -8.129   1.892  -2.588  1.00  0.00           X  
ATOM   1159  H   LEU A 171     -10.231   4.761  -2.749  1.00  0.00           H  
ATOM   1160  N   GLN A 172     -10.659   3.789  -6.073  1.00  0.00           N  
ATOM   1161  CA  GLN A 172     -11.163   3.659  -7.440  1.00  0.00           C  
ATOM   1162  C   GLN A 172     -10.695   4.791  -8.351  1.00  0.00           C  
ATOM   1163  O   GLN A 172     -10.263   4.543  -9.482  1.00  0.00           O  
ATOM   1164  CB  GLN A 172     -12.694   3.613  -7.434  1.00  0.00           C  
ATOM   1165  CEN GLN A 172     -14.083   2.560  -7.515  1.00  0.00           X  
ATOM   1166  H   GLN A 172     -11.312   3.968  -5.323  1.00  0.00           H  
ATOM   1167  N   GLU A 173     -10.796   6.036  -7.909  1.00  0.00           N  
ATOM   1168  CA  GLU A 173     -10.349   7.184  -8.682  1.00  0.00           C  
ATOM   1169  C   GLU A 173      -8.829   7.132  -8.932  1.00  0.00           C  
ATOM   1170  O   GLU A 173      -8.408   7.336 -10.077  1.00  0.00           O  
ATOM   1171  CB  GLU A 173     -10.728   8.482  -7.966  1.00  0.00           C  
ATOM   1172  CEN GLU A 173     -11.776   9.812  -7.776  1.00  0.00           X  
ATOM   1173  H   GLU A 173     -11.168   6.209  -6.986  1.00  0.00           H  
ATOM   1174  N   VAL A 174      -8.013   6.691  -7.958  1.00  0.00           N  
ATOM   1175  CA  VAL A 174      -6.549   6.542  -8.112  1.00  0.00           C  
ATOM   1176  C   VAL A 174      -6.240   5.537  -9.227  1.00  0.00           C  
ATOM   1177  O   VAL A 174      -5.401   5.828 -10.082  1.00  0.00           O  
ATOM   1178  CB  VAL A 174      -5.874   6.075  -6.809  1.00  0.00           C  
ATOM   1179  CEN VAL A 174      -5.458   6.275  -6.298  1.00  0.00           X  
ATOM   1180  H   VAL A 174      -8.437   6.465  -7.067  1.00  0.00           H  
ATOM   1181  N   LEU A 175      -6.940   4.396  -9.274  1.00  0.00           N  
ATOM   1182  CA  LEU A 175      -6.749   3.376 -10.319  1.00  0.00           C  
ATOM   1183  C   LEU A 175      -7.126   3.890 -11.712  1.00  0.00           C  
ATOM   1184  O   LEU A 175      -6.361   3.750 -12.669  1.00  0.00           O  
ATOM   1185  CB  LEU A 175      -7.569   2.123  -9.984  1.00  0.00           C  
ATOM   1186  CEN LEU A 175      -7.184   0.741  -9.423  1.00  0.00           X  
ATOM   1187  H   LEU A 175      -7.597   4.216  -8.530  1.00  0.00           H  
ATOM   1188  N   LYS A 176      -8.304   4.514 -11.852  1.00  0.00           N  
ATOM   1189  CA  LYS A 176      -8.790   4.988 -13.159  1.00  0.00           C  
ATOM   1190  C   LYS A 176      -7.823   5.988 -13.775  1.00  0.00           C  
ATOM   1191  O   LYS A 176      -7.524   5.875 -14.964  1.00  0.00           O  
ATOM   1192  CB  LYS A 176     -10.176   5.621 -13.025  1.00  0.00           C  
ATOM   1193  CEN LYS A 176     -12.267   5.475 -13.309  1.00  0.00           X  
ATOM   1194  H   LYS A 176      -8.857   4.667 -11.021  1.00  0.00           H  
ATOM   1195  N   ASN A 177      -7.347   6.959 -13.003  1.00  0.00           N  
ATOM   1196  CA  ASN A 177      -6.374   7.928 -13.479  1.00  0.00           C  
ATOM   1197  C   ASN A 177      -5.063   7.240 -13.858  1.00  0.00           C  
ATOM   1198  O   ASN A 177      -4.759   7.177 -15.043  1.00  0.00           O  
ATOM   1199  CB  ASN A 177      -6.125   9.015 -12.450  1.00  0.00           C  
ATOM   1200  CEN ASN A 177      -6.493   9.970 -12.216  1.00  0.00           X  
ATOM   1201  H   ASN A 177      -7.666   7.017 -12.046  1.00  0.00           H  
ATOM   1202  N   LEU A 178      -4.370   6.575 -12.932  1.00  0.00           N  
ATOM   1203  CA  LEU A 178      -3.071   5.953 -13.198  1.00  0.00           C  
ATOM   1204  C   LEU A 178      -3.088   5.094 -14.479  1.00  0.00           C  
ATOM   1205  O   LEU A 178      -2.144   5.138 -15.270  1.00  0.00           O  
ATOM   1206  CB  LEU A 178      -2.647   5.104 -11.994  1.00  0.00           C  
ATOM   1207  CEN LEU A 178      -1.629   5.332 -10.860  1.00  0.00           X  
ATOM   1208  H   LEU A 178      -4.741   6.517 -11.997  1.00  0.00           H  
ATOM   1209  N   HIS A 179      -4.198   4.410 -14.761  1.00  0.00           N  
ATOM   1210  CA  HIS A 179      -4.345   3.560 -15.945  1.00  0.00           C  
ATOM   1211  C   HIS A 179      -4.280   4.331 -17.274  1.00  0.00           C  
ATOM   1212  O   HIS A 179      -3.630   3.882 -18.220  1.00  0.00           O  
ATOM   1213  CB  HIS A 179      -5.665   2.786 -15.869  1.00  0.00           C  
ATOM   1214  CEN HIS A 179      -6.128   1.514 -15.424  1.00  0.00           X  
ATOM   1215  H   HIS A 179      -4.944   4.418 -14.078  1.00  0.00           H  
ATOM   1216  N   LYS A 180      -4.927   5.500 -17.380  1.00  0.00           N  
ATOM   1217  CA  LYS A 180      -4.888   6.314 -18.611  1.00  0.00           C  
ATOM   1218  C   LYS A 180      -3.568   7.096 -18.709  1.00  0.00           C  
ATOM   1219  O   LYS A 180      -2.894   7.021 -19.740  1.00  0.00           O  
ATOM   1220  CB  LYS A 180      -6.074   7.278 -18.659  1.00  0.00           C  
ATOM   1221  CEN LYS A 180      -7.969   7.778 -19.456  1.00  0.00           X  
ATOM   1222  H   LYS A 180      -5.349   5.886 -16.547  1.00  0.00           H  
ATOM   1223  N   ASN A 181      -3.169   7.798 -17.646  1.00  0.00           N  
ATOM   1224  CA  ASN A 181      -2.080   8.788 -17.655  1.00  0.00           C  
ATOM   1225  C   ASN A 181      -0.748   8.211 -18.097  1.00  0.00           C  
ATOM   1226  O   ASN A 181       0.053   8.939 -18.689  1.00  0.00           O  
ATOM   1227  CB  ASN A 181      -1.920   9.438 -16.293  1.00  0.00           C  
ATOM   1228  CEN ASN A 181      -2.273  10.285 -15.784  1.00  0.00           X  
ATOM   1229  H   ASN A 181      -3.759   7.763 -16.825  1.00  0.00           H  
ATOM   1230  N   ASP A 182      -0.544   6.911 -17.885  1.00  0.00           N  
ATOM   1231  CA  ASP A 182       0.692   6.218 -18.250  1.00  0.00           C  
ATOM   1232  C   ASP A 182       1.063   6.452 -19.734  1.00  0.00           C  
ATOM   1233  O   ASP A 182       2.226   6.345 -20.142  1.00  0.00           O  
ATOM   1234  CB  ASP A 182       0.558   4.720 -17.968  1.00  0.00           C  
ATOM   1235  CEN ASP A 182       0.790   4.033 -17.252  1.00  0.00           X  
ATOM   1236  H   ASP A 182      -1.257   6.383 -17.400  1.00  0.00           H  
ATOM   1237  N   ARG A 183       0.092   6.894 -20.555  1.00  0.00           N  
ATOM   1238  CA  ARG A 183       0.312   7.254 -21.959  1.00  0.00           C  
ATOM   1239  C   ARG A 183       1.323   8.373 -22.216  1.00  0.00           C  
ATOM   1240  O   ARG A 183       1.869   8.385 -23.317  1.00  0.00           O  
ATOM   1241  CB  ARG A 183      -1.007   7.575 -22.645  1.00  0.00           C  
ATOM   1242  CEN ARG A 183      -3.091   7.292 -23.960  1.00  0.00           X  
ATOM   1243  H   ARG A 183      -0.839   6.963 -20.165  1.00  0.00           H  
ATOM   1244  N   SER A 184       1.591   9.294 -21.280  1.00  0.00           N  
ATOM   1245  CA  SER A 184       2.631  10.330 -21.476  1.00  0.00           C  
ATOM   1246  C   SER A 184       3.698  10.476 -20.387  1.00  0.00           C  
ATOM   1247  O   SER A 184       4.777  10.940 -20.717  1.00  0.00           O  
ATOM   1248  CB  SER A 184       1.948  11.671 -21.664  1.00  0.00           C  
ATOM   1249  CEN SER A 184       1.585  12.070 -21.595  1.00  0.00           X  
ATOM   1250  H   SER A 184       0.940   9.403 -20.516  1.00  0.00           H  
ATOM   1251  N   GLY A 185       3.464  10.032 -19.146  1.00  0.00           N  
ATOM   1252  CA  GLY A 185       4.438  10.127 -18.045  1.00  0.00           C  
ATOM   1253  C   GLY A 185       4.816  11.545 -17.573  1.00  0.00           C  
ATOM   1254  O   GLY A 185       4.013  12.466 -17.663  1.00  0.00           O  
ATOM   1255  CEN GLY A 185       4.438  10.127 -18.045  1.00  0.00           X  
ATOM   1256  H   GLY A 185       2.622   9.494 -18.994  1.00  0.00           H  
ATOM   1257  N   LYS A 186       6.105  11.729 -17.256  1.00  0.00           N  
ATOM   1258  CA  LYS A 186       6.799  12.940 -16.746  1.00  0.00           C  
ATOM   1259  C   LYS A 186       6.112  13.755 -15.651  1.00  0.00           C  
ATOM   1260  O   LYS A 186       5.880  13.178 -14.595  1.00  0.00           O  
ATOM   1261  CB  LYS A 186       7.087  13.877 -17.919  1.00  0.00           C  
ATOM   1262  CEN LYS A 186       8.470  14.646 -19.324  1.00  0.00           X  
ATOM   1263  H   LYS A 186       6.703  10.931 -17.412  1.00  0.00           H  
ATOM   1264  N   ASP A 187       5.729  15.010 -15.872  1.00  0.00           N  
ATOM   1265  CA  ASP A 187       5.078  15.774 -14.785  1.00  0.00           C  
ATOM   1266  C   ASP A 187       3.935  15.010 -14.100  1.00  0.00           C  
ATOM   1267  O   ASP A 187       3.764  15.057 -12.888  1.00  0.00           O  
ATOM   1268  CB  ASP A 187       4.546  17.104 -15.326  1.00  0.00           C  
ATOM   1269  CEN ASP A 187       4.811  18.085 -15.393  1.00  0.00           X  
ATOM   1270  H   ASP A 187       6.144  15.519 -16.635  1.00  0.00           H  
ATOM   1271  N   ASN A 188       3.223  14.194 -14.862  1.00  0.00           N  
ATOM   1272  CA  ASN A 188       2.068  13.477 -14.349  1.00  0.00           C  
ATOM   1273  C   ASN A 188       2.379  12.582 -13.125  1.00  0.00           C  
ATOM   1274  O   ASN A 188       1.496  12.351 -12.299  1.00  0.00           O  
ATOM   1275  CB  ASN A 188       1.435  12.648 -15.450  1.00  0.00           C  
ATOM   1276  CEN ASN A 188       0.693  12.758 -16.184  1.00  0.00           X  
ATOM   1277  H   ASN A 188       3.367  14.243 -15.859  1.00  0.00           H  
ATOM   1278  N   ILE A 189       3.576  11.987 -13.017  1.00  0.00           N  
ATOM   1279  CA  ILE A 189       3.904  11.120 -11.865  1.00  0.00           C  
ATOM   1280  C   ILE A 189       3.834  11.939 -10.574  1.00  0.00           C  
ATOM   1281  O   ILE A 189       3.401  11.417  -9.556  1.00  0.00           O  
ATOM   1282  CB  ILE A 189       5.302  10.487 -11.991  1.00  0.00           C  
ATOM   1283  CEN ILE A 189       5.868   9.645 -12.391  1.00  0.00           X  
ATOM   1284  H   ILE A 189       4.310  12.260 -13.655  1.00  0.00           H  
ATOM   1285  N   HIS A 190       4.188  13.225 -10.642  1.00  0.00           N  
ATOM   1286  CA  HIS A 190       4.141  14.125  -9.484  1.00  0.00           C  
ATOM   1287  C   HIS A 190       2.703  14.361  -9.003  1.00  0.00           C  
ATOM   1288  O   HIS A 190       2.428  14.214  -7.817  1.00  0.00           O  
ATOM   1289  CB  HIS A 190       4.803  15.465  -9.819  1.00  0.00           C  
ATOM   1290  CEN HIS A 190       6.078  16.086  -9.676  1.00  0.00           X  
ATOM   1291  H   HIS A 190       4.392  13.632 -11.542  1.00  0.00           H  
ATOM   1292  N   ASP A 191       1.779  14.679  -9.914  1.00  0.00           N  
ATOM   1293  CA  ASP A 191       0.368  14.862  -9.562  1.00  0.00           C  
ATOM   1294  C   ASP A 191      -0.247  13.567  -9.017  1.00  0.00           C  
ATOM   1295  O   ASP A 191      -1.015  13.606  -8.060  1.00  0.00           O  
ATOM   1296  CB  ASP A 191      -0.426  15.349 -10.776  1.00  0.00           C  
ATOM   1297  CEN ASP A 191      -0.783  16.211 -11.186  1.00  0.00           X  
ATOM   1298  H   ASP A 191       2.064  14.873 -10.863  1.00  0.00           H  
ATOM   1299  N   VAL A 192       0.125  12.416  -9.587  1.00  0.00           N  
ATOM   1300  CA  VAL A 192      -0.342  11.100  -9.122  1.00  0.00           C  
ATOM   1301  C   VAL A 192       0.119  10.832  -7.691  1.00  0.00           C  
ATOM   1302  O   VAL A 192      -0.680  10.354  -6.896  1.00  0.00           O  
ATOM   1303  CB  VAL A 192       0.159   9.963 -10.032  1.00  0.00           C  
ATOM   1304  CEN VAL A 192      -0.041   9.498 -10.500  1.00  0.00           X  
ATOM   1305  H   VAL A 192       0.793  12.459 -10.343  1.00  0.00           H  
ATOM   1306  N   ASP A 193       1.369  11.163  -7.351  1.00  0.00           N  
ATOM   1307  CA  ASP A 193       1.910  10.985  -5.999  1.00  0.00           C  
ATOM   1308  C   ASP A 193       1.175  11.872  -4.984  1.00  0.00           C  
ATOM   1309  O   ASP A 193       0.777  11.388  -3.927  1.00  0.00           O  
ATOM   1310  CB  ASP A 193       3.409  11.292  -5.978  1.00  0.00           C  
ATOM   1311  CEN ASP A 193       4.308  10.814  -6.016  1.00  0.00           X  
ATOM   1312  H   ASP A 193       1.987  11.536  -8.056  1.00  0.00           H  
ATOM   1313  N   ASN A 194       0.886  13.128  -5.339  1.00  0.00           N  
ATOM   1314  CA  ASN A 194       0.118  14.046  -4.493  1.00  0.00           C  
ATOM   1315  C   ASN A 194      -1.291  13.521  -4.208  1.00  0.00           C  
ATOM   1316  O   ASN A 194      -1.773  13.586  -3.082  1.00  0.00           O  
ATOM   1317  CB  ASN A 194       0.041  15.429  -5.112  1.00  0.00           C  
ATOM   1318  CEN ASN A 194       0.573  16.333  -5.077  1.00  0.00           X  
ATOM   1319  H   ASN A 194       1.239  13.467  -6.225  1.00  0.00           H  
ATOM   1320  N   HIS A 195      -1.963  12.997  -5.232  1.00  0.00           N  
ATOM   1321  CA  HIS A 195      -3.316  12.494  -5.064  1.00  0.00           C  
ATOM   1322  C   HIS A 195      -3.369  11.275  -4.139  1.00  0.00           C  
ATOM   1323  O   HIS A 195      -4.146  11.260  -3.187  1.00  0.00           O  
ATOM   1324  CB  HIS A 195      -3.922  12.143  -6.426  1.00  0.00           C  
ATOM   1325  CEN HIS A 195      -4.746  12.757  -7.414  1.00  0.00           X  
ATOM   1326  H   HIS A 195      -1.542  12.976  -6.148  1.00  0.00           H  
ATOM   1327  N   LEU A 196      -2.489  10.293  -4.354  1.00  0.00           N  
ATOM   1328  CA  LEU A 196      -2.387   9.119  -3.498  1.00  0.00           C  
ATOM   1329  C   LEU A 196      -2.081   9.494  -2.042  1.00  0.00           C  
ATOM   1330  O   LEU A 196      -2.682   8.932  -1.132  1.00  0.00           O  
ATOM   1331  CB  LEU A 196      -1.310   8.172  -4.042  1.00  0.00           C  
ATOM   1332  CEN LEU A 196      -1.382   6.848  -4.827  1.00  0.00           X  
ATOM   1333  H   LEU A 196      -1.847  10.376  -5.128  1.00  0.00           H  
ATOM   1334  N   GLN A 197      -1.202  10.477  -1.811  1.00  0.00           N  
ATOM   1335  CA  GLN A 197      -0.876  10.946  -0.459  1.00  0.00           C  
ATOM   1336  C   GLN A 197      -2.105  11.541   0.241  1.00  0.00           C  
ATOM   1337  O   GLN A 197      -2.382  11.163   1.375  1.00  0.00           O  
ATOM   1338  CB  GLN A 197       0.242  11.991  -0.510  1.00  0.00           C  
ATOM   1339  CEN GLN A 197       1.954  12.249  -0.289  1.00  0.00           X  
ATOM   1340  H   GLN A 197      -0.770  10.935  -2.602  1.00  0.00           H  
ATOM   1341  N   ASN A 198      -2.880  12.386  -0.447  1.00  0.00           N  
ATOM   1342  CA  ASN A 198      -4.075  13.000   0.147  1.00  0.00           C  
ATOM   1343  C   ASN A 198      -5.133  11.941   0.512  1.00  0.00           C  
ATOM   1344  O   ASN A 198      -5.683  11.980   1.607  1.00  0.00           O  
ATOM   1345  CB  ASN A 198      -4.675  14.044  -0.777  1.00  0.00           C  
ATOM   1346  CEN ASN A 198      -4.604  15.078  -0.939  1.00  0.00           X  
ATOM   1347  H   ASN A 198      -2.605  12.652  -1.379  1.00  0.00           H  
ATOM   1348  N   VAL A 199      -5.333  10.930  -0.344  1.00  0.00           N  
ATOM   1349  CA  VAL A 199      -6.279   9.822  -0.097  1.00  0.00           C  
ATOM   1350  C   VAL A 199      -5.888   9.009   1.143  1.00  0.00           C  
ATOM   1351  O   VAL A 199      -6.735   8.703   1.985  1.00  0.00           O  
ATOM   1352  CB  VAL A 199      -6.367   8.873  -1.307  1.00  0.00           C  
ATOM   1353  CEN VAL A 199      -6.775   8.669  -1.823  1.00  0.00           X  
ATOM   1354  H   VAL A 199      -4.845  10.956  -1.227  1.00  0.00           H  
ATOM   1355  N   ILE A 200      -4.611   8.639   1.285  1.00  0.00           N  
ATOM   1356  CA  ILE A 200      -4.111   7.906   2.462  1.00  0.00           C  
ATOM   1357  C   ILE A 200      -4.326   8.715   3.740  1.00  0.00           C  
ATOM   1358  O   ILE A 200      -4.777   8.151   4.743  1.00  0.00           O  
ATOM   1359  CB  ILE A 200      -2.616   7.565   2.331  1.00  0.00           C  
ATOM   1360  CEN ILE A 200      -1.896   6.844   1.943  1.00  0.00           X  
ATOM   1361  H   ILE A 200      -3.954   8.920   0.572  1.00  0.00           H  
ATOM   1362  N   GLU A 201      -3.996  10.006   3.719  1.00  0.00           N  
ATOM   1363  CA  GLU A 201      -4.164  10.904   4.864  1.00  0.00           C  
ATOM   1364  C   GLU A 201      -5.626  10.936   5.321  1.00  0.00           C  
ATOM   1365  O   GLU A 201      -5.895  10.810   6.516  1.00  0.00           O  
ATOM   1366  CB  GLU A 201      -3.690  12.316   4.514  1.00  0.00           C  
ATOM   1367  CEN GLU A 201      -2.492  13.527   4.566  1.00  0.00           X  
ATOM   1368  H   GLU A 201      -3.667  10.411   2.854  1.00  0.00           H  
ATOM   1369  N   ASP A 202      -6.577  10.966   4.386  1.00  0.00           N  
ATOM   1370  CA  ASP A 202      -8.007  10.959   4.686  1.00  0.00           C  
ATOM   1371  C   ASP A 202      -8.473   9.642   5.314  1.00  0.00           C  
ATOM   1372  O   ASP A 202      -9.221   9.655   6.301  1.00  0.00           O  
ATOM   1373  CB  ASP A 202      -8.810  11.238   3.413  1.00  0.00           C  
ATOM   1374  CEN ASP A 202      -9.264  12.008   2.926  1.00  0.00           X  
ATOM   1375  H   ASP A 202      -6.302  11.140   3.430  1.00  0.00           H  
ATOM   1376  N   ILE A 203      -7.996   8.493   4.816  1.00  0.00           N  
ATOM   1377  CA  ILE A 203      -8.274   7.189   5.437  1.00  0.00           C  
ATOM   1378  C   ILE A 203      -7.784   7.203   6.875  1.00  0.00           C  
ATOM   1379  O   ILE A 203      -8.484   6.717   7.758  1.00  0.00           O  
ATOM   1380  CB  ILE A 203      -7.604   6.027   4.681  1.00  0.00           C  
ATOM   1381  CEN ILE A 203      -7.713   5.313   3.865  1.00  0.00           X  
ATOM   1382  H   ILE A 203      -7.389   8.546   4.012  1.00  0.00           H  
ATOM   1383  N   HIS A 204      -6.607   7.767   7.142  1.00  0.00           N  
ATOM   1384  CA  HIS A 204      -6.075   7.874   8.494  1.00  0.00           C  
ATOM   1385  C   HIS A 204      -7.010   8.649   9.433  1.00  0.00           C  
ATOM   1386  O   HIS A 204      -7.425   8.115  10.469  1.00  0.00           O  
ATOM   1387  CB  HIS A 204      -4.695   8.538   8.467  1.00  0.00           C  
ATOM   1388  CEN HIS A 204      -3.326   8.146   8.430  1.00  0.00           X  
ATOM   1389  H   HIS A 204      -6.079   8.166   6.379  1.00  0.00           H  
ATOM   1390  N   ASP A 205      -7.419   9.852   9.053  1.00  0.00           N  
ATOM   1391  CA  ASP A 205      -8.299  10.701   9.852  1.00  0.00           C  
ATOM   1392  C   ASP A 205      -9.629  10.009  10.166  1.00  0.00           C  
ATOM   1393  O   ASP A 205     -10.101  10.038  11.311  1.00  0.00           O  
ATOM   1394  CB  ASP A 205      -8.556  12.026   9.129  1.00  0.00           C  
ATOM   1395  CEN ASP A 205      -8.221  12.987   9.111  1.00  0.00           X  
ATOM   1396  H   ASP A 205      -7.064  10.230   8.186  1.00  0.00           H  
ATOM   1397  N   PHE A 206     -10.224   9.325   9.188  1.00  0.00           N  
ATOM   1398  CA  PHE A 206     -11.478   8.602   9.360  1.00  0.00           C  
ATOM   1399  C   PHE A 206     -11.334   7.473  10.385  1.00  0.00           C  
ATOM   1400  O   PHE A 206     -12.163   7.350  11.288  1.00  0.00           O  
ATOM   1401  CB  PHE A 206     -11.955   8.041   8.018  1.00  0.00           C  
ATOM   1402  CEN PHE A 206     -12.978   8.426   6.864  1.00  0.00           X  
ATOM   1403  H   PHE A 206      -9.769   9.291   8.286  1.00  0.00           H  
ATOM   1404  N   MET A 207     -10.256   6.682  10.307  1.00  0.00           N  
ATOM   1405  CA  MET A 207      -9.960   5.597  11.242  1.00  0.00           C  
ATOM   1406  C   MET A 207      -9.853   6.118  12.667  1.00  0.00           C  
ATOM   1407  O   MET A 207     -10.375   5.497  13.595  1.00  0.00           O  
ATOM   1408  CB  MET A 207      -8.667   4.888  10.842  1.00  0.00           C  
ATOM   1409  CEN MET A 207      -8.047   3.384  10.185  1.00  0.00           X  
ATOM   1410  H   MET A 207      -9.601   6.870   9.563  1.00  0.00           H  
ATOM   1411  N   GLN A 208      -9.200   7.265  12.860  1.00  0.00           N  
ATOM   1412  CA  GLN A 208      -9.041   7.877  14.168  1.00  0.00           C  
ATOM   1413  C   GLN A 208     -10.392   8.321  14.738  1.00  0.00           C  
ATOM   1414  O   GLN A 208     -10.696   8.036  15.898  1.00  0.00           O  
ATOM   1415  CB  GLN A 208      -8.092   9.076  14.081  1.00  0.00           C  
ATOM   1416  CEN GLN A 208      -6.456   9.615  14.364  1.00  0.00           X  
ATOM   1417  H   GLN A 208      -8.744   7.695  12.069  1.00  0.00           H  
ATOM   1418  N   ALA A 209     -11.243   8.933  13.914  1.00  0.00           N  
ATOM   1419  CA  ALA A 209     -12.584   9.349  14.304  1.00  0.00           C  
ATOM   1420  C   ALA A 209     -13.435   8.160  14.787  1.00  0.00           C  
ATOM   1421  O   ALA A 209     -14.071   8.240  15.839  1.00  0.00           O  
ATOM   1422  CB  ALA A 209     -13.265  10.059  13.143  1.00  0.00           C  
ATOM   1423  CEN ALA A 209     -13.265  10.058  13.144  1.00  0.00           X  
ATOM   1424  H   ALA A 209     -10.931   9.146  12.976  1.00  0.00           H  
ATOM   1425  N   ALA A 210     -13.426   7.034  14.070  1.00  0.00           N  
ATOM   1426  CA  ALA A 210     -14.206   5.847  14.398  1.00  0.00           C  
ATOM   1427  C   ALA A 210     -13.771   5.242  15.741  1.00  0.00           C  
ATOM   1428  O   ALA A 210     -14.614   4.854  16.552  1.00  0.00           O  
ATOM   1429  CB  ALA A 210     -14.088   4.819  13.282  1.00  0.00           C  
ATOM   1430  CEN ALA A 210     -14.088   4.819  13.283  1.00  0.00           X  
ATOM   1431  H   ALA A 210     -12.865   7.012  13.228  1.00  0.00           H  
ATOM   1432  N   ALA A 211     -12.465   5.213  16.024  1.00  0.00           N  
ATOM   1433  CA  ALA A 211     -11.906   4.728  17.283  1.00  0.00           C  
ATOM   1434  C   ALA A 211     -12.241   5.667  18.451  1.00  0.00           C  
ATOM   1435  O   ALA A 211     -12.613   5.191  19.523  1.00  0.00           O  
ATOM   1436  CB  ALA A 211     -10.400   4.554  17.152  1.00  0.00           C  
ATOM   1437  CEN ALA A 211     -10.401   4.554  17.153  1.00  0.00           X  
ATOM   1438  H   ALA A 211     -11.821   5.533  15.316  1.00  0.00           H  
ATOM   1439  N   ALA A 212     -12.177   6.988  18.247  1.00  0.00           N  
ATOM   1440  CA  ALA A 212     -12.579   7.973  19.244  1.00  0.00           C  
ATOM   1441  C   ALA A 212     -14.059   7.799  19.631  1.00  0.00           C  
ATOM   1442  O   ALA A 212     -14.373   7.673  20.813  1.00  0.00           O  
ATOM   1443  CB  ALA A 212     -12.320   9.380  18.726  1.00  0.00           C  
ATOM   1444  CEN ALA A 212     -12.321   9.380  18.726  1.00  0.00           X  
ATOM   1445  H   ALA A 212     -11.830   7.326  17.361  1.00  0.00           H  
ATOM   1446  N   ALA A 213     -14.955   7.664  18.650  1.00  0.00           N  
ATOM   1447  CA  ALA A 213     -16.382   7.430  18.888  1.00  0.00           C  
ATOM   1448  C   ALA A 213     -16.648   6.130  19.676  1.00  0.00           C  
ATOM   1449  O   ALA A 213     -17.461   6.114  20.605  1.00  0.00           O  
ATOM   1450  CB  ALA A 213     -17.128   7.406  17.562  1.00  0.00           C  
ATOM   1451  CEN ALA A 213     -17.128   7.406  17.563  1.00  0.00           X  
ATOM   1452  H   ALA A 213     -14.643   7.785  17.696  1.00  0.00           H  
ATOM   1453  N   ALA A 214     -15.963   5.036  19.337  1.00  0.00           N  
ATOM   1454  CA  ALA A 214     -16.087   3.756  20.028  1.00  0.00           C  
ATOM   1455  C   ALA A 214     -15.699   3.851  21.515  1.00  0.00           C  
ATOM   1456  O   ALA A 214     -16.414   3.308  22.358  1.00  0.00           O  
ATOM   1457  CB  ALA A 214     -15.239   2.706  19.324  1.00  0.00           C  
ATOM   1458  CEN ALA A 214     -15.240   2.707  19.325  1.00  0.00           X  
ATOM   1459  H   ALA A 214     -15.344   5.092  18.539  1.00  0.00           H  
ATOM   1460  N   ASN A 215     -14.609   4.552  21.846  1.00  0.00           N  
ATOM   1461  CA  ASN A 215     -14.110   4.686  23.215  1.00  0.00           C  
ATOM   1462  C   ASN A 215     -15.067   5.449  24.140  1.00  0.00           C  
ATOM   1463  O   ASN A 215     -15.286   4.992  25.256  1.00  0.00           O  
ATOM   1464  CB  ASN A 215     -12.747   5.353  23.226  1.00  0.00           C  
ATOM   1465  CEN ASN A 215     -11.737   5.068  23.198  1.00  0.00           X  
ATOM   1466  H   ASN A 215     -14.083   4.992  21.106  1.00  0.00           H  
ATOM   1467  N   CYS A 216     -15.739   6.503  23.671  1.00  0.00           N  
ATOM   1468  CA  CYS A 216     -16.727   7.240  24.469  1.00  0.00           C  
ATOM   1469  C   CYS A 216     -17.961   6.393  24.861  1.00  0.00           C  
ATOM   1470  O   CYS A 216     -18.453   6.509  25.978  1.00  0.00           O  
ATOM   1471  CB  CYS A 216     -17.134   8.361  23.513  1.00  0.00           C  
ATOM   1472  CEN CYS A 216     -16.913   9.363  23.541  1.00  0.00           X  
ATOM   1473  H   CYS A 216     -15.525   6.842  22.745  1.00  0.00           H  
ATOM   1474  N   ARG A 217     -18.494   5.567  23.946  1.00  0.00           N  
ATOM   1475  CA  ARG A 217     -19.607   4.631  24.174  1.00  0.00           C  
ATOM   1476  C   ARG A 217     -19.309   3.533  25.214  1.00  0.00           C  
ATOM   1477  O   ARG A 217     -20.215   3.200  25.980  1.00  0.00           O  
ATOM   1478  CB  ARG A 217     -20.084   4.016  22.866  1.00  0.00           C  
ATOM   1479  CEN ARG A 217     -21.396   3.650  20.793  1.00  0.00           X  
ATOM   1480  H   ARG A 217     -18.081   5.586  23.024  1.00  0.00           H  
ATOM   1481  N   LYS A 218     -18.107   2.941  25.204  1.00  0.00           N  
ATOM   1482  CA  LYS A 218     -17.649   1.917  26.165  1.00  0.00           C  
ATOM   1483  C   LYS A 218     -17.723   2.465  27.581  1.00  0.00           C  
ATOM   1484  O   LYS A 218     -18.057   1.658  28.470  1.00  0.00           O  
ATOM   1485  CB  LYS A 218     -16.223   1.462  25.851  1.00  0.00           C  
ATOM   1486  CEN LYS A 218     -14.925  -0.016  25.071  1.00  0.00           X  
ATOM   1487  H   LYS A 218     -17.368   3.403  24.696  1.00  0.00           H  
TER                                                                             
# All scores below are weighted scores, not raw scores.
#BEGIN_POSE_ENERGIES_TABLE ./minmover_pdb/pose_63.pdb
label vdw cenpack pair env cbeta hs_pair ss_pair sheet total
weights 1 0.5 1 1 0.25 1 1 1 NA
pose 4.83761 1.32104 -6.19266 -12.212 12.1036 0 0 0 -0.1424
MET:NtermProteinFull_1 0 0.06012 -0.24291 0.06168 0.03019 0 0 0 -0.09093
TYR_2 0 0.04103 -0.01842 0.85474 0.06882 0 0 0 0.94618
GLY_3 0 -0.04092 0.01686 -0.0429 0.04401 0 0 0 -0.02295
LYS_4 0 0.11967 -0.03646 -0.68888 0.0693 0 0 0 -0.53638
LEU_5 0 0.38378 -0.31152 -0.39148 0.03618 0 0 0 -0.28305
ASN_6 0 0.03805 -0.02082 -0.32173 0.0693 0 0 0 -0.2352
ASP_7 0 -0.02951 0.03435 -0.52292 0.07034 0 0 0 -0.44775
LEU_8 0 -0.01874 -0.07978 -0.06582 0.04389 0 0 0 -0.12044
LEU_9 0 -0.284 -0.31844 -0.30366 0.03624 0 0 0 -0.86985
GLU_10 0 -0.02947 0.08058 -0.71584 0.06947 0 0 0 -0.59526
ASP_11 0 0.01982 -0.13418 -0.37876 0.06893 0 0 0 -0.42419
LEU_12 0.07205 0.82151 -0.46369 -0.45811 0.07188 0 0 0 0.04363
GLN_13 0 -0.09449 0.07175 -0.09186 0.06928 0 0 0 -0.04533
GLU_14 0 -0.02906 0.02339 -1.00041 0.06947 0 0 0 -0.93662
VAL_15 0 0.15039 0.11007 0.10145 0.06943 0 0 0 0.43133
LEU_16 0 0.83736 -0.6383 -0.50394 0.03734 0 0 0 -0.26755
LYS_17 0 -0.03189 -0.36519 -0.60186 0.06893 0 0 0 -0.93001
ASN_18 0 -0.01114 -0.09694 -0.36221 0.06921 0 0 0 -0.40108
LEU_19 0 -0.44547 0.34978 -0.30366 0.03683 0 0 0 -0.36252
HIS_D_20 0 -0.39231 -0.26187 -0.10893 0.03518 0 0 0 -0.72793
LYS_21 0 -0.00251 0.05739 -0.96458 0.07072 0 0 0 -0.83898
ASN_22 0 -0.00424 -0.00964 -0.28327 0.06969 0 0 0 -0.22745
ASP_23 0 -0.33293 0.29547 0.2122 0.03079 0 0 0 0.20553
ARG_24 0 -0.18483 -0.10512 -0.39371 0.04518 0 0 0 -0.63848
SER_25 0 0.06111 -0.08081 -0.22078 0.0357 0 0 0 -0.20477
GLY_26 0 -0.17987 -0.17476 -0.07965 0.03531 0 0 0 -0.39896
LYS_27 0 -0.04278 -0.04774 -0.96458 0.07259 0 0 0 -0.98251
ASP_28 0 -0.0456 -0.00375 -0.60822 0.07004 0 0 0 -0.58754
ASN_29 0 -0.14931 0.05119 -0.07783 0.03519 0 0 0 -0.14075
ILE_30 0 -0.31928 0.54028 0.34575 0.04277 0 0 0 0.60952
HIS_D_31 0 -0.05907 -0.17677 0.11054 0.06931 0 0 0 -0.05598
ASP_32 0 -0.23789 0.11427 -0.31759 0.06919 0 0 0 -0.37201
VAL_33 0 0.11122 0.05542 -0.35242 0.04509 0 0 0 -0.14069
ASP_34 0 -0.24974 0.1557 -0.37876 0.04277 0 0 0 -0.43003
ASN_35 0 -0.02586 0.17072 -0.28327 0.06921 0 0 0 -0.0692
HIS_D_36 0 -0.01705 0.38787 -0.19493 0.04443 0 0 0 0.22031
LEU_37 0.02491 0.52722 -0.80929 -0.50394 0.03687 0 0 0 -0.72423
GLN_38 0 -0.00828 0.18861 -0.49415 0.06893 0 0 0 -0.2449
ASN_39 0 0.05893 0.35564 -0.19403 0.06899 0 0 0 0.28953
VAL_40 0.07205 0.66714 -0.64491 -0.46599 0.04496 0 0 0 -0.32675
ILE_41 0 -0.09994 -0.36993 0.20907 0.04336 0 0 0 -0.21744
GLU_42 0 -0.08947 0.01763 -0.82678 0.06921 0 0 0 -0.82941
ASP_43 0 0.10927 0.52719 -0.1485 0.06942 0 0 0 0.55739
ILE_44 0 -0.00092 -1.0064 -0.41682 0.037 0 0 0 -1.38715
HIS_D_45 0 -0.24416 0.47486 -0.02241 0.04265 0 0 0 0.25093
ASP_46 0 0.00254 -0.04676 -0.47618 0.06878 0 0 0 -0.45162
PHE_47 0 0.10065 -0.26869 -0.30123 0.03884 0 0 0 -0.43043
MET_48 0 0.46879 -0.03122 -0.35706 0.04516 0 0 0 0.12567
GLN_49 0 0.0253 0.04984 -0.55896 0.06893 0 0 0 -0.41489
ALA_50 0 -0.14904 -0.01373 0.14698 0.03516 0 0 0 0.01938
ALA_51 0 0.23556 -0.08542 -0.11236 0.03562 0 0 0 0.0734
ALA_52 0 0.3457 0.06538 -0.11236 0.03554 0 0 0 0.33426
ALA_53 0 -0.01875 -0.02047 0.20553 0.03556 0 0 0 0.20188
ALA_54 0 -0.11328 -0.06439 0.14698 0.03459 0 0 0 0.00391
ALA_55 0 0.04659 0.04615 -0.14527 0.03484 0 0 0 -0.01769
ASN_56 0 0.08413 -0.5046 -0.01232 0.0299 0 0 0 -0.40288
CYS_57 0 -0.05349 0.05588 1.81599 0.06939 0 0 0 1.88777
ARG_58 0 0.43643 0.32173 -0.22643 0.06903 0 0 0 0.60075
LYS_59 0 -0.2793 -0.15837 -0.51535 0.03445 0 0 0 -0.91856
GLY_60 0.00046 0.21627 -0.05423 -0.0429 0.03634 0 0 0 0.15593
SER_61 0 0.03719 -0.03319 -0.20705 0.04314 0 0 0 -0.15991
PRO_62 2.32139 0.01827 -0.23826 -0.18151 0.03467 0 0 0 1.95455
GLY_63 0 0.32959 -0.07537 -0.07814 0.03681 0 0 0 0.2129
SER_64 0 0.0961 -0.17339 -0.18312 0.03681 0 0 0 -0.22359
PRO_65 0 -0.1339 -0.09301 -0.18151 0.04518 0 0 0 -0.36325
ALA_66 0 0.08852 0.11771 0.20553 0.04643 0 0 0 0.45819
GLY_67 0 0.00059 -0.04414 0.60923 0.04109 0 0 0 0.60677
SER_68 0 -0.03261 -0.02364 -0.0106 0.04883 0 0 0 -0.01802
PRO_69 0 0 0 0.2123 0.04957 0 0 0 0.26186
THR_70 0 0 0 0.43096 0.07499 0 0 0 0.50594
SER_71 0 0 0 0.29023 0.07582 0 0 0 0.36605
THR_72 0 0 0 0.48779 0.07582 0 0 0 0.56361
GLU_73 0 0 0 -1.03403 0.07499 0 0 0 -0.95904
GLU_74 0 0 0 -0.93278 0.04957 0 0 0 -0.88321
GLY_75 0 0 0 0.91259 0.04957 0 0 0 0.96215
THR_76 0 0 0 0.48779 0.04957 0 0 0 0.53736
SER_77 0 0 0 0.29023 0.07499 0 0 0 0.36522
GLU_78 0 0 0 -1.01303 0.07573 0 0 0 -0.9373
SER_79 0 0 0 0.13063 0.07576 0 0 0 0.20639
ALA_80 0 0 0 0.89846 0.05153 0 0 0 0.94998
THR_81 0 0 0 0.48779 0.04957 0 0 0 0.53736
PRO_82 0 0 0 0.2123 0.07582 0 0 0 0.28812
GLU_83 0 0 0 -1.03403 0.07499 0 0 0 -0.95904
SER_84 0 0 0 0.13063 0.07508 0 0 0 0.20571
GLY_85 0 0 0 0.91259 0.04957 0 0 0 0.96215
PRO_86 0 0 0 0.51404 0.04957 0 0 0 0.5636
GLY_87 0 0 0 0.60923 0.04183 0 0 0 0.65106
THR_88 0 0 0 0.48779 0.04183 0 0 0 0.52962
SER_89 0 0 0 0.29023 0.04957 0 0 0 0.3398
THR_90 0 0 0 0.33798 0.07582 0 0 0 0.4138
GLU_91 0 0 0 -1.01303 0.07582 0 0 0 -0.93721
PRO_92 0 0 0 0.51404 0.07582 0 0 0 0.58986
SER_93 0 0 0 -0.0106 0.07499 0 0 0 0.06439
GLU_94 0 0 0 -1.01303 0.07581 0 0 0 -0.93722
GLY_95 0 0 0 0.91259 0.0515 0 0 0 0.96409
SER_96 0 0 0 -0.0106 0.07508 0 0 0 0.06448
ALA_97 0 0 0 0.77873 0.07508 0 0 0 0.85381
PRO_98 0 0 0 0.2123 0.04957 0 0 0 0.26186
GLY_99 0 0 0 0.91259 0.04957 0 0 0 0.96215
SER_100 0 0 0 -0.0106 0.04957 0 0 0 0.03897
PRO_101 0 0 0 0.51404 0.04957 0 0 0 0.5636
ALA_102 0 0 0 0.797 0.04957 0 0 0 0.84657
GLY_103 0 0 0 0.60923 0.04957 0 0 0 0.6588
SER_104 0 0 0 0.29023 0.04957 0 0 0 0.3398
PRO_105 0 0 0 0.51404 0.07582 0 0 0 0.58986
THR_106 0 0 0 0.33798 0.07582 0 0 0 0.4138
SER_107 0 0 0 0.42873 0.07582 0 0 0 0.50455
THR_108 0 0 0 0.48779 0.04957 0 0 0 0.53736
GLU_109 0 0 0 -1.01303 0.07582 0 0 0 -0.93721
GLU_110 0 0 0 -1.03403 0.07508 0 0 0 -0.95895
GLY_111 0 0 0 0.91259 0.07582 0 0 0 0.98841
THR_112 0 0 0 0.48779 0.07582 0 0 0 0.56361
SER_113 0 0 0 0.29023 0.07499 0 0 0 0.36522
THR_114 0 0 0 0.43096 0.07499 0 0 0 0.50594
GLU_115 0 0 0 -1.01303 0.07582 0 0 0 -0.93721
PRO_116 0 0 0 0.51404 0.07582 0 0 0 0.58986
SER_117 0 0 0 0.13063 0.07499 0 0 0 0.20562
GLU_118 0 0 0 -0.93278 0.07582 0 0 0 -0.85696
GLY_119 0 0 0 0.91259 0.04957 0 0 0 0.96215
SER_120 0 0 0 0.42873 0.04957 0 0 0 0.4783
ALA_121 0 0 0 0.89846 0.04957 0 0 0 0.94802
PRO_122 0 0 0 0.2123 0.04957 0 0 0 0.26186
GLY_123 0 0 0 0.91259 0.04957 0 0 0 0.96215
THR_124 0 0 0 0.43096 0.04957 0 0 0 0.48052
SER_125 0 0 0 0.13063 0.07582 0 0 0 0.20645
THR_126 0 0 0 0.33798 0.07499 0 0 0 0.41297
GLU_127 0 0 0 -1.01303 0.07582 0 0 0 -0.93721
PRO_128 0 0 0 0.51404 0.07582 0 0 0 0.58986
SER_129 0 0 0 0.13063 0.07508 0 0 0 0.20571
GLU_130 0 0 0 -1.03403 0.07582 0 0 0 -0.95821
GLY_131 0 0 0 0.91259 0.07582 0 0 0 0.98841
SER_132 0 0 0 0.29023 0.04957 0 0 0 0.3398
ALA_133 0 0 0 0.89846 0.04957 0 0 0 0.94802
PRO_134 0 0 0 0.2123 0.04957 0 0 0 0.26186
GLY_135 0 0 0 0.91259 0.04957 0 0 0 0.96215
THR_136 0 0 0 0.48779 0.04957 0 0 0 0.53736
SER_137 0 0 0 0.29023 0.04957 0 0 0 0.3398
GLU_138 0 0 0 -1.03403 0.07582 0 0 0 -0.95821
SER_139 0 0 0 0.29023 0.07582 0 0 0 0.36605
ALA_140 0 0 0 0.797 0.05282 0 0 0 0.84982
THR_141 0 0 0 0.48779 0.05291 0 0 0 0.5407
PRO_142 0 0 0 0.2123 0.07356 0 0 0 0.28586
GLU_143 0 0 0 -1.01303 0.07499 0 0 0 -0.93804
SER_144 0 -0.01162 0.00237 0.29023 0.0727 0 0 0 0.35368
GLY_145 0 -0.03055 -0.08758 0.0322 0.04518 0 0 0 -0.04076
PRO_146 0 0.04184 -0.13991 -0.2658 0.03681 0 0 0 -0.32706
GLY_147 0 0.08411 -0.11103 0.0322 0.04456 0 0 0 0.04983
SER_148 0 0.10603 -0.07969 -0.11629 0.07035 0 0 0 -0.01961
GLU_149 2.2835 0.16965 -0.02963 -0.4886 0.04456 0 0 0 1.97947
PRO_150 0.03789 0.01175 -0.14636 -0.05784 0.0634 0 0 0 -0.09116
ALA_151 0.00046 0.17129 0.1279 0.20553 0.04345 0 0 0 0.54863
THR_152 0 0.1605 -0.02944 -0.06501 0.0697 0 0 0 0.13574
SER_153 0 -0.17893 -0.03756 -0.11629 0.03603 0 0 0 -0.29676
GLY_154 0 -0.11686 -0.17022 -0.08884 0.03539 0 0 0 -0.34052
SER_155 0 -0.13787 -0.15212 -0.18312 0.03272 0 0 0 -0.4404
GLU_156 0 0.04862 -0.11832 -0.60186 0.06903 0 0 0 -0.60254
THR_157 0 -0.23281 -0.02966 -0.10317 0.04073 0 0 0 -0.32491
PRO_158 0 0.01533 -0.00985 -0.22805 0.04314 0 0 0 -0.17943
GLY_159 0 0.0156 0.08072 -0.06259 0.02982 0 0 0 0.06355
MET_160 0 0.10323 -0.19816 -0.21391 0.03113 0 0 0 -0.27771
TYR_161 0 -0.02368 0.00418 0.81073 0.06941 0 0 0 0.86063
GLY_162 0 0.06796 0.07164 -0.08884 0.03798 0 0 0 0.08873
LYS_163 0 -0.17969 0.76501 0.40067 0.03683 0 0 0 1.02282
LEU_164 0 0.3302 -0.06965 0.08126 0.04389 0 0 0 0.3857
ASN_165 0 -0.08341 0.05488 -0.40966 0.06939 0 0 0 -0.36881
ASP_166 0 -0.16898 0.28474 -0.31759 0.05152 0 0 0 -0.15031
LEU_167 0 0.21465 -0.48312 -0.52353 0.03741 0 0 0 -0.75458
LEU_168 0 -0.2763 -0.10016 0.75945 0.04293 0 0 0 0.42592
GLU_169 0 -0.08912 0.04289 -0.82678 0.0691 0 0 0 -0.80392
ASP_170 0 0.11227 0.73803 0.2122 0.04397 0 0 0 1.10648
LEU_171 0 -0.16491 -0.76345 -0.45811 0.03177 0 0 0 -1.3547
GLN_172 0 -0.00579 0.22685 -0.49415 0.06891 0 0 0 -0.20418
GLU_173 0 0.0361 -0.00889 -0.82678 0.06893 0 0 0 -0.73065
VAL_174 0 -0.3759 -0.43783 -0.27892 0.03326 0 0 0 -1.0594
LEU_175 0.02491 0.63152 0.0227 -0.19483 0.04435 0 0 0 0.52864
LYS_176 0 -0.05157 0.04795 -0.77863 0.06939 0 0 0 -0.71286
ASN_177 0 -0.04959 0.11025 -0.13901 0.04294 0 0 0 -0.03542
LEU_178 0 -0.04222 -0.02592 -0.50394 0.03224 0 0 0 -0.53984
HIS_D_179 0 -0.39931 -0.24141 -0.02241 0.04294 0 0 0 -0.6202
LYS_180 0 -0.00371 0.09023 -0.8715 0.07093 0 0 0 -0.71406
ASN_181 0 0.02301 -0.03269 -0.01232 0.03519 0 0 0 0.0132
ASP_182 0 -0.51036 0.03445 0.46164 0.03034 0 0 0 0.01607
ARG_183 0 -0.00525 0.00315 -0.55583 0.07025 0 0 0 -0.48768
SER_184 0 0.0249 -0.0585 -0.21543 0.04409 0 0 0 -0.20494
GLY_185 0 -0.27945 -0.24178 -0.06259 0.03507 0 0 0 -0.54874
LYS_186 0 -0.10179 0.00311 -0.96458 0.07351 0 0 0 -0.98974
ASP_187 0 -0.03251 -0.03077 -0.60822 0.06961 0 0 0 -0.60189
ASN_188 0 0.0867 -0.32717 -0.07783 0.03503 0 0 0 -0.28327
ILE_189 0 -0.29535 0.5277 0.20907 0.03528 0 0 0 0.4767
HIS_D_190 0 -0.03427 -0.15063 0.159 0.0693 0 0 0 0.04339
ASP_191 0 -0.00323 -0.16568 -0.47618 0.06888 0 0 0 -0.57621
VAL_192 0 -0.13446 0.51766 -0.19594 0.03609 0 0 0 0.22334
ASP_193 0 -0.13048 -0.55616 -0.24167 0.0692 0 0 0 -0.85912
ASN_194 0 -0.0545 0.00827 -0.40966 0.06894 0 0 0 -0.38694
HIS_195 0 0.08215 -0.00343 -0.15264 0.06898 0 0 0 -0.00494
LEU_196 0 0.63771 -0.17622 -0.52353 0.04496 0 0 0 -0.01708
GLN_197 0 0.00947 -0.13872 -0.4142 0.06878 0 0 0 -0.47467
ASN_198 0 -0.0273 -0.07231 -0.36221 0.06893 0 0 0 -0.39289
VAL_199 0 0.07769 -0.16906 -0.27892 0.04497 0 0 0 -0.32532
ILE_200 0 -0.26654 -0.31818 -0.20059 0.0445 0 0 0 -0.74081
GLU_201 0 -0.0261 0.01812 -0.60186 0.0693 0 0 0 -0.54054
ASP_202 0 -0.02505 -0.14619 -0.42964 0.06911 0 0 0 -0.53177
ILE_203 0 0.09004 -0.33961 -0.41682 0.03737 0 0 0 -0.62902
HIS_D_204 0 -0.154 0.05418 -0.11266 0.06985 0 0 0 -0.14262
ASP_205 0 -0.07446 -0.14948 -0.52292 0.06878 0 0 0 -0.67808
PHE_206 0 -0.1518 0.10558 0.07137 0.0359 0 0 0 0.06105
MET_207 0 0.5429 -0.17356 -0.21391 0.05258 0 0 0 0.20801
GLN_208 0 -0.04366 -0.04938 -0.55896 0.06893 0 0 0 -0.58308
ALA_209 0 -0.07838 0.11893 0.16717 0.04294 0 0 0 0.25066
ALA_210 0 0.02255 -0.02494 -0.06885 0.03117 0 0 0 -0.04007
ALA_211 0 0.13051 -0.12553 0.11438 0.03614 0 0 0 0.1555
ALA_212 0 -0.10512 0.02316 0.4142 0.0353 0 0 0 0.36755
ALA_213 0 0.06503 -0.02381 0.13638 0.03279 0 0 0 0.2104
ALA_214 0 -0.09699 -0.03417 -0.01847 0.0337 0 0 0 -0.11594
ASN_215 0 -0.03209 -0.00322 -0.40966 0.0693 0 0 0 -0.37566
CYS_216 0 -0.02695 0.05245 1.70525 0.07025 0 0 0 1.801
ARG_217 0 -0.02782 -0.14182 -0.36281 0.06919 0 0 0 -0.46327
LYS:CtermProteinFull_218 0 0.49075 0.40402 -0.68888 0.0693 0 0 0 0.27519
#END_POSE_ENERGIES_TABLE ./minmover_pdb/pose_63.pdb
