# Supplementary material for: Selection of a promiscuous minimalist cAMP phosphodiesterase from a library of de novo designed proteins
Source: Nat Chem. 2024 May 3;16(7):1200–8. doi: 10.1038/s41557-024-01490-4 (PMC11230910; doi:10.1038/s41557-024-01490-4)
Supplement: Supplementary file 3 — MD input files, scripts and final structures derived from MD, AlphaFold2, EMSfold and MultiSFold. [file 41557_2024_1490_MOESM3_ESM.zip › Computational_Data/4_MultiSFold/campase/pose_64.pdb]

ATOM      1  N   MET A   1      -5.685  -3.190  15.727  1.00  0.00           N  
ATOM      2  CA  MET A   1      -6.194  -2.453  14.552  1.00  0.00           C  
ATOM      3  C   MET A   1      -5.242  -1.342  14.148  1.00  0.00           C  
ATOM      4  O   MET A   1      -4.794  -1.391  13.023  1.00  0.00           O  
ATOM      5  CB  MET A   1      -7.577  -1.873  14.839  1.00  0.00           C  
ATOM      6  CEN MET A   1      -9.273  -2.040  14.422  1.00  0.00           X  
ATOM      7  H   MET A   1      -6.223  -3.221  16.569  1.00  0.00           H  
ATOM      8  N   TYR A   2      -4.842  -0.441  15.053  1.00  0.00           N  
ATOM      9  CA  TYR A   2      -3.918   0.654  14.712  1.00  0.00           C  
ATOM     10  C   TYR A   2      -2.485   0.230  14.321  1.00  0.00           C  
ATOM     11  O   TYR A   2      -1.945   0.820  13.405  1.00  0.00           O  
ATOM     12  CB  TYR A   2      -3.845   1.629  15.889  1.00  0.00           C  
ATOM     13  CEN TYR A   2      -4.527   3.152  16.423  1.00  0.00           X  
ATOM     14  H   TYR A   2      -5.338  -0.327  15.925  1.00  0.00           H  
ATOM     15  N   GLY A   3      -1.893  -0.791  14.963  1.00  0.00           N  
ATOM     16  CA  GLY A   3      -0.552  -1.294  14.600  1.00  0.00           C  
ATOM     17  C   GLY A   3      -0.459  -1.748  13.139  1.00  0.00           C  
ATOM     18  O   GLY A   3       0.355  -1.214  12.408  1.00  0.00           O  
ATOM     19  CEN GLY A   3      -0.552  -1.294  14.600  1.00  0.00           X  
ATOM     20  H   GLY A   3      -2.351  -1.200  15.765  1.00  0.00           H  
ATOM     21  N   LYS A   4      -1.401  -2.595  12.693  1.00  0.00           N  
ATOM     22  CA  LYS A   4      -1.457  -3.115  11.309  1.00  0.00           C  
ATOM     23  C   LYS A   4      -1.787  -2.050  10.261  1.00  0.00           C  
ATOM     24  O   LYS A   4      -1.390  -2.144   9.114  1.00  0.00           O  
ATOM     25  CB  LYS A   4      -2.483  -4.246  11.217  1.00  0.00           C  
ATOM     26  CEN LYS A   4      -2.884  -6.320  11.103  1.00  0.00           X  
ATOM     27  H   LYS A   4      -2.038  -2.995  13.367  1.00  0.00           H  
ATOM     28  N   LEU A   5      -2.576  -1.063  10.662  1.00  0.00           N  
ATOM     29  CA  LEU A   5      -2.828   0.137   9.883  1.00  0.00           C  
ATOM     30  C   LEU A   5      -1.540   0.925   9.601  1.00  0.00           C  
ATOM     31  O   LEU A   5      -1.294   1.325   8.473  1.00  0.00           O  
ATOM     32  CB  LEU A   5      -3.847   1.021  10.612  1.00  0.00           C  
ATOM     33  CEN LEU A   5      -5.349   1.285  10.393  1.00  0.00           X  
ATOM     34  H   LEU A   5      -2.976  -1.128  11.589  1.00  0.00           H  
ATOM     35  N   ASN A   6      -0.732   1.144  10.639  1.00  0.00           N  
ATOM     36  CA  ASN A   6       0.506   1.897  10.517  1.00  0.00           C  
ATOM     37  C   ASN A   6       1.499   1.155   9.618  1.00  0.00           C  
ATOM     38  O   ASN A   6       2.080   1.786   8.748  1.00  0.00           O  
ATOM     39  CB  ASN A   6       1.122   2.177  11.875  1.00  0.00           C  
ATOM     40  CEN ASN A   6       1.103   2.934  12.601  1.00  0.00           X  
ATOM     41  H   ASN A   6      -0.870   0.617  11.489  1.00  0.00           H  
ATOM     42  N   ASP A   7       1.614  -0.167   9.777  1.00  0.00           N  
ATOM     43  CA  ASP A   7       2.565  -0.992   9.023  1.00  0.00           C  
ATOM     44  C   ASP A   7       2.205  -0.991   7.525  1.00  0.00           C  
ATOM     45  O   ASP A   7       3.041  -0.697   6.681  1.00  0.00           O  
ATOM     46  CB  ASP A   7       2.587  -2.423   9.566  1.00  0.00           C  
ATOM     47  CEN ASP A   7       3.127  -3.015  10.194  1.00  0.00           X  
ATOM     48  H   ASP A   7       1.084  -0.624  10.506  1.00  0.00           H  
ATOM     49  N   LEU A   8       0.915  -1.163   7.202  1.00  0.00           N  
ATOM     50  CA  LEU A   8       0.422  -1.130   5.827  1.00  0.00           C  
ATOM     51  C   LEU A   8       0.612   0.235   5.142  1.00  0.00           C  
ATOM     52  O   LEU A   8       1.031   0.313   3.988  1.00  0.00           O  
ATOM     53  CB  LEU A   8      -1.060  -1.525   5.808  1.00  0.00           C  
ATOM     54  CEN LEU A   8      -1.791  -2.824   5.420  1.00  0.00           X  
ATOM     55  H   LEU A   8       0.282  -1.467   7.929  1.00  0.00           H  
ATOM     56  N   LEU A   9       0.261   1.324   5.834  1.00  0.00           N  
ATOM     57  CA  LEU A   9       0.412   2.673   5.291  1.00  0.00           C  
ATOM     58  C   LEU A   9       1.883   2.987   4.982  1.00  0.00           C  
ATOM     59  O   LEU A   9       2.183   3.489   3.901  1.00  0.00           O  
ATOM     60  CB  LEU A   9      -0.162   3.703   6.272  1.00  0.00           C  
ATOM     61  CEN LEU A   9      -1.468   4.520   6.285  1.00  0.00           X  
ATOM     62  H   LEU A   9      -0.061   1.203   6.784  1.00  0.00           H  
ATOM     63  N   GLU A  10       2.787   2.704   5.921  1.00  0.00           N  
ATOM     64  CA  GLU A  10       4.224   2.940   5.767  1.00  0.00           C  
ATOM     65  C   GLU A  10       4.787   2.170   4.573  1.00  0.00           C  
ATOM     66  O   GLU A  10       5.502   2.765   3.762  1.00  0.00           O  
ATOM     67  CB  GLU A  10       4.971   2.548   7.044  1.00  0.00           C  
ATOM     68  CEN GLU A  10       5.712   2.986   8.514  1.00  0.00           X  
ATOM     69  H   GLU A  10       2.488   2.208   6.749  1.00  0.00           H  
ATOM     70  N   ASP A  11       4.393   0.908   4.411  1.00  0.00           N  
ATOM     71  CA  ASP A  11       4.817   0.068   3.295  1.00  0.00           C  
ATOM     72  C   ASP A  11       4.351   0.662   1.959  1.00  0.00           C  
ATOM     73  O   ASP A  11       5.125   0.827   1.019  1.00  0.00           O  
ATOM     74  CB  ASP A  11       4.279  -1.355   3.461  1.00  0.00           C  
ATOM     75  CEN ASP A  11       4.573  -2.271   3.796  1.00  0.00           X  
ATOM     76  H   ASP A  11       3.859   0.467   5.146  1.00  0.00           H  
ATOM     77  N   LEU A  12       3.110   1.136   1.879  1.00  0.00           N  
ATOM     78  CA  LEU A  12       2.586   1.754   0.661  1.00  0.00           C  
ATOM     79  C   LEU A  12       3.347   3.038   0.267  1.00  0.00           C  
ATOM     80  O   LEU A  12       3.727   3.230  -0.893  1.00  0.00           O  
ATOM     81  CB  LEU A  12       1.093   2.057   0.842  1.00  0.00           C  
ATOM     82  CEN LEU A  12      -0.184   1.363   0.332  1.00  0.00           X  
ATOM     83  H   LEU A  12       2.497   0.994   2.670  1.00  0.00           H  
ATOM     84  N   GLN A  13       3.638   3.905   1.236  1.00  0.00           N  
ATOM     85  CA  GLN A  13       4.410   5.124   1.002  1.00  0.00           C  
ATOM     86  C   GLN A  13       5.829   4.842   0.505  1.00  0.00           C  
ATOM     87  O   GLN A  13       6.311   5.523  -0.404  1.00  0.00           O  
ATOM     88  CB  GLN A  13       4.478   5.955   2.286  1.00  0.00           C  
ATOM     89  CEN GLN A  13       3.795   7.322   3.131  1.00  0.00           X  
ATOM     90  H   GLN A  13       3.388   3.654   2.183  1.00  0.00           H  
ATOM     91  N   GLU A  14       6.530   3.881   1.095  1.00  0.00           N  
ATOM     92  CA  GLU A  14       7.880   3.525   0.677  1.00  0.00           C  
ATOM     93  C   GLU A  14       7.887   2.939  -0.748  1.00  0.00           C  
ATOM     94  O   GLU A  14       8.731   3.350  -1.551  1.00  0.00           O  
ATOM     95  CB  GLU A  14       8.494   2.530   1.665  1.00  0.00           C  
ATOM     96  CEN GLU A  14       9.502   2.207   3.000  1.00  0.00           X  
ATOM     97  H   GLU A  14       6.103   3.330   1.823  1.00  0.00           H  
ATOM     98  N   VAL A  15       6.884   2.129  -1.131  1.00  0.00           N  
ATOM     99  CA  VAL A  15       6.775   1.522  -2.478  1.00  0.00           C  
ATOM    100  C   VAL A  15       6.525   2.613  -3.522  1.00  0.00           C  
ATOM    101  O   VAL A  15       7.160   2.596  -4.580  1.00  0.00           O  
ATOM    102  CB  VAL A  15       5.644   0.479  -2.555  1.00  0.00           C  
ATOM    103  CEN VAL A  15       5.514  -0.195  -2.614  1.00  0.00           X  
ATOM    104  H   VAL A  15       6.171   1.921  -0.447  1.00  0.00           H  
ATOM    105  N   LEU A  16       5.682   3.611  -3.219  1.00  0.00           N  
ATOM    106  CA  LEU A  16       5.375   4.720  -4.135  1.00  0.00           C  
ATOM    107  C   LEU A  16       6.575   5.650  -4.354  1.00  0.00           C  
ATOM    108  O   LEU A  16       6.912   6.006  -5.484  1.00  0.00           O  
ATOM    109  CB  LEU A  16       4.181   5.521  -3.602  1.00  0.00           C  
ATOM    110  CEN LEU A  16       2.695   5.578  -4.006  1.00  0.00           X  
ATOM    111  H   LEU A  16       5.201   3.561  -2.331  1.00  0.00           H  
ATOM    112  N   LYS A  17       7.257   6.056  -3.276  1.00  0.00           N  
ATOM    113  CA  LYS A  17       8.427   6.942  -3.377  1.00  0.00           C  
ATOM    114  C   LYS A  17       9.557   6.284  -4.156  1.00  0.00           C  
ATOM    115  O   LYS A  17      10.158   6.937  -5.009  1.00  0.00           O  
ATOM    116  CB  LYS A  17       8.921   7.344  -1.986  1.00  0.00           C  
ATOM    117  CEN LYS A  17       9.059   8.812  -0.469  1.00  0.00           X  
ATOM    118  H   LYS A  17       6.953   5.717  -2.372  1.00  0.00           H  
ATOM    119  N   ASN A  18       9.860   5.019  -3.882  1.00  0.00           N  
ATOM    120  CA  ASN A  18      10.899   4.276  -4.587  1.00  0.00           C  
ATOM    121  C   ASN A  18      10.579   4.109  -6.076  1.00  0.00           C  
ATOM    122  O   ASN A  18      11.354   4.566  -6.916  1.00  0.00           O  
ATOM    123  CB  ASN A  18      11.129   2.919  -3.947  1.00  0.00           C  
ATOM    124  CEN ASN A  18      11.748   2.495  -3.214  1.00  0.00           X  
ATOM    125  H   ASN A  18       9.354   4.555  -3.140  1.00  0.00           H  
ATOM    126  N   LEU A  19       9.397   3.591  -6.420  1.00  0.00           N  
ATOM    127  CA  LEU A  19       8.985   3.353  -7.804  1.00  0.00           C  
ATOM    128  C   LEU A  19       8.995   4.656  -8.626  1.00  0.00           C  
ATOM    129  O   LEU A  19       9.510   4.689  -9.743  1.00  0.00           O  
ATOM    130  CB  LEU A  19       7.592   2.711  -7.833  1.00  0.00           C  
ATOM    131  CEN LEU A  19       7.111   1.270  -8.086  1.00  0.00           X  
ATOM    132  H   LEU A  19       8.753   3.328  -5.688  1.00  0.00           H  
ATOM    133  N   HIS A  20       8.543   5.767  -8.040  1.00  0.00           N  
ATOM    134  CA  HIS A  20       8.434   7.044  -8.748  1.00  0.00           C  
ATOM    135  C   HIS A  20       9.778   7.585  -9.256  1.00  0.00           C  
ATOM    136  O   HIS A  20       9.887   7.986 -10.417  1.00  0.00           O  
ATOM    137  CB  HIS A  20       7.775   8.088  -7.841  1.00  0.00           C  
ATOM    138  CEN HIS A  20       6.471   8.606  -7.588  1.00  0.00           X  
ATOM    139  H   HIS A  20       8.163   5.691  -7.106  1.00  0.00           H  
ATOM    140  N   LYS A  21      10.825   7.596  -8.418  1.00  0.00           N  
ATOM    141  CA  LYS A  21      12.080   8.309  -8.735  1.00  0.00           C  
ATOM    142  C   LYS A  21      12.700   7.777 -10.040  1.00  0.00           C  
ATOM    143  O   LYS A  21      13.440   8.512 -10.700  1.00  0.00           O  
ATOM    144  CB  LYS A  21      13.080   8.177  -7.585  1.00  0.00           C  
ATOM    145  CEN LYS A  21      14.050   9.052  -5.921  1.00  0.00           X  
ATOM    146  H   LYS A  21      10.769   7.034  -7.582  1.00  0.00           H  
ATOM    147  N   ASN A  22      12.353   6.552 -10.441  1.00  0.00           N  
ATOM    148  CA  ASN A  22      12.915   5.866 -11.611  1.00  0.00           C  
ATOM    149  C   ASN A  22      12.058   5.954 -12.868  1.00  0.00           C  
ATOM    150  O   ASN A  22      12.335   5.224 -13.824  1.00  0.00           O  
ATOM    151  CB  ASN A  22      13.189   4.407 -11.295  1.00  0.00           C  
ATOM    152  CEN ASN A  22      13.980   3.820 -10.934  1.00  0.00           X  
ATOM    153  H   ASN A  22      11.696   6.041  -9.870  1.00  0.00           H  
ATOM    154  N   ASP A  23      11.079   6.862 -12.905  1.00  0.00           N  
ATOM    155  CA  ASP A  23      10.123   6.961 -14.016  1.00  0.00           C  
ATOM    156  C   ASP A  23      10.831   7.010 -15.388  1.00  0.00           C  
ATOM    157  O   ASP A  23      10.342   6.473 -16.386  1.00  0.00           O  
ATOM    158  CB  ASP A  23       9.237   8.196 -13.839  1.00  0.00           C  
ATOM    159  CEN ASP A  23       8.320   8.459 -13.482  1.00  0.00           X  
ATOM    160  H   ASP A  23      10.928   7.444 -12.093  1.00  0.00           H  
ATOM    161  N   ARG A  24      12.054   7.568 -15.440  1.00  0.00           N  
ATOM    162  CA  ARG A  24      12.844   7.676 -16.676  1.00  0.00           C  
ATOM    163  C   ARG A  24      13.135   6.366 -17.405  1.00  0.00           C  
ATOM    164  O   ARG A  24      13.393   6.455 -18.605  1.00  0.00           O  
ATOM    165  CB  ARG A  24      14.142   8.429 -16.423  1.00  0.00           C  
ATOM    166  CEN ARG A  24      15.778  10.286 -16.265  1.00  0.00           X  
ATOM    167  H   ARG A  24      12.436   7.916 -14.572  1.00  0.00           H  
ATOM    168  N   SER A  25      13.147   5.196 -16.755  1.00  0.00           N  
ATOM    169  CA  SER A  25      13.491   3.936 -17.450  1.00  0.00           C  
ATOM    170  C   SER A  25      12.569   3.487 -18.585  1.00  0.00           C  
ATOM    171  O   SER A  25      13.085   2.882 -19.515  1.00  0.00           O  
ATOM    172  CB  SER A  25      13.571   2.823 -16.423  1.00  0.00           C  
ATOM    173  CEN SER A  25      13.448   2.528 -15.983  1.00  0.00           X  
ATOM    174  H   SER A  25      13.084   5.197 -15.749  1.00  0.00           H  
ATOM    175  N   GLY A  26      11.277   3.833 -18.592  1.00  0.00           N  
ATOM    176  CA  GLY A  26      10.352   3.438 -19.665  1.00  0.00           C  
ATOM    177  C   GLY A  26       9.964   1.950 -19.678  1.00  0.00           C  
ATOM    178  O   GLY A  26      10.258   1.214 -18.753  1.00  0.00           O  
ATOM    179  CEN GLY A  26      10.352   3.438 -19.665  1.00  0.00           X  
ATOM    180  H   GLY A  26      10.924   4.389 -17.826  1.00  0.00           H  
ATOM    181  N   LYS A  27       9.345   1.528 -20.790  1.00  0.00           N  
ATOM    182  CA  LYS A  27       8.803   0.199 -21.154  1.00  0.00           C  
ATOM    183  C   LYS A  27       8.349  -0.766 -20.049  1.00  0.00           C  
ATOM    184  O   LYS A  27       7.339  -0.468 -19.423  1.00  0.00           O  
ATOM    185  CB  LYS A  27       9.847  -0.525 -22.006  1.00  0.00           C  
ATOM    186  CEN LYS A  27      10.528  -1.113 -23.920  1.00  0.00           X  
ATOM    187  H   LYS A  27       9.276   2.220 -21.522  1.00  0.00           H  
ATOM    188  N   ASP A  28       9.066  -1.842 -19.754  1.00  0.00           N  
ATOM    189  CA  ASP A  28       8.675  -2.744 -18.665  1.00  0.00           C  
ATOM    190  C   ASP A  28       8.291  -2.004 -17.377  1.00  0.00           C  
ATOM    191  O   ASP A  28       7.375  -2.440 -16.684  1.00  0.00           O  
ATOM    192  CB  ASP A  28       9.808  -3.730 -18.372  1.00  0.00           C  
ATOM    193  CEN ASP A  28      10.099  -4.680 -18.598  1.00  0.00           X  
ATOM    194  H   ASP A  28       9.730  -2.175 -20.436  1.00  0.00           H  
ATOM    195  N   ASN A  29       8.883  -0.837 -17.086  1.00  0.00           N  
ATOM    196  CA  ASN A  29       8.601  -0.148 -15.821  1.00  0.00           C  
ATOM    197  C   ASN A  29       7.099   0.127 -15.590  1.00  0.00           C  
ATOM    198  O   ASN A  29       6.692   0.270 -14.438  1.00  0.00           O  
ATOM    199  CB  ASN A  29       9.380   1.152 -15.736  1.00  0.00           C  
ATOM    200  CEN ASN A  29      10.308   1.485 -15.376  1.00  0.00           X  
ATOM    201  H   ASN A  29       9.564  -0.455 -17.727  1.00  0.00           H  
ATOM    202  N   ILE A  30       6.246   0.218 -16.628  1.00  0.00           N  
ATOM    203  CA  ILE A  30       4.806   0.483 -16.423  1.00  0.00           C  
ATOM    204  C   ILE A  30       4.138  -0.734 -15.779  1.00  0.00           C  
ATOM    205  O   ILE A  30       3.304  -0.563 -14.899  1.00  0.00           O  
ATOM    206  CB  ILE A  30       4.086   0.818 -17.742  1.00  0.00           C  
ATOM    207  CEN ILE A  30       3.823   1.616 -18.437  1.00  0.00           X  
ATOM    208  H   ILE A  30       6.568  -0.063 -17.543  1.00  0.00           H  
ATOM    209  N   HIS A  31       4.558  -1.949 -16.146  1.00  0.00           N  
ATOM    210  CA  HIS A  31       3.917  -3.183 -15.686  1.00  0.00           C  
ATOM    211  C   HIS A  31       4.185  -3.469 -14.204  1.00  0.00           C  
ATOM    212  O   HIS A  31       3.261  -3.816 -13.479  1.00  0.00           O  
ATOM    213  CB  HIS A  31       4.385  -4.371 -16.533  1.00  0.00           C  
ATOM    214  CEN HIS A  31       3.949  -5.097 -17.679  1.00  0.00           X  
ATOM    215  H   HIS A  31       5.372  -2.027 -16.742  1.00  0.00           H  
ATOM    216  N   ASP A  32       5.424  -3.274 -13.745  1.00  0.00           N  
ATOM    217  CA  ASP A  32       5.787  -3.531 -12.347  1.00  0.00           C  
ATOM    218  C   ASP A  32       5.021  -2.617 -11.386  1.00  0.00           C  
ATOM    219  O   ASP A  32       4.428  -3.090 -10.421  1.00  0.00           O  
ATOM    220  CB  ASP A  32       7.294  -3.354 -12.146  1.00  0.00           C  
ATOM    221  CEN ASP A  32       8.149  -3.905 -12.100  1.00  0.00           X  
ATOM    222  H   ASP A  32       6.152  -3.017 -14.392  1.00  0.00           H  
ATOM    223  N   VAL A  33       4.999  -1.307 -11.666  1.00  0.00           N  
ATOM    224  CA  VAL A  33       4.282  -0.318 -10.844  1.00  0.00           C  
ATOM    225  C   VAL A  33       2.776  -0.557 -10.913  1.00  0.00           C  
ATOM    226  O   VAL A  33       2.128  -0.513  -9.874  1.00  0.00           O  
ATOM    227  CB  VAL A  33       4.584   1.125 -11.289  1.00  0.00           C  
ATOM    228  CEN VAL A  33       4.907   1.706 -11.106  1.00  0.00           X  
ATOM    229  H   VAL A  33       5.446  -1.001 -12.519  1.00  0.00           H  
ATOM    230  N   ASP A  34       2.231  -0.842 -12.095  1.00  0.00           N  
ATOM    231  CA  ASP A  34       0.799  -1.083 -12.294  1.00  0.00           C  
ATOM    232  C   ASP A  34       0.307  -2.272 -11.462  1.00  0.00           C  
ATOM    233  O   ASP A  34      -0.723  -2.181 -10.797  1.00  0.00           O  
ATOM    234  CB  ASP A  34       0.499  -1.321 -13.776  1.00  0.00           C  
ATOM    235  CEN ASP A  34       0.168  -0.821 -14.599  1.00  0.00           X  
ATOM    236  H   ASP A  34       2.822  -0.871 -12.913  1.00  0.00           H  
ATOM    237  N   ASN A  35       1.091  -3.352 -11.387  1.00  0.00           N  
ATOM    238  CA  ASN A  35       0.758  -4.528 -10.584  1.00  0.00           C  
ATOM    239  C   ASN A  35       0.894  -4.256  -9.078  1.00  0.00           C  
ATOM    240  O   ASN A  35       0.021  -4.607  -8.289  1.00  0.00           O  
ATOM    241  CB  ASN A  35       1.613  -5.718 -10.979  1.00  0.00           C  
ATOM    242  CEN ASN A  35       1.563  -6.532 -11.640  1.00  0.00           X  
ATOM    243  H   ASN A  35       1.935  -3.370 -11.942  1.00  0.00           H  
ATOM    244  N   HIS A  36       1.984  -3.608  -8.669  1.00  0.00           N  
ATOM    245  CA  HIS A  36       2.223  -3.352  -7.257  1.00  0.00           C  
ATOM    246  C   HIS A  36       1.121  -2.494  -6.628  1.00  0.00           C  
ATOM    247  O   HIS A  36       0.654  -2.804  -5.536  1.00  0.00           O  
ATOM    248  CB  HIS A  36       3.584  -2.675  -7.065  1.00  0.00           C  
ATOM    249  CEN HIS A  36       4.926  -3.051  -6.770  1.00  0.00           X  
ATOM    250  H   HIS A  36       2.653  -3.275  -9.348  1.00  0.00           H  
ATOM    251  N   LEU A  37       0.649  -1.467  -7.338  1.00  0.00           N  
ATOM    252  CA  LEU A  37      -0.403  -0.584  -6.858  1.00  0.00           C  
ATOM    253  C   LEU A  37      -1.702  -1.357  -6.599  1.00  0.00           C  
ATOM    254  O   LEU A  37      -2.277  -1.194  -5.529  1.00  0.00           O  
ATOM    255  CB  LEU A  37      -0.641   0.546  -7.868  1.00  0.00           C  
ATOM    256  CEN LEU A  37      -0.244   2.034  -7.884  1.00  0.00           X  
ATOM    257  H   LEU A  37       1.016  -1.303  -8.264  1.00  0.00           H  
ATOM    258  N   GLN A  38      -2.121  -2.243  -7.509  1.00  0.00           N  
ATOM    259  CA  GLN A  38      -3.333  -3.060  -7.343  1.00  0.00           C  
ATOM    260  C   GLN A  38      -3.224  -4.012  -6.146  1.00  0.00           C  
ATOM    261  O   GLN A  38      -4.181  -4.133  -5.386  1.00  0.00           O  
ATOM    262  CB  GLN A  38      -3.608  -3.868  -8.614  1.00  0.00           C  
ATOM    263  CEN GLN A  38      -4.563  -3.937 -10.074  1.00  0.00           X  
ATOM    264  H   GLN A  38      -1.570  -2.364  -8.348  1.00  0.00           H  
ATOM    265  N   ASN A  39      -2.047  -4.608  -5.916  1.00  0.00           N  
ATOM    266  CA  ASN A  39      -1.821  -5.459  -4.741  1.00  0.00           C  
ATOM    267  C   ASN A  39      -1.950  -4.666  -3.426  1.00  0.00           C  
ATOM    268  O   ASN A  39      -2.586  -5.132  -2.488  1.00  0.00           O  
ATOM    269  CB  ASN A  39      -0.467  -6.140  -4.810  1.00  0.00           C  
ATOM    270  CEN ASN A  39      -0.063  -7.044  -5.160  1.00  0.00           X  
ATOM    271  H   ASN A  39      -1.314  -4.522  -6.608  1.00  0.00           H  
ATOM    272  N   VAL A  40      -1.424  -3.433  -3.380  1.00  0.00           N  
ATOM    273  CA  VAL A  40      -1.522  -2.549  -2.203  1.00  0.00           C  
ATOM    274  C   VAL A  40      -2.987  -2.196  -1.900  1.00  0.00           C  
ATOM    275  O   VAL A  40      -3.401  -2.247  -0.742  1.00  0.00           O  
ATOM    276  CB  VAL A  40      -0.721  -1.248  -2.401  1.00  0.00           C  
ATOM    277  CEN VAL A  40      -0.159  -0.907  -2.197  1.00  0.00           X  
ATOM    278  H   VAL A  40      -0.928  -3.100  -4.196  1.00  0.00           H  
ATOM    279  N   ILE A  41      -3.787  -1.848  -2.918  1.00  0.00           N  
ATOM    280  CA  ILE A  41      -5.220  -1.543  -2.730  1.00  0.00           C  
ATOM    281  C   ILE A  41      -5.956  -2.764  -2.177  1.00  0.00           C  
ATOM    282  O   ILE A  41      -6.759  -2.623  -1.251  1.00  0.00           O  
ATOM    283  CB  ILE A  41      -5.892  -1.101  -4.043  1.00  0.00           C  
ATOM    284  CEN ILE A  41      -6.104  -0.254  -4.696  1.00  0.00           X  
ATOM    285  H   ILE A  41      -3.404  -1.846  -3.850  1.00  0.00           H  
ATOM    286  N   GLU A  42      -5.699  -3.945  -2.741  1.00  0.00           N  
ATOM    287  CA  GLU A  42      -6.337  -5.197  -2.324  1.00  0.00           C  
ATOM    288  C   GLU A  42      -6.050  -5.499  -0.850  1.00  0.00           C  
ATOM    289  O   GLU A  42      -6.961  -5.880  -0.112  1.00  0.00           O  
ATOM    290  CB  GLU A  42      -5.863  -6.358  -3.201  1.00  0.00           C  
ATOM    291  CEN GLU A  42      -6.116  -7.418  -4.511  1.00  0.00           X  
ATOM    292  H   GLU A  42      -5.011  -3.993  -3.479  1.00  0.00           H  
ATOM    293  N   ASP A  43      -4.834  -5.227  -0.380  1.00  0.00           N  
ATOM    294  CA  ASP A  43      -4.459  -5.389   1.023  1.00  0.00           C  
ATOM    295  C   ASP A  43      -5.141  -4.367   1.938  1.00  0.00           C  
ATOM    296  O   ASP A  43      -5.691  -4.737   2.982  1.00  0.00           O  
ATOM    297  CB  ASP A  43      -2.939  -5.287   1.174  1.00  0.00           C  
ATOM    298  CEN ASP A  43      -2.116  -5.883   1.241  1.00  0.00           X  
ATOM    299  H   ASP A  43      -4.105  -5.005  -1.043  1.00  0.00           H  
ATOM    300  N   ILE A  44      -5.168  -3.086   1.545  1.00  0.00           N  
ATOM    301  CA  ILE A  44      -5.731  -2.016   2.384  1.00  0.00           C  
ATOM    302  C   ILE A  44      -7.198  -2.317   2.636  1.00  0.00           C  
ATOM    303  O   ILE A  44      -7.638  -2.201   3.773  1.00  0.00           O  
ATOM    304  CB  ILE A  44      -5.596  -0.626   1.736  1.00  0.00           C  
ATOM    305  CEN ILE A  44      -4.949   0.243   1.615  1.00  0.00           X  
ATOM    306  H   ILE A  44      -4.852  -2.871   0.612  1.00  0.00           H  
ATOM    307  N   HIS A  45      -7.953  -2.743   1.631  1.00  0.00           N  
ATOM    308  CA  HIS A  45      -9.373  -3.051   1.777  1.00  0.00           C  
ATOM    309  C   HIS A  45      -9.655  -4.108   2.850  1.00  0.00           C  
ATOM    310  O   HIS A  45     -10.451  -3.866   3.761  1.00  0.00           O  
ATOM    311  CB  HIS A  45      -9.949  -3.515   0.435  1.00  0.00           C  
ATOM    312  CEN HIS A  45     -10.630  -2.951  -0.682  1.00  0.00           X  
ATOM    313  H   HIS A  45      -7.525  -2.870   0.725  1.00  0.00           H  
ATOM    314  N   ASP A  46      -8.941  -5.226   2.829  1.00  0.00           N  
ATOM    315  CA  ASP A  46      -9.100  -6.307   3.795  1.00  0.00           C  
ATOM    316  C   ASP A  46      -8.704  -5.869   5.207  1.00  0.00           C  
ATOM    317  O   ASP A  46      -9.354  -6.237   6.198  1.00  0.00           O  
ATOM    318  CB  ASP A  46      -8.272  -7.523   3.371  1.00  0.00           C  
ATOM    319  CEN ASP A  46      -8.376  -8.411   2.885  1.00  0.00           X  
ATOM    320  H   ASP A  46      -8.288  -5.361   2.071  1.00  0.00           H  
ATOM    321  N   PHE A  47      -7.660  -5.049   5.333  1.00  0.00           N  
ATOM    322  CA  PHE A  47      -7.223  -4.514   6.615  1.00  0.00           C  
ATOM    323  C   PHE A  47      -8.306  -3.633   7.254  1.00  0.00           C  
ATOM    324  O   PHE A  47      -8.593  -3.788   8.442  1.00  0.00           O  
ATOM    325  CB  PHE A  47      -5.928  -3.719   6.441  1.00  0.00           C  
ATOM    326  CEN PHE A  47      -4.364  -3.939   6.622  1.00  0.00           X  
ATOM    327  H   PHE A  47      -7.172  -4.768   4.495  1.00  0.00           H  
ATOM    328  N   MET A  48      -8.954  -2.771   6.470  1.00  0.00           N  
ATOM    329  CA  MET A  48     -10.025  -1.869   6.887  1.00  0.00           C  
ATOM    330  C   MET A  48     -11.236  -2.658   7.363  1.00  0.00           C  
ATOM    331  O   MET A  48     -11.798  -2.356   8.417  1.00  0.00           O  
ATOM    332  CB  MET A  48     -10.416  -0.939   5.740  1.00  0.00           C  
ATOM    333  CEN MET A  48     -10.338   0.733   5.213  1.00  0.00           X  
ATOM    334  H   MET A  48      -8.693  -2.760   5.493  1.00  0.00           H  
ATOM    335  N   GLN A  49     -11.619  -3.702   6.632  1.00  0.00           N  
ATOM    336  CA  GLN A  49     -12.747  -4.552   6.982  1.00  0.00           C  
ATOM    337  C   GLN A  49     -12.498  -5.286   8.305  1.00  0.00           C  
ATOM    338  O   GLN A  49     -13.384  -5.334   9.161  1.00  0.00           O  
ATOM    339  CB  GLN A  49     -13.015  -5.565   5.866  1.00  0.00           C  
ATOM    340  CEN GLN A  49     -14.024  -5.925   4.487  1.00  0.00           X  
ATOM    341  H   GLN A  49     -11.146  -3.875   5.757  1.00  0.00           H  
ATOM    342  N   ALA A  50     -11.276  -5.773   8.532  1.00  0.00           N  
ATOM    343  CA  ALA A  50     -10.902  -6.472   9.758  1.00  0.00           C  
ATOM    344  C   ALA A  50     -10.879  -5.537  10.981  1.00  0.00           C  
ATOM    345  O   ALA A  50     -11.312  -5.928  12.067  1.00  0.00           O  
ATOM    346  CB  ALA A  50      -9.549  -7.144   9.577  1.00  0.00           C  
ATOM    347  CEN ALA A  50      -9.549  -7.143   9.577  1.00  0.00           X  
ATOM    348  H   ALA A  50     -10.584  -5.679   7.802  1.00  0.00           H  
ATOM    349  N   ALA A  51     -10.406  -4.299  10.825  1.00  0.00           N  
ATOM    350  CA  ALA A  51     -10.458  -3.268  11.856  1.00  0.00           C  
ATOM    351  C   ALA A  51     -11.906  -2.968  12.281  1.00  0.00           C  
ATOM    352  O   ALA A  51     -12.197  -2.928  13.477  1.00  0.00           O  
ATOM    353  CB  ALA A  51      -9.770  -2.003  11.365  1.00  0.00           C  
ATOM    354  CEN ALA A  51      -9.771  -2.003  11.365  1.00  0.00           X  
ATOM    355  H   ALA A  51      -9.978  -4.060   9.944  1.00  0.00           H  
ATOM    356  N   ALA A  52     -12.824  -2.835  11.320  1.00  0.00           N  
ATOM    357  CA  ALA A  52     -14.229  -2.518  11.559  1.00  0.00           C  
ATOM    358  C   ALA A  52     -14.930  -3.644  12.328  1.00  0.00           C  
ATOM    359  O   ALA A  52     -15.713  -3.369  13.237  1.00  0.00           O  
ATOM    360  CB  ALA A  52     -14.939  -2.247  10.241  1.00  0.00           C  
ATOM    361  CEN ALA A  52     -14.939  -2.247  10.242  1.00  0.00           X  
ATOM    362  H   ALA A  52     -12.530  -2.945  10.362  1.00  0.00           H  
ATOM    363  N   ALA A  53     -14.599  -4.908  12.051  1.00  0.00           N  
ATOM    364  CA  ALA A  53     -15.176  -6.056  12.744  1.00  0.00           C  
ATOM    365  C   ALA A  53     -14.695  -6.121  14.201  1.00  0.00           C  
ATOM    366  O   ALA A  53     -15.492  -6.361  15.103  1.00  0.00           O  
ATOM    367  CB  ALA A  53     -14.834  -7.343  12.007  1.00  0.00           C  
ATOM    368  CEN ALA A  53     -14.834  -7.342  12.008  1.00  0.00           X  
ATOM    369  H   ALA A  53     -13.931  -5.085  11.314  1.00  0.00           H  
ATOM    370  N   ALA A  54     -13.422  -5.816  14.472  1.00  0.00           N  
ATOM    371  CA  ALA A  54     -12.894  -5.724  15.834  1.00  0.00           C  
ATOM    372  C   ALA A  54     -13.518  -4.573  16.649  1.00  0.00           C  
ATOM    373  O   ALA A  54     -13.786  -4.734  17.846  1.00  0.00           O  
ATOM    374  CB  ALA A  54     -11.380  -5.574  15.786  1.00  0.00           C  
ATOM    375  CEN ALA A  54     -11.381  -5.574  15.786  1.00  0.00           X  
ATOM    376  H   ALA A  54     -12.786  -5.685  13.699  1.00  0.00           H  
ATOM    377  N   ALA A  55     -13.773  -3.422  16.022  1.00  0.00           N  
ATOM    378  CA  ALA A  55     -14.462  -2.289  16.632  1.00  0.00           C  
ATOM    379  C   ALA A  55     -15.945  -2.602  16.889  1.00  0.00           C  
ATOM    380  O   ALA A  55     -16.396  -2.519  18.034  1.00  0.00           O  
ATOM    381  CB  ALA A  55     -14.319  -1.055  15.752  1.00  0.00           C  
ATOM    382  CEN ALA A  55     -14.320  -1.056  15.753  1.00  0.00           X  
ATOM    383  H   ALA A  55     -13.466  -3.325  15.066  1.00  0.00           H  
ATOM    384  N   ASN A  56     -16.688  -3.041  15.868  1.00  0.00           N  
ATOM    385  CA  ASN A  56     -18.104  -3.405  15.970  1.00  0.00           C  
ATOM    386  C   ASN A  56     -18.372  -4.476  17.033  1.00  0.00           C  
ATOM    387  O   ASN A  56     -19.373  -4.383  17.738  1.00  0.00           O  
ATOM    388  CB  ASN A  56     -18.642  -3.867  14.628  1.00  0.00           C  
ATOM    389  CEN ASN A  56     -19.118  -3.450  13.791  1.00  0.00           X  
ATOM    390  H   ASN A  56     -16.260  -3.084  14.955  1.00  0.00           H  
ATOM    391  N   CYS A  57     -17.439  -5.403  17.276  1.00  0.00           N  
ATOM    392  CA  CYS A  57     -17.578  -6.425  18.317  1.00  0.00           C  
ATOM    393  C   CYS A  57     -17.947  -5.821  19.686  1.00  0.00           C  
ATOM    394  O   CYS A  57     -18.566  -6.499  20.500  1.00  0.00           O  
ATOM    395  CB  CYS A  57     -16.178  -7.038  18.362  1.00  0.00           C  
ATOM    396  CEN CYS A  57     -15.851  -7.956  18.040  1.00  0.00           X  
ATOM    397  H   CYS A  57     -16.632  -5.448  16.667  1.00  0.00           H  
ATOM    398  N   ARG A  58     -17.639  -4.539  19.959  1.00  0.00           N  
ATOM    399  CA  ARG A  58     -17.955  -3.912  21.258  1.00  0.00           C  
ATOM    400  C   ARG A  58     -19.450  -3.852  21.574  1.00  0.00           C  
ATOM    401  O   ARG A  58     -19.787  -3.610  22.728  1.00  0.00           O  
ATOM    402  CB  ARG A  58     -17.331  -2.530  21.376  1.00  0.00           C  
ATOM    403  CEN ARG A  58     -15.724  -0.728  21.947  1.00  0.00           X  
ATOM    404  H   ARG A  58     -17.274  -3.964  19.212  1.00  0.00           H  
ATOM    405  N   LYS A  59     -20.339  -4.062  20.597  1.00  0.00           N  
ATOM    406  CA  LYS A  59     -21.800  -3.929  20.766  1.00  0.00           C  
ATOM    407  C   LYS A  59     -22.379  -4.855  21.846  1.00  0.00           C  
ATOM    408  O   LYS A  59     -23.464  -4.582  22.344  1.00  0.00           O  
ATOM    409  CB  LYS A  59     -22.505  -4.197  19.435  1.00  0.00           C  
ATOM    410  CEN LYS A  59     -23.492  -3.436  17.725  1.00  0.00           X  
ATOM    411  H   LYS A  59     -20.000  -4.410  19.713  1.00  0.00           H  
ATOM    412  N   GLY A  60     -21.653  -5.906  22.248  1.00  0.00           N  
ATOM    413  CA  GLY A  60     -22.106  -6.943  23.186  1.00  0.00           C  
ATOM    414  C   GLY A  60     -22.355  -6.488  24.624  1.00  0.00           C  
ATOM    415  O   GLY A  60     -22.988  -7.220  25.373  1.00  0.00           O  
ATOM    416  CEN GLY A  60     -22.106  -6.943  23.186  1.00  0.00           X  
ATOM    417  H   GLY A  60     -20.762  -6.056  21.796  1.00  0.00           H  
ATOM    418  N   SER A  61     -21.866  -5.313  25.038  1.00  0.00           N  
ATOM    419  CA  SER A  61     -22.019  -4.845  26.422  1.00  0.00           C  
ATOM    420  C   SER A  61     -23.032  -3.687  26.513  1.00  0.00           C  
ATOM    421  O   SER A  61     -22.631  -2.582  26.875  1.00  0.00           O  
ATOM    422  CB  SER A  61     -20.674  -4.417  26.977  1.00  0.00           C  
ATOM    423  CEN SER A  61     -20.172  -4.208  26.987  1.00  0.00           X  
ATOM    424  H   SER A  61     -21.474  -4.685  24.351  1.00  0.00           H  
ATOM    425  N   PRO A  62     -24.338  -3.883  26.229  1.00  0.00           N  
ATOM    426  CA  PRO A  62     -25.295  -2.797  26.343  1.00  0.00           C  
ATOM    427  C   PRO A  62     -25.483  -2.479  27.833  1.00  0.00           C  
ATOM    428  O   PRO A  62     -25.217  -3.312  28.686  1.00  0.00           O  
ATOM    429  CB  PRO A  62     -26.575  -3.332  25.679  1.00  0.00           C  
ATOM    430  CEN PRO A  62     -25.607  -4.814  25.450  1.00  0.00           X  
ATOM    431  N   GLY A  63     -25.901  -1.247  28.120  1.00  0.00           N  
ATOM    432  CA  GLY A  63     -26.229  -0.761  29.466  1.00  0.00           C  
ATOM    433  C   GLY A  63     -25.197   0.095  30.208  1.00  0.00           C  
ATOM    434  O   GLY A  63     -24.028   0.169  29.851  1.00  0.00           O  
ATOM    435  CEN GLY A  63     -26.229  -0.760  29.466  1.00  0.00           X  
ATOM    436  H   GLY A  63     -26.328  -0.746  27.355  1.00  0.00           H  
ATOM    437  N   SER A  64     -25.605   0.616  31.363  1.00  0.00           N  
ATOM    438  CA  SER A  64     -24.782   1.504  32.184  1.00  0.00           C  
ATOM    439  C   SER A  64     -24.408   0.872  33.540  1.00  0.00           C  
ATOM    440  O   SER A  64     -25.236   0.158  34.110  1.00  0.00           O  
ATOM    441  CB  SER A  64     -25.509   2.817  32.398  1.00  0.00           C  
ATOM    442  CEN SER A  64     -25.922   3.162  32.478  1.00  0.00           X  
ATOM    443  H   SER A  64     -26.405   0.195  31.818  1.00  0.00           H  
ATOM    444  N   PRO A  65     -23.239   1.192  34.129  1.00  0.00           N  
ATOM    445  CA  PRO A  65     -22.833   0.608  35.398  1.00  0.00           C  
ATOM    446  C   PRO A  65     -23.579   1.337  36.519  1.00  0.00           C  
ATOM    447  O   PRO A  65     -23.015   2.148  37.253  1.00  0.00           O  
ATOM    448  CB  PRO A  65     -21.311   0.816  35.459  1.00  0.00           C  
ATOM    449  CEN PRO A  65     -21.551   1.621  33.884  1.00  0.00           X  
ATOM    450  N   ALA A  66     -24.879   1.084  36.626  1.00  0.00           N  
ATOM    451  CA  ALA A  66     -25.729   1.683  37.642  1.00  0.00           C  
ATOM    452  C   ALA A  66     -25.218   1.245  39.020  1.00  0.00           C  
ATOM    453  O   ALA A  66     -24.823   0.099  39.195  1.00  0.00           O  
ATOM    454  CB  ALA A  66     -27.184   1.289  37.437  1.00  0.00           C  
ATOM    455  CEN ALA A  66     -27.183   1.289  37.438  1.00  0.00           X  
ATOM    456  H   ALA A  66     -25.268   0.342  36.065  1.00  0.00           H  
ATOM    457  N   GLY A  67     -25.279   2.149  39.998  1.00  0.00           N  
ATOM    458  CA  GLY A  67     -24.863   1.862  41.373  1.00  0.00           C  
ATOM    459  C   GLY A  67     -23.929   2.886  42.021  1.00  0.00           C  
ATOM    460  O   GLY A  67     -23.399   3.759  41.359  1.00  0.00           O  
ATOM    461  CEN GLY A  67     -24.863   1.862  41.373  1.00  0.00           X  
ATOM    462  H   GLY A  67     -25.803   2.995  39.824  1.00  0.00           H  
ATOM    463  N   SER A  68     -23.718   2.692  43.322  1.00  0.00           N  
ATOM    464  CA  SER A  68     -22.906   3.486  44.260  1.00  0.00           C  
ATOM    465  C   SER A  68     -23.308   4.936  44.616  1.00  0.00           C  
ATOM    466  O   SER A  68     -22.442   5.767  44.884  1.00  0.00           O  
ATOM    467  CB  SER A  68     -21.489   3.507  43.719  1.00  0.00           C  
ATOM    468  CEN SER A  68     -21.084   3.533  43.357  1.00  0.00           X  
ATOM    469  H   SER A  68     -23.733   1.718  43.590  1.00  0.00           H  
ATOM    470  N   PRO A  69     -24.613   5.225  44.812  1.00  0.00           N  
ATOM    471  CA  PRO A  69     -25.065   6.556  45.195  1.00  0.00           C  
ATOM    472  C   PRO A  69     -24.437   6.962  46.534  1.00  0.00           C  
ATOM    473  O   PRO A  69     -24.238   6.126  47.417  1.00  0.00           O  
ATOM    474  CB  PRO A  69     -26.595   6.425  45.279  1.00  0.00           C  
ATOM    475  CEN PRO A  69     -26.281   4.716  44.874  1.00  0.00           X  
ATOM    476  N   THR A  70     -24.165   8.252  46.711  1.00  0.00           N  
ATOM    477  CA  THR A  70     -23.618   8.787  47.969  1.00  0.00           C  
ATOM    478  C   THR A  70     -24.392  10.050  48.342  1.00  0.00           C  
ATOM    479  O   THR A  70     -25.197  10.556  47.565  1.00  0.00           O  
ATOM    480  CB  THR A  70     -22.117   9.115  47.864  1.00  0.00           C  
ATOM    481  CEN THR A  70     -21.562   8.957  47.773  1.00  0.00           X  
ATOM    482  H   THR A  70     -24.572   8.925  46.078  1.00  0.00           H  
ATOM    483  N   SER A  71     -24.221  10.448  49.601  1.00  0.00           N  
ATOM    484  CA  SER A  71     -24.778  11.633  50.252  1.00  0.00           C  
ATOM    485  C   SER A  71     -24.016  12.104  51.496  1.00  0.00           C  
ATOM    486  O   SER A  71     -23.425  11.295  52.200  1.00  0.00           O  
ATOM    487  CB  SER A  71     -26.225  11.361  50.614  1.00  0.00           C  
ATOM    488  CEN SER A  71     -26.664  11.086  50.779  1.00  0.00           X  
ATOM    489  H   SER A  71     -23.702   9.835  50.214  1.00  0.00           H  
ATOM    490  N   THR A  72     -24.154  13.411  51.748  1.00  0.00           N  
ATOM    491  CA  THR A  72     -23.643  14.181  52.902  1.00  0.00           C  
ATOM    492  C   THR A  72     -22.215  13.936  53.402  1.00  0.00           C  
ATOM    493  O   THR A  72     -21.937  12.872  53.932  1.00  0.00           O  
ATOM    494  CB  THR A  72     -24.577  13.971  54.108  1.00  0.00           C  
ATOM    495  CEN THR A  72     -25.105  13.988  54.359  1.00  0.00           X  
ATOM    496  H   THR A  72     -25.047  13.776  51.451  1.00  0.00           H  
ATOM    497  N   GLU A  73     -21.381  14.984  53.353  1.00  0.00           N  
ATOM    498  CA  GLU A  73     -19.955  15.025  53.776  1.00  0.00           C  
ATOM    499  C   GLU A  73     -19.751  16.274  54.671  1.00  0.00           C  
ATOM    500  O   GLU A  73     -20.627  17.128  54.761  1.00  0.00           O  
ATOM    501  CB  GLU A  73     -19.015  15.062  52.569  1.00  0.00           C  
ATOM    502  CEN GLU A  73     -17.959  14.266  51.495  1.00  0.00           X  
ATOM    503  H   GLU A  73     -21.819  15.895  53.387  1.00  0.00           H  
ATOM    504  N   GLU A  74     -18.841  16.208  55.651  1.00  0.00           N  
ATOM    505  CA  GLU A  74     -18.394  17.278  56.578  1.00  0.00           C  
ATOM    506  C   GLU A  74     -19.508  18.070  57.301  1.00  0.00           C  
ATOM    507  O   GLU A  74     -20.699  17.853  57.093  1.00  0.00           O  
ATOM    508  CB  GLU A  74     -17.507  18.264  55.814  1.00  0.00           C  
ATOM    509  CEN GLU A  74     -15.959  18.811  55.359  1.00  0.00           X  
ATOM    510  H   GLU A  74     -19.049  15.380  56.193  1.00  0.00           H  
ATOM    511  N   GLY A  75     -19.104  19.050  58.131  1.00  0.00           N  
ATOM    512  CA  GLY A  75     -20.022  19.907  58.899  1.00  0.00           C  
ATOM    513  C   GLY A  75     -19.486  21.310  59.246  1.00  0.00           C  
ATOM    514  O   GLY A  75     -19.791  21.841  60.307  1.00  0.00           O  
ATOM    515  CEN GLY A  75     -20.023  19.907  58.899  1.00  0.00           X  
ATOM    516  H   GLY A  75     -18.115  19.231  58.214  1.00  0.00           H  
ATOM    517  N   THR A  76     -18.659  21.864  58.360  1.00  0.00           N  
ATOM    518  CA  THR A  76     -17.940  23.161  58.328  1.00  0.00           C  
ATOM    519  C   THR A  76     -18.726  24.499  58.297  1.00  0.00           C  
ATOM    520  O   THR A  76     -19.595  24.704  57.456  1.00  0.00           O  
ATOM    521  CB  THR A  76     -16.998  23.174  57.110  1.00  0.00           C  
ATOM    522  CEN THR A  76     -16.566  22.942  56.792  1.00  0.00           X  
ATOM    523  H   THR A  76     -18.675  21.433  57.446  1.00  0.00           H  
ATOM    524  N   SER A  77     -18.276  25.405  59.183  1.00  0.00           N  
ATOM    525  CA  SER A  77     -18.666  26.800  59.528  1.00  0.00           C  
ATOM    526  C   SER A  77     -18.511  27.983  58.552  1.00  0.00           C  
ATOM    527  O   SER A  77     -17.469  28.104  57.930  1.00  0.00           O  
ATOM    528  CB  SER A  77     -17.916  27.166  60.794  1.00  0.00           C  
ATOM    529  CEN SER A  77     -17.507  27.198  61.151  1.00  0.00           X  
ATOM    530  H   SER A  77     -17.289  25.276  59.360  1.00  0.00           H  
ATOM    531  N   GLU A  78     -19.428  28.972  58.618  1.00  0.00           N  
ATOM    532  CA  GLU A  78     -19.396  30.210  57.793  1.00  0.00           C  
ATOM    533  C   GLU A  78     -19.441  31.505  58.655  1.00  0.00           C  
ATOM    534  O   GLU A  78     -19.914  31.510  59.787  1.00  0.00           O  
ATOM    535  CB  GLU A  78     -20.560  30.209  56.800  1.00  0.00           C  
ATOM    536  CEN GLU A  78     -21.162  29.928  55.230  1.00  0.00           X  
ATOM    537  H   GLU A  78     -19.909  29.089  59.499  1.00  0.00           H  
ATOM    538  N   SER A  79     -18.881  32.590  58.116  1.00  0.00           N  
ATOM    539  CA  SER A  79     -18.795  33.972  58.625  1.00  0.00           C  
ATOM    540  C   SER A  79     -18.507  35.055  57.573  1.00  0.00           C  
ATOM    541  O   SER A  79     -17.839  34.752  56.587  1.00  0.00           O  
ATOM    542  CB  SER A  79     -17.731  34.031  59.704  1.00  0.00           C  
ATOM    543  CEN SER A  79     -17.266  33.924  59.966  1.00  0.00           X  
ATOM    544  H   SER A  79     -18.401  32.445  57.239  1.00  0.00           H  
ATOM    545  N   ALA A  80     -18.795  36.338  57.868  1.00  0.00           N  
ATOM    546  CA  ALA A  80     -18.484  37.468  56.974  1.00  0.00           C  
ATOM    547  C   ALA A  80     -18.047  38.750  57.733  1.00  0.00           C  
ATOM    548  O   ALA A  80     -18.473  38.991  58.856  1.00  0.00           O  
ATOM    549  CB  ALA A  80     -19.687  37.764  56.090  1.00  0.00           C  
ATOM    550  CEN ALA A  80     -19.686  37.765  56.091  1.00  0.00           X  
ATOM    551  H   ALA A  80     -19.059  36.564  58.818  1.00  0.00           H  
ATOM    552  N   THR A  81     -17.179  39.527  57.068  1.00  0.00           N  
ATOM    553  CA  THR A  81     -16.558  40.843  57.400  1.00  0.00           C  
ATOM    554  C   THR A  81     -17.273  42.205  57.189  1.00  0.00           C  
ATOM    555  O   THR A  81     -17.660  42.530  56.072  1.00  0.00           O  
ATOM    556  CB  THR A  81     -15.225  40.947  56.635  1.00  0.00           C  
ATOM    557  CEN THR A  81     -14.699  40.739  56.489  1.00  0.00           X  
ATOM    558  H   THR A  81     -17.296  39.436  56.067  1.00  0.00           H  
ATOM    559  N   PRO A  82     -17.295  43.088  58.224  1.00  0.00           N  
ATOM    560  CA  PRO A  82     -17.895  44.424  58.177  1.00  0.00           C  
ATOM    561  C   PRO A  82     -17.171  45.367  57.194  1.00  0.00           C  
ATOM    562  O   PRO A  82     -15.962  45.245  56.987  1.00  0.00           O  
ATOM    563  CB  PRO A  82     -17.789  44.918  59.630  1.00  0.00           C  
ATOM    564  CEN PRO A  82     -16.937  43.372  59.892  1.00  0.00           X  
ATOM    565  N   GLU A  83     -17.881  46.357  56.646  1.00  0.00           N  
ATOM    566  CA  GLU A  83     -17.305  47.363  55.743  1.00  0.00           C  
ATOM    567  C   GLU A  83     -17.361  48.765  56.366  1.00  0.00           C  
ATOM    568  O   GLU A  83     -18.317  49.141  57.044  1.00  0.00           O  
ATOM    569  CB  GLU A  83     -18.036  47.356  54.398  1.00  0.00           C  
ATOM    570  CEN GLU A  83     -18.119  46.877  52.765  1.00  0.00           X  
ATOM    571  H   GLU A  83     -18.834  46.501  56.942  1.00  0.00           H  
ATOM    572  N   SER A  84     -16.303  49.539  56.113  1.00  0.00           N  
ATOM    573  CA  SER A  84     -16.124  50.926  56.543  1.00  0.00           C  
ATOM    574  C   SER A  84     -16.951  51.852  55.648  1.00  0.00           C  
ATOM    575  O   SER A  84     -17.133  51.554  54.471  1.00  0.00           O  
ATOM    576  CB  SER A  84     -14.658  51.311  56.507  1.00  0.00           C  
ATOM    577  CEN SER A  84     -14.141  51.325  56.340  1.00  0.00           X  
ATOM    578  H   SER A  84     -15.686  49.222  55.378  1.00  0.00           H  
ATOM    579  N   GLY A  85     -17.390  52.995  56.178  1.00  0.00           N  
ATOM    580  CA  GLY A  85     -18.124  54.032  55.446  1.00  0.00           C  
ATOM    581  C   GLY A  85     -17.524  55.429  55.706  1.00  0.00           C  
ATOM    582  O   GLY A  85     -16.592  55.517  56.501  1.00  0.00           O  
ATOM    583  CEN GLY A  85     -18.124  54.032  55.446  1.00  0.00           X  
ATOM    584  H   GLY A  85     -17.133  53.208  57.131  1.00  0.00           H  
ATOM    585  N   PRO A  86     -18.018  56.505  55.057  1.00  0.00           N  
ATOM    586  CA  PRO A  86     -17.537  57.880  55.228  1.00  0.00           C  
ATOM    587  C   PRO A  86     -17.708  58.419  56.664  1.00  0.00           C  
ATOM    588  O   PRO A  86     -18.633  58.023  57.370  1.00  0.00           O  
ATOM    589  CB  PRO A  86     -18.376  58.678  54.217  1.00  0.00           C  
ATOM    590  CEN PRO A  86     -19.177  57.109  53.932  1.00  0.00           X  
ATOM    591  N   GLY A  87     -16.889  59.409  57.051  1.00  0.00           N  
ATOM    592  CA  GLY A  87     -17.026  60.111  58.345  1.00  0.00           C  
ATOM    593  C   GLY A  87     -15.699  60.364  59.072  1.00  0.00           C  
ATOM    594  O   GLY A  87     -14.696  59.761  58.723  1.00  0.00           O  
ATOM    595  CEN GLY A  87     -17.026  60.111  58.345  1.00  0.00           X  
ATOM    596  H   GLY A  87     -16.264  59.803  56.366  1.00  0.00           H  
ATOM    597  N   THR A  88     -15.625  61.364  59.964  1.00  0.00           N  
ATOM    598  CA  THR A  88     -14.425  61.767  60.752  1.00  0.00           C  
ATOM    599  C   THR A  88     -13.243  62.224  59.878  1.00  0.00           C  
ATOM    600  O   THR A  88     -12.921  61.583  58.888  1.00  0.00           O  
ATOM    601  CB  THR A  88     -13.940  60.617  61.653  1.00  0.00           C  
ATOM    602  CEN THR A  88     -14.026  60.228  62.081  1.00  0.00           X  
ATOM    603  H   THR A  88     -16.061  62.187  59.571  1.00  0.00           H  
ATOM    604  N   SER A  89     -12.685  63.411  60.135  1.00  0.00           N  
ATOM    605  CA  SER A  89     -13.030  64.365  61.218  1.00  0.00           C  
ATOM    606  C   SER A  89     -12.442  63.981  62.576  1.00  0.00           C  
ATOM    607  O   SER A  89     -13.021  64.271  63.614  1.00  0.00           O  
ATOM    608  CB  SER A  89     -14.537  64.487  61.336  1.00  0.00           C  
ATOM    609  CEN SER A  89     -15.061  64.339  61.332  1.00  0.00           X  
ATOM    610  H   SER A  89     -11.680  63.323  60.058  1.00  0.00           H  
ATOM    611  N   THR A  90     -11.219  63.451  62.578  1.00  0.00           N  
ATOM    612  CA  THR A  90     -10.473  63.184  63.820  1.00  0.00           C  
ATOM    613  C   THR A  90      -9.016  63.587  63.590  1.00  0.00           C  
ATOM    614  O   THR A  90      -8.580  63.769  62.456  1.00  0.00           O  
ATOM    615  CB  THR A  90     -10.543  61.705  64.245  1.00  0.00           C  
ATOM    616  CEN THR A  90     -10.842  61.232  64.411  1.00  0.00           X  
ATOM    617  H   THR A  90     -10.636  63.577  61.765  1.00  0.00           H  
ATOM    618  N   GLU A  91      -8.344  63.833  64.707  1.00  0.00           N  
ATOM    619  CA  GLU A  91      -6.933  64.172  64.898  1.00  0.00           C  
ATOM    620  C   GLU A  91      -6.274  63.382  66.065  1.00  0.00           C  
ATOM    621  O   GLU A  91      -6.963  63.064  67.042  1.00  0.00           O  
ATOM    622  CB  GLU A  91      -6.793  65.677  65.139  1.00  0.00           C  
ATOM    623  CEN GLU A  91      -6.464  67.241  64.550  1.00  0.00           X  
ATOM    624  H   GLU A  91      -8.867  63.776  65.567  1.00  0.00           H  
ATOM    625  N   PRO A  92      -4.979  63.014  65.961  1.00  0.00           N  
ATOM    626  CA  PRO A  92      -4.205  62.336  66.998  1.00  0.00           C  
ATOM    627  C   PRO A  92      -3.940  63.211  68.232  1.00  0.00           C  
ATOM    628  O   PRO A  92      -3.790  64.427  68.149  1.00  0.00           O  
ATOM    629  CB  PRO A  92      -2.900  61.956  66.278  1.00  0.00           C  
ATOM    630  CEN PRO A  92      -3.624  62.840  64.907  1.00  0.00           X  
ATOM    631  N   SER A  93      -3.824  62.582  69.401  1.00  0.00           N  
ATOM    632  CA  SER A  93      -3.481  63.281  70.644  1.00  0.00           C  
ATOM    633  C   SER A  93      -2.692  62.367  71.572  1.00  0.00           C  
ATOM    634  O   SER A  93      -2.835  61.148  71.559  1.00  0.00           O  
ATOM    635  CB  SER A  93      -4.735  63.781  71.335  1.00  0.00           C  
ATOM    636  CEN SER A  93      -5.251  63.792  71.504  1.00  0.00           X  
ATOM    637  H   SER A  93      -3.794  61.573  69.411  1.00  0.00           H  
ATOM    638  N   GLU A  94      -1.844  63.020  72.365  1.00  0.00           N  
ATOM    639  CA  GLU A  94      -0.997  62.433  73.395  1.00  0.00           C  
ATOM    640  C   GLU A  94      -1.853  61.997  74.598  1.00  0.00           C  
ATOM    641  O   GLU A  94      -2.787  62.695  74.994  1.00  0.00           O  
ATOM    642  CB  GLU A  94       0.082  63.425  73.833  1.00  0.00           C  
ATOM    643  CEN GLU A  94       1.687  63.993  73.751  1.00  0.00           X  
ATOM    644  H   GLU A  94      -1.966  64.018  72.437  1.00  0.00           H  
ATOM    645  N   GLY A  95      -1.537  60.846  75.201  1.00  0.00           N  
ATOM    646  CA  GLY A  95      -2.264  60.346  76.369  1.00  0.00           C  
ATOM    647  C   GLY A  95      -1.729  60.853  77.708  1.00  0.00           C  
ATOM    648  O   GLY A  95      -2.307  60.586  78.749  1.00  0.00           O  
ATOM    649  CEN GLY A  95      -2.264  60.346  76.369  1.00  0.00           X  
ATOM    650  H   GLY A  95      -0.848  60.248  74.764  1.00  0.00           H  
ATOM    651  N   SER A  96      -0.602  61.563  77.638  1.00  0.00           N  
ATOM    652  CA  SER A  96       0.162  62.184  78.738  1.00  0.00           C  
ATOM    653  C   SER A  96       0.672  61.370  79.952  1.00  0.00           C  
ATOM    654  O   SER A  96       0.984  61.915  81.004  1.00  0.00           O  
ATOM    655  CB  SER A  96      -0.686  63.323  79.270  1.00  0.00           C  
ATOM    656  CEN SER A  96      -1.129  63.594  79.430  1.00  0.00           X  
ATOM    657  H   SER A  96      -0.536  62.091  76.781  1.00  0.00           H  
ATOM    658  N   ALA A  97       1.027  60.119  79.626  1.00  0.00           N  
ATOM    659  CA  ALA A  97       1.595  59.079  80.508  1.00  0.00           C  
ATOM    660  C   ALA A  97       1.211  58.992  82.014  1.00  0.00           C  
ATOM    661  O   ALA A  97       0.212  59.551  82.458  1.00  0.00           O  
ATOM    662  CB  ALA A  97       3.110  59.192  80.411  1.00  0.00           C  
ATOM    663  CEN ALA A  97       3.109  59.191  80.411  1.00  0.00           X  
ATOM    664  H   ALA A  97       1.289  60.013  78.654  1.00  0.00           H  
ATOM    665  N   PRO A  98       2.029  58.275  82.823  1.00  0.00           N  
ATOM    666  CA  PRO A  98       1.817  58.073  84.256  1.00  0.00           C  
ATOM    667  C   PRO A  98       2.117  59.322  85.099  1.00  0.00           C  
ATOM    668  O   PRO A  98       2.942  60.160  84.732  1.00  0.00           O  
ATOM    669  CB  PRO A  98       2.766  56.913  84.598  1.00  0.00           C  
ATOM    670  CEN PRO A  98       3.253  57.060  82.887  1.00  0.00           X  
ATOM    671  N   GLY A  99       1.495  59.402  86.280  1.00  0.00           N  
ATOM    672  CA  GLY A  99       1.731  60.445  87.278  1.00  0.00           C  
ATOM    673  C   GLY A  99       3.057  60.258  88.026  1.00  0.00           C  
ATOM    674  O   GLY A  99       3.606  59.167  88.103  1.00  0.00           O  
ATOM    675  CEN GLY A  99       1.731  60.445  87.278  1.00  0.00           X  
ATOM    676  H   GLY A  99       0.849  58.665  86.524  1.00  0.00           H  
ATOM    677  N   SER A 100       3.556  61.339  88.609  1.00  0.00           N  
ATOM    678  CA  SER A 100       4.776  61.465  89.427  1.00  0.00           C  
ATOM    679  C   SER A 100       4.661  62.830  90.138  1.00  0.00           C  
ATOM    680  O   SER A 100       3.757  63.578  89.753  1.00  0.00           O  
ATOM    681  CB  SER A 100       6.030  61.375  88.579  1.00  0.00           C  
ATOM    682  CEN SER A 100       6.356  61.429  88.147  1.00  0.00           X  
ATOM    683  H   SER A 100       2.935  62.129  88.688  1.00  0.00           H  
ATOM    684  N   PRO A 101       5.512  63.249  91.102  1.00  0.00           N  
ATOM    685  CA  PRO A 101       6.632  62.560  91.762  1.00  0.00           C  
ATOM    686  C   PRO A 101       6.298  62.096  93.217  1.00  0.00           C  
ATOM    687  O   PRO A 101       5.147  62.107  93.640  1.00  0.00           O  
ATOM    688  CB  PRO A 101       7.756  63.609  91.735  1.00  0.00           C  
ATOM    689  CEN PRO A 101       6.500  64.657  91.021  1.00  0.00           X  
ATOM    690  N   ALA A 102       7.355  61.814  93.996  1.00  0.00           N  
ATOM    691  CA  ALA A 102       7.377  61.540  95.445  1.00  0.00           C  
ATOM    692  C   ALA A 102       6.459  60.426  95.998  1.00  0.00           C  
ATOM    693  O   ALA A 102       5.716  60.601  96.956  1.00  0.00           O  
ATOM    694  CB  ALA A 102       7.068  62.838  96.177  1.00  0.00           C  
ATOM    695  CEN ALA A 102       7.068  62.837  96.177  1.00  0.00           X  
ATOM    696  H   ALA A 102       8.254  62.040  93.592  1.00  0.00           H  
ATOM    697  N   GLY A 103       6.660  59.220  95.456  1.00  0.00           N  
ATOM    698  CA  GLY A 103       5.978  57.981  95.834  1.00  0.00           C  
ATOM    699  C   GLY A 103       6.961  56.811  95.693  1.00  0.00           C  
ATOM    700  O   GLY A 103       8.037  56.975  95.128  1.00  0.00           O  
ATOM    701  CEN GLY A 103       5.978  57.981  95.834  1.00  0.00           X  
ATOM    702  H   GLY A 103       7.463  59.096  94.854  1.00  0.00           H  
ATOM    703  N   SER A 104       6.623  55.683  96.315  1.00  0.00           N  
ATOM    704  CA  SER A 104       7.338  54.392  96.344  1.00  0.00           C  
ATOM    705  C   SER A 104       6.737  53.303  95.417  1.00  0.00           C  
ATOM    706  O   SER A 104       5.529  53.299  95.195  1.00  0.00           O  
ATOM    707  CB  SER A 104       7.381  53.882  97.771  1.00  0.00           C  
ATOM    708  CEN SER A 104       7.216  53.781  98.280  1.00  0.00           X  
ATOM    709  H   SER A 104       5.803  55.731  96.902  1.00  0.00           H  
ATOM    710  N   PRO A 105       7.570  52.388  94.866  1.00  0.00           N  
ATOM    711  CA  PRO A 105       7.158  51.222  94.071  1.00  0.00           C  
ATOM    712  C   PRO A 105       6.296  50.207  94.840  1.00  0.00           C  
ATOM    713  O   PRO A 105       6.457  50.048  96.050  1.00  0.00           O  
ATOM    714  CB  PRO A 105       8.495  50.606  93.628  1.00  0.00           C  
ATOM    715  CEN PRO A 105       9.205  51.891  94.643  1.00  0.00           X  
ATOM    716  N   THR A 106       5.480  49.419  94.130  1.00  0.00           N  
ATOM    717  CA  THR A 106       4.642  48.366  94.735  1.00  0.00           C  
ATOM    718  C   THR A 106       4.582  47.108  93.863  1.00  0.00           C  
ATOM    719  O   THR A 106       4.698  47.189  92.643  1.00  0.00           O  
ATOM    720  CB  THR A 106       3.206  48.864  94.984  1.00  0.00           C  
ATOM    721  CEN THR A 106       2.825  49.231  95.232  1.00  0.00           X  
ATOM    722  H   THR A 106       5.507  49.465  93.121  1.00  0.00           H  
ATOM    723  N   SER A 107       4.402  45.966  94.538  1.00  0.00           N  
ATOM    724  CA  SER A 107       4.208  44.586  94.059  1.00  0.00           C  
ATOM    725  C   SER A 107       2.881  44.320  93.349  1.00  0.00           C  
ATOM    726  O   SER A 107       1.882  44.928  93.726  1.00  0.00           O  
ATOM    727  CB  SER A 107       4.346  43.632  95.229  1.00  0.00           C  
ATOM    728  CEN SER A 107       4.306  43.441  95.737  1.00  0.00           X  
ATOM    729  H   SER A 107       4.375  46.043  95.546  1.00  0.00           H  
ATOM    730  N   THR A 108       2.849  43.312  92.461  1.00  0.00           N  
ATOM    731  CA  THR A 108       1.640  42.841  91.724  1.00  0.00           C  
ATOM    732  C   THR A 108       1.516  41.298  91.799  1.00  0.00           C  
ATOM    733  O   THR A 108       2.477  40.628  92.153  1.00  0.00           O  
ATOM    734  CB  THR A 108       1.669  43.272  90.246  1.00  0.00           C  
ATOM    735  CEN THR A 108       1.687  43.682  89.830  1.00  0.00           X  
ATOM    736  H   THR A 108       3.556  42.599  92.560  1.00  0.00           H  
ATOM    737  N   GLU A 109       0.295  40.824  91.490  1.00  0.00           N  
ATOM    738  CA  GLU A 109      -0.249  39.444  91.330  1.00  0.00           C  
ATOM    739  C   GLU A 109       0.025  38.341  92.379  1.00  0.00           C  
ATOM    740  O   GLU A 109       1.048  37.673  92.376  1.00  0.00           O  
ATOM    741  CB  GLU A 109       0.227  38.912  89.976  1.00  0.00           C  
ATOM    742  CEN GLU A 109      -0.040  38.658  88.313  1.00  0.00           X  
ATOM    743  H   GLU A 109      -0.235  41.464  90.916  1.00  0.00           H  
ATOM    744  N   GLU A 110      -0.780  38.283  93.451  1.00  0.00           N  
ATOM    745  CA  GLU A 110      -2.057  38.989  93.763  1.00  0.00           C  
ATOM    746  C   GLU A 110      -3.251  38.524  92.906  1.00  0.00           C  
ATOM    747  O   GLU A 110      -4.032  39.319  92.394  1.00  0.00           O  
ATOM    748  CB  GLU A 110      -1.876  40.499  93.593  1.00  0.00           C  
ATOM    749  CEN GLU A 110      -1.585  42.037  94.267  1.00  0.00           X  
ATOM    750  H   GLU A 110      -0.920  37.299  93.626  1.00  0.00           H  
ATOM    751  N   GLY A 111      -3.407  37.199  92.777  1.00  0.00           N  
ATOM    752  CA  GLY A 111      -4.547  36.574  92.099  1.00  0.00           C  
ATOM    753  C   GLY A 111      -4.564  35.038  92.136  1.00  0.00           C  
ATOM    754  O   GLY A 111      -3.539  34.419  92.372  1.00  0.00           O  
ATOM    755  CEN GLY A 111      -4.547  36.574  92.098  1.00  0.00           X  
ATOM    756  H   GLY A 111      -2.699  36.594  93.170  1.00  0.00           H  
ATOM    757  N   THR A 112      -5.742  34.460  91.898  1.00  0.00           N  
ATOM    758  CA  THR A 112      -6.046  33.011  91.813  1.00  0.00           C  
ATOM    759  C   THR A 112      -5.406  31.984  92.784  1.00  0.00           C  
ATOM    760  O   THR A 112      -4.551  31.189  92.419  1.00  0.00           O  
ATOM    761  CB  THR A 112      -5.716  32.528  90.389  1.00  0.00           C  
ATOM    762  CEN THR A 112      -5.770  32.564  89.809  1.00  0.00           X  
ATOM    763  H   THR A 112      -6.319  34.998  91.268  1.00  0.00           H  
ATOM    764  N   SER A 113      -5.995  31.939  93.989  1.00  0.00           N  
ATOM    765  CA  SER A 113      -5.718  31.100  95.185  1.00  0.00           C  
ATOM    766  C   SER A 113      -6.652  29.940  95.569  1.00  0.00           C  
ATOM    767  O   SER A 113      -7.863  30.120  95.593  1.00  0.00           O  
ATOM    768  CB  SER A 113      -5.618  32.027  96.380  1.00  0.00           C  
ATOM    769  CEN SER A 113      -5.732  32.443  96.711  1.00  0.00           X  
ATOM    770  H   SER A 113      -6.931  32.321  94.003  1.00  0.00           H  
ATOM    771  N   THR A 114      -6.076  28.857  96.127  1.00  0.00           N  
ATOM    772  CA  THR A 114      -6.809  27.669  96.641  1.00  0.00           C  
ATOM    773  C   THR A 114      -6.100  27.122  97.903  1.00  0.00           C  
ATOM    774  O   THR A 114      -4.910  27.343  98.093  1.00  0.00           O  
ATOM    775  CB  THR A 114      -6.908  26.551  95.588  1.00  0.00           C  
ATOM    776  CEN THR A 114      -7.080  26.349  95.067  1.00  0.00           X  
ATOM    777  H   THR A 114      -5.208  29.016  96.616  1.00  0.00           H  
ATOM    778  N   GLU A 115      -6.888  26.493  98.777  1.00  0.00           N  
ATOM    779  CA  GLU A 115      -6.591  25.784 100.038  1.00  0.00           C  
ATOM    780  C   GLU A 115      -5.946  24.372  99.975  1.00  0.00           C  
ATOM    781  O   GLU A 115      -6.380  23.527  99.189  1.00  0.00           O  
ATOM    782  CB  GLU A 115      -7.890  25.685 100.841  1.00  0.00           C  
ATOM    783  CEN GLU A 115      -8.932  26.293 102.044  1.00  0.00           X  
ATOM    784  H   GLU A 115      -7.878  26.566  98.594  1.00  0.00           H  
ATOM    785  N   PRO A 116      -4.904  24.105 100.809  1.00  0.00           N  
ATOM    786  CA  PRO A 116      -4.214  22.820 100.917  1.00  0.00           C  
ATOM    787  C   PRO A 116      -5.089  21.685 101.478  1.00  0.00           C  
ATOM    788  O   PRO A 116      -5.994  21.914 102.276  1.00  0.00           O  
ATOM    789  CB  PRO A 116      -3.028  23.135 101.845  1.00  0.00           C  
ATOM    790  CEN PRO A 116      -3.781  24.751 101.942  1.00  0.00           X  
ATOM    791  N   SER A 117      -4.766  20.438 101.121  1.00  0.00           N  
ATOM    792  CA  SER A 117      -5.425  19.240 101.658  1.00  0.00           C  
ATOM    793  C   SER A 117      -4.549  18.005 101.493  1.00  0.00           C  
ATOM    794  O   SER A 117      -3.756  17.879 100.565  1.00  0.00           O  
ATOM    795  CB  SER A 117      -6.763  19.027 100.978  1.00  0.00           C  
ATOM    796  CEN SER A 117      -7.138  19.025 100.583  1.00  0.00           X  
ATOM    797  H   SER A 117      -3.908  20.293 100.608  1.00  0.00           H  
ATOM    798  N   GLU A 118      -4.723  17.125 102.471  1.00  0.00           N  
ATOM    799  CA  GLU A 118      -4.154  15.801 102.673  1.00  0.00           C  
ATOM    800  C   GLU A 118      -4.995  14.705 101.995  1.00  0.00           C  
ATOM    801  O   GLU A 118      -6.223  14.746 102.043  1.00  0.00           O  
ATOM    802  CB  GLU A 118      -4.019  15.514 104.170  1.00  0.00           C  
ATOM    803  CEN GLU A 118      -3.069  15.458 105.583  1.00  0.00           X  
ATOM    804  H   GLU A 118      -5.375  17.402 103.189  1.00  0.00           H  
ATOM    805  N   GLY A 119      -4.356  13.668 101.440  1.00  0.00           N  
ATOM    806  CA  GLY A 119      -5.102  12.525 100.899  1.00  0.00           C  
ATOM    807  C   GLY A 119      -4.656  12.006  99.534  1.00  0.00           C  
ATOM    808  O   GLY A 119      -4.427  12.794  98.631  1.00  0.00           O  
ATOM    809  CEN GLY A 119      -5.102  12.524 100.899  1.00  0.00           X  
ATOM    810  H   GLY A 119      -3.348  13.625 101.486  1.00  0.00           H  
ATOM    811  N   SER A 120      -4.549  10.675  99.422  1.00  0.00           N  
ATOM    812  CA  SER A 120      -4.176   9.850  98.245  1.00  0.00           C  
ATOM    813  C   SER A 120      -5.222   9.601  97.136  1.00  0.00           C  
ATOM    814  O   SER A 120      -6.403   9.508  97.425  1.00  0.00           O  
ATOM    815  CB  SER A 120      -3.693   8.506  98.753  1.00  0.00           C  
ATOM    816  CEN SER A 120      -3.669   8.058  99.061  1.00  0.00           X  
ATOM    817  H   SER A 120      -5.211  10.180 100.005  1.00  0.00           H  
ATOM    818  N   ALA A 121      -4.923   9.260  95.880  1.00  0.00           N  
ATOM    819  CA  ALA A 121      -3.723   9.028  95.070  1.00  0.00           C  
ATOM    820  C   ALA A 121      -4.191   9.049  93.585  1.00  0.00           C  
ATOM    821  O   ALA A 121      -5.370   8.785  93.335  1.00  0.00           O  
ATOM    822  CB  ALA A 121      -3.047   7.715  95.439  1.00  0.00           C  
ATOM    823  CEN ALA A 121      -3.047   7.716  95.438  1.00  0.00           X  
ATOM    824  H   ALA A 121      -5.769   9.089  95.356  1.00  0.00           H  
ATOM    825  N   PRO A 122      -3.331   9.312  92.582  1.00  0.00           N  
ATOM    826  CA  PRO A 122      -3.735   9.274  91.177  1.00  0.00           C  
ATOM    827  C   PRO A 122      -3.852   7.821  90.682  1.00  0.00           C  
ATOM    828  O   PRO A 122      -3.082   6.948  91.085  1.00  0.00           O  
ATOM    829  CB  PRO A 122      -2.627  10.052  90.448  1.00  0.00           C  
ATOM    830  CEN PRO A 122      -1.901  10.167  92.075  1.00  0.00           X  
ATOM    831  N   GLY A 123      -4.823   7.564  89.804  1.00  0.00           N  
ATOM    832  CA  GLY A 123      -5.032   6.264  89.165  1.00  0.00           C  
ATOM    833  C   GLY A 123      -4.131   6.104  87.941  1.00  0.00           C  
ATOM    834  O   GLY A 123      -3.317   6.969  87.638  1.00  0.00           O  
ATOM    835  CEN GLY A 123      -5.032   6.263  89.165  1.00  0.00           X  
ATOM    836  H   GLY A 123      -5.380   8.337  89.472  1.00  0.00           H  
ATOM    837  N   THR A 124      -4.279   4.970  87.265  1.00  0.00           N  
ATOM    838  CA  THR A 124      -3.598   4.543  86.040  1.00  0.00           C  
ATOM    839  C   THR A 124      -4.529   3.878  85.020  1.00  0.00           C  
ATOM    840  O   THR A 124      -5.305   3.003  85.387  1.00  0.00           O  
ATOM    841  CB  THR A 124      -2.452   3.566  86.364  1.00  0.00           C  
ATOM    842  CEN THR A 124      -1.951   3.433  86.634  1.00  0.00           X  
ATOM    843  H   THR A 124      -4.946   4.305  87.632  1.00  0.00           H  
ATOM    844  N   SER A 125      -4.321   4.237  83.745  1.00  0.00           N  
ATOM    845  CA  SER A 125      -4.971   3.734  82.518  1.00  0.00           C  
ATOM    846  C   SER A 125      -4.622   2.340  81.983  1.00  0.00           C  
ATOM    847  O   SER A 125      -3.460   1.956  82.014  1.00  0.00           O  
ATOM    848  CB  SER A 125      -4.712   4.739  81.413  1.00  0.00           C  
ATOM    849  CEN SER A 125      -4.444   5.103  81.110  1.00  0.00           X  
ATOM    850  H   SER A 125      -3.402   4.609  83.564  1.00  0.00           H  
ATOM    851  N   THR A 126      -5.559   1.691  81.279  1.00  0.00           N  
ATOM    852  CA  THR A 126      -5.333   0.379  80.630  1.00  0.00           C  
ATOM    853  C   THR A 126      -5.906   0.390  79.198  1.00  0.00           C  
ATOM    854  O   THR A 126      -6.649   1.288  78.820  1.00  0.00           O  
ATOM    855  CB  THR A 126      -5.973  -0.773  81.426  1.00  0.00           C  
ATOM    856  CEN THR A 126      -6.028  -1.094  81.911  1.00  0.00           X  
ATOM    857  H   THR A 126      -6.313   2.226  80.876  1.00  0.00           H  
ATOM    858  N   GLU A 127      -5.445  -0.597  78.441  1.00  0.00           N  
ATOM    859  CA  GLU A 127      -5.707  -1.061  77.073  1.00  0.00           C  
ATOM    860  C   GLU A 127      -7.009  -1.831  76.748  1.00  0.00           C  
ATOM    861  O   GLU A 127      -7.450  -2.686  77.518  1.00  0.00           O  
ATOM    862  CB  GLU A 127      -4.522  -1.929  76.645  1.00  0.00           C  
ATOM    863  CEN GLU A 127      -3.015  -2.091  75.867  1.00  0.00           X  
ATOM    864  H   GLU A 127      -4.705  -1.131  78.873  1.00  0.00           H  
ATOM    865  N   PRO A 128      -7.595  -1.566  75.555  1.00  0.00           N  
ATOM    866  CA  PRO A 128      -8.789  -2.223  75.028  1.00  0.00           C  
ATOM    867  C   PRO A 128      -8.533  -3.714  74.730  1.00  0.00           C  
ATOM    868  O   PRO A 128      -7.396  -4.088  74.478  1.00  0.00           O  
ATOM    869  CB  PRO A 128      -9.115  -1.424  73.755  1.00  0.00           C  
ATOM    870  CEN PRO A 128      -7.625  -0.531  74.163  1.00  0.00           X  
ATOM    871  N   SER A 129      -9.573  -4.555  74.679  1.00  0.00           N  
ATOM    872  CA  SER A 129      -9.414  -5.981  74.328  1.00  0.00           C  
ATOM    873  C   SER A 129     -10.735  -6.648  73.935  1.00  0.00           C  
ATOM    874  O   SER A 129     -11.819  -6.193  74.286  1.00  0.00           O  
ATOM    875  CB  SER A 129      -8.786  -6.730  75.487  1.00  0.00           C  
ATOM    876  CEN SER A 129      -8.673  -6.868  76.001  1.00  0.00           X  
ATOM    877  H   SER A 129     -10.506  -4.171  74.643  1.00  0.00           H  
ATOM    878  N   GLU A 130     -10.584  -7.764  73.222  1.00  0.00           N  
ATOM    879  CA  GLU A 130     -11.648  -8.692  72.821  1.00  0.00           C  
ATOM    880  C   GLU A 130     -12.875  -8.148  72.068  1.00  0.00           C  
ATOM    881  O   GLU A 130     -14.020  -8.501  72.325  1.00  0.00           O  
ATOM    882  CB  GLU A 130     -12.142  -9.418  74.074  1.00  0.00           C  
ATOM    883  CEN GLU A 130     -12.090 -10.764  75.117  1.00  0.00           X  
ATOM    884  H   GLU A 130      -9.727  -8.250  73.438  1.00  0.00           H  
ATOM    885  N   GLY A 131     -12.590  -7.403  70.994  1.00  0.00           N  
ATOM    886  CA  GLY A 131     -13.586  -6.744  70.151  1.00  0.00           C  
ATOM    887  C   GLY A 131     -14.138  -7.715  69.104  1.00  0.00           C  
ATOM    888  O   GLY A 131     -14.852  -7.302  68.200  1.00  0.00           O  
ATOM    889  CEN GLY A 131     -13.587  -6.744  70.151  1.00  0.00           X  
ATOM    890  H   GLY A 131     -11.634  -7.399  70.666  1.00  0.00           H  
ATOM    891  N   SER A 132     -13.796  -9.000  69.220  1.00  0.00           N  
ATOM    892  CA  SER A 132     -14.186 -10.040  68.255  1.00  0.00           C  
ATOM    893  C   SER A 132     -14.251 -11.391  68.967  1.00  0.00           C  
ATOM    894  O   SER A 132     -13.531 -11.589  69.941  1.00  0.00           O  
ATOM    895  CB  SER A 132     -13.212 -10.091  67.094  1.00  0.00           C  
ATOM    896  CEN SER A 132     -12.740 -10.060  66.825  1.00  0.00           X  
ATOM    897  H   SER A 132     -13.481  -9.312  70.129  1.00  0.00           H  
ATOM    898  N   ALA A 133     -15.036 -12.340  68.453  1.00  0.00           N  
ATOM    899  CA  ALA A 133     -15.099 -13.693  69.002  1.00  0.00           C  
ATOM    900  C   ALA A 133     -15.595 -14.713  67.953  1.00  0.00           C  
ATOM    901  O   ALA A 133     -16.244 -14.319  66.988  1.00  0.00           O  
ATOM    902  CB  ALA A 133     -15.993 -13.714  70.233  1.00  0.00           C  
ATOM    903  CEN ALA A 133     -15.993 -13.714  70.232  1.00  0.00           X  
ATOM    904  H   ALA A 133     -15.441 -12.200  67.537  1.00  0.00           H  
ATOM    905  N   PRO A 134     -15.260 -16.009  68.118  1.00  0.00           N  
ATOM    906  CA  PRO A 134     -15.709 -17.089  67.237  1.00  0.00           C  
ATOM    907  C   PRO A 134     -17.242 -17.235  67.167  1.00  0.00           C  
ATOM    908  O   PRO A 134     -17.927 -17.267  68.187  1.00  0.00           O  
ATOM    909  CB  PRO A 134     -15.045 -18.337  67.841  1.00  0.00           C  
ATOM    910  CEN PRO A 134     -14.481 -17.196  69.093  1.00  0.00           X  
ATOM    911  N   GLY A 135     -17.778 -17.420  65.958  1.00  0.00           N  
ATOM    912  CA  GLY A 135     -19.212 -17.644  65.708  1.00  0.00           C  
ATOM    913  C   GLY A 135     -19.423 -18.938  64.920  1.00  0.00           C  
ATOM    914  O   GLY A 135     -20.440 -19.078  64.259  1.00  0.00           O  
ATOM    915  CEN GLY A 135     -19.212 -17.644  65.708  1.00  0.00           X  
ATOM    916  H   GLY A 135     -17.161 -17.422  65.156  1.00  0.00           H  
ATOM    917  N   THR A 136     -18.378 -19.732  64.663  1.00  0.00           N  
ATOM    918  CA  THR A 136     -18.356 -21.007  63.905  1.00  0.00           C  
ATOM    919  C   THR A 136     -18.929 -20.932  62.487  1.00  0.00           C  
ATOM    920  O   THR A 136     -19.963 -20.305  62.287  1.00  0.00           O  
ATOM    921  CB  THR A 136     -19.125 -22.104  64.663  1.00  0.00           C  
ATOM    922  CEN THR A 136     -19.213 -22.438  65.135  1.00  0.00           X  
ATOM    923  H   THR A 136     -17.624 -19.143  64.341  1.00  0.00           H  
ATOM    924  N   SER A 137     -18.296 -21.728  61.610  1.00  0.00           N  
ATOM    925  CA  SER A 137     -18.593 -21.921  60.174  1.00  0.00           C  
ATOM    926  C   SER A 137     -18.671 -20.644  59.317  1.00  0.00           C  
ATOM    927  O   SER A 137     -18.471 -19.545  59.801  1.00  0.00           O  
ATOM    928  CB  SER A 137     -19.898 -22.683  60.045  1.00  0.00           C  
ATOM    929  CEN SER A 137     -20.407 -22.842  60.155  1.00  0.00           X  
ATOM    930  H   SER A 137     -17.803 -22.509  62.017  1.00  0.00           H  
ATOM    931  N   GLU A 138     -18.952 -20.649  58.019  1.00  0.00           N  
ATOM    932  CA  GLU A 138     -19.206 -21.731  57.075  1.00  0.00           C  
ATOM    933  C   GLU A 138     -18.653 -21.299  55.698  1.00  0.00           C  
ATOM    934  O   GLU A 138     -18.596 -20.116  55.385  1.00  0.00           O  
ATOM    935  CB  GLU A 138     -20.700 -22.054  56.995  1.00  0.00           C  
ATOM    936  CEN GLU A 138     -22.025 -23.032  57.434  1.00  0.00           X  
ATOM    937  H   GLU A 138     -19.258 -19.748  57.680  1.00  0.00           H  
ATOM    938  N   SER A 139     -18.208 -22.285  54.921  1.00  0.00           N  
ATOM    939  CA  SER A 139     -17.686 -22.246  53.546  1.00  0.00           C  
ATOM    940  C   SER A 139     -18.563 -21.753  52.375  1.00  0.00           C  
ATOM    941  O   SER A 139     -19.686 -22.209  52.211  1.00  0.00           O  
ATOM    942  CB  SER A 139     -17.202 -23.645  53.214  1.00  0.00           C  
ATOM    943  CEN SER A 139     -17.194 -24.188  53.195  1.00  0.00           X  
ATOM    944  H   SER A 139     -18.637 -23.180  55.112  1.00  0.00           H  
ATOM    945  N   ALA A 140     -17.961 -20.995  51.440  1.00  0.00           N  
ATOM    946  CA  ALA A 140     -18.633 -20.467  50.230  1.00  0.00           C  
ATOM    947  C   ALA A 140     -17.621 -20.080  49.122  1.00  0.00           C  
ATOM    948  O   ALA A 140     -16.512 -19.629  49.396  1.00  0.00           O  
ATOM    949  CB  ALA A 140     -19.500 -19.270  50.595  1.00  0.00           C  
ATOM    950  CEN ALA A 140     -19.499 -19.271  50.594  1.00  0.00           X  
ATOM    951  H   ALA A 140     -16.984 -21.206  51.291  1.00  0.00           H  
ATOM    952  N   THR A 141     -18.039 -20.207  47.863  1.00  0.00           N  
ATOM    953  CA  THR A 141     -17.292 -19.824  46.645  1.00  0.00           C  
ATOM    954  C   THR A 141     -18.200 -18.969  45.740  1.00  0.00           C  
ATOM    955  O   THR A 141     -19.342 -18.719  46.141  1.00  0.00           O  
ATOM    956  CB  THR A 141     -16.793 -21.051  45.859  1.00  0.00           C  
ATOM    957  CEN THR A 141     -16.477 -21.540  45.818  1.00  0.00           X  
ATOM    958  H   THR A 141     -19.027 -20.354  47.704  1.00  0.00           H  
ATOM    959  N   PRO A 142     -17.757 -18.485  44.556  1.00  0.00           N  
ATOM    960  CA  PRO A 142     -16.365 -18.688  44.093  1.00  0.00           C  
ATOM    961  C   PRO A 142     -15.761 -17.476  43.341  1.00  0.00           C  
ATOM    962  O   PRO A 142     -16.175 -17.122  42.248  1.00  0.00           O  
ATOM    963  CB  PRO A 142     -16.472 -19.921  43.180  1.00  0.00           C  
ATOM    964  CEN PRO A 142     -18.219 -19.784  43.522  1.00  0.00           X  
ATOM    965  N   GLU A 143     -14.944 -16.646  43.995  1.00  0.00           N  
ATOM    966  CA  GLU A 143     -14.183 -15.503  43.443  1.00  0.00           C  
ATOM    967  C   GLU A 143     -14.929 -14.544  42.483  1.00  0.00           C  
ATOM    968  O   GLU A 143     -14.435 -14.160  41.431  1.00  0.00           O  
ATOM    969  CB  GLU A 143     -12.943 -16.043  42.726  1.00  0.00           C  
ATOM    970  CEN GLU A 143     -11.283 -16.427  42.734  1.00  0.00           X  
ATOM    971  H   GLU A 143     -15.410 -16.359  44.845  1.00  0.00           H  
ATOM    972  N   SER A 144     -16.125 -14.144  42.950  1.00  0.00           N  
ATOM    973  CA  SER A 144     -17.079 -13.174  42.372  1.00  0.00           C  
ATOM    974  C   SER A 144     -17.008 -12.731  40.898  1.00  0.00           C  
ATOM    975  O   SER A 144     -16.580 -13.472  40.022  1.00  0.00           O  
ATOM    976  CB  SER A 144     -17.012 -11.925  43.229  1.00  0.00           C  
ATOM    977  CEN SER A 144     -16.796 -11.526  43.529  1.00  0.00           X  
ATOM    978  H   SER A 144     -16.119 -14.041  43.956  1.00  0.00           H  
ATOM    979  N   GLY A 145     -17.210 -11.424  40.662  1.00  0.00           N  
ATOM    980  CA  GLY A 145     -17.152 -10.826  39.316  1.00  0.00           C  
ATOM    981  C   GLY A 145     -18.475 -10.199  38.824  1.00  0.00           C  
ATOM    982  O   GLY A 145     -19.517 -10.550  39.368  1.00  0.00           O  
ATOM    983  CEN GLY A 145     -17.152 -10.826  39.316  1.00  0.00           X  
ATOM    984  H   GLY A 145     -17.263 -10.792  41.447  1.00  0.00           H  
ATOM    985  N   PRO A 146     -18.474  -9.275  37.834  1.00  0.00           N  
ATOM    986  CA  PRO A 146     -19.667  -8.604  37.305  1.00  0.00           C  
ATOM    987  C   PRO A 146     -20.623  -9.543  36.552  1.00  0.00           C  
ATOM    988  O   PRO A 146     -20.190 -10.475  35.877  1.00  0.00           O  
ATOM    989  CB  PRO A 146     -19.086  -7.523  36.379  1.00  0.00           C  
ATOM    990  CEN PRO A 146     -17.521  -8.265  36.810  1.00  0.00           X  
ATOM    991  N   GLY A 147     -21.927  -9.265  36.615  1.00  0.00           N  
ATOM    992  CA  GLY A 147     -22.967 -10.023  35.922  1.00  0.00           C  
ATOM    993  C   GLY A 147     -23.114  -9.556  34.478  1.00  0.00           C  
ATOM    994  O   GLY A 147     -22.656  -8.475  34.122  1.00  0.00           O  
ATOM    995  CEN GLY A 147     -22.967 -10.023  35.922  1.00  0.00           X  
ATOM    996  H   GLY A 147     -22.230  -8.489  37.187  1.00  0.00           H  
ATOM    997  N   SER A 148     -23.703 -10.424  33.669  1.00  0.00           N  
ATOM    998  CA  SER A 148     -24.028 -10.270  32.257  1.00  0.00           C  
ATOM    999  C   SER A 148     -25.200  -9.326  31.949  1.00  0.00           C  
ATOM   1000  O   SER A 148     -26.160  -9.202  32.703  1.00  0.00           O  
ATOM   1001  CB  SER A 148     -24.313 -11.639  31.671  1.00  0.00           C  
ATOM   1002  CEN SER A 148     -24.496 -12.150  31.641  1.00  0.00           X  
ATOM   1003  H   SER A 148     -23.894 -11.343  34.043  1.00  0.00           H  
ATOM   1004  N   GLU A 149     -25.064  -8.701  30.779  1.00  0.00           N  
ATOM   1005  CA  GLU A 149     -25.952  -7.786  30.058  1.00  0.00           C  
ATOM   1006  C   GLU A 149     -26.150  -8.087  28.556  1.00  0.00           C  
ATOM   1007  O   GLU A 149     -25.214  -8.424  27.832  1.00  0.00           O  
ATOM   1008  CB  GLU A 149     -25.430  -6.357  30.220  1.00  0.00           C  
ATOM   1009  CEN GLU A 149     -25.467  -4.852  31.020  1.00  0.00           X  
ATOM   1010  H   GLU A 149     -24.209  -8.906  30.282  1.00  0.00           H  
ATOM   1011  N   PRO A 150     -27.372  -7.849  28.049  1.00  0.00           N  
ATOM   1012  CA  PRO A 150     -27.543  -8.079  26.616  1.00  0.00           C  
ATOM   1013  C   PRO A 150     -26.737  -7.104  25.758  1.00  0.00           C  
ATOM   1014  O   PRO A 150     -26.586  -5.924  26.074  1.00  0.00           O  
ATOM   1015  CB  PRO A 150     -29.057  -7.915  26.400  1.00  0.00           C  
ATOM   1016  CEN PRO A 150     -29.067  -7.508  28.138  1.00  0.00           X  
ATOM   1017  N   ALA A 151     -26.264  -7.609  24.622  1.00  0.00           N  
ATOM   1018  CA  ALA A 151     -25.542  -6.859  23.612  1.00  0.00           C  
ATOM   1019  C   ALA A 151     -26.458  -5.825  22.931  1.00  0.00           C  
ATOM   1020  O   ALA A 151     -27.645  -6.066  22.723  1.00  0.00           O  
ATOM   1021  CB  ALA A 151     -24.939  -7.809  22.587  1.00  0.00           C  
ATOM   1022  CEN ALA A 151     -24.940  -7.808  22.588  1.00  0.00           X  
ATOM   1023  H   ALA A 151     -26.497  -8.565  24.396  1.00  0.00           H  
ATOM   1024  N   THR A 152     -25.899  -4.686  22.531  1.00  0.00           N  
ATOM   1025  CA  THR A 152     -26.651  -3.654  21.815  1.00  0.00           C  
ATOM   1026  C   THR A 152     -25.827  -3.221  20.621  1.00  0.00           C  
ATOM   1027  O   THR A 152     -24.607  -3.387  20.577  1.00  0.00           O  
ATOM   1028  CB  THR A 152     -26.969  -2.433  22.698  1.00  0.00           C  
ATOM   1029  CEN THR A 152     -27.222  -2.188  23.164  1.00  0.00           X  
ATOM   1030  H   THR A 152     -24.903  -4.565  22.651  1.00  0.00           H  
ATOM   1031  N   SER A 153     -26.547  -2.684  19.644  1.00  0.00           N  
ATOM   1032  CA  SER A 153     -26.030  -2.142  18.396  1.00  0.00           C  
ATOM   1033  C   SER A 153     -25.264  -0.845  18.678  1.00  0.00           C  
ATOM   1034  O   SER A 153     -25.665  -0.043  19.518  1.00  0.00           O  
ATOM   1035  CB  SER A 153     -27.160  -1.902  17.414  1.00  0.00           C  
ATOM   1036  CEN SER A 153     -27.656  -1.774  17.232  1.00  0.00           X  
ATOM   1037  H   SER A 153     -27.508  -2.466  19.865  1.00  0.00           H  
ATOM   1038  N   GLY A 154     -24.123  -0.687  18.017  1.00  0.00           N  
ATOM   1039  CA  GLY A 154     -23.267   0.494  18.082  1.00  0.00           C  
ATOM   1040  C   GLY A 154     -23.409   1.340  16.822  1.00  0.00           C  
ATOM   1041  O   GLY A 154     -22.686   2.314  16.638  1.00  0.00           O  
ATOM   1042  CEN GLY A 154     -23.267   0.494  18.082  1.00  0.00           X  
ATOM   1043  H   GLY A 154     -23.766  -1.495  17.528  1.00  0.00           H  
ATOM   1044  N   SER A 155     -24.311   0.926  15.929  1.00  0.00           N  
ATOM   1045  CA  SER A 155     -24.508   1.581  14.643  1.00  0.00           C  
ATOM   1046  C   SER A 155     -25.111   2.945  15.012  1.00  0.00           C  
ATOM   1047  O   SER A 155     -25.624   3.127  16.106  1.00  0.00           O  
ATOM   1048  CB  SER A 155     -25.413   0.778  13.729  1.00  0.00           C  
ATOM   1049  CEN SER A 155     -25.814   0.442  13.578  1.00  0.00           X  
ATOM   1050  H   SER A 155     -25.148   0.491  16.291  1.00  0.00           H  
ATOM   1051  N   GLU A 156     -24.942   4.009  14.250  1.00  0.00           N  
ATOM   1052  CA  GLU A 156     -24.170   3.988  13.033  1.00  0.00           C  
ATOM   1053  C   GLU A 156     -23.669   5.445  12.869  1.00  0.00           C  
ATOM   1054  O   GLU A 156     -24.416   6.387  13.104  1.00  0.00           O  
ATOM   1055  CB  GLU A 156     -25.004   3.521  11.838  1.00  0.00           C  
ATOM   1056  CEN GLU A 156     -25.455   2.300  10.739  1.00  0.00           X  
ATOM   1057  H   GLU A 156     -25.816   4.494  14.104  1.00  0.00           H  
ATOM   1058  N   THR A 157     -22.446   5.664  12.377  1.00  0.00           N  
ATOM   1059  CA  THR A 157     -21.973   7.044  12.138  1.00  0.00           C  
ATOM   1060  C   THR A 157     -22.014   7.318  10.627  1.00  0.00           C  
ATOM   1061  O   THR A 157     -21.367   6.597   9.866  1.00  0.00           O  
ATOM   1062  CB  THR A 157     -20.545   7.276  12.667  1.00  0.00           C  
ATOM   1063  CEN THR A 157     -20.155   7.294  13.101  1.00  0.00           X  
ATOM   1064  H   THR A 157     -22.013   4.931  11.831  1.00  0.00           H  
ATOM   1065  N   PRO A 158     -22.816   8.282  10.140  1.00  0.00           N  
ATOM   1066  CA  PRO A 158     -23.068   8.575   8.735  1.00  0.00           C  
ATOM   1067  C   PRO A 158     -21.786   9.210   8.203  1.00  0.00           C  
ATOM   1068  O   PRO A 158     -21.617  10.424   8.169  1.00  0.00           O  
ATOM   1069  CB  PRO A 158     -24.270   9.534   8.724  1.00  0.00           C  
ATOM   1070  CEN PRO A 158     -24.190   9.350  10.498  1.00  0.00           X  
ATOM   1071  N   GLY A 159     -20.794   8.381   7.943  1.00  0.00           N  
ATOM   1072  CA  GLY A 159     -19.550   8.889   7.373  1.00  0.00           C  
ATOM   1073  C   GLY A 159     -18.579   7.798   6.991  1.00  0.00           C  
ATOM   1074  O   GLY A 159     -17.943   7.910   5.958  1.00  0.00           O  
ATOM   1075  CEN GLY A 159     -19.550   8.889   7.373  1.00  0.00           X  
ATOM   1076  H   GLY A 159     -20.937   7.387   8.058  1.00  0.00           H  
ATOM   1077  N   MET A 160     -18.527   6.700   7.752  1.00  0.00           N  
ATOM   1078  CA  MET A 160     -17.575   5.617   7.486  1.00  0.00           C  
ATOM   1079  C   MET A 160     -17.895   4.924   6.158  1.00  0.00           C  
ATOM   1080  O   MET A 160     -16.990   4.708   5.374  1.00  0.00           O  
ATOM   1081  CB  MET A 160     -17.591   4.604   8.630  1.00  0.00           C  
ATOM   1082  CEN MET A 160     -16.635   4.004   9.974  1.00  0.00           X  
ATOM   1083  H   MET A 160     -19.143   6.631   8.551  1.00  0.00           H  
ATOM   1084  N   TYR A 161     -19.175   4.662   5.867  1.00  0.00           N  
ATOM   1085  CA  TYR A 161     -19.581   3.978   4.632  1.00  0.00           C  
ATOM   1086  C   TYR A 161     -19.204   4.740   3.353  1.00  0.00           C  
ATOM   1087  O   TYR A 161     -18.490   4.187   2.530  1.00  0.00           O  
ATOM   1088  CB  TYR A 161     -21.090   3.728   4.651  1.00  0.00           C  
ATOM   1089  CEN TYR A 161     -22.243   2.456   5.000  1.00  0.00           X  
ATOM   1090  H   TYR A 161     -19.891   4.902   6.537  1.00  0.00           H  
ATOM   1091  N   GLY A 162     -19.670   5.986   3.191  1.00  0.00           N  
ATOM   1092  CA  GLY A 162     -19.273   6.842   2.065  1.00  0.00           C  
ATOM   1093  C   GLY A 162     -17.756   6.975   2.005  1.00  0.00           C  
ATOM   1094  O   GLY A 162     -17.153   6.534   1.043  1.00  0.00           O  
ATOM   1095  CEN GLY A 162     -19.273   6.842   2.064  1.00  0.00           X  
ATOM   1096  H   GLY A 162     -20.181   6.415   3.948  1.00  0.00           H  
ATOM   1097  N   LYS A 163     -17.151   7.406   3.122  1.00  0.00           N  
ATOM   1098  CA  LYS A 163     -15.705   7.668   3.224  1.00  0.00           C  
ATOM   1099  C   LYS A 163     -14.845   6.530   2.679  1.00  0.00           C  
ATOM   1100  O   LYS A 163     -13.835   6.759   2.034  1.00  0.00           O  
ATOM   1101  CB  LYS A 163     -15.323   7.943   4.679  1.00  0.00           C  
ATOM   1102  CEN LYS A 163     -14.810   9.341   6.182  1.00  0.00           X  
ATOM   1103  H   LYS A 163     -17.723   7.607   3.929  1.00  0.00           H  
ATOM   1104  N   LEU A 164     -15.230   5.299   2.992  1.00  0.00           N  
ATOM   1105  CA  LEU A 164     -14.547   4.109   2.522  1.00  0.00           C  
ATOM   1106  C   LEU A 164     -14.560   3.983   0.997  1.00  0.00           C  
ATOM   1107  O   LEU A 164     -13.530   3.690   0.400  1.00  0.00           O  
ATOM   1108  CB  LEU A 164     -15.181   2.867   3.161  1.00  0.00           C  
ATOM   1109  CEN LEU A 164     -14.741   1.945   4.314  1.00  0.00           X  
ATOM   1110  H   LEU A 164     -16.035   5.192   3.594  1.00  0.00           H  
ATOM   1111  N   ASN A 165     -15.725   4.195   0.385  1.00  0.00           N  
ATOM   1112  CA  ASN A 165     -15.862   4.066  -1.058  1.00  0.00           C  
ATOM   1113  C   ASN A 165     -15.093   5.174  -1.770  1.00  0.00           C  
ATOM   1114  O   ASN A 165     -14.422   4.868  -2.747  1.00  0.00           O  
ATOM   1115  CB  ASN A 165     -17.318   4.074  -1.483  1.00  0.00           C  
ATOM   1116  CEN ASN A 165     -18.082   3.378  -1.669  1.00  0.00           X  
ATOM   1117  H   ASN A 165     -16.485   4.609   0.901  1.00  0.00           H  
ATOM   1118  N   ASP A 166     -15.124   6.402  -1.244  1.00  0.00           N  
ATOM   1119  CA  ASP A 166     -14.444   7.553  -1.846  1.00  0.00           C  
ATOM   1120  C   ASP A 166     -12.916   7.352  -1.798  1.00  0.00           C  
ATOM   1121  O   ASP A 166     -12.228   7.508  -2.804  1.00  0.00           O  
ATOM   1122  CB  ASP A 166     -14.836   8.848  -1.129  1.00  0.00           C  
ATOM   1123  CEN ASP A 166     -15.476   9.635  -1.225  1.00  0.00           X  
ATOM   1124  H   ASP A 166     -15.724   6.584  -0.454  1.00  0.00           H  
ATOM   1125  N   LEU A 167     -12.395   6.863  -0.667  1.00  0.00           N  
ATOM   1126  CA  LEU A 167     -10.970   6.573  -0.507  1.00  0.00           C  
ATOM   1127  C   LEU A 167     -10.477   5.451  -1.430  1.00  0.00           C  
ATOM   1128  O   LEU A 167      -9.425   5.564  -2.060  1.00  0.00           O  
ATOM   1129  CB  LEU A 167     -10.679   6.214   0.956  1.00  0.00           C  
ATOM   1130  CEN LEU A 167     -10.043   7.000   2.118  1.00  0.00           X  
ATOM   1131  H   LEU A 167     -12.995   6.800   0.144  1.00  0.00           H  
ATOM   1132  N   LEU A 168     -11.208   4.333  -1.487  1.00  0.00           N  
ATOM   1133  CA  LEU A 168     -10.843   3.206  -2.339  1.00  0.00           C  
ATOM   1134  C   LEU A 168     -10.814   3.617  -3.819  1.00  0.00           C  
ATOM   1135  O   LEU A 168      -9.850   3.302  -4.515  1.00  0.00           O  
ATOM   1136  CB  LEU A 168     -11.820   2.044  -2.123  1.00  0.00           C  
ATOM   1137  CEN LEU A 168     -11.707   0.710  -1.361  1.00  0.00           X  
ATOM   1138  H   LEU A 168     -12.076   4.308  -0.973  1.00  0.00           H  
ATOM   1139  N   GLU A 169     -11.854   4.298  -4.293  1.00  0.00           N  
ATOM   1140  CA  GLU A 169     -11.990   4.736  -5.685  1.00  0.00           C  
ATOM   1141  C   GLU A 169     -10.850   5.679  -6.082  1.00  0.00           C  
ATOM   1142  O   GLU A 169     -10.223   5.458  -7.121  1.00  0.00           O  
ATOM   1143  CB  GLU A 169     -13.340   5.422  -5.901  1.00  0.00           C  
ATOM   1144  CEN GLU A 169     -14.957   5.365  -6.437  1.00  0.00           X  
ATOM   1145  H   GLU A 169     -12.559   4.615  -3.645  1.00  0.00           H  
ATOM   1146  N   ASP A 170     -10.517   6.641  -5.219  1.00  0.00           N  
ATOM   1147  CA  ASP A 170      -9.416   7.573  -5.450  1.00  0.00           C  
ATOM   1148  C   ASP A 170      -8.074   6.831  -5.538  1.00  0.00           C  
ATOM   1149  O   ASP A 170      -7.284   7.037  -6.458  1.00  0.00           O  
ATOM   1150  CB  ASP A 170      -9.367   8.627  -4.342  1.00  0.00           C  
ATOM   1151  CEN ASP A 170      -9.668   9.582  -4.154  1.00  0.00           X  
ATOM   1152  H   ASP A 170     -11.112   6.808  -4.424  1.00  0.00           H  
ATOM   1153  N   LEU A 171      -7.828   5.857  -4.668  1.00  0.00           N  
ATOM   1154  CA  LEU A 171      -6.594   5.065  -4.711  1.00  0.00           C  
ATOM   1155  C   LEU A 171      -6.449   4.270  -6.025  1.00  0.00           C  
ATOM   1156  O   LEU A 171      -5.388   4.269  -6.663  1.00  0.00           O  
ATOM   1157  CB  LEU A 171      -6.549   4.113  -3.509  1.00  0.00           C  
ATOM   1158  CEN LEU A 171      -5.773   4.145  -2.179  1.00  0.00           X  
ATOM   1159  H   LEU A 171      -8.494   5.705  -3.921  1.00  0.00           H  
ATOM   1160  N   GLN A 172      -7.526   3.626  -6.482  1.00  0.00           N  
ATOM   1161  CA  GLN A 172      -7.531   2.881  -7.738  1.00  0.00           C  
ATOM   1162  C   GLN A 172      -7.260   3.767  -8.952  1.00  0.00           C  
ATOM   1163  O   GLN A 172      -6.514   3.376  -9.855  1.00  0.00           O  
ATOM   1164  CB  GLN A 172      -8.875   2.169  -7.920  1.00  0.00           C  
ATOM   1165  CEN GLN A 172      -9.705   0.641  -7.762  1.00  0.00           X  
ATOM   1166  H   GLN A 172      -8.390   3.733  -5.969  1.00  0.00           H  
ATOM   1167  N   GLU A 173      -7.870   4.943  -9.020  1.00  0.00           N  
ATOM   1168  CA  GLU A 173      -7.661   5.875 -10.117  1.00  0.00           C  
ATOM   1169  C   GLU A 173      -6.206   6.386 -10.145  1.00  0.00           C  
ATOM   1170  O   GLU A 173      -5.594   6.378 -11.219  1.00  0.00           O  
ATOM   1171  CB  GLU A 173      -8.636   7.049 -10.004  1.00  0.00           C  
ATOM   1172  CEN GLU A 173     -10.089   7.810 -10.465  1.00  0.00           X  
ATOM   1173  H   GLU A 173      -8.485   5.229  -8.270  1.00  0.00           H  
ATOM   1174  N   VAL A 174      -5.578   6.656  -8.987  1.00  0.00           N  
ATOM   1175  CA  VAL A 174      -4.174   7.118  -8.896  1.00  0.00           C  
ATOM   1176  C   VAL A 174      -3.226   6.007  -9.363  1.00  0.00           C  
ATOM   1177  O   VAL A 174      -2.265   6.298 -10.077  1.00  0.00           O  
ATOM   1178  CB  VAL A 174      -3.794   7.539  -7.464  1.00  0.00           C  
ATOM   1179  CEN VAL A 174      -3.641   8.081  -7.068  1.00  0.00           X  
ATOM   1180  H   VAL A 174      -6.111   6.544  -8.134  1.00  0.00           H  
ATOM   1181  N   LEU A 175      -3.510   4.741  -9.031  1.00  0.00           N  
ATOM   1182  CA  LEU A 175      -2.708   3.590  -9.480  1.00  0.00           C  
ATOM   1183  C   LEU A 175      -2.770   3.392 -10.997  1.00  0.00           C  
ATOM   1184  O   LEU A 175      -1.740   3.226 -11.657  1.00  0.00           O  
ATOM   1185  CB  LEU A 175      -3.175   2.316  -8.765  1.00  0.00           C  
ATOM   1186  CEN LEU A 175      -2.586   1.493  -7.603  1.00  0.00           X  
ATOM   1187  H   LEU A 175      -4.290   4.581  -8.410  1.00  0.00           H  
ATOM   1188  N   LYS A 176      -3.973   3.423 -11.586  1.00  0.00           N  
ATOM   1189  CA  LYS A 176      -4.141   3.247 -13.037  1.00  0.00           C  
ATOM   1190  C   LYS A 176      -3.407   4.331 -13.810  1.00  0.00           C  
ATOM   1191  O   LYS A 176      -2.719   4.013 -14.780  1.00  0.00           O  
ATOM   1192  CB  LYS A 176      -5.623   3.251 -13.415  1.00  0.00           C  
ATOM   1193  CEN LYS A 176      -7.347   2.168 -13.992  1.00  0.00           X  
ATOM   1194  H   LYS A 176      -4.779   3.586 -10.998  1.00  0.00           H  
ATOM   1195  N   ASN A 177      -3.553   5.591 -13.415  1.00  0.00           N  
ATOM   1196  CA  ASN A 177      -2.846   6.694 -14.046  1.00  0.00           C  
ATOM   1197  C   ASN A 177      -1.332   6.498 -13.941  1.00  0.00           C  
ATOM   1198  O   ASN A 177      -0.706   6.229 -14.957  1.00  0.00           O  
ATOM   1199  CB  ASN A 177      -3.252   8.028 -13.447  1.00  0.00           C  
ATOM   1200  CEN ASN A 177      -3.953   8.787 -13.631  1.00  0.00           X  
ATOM   1201  H   ASN A 177      -4.171   5.789 -12.640  1.00  0.00           H  
ATOM   1202  N   LEU A 178      -0.751   6.450 -12.740  1.00  0.00           N  
ATOM   1203  CA  LEU A 178       0.698   6.350 -12.558  1.00  0.00           C  
ATOM   1204  C   LEU A 178       1.303   5.162 -13.333  1.00  0.00           C  
ATOM   1205  O   LEU A 178       2.385   5.282 -13.910  1.00  0.00           O  
ATOM   1206  CB  LEU A 178       1.024   6.232 -11.063  1.00  0.00           C  
ATOM   1207  CEN LEU A 178       1.567   7.237 -10.029  1.00  0.00           X  
ATOM   1208  H   LEU A 178      -1.331   6.511 -11.917  1.00  0.00           H  
ATOM   1209  N   HIS A 179       0.566   4.058 -13.462  1.00  0.00           N  
ATOM   1210  CA  HIS A 179       1.001   2.881 -14.218  1.00  0.00           C  
ATOM   1211  C   HIS A 179       1.260   3.163 -15.708  1.00  0.00           C  
ATOM   1212  O   HIS A 179       2.235   2.661 -16.274  1.00  0.00           O  
ATOM   1213  CB  HIS A 179      -0.039   1.764 -14.084  1.00  0.00           C  
ATOM   1214  CEN HIS A 179      -0.274   0.622 -13.265  1.00  0.00           X  
ATOM   1215  H   HIS A 179      -0.300   4.003 -12.942  1.00  0.00           H  
ATOM   1216  N   LYS A 180       0.420   3.967 -16.374  1.00  0.00           N  
ATOM   1217  CA  LYS A 180       0.640   4.342 -17.784  1.00  0.00           C  
ATOM   1218  C   LYS A 180       1.659   5.488 -17.895  1.00  0.00           C  
ATOM   1219  O   LYS A 180       2.533   5.439 -18.765  1.00  0.00           O  
ATOM   1220  CB  LYS A 180      -0.679   4.744 -18.446  1.00  0.00           C  
ATOM   1221  CEN LYS A 180      -2.270   4.257 -19.752  1.00  0.00           X  
ATOM   1222  H   LYS A 180      -0.314   4.425 -15.850  1.00  0.00           H  
ATOM   1223  N   ASN A 181       1.592   6.481 -17.005  1.00  0.00           N  
ATOM   1224  CA  ASN A 181       2.388   7.717 -17.067  1.00  0.00           C  
ATOM   1225  C   ASN A 181       3.881   7.464 -17.175  1.00  0.00           C  
ATOM   1226  O   ASN A 181       4.575   8.245 -17.831  1.00  0.00           O  
ATOM   1227  CB  ASN A 181       2.115   8.605 -15.866  1.00  0.00           C  
ATOM   1228  CEN ASN A 181       1.474   9.395 -15.608  1.00  0.00           X  
ATOM   1229  H   ASN A 181       0.829   6.453 -16.341  1.00  0.00           H  
ATOM   1230  N   ASP A 182       4.356   6.354 -16.611  1.00  0.00           N  
ATOM   1231  CA  ASP A 182       5.771   5.986 -16.622  1.00  0.00           C  
ATOM   1232  C   ASP A 182       6.373   6.061 -18.045  1.00  0.00           C  
ATOM   1233  O   ASP A 182       7.549   6.387 -18.239  1.00  0.00           O  
ATOM   1234  CB  ASP A 182       5.951   4.580 -16.044  1.00  0.00           C  
ATOM   1235  CEN ASP A 182       6.191   4.116 -15.169  1.00  0.00           X  
ATOM   1236  H   ASP A 182       3.714   5.759 -16.104  1.00  0.00           H  
ATOM   1237  N   ARG A 183       5.536   5.870 -19.082  1.00  0.00           N  
ATOM   1238  CA  ARG A 183       5.948   5.959 -20.488  1.00  0.00           C  
ATOM   1239  C   ARG A 183       6.530   7.302 -20.933  1.00  0.00           C  
ATOM   1240  O   ARG A 183       7.425   7.265 -21.778  1.00  0.00           O  
ATOM   1241  CB  ARG A 183       4.808   5.552 -21.409  1.00  0.00           C  
ATOM   1242  CEN ARG A 183       3.342   4.157 -22.844  1.00  0.00           X  
ATOM   1243  H   ARG A 183       4.577   5.642 -18.860  1.00  0.00           H  
ATOM   1244  N   SER A 184       6.079   8.457 -20.428  1.00  0.00           N  
ATOM   1245  CA  SER A 184       6.649   9.763 -20.827  1.00  0.00           C  
ATOM   1246  C   SER A 184       7.403  10.561 -19.759  1.00  0.00           C  
ATOM   1247  O   SER A 184       8.255  11.347 -20.142  1.00  0.00           O  
ATOM   1248  CB  SER A 184       5.533  10.629 -21.378  1.00  0.00           C  
ATOM   1249  CEN SER A 184       5.038  10.848 -21.429  1.00  0.00           X  
ATOM   1250  H   SER A 184       5.207   8.447 -19.918  1.00  0.00           H  
ATOM   1251  N   GLY A 185       7.179  10.335 -18.459  1.00  0.00           N  
ATOM   1252  CA  GLY A 185       7.861  11.054 -17.371  1.00  0.00           C  
ATOM   1253  C   GLY A 185       7.519  12.550 -17.207  1.00  0.00           C  
ATOM   1254  O   GLY A 185       6.586  13.046 -17.824  1.00  0.00           O  
ATOM   1255  CEN GLY A 185       7.861  11.055 -17.371  1.00  0.00           X  
ATOM   1256  H   GLY A 185       6.601   9.541 -18.218  1.00  0.00           H  
ATOM   1257  N   LYS A 186       8.412  13.278 -16.520  1.00  0.00           N  
ATOM   1258  CA  LYS A 186       8.387  14.719 -16.155  1.00  0.00           C  
ATOM   1259  C   LYS A 186       7.132  15.266 -15.476  1.00  0.00           C  
ATOM   1260  O   LYS A 186       6.774  14.712 -14.444  1.00  0.00           O  
ATOM   1261  CB  LYS A 186       8.646  15.553 -17.410  1.00  0.00           C  
ATOM   1262  CEN LYS A 186       9.991  16.688 -18.583  1.00  0.00           X  
ATOM   1263  H   LYS A 186       9.239  12.779 -16.228  1.00  0.00           H  
ATOM   1264  N   ASP A 187       6.434  16.256 -16.027  1.00  0.00           N  
ATOM   1265  CA  ASP A 187       5.293  16.841 -15.291  1.00  0.00           C  
ATOM   1266  C   ASP A 187       4.476  15.805 -14.506  1.00  0.00           C  
ATOM   1267  O   ASP A 187       4.514  15.744 -13.283  1.00  0.00           O  
ATOM   1268  CB  ASP A 187       4.372  17.586 -16.259  1.00  0.00           C  
ATOM   1269  CEN ASP A 187       4.192  18.528 -16.603  1.00  0.00           X  
ATOM   1270  H   ASP A 187       6.854  16.794 -16.769  1.00  0.00           H  
ATOM   1271  N   ASN A 188       3.826  14.897 -15.217  1.00  0.00           N  
ATOM   1272  CA  ASN A 188       2.887  13.971 -14.607  1.00  0.00           C  
ATOM   1273  C   ASN A 188       3.481  13.158 -13.433  1.00  0.00           C  
ATOM   1274  O   ASN A 188       2.740  12.741 -12.542  1.00  0.00           O  
ATOM   1275  CB  ASN A 188       2.322  13.030 -15.655  1.00  0.00           C  
ATOM   1276  CEN ASN A 188       1.505  12.993 -16.313  1.00  0.00           X  
ATOM   1277  H   ASN A 188       3.834  14.997 -16.221  1.00  0.00           H  
ATOM   1278  N   ILE A 189       4.781  12.824 -13.439  1.00  0.00           N  
ATOM   1279  CA  ILE A 189       5.371  12.004 -12.358  1.00  0.00           C  
ATOM   1280  C   ILE A 189       5.302  12.775 -11.038  1.00  0.00           C  
ATOM   1281  O   ILE A 189       5.015  12.177 -10.010  1.00  0.00           O  
ATOM   1282  CB  ILE A 189       6.834  11.623 -12.650  1.00  0.00           C  
ATOM   1283  CEN ILE A 189       7.487  10.898 -13.136  1.00  0.00           X  
ATOM   1284  H   ILE A 189       5.390  13.271 -14.110  1.00  0.00           H  
ATOM   1285  N   HIS A 190       5.487  14.098 -11.085  1.00  0.00           N  
ATOM   1286  CA  HIS A 190       5.423  14.953  -9.896  1.00  0.00           C  
ATOM   1287  C   HIS A 190       4.011  14.996  -9.300  1.00  0.00           C  
ATOM   1288  O   HIS A 190       3.848  14.776  -8.104  1.00  0.00           O  
ATOM   1289  CB  HIS A 190       5.888  16.374 -10.232  1.00  0.00           C  
ATOM   1290  CEN HIS A 190       7.085  17.145 -10.165  1.00  0.00           X  
ATOM   1291  H   HIS A 190       5.568  14.551 -11.983  1.00  0.00           H  
ATOM   1292  N   ASP A 191       2.987  15.230 -10.125  1.00  0.00           N  
ATOM   1293  CA  ASP A 191       1.599  15.272  -9.654  1.00  0.00           C  
ATOM   1294  C   ASP A 191       1.152  13.910  -9.104  1.00  0.00           C  
ATOM   1295  O   ASP A 191       0.483  13.852  -8.078  1.00  0.00           O  
ATOM   1296  CB  ASP A 191       0.666  15.714 -10.784  1.00  0.00           C  
ATOM   1297  CEN ASP A 191       0.201  16.549 -11.135  1.00  0.00           X  
ATOM   1298  H   ASP A 191       3.170  15.461 -11.091  1.00  0.00           H  
ATOM   1299  N   VAL A 192       1.564  12.815  -9.751  1.00  0.00           N  
ATOM   1300  CA  VAL A 192       1.247  11.450  -9.304  1.00  0.00           C  
ATOM   1301  C   VAL A 192       1.873  11.163  -7.940  1.00  0.00           C  
ATOM   1302  O   VAL A 192       1.189  10.624  -7.081  1.00  0.00           O  
ATOM   1303  CB  VAL A 192       1.732  10.392 -10.313  1.00  0.00           C  
ATOM   1304  CEN VAL A 192       1.520   9.932 -10.779  1.00  0.00           X  
ATOM   1305  H   VAL A 192       2.157  12.940 -10.559  1.00  0.00           H  
ATOM   1306  N   ASP A 193       3.136  11.545  -7.727  1.00  0.00           N  
ATOM   1307  CA  ASP A 193       3.834  11.343  -6.452  1.00  0.00           C  
ATOM   1308  C   ASP A 193       3.154  12.116  -5.314  1.00  0.00           C  
ATOM   1309  O   ASP A 193       2.882  11.540  -4.263  1.00  0.00           O  
ATOM   1310  CB  ASP A 193       5.300  11.767  -6.571  1.00  0.00           C  
ATOM   1311  CEN ASP A 193       6.222  11.365  -6.731  1.00  0.00           X  
ATOM   1312  H   ASP A 193       3.652  11.981  -8.478  1.00  0.00           H  
ATOM   1313  N   ASN A 194       2.771  13.374  -5.550  1.00  0.00           N  
ATOM   1314  CA  ASN A 194       2.062  14.197  -4.564  1.00  0.00           C  
ATOM   1315  C   ASN A 194       0.707  13.598  -4.182  1.00  0.00           C  
ATOM   1316  O   ASN A 194       0.335  13.572  -3.015  1.00  0.00           O  
ATOM   1317  CB  ASN A 194       1.877  15.618  -5.065  1.00  0.00           C  
ATOM   1318  CEN ASN A 194       2.380  16.537  -5.013  1.00  0.00           X  
ATOM   1319  H   ASN A 194       3.003  13.784  -6.445  1.00  0.00           H  
ATOM   1320  N   HIS A 195      -0.042  13.112  -5.172  1.00  0.00           N  
ATOM   1321  CA  HIS A 195      -1.331  12.498  -4.904  1.00  0.00           C  
ATOM   1322  C   HIS A 195      -1.204  11.221  -4.071  1.00  0.00           C  
ATOM   1323  O   HIS A 195      -1.948  11.038  -3.109  1.00  0.00           O  
ATOM   1324  CB  HIS A 195      -2.055  12.194  -6.220  1.00  0.00           C  
ATOM   1325  CEN HIS A 195      -3.019  12.808  -7.070  1.00  0.00           X  
ATOM   1326  H   HIS A 195       0.273  13.197  -6.125  1.00  0.00           H  
ATOM   1327  N   LEU A 196      -0.213  10.380  -4.373  1.00  0.00           N  
ATOM   1328  CA  LEU A 196       0.058   9.167  -3.612  1.00  0.00           C  
ATOM   1329  C   LEU A 196       0.411   9.474  -2.150  1.00  0.00           C  
ATOM   1330  O   LEU A 196      -0.119   8.831  -1.252  1.00  0.00           O  
ATOM   1331  CB  LEU A 196       1.189   8.376  -4.279  1.00  0.00           C  
ATOM   1332  CEN LEU A 196       1.204   7.107  -5.153  1.00  0.00           X  
ATOM   1333  H   LEU A 196       0.395  10.602  -5.147  1.00  0.00           H  
ATOM   1334  N   GLN A 197       1.252  10.485  -1.899  1.00  0.00           N  
ATOM   1335  CA  GLN A 197       1.627  10.884  -0.537  1.00  0.00           C  
ATOM   1336  C   GLN A 197       0.415  11.376   0.259  1.00  0.00           C  
ATOM   1337  O   GLN A 197       0.227  10.937   1.390  1.00  0.00           O  
ATOM   1338  CB  GLN A 197       2.695  11.980  -0.576  1.00  0.00           C  
ATOM   1339  CEN GLN A 197       4.403  12.303  -0.423  1.00  0.00           X  
ATOM   1340  H   GLN A 197       1.614  11.018  -2.677  1.00  0.00           H  
ATOM   1341  N   ASN A 198      -0.448  12.205  -0.341  1.00  0.00           N  
ATOM   1342  CA  ASN A 198      -1.646  12.708   0.342  1.00  0.00           C  
ATOM   1343  C   ASN A 198      -2.607  11.562   0.719  1.00  0.00           C  
ATOM   1344  O   ASN A 198      -3.078  11.507   1.847  1.00  0.00           O  
ATOM   1345  CB  ASN A 198      -2.368  13.742  -0.503  1.00  0.00           C  
ATOM   1346  CEN ASN A 198      -2.377  14.784  -0.625  1.00  0.00           X  
ATOM   1347  H   ASN A 198      -0.236  12.538  -1.268  1.00  0.00           H  
ATOM   1348  N   VAL A 199      -2.800  10.583  -0.176  1.00  0.00           N  
ATOM   1349  CA  VAL A 199      -3.657   9.405   0.070  1.00  0.00           C  
ATOM   1350  C   VAL A 199      -3.111   8.538   1.211  1.00  0.00           C  
ATOM   1351  O   VAL A 199      -3.869   8.085   2.072  1.00  0.00           O  
ATOM   1352  CB  VAL A 199      -3.797   8.534  -1.193  1.00  0.00           C  
ATOM   1353  CEN VAL A 199      -4.237   8.340  -1.686  1.00  0.00           X  
ATOM   1354  H   VAL A 199      -2.374  10.686  -1.086  1.00  0.00           H  
ATOM   1355  N   ILE A 200      -1.799   8.284   1.248  1.00  0.00           N  
ATOM   1356  CA  ILE A 200      -1.158   7.496   2.318  1.00  0.00           C  
ATOM   1357  C   ILE A 200      -1.354   8.167   3.676  1.00  0.00           C  
ATOM   1358  O   ILE A 200      -1.697   7.480   4.646  1.00  0.00           O  
ATOM   1359  CB  ILE A 200       0.348   7.304   2.065  1.00  0.00           C  
ATOM   1360  CEN ILE A 200       1.099   6.688   1.569  1.00  0.00           X  
ATOM   1361  H   ILE A 200      -1.217   8.694   0.531  1.00  0.00           H  
ATOM   1362  N   GLU A 201      -1.121   9.477   3.761  1.00  0.00           N  
ATOM   1363  CA  GLU A 201      -1.302  10.253   4.987  1.00  0.00           C  
ATOM   1364  C   GLU A 201      -2.746  10.153   5.490  1.00  0.00           C  
ATOM   1365  O   GLU A 201      -2.965   9.883   6.671  1.00  0.00           O  
ATOM   1366  CB  GLU A 201      -0.922  11.717   4.755  1.00  0.00           C  
ATOM   1367  CEN GLU A 201       0.205  12.989   4.884  1.00  0.00           X  
ATOM   1368  H   GLU A 201      -0.863   9.981   2.924  1.00  0.00           H  
ATOM   1369  N   ASP A 202      -3.729  10.230   4.591  1.00  0.00           N  
ATOM   1370  CA  ASP A 202      -5.146  10.112   4.931  1.00  0.00           C  
ATOM   1371  C   ASP A 202      -5.507   8.734   5.495  1.00  0.00           C  
ATOM   1372  O   ASP A 202      -6.187   8.643   6.523  1.00  0.00           O  
ATOM   1373  CB  ASP A 202      -6.006  10.410   3.701  1.00  0.00           C  
ATOM   1374  CEN ASP A 202      -6.523  11.176   3.272  1.00  0.00           X  
ATOM   1375  H   ASP A 202      -3.497  10.519   3.652  1.00  0.00           H  
ATOM   1376  N   ILE A 203      -5.011   7.647   4.887  1.00  0.00           N  
ATOM   1377  CA  ILE A 203      -5.267   6.285   5.378  1.00  0.00           C  
ATOM   1378  C   ILE A 203      -4.679   6.131   6.768  1.00  0.00           C  
ATOM   1379  O   ILE A 203      -5.339   5.589   7.649  1.00  0.00           O  
ATOM   1380  CB  ILE A 203      -4.671   5.209   4.452  1.00  0.00           C  
ATOM   1381  CEN ILE A 203      -4.850   4.591   3.571  1.00  0.00           X  
ATOM   1382  H   ILE A 203      -4.404   7.788   4.091  1.00  0.00           H  
ATOM   1383  N   HIS A 204      -3.459   6.616   7.002  1.00  0.00           N  
ATOM   1384  CA  HIS A 204      -2.815   6.528   8.304  1.00  0.00           C  
ATOM   1385  C   HIS A 204      -3.624   7.220   9.409  1.00  0.00           C  
ATOM   1386  O   HIS A 204      -3.877   6.618  10.460  1.00  0.00           O  
ATOM   1387  CB  HIS A 204      -1.407   7.128   8.237  1.00  0.00           C  
ATOM   1388  CEN HIS A 204      -0.070   6.681   8.032  1.00  0.00           X  
ATOM   1389  H   HIS A 204      -2.979   7.094   6.252  1.00  0.00           H  
ATOM   1390  N   ASP A 205      -4.111   8.429   9.163  1.00  0.00           N  
ATOM   1391  CA  ASP A 205      -4.897   9.201  10.121  1.00  0.00           C  
ATOM   1392  C   ASP A 205      -6.224   8.514  10.458  1.00  0.00           C  
ATOM   1393  O   ASP A 205      -6.591   8.391  11.634  1.00  0.00           O  
ATOM   1394  CB  ASP A 205      -5.159  10.609   9.580  1.00  0.00           C  
ATOM   1395  CEN ASP A 205      -4.792  11.556   9.647  1.00  0.00           X  
ATOM   1396  H   ASP A 205      -3.885   8.868   8.281  1.00  0.00           H  
ATOM   1397  N   PHE A 206      -6.932   7.994   9.453  1.00  0.00           N  
ATOM   1398  CA  PHE A 206      -8.202   7.303   9.637  1.00  0.00           C  
ATOM   1399  C   PHE A 206      -8.032   6.045  10.495  1.00  0.00           C  
ATOM   1400  O   PHE A 206      -8.800   5.833  11.436  1.00  0.00           O  
ATOM   1401  CB  PHE A 206      -8.809   6.941   8.281  1.00  0.00           C  
ATOM   1402  CEN PHE A 206      -9.900   7.514   7.276  1.00  0.00           X  
ATOM   1403  H   PHE A 206      -6.555   8.068   8.519  1.00  0.00           H  
ATOM   1404  N   MET A 207      -6.997   5.237  10.234  1.00  0.00           N  
ATOM   1405  CA  MET A 207      -6.708   4.003  10.966  1.00  0.00           C  
ATOM   1406  C   MET A 207      -6.396   4.297  12.426  1.00  0.00           C  
ATOM   1407  O   MET A 207      -6.905   3.615  13.317  1.00  0.00           O  
ATOM   1408  CB  MET A 207      -5.543   3.260  10.316  1.00  0.00           C  
ATOM   1409  CEN MET A 207      -5.149   1.825   9.386  1.00  0.00           X  
ATOM   1410  H   MET A 207      -6.370   5.518   9.494  1.00  0.00           H  
ATOM   1411  N   GLN A 208      -5.580   5.317  12.692  1.00  0.00           N  
ATOM   1412  CA  GLN A 208      -5.180   5.683  14.041  1.00  0.00           C  
ATOM   1413  C   GLN A 208      -6.386   6.130  14.873  1.00  0.00           C  
ATOM   1414  O   GLN A 208      -6.571   5.659  15.997  1.00  0.00           O  
ATOM   1415  CB  GLN A 208      -4.132   6.798  14.001  1.00  0.00           C  
ATOM   1416  CEN GLN A 208      -2.425   7.146  14.113  1.00  0.00           X  
ATOM   1417  H   GLN A 208      -5.175   5.821  11.918  1.00  0.00           H  
ATOM   1418  N   ALA A 209      -7.259   6.963  14.303  1.00  0.00           N  
ATOM   1419  CA  ALA A 209      -8.463   7.444  14.967  1.00  0.00           C  
ATOM   1420  C   ALA A 209      -9.441   6.299  15.285  1.00  0.00           C  
ATOM   1421  O   ALA A 209      -9.982   6.234  16.391  1.00  0.00           O  
ATOM   1422  CB  ALA A 209      -9.140   8.502  14.107  1.00  0.00           C  
ATOM   1423  CEN ALA A 209      -9.140   8.501  14.108  1.00  0.00           X  
ATOM   1424  H   ALA A 209      -7.061   7.298  13.371  1.00  0.00           H  
ATOM   1425  N   ALA A 210      -9.645   5.357  14.361  1.00  0.00           N  
ATOM   1426  CA  ALA A 210     -10.526   4.209  14.542  1.00  0.00           C  
ATOM   1427  C   ALA A 210     -10.008   3.273  15.648  1.00  0.00           C  
ATOM   1428  O   ALA A 210     -10.787   2.800  16.476  1.00  0.00           O  
ATOM   1429  CB  ALA A 210     -10.679   3.455  13.229  1.00  0.00           C  
ATOM   1430  CEN ALA A 210     -10.679   3.455  13.230  1.00  0.00           X  
ATOM   1431  H   ALA A 210      -9.185   5.462  13.465  1.00  0.00           H  
ATOM   1432  N   ALA A 211      -8.692   3.050  15.717  1.00  0.00           N  
ATOM   1433  CA  ALA A 211      -8.055   2.195  16.715  1.00  0.00           C  
ATOM   1434  C   ALA A 211      -8.143   2.805  18.123  1.00  0.00           C  
ATOM   1435  O   ALA A 211      -8.471   2.091  19.072  1.00  0.00           O  
ATOM   1436  CB  ALA A 211      -6.604   1.939  16.333  1.00  0.00           C  
ATOM   1437  CEN ALA A 211      -6.605   1.939  16.334  1.00  0.00           X  
ATOM   1438  H   ALA A 211      -8.103   3.489  15.027  1.00  0.00           H  
ATOM   1439  N   ALA A 212      -7.922   4.116  18.266  1.00  0.00           N  
ATOM   1440  CA  ALA A 212      -7.996   4.806  19.551  1.00  0.00           C  
ATOM   1441  C   ALA A 212      -9.419   4.740  20.134  1.00  0.00           C  
ATOM   1442  O   ALA A 212      -9.587   4.390  21.301  1.00  0.00           O  
ATOM   1443  CB  ALA A 212      -7.542   6.250  19.399  1.00  0.00           C  
ATOM   1444  CEN ALA A 212      -7.543   6.250  19.400  1.00  0.00           X  
ATOM   1445  H   ALA A 212      -7.686   4.661  17.450  1.00  0.00           H  
ATOM   1446  N   ALA A 213     -10.448   4.948  19.309  1.00  0.00           N  
ATOM   1447  CA  ALA A 213     -11.847   4.774  19.706  1.00  0.00           C  
ATOM   1448  C   ALA A 213     -12.151   3.348  20.208  1.00  0.00           C  
ATOM   1449  O   ALA A 213     -12.713   3.167  21.293  1.00  0.00           O  
ATOM   1450  CB  ALA A 213     -12.760   5.129  18.542  1.00  0.00           C  
ATOM   1451  CEN ALA A 213     -12.760   5.128  18.542  1.00  0.00           X  
ATOM   1452  H   ALA A 213     -10.256   5.297  18.381  1.00  0.00           H  
ATOM   1453  N   ALA A 214     -11.769   2.316  19.449  1.00  0.00           N  
ATOM   1454  CA  ALA A 214     -12.005   0.921  19.801  1.00  0.00           C  
ATOM   1455  C   ALA A 214     -11.323   0.525  21.124  1.00  0.00           C  
ATOM   1456  O   ALA A 214     -11.917  -0.218  21.905  1.00  0.00           O  
ATOM   1457  CB  ALA A 214     -11.535   0.018  18.670  1.00  0.00           C  
ATOM   1458  CEN ALA A 214     -11.535   0.018  18.671  1.00  0.00           X  
ATOM   1459  H   ALA A 214     -11.316   2.520  18.569  1.00  0.00           H  
ATOM   1460  N   ASN A 215     -10.115   1.029  21.397  1.00  0.00           N  
ATOM   1461  CA  ASN A 215      -9.405   0.812  22.656  1.00  0.00           C  
ATOM   1462  C   ASN A 215     -10.169   1.320  23.884  1.00  0.00           C  
ATOM   1463  O   ASN A 215     -10.338   0.555  24.824  1.00  0.00           O  
ATOM   1464  CB  ASN A 215      -8.027   1.447  22.612  1.00  0.00           C  
ATOM   1465  CEN ASN A 215      -7.048   1.173  22.351  1.00  0.00           X  
ATOM   1466  H   ASN A 215      -9.657   1.573  20.681  1.00  0.00           H  
ATOM   1467  N   CYS A 216     -10.745   2.525  23.850  1.00  0.00           N  
ATOM   1468  CA  CYS A 216     -11.465   3.099  24.994  1.00  0.00           C  
ATOM   1469  C   CYS A 216     -12.763   2.334  25.354  1.00  0.00           C  
ATOM   1470  O   CYS A 216     -13.089   2.204  26.530  1.00  0.00           O  
ATOM   1471  CB  CYS A 216     -11.799   4.502  24.487  1.00  0.00           C  
ATOM   1472  CEN CYS A 216     -11.402   5.410  24.754  1.00  0.00           X  
ATOM   1473  H   CYS A 216     -10.642   3.091  23.020  1.00  0.00           H  
ATOM   1474  N   ARG A 217     -13.529   1.861  24.360  1.00  0.00           N  
ATOM   1475  CA  ARG A 217     -14.789   1.117  24.523  1.00  0.00           C  
ATOM   1476  C   ARG A 217     -14.623  -0.278  25.160  1.00  0.00           C  
ATOM   1477  O   ARG A 217     -15.563  -0.727  25.818  1.00  0.00           O  
ATOM   1478  CB  ARG A 217     -15.542   1.019  23.204  1.00  0.00           C  
ATOM   1479  CEN ARG A 217     -17.138   1.535  21.377  1.00  0.00           X  
ATOM   1480  H   ARG A 217     -13.200   2.022  23.418  1.00  0.00           H  
ATOM   1481  N   LYS A 218     -13.501  -0.969  24.923  1.00  0.00           N  
ATOM   1482  CA  LYS A 218     -13.181  -2.301  25.477  1.00  0.00           C  
ATOM   1483  C   LYS A 218     -13.368  -2.290  26.986  1.00  0.00           C  
ATOM   1484  O   LYS A 218     -13.820  -3.338  27.494  1.00  0.00           O  
ATOM   1485  CB  LYS A 218     -11.752  -2.718  25.126  1.00  0.00           C  
ATOM   1486  CEN LYS A 218     -10.449  -3.912  23.963  1.00  0.00           X  
ATOM   1487  H   LYS A 218     -12.702  -0.453  24.583  1.00  0.00           H  
TER                                                                             
# All scores below are weighted scores, not raw scores.
#BEGIN_POSE_ENERGIES_TABLE ./minmover_pdb/pose_64.pdb
label vdw cenpack pair env cbeta hs_pair ss_pair sheet total
weights 1 0.5 1 1 0.25 1 1 1 NA
pose 5.46347 7.28762 -12.2946 -9.65466 12.3256 0 0 0 3.12737
MET:NtermProteinFull_1 0 -0.02066 -0.18601 -0.29185 0.03829 0 0 0 -0.46023
TYR_2 0.13999 0.57279 0.07388 0.25389 0.03508 0 0 0 1.07563
GLY_3 0 0.05113 0.03797 -0.08884 0.05371 0 0 0 0.05397
LYS_4 0 -0.07604 0.22954 -0.51535 0.06899 0 0 0 -0.29287
LEU_5 1.27672 0.89121 -0.36004 -0.45811 0.04496 0 0 0 1.39473
ASN_6 0 -0.08277 -0.0565 -0.28327 0.04071 0 0 0 -0.38183
ASP_7 0 -0.01557 0.10631 -0.47618 0.06945 0 0 0 -0.316
LEU_8 0 0.18911 -0.09767 -0.19483 0.0359 0 0 0 -0.06749
LEU_9 0 0.15291 -0.40843 -0.52948 0.03215 0 0 0 -0.75285
GLU_10 0 0.03029 -0.14222 -0.71584 0.06893 0 0 0 -0.75884
ASP_11 0 -0.01977 0.17441 -0.37876 0.06915 0 0 0 -0.15498
LEU_12 0 0.24655 -0.81232 -0.39148 0.03745 0 0 0 -0.91981
GLN_13 0 0.34259 -0.00301 -0.09186 0.06961 0 0 0 0.31733
GLU_14 0 -0.04629 0.09615 -0.92601 0.06925 0 0 0 -0.8069
VAL_15 0 -0.19978 -0.11503 0.10145 0.03519 0 0 0 -0.17816
LEU_16 0.05753 0.9037 -0.56089 -0.50394 0.04071 0 0 0 -0.0629
LYS_17 0 0.05051 -0.46254 -0.51535 0.06939 0 0 0 -0.858
ASN_18 0 -0.05217 -0.01506 -0.36221 0.0693 0 0 0 -0.36014
LEU_19 0 0.0573 0.38946 -0.19483 0.03614 0 0 0 0.28807
HIS_20 0 0.23246 0.05371 -0.15819 0.03646 0 0 0 0.16444
LYS_21 0 -0.01363 -0.01216 -0.8715 0.07041 0 0 0 -0.82688
ASN_22 0 -0.01665 -0.02206 -0.19403 0.06956 0 0 0 -0.16318
ASP_23 0.04456 0.47853 -0.18938 0.56875 0.03543 0 0 0 0.93789
ARG_24 0 0.03542 0.03056 -0.48527 0.07072 0 0 0 -0.34857
SER_25 0 0.01548 -0.08118 -0.22078 0.03661 0 0 0 -0.24986
GLY_26 0 0.05 -0.13203 -0.09146 0.04314 0 0 0 -0.13035
LYS_27 0 -0.01451 -0.04525 -0.8715 0.07259 0 0 0 -0.85867
ASP_28 0 -0.0379 -0.03077 -0.60822 0.07025 0 0 0 -0.60664
ASN_29 0 -0.24939 -0.19181 -0.24178 0.03487 0 0 0 -0.64811
ILE_30 0 -0.26114 0.92915 0.34575 0.03521 0 0 0 1.04897
HIS_31 0 -0.02051 -0.19536 0.06501 0.06921 0 0 0 -0.08165
ASP_32 0 0.03649 0.12362 -0.31759 0.06893 0 0 0 -0.08855
VAL_33 0 0.00027 0.18959 -0.46599 0.03721 0 0 0 -0.23891
ASP_34 0.39314 0.71858 -0.40664 -0.1485 0.04283 0 0 0 0.59941
ASN_35 0 0.03059 0.06544 -0.32173 0.06921 0 0 0 -0.15649
HIS_36 0 -0.34564 0.22375 -0.11266 0.04298 0 0 0 -0.19158
LEU_37 0.09987 0.62818 -0.66844 -0.52353 0.03307 0 0 0 -0.43085
GLN_38 0 0.22669 -0.11547 -0.4142 0.06894 0 0 0 -0.23403
ASN_39 0 -0.08134 0.13652 -0.32173 0.06884 0 0 0 -0.19771
VAL_40 0 0.34598 -0.69282 -0.19594 0.04458 0 0 0 -0.49821
ILE_41 0 -0.53759 -0.47473 0.06915 0.03659 0 0 0 -0.90657
GLU_42 0 -0.08377 -0.12574 -0.71584 0.06894 0 0 0 -0.8564
ASP_43 0 -0.14857 0.22671 -0.37876 0.06928 0 0 0 -0.23135
ILE_44 0 -0.34363 -1.31295 -0.31819 0.0331 0 0 0 -1.94167
HIS_45 0 -0.0097 0.14454 -0.06774 0.06919 0 0 0 0.13629
ASP_46 0 -0.0504 0.05052 -0.52292 0.06921 0 0 0 -0.45359
PHE_47 0 0.30475 -0.13825 -0.19907 0.04374 0 0 0 0.01117
MET_48 0 0.22511 -0.36835 -0.29185 0.07173 0 0 0 -0.36335
GLN_49 0 0.00928 0.11394 -0.55896 0.06894 0 0 0 -0.3668
ALA_50 0 0.08358 -0.08778 0.14698 0.04294 0 0 0 0.18572
ALA_51 0 0.29921 -0.14829 -0.11236 0.03842 0 0 0 0.07699
ALA_52 0 0.10044 -0.14011 0.13638 0.03075 0 0 0 0.12747
ALA_53 0 -0.01017 -0.02729 0.28428 0.03571 0 0 0 0.28252
ALA_54 0 -0.19869 0.02599 0.13638 0.03458 0 0 0 -0.00173
ALA_55 0 -0.04924 -0.09602 -0.01847 0.03499 0 0 0 -0.12874
ASN_56 0 0.01438 -0.09193 -0.07783 0.03519 0 0 0 -0.12018
CYS_57 0 -0.06436 0.00726 1.27167 0.0693 0 0 0 1.28386
ARG_58 0 0.47644 0.24284 -0.22643 0.04279 0 0 0 0.53564
LYS_59 0.00278 -0.01369 -0.22087 -0.2228 0.0357 0 0 0 -0.41887
GLY_60 0.15276 0.39004 -0.11399 -0.09146 0.03634 0 0 0 0.37369
SER_61 0 0.04931 -0.17251 -0.20705 0.04305 0 0 0 -0.28721
PRO_62 0.51294 -0.2937 -0.16993 -0.2658 0.05138 0 0 0 -0.16511
GLY_63 0 -0.0624 -0.01726 -0.0429 0.03743 0 0 0 -0.08513
SER_64 0 -0.0031 0.00929 0.13063 0.03956 0 0 0 0.17639
PRO_65 0 0.01702 -0.10327 -0.05784 0.07212 0 0 0 -0.07197
ALA_66 0 0.00549 0.05103 0.59025 0.04957 0 0 0 0.69634
GLY_67 0 0 0 0.91259 0.04183 0 0 0 0.95441
SER_68 0 0 0 0.13063 0.04957 0 0 0 0.1802
PRO_69 0 0 0 0.2123 0.04957 0 0 0 0.26186
THR_70 0 0 0 0.43096 0.07499 0 0 0 0.50594
SER_71 0 0 0 0.29023 0.07582 0 0 0 0.36605
THR_72 0 0 0 0.48779 0.07582 0 0 0 0.56361
GLU_73 0 0 0 -1.03403 0.07499 0 0 0 -0.95904
GLU_74 0 0 0 -0.93278 0.04957 0 0 0 -0.88321
GLY_75 0 0 0 0.91259 0.04957 0 0 0 0.96215
THR_76 0 0 0 0.48779 0.04957 0 0 0 0.53736
SER_77 0 0 0 0.29023 0.07499 0 0 0 0.36522
GLU_78 0 0 0 -1.01303 0.07573 0 0 0 -0.9373
SER_79 0 0 0 0.13063 0.07566 0 0 0 0.20629
ALA_80 0 0 0 0.89846 0.05448 0 0 0 0.95294
THR_81 0 0 0 0.48779 0.04957 0 0 0 0.53736
PRO_82 0 0 0 0.2123 0.07582 0 0 0 0.28812
GLU_83 0 0 0 -1.03403 0.07499 0 0 0 -0.95904
SER_84 0 0 0 0.13063 0.07508 0 0 0 0.20571
GLY_85 0 0 0 0.91259 0.04957 0 0 0 0.96215
PRO_86 0 0 0 0.51404 0.04957 0 0 0 0.5636
GLY_87 0 0 0 0.60923 0.04183 0 0 0 0.65106
THR_88 0 0 0 0.48779 0.04183 0 0 0 0.52962
SER_89 0 0 0 0.29023 0.04957 0 0 0 0.3398
THR_90 0 0 0 0.33798 0.07582 0 0 0 0.4138
GLU_91 0 0 0 -1.01303 0.07582 0 0 0 -0.93721
PRO_92 0 0 0 0.51404 0.07582 0 0 0 0.58986
SER_93 0 0 0 -0.0106 0.07499 0 0 0 0.06439
GLU_94 0 0 0 -1.01303 0.07557 0 0 0 -0.93746
GLY_95 0 0 0 0.91259 0.05721 0 0 0 0.9698
SER_96 0 0 0 -0.0106 0.07508 0 0 0 0.06448
ALA_97 0 0 0 0.77873 0.07582 0 0 0 0.85455
PRO_98 0 0 0 0.2123 0.04957 0 0 0 0.26186
GLY_99 0 0 0 0.60923 0.04883 0 0 0 0.65806
SER_100 0 0 0 -0.0106 0.04883 0 0 0 0.03823
PRO_101 0 0 0 0.51404 0.04957 0 0 0 0.5636
ALA_102 0 0 0 0.797 0.04957 0 0 0 0.84657
GLY_103 0 0 0 0.35201 0.04957 0 0 0 0.40158
SER_104 0 0 0 0.29023 0.04957 0 0 0 0.3398
PRO_105 0 0 0 0.51404 0.07582 0 0 0 0.58986
THR_106 0 0 0 0.33798 0.07543 0 0 0 0.41341
SER_107 0 0 0 0.13063 0.07431 0 0 0 0.20494
THR_108 0 0 0 0.43096 0.04957 0 0 0 0.48052
GLU_109 0 0 0 -1.03403 0.07582 0 0 0 -0.95821
GLU_110 0 0 0 -1.03403 0.07508 0 0 0 -0.95895
GLY_111 0 0 0 0.91259 0.07508 0 0 0 0.98767
THR_112 0 0 0 0.48779 0.07582 0 0 0 0.56361
SER_113 0 0 0 0.13063 0.07347 0 0 0 0.2041
THR_114 0 0 0 0.43096 0.07499 0 0 0 0.50594
GLU_115 0 0 0 -1.01303 0.07582 0 0 0 -0.93721
PRO_116 0 0 0 0.51404 0.07582 0 0 0 0.58986
SER_117 0 0 0 0.13063 0.07499 0 0 0 0.20562
GLU_118 0 0 0 -0.93278 0.07582 0 0 0 -0.85696
GLY_119 0 0 0 0.91259 0.04957 0 0 0 0.96215
SER_120 0 0 0 0.29023 0.04957 0 0 0 0.3398
ALA_121 0 0 0 0.89846 0.04957 0 0 0 0.94802
PRO_122 0 0 0 0.2123 0.04957 0 0 0 0.26186
GLY_123 0 0 0 0.91259 0.04957 0 0 0 0.96215
THR_124 0 0 0 0.43096 0.07582 0 0 0 0.50678
SER_125 0 0 0 0.13063 0.07573 0 0 0 0.20636
THR_126 0 0 0 0.43096 0.07499 0 0 0 0.50594
GLU_127 0 0 0 -1.01303 0.07582 0 0 0 -0.93721
PRO_128 0 0 0 0.2123 0.07582 0 0 0 0.28812
SER_129 0 0 0 0.13063 0.07508 0 0 0 0.20571
GLU_130 0 0 0 -1.03403 0.07582 0 0 0 -0.95821
GLY_131 0 0 0 0.91259 0.07582 0 0 0 0.98841
SER_132 0 0 0 0.29023 0.05264 0 0 0 0.34288
ALA_133 0 0 0 0.89846 0.05256 0 0 0 0.95101
PRO_134 0 0 0 0.2123 0.04957 0 0 0 0.26186
GLY_135 0 0 0 0.91259 0.04957 0 0 0 0.96215
THR_136 0 0 0 0.48779 0.04957 0 0 0 0.53736
SER_137 0 0 0 0.29023 0.04957 0 0 0 0.3398
GLU_138 0 0 0 -1.01303 0.07582 0 0 0 -0.93721
SER_139 0 0 0 0.29023 0.07576 0 0 0 0.36599
ALA_140 0 0 0 0.797 0.07393 0 0 0 0.87093
THR_141 0.04975 0 0 0.48779 0.07582 0 0 0 0.61336
PRO_142 0.04975 0 0 0.51404 0.07582 0 0 0 0.6396
GLU_143 0 0 0 -1.01303 0.07499 0 0 0 -0.93804
SER_144 0 0 0 0.13063 0.07508 0 0 0 0.20571
GLY_145 0 0 0 0.91259 0.04957 0 0 0 0.96215
PRO_146 0 -0.0378 -0.03962 0.51404 0.04883 0 0 0 0.48545
GLY_147 0 -0.05313 -0.03491 0.91259 0.04678 0 0 0 0.87133
SER_148 0 -0.07058 -0.04391 0.13063 0.07212 0 0 0 0.08826
GLU_149 0 -0.02639 -0.05039 -0.37543 0.03743 0 0 0 -0.41478
PRO_150 0.39781 -0.06693 -0.1644 -0.12679 0.04643 0 0 0 0.08612
ALA_151 0.21271 0.31078 0.1279 0.20553 0.04409 0 0 0 0.90101
THR_152 0.05795 0.17795 -0.10657 -0.06501 0.04709 0 0 0 0.11141
SER_153 0 -0.14902 -0.03086 -0.21543 0.0364 0 0 0 -0.35891
GLY_154 0 0.07551 -0.22122 -0.08884 0.03502 0 0 0 -0.19952
SER_155 0 0.02785 -0.10164 -0.18312 0.03743 0 0 0 -0.21948
GLU_156 0 -0.01025 -0.19481 -0.60186 0.07081 0 0 0 -0.73611
THR_157 0 -0.14624 0.06292 0.0209 0.03745 0 0 0 -0.02497
PRO_158 0 0 0 0.043 0.04731 0 0 0 0.09031
GLY_159 0 -0.01558 0.05246 -0.0429 0.0342 0 0 0 0.02819
MET_160 0 0.14409 -0.20208 0.06168 0.07014 0 0 0 0.07383
TYR_161 0 -0.06991 -0.02181 0.85474 0.06944 0 0 0 0.83246
GLY_162 0 -0.03017 0.00158 0.0322 0.0357 0 0 0 0.03932
LYS_163 0 -0.16036 0.10512 -0.51535 0.04278 0 0 0 -0.52781
LEU_164 0 -0.08494 -0.10549 0.08126 0.06961 0 0 0 -0.03956
ASN_165 0 -0.03445 -0.0493 -0.40966 0.06632 0 0 0 -0.42709
ASP_166 0 -0.06492 0.02096 -0.52292 0.06956 0 0 0 -0.49732
LEU_167 0 -0.18573 -0.20946 0.24309 0.03614 0 0 0 -0.11595
LEU_168 0 0.06931 -0.37782 0.4149 0.06961 0 0 0 0.17601
GLU_169 0 -0.03939 0.02339 -0.92601 0.0695 0 0 0 -0.87253
ASP_170 0 -0.02725 0.05423 -0.37876 0.0691 0 0 0 -0.28268
LEU_171 0 -0.24618 -0.83709 -0.39148 0.0321 0 0 0 -1.44265
GLN_172 0 -0.08475 -0.01052 -0.24561 0.06887 0 0 0 -0.27202
GLU_173 0 -0.06978 0.00625 -0.92601 0.06921 0 0 0 -0.92033
VAL_174 0 -0.34397 -0.66732 -0.00525 0.03683 0 0 0 -0.9797
LEU_175 0.09987 0.6327 -0.35505 -0.53584 0.04591 0 0 0 -0.11241
LYS_176 0 0.071 -0.08905 -0.51535 0.06944 0 0 0 -0.46396
ASN_177 0 0.06094 0.01241 -0.19403 0.06907 0 0 0 -0.05161
LEU_178 0.00171 0.4916 0.11294 -0.39148 0.03533 0 0 0 0.2501
HIS_179 0.39314 0.61979 -0.11952 -0.18746 0.0359 0 0 0 0.74185
LYS_180 0 0.10626 0.10446 -0.77863 0.06947 0 0 0 -0.49844
ASN_181 0 -0.19026 0.04514 0.05572 0.03219 0 0 0 -0.0572
ASP_182 0 -0.49381 -0.20583 0.65809 0.03113 0 0 0 -0.01041
ARG_183 0 -0.17869 0.04974 -0.43267 0.06956 0 0 0 -0.49206
SER_184 0 -0.02014 0.02531 -0.20705 0.0697 0 0 0 -0.13217
GLY_185 0 -0.19853 -0.23839 -0.08884 0.03487 0 0 0 -0.49088
LYS_186 0 -0.00021 -0.15889 -0.77863 0.07203 0 0 0 -0.8657
ASP_187 0 -0.01225 -0.00751 -0.56986 0.07072 0 0 0 -0.5189
ASN_188 0 0.06736 -0.20709 -0.24178 0.06893 0 0 0 -0.31258
ILE_189 0.04456 0.38004 0.64288 -0.06945 0.04336 0 0 0 1.04138
HIS_D_190 0 -0.03423 -0.22012 0.0215 0.06921 0 0 0 -0.16364
ASP_191 0 -0.03021 -0.05997 -0.42964 0.06894 0 0 0 -0.45089
VAL_192 0.00171 0.4341 0.64538 -0.35242 0.04339 0 0 0 0.77216
ASP_193 0 0.5592 -0.20496 -0.24167 0.07002 0 0 0 0.18259
ASN_194 0 -0.09656 -0.01144 -0.36221 0.06878 0 0 0 -0.40143
HIS_195 0 -0.10687 -0.0119 -0.06774 0.06919 0 0 0 -0.11732
LEU_196 0.05753 0.33478 -0.58809 -0.50394 0.03488 0 0 0 -0.66485
GLN_197 0 0.00958 -0.21443 -0.4142 0.06908 0 0 0 -0.54997
ASN_198 0 -0.06947 0.00055 -0.32173 0.06878 0 0 0 -0.32187
VAL_199 0 -0.19252 -0.27235 -0.27892 0.04504 0 0 0 -0.69875
ILE_200 0 0.161 -0.43371 -0.41682 0.03172 0 0 0 -0.65781
GLU_201 0 0.05604 -0.12627 -0.60186 0.06902 0 0 0 -0.60307
ASP_202 0 -0.13311 0.27868 -0.31759 0.06908 0 0 0 -0.10294
ILE_203 0 -0.26717 -1.06921 -0.41682 0.03263 0 0 0 -1.72057
HIS_204 0 0.28432 -0.16551 -0.11266 0.06329 0 0 0 0.06943
ASP_205 0 -0.0939 0.03981 -0.52292 0.06899 0 0 0 -0.50801
PHE_206 0 -0.21809 -0.17455 0.24077 0.04435 0 0 0 -0.10752
MET_207 1.27672 1.04611 -0.22636 -0.21391 0.04611 0 0 0 1.92866
GLN_208 0 -0.08753 -0.03428 -0.3291 0.04278 0 0 0 -0.40812
ALA_209 0 -0.06481 -0.05872 0.14698 0.04789 0 0 0 0.07134
ALA_210 0 0.09473 -0.22225 -0.01847 0.03639 0 0 0 -0.10961
ALA_211 0.13999 0.57347 -0.05549 0.07904 0.03499 0 0 0 0.77201
ALA_212 0 -0.19704 -0.03377 0.20553 0.03406 0 0 0 0.00878
ALA_213 0 0.09014 0.04842 0.13638 0.03493 0 0 0 0.30987
ALA_214 0 -0.23817 -0.04415 -0.01847 0.03755 0 0 0 -0.26324
ASN_215 0 -0.00078 0.06314 -0.36221 0.04314 0 0 0 -0.25671
CYS_216 0 0.02017 0.07651 1.70525 0.07025 0 0 0 1.87217
ARG_217 0 0.44968 0.01566 -0.36281 0.06941 0 0 0 0.17194
LYS:CtermProteinFull_218 0 0.0421 0.24777 -0.68888 0.06947 0 0 0 -0.32955
#END_POSE_ENERGIES_TABLE ./minmover_pdb/pose_64.pdb
