# Supplementary material for: Selection of a promiscuous minimalist cAMP phosphodiesterase from a library of de novo designed proteins
Source: Nat Chem. 2024 May 3;16(7):1200–8. doi: 10.1038/s41557-024-01490-4 (PMC11230910; doi:10.1038/s41557-024-01490-4)
Supplement: Supplementary file 3 — MD input files, scripts and final structures derived from MD, AlphaFold2, EMSfold and MultiSFold. [file 41557_2024_1490_MOESM3_ESM.zip › Computational_Data/4_MultiSFold/campase/pose_65.pdb]

ATOM      1  N   MET A   1      14.999  -7.930  -0.838  1.00  0.00           N  
ATOM      2  CA  MET A   1      13.940  -6.997  -1.273  1.00  0.00           C  
ATOM      3  C   MET A   1      12.590  -7.687  -1.322  1.00  0.00           C  
ATOM      4  O   MET A   1      11.639  -7.042  -0.937  1.00  0.00           O  
ATOM      5  CB  MET A   1      14.272  -6.407  -2.642  1.00  0.00           C  
ATOM      6  CEN MET A   1      14.749  -4.920  -3.441  1.00  0.00           X  
ATOM      7  H   MET A   1      15.775  -8.121  -1.439  1.00  0.00           H  
ATOM      8  N   TYR A   2      12.507  -8.980  -1.656  1.00  0.00           N  
ATOM      9  CA  TYR A   2      11.223  -9.700  -1.719  1.00  0.00           C  
ATOM     10  C   TYR A   2      10.442  -9.840  -0.395  1.00  0.00           C  
ATOM     11  O   TYR A   2       9.228  -9.797  -0.437  1.00  0.00           O  
ATOM     12  CB  TYR A   2      11.468 -11.096  -2.296  1.00  0.00           C  
ATOM     13  CEN TYR A   2      11.374 -11.963  -3.815  1.00  0.00           X  
ATOM     14  H   TYR A   2      13.265  -9.431  -2.146  1.00  0.00           H  
ATOM     15  N   GLY A   3      11.109  -9.970   0.764  1.00  0.00           N  
ATOM     16  CA  GLY A   3      10.431 -10.070   2.071  1.00  0.00           C  
ATOM     17  C   GLY A   3       9.798  -8.752   2.529  1.00  0.00           C  
ATOM     18  O   GLY A   3       8.671  -8.768   2.996  1.00  0.00           O  
ATOM     19  CEN GLY A   3      10.431 -10.070   2.071  1.00  0.00           X  
ATOM     20  H   GLY A   3      12.113 -10.062   0.742  1.00  0.00           H  
ATOM     21  N   LYS A   4      10.457  -7.616   2.242  1.00  0.00           N  
ATOM     22  CA  LYS A   4       9.925  -6.258   2.503  1.00  0.00           C  
ATOM     23  C   LYS A   4       8.766  -5.854   1.585  1.00  0.00           C  
ATOM     24  O   LYS A   4       7.821  -5.219   2.007  1.00  0.00           O  
ATOM     25  CB  LYS A   4      11.047  -5.226   2.378  1.00  0.00           C  
ATOM     26  CEN LYS A   4      12.436  -3.939   3.322  1.00  0.00           X  
ATOM     27  H   LYS A   4      11.402  -7.688   1.894  1.00  0.00           H  
ATOM     28  N   LEU A   5       8.895  -6.173   0.302  1.00  0.00           N  
ATOM     29  CA  LEU A   5       7.874  -5.954  -0.707  1.00  0.00           C  
ATOM     30  C   LEU A   5       6.543  -6.611  -0.329  1.00  0.00           C  
ATOM     31  O   LEU A   5       5.492  -6.013  -0.521  1.00  0.00           O  
ATOM     32  CB  LEU A   5       8.363  -6.480  -2.062  1.00  0.00           C  
ATOM     33  CEN LEU A   5       8.906  -5.778  -3.322  1.00  0.00           X  
ATOM     34  H   LEU A   5       9.729  -6.679   0.030  1.00  0.00           H  
ATOM     35  N   ASN A   6       6.591  -7.830   0.211  1.00  0.00           N  
ATOM     36  CA  ASN A   6       5.379  -8.544   0.591  1.00  0.00           C  
ATOM     37  C   ASN A   6       4.714  -7.852   1.786  1.00  0.00           C  
ATOM     38  O   ASN A   6       3.494  -7.789   1.829  1.00  0.00           O  
ATOM     39  CB  ASN A   6       5.663 -10.001   0.906  1.00  0.00           C  
ATOM     40  CEN ASN A   6       5.665 -10.924   0.405  1.00  0.00           X  
ATOM     41  H   ASN A   6       7.471  -8.189   0.549  1.00  0.00           H  
ATOM     42  N   ASP A   7       5.521  -7.261   2.677  1.00  0.00           N  
ATOM     43  CA  ASP A   7       5.029  -6.455   3.801  1.00  0.00           C  
ATOM     44  C   ASP A   7       4.377  -5.158   3.282  1.00  0.00           C  
ATOM     45  O   ASP A   7       3.279  -4.807   3.695  1.00  0.00           O  
ATOM     46  CB  ASP A   7       6.167  -6.130   4.772  1.00  0.00           C  
ATOM     47  CEN ASP A   7       6.565  -6.456   5.651  1.00  0.00           X  
ATOM     48  H   ASP A   7       6.513  -7.448   2.642  1.00  0.00           H  
ATOM     49  N   LEU A   8       4.979  -4.524   2.268  1.00  0.00           N  
ATOM     50  CA  LEU A   8       4.461  -3.295   1.662  1.00  0.00           C  
ATOM     51  C   LEU A   8       3.163  -3.502   0.861  1.00  0.00           C  
ATOM     52  O   LEU A   8       2.248  -2.681   0.916  1.00  0.00           O  
ATOM     53  CB  LEU A   8       5.538  -2.679   0.760  1.00  0.00           C  
ATOM     54  CEN LEU A   8       6.500  -1.490   0.943  1.00  0.00           X  
ATOM     55  H   LEU A   8       5.903  -4.833   2.002  1.00  0.00           H  
ATOM     56  N   LEU A   9       3.090  -4.582   0.075  1.00  0.00           N  
ATOM     57  CA  LEU A   9       1.885  -4.921  -0.683  1.00  0.00           C  
ATOM     58  C   LEU A   9       0.699  -5.183   0.258  1.00  0.00           C  
ATOM     59  O   LEU A   9      -0.387  -4.647   0.040  1.00  0.00           O  
ATOM     60  CB  LEU A   9       2.146  -6.143  -1.573  1.00  0.00           C  
ATOM     61  CEN LEU A   9       2.392  -6.302  -3.085  1.00  0.00           X  
ATOM     62  H   LEU A   9       3.883  -5.205   0.046  1.00  0.00           H  
ATOM     63  N   GLU A  10       0.916  -5.977   1.306  1.00  0.00           N  
ATOM     64  CA  GLU A  10      -0.103  -6.315   2.302  1.00  0.00           C  
ATOM     65  C   GLU A  10      -0.613  -5.062   3.026  1.00  0.00           C  
ATOM     66  O   GLU A  10      -1.826  -4.904   3.195  1.00  0.00           O  
ATOM     67  CB  GLU A  10       0.453  -7.318   3.315  1.00  0.00           C  
ATOM     68  CEN GLU A  10       0.612  -8.921   3.870  1.00  0.00           X  
ATOM     69  H   GLU A  10       1.852  -6.310   1.474  1.00  0.00           H  
ATOM     70  N   ASP A  11       0.284  -4.141   3.373  1.00  0.00           N  
ATOM     71  CA  ASP A  11      -0.056  -2.879   4.025  1.00  0.00           C  
ATOM     72  C   ASP A  11      -0.907  -1.996   3.110  1.00  0.00           C  
ATOM     73  O   ASP A  11      -1.907  -1.425   3.554  1.00  0.00           O  
ATOM     74  CB  ASP A  11       1.214  -2.134   4.445  1.00  0.00           C  
ATOM     75  CEN ASP A  11       1.803  -1.988   5.262  1.00  0.00           X  
ATOM     76  H   ASP A  11       1.266  -4.360   3.265  1.00  0.00           H  
ATOM     77  N   LEU A  12      -0.582  -1.941   1.816  1.00  0.00           N  
ATOM     78  CA  LEU A  12      -1.354  -1.184   0.830  1.00  0.00           C  
ATOM     79  C   LEU A  12      -2.792  -1.711   0.679  1.00  0.00           C  
ATOM     80  O   LEU A  12      -3.756  -0.938   0.711  1.00  0.00           O  
ATOM     81  CB  LEU A  12      -0.634  -1.214  -0.524  1.00  0.00           C  
ATOM     82  CEN LEU A  12       0.217  -0.175  -1.279  1.00  0.00           X  
ATOM     83  H   LEU A  12       0.265  -2.406   1.525  1.00  0.00           H  
ATOM     84  N   GLN A  13      -2.960  -3.033   0.589  1.00  0.00           N  
ATOM     85  CA  GLN A  13      -4.280  -3.667   0.528  1.00  0.00           C  
ATOM     86  C   GLN A  13      -5.128  -3.383   1.774  1.00  0.00           C  
ATOM     87  O   GLN A  13      -6.333  -3.123   1.654  1.00  0.00           O  
ATOM     88  CB  GLN A  13      -4.128  -5.180   0.350  1.00  0.00           C  
ATOM     89  CEN GLN A  13      -4.167  -6.484  -0.810  1.00  0.00           X  
ATOM     90  H   GLN A  13      -2.139  -3.621   0.625  1.00  0.00           H  
ATOM     91  N   GLU A  14      -4.547  -3.411   2.974  1.00  0.00           N  
ATOM     92  CA  GLU A  14      -5.282  -3.063   4.191  1.00  0.00           C  
ATOM     93  C   GLU A  14      -5.777  -1.609   4.145  1.00  0.00           C  
ATOM     94  O   GLU A  14      -6.953  -1.365   4.437  1.00  0.00           O  
ATOM     95  CB  GLU A  14      -4.404  -3.284   5.425  1.00  0.00           C  
ATOM     96  CEN GLU A  14      -3.935  -4.247   6.750  1.00  0.00           X  
ATOM     97  H   GLU A  14      -3.583  -3.710   3.051  1.00  0.00           H  
ATOM     98  N   VAL A  15      -4.962  -0.655   3.673  1.00  0.00           N  
ATOM     99  CA  VAL A  15      -5.383   0.754   3.580  1.00  0.00           C  
ATOM    100  C   VAL A  15      -6.498   0.946   2.562  1.00  0.00           C  
ATOM    101  O   VAL A  15      -7.419   1.718   2.830  1.00  0.00           O  
ATOM    102  CB  VAL A  15      -4.207   1.673   3.201  1.00  0.00           C  
ATOM    103  CEN VAL A  15      -3.783   2.160   3.443  1.00  0.00           X  
ATOM    104  H   VAL A  15      -4.035  -0.915   3.370  1.00  0.00           H  
ATOM    105  N   LEU A  16      -6.472   0.217   1.443  1.00  0.00           N  
ATOM    106  CA  LEU A  16      -7.546   0.267   0.439  1.00  0.00           C  
ATOM    107  C   LEU A  16      -8.864  -0.258   1.007  1.00  0.00           C  
ATOM    108  O   LEU A  16      -9.943   0.304   0.807  1.00  0.00           O  
ATOM    109  CB  LEU A  16      -7.149  -0.536  -0.806  1.00  0.00           C  
ATOM    110  CEN LEU A  16      -6.671  -0.121  -2.210  1.00  0.00           X  
ATOM    111  H   LEU A  16      -5.681  -0.392   1.284  1.00  0.00           H  
ATOM    112  N   LYS A  17      -8.776  -1.334   1.783  1.00  0.00           N  
ATOM    113  CA  LYS A  17      -9.913  -1.872   2.522  1.00  0.00           C  
ATOM    114  C   LYS A  17     -10.472  -0.865   3.531  1.00  0.00           C  
ATOM    115  O   LYS A  17     -11.693  -0.730   3.638  1.00  0.00           O  
ATOM    116  CB  LYS A  17      -9.513  -3.163   3.238  1.00  0.00           C  
ATOM    117  CEN LYS A  17      -9.562  -5.276   3.322  1.00  0.00           X  
ATOM    118  H   LYS A  17      -7.891  -1.817   1.808  1.00  0.00           H  
ATOM    119  N   ASN A  18      -9.619  -0.163   4.271  1.00  0.00           N  
ATOM    120  CA  ASN A  18     -10.040   0.874   5.209  1.00  0.00           C  
ATOM    121  C   ASN A  18     -10.661   2.079   4.495  1.00  0.00           C  
ATOM    122  O   ASN A  18     -11.717   2.548   4.924  1.00  0.00           O  
ATOM    123  CB  ASN A  18      -8.882   1.324   6.081  1.00  0.00           C  
ATOM    124  CEN ASN A  18      -8.463   1.080   7.012  1.00  0.00           X  
ATOM    125  H   ASN A  18      -8.629  -0.339   4.156  1.00  0.00           H  
ATOM    126  N   LEU A  19     -10.098   2.513   3.370  1.00  0.00           N  
ATOM    127  CA  LEU A  19     -10.639   3.606   2.564  1.00  0.00           C  
ATOM    128  C   LEU A  19     -12.034   3.272   2.034  1.00  0.00           C  
ATOM    129  O   LEU A  19     -12.929   4.116   2.088  1.00  0.00           O  
ATOM    130  CB  LEU A  19      -9.690   3.925   1.402  1.00  0.00           C  
ATOM    131  CEN LEU A  19      -8.684   5.065   1.157  1.00  0.00           X  
ATOM    132  H   LEU A  19      -9.267   2.048   3.031  1.00  0.00           H  
ATOM    133  N   HIS A  20     -12.255   2.015   1.644  1.00  0.00           N  
ATOM    134  CA  HIS A  20     -13.576   1.527   1.245  1.00  0.00           C  
ATOM    135  C   HIS A  20     -14.606   1.578   2.386  1.00  0.00           C  
ATOM    136  O   HIS A  20     -15.692   2.131   2.217  1.00  0.00           O  
ATOM    137  CB  HIS A  20     -13.467   0.094   0.713  1.00  0.00           C  
ATOM    138  CEN HIS A  20     -13.324  -0.566  -0.542  1.00  0.00           X  
ATOM    139  H   HIS A  20     -11.456   1.412   1.513  1.00  0.00           H  
ATOM    140  N   LYS A  21     -14.290   1.019   3.567  1.00  0.00           N  
ATOM    141  CA  LYS A  21     -15.225   0.987   4.716  1.00  0.00           C  
ATOM    142  C   LYS A  21     -15.557   2.384   5.248  1.00  0.00           C  
ATOM    143  O   LYS A  21     -16.673   2.598   5.721  1.00  0.00           O  
ATOM    144  CB  LYS A  21     -14.647   0.135   5.847  1.00  0.00           C  
ATOM    145  CEN LYS A  21     -14.645  -1.689   6.919  1.00  0.00           X  
ATOM    146  H   LYS A  21     -13.369   0.614   3.660  1.00  0.00           H  
ATOM    147  N   ASN A  22     -14.605   3.312   5.193  1.00  0.00           N  
ATOM    148  CA  ASN A  22     -14.733   4.641   5.783  1.00  0.00           C  
ATOM    149  C   ASN A  22     -15.602   5.608   4.948  1.00  0.00           C  
ATOM    150  O   ASN A  22     -16.281   6.466   5.521  1.00  0.00           O  
ATOM    151  CB  ASN A  22     -13.363   5.250   6.019  1.00  0.00           C  
ATOM    152  CEN ASN A  22     -12.646   5.290   6.784  1.00  0.00           X  
ATOM    153  H   ASN A  22     -13.727   3.067   4.758  1.00  0.00           H  
ATOM    154  N   ASP A  23     -15.684   5.428   3.619  1.00  0.00           N  
ATOM    155  CA  ASP A  23     -16.286   6.382   2.675  1.00  0.00           C  
ATOM    156  C   ASP A  23     -17.771   6.679   2.965  1.00  0.00           C  
ATOM    157  O   ASP A  23     -18.689   6.238   2.266  1.00  0.00           O  
ATOM    158  CB  ASP A  23     -16.138   5.860   1.244  1.00  0.00           C  
ATOM    159  CEN ASP A  23     -15.530   5.957   0.432  1.00  0.00           X  
ATOM    160  H   ASP A  23     -15.255   4.604   3.220  1.00  0.00           H  
ATOM    161  N   ARG A  24     -18.040   7.488   3.995  1.00  0.00           N  
ATOM    162  CA  ARG A  24     -19.418   7.927   4.284  1.00  0.00           C  
ATOM    163  C   ARG A  24     -19.717   9.388   3.972  1.00  0.00           C  
ATOM    164  O   ARG A  24     -20.880   9.763   4.063  1.00  0.00           O  
ATOM    165  CB  ARG A  24     -19.804   7.613   5.721  1.00  0.00           C  
ATOM    166  CEN ARG A  24     -20.739   6.424   7.687  1.00  0.00           X  
ATOM    167  H   ARG A  24     -17.248   7.860   4.499  1.00  0.00           H  
ATOM    168  N   SER A  25     -18.733  10.209   3.596  1.00  0.00           N  
ATOM    169  CA  SER A  25     -18.964  11.662   3.469  1.00  0.00           C  
ATOM    170  C   SER A  25     -18.726  12.287   2.081  1.00  0.00           C  
ATOM    171  O   SER A  25     -19.021  13.471   1.916  1.00  0.00           O  
ATOM    172  CB  SER A  25     -18.098  12.378   4.486  1.00  0.00           C  
ATOM    173  CEN SER A  25     -17.665  12.490   4.796  1.00  0.00           X  
ATOM    174  H   SER A  25     -17.785   9.857   3.607  1.00  0.00           H  
ATOM    175  N   GLY A  26     -18.230  11.562   1.070  1.00  0.00           N  
ATOM    176  CA  GLY A  26     -17.886  12.189  -0.222  1.00  0.00           C  
ATOM    177  C   GLY A  26     -17.647  11.221  -1.379  1.00  0.00           C  
ATOM    178  O   GLY A  26     -16.499  11.026  -1.769  1.00  0.00           O  
ATOM    179  CEN GLY A  26     -17.886  12.190  -0.223  1.00  0.00           X  
ATOM    180  H   GLY A  26     -17.976  10.595   1.214  1.00  0.00           H  
ATOM    181  N   LYS A  27     -18.729  10.620  -1.896  1.00  0.00           N  
ATOM    182  CA  LYS A  27     -18.763   9.624  -2.983  1.00  0.00           C  
ATOM    183  C   LYS A  27     -17.805   9.868  -4.147  1.00  0.00           C  
ATOM    184  O   LYS A  27     -17.232   8.915  -4.659  1.00  0.00           O  
ATOM    185  CB  LYS A  27     -20.186   9.524  -3.533  1.00  0.00           C  
ATOM    186  CEN LYS A  27     -22.024   8.479  -3.619  1.00  0.00           X  
ATOM    187  H   LYS A  27     -19.598  10.770  -1.399  1.00  0.00           H  
ATOM    188  N   ASP A  28     -17.635  11.118  -4.561  1.00  0.00           N  
ATOM    189  CA  ASP A  28     -16.735  11.413  -5.679  1.00  0.00           C  
ATOM    190  C   ASP A  28     -15.271  11.091  -5.344  1.00  0.00           C  
ATOM    191  O   ASP A  28     -14.541  10.584  -6.190  1.00  0.00           O  
ATOM    192  CB  ASP A  28     -16.865  12.883  -6.087  1.00  0.00           C  
ATOM    193  CEN ASP A  28     -17.343  13.468  -6.770  1.00  0.00           X  
ATOM    194  H   ASP A  28     -18.358  11.793  -4.352  1.00  0.00           H  
ATOM    195  N   ASN A  29     -14.850  11.263  -4.087  1.00  0.00           N  
ATOM    196  CA  ASN A  29     -13.455  11.011  -3.714  1.00  0.00           C  
ATOM    197  C   ASN A  29     -13.154   9.520  -3.485  1.00  0.00           C  
ATOM    198  O   ASN A  29     -12.016   9.095  -3.667  1.00  0.00           O  
ATOM    199  CB  ASN A  29     -13.075  11.810  -2.481  1.00  0.00           C  
ATOM    200  CEN ASN A  29     -12.658  12.746  -2.254  1.00  0.00           X  
ATOM    201  H   ASN A  29     -15.485  11.675  -3.415  1.00  0.00           H  
ATOM    202  N   ILE A  30     -14.143   8.728  -3.060  1.00  0.00           N  
ATOM    203  CA  ILE A  30     -13.967   7.278  -2.878  1.00  0.00           C  
ATOM    204  C   ILE A  30     -13.640   6.614  -4.209  1.00  0.00           C  
ATOM    205  O   ILE A  30     -12.752   5.772  -4.238  1.00  0.00           O  
ATOM    206  CB  ILE A  30     -15.221   6.617  -2.278  1.00  0.00           C  
ATOM    207  CEN ILE A  30     -15.743   6.367  -1.354  1.00  0.00           X  
ATOM    208  H   ILE A  30     -15.064   9.126  -2.943  1.00  0.00           H  
ATOM    209  N   HIS A  31     -14.285   7.011  -5.315  1.00  0.00           N  
ATOM    210  CA  HIS A  31     -13.971   6.450  -6.630  1.00  0.00           C  
ATOM    211  C   HIS A  31     -12.528   6.745  -7.043  1.00  0.00           C  
ATOM    212  O   HIS A  31     -11.801   5.821  -7.404  1.00  0.00           O  
ATOM    213  CB  HIS A  31     -14.936   6.993  -7.689  1.00  0.00           C  
ATOM    214  CEN HIS A  31     -16.154   6.603  -8.318  1.00  0.00           X  
ATOM    215  H   HIS A  31     -14.963   7.758  -5.257  1.00  0.00           H  
ATOM    216  N   ASP A  32     -12.084   7.999  -6.935  1.00  0.00           N  
ATOM    217  CA  ASP A  32     -10.715   8.376  -7.291  1.00  0.00           C  
ATOM    218  C   ASP A  32      -9.678   7.654  -6.418  1.00  0.00           C  
ATOM    219  O   ASP A  32      -8.653   7.201  -6.927  1.00  0.00           O  
ATOM    220  CB  ASP A  32     -10.536   9.892  -7.173  1.00  0.00           C  
ATOM    221  CEN ASP A  32     -10.546  10.730  -7.751  1.00  0.00           X  
ATOM    222  H   ASP A  32     -12.738   8.731  -6.704  1.00  0.00           H  
ATOM    223  N   VAL A  33      -9.962   7.486  -5.124  1.00  0.00           N  
ATOM    224  CA  VAL A  33      -9.084   6.766  -4.186  1.00  0.00           C  
ATOM    225  C   VAL A  33      -8.963   5.290  -4.570  1.00  0.00           C  
ATOM    226  O   VAL A  33      -7.865   4.751  -4.516  1.00  0.00           O  
ATOM    227  CB  VAL A  33      -9.595   6.866  -2.736  1.00  0.00           C  
ATOM    228  CEN VAL A  33      -9.465   7.147  -2.121  1.00  0.00           X  
ATOM    229  H   VAL A  33     -10.849   7.835  -4.789  1.00  0.00           H  
ATOM    230  N   ASP A  34     -10.059   4.642  -4.974  1.00  0.00           N  
ATOM    231  CA  ASP A  34     -10.087   3.235  -5.398  1.00  0.00           C  
ATOM    232  C   ASP A  34      -9.229   3.026  -6.652  1.00  0.00           C  
ATOM    233  O   ASP A  34      -8.386   2.134  -6.672  1.00  0.00           O  
ATOM    234  CB  ASP A  34     -11.524   2.779  -5.661  1.00  0.00           C  
ATOM    235  CEN ASP A  34     -12.285   2.280  -5.202  1.00  0.00           X  
ATOM    236  H   ASP A  34     -10.935   5.143  -4.983  1.00  0.00           H  
ATOM    237  N   ASN A  35      -9.354   3.908  -7.649  1.00  0.00           N  
ATOM    238  CA  ASN A  35      -8.547   3.855  -8.872  1.00  0.00           C  
ATOM    239  C   ASN A  35      -7.053   4.032  -8.574  1.00  0.00           C  
ATOM    240  O   ASN A  35      -6.222   3.304  -9.111  1.00  0.00           O  
ATOM    241  CB  ASN A  35      -9.006   4.894  -9.879  1.00  0.00           C  
ATOM    242  CEN ASN A  35      -9.669   4.957 -10.690  1.00  0.00           X  
ATOM    243  H   ASN A  35     -10.051   4.637  -7.560  1.00  0.00           H  
ATOM    244  N   HIS A  36      -6.697   4.990  -7.715  1.00  0.00           N  
ATOM    245  CA  HIS A  36      -5.297   5.228  -7.369  1.00  0.00           C  
ATOM    246  C   HIS A  36      -4.679   4.014  -6.666  1.00  0.00           C  
ATOM    247  O   HIS A  36      -3.574   3.602  -7.007  1.00  0.00           O  
ATOM    248  CB  HIS A  36      -5.166   6.470  -6.481  1.00  0.00           C  
ATOM    249  CEN HIS A  36      -4.890   7.859  -6.631  1.00  0.00           X  
ATOM    250  H   HIS A  36      -7.407   5.581  -7.305  1.00  0.00           H  
ATOM    251  N   LEU A  37      -5.418   3.381  -5.753  1.00  0.00           N  
ATOM    252  CA  LEU A  37      -4.976   2.185  -5.045  1.00  0.00           C  
ATOM    253  C   LEU A  37      -4.732   0.997  -5.995  1.00  0.00           C  
ATOM    254  O   LEU A  37      -3.684   0.361  -5.907  1.00  0.00           O  
ATOM    255  CB  LEU A  37      -6.009   1.809  -3.975  1.00  0.00           C  
ATOM    256  CEN LEU A  37      -6.039   1.980  -2.445  1.00  0.00           X  
ATOM    257  H   LEU A  37      -6.317   3.769  -5.511  1.00  0.00           H  
ATOM    258  N   GLN A  38      -5.636   0.731  -6.946  1.00  0.00           N  
ATOM    259  CA  GLN A  38      -5.453  -0.337  -7.938  1.00  0.00           C  
ATOM    260  C   GLN A  38      -4.229  -0.080  -8.827  1.00  0.00           C  
ATOM    261  O   GLN A  38      -3.446  -1.004  -9.046  1.00  0.00           O  
ATOM    262  CB  GLN A  38      -6.703  -0.473  -8.811  1.00  0.00           C  
ATOM    263  CEN GLN A  38      -8.163  -1.396  -9.068  1.00  0.00           X  
ATOM    264  H   GLN A  38      -6.447   1.327  -7.027  1.00  0.00           H  
ATOM    265  N   ASN A  39      -4.008   1.166  -9.264  1.00  0.00           N  
ATOM    266  CA  ASN A  39      -2.847   1.502 -10.095  1.00  0.00           C  
ATOM    267  C   ASN A  39      -1.526   1.309  -9.329  1.00  0.00           C  
ATOM    268  O   ASN A  39      -0.577   0.762  -9.878  1.00  0.00           O  
ATOM    269  CB  ASN A  39      -2.944   2.921 -10.625  1.00  0.00           C  
ATOM    270  CEN ASN A  39      -3.308   3.415 -11.476  1.00  0.00           X  
ATOM    271  H   ASN A  39      -4.699   1.878  -9.079  1.00  0.00           H  
ATOM    272  N   VAL A  40      -1.492   1.650  -8.034  1.00  0.00           N  
ATOM    273  CA  VAL A  40      -0.304   1.458  -7.176  1.00  0.00           C  
ATOM    274  C   VAL A  40      -0.014  -0.034  -6.952  1.00  0.00           C  
ATOM    275  O   VAL A  40       1.144  -0.451  -6.951  1.00  0.00           O  
ATOM    276  CB  VAL A  40      -0.473   2.147  -5.809  1.00  0.00           C  
ATOM    277  CEN VAL A  40      -0.256   2.675  -5.424  1.00  0.00           X  
ATOM    278  H   VAL A  40      -2.307   2.103  -7.642  1.00  0.00           H  
ATOM    279  N   ILE A  41      -1.046  -0.865  -6.775  1.00  0.00           N  
ATOM    280  CA  ILE A  41      -0.880  -2.327  -6.690  1.00  0.00           C  
ATOM    281  C   ILE A  41      -0.254  -2.893  -7.968  1.00  0.00           C  
ATOM    282  O   ILE A  41       0.708  -3.666  -7.885  1.00  0.00           O  
ATOM    283  CB  ILE A  41      -2.223  -3.036  -6.436  1.00  0.00           C  
ATOM    284  CEN ILE A  41      -2.929  -3.361  -5.672  1.00  0.00           X  
ATOM    285  H   ILE A  41      -1.978  -0.475  -6.765  1.00  0.00           H  
ATOM    286  N   GLU A  42      -0.792  -2.535  -9.133  1.00  0.00           N  
ATOM    287  CA  GLU A  42      -0.279  -2.994 -10.427  1.00  0.00           C  
ATOM    288  C   GLU A  42       1.201  -2.626 -10.599  1.00  0.00           C  
ATOM    289  O   GLU A  42       2.011  -3.488 -10.939  1.00  0.00           O  
ATOM    290  CB  GLU A  42      -1.106  -2.403 -11.570  1.00  0.00           C  
ATOM    291  CEN GLU A  42      -2.344  -2.557 -12.731  1.00  0.00           X  
ATOM    292  H   GLU A  42      -1.555  -1.872  -9.138  1.00  0.00           H  
ATOM    293  N   ASP A  43       1.582  -1.401 -10.245  1.00  0.00           N  
ATOM    294  CA  ASP A  43       2.960  -0.925 -10.349  1.00  0.00           C  
ATOM    295  C   ASP A  43       3.916  -1.682  -9.416  1.00  0.00           C  
ATOM    296  O   ASP A  43       5.014  -2.072  -9.830  1.00  0.00           O  
ATOM    297  CB  ASP A  43       3.020   0.575 -10.048  1.00  0.00           C  
ATOM    298  CEN ASP A  43       3.036   1.472 -10.530  1.00  0.00           X  
ATOM    299  H   ASP A  43       0.869  -0.725 -10.010  1.00  0.00           H  
ATOM    300  N   ILE A  44       3.491  -1.987  -8.179  1.00  0.00           N  
ATOM    301  CA  ILE A  44       4.312  -2.764  -7.236  1.00  0.00           C  
ATOM    302  C   ILE A  44       4.575  -4.150  -7.817  1.00  0.00           C  
ATOM    303  O   ILE A  44       5.714  -4.614  -7.797  1.00  0.00           O  
ATOM    304  CB  ILE A  44       3.641  -2.907  -5.858  1.00  0.00           C  
ATOM    305  CEN ILE A  44       3.504  -2.445  -4.880  1.00  0.00           X  
ATOM    306  H   ILE A  44       2.553  -1.715  -7.923  1.00  0.00           H  
ATOM    307  N   HIS A  45       3.556  -4.815  -8.362  1.00  0.00           N  
ATOM    308  CA  HIS A  45       3.713  -6.131  -8.966  1.00  0.00           C  
ATOM    309  C   HIS A  45       4.753  -6.157 -10.096  1.00  0.00           C  
ATOM    310  O   HIS A  45       5.701  -6.951 -10.046  1.00  0.00           O  
ATOM    311  CB  HIS A  45       2.363  -6.627  -9.496  1.00  0.00           C  
ATOM    312  CEN HIS A  45       1.277  -7.435  -9.050  1.00  0.00           X  
ATOM    313  H   HIS A  45       2.650  -4.369  -8.394  1.00  0.00           H  
ATOM    314  N   ASP A  46       4.649  -5.248 -11.055  1.00  0.00           N  
ATOM    315  CA  ASP A  46       5.583  -5.151 -12.177  1.00  0.00           C  
ATOM    316  C   ASP A  46       7.015  -4.882 -11.704  1.00  0.00           C  
ATOM    317  O   ASP A  46       7.968  -5.521 -12.178  1.00  0.00           O  
ATOM    318  CB  ASP A  46       5.136  -4.054 -13.146  1.00  0.00           C  
ATOM    319  CEN ASP A  46       4.622  -3.939 -14.018  1.00  0.00           X  
ATOM    320  H   ASP A  46       3.849  -4.633 -11.053  1.00  0.00           H  
ATOM    321  N   PHE A  47       7.186  -3.999 -10.719  1.00  0.00           N  
ATOM    322  CA  PHE A  47       8.502  -3.659 -10.185  1.00  0.00           C  
ATOM    323  C   PHE A  47       9.161  -4.877  -9.523  1.00  0.00           C  
ATOM    324  O   PHE A  47      10.357  -5.116  -9.719  1.00  0.00           O  
ATOM    325  CB  PHE A  47       8.388  -2.509  -9.183  1.00  0.00           C  
ATOM    326  CEN PHE A  47       8.587  -0.932  -9.156  1.00  0.00           X  
ATOM    327  H   PHE A  47       6.371  -3.570 -10.307  1.00  0.00           H  
ATOM    328  N   MET A  48       8.394  -5.692  -8.794  1.00  0.00           N  
ATOM    329  CA  MET A  48       8.875  -6.916  -8.156  1.00  0.00           C  
ATOM    330  C   MET A  48       9.385  -7.925  -9.180  1.00  0.00           C  
ATOM    331  O   MET A  48      10.476  -8.481  -9.009  1.00  0.00           O  
ATOM    332  CB  MET A  48       7.763  -7.540  -7.314  1.00  0.00           C  
ATOM    333  CEN MET A  48       7.268  -7.834  -5.656  1.00  0.00           X  
ATOM    334  H   MET A  48       7.419  -5.440  -8.691  1.00  0.00           H  
ATOM    335  N   GLN A  49       8.626  -8.162 -10.248  1.00  0.00           N  
ATOM    336  CA  GLN A  49       9.010  -9.082 -11.309  1.00  0.00           C  
ATOM    337  C   GLN A  49      10.346  -8.662 -11.942  1.00  0.00           C  
ATOM    338  O   GLN A  49      11.284  -9.467 -12.001  1.00  0.00           O  
ATOM    339  CB  GLN A  49       7.918  -9.145 -12.381  1.00  0.00           C  
ATOM    340  CEN GLN A  49       6.564 -10.073 -12.976  1.00  0.00           X  
ATOM    341  H   GLN A  49       7.723  -7.707 -10.309  1.00  0.00           H  
ATOM    342  N   ALA A  50      10.477  -7.389 -12.313  1.00  0.00           N  
ATOM    343  CA  ALA A  50      11.687  -6.850 -12.929  1.00  0.00           C  
ATOM    344  C   ALA A  50      12.917  -6.958 -12.004  1.00  0.00           C  
ATOM    345  O   ALA A  50      14.000  -7.333 -12.460  1.00  0.00           O  
ATOM    346  CB  ALA A  50      11.455  -5.403 -13.339  1.00  0.00           C  
ATOM    347  CEN ALA A  50      11.455  -5.404 -13.339  1.00  0.00           X  
ATOM    348  H   ALA A  50       9.694  -6.767 -12.182  1.00  0.00           H  
ATOM    349  N   ALA A  51      12.758  -6.711 -10.702  1.00  0.00           N  
ATOM    350  CA  ALA A  51      13.846  -6.797  -9.728  1.00  0.00           C  
ATOM    351  C   ALA A  51      14.325  -8.246  -9.533  1.00  0.00           C  
ATOM    352  O   ALA A  51      15.531  -8.504  -9.457  1.00  0.00           O  
ATOM    353  CB  ALA A  51      13.406  -6.198  -8.401  1.00  0.00           C  
ATOM    354  CEN ALA A  51      13.406  -6.198  -8.401  1.00  0.00           X  
ATOM    355  H   ALA A  51      11.857  -6.386 -10.381  1.00  0.00           H  
ATOM    356  N   ALA A  52      13.406  -9.215  -9.518  1.00  0.00           N  
ATOM    357  CA  ALA A  52      13.727 -10.634  -9.392  1.00  0.00           C  
ATOM    358  C   ALA A  52      14.515 -11.146 -10.612  1.00  0.00           C  
ATOM    359  O   ALA A  52      15.524 -11.840 -10.449  1.00  0.00           O  
ATOM    360  CB  ALA A  52      12.452 -11.442  -9.199  1.00  0.00           C  
ATOM    361  CEN ALA A  52      12.453 -11.442  -9.200  1.00  0.00           X  
ATOM    362  H   ALA A  52      12.437  -8.948  -9.600  1.00  0.00           H  
ATOM    363  N   ALA A  53      14.107 -10.768 -11.827  1.00  0.00           N  
ATOM    364  CA  ALA A  53      14.800 -11.158 -13.052  1.00  0.00           C  
ATOM    365  C   ALA A  53      16.211 -10.554 -13.115  1.00  0.00           C  
ATOM    366  O   ALA A  53      17.180 -11.276 -13.362  1.00  0.00           O  
ATOM    367  CB  ALA A  53      13.986 -10.744 -14.270  1.00  0.00           C  
ATOM    368  CEN ALA A  53      13.987 -10.744 -14.269  1.00  0.00           X  
ATOM    369  H   ALA A  53      13.290 -10.181 -11.907  1.00  0.00           H  
ATOM    370  N   ALA A  54      16.365  -9.264 -12.797  1.00  0.00           N  
ATOM    371  CA  ALA A  54      17.649  -8.566 -12.850  1.00  0.00           C  
ATOM    372  C   ALA A  54      18.661  -9.123 -11.833  1.00  0.00           C  
ATOM    373  O   ALA A  54      19.831  -9.338 -12.170  1.00  0.00           O  
ATOM    374  CB  ALA A  54      17.437  -7.076 -12.625  1.00  0.00           C  
ATOM    375  CEN ALA A  54      17.438  -7.077 -12.625  1.00  0.00           X  
ATOM    376  H   ALA A  54      15.540  -8.728 -12.562  1.00  0.00           H  
ATOM    377  N   ALA A  55      18.220  -9.424 -10.608  1.00  0.00           N  
ATOM    378  CA  ALA A  55      19.063 -10.036  -9.584  1.00  0.00           C  
ATOM    379  C   ALA A  55      19.490 -11.466  -9.973  1.00  0.00           C  
ATOM    380  O   ALA A  55      20.676 -11.803  -9.900  1.00  0.00           O  
ATOM    381  CB  ALA A  55      18.336 -10.039  -8.247  1.00  0.00           C  
ATOM    382  CEN ALA A  55      18.337 -10.040  -8.248  1.00  0.00           X  
ATOM    383  H   ALA A  55      17.266  -9.189 -10.375  1.00  0.00           H  
ATOM    384  N   ASN A  56      18.547 -12.295 -10.434  1.00  0.00           N  
ATOM    385  CA  ASN A  56      18.821 -13.674 -10.844  1.00  0.00           C  
ATOM    386  C   ASN A  56      19.737 -13.775 -12.069  1.00  0.00           C  
ATOM    387  O   ASN A  56      20.515 -14.728 -12.150  1.00  0.00           O  
ATOM    388  CB  ASN A  56      17.529 -14.423 -11.109  1.00  0.00           C  
ATOM    389  CEN ASN A  56      16.852 -15.026 -10.580  1.00  0.00           X  
ATOM    390  H   ASN A  56      17.595 -11.962 -10.475  1.00  0.00           H  
ATOM    391  N   CYS A  57      19.752 -12.780 -12.961  1.00  0.00           N  
ATOM    392  CA  CYS A  57      20.612 -12.782 -14.151  1.00  0.00           C  
ATOM    393  C   CYS A  57      22.063 -13.196 -13.853  1.00  0.00           C  
ATOM    394  O   CYS A  57      22.658 -13.933 -14.637  1.00  0.00           O  
ATOM    395  CB  CYS A  57      20.558 -11.319 -14.591  1.00  0.00           C  
ATOM    396  CEN CYS A  57      20.087 -10.889 -15.395  1.00  0.00           X  
ATOM    397  H   CYS A  57      19.056 -12.051 -12.882  1.00  0.00           H  
ATOM    398  N   ARG A  58      22.644 -12.828 -12.698  1.00  0.00           N  
ATOM    399  CA  ARG A  58      24.052 -13.160 -12.398  1.00  0.00           C  
ATOM    400  C   ARG A  58      24.391 -14.649 -12.326  1.00  0.00           C  
ATOM    401  O   ARG A  58      25.563 -14.977 -12.489  1.00  0.00           O  
ATOM    402  CB  ARG A  58      24.515 -12.462 -11.128  1.00  0.00           C  
ATOM    403  CEN ARG A  58      25.525 -10.770  -9.622  1.00  0.00           X  
ATOM    404  H   ARG A  58      22.092 -12.305 -12.034  1.00  0.00           H  
ATOM    405  N   LYS A  59      23.421 -15.568 -12.184  1.00  0.00           N  
ATOM    406  CA  LYS A  59      23.762 -17.000 -12.011  1.00  0.00           C  
ATOM    407  C   LYS A  59      24.686 -17.522 -13.121  1.00  0.00           C  
ATOM    408  O   LYS A  59      25.470 -18.428 -12.868  1.00  0.00           O  
ATOM    409  CB  LYS A  59      22.489 -17.847 -11.963  1.00  0.00           C  
ATOM    410  CEN LYS A  59      21.088 -18.944 -10.820  1.00  0.00           X  
ATOM    411  H   LYS A  59      22.475 -15.311 -12.421  1.00  0.00           H  
ATOM    412  N   GLY A  60      24.648 -16.921 -14.313  1.00  0.00           N  
ATOM    413  CA  GLY A  60      25.407 -17.337 -15.492  1.00  0.00           C  
ATOM    414  C   GLY A  60      26.778 -16.686 -15.689  1.00  0.00           C  
ATOM    415  O   GLY A  60      27.391 -16.947 -16.717  1.00  0.00           O  
ATOM    416  CEN GLY A  60      25.408 -17.337 -15.493  1.00  0.00           X  
ATOM    417  H   GLY A  60      23.966 -16.186 -14.455  1.00  0.00           H  
ATOM    418  N   SER A  61      27.293 -15.877 -14.753  1.00  0.00           N  
ATOM    419  CA  SER A  61      28.562 -15.162 -14.980  1.00  0.00           C  
ATOM    420  C   SER A  61      29.786 -15.909 -14.430  1.00  0.00           C  
ATOM    421  O   SER A  61      30.905 -15.408 -14.511  1.00  0.00           O  
ATOM    422  CB  SER A  61      28.484 -13.779 -14.363  1.00  0.00           C  
ATOM    423  CEN SER A  61      28.352 -13.387 -14.009  1.00  0.00           X  
ATOM    424  H   SER A  61      26.874 -15.861 -13.834  1.00  0.00           H  
ATOM    425  N   PRO A  62      29.629 -17.130 -13.878  1.00  0.00           N  
ATOM    426  CA  PRO A  62      30.719 -17.858 -13.246  1.00  0.00           C  
ATOM    427  C   PRO A  62      31.543 -18.540 -14.353  1.00  0.00           C  
ATOM    428  O   PRO A  62      31.329 -19.696 -14.697  1.00  0.00           O  
ATOM    429  CB  PRO A  62      30.028 -18.861 -12.308  1.00  0.00           C  
ATOM    430  CEN PRO A  62      28.528 -18.150 -12.964  1.00  0.00           X  
ATOM    431  N   GLY A  63      32.444 -17.781 -14.974  1.00  0.00           N  
ATOM    432  CA  GLY A  63      33.281 -18.250 -16.081  1.00  0.00           C  
ATOM    433  C   GLY A  63      34.739 -18.436 -15.684  1.00  0.00           C  
ATOM    434  O   GLY A  63      35.565 -17.564 -15.920  1.00  0.00           O  
ATOM    435  CEN GLY A  63      33.282 -18.250 -16.081  1.00  0.00           X  
ATOM    436  H   GLY A  63      32.461 -16.797 -14.755  1.00  0.00           H  
ATOM    437  N   SER A  64      35.081 -19.547 -15.045  1.00  0.00           N  
ATOM    438  CA  SER A  64      36.461 -19.763 -14.615  1.00  0.00           C  
ATOM    439  C   SER A  64      36.879 -21.140 -15.106  1.00  0.00           C  
ATOM    440  O   SER A  64      36.222 -22.125 -14.768  1.00  0.00           O  
ATOM    441  CB  SER A  64      36.592 -19.653 -13.108  1.00  0.00           C  
ATOM    442  CEN SER A  64      36.457 -19.689 -12.583  1.00  0.00           X  
ATOM    443  H   SER A  64      34.483 -20.352 -15.122  1.00  0.00           H  
ATOM    444  N   PRO A  65      37.922 -21.224 -15.948  1.00  0.00           N  
ATOM    445  CA  PRO A  65      38.386 -22.496 -16.458  1.00  0.00           C  
ATOM    446  C   PRO A  65      39.168 -23.176 -15.333  1.00  0.00           C  
ATOM    447  O   PRO A  65      39.777 -22.519 -14.493  1.00  0.00           O  
ATOM    448  CB  PRO A  65      39.261 -22.142 -17.673  1.00  0.00           C  
ATOM    449  CEN PRO A  65      38.853 -20.460 -17.235  1.00  0.00           X  
ATOM    450  N   ALA A  66      39.164 -24.510 -15.317  1.00  0.00           N  
ATOM    451  CA  ALA A  66      39.882 -25.233 -14.287  1.00  0.00           C  
ATOM    452  C   ALA A  66      41.347 -25.249 -14.735  1.00  0.00           C  
ATOM    453  O   ALA A  66      41.832 -26.189 -15.367  1.00  0.00           O  
ATOM    454  CB  ALA A  66      39.327 -26.637 -14.094  1.00  0.00           C  
ATOM    455  CEN ALA A  66      39.328 -26.636 -14.095  1.00  0.00           X  
ATOM    456  H   ALA A  66      38.876 -25.006 -16.150  1.00  0.00           H  
ATOM    457  N   GLY A  67      42.018 -24.126 -14.495  1.00  0.00           N  
ATOM    458  CA  GLY A  67      43.397 -23.923 -14.888  1.00  0.00           C  
ATOM    459  C   GLY A  67      44.282 -24.855 -14.074  1.00  0.00           C  
ATOM    460  O   GLY A  67      43.870 -25.357 -13.035  1.00  0.00           O  
ATOM    461  CEN GLY A  67      43.398 -23.923 -14.888  1.00  0.00           X  
ATOM    462  H   GLY A  67      41.553 -23.407 -13.963  1.00  0.00           H  
ATOM    463  N   SER A  68      45.479 -25.112 -14.587  1.00  0.00           N  
ATOM    464  CA  SER A  68      46.521 -25.920 -13.945  1.00  0.00           C  
ATOM    465  C   SER A  68      47.871 -25.479 -14.518  1.00  0.00           C  
ATOM    466  O   SER A  68      48.582 -26.296 -15.103  1.00  0.00           O  
ATOM    467  CB  SER A  68      46.283 -27.400 -14.173  1.00  0.00           C  
ATOM    468  CEN SER A  68      46.128 -27.857 -14.424  1.00  0.00           X  
ATOM    469  H   SER A  68      45.814 -24.421 -15.242  1.00  0.00           H  
ATOM    470  N   PRO A  69      48.242 -24.194 -14.409  1.00  0.00           N  
ATOM    471  CA  PRO A  69      49.512 -23.748 -14.950  1.00  0.00           C  
ATOM    472  C   PRO A  69      50.629 -24.464 -14.184  1.00  0.00           C  
ATOM    473  O   PRO A  69      50.584 -24.620 -12.965  1.00  0.00           O  
ATOM    474  CB  PRO A  69      49.519 -22.225 -14.735  1.00  0.00           C  
ATOM    475  CEN PRO A  69      47.928 -22.517 -13.982  1.00  0.00           X  
ATOM    476  N   THR A  70      51.627 -24.930 -14.923  1.00  0.00           N  
ATOM    477  CA  THR A  70      52.820 -25.554 -14.358  1.00  0.00           C  
ATOM    478  C   THR A  70      53.989 -24.587 -14.538  1.00  0.00           C  
ATOM    479  O   THR A  70      54.219 -24.081 -15.635  1.00  0.00           O  
ATOM    480  CB  THR A  70      53.148 -26.903 -15.024  1.00  0.00           C  
ATOM    481  CEN THR A  70      53.012 -27.454 -15.162  1.00  0.00           X  
ATOM    482  H   THR A  70      51.694 -24.651 -15.892  1.00  0.00           H  
ATOM    483  N   SER A  71      54.697 -24.296 -13.446  1.00  0.00           N  
ATOM    484  CA  SER A  71      55.860 -23.415 -13.417  1.00  0.00           C  
ATOM    485  C   SER A  71      57.102 -24.118 -13.960  1.00  0.00           C  
ATOM    486  O   SER A  71      57.381 -25.234 -13.528  1.00  0.00           O  
ATOM    487  CB  SER A  71      56.106 -22.924 -12.004  1.00  0.00           C  
ATOM    488  CEN SER A  71      56.130 -22.930 -11.461  1.00  0.00           X  
ATOM    489  H   SER A  71      54.415 -24.701 -12.566  1.00  0.00           H  
ATOM    490  N   THR A  72      57.882 -23.444 -14.809  1.00  0.00           N  
ATOM    491  CA  THR A  72      59.121 -24.008 -15.364  1.00  0.00           C  
ATOM    492  C   THR A  72      60.113 -22.883 -15.680  1.00  0.00           C  
ATOM    493  O   THR A  72      60.111 -22.332 -16.771  1.00  0.00           O  
ATOM    494  CB  THR A  72      58.858 -24.829 -16.640  1.00  0.00           C  
ATOM    495  CEN THR A  72      58.605 -25.274 -16.921  1.00  0.00           X  
ATOM    496  H   THR A  72      57.702 -22.466 -14.970  1.00  0.00           H  
ATOM    497  N   GLU A  73      60.892 -22.568 -14.646  1.00  0.00           N  
ATOM    498  CA  GLU A  73      61.979 -21.581 -14.508  1.00  0.00           C  
ATOM    499  C   GLU A  73      61.924 -20.165 -15.125  1.00  0.00           C  
ATOM    500  O   GLU A  73      61.749 -19.937 -16.318  1.00  0.00           O  
ATOM    501  CB  GLU A  73      63.252 -22.251 -15.029  1.00  0.00           C  
ATOM    502  CEN GLU A  73      64.671 -23.152 -14.744  1.00  0.00           X  
ATOM    503  H   GLU A  73      61.026 -23.340 -14.009  1.00  0.00           H  
ATOM    504  N   GLU A  74      62.153 -19.219 -14.207  1.00  0.00           N  
ATOM    505  CA  GLU A  74      62.227 -17.764 -14.318  1.00  0.00           C  
ATOM    506  C   GLU A  74      63.556 -17.221 -14.865  1.00  0.00           C  
ATOM    507  O   GLU A  74      64.638 -17.718 -14.554  1.00  0.00           O  
ATOM    508  CB  GLU A  74      61.951 -17.139 -12.949  1.00  0.00           C  
ATOM    509  CEN GLU A  74      60.873 -16.414 -11.847  1.00  0.00           X  
ATOM    510  H   GLU A  74      62.457 -19.558 -13.305  1.00  0.00           H  
ATOM    511  N   GLY A  75      63.466 -16.091 -15.568  1.00  0.00           N  
ATOM    512  CA  GLY A  75      64.604 -15.360 -16.121  1.00  0.00           C  
ATOM    513  C   GLY A  75      64.215 -13.900 -16.342  1.00  0.00           C  
ATOM    514  O   GLY A  75      63.039 -13.570 -16.462  1.00  0.00           O  
ATOM    515  CEN GLY A  75      64.604 -15.359 -16.121  1.00  0.00           X  
ATOM    516  H   GLY A  75      62.573 -15.622 -15.594  1.00  0.00           H  
ATOM    517  N   THR A  76      65.221 -13.037 -16.330  1.00  0.00           N  
ATOM    518  CA  THR A  76      65.169 -11.578 -16.453  1.00  0.00           C  
ATOM    519  C   THR A  76      64.905 -11.105 -17.893  1.00  0.00           C  
ATOM    520  O   THR A  76      65.307 -11.769 -18.840  1.00  0.00           O  
ATOM    521  CB  THR A  76      66.479 -10.938 -15.956  1.00  0.00           C  
ATOM    522  CEN THR A  76      66.878 -10.842 -15.540  1.00  0.00           X  
ATOM    523  H   THR A  76      66.138 -13.430 -16.175  1.00  0.00           H  
ATOM    524  N   SER A  77      64.261  -9.933 -17.994  1.00  0.00           N  
ATOM    525  CA  SER A  77      63.964  -9.074 -19.164  1.00  0.00           C  
ATOM    526  C   SER A  77      63.605  -9.678 -20.531  1.00  0.00           C  
ATOM    527  O   SER A  77      64.268 -10.599 -20.983  1.00  0.00           O  
ATOM    528  CB  SER A  77      65.156  -8.159 -19.364  1.00  0.00           C  
ATOM    529  CEN SER A  77      65.675  -7.999 -19.388  1.00  0.00           X  
ATOM    530  H   SER A  77      64.254  -9.407 -17.131  1.00  0.00           H  
ATOM    531  N   GLU A  78      62.752  -8.979 -21.295  1.00  0.00           N  
ATOM    532  CA  GLU A  78      62.388  -9.401 -22.665  1.00  0.00           C  
ATOM    533  C   GLU A  78      61.995  -8.191 -23.532  1.00  0.00           C  
ATOM    534  O   GLU A  78      61.290  -7.281 -23.105  1.00  0.00           O  
ATOM    535  CB  GLU A  78      61.243 -10.415 -22.629  1.00  0.00           C  
ATOM    536  CEN GLU A  78      60.696 -12.028 -22.685  1.00  0.00           X  
ATOM    537  H   GLU A  78      62.723  -7.983 -21.149  1.00  0.00           H  
ATOM    538  N   SER A  79      62.489  -8.167 -24.769  1.00  0.00           N  
ATOM    539  CA  SER A  79      62.208  -7.139 -25.772  1.00  0.00           C  
ATOM    540  C   SER A  79      61.542  -7.773 -26.993  1.00  0.00           C  
ATOM    541  O   SER A  79      62.115  -8.699 -27.570  1.00  0.00           O  
ATOM    542  CB  SER A  79      63.483  -6.420 -26.169  1.00  0.00           C  
ATOM    543  CEN SER A  79      64.010  -6.345 -26.279  1.00  0.00           X  
ATOM    544  H   SER A  79      62.985  -8.981 -25.104  1.00  0.00           H  
ATOM    545  N   ALA A  80      60.399  -7.253 -27.438  1.00  0.00           N  
ATOM    546  CA  ALA A  80      59.703  -7.751 -28.623  1.00  0.00           C  
ATOM    547  C   ALA A  80      59.046  -6.576 -29.370  1.00  0.00           C  
ATOM    548  O   ALA A  80      58.731  -5.539 -28.793  1.00  0.00           O  
ATOM    549  CB  ALA A  80      58.670  -8.801 -28.237  1.00  0.00           C  
ATOM    550  CEN ALA A  80      58.671  -8.800 -28.238  1.00  0.00           X  
ATOM    551  H   ALA A  80      60.048  -6.403 -27.016  1.00  0.00           H  
ATOM    552  N   THR A  81      58.905  -6.752 -30.679  1.00  0.00           N  
ATOM    553  CA  THR A  81      58.290  -5.849 -31.659  1.00  0.00           C  
ATOM    554  C   THR A  81      56.786  -6.105 -31.853  1.00  0.00           C  
ATOM    555  O   THR A  81      56.420  -7.231 -32.194  1.00  0.00           O  
ATOM    556  CB  THR A  81      58.989  -5.961 -33.027  1.00  0.00           C  
ATOM    557  CEN THR A  81      59.464  -5.927 -33.366  1.00  0.00           X  
ATOM    558  H   THR A  81      59.167  -7.653 -31.053  1.00  0.00           H  
ATOM    559  N   PRO A  82      55.913  -5.084 -31.721  1.00  0.00           N  
ATOM    560  CA  PRO A  82      54.472  -5.228 -31.921  1.00  0.00           C  
ATOM    561  C   PRO A  82      54.128  -5.345 -33.416  1.00  0.00           C  
ATOM    562  O   PRO A  82      54.800  -4.771 -34.271  1.00  0.00           O  
ATOM    563  CB  PRO A  82      53.880  -3.960 -31.284  1.00  0.00           C  
ATOM    564  CEN PRO A  82      55.590  -3.535 -30.999  1.00  0.00           X  
ATOM    565  N   GLU A  83      53.079  -6.109 -33.721  1.00  0.00           N  
ATOM    566  CA  GLU A  83      52.524  -6.279 -35.070  1.00  0.00           C  
ATOM    567  C   GLU A  83      51.487  -5.195 -35.407  1.00  0.00           C  
ATOM    568  O   GLU A  83      50.691  -4.755 -34.573  1.00  0.00           O  
ATOM    569  CB  GLU A  83      51.893  -7.666 -35.212  1.00  0.00           C  
ATOM    570  CEN GLU A  83      51.988  -9.286 -35.732  1.00  0.00           X  
ATOM    571  H   GLU A  83      52.584  -6.563 -32.970  1.00  0.00           H  
ATOM    572  N   SER A  84      51.553  -4.770 -36.665  1.00  0.00           N  
ATOM    573  CA  SER A  84      50.708  -3.788 -37.340  1.00  0.00           C  
ATOM    574  C   SER A  84      49.345  -4.350 -37.751  1.00  0.00           C  
ATOM    575  O   SER A  84      49.249  -5.486 -38.203  1.00  0.00           O  
ATOM    576  CB  SER A  84      51.433  -3.247 -38.557  1.00  0.00           C  
ATOM    577  CEN SER A  84      51.754  -3.241 -38.996  1.00  0.00           X  
ATOM    578  H   SER A  84      52.236  -5.241 -37.240  1.00  0.00           H  
ATOM    579  N   GLY A  85      48.299  -3.510 -37.733  1.00  0.00           N  
ATOM    580  CA  GLY A  85      46.983  -3.907 -38.254  1.00  0.00           C  
ATOM    581  C   GLY A  85      45.794  -3.715 -37.299  1.00  0.00           C  
ATOM    582  O   GLY A  85      45.777  -4.338 -36.243  1.00  0.00           O  
ATOM    583  CEN GLY A  85      46.982  -3.907 -38.254  1.00  0.00           X  
ATOM    584  H   GLY A  85      48.458  -2.538 -37.509  1.00  0.00           H  
ATOM    585  N   PRO A  86      44.773  -2.913 -37.655  1.00  0.00           N  
ATOM    586  CA  PRO A  86      43.592  -2.687 -36.819  1.00  0.00           C  
ATOM    587  C   PRO A  86      42.734  -3.960 -36.691  1.00  0.00           C  
ATOM    588  O   PRO A  86      42.757  -4.833 -37.560  1.00  0.00           O  
ATOM    589  CB  PRO A  86      42.843  -1.552 -37.537  1.00  0.00           C  
ATOM    590  CEN PRO A  86      44.151  -1.709 -38.741  1.00  0.00           X  
ATOM    591  N   GLY A  87      41.970  -4.056 -35.601  1.00  0.00           N  
ATOM    592  CA  GLY A  87      41.020  -5.136 -35.323  1.00  0.00           C  
ATOM    593  C   GLY A  87      39.629  -4.857 -35.900  1.00  0.00           C  
ATOM    594  O   GLY A  87      39.225  -3.714 -36.087  1.00  0.00           O  
ATOM    595  CEN GLY A  87      41.019  -5.136 -35.323  1.00  0.00           X  
ATOM    596  H   GLY A  87      41.993  -3.289 -34.946  1.00  0.00           H  
ATOM    597  N   THR A  88      38.922  -5.939 -36.193  1.00  0.00           N  
ATOM    598  CA  THR A  88      37.549  -6.070 -36.692  1.00  0.00           C  
ATOM    599  C   THR A  88      36.436  -5.887 -35.653  1.00  0.00           C  
ATOM    600  O   THR A  88      36.256  -6.725 -34.772  1.00  0.00           O  
ATOM    601  CB  THR A  88      37.355  -7.446 -37.355  1.00  0.00           C  
ATOM    602  CEN THR A  88      37.500  -7.850 -37.751  1.00  0.00           X  
ATOM    603  H   THR A  88      39.415  -6.819 -36.134  1.00  0.00           H  
ATOM    604  N   SER A  89      35.617  -4.854 -35.858  1.00  0.00           N  
ATOM    605  CA  SER A  89      34.456  -4.472 -35.047  1.00  0.00           C  
ATOM    606  C   SER A  89      33.171  -5.200 -35.461  1.00  0.00           C  
ATOM    607  O   SER A  89      32.945  -5.466 -36.640  1.00  0.00           O  
ATOM    608  CB  SER A  89      34.250  -2.972 -35.127  1.00  0.00           C  
ATOM    609  CEN SER A  89      34.238  -2.472 -35.340  1.00  0.00           X  
ATOM    610  H   SER A  89      35.767  -4.289 -36.684  1.00  0.00           H  
ATOM    611  N   THR A  90      32.277  -5.460 -34.507  1.00  0.00           N  
ATOM    612  CA  THR A  90      30.951  -6.045 -34.763  1.00  0.00           C  
ATOM    613  C   THR A  90      29.953  -5.407 -33.802  1.00  0.00           C  
ATOM    614  O   THR A  90      30.301  -5.019 -32.690  1.00  0.00           O  
ATOM    615  CB  THR A  90      30.937  -7.574 -34.583  1.00  0.00           C  
ATOM    616  CEN THR A  90      31.120  -8.110 -34.727  1.00  0.00           X  
ATOM    617  H   THR A  90      32.402  -5.040 -33.597  1.00  0.00           H  
ATOM    618  N   GLU A  91      28.744  -5.226 -34.320  1.00  0.00           N  
ATOM    619  CA  GLU A  91      27.534  -4.710 -33.683  1.00  0.00           C  
ATOM    620  C   GLU A  91      26.884  -5.732 -32.719  1.00  0.00           C  
ATOM    621  O   GLU A  91      26.885  -6.935 -33.011  1.00  0.00           O  
ATOM    622  CB  GLU A  91      26.526  -4.286 -34.754  1.00  0.00           C  
ATOM    623  CEN GLU A  91      25.809  -3.070 -35.708  1.00  0.00           X  
ATOM    624  H   GLU A  91      28.637  -5.420 -35.305  1.00  0.00           H  
ATOM    625  N   PRO A  92      26.322  -5.289 -31.576  1.00  0.00           N  
ATOM    626  CA  PRO A  92      25.618  -6.147 -30.626  1.00  0.00           C  
ATOM    627  C   PRO A  92      24.261  -6.620 -31.169  1.00  0.00           C  
ATOM    628  O   PRO A  92      23.543  -5.875 -31.825  1.00  0.00           O  
ATOM    629  CB  PRO A  92      25.462  -5.261 -29.378  1.00  0.00           C  
ATOM    630  CEN PRO A  92      26.237  -4.019 -30.399  1.00  0.00           X  
ATOM    631  N   SER A  93      23.879  -7.862 -30.859  1.00  0.00           N  
ATOM    632  CA  SER A  93      22.574  -8.413 -31.247  1.00  0.00           C  
ATOM    633  C   SER A  93      21.443  -7.799 -30.419  1.00  0.00           C  
ATOM    634  O   SER A  93      21.514  -7.735 -29.194  1.00  0.00           O  
ATOM    635  CB  SER A  93      22.579  -9.922 -31.096  1.00  0.00           C  
ATOM    636  CEN SER A  93      22.695 -10.411 -30.889  1.00  0.00           X  
ATOM    637  H   SER A  93      24.470  -8.408 -30.249  1.00  0.00           H  
ATOM    638  N   GLU A  94      20.387  -7.381 -31.110  1.00  0.00           N  
ATOM    639  CA  GLU A  94      19.143  -6.856 -30.553  1.00  0.00           C  
ATOM    640  C   GLU A  94      18.310  -7.968 -29.892  1.00  0.00           C  
ATOM    641  O   GLU A  94      18.265  -9.106 -30.361  1.00  0.00           O  
ATOM    642  CB  GLU A  94      18.326  -6.160 -31.644  1.00  0.00           C  
ATOM    643  CEN GLU A  94      17.833  -4.735 -32.437  1.00  0.00           X  
ATOM    644  H   GLU A  94      20.435  -7.436 -32.117  1.00  0.00           H  
ATOM    645  N   GLY A  95      17.612  -7.639 -28.804  1.00  0.00           N  
ATOM    646  CA  GLY A  95      16.740  -8.555 -28.068  1.00  0.00           C  
ATOM    647  C   GLY A  95      15.557  -7.799 -27.470  1.00  0.00           C  
ATOM    648  O   GLY A  95      15.264  -7.941 -26.288  1.00  0.00           O  
ATOM    649  CEN GLY A  95      16.740  -8.555 -28.067  1.00  0.00           X  
ATOM    650  H   GLY A  95      17.656  -6.682 -28.491  1.00  0.00           H  
ATOM    651  N   SER A  96      14.884  -6.989 -28.288  1.00  0.00           N  
ATOM    652  CA  SER A  96      13.692  -6.226 -27.909  1.00  0.00           C  
ATOM    653  C   SER A  96      12.466  -7.138 -27.777  1.00  0.00           C  
ATOM    654  O   SER A  96      12.372  -8.106 -28.525  1.00  0.00           O  
ATOM    655  CB  SER A  96      13.429  -5.132 -28.926  1.00  0.00           C  
ATOM    656  CEN SER A  96      13.406  -4.882 -29.408  1.00  0.00           X  
ATOM    657  H   SER A  96      15.165  -6.980 -29.258  1.00  0.00           H  
ATOM    658  N   ALA A  97      11.505  -6.800 -26.907  1.00  0.00           N  
ATOM    659  CA  ALA A  97      10.237  -7.536 -26.736  1.00  0.00           C  
ATOM    660  C   ALA A  97       9.291  -6.837 -25.723  1.00  0.00           C  
ATOM    661  O   ALA A  97       9.408  -7.062 -24.517  1.00  0.00           O  
ATOM    662  CB  ALA A  97      10.521  -8.966 -26.299  1.00  0.00           C  
ATOM    663  CEN ALA A  97      10.520  -8.965 -26.299  1.00  0.00           X  
ATOM    664  H   ALA A  97      11.540  -5.864 -26.532  1.00  0.00           H  
ATOM    665  N   PRO A  98       8.315  -6.033 -26.180  1.00  0.00           N  
ATOM    666  CA  PRO A  98       7.372  -5.329 -25.312  1.00  0.00           C  
ATOM    667  C   PRO A  98       6.338  -6.305 -24.716  1.00  0.00           C  
ATOM    668  O   PRO A  98       5.731  -7.102 -25.425  1.00  0.00           O  
ATOM    669  CB  PRO A  98       6.724  -4.284 -26.235  1.00  0.00           C  
ATOM    670  CEN PRO A  98       7.741  -5.042 -27.490  1.00  0.00           X  
ATOM    671  N   GLY A  99       6.125  -6.228 -23.401  1.00  0.00           N  
ATOM    672  CA  GLY A  99       5.166  -7.074 -22.690  1.00  0.00           C  
ATOM    673  C   GLY A  99       3.893  -6.290 -22.365  1.00  0.00           C  
ATOM    674  O   GLY A  99       3.969  -5.240 -21.732  1.00  0.00           O  
ATOM    675  CEN GLY A  99       5.166  -7.074 -22.690  1.00  0.00           X  
ATOM    676  H   GLY A  99       6.556  -5.472 -22.889  1.00  0.00           H  
ATOM    677  N   SER A 100       2.731  -6.795 -22.775  1.00  0.00           N  
ATOM    678  CA  SER A 100       1.433  -6.149 -22.540  1.00  0.00           C  
ATOM    679  C   SER A 100       0.759  -6.733 -21.292  1.00  0.00           C  
ATOM    680  O   SER A 100       0.940  -7.920 -21.017  1.00  0.00           O  
ATOM    681  CB  SER A 100       0.538  -6.309 -23.753  1.00  0.00           C  
ATOM    682  CEN SER A 100       0.314  -6.538 -24.193  1.00  0.00           X  
ATOM    683  H   SER A 100       2.731  -7.697 -23.227  1.00  0.00           H  
ATOM    684  N   PRO A 101      -0.090  -5.981 -20.571  1.00  0.00           N  
ATOM    685  CA  PRO A 101      -0.800  -6.509 -19.420  1.00  0.00           C  
ATOM    686  C   PRO A 101      -1.933  -7.437 -19.884  1.00  0.00           C  
ATOM    687  O   PRO A 101      -2.554  -7.236 -20.927  1.00  0.00           O  
ATOM    688  CB  PRO A 101      -1.322  -5.259 -18.692  1.00  0.00           C  
ATOM    689  CEN PRO A 101      -0.571  -4.385 -20.055  1.00  0.00           X  
ATOM    690  N   ALA A 102      -2.201  -8.458 -19.077  1.00  0.00           N  
ATOM    691  CA  ALA A 102      -3.295  -9.393 -19.288  1.00  0.00           C  
ATOM    692  C   ALA A 102      -4.612  -8.737 -18.836  1.00  0.00           C  
ATOM    693  O   ALA A 102      -4.622  -7.946 -17.895  1.00  0.00           O  
ATOM    694  CB  ALA A 102      -3.042 -10.696 -18.544  1.00  0.00           C  
ATOM    695  CEN ALA A 102      -3.042 -10.695 -18.544  1.00  0.00           X  
ATOM    696  H   ALA A 102      -1.772  -8.459 -18.163  1.00  0.00           H  
ATOM    697  N   GLY A 103      -5.718  -9.059 -19.507  1.00  0.00           N  
ATOM    698  CA  GLY A 103      -7.063  -8.600 -19.163  1.00  0.00           C  
ATOM    699  C   GLY A 103      -8.091  -9.539 -19.780  1.00  0.00           C  
ATOM    700  O   GLY A 103      -7.927  -9.983 -20.912  1.00  0.00           O  
ATOM    701  CEN GLY A 103      -7.063  -8.600 -19.162  1.00  0.00           X  
ATOM    702  H   GLY A 103      -5.644  -9.719 -20.267  1.00  0.00           H  
ATOM    703  N   SER A 104      -9.105  -9.891 -18.996  1.00  0.00           N  
ATOM    704  CA  SER A 104     -10.220 -10.770 -19.352  1.00  0.00           C  
ATOM    705  C   SER A 104     -11.338 -10.070 -20.152  1.00  0.00           C  
ATOM    706  O   SER A 104     -11.554  -8.874 -19.962  1.00  0.00           O  
ATOM    707  CB  SER A 104     -10.795 -11.381 -18.088  1.00  0.00           C  
ATOM    708  CEN SER A 104     -10.956 -11.419 -17.570  1.00  0.00           X  
ATOM    709  H   SER A 104      -9.069  -9.602 -18.030  1.00  0.00           H  
ATOM    710  N   PRO A 105     -12.105 -10.810 -20.976  1.00  0.00           N  
ATOM    711  CA  PRO A 105     -13.253 -10.281 -21.704  1.00  0.00           C  
ATOM    712  C   PRO A 105     -14.415  -9.985 -20.745  1.00  0.00           C  
ATOM    713  O   PRO A 105     -14.680 -10.749 -19.820  1.00  0.00           O  
ATOM    714  CB  PRO A 105     -13.598 -11.386 -22.716  1.00  0.00           C  
ATOM    715  CEN PRO A 105     -12.260 -12.263 -21.925  1.00  0.00           X  
ATOM    716  N   THR A 106     -15.139  -8.890 -20.971  1.00  0.00           N  
ATOM    717  CA  THR A 106     -16.325  -8.551 -20.179  1.00  0.00           C  
ATOM    718  C   THR A 106     -17.522  -8.423 -21.115  1.00  0.00           C  
ATOM    719  O   THR A 106     -17.476  -7.672 -22.085  1.00  0.00           O  
ATOM    720  CB  THR A 106     -16.146  -7.241 -19.389  1.00  0.00           C  
ATOM    721  CEN THR A 106     -15.872  -6.916 -18.989  1.00  0.00           X  
ATOM    722  H   THR A 106     -14.942  -8.323 -21.782  1.00  0.00           H  
ATOM    723  N   SER A 107     -18.585  -9.176 -20.817  1.00  0.00           N  
ATOM    724  CA  SER A 107     -19.833  -9.185 -21.587  1.00  0.00           C  
ATOM    725  C   SER A 107     -20.621  -7.904 -21.327  1.00  0.00           C  
ATOM    726  O   SER A 107     -20.892  -7.589 -20.170  1.00  0.00           O  
ATOM    727  CB  SER A 107     -20.664 -10.404 -21.236  1.00  0.00           C  
ATOM    728  CEN SER A 107     -20.880 -10.802 -20.935  1.00  0.00           X  
ATOM    729  H   SER A 107     -18.606  -9.638 -19.919  1.00  0.00           H  
ATOM    730  N   THR A 108     -21.036  -7.226 -22.394  1.00  0.00           N  
ATOM    731  CA  THR A 108     -21.879  -6.027 -22.319  1.00  0.00           C  
ATOM    732  C   THR A 108     -23.048  -6.196 -23.288  1.00  0.00           C  
ATOM    733  O   THR A 108     -23.029  -7.059 -24.162  1.00  0.00           O  
ATOM    734  CB  THR A 108     -21.102  -4.743 -22.664  1.00  0.00           C  
ATOM    735  CEN THR A 108     -20.671  -4.360 -22.564  1.00  0.00           X  
ATOM    736  H   THR A 108     -20.973  -7.661 -23.305  1.00  0.00           H  
ATOM    737  N   GLU A 109     -24.076  -5.409 -23.013  1.00  0.00           N  
ATOM    738  CA  GLU A 109     -25.324  -5.212 -23.735  1.00  0.00           C  
ATOM    739  C   GLU A 109     -25.330  -4.199 -24.890  1.00  0.00           C  
ATOM    740  O   GLU A 109     -24.853  -3.068 -24.806  1.00  0.00           O  
ATOM    741  CB  GLU A 109     -26.404  -4.813 -22.727  1.00  0.00           C  
ATOM    742  CEN GLU A 109     -27.696  -5.239 -21.700  1.00  0.00           X  
ATOM    743  H   GLU A 109     -24.112  -5.055 -22.067  1.00  0.00           H  
ATOM    744  N   GLU A 110     -25.919  -4.694 -25.976  1.00  0.00           N  
ATOM    745  CA  GLU A 110     -26.206  -4.102 -27.276  1.00  0.00           C  
ATOM    746  C   GLU A 110     -27.297  -3.015 -27.265  1.00  0.00           C  
ATOM    747  O   GLU A 110     -28.388  -3.185 -26.721  1.00  0.00           O  
ATOM    748  CB  GLU A 110     -26.600  -5.210 -28.255  1.00  0.00           C  
ATOM    749  CEN GLU A 110     -26.182  -6.302 -29.494  1.00  0.00           X  
ATOM    750  H   GLU A 110     -26.333  -5.604 -25.856  1.00  0.00           H  
ATOM    751  N   GLY A 111     -27.026  -1.917 -27.978  1.00  0.00           N  
ATOM    752  CA  GLY A 111     -27.946  -0.799 -28.175  1.00  0.00           C  
ATOM    753  C   GLY A 111     -27.310   0.290 -29.041  1.00  0.00           C  
ATOM    754  O   GLY A 111     -26.642   1.178 -28.531  1.00  0.00           O  
ATOM    755  CEN GLY A 111     -27.947  -0.798 -28.175  1.00  0.00           X  
ATOM    756  H   GLY A 111     -26.144  -1.876 -28.467  1.00  0.00           H  
ATOM    757  N   THR A 112     -27.510   0.160 -30.351  1.00  0.00           N  
ATOM    758  CA  THR A 112     -27.222   1.081 -31.466  1.00  0.00           C  
ATOM    759  C   THR A 112     -26.531   2.433 -31.197  1.00  0.00           C  
ATOM    760  O   THR A 112     -27.125   3.504 -31.317  1.00  0.00           O  
ATOM    761  CB  THR A 112     -28.536   1.392 -32.207  1.00  0.00           C  
ATOM    762  CEN THR A 112     -29.018   1.224 -32.491  1.00  0.00           X  
ATOM    763  H   THR A 112     -28.243  -0.498 -30.582  1.00  0.00           H  
ATOM    764  N   SER A 113     -25.202   2.365 -31.034  1.00  0.00           N  
ATOM    765  CA  SER A 113     -24.299   3.500 -30.776  1.00  0.00           C  
ATOM    766  C   SER A 113     -23.983   4.295 -32.042  1.00  0.00           C  
ATOM    767  O   SER A 113     -23.950   3.737 -33.138  1.00  0.00           O  
ATOM    768  CB  SER A 113     -23.014   3.004 -30.143  1.00  0.00           C  
ATOM    769  CEN SER A 113     -22.592   2.676 -30.039  1.00  0.00           X  
ATOM    770  H   SER A 113     -24.759   1.476 -31.201  1.00  0.00           H  
ATOM    771  N   THR A 114     -23.626   5.568 -31.879  1.00  0.00           N  
ATOM    772  CA  THR A 114     -23.185   6.421 -32.988  1.00  0.00           C  
ATOM    773  C   THR A 114     -22.014   7.262 -32.486  1.00  0.00           C  
ATOM    774  O   THR A 114     -21.959   7.615 -31.311  1.00  0.00           O  
ATOM    775  CB  THR A 114     -24.304   7.341 -33.510  1.00  0.00           C  
ATOM    776  CEN THR A 114     -24.828   7.425 -33.754  1.00  0.00           X  
ATOM    777  H   THR A 114     -23.395   5.883 -30.946  1.00  0.00           H  
ATOM    778  N   GLU A 115     -21.056   7.512 -33.370  1.00  0.00           N  
ATOM    779  CA  GLU A 115     -19.837   8.283 -33.130  1.00  0.00           C  
ATOM    780  C   GLU A 115     -20.092   9.773 -33.443  1.00  0.00           C  
ATOM    781  O   GLU A 115     -20.666  10.075 -34.492  1.00  0.00           O  
ATOM    782  CB  GLU A 115     -18.681   7.742 -33.974  1.00  0.00           C  
ATOM    783  CEN GLU A 115     -17.274   6.793 -34.115  1.00  0.00           X  
ATOM    784  H   GLU A 115     -21.209   7.237 -34.331  1.00  0.00           H  
ATOM    785  N   PRO A 116     -19.715  10.722 -32.570  1.00  0.00           N  
ATOM    786  CA  PRO A 116     -19.827  12.142 -32.874  1.00  0.00           C  
ATOM    787  C   PRO A 116     -18.836  12.532 -33.982  1.00  0.00           C  
ATOM    788  O   PRO A 116     -17.818  11.878 -34.194  1.00  0.00           O  
ATOM    789  CB  PRO A 116     -19.518  12.838 -31.538  1.00  0.00           C  
ATOM    790  CEN PRO A 116     -19.258  11.173 -30.950  1.00  0.00           X  
ATOM    791  N   SER A 117     -19.172  13.614 -34.681  1.00  0.00           N  
ATOM    792  CA  SER A 117     -18.364  14.283 -35.698  1.00  0.00           C  
ATOM    793  C   SER A 117     -17.111  14.996 -35.172  1.00  0.00           C  
ATOM    794  O   SER A 117     -17.112  15.646 -34.127  1.00  0.00           O  
ATOM    795  CB  SER A 117     -19.237  15.276 -36.441  1.00  0.00           C  
ATOM    796  CEN SER A 117     -19.622  15.651 -36.525  1.00  0.00           X  
ATOM    797  H   SER A 117     -20.113  13.960 -34.573  1.00  0.00           H  
ATOM    798  N   GLU A 118     -16.064  14.911 -35.989  1.00  0.00           N  
ATOM    799  CA  GLU A 118     -14.732  15.487 -35.829  1.00  0.00           C  
ATOM    800  C   GLU A 118     -14.686  17.000 -36.120  1.00  0.00           C  
ATOM    801  O   GLU A 118     -15.303  17.495 -37.067  1.00  0.00           O  
ATOM    802  CB  GLU A 118     -13.742  14.753 -36.735  1.00  0.00           C  
ATOM    803  CEN GLU A 118     -12.540  13.565 -36.953  1.00  0.00           X  
ATOM    804  H   GLU A 118     -16.195  14.372 -36.834  1.00  0.00           H  
ATOM    805  N   GLY A 119     -13.884  17.736 -35.349  1.00  0.00           N  
ATOM    806  CA  GLY A 119     -13.638  19.169 -35.523  1.00  0.00           C  
ATOM    807  C   GLY A 119     -12.174  19.492 -35.235  1.00  0.00           C  
ATOM    808  O   GLY A 119     -11.812  19.798 -34.105  1.00  0.00           O  
ATOM    809  CEN GLY A 119     -13.638  19.170 -35.523  1.00  0.00           X  
ATOM    810  H   GLY A 119     -13.353  17.261 -34.632  1.00  0.00           H  
ATOM    811  N   SER A 120     -11.329  19.394 -36.260  1.00  0.00           N  
ATOM    812  CA  SER A 120      -9.877  19.608 -36.183  1.00  0.00           C  
ATOM    813  C   SER A 120      -9.532  21.096 -36.110  1.00  0.00           C  
ATOM    814  O   SER A 120     -10.222  21.893 -36.739  1.00  0.00           O  
ATOM    815  CB  SER A 120      -9.191  18.969 -37.375  1.00  0.00           C  
ATOM    816  CEN SER A 120      -9.114  18.801 -37.886  1.00  0.00           X  
ATOM    817  H   SER A 120     -11.731  19.265 -37.178  1.00  0.00           H  
ATOM    818  N   ALA A 121      -8.419  21.457 -35.459  1.00  0.00           N  
ATOM    819  CA  ALA A 121      -7.922  22.839 -35.400  1.00  0.00           C  
ATOM    820  C   ALA A 121      -6.424  22.885 -35.020  1.00  0.00           C  
ATOM    821  O   ALA A 121      -6.074  23.380 -33.948  1.00  0.00           O  
ATOM    822  CB  ALA A 121      -8.749  23.652 -34.414  1.00  0.00           C  
ATOM    823  CEN ALA A 121      -8.748  23.652 -34.414  1.00  0.00           X  
ATOM    824  H   ALA A 121      -7.784  20.725 -35.179  1.00  0.00           H  
ATOM    825  N   PRO A 122      -5.516  22.401 -35.885  1.00  0.00           N  
ATOM    826  CA  PRO A 122      -4.089  22.328 -35.592  1.00  0.00           C  
ATOM    827  C   PRO A 122      -3.474  23.724 -35.418  1.00  0.00           C  
ATOM    828  O   PRO A 122      -3.907  24.685 -36.052  1.00  0.00           O  
ATOM    829  CB  PRO A 122      -3.503  21.582 -36.803  1.00  0.00           C  
ATOM    830  CEN PRO A 122      -5.183  21.629 -37.404  1.00  0.00           X  
ATOM    831  N   GLY A 123      -2.390  23.806 -34.642  1.00  0.00           N  
ATOM    832  CA  GLY A 123      -1.635  25.049 -34.494  1.00  0.00           C  
ATOM    833  C   GLY A 123      -1.502  25.578 -33.072  1.00  0.00           C  
ATOM    834  O   GLY A 123      -2.486  25.995 -32.477  1.00  0.00           O  
ATOM    835  CEN GLY A 123      -1.634  25.049 -34.494  1.00  0.00           X  
ATOM    836  H   GLY A 123      -1.951  22.947 -34.350  1.00  0.00           H  
ATOM    837  N   THR A 124      -0.263  25.720 -32.605  1.00  0.00           N  
ATOM    838  CA  THR A 124       0.028  26.267 -31.275  1.00  0.00           C  
ATOM    839  C   THR A 124       1.282  27.136 -31.386  1.00  0.00           C  
ATOM    840  O   THR A 124       2.295  26.741 -31.949  1.00  0.00           O  
ATOM    841  CB  THR A 124       0.247  25.166 -30.221  1.00  0.00           C  
ATOM    842  CEN THR A 124       0.061  24.706 -29.911  1.00  0.00           X  
ATOM    843  H   THR A 124       0.505  25.753 -33.264  1.00  0.00           H  
ATOM    844  N   SER A 125       1.178  28.374 -30.904  1.00  0.00           N  
ATOM    845  CA  SER A 125       2.247  29.367 -30.918  1.00  0.00           C  
ATOM    846  C   SER A 125       1.905  30.373 -29.826  1.00  0.00           C  
ATOM    847  O   SER A 125       0.763  30.815 -29.756  1.00  0.00           O  
ATOM    848  CB  SER A 125       2.370  30.035 -32.274  1.00  0.00           C  
ATOM    849  CEN SER A 125       2.220  30.240 -32.755  1.00  0.00           X  
ATOM    850  H   SER A 125       0.375  28.592 -30.329  1.00  0.00           H  
ATOM    851  N   THR A 126       2.858  30.691 -28.950  1.00  0.00           N  
ATOM    852  CA  THR A 126       2.684  31.723 -27.920  1.00  0.00           C  
ATOM    853  C   THR A 126       3.887  32.651 -27.974  1.00  0.00           C  
ATOM    854  O   THR A 126       5.033  32.223 -27.855  1.00  0.00           O  
ATOM    855  CB  THR A 126       2.550  31.129 -26.505  1.00  0.00           C  
ATOM    856  CEN THR A 126       2.276  30.796 -26.112  1.00  0.00           X  
ATOM    857  H   THR A 126       3.778  30.281 -29.051  1.00  0.00           H  
ATOM    858  N   GLU A 127       3.594  33.921 -28.222  1.00  0.00           N  
ATOM    859  CA  GLU A 127       4.526  35.034 -28.368  1.00  0.00           C  
ATOM    860  C   GLU A 127       4.840  35.675 -26.995  1.00  0.00           C  
ATOM    861  O   GLU A 127       3.954  35.724 -26.134  1.00  0.00           O  
ATOM    862  CB  GLU A 127       3.956  36.079 -29.330  1.00  0.00           C  
ATOM    863  CEN GLU A 127       3.878  36.766 -30.888  1.00  0.00           X  
ATOM    864  H   GLU A 127       2.615  34.170 -28.277  1.00  0.00           H  
ATOM    865  N   PRO A 128       6.073  36.157 -26.746  1.00  0.00           N  
ATOM    866  CA  PRO A 128       6.439  36.834 -25.503  1.00  0.00           C  
ATOM    867  C   PRO A 128       5.896  38.271 -25.464  1.00  0.00           C  
ATOM    868  O   PRO A 128       5.807  38.943 -26.490  1.00  0.00           O  
ATOM    869  CB  PRO A 128       7.976  36.794 -25.498  1.00  0.00           C  
ATOM    870  CEN PRO A 128       7.770  36.013 -27.090  1.00  0.00           X  
ATOM    871  N   SER A 129       5.557  38.766 -24.270  1.00  0.00           N  
ATOM    872  CA  SER A 129       5.099  40.143 -24.061  1.00  0.00           C  
ATOM    873  C   SER A 129       6.161  41.020 -23.379  1.00  0.00           C  
ATOM    874  O   SER A 129       6.790  40.624 -22.402  1.00  0.00           O  
ATOM    875  CB  SER A 129       3.822  40.137 -23.243  1.00  0.00           C  
ATOM    876  CEN SER A 129       3.460  39.983 -22.867  1.00  0.00           X  
ATOM    877  H   SER A 129       5.580  38.150 -23.470  1.00  0.00           H  
ATOM    878  N   GLU A 130       6.288  42.234 -23.913  1.00  0.00           N  
ATOM    879  CA  GLU A 130       7.048  43.377 -23.381  1.00  0.00           C  
ATOM    880  C   GLU A 130       8.493  43.165 -22.876  1.00  0.00           C  
ATOM    881  O   GLU A 130       8.767  42.787 -21.742  1.00  0.00           O  
ATOM    882  CB  GLU A 130       6.231  43.993 -22.243  1.00  0.00           C  
ATOM    883  CEN GLU A 130       5.110  45.150 -21.689  1.00  0.00           X  
ATOM    884  H   GLU A 130       5.487  42.508 -24.464  1.00  0.00           H  
ATOM    885  N   GLY A 131       9.440  43.602 -23.716  1.00  0.00           N  
ATOM    886  CA  GLY A 131      10.789  43.901 -23.222  1.00  0.00           C  
ATOM    887  C   GLY A 131      11.533  42.779 -22.491  1.00  0.00           C  
ATOM    888  O   GLY A 131      12.381  43.017 -21.637  1.00  0.00           O  
ATOM    889  CEN GLY A 131      10.789  43.901 -23.222  1.00  0.00           X  
ATOM    890  H   GLY A 131       9.102  44.291 -24.372  1.00  0.00           H  
ATOM    891  N   SER A 132      11.286  41.549 -22.933  1.00  0.00           N  
ATOM    892  CA  SER A 132      11.853  40.310 -22.396  1.00  0.00           C  
ATOM    893  C   SER A 132      13.289  40.056 -22.874  1.00  0.00           C  
ATOM    894  O   SER A 132      13.614  40.349 -24.023  1.00  0.00           O  
ATOM    895  CB  SER A 132      10.966  39.140 -22.773  1.00  0.00           C  
ATOM    896  CEN SER A 132      10.630  38.832 -23.070  1.00  0.00           X  
ATOM    897  H   SER A 132      10.692  41.456 -23.744  1.00  0.00           H  
ATOM    898  N   ALA A 133      14.114  39.409 -22.047  1.00  0.00           N  
ATOM    899  CA  ALA A 133      15.477  39.020 -22.422  1.00  0.00           C  
ATOM    900  C   ALA A 133      15.949  37.767 -21.656  1.00  0.00           C  
ATOM    901  O   ALA A 133      16.543  37.888 -20.585  1.00  0.00           O  
ATOM    902  CB  ALA A 133      16.434  40.180 -22.187  1.00  0.00           C  
ATOM    903  CEN ALA A 133      16.434  40.179 -22.187  1.00  0.00           X  
ATOM    904  H   ALA A 133      13.738  39.036 -21.187  1.00  0.00           H  
ATOM    905  N   PRO A 134      15.769  36.558 -22.213  1.00  0.00           N  
ATOM    906  CA  PRO A 134      16.069  35.324 -21.505  1.00  0.00           C  
ATOM    907  C   PRO A 134      17.589  35.185 -21.382  1.00  0.00           C  
ATOM    908  O   PRO A 134      18.212  34.316 -21.987  1.00  0.00           O  
ATOM    909  CB  PRO A 134      15.438  34.218 -22.367  1.00  0.00           C  
ATOM    910  CEN PRO A 134      14.984  35.573 -23.435  1.00  0.00           X  
ATOM    911  N   GLY A 135      18.198  36.075 -20.602  1.00  0.00           N  
ATOM    912  CA  GLY A 135      19.631  36.048 -20.354  1.00  0.00           C  
ATOM    913  C   GLY A 135      19.938  34.989 -19.305  1.00  0.00           C  
ATOM    914  O   GLY A 135      19.121  34.779 -18.415  1.00  0.00           O  
ATOM    915  CEN GLY A 135      19.632  36.048 -20.354  1.00  0.00           X  
ATOM    916  H   GLY A 135      17.628  36.615 -19.965  1.00  0.00           H  
ATOM    917  N   THR A 136      21.107  34.359 -19.373  1.00  0.00           N  
ATOM    918  CA  THR A 136      21.530  33.373 -18.369  1.00  0.00           C  
ATOM    919  C   THR A 136      22.836  33.834 -17.746  1.00  0.00           C  
ATOM    920  O   THR A 136      23.793  34.171 -18.441  1.00  0.00           O  
ATOM    921  CB  THR A 136      21.717  31.968 -18.969  1.00  0.00           C  
ATOM    922  CEN THR A 136      21.511  31.494 -19.243  1.00  0.00           X  
ATOM    923  H   THR A 136      21.807  34.693 -20.020  1.00  0.00           H  
ATOM    924  N   SER A 137      22.813  33.887 -16.420  1.00  0.00           N  
ATOM    925  CA  SER A 137      23.895  34.287 -15.531  1.00  0.00           C  
ATOM    926  C   SER A 137      24.414  33.108 -14.699  1.00  0.00           C  
ATOM    927  O   SER A 137      23.704  32.131 -14.490  1.00  0.00           O  
ATOM    928  CB  SER A 137      23.426  35.407 -14.623  1.00  0.00           C  
ATOM    929  CEN SER A 137      23.092  35.703 -14.312  1.00  0.00           X  
ATOM    930  H   SER A 137      21.983  33.545 -15.957  1.00  0.00           H  
ATOM    931  N   GLU A 138      25.617  33.310 -14.147  1.00  0.00           N  
ATOM    932  CA  GLU A 138      26.318  32.472 -13.150  1.00  0.00           C  
ATOM    933  C   GLU A 138      26.953  31.152 -13.620  1.00  0.00           C  
ATOM    934  O   GLU A 138      26.966  30.123 -12.956  1.00  0.00           O  
ATOM    935  CB  GLU A 138      25.345  32.153 -12.013  1.00  0.00           C  
ATOM    936  CEN GLU A 138      24.718  32.496 -10.466  1.00  0.00           X  
ATOM    937  H   GLU A 138      26.012  34.227 -14.292  1.00  0.00           H  
ATOM    938  N   SER A 139      27.561  31.244 -14.804  1.00  0.00           N  
ATOM    939  CA  SER A 139      28.292  30.154 -15.471  1.00  0.00           C  
ATOM    940  C   SER A 139      29.613  29.662 -14.848  1.00  0.00           C  
ATOM    941  O   SER A 139      30.584  30.411 -14.758  1.00  0.00           O  
ATOM    942  CB  SER A 139      28.562  30.581 -16.900  1.00  0.00           C  
ATOM    943  CEN SER A 139      28.687  30.905 -17.319  1.00  0.00           X  
ATOM    944  H   SER A 139      28.083  32.101 -14.909  1.00  0.00           H  
ATOM    945  N   ALA A 140      29.721  28.349 -14.624  1.00  0.00           N  
ATOM    946  CA  ALA A 140      30.920  27.732 -14.060  1.00  0.00           C  
ATOM    947  C   ALA A 140      30.965  26.245 -14.448  1.00  0.00           C  
ATOM    948  O   ALA A 140      29.952  25.612 -14.732  1.00  0.00           O  
ATOM    949  CB  ALA A 140      30.953  27.903 -12.548  1.00  0.00           C  
ATOM    950  CEN ALA A 140      30.953  27.903 -12.549  1.00  0.00           X  
ATOM    951  H   ALA A 140      29.067  27.731 -15.079  1.00  0.00           H  
ATOM    952  N   THR A 141      32.195  25.757 -14.542  1.00  0.00           N  
ATOM    953  CA  THR A 141      32.692  24.403 -14.822  1.00  0.00           C  
ATOM    954  C   THR A 141      33.345  23.664 -13.639  1.00  0.00           C  
ATOM    955  O   THR A 141      34.022  24.289 -12.826  1.00  0.00           O  
ATOM    956  CB  THR A 141      33.711  24.442 -15.976  1.00  0.00           C  
ATOM    957  CEN THR A 141      33.860  24.573 -16.526  1.00  0.00           X  
ATOM    958  H   THR A 141      32.936  26.438 -14.467  1.00  0.00           H  
ATOM    959  N   PRO A 142      33.170  22.324 -13.559  1.00  0.00           N  
ATOM    960  CA  PRO A 142      33.763  21.464 -12.534  1.00  0.00           C  
ATOM    961  C   PRO A 142      35.300  21.501 -12.530  1.00  0.00           C  
ATOM    962  O   PRO A 142      35.932  21.777 -13.548  1.00  0.00           O  
ATOM    963  CB  PRO A 142      33.226  20.066 -12.885  1.00  0.00           C  
ATOM    964  CEN PRO A 142      32.490  20.907 -14.276  1.00  0.00           X  
ATOM    965  N   GLU A 143      35.896  21.139 -11.394  1.00  0.00           N  
ATOM    966  CA  GLU A 143      37.348  21.012 -11.236  1.00  0.00           C  
ATOM    967  C   GLU A 143      37.833  19.706 -11.872  1.00  0.00           C  
ATOM    968  O   GLU A 143      37.276  18.624 -11.674  1.00  0.00           O  
ATOM    969  CB  GLU A 143      37.741  21.062  -9.758  1.00  0.00           C  
ATOM    970  CEN GLU A 143      38.335  21.929  -8.417  1.00  0.00           X  
ATOM    971  H   GLU A 143      35.327  20.769 -10.646  1.00  0.00           H  
ATOM    972  N   SER A 144      38.861  19.858 -12.698  1.00  0.00           N  
ATOM    973  CA  SER A 144      39.569  18.812 -13.421  1.00  0.00           C  
ATOM    974  C   SER A 144      40.414  17.952 -12.484  1.00  0.00           C  
ATOM    975  O   SER A 144      41.132  18.473 -11.636  1.00  0.00           O  
ATOM    976  CB  SER A 144      40.438  19.428 -14.500  1.00  0.00           C  
ATOM    977  CEN SER A 144      40.765  19.786 -14.745  1.00  0.00           X  
ATOM    978  H   SER A 144      39.204  20.806 -12.808  1.00  0.00           H  
ATOM    979  N   GLY A 145      40.416  16.638 -12.701  1.00  0.00           N  
ATOM    980  CA  GLY A 145      41.242  15.700 -11.945  1.00  0.00           C  
ATOM    981  C   GLY A 145      41.305  14.358 -12.678  1.00  0.00           C  
ATOM    982  O   GLY A 145      40.356  14.041 -13.396  1.00  0.00           O  
ATOM    983  CEN GLY A 145      41.242  15.699 -11.944  1.00  0.00           X  
ATOM    984  H   GLY A 145      39.889  16.273 -13.483  1.00  0.00           H  
ATOM    985  N   PRO A 146      42.378  13.558 -12.530  1.00  0.00           N  
ATOM    986  CA  PRO A 146      42.505  12.279 -13.219  1.00  0.00           C  
ATOM    987  C   PRO A 146      41.633  11.247 -12.490  1.00  0.00           C  
ATOM    988  O   PRO A 146      42.126  10.396 -11.750  1.00  0.00           O  
ATOM    989  CB  PRO A 146      44.005  11.946 -13.153  1.00  0.00           C  
ATOM    990  CEN PRO A 146      44.110  13.477 -12.241  1.00  0.00           X  
ATOM    991  N   GLY A 147      40.317  11.378 -12.642  1.00  0.00           N  
ATOM    992  CA  GLY A 147      39.334  10.516 -11.997  1.00  0.00           C  
ATOM    993  C   GLY A 147      39.414   9.106 -12.575  1.00  0.00           C  
ATOM    994  O   GLY A 147      39.855   8.921 -13.705  1.00  0.00           O  
ATOM    995  CEN GLY A 147      39.333  10.516 -11.997  1.00  0.00           X  
ATOM    996  H   GLY A 147      39.989  12.024 -13.346  1.00  0.00           H  
ATOM    997  N   SER A 148      39.018   8.130 -11.765  1.00  0.00           N  
ATOM    998  CA  SER A 148      38.958   6.696 -12.040  1.00  0.00           C  
ATOM    999  C   SER A 148      37.747   6.220 -12.860  1.00  0.00           C  
ATOM   1000  O   SER A 148      36.617   6.650 -12.641  1.00  0.00           O  
ATOM   1001  CB  SER A 148      38.997   5.950 -10.721  1.00  0.00           C  
ATOM   1002  CEN SER A 148      38.900   5.838 -10.197  1.00  0.00           X  
ATOM   1003  H   SER A 148      38.815   8.378 -10.808  1.00  0.00           H  
ATOM   1004  N   GLU A 149      37.986   5.236 -13.727  1.00  0.00           N  
ATOM   1005  CA  GLU A 149      36.963   4.541 -14.523  1.00  0.00           C  
ATOM   1006  C   GLU A 149      36.511   3.246 -13.797  1.00  0.00           C  
ATOM   1007  O   GLU A 149      36.940   3.031 -12.659  1.00  0.00           O  
ATOM   1008  CB  GLU A 149      37.497   4.217 -15.920  1.00  0.00           C  
ATOM   1009  CEN GLU A 149      37.609   4.586 -17.580  1.00  0.00           X  
ATOM   1010  H   GLU A 149      38.884   4.772 -13.669  1.00  0.00           H  
ATOM   1011  N   PRO A 150      35.691   2.353 -14.392  1.00  0.00           N  
ATOM   1012  CA  PRO A 150      35.054   2.450 -15.700  1.00  0.00           C  
ATOM   1013  C   PRO A 150      33.528   2.585 -15.629  1.00  0.00           C  
ATOM   1014  O   PRO A 150      32.882   2.313 -14.616  1.00  0.00           O  
ATOM   1015  CB  PRO A 150      35.480   1.149 -16.399  1.00  0.00           C  
ATOM   1016  CEN PRO A 150      36.248   0.781 -14.830  1.00  0.00           X  
ATOM   1017  N   ALA A 151      32.939   2.893 -16.781  1.00  0.00           N  
ATOM   1018  CA  ALA A 151      31.500   3.012 -16.910  1.00  0.00           C  
ATOM   1019  C   ALA A 151      30.893   1.600 -16.883  1.00  0.00           C  
ATOM   1020  O   ALA A 151      30.532   1.044 -17.921  1.00  0.00           O  
ATOM   1021  CB  ALA A 151      31.130   3.756 -18.185  1.00  0.00           C  
ATOM   1022  CEN ALA A 151      31.130   3.755 -18.184  1.00  0.00           X  
ATOM   1023  H   ALA A 151      33.473   2.801 -17.633  1.00  0.00           H  
ATOM   1024  N   THR A 152      30.729   1.005 -15.702  1.00  0.00           N  
ATOM   1025  CA  THR A 152      30.182  -0.352 -15.653  1.00  0.00           C  
ATOM   1026  C   THR A 152      28.693  -0.191 -15.388  1.00  0.00           C  
ATOM   1027  O   THR A 152      28.260   0.018 -14.256  1.00  0.00           O  
ATOM   1028  CB  THR A 152      30.829  -1.225 -14.562  1.00  0.00           C  
ATOM   1029  CEN THR A 152      31.291  -1.492 -14.324  1.00  0.00           X  
ATOM   1030  H   THR A 152      30.730   1.561 -14.859  1.00  0.00           H  
ATOM   1031  N   SER A 153      27.941  -0.179 -16.492  1.00  0.00           N  
ATOM   1032  CA  SER A 153      26.494  -0.104 -16.544  1.00  0.00           C  
ATOM   1033  C   SER A 153      25.953  -1.351 -15.872  1.00  0.00           C  
ATOM   1034  O   SER A 153      26.506  -2.441 -16.043  1.00  0.00           O  
ATOM   1035  CB  SER A 153      26.001   0.011 -17.973  1.00  0.00           C  
ATOM   1036  CEN SER A 153      25.985  -0.060 -18.512  1.00  0.00           X  
ATOM   1037  H   SER A 153      28.420  -0.381 -17.358  1.00  0.00           H  
ATOM   1038  N   GLY A 154      24.905  -1.176 -15.071  1.00  0.00           N  
ATOM   1039  CA  GLY A 154      24.266  -2.268 -14.379  1.00  0.00           C  
ATOM   1040  C   GLY A 154      23.373  -2.996 -15.373  1.00  0.00           C  
ATOM   1041  O   GLY A 154      23.108  -2.505 -16.461  1.00  0.00           O  
ATOM   1042  CEN GLY A 154      24.266  -2.269 -14.379  1.00  0.00           X  
ATOM   1043  H   GLY A 154      24.434  -0.279 -15.077  1.00  0.00           H  
ATOM   1044  N   SER A 155      22.901  -4.180 -14.997  1.00  0.00           N  
ATOM   1045  CA  SER A 155      22.127  -4.981 -15.935  1.00  0.00           C  
ATOM   1046  C   SER A 155      20.672  -4.644 -15.641  1.00  0.00           C  
ATOM   1047  O   SER A 155      19.927  -5.465 -15.102  1.00  0.00           O  
ATOM   1048  CB  SER A 155      22.407  -6.463 -15.776  1.00  0.00           C  
ATOM   1049  CEN SER A 155      22.531  -6.933 -15.533  1.00  0.00           X  
ATOM   1050  H   SER A 155      22.815  -4.369 -14.009  1.00  0.00           H  
ATOM   1051  N   GLU A 156      20.300  -3.391 -15.898  1.00  0.00           N  
ATOM   1052  CA  GLU A 156      18.971  -2.885 -15.612  1.00  0.00           C  
ATOM   1053  C   GLU A 156      18.068  -3.597 -16.606  1.00  0.00           C  
ATOM   1054  O   GLU A 156      18.414  -3.691 -17.779  1.00  0.00           O  
ATOM   1055  CB  GLU A 156      18.885  -1.363 -15.755  1.00  0.00           C  
ATOM   1056  CEN GLU A 156      18.835   0.186 -15.047  1.00  0.00           X  
ATOM   1057  H   GLU A 156      20.819  -2.885 -16.603  1.00  0.00           H  
ATOM   1058  N   THR A 157      17.004  -4.236 -16.128  1.00  0.00           N  
ATOM   1059  CA  THR A 157      16.021  -4.892 -16.988  1.00  0.00           C  
ATOM   1060  C   THR A 157      15.269  -3.789 -17.740  1.00  0.00           C  
ATOM   1061  O   THR A 157      15.030  -2.735 -17.143  1.00  0.00           O  
ATOM   1062  CB  THR A 157      15.029  -5.765 -16.196  1.00  0.00           C  
ATOM   1063  CEN THR A 157      14.909  -6.214 -15.843  1.00  0.00           X  
ATOM   1064  H   THR A 157      16.770  -4.144 -15.152  1.00  0.00           H  
ATOM   1065  N   PRO A 158      14.974  -3.966 -19.041  1.00  0.00           N  
ATOM   1066  CA  PRO A 158      14.231  -2.972 -19.791  1.00  0.00           C  
ATOM   1067  C   PRO A 158      12.905  -2.703 -19.088  1.00  0.00           C  
ATOM   1068  O   PRO A 158      12.181  -3.630 -18.731  1.00  0.00           O  
ATOM   1069  CB  PRO A 158      14.045  -3.596 -21.184  1.00  0.00           C  
ATOM   1070  CEN PRO A 158      14.912  -4.983 -20.468  1.00  0.00           X  
ATOM   1071  N   GLY A 159      12.575  -1.430 -18.896  1.00  0.00           N  
ATOM   1072  CA  GLY A 159      11.381  -1.012 -18.162  1.00  0.00           C  
ATOM   1073  C   GLY A 159      11.424  -1.043 -16.637  1.00  0.00           C  
ATOM   1074  O   GLY A 159      10.453  -0.599 -16.037  1.00  0.00           O  
ATOM   1075  CEN GLY A 159      11.380  -1.012 -18.162  1.00  0.00           X  
ATOM   1076  H   GLY A 159      13.021  -0.738 -19.485  1.00  0.00           H  
ATOM   1077  N   MET A 160      12.509  -1.483 -15.982  1.00  0.00           N  
ATOM   1078  CA  MET A 160      12.518  -1.529 -14.509  1.00  0.00           C  
ATOM   1079  C   MET A 160      12.610  -0.124 -13.900  1.00  0.00           C  
ATOM   1080  O   MET A 160      11.826   0.192 -13.022  1.00  0.00           O  
ATOM   1081  CB  MET A 160      13.678  -2.390 -14.016  1.00  0.00           C  
ATOM   1082  CEN MET A 160      14.048  -3.927 -13.254  1.00  0.00           X  
ATOM   1083  H   MET A 160      13.279  -1.863 -16.513  1.00  0.00           H  
ATOM   1084  N   TYR A 161      13.493   0.737 -14.415  1.00  0.00           N  
ATOM   1085  CA  TYR A 161      13.686   2.093 -13.881  1.00  0.00           C  
ATOM   1086  C   TYR A 161      12.450   2.994 -14.011  1.00  0.00           C  
ATOM   1087  O   TYR A 161      12.030   3.580 -13.024  1.00  0.00           O  
ATOM   1088  CB  TYR A 161      14.875   2.758 -14.578  1.00  0.00           C  
ATOM   1089  CEN TYR A 161      16.577   3.083 -14.325  1.00  0.00           X  
ATOM   1090  H   TYR A 161      14.084   0.435 -15.173  1.00  0.00           H  
ATOM   1091  N   GLY A 162      11.872   3.114 -15.213  1.00  0.00           N  
ATOM   1092  CA  GLY A 162      10.677   3.936 -15.440  1.00  0.00           C  
ATOM   1093  C   GLY A 162       9.572   3.581 -14.452  1.00  0.00           C  
ATOM   1094  O   GLY A 162       9.146   4.439 -13.691  1.00  0.00           O  
ATOM   1095  CEN GLY A 162      10.677   3.936 -15.440  1.00  0.00           X  
ATOM   1096  H   GLY A 162      12.200   2.528 -15.966  1.00  0.00           H  
ATOM   1097  N   LYS A 163       9.254   2.279 -14.358  1.00  0.00           N  
ATOM   1098  CA  LYS A 163       8.164   1.761 -13.511  1.00  0.00           C  
ATOM   1099  C   LYS A 163       8.198   2.303 -12.078  1.00  0.00           C  
ATOM   1100  O   LYS A 163       7.174   2.614 -11.496  1.00  0.00           O  
ATOM   1101  CB  LYS A 163       8.210   0.232 -13.477  1.00  0.00           C  
ATOM   1102  CEN LYS A 163       7.422  -1.617 -14.138  1.00  0.00           X  
ATOM   1103  H   LYS A 163       9.781   1.618 -14.908  1.00  0.00           H  
ATOM   1104  N   LEU A 164       9.392   2.361 -11.500  1.00  0.00           N  
ATOM   1105  CA  LEU A 164       9.640   2.908 -10.176  1.00  0.00           C  
ATOM   1106  C   LEU A 164       9.257   4.380 -10.058  1.00  0.00           C  
ATOM   1107  O   LEU A 164       8.620   4.755  -9.086  1.00  0.00           O  
ATOM   1108  CB  LEU A 164      11.118   2.718  -9.811  1.00  0.00           C  
ATOM   1109  CEN LEU A 164      11.847   1.724  -8.887  1.00  0.00           X  
ATOM   1110  H   LEU A 164      10.179   2.014 -12.028  1.00  0.00           H  
ATOM   1111  N   ASN A 165       9.658   5.205 -11.031  1.00  0.00           N  
ATOM   1112  CA  ASN A 165       9.331   6.626 -11.008  1.00  0.00           C  
ATOM   1113  C   ASN A 165       7.822   6.816 -11.111  1.00  0.00           C  
ATOM   1114  O   ASN A 165       7.278   7.562 -10.307  1.00  0.00           O  
ATOM   1115  CB  ASN A 165      10.039   7.385 -12.115  1.00  0.00           C  
ATOM   1116  CEN ASN A 165      10.928   7.926 -12.247  1.00  0.00           X  
ATOM   1117  H   ASN A 165      10.030   4.814 -11.887  1.00  0.00           H  
ATOM   1118  N   ASP A 166       7.166   6.076 -12.010  1.00  0.00           N  
ATOM   1119  CA  ASP A 166       5.719   6.164 -12.214  1.00  0.00           C  
ATOM   1120  C   ASP A 166       4.968   5.784 -10.920  1.00  0.00           C  
ATOM   1121  O   ASP A 166       4.055   6.484 -10.496  1.00  0.00           O  
ATOM   1122  CB  ASP A 166       5.283   5.261 -13.371  1.00  0.00           C  
ATOM   1123  CEN ASP A 166       5.066   5.310 -14.365  1.00  0.00           X  
ATOM   1124  H   ASP A 166       7.692   5.508 -12.661  1.00  0.00           H  
ATOM   1125  N   LEU A 167       5.457   4.767 -10.198  1.00  0.00           N  
ATOM   1126  CA  LEU A 167       4.891   4.343  -8.915  1.00  0.00           C  
ATOM   1127  C   LEU A 167       5.021   5.407  -7.807  1.00  0.00           C  
ATOM   1128  O   LEU A 167       4.089   5.625  -7.030  1.00  0.00           O  
ATOM   1129  CB  LEU A 167       5.563   3.037  -8.469  1.00  0.00           C  
ATOM   1130  CEN LEU A 167       5.106   1.566  -8.491  1.00  0.00           X  
ATOM   1131  H   LEU A 167       6.169   4.189 -10.622  1.00  0.00           H  
ATOM   1132  N   LEU A 168       6.195   6.036  -7.689  1.00  0.00           N  
ATOM   1133  CA  LEU A 168       6.416   7.120  -6.732  1.00  0.00           C  
ATOM   1134  C   LEU A 168       5.421   8.266  -6.964  1.00  0.00           C  
ATOM   1135  O   LEU A 168       4.782   8.720  -6.017  1.00  0.00           O  
ATOM   1136  CB  LEU A 168       7.858   7.630  -6.834  1.00  0.00           C  
ATOM   1137  CEN LEU A 168       9.103   7.431  -5.949  1.00  0.00           X  
ATOM   1138  H   LEU A 168       6.932   5.778  -8.328  1.00  0.00           H  
ATOM   1139  N   GLU A 169       5.297   8.722  -8.211  1.00  0.00           N  
ATOM   1140  CA  GLU A 169       4.395   9.801  -8.618  1.00  0.00           C  
ATOM   1141  C   GLU A 169       2.939   9.468  -8.268  1.00  0.00           C  
ATOM   1142  O   GLU A 169       2.246  10.319  -7.702  1.00  0.00           O  
ATOM   1143  CB  GLU A 169       4.528  10.072 -10.118  1.00  0.00           C  
ATOM   1144  CEN GLU A 169       5.168  10.992 -11.402  1.00  0.00           X  
ATOM   1145  H   GLU A 169       5.801   8.249  -8.950  1.00  0.00           H  
ATOM   1146  N   ASP A 170       2.507   8.227  -8.504  1.00  0.00           N  
ATOM   1147  CA  ASP A 170       1.148   7.778  -8.206  1.00  0.00           C  
ATOM   1148  C   ASP A 170       0.884   7.810  -6.692  1.00  0.00           C  
ATOM   1149  O   ASP A 170      -0.147   8.313  -6.232  1.00  0.00           O  
ATOM   1150  CB  ASP A 170       0.915   6.369  -8.757  1.00  0.00           C  
ATOM   1151  CEN ASP A 170       0.510   5.900  -9.565  1.00  0.00           X  
ATOM   1152  H   ASP A 170       3.110   7.595  -9.010  1.00  0.00           H  
ATOM   1153  N   LEU A 171       1.854   7.398  -5.876  1.00  0.00           N  
ATOM   1154  CA  LEU A 171       1.721   7.478  -4.420  1.00  0.00           C  
ATOM   1155  C   LEU A 171       1.553   8.926  -3.912  1.00  0.00           C  
ATOM   1156  O   LEU A 171       0.647   9.216  -3.121  1.00  0.00           O  
ATOM   1157  CB  LEU A 171       2.940   6.823  -3.757  1.00  0.00           C  
ATOM   1158  CEN LEU A 171       3.150   5.460  -3.071  1.00  0.00           X  
ATOM   1159  H   LEU A 171       2.673   6.974  -6.287  1.00  0.00           H  
ATOM   1160  N   GLN A 172       2.368   9.866  -4.398  1.00  0.00           N  
ATOM   1161  CA  GLN A 172       2.226  11.286  -4.057  1.00  0.00           C  
ATOM   1162  C   GLN A 172       0.837  11.842  -4.399  1.00  0.00           C  
ATOM   1163  O   GLN A 172       0.219  12.510  -3.561  1.00  0.00           O  
ATOM   1164  CB  GLN A 172       3.294  12.109  -4.782  1.00  0.00           C  
ATOM   1165  CEN GLN A 172       4.845  12.890  -4.608  1.00  0.00           X  
ATOM   1166  H   GLN A 172       3.042   9.598  -5.099  1.00  0.00           H  
ATOM   1167  N   GLU A 173       0.317  11.584  -5.598  1.00  0.00           N  
ATOM   1168  CA  GLU A 173      -1.013  12.063  -5.976  1.00  0.00           C  
ATOM   1169  C   GLU A 173      -2.102  11.473  -5.057  1.00  0.00           C  
ATOM   1170  O   GLU A 173      -2.952  12.234  -4.584  1.00  0.00           O  
ATOM   1171  CB  GLU A 173      -1.306  11.717  -7.438  1.00  0.00           C  
ATOM   1172  CEN GLU A 173      -1.371  12.171  -9.079  1.00  0.00           X  
ATOM   1173  H   GLU A 173       0.847  11.045  -6.266  1.00  0.00           H  
ATOM   1174  N   VAL A 174      -2.020  10.184  -4.675  1.00  0.00           N  
ATOM   1175  CA  VAL A 174      -3.001   9.537  -3.768  1.00  0.00           C  
ATOM   1176  C   VAL A 174      -3.004  10.223  -2.396  1.00  0.00           C  
ATOM   1177  O   VAL A 174      -4.078  10.459  -1.830  1.00  0.00           O  
ATOM   1178  CB  VAL A 174      -2.705   8.038  -3.577  1.00  0.00           C  
ATOM   1179  CEN VAL A 174      -2.932   7.405  -3.725  1.00  0.00           X  
ATOM   1180  H   VAL A 174      -1.246   9.641  -5.027  1.00  0.00           H  
ATOM   1181  N   LEU A 175      -1.829  10.603  -1.882  1.00  0.00           N  
ATOM   1182  CA  LEU A 175      -1.691  11.333  -0.609  1.00  0.00           C  
ATOM   1183  C   LEU A 175      -2.384  12.695  -0.654  1.00  0.00           C  
ATOM   1184  O   LEU A 175      -3.148  13.079   0.233  1.00  0.00           O  
ATOM   1185  CB  LEU A 175      -0.208  11.510  -0.259  1.00  0.00           C  
ATOM   1186  CEN LEU A 175       0.717  10.812   0.756  1.00  0.00           X  
ATOM   1187  H   LEU A 175      -0.992  10.357  -2.390  1.00  0.00           H  
ATOM   1188  N   LYS A 176      -2.156  13.436  -1.732  1.00  0.00           N  
ATOM   1189  CA  LYS A 176      -2.724  14.770  -1.905  1.00  0.00           C  
ATOM   1190  C   LYS A 176      -4.254  14.733  -1.975  1.00  0.00           C  
ATOM   1191  O   LYS A 176      -4.907  15.580  -1.369  1.00  0.00           O  
ATOM   1192  CB  LYS A 176      -2.157  15.427  -3.165  1.00  0.00           C  
ATOM   1193  CEN LYS A 176      -0.831  16.827  -4.036  1.00  0.00           X  
ATOM   1194  H   LYS A 176      -1.517  13.069  -2.426  1.00  0.00           H  
ATOM   1195  N   ASN A 177      -4.833  13.772  -2.694  1.00  0.00           N  
ATOM   1196  CA  ASN A 177      -6.283  13.650  -2.837  1.00  0.00           C  
ATOM   1197  C   ASN A 177      -6.957  13.194  -1.541  1.00  0.00           C  
ATOM   1198  O   ASN A 177      -7.921  13.829  -1.112  1.00  0.00           O  
ATOM   1199  CB  ASN A 177      -6.642  12.705  -3.969  1.00  0.00           C  
ATOM   1200  CEN ASN A 177      -6.852  12.759  -4.996  1.00  0.00           X  
ATOM   1201  H   ASN A 177      -4.243  13.086  -3.140  1.00  0.00           H  
ATOM   1202  N   LEU A 178      -6.404  12.191  -0.857  1.00  0.00           N  
ATOM   1203  CA  LEU A 178      -6.938  11.707   0.420  1.00  0.00           C  
ATOM   1204  C   LEU A 178      -6.960  12.806   1.481  1.00  0.00           C  
ATOM   1205  O   LEU A 178      -7.969  12.977   2.166  1.00  0.00           O  
ATOM   1206  CB  LEU A 178      -6.115  10.512   0.916  1.00  0.00           C  
ATOM   1207  CEN LEU A 178      -6.381   8.995   0.936  1.00  0.00           X  
ATOM   1208  H   LEU A 178      -5.562  11.766  -1.212  1.00  0.00           H  
ATOM   1209  N   HIS A 179      -5.904  13.615   1.543  1.00  0.00           N  
ATOM   1210  CA  HIS A 179      -5.882  14.837   2.342  1.00  0.00           C  
ATOM   1211  C   HIS A 179      -7.034  15.789   1.963  1.00  0.00           C  
ATOM   1212  O   HIS A 179      -8.028  15.890   2.686  1.00  0.00           O  
ATOM   1213  CB  HIS A 179      -4.536  15.551   2.183  1.00  0.00           C  
ATOM   1214  CEN HIS A 179      -3.283  15.619   2.857  1.00  0.00           X  
ATOM   1215  H   HIS A 179      -5.040  13.294   1.128  1.00  0.00           H  
ATOM   1216  N   LYS A 180      -6.957  16.463   0.803  1.00  0.00           N  
ATOM   1217  CA  LYS A 180      -7.910  17.523   0.415  1.00  0.00           C  
ATOM   1218  C   LYS A 180      -9.377  17.090   0.564  1.00  0.00           C  
ATOM   1219  O   LYS A 180     -10.228  17.934   0.846  1.00  0.00           O  
ATOM   1220  CB  LYS A 180      -7.649  17.964  -1.026  1.00  0.00           C  
ATOM   1221  CEN LYS A 180      -6.847  19.393  -2.363  1.00  0.00           X  
ATOM   1222  H   LYS A 180      -6.214  16.207   0.167  1.00  0.00           H  
ATOM   1223  N   ASN A 181      -9.676  15.803   0.378  1.00  0.00           N  
ATOM   1224  CA  ASN A 181     -11.039  15.270   0.412  1.00  0.00           C  
ATOM   1225  C   ASN A 181     -11.620  15.135   1.833  1.00  0.00           C  
ATOM   1226  O   ASN A 181     -12.832  15.286   2.009  1.00  0.00           O  
ATOM   1227  CB  ASN A 181     -11.103  13.929  -0.297  1.00  0.00           C  
ATOM   1228  CEN ASN A 181     -11.290  13.563  -1.262  1.00  0.00           X  
ATOM   1229  H   ASN A 181      -8.921  15.168   0.163  1.00  0.00           H  
ATOM   1230  N   ASP A 182     -10.785  14.921   2.858  1.00  0.00           N  
ATOM   1231  CA  ASP A 182     -11.206  14.511   4.203  1.00  0.00           C  
ATOM   1232  C   ASP A 182     -11.991  15.593   4.974  1.00  0.00           C  
ATOM   1233  O   ASP A 182     -11.565  16.114   6.009  1.00  0.00           O  
ATOM   1234  CB  ASP A 182      -9.981  14.090   5.018  1.00  0.00           C  
ATOM   1235  CEN ASP A 182      -9.463  13.253   5.281  1.00  0.00           X  
ATOM   1236  H   ASP A 182      -9.793  14.936   2.679  1.00  0.00           H  
ATOM   1237  N   ARG A 183     -13.197  15.928   4.502  1.00  0.00           N  
ATOM   1238  CA  ARG A 183     -14.030  16.955   5.153  1.00  0.00           C  
ATOM   1239  C   ARG A 183     -14.828  16.490   6.365  1.00  0.00           C  
ATOM   1240  O   ARG A 183     -15.270  17.362   7.106  1.00  0.00           O  
ATOM   1241  CB  ARG A 183     -14.956  17.624   4.148  1.00  0.00           C  
ATOM   1242  CEN ARG A 183     -15.830  19.250   2.492  1.00  0.00           X  
ATOM   1243  H   ARG A 183     -13.541  15.386   3.719  1.00  0.00           H  
ATOM   1244  N   SER A 184     -15.011  15.190   6.626  1.00  0.00           N  
ATOM   1245  CA  SER A 184     -15.907  14.782   7.735  1.00  0.00           C  
ATOM   1246  C   SER A 184     -15.498  13.601   8.634  1.00  0.00           C  
ATOM   1247  O   SER A 184     -16.296  13.216   9.482  1.00  0.00           O  
ATOM   1248  CB  SER A 184     -17.271  14.479   7.146  1.00  0.00           C  
ATOM   1249  CEN SER A 184     -17.643  14.297   6.793  1.00  0.00           X  
ATOM   1250  H   SER A 184     -14.605  14.497   6.013  1.00  0.00           H  
ATOM   1251  N   GLY A 185     -14.275  13.054   8.549  1.00  0.00           N  
ATOM   1252  CA  GLY A 185     -13.901  11.863   9.335  1.00  0.00           C  
ATOM   1253  C   GLY A 185     -12.490  11.880   9.924  1.00  0.00           C  
ATOM   1254  O   GLY A 185     -11.759  10.906   9.760  1.00  0.00           O  
ATOM   1255  CEN GLY A 185     -13.901  11.862   9.335  1.00  0.00           X  
ATOM   1256  H   GLY A 185     -13.618  13.398   7.864  1.00  0.00           H  
ATOM   1257  N   LYS A 186     -12.124  13.000  10.569  1.00  0.00           N  
ATOM   1258  CA  LYS A 186     -10.756  13.406  10.958  1.00  0.00           C  
ATOM   1259  C   LYS A 186      -9.845  12.306  11.500  1.00  0.00           C  
ATOM   1260  O   LYS A 186      -8.693  12.243  11.094  1.00  0.00           O  
ATOM   1261  CB  LYS A 186     -10.840  14.523  11.999  1.00  0.00           C  
ATOM   1262  CEN LYS A 186     -10.709  16.585  12.456  1.00  0.00           X  
ATOM   1263  H   LYS A 186     -12.841  13.704  10.670  1.00  0.00           H  
ATOM   1264  N   ASP A 187     -10.338  11.451  12.389  1.00  0.00           N  
ATOM   1265  CA  ASP A 187      -9.499  10.390  12.960  1.00  0.00           C  
ATOM   1266  C   ASP A 187      -8.967   9.440  11.876  1.00  0.00           C  
ATOM   1267  O   ASP A 187      -7.810   9.033  11.893  1.00  0.00           O  
ATOM   1268  CB  ASP A 187     -10.283   9.598  14.009  1.00  0.00           C  
ATOM   1269  CEN ASP A 187     -10.415   9.551  15.018  1.00  0.00           X  
ATOM   1270  H   ASP A 187     -11.178  11.709  12.887  1.00  0.00           H  
ATOM   1271  N   ASN A 188      -9.775   9.173  10.849  1.00  0.00           N  
ATOM   1272  CA  ASN A 188      -9.388   8.293   9.752  1.00  0.00           C  
ATOM   1273  C   ASN A 188      -8.419   8.945   8.758  1.00  0.00           C  
ATOM   1274  O   ASN A 188      -7.584   8.265   8.166  1.00  0.00           O  
ATOM   1275  CB  ASN A 188     -10.614   7.786   9.015  1.00  0.00           C  
ATOM   1276  CEN ASN A 188     -11.268   6.966   9.057  1.00  0.00           X  
ATOM   1277  H   ASN A 188     -10.712   9.547  10.880  1.00  0.00           H  
ATOM   1278  N   ILE A 189      -8.556  10.259   8.534  1.00  0.00           N  
ATOM   1279  CA  ILE A 189      -7.580  11.016   7.742  1.00  0.00           C  
ATOM   1280  C   ILE A 189      -6.229  11.022   8.453  1.00  0.00           C  
ATOM   1281  O   ILE A 189      -5.214  10.883   7.783  1.00  0.00           O  
ATOM   1282  CB  ILE A 189      -8.036  12.466   7.498  1.00  0.00           C  
ATOM   1283  CEN ILE A 189      -8.620  13.122   6.851  1.00  0.00           X  
ATOM   1284  H   ILE A 189      -9.310  10.749   8.993  1.00  0.00           H  
ATOM   1285  N   HIS A 190      -6.209  11.115   9.784  1.00  0.00           N  
ATOM   1286  CA  HIS A 190      -4.960  11.031  10.540  1.00  0.00           C  
ATOM   1287  C   HIS A 190      -4.282   9.663  10.366  1.00  0.00           C  
ATOM   1288  O   HIS A 190      -3.116   9.602   9.976  1.00  0.00           O  
ATOM   1289  CB  HIS A 190      -5.215  11.304  12.025  1.00  0.00           C  
ATOM   1290  CEN HIS A 190      -5.162  12.404  12.929  1.00  0.00           X  
ATOM   1291  H   HIS A 190      -7.069  11.223  10.299  1.00  0.00           H  
ATOM   1292  N   ASP A 191      -5.008   8.569  10.608  1.00  0.00           N  
ATOM   1293  CA  ASP A 191      -4.459   7.217  10.476  1.00  0.00           C  
ATOM   1294  C   ASP A 191      -3.991   6.931   9.046  1.00  0.00           C  
ATOM   1295  O   ASP A 191      -2.926   6.352   8.846  1.00  0.00           O  
ATOM   1296  CB  ASP A 191      -5.497   6.177  10.905  1.00  0.00           C  
ATOM   1297  CEN ASP A 191      -5.755   5.613  11.713  1.00  0.00           X  
ATOM   1298  H   ASP A 191      -5.942   8.670  10.975  1.00  0.00           H  
ATOM   1299  N   VAL A 192      -4.745   7.394   8.046  1.00  0.00           N  
ATOM   1300  CA  VAL A 192      -4.413   7.212   6.626  1.00  0.00           C  
ATOM   1301  C   VAL A 192      -3.138   7.967   6.243  1.00  0.00           C  
ATOM   1302  O   VAL A 192      -2.326   7.429   5.500  1.00  0.00           O  
ATOM   1303  CB  VAL A 192      -5.563   7.680   5.714  1.00  0.00           C  
ATOM   1304  CEN VAL A 192      -6.058   7.460   5.289  1.00  0.00           X  
ATOM   1305  H   VAL A 192      -5.572   7.927   8.285  1.00  0.00           H  
ATOM   1306  N   ASP A 193      -2.947   9.183   6.755  1.00  0.00           N  
ATOM   1307  CA  ASP A 193      -1.761  10.018   6.525  1.00  0.00           C  
ATOM   1308  C   ASP A 193      -0.504   9.337   7.080  1.00  0.00           C  
ATOM   1309  O   ASP A 193       0.489   9.202   6.366  1.00  0.00           O  
ATOM   1310  CB  ASP A 193      -1.939  11.399   7.162  1.00  0.00           C  
ATOM   1311  CEN ASP A 193      -2.209  12.349   6.912  1.00  0.00           X  
ATOM   1312  H   ASP A 193      -3.678   9.574   7.331  1.00  0.00           H  
ATOM   1313  N   ASN A 194      -0.584   8.793   8.301  1.00  0.00           N  
ATOM   1314  CA  ASN A 194       0.515   8.050   8.917  1.00  0.00           C  
ATOM   1315  C   ASN A 194       0.897   6.809   8.095  1.00  0.00           C  
ATOM   1316  O   ASN A 194       2.076   6.567   7.846  1.00  0.00           O  
ATOM   1317  CB  ASN A 194       0.175   7.651  10.341  1.00  0.00           C  
ATOM   1318  CEN ASN A 194       0.297   8.034  11.311  1.00  0.00           X  
ATOM   1319  H   ASN A 194      -1.440   8.916   8.820  1.00  0.00           H  
ATOM   1320  N   HIS A 195      -0.090   6.012   7.672  1.00  0.00           N  
ATOM   1321  CA  HIS A 195       0.180   4.803   6.892  1.00  0.00           C  
ATOM   1322  C   HIS A 195       0.806   5.137   5.533  1.00  0.00           C  
ATOM   1323  O   HIS A 195       1.754   4.469   5.131  1.00  0.00           O  
ATOM   1324  CB  HIS A 195      -1.105   3.995   6.691  1.00  0.00           C  
ATOM   1325  CEN HIS A 195      -1.779   2.899   7.303  1.00  0.00           X  
ATOM   1326  H   HIS A 195      -1.044   6.232   7.918  1.00  0.00           H  
ATOM   1327  N   LEU A 196       0.357   6.201   4.854  1.00  0.00           N  
ATOM   1328  CA  LEU A 196       0.955   6.632   3.585  1.00  0.00           C  
ATOM   1329  C   LEU A 196       2.419   7.053   3.754  1.00  0.00           C  
ATOM   1330  O   LEU A 196       3.242   6.680   2.925  1.00  0.00           O  
ATOM   1331  CB  LEU A 196       0.140   7.785   2.986  1.00  0.00           C  
ATOM   1332  CEN LEU A 196      -0.872   7.857   1.827  1.00  0.00           X  
ATOM   1333  H   LEU A 196      -0.390   6.753   5.250  1.00  0.00           H  
ATOM   1334  N   GLN A 197       2.751   7.806   4.803  1.00  0.00           N  
ATOM   1335  CA  GLN A 197       4.141   8.205   5.061  1.00  0.00           C  
ATOM   1336  C   GLN A 197       5.043   6.981   5.232  1.00  0.00           C  
ATOM   1337  O   GLN A 197       6.057   6.881   4.542  1.00  0.00           O  
ATOM   1338  CB  GLN A 197       4.224   9.086   6.310  1.00  0.00           C  
ATOM   1339  CEN GLN A 197       4.358  10.730   6.882  1.00  0.00           X  
ATOM   1340  H   GLN A 197       2.032   8.099   5.449  1.00  0.00           H  
ATOM   1341  N   ASN A 198       4.637   6.012   6.054  1.00  0.00           N  
ATOM   1342  CA  ASN A 198       5.425   4.796   6.279  1.00  0.00           C  
ATOM   1343  C   ASN A 198       5.628   3.995   4.979  1.00  0.00           C  
ATOM   1344  O   ASN A 198       6.737   3.541   4.711  1.00  0.00           O  
ATOM   1345  CB  ASN A 198       4.785   3.919   7.340  1.00  0.00           C  
ATOM   1346  CEN ASN A 198       4.841   3.782   8.378  1.00  0.00           X  
ATOM   1347  H   ASN A 198       3.786   6.150   6.583  1.00  0.00           H  
ATOM   1348  N   VAL A 199       4.597   3.884   4.131  1.00  0.00           N  
ATOM   1349  CA  VAL A 199       4.691   3.171   2.841  1.00  0.00           C  
ATOM   1350  C   VAL A 199       5.688   3.865   1.900  1.00  0.00           C  
ATOM   1351  O   VAL A 199       6.501   3.197   1.263  1.00  0.00           O  
ATOM   1352  CB  VAL A 199       3.322   3.077   2.141  1.00  0.00           C  
ATOM   1353  CEN VAL A 199       2.817   2.642   1.966  1.00  0.00           X  
ATOM   1354  H   VAL A 199       3.714   4.293   4.401  1.00  0.00           H  
ATOM   1355  N   ILE A 200       5.676   5.200   1.816  1.00  0.00           N  
ATOM   1356  CA  ILE A 200       6.613   5.949   0.960  1.00  0.00           C  
ATOM   1357  C   ILE A 200       8.061   5.716   1.399  1.00  0.00           C  
ATOM   1358  O   ILE A 200       8.923   5.466   0.551  1.00  0.00           O  
ATOM   1359  CB  ILE A 200       6.319   7.460   0.980  1.00  0.00           C  
ATOM   1360  CEN ILE A 200       5.728   8.261   0.533  1.00  0.00           X  
ATOM   1361  H   ILE A 200       5.023   5.707   2.394  1.00  0.00           H  
ATOM   1362  N   GLU A 201       8.338   5.801   2.699  1.00  0.00           N  
ATOM   1363  CA  GLU A 201       9.676   5.565   3.246  1.00  0.00           C  
ATOM   1364  C   GLU A 201      10.172   4.151   2.917  1.00  0.00           C  
ATOM   1365  O   GLU A 201      11.306   3.989   2.459  1.00  0.00           O  
ATOM   1366  CB  GLU A 201       9.678   5.785   4.760  1.00  0.00           C  
ATOM   1367  CEN GLU A 201      10.000   6.777   6.108  1.00  0.00           X  
ATOM   1368  H   GLU A 201       7.590   6.010   3.348  1.00  0.00           H  
ATOM   1369  N   ASP A 202       9.312   3.140   3.043  1.00  0.00           N  
ATOM   1370  CA  ASP A 202       9.657   1.752   2.735  1.00  0.00           C  
ATOM   1371  C   ASP A 202       9.988   1.546   1.250  1.00  0.00           C  
ATOM   1372  O   ASP A 202      10.996   0.899   0.921  1.00  0.00           O  
ATOM   1373  CB  ASP A 202       8.512   0.823   3.145  1.00  0.00           C  
ATOM   1374  CEN ASP A 202       8.229   0.220   3.916  1.00  0.00           X  
ATOM   1375  H   ASP A 202       8.413   3.328   3.464  1.00  0.00           H  
ATOM   1376  N   ILE A 203       9.204   2.136   0.335  1.00  0.00           N  
ATOM   1377  CA  ILE A 203       9.450   2.037  -1.111  1.00  0.00           C  
ATOM   1378  C   ILE A 203      10.802   2.661  -1.427  1.00  0.00           C  
ATOM   1379  O   ILE A 203      11.587   2.075  -2.173  1.00  0.00           O  
ATOM   1380  CB  ILE A 203       8.356   2.735  -1.940  1.00  0.00           C  
ATOM   1381  CEN ILE A 203       7.382   2.614  -2.413  1.00  0.00           X  
ATOM   1382  H   ILE A 203       8.458   2.729   0.671  1.00  0.00           H  
ATOM   1383  N   HIS A 204      11.114   3.817  -0.846  1.00  0.00           N  
ATOM   1384  CA  HIS A 204      12.383   4.497  -1.066  1.00  0.00           C  
ATOM   1385  C   HIS A 204      13.599   3.683  -0.620  1.00  0.00           C  
ATOM   1386  O   HIS A 204      14.592   3.591  -1.352  1.00  0.00           O  
ATOM   1387  CB  HIS A 204      12.382   5.850  -0.347  1.00  0.00           C  
ATOM   1388  CEN HIS A 204      12.091   7.212  -0.645  1.00  0.00           X  
ATOM   1389  H   HIS A 204      10.443   4.237  -0.220  1.00  0.00           H  
ATOM   1390  N   ASP A 205      13.506   3.007   0.516  1.00  0.00           N  
ATOM   1391  CA  ASP A 205      14.570   2.144   1.018  1.00  0.00           C  
ATOM   1392  C   ASP A 205      14.682   0.844   0.216  1.00  0.00           C  
ATOM   1393  O   ASP A 205      15.781   0.290   0.057  1.00  0.00           O  
ATOM   1394  CB  ASP A 205      14.339   1.826   2.498  1.00  0.00           C  
ATOM   1395  CEN ASP A 205      14.631   2.139   3.422  1.00  0.00           X  
ATOM   1396  H   ASP A 205      12.690   3.147   1.095  1.00  0.00           H  
ATOM   1397  N   PHE A 206      13.573   0.364  -0.353  1.00  0.00           N  
ATOM   1398  CA  PHE A 206      13.597  -0.784  -1.255  1.00  0.00           C  
ATOM   1399  C   PHE A 206      14.365  -0.466  -2.545  1.00  0.00           C  
ATOM   1400  O   PHE A 206      15.251  -1.235  -2.937  1.00  0.00           O  
ATOM   1401  CB  PHE A 206      12.170  -1.227  -1.586  1.00  0.00           C  
ATOM   1402  CEN PHE A 206      11.126  -2.326  -1.108  1.00  0.00           X  
ATOM   1403  H   PHE A 206      12.699   0.839  -0.185  1.00  0.00           H  
ATOM   1404  N   MET A 207      14.091   0.679  -3.171  1.00  0.00           N  
ATOM   1405  CA  MET A 207      14.748   1.129  -4.402  1.00  0.00           C  
ATOM   1406  C   MET A 207      16.247   1.332  -4.186  1.00  0.00           C  
ATOM   1407  O   MET A 207      17.053   0.967  -5.048  1.00  0.00           O  
ATOM   1408  CB  MET A 207      14.107   2.423  -4.901  1.00  0.00           C  
ATOM   1409  CEN MET A 207      13.093   3.075  -6.175  1.00  0.00           X  
ATOM   1410  H   MET A 207      13.387   1.274  -2.763  1.00  0.00           H  
ATOM   1411  N   GLN A 208      16.642   1.868  -3.030  1.00  0.00           N  
ATOM   1412  CA  GLN A 208      18.044   1.999  -2.656  1.00  0.00           C  
ATOM   1413  C   GLN A 208      18.729   0.627  -2.597  1.00  0.00           C  
ATOM   1414  O   GLN A 208      19.792   0.433  -3.199  1.00  0.00           O  
ATOM   1415  CB  GLN A 208      18.171   2.704  -1.303  1.00  0.00           C  
ATOM   1416  CEN GLN A 208      18.509   4.229  -0.523  1.00  0.00           X  
ATOM   1417  H   GLN A 208      15.937   2.240  -2.408  1.00  0.00           H  
ATOM   1418  N   ALA A 209      18.085  -0.365  -1.974  1.00  0.00           N  
ATOM   1419  CA  ALA A 209      18.628  -1.713  -1.840  1.00  0.00           C  
ATOM   1420  C   ALA A 209      18.790  -2.424  -3.196  1.00  0.00           C  
ATOM   1421  O   ALA A 209      19.848  -3.004  -3.459  1.00  0.00           O  
ATOM   1422  CB  ALA A 209      17.742  -2.534  -0.914  1.00  0.00           C  
ATOM   1423  CEN ALA A 209      17.743  -2.534  -0.915  1.00  0.00           X  
ATOM   1424  H   ALA A 209      17.192  -0.161  -1.550  1.00  0.00           H  
ATOM   1425  N   ALA A 210      17.789  -2.362  -4.075  1.00  0.00           N  
ATOM   1426  CA  ALA A 210      17.834  -2.986  -5.399  1.00  0.00           C  
ATOM   1427  C   ALA A 210      18.897  -2.330  -6.296  1.00  0.00           C  
ATOM   1428  O   ALA A 210      19.691  -3.030  -6.929  1.00  0.00           O  
ATOM   1429  CB  ALA A 210      16.463  -2.917  -6.057  1.00  0.00           C  
ATOM   1430  CEN ALA A 210      16.465  -2.917  -6.057  1.00  0.00           X  
ATOM   1431  H   ALA A 210      16.945  -1.880  -3.806  1.00  0.00           H  
ATOM   1432  N   ALA A 211      18.980  -0.995  -6.295  1.00  0.00           N  
ATOM   1433  CA  ALA A 211      19.979  -0.241  -7.046  1.00  0.00           C  
ATOM   1434  C   ALA A 211      21.412  -0.608  -6.625  1.00  0.00           C  
ATOM   1435  O   ALA A 211      22.263  -0.880  -7.474  1.00  0.00           O  
ATOM   1436  CB  ALA A 211      19.738   1.252  -6.876  1.00  0.00           C  
ATOM   1437  CEN ALA A 211      19.739   1.251  -6.876  1.00  0.00           X  
ATOM   1438  H   ALA A 211      18.298  -0.478  -5.758  1.00  0.00           H  
ATOM   1439  N   ALA A 212      21.690  -0.668  -5.319  1.00  0.00           N  
ATOM   1440  CA  ALA A 212      23.024  -0.980  -4.812  1.00  0.00           C  
ATOM   1441  C   ALA A 212      23.445  -2.410  -5.184  1.00  0.00           C  
ATOM   1442  O   ALA A 212      24.569  -2.630  -5.646  1.00  0.00           O  
ATOM   1443  CB  ALA A 212      23.070  -0.783  -3.304  1.00  0.00           C  
ATOM   1444  CEN ALA A 212      23.071  -0.783  -3.305  1.00  0.00           X  
ATOM   1445  H   ALA A 212      20.956  -0.482  -4.652  1.00  0.00           H  
ATOM   1446  N   ALA A 213      22.532  -3.382  -5.081  1.00  0.00           N  
ATOM   1447  CA  ALA A 213      22.789  -4.765  -5.469  1.00  0.00           C  
ATOM   1448  C   ALA A 213      23.160  -4.901  -6.957  1.00  0.00           C  
ATOM   1449  O   ALA A 213      24.136  -5.583  -7.283  1.00  0.00           O  
ATOM   1450  CB  ALA A 213      21.576  -5.625  -5.145  1.00  0.00           C  
ATOM   1451  CEN ALA A 213      21.577  -5.625  -5.146  1.00  0.00           X  
ATOM   1452  H   ALA A 213      21.628  -3.153  -4.687  1.00  0.00           H  
ATOM   1453  N   ALA A 214      22.427  -4.232  -7.852  1.00  0.00           N  
ATOM   1454  CA  ALA A 214      22.678  -4.264  -9.291  1.00  0.00           C  
ATOM   1455  C   ALA A 214      24.073  -3.724  -9.645  1.00  0.00           C  
ATOM   1456  O   ALA A 214      24.819  -4.376 -10.380  1.00  0.00           O  
ATOM   1457  CB  ALA A 214      21.601  -3.477 -10.024  1.00  0.00           C  
ATOM   1458  CEN ALA A 214      21.602  -3.478 -10.024  1.00  0.00           X  
ATOM   1459  H   ALA A 214      21.641  -3.691  -7.518  1.00  0.00           H  
ATOM   1460  N   ASN A 215      24.464  -2.571  -9.090  1.00  0.00           N  
ATOM   1461  CA  ASN A 215      25.796  -1.995  -9.293  1.00  0.00           C  
ATOM   1462  C   ASN A 215      26.935  -2.904  -8.805  1.00  0.00           C  
ATOM   1463  O   ASN A 215      27.858  -3.169  -9.572  1.00  0.00           O  
ATOM   1464  CB  ASN A 215      25.902  -0.637  -8.624  1.00  0.00           C  
ATOM   1465  CEN ASN A 215      25.750   0.372  -8.873  1.00  0.00           X  
ATOM   1466  H   ASN A 215      23.791  -2.051  -8.546  1.00  0.00           H  
ATOM   1467  N   CYS A 216      26.862  -3.447  -7.586  1.00  0.00           N  
ATOM   1468  CA  CYS A 216      27.852  -4.397  -7.056  1.00  0.00           C  
ATOM   1469  C   CYS A 216      28.124  -5.637  -7.937  1.00  0.00           C  
ATOM   1470  O   CYS A 216      29.290  -5.941  -8.187  1.00  0.00           O  
ATOM   1471  CB  CYS A 216      27.193  -4.825  -5.744  1.00  0.00           C  
ATOM   1472  CEN CYS A 216      27.432  -4.581  -4.777  1.00  0.00           X  
ATOM   1473  H   CYS A 216      26.176  -3.077  -6.946  1.00  0.00           H  
ATOM   1474  N   ARG A 217      27.108  -6.381  -8.399  1.00  0.00           N  
ATOM   1475  CA  ARG A 217      27.291  -7.517  -9.334  1.00  0.00           C  
ATOM   1476  C   ARG A 217      27.979  -7.167 -10.661  1.00  0.00           C  
ATOM   1477  O   ARG A 217      28.770  -7.978 -11.150  1.00  0.00           O  
ATOM   1478  CB  ARG A 217      25.972  -8.228  -9.599  1.00  0.00           C  
ATOM   1479  CEN ARG A 217      24.114  -9.860  -9.414  1.00  0.00           X  
ATOM   1480  H   ARG A 217      26.170  -6.094  -8.155  1.00  0.00           H  
ATOM   1481  N   LYS A 218      27.700  -5.991 -11.236  1.00  0.00           N  
ATOM   1482  CA  LYS A 218      28.388  -5.538 -12.456  1.00  0.00           C  
ATOM   1483  C   LYS A 218      29.880  -5.417 -12.172  1.00  0.00           C  
ATOM   1484  O   LYS A 218      30.657  -5.813 -13.064  1.00  0.00           O  
ATOM   1485  CB  LYS A 218      27.828  -4.202 -12.946  1.00  0.00           C  
ATOM   1486  CEN LYS A 218      26.641  -3.139 -14.338  1.00  0.00           X  
ATOM   1487  H   LYS A 218      27.374  -5.256 -10.624  1.00  0.00           H  
TER                                                                             
# All scores below are weighted scores, not raw scores.
#BEGIN_POSE_ENERGIES_TABLE ./minmover_pdb/pose_65.pdb
label vdw cenpack pair env cbeta hs_pair ss_pair sheet total
weights 1 0.5 1 1 0.25 1 1 1 NA
pose 7.27646 -0.04746 -19.4836 -8.29264 12.3632 0 0 0 -8.18406
MET:NtermProteinFull_1 0 -0.23387 -0.27551 -0.21391 0.03484 0 0 0 -0.68845
TYR_2 0 -0.09882 0.00876 0.85474 0.06902 0 0 0 0.8337
GLY_3 0 -0.01309 0.06491 0.0322 0.06956 0 0 0 0.15358
LYS_4 0 -0.18063 -0.70824 -0.68888 0.04266 0 0 0 -1.53509
LEU_5 0 0.03639 -0.53083 -0.45811 0.03721 0 0 0 -0.91533
ASN_6 0 -0.01154 0.08393 -0.40966 0.06931 0 0 0 -0.26796
ASP_7 0 0.01745 -0.00996 -0.47618 0.06893 0 0 0 -0.39975
LEU_8 0 -0.39873 -0.37042 -0.39148 0.03172 0 0 0 -1.12891
LEU_9 0 -0.27827 -0.31121 0.24309 0.04389 0 0 0 -0.30251
GLU_10 0 -0.05128 0.05533 -0.92601 0.06894 0 0 0 -0.85303
ASP_11 0 0.01645 -0.25393 -0.37876 0.06999 0 0 0 -0.54626
LEU_12 0 -0.31049 -0.92354 -0.39148 0.03877 0 0 0 -1.58676
GLN_13 0 -0.08088 0.24051 -0.3291 0.06902 0 0 0 -0.10045
GLU_14 0 -0.00825 -0.12925 -0.82678 0.06894 0 0 0 -0.89534
VAL_15 0 -0.11136 -0.54591 -0.10438 0.05336 0 0 0 -0.7083
LEU_16 0.2335 0.64999 0.12992 0.08126 0.06824 0 0 0 1.16292
LYS_17 0 -0.06181 0.05623 -0.77863 0.06926 0 0 0 -0.71494
ASN_18 0 0.24813 -0.22415 -0.19403 0.05135 0 0 0 -0.1187
LEU_19 0 -0.2665 -0.11078 -0.45811 0.03225 0 0 0 -0.80314
HIS_D_20 0 -0.00166 0.05182 0.0215 0.0693 0 0 0 0.14096
LYS_21 0 -0.00585 -0.08876 -1.04927 0.07126 0 0 0 -1.07263
ASN_22 0 0.44464 -0.25967 0.05572 0.04308 0 0 0 0.28377
ASP_23 1.06847 -0.00236 0.07776 -0.1485 0.06961 0 0 0 1.06498
ARG_24 0 0.02366 -0.1513 -0.55583 0.07134 0 0 0 -0.61213
SER_25 0.00315 0.57981 -0.3338 -0.14648 0.03561 0 0 0 0.13829
GLY_26 0 0.12169 -0.24655 -0.0429 0.04286 0 0 0 -0.1249
LYS_27 0 0 0 -1.04927 0.07203 0 0 0 -0.97725
ASP_28 0 -0.00685 -0.10696 -0.60822 0.07025 0 0 0 -0.65178
ASN_29 0.83321 0.56836 -0.54311 -0.07783 0.04318 0 0 0 0.8238
ILE_30 1.06847 0.07638 0.27905 0.47679 0.06943 0 0 0 1.97012
HIS_D_31 0 -0.04942 -0.08546 0.11054 0.0693 0 0 0 0.04496
ASP_32 0 -0.12297 -0.33042 -0.31759 0.06902 0 0 0 -0.70196
VAL_33 0 0.11026 0.46428 -0.35242 0.04483 0 0 0 0.26695
ASP_34 0 0.04362 0.03351 -0.37876 0.06891 0 0 0 -0.23272
ASN_35 0 -0.13172 0.03257 -0.40966 0.06878 0 0 0 -0.44003
HIS_36 0 0.01757 -0.07017 -0.19493 0.04394 0 0 0 -0.2036
LEU_37 0.2335 0.60514 -0.66034 -0.50394 0.04537 0 0 0 -0.28029
GLN_38 0 0.00233 0.11524 -0.59803 0.06893 0 0 0 -0.41153
ASN_39 0 -0.21287 -0.24227 -0.19403 0.06931 0 0 0 -0.57986
VAL_40 0 -0.49676 -0.46857 -0.19594 0.03233 0 0 0 -1.12895
ILE_41 0 -0.08275 -0.45003 0.60227 0.06745 0 0 0 0.13694
GLU_42 0 -0.08581 -0.21497 -0.37543 0.06907 0 0 0 -0.60714
ASP_43 0 0.18014 -0.1701 0.34071 0.03624 0 0 0 0.38699
ILE_44 0 -0.25161 -1.09592 -0.06945 0.03784 0 0 0 -1.37915
HIS_D_45 0 -0.09332 0.27908 -0.06774 0.06901 0 0 0 0.18704
ASP_46 0 0.05192 -0.4666 -0.1485 0.07024 0 0 0 -0.49294
PHE_47 0 -0.18857 -0.25651 -0.4994 0.03762 0 0 0 -0.90686
MET_48 0 0.06184 -0.1264 0.10186 0.04399 0 0 0 0.08128
GLN_49 0 -0.11252 -0.15136 -0.49415 0.0691 0 0 0 -0.68893
ALA_50 0 0.18604 0.05902 -0.01847 0.0342 0 0 0 0.26078
ALA_51 0 -0.12877 -0.14747 -0.17838 0.0389 0 0 0 -0.41572
ALA_52 0 -0.08808 -0.08377 0.11438 0.02976 0 0 0 -0.02771
ALA_53 0 -0.16023 0.01376 0.15304 0.03156 0 0 0 0.03814
ALA_54 0 -0.19475 0.06851 -0.06885 0.04823 0 0 0 -0.14686
ALA_55 0 0.15423 -0.00442 -0.01847 0.03521 0 0 0 0.16655
ASN_56 0 -0.06357 -0.07138 -0.32173 0.03556 0 0 0 -0.42112
CYS_57 0 -0.03996 0.16331 0.21573 0.04268 0 0 0 0.38176
ARG_58 0.14274 0.79165 0.13551 -0.17363 0.04314 0 0 0 0.9394
LYS_59 0 -0.00368 -0.0169 -0.77863 0.07212 0 0 0 -0.72709
GLY_60 0 -0.0203 -0.03835 0.35201 0.04643 0 0 0 0.33979
SER_61 0 0.04874 -0.07477 -0.18312 0.03857 0 0 0 -0.17059
PRO_62 0 -0.02852 -0.01387 0.043 0.04109 0 0 0 0.0417
GLY_63 0 0 0 0.91259 0.04957 0 0 0 0.96215
SER_64 0 0 0 0.13063 0.04883 0 0 0 0.17946
PRO_65 0 0 0 0.2123 0.07508 0 0 0 0.28738
ALA_66 0 0 0 0.89846 0.07582 0 0 0 0.97427
GLY_67 0 0 0 0.91259 0.04183 0 0 0 0.95441
SER_68 0 0 0 0.29023 0.04957 0 0 0 0.3398
PRO_69 0 0 0 0.043 0.04883 0 0 0 0.09183
THR_70 0 0 0 0.48779 0.07573 0 0 0 0.56352
SER_71 0 0 0 0.13063 0.07499 0 0 0 0.20562
THR_72 0 0 0 0.48779 0.07499 0 0 0 0.56278
GLU_73 0 0 0 -1.01303 0.07573 0 0 0 -0.9373
GLU_74 0 0 0 -1.01303 0.07582 0 0 0 -0.93721
GLY_75 0 0 0 0.91259 0.04957 0 0 0 0.96215
THR_76 0 0 0 0.48779 0.04957 0 0 0 0.53736
SER_77 0 0 0 0.29023 0.07582 0 0 0 0.36605
GLU_78 0 0 0 -1.03403 0.07499 0 0 0 -0.95904
SER_79 0 0 0 0.29023 0.07529 0 0 0 0.36552
ALA_80 0 0 0 0.797 0.07582 0 0 0 0.87282
THR_81 0 0 0 0.43096 0.04957 0 0 0 0.48052
PRO_82 0 0 0 0.51404 0.07582 0 0 0 0.58986
GLU_83 0 0 0 -1.01303 0.07347 0 0 0 -0.93956
SER_84 0 0 0 0.13063 0.07582 0 0 0 0.20645
GLY_85 0 0 0 0.91259 0.04957 0 0 0 0.96215
PRO_86 0 0 0 0.51404 0.04957 0 0 0 0.5636
GLY_87 0 0 0 0.91259 0.04957 0 0 0 0.96215
THR_88 0 0 0 0.48779 0.07582 0 0 0 0.56361
SER_89 0 0 0 0.13063 0.07499 0 0 0 0.20562
THR_90 0 0 0 0.43096 0.07499 0 0 0 0.50594
GLU_91 0 0 0 -1.03403 0.07582 0 0 0 -0.95821
PRO_92 0 0 0 0.2123 0.07582 0 0 0 0.28812
SER_93 0 0 0 0.13063 0.07499 0 0 0 0.20562
GLU_94 0 0 0 -1.03403 0.04957 0 0 0 -0.98446
GLY_95 0 0.01629 -0.02371 0.60923 0.04957 0 0 0 0.65138
SER_96 0 0.00549 -0.01066 0.13063 0.03838 0 0 0 0.16384
ALA_97 0 0.00506 0.04329 0.89846 0.04731 0 0 0 0.99411
PRO_98 0 -0.04533 -0.05318 0.2123 0.04311 0 0 0 0.1569
GLY_99 0 -0.11005 -0.03148 0.35201 0.04456 0 0 0 0.25504
SER_100 0 -0.01225 0.00845 0.13063 0.04957 0 0 0 0.1764
PRO_101 0 0.03997 -0.21894 0.043 0.07081 0 0 0 -0.06516
ALA_102 0 -0.08754 0.05921 0.77873 0.07212 0 0 0 0.82252
GLY_103 0 -0.02852 0.01963 0.60923 0.04957 0 0 0 0.6499
SER_104 0 0 0 0.29023 0.04957 0 0 0 0.3398
PRO_105 0 0 0 0.2123 0.07582 0 0 0 0.28812
THR_106 0 0 0 0.43096 0.07573 0 0 0 0.50669
SER_107 0 0 0 0.29023 0.07499 0 0 0 0.36522
THR_108 0 0 0 0.43096 0.07347 0 0 0 0.50442
GLU_109 0 0 0 -1.01303 0.07573 0 0 0 -0.9373
GLU_110 0 0 0 -1.03403 0.07582 0 0 0 -0.95821
GLY_111 0 0 0 0.91259 0.04957 0 0 0 0.96215
THR_112 0 0 0 0.48779 0.07582 0 0 0 0.56361
SER_113 0 0 0 -0.0106 0.07347 0 0 0 0.06287
THR_114 0 0 0 0.48779 0.07499 0 0 0 0.56278
GLU_115 0 0 0 -1.03403 0.07582 0 0 0 -0.95821
PRO_116 0 0 0 0.2123 0.07582 0 0 0 0.28812
SER_117 0 0 0 0.29023 0.07499 0 0 0 0.36522
GLU_118 0 0 0 -1.03403 0.07508 0 0 0 -0.95895
GLY_119 0 0 0 0.91259 0.04957 0 0 0 0.96215
SER_120 0 0 0 0.29023 0.04389 0 0 0 0.33412
ALA_121 0 0 0 0.89846 0.05657 0 0 0 0.95502
PRO_122 0 0 0 0.2123 0.04183 0 0 0 0.25412
GLY_123 0 0 0 0.91259 0.04957 0 0 0 0.96215
THR_124 0 0 0 0.43096 0.07582 0 0 0 0.50678
SER_125 0 0 0 0.13063 0.07573 0 0 0 0.20636
THR_126 0 0 0 0.43096 0.07399 0 0 0 0.50495
GLU_127 0 0 0 -1.01303 0.07582 0 0 0 -0.93721
PRO_128 0 0 0 -0.05784 0.04731 0 0 0 -0.01054
SER_129 0 0 0 -0.0106 0.07582 0 0 0 0.06522
GLU_130 0 0 0 -0.93278 0.06641 0 0 0 -0.86636
GLY_131 0 0 0 0.60923 0.06641 0 0 0 0.67565
SER_132 0 0 0 -0.11629 0.04015 0 0 0 -0.07614
ALA_133 0 0 0 0.797 0.04747 0 0 0 0.84447
PRO_134 0 0 0 0.043 0.04183 0 0 0 0.08483
GLY_135 0 0 0 0.91259 0.04183 0 0 0 0.95441
THR_136 0 0 0 0.43096 0.07582 0 0 0 0.50678
SER_137 0 0 0 0.29023 0.07582 0 0 0 0.36605
GLU_138 0 0 0 -1.01303 0.07582 0 0 0 -0.93721
SER_139 0 0 0 0.13063 0.07347 0 0 0 0.2041
ALA_140 0 0 0 0.797 0.07582 0 0 0 0.87282
THR_141 0 0 0 0.43096 0.04957 0 0 0 0.48052
PRO_142 0 0 0 0.51404 0.07582 0 0 0 0.58986
GLU_143 0 0 0 -1.01303 0.07428 0 0 0 -0.93875
SER_144 0 0 0 -0.0106 0.07582 0 0 0 0.06522
GLY_145 0 0 0 0.91259 0.04183 0 0 0 0.95441
PRO_146 0 0 0 0.51404 0.04957 0 0 0 0.5636
GLY_147 0 0 0 0.91259 0.04183 0 0 0 0.95441
SER_148 0 0 0 0.29023 0.07508 0 0 0 0.36531
GLU_149 0 0 0 -1.03403 0.07582 0 0 0 -0.95821
PRO_150 0 -0.0238 -0.03422 0.51404 0.04957 0 0 0 0.50559
ALA_151 0 -0.00787 0.05058 0.77873 0.07259 0 0 0 0.89403
THR_152 0 -0.14336 -0.06584 0.23017 0.04518 0 0 0 0.06614
SER_153 0 -0.12731 -0.10265 -0.11629 0.04643 0 0 0 -0.29983
GLY_154 0 0.33322 -0.1469 -0.07814 0.03231 0 0 0 0.1405
SER_155 0 -0.09081 -0.10443 -0.06451 0.02982 0 0 0 -0.22992
GLU_156 0 0.06796 0.12673 0.30406 0.05541 0 0 0 0.55416
THR_157 0 -0.30755 0.01899 -0.15284 0.03464 0 0 0 -0.40675
PRO_158 0 0.07217 0.01457 -0.29134 0.04305 0 0 0 -0.16155
GLY_159 0 -0.02071 -0.0066 -0.08884 0.03487 0 0 0 -0.08127
MET_160 0 0.29957 -0.2596 -0.35706 0.03079 0 0 0 -0.28629
TYR_161 0 -0.09843 0.06574 0.7226 0.0692 0 0 0 0.75911
GLY_162 0 -0.00871 0.01816 -0.07814 0.0353 0 0 0 -0.03338
LYS_163 0 -0.22229 -0.78575 -0.09974 0.03032 0 0 0 -1.07746
LEU_164 0 0.22431 -0.34198 -0.50394 0.04496 0 0 0 -0.57666
ASN_165 0 -0.01442 0.08948 -0.36221 0.0693 0 0 0 -0.21785
ASP_166 0 -0.07686 -0.17036 -0.31759 0.04278 0 0 0 -0.52204
LEU_167 0 0.1909 -0.32327 -0.52948 0.03756 0 0 0 -0.6243
LEU_168 0 -0.01 -0.28188 0.4149 0.0692 0 0 0 0.19223
GLU_169 0 -0.02546 -0.04969 -0.71584 0.06921 0 0 0 -0.72178
ASP_170 0 -0.53304 -0.35484 -0.31759 0.03614 0 0 0 -1.16932
LEU_171 0 -0.42213 -0.8716 -0.19483 0.03251 0 0 0 -1.45605
GLN_172 0 -0.03203 0.19477 -0.49415 0.06881 0 0 0 -0.26259
GLU_173 0 -0.09302 -0.29325 -0.71584 0.06884 0 0 0 -1.03327
VAL_174 0 0.09543 -0.59856 -0.41511 0.0356 0 0 0 -0.88263
LEU_175 0 0.00966 0.17718 0.4149 0.04443 0 0 0 0.64618
LYS_176 0 -0.06997 -0.00022 -0.8715 0.06947 0 0 0 -0.87223
ASN_177 0 -0.23921 -0.28281 -0.24178 0.03527 0 0 0 -0.72853
LEU_178 0 -0.34668 -0.00416 -0.50394 0.03388 0 0 0 -0.8209
HIS_D_179 0 -0.0869 0.0147 -0.02241 0.06891 0 0 0 -0.02571
LYS_180 0 -0.02855 -0.11711 -1.04927 0.07025 0 0 0 -1.12469
ASN_181 0.83321 0.71887 -0.45599 -0.01232 0.04299 0 0 0 1.12677
ASP_182 1.35716 0.09296 0.13162 0.08318 0.06961 0 0 0 1.73453
ARG_183 0 0.12471 -0.22325 -0.55583 0.07072 0 0 0 -0.58365
SER_184 0.00315 0.5262 -0.2565 -0.18312 0.04345 0 0 0 0.13317
GLY_185 0 0.00166 -0.24051 -0.07965 0.03119 0 0 0 -0.28731
LYS_186 0 -0.01898 0.02732 -0.96458 0.07134 0 0 0 -0.8849
ASP_187 0 -0.01035 -0.0837 -0.60822 0.06961 0 0 0 -0.63266
ASN_188 0 0.36194 -0.6205 -0.07783 0.04283 0 0 0 -0.29357
ILE_189 1.35716 0.02415 0.33087 0.20907 0.04857 0 0 0 1.96982
HIS_D_190 0 -0.02889 -0.06231 0.06501 0.06956 0 0 0 0.04337
ASP_191 0 0.0435 -0.19034 -0.42964 0.06893 0 0 0 -0.50755
VAL_192 0 -0.063 0.2716 -0.27892 0.04469 0 0 0 -0.02564
ASP_193 0 0.04386 0.0663 -0.37876 0.06914 0 0 0 -0.19947
ASN_194 0 -0.07723 0.0069 -0.40966 0.06893 0 0 0 -0.41106
HIS_195 0 -0.0873 -0.23163 -0.11266 0.06979 0 0 0 -0.3618
LEU_196 0 0.08906 -0.74062 -0.39148 0.03721 0 0 0 -1.00582
GLN_197 0 0.0238 0.09016 -0.55896 0.06921 0 0 0 -0.37578
ASN_198 0 -0.03514 -0.09442 -0.32173 0.06904 0 0 0 -0.38226
VAL_199 0 -0.32616 -0.48719 -0.10438 0.03241 0 0 0 -0.88531
ILE_200 0 -0.1057 -0.50753 0.47679 0.04327 0 0 0 -0.09317
GLU_201 0 -0.06194 -0.08786 -0.82678 0.06915 0 0 0 -0.90743
ASP_202 0 0.03162 -0.29095 -0.24167 0.04316 0 0 0 -0.45784
ILE_203 0 -0.08866 -1.10693 -0.20059 0.04516 0 0 0 -1.35102
HIS_204 0 -0.12472 0.29175 0.0215 0.0689 0 0 0 0.25743
ASP_205 0 0.02901 -0.31277 -0.42964 0.06902 0 0 0 -0.64438
PHE_206 0 -0.57944 -0.37435 -0.38422 0.03109 0 0 0 -1.30692
MET_207 0 0.19288 -0.11988 0.06168 0.04458 0 0 0 0.17925
GLN_208 0 -0.08067 0.00786 -0.59803 0.0693 0 0 0 -0.60154
ALA_209 0 -0.13944 -0.00019 0.14698 0.04283 0 0 0 0.05018
ALA_210 0 0.03521 -0.0769 -0.06885 0.0357 0 0 0 -0.07483
ALA_211 0 0.03458 -0.04591 0.11438 0.03715 0 0 0 0.1402
ALA_212 0 -0.02501 -0.00644 0.28428 0.03762 0 0 0 0.29044
ALA_213 0 0.06689 -0.03691 0.14698 0.03023 0 0 0 0.2072
ALA_214 0 0.0573 0.01423 -0.14527 0.03165 0 0 0 -0.04209
ASN_215 0 -0.0299 -0.20552 -0.32173 0.06902 0 0 0 -0.48813
CYS_216 0 -0.01374 0.04022 1.93683 0.0515 0 0 0 2.01481
ARG_217 0.14274 0.82524 -0.02517 -0.22643 0.04268 0 0 0 0.75906
LYS:CtermProteinFull_218 0 0.12012 -0.29502 -0.51535 0.03028 0 0 0 -0.65996
#END_POSE_ENERGIES_TABLE ./minmover_pdb/pose_65.pdb
