# Supplementary material for: Selection of a promiscuous minimalist cAMP phosphodiesterase from a library of de novo designed proteins
Source: Nat Chem. 2024 May 3;16(7):1200–8. doi: 10.1038/s41557-024-01490-4 (PMC11230910; doi:10.1038/s41557-024-01490-4)
Supplement: Supplementary file 3 — MD input files, scripts and final structures derived from MD, AlphaFold2, EMSfold and MultiSFold. [file 41557_2024_1490_MOESM3_ESM.zip › Computational_Data/4_MultiSFold/campase/pose_66.pdb]

ATOM      1  N   MET A   1      -5.685  -3.190  15.727  1.00  0.00           N  
ATOM      2  CA  MET A   1      -6.194  -2.453  14.552  1.00  0.00           C  
ATOM      3  C   MET A   1      -5.242  -1.342  14.148  1.00  0.00           C  
ATOM      4  O   MET A   1      -4.835  -1.362  13.006  1.00  0.00           O  
ATOM      5  CB  MET A   1      -7.577  -1.873  14.839  1.00  0.00           C  
ATOM      6  CEN MET A   1      -9.273  -2.040  14.422  1.00  0.00           X  
ATOM      7  H   MET A   1      -6.223  -3.221  16.569  1.00  0.00           H  
ATOM      8  N   TYR A   2      -4.798  -0.474  15.065  1.00  0.00           N  
ATOM      9  CA  TYR A   2      -3.876   0.623  14.724  1.00  0.00           C  
ATOM     10  C   TYR A   2      -2.547   0.203  14.058  1.00  0.00           C  
ATOM     11  O   TYR A   2      -2.232   0.749  13.017  1.00  0.00           O  
ATOM     12  CB  TYR A   2      -3.566   1.426  15.989  1.00  0.00           C  
ATOM     13  CEN TYR A   2      -4.070   2.886  16.816  1.00  0.00           X  
ATOM     14  H   TYR A   2      -5.259  -0.384  15.959  1.00  0.00           H  
ATOM     15  N   GLY A   3      -1.800  -0.766  14.612  1.00  0.00           N  
ATOM     16  CA  GLY A   3      -0.571  -1.289  13.980  1.00  0.00           C  
ATOM     17  C   GLY A   3      -0.819  -1.883  12.590  1.00  0.00           C  
ATOM     18  O   GLY A   3      -0.154  -1.485  11.652  1.00  0.00           O  
ATOM     19  CEN GLY A   3      -0.571  -1.289  13.980  1.00  0.00           X  
ATOM     20  H   GLY A   3      -2.050  -1.119  15.525  1.00  0.00           H  
ATOM     21  N   LYS A   4      -1.879  -2.695  12.445  1.00  0.00           N  
ATOM     22  CA  LYS A   4      -2.267  -3.329  11.165  1.00  0.00           C  
ATOM     23  C   LYS A   4      -2.766  -2.340  10.110  1.00  0.00           C  
ATOM     24  O   LYS A   4      -2.461  -2.456   8.937  1.00  0.00           O  
ATOM     25  CB  LYS A   4      -3.344  -4.387  11.411  1.00  0.00           C  
ATOM     26  CEN LYS A   4      -3.867  -6.428  11.597  1.00  0.00           X  
ATOM     27  H   LYS A   4      -2.373  -2.986  13.277  1.00  0.00           H  
ATOM     28  N   LEU A   5      -3.590  -1.396  10.541  1.00  0.00           N  
ATOM     29  CA  LEU A   5      -4.181  -0.383   9.681  1.00  0.00           C  
ATOM     30  C   LEU A   5      -3.115   0.482   8.992  1.00  0.00           C  
ATOM     31  O   LEU A   5      -3.208   0.747   7.803  1.00  0.00           O  
ATOM     32  CB  LEU A   5      -5.136   0.496  10.498  1.00  0.00           C  
ATOM     33  CEN LEU A   5      -6.672   0.550  10.606  1.00  0.00           X  
ATOM     34  H   LEU A   5      -3.770  -1.347  11.535  1.00  0.00           H  
ATOM     35  N   ASN A   6      -2.113   0.919   9.756  1.00  0.00           N  
ATOM     36  CA  ASN A   6      -1.022   1.721   9.224  1.00  0.00           C  
ATOM     37  C   ASN A   6      -0.227   0.924   8.185  1.00  0.00           C  
ATOM     38  O   ASN A   6       0.133   1.494   7.167  1.00  0.00           O  
ATOM     39  CB  ASN A   6      -0.108   2.218  10.329  1.00  0.00           C  
ATOM     40  CEN ASN A   6      -0.010   3.065  10.942  1.00  0.00           X  
ATOM     41  H   ASN A   6      -1.993   0.531  10.679  1.00  0.00           H  
ATOM     42  N   ASP A   7      -0.043  -0.380   8.411  1.00  0.00           N  
ATOM     43  CA  ASP A   7       0.642  -1.274   7.470  1.00  0.00           C  
ATOM     44  C   ASP A   7      -0.139  -1.355   6.144  1.00  0.00           C  
ATOM     45  O   ASP A   7       0.411  -1.107   5.078  1.00  0.00           O  
ATOM     46  CB  ASP A   7       0.811  -2.669   8.076  1.00  0.00           C  
ATOM     47  CEN ASP A   7       1.507  -3.236   8.559  1.00  0.00           X  
ATOM     48  H   ASP A   7      -0.310  -0.770   9.304  1.00  0.00           H  
ATOM     49  N   LEU A   8      -1.464  -1.544   6.220  1.00  0.00           N  
ATOM     50  CA  LEU A   8      -2.337  -1.582   5.049  1.00  0.00           C  
ATOM     51  C   LEU A   8      -2.337  -0.270   4.245  1.00  0.00           C  
ATOM     52  O   LEU A   8      -2.279  -0.278   3.015  1.00  0.00           O  
ATOM     53  CB  LEU A   8      -3.765  -1.928   5.489  1.00  0.00           C  
ATOM     54  CEN LEU A   8      -4.595  -3.224   5.423  1.00  0.00           X  
ATOM     55  H   LEU A   8      -1.853  -1.810   7.114  1.00  0.00           H  
ATOM     56  N   LEU A   9      -2.447   0.873   4.930  1.00  0.00           N  
ATOM     57  CA  LEU A   9      -2.423   2.181   4.274  1.00  0.00           C  
ATOM     58  C   LEU A   9      -1.106   2.397   3.516  1.00  0.00           C  
ATOM     59  O   LEU A   9      -1.131   2.842   2.371  1.00  0.00           O  
ATOM     60  CB  LEU A   9      -2.635   3.294   5.308  1.00  0.00           C  
ATOM     61  CEN LEU A   9      -3.846   4.181   5.656  1.00  0.00           X  
ATOM     62  H   LEU A   9      -2.489   0.822   5.938  1.00  0.00           H  
ATOM     63  N   GLU A  10       0.031   2.091   4.147  1.00  0.00           N  
ATOM     64  CA  GLU A  10       1.358   2.251   3.554  1.00  0.00           C  
ATOM     65  C   GLU A  10       1.503   1.407   2.286  1.00  0.00           C  
ATOM     66  O   GLU A  10       1.957   1.934   1.266  1.00  0.00           O  
ATOM     67  CB  GLU A  10       2.444   1.875   4.564  1.00  0.00           C  
ATOM     68  CEN GLU A  10       3.610   2.334   5.718  1.00  0.00           X  
ATOM     69  H   GLU A  10      -0.022   1.635   5.046  1.00  0.00           H  
ATOM     70  N   ASP A  11       1.037   0.160   2.319  1.00  0.00           N  
ATOM     71  CA  ASP A  11       1.092  -0.751   1.179  1.00  0.00           C  
ATOM     72  C   ASP A  11       0.260  -0.211   0.009  1.00  0.00           C  
ATOM     73  O   ASP A  11       0.729  -0.094  -1.120  1.00  0.00           O  
ATOM     74  CB  ASP A  11       0.601  -2.144   1.581  1.00  0.00           C  
ATOM     75  CEN ASP A  11       0.965  -3.051   1.868  1.00  0.00           X  
ATOM     76  H   ASP A  11       0.722  -0.218   3.200  1.00  0.00           H  
ATOM     77  N   LEU A  12      -0.952   0.272   0.270  1.00  0.00           N  
ATOM     78  CA  LEU A  12      -1.803   0.854  -0.770  1.00  0.00           C  
ATOM     79  C   LEU A  12      -1.234   2.170  -1.342  1.00  0.00           C  
ATOM     80  O   LEU A  12      -1.189   2.376  -2.559  1.00  0.00           O  
ATOM     81  CB  LEU A  12      -3.212   1.087  -0.209  1.00  0.00           C  
ATOM     82  CEN LEU A  12      -4.542   0.327  -0.376  1.00  0.00           X  
ATOM     83  H   LEU A  12      -1.315   0.163   1.205  1.00  0.00           H  
ATOM     84  N   GLN A  13      -0.729   3.049  -0.478  1.00  0.00           N  
ATOM     85  CA  GLN A  13      -0.071   4.286  -0.901  1.00  0.00           C  
ATOM     86  C   GLN A  13       1.143   4.035  -1.799  1.00  0.00           C  
ATOM     87  O   GLN A  13       1.349   4.764  -2.773  1.00  0.00           O  
ATOM     88  CB  GLN A  13       0.363   5.094   0.325  1.00  0.00           C  
ATOM     89  CEN GLN A  13      -0.054   6.434   1.362  1.00  0.00           X  
ATOM     90  H   GLN A  13      -0.725   2.801   0.501  1.00  0.00           H  
ATOM     91  N   GLU A  14       1.974   3.051  -1.484  1.00  0.00           N  
ATOM     92  CA  GLU A  14       3.113   2.688  -2.315  1.00  0.00           C  
ATOM     93  C   GLU A  14       2.656   2.198  -3.704  1.00  0.00           C  
ATOM     94  O   GLU A  14       3.214   2.661  -4.706  1.00  0.00           O  
ATOM     95  CB  GLU A  14       3.953   1.614  -1.620  1.00  0.00           C  
ATOM     96  CEN GLU A  14       5.303   1.176  -0.678  1.00  0.00           X  
ATOM     97  H   GLU A  14       1.789   2.484  -0.669  1.00  0.00           H  
ATOM     98  N   VAL A  15       1.566   1.417  -3.800  1.00  0.00           N  
ATOM     99  CA  VAL A  15       1.070   0.838  -5.070  1.00  0.00           C  
ATOM    100  C   VAL A  15       0.488   1.942  -5.955  1.00  0.00           C  
ATOM    101  O   VAL A  15       0.696   1.917  -7.170  1.00  0.00           O  
ATOM    102  CB  VAL A  15      -0.004  -0.240  -4.835  1.00  0.00           C  
ATOM    103  CEN VAL A  15      -0.129  -0.917  -4.874  1.00  0.00           X  
ATOM    104  H   VAL A  15       1.067   1.215  -2.946  1.00  0.00           H  
ATOM    105  N   LEU A  16      -0.161   2.959  -5.370  1.00  0.00           N  
ATOM    106  CA  LEU A  16      -0.608   4.159  -6.094  1.00  0.00           C  
ATOM    107  C   LEU A  16       0.562   4.980  -6.650  1.00  0.00           C  
ATOM    108  O   LEU A  16       0.548   5.413  -7.804  1.00  0.00           O  
ATOM    109  CB  LEU A  16      -1.470   5.032  -5.174  1.00  0.00           C  
ATOM    110  CEN LEU A  16      -2.990   5.266  -5.077  1.00  0.00           X  
ATOM    111  H   LEU A  16      -0.396   2.862  -4.391  1.00  0.00           H  
ATOM    112  N   LYS A  17       1.609   5.202  -5.845  1.00  0.00           N  
ATOM    113  CA  LYS A  17       2.793   5.952  -6.291  1.00  0.00           C  
ATOM    114  C   LYS A  17       3.524   5.223  -7.411  1.00  0.00           C  
ATOM    115  O   LYS A  17       3.978   5.873  -8.354  1.00  0.00           O  
ATOM    116  CB  LYS A  17       3.748   6.198  -5.121  1.00  0.00           C  
ATOM    117  CEN LYS A  17       4.546   7.532  -3.687  1.00  0.00           X  
ATOM    118  H   LYS A  17       1.573   4.818  -4.911  1.00  0.00           H  
ATOM    119  N   ASN A  18       3.650   3.903  -7.328  1.00  0.00           N  
ATOM    120  CA  ASN A  18       4.367   3.106  -8.316  1.00  0.00           C  
ATOM    121  C   ASN A  18       3.614   3.027  -9.650  1.00  0.00           C  
ATOM    122  O   ASN A  18       4.238   3.156 -10.704  1.00  0.00           O  
ATOM    123  CB  ASN A  18       4.647   1.710  -7.790  1.00  0.00           C  
ATOM    124  CEN ASN A  18       5.411   1.207  -7.275  1.00  0.00           X  
ATOM    125  H   ASN A  18       3.241   3.431  -6.532  1.00  0.00           H  
ATOM    126  N   LEU A  19       2.282   2.959  -9.627  1.00  0.00           N  
ATOM    127  CA  LEU A  19       1.447   2.927 -10.829  1.00  0.00           C  
ATOM    128  C   LEU A  19       1.429   4.294 -11.538  1.00  0.00           C  
ATOM    129  O   LEU A  19       1.887   4.419 -12.674  1.00  0.00           O  
ATOM    130  CB  LEU A  19       0.021   2.493 -10.466  1.00  0.00           C  
ATOM    131  CEN LEU A  19      -0.744   1.167 -10.642  1.00  0.00           X  
ATOM    132  H   LEU A  19       1.816   2.907  -8.732  1.00  0.00           H  
ATOM    133  N   HIS A  20       1.020   5.356 -10.838  1.00  0.00           N  
ATOM    134  CA  HIS A  20       0.783   6.663 -11.453  1.00  0.00           C  
ATOM    135  C   HIS A  20       1.998   7.221 -12.206  1.00  0.00           C  
ATOM    136  O   HIS A  20       1.922   7.468 -13.411  1.00  0.00           O  
ATOM    137  CB  HIS A  20       0.340   7.668 -10.385  1.00  0.00           C  
ATOM    138  CEN HIS A  20      -0.876   8.180  -9.845  1.00  0.00           X  
ATOM    139  H   HIS A  20       0.764   5.215  -9.870  1.00  0.00           H  
ATOM    140  N   LYS A  21       3.141   7.417 -11.530  1.00  0.00           N  
ATOM    141  CA  LYS A  21       4.219   8.289 -12.039  1.00  0.00           C  
ATOM    142  C   LYS A  21       4.761   7.767 -13.382  1.00  0.00           C  
ATOM    143  O   LYS A  21       5.313   8.553 -14.156  1.00  0.00           O  
ATOM    144  CB  LYS A  21       5.354   8.394 -11.019  1.00  0.00           C  
ATOM    145  CEN LYS A  21       6.356   9.524  -9.537  1.00  0.00           X  
ATOM    146  H   LYS A  21       3.287   6.886 -10.685  1.00  0.00           H  
ATOM    147  N   ASN A  22       4.551   6.484 -13.682  1.00  0.00           N  
ATOM    148  CA  ASN A  22       5.142   5.787 -14.832  1.00  0.00           C  
ATOM    149  C   ASN A  22       4.209   5.633 -16.026  1.00  0.00           C  
ATOM    150  O   ASN A  22       4.629   5.053 -17.032  1.00  0.00           O  
ATOM    151  CB  ASN A  22       5.656   4.419 -14.422  1.00  0.00           C  
ATOM    152  CEN ASN A  22       6.549   3.992 -14.074  1.00  0.00           X  
ATOM    153  H   ASN A  22       3.986   5.940 -13.047  1.00  0.00           H  
ATOM    154  N   ASP A  23       2.994   6.185 -15.958  1.00  0.00           N  
ATOM    155  CA  ASP A  23       1.943   5.927 -16.950  1.00  0.00           C  
ATOM    156  C   ASP A  23       2.489   5.956 -18.395  1.00  0.00           C  
ATOM    157  O   ASP A  23       2.372   4.986 -19.150  1.00  0.00           O  
ATOM    158  CB  ASP A  23       0.812   6.947 -16.796  1.00  0.00           C  
ATOM    159  CEN ASP A  23      -0.103   7.044 -16.360  1.00  0.00           X  
ATOM    160  H   ASP A  23       2.755   6.728 -15.141  1.00  0.00           H  
ATOM    161  N   ARG A  24       3.191   7.039 -18.775  1.00  0.00           N  
ATOM    162  CA  ARG A  24       3.668   7.256 -20.149  1.00  0.00           C  
ATOM    163  C   ARG A  24       4.658   6.226 -20.688  1.00  0.00           C  
ATOM    164  O   ARG A  24       4.779   6.174 -21.912  1.00  0.00           O  
ATOM    165  CB  ARG A  24       4.239   8.657 -20.307  1.00  0.00           C  
ATOM    166  CEN ARG A  24       4.390  11.080 -20.816  1.00  0.00           X  
ATOM    167  H   ARG A  24       3.400   7.723 -18.060  1.00  0.00           H  
ATOM    168  N   SER A  25       5.379   5.457 -19.865  1.00  0.00           N  
ATOM    169  CA  SER A  25       6.425   4.549 -20.381  1.00  0.00           C  
ATOM    170  C   SER A  25       5.969   3.204 -20.952  1.00  0.00           C  
ATOM    171  O   SER A  25       6.738   2.633 -21.713  1.00  0.00           O  
ATOM    172  CB  SER A  25       7.428   4.290 -19.274  1.00  0.00           C  
ATOM    173  CEN SER A  25       7.620   4.201 -18.773  1.00  0.00           X  
ATOM    174  H   SER A  25       5.322   5.621 -18.870  1.00  0.00           H  
ATOM    175  N   GLY A  26       4.743   2.736 -20.696  1.00  0.00           N  
ATOM    176  CA  GLY A  26       4.320   1.375 -21.052  1.00  0.00           C  
ATOM    177  C   GLY A  26       5.212   0.249 -20.501  1.00  0.00           C  
ATOM    178  O   GLY A  26       5.671   0.304 -19.374  1.00  0.00           O  
ATOM    179  CEN GLY A  26       4.320   1.375 -21.052  1.00  0.00           X  
ATOM    180  H   GLY A  26       4.081   3.348 -20.240  1.00  0.00           H  
ATOM    181  N   LYS A  27       5.484  -0.743 -21.362  1.00  0.00           N  
ATOM    182  CA  LYS A  27       6.328  -1.951 -21.216  1.00  0.00           C  
ATOM    183  C   LYS A  27       6.583  -2.535 -19.819  1.00  0.00           C  
ATOM    184  O   LYS A  27       5.643  -3.084 -19.258  1.00  0.00           O  
ATOM    185  CB  LYS A  27       7.687  -1.665 -21.857  1.00  0.00           C  
ATOM    186  CEN LYS A  27       8.987  -1.876 -23.513  1.00  0.00           X  
ATOM    187  H   LYS A  27       5.084  -0.623 -22.282  1.00  0.00           H  
ATOM    188  N   ASP A  28       7.762  -2.387 -19.230  1.00  0.00           N  
ATOM    189  CA  ASP A  28       8.023  -2.941 -17.896  1.00  0.00           C  
ATOM    190  C   ASP A  28       6.948  -2.572 -16.867  1.00  0.00           C  
ATOM    191  O   ASP A  28       6.710  -3.344 -15.943  1.00  0.00           O  
ATOM    192  CB  ASP A  28       9.393  -2.475 -17.396  1.00  0.00           C  
ATOM    193  CEN ASP A  28      10.359  -2.793 -17.345  1.00  0.00           X  
ATOM    194  H   ASP A  28       8.551  -2.119 -19.799  1.00  0.00           H  
ATOM    195  N   ASN A  29       6.207  -1.470 -17.055  1.00  0.00           N  
ATOM    196  CA  ASN A  29       5.182  -1.080 -16.080  1.00  0.00           C  
ATOM    197  C   ASN A  29       4.116  -2.171 -15.837  1.00  0.00           C  
ATOM    198  O   ASN A  29       3.428  -2.111 -14.818  1.00  0.00           O  
ATOM    199  CB  ASN A  29       4.508   0.212 -16.503  1.00  0.00           C  
ATOM    200  CEN ASN A  29       4.631   1.244 -16.352  1.00  0.00           X  
ATOM    201  H   ASN A  29       6.391  -0.880 -17.856  1.00  0.00           H  
ATOM    202  N   ILE A  30       3.932  -3.166 -16.724  1.00  0.00           N  
ATOM    203  CA  ILE A  30       2.961  -4.254 -16.473  1.00  0.00           C  
ATOM    204  C   ILE A  30       3.455  -5.140 -15.328  1.00  0.00           C  
ATOM    205  O   ILE A  30       2.657  -5.522 -14.480  1.00  0.00           O  
ATOM    206  CB  ILE A  30       2.729  -5.124 -17.722  1.00  0.00           C  
ATOM    207  CEN ILE A  30       2.150  -5.231 -18.640  1.00  0.00           X  
ATOM    208  H   ILE A  30       4.583  -3.257 -17.490  1.00  0.00           H  
ATOM    209  N   HIS A  31       4.765  -5.391 -15.249  1.00  0.00           N  
ATOM    210  CA  HIS A  31       5.337  -6.315 -14.266  1.00  0.00           C  
ATOM    211  C   HIS A  31       5.287  -5.761 -12.837  1.00  0.00           C  
ATOM    212  O   HIS A  31       4.909  -6.484 -11.923  1.00  0.00           O  
ATOM    213  CB  HIS A  31       6.784  -6.654 -14.637  1.00  0.00           C  
ATOM    214  CEN HIS A  31       7.491  -7.670 -15.344  1.00  0.00           X  
ATOM    215  H   HIS A  31       5.398  -4.904 -15.869  1.00  0.00           H  
ATOM    216  N   ASP A  32       5.609  -4.479 -12.653  1.00  0.00           N  
ATOM    217  CA  ASP A  32       5.596  -3.853 -11.326  1.00  0.00           C  
ATOM    218  C   ASP A  32       4.184  -3.831 -10.727  1.00  0.00           C  
ATOM    219  O   ASP A  32       3.986  -4.267  -9.596  1.00  0.00           O  
ATOM    220  CB  ASP A  32       6.155  -2.430 -11.402  1.00  0.00           C  
ATOM    221  CEN ASP A  32       7.022  -1.918 -11.245  1.00  0.00           X  
ATOM    222  H   ASP A  32       5.949  -3.940 -13.434  1.00  0.00           H  
ATOM    223  N   VAL A  33       3.197  -3.356 -11.494  1.00  0.00           N  
ATOM    224  CA  VAL A  33       1.796  -3.280 -11.050  1.00  0.00           C  
ATOM    225  C   VAL A  33       1.238  -4.677 -10.794  1.00  0.00           C  
ATOM    226  O   VAL A  33       0.568  -4.864  -9.784  1.00  0.00           O  
ATOM    227  CB  VAL A  33       0.905  -2.564 -12.082  1.00  0.00           C  
ATOM    228  CEN VAL A  33       0.548  -1.987 -12.201  1.00  0.00           X  
ATOM    229  H   VAL A  33       3.421  -3.100 -12.446  1.00  0.00           H  
ATOM    230  N   ASP A  34       1.533  -5.647 -11.658  1.00  0.00           N  
ATOM    231  CA  ASP A  34       1.100  -7.037 -11.500  1.00  0.00           C  
ATOM    232  C   ASP A  34       1.633  -7.649 -10.200  1.00  0.00           C  
ATOM    233  O   ASP A  34       0.884  -8.280  -9.457  1.00  0.00           O  
ATOM    234  CB  ASP A  34       1.552  -7.875 -12.698  1.00  0.00           C  
ATOM    235  CEN ASP A  34       1.197  -8.236 -13.582  1.00  0.00           X  
ATOM    236  H   ASP A  34       2.062  -5.419 -12.487  1.00  0.00           H  
ATOM    237  N   ASN A  35       2.891  -7.369  -9.845  1.00  0.00           N  
ATOM    238  CA  ASN A  35       3.499  -7.851  -8.605  1.00  0.00           C  
ATOM    239  C   ASN A  35       2.868  -7.204  -7.364  1.00  0.00           C  
ATOM    240  O   ASN A  35       2.586  -7.873  -6.374  1.00  0.00           O  
ATOM    241  CB  ASN A  35       4.999  -7.622  -8.607  1.00  0.00           C  
ATOM    242  CEN ASN A  35       5.870  -8.142  -8.878  1.00  0.00           X  
ATOM    243  H   ASN A  35       3.461  -6.832 -10.484  1.00  0.00           H  
ATOM    244  N   HIS A  36       2.621  -5.896  -7.414  1.00  0.00           N  
ATOM    245  CA  HIS A  36       2.033  -5.195  -6.282  1.00  0.00           C  
ATOM    246  C   HIS A  36       0.604  -5.663  -5.988  1.00  0.00           C  
ATOM    247  O   HIS A  36       0.269  -5.913  -4.833  1.00  0.00           O  
ATOM    248  CB  HIS A  36       2.045  -3.683  -6.531  1.00  0.00           C  
ATOM    249  CEN HIS A  36       2.872  -2.563  -6.229  1.00  0.00           X  
ATOM    250  H   HIS A  36       2.830  -5.379  -8.256  1.00  0.00           H  
ATOM    251  N   LEU A  37      -0.212  -5.860  -7.023  1.00  0.00           N  
ATOM    252  CA  LEU A  37      -1.619  -6.204  -6.875  1.00  0.00           C  
ATOM    253  C   LEU A  37      -1.790  -7.503  -6.077  1.00  0.00           C  
ATOM    254  O   LEU A  37      -2.577  -7.513  -5.138  1.00  0.00           O  
ATOM    255  CB  LEU A  37      -2.278  -6.328  -8.255  1.00  0.00           C  
ATOM    256  CEN LEU A  37      -3.220  -5.406  -9.050  1.00  0.00           X  
ATOM    257  H   LEU A  37       0.160  -5.791  -7.960  1.00  0.00           H  
ATOM    258  N   GLN A  38      -1.018  -8.553  -6.377  1.00  0.00           N  
ATOM    259  CA  GLN A  38      -1.110  -9.847  -5.680  1.00  0.00           C  
ATOM    260  C   GLN A  38      -0.820  -9.712  -4.181  1.00  0.00           C  
ATOM    261  O   GLN A  38      -1.583 -10.235  -3.373  1.00  0.00           O  
ATOM    262  CB  GLN A  38      -0.138 -10.856  -6.298  1.00  0.00           C  
ATOM    263  CEN GLN A  38      -0.002 -12.209  -7.392  1.00  0.00           X  
ATOM    264  H   GLN A  38      -0.331  -8.449  -7.111  1.00  0.00           H  
ATOM    265  N   ASN A  39       0.207  -8.943  -3.800  1.00  0.00           N  
ATOM    266  CA  ASN A  39       0.540  -8.728  -2.386  1.00  0.00           C  
ATOM    267  C   ASN A  39      -0.571  -7.955  -1.648  1.00  0.00           C  
ATOM    268  O   ASN A  39      -0.922  -8.307  -0.527  1.00  0.00           O  
ATOM    269  CB  ASN A  39       1.867  -8.006  -2.239  1.00  0.00           C  
ATOM    270  CEN ASN A  39       2.881  -8.249  -2.123  1.00  0.00           X  
ATOM    271  H   ASN A  39       0.813  -8.553  -4.510  1.00  0.00           H  
ATOM    272  N   VAL A  40      -1.186  -6.960  -2.302  1.00  0.00           N  
ATOM    273  CA  VAL A  40      -2.313  -6.191  -1.741  1.00  0.00           C  
ATOM    274  C   VAL A  40      -3.518  -7.105  -1.464  1.00  0.00           C  
ATOM    275  O   VAL A  40      -4.119  -7.016  -0.392  1.00  0.00           O  
ATOM    276  CB  VAL A  40      -2.750  -5.053  -2.683  1.00  0.00           C  
ATOM    277  CEN VAL A  40      -2.754  -4.369  -2.761  1.00  0.00           X  
ATOM    278  H   VAL A  40      -0.848  -6.721  -3.225  1.00  0.00           H  
ATOM    279  N   ILE A  41      -3.881  -7.992  -2.401  1.00  0.00           N  
ATOM    280  CA  ILE A  41      -5.000  -8.935  -2.209  1.00  0.00           C  
ATOM    281  C   ILE A  41      -4.707  -9.878  -1.041  1.00  0.00           C  
ATOM    282  O   ILE A  41      -5.593 -10.124  -0.219  1.00  0.00           O  
ATOM    283  CB  ILE A  41      -5.274  -9.768  -3.474  1.00  0.00           C  
ATOM    284  CEN ILE A  41      -5.805  -9.798  -4.426  1.00  0.00           X  
ATOM    285  H   ILE A  41      -3.333  -8.048  -3.246  1.00  0.00           H  
ATOM    286  N   GLU A  42      -3.486 -10.410  -0.970  1.00  0.00           N  
ATOM    287  CA  GLU A  42      -3.064 -11.333   0.085  1.00  0.00           C  
ATOM    288  C   GLU A  42      -3.188 -10.685   1.468  1.00  0.00           C  
ATOM    289  O   GLU A  42      -3.670 -11.323   2.405  1.00  0.00           O  
ATOM    290  CB  GLU A  42      -1.625 -11.796  -0.153  1.00  0.00           C  
ATOM    291  CEN GLU A  42      -0.526 -12.965  -0.726  1.00  0.00           X  
ATOM    292  H   GLU A  42      -2.801 -10.149  -1.666  1.00  0.00           H  
ATOM    293  N   ASP A  43      -2.873  -9.395   1.586  1.00  0.00           N  
ATOM    294  CA  ASP A  43      -3.012  -8.644   2.831  1.00  0.00           C  
ATOM    295  C   ASP A  43      -4.475  -8.380   3.199  1.00  0.00           C  
ATOM    296  O   ASP A  43      -4.877  -8.597   4.349  1.00  0.00           O  
ATOM    297  CB  ASP A  43      -2.255  -7.318   2.730  1.00  0.00           C  
ATOM    298  CEN ASP A  43      -1.358  -6.905   2.982  1.00  0.00           X  
ATOM    299  H   ASP A  43      -2.410  -8.946   0.808  1.00  0.00           H  
ATOM    300  N   ILE A  44      -5.305  -7.962   2.233  1.00  0.00           N  
ATOM    301  CA  ILE A  44      -6.712  -7.623   2.496  1.00  0.00           C  
ATOM    302  C   ILE A  44      -7.410  -8.848   3.060  1.00  0.00           C  
ATOM    303  O   ILE A  44      -8.077  -8.730   4.082  1.00  0.00           O  
ATOM    304  CB  ILE A  44      -7.450  -7.148   1.231  1.00  0.00           C  
ATOM    305  CEN ILE A  44      -7.688  -6.286   0.608  1.00  0.00           X  
ATOM    306  H   ILE A  44      -4.960  -7.952   1.286  1.00  0.00           H  
ATOM    307  N   HIS A  45      -7.244 -10.022   2.462  1.00  0.00           N  
ATOM    308  CA  HIS A  45      -7.904 -11.244   2.909  1.00  0.00           C  
ATOM    309  C   HIS A  45      -7.625 -11.577   4.379  1.00  0.00           C  
ATOM    310  O   HIS A  45      -8.562 -11.756   5.161  1.00  0.00           O  
ATOM    311  CB  HIS A  45      -7.480 -12.422   2.025  1.00  0.00           C  
ATOM    312  CEN HIS A  45      -7.950 -13.106   0.868  1.00  0.00           X  
ATOM    313  H   HIS A  45      -6.624 -10.074   1.666  1.00  0.00           H  
ATOM    314  N   ASP A  46      -6.365 -11.556   4.796  1.00  0.00           N  
ATOM    315  CA  ASP A  46      -5.961 -11.857   6.165  1.00  0.00           C  
ATOM    316  C   ASP A  46      -6.504 -10.826   7.156  1.00  0.00           C  
ATOM    317  O   ASP A  46      -6.938 -11.172   8.265  1.00  0.00           O  
ATOM    318  CB  ASP A  46      -4.435 -11.927   6.265  1.00  0.00           C  
ATOM    319  CEN ASP A  46      -3.680 -12.610   6.263  1.00  0.00           X  
ATOM    320  H   ASP A  46      -5.641 -11.375   4.116  1.00  0.00           H  
ATOM    321  N   PHE A  47      -6.526  -9.549   6.773  1.00  0.00           N  
ATOM    322  CA  PHE A  47      -7.077  -8.483   7.600  1.00  0.00           C  
ATOM    323  C   PHE A  47      -8.568  -8.711   7.887  1.00  0.00           C  
ATOM    324  O   PHE A  47      -8.986  -8.619   9.042  1.00  0.00           O  
ATOM    325  CB  PHE A  47      -6.869  -7.127   6.922  1.00  0.00           C  
ATOM    326  CEN PHE A  47      -5.854  -5.906   6.992  1.00  0.00           X  
ATOM    327  H   PHE A  47      -6.171  -9.320   5.856  1.00  0.00           H  
ATOM    328  N   MET A  48      -9.353  -9.072   6.871  1.00  0.00           N  
ATOM    329  CA  MET A  48     -10.785  -9.347   6.948  1.00  0.00           C  
ATOM    330  C   MET A  48     -11.058 -10.517   7.884  1.00  0.00           C  
ATOM    331  O   MET A  48     -11.924 -10.426   8.755  1.00  0.00           O  
ATOM    332  CB  MET A  48     -11.347  -9.637   5.558  1.00  0.00           C  
ATOM    333  CEN MET A  48     -12.381  -8.973   4.306  1.00  0.00           X  
ATOM    334  H   MET A  48      -8.907  -9.189   5.971  1.00  0.00           H  
ATOM    335  N   GLN A  49     -10.298 -11.601   7.752  1.00  0.00           N  
ATOM    336  CA  GLN A  49     -10.446 -12.785   8.583  1.00  0.00           C  
ATOM    337  C   GLN A  49     -10.175 -12.465  10.058  1.00  0.00           C  
ATOM    338  O   GLN A  49     -10.966 -12.840  10.926  1.00  0.00           O  
ATOM    339  CB  GLN A  49      -9.499 -13.890   8.106  1.00  0.00           C  
ATOM    340  CEN GLN A  49      -9.391 -15.364   7.178  1.00  0.00           X  
ATOM    341  H   GLN A  49      -9.629 -11.631   6.997  1.00  0.00           H  
ATOM    342  N   ALA A  50      -9.126 -11.694  10.349  1.00  0.00           N  
ATOM    343  CA  ALA A  50      -8.773 -11.296  11.709  1.00  0.00           C  
ATOM    344  C   ALA A  50      -9.851 -10.410  12.360  1.00  0.00           C  
ATOM    345  O   ALA A  50     -10.182 -10.599  13.532  1.00  0.00           O  
ATOM    346  CB  ALA A  50      -7.430 -10.581  11.705  1.00  0.00           C  
ATOM    347  CEN ALA A  50      -7.431 -10.581  11.705  1.00  0.00           X  
ATOM    348  H   ALA A  50      -8.529 -11.397   9.591  1.00  0.00           H  
ATOM    349  N   ALA A  51     -10.427  -9.463  11.616  1.00  0.00           N  
ATOM    350  CA  ALA A  51     -11.501  -8.594  12.088  1.00  0.00           C  
ATOM    351  C   ALA A  51     -12.770  -9.396  12.420  1.00  0.00           C  
ATOM    352  O   ALA A  51     -13.371  -9.181  13.475  1.00  0.00           O  
ATOM    353  CB  ALA A  51     -11.801  -7.522  11.050  1.00  0.00           C  
ATOM    354  CEN ALA A  51     -11.801  -7.523  11.051  1.00  0.00           X  
ATOM    355  H   ALA A  51     -10.097  -9.330  10.672  1.00  0.00           H  
ATOM    356  N   ALA A  52     -13.137 -10.363  11.576  1.00  0.00           N  
ATOM    357  CA  ALA A  52     -14.321 -11.201  11.744  1.00  0.00           C  
ATOM    358  C   ALA A  52     -14.195 -12.102  12.980  1.00  0.00           C  
ATOM    359  O   ALA A  52     -15.135 -12.196  13.768  1.00  0.00           O  
ATOM    360  CB  ALA A  52     -14.556 -12.036  10.494  1.00  0.00           C  
ATOM    361  CEN ALA A  52     -14.556 -12.036  10.495  1.00  0.00           X  
ATOM    362  H   ALA A  52     -12.571 -10.521  10.759  1.00  0.00           H  
ATOM    363  N   ALA A  53     -13.022 -12.693  13.218  1.00  0.00           N  
ATOM    364  CA  ALA A  53     -12.776 -13.540  14.380  1.00  0.00           C  
ATOM    365  C   ALA A  53     -12.771 -12.714  15.675  1.00  0.00           C  
ATOM    366  O   ALA A  53     -13.419 -13.089  16.649  1.00  0.00           O  
ATOM    367  CB  ALA A  53     -11.463 -14.291  14.215  1.00  0.00           C  
ATOM    368  CEN ALA A  53     -11.463 -14.290  14.216  1.00  0.00           X  
ATOM    369  H   ALA A  53     -12.270 -12.569  12.555  1.00  0.00           H  
ATOM    370  N   ALA A  54     -12.132 -11.540  15.686  1.00  0.00           N  
ATOM    371  CA  ALA A  54     -12.060 -10.679  16.868  1.00  0.00           C  
ATOM    372  C   ALA A  54     -13.433 -10.121  17.295  1.00  0.00           C  
ATOM    373  O   ALA A  54     -13.723 -10.041  18.495  1.00  0.00           O  
ATOM    374  CB  ALA A  54     -11.086  -9.539  16.611  1.00  0.00           C  
ATOM    375  CEN ALA A  54     -11.086  -9.539  16.611  1.00  0.00           X  
ATOM    376  H   ALA A  54     -11.642 -11.255  14.852  1.00  0.00           H  
ATOM    377  N   ALA A  55     -14.288  -9.751  16.340  1.00  0.00           N  
ATOM    378  CA  ALA A  55     -15.660  -9.317  16.588  1.00  0.00           C  
ATOM    379  C   ALA A  55     -16.533 -10.474  17.100  1.00  0.00           C  
ATOM    380  O   ALA A  55     -17.071 -10.387  18.208  1.00  0.00           O  
ATOM    381  CB  ALA A  55     -16.255  -8.716  15.323  1.00  0.00           C  
ATOM    382  CEN ALA A  55     -16.255  -8.716  15.324  1.00  0.00           X  
ATOM    383  H   ALA A  55     -13.967  -9.766  15.383  1.00  0.00           H  
ATOM    384  N   ASN A  56     -16.614 -11.585  16.363  1.00  0.00           N  
ATOM    385  CA  ASN A  56     -17.399 -12.768  16.729  1.00  0.00           C  
ATOM    386  C   ASN A  56     -17.033 -13.324  18.109  1.00  0.00           C  
ATOM    387  O   ASN A  56     -17.929 -13.715  18.853  1.00  0.00           O  
ATOM    388  CB  ASN A  56     -17.257 -13.858  15.682  1.00  0.00           C  
ATOM    389  CEN ASN A  56     -17.748 -14.172  14.810  1.00  0.00           X  
ATOM    390  H   ASN A  56     -16.141 -11.596  15.471  1.00  0.00           H  
ATOM    391  N   CYS A  57     -15.769 -13.234  18.536  1.00  0.00           N  
ATOM    392  CA  CYS A  57     -15.336 -13.698  19.856  1.00  0.00           C  
ATOM    393  C   CYS A  57     -16.208 -13.131  20.994  1.00  0.00           C  
ATOM    394  O   CYS A  57     -16.327 -13.764  22.038  1.00  0.00           O  
ATOM    395  CB  CYS A  57     -13.913 -13.145  19.945  1.00  0.00           C  
ATOM    396  CEN CYS A  57     -13.013 -13.635  19.898  1.00  0.00           X  
ATOM    397  H   CYS A  57     -15.065 -12.897  17.893  1.00  0.00           H  
ATOM    398  N   ARG A  58     -16.879 -11.977  20.814  1.00  0.00           N  
ATOM    399  CA  ARG A  58     -17.711 -11.375  21.874  1.00  0.00           C  
ATOM    400  C   ARG A  58     -18.891 -12.247  22.310  1.00  0.00           C  
ATOM    401  O   ARG A  58     -19.456 -11.970  23.362  1.00  0.00           O  
ATOM    402  CB  ARG A  58     -18.191  -9.985  21.483  1.00  0.00           C  
ATOM    403  CEN ARG A  58     -18.295  -7.515  21.283  1.00  0.00           X  
ATOM    404  H   ARG A  58     -16.891 -11.570  19.889  1.00  0.00           H  
ATOM    405  N   LYS A  59     -19.270 -13.275  21.542  1.00  0.00           N  
ATOM    406  CA  LYS A  59     -20.455 -14.114  21.811  1.00  0.00           C  
ATOM    407  C   LYS A  59     -20.413 -14.811  23.180  1.00  0.00           C  
ATOM    408  O   LYS A  59     -21.467 -15.122  23.721  1.00  0.00           O  
ATOM    409  CB  LYS A  59     -20.612 -15.164  20.710  1.00  0.00           C  
ATOM    410  CEN LYS A  59     -21.605 -15.816  18.959  1.00  0.00           X  
ATOM    411  H   LYS A  59     -18.668 -13.545  20.778  1.00  0.00           H  
ATOM    412  N   GLY A  60     -19.225 -15.009  23.764  1.00  0.00           N  
ATOM    413  CA  GLY A  60     -19.003 -15.783  24.994  1.00  0.00           C  
ATOM    414  C   GLY A  60     -19.468 -15.129  26.295  1.00  0.00           C  
ATOM    415  O   GLY A  60     -19.405 -15.774  27.335  1.00  0.00           O  
ATOM    416  CEN GLY A  60     -19.003 -15.783  24.994  1.00  0.00           X  
ATOM    417  H   GLY A  60     -18.405 -14.690  23.269  1.00  0.00           H  
ATOM    418  N   SER A  61     -19.917 -13.870  26.276  1.00  0.00           N  
ATOM    419  CA  SER A  61     -20.328 -13.166  27.498  1.00  0.00           C  
ATOM    420  C   SER A  61     -21.846 -12.896  27.506  1.00  0.00           C  
ATOM    421  O   SER A  61     -22.246 -11.799  27.894  1.00  0.00           O  
ATOM    422  CB  SER A  61     -19.558 -11.867  27.631  1.00  0.00           C  
ATOM    423  CEN SER A  61     -19.303 -11.410  27.483  1.00  0.00           X  
ATOM    424  H   SER A  61     -20.079 -13.429  25.383  1.00  0.00           H  
ATOM    425  N   PRO A  62     -22.723 -13.848  27.122  1.00  0.00           N  
ATOM    426  CA  PRO A  62     -24.153 -13.597  27.147  1.00  0.00           C  
ATOM    427  C   PRO A  62     -24.589 -13.459  28.612  1.00  0.00           C  
ATOM    428  O   PRO A  62     -23.947 -13.992  29.505  1.00  0.00           O  
ATOM    429  CB  PRO A  62     -24.777 -14.816  26.448  1.00  0.00           C  
ATOM    430  CEN PRO A  62     -23.085 -15.372  26.325  1.00  0.00           X  
ATOM    431  N   GLY A  63     -25.661 -12.701  28.835  1.00  0.00           N  
ATOM    432  CA  GLY A  63     -26.291 -12.497  30.146  1.00  0.00           C  
ATOM    433  C   GLY A  63     -25.955 -11.224  30.929  1.00  0.00           C  
ATOM    434  O   GLY A  63     -24.892 -10.633  30.795  1.00  0.00           O  
ATOM    435  CEN GLY A  63     -26.291 -12.497  30.146  1.00  0.00           X  
ATOM    436  H   GLY A  63     -26.253 -12.542  28.034  1.00  0.00           H  
ATOM    437  N   SER A  64     -26.817 -10.895  31.890  1.00  0.00           N  
ATOM    438  CA  SER A  64     -26.681  -9.701  32.723  1.00  0.00           C  
ATOM    439  C   SER A  64     -26.321 -10.040  34.183  1.00  0.00           C  
ATOM    440  O   SER A  64     -26.877 -10.999  34.724  1.00  0.00           O  
ATOM    441  CB  SER A  64     -27.965  -8.897  32.672  1.00  0.00           C  
ATOM    442  CEN SER A  64     -28.499  -8.792  32.647  1.00  0.00           X  
ATOM    443  H   SER A  64     -27.446 -11.613  32.230  1.00  0.00           H  
ATOM    444  N   PRO A  65     -25.493  -9.231  34.874  1.00  0.00           N  
ATOM    445  CA  PRO A  65     -25.132  -9.503  36.259  1.00  0.00           C  
ATOM    446  C   PRO A  65     -26.236  -8.940  37.160  1.00  0.00           C  
ATOM    447  O   PRO A  65     -26.117  -7.856  37.731  1.00  0.00           O  
ATOM    448  CB  PRO A  65     -23.780  -8.799  36.459  1.00  0.00           C  
ATOM    449  CEN PRO A  65     -24.005  -8.300  34.760  1.00  0.00           X  
ATOM    450  N   ALA A  66     -27.349  -9.659  37.252  1.00  0.00           N  
ATOM    451  CA  ALA A  66     -28.501  -9.253  38.039  1.00  0.00           C  
ATOM    452  C   ALA A  66     -28.120  -9.315  39.523  1.00  0.00           C  
ATOM    453  O   ALA A  66     -27.384 -10.204  39.934  1.00  0.00           O  
ATOM    454  CB  ALA A  66     -29.705 -10.133  37.736  1.00  0.00           C  
ATOM    455  CEN ALA A  66     -29.705 -10.133  37.737  1.00  0.00           X  
ATOM    456  H   ALA A  66     -27.346 -10.594  36.870  1.00  0.00           H  
ATOM    457  N   GLY A  67     -28.664  -8.396  40.322  1.00  0.00           N  
ATOM    458  CA  GLY A  67     -28.451  -8.376  41.771  1.00  0.00           C  
ATOM    459  C   GLY A  67     -27.950  -7.056  42.359  1.00  0.00           C  
ATOM    460  O   GLY A  67     -27.587  -6.145  41.637  1.00  0.00           O  
ATOM    461  CEN GLY A  67     -28.451  -8.376  41.771  1.00  0.00           X  
ATOM    462  H   GLY A  67     -29.395  -7.814  39.938  1.00  0.00           H  
ATOM    463  N   SER A  68     -27.900  -7.031  43.692  1.00  0.00           N  
ATOM    464  CA  SER A  68     -27.474  -5.938  44.583  1.00  0.00           C  
ATOM    465  C   SER A  68     -28.226  -4.588  44.588  1.00  0.00           C  
ATOM    466  O   SER A  68     -27.606  -3.538  44.740  1.00  0.00           O  
ATOM    467  CB  SER A  68     -26.012  -5.663  44.288  1.00  0.00           C  
ATOM    468  CEN SER A  68     -25.556  -5.595  44.000  1.00  0.00           X  
ATOM    469  H   SER A  68     -27.705  -7.931  44.103  1.00  0.00           H  
ATOM    470  N   PRO A  69     -29.577  -4.590  44.614  1.00  0.00           N  
ATOM    471  CA  PRO A  69     -30.355  -3.359  44.647  1.00  0.00           C  
ATOM    472  C   PRO A  69     -30.059  -2.580  45.935  1.00  0.00           C  
ATOM    473  O   PRO A  69     -30.100  -3.137  47.032  1.00  0.00           O  
ATOM    474  CB  PRO A  69     -31.816  -3.832  44.570  1.00  0.00           C  
ATOM    475  CEN PRO A  69     -31.088  -5.462  44.580  1.00  0.00           X  
ATOM    476  N   THR A  70     -29.804  -1.281  45.814  1.00  0.00           N  
ATOM    477  CA  THR A  70     -29.561  -0.403  46.971  1.00  0.00           C  
ATOM    478  C   THR A  70     -30.313   0.908  46.757  1.00  0.00           C  
ATOM    479  O   THR A  70     -30.848   1.170  45.684  1.00  0.00           O  
ATOM    480  CB  THR A  70     -28.064  -0.109  47.182  1.00  0.00           C  
ATOM    481  CEN THR A  70     -27.516  -0.283  47.289  1.00  0.00           X  
ATOM    482  H   THR A  70     -30.029  -0.819  44.944  1.00  0.00           H  
ATOM    483  N   SER A  71     -30.450   1.650  47.855  1.00  0.00           N  
ATOM    484  CA  SER A  71     -31.066   2.971  47.978  1.00  0.00           C  
ATOM    485  C   SER A  71     -30.479   3.857  49.081  1.00  0.00           C  
ATOM    486  O   SER A  71     -29.992   3.352  50.085  1.00  0.00           O  
ATOM    487  CB  SER A  71     -32.556   2.801  48.205  1.00  0.00           C  
ATOM    488  CEN SER A  71     -33.020   2.587  48.390  1.00  0.00           X  
ATOM    489  H   SER A  71     -30.162   1.237  48.730  1.00  0.00           H  
ATOM    490  N   THR A  72     -30.642   5.167  48.861  1.00  0.00           N  
ATOM    491  CA  THR A  72     -30.293   6.297  49.749  1.00  0.00           C  
ATOM    492  C   THR A  72     -29.098   6.169  50.703  1.00  0.00           C  
ATOM    493  O   THR A  72     -29.170   5.416  51.662  1.00  0.00           O  
ATOM    494  CB  THR A  72     -31.514   6.659  50.615  1.00  0.00           C  
ATOM    495  CEN THR A  72     -32.074   6.815  50.674  1.00  0.00           X  
ATOM    496  H   THR A  72     -31.481   5.377  48.342  1.00  0.00           H  
ATOM    497  N   GLU A  73     -28.084   7.019  50.497  1.00  0.00           N  
ATOM    498  CA  GLU A  73     -26.814   7.114  51.268  1.00  0.00           C  
ATOM    499  C   GLU A  73     -26.502   8.613  51.506  1.00  0.00           C  
ATOM    500  O   GLU A  73     -27.302   9.480  51.164  1.00  0.00           O  
ATOM    501  CB  GLU A  73     -25.659   6.432  50.530  1.00  0.00           C  
ATOM    502  CEN GLU A  73     -24.628   5.092  50.321  1.00  0.00           X  
ATOM    503  H   GLU A  73     -28.325   7.891  50.045  1.00  0.00           H  
ATOM    504  N   GLU A  74     -25.601   8.931  52.444  1.00  0.00           N  
ATOM    505  CA  GLU A  74     -25.055  10.266  52.793  1.00  0.00           C  
ATOM    506  C   GLU A  74     -26.088  11.397  53.011  1.00  0.00           C  
ATOM    507  O   GLU A  74     -27.284  11.232  52.796  1.00  0.00           O  
ATOM    508  CB  GLU A  74     -24.071  10.703  51.706  1.00  0.00           C  
ATOM    509  CEN GLU A  74     -22.473  10.840  51.128  1.00  0.00           X  
ATOM    510  H   GLU A  74     -25.885   8.467  53.297  1.00  0.00           H  
ATOM    511  N   GLY A  75     -25.598  12.589  53.395  1.00  0.00           N  
ATOM    512  CA  GLY A  75     -26.429  13.781  53.637  1.00  0.00           C  
ATOM    513  C   GLY A  75     -25.666  15.116  53.721  1.00  0.00           C  
ATOM    514  O   GLY A  75     -26.065  16.010  54.460  1.00  0.00           O  
ATOM    515  CEN GLY A  75     -26.429  13.781  53.637  1.00  0.00           X  
ATOM    516  H   GLY A  75     -24.598  12.688  53.498  1.00  0.00           H  
ATOM    517  N   THR A  76     -24.554  15.211  52.992  1.00  0.00           N  
ATOM    518  CA  THR A  76     -23.554  16.291  52.817  1.00  0.00           C  
ATOM    519  C   THR A  76     -23.893  17.556  51.983  1.00  0.00           C  
ATOM    520  O   THR A  76     -24.292  17.465  50.828  1.00  0.00           O  
ATOM    521  CB  THR A  76     -22.276  15.688  52.207  1.00  0.00           C  
ATOM    522  CEN THR A  76     -21.838  15.301  52.210  1.00  0.00           X  
ATOM    523  H   THR A  76     -24.472  14.516  52.263  1.00  0.00           H  
ATOM    524  N   SER A  77     -23.596  18.707  52.612  1.00  0.00           N  
ATOM    525  CA  SER A  77     -23.695  20.145  52.240  1.00  0.00           C  
ATOM    526  C   SER A  77     -22.855  20.787  51.118  1.00  0.00           C  
ATOM    527  O   SER A  77     -21.674  20.497  51.026  1.00  0.00           O  
ATOM    528  CB  SER A  77     -23.437  20.944  53.503  1.00  0.00           C  
ATOM    529  CEN SER A  77     -23.210  21.087  53.976  1.00  0.00           X  
ATOM    530  H   SER A  77     -22.828  18.576  53.257  1.00  0.00           H  
ATOM    531  N   GLU A  78     -23.396  21.828  50.451  1.00  0.00           N  
ATOM    532  CA  GLU A  78     -22.700  22.602  49.388  1.00  0.00           C  
ATOM    533  C   GLU A  78     -22.719  24.135  49.653  1.00  0.00           C  
ATOM    534  O   GLU A  78     -23.614  24.668  50.301  1.00  0.00           O  
ATOM    535  CB  GLU A  78     -23.330  22.305  48.025  1.00  0.00           C  
ATOM    536  CEN GLU A  78     -23.319  21.458  46.546  1.00  0.00           X  
ATOM    537  H   GLU A  78     -24.105  22.360  50.935  1.00  0.00           H  
ATOM    538  N   SER A  79     -21.674  24.825  49.186  1.00  0.00           N  
ATOM    539  CA  SER A  79     -21.396  26.274  49.222  1.00  0.00           C  
ATOM    540  C   SER A  79     -20.549  26.820  48.062  1.00  0.00           C  
ATOM    541  O   SER A  79     -19.796  26.050  47.473  1.00  0.00           O  
ATOM    542  CB  SER A  79     -20.716  26.610  50.535  1.00  0.00           C  
ATOM    543  CEN SER A  79     -20.392  26.555  50.968  1.00  0.00           X  
ATOM    544  H   SER A  79     -20.934  24.274  48.778  1.00  0.00           H  
ATOM    545  N   ALA A  80     -20.489  28.153  47.877  1.00  0.00           N  
ATOM    546  CA  ALA A  80     -19.643  28.794  46.854  1.00  0.00           C  
ATOM    547  C   ALA A  80     -19.163  30.217  47.254  1.00  0.00           C  
ATOM    548  O   ALA A  80     -19.898  30.976  47.873  1.00  0.00           O  
ATOM    549  CB  ALA A  80     -20.395  28.846  45.532  1.00  0.00           C  
ATOM    550  CEN ALA A  80     -20.394  28.847  45.533  1.00  0.00           X  
ATOM    551  H   ALA A  80     -20.883  28.755  48.587  1.00  0.00           H  
ATOM    552  N   THR A  81     -17.908  30.510  46.883  1.00  0.00           N  
ATOM    553  CA  THR A  81     -17.089  31.750  47.022  1.00  0.00           C  
ATOM    554  C   THR A  81     -17.298  33.018  46.154  1.00  0.00           C  
ATOM    555  O   THR A  81     -17.248  32.940  44.931  1.00  0.00           O  
ATOM    556  CB  THR A  81     -15.608  31.365  46.849  1.00  0.00           C  
ATOM    557  CEN THR A  81     -15.140  31.044  46.990  1.00  0.00           X  
ATOM    558  H   THR A  81     -17.645  30.007  46.045  1.00  0.00           H  
ATOM    559  N   PRO A  82     -17.357  34.226  46.777  1.00  0.00           N  
ATOM    560  CA  PRO A  82     -17.518  35.516  46.101  1.00  0.00           C  
ATOM    561  C   PRO A  82     -16.337  35.850  45.168  1.00  0.00           C  
ATOM    562  O   PRO A  82     -15.187  35.532  45.477  1.00  0.00           O  
ATOM    563  CB  PRO A  82     -17.635  36.519  47.261  1.00  0.00           C  
ATOM    564  CEN PRO A  82     -17.352  35.081  48.280  1.00  0.00           X  
ATOM    565  N   GLU A  83     -16.597  36.560  44.066  1.00  0.00           N  
ATOM    566  CA  GLU A  83     -15.560  37.003  43.124  1.00  0.00           C  
ATOM    567  C   GLU A  83     -15.450  38.535  43.100  1.00  0.00           C  
ATOM    568  O   GLU A  83     -16.441  39.261  43.135  1.00  0.00           O  
ATOM    569  CB  GLU A  83     -15.854  36.475  41.718  1.00  0.00           C  
ATOM    570  CEN GLU A  83     -15.579  35.335  40.482  1.00  0.00           X  
ATOM    571  H   GLU A  83     -17.532  36.911  43.916  1.00  0.00           H  
ATOM    572  N   SER A  84     -14.204  39.009  43.038  1.00  0.00           N  
ATOM    573  CA  SER A  84     -13.820  40.421  42.968  1.00  0.00           C  
ATOM    574  C   SER A  84     -13.988  40.928  41.535  1.00  0.00           C  
ATOM    575  O   SER A  84     -13.781  40.167  40.593  1.00  0.00           O  
ATOM    576  CB  SER A  84     -12.392  40.609  43.442  1.00  0.00           C  
ATOM    577  CEN SER A  84     -11.866  40.500  43.525  1.00  0.00           X  
ATOM    578  H   SER A  84     -13.485  38.347  42.786  1.00  0.00           H  
ATOM    579  N   GLY A  85     -14.290  42.218  41.366  1.00  0.00           N  
ATOM    580  CA  GLY A  85     -14.403  42.888  40.069  1.00  0.00           C  
ATOM    581  C   GLY A  85     -13.325  43.980  39.909  1.00  0.00           C  
ATOM    582  O   GLY A  85     -12.597  44.217  40.869  1.00  0.00           O  
ATOM    583  CEN GLY A  85     -14.403  42.889  40.068  1.00  0.00           X  
ATOM    584  H   GLY A  85     -14.367  42.799  42.187  1.00  0.00           H  
ATOM    585  N   PRO A  86     -13.195  44.633  38.733  1.00  0.00           N  
ATOM    586  CA  PRO A  86     -12.221  45.697  38.468  1.00  0.00           C  
ATOM    587  C   PRO A  86     -12.546  47.023  39.189  1.00  0.00           C  
ATOM    588  O   PRO A  86     -13.706  47.301  39.486  1.00  0.00           O  
ATOM    589  CB  PRO A  86     -12.272  45.852  36.939  1.00  0.00           C  
ATOM    590  CEN PRO A  86     -13.570  44.632  37.050  1.00  0.00           X  
ATOM    591  N   GLY A  87     -11.540  47.893  39.359  1.00  0.00           N  
ATOM    592  CA  GLY A  87     -11.730  49.251  39.908  1.00  0.00           C  
ATOM    593  C   GLY A  87     -10.926  49.539  41.181  1.00  0.00           C  
ATOM    594  O   GLY A  87     -10.188  48.678  41.636  1.00  0.00           O  
ATOM    595  CEN GLY A  87     -11.730  49.251  39.908  1.00  0.00           X  
ATOM    596  H   GLY A  87     -10.647  47.676  38.942  1.00  0.00           H  
ATOM    597  N   THR A  88     -10.914  50.785  41.679  1.00  0.00           N  
ATOM    598  CA  THR A  88     -10.189  51.253  42.895  1.00  0.00           C  
ATOM    599  C   THR A  88      -8.661  51.318  42.712  1.00  0.00           C  
ATOM    600  O   THR A  88      -8.065  50.398  42.168  1.00  0.00           O  
ATOM    601  CB  THR A  88     -10.490  50.348  44.104  1.00  0.00           C  
ATOM    602  CEN THR A  88     -10.861  50.104  44.483  1.00  0.00           X  
ATOM    603  H   THR A  88     -10.757  51.437  40.923  1.00  0.00           H  
ATOM    604  N   SER A  89      -8.032  52.456  43.017  1.00  0.00           N  
ATOM    605  CA  SER A  89      -8.623  53.704  43.560  1.00  0.00           C  
ATOM    606  C   SER A  89      -8.761  53.697  45.082  1.00  0.00           C  
ATOM    607  O   SER A  89      -9.682  54.290  45.630  1.00  0.00           O  
ATOM    608  CB  SER A  89      -9.980  53.948  42.930  1.00  0.00           C  
ATOM    609  CEN SER A  89     -10.467  53.839  42.715  1.00  0.00           X  
ATOM    610  H   SER A  89      -7.176  52.235  43.507  1.00  0.00           H  
ATOM    611  N   THR A  90      -7.772  53.141  45.781  1.00  0.00           N  
ATOM    612  CA  THR A  90      -7.712  53.191  47.251  1.00  0.00           C  
ATOM    613  C   THR A  90      -6.285  53.559  47.652  1.00  0.00           C  
ATOM    614  O   THR A  90      -5.336  53.324  46.908  1.00  0.00           O  
ATOM    615  CB  THR A  90      -8.107  51.853  47.905  1.00  0.00           C  
ATOM    616  CEN THR A  90      -8.492  51.426  48.009  1.00  0.00           X  
ATOM    617  H   THR A  90      -6.874  53.020  45.334  1.00  0.00           H  
ATOM    618  N   GLU A  91      -6.205  54.247  48.784  1.00  0.00           N  
ATOM    619  CA  GLU A  91      -5.027  54.719  49.515  1.00  0.00           C  
ATOM    620  C   GLU A  91      -5.098  54.412  51.039  1.00  0.00           C  
ATOM    621  O   GLU A  91      -6.188  54.136  51.547  1.00  0.00           O  
ATOM    622  CB  GLU A  91      -4.849  56.222  49.290  1.00  0.00           C  
ATOM    623  CEN GLU A  91      -4.105  57.514  48.465  1.00  0.00           X  
ATOM    624  H   GLU A  91      -7.077  54.485  49.227  1.00  0.00           H  
ATOM    625  N   PRO A  92      -3.955  54.399  51.759  1.00  0.00           N  
ATOM    626  CA  PRO A  92      -3.867  54.206  53.206  1.00  0.00           C  
ATOM    627  C   PRO A  92      -4.346  55.423  54.011  1.00  0.00           C  
ATOM    628  O   PRO A  92      -4.053  56.572  53.694  1.00  0.00           O  
ATOM    629  CB  PRO A  92      -2.375  53.919  53.439  1.00  0.00           C  
ATOM    630  CEN PRO A  92      -2.239  54.220  51.685  1.00  0.00           X  
ATOM    631  N   SER A  93      -5.055  55.172  55.111  1.00  0.00           N  
ATOM    632  CA  SER A  93      -5.508  56.231  56.019  1.00  0.00           C  
ATOM    633  C   SER A  93      -5.379  55.786  57.470  1.00  0.00           C  
ATOM    634  O   SER A  93      -5.368  54.600  57.786  1.00  0.00           O  
ATOM    635  CB  SER A  93      -6.941  56.617  55.710  1.00  0.00           C  
ATOM    636  CEN SER A  93      -7.461  56.561  55.559  1.00  0.00           X  
ATOM    637  H   SER A  93      -5.136  54.218  55.433  1.00  0.00           H  
ATOM    638  N   GLU A  94      -5.269  56.799  58.329  1.00  0.00           N  
ATOM    639  CA  GLU A  94      -5.185  56.696  59.780  1.00  0.00           C  
ATOM    640  C   GLU A  94      -6.585  56.469  60.375  1.00  0.00           C  
ATOM    641  O   GLU A  94      -7.574  57.018  59.892  1.00  0.00           O  
ATOM    642  CB  GLU A  94      -4.545  57.953  60.372  1.00  0.00           C  
ATOM    643  CEN GLU A  94      -3.182  58.761  61.000  1.00  0.00           X  
ATOM    644  H   GLU A  94      -5.508  57.714  57.983  1.00  0.00           H  
ATOM    645  N   GLY A  95      -6.683  55.668  61.442  1.00  0.00           N  
ATOM    646  CA  GLY A  95      -7.957  55.410  62.115  1.00  0.00           C  
ATOM    647  C   GLY A  95      -8.260  56.353  63.279  1.00  0.00           C  
ATOM    648  O   GLY A  95      -9.299  56.250  63.909  1.00  0.00           O  
ATOM    649  CEN GLY A  95      -7.957  55.410  62.116  1.00  0.00           X  
ATOM    650  H   GLY A  95      -5.870  55.138  61.721  1.00  0.00           H  
ATOM    651  N   SER A  96      -7.305  57.245  63.552  1.00  0.00           N  
ATOM    652  CA  SER A  96      -7.286  58.277  64.604  1.00  0.00           C  
ATOM    653  C   SER A  96      -7.533  57.940  66.096  1.00  0.00           C  
ATOM    654  O   SER A  96      -7.786  58.812  66.917  1.00  0.00           O  
ATOM    655  CB  SER A  96      -8.295  59.333  64.196  1.00  0.00           C  
ATOM    656  CEN SER A  96      -8.754  59.548  63.999  1.00  0.00           X  
ATOM    657  H   SER A  96      -6.809  57.536  62.722  1.00  0.00           H  
ATOM    658  N   ALA A  97      -7.131  56.702  66.421  1.00  0.00           N  
ATOM    659  CA  ALA A  97      -7.170  56.057  67.749  1.00  0.00           C  
ATOM    660  C   ALA A  97      -8.183  56.511  68.844  1.00  0.00           C  
ATOM    661  O   ALA A  97      -9.040  57.359  68.617  1.00  0.00           O  
ATOM    662  CB  ALA A  97      -5.767  56.152  68.330  1.00  0.00           C  
ATOM    663  CEN ALA A  97      -5.768  56.152  68.330  1.00  0.00           X  
ATOM    664  H   ALA A  97      -6.406  56.341  65.817  1.00  0.00           H  
ATOM    665  N   PRO A  98      -8.076  55.930  70.065  1.00  0.00           N  
ATOM    666  CA  PRO A  98      -8.936  56.236  71.209  1.00  0.00           C  
ATOM    667  C   PRO A  98      -8.632  57.595  71.856  1.00  0.00           C  
ATOM    668  O   PRO A  98      -7.487  58.044  71.897  1.00  0.00           O  
ATOM    669  CB  PRO A  98      -8.668  55.072  72.178  1.00  0.00           C  
ATOM    670  CEN PRO A  98      -7.477  54.572  70.947  1.00  0.00           X  
ATOM    671  N   GLY A  99      -9.664  58.216  72.436  1.00  0.00           N  
ATOM    672  CA  GLY A  99      -9.566  59.456  73.204  1.00  0.00           C  
ATOM    673  C   GLY A  99      -9.146  59.218  74.660  1.00  0.00           C  
ATOM    674  O   GLY A  99      -9.319  58.140  75.213  1.00  0.00           O  
ATOM    675  CEN GLY A  99      -9.566  59.457  73.204  1.00  0.00           X  
ATOM    676  H   GLY A  99     -10.573  57.777  72.380  1.00  0.00           H  
ATOM    677  N   SER A 100      -8.615  60.255  75.292  1.00  0.00           N  
ATOM    678  CA  SER A 100      -8.165  60.348  76.693  1.00  0.00           C  
ATOM    679  C   SER A 100      -8.101  61.858  77.008  1.00  0.00           C  
ATOM    680  O   SER A 100      -8.336  62.629  76.073  1.00  0.00           O  
ATOM    681  CB  SER A 100      -6.824  59.672  76.897  1.00  0.00           C  
ATOM    682  CEN SER A 100      -6.322  59.494  76.784  1.00  0.00           X  
ATOM    683  H   SER A 100      -8.717  61.151  74.841  1.00  0.00           H  
ATOM    684  N   PRO A 101      -7.762  62.358  78.219  1.00  0.00           N  
ATOM    685  CA  PRO A 101      -7.446  61.681  79.487  1.00  0.00           C  
ATOM    686  C   PRO A 101      -8.520  61.920  80.597  1.00  0.00           C  
ATOM    687  O   PRO A 101      -9.680  62.193  80.310  1.00  0.00           O  
ATOM    688  CB  PRO A 101      -6.079  62.272  79.870  1.00  0.00           C  
ATOM    689  CEN PRO A 101      -6.324  63.283  78.419  1.00  0.00           X  
ATOM    690  N   ALA A 102      -8.062  61.931  81.859  1.00  0.00           N  
ATOM    691  CA  ALA A 102      -8.798  62.243  83.099  1.00  0.00           C  
ATOM    692  C   ALA A 102      -9.963  61.317  83.514  1.00  0.00           C  
ATOM    693  O   ALA A 102     -11.078  61.746  83.795  1.00  0.00           O  
ATOM    694  CB  ALA A 102      -9.321  63.669  82.994  1.00  0.00           C  
ATOM    695  CEN ALA A 102      -9.321  63.668  82.995  1.00  0.00           X  
ATOM    696  H   ALA A 102      -7.054  61.954  81.946  1.00  0.00           H  
ATOM    697  N   GLY A 103      -9.619  60.039  83.702  1.00  0.00           N  
ATOM    698  CA  GLY A 103     -10.502  58.969  84.170  1.00  0.00           C  
ATOM    699  C   GLY A 103      -9.692  58.003  85.044  1.00  0.00           C  
ATOM    700  O   GLY A 103      -8.490  57.857  84.848  1.00  0.00           O  
ATOM    701  CEN GLY A 103     -10.502  58.968  84.170  1.00  0.00           X  
ATOM    702  H   GLY A 103      -8.635  59.806  83.693  1.00  0.00           H  
ATOM    703  N   SER A 104     -10.340  57.453  86.067  1.00  0.00           N  
ATOM    704  CA  SER A 104      -9.842  56.488  87.068  1.00  0.00           C  
ATOM    705  C   SER A 104     -10.124  55.001  86.724  1.00  0.00           C  
ATOM    706  O   SER A 104     -11.226  54.681  86.285  1.00  0.00           O  
ATOM    707  CB  SER A 104     -10.444  56.823  88.419  1.00  0.00           C  
ATOM    708  CEN SER A 104     -10.812  56.985  88.785  1.00  0.00           X  
ATOM    709  H   SER A 104     -11.280  57.785  86.224  1.00  0.00           H  
ATOM    710  N   PRO A 105      -9.134  54.094  86.907  1.00  0.00           N  
ATOM    711  CA  PRO A 105      -9.263  52.641  86.741  1.00  0.00           C  
ATOM    712  C   PRO A 105     -10.164  51.962  87.787  1.00  0.00           C  
ATOM    713  O   PRO A 105     -10.013  52.203  88.985  1.00  0.00           O  
ATOM    714  CB  PRO A 105      -7.811  52.145  86.841  1.00  0.00           C  
ATOM    715  CEN PRO A 105      -7.450  53.860  87.179  1.00  0.00           X  
ATOM    716  N   THR A 106     -11.007  51.014  87.361  1.00  0.00           N  
ATOM    717  CA  THR A 106     -11.860  50.222  88.269  1.00  0.00           C  
ATOM    718  C   THR A 106     -11.676  48.714  88.062  1.00  0.00           C  
ATOM    719  O   THR A 106     -11.410  48.268  86.950  1.00  0.00           O  
ATOM    720  CB  THR A 106     -13.350  50.568  88.085  1.00  0.00           C  
ATOM    721  CEN THR A 106     -13.794  50.948  88.090  1.00  0.00           X  
ATOM    722  H   THR A 106     -10.993  50.744  86.388  1.00  0.00           H  
ATOM    723  N   SER A 107     -11.821  47.974  89.168  1.00  0.00           N  
ATOM    724  CA  SER A 107     -11.809  46.513  89.355  1.00  0.00           C  
ATOM    725  C   SER A 107     -13.093  45.790  88.953  1.00  0.00           C  
ATOM    726  O   SER A 107     -14.165  46.222  89.369  1.00  0.00           O  
ATOM    727  CB  SER A 107     -11.496  46.202  90.806  1.00  0.00           C  
ATOM    728  CEN SER A 107     -11.494  46.253  91.348  1.00  0.00           X  
ATOM    729  H   SER A 107     -11.990  48.483  90.025  1.00  0.00           H  
ATOM    730  N   THR A 108     -12.963  44.621  88.303  1.00  0.00           N  
ATOM    731  CA  THR A 108     -14.084  43.724  87.896  1.00  0.00           C  
ATOM    732  C   THR A 108     -13.731  42.241  88.180  1.00  0.00           C  
ATOM    733  O   THR A 108     -12.564  41.915  88.347  1.00  0.00           O  
ATOM    734  CB  THR A 108     -14.429  43.882  86.404  1.00  0.00           C  
ATOM    735  CEN THR A 108     -14.603  44.203  85.948  1.00  0.00           X  
ATOM    736  H   THR A 108     -12.087  44.134  88.417  1.00  0.00           H  
ATOM    737  N   GLU A 109     -14.797  41.422  88.256  1.00  0.00           N  
ATOM    738  CA  GLU A 109     -14.935  39.943  88.385  1.00  0.00           C  
ATOM    739  C   GLU A 109     -14.211  39.159  89.507  1.00  0.00           C  
ATOM    740  O   GLU A 109     -13.065  38.752  89.387  1.00  0.00           O  
ATOM    741  CB  GLU A 109     -14.516  39.321  87.051  1.00  0.00           C  
ATOM    742  CEN GLU A 109     -14.925  38.711  85.513  1.00  0.00           X  
ATOM    743  H   GLU A 109     -15.607  41.797  87.782  1.00  0.00           H  
ATOM    744  N   GLU A 110     -14.780  39.136  90.721  1.00  0.00           N  
ATOM    745  CA  GLU A 110     -16.118  39.600  91.192  1.00  0.00           C  
ATOM    746  C   GLU A 110     -17.298  38.801  90.601  1.00  0.00           C  
ATOM    747  O   GLU A 110     -18.183  39.339  89.945  1.00  0.00           O  
ATOM    748  CB  GLU A 110     -16.303  41.083  90.865  1.00  0.00           C  
ATOM    749  CEN GLU A 110     -16.258  42.718  91.346  1.00  0.00           X  
ATOM    750  H   GLU A 110     -14.642  38.194  91.061  1.00  0.00           H  
ATOM    751  N   GLY A 111     -17.319  37.489  90.872  1.00  0.00           N  
ATOM    752  CA  GLY A 111     -18.417  36.596  90.494  1.00  0.00           C  
ATOM    753  C   GLY A 111     -18.237  35.129  90.910  1.00  0.00           C  
ATOM    754  O   GLY A 111     -17.117  34.669  91.067  1.00  0.00           O  
ATOM    755  CEN GLY A 111     -18.417  36.596  90.494  1.00  0.00           X  
ATOM    756  H   GLY A 111     -16.534  37.090  91.369  1.00  0.00           H  
ATOM    757  N   THR A 112     -19.357  34.425  91.077  1.00  0.00           N  
ATOM    758  CA  THR A 112     -19.490  32.983  91.404  1.00  0.00           C  
ATOM    759  C   THR A 112     -18.490  32.264  92.347  1.00  0.00           C  
ATOM    760  O   THR A 112     -17.754  31.370  91.956  1.00  0.00           O  
ATOM    761  CB  THR A 112     -19.495  32.184  90.088  1.00  0.00           C  
ATOM    762  CEN THR A 112     -19.707  32.073  89.555  1.00  0.00           X  
ATOM    763  H   THR A 112     -20.108  34.739  90.480  1.00  0.00           H  
ATOM    764  N   SER A 113     -18.636  32.593  93.641  1.00  0.00           N  
ATOM    765  CA  SER A 113     -17.932  32.113  94.858  1.00  0.00           C  
ATOM    766  C   SER A 113     -18.529  30.991  95.725  1.00  0.00           C  
ATOM    767  O   SER A 113     -19.677  31.091  96.138  1.00  0.00           O  
ATOM    768  CB  SER A 113     -17.700  33.313  95.754  1.00  0.00           C  
ATOM    769  CEN SER A 113     -17.797  33.785  96.008  1.00  0.00           X  
ATOM    770  H   SER A 113     -19.531  33.011  93.859  1.00  0.00           H  
ATOM    771  N   THR A 114     -17.666  30.080  96.216  1.00  0.00           N  
ATOM    772  CA  THR A 114     -18.030  28.965  97.129  1.00  0.00           C  
ATOM    773  C   THR A 114     -16.998  28.872  98.279  1.00  0.00           C  
ATOM    774  O   THR A 114     -15.924  29.457  98.199  1.00  0.00           O  
ATOM    775  CB  THR A 114     -18.096  27.613  96.393  1.00  0.00           C  
ATOM    776  CEN THR A 114     -18.318  27.262  95.983  1.00  0.00           X  
ATOM    777  H   THR A 114     -16.716  30.392  96.346  1.00  0.00           H  
ATOM    778  N   GLU A 115     -17.401  28.201  99.359  1.00  0.00           N  
ATOM    779  CA  GLU A 115     -16.701  27.830 100.605  1.00  0.00           C  
ATOM    780  C   GLU A 115     -15.568  26.767 100.548  1.00  0.00           C  
ATOM    781  O   GLU A 115     -15.719  25.738  99.887  1.00  0.00           O  
ATOM    782  CB  GLU A 115     -17.751  27.359 101.614  1.00  0.00           C  
ATOM    783  CEN GLU A 115     -18.795  27.686 102.920  1.00  0.00           X  
ATOM    784  H   GLU A 115     -18.379  27.955  99.373  1.00  0.00           H  
ATOM    785  N   PRO A 116     -14.426  27.010 101.247  1.00  0.00           N  
ATOM    786  CA  PRO A 116     -13.289  26.097 101.351  1.00  0.00           C  
ATOM    787  C   PRO A 116     -13.593  24.802 102.125  1.00  0.00           C  
ATOM    788  O   PRO A 116     -14.207  24.828 103.191  1.00  0.00           O  
ATOM    789  CB  PRO A 116     -12.221  26.946 102.061  1.00  0.00           C  
ATOM    790  CEN PRO A 116     -13.520  28.167 102.143  1.00  0.00           X  
ATOM    791  N   SER A 117     -13.095  23.666 101.628  1.00  0.00           N  
ATOM    792  CA  SER A 117     -13.213  22.363 102.298  1.00  0.00           C  
ATOM    793  C   SER A 117     -12.041  21.454 101.949  1.00  0.00           C  
ATOM    794  O   SER A 117     -11.491  21.480 100.851  1.00  0.00           O  
ATOM    795  CB  SER A 117     -14.522  21.695 101.925  1.00  0.00           C  
ATOM    796  CEN SER A 117     -14.949  21.548 101.622  1.00  0.00           X  
ATOM    797  H   SER A 117     -12.443  23.726 100.859  1.00  0.00           H  
ATOM    798  N   GLU A 118     -11.678  20.680 102.963  1.00  0.00           N  
ATOM    799  CA  GLU A 118     -10.674  19.631 103.051  1.00  0.00           C  
ATOM    800  C   GLU A 118     -11.135  18.335 102.359  1.00  0.00           C  
ATOM    801  O   GLU A 118     -12.284  17.925 102.513  1.00  0.00           O  
ATOM    802  CB  GLU A 118     -10.333  19.356 104.517  1.00  0.00           C  
ATOM    803  CEN GLU A 118      -9.316  19.585 105.864  1.00  0.00           X  
ATOM    804  H   GLU A 118     -12.198  20.818 103.818  1.00  0.00           H  
ATOM    805  N   GLY A 119     -10.231  17.629 101.670  1.00  0.00           N  
ATOM    806  CA  GLY A 119     -10.575  16.325 101.092  1.00  0.00           C  
ATOM    807  C   GLY A 119      -9.968  16.003  99.727  1.00  0.00           C  
ATOM    808  O   GLY A 119     -10.048  16.818  98.822  1.00  0.00           O  
ATOM    809  CEN GLY A 119     -10.575  16.324 101.091  1.00  0.00           X  
ATOM    810  H   GLY A 119      -9.272  17.948 101.636  1.00  0.00           H  
ATOM    811  N   SER A 120      -9.378  14.805  99.618  1.00  0.00           N  
ATOM    812  CA  SER A 120      -8.730  14.173  98.442  1.00  0.00           C  
ATOM    813  C   SER A 120      -9.613  13.569  97.327  1.00  0.00           C  
ATOM    814  O   SER A 120     -10.736  13.176  97.589  1.00  0.00           O  
ATOM    815  CB  SER A 120      -7.800  13.088  98.950  1.00  0.00           C  
ATOM    816  CEN SER A 120      -7.619  12.677  99.257  1.00  0.00           X  
ATOM    817  H   SER A 120      -9.807  14.104 100.205  1.00  0.00           H  
ATOM    818  N   ALA A 121      -9.173  13.240  96.111  1.00  0.00           N  
ATOM    819  CA  ALA A 121      -7.915  13.288  95.357  1.00  0.00           C  
ATOM    820  C   ALA A 121      -8.299  13.089  93.861  1.00  0.00           C  
ATOM    821  O   ALA A 121      -9.343  12.487  93.596  1.00  0.00           O  
ATOM    822  CB  ALA A 121      -6.933  12.232  95.841  1.00  0.00           C  
ATOM    823  CEN ALA A 121      -6.934  12.232  95.840  1.00  0.00           X  
ATOM    824  H   ALA A 121      -9.914  12.809  95.577  1.00  0.00           H  
ATOM    825  N   PRO A 122      -7.501  13.526  92.868  1.00  0.00           N  
ATOM    826  CA  PRO A 122      -7.809  13.289  91.458  1.00  0.00           C  
ATOM    827  C   PRO A 122      -7.856  11.783  91.154  1.00  0.00           C  
ATOM    828  O   PRO A 122      -7.114  10.992  91.739  1.00  0.00           O  
ATOM    829  CB  PRO A 122      -6.676  14.002  90.702  1.00  0.00           C  
ATOM    830  CEN PRO A 122      -6.063  14.356  92.341  1.00  0.00           X  
ATOM    831  N   GLY A 123      -8.733  11.383  90.230  1.00  0.00           N  
ATOM    832  CA  GLY A 123      -8.867  10.003  89.765  1.00  0.00           C  
ATOM    833  C   GLY A 123      -7.918   9.723  88.597  1.00  0.00           C  
ATOM    834  O   GLY A 123      -7.118  10.571  88.218  1.00  0.00           O  
ATOM    835  CEN GLY A 123      -8.868  10.002  89.765  1.00  0.00           X  
ATOM    836  H   GLY A 123      -9.262  12.091  89.742  1.00  0.00           H  
ATOM    837  N   THR A 124      -8.008   8.512  88.062  1.00  0.00           N  
ATOM    838  CA  THR A 124      -7.278   7.965  86.917  1.00  0.00           C  
ATOM    839  C   THR A 124      -8.169   7.221  85.916  1.00  0.00           C  
ATOM    840  O   THR A 124      -9.093   6.527  86.327  1.00  0.00           O  
ATOM    841  CB  THR A 124      -6.167   7.007  87.385  1.00  0.00           C  
ATOM    842  CEN THR A 124      -5.682   6.893  87.691  1.00  0.00           X  
ATOM    843  H   THR A 124      -8.666   7.875  88.489  1.00  0.00           H  
ATOM    844  N   SER A 125      -7.775   7.299  84.638  1.00  0.00           N  
ATOM    845  CA  SER A 125      -8.351   6.650  83.444  1.00  0.00           C  
ATOM    846  C   SER A 125      -8.143   5.148  83.215  1.00  0.00           C  
ATOM    847  O   SER A 125      -7.009   4.690  83.203  1.00  0.00           O  
ATOM    848  CB  SER A 125      -7.835   7.387  82.224  1.00  0.00           C  
ATOM    849  CEN SER A 125      -7.487   7.652  81.899  1.00  0.00           X  
ATOM    850  H   SER A 125      -6.797   7.516  84.520  1.00  0.00           H  
ATOM    851  N   THR A 126      -9.194   4.431  82.794  1.00  0.00           N  
ATOM    852  CA  THR A 126      -9.120   2.994  82.447  1.00  0.00           C  
ATOM    853  C   THR A 126      -9.804   2.739  81.089  1.00  0.00           C  
ATOM    854  O   THR A 126     -10.828   3.332  80.775  1.00  0.00           O  
ATOM    855  CB  THR A 126      -9.778   2.108  83.521  1.00  0.00           C  
ATOM    856  CEN THR A 126      -9.818   1.909  84.069  1.00  0.00           X  
ATOM    857  H   THR A 126      -9.965   4.919  82.364  1.00  0.00           H  
ATOM    858  N   GLU A 127      -9.129   1.904  80.310  1.00  0.00           N  
ATOM    859  CA  GLU A 127      -9.363   1.298  78.994  1.00  0.00           C  
ATOM    860  C   GLU A 127     -10.189  -0.005  78.871  1.00  0.00           C  
ATOM    861  O   GLU A 127     -10.017  -0.941  79.655  1.00  0.00           O  
ATOM    862  CB  GLU A 127      -7.997   1.057  78.347  1.00  0.00           C  
ATOM    863  CEN GLU A 127      -6.737   1.571  77.322  1.00  0.00           X  
ATOM    864  H   GLU A 127      -8.217   1.659  80.667  1.00  0.00           H  
ATOM    865  N   PRO A 128     -11.052  -0.086  77.828  1.00  0.00           N  
ATOM    866  CA  PRO A 128     -11.868  -1.250  77.488  1.00  0.00           C  
ATOM    867  C   PRO A 128     -11.003  -2.429  77.004  1.00  0.00           C  
ATOM    868  O   PRO A 128     -10.237  -2.264  76.062  1.00  0.00           O  
ATOM    869  CB  PRO A 128     -12.809  -0.730  76.388  1.00  0.00           C  
ATOM    870  CEN PRO A 128     -11.882   0.783  76.576  1.00  0.00           X  
ATOM    871  N   SER A 129     -11.163  -3.630  77.571  1.00  0.00           N  
ATOM    872  CA  SER A 129     -10.419  -4.821  77.114  1.00  0.00           C  
ATOM    873  C   SER A 129     -11.176  -6.129  77.362  1.00  0.00           C  
ATOM    874  O   SER A 129     -12.149  -6.181  78.106  1.00  0.00           O  
ATOM    875  CB  SER A 129      -9.066  -4.875  77.797  1.00  0.00           C  
ATOM    876  CEN SER A 129      -8.691  -4.820  78.187  1.00  0.00           X  
ATOM    877  H   SER A 129     -11.971  -3.787  78.156  1.00  0.00           H  
ATOM    878  N   GLU A 130     -10.660  -7.180  76.727  1.00  0.00           N  
ATOM    879  CA  GLU A 130     -11.076  -8.580  76.876  1.00  0.00           C  
ATOM    880  C   GLU A 130     -12.517  -8.978  76.513  1.00  0.00           C  
ATOM    881  O   GLU A 130     -13.157  -9.808  77.148  1.00  0.00           O  
ATOM    882  CB  GLU A 130     -10.818  -8.999  78.325  1.00  0.00           C  
ATOM    883  CEN GLU A 130      -9.816  -9.727  79.496  1.00  0.00           X  
ATOM    884  H   GLU A 130      -9.662  -7.100  76.590  1.00  0.00           H  
ATOM    885  N   GLY A 131     -12.957  -8.488  75.347  1.00  0.00           N  
ATOM    886  CA  GLY A 131     -14.303  -8.693  74.816  1.00  0.00           C  
ATOM    887  C   GLY A 131     -14.334  -9.884  73.855  1.00  0.00           C  
ATOM    888  O   GLY A 131     -15.392 -10.253  73.367  1.00  0.00           O  
ATOM    889  CEN GLY A 131     -14.303  -8.693  74.816  1.00  0.00           X  
ATOM    890  H   GLY A 131     -12.280  -8.060  74.733  1.00  0.00           H  
ATOM    891  N   SER A 132     -13.169 -10.476  73.577  1.00  0.00           N  
ATOM    892  CA  SER A 132     -13.019 -11.574  72.609  1.00  0.00           C  
ATOM    893  C   SER A 132     -12.036 -12.604  73.161  1.00  0.00           C  
ATOM    894  O   SER A 132     -11.221 -12.259  74.013  1.00  0.00           O  
ATOM    895  CB  SER A 132     -12.548 -11.048  71.267  1.00  0.00           C  
ATOM    896  CEN SER A 132     -12.287 -10.735  70.908  1.00  0.00           X  
ATOM    897  H   SER A 132     -12.415 -10.342  74.237  1.00  0.00           H  
ATOM    898  N   ALA A 133     -12.045 -13.832  72.640  1.00  0.00           N  
ATOM    899  CA  ALA A 133     -11.088 -14.865  73.035  1.00  0.00           C  
ATOM    900  C   ALA A 133     -10.892 -15.918  71.921  1.00  0.00           C  
ATOM    901  O   ALA A 133     -11.767 -16.071  71.073  1.00  0.00           O  
ATOM    902  CB  ALA A 133     -11.543 -15.529  74.326  1.00  0.00           C  
ATOM    903  CEN ALA A 133     -11.543 -15.529  74.325  1.00  0.00           X  
ATOM    904  H   ALA A 133     -12.579 -14.005  71.798  1.00  0.00           H  
ATOM    905  N   PRO A 134      -9.737 -16.612  71.899  1.00  0.00           N  
ATOM    906  CA  PRO A 134      -9.441 -17.680  70.943  1.00  0.00           C  
ATOM    907  C   PRO A 134     -10.450 -18.845  70.981  1.00  0.00           C  
ATOM    908  O   PRO A 134     -10.830 -19.324  72.047  1.00  0.00           O  
ATOM    909  CB  PRO A 134      -8.029 -18.136  71.348  1.00  0.00           C  
ATOM    910  CEN PRO A 134      -8.235 -16.954  72.670  1.00  0.00           X  
ATOM    911  N   GLY A 135     -10.815 -19.369  69.808  1.00  0.00           N  
ATOM    912  CA  GLY A 135     -11.712 -20.527  69.658  1.00  0.00           C  
ATOM    913  C   GLY A 135     -11.168 -21.492  68.601  1.00  0.00           C  
ATOM    914  O   GLY A 135     -11.934 -22.258  68.038  1.00  0.00           O  
ATOM    915  CEN GLY A 135     -11.712 -20.527  69.658  1.00  0.00           X  
ATOM    916  H   GLY A 135     -10.444 -18.955  68.963  1.00  0.00           H  
ATOM    917  N   THR A 136      -9.973 -21.257  68.046  1.00  0.00           N  
ATOM    918  CA  THR A 136      -9.259 -22.065  67.028  1.00  0.00           C  
ATOM    919  C   THR A 136     -10.098 -22.474  65.814  1.00  0.00           C  
ATOM    920  O   THR A 136     -11.316 -22.551  65.923  1.00  0.00           O  
ATOM    921  CB  THR A 136      -8.686 -23.349  67.656  1.00  0.00           C  
ATOM    922  CEN THR A 136      -8.349 -23.624  68.047  1.00  0.00           X  
ATOM    923  H   THR A 136      -9.954 -20.286  67.771  1.00  0.00           H  
ATOM    924  N   SER A 137      -9.363 -22.881  64.767  1.00  0.00           N  
ATOM    925  CA  SER A 137      -9.839 -23.383  63.459  1.00  0.00           C  
ATOM    926  C   SER A 137     -10.762 -22.440  62.663  1.00  0.00           C  
ATOM    927  O   SER A 137     -11.161 -21.396  63.140  1.00  0.00           O  
ATOM    928  CB  SER A 137     -10.550 -24.705  63.673  1.00  0.00           C  
ATOM    929  CEN SER A 137     -10.862 -25.081  63.912  1.00  0.00           X  
ATOM    930  H   SER A 137      -8.429 -23.194  64.992  1.00  0.00           H  
ATOM    931  N   GLU A 138     -11.180 -22.697  61.429  1.00  0.00           N  
ATOM    932  CA  GLU A 138     -10.909 -23.796  60.509  1.00  0.00           C  
ATOM    933  C   GLU A 138     -10.818 -23.209  59.081  1.00  0.00           C  
ATOM    934  O   GLU A 138     -11.435 -22.195  58.778  1.00  0.00           O  
ATOM    935  CB  GLU A 138     -11.995 -24.870  60.597  1.00  0.00           C  
ATOM    936  CEN GLU A 138     -12.536 -26.379  61.175  1.00  0.00           X  
ATOM    937  H   GLU A 138     -11.991 -22.154  61.170  1.00  0.00           H  
ATOM    938  N   SER A 139     -10.000 -23.848  58.247  1.00  0.00           N  
ATOM    939  CA  SER A 139      -9.731 -23.614  56.820  1.00  0.00           C  
ATOM    940  C   SER A 139     -10.819 -23.864  55.752  1.00  0.00           C  
ATOM    941  O   SER A 139     -11.491 -24.887  55.785  1.00  0.00           O  
ATOM    942  CB  SER A 139      -8.515 -24.443  56.455  1.00  0.00           C  
ATOM    943  CEN SER A 139      -8.174 -24.866  56.443  1.00  0.00           X  
ATOM    944  H   SER A 139      -9.859 -24.820  58.479  1.00  0.00           H  
ATOM    945  N   ALA A 140     -10.829 -23.040  54.690  1.00  0.00           N  
ATOM    946  CA  ALA A 140     -11.764 -23.161  53.546  1.00  0.00           C  
ATOM    947  C   ALA A 140     -11.147 -22.629  52.229  1.00  0.00           C  
ATOM    948  O   ALA A 140     -10.417 -21.642  52.216  1.00  0.00           O  
ATOM    949  CB  ALA A 140     -13.063 -22.430  53.854  1.00  0.00           C  
ATOM    950  CEN ALA A 140     -13.062 -22.430  53.853  1.00  0.00           X  
ATOM    951  H   ALA A 140      -9.924 -22.683  54.424  1.00  0.00           H  
ATOM    952  N   THR A 141     -11.496 -23.261  51.108  1.00  0.00           N  
ATOM    953  CA  THR A 141     -11.112 -22.887  49.730  1.00  0.00           C  
ATOM    954  C   THR A 141     -12.325 -23.063  48.796  1.00  0.00           C  
ATOM    955  O   THR A 141     -13.415 -23.326  49.316  1.00  0.00           O  
ATOM    956  CB  THR A 141      -9.935 -23.732  49.208  1.00  0.00           C  
ATOM    957  CEN THR A 141      -9.382 -23.918  49.240  1.00  0.00           X  
ATOM    958  H   THR A 141     -12.274 -23.906  51.151  1.00  0.00           H  
ATOM    959  N   PRO A 142     -12.211 -22.908  47.457  1.00  0.00           N  
ATOM    960  CA  PRO A 142     -10.937 -22.506  46.818  1.00  0.00           C  
ATOM    961  C   PRO A 142     -11.056 -21.282  45.875  1.00  0.00           C  
ATOM    962  O   PRO A 142     -11.709 -21.322  44.842  1.00  0.00           O  
ATOM    963  CB  PRO A 142     -10.512 -23.769  46.051  1.00  0.00           C  
ATOM    964  CEN PRO A 142     -12.073 -24.413  46.629  1.00  0.00           X  
ATOM    965  N   GLU A 143     -10.652 -20.085  46.309  1.00  0.00           N  
ATOM    966  CA  GLU A 143     -10.568 -18.823  45.540  1.00  0.00           C  
ATOM    967  C   GLU A 143     -11.638 -18.580  44.446  1.00  0.00           C  
ATOM    968  O   GLU A 143     -11.368 -18.047  43.378  1.00  0.00           O  
ATOM    969  CB  GLU A 143      -9.183 -18.737  44.893  1.00  0.00           C  
ATOM    970  CEN GLU A 143      -7.574 -18.178  44.919  1.00  0.00           X  
ATOM    971  H   GLU A 143     -11.106 -19.907  47.193  1.00  0.00           H  
ATOM    972  N   SER A 144     -12.874 -18.957  44.816  1.00  0.00           N  
ATOM    973  CA  SER A 144     -14.156 -18.789  44.101  1.00  0.00           C  
ATOM    974  C   SER A 144     -14.221 -18.396  42.614  1.00  0.00           C  
ATOM    975  O   SER A 144     -13.213 -18.294  41.928  1.00  0.00           O  
ATOM    976  CB  SER A 144     -14.965 -17.768  44.879  1.00  0.00           C  
ATOM    977  CEN SER A 144     -15.075 -17.322  45.169  1.00  0.00           X  
ATOM    978  H   SER A 144     -13.028 -18.820  45.806  1.00  0.00           H  
ATOM    979  N   GLY A 145     -15.408 -17.941  42.173  1.00  0.00           N  
ATOM    980  CA  GLY A 145     -15.640 -17.502  40.785  1.00  0.00           C  
ATOM    981  C   GLY A 145     -16.796 -18.224  40.057  1.00  0.00           C  
ATOM    982  O   GLY A 145     -17.102 -19.349  40.436  1.00  0.00           O  
ATOM    983  CEN GLY A 145     -15.640 -17.502  40.785  1.00  0.00           X  
ATOM    984  H   GLY A 145     -16.136 -17.755  42.845  1.00  0.00           H  
ATOM    985  N   PRO A 146     -17.459 -17.617  39.045  1.00  0.00           N  
ATOM    986  CA  PRO A 146     -18.578 -18.204  38.299  1.00  0.00           C  
ATOM    987  C   PRO A 146     -18.155 -19.304  37.310  1.00  0.00           C  
ATOM    988  O   PRO A 146     -17.038 -19.297  36.800  1.00  0.00           O  
ATOM    989  CB  PRO A 146     -19.194 -16.995  37.574  1.00  0.00           C  
ATOM    990  CEN PRO A 146     -17.829 -16.105  38.303  1.00  0.00           X  
ATOM    991  N   GLY A 147     -19.072 -20.222  36.994  1.00  0.00           N  
ATOM    992  CA  GLY A 147     -18.859 -21.297  36.024  1.00  0.00           C  
ATOM    993  C   GLY A 147     -19.165 -20.822  34.608  1.00  0.00           C  
ATOM    994  O   GLY A 147     -19.491 -19.660  34.394  1.00  0.00           O  
ATOM    995  CEN GLY A 147     -18.859 -21.298  36.024  1.00  0.00           X  
ATOM    996  H   GLY A 147     -19.969 -20.193  37.455  1.00  0.00           H  
ATOM    997  N   SER A 148     -18.991 -21.735  33.665  1.00  0.00           N  
ATOM    998  CA  SER A 148     -19.244 -21.620  32.232  1.00  0.00           C  
ATOM    999  C   SER A 148     -20.717 -21.454  31.834  1.00  0.00           C  
ATOM   1000  O   SER A 148     -21.638 -21.879  32.528  1.00  0.00           O  
ATOM   1001  CB  SER A 148     -18.665 -22.836  31.536  1.00  0.00           C  
ATOM   1002  CEN SER A 148     -18.525 -23.355  31.453  1.00  0.00           X  
ATOM   1003  H   SER A 148     -18.561 -22.606  33.944  1.00  0.00           H  
ATOM   1004  N   GLU A 149     -20.867 -20.841  30.660  1.00  0.00           N  
ATOM   1005  CA  GLU A 149     -22.063 -20.537  29.871  1.00  0.00           C  
ATOM   1006  C   GLU A 149     -22.006 -20.948  28.381  1.00  0.00           C  
ATOM   1007  O   GLU A 149     -21.059 -20.638  27.658  1.00  0.00           O  
ATOM   1008  CB  GLU A 149     -22.353 -19.037  29.969  1.00  0.00           C  
ATOM   1009  CEN GLU A 149     -23.193 -17.740  30.685  1.00  0.00           X  
ATOM   1010  H   GLU A 149     -20.007 -20.553  30.216  1.00  0.00           H  
ATOM   1011  N   PRO A 150     -23.094 -21.558  27.881  1.00  0.00           N  
ATOM   1012  CA  PRO A 150     -23.063 -21.893  26.460  1.00  0.00           C  
ATOM   1013  C   PRO A 150     -22.861 -20.669  25.566  1.00  0.00           C  
ATOM   1014  O   PRO A 150     -23.383 -19.583  25.813  1.00  0.00           O  
ATOM   1015  CB  PRO A 150     -24.426 -22.561  26.214  1.00  0.00           C  
ATOM   1016  CEN PRO A 150     -24.716 -22.161  27.929  1.00  0.00           X  
ATOM   1017  N   ALA A 151     -22.129 -20.883  24.475  1.00  0.00           N  
ATOM   1018  CA  ALA A 151     -21.882 -19.904  23.433  1.00  0.00           C  
ATOM   1019  C   ALA A 151     -23.197 -19.469  22.761  1.00  0.00           C  
ATOM   1020  O   ALA A 151     -24.093 -20.280  22.530  1.00  0.00           O  
ATOM   1021  CB  ALA A 151     -20.909 -20.467  22.408  1.00  0.00           C  
ATOM   1022  CEN ALA A 151     -20.910 -20.467  22.408  1.00  0.00           X  
ATOM   1023  H   ALA A 151     -21.787 -21.818  24.310  1.00  0.00           H  
ATOM   1024  N   THR A 152     -23.301 -18.195  22.394  1.00  0.00           N  
ATOM   1025  CA  THR A 152     -24.479 -17.675  21.701  1.00  0.00           C  
ATOM   1026  C   THR A 152     -24.002 -16.902  20.489  1.00  0.00           C  
ATOM   1027  O   THR A 152     -22.886 -16.382  20.444  1.00  0.00           O  
ATOM   1028  CB  THR A 152     -25.338 -16.760  22.594  1.00  0.00           C  
ATOM   1029  CEN THR A 152     -25.668 -16.668  23.067  1.00  0.00           X  
ATOM   1030  H   THR A 152     -22.508 -17.584  22.525  1.00  0.00           H  
ATOM   1031  N   SER A 153     -24.885 -16.874  19.496  1.00  0.00           N  
ATOM   1032  CA  SER A 153     -24.716 -16.189  18.221  1.00  0.00           C  
ATOM   1033  C   SER A 153     -24.576 -14.683  18.462  1.00  0.00           C  
ATOM   1034  O   SER A 153     -25.306 -14.097  19.259  1.00  0.00           O  
ATOM   1035  CB  SER A 153     -25.886 -16.485  17.303  1.00  0.00           C  
ATOM   1036  CEN SER A 153     -26.397 -16.588  17.148  1.00  0.00           X  
ATOM   1037  H   SER A 153     -25.815 -17.194  19.716  1.00  0.00           H  
ATOM   1038  N   GLY A 154     -23.585 -14.079  17.815  1.00  0.00           N  
ATOM   1039  CA  GLY A 154     -23.277 -12.654  17.883  1.00  0.00           C  
ATOM   1040  C   GLY A 154     -23.855 -11.915  16.679  1.00  0.00           C  
ATOM   1041  O   GLY A 154     -23.582 -10.736  16.480  1.00  0.00           O  
ATOM   1042  CEN GLY A 154     -23.277 -12.653  17.883  1.00  0.00           X  
ATOM   1043  H   GLY A 154     -22.923 -14.676  17.340  1.00  0.00           H  
ATOM   1044  N   SER A 155     -24.610 -12.636  15.848  1.00  0.00           N  
ATOM   1045  CA  SER A 155     -25.163 -12.097  14.612  1.00  0.00           C  
ATOM   1046  C   SER A 155     -26.043 -10.928  15.081  1.00  0.00           C  
ATOM   1047  O   SER A 155     -26.480 -10.893  16.221  1.00  0.00           O  
ATOM   1048  CB  SER A 155     -25.949 -13.139  13.840  1.00  0.00           C  
ATOM   1049  CEN SER A 155     -26.264 -13.572  13.748  1.00  0.00           X  
ATOM   1050  H   SER A 155     -25.179 -13.363  16.259  1.00  0.00           H  
ATOM   1051  N   GLU A 156     -26.212  -9.847  14.344  1.00  0.00           N  
ATOM   1052  CA  GLU A 156     -25.558  -9.653  13.075  1.00  0.00           C  
ATOM   1053  C   GLU A 156     -25.175  -8.150  13.064  1.00  0.00           C  
ATOM   1054  O   GLU A 156     -26.000  -7.300  13.374  1.00  0.00           O  
ATOM   1055  CB  GLU A 156     -26.468 -10.031  11.903  1.00  0.00           C  
ATOM   1056  CEN GLU A 156     -26.936 -11.137  10.695  1.00  0.00           X  
ATOM   1057  H   GLU A 156     -27.188  -9.600  14.281  1.00  0.00           H  
ATOM   1058  N   THR A 157     -23.968  -7.787  12.621  1.00  0.00           N  
ATOM   1059  CA  THR A 157     -23.608  -6.357  12.519  1.00  0.00           C  
ATOM   1060  C   THR A 157     -23.800  -5.910  11.063  1.00  0.00           C  
ATOM   1061  O   THR A 157     -23.230  -6.527  10.162  1.00  0.00           O  
ATOM   1062  CB  THR A 157     -22.158  -6.084  12.957  1.00  0.00           C  
ATOM   1063  CEN THR A 157     -21.732  -6.088  13.358  1.00  0.00           X  
ATOM   1064  H   THR A 157     -23.468  -8.428  12.019  1.00  0.00           H  
ATOM   1065  N   PRO A 158     -24.647  -4.906  10.775  1.00  0.00           N  
ATOM   1066  CA  PRO A 158     -25.034  -4.450   9.446  1.00  0.00           C  
ATOM   1067  C   PRO A 158     -23.845  -3.654   8.915  1.00  0.00           C  
ATOM   1068  O   PRO A 158     -23.765  -2.436   9.027  1.00  0.00           O  
ATOM   1069  CB  PRO A 158     -26.293  -3.593   9.656  1.00  0.00           C  
ATOM   1070  CEN PRO A 158     -26.054  -4.004  11.376  1.00  0.00           X  
ATOM   1071  N   GLY A 159     -22.821  -4.363   8.483  1.00  0.00           N  
ATOM   1072  CA  GLY A 159     -21.673  -3.693   7.881  1.00  0.00           C  
ATOM   1073  C   GLY A 159     -20.591  -4.647   7.432  1.00  0.00           C  
ATOM   1074  O   GLY A 159     -20.027  -4.441   6.371  1.00  0.00           O  
ATOM   1075  CEN GLY A 159     -21.673  -3.693   7.880  1.00  0.00           X  
ATOM   1076  H   GLY A 159     -22.879  -5.371   8.492  1.00  0.00           H  
ATOM   1077  N   MET A 160     -20.363  -5.739   8.170  1.00  0.00           N  
ATOM   1078  CA  MET A 160     -19.314  -6.702   7.822  1.00  0.00           C  
ATOM   1079  C   MET A 160     -19.655  -7.436   6.523  1.00  0.00           C  
ATOM   1080  O   MET A 160     -18.805  -7.522   5.654  1.00  0.00           O  
ATOM   1081  CB  MET A 160     -19.115  -7.702   8.960  1.00  0.00           C  
ATOM   1082  CEN MET A 160     -17.989  -8.174  10.219  1.00  0.00           X  
ATOM   1083  H   MET A 160     -20.912  -5.884   9.006  1.00  0.00           H  
ATOM   1084  N   TYR A 161     -20.907  -7.877   6.347  1.00  0.00           N  
ATOM   1085  CA  TYR A 161     -21.330  -8.600   5.142  1.00  0.00           C  
ATOM   1086  C   TYR A 161     -21.188  -7.779   3.850  1.00  0.00           C  
ATOM   1087  O   TYR A 161     -20.517  -8.233   2.937  1.00  0.00           O  
ATOM   1088  CB  TYR A 161     -22.781  -9.060   5.298  1.00  0.00           C  
ATOM   1089  CEN TYR A 161     -23.705 -10.485   5.727  1.00  0.00           X  
ATOM   1090  H   TYR A 161     -21.580  -7.750   7.089  1.00  0.00           H  
ATOM   1091  N   GLY A 162     -21.805  -6.593   3.777  1.00  0.00           N  
ATOM   1092  CA  GLY A 162     -21.648  -5.686   2.633  1.00  0.00           C  
ATOM   1093  C   GLY A 162     -20.178  -5.345   2.421  1.00  0.00           C  
ATOM   1094  O   GLY A 162     -19.609  -5.744   1.419  1.00  0.00           O  
ATOM   1095  CEN GLY A 162     -21.648  -5.686   2.632  1.00  0.00           X  
ATOM   1096  H   GLY A 162     -22.264  -6.231   4.601  1.00  0.00           H  
ATOM   1097  N   LYS A 163     -19.540  -4.781   3.458  1.00  0.00           N  
ATOM   1098  CA  LYS A 163     -18.150  -4.296   3.401  1.00  0.00           C  
ATOM   1099  C   LYS A 163     -17.180  -5.311   2.802  1.00  0.00           C  
ATOM   1100  O   LYS A 163     -16.290  -4.958   2.046  1.00  0.00           O  
ATOM   1101  CB  LYS A 163     -17.674  -3.903   4.801  1.00  0.00           C  
ATOM   1102  CEN LYS A 163     -17.240  -2.380   6.203  1.00  0.00           X  
ATOM   1103  H   LYS A 163     -20.055  -4.638   4.315  1.00  0.00           H  
ATOM   1104  N   LEU A 164     -17.333  -6.572   3.188  1.00  0.00           N  
ATOM   1105  CA  LEU A 164     -16.520  -7.663   2.681  1.00  0.00           C  
ATOM   1106  C   LEU A 164     -16.647  -7.840   1.167  1.00  0.00           C  
ATOM   1107  O   LEU A 164     -15.639  -7.979   0.483  1.00  0.00           O  
ATOM   1108  CB  LEU A 164     -16.900  -8.964   3.399  1.00  0.00           C  
ATOM   1109  CEN LEU A 164     -16.226  -9.771   4.525  1.00  0.00           X  
ATOM   1110  H   LEU A 164     -18.046  -6.775   3.874  1.00  0.00           H  
ATOM   1111  N   ASN A 165     -17.878  -7.844   0.662  1.00  0.00           N  
ATOM   1112  CA  ASN A 165     -18.121  -8.064  -0.755  1.00  0.00           C  
ATOM   1113  C   ASN A 165     -17.632  -6.872  -1.573  1.00  0.00           C  
ATOM   1114  O   ASN A 165     -17.017  -7.100  -2.606  1.00  0.00           O  
ATOM   1115  CB  ASN A 165     -19.588  -8.334  -1.034  1.00  0.00           C  
ATOM   1116  CEN ASN A 165     -20.228  -9.161  -1.123  1.00  0.00           X  
ATOM   1117  H   ASN A 165     -18.648  -7.532   1.234  1.00  0.00           H  
ATOM   1118  N   ASP A 166     -17.827  -5.646  -1.078  1.00  0.00           N  
ATOM   1119  CA  ASP A 166     -17.414  -4.422  -1.774  1.00  0.00           C  
ATOM   1120  C   ASP A 166     -15.877  -4.366  -1.885  1.00  0.00           C  
ATOM   1121  O   ASP A 166     -15.331  -4.146  -2.963  1.00  0.00           O  
ATOM   1122  CB  ASP A 166     -17.945  -3.184  -1.048  1.00  0.00           C  
ATOM   1123  CEN ASP A 166     -18.714  -2.518  -1.092  1.00  0.00           X  
ATOM   1124  H   ASP A 166     -18.372  -5.536  -0.237  1.00  0.00           H  
ATOM   1125  N   LEU A 167     -15.170  -4.713  -0.803  1.00  0.00           N  
ATOM   1126  CA  LEU A 167     -13.707  -4.738  -0.784  1.00  0.00           C  
ATOM   1127  C   LEU A 167     -13.111  -5.804  -1.715  1.00  0.00           C  
ATOM   1128  O   LEU A 167     -12.175  -5.535  -2.468  1.00  0.00           O  
ATOM   1129  CB  LEU A 167     -13.214  -4.961   0.651  1.00  0.00           C  
ATOM   1130  CEN LEU A 167     -12.619  -4.014   1.711  1.00  0.00           X  
ATOM   1131  H   LEU A 167     -15.666  -4.851   0.067  1.00  0.00           H  
ATOM   1132  N   LEU A 168     -13.617  -7.039  -1.639  1.00  0.00           N  
ATOM   1133  CA  LEU A 168     -13.140  -8.127  -2.486  1.00  0.00           C  
ATOM   1134  C   LEU A 168     -13.340  -7.802  -3.974  1.00  0.00           C  
ATOM   1135  O   LEU A 168     -12.414  -7.985  -4.765  1.00  0.00           O  
ATOM   1136  CB  LEU A 168     -13.857  -9.432  -2.120  1.00  0.00           C  
ATOM   1137  CEN LEU A 168     -13.419 -10.679  -1.328  1.00  0.00           X  
ATOM   1138  H   LEU A 168     -14.402  -7.194  -1.024  1.00  0.00           H  
ATOM   1139  N   GLU A 169     -14.530  -7.335  -4.352  1.00  0.00           N  
ATOM   1140  CA  GLU A 169     -14.882  -6.996  -5.732  1.00  0.00           C  
ATOM   1141  C   GLU A 169     -13.965  -5.904  -6.287  1.00  0.00           C  
ATOM   1142  O   GLU A 169     -13.420  -6.075  -7.381  1.00  0.00           O  
ATOM   1143  CB  GLU A 169     -16.343  -6.547  -5.817  1.00  0.00           C  
ATOM   1144  CEN GLU A 169     -17.975  -6.891  -6.166  1.00  0.00           X  
ATOM   1145  H   GLU A 169     -15.208  -7.114  -3.639  1.00  0.00           H  
ATOM   1146  N   ASP A 170     -13.706  -4.857  -5.502  1.00  0.00           N  
ATOM   1147  CA  ASP A 170     -12.820  -3.764  -5.895  1.00  0.00           C  
ATOM   1148  C   ASP A 170     -11.390  -4.270  -6.126  1.00  0.00           C  
ATOM   1149  O   ASP A 170     -10.773  -4.010  -7.159  1.00  0.00           O  
ATOM   1150  CB  ASP A 170     -12.827  -2.662  -4.833  1.00  0.00           C  
ATOM   1151  CEN ASP A 170     -13.265  -1.764  -4.637  1.00  0.00           X  
ATOM   1152  H   ASP A 170     -14.226  -4.752  -4.645  1.00  0.00           H  
ATOM   1153  N   LEU A 171     -10.861  -5.114  -5.243  1.00  0.00           N  
ATOM   1154  CA  LEU A 171      -9.526  -5.693  -5.418  1.00  0.00           C  
ATOM   1155  C   LEU A 171      -9.410  -6.525  -6.711  1.00  0.00           C  
ATOM   1156  O   LEU A 171      -8.451  -6.388  -7.483  1.00  0.00           O  
ATOM   1157  CB  LEU A 171      -9.172  -6.555  -4.200  1.00  0.00           C  
ATOM   1158  CEN LEU A 171      -8.256  -6.321  -2.984  1.00  0.00           X  
ATOM   1159  H   LEU A 171     -11.384  -5.307  -4.398  1.00  0.00           H  
ATOM   1160  N   GLN A 172     -10.409  -7.363  -7.000  1.00  0.00           N  
ATOM   1161  CA  GLN A 172     -10.438  -8.173  -8.217  1.00  0.00           C  
ATOM   1162  C   GLN A 172     -10.458  -7.328  -9.488  1.00  0.00           C  
ATOM   1163  O   GLN A 172      -9.781  -7.658 -10.466  1.00  0.00           O  
ATOM   1164  CB  GLN A 172     -11.658  -9.098  -8.203  1.00  0.00           C  
ATOM   1165  CEN GLN A 172     -12.204 -10.725  -7.885  1.00  0.00           X  
ATOM   1166  H   GLN A 172     -11.209  -7.370  -6.384  1.00  0.00           H  
ATOM   1167  N   GLU A 173     -11.241  -6.259  -9.521  1.00  0.00           N  
ATOM   1168  CA  GLU A 173     -11.318  -5.374 -10.671  1.00  0.00           C  
ATOM   1169  C   GLU A 173      -9.981  -4.639 -10.900  1.00  0.00           C  
ATOM   1170  O   GLU A 173      -9.515  -4.597 -12.044  1.00  0.00           O  
ATOM   1171  CB  GLU A 173     -12.455  -4.367 -10.486  1.00  0.00           C  
ATOM   1172  CEN GLU A 173     -14.058  -3.878 -10.794  1.00  0.00           X  
ATOM   1173  H   GLU A 173     -11.790  -6.019  -8.706  1.00  0.00           H  
ATOM   1174  N   VAL A 174      -9.265  -4.222  -9.840  1.00  0.00           N  
ATOM   1175  CA  VAL A 174      -7.958  -3.536  -9.945  1.00  0.00           C  
ATOM   1176  C   VAL A 174      -6.908  -4.494 -10.519  1.00  0.00           C  
ATOM   1177  O   VAL A 174      -6.153  -4.098 -11.409  1.00  0.00           O  
ATOM   1178  CB  VAL A 174      -7.470  -3.008  -8.583  1.00  0.00           C  
ATOM   1179  CEN VAL A 174      -7.359  -2.434  -8.218  1.00  0.00           X  
ATOM   1180  H   VAL A 174      -9.660  -4.382  -8.924  1.00  0.00           H  
ATOM   1181  N   LEU A 175      -6.885  -5.760 -10.077  1.00  0.00           N  
ATOM   1182  CA  LEU A 175      -5.938  -6.770 -10.575  1.00  0.00           C  
ATOM   1183  C   LEU A 175      -6.177  -7.120 -12.047  1.00  0.00           C  
ATOM   1184  O   LEU A 175      -5.244  -7.139 -12.854  1.00  0.00           O  
ATOM   1185  CB  LEU A 175      -6.024  -8.037  -9.715  1.00  0.00           C  
ATOM   1186  CEN LEU A 175      -5.116  -8.616  -8.613  1.00  0.00           X  
ATOM   1187  H   LEU A 175      -7.524  -6.010  -9.337  1.00  0.00           H  
ATOM   1188  N   LYS A 176      -7.434  -7.384 -12.432  1.00  0.00           N  
ATOM   1189  CA  LYS A 176      -7.772  -7.724 -13.824  1.00  0.00           C  
ATOM   1190  C   LYS A 176      -7.391  -6.598 -14.773  1.00  0.00           C  
ATOM   1191  O   LYS A 176      -6.802  -6.871 -15.820  1.00  0.00           O  
ATOM   1192  CB  LYS A 176      -9.263  -8.034 -13.958  1.00  0.00           C  
ATOM   1193  CEN LYS A 176     -10.800  -9.471 -14.180  1.00  0.00           X  
ATOM   1194  H   LYS A 176      -8.161  -7.331 -11.733  1.00  0.00           H  
ATOM   1195  N   ASN A 177      -7.722  -5.355 -14.438  1.00  0.00           N  
ATOM   1196  CA  ASN A 177      -7.337  -4.203 -15.236  1.00  0.00           C  
ATOM   1197  C   ASN A 177      -5.816  -4.114 -15.361  1.00  0.00           C  
ATOM   1198  O   ASN A 177      -5.298  -4.437 -16.423  1.00  0.00           O  
ATOM   1199  CB  ASN A 177      -7.899  -2.916 -14.660  1.00  0.00           C  
ATOM   1200  CEN ASN A 177      -8.751  -2.315 -14.775  1.00  0.00           X  
ATOM   1201  H   ASN A 177      -8.253  -5.207 -13.592  1.00  0.00           H  
ATOM   1202  N   LEU A 178      -5.075  -3.859 -14.282  1.00  0.00           N  
ATOM   1203  CA  LEU A 178      -3.628  -3.644 -14.339  1.00  0.00           C  
ATOM   1204  C   LEU A 178      -2.903  -4.761 -15.117  1.00  0.00           C  
ATOM   1205  O   LEU A 178      -2.022  -4.480 -15.932  1.00  0.00           O  
ATOM   1206  CB  LEU A 178      -3.065  -3.535 -12.916  1.00  0.00           C  
ATOM   1207  CEN LEU A 178      -2.605  -2.338 -12.063  1.00  0.00           X  
ATOM   1208  H   LEU A 178      -5.531  -3.785 -13.385  1.00  0.00           H  
ATOM   1209  N   HIS A 179      -3.343  -6.012 -14.975  1.00  0.00           N  
ATOM   1210  CA  HIS A 179      -2.737  -7.162 -15.650  1.00  0.00           C  
ATOM   1211  C   HIS A 179      -2.782  -7.073 -17.186  1.00  0.00           C  
ATOM   1212  O   HIS A 179      -1.806  -7.417 -17.856  1.00  0.00           O  
ATOM   1213  CB  HIS A 179      -3.424  -8.453 -15.193  1.00  0.00           C  
ATOM   1214  CEN HIS A 179      -3.233  -9.469 -14.212  1.00  0.00           X  
ATOM   1215  H   HIS A 179      -4.078  -6.180 -14.302  1.00  0.00           H  
ATOM   1216  N   LYS A 180      -3.889  -6.607 -17.779  1.00  0.00           N  
ATOM   1217  CA  LYS A 180      -4.006  -6.481 -19.245  1.00  0.00           C  
ATOM   1218  C   LYS A 180      -3.487  -5.114 -19.721  1.00  0.00           C  
ATOM   1219  O   LYS A 180      -2.684  -5.065 -20.658  1.00  0.00           O  
ATOM   1220  CB  LYS A 180      -5.456  -6.678 -19.689  1.00  0.00           C  
ATOM   1221  CEN LYS A 180      -6.927  -7.916 -20.572  1.00  0.00           X  
ATOM   1222  H   LYS A 180      -4.614  -6.215 -17.192  1.00  0.00           H  
ATOM   1223  N   ASN A 181      -3.889  -4.024 -19.066  1.00  0.00           N  
ATOM   1224  CA  ASN A 181      -3.618  -2.642 -19.495  1.00  0.00           C  
ATOM   1225  C   ASN A 181      -2.174  -2.413 -19.907  1.00  0.00           C  
ATOM   1226  O   ASN A 181      -1.939  -1.864 -20.986  1.00  0.00           O  
ATOM   1227  CB  ASN A 181      -3.996  -1.648 -18.412  1.00  0.00           C  
ATOM   1228  CEN ASN A 181      -4.829  -1.074 -18.134  1.00  0.00           X  
ATOM   1229  H   ASN A 181      -4.557  -4.154 -18.320  1.00  0.00           H  
ATOM   1230  N   ASP A 182      -1.226  -2.891 -19.103  1.00  0.00           N  
ATOM   1231  CA  ASP A 182       0.200  -2.620 -19.284  1.00  0.00           C  
ATOM   1232  C   ASP A 182       0.664  -2.936 -20.726  1.00  0.00           C  
ATOM   1233  O   ASP A 182       1.560  -2.289 -21.280  1.00  0.00           O  
ATOM   1234  CB  ASP A 182       1.021  -3.426 -18.275  1.00  0.00           C  
ATOM   1235  CEN ASP A 182       1.469  -3.321 -17.366  1.00  0.00           X  
ATOM   1236  H   ASP A 182      -1.506  -3.429 -18.293  1.00  0.00           H  
ATOM   1237  N   ARG A 183      -0.022  -3.872 -21.408  1.00  0.00           N  
ATOM   1238  CA  ARG A 183       0.299  -4.281 -22.780  1.00  0.00           C  
ATOM   1239  C   ARG A 183       0.047  -3.236 -23.868  1.00  0.00           C  
ATOM   1240  O   ARG A 183       0.717  -3.333 -24.895  1.00  0.00           O  
ATOM   1241  CB  ARG A 183      -0.406  -5.582 -23.132  1.00  0.00           C  
ATOM   1242  CEN ARG A 183      -0.824  -8.007 -23.446  1.00  0.00           X  
ATOM   1243  H   ARG A 183      -0.792  -4.316 -20.923  1.00  0.00           H  
ATOM   1244  N   SER A 184      -0.866  -2.269 -23.703  1.00  0.00           N  
ATOM   1245  CA  SER A 184      -1.132  -1.259 -24.752  1.00  0.00           C  
ATOM   1246  C   SER A 184      -0.778   0.197 -24.438  1.00  0.00           C  
ATOM   1247  O   SER A 184      -0.517   0.929 -25.380  1.00  0.00           O  
ATOM   1248  CB  SER A 184      -2.599  -1.328 -25.127  1.00  0.00           C  
ATOM   1249  CEN SER A 184      -3.137  -1.385 -25.067  1.00  0.00           X  
ATOM   1250  H   SER A 184      -1.516  -2.349 -22.935  1.00  0.00           H  
ATOM   1251  N   GLY A 185      -0.686   0.615 -23.169  1.00  0.00           N  
ATOM   1252  CA  GLY A 185      -0.416   2.009 -22.782  1.00  0.00           C  
ATOM   1253  C   GLY A 185      -1.579   3.010 -22.936  1.00  0.00           C  
ATOM   1254  O   GLY A 185      -2.736   2.614 -23.000  1.00  0.00           O  
ATOM   1255  CEN GLY A 185      -0.416   2.009 -22.781  1.00  0.00           X  
ATOM   1256  H   GLY A 185      -0.679  -0.092 -22.446  1.00  0.00           H  
ATOM   1257  N   LYS A 186      -1.226   4.279 -23.187  1.00  0.00           N  
ATOM   1258  CA  LYS A 186      -2.073   5.483 -23.385  1.00  0.00           C  
ATOM   1259  C   LYS A 186      -3.298   5.656 -22.490  1.00  0.00           C  
ATOM   1260  O   LYS A 186      -3.089   5.929 -21.313  1.00  0.00           O  
ATOM   1261  CB  LYS A 186      -2.542   5.525 -24.839  1.00  0.00           C  
ATOM   1262  CEN LYS A 186      -2.334   6.326 -26.787  1.00  0.00           X  
ATOM   1263  H   LYS A 186      -0.233   4.437 -23.281  1.00  0.00           H  
ATOM   1264  N   ASP A 187      -4.526   5.451 -22.963  1.00  0.00           N  
ATOM   1265  CA  ASP A 187      -5.695   5.776 -22.119  1.00  0.00           C  
ATOM   1266  C   ASP A 187      -5.707   5.031 -20.778  1.00  0.00           C  
ATOM   1267  O   ASP A 187      -6.228   5.510 -19.777  1.00  0.00           O  
ATOM   1268  CB  ASP A 187      -6.989   5.474 -22.879  1.00  0.00           C  
ATOM   1269  CEN ASP A 187      -7.695   5.945 -23.443  1.00  0.00           X  
ATOM   1270  H   ASP A 187      -4.656   5.378 -23.960  1.00  0.00           H  
ATOM   1271  N   ASN A 188      -5.019   3.901 -20.717  1.00  0.00           N  
ATOM   1272  CA  ASN A 188      -4.911   3.131 -19.490  1.00  0.00           C  
ATOM   1273  C   ASN A 188      -4.435   3.958 -18.270  1.00  0.00           C  
ATOM   1274  O   ASN A 188      -4.613   3.524 -17.132  1.00  0.00           O  
ATOM   1275  CB  ASN A 188      -3.995   1.939 -19.700  1.00  0.00           C  
ATOM   1276  CEN ASN A 188      -4.073   0.936 -19.998  1.00  0.00           X  
ATOM   1277  H   ASN A 188      -4.745   3.474 -21.589  1.00  0.00           H  
ATOM   1278  N   ILE A 189      -3.743   5.092 -18.460  1.00  0.00           N  
ATOM   1279  CA  ILE A 189      -3.284   5.914 -17.319  1.00  0.00           C  
ATOM   1280  C   ILE A 189      -4.495   6.411 -16.528  1.00  0.00           C  
ATOM   1281  O   ILE A 189      -4.478   6.352 -15.306  1.00  0.00           O  
ATOM   1282  CB  ILE A 189      -2.441   7.120 -17.772  1.00  0.00           C  
ATOM   1283  CEN ILE A 189      -1.437   7.462 -18.025  1.00  0.00           X  
ATOM   1284  H   ILE A 189      -3.674   5.464 -19.397  1.00  0.00           H  
ATOM   1285  N   HIS A 190      -5.559   6.824 -17.223  1.00  0.00           N  
ATOM   1286  CA  HIS A 190      -6.775   7.338 -16.587  1.00  0.00           C  
ATOM   1287  C   HIS A 190      -7.561   6.228 -15.877  1.00  0.00           C  
ATOM   1288  O   HIS A 190      -8.025   6.432 -14.761  1.00  0.00           O  
ATOM   1289  CB  HIS A 190      -7.669   8.029 -17.622  1.00  0.00           C  
ATOM   1290  CEN HIS A 190      -7.910   9.346 -18.108  1.00  0.00           X  
ATOM   1291  H   HIS A 190      -5.580   6.677 -18.223  1.00  0.00           H  
ATOM   1292  N   ASP A 191      -7.676   5.048 -16.492  1.00  0.00           N  
ATOM   1293  CA  ASP A 191      -8.369   3.912 -15.875  1.00  0.00           C  
ATOM   1294  C   ASP A 191      -7.654   3.443 -14.601  1.00  0.00           C  
ATOM   1295  O   ASP A 191      -8.296   3.224 -13.579  1.00  0.00           O  
ATOM   1296  CB  ASP A 191      -8.485   2.754 -16.868  1.00  0.00           C  
ATOM   1297  CEN ASP A 191      -9.149   2.347 -17.525  1.00  0.00           X  
ATOM   1298  H   ASP A 191      -7.344   4.947 -17.439  1.00  0.00           H  
ATOM   1299  N   VAL A 192      -6.320   3.336 -14.643  1.00  0.00           N  
ATOM   1300  CA  VAL A 192      -5.513   2.901 -13.492  1.00  0.00           C  
ATOM   1301  C   VAL A 192      -5.594   3.916 -12.354  1.00  0.00           C  
ATOM   1302  O   VAL A 192      -5.805   3.509 -11.219  1.00  0.00           O  
ATOM   1303  CB  VAL A 192      -4.035   2.696 -13.876  1.00  0.00           C  
ATOM   1304  CEN VAL A 192      -3.549   2.218 -13.974  1.00  0.00           X  
ATOM   1305  H   VAL A 192      -5.853   3.611 -15.493  1.00  0.00           H  
ATOM   1306  N   ASP A 193      -5.467   5.213 -12.647  1.00  0.00           N  
ATOM   1307  CA  ASP A 193      -5.538   6.277 -11.640  1.00  0.00           C  
ATOM   1308  C   ASP A 193      -6.903   6.289 -10.938  1.00  0.00           C  
ATOM   1309  O   ASP A 193      -6.956   6.278  -9.709  1.00  0.00           O  
ATOM   1310  CB  ASP A 193      -5.265   7.640 -12.282  1.00  0.00           C  
ATOM   1311  CEN ASP A 193      -4.506   8.306 -12.415  1.00  0.00           X  
ATOM   1312  H   ASP A 193      -5.293   5.487 -13.604  1.00  0.00           H  
ATOM   1313  N   ASN A 194      -8.001   6.194 -11.693  1.00  0.00           N  
ATOM   1314  CA  ASN A 194      -9.357   6.157 -11.141  1.00  0.00           C  
ATOM   1315  C   ASN A 194      -9.581   4.933 -10.249  1.00  0.00           C  
ATOM   1316  O   ASN A 194     -10.184   5.029  -9.186  1.00  0.00           O  
ATOM   1317  CB  ASN A 194     -10.400   6.194 -12.242  1.00  0.00           C  
ATOM   1318  CEN ASN A 194     -10.963   6.911 -12.762  1.00  0.00           X  
ATOM   1319  H   ASN A 194      -7.886   6.171 -12.699  1.00  0.00           H  
ATOM   1320  N   HIS A 195      -9.095   3.770 -10.681  1.00  0.00           N  
ATOM   1321  CA  HIS A 195      -9.215   2.564  -9.881  1.00  0.00           C  
ATOM   1322  C   HIS A 195      -8.466   2.675  -8.550  1.00  0.00           C  
ATOM   1323  O   HIS A 195      -9.011   2.316  -7.509  1.00  0.00           O  
ATOM   1324  CB  HIS A 195      -8.704   1.354 -10.669  1.00  0.00           C  
ATOM   1325  CEN HIS A 195      -9.234   0.326 -11.501  1.00  0.00           X  
ATOM   1326  H   HIS A 195      -8.666   3.715 -11.591  1.00  0.00           H  
ATOM   1327  N   LEU A 196      -7.262   3.248  -8.561  1.00  0.00           N  
ATOM   1328  CA  LEU A 196      -6.470   3.457  -7.356  1.00  0.00           C  
ATOM   1329  C   LEU A 196      -7.175   4.389  -6.361  1.00  0.00           C  
ATOM   1330  O   LEU A 196      -7.247   4.070  -5.180  1.00  0.00           O  
ATOM   1331  CB  LEU A 196      -5.093   4.018  -7.730  1.00  0.00           C  
ATOM   1332  CEN LEU A 196      -3.692   3.383  -7.813  1.00  0.00           X  
ATOM   1333  H   LEU A 196      -6.888   3.579  -9.440  1.00  0.00           H  
ATOM   1334  N   GLN A 197      -7.746   5.504  -6.831  1.00  0.00           N  
ATOM   1335  CA  GLN A 197      -8.482   6.441  -5.973  1.00  0.00           C  
ATOM   1336  C   GLN A 197      -9.696   5.770  -5.321  1.00  0.00           C  
ATOM   1337  O   GLN A 197      -9.864   5.892  -4.111  1.00  0.00           O  
ATOM   1338  CB  GLN A 197      -8.940   7.659  -6.780  1.00  0.00           C  
ATOM   1339  CEN GLN A 197      -8.588   9.326  -7.158  1.00  0.00           X  
ATOM   1340  H   GLN A 197      -7.697   5.690  -7.824  1.00  0.00           H  
ATOM   1341  N   ASN A 198     -10.481   4.999  -6.081  1.00  0.00           N  
ATOM   1342  CA  ASN A 198     -11.658   4.311  -5.535  1.00  0.00           C  
ATOM   1343  C   ASN A 198     -11.264   3.289  -4.450  1.00  0.00           C  
ATOM   1344  O   ASN A 198     -11.883   3.249  -3.395  1.00  0.00           O  
ATOM   1345  CB  ASN A 198     -12.455   3.630  -6.633  1.00  0.00           C  
ATOM   1346  CEN ASN A 198     -13.262   3.852  -7.265  1.00  0.00           X  
ATOM   1347  H   ASN A 198     -10.293   4.935  -7.070  1.00  0.00           H  
ATOM   1348  N   VAL A 199     -10.166   2.548  -4.655  1.00  0.00           N  
ATOM   1349  CA  VAL A 199      -9.641   1.573  -3.675  1.00  0.00           C  
ATOM   1350  C   VAL A 199      -9.198   2.258  -2.376  1.00  0.00           C  
ATOM   1351  O   VAL A 199      -9.486   1.770  -1.280  1.00  0.00           O  
ATOM   1352  CB  VAL A 199      -8.452   0.779  -4.248  1.00  0.00           C  
ATOM   1353  CEN VAL A 199      -8.258   0.158  -4.475  1.00  0.00           X  
ATOM   1354  H   VAL A 199      -9.703   2.629  -5.547  1.00  0.00           H  
ATOM   1355  N   ILE A 200      -8.492   3.390  -2.462  1.00  0.00           N  
ATOM   1356  CA  ILE A 200      -8.059   4.161  -1.283  1.00  0.00           C  
ATOM   1357  C   ILE A 200      -9.260   4.615  -0.457  1.00  0.00           C  
ATOM   1358  O   ILE A 200      -9.244   4.462   0.769  1.00  0.00           O  
ATOM   1359  CB  ILE A 200      -7.229   5.396  -1.680  1.00  0.00           C  
ATOM   1360  CEN ILE A 200      -6.230   5.759  -1.919  1.00  0.00           X  
ATOM   1361  H   ILE A 200      -8.292   3.756  -3.383  1.00  0.00           H  
ATOM   1362  N   GLU A 201     -10.278   5.183  -1.104  1.00  0.00           N  
ATOM   1363  CA  GLU A 201     -11.501   5.643  -0.445  1.00  0.00           C  
ATOM   1364  C   GLU A 201     -12.186   4.493   0.299  1.00  0.00           C  
ATOM   1365  O   GLU A 201     -12.523   4.639   1.476  1.00  0.00           O  
ATOM   1366  CB  GLU A 201     -12.462   6.259  -1.464  1.00  0.00           C  
ATOM   1367  CEN GLU A 201     -13.128   7.631  -2.224  1.00  0.00           X  
ATOM   1368  H   GLU A 201     -10.240   5.248  -2.111  1.00  0.00           H  
ATOM   1369  N   ASP A 202     -12.279   3.314  -0.317  1.00  0.00           N  
ATOM   1370  CA  ASP A 202     -12.900   2.135   0.284  1.00  0.00           C  
ATOM   1371  C   ASP A 202     -12.146   1.630   1.517  1.00  0.00           C  
ATOM   1372  O   ASP A 202     -12.767   1.343   2.548  1.00  0.00           O  
ATOM   1373  CB  ASP A 202     -13.006   1.013  -0.752  1.00  0.00           C  
ATOM   1374  CEN ASP A 202     -13.676   0.610  -1.406  1.00  0.00           X  
ATOM   1375  H   ASP A 202     -12.030   3.264  -1.294  1.00  0.00           H  
ATOM   1376  N   ILE A 203     -10.808   1.580   1.472  1.00  0.00           N  
ATOM   1377  CA  ILE A 203      -9.996   1.140   2.617  1.00  0.00           C  
ATOM   1378  C   ILE A 203     -10.205   2.097   3.776  1.00  0.00           C  
ATOM   1379  O   ILE A 203     -10.429   1.648   4.897  1.00  0.00           O  
ATOM   1380  CB  ILE A 203      -8.495   1.071   2.278  1.00  0.00           C  
ATOM   1381  CEN ILE A 203      -7.700   0.445   1.872  1.00  0.00           X  
ATOM   1382  H   ILE A 203     -10.354   1.901   0.629  1.00  0.00           H  
ATOM   1383  N   HIS A 204     -10.162   3.407   3.540  1.00  0.00           N  
ATOM   1384  CA  HIS A 204     -10.354   4.402   4.586  1.00  0.00           C  
ATOM   1385  C   HIS A 204     -11.709   4.258   5.292  1.00  0.00           C  
ATOM   1386  O   HIS A 204     -11.759   4.211   6.528  1.00  0.00           O  
ATOM   1387  CB  HIS A 204     -10.218   5.812   4.004  1.00  0.00           C  
ATOM   1388  CEN HIS A 204      -9.210   6.808   3.852  1.00  0.00           X  
ATOM   1389  H   HIS A 204     -10.024   3.720   2.590  1.00  0.00           H  
ATOM   1390  N   ASP A 205     -12.790   4.096   4.541  1.00  0.00           N  
ATOM   1391  CA  ASP A 205     -14.137   3.937   5.083  1.00  0.00           C  
ATOM   1392  C   ASP A 205     -14.270   2.663   5.923  1.00  0.00           C  
ATOM   1393  O   ASP A 205     -14.823   2.694   7.031  1.00  0.00           O  
ATOM   1394  CB  ASP A 205     -15.165   3.925   3.949  1.00  0.00           C  
ATOM   1395  CEN ASP A 205     -15.809   4.551   3.467  1.00  0.00           X  
ATOM   1396  H   ASP A 205     -12.688   4.136   3.538  1.00  0.00           H  
ATOM   1397  N   PHE A 206     -13.713   1.545   5.455  1.00  0.00           N  
ATOM   1398  CA  PHE A 206     -13.751   0.271   6.164  1.00  0.00           C  
ATOM   1399  C   PHE A 206     -12.986   0.348   7.490  1.00  0.00           C  
ATOM   1400  O   PHE A 206     -13.507  -0.067   8.525  1.00  0.00           O  
ATOM   1401  CB  PHE A 206     -13.176  -0.842   5.286  1.00  0.00           C  
ATOM   1402  CEN PHE A 206     -13.707  -1.994   4.327  1.00  0.00           X  
ATOM   1403  H   PHE A 206     -13.223   1.590   4.574  1.00  0.00           H  
ATOM   1404  N   MET A 207     -11.783   0.935   7.491  1.00  0.00           N  
ATOM   1405  CA  MET A 207     -10.952   1.109   8.683  1.00  0.00           C  
ATOM   1406  C   MET A 207     -11.651   1.983   9.713  1.00  0.00           C  
ATOM   1407  O   MET A 207     -11.613   1.683  10.908  1.00  0.00           O  
ATOM   1408  CB  MET A 207      -9.602   1.716   8.306  1.00  0.00           C  
ATOM   1409  CEN MET A 207      -7.892   1.343   8.178  1.00  0.00           X  
ATOM   1410  H   MET A 207     -11.445   1.296   6.611  1.00  0.00           H  
ATOM   1411  N   GLN A 208     -12.312   3.054   9.270  1.00  0.00           N  
ATOM   1412  CA  GLN A 208     -13.044   3.954  10.146  1.00  0.00           C  
ATOM   1413  C   GLN A 208     -14.231   3.243  10.804  1.00  0.00           C  
ATOM   1414  O   GLN A 208     -14.461   3.407  12.004  1.00  0.00           O  
ATOM   1415  CB  GLN A 208     -13.536   5.175   9.364  1.00  0.00           C  
ATOM   1416  CEN GLN A 208     -13.216   6.852   9.003  1.00  0.00           X  
ATOM   1417  H   GLN A 208     -12.253   3.283   8.289  1.00  0.00           H  
ATOM   1418  N   ALA A 209     -14.931   2.385  10.059  1.00  0.00           N  
ATOM   1419  CA  ALA A 209     -16.022   1.574  10.578  1.00  0.00           C  
ATOM   1420  C   ALA A 209     -15.531   0.541  11.608  1.00  0.00           C  
ATOM   1421  O   ALA A 209     -16.181   0.330  12.634  1.00  0.00           O  
ATOM   1422  CB  ALA A 209     -16.745   0.884   9.431  1.00  0.00           C  
ATOM   1423  CEN ALA A 209     -16.745   0.884   9.432  1.00  0.00           X  
ATOM   1424  H   ALA A 209     -14.708   2.314   9.075  1.00  0.00           H  
ATOM   1425  N   ALA A 210     -14.368  -0.078  11.390  1.00  0.00           N  
ATOM   1426  CA  ALA A 210     -13.746  -1.009  12.324  1.00  0.00           C  
ATOM   1427  C   ALA A 210     -13.351  -0.308  13.634  1.00  0.00           C  
ATOM   1428  O   ALA A 210     -13.580  -0.846  14.720  1.00  0.00           O  
ATOM   1429  CB  ALA A 210     -12.535  -1.667  11.680  1.00  0.00           C  
ATOM   1430  CEN ALA A 210     -12.535  -1.666  11.681  1.00  0.00           X  
ATOM   1431  H   ALA A 210     -13.902   0.085  10.506  1.00  0.00           H  
ATOM   1432  N   ALA A 211     -12.821   0.915  13.558  1.00  0.00           N  
ATOM   1433  CA  ALA A 211     -12.407   1.706  14.714  1.00  0.00           C  
ATOM   1434  C   ALA A 211     -13.610   2.138  15.565  1.00  0.00           C  
ATOM   1435  O   ALA A 211     -13.561   2.009  16.791  1.00  0.00           O  
ATOM   1436  CB  ALA A 211     -11.611   2.921  14.259  1.00  0.00           C  
ATOM   1437  CEN ALA A 211     -11.612   2.921  14.260  1.00  0.00           X  
ATOM   1438  H   ALA A 211     -12.683   1.314  12.641  1.00  0.00           H  
ATOM   1439  N   ALA A 212     -14.705   2.584  14.944  1.00  0.00           N  
ATOM   1440  CA  ALA A 212     -15.912   3.009  15.648  1.00  0.00           C  
ATOM   1441  C   ALA A 212     -16.594   1.820  16.347  1.00  0.00           C  
ATOM   1442  O   ALA A 212     -16.931   1.914  17.526  1.00  0.00           O  
ATOM   1443  CB  ALA A 212     -16.871   3.689  14.682  1.00  0.00           C  
ATOM   1444  CEN ALA A 212     -16.871   3.689  14.683  1.00  0.00           X  
ATOM   1445  H   ALA A 212     -14.704   2.636  13.936  1.00  0.00           H  
ATOM   1446  N   ALA A 213     -16.687   0.667  15.680  1.00  0.00           N  
ATOM   1447  CA  ALA A 213     -17.313  -0.536  16.236  1.00  0.00           C  
ATOM   1448  C   ALA A 213     -16.512  -1.137  17.408  1.00  0.00           C  
ATOM   1449  O   ALA A 213     -17.093  -1.598  18.397  1.00  0.00           O  
ATOM   1450  CB  ALA A 213     -17.500  -1.574  15.138  1.00  0.00           C  
ATOM   1451  CEN ALA A 213     -17.500  -1.573  15.140  1.00  0.00           X  
ATOM   1452  H   ALA A 213     -16.362   0.637  14.725  1.00  0.00           H  
ATOM   1453  N   ALA A 214     -15.178  -1.124  17.334  1.00  0.00           N  
ATOM   1454  CA  ALA A 214     -14.303  -1.563  18.416  1.00  0.00           C  
ATOM   1455  C   ALA A 214     -14.480  -0.720  19.693  1.00  0.00           C  
ATOM   1456  O   ALA A 214     -14.475  -1.283  20.788  1.00  0.00           O  
ATOM   1457  CB  ALA A 214     -12.854  -1.528  17.953  1.00  0.00           C  
ATOM   1458  CEN ALA A 214     -12.855  -1.528  17.954  1.00  0.00           X  
ATOM   1459  H   ALA A 214     -14.756  -0.820  16.467  1.00  0.00           H  
ATOM   1460  N   ASN A 215     -14.669   0.597  19.567  1.00  0.00           N  
ATOM   1461  CA  ASN A 215     -14.923   1.496  20.694  1.00  0.00           C  
ATOM   1462  C   ASN A 215     -16.268   1.240  21.386  1.00  0.00           C  
ATOM   1463  O   ASN A 215     -16.288   1.151  22.607  1.00  0.00           O  
ATOM   1464  CB  ASN A 215     -14.842   2.946  20.253  1.00  0.00           C  
ATOM   1465  CEN ASN A 215     -14.120   3.705  20.190  1.00  0.00           X  
ATOM   1466  H   ASN A 215     -14.607   1.001  18.645  1.00  0.00           H  
ATOM   1467  N   CYS A 216     -17.352   0.989  20.648  1.00  0.00           N  
ATOM   1468  CA  CYS A 216     -18.673   0.721  21.233  1.00  0.00           C  
ATOM   1469  C   CYS A 216     -18.746  -0.620  22.002  1.00  0.00           C  
ATOM   1470  O   CYS A 216     -19.441  -0.710  23.009  1.00  0.00           O  
ATOM   1471  CB  CYS A 216     -19.565   0.672  19.992  1.00  0.00           C  
ATOM   1472  CEN CYS A 216     -20.261   1.346  19.655  1.00  0.00           X  
ATOM   1473  H   CYS A 216     -17.278   1.033  19.641  1.00  0.00           H  
ATOM   1474  N   ARG A 217     -18.071  -1.676  21.522  1.00  0.00           N  
ATOM   1475  CA  ARG A 217     -18.021  -3.015  22.129  1.00  0.00           C  
ATOM   1476  C   ARG A 217     -17.559  -3.027  23.601  1.00  0.00           C  
ATOM   1477  O   ARG A 217     -18.056  -3.865  24.356  1.00  0.00           O  
ATOM   1478  CB  ARG A 217     -17.176  -3.965  21.293  1.00  0.00           C  
ATOM   1479  CEN ARG A 217     -16.553  -5.690  19.623  1.00  0.00           X  
ATOM   1480  H   ARG A 217     -17.543  -1.529  20.674  1.00  0.00           H  
ATOM   1481  N   LYS A 218     -16.598  -2.176  23.984  1.00  0.00           N  
ATOM   1482  CA  LYS A 218     -16.062  -2.051  25.355  1.00  0.00           C  
ATOM   1483  C   LYS A 218     -17.204  -1.852  26.340  1.00  0.00           C  
ATOM   1484  O   LYS A 218     -17.073  -2.397  27.456  1.00  0.00           O  
ATOM   1485  CB  LYS A 218     -15.070  -0.891  25.458  1.00  0.00           C  
ATOM   1486  CEN LYS A 218     -13.065  -0.232  25.606  1.00  0.00           X  
ATOM   1487  H   LYS A 218     -16.419  -1.382  23.387  1.00  0.00           H  
TER                                                                             
# All scores below are weighted scores, not raw scores.
#BEGIN_POSE_ENERGIES_TABLE ./minmover_pdb/pose_66.pdb
label vdw cenpack pair env cbeta hs_pair ss_pair sheet total
weights 1 0.5 1 1 0.25 1 1 1 NA
pose 6.19125 -1.8011 -7.3764 -6.65624 12.0374 0 0 0 2.39491
MET:NtermProteinFull_1 0 -0.11347 -0.25256 0.0106 0.03007 0 0 0 -0.32535
TYR_2 0 -0.00461 0.03361 0.83566 0.07025 0 0 0 0.93491
GLY_3 0 -0.05032 0.05849 -0.0429 0.07034 0 0 0 0.03561
LYS_4 0 -0.16455 0.14221 -0.33001 0.04277 0 0 0 -0.30958
LEU_5 0 0.4795 -0.24716 -0.19483 0.04336 0 0 0 0.08086
ASN_6 0 0.00734 0.06136 -0.40966 0.07034 0 0 0 -0.27061
ASP_7 0 0.05046 -0.02397 -0.47618 0.06893 0 0 0 -0.38076
LEU_8 0 0.07348 -0.32715 -0.39148 0.0388 0 0 0 -0.60635
LEU_9 0 -0.04444 -0.15072 0.75945 0.06909 0 0 0 0.63337
GLU_10 0 -0.03292 0.00076 -0.82678 0.06947 0 0 0 -0.78947
ASP_11 0 -0.14173 0.31312 -0.1485 0.06979 0 0 0 0.09267
LEU_12 0 -0.07604 -0.54338 -0.52948 0.03167 0 0 0 -1.11723
GLN_13 0 0.03578 0.21248 -0.4142 0.06878 0 0 0 -0.09715
GLU_14 0 -0.00151 -0.22081 -0.71584 0.06894 0 0 0 -0.86922
VAL_15 0 0.03246 -0.59921 -0.35242 0.04496 0 0 0 -0.87421
LEU_16 0 0.11058 -0.16213 -0.06582 0.03806 0 0 0 -0.0793
LYS_17 0 -0.07263 0.02812 -0.8715 0.06961 0 0 0 -0.8464
ASN_18 0 -0.27569 -0.17405 -0.13901 0.04283 0 0 0 -0.54593
LEU_19 0 -0.12498 0.08106 -0.53584 0.0331 0 0 0 -0.54666
HIS_D_20 0 -0.17352 -0.10903 -0.06774 0.03678 0 0 0 -0.31351
LYS_21 0 -0.04142 -0.06607 -1.04927 0.06947 0 0 0 -1.08729
ASN_22 0 -0.03599 -0.11802 -0.19403 0.04282 0 0 0 -0.3052
ASP_23 0.62142 0.54025 0.22247 -0.03907 0.06798 0 0 0 1.41305
ARG_24 0 0.01439 0.16084 -0.7542 0.07203 0 0 0 -0.50694
SER_25 0 -0.01292 0.02569 -0.20705 0.03681 0 0 0 -0.15746
GLY_26 0 -0.14392 -0.0929 -0.07814 0.03487 0 0 0 -0.28009
LYS_27 0 -0.03312 -0.13073 -0.96458 0.07134 0 0 0 -1.05709
ASP_28 0 -0.00985 -0.09477 -0.52292 0.06997 0 0 0 -0.55758
ASN_29 0 0.01722 -0.21929 0.19574 0.02995 0 0 0 0.02362
ILE_30 2.4742 0.63354 0.72111 0.06915 0.04557 0 0 0 3.94358
HIS_31 0 0.01145 -0.12338 0.159 0.0693 0 0 0 0.11637
ASP_32 0 -0.02405 -0.248 -0.1485 0.06893 0 0 0 -0.35162
VAL_33 0 0.40131 0.12878 -0.41511 0.03414 0 0 0 0.14912
ASP_34 0 -0.13811 0.0609 -0.37876 0.04557 0 0 0 -0.41041
ASN_35 0 -0.10625 -0.05215 -0.36221 0.06878 0 0 0 -0.45182
HIS_D_36 0 0.01963 0.22335 -0.18191 0.04389 0 0 0 0.10495
LEU_37 0 -0.06021 -0.42439 -0.45811 0.03362 0 0 0 -0.90909
GLN_38 0 0.0586 0.12982 -0.55896 0.06894 0 0 0 -0.3016
ASN_39 0 0.02328 -0.15512 -0.28327 0.06895 0 0 0 -0.34616
VAL_40 0 -0.13265 -0.6313 -0.35242 0.03661 0 0 0 -1.07975
ILE_41 0 -0.34443 -0.09761 0.60227 0.04353 0 0 0 0.20376
GLU_42 0 -0.07336 -0.03235 -0.82678 0.06962 0 0 0 -0.86287
ASP_43 0 -0.21978 0.4481 -0.1485 0.04318 0 0 0 0.123
ILE_44 0 0.2346 -0.95109 -0.41682 0.04496 0 0 0 -1.08836
HIS_D_45 0 0.00222 0.26757 0.0215 0.06878 0 0 0 0.36008
ASP_46 0 0.00839 -0.08191 -0.47618 0.06894 0 0 0 -0.48076
PHE_47 0 0.22816 -0.16148 -0.38422 0.04399 0 0 0 -0.27355
MET_48 0 -0.10166 -0.14406 0.06168 0.03876 0 0 0 -0.14528
GLN_49 0 -0.05769 0.07569 -0.59803 0.0693 0 0 0 -0.51073
ALA_50 0 -0.18527 0.03646 0.16717 0.04095 0 0 0 0.05932
ALA_51 0 0.00074 -0.21599 -0.14527 0.03121 0 0 0 -0.32931
ALA_52 0 -0.22172 0.00507 0.15304 0.03006 0 0 0 -0.03356
ALA_53 0 -0.04132 -0.01779 0.28428 0.03468 0 0 0 0.25984
ALA_54 0 0.11667 -0.02506 0.13638 0.03084 0 0 0 0.25883
ALA_55 0 -0.0935 -0.0339 0.03291 0.03008 0 0 0 -0.06441
ASN_56 0 0.05905 -0.20224 -0.13901 0.03487 0 0 0 -0.24733
CYS_57 0 -0.03281 0.04694 1.81599 0.04409 0 0 0 1.8742
ARG_58 0 0.33969 0.20112 -0.26954 0.06903 0 0 0 0.3403
LYS_59 0 -0.10931 -0.23536 -0.42611 0.03518 0 0 0 -0.7356
GLY_60 0 0.0746 -0.15038 -0.07965 0.03634 0 0 0 -0.11909
SER_61 0 -0.0507 -0.01207 -0.18312 0.04406 0 0 0 -0.20184
PRO_62 0 -0.15243 -0.14886 -0.22805 0.03768 0 0 0 -0.49165
GLY_63 0 0.00809 -0.02065 0.16011 0.04731 0 0 0 0.19485
SER_64 0 -0.02703 0.02384 0.29023 0.04183 0 0 0 0.32888
PRO_65 0 -0.05083 -0.06889 0.043 0.07268 0 0 0 -0.00403
ALA_66 0 0 0 0.77873 0.04957 0 0 0 0.82829
GLY_67 0 0 0 0.60923 0.04183 0 0 0 0.65106
SER_68 0 0 0 0.13063 0.04957 0 0 0 0.1802
PRO_69 0 0 0 0.2123 0.04957 0 0 0 0.26186
THR_70 0 0 0 0.33798 0.07499 0 0 0 0.41297
SER_71 0 0 0 0.29023 0.07582 0 0 0 0.36605
THR_72 0 0 0 0.48779 0.07582 0 0 0 0.56361
GLU_73 0 0 0 -1.03403 0.07499 0 0 0 -0.95904
GLU_74 0 0 0 -0.93278 0.04957 0 0 0 -0.88321
GLY_75 0 0 0 0.91259 0.04957 0 0 0 0.96215
THR_76 0 0 0 0.48779 0.04957 0 0 0 0.53736
SER_77 0 0 0 0.29023 0.07499 0 0 0 0.36522
GLU_78 0 0 0 -1.01303 0.07499 0 0 0 -0.93804
SER_79 0 0 0 0.13063 0.07582 0 0 0 0.20645
ALA_80 0 0 0 0.89846 0.04957 0 0 0 0.94802
THR_81 0 0 0 0.48779 0.04957 0 0 0 0.53736
PRO_82 0 0 0 0.2123 0.07582 0 0 0 0.28812
GLU_83 0 0 0 -1.03403 0.07499 0 0 0 -0.95904
SER_84 0 0 0 -0.0106 0.07508 0 0 0 0.06448
GLY_85 0 0 0 0.91259 0.04957 0 0 0 0.96215
PRO_86 0 0 0 0.51404 0.04957 0 0 0 0.5636
GLY_87 0 0 0 0.60923 0.04183 0 0 0 0.65106
THR_88 0 0 0 0.33798 0.04183 0 0 0 0.37981
SER_89 0 0 0 0.29023 0.04957 0 0 0 0.3398
THR_90 0 0 0 0.33798 0.07582 0 0 0 0.4138
GLU_91 0 0 0 -1.01303 0.07582 0 0 0 -0.93721
PRO_92 0 0 0 0.51404 0.07582 0 0 0 0.58986
SER_93 0 0 0 -0.0106 0.07499 0 0 0 0.06439
GLU_94 0 0 0 -1.01303 0.07582 0 0 0 -0.93721
GLY_95 0 0 0 0.91259 0.04957 0 0 0 0.96215
SER_96 0 0 0 -0.0106 0.07582 0 0 0 0.06522
ALA_97 0 0 0 0.77873 0.07582 0 0 0 0.85455
PRO_98 0 0 0 0.2123 0.04957 0 0 0 0.26186
GLY_99 0 0 0 0.91259 0.04883 0 0 0 0.96141
SER_100 0 0 0 -0.0106 0.04957 0 0 0 0.03897
PRO_101 0 0 0 0.51404 0.04957 0 0 0 0.5636
ALA_102 0 0 0 0.797 0.04957 0 0 0 0.84657
GLY_103 0 0 0 0.60923 0.04957 0 0 0 0.6588
SER_104 0 0 0 0.29023 0.04957 0 0 0 0.3398
PRO_105 0 0 0 0.51404 0.07582 0 0 0 0.58986
THR_106 0 0 0 0.33798 0.07499 0 0 0 0.41297
SER_107 0 0 0 0.29023 0.07508 0 0 0 0.36531
THR_108 0 0 0 0.43096 0.04957 0 0 0 0.48052
GLU_109 0 0 0 -1.01303 0.07582 0 0 0 -0.93721
GLU_110 0 0 0 -1.03403 0.04957 0 0 0 -0.98446
GLY_111 0 0 0 0.91259 0.07508 0 0 0 0.98767
THR_112 0 0 0 0.48779 0.07582 0 0 0 0.56361
SER_113 0 0 0 0.13063 0.07347 0 0 0 0.2041
THR_114 0 0 0 0.43096 0.07499 0 0 0 0.50594
GLU_115 0 0 0 -1.01303 0.07582 0 0 0 -0.93721
PRO_116 0 0 0 0.51404 0.07582 0 0 0 0.58986
SER_117 0 0 0 0.13063 0.07499 0 0 0 0.20562
GLU_118 0 0 0 -0.93278 0.07582 0 0 0 -0.85696
GLY_119 0 0 0 0.91259 0.04957 0 0 0 0.96215
SER_120 0 0 0 0.13063 0.04957 0 0 0 0.1802
ALA_121 0 0 0 0.89846 0.04957 0 0 0 0.94802
PRO_122 0 0 0 0.51404 0.04957 0 0 0 0.5636
GLY_123 0 0 0 0.60923 0.04957 0 0 0 0.6588
THR_124 0 0 0 0.43096 0.07582 0 0 0 0.50678
SER_125 0 0 0 0.13063 0.07573 0 0 0 0.20636
THR_126 0 0 0 0.33798 0.07499 0 0 0 0.41297
GLU_127 0 0 0 -1.01303 0.07582 0 0 0 -0.93721
PRO_128 0 0 0 0.2123 0.07582 0 0 0 0.28812
SER_129 0 0 0 0.13063 0.07508 0 0 0 0.20571
GLU_130 0 0 0 -1.01303 0.07508 0 0 0 -0.93795
GLY_131 0 0 0 0.91259 0.07582 0 0 0 0.98841
SER_132 0 0 0 0.13063 0.04957 0 0 0 0.1802
ALA_133 0 0 0 0.89846 0.04957 0 0 0 0.94802
PRO_134 0 0 0 0.51404 0.04957 0 0 0 0.5636
GLY_135 0 0 0 0.91259 0.04957 0 0 0 0.96215
THR_136 0 0 0 0.48779 0.04957 0 0 0 0.53736
SER_137 0 0 0 0.29023 0.04957 0 0 0 0.3398
GLU_138 0 0 0 -1.01303 0.07582 0 0 0 -0.93721
SER_139 0 0 0 0.29023 0.07503 0 0 0 0.36526
ALA_140 0 0 0 0.797 0.07355 0 0 0 0.87055
THR_141 0 0 0 0.43096 0.07582 0 0 0 0.50678
PRO_142 0 0 0 0.2123 0.07582 0 0 0 0.28812
GLU_143 0 0 0 -1.01303 0.07573 0 0 0 -0.9373
SER_144 0 0 0 0.13063 0.07508 0 0 0 0.20571
GLY_145 0 0 0 0.91259 0.04957 0 0 0 0.96215
PRO_146 0 -0.03638 -0.03962 0.51404 0.04957 0 0 0 0.48761
GLY_147 0 0 0 0.91259 0.04957 0 0 0 0.96215
SER_148 0 -0.05228 0.00432 0.13063 0.07356 0 0 0 0.15623
GLU_149 0 -0.07295 -0.10737 -0.60186 0.0448 0 0 0 -0.73739
PRO_150 0 0.02946 -0.16987 0.043 0.07266 0 0 0 -0.02474
ALA_151 0 -0.05848 0.11373 0.28428 0.04518 0 0 0 0.38469
THR_152 0 -0.05225 -0.08524 -0.13245 0.03842 0 0 0 -0.23152
SER_153 0 -0.16689 -0.12768 -0.18312 0.03732 0 0 0 -0.44038
GLY_154 0 0.13443 -0.21239 -0.08884 0.03539 0 0 0 -0.13141
SER_155 0 0.07974 -0.10265 -0.21543 0.03868 0 0 0 -0.19965
GLU_156 0 -0.05994 -0.04127 -0.82678 0.04834 0 0 0 -0.87966
THR_157 0 0.03911 -0.00163 -0.15284 0.03733 0 0 0 -0.07803
PRO_158 0 -0.04015 0.0348 -0.12679 0.04456 0 0 0 -0.08759
GLY_159 0 -0.0202 0.09466 -0.09146 0.03138 0 0 0 0.01437
MET_160 0 -0.10489 -0.19083 -0.13184 0.0359 0 0 0 -0.39166
TYR_161 0 -0.03451 -0.01179 0.85474 0.06967 0 0 0 0.87812
GLY_162 0 -0.07608 0.02296 -0.07965 0.0353 0 0 0 -0.09747
LYS_163 0 -0.2184 0.24005 -0.09974 0.03624 0 0 0 -0.04184
LEU_164 0 -0.03441 -0.11279 0.24309 0.06961 0 0 0 0.16549
ASN_165 0 -0.0322 0.05346 -0.40966 0.04906 0 0 0 -0.33933
ASP_166 0 -0.03453 0.01815 -0.37876 0.04268 0 0 0 -0.35247
LEU_167 0 -0.0569 -0.34362 -0.39148 0.03172 0 0 0 -0.76029
LEU_168 0 0.04893 -0.12054 0.75945 0.06886 0 0 0 0.75669
GLU_169 0 -0.01467 -0.08195 -0.82678 0.06965 0 0 0 -0.85374
ASP_170 0 -0.23527 0.32335 0.08318 0.04389 0 0 0 0.21515
LEU_171 0 0.00319 -0.37285 -0.30366 0.03683 0 0 0 -0.63648
GLN_172 0 -0.01627 0.16544 -0.55896 0.06908 0 0 0 -0.34071
GLU_173 0 -0.00785 -0.20531 -0.71584 0.06884 0 0 0 -0.86016
VAL_174 0 -0.24025 -0.70459 -0.46599 0.03741 0 0 0 -1.37341
LEU_175 0 -0.14119 -0.07685 0.24309 0.03676 0 0 0 0.06182
LYS_176 0 -0.07539 0.0506 -0.8715 0.06947 0 0 0 -0.82682
ASN_177 0 -0.11969 0.03644 -0.01232 0.03533 0 0 0 -0.06024
LEU_178 0 0.12319 0.20232 -0.50394 0.03325 0 0 0 -0.14518
HIS_D_179 0 -0.10509 -0.10346 -0.06774 0.04762 0 0 0 -0.22866
LYS_180 0 -0.04154 0.02904 -0.77863 0.07025 0 0 0 -0.72089
ASN_181 0 -0.16673 -0.0157 0.26721 0.0305 0 0 0 0.11529
ASP_182 2.4742 0.59643 -0.12606 0.56875 0.03565 0 0 0 3.54898
ARG_183 0 -0.04543 0.14913 -0.55583 0.07025 0 0 0 -0.38188
SER_184 0 -0.00081 0.02186 -0.22078 0.04355 0 0 0 -0.15618
GLY_185 0 -0.13933 -0.04141 -0.08884 0.03502 0 0 0 -0.23456
LYS_186 0 -0.08004 -0.01709 -1.04927 0.07134 0 0 0 -1.07507
ASP_187 0 -0.03279 -0.00711 -0.56986 0.07005 0 0 0 -0.53971
ASN_188 0 0.09261 -0.01498 0.19574 0.02982 0 0 0 0.3032
ILE_189 0.62142 0.64933 0.62269 0.06915 0.06928 0 0 0 2.03188
HIS_190 0 -0.019 -0.13401 0.159 0.06947 0 0 0 0.07546
ASP_191 0 -0.27067 -0.29492 -0.42964 0.035 0 0 0 -0.96023
VAL_192 0 -0.21349 0.43922 -0.35242 0.03741 0 0 0 -0.08927
ASP_193 0 -0.16056 -0.20643 -0.37876 0.06793 0 0 0 -0.67783
ASN_194 0 -0.11297 -0.08788 -0.36221 0.0691 0 0 0 -0.49396
HIS_D_195 0 -0.16781 0.00932 -0.18191 0.04393 0 0 0 -0.29647
LEU_196 0 0.20728 -0.46517 -0.39148 0.03695 0 0 0 -0.61241
GLN_197 0 0.07533 0.12941 -0.55896 0.069 0 0 0 -0.28522
ASN_198 0 -0.04882 -0.17608 -0.28327 0.0691 0 0 0 -0.43907
VAL_199 0 -0.15722 -0.64098 -0.35242 0.03804 0 0 0 -1.11258
ILE_200 0 -0.14311 -0.16171 0.47679 0.04312 0 0 0 0.21509
GLU_201 0 -0.04086 -0.10525 -0.71584 0.06921 0 0 0 -0.79273
ASP_202 0 -0.20481 0.35504 0.08318 0.03537 0 0 0 0.26878
ILE_203 0 0.17267 -0.77367 -0.49284 0.05178 0 0 0 -1.04206
HIS_204 0 -0.01802 0.2431 -0.02241 0.0688 0 0 0 0.27147
ASP_205 0 0.0278 -0.18246 -0.42964 0.06884 0 0 0 -0.51547
PHE_206 0 0.20548 -0.16997 -0.44993 0.04496 0 0 0 -0.36947
MET_207 0 0.37632 -0.20799 -0.05461 0.04458 0 0 0 0.15828
GLN_208 0 -0.07027 0.07569 -0.59803 0.06921 0 0 0 -0.5234
ALA_209 0 -0.20061 0.12168 0.11438 0.03601 0 0 0 0.07145
ALA_210 0 -0.14193 0.0214 -0.01847 0.03108 0 0 0 -0.10794
ALA_211 0 -0.02615 -0.0078 0.16717 0.02992 0 0 0 0.16315
ALA_212 0 -0.07068 0.00084 0.28428 0.03608 0 0 0 0.25052
ALA_213 0 0.18459 -0.00535 0.03291 0.04238 0 0 0 0.25453
ALA_214 0 -0.10994 -0.13423 0.07904 0.03512 0 0 0 -0.13
ASN_215 0 -0.03299 0.0418 -0.40966 0.07067 0 0 0 -0.33017
CYS_216 0 -0.0298 0.02587 1.93683 0.06965 0 0 0 2.00255
ARG_217 0 0.23911 0.22161 -0.17363 0.03493 0 0 0 0.32203
LYS:CtermProteinFull_218 0 -0.03734 0.00115 -1.10762 0.07259 0 0 0 -1.07122
#END_POSE_ENERGIES_TABLE ./minmover_pdb/pose_66.pdb
