# Supplementary material for: Selection of a promiscuous minimalist cAMP phosphodiesterase from a library of de novo designed proteins
Source: Nat Chem. 2024 May 3;16(7):1200–8. doi: 10.1038/s41557-024-01490-4 (PMC11230910; doi:10.1038/s41557-024-01490-4)
Supplement: Supplementary file 3 — MD input files, scripts and final structures derived from MD, AlphaFold2, EMSfold and MultiSFold. [file 41557_2024_1490_MOESM3_ESM.zip › Computational_Data/4_MultiSFold/campase/pose_67.pdb]

ATOM      1  N   MET A   1      14.999  -7.930  -0.838  1.00  0.00           N  
ATOM      2  CA  MET A   1      13.940  -6.997  -1.273  1.00  0.00           C  
ATOM      3  C   MET A   1      12.590  -7.687  -1.322  1.00  0.00           C  
ATOM      4  O   MET A   1      11.657  -7.084  -0.836  1.00  0.00           O  
ATOM      5  CB  MET A   1      14.272  -6.407  -2.642  1.00  0.00           C  
ATOM      6  CEN MET A   1      14.749  -4.920  -3.441  1.00  0.00           X  
ATOM      7  H   MET A   1      15.775  -8.121  -1.439  1.00  0.00           H  
ATOM      8  N   TYR A   2      12.494  -8.945  -1.767  1.00  0.00           N  
ATOM      9  CA  TYR A   2      11.197  -9.620  -1.957  1.00  0.00           C  
ATOM     10  C   TYR A   2      10.491 -10.129  -0.682  1.00  0.00           C  
ATOM     11  O   TYR A   2       9.277 -10.050  -0.627  1.00  0.00           O  
ATOM     12  CB  TYR A   2      11.387 -10.796  -2.917  1.00  0.00           C  
ATOM     13  CEN TYR A   2      11.194 -11.199  -4.611  1.00  0.00           X  
ATOM     14  H   TYR A   2      13.265  -9.376  -2.255  1.00  0.00           H  
ATOM     15  N   GLY A   3      11.217 -10.608   0.341  1.00  0.00           N  
ATOM     16  CA  GLY A   3      10.658 -10.822   1.691  1.00  0.00           C  
ATOM     17  C   GLY A   3       9.978  -9.575   2.268  1.00  0.00           C  
ATOM     18  O   GLY A   3       8.827  -9.656   2.658  1.00  0.00           O  
ATOM     19  CEN GLY A   3      10.658 -10.822   1.691  1.00  0.00           X  
ATOM     20  H   GLY A   3      12.170 -10.893   0.172  1.00  0.00           H  
ATOM     21  N   LYS A   4      10.639  -8.408   2.170  1.00  0.00           N  
ATOM     22  CA  LYS A   4      10.152  -7.129   2.734  1.00  0.00           C  
ATOM     23  C   LYS A   4       8.940  -6.543   2.000  1.00  0.00           C  
ATOM     24  O   LYS A   4       8.159  -5.800   2.565  1.00  0.00           O  
ATOM     25  CB  LYS A   4      11.283  -6.099   2.739  1.00  0.00           C  
ATOM     26  CEN LYS A   4      12.758  -5.036   3.821  1.00  0.00           X  
ATOM     27  H   LYS A   4      11.556  -8.414   1.750  1.00  0.00           H  
ATOM     28  N   LEU A   5       8.841  -6.833   0.708  1.00  0.00           N  
ATOM     29  CA  LEU A   5       7.742  -6.417  -0.146  1.00  0.00           C  
ATOM     30  C   LEU A   5       6.454  -7.188   0.159  1.00  0.00           C  
ATOM     31  O   LEU A   5       5.370  -6.623   0.075  1.00  0.00           O  
ATOM     32  CB  LEU A   5       8.134  -6.593  -1.618  1.00  0.00           C  
ATOM     33  CEN LEU A   5       8.567  -5.598  -2.711  1.00  0.00           X  
ATOM     34  H   LEU A   5       9.537  -7.453   0.317  1.00  0.00           H  
ATOM     35  N   ASN A   6       6.574  -8.467   0.519  1.00  0.00           N  
ATOM     36  CA  ASN A   6       5.416  -9.259   0.914  1.00  0.00           C  
ATOM     37  C   ASN A   6       4.757  -8.646   2.154  1.00  0.00           C  
ATOM     38  O   ASN A   6       3.537  -8.599   2.210  1.00  0.00           O  
ATOM     39  CB  ASN A   6       5.789 -10.708   1.167  1.00  0.00           C  
ATOM     40  CEN ASN A   6       5.822 -11.612   0.635  1.00  0.00           X  
ATOM     41  H   ASN A   6       7.489  -8.844   0.715  1.00  0.00           H  
ATOM     42  N   ASP A   7       5.567  -8.099   3.068  1.00  0.00           N  
ATOM     43  CA  ASP A   7       5.080  -7.449   4.290  1.00  0.00           C  
ATOM     44  C   ASP A   7       4.302  -6.165   3.937  1.00  0.00           C  
ATOM     45  O   ASP A   7       3.215  -5.935   4.450  1.00  0.00           O  
ATOM     46  CB  ASP A   7       6.243  -7.128   5.232  1.00  0.00           C  
ATOM     47  CEN ASP A   7       6.715  -7.504   6.052  1.00  0.00           X  
ATOM     48  H   ASP A   7       6.565  -8.218   2.975  1.00  0.00           H  
ATOM     49  N   LEU A   8       4.785  -5.399   2.949  1.00  0.00           N  
ATOM     50  CA  LEU A   8       4.120  -4.187   2.469  1.00  0.00           C  
ATOM     51  C   LEU A   8       2.772  -4.457   1.775  1.00  0.00           C  
ATOM     52  O   LEU A   8       1.814  -3.700   1.940  1.00  0.00           O  
ATOM     53  CB  LEU A   8       5.058  -3.437   1.515  1.00  0.00           C  
ATOM     54  CEN LEU A   8       5.939  -2.185   1.686  1.00  0.00           X  
ATOM     55  H   LEU A   8       5.718  -5.594   2.617  1.00  0.00           H  
ATOM     56  N   LEU A   9       2.699  -5.512   0.961  1.00  0.00           N  
ATOM     57  CA  LEU A   9       1.459  -5.903   0.288  1.00  0.00           C  
ATOM     58  C   LEU A   9       0.427  -6.425   1.301  1.00  0.00           C  
ATOM     59  O   LEU A   9      -0.767  -6.170   1.146  1.00  0.00           O  
ATOM     60  CB  LEU A   9       1.749  -6.964  -0.781  1.00  0.00           C  
ATOM     61  CEN LEU A   9       1.833  -6.904  -2.318  1.00  0.00           X  
ATOM     62  H   LEU A   9       3.524  -6.082   0.843  1.00  0.00           H  
ATOM     63  N   GLU A  10       0.890  -7.125   2.336  1.00  0.00           N  
ATOM     64  CA  GLU A  10       0.068  -7.546   3.474  1.00  0.00           C  
ATOM     65  C   GLU A  10      -0.570  -6.341   4.177  1.00  0.00           C  
ATOM     66  O   GLU A  10      -1.799  -6.251   4.243  1.00  0.00           O  
ATOM     67  CB  GLU A  10       0.906  -8.352   4.469  1.00  0.00           C  
ATOM     68  CEN GLU A  10       1.410  -9.853   5.100  1.00  0.00           X  
ATOM     69  H   GLU A  10       1.879  -7.315   2.388  1.00  0.00           H  
ATOM     70  N   ASP A  11       0.245  -5.387   4.625  1.00  0.00           N  
ATOM     71  CA  ASP A  11      -0.221  -4.146   5.240  1.00  0.00           C  
ATOM     72  C   ASP A  11      -1.304  -3.479   4.389  1.00  0.00           C  
ATOM     73  O   ASP A  11      -2.399  -3.206   4.884  1.00  0.00           O  
ATOM     74  CB  ASP A  11       0.949  -3.182   5.454  1.00  0.00           C  
ATOM     75  CEN ASP A  11       1.596  -2.883   6.182  1.00  0.00           X  
ATOM     76  H   ASP A  11       1.239  -5.564   4.629  1.00  0.00           H  
ATOM     77  N   LEU A  12      -1.053  -3.294   3.091  1.00  0.00           N  
ATOM     78  CA  LEU A  12      -1.975  -2.602   2.190  1.00  0.00           C  
ATOM     79  C   LEU A  12      -3.340  -3.305   2.095  1.00  0.00           C  
ATOM     80  O   LEU A  12      -4.390  -2.672   2.244  1.00  0.00           O  
ATOM     81  CB  LEU A  12      -1.344  -2.480   0.797  1.00  0.00           C  
ATOM     82  CEN LEU A  12      -0.681  -1.308   0.049  1.00  0.00           X  
ATOM     83  H   LEU A  12      -0.160  -3.605   2.736  1.00  0.00           H  
ATOM     84  N   GLN A  13      -3.345  -4.629   1.919  1.00  0.00           N  
ATOM     85  CA  GLN A  13      -4.572  -5.430   1.907  1.00  0.00           C  
ATOM     86  C   GLN A  13      -5.354  -5.329   3.221  1.00  0.00           C  
ATOM     87  O   GLN A  13      -6.584  -5.187   3.198  1.00  0.00           O  
ATOM     88  CB  GLN A  13      -4.239  -6.898   1.625  1.00  0.00           C  
ATOM     89  CEN GLN A  13      -4.195  -8.132   0.392  1.00  0.00           X  
ATOM     90  H   GLN A  13      -2.454  -5.103   1.856  1.00  0.00           H  
ATOM     91  N   GLU A  14      -4.690  -5.387   4.377  1.00  0.00           N  
ATOM     92  CA  GLU A  14      -5.380  -5.281   5.665  1.00  0.00           C  
ATOM     93  C   GLU A  14      -6.043  -3.904   5.830  1.00  0.00           C  
ATOM     94  O   GLU A  14      -7.235  -3.847   6.160  1.00  0.00           O  
ATOM     95  CB  GLU A  14      -4.404  -5.538   6.815  1.00  0.00           C  
ATOM     96  CEN GLU A  14      -3.740  -6.588   7.982  1.00  0.00           X  
ATOM     97  H   GLU A  14      -3.692  -5.538   4.366  1.00  0.00           H  
ATOM     98  N   VAL A  15      -5.359  -2.804   5.492  1.00  0.00           N  
ATOM     99  CA  VAL A  15      -5.966  -1.460   5.546  1.00  0.00           C  
ATOM    100  C   VAL A  15      -7.254  -1.389   4.742  1.00  0.00           C  
ATOM    101  O   VAL A  15      -8.252  -0.885   5.262  1.00  0.00           O  
ATOM    102  CB  VAL A  15      -5.001  -0.379   5.024  1.00  0.00           C  
ATOM    103  CEN VAL A  15      -4.609   0.154   5.217  1.00  0.00           X  
ATOM    104  H   VAL A  15      -4.400  -2.903   5.189  1.00  0.00           H  
ATOM    105  N   LEU A  16      -7.277  -1.934   3.522  1.00  0.00           N  
ATOM    106  CA  LEU A  16      -8.478  -1.927   2.673  1.00  0.00           C  
ATOM    107  C   LEU A  16      -9.612  -2.731   3.306  1.00  0.00           C  
ATOM    108  O   LEU A  16     -10.773  -2.315   3.354  1.00  0.00           O  
ATOM    109  CB  LEU A  16      -8.149  -2.481   1.281  1.00  0.00           C  
ATOM    110  CEN LEU A  16      -7.940  -1.810  -0.089  1.00  0.00           X  
ATOM    111  H   LEU A  16      -6.433  -2.371   3.175  1.00  0.00           H  
ATOM    112  N   LYS A  17      -9.268  -3.891   3.858  1.00  0.00           N  
ATOM    113  CA  LYS A  17     -10.221  -4.746   4.558  1.00  0.00           C  
ATOM    114  C   LYS A  17     -10.854  -4.040   5.758  1.00  0.00           C  
ATOM    115  O   LYS A  17     -12.068  -4.140   5.947  1.00  0.00           O  
ATOM    116  CB  LYS A  17      -9.537  -6.036   5.013  1.00  0.00           C  
ATOM    117  CEN LYS A  17      -9.207  -8.107   4.729  1.00  0.00           X  
ATOM    118  H   LYS A  17      -8.317  -4.201   3.731  1.00  0.00           H  
ATOM    119  N   ASN A  18     -10.071  -3.339   6.573  1.00  0.00           N  
ATOM    120  CA  ASN A  18     -10.580  -2.578   7.711  1.00  0.00           C  
ATOM    121  C   ASN A  18     -11.400  -1.362   7.271  1.00  0.00           C  
ATOM    122  O   ASN A  18     -12.440  -1.093   7.874  1.00  0.00           O  
ATOM    123  CB  ASN A  18      -9.450  -2.141   8.625  1.00  0.00           C  
ATOM    124  CEN ASN A  18      -8.951  -2.497   9.477  1.00  0.00           X  
ATOM    125  H   ASN A  18      -9.079  -3.312   6.374  1.00  0.00           H  
ATOM    126  N   LEU A  19     -11.022  -0.699   6.180  1.00  0.00           N  
ATOM    127  CA  LEU A  19     -11.776   0.420   5.612  1.00  0.00           C  
ATOM    128  C   LEU A  19     -13.149  -0.028   5.113  1.00  0.00           C  
ATOM    129  O   LEU A  19     -14.155   0.608   5.431  1.00  0.00           O  
ATOM    130  CB  LEU A  19     -10.981   1.068   4.471  1.00  0.00           C  
ATOM    131  CEN LEU A  19     -10.170   2.374   4.373  1.00  0.00           X  
ATOM    132  H   LEU A  19     -10.187  -0.997   5.696  1.00  0.00           H  
ATOM    133  N   HIS A  20     -13.213  -1.185   4.450  1.00  0.00           N  
ATOM    134  CA  HIS A  20     -14.462  -1.726   3.910  1.00  0.00           C  
ATOM    135  C   HIS A  20     -15.467  -2.122   5.004  1.00  0.00           C  
ATOM    136  O   HIS A  20     -16.628  -1.712   4.959  1.00  0.00           O  
ATOM    137  CB  HIS A  20     -14.168  -2.936   3.018  1.00  0.00           C  
ATOM    138  CEN HIS A  20     -13.960  -3.213   1.636  1.00  0.00           X  
ATOM    139  H   HIS A  20     -12.345  -1.643   4.213  1.00  0.00           H  
ATOM    140  N   LYS A  21     -15.051  -2.909   6.011  1.00  0.00           N  
ATOM    141  CA  LYS A  21     -15.958  -3.399   7.075  1.00  0.00           C  
ATOM    142  C   LYS A  21     -16.520  -2.269   7.939  1.00  0.00           C  
ATOM    143  O   LYS A  21     -17.661  -2.368   8.392  1.00  0.00           O  
ATOM    144  CB  LYS A  21     -15.235  -4.410   7.966  1.00  0.00           C  
ATOM    145  CEN LYS A  21     -14.913  -6.425   8.526  1.00  0.00           X  
ATOM    146  H   LYS A  21     -14.074  -3.162   6.030  1.00  0.00           H  
ATOM    147  N   ASN A  22     -15.734  -1.224   8.185  1.00  0.00           N  
ATOM    148  CA  ASN A  22     -16.118  -0.100   9.034  1.00  0.00           C  
ATOM    149  C   ASN A  22     -17.185   0.820   8.395  1.00  0.00           C  
ATOM    150  O   ASN A  22     -18.021   1.373   9.114  1.00  0.00           O  
ATOM    151  CB  ASN A  22     -14.896   0.714   9.420  1.00  0.00           C  
ATOM    152  CEN ASN A  22     -14.187   0.740  10.193  1.00  0.00           X  
ATOM    153  H   ASN A  22     -14.799  -1.230   7.801  1.00  0.00           H  
ATOM    154  N   ASP A  23     -17.241   0.918   7.056  1.00  0.00           N  
ATOM    155  CA  ASP A  23     -18.103   1.853   6.317  1.00  0.00           C  
ATOM    156  C   ASP A  23     -19.600   1.499   6.393  1.00  0.00           C  
ATOM    157  O   ASP A  23     -20.248   1.126   5.410  1.00  0.00           O  
ATOM    158  CB  ASP A  23     -17.664   1.915   4.851  1.00  0.00           C  
ATOM    159  CEN ASP A  23     -17.088   2.479   4.228  1.00  0.00           X  
ATOM    160  H   ASP A  23     -16.614   0.349   6.508  1.00  0.00           H  
ATOM    161  N   ARG A  24     -20.206   1.660   7.572  1.00  0.00           N  
ATOM    162  CA  ARG A  24     -21.655   1.436   7.727  1.00  0.00           C  
ATOM    163  C   ARG A  24     -22.509   2.698   7.770  1.00  0.00           C  
ATOM    164  O   ARG A  24     -23.726   2.564   7.689  1.00  0.00           O  
ATOM    165  CB  ARG A  24     -21.949   0.566   8.941  1.00  0.00           C  
ATOM    166  CEN ARG A  24     -22.411  -1.438  10.327  1.00  0.00           X  
ATOM    167  H   ARG A  24     -19.645   2.036   8.324  1.00  0.00           H  
ATOM    168  N   SER A  25     -21.933   3.897   7.871  1.00  0.00           N  
ATOM    169  CA  SER A  25     -22.747   5.124   7.968  1.00  0.00           C  
ATOM    170  C   SER A  25     -22.412   6.264   6.984  1.00  0.00           C  
ATOM    171  O   SER A  25     -23.028   7.323   7.087  1.00  0.00           O  
ATOM    172  CB  SER A  25     -22.651   5.653   9.386  1.00  0.00           C  
ATOM    173  CEN SER A  25     -22.432   5.778   9.867  1.00  0.00           X  
ATOM    174  H   SER A  25     -20.948   3.936   8.092  1.00  0.00           H  
ATOM    175  N   GLY A  26     -21.489   6.104   6.028  1.00  0.00           N  
ATOM    176  CA  GLY A  26     -21.099   7.224   5.149  1.00  0.00           C  
ATOM    177  C   GLY A  26     -20.636   6.830   3.747  1.00  0.00           C  
ATOM    178  O   GLY A  26     -19.445   6.919   3.463  1.00  0.00           O  
ATOM    179  CEN GLY A  26     -21.098   7.224   5.148  1.00  0.00           X  
ATOM    180  H   GLY A  26     -20.958   5.244   5.968  1.00  0.00           H  
ATOM    181  N   LYS A  27     -21.579   6.388   2.905  1.00  0.00           N  
ATOM    182  CA  LYS A  27     -21.383   5.888   1.529  1.00  0.00           C  
ATOM    183  C   LYS A  27     -20.425   6.691   0.654  1.00  0.00           C  
ATOM    184  O   LYS A  27     -19.702   6.100  -0.137  1.00  0.00           O  
ATOM    185  CB  LYS A  27     -22.737   5.806   0.821  1.00  0.00           C  
ATOM    186  CEN LYS A  27     -24.357   4.625   0.144  1.00  0.00           X  
ATOM    187  H   LYS A  27     -22.502   6.260   3.299  1.00  0.00           H  
ATOM    188  N   ASP A  28     -20.418   8.013   0.787  1.00  0.00           N  
ATOM    189  CA  ASP A  28     -19.511   8.836  -0.017  1.00  0.00           C  
ATOM    190  C   ASP A  28     -18.034   8.553   0.300  1.00  0.00           C  
ATOM    191  O   ASP A  28     -17.203   8.532  -0.600  1.00  0.00           O  
ATOM    192  CB  ASP A  28     -19.815  10.320   0.199  1.00  0.00           C  
ATOM    193  CEN ASP A  28     -20.332  11.086  -0.230  1.00  0.00           X  
ATOM    194  H   ASP A  28     -21.241   8.459   1.166  1.00  0.00           H  
ATOM    195  N   ASN A  29     -17.705   8.214   1.551  1.00  0.00           N  
ATOM    196  CA  ASN A  29     -16.306   7.988   1.928  1.00  0.00           C  
ATOM    197  C   ASN A  29     -15.817   6.569   1.600  1.00  0.00           C  
ATOM    198  O   ASN A  29     -14.626   6.376   1.364  1.00  0.00           O  
ATOM    199  CB  ASN A  29     -16.091   8.279   3.402  1.00  0.00           C  
ATOM    200  CEN ASN A  29     -15.813   9.090   4.007  1.00  0.00           X  
ATOM    201  H   ASN A  29     -18.425   8.221   2.261  1.00  0.00           H  
ATOM    202  N   ILE A  30     -16.703   5.569   1.610  1.00  0.00           N  
ATOM    203  CA  ILE A  30     -16.343   4.193   1.232  1.00  0.00           C  
ATOM    204  C   ILE A  30     -15.854   4.151  -0.211  1.00  0.00           C  
ATOM    205  O   ILE A  30     -14.889   3.447  -0.479  1.00  0.00           O  
ATOM    206  CB  ILE A  30     -17.527   3.222   1.393  1.00  0.00           C  
ATOM    207  CEN ILE A  30     -18.061   2.573   2.088  1.00  0.00           X  
ATOM    208  H   ILE A  30     -17.670   5.786   1.801  1.00  0.00           H  
ATOM    209  N   HIS A  31     -16.449   4.928  -1.124  1.00  0.00           N  
ATOM    210  CA  HIS A  31     -16.014   4.942  -2.522  1.00  0.00           C  
ATOM    211  C   HIS A  31     -14.591   5.489  -2.668  1.00  0.00           C  
ATOM    212  O   HIS A  31     -13.792   4.909  -3.401  1.00  0.00           O  
ATOM    213  CB  HIS A  31     -16.981   5.770  -3.375  1.00  0.00           C  
ATOM    214  CEN HIS A  31     -18.118   5.553  -4.206  1.00  0.00           X  
ATOM    215  H   HIS A  31     -17.180   5.568  -0.841  1.00  0.00           H  
ATOM    216  N   ASP A  32     -14.247   6.551  -1.935  1.00  0.00           N  
ATOM    217  CA  ASP A  32     -12.918   7.160  -2.022  1.00  0.00           C  
ATOM    218  C   ASP A  32     -11.814   6.186  -1.590  1.00  0.00           C  
ATOM    219  O   ASP A  32     -10.775   6.103  -2.243  1.00  0.00           O  
ATOM    220  CB  ASP A  32     -12.860   8.429  -1.168  1.00  0.00           C  
ATOM    221  CEN ASP A  32     -12.946   9.440  -1.258  1.00  0.00           X  
ATOM    222  H   ASP A  32     -14.954   7.016  -1.385  1.00  0.00           H  
ATOM    223  N   VAL A  33     -12.051   5.404  -0.533  1.00  0.00           N  
ATOM    224  CA  VAL A  33     -11.069   4.449   0.011  1.00  0.00           C  
ATOM    225  C   VAL A  33     -10.775   3.334  -0.995  1.00  0.00           C  
ATOM    226  O   VAL A  33      -9.625   2.933  -1.114  1.00  0.00           O  
ATOM    227  CB  VAL A  33     -11.556   3.820   1.330  1.00  0.00           C  
ATOM    228  CEN VAL A  33     -11.449   3.806   2.010  1.00  0.00           X  
ATOM    229  H   VAL A  33     -12.973   5.443  -0.117  1.00  0.00           H  
ATOM    230  N   ASP A  34     -11.781   2.850  -1.727  1.00  0.00           N  
ATOM    231  CA  ASP A  34     -11.636   1.823  -2.768  1.00  0.00           C  
ATOM    232  C   ASP A  34     -10.718   2.313  -3.893  1.00  0.00           C  
ATOM    233  O   ASP A  34      -9.802   1.594  -4.288  1.00  0.00           O  
ATOM    234  CB  ASP A  34     -13.004   1.434  -3.336  1.00  0.00           C  
ATOM    235  CEN ASP A  34     -13.719   0.716  -3.235  1.00  0.00           X  
ATOM    236  H   ASP A  34     -12.713   3.202  -1.553  1.00  0.00           H  
ATOM    237  N   ASN A  35     -10.875   3.566  -4.328  1.00  0.00           N  
ATOM    238  CA  ASN A  35     -10.022   4.172  -5.353  1.00  0.00           C  
ATOM    239  C   ASN A  35      -8.564   4.282  -4.889  1.00  0.00           C  
ATOM    240  O   ASN A  35      -7.644   3.982  -5.645  1.00  0.00           O  
ATOM    241  CB  ASN A  35     -10.544   5.536  -5.766  1.00  0.00           C  
ATOM    242  CEN ASN A  35     -11.180   5.942  -6.495  1.00  0.00           X  
ATOM    243  H   ASN A  35     -11.631   4.116  -3.941  1.00  0.00           H  
ATOM    244  N   HIS A  36      -8.337   4.706  -3.643  1.00  0.00           N  
ATOM    245  CA  HIS A  36      -6.984   4.816  -3.107  1.00  0.00           C  
ATOM    246  C   HIS A  36      -6.294   3.449  -3.046  1.00  0.00           C  
ATOM    247  O   HIS A  36      -5.136   3.326  -3.439  1.00  0.00           O  
ATOM    248  CB  HIS A  36      -7.008   5.454  -1.714  1.00  0.00           C  
ATOM    249  CEN HIS A  36      -6.854   6.746  -1.134  1.00  0.00           X  
ATOM    250  H   HIS A  36      -9.119   4.979  -3.060  1.00  0.00           H  
ATOM    251  N   LEU A  37      -7.015   2.402  -2.644  1.00  0.00           N  
ATOM    252  CA  LEU A  37      -6.501   1.038  -2.591  1.00  0.00           C  
ATOM    253  C   LEU A  37      -6.105   0.504  -3.979  1.00  0.00           C  
ATOM    254  O   LEU A  37      -5.009  -0.032  -4.129  1.00  0.00           O  
ATOM    255  CB  LEU A  37      -7.547   0.120  -1.946  1.00  0.00           C  
ATOM    256  CEN LEU A  37      -7.666  -0.504  -0.542  1.00  0.00           X  
ATOM    257  H   LEU A  37      -7.959   2.564  -2.330  1.00  0.00           H  
ATOM    258  N   GLN A  38      -6.934   0.703  -5.011  1.00  0.00           N  
ATOM    259  CA  GLN A  38      -6.610   0.285  -6.381  1.00  0.00           C  
ATOM    260  C   GLN A  38      -5.345   0.979  -6.902  1.00  0.00           C  
ATOM    261  O   GLN A  38      -4.467   0.299  -7.434  1.00  0.00           O  
ATOM    262  CB  GLN A  38      -7.782   0.583  -7.320  1.00  0.00           C  
ATOM    263  CEN GLN A  38      -9.156  -0.114  -8.142  1.00  0.00           X  
ATOM    264  H   GLN A  38      -7.789   1.218  -4.855  1.00  0.00           H  
ATOM    265  N   ASN A  39      -5.201   2.290  -6.679  1.00  0.00           N  
ATOM    266  CA  ASN A  39      -4.008   3.026  -7.117  1.00  0.00           C  
ATOM    267  C   ASN A  39      -2.736   2.507  -6.421  1.00  0.00           C  
ATOM    268  O   ASN A  39      -1.726   2.289  -7.081  1.00  0.00           O  
ATOM    269  CB  ASN A  39      -4.163   4.517  -6.880  1.00  0.00           C  
ATOM    270  CEN ASN A  39      -4.497   5.361  -7.406  1.00  0.00           X  
ATOM    271  H   ASN A  39      -5.965   2.803  -6.266  1.00  0.00           H  
ATOM    272  N   VAL A  40      -2.809   2.201  -5.120  1.00  0.00           N  
ATOM    273  CA  VAL A  40      -1.674   1.645  -4.355  1.00  0.00           C  
ATOM    274  C   VAL A  40      -1.251   0.272  -4.903  1.00  0.00           C  
ATOM    275  O   VAL A  40      -0.061   0.002  -5.062  1.00  0.00           O  
ATOM    276  CB  VAL A  40      -2.014   1.504  -2.859  1.00  0.00           C  
ATOM    277  CEN VAL A  40      -1.882   1.760  -2.234  1.00  0.00           X  
ATOM    278  H   VAL A  40      -3.670   2.408  -4.631  1.00  0.00           H  
ATOM    279  N   ILE A  41      -2.207  -0.609  -5.220  1.00  0.00           N  
ATOM    280  CA  ILE A  41      -1.901  -1.935  -5.789  1.00  0.00           C  
ATOM    281  C   ILE A  41      -1.174  -1.812  -7.131  1.00  0.00           C  
ATOM    282  O   ILE A  41      -0.175  -2.508  -7.349  1.00  0.00           O  
ATOM    283  CB  ILE A  41      -3.177  -2.774  -5.988  1.00  0.00           C  
ATOM    284  CEN ILE A  41      -3.877  -3.460  -5.510  1.00  0.00           X  
ATOM    285  H   ILE A  41      -3.171  -0.327  -5.123  1.00  0.00           H  
ATOM    286  N   GLU A  42      -1.667  -0.959  -8.028  1.00  0.00           N  
ATOM    287  CA  GLU A  42      -1.057  -0.737  -9.341  1.00  0.00           C  
ATOM    288  C   GLU A  42       0.391  -0.245  -9.202  1.00  0.00           C  
ATOM    289  O   GLU A  42       1.287  -0.786  -9.849  1.00  0.00           O  
ATOM    290  CB  GLU A  42      -1.880   0.268 -10.150  1.00  0.00           C  
ATOM    291  CEN GLU A  42      -3.044   0.596 -11.350  1.00  0.00           X  
ATOM    292  H   GLU A  42      -2.469  -0.394  -7.780  1.00  0.00           H  
ATOM    293  N   ASP A  43       0.650   0.677  -8.276  1.00  0.00           N  
ATOM    294  CA  ASP A  43       1.985   1.223  -8.034  1.00  0.00           C  
ATOM    295  C   ASP A  43       2.962   0.169  -7.496  1.00  0.00           C  
ATOM    296  O   ASP A  43       4.091   0.056  -7.993  1.00  0.00           O  
ATOM    297  CB  ASP A  43       1.902   2.400  -7.059  1.00  0.00           C  
ATOM    298  CEN ASP A  43       1.861   3.418  -7.060  1.00  0.00           X  
ATOM    299  H   ASP A  43      -0.128   1.111  -7.799  1.00  0.00           H  
ATOM    300  N   ILE A  44       2.531  -0.675  -6.547  1.00  0.00           N  
ATOM    301  CA  ILE A  44       3.388  -1.736  -5.991  1.00  0.00           C  
ATOM    302  C   ILE A  44       3.759  -2.714  -7.098  1.00  0.00           C  
ATOM    303  O   ILE A  44       4.927  -3.088  -7.218  1.00  0.00           O  
ATOM    304  CB  ILE A  44       2.702  -2.500  -4.843  1.00  0.00           C  
ATOM    305  CEN ILE A  44       2.515  -2.518  -3.769  1.00  0.00           X  
ATOM    306  H   ILE A  44       1.568  -0.602  -6.253  1.00  0.00           H  
ATOM    307  N   HIS A  45       2.804  -3.126  -7.932  1.00  0.00           N  
ATOM    308  CA  HIS A  45       3.062  -4.049  -9.030  1.00  0.00           C  
ATOM    309  C   HIS A  45       4.102  -3.520 -10.027  1.00  0.00           C  
ATOM    310  O   HIS A  45       5.057  -4.231 -10.364  1.00  0.00           O  
ATOM    311  CB  HIS A  45       1.755  -4.364  -9.766  1.00  0.00           C  
ATOM    312  CEN HIS A  45       0.734  -5.358  -9.741  1.00  0.00           X  
ATOM    313  H   HIS A  45       1.871  -2.751  -7.820  1.00  0.00           H  
ATOM    314  N   ASP A  46       3.990  -2.262 -10.431  1.00  0.00           N  
ATOM    315  CA  ASP A  46       4.924  -1.630 -11.362  1.00  0.00           C  
ATOM    316  C   ASP A  46       6.336  -1.539 -10.781  1.00  0.00           C  
ATOM    317  O   ASP A  46       7.324  -1.863 -11.460  1.00  0.00           O  
ATOM    318  CB  ASP A  46       4.427  -0.233 -11.745  1.00  0.00           C  
ATOM    319  CEN ASP A  46       3.913   0.240 -12.486  1.00  0.00           X  
ATOM    320  H   ASP A  46       3.183  -1.731 -10.139  1.00  0.00           H  
ATOM    321  N   PHE A  47       6.458  -1.178  -9.501  1.00  0.00           N  
ATOM    322  CA  PHE A  47       7.750  -1.069  -8.831  1.00  0.00           C  
ATOM    323  C   PHE A  47       8.455  -2.431  -8.764  1.00  0.00           C  
ATOM    324  O   PHE A  47       9.653  -2.523  -9.048  1.00  0.00           O  
ATOM    325  CB  PHE A  47       7.573  -0.494  -7.425  1.00  0.00           C  
ATOM    326  CEN PHE A  47       7.701   0.910  -6.690  1.00  0.00           X  
ATOM    327  H   PHE A  47       5.618  -1.000  -8.967  1.00  0.00           H  
ATOM    328  N   MET A  48       7.722  -3.504  -8.456  1.00  0.00           N  
ATOM    329  CA  MET A  48       8.255  -4.865  -8.378  1.00  0.00           C  
ATOM    330  C   MET A  48       8.772  -5.346  -9.732  1.00  0.00           C  
ATOM    331  O   MET A  48       9.861  -5.924  -9.808  1.00  0.00           O  
ATOM    332  CB  MET A  48       7.183  -5.820  -7.856  1.00  0.00           C  
ATOM    333  CEN MET A  48       6.736  -6.785  -6.461  1.00  0.00           X  
ATOM    334  H   MET A  48       6.738  -3.358  -8.274  1.00  0.00           H  
ATOM    335  N   GLN A  49       8.019  -5.109 -10.803  1.00  0.00           N  
ATOM    336  CA  GLN A  49       8.400  -5.512 -12.151  1.00  0.00           C  
ATOM    337  C   GLN A  49       9.696  -4.810 -12.584  1.00  0.00           C  
ATOM    338  O   GLN A  49      10.627  -5.467 -13.063  1.00  0.00           O  
ATOM    339  CB  GLN A  49       7.276  -5.194 -13.142  1.00  0.00           C  
ATOM    340  CEN GLN A  49       5.940  -5.871 -14.037  1.00  0.00           X  
ATOM    341  H   GLN A  49       7.121  -4.659 -10.671  1.00  0.00           H  
ATOM    342  N   ALA A  50       9.807  -3.507 -12.326  1.00  0.00           N  
ATOM    343  CA  ALA A  50      10.986  -2.716 -12.663  1.00  0.00           C  
ATOM    344  C   ALA A  50      12.241  -3.175 -11.897  1.00  0.00           C  
ATOM    345  O   ALA A  50      13.315  -3.302 -12.491  1.00  0.00           O  
ATOM    346  CB  ALA A  50      10.712  -1.243 -12.396  1.00  0.00           C  
ATOM    347  CEN ALA A  50      10.712  -1.244 -12.396  1.00  0.00           X  
ATOM    348  H   ALA A  50       9.026  -3.035 -11.892  1.00  0.00           H  
ATOM    349  N   ALA A  51      12.119  -3.495 -10.607  1.00  0.00           N  
ATOM    350  CA  ALA A  51      13.231  -3.976  -9.788  1.00  0.00           C  
ATOM    351  C   ALA A  51      13.716  -5.365 -10.239  1.00  0.00           C  
ATOM    352  O   ALA A  51      14.925  -5.605 -10.337  1.00  0.00           O  
ATOM    353  CB  ALA A  51      12.824  -4.004  -8.322  1.00  0.00           C  
ATOM    354  CEN ALA A  51      12.825  -4.005  -8.323  1.00  0.00           X  
ATOM    355  H   ALA A  51      11.227  -3.340 -10.157  1.00  0.00           H  
ATOM    356  N   ALA A  52      12.797  -6.269 -10.586  1.00  0.00           N  
ATOM    357  CA  ALA A  52      13.119  -7.617 -11.040  1.00  0.00           C  
ATOM    358  C   ALA A  52      13.854  -7.599 -12.393  1.00  0.00           C  
ATOM    359  O   ALA A  52      14.854  -8.305 -12.564  1.00  0.00           O  
ATOM    360  CB  ALA A  52      11.852  -8.454 -11.129  1.00  0.00           C  
ATOM    361  CEN ALA A  52      11.853  -8.454 -11.130  1.00  0.00           X  
ATOM    362  H   ALA A  52      11.825  -6.003 -10.532  1.00  0.00           H  
ATOM    363  N   ALA A  53      13.413  -6.761 -13.336  1.00  0.00           N  
ATOM    364  CA  ALA A  53      14.050  -6.632 -14.644  1.00  0.00           C  
ATOM    365  C   ALA A  53      15.443  -5.993 -14.529  1.00  0.00           C  
ATOM    366  O   ALA A  53      16.408  -6.513 -15.093  1.00  0.00           O  
ATOM    367  CB  ALA A  53      13.164  -5.823 -15.581  1.00  0.00           C  
ATOM    368  CEN ALA A  53      13.165  -5.824 -15.580  1.00  0.00           X  
ATOM    369  H   ALA A  53      12.609  -6.182 -13.139  1.00  0.00           H  
ATOM    370  N   ALA A  54      15.591  -4.935 -13.726  1.00  0.00           N  
ATOM    371  CA  ALA A  54      16.857  -4.225 -13.551  1.00  0.00           C  
ATOM    372  C   ALA A  54      17.930  -5.098 -12.876  1.00  0.00           C  
ATOM    373  O   ALA A  54      19.093  -5.096 -13.296  1.00  0.00           O  
ATOM    374  CB  ALA A  54      16.629  -2.951 -12.751  1.00  0.00           C  
ATOM    375  CEN ALA A  54      16.629  -2.952 -12.751  1.00  0.00           X  
ATOM    376  H   ALA A  54      14.771  -4.572 -13.258  1.00  0.00           H  
ATOM    377  N   ALA A  55      17.551  -5.898 -11.873  1.00  0.00           N  
ATOM    378  CA  ALA A  55      18.457  -6.827 -11.204  1.00  0.00           C  
ATOM    379  C   ALA A  55      18.847  -8.005 -12.118  1.00  0.00           C  
ATOM    380  O   ALA A  55      20.039  -8.280 -12.308  1.00  0.00           O  
ATOM    381  CB  ALA A  55      17.824  -7.334  -9.917  1.00  0.00           C  
ATOM    382  CEN ALA A  55      17.824  -7.334  -9.918  1.00  0.00           X  
ATOM    383  H   ALA A  55      16.597  -5.834 -11.549  1.00  0.00           H  
ATOM    384  N   ASN A  56      17.863  -8.674 -12.727  1.00  0.00           N  
ATOM    385  CA  ASN A  56      18.092  -9.850 -13.570  1.00  0.00           C  
ATOM    386  C   ASN A  56      18.867  -9.534 -14.856  1.00  0.00           C  
ATOM    387  O   ASN A  56      19.612 -10.399 -15.327  1.00  0.00           O  
ATOM    388  CB  ASN A  56      16.779 -10.527 -13.917  1.00  0.00           C  
ATOM    389  CEN ASN A  56      16.166 -11.288 -13.534  1.00  0.00           X  
ATOM    390  H   ASN A  56      16.912  -8.372 -12.574  1.00  0.00           H  
ATOM    391  N   CYS A  57      18.805  -8.302 -15.373  1.00  0.00           N  
ATOM    392  CA  CYS A  57      19.513  -7.912 -16.600  1.00  0.00           C  
ATOM    393  C   CYS A  57      20.989  -8.352 -16.616  1.00  0.00           C  
ATOM    394  O   CYS A  57      21.486  -8.768 -17.659  1.00  0.00           O  
ATOM    395  CB  CYS A  57      19.413  -6.387 -16.557  1.00  0.00           C  
ATOM    396  CEN CYS A  57      18.849  -5.748 -17.128  1.00  0.00           X  
ATOM    397  H   CYS A  57      18.148  -7.645 -14.980  1.00  0.00           H  
ATOM    398  N   ARG A  58      21.701  -8.362 -15.475  1.00  0.00           N  
ATOM    399  CA  ARG A  58      23.128  -8.736 -15.456  1.00  0.00           C  
ATOM    400  C   ARG A  58      23.452 -10.168 -15.883  1.00  0.00           C  
ATOM    401  O   ARG A  58      24.594 -10.406 -16.269  1.00  0.00           O  
ATOM    402  CB  ARG A  58      23.746  -8.450 -14.095  1.00  0.00           C  
ATOM    403  CEN ARG A  58      24.948  -7.275 -12.271  1.00  0.00           X  
ATOM    404  H   ARG A  58      21.232  -8.094 -14.622  1.00  0.00           H  
ATOM    405  N   LYS A  59      22.495 -11.106 -15.919  1.00  0.00           N  
ATOM    406  CA  LYS A  59      22.833 -12.518 -16.224  1.00  0.00           C  
ATOM    407  C   LYS A  59      23.544 -12.669 -17.577  1.00  0.00           C  
ATOM    408  O   LYS A  59      24.267 -13.640 -17.764  1.00  0.00           O  
ATOM    409  CB  LYS A  59      21.572 -13.383 -16.208  1.00  0.00           C  
ATOM    410  CEN LYS A  59      20.366 -14.805 -15.209  1.00  0.00           X  
ATOM    411  H   LYS A  59      21.530 -10.811 -15.964  1.00  0.00           H  
ATOM    412  N   GLY A  60      23.397 -11.702 -18.482  1.00  0.00           N  
ATOM    413  CA  GLY A  60      23.985 -11.704 -19.823  1.00  0.00           C  
ATOM    414  C   GLY A  60      25.388 -11.111 -19.959  1.00  0.00           C  
ATOM    415  O   GLY A  60      25.905 -11.119 -21.068  1.00  0.00           O  
ATOM    416  CEN GLY A  60      23.985 -11.704 -19.824  1.00  0.00           X  
ATOM    417  H   GLY A  60      22.747 -10.953 -18.279  1.00  0.00           H  
ATOM    418  N   SER A  61      26.033 -10.627 -18.888  1.00  0.00           N  
ATOM    419  CA  SER A  61      27.341  -9.960 -19.027  1.00  0.00           C  
ATOM    420  C   SER A  61      28.514 -10.824 -18.542  1.00  0.00           C  
ATOM    421  O   SER A  61      29.624 -10.323 -18.379  1.00  0.00           O  
ATOM    422  CB  SER A  61      27.325  -8.645 -18.272  1.00  0.00           C  
ATOM    423  CEN SER A  61      27.207  -8.284 -17.882  1.00  0.00           X  
ATOM    424  H   SER A  61      25.679 -10.837 -17.965  1.00  0.00           H  
ATOM    425  N   PRO A  62      28.326 -12.139 -18.316  1.00  0.00           N  
ATOM    426  CA  PRO A  62      29.378 -13.016 -17.825  1.00  0.00           C  
ATOM    427  C   PRO A  62      30.295 -13.374 -19.008  1.00  0.00           C  
ATOM    428  O   PRO A  62      30.195 -14.441 -19.603  1.00  0.00           O  
ATOM    429  CB  PRO A  62      28.636 -14.235 -17.252  1.00  0.00           C  
ATOM    430  CEN PRO A  62      27.178 -13.366 -17.802  1.00  0.00           X  
ATOM    431  N   GLY A  63      31.143 -12.427 -19.408  1.00  0.00           N  
ATOM    432  CA  GLY A  63      32.038 -12.566 -20.558  1.00  0.00           C  
ATOM    433  C   GLY A  63      33.507 -12.611 -20.165  1.00  0.00           C  
ATOM    434  O   GLY A  63      34.197 -11.600 -20.213  1.00  0.00           O  
ATOM    435  CEN GLY A  63      32.038 -12.566 -20.558  1.00  0.00           X  
ATOM    436  H   GLY A  63      31.075 -11.520 -18.969  1.00  0.00           H  
ATOM    437  N   SER A  64      34.010 -13.762 -19.736  1.00  0.00           N  
ATOM    438  CA  SER A  64      35.409 -13.856 -19.325  1.00  0.00           C  
ATOM    439  C   SER A  64      36.054 -14.949 -20.162  1.00  0.00           C  
ATOM    440  O   SER A  64      35.746 -16.122 -19.959  1.00  0.00           O  
ATOM    441  CB  SER A  64      35.529 -14.155 -17.844  1.00  0.00           C  
ATOM    442  CEN SER A  64      35.406 -14.360 -17.355  1.00  0.00           X  
ATOM    443  H   SER A  64      33.531 -14.615 -19.974  1.00  0.00           H  
ATOM    444  N   PRO A  65      36.897 -14.582 -21.142  1.00  0.00           N  
ATOM    445  CA  PRO A  65      37.527 -15.559 -22.005  1.00  0.00           C  
ATOM    446  C   PRO A  65      38.510 -16.356 -21.146  1.00  0.00           C  
ATOM    447  O   PRO A  65      39.191 -15.807 -20.283  1.00  0.00           O  
ATOM    448  CB  PRO A  65      38.217 -14.732 -23.103  1.00  0.00           C  
ATOM    449  CEN PRO A  65      37.567 -13.339 -22.197  1.00  0.00           X  
ATOM    450  N   ALA A  66      38.597 -17.664 -21.384  1.00  0.00           N  
ATOM    451  CA  ALA A  66      39.503 -18.493 -20.615  1.00  0.00           C  
ATOM    452  C   ALA A  66      40.886 -18.289 -21.243  1.00  0.00           C  
ATOM    453  O   ALA A  66      41.337 -19.050 -22.100  1.00  0.00           O  
ATOM    454  CB  ALA A  66      39.078 -19.954 -20.627  1.00  0.00           C  
ATOM    455  CEN ALA A  66      39.078 -19.953 -20.627  1.00  0.00           X  
ATOM    456  H   ALA A  66      38.222 -18.027 -22.250  1.00  0.00           H  
ATOM    457  N   GLY A  67      41.505 -17.168 -20.885  1.00  0.00           N  
ATOM    458  CA  GLY A  67      42.794 -16.768 -21.409  1.00  0.00           C  
ATOM    459  C   GLY A  67      43.823 -17.824 -21.043  1.00  0.00           C  
ATOM    460  O   GLY A  67      43.747 -18.429 -19.981  1.00  0.00           O  
ATOM    461  CEN GLY A  67      42.794 -16.767 -21.409  1.00  0.00           X  
ATOM    462  H   GLY A  67      41.075 -16.605 -20.166  1.00  0.00           H  
ATOM    463  N   SER A  68      44.757 -18.065 -21.956  1.00  0.00           N  
ATOM    464  CA  SER A  68      45.851 -19.032 -21.818  1.00  0.00           C  
ATOM    465  C   SER A  68      46.939 -18.652 -22.825  1.00  0.00           C  
ATOM    466  O   SER A  68      47.171 -19.390 -23.780  1.00  0.00           O  
ATOM    467  CB  SER A  68      45.361 -20.449 -22.047  1.00  0.00           C  
ATOM    468  CEN SER A  68      45.068 -20.858 -22.254  1.00  0.00           X  
ATOM    469  H   SER A  68      44.940 -17.296 -22.586  1.00  0.00           H  
ATOM    470  N   PRO A  69      47.601 -17.493 -22.672  1.00  0.00           N  
ATOM    471  CA  PRO A  69      48.613 -17.092 -23.631  1.00  0.00           C  
ATOM    472  C   PRO A  69      49.796 -18.055 -23.500  1.00  0.00           C  
ATOM    473  O   PRO A  69      50.261 -18.365 -22.403  1.00  0.00           O  
ATOM    474  CB  PRO A  69      48.971 -15.647 -23.244  1.00  0.00           C  
ATOM    475  CEN PRO A  69      47.780 -15.904 -21.939  1.00  0.00           X  
ATOM    476  N   THR A  70      50.262 -18.554 -24.636  1.00  0.00           N  
ATOM    477  CA  THR A  70      51.440 -19.412 -24.710  1.00  0.00           C  
ATOM    478  C   THR A  70      52.636 -18.537 -25.085  1.00  0.00           C  
ATOM    479  O   THR A  70      52.496 -17.571 -25.833  1.00  0.00           O  
ATOM    480  CB  THR A  70      51.277 -20.546 -25.738  1.00  0.00           C  
ATOM    481  CEN THR A  70      51.005 -21.024 -25.938  1.00  0.00           X  
ATOM    482  H   THR A  70      49.948 -18.159 -25.513  1.00  0.00           H  
ATOM    483  N   SER A  71      53.806 -18.855 -24.525  1.00  0.00           N  
ATOM    484  CA  SER A  71      55.063 -18.153 -24.769  1.00  0.00           C  
ATOM    485  C   SER A  71      55.651 -18.525 -26.129  1.00  0.00           C  
ATOM    486  O   SER A  71      55.608 -19.700 -26.483  1.00  0.00           O  
ATOM    487  CB  SER A  71      56.054 -18.461 -23.664  1.00  0.00           C  
ATOM    488  CEN SER A  71      56.316 -18.744 -23.281  1.00  0.00           X  
ATOM    489  H   SER A  71      53.836 -19.629 -23.878  1.00  0.00           H  
ATOM    490  N   THR A  72      56.274 -17.569 -26.821  1.00  0.00           N  
ATOM    491  CA  THR A  72      56.904 -17.819 -28.125  1.00  0.00           C  
ATOM    492  C   THR A  72      58.024 -16.804 -28.371  1.00  0.00           C  
ATOM    493  O   THR A  72      57.845 -15.836 -29.098  1.00  0.00           O  
ATOM    494  CB  THR A  72      55.886 -17.744 -29.278  1.00  0.00           C  
ATOM    495  CEN THR A  72      55.401 -17.926 -29.549  1.00  0.00           X  
ATOM    496  H   THR A  72      56.446 -16.676 -26.384  1.00  0.00           H  
ATOM    497  N   GLU A  73      59.132 -17.068 -27.679  1.00  0.00           N  
ATOM    498  CA  GLU A  73      60.426 -16.368 -27.604  1.00  0.00           C  
ATOM    499  C   GLU A  73      60.583 -14.849 -27.847  1.00  0.00           C  
ATOM    500  O   GLU A  73      60.435 -14.303 -28.933  1.00  0.00           O  
ATOM    501  CB  GLU A  73      61.371 -17.081 -28.574  1.00  0.00           C  
ATOM    502  CEN GLU A  73      62.562 -18.262 -28.876  1.00  0.00           X  
ATOM    503  H   GLU A  73      59.245 -18.053 -27.489  1.00  0.00           H  
ATOM    504  N   GLU A  74      60.968 -14.209 -26.734  1.00  0.00           N  
ATOM    505  CA  GLU A  74      61.246 -12.798 -26.480  1.00  0.00           C  
ATOM    506  C   GLU A  74      62.227 -12.140 -27.462  1.00  0.00           C  
ATOM    507  O   GLU A  74      63.275 -12.690 -27.796  1.00  0.00           O  
ATOM    508  CB  GLU A  74      61.777 -12.639 -25.053  1.00  0.00           C  
ATOM    509  CEN GLU A  74      61.508 -12.280 -23.409  1.00  0.00           X  
ATOM    510  H   GLU A  74      61.242 -14.806 -25.966  1.00  0.00           H  
ATOM    511  N   GLY A  75      61.941 -10.882 -27.801  1.00  0.00           N  
ATOM    512  CA  GLY A  75      62.751 -10.054 -28.688  1.00  0.00           C  
ATOM    513  C   GLY A  75      62.607  -8.588 -28.290  1.00  0.00           C  
ATOM    514  O   GLY A  75      61.502  -8.081 -28.128  1.00  0.00           O  
ATOM    515  CEN GLY A  75      62.751 -10.053 -28.689  1.00  0.00           X  
ATOM    516  H   GLY A  75      61.203 -10.414 -27.295  1.00  0.00           H  
ATOM    517  N   THR A  76      63.746  -7.941 -28.080  1.00  0.00           N  
ATOM    518  CA  THR A  76      63.942  -6.551 -27.657  1.00  0.00           C  
ATOM    519  C   THR A  76      63.611  -5.535 -28.762  1.00  0.00           C  
ATOM    520  O   THR A  76      64.009  -5.719 -29.904  1.00  0.00           O  
ATOM    521  CB  THR A  76      65.390  -6.317 -27.189  1.00  0.00           C  
ATOM    522  CEN THR A  76      65.842  -6.437 -26.839  1.00  0.00           X  
ATOM    523  H   THR A  76      64.591  -8.486 -28.186  1.00  0.00           H  
ATOM    524  N   SER A  77      62.913  -4.464 -28.356  1.00  0.00           N  
ATOM    525  CA  SER A  77      62.498  -3.235 -29.071  1.00  0.00           C  
ATOM    526  C   SER A  77      62.365  -3.203 -30.601  1.00  0.00           C  
ATOM    527  O   SER A  77      63.351  -3.359 -31.301  1.00  0.00           O  
ATOM    528  CB  SER A  77      63.461  -2.134 -28.671  1.00  0.00           C  
ATOM    529  CEN SER A  77      63.931  -1.892 -28.544  1.00  0.00           X  
ATOM    530  H   SER A  77      62.946  -4.323 -27.357  1.00  0.00           H  
ATOM    531  N   GLU A  78      61.215  -2.723 -31.099  1.00  0.00           N  
ATOM    532  CA  GLU A  78      60.987  -2.559 -32.550  1.00  0.00           C  
ATOM    533  C   GLU A  78      60.061  -1.363 -32.833  1.00  0.00           C  
ATOM    534  O   GLU A  78      59.076  -1.119 -32.143  1.00  0.00           O  
ATOM    535  CB  GLU A  78      60.393  -3.836 -33.149  1.00  0.00           C  
ATOM    536  CEN GLU A  78      60.591  -5.297 -34.004  1.00  0.00           X  
ATOM    537  H   GLU A  78      60.712  -2.066 -30.524  1.00  0.00           H  
ATOM    538  N   SER A  79      60.402  -0.580 -33.859  1.00  0.00           N  
ATOM    539  CA  SER A  79      59.652   0.590 -34.314  1.00  0.00           C  
ATOM    540  C   SER A  79      58.855   0.238 -35.570  1.00  0.00           C  
ATOM    541  O   SER A  79      59.427  -0.337 -36.498  1.00  0.00           O  
ATOM    542  CB  SER A  79      60.591   1.751 -34.580  1.00  0.00           C  
ATOM    543  CEN SER A  79      61.042   2.016 -34.730  1.00  0.00           X  
ATOM    544  H   SER A  79      61.154  -0.883 -34.460  1.00  0.00           H  
ATOM    545  N   ALA A  80      57.584   0.634 -35.650  1.00  0.00           N  
ATOM    546  CA  ALA A  80      56.746   0.390 -36.823  1.00  0.00           C  
ATOM    547  C   ALA A  80      55.922   1.651 -37.140  1.00  0.00           C  
ATOM    548  O   ALA A  80      55.326   2.272 -36.263  1.00  0.00           O  
ATOM    549  CB  ALA A  80      55.842  -0.813 -36.595  1.00  0.00           C  
ATOM    550  CEN ALA A  80      55.842  -0.812 -36.595  1.00  0.00           X  
ATOM    551  H   ALA A  80      57.210   1.231 -34.926  1.00  0.00           H  
ATOM    552  N   THR A  81      55.953   2.039 -38.410  1.00  0.00           N  
ATOM    553  CA  THR A  81      55.262   3.174 -39.036  1.00  0.00           C  
ATOM    554  C   THR A  81      53.757   2.928 -39.228  1.00  0.00           C  
ATOM    555  O   THR A  81      53.400   1.959 -39.902  1.00  0.00           O  
ATOM    556  CB  THR A  81      55.886   3.513 -40.403  1.00  0.00           C  
ATOM    557  CEN THR A  81      56.340   3.668 -40.736  1.00  0.00           X  
ATOM    558  H   THR A  81      56.437   1.439 -39.063  1.00  0.00           H  
ATOM    559  N   PRO A  82      52.867   3.809 -38.727  1.00  0.00           N  
ATOM    560  CA  PRO A  82      51.418   3.664 -38.879  1.00  0.00           C  
ATOM    561  C   PRO A  82      51.000   3.800 -40.353  1.00  0.00           C  
ATOM    562  O   PRO A  82      51.499   4.658 -41.080  1.00  0.00           O  
ATOM    563  CB  PRO A  82      50.837   4.786 -38.003  1.00  0.00           C  
ATOM    564  CEN PRO A  82      52.552   5.199 -37.728  1.00  0.00           X  
ATOM    565  N   GLU A  83      50.082   2.934 -40.786  1.00  0.00           N  
ATOM    566  CA  GLU A  83      49.480   2.945 -42.124  1.00  0.00           C  
ATOM    567  C   GLU A  83      48.304   3.931 -42.217  1.00  0.00           C  
ATOM    568  O   GLU A  83      47.472   4.059 -41.317  1.00  0.00           O  
ATOM    569  CB  GLU A  83      49.013   1.538 -42.505  1.00  0.00           C  
ATOM    570  CEN GLU A  83      49.274   0.068 -43.325  1.00  0.00           X  
ATOM    571  H   GLU A  83      49.726   2.251 -40.136  1.00  0.00           H  
ATOM    572  N   SER A  84      48.292   4.637 -43.343  1.00  0.00           N  
ATOM    573  CA  SER A  84      47.306   5.613 -43.797  1.00  0.00           C  
ATOM    574  C   SER A  84      46.134   4.978 -44.552  1.00  0.00           C  
ATOM    575  O   SER A  84      46.323   4.035 -45.313  1.00  0.00           O  
ATOM    576  CB  SER A  84      47.985   6.650 -44.671  1.00  0.00           C  
ATOM    577  CEN SER A  84      48.329   6.859 -45.036  1.00  0.00           X  
ATOM    578  H   SER A  84      49.031   4.416 -43.994  1.00  0.00           H  
ATOM    579  N   GLY A  85      44.939   5.579 -44.462  1.00  0.00           N  
ATOM    580  CA  GLY A  85      43.787   5.124 -45.252  1.00  0.00           C  
ATOM    581  C   GLY A  85      42.408   5.293 -44.595  1.00  0.00           C  
ATOM    582  O   GLY A  85      42.025   4.442 -43.798  1.00  0.00           O  
ATOM    583  CEN GLY A  85      43.787   5.124 -45.253  1.00  0.00           X  
ATOM    584  H   GLY A  85      44.872   6.456 -43.966  1.00  0.00           H  
ATOM    585  N   PRO A  86      41.626   6.335 -44.937  1.00  0.00           N  
ATOM    586  CA  PRO A  86      40.287   6.556 -44.384  1.00  0.00           C  
ATOM    587  C   PRO A  86      39.236   5.657 -45.061  1.00  0.00           C  
ATOM    588  O   PRO A  86      39.275   5.431 -46.272  1.00  0.00           O  
ATOM    589  CB  PRO A  86      40.024   8.049 -44.641  1.00  0.00           C  
ATOM    590  CEN PRO A  86      41.616   7.995 -45.446  1.00  0.00           X  
ATOM    591  N   GLY A  87      38.290   5.146 -44.266  1.00  0.00           N  
ATOM    592  CA  GLY A  87      37.167   4.320 -44.713  1.00  0.00           C  
ATOM    593  C   GLY A  87      35.916   5.146 -45.025  1.00  0.00           C  
ATOM    594  O   GLY A  87      35.798   6.306 -44.644  1.00  0.00           O  
ATOM    595  CEN GLY A  87      37.166   4.319 -44.713  1.00  0.00           X  
ATOM    596  H   GLY A  87      38.308   5.409 -43.293  1.00  0.00           H  
ATOM    597  N   THR A  88      35.004   4.516 -45.751  1.00  0.00           N  
ATOM    598  CA  THR A  88      33.671   4.952 -46.185  1.00  0.00           C  
ATOM    599  C   THR A  88      32.531   4.726 -45.185  1.00  0.00           C  
ATOM    600  O   THR A  88      32.220   3.591 -44.832  1.00  0.00           O  
ATOM    601  CB  THR A  88      33.288   4.254 -47.503  1.00  0.00           C  
ATOM    602  CEN THR A  88      33.388   4.124 -48.063  1.00  0.00           X  
ATOM    603  H   THR A  88      35.275   3.621 -46.127  1.00  0.00           H  
ATOM    604  N   SER A  89      31.833   5.814 -44.849  1.00  0.00           N  
ATOM    605  CA  SER A  89      30.682   5.879 -43.940  1.00  0.00           C  
ATOM    606  C   SER A  89      29.385   5.370 -44.578  1.00  0.00           C  
ATOM    607  O   SER A  89      29.079   5.680 -45.729  1.00  0.00           O  
ATOM    608  CB  SER A  89      30.496   7.304 -43.457  1.00  0.00           C  
ATOM    609  CEN SER A  89      30.489   7.848 -43.469  1.00  0.00           X  
ATOM    610  H   SER A  89      32.075   6.687 -45.297  1.00  0.00           H  
ATOM    611  N   THR A  90      28.565   4.652 -43.813  1.00  0.00           N  
ATOM    612  CA  THR A  90      27.249   4.159 -44.256  1.00  0.00           C  
ATOM    613  C   THR A  90      26.286   4.238 -43.072  1.00  0.00           C  
ATOM    614  O   THR A  90      26.690   4.131 -41.919  1.00  0.00           O  
ATOM    615  CB  THR A  90      27.308   2.713 -44.781  1.00  0.00           C  
ATOM    616  CEN THR A  90      27.503   2.310 -45.156  1.00  0.00           X  
ATOM    617  H   THR A  90      28.730   4.620 -42.816  1.00  0.00           H  
ATOM    618  N   GLU A  91      25.038   4.532 -43.411  1.00  0.00           N  
ATOM    619  CA  GLU A  91      23.851   4.627 -42.565  1.00  0.00           C  
ATOM    620  C   GLU A  91      23.146   3.262 -42.366  1.00  0.00           C  
ATOM    621  O   GLU A  91      22.841   2.582 -43.354  1.00  0.00           O  
ATOM    622  CB  GLU A  91      22.872   5.641 -43.162  1.00  0.00           C  
ATOM    623  CEN GLU A  91      22.221   7.215 -43.208  1.00  0.00           X  
ATOM    624  H   GLU A  91      24.872   4.773 -44.377  1.00  0.00           H  
ATOM    625  N   PRO A  92      22.874   2.842 -41.114  1.00  0.00           N  
ATOM    626  CA  PRO A  92      22.184   1.591 -40.804  1.00  0.00           C  
ATOM    627  C   PRO A  92      20.689   1.653 -41.157  1.00  0.00           C  
ATOM    628  O   PRO A  92      20.041   2.679 -41.003  1.00  0.00           O  
ATOM    629  CB  PRO A  92      22.413   1.412 -39.294  1.00  0.00           C  
ATOM    630  CEN PRO A  92      23.235   2.991 -39.425  1.00  0.00           X  
ATOM    631  N   SER A  93      20.123   0.527 -41.597  1.00  0.00           N  
ATOM    632  CA  SER A  93      18.686   0.421 -41.884  1.00  0.00           C  
ATOM    633  C   SER A  93      17.883   0.161 -40.605  1.00  0.00           C  
ATOM    634  O   SER A  93      18.362  -0.485 -39.674  1.00  0.00           O  
ATOM    635  CB  SER A  93      18.436  -0.678 -42.897  1.00  0.00           C  
ATOM    636  CEN SER A  93      18.497  -1.151 -43.160  1.00  0.00           X  
ATOM    637  H   SER A  93      20.686  -0.311 -41.642  1.00  0.00           H  
ATOM    638  N   GLU A  94      16.644   0.643 -40.598  1.00  0.00           N  
ATOM    639  CA  GLU A  94      15.655   0.466 -39.537  1.00  0.00           C  
ATOM    640  C   GLU A  94      14.848  -0.830 -39.736  1.00  0.00           C  
ATOM    641  O   GLU A  94      14.214  -1.042 -40.769  1.00  0.00           O  
ATOM    642  CB  GLU A  94      14.714   1.672 -39.482  1.00  0.00           C  
ATOM    643  CEN GLU A  94      14.260   3.160 -38.786  1.00  0.00           X  
ATOM    644  H   GLU A  94      16.345   1.181 -41.399  1.00  0.00           H  
ATOM    645  N   GLY A  95      14.837  -1.699 -38.725  1.00  0.00           N  
ATOM    646  CA  GLY A  95      14.106  -2.967 -38.725  1.00  0.00           C  
ATOM    647  C   GLY A  95      13.196  -3.059 -37.506  1.00  0.00           C  
ATOM    648  O   GLY A  95      13.423  -3.876 -36.621  1.00  0.00           O  
ATOM    649  CEN GLY A  95      14.106  -2.967 -38.725  1.00  0.00           X  
ATOM    650  H   GLY A  95      15.333  -1.444 -37.881  1.00  0.00           H  
ATOM    651  N   SER A  96      12.167  -2.211 -37.458  1.00  0.00           N  
ATOM    652  CA  SER A  96      11.175  -2.168 -36.380  1.00  0.00           C  
ATOM    653  C   SER A  96      10.238  -3.379 -36.436  1.00  0.00           C  
ATOM    654  O   SER A  96      10.058  -3.933 -37.517  1.00  0.00           O  
ATOM    655  CB  SER A  96      10.379  -0.880 -36.457  1.00  0.00           C  
ATOM    656  CEN SER A  96      10.122  -0.454 -36.677  1.00  0.00           X  
ATOM    657  H   SER A  96      12.012  -1.631 -38.269  1.00  0.00           H  
ATOM    658  N   ALA A  97       9.583  -3.736 -35.323  1.00  0.00           N  
ATOM    659  CA  ALA A  97       8.594  -4.829 -35.248  1.00  0.00           C  
ATOM    660  C   ALA A  97       7.672  -4.700 -34.007  1.00  0.00           C  
ATOM    661  O   ALA A  97       7.856  -5.424 -33.027  1.00  0.00           O  
ATOM    662  CB  ALA A  97       9.305  -6.174 -35.244  1.00  0.00           C  
ATOM    663  CEN ALA A  97       9.305  -6.173 -35.243  1.00  0.00           X  
ATOM    664  H   ALA A  97       9.580  -3.071 -34.564  1.00  0.00           H  
ATOM    665  N   PRO A  98       6.648  -3.828 -34.035  1.00  0.00           N  
ATOM    666  CA  PRO A  98       5.735  -3.615 -32.913  1.00  0.00           C  
ATOM    667  C   PRO A  98       4.966  -4.906 -32.574  1.00  0.00           C  
ATOM    668  O   PRO A  98       4.426  -5.576 -33.450  1.00  0.00           O  
ATOM    669  CB  PRO A  98       4.804  -2.492 -33.399  1.00  0.00           C  
ATOM    670  CEN PRO A  98       5.744  -2.627 -34.910  1.00  0.00           X  
ATOM    671  N   GLY A  99       4.900  -5.252 -31.287  1.00  0.00           N  
ATOM    672  CA  GLY A  99       4.160  -6.416 -30.800  1.00  0.00           C  
ATOM    673  C   GLY A  99       3.019  -5.981 -29.880  1.00  0.00           C  
ATOM    674  O   GLY A  99       3.268  -5.371 -28.846  1.00  0.00           O  
ATOM    675  CEN GLY A  99       4.160  -6.416 -30.800  1.00  0.00           X  
ATOM    676  H   GLY A  99       5.278  -4.615 -30.601  1.00  0.00           H  
ATOM    677  N   SER A 100       1.776  -6.304 -30.236  1.00  0.00           N  
ATOM    678  CA  SER A 100       0.585  -5.938 -29.462  1.00  0.00           C  
ATOM    679  C   SER A 100       0.037  -7.153 -28.703  1.00  0.00           C  
ATOM    680  O   SER A 100      -0.041  -8.234 -29.288  1.00  0.00           O  
ATOM    681  CB  SER A 100      -0.478  -5.360 -30.376  1.00  0.00           C  
ATOM    682  CEN SER A 100      -0.778  -5.287 -30.824  1.00  0.00           X  
ATOM    683  H   SER A 100       1.645  -6.879 -31.055  1.00  0.00           H  
ATOM    684  N   PRO A 101      -0.434  -7.008 -27.453  1.00  0.00           N  
ATOM    685  CA  PRO A 101      -1.019  -8.121 -26.720  1.00  0.00           C  
ATOM    686  C   PRO A 101      -2.277  -8.618 -27.443  1.00  0.00           C  
ATOM    687  O   PRO A 101      -2.978  -7.872 -28.123  1.00  0.00           O  
ATOM    688  CB  PRO A 101      -1.329  -7.539 -25.330  1.00  0.00           C  
ATOM    689  CEN PRO A 101      -0.702  -6.024 -26.035  1.00  0.00           X  
ATOM    690  N   ALA A 102      -2.561  -9.905 -27.271  1.00  0.00           N  
ATOM    691  CA  ALA A 102      -3.750 -10.554 -27.805  1.00  0.00           C  
ATOM    692  C   ALA A 102      -4.954 -10.215 -26.905  1.00  0.00           C  
ATOM    693  O   ALA A 102      -4.789  -9.980 -25.707  1.00  0.00           O  
ATOM    694  CB  ALA A 102      -3.541 -12.057 -27.910  1.00  0.00           C  
ATOM    695  CEN ALA A 102      -3.542 -12.056 -27.909  1.00  0.00           X  
ATOM    696  H   ALA A 102      -2.052 -10.407 -26.558  1.00  0.00           H  
ATOM    697  N   GLY A 103      -6.156 -10.185 -27.479  1.00  0.00           N  
ATOM    698  CA  GLY A 103      -7.411  -9.942 -26.766  1.00  0.00           C  
ATOM    699  C   GLY A 103      -8.542 -10.679 -27.471  1.00  0.00           C  
ATOM    700  O   GLY A 103      -8.756 -10.492 -28.665  1.00  0.00           O  
ATOM    701  CEN GLY A 103      -7.412  -9.942 -26.766  1.00  0.00           X  
ATOM    702  H   GLY A 103      -6.226 -10.414 -28.458  1.00  0.00           H  
ATOM    703  N   SER A 104      -9.206 -11.567 -26.735  1.00  0.00           N  
ATOM    704  CA  SER A 104     -10.327 -12.398 -27.175  1.00  0.00           C  
ATOM    705  C   SER A 104     -11.680 -11.658 -27.207  1.00  0.00           C  
ATOM    706  O   SER A 104     -11.969 -10.891 -26.289  1.00  0.00           O  
ATOM    707  CB  SER A 104     -10.426 -13.615 -26.276  1.00  0.00           C  
ATOM    708  CEN SER A 104     -10.407 -13.914 -25.822  1.00  0.00           X  
ATOM    709  H   SER A 104      -8.855 -11.759 -25.809  1.00  0.00           H  
ATOM    710  N   PRO A 105     -12.548 -11.938 -28.198  1.00  0.00           N  
ATOM    711  CA  PRO A 105     -13.879 -11.347 -28.300  1.00  0.00           C  
ATOM    712  C   PRO A 105     -14.727 -11.703 -27.071  1.00  0.00           C  
ATOM    713  O   PRO A 105     -14.535 -12.748 -26.453  1.00  0.00           O  
ATOM    714  CB  PRO A 105     -14.455 -11.939 -29.597  1.00  0.00           C  
ATOM    715  CEN PRO A 105     -12.910 -12.832 -29.650  1.00  0.00           X  
ATOM    716  N   THR A 106     -15.690 -10.854 -26.719  1.00  0.00           N  
ATOM    717  CA  THR A 106     -16.618 -11.126 -25.615  1.00  0.00           C  
ATOM    718  C   THR A 106     -18.043 -10.875 -26.098  1.00  0.00           C  
ATOM    719  O   THR A 106     -18.366  -9.776 -26.536  1.00  0.00           O  
ATOM    720  CB  THR A 106     -16.331 -10.251 -24.380  1.00  0.00           C  
ATOM    721  CEN THR A 106     -15.981 -10.071 -23.948  1.00  0.00           X  
ATOM    722  H   THR A 106     -15.872 -10.043 -27.290  1.00  0.00           H  
ATOM    723  N   SER A 107     -18.881 -11.914 -26.023  1.00  0.00           N  
ATOM    724  CA  SER A 107     -20.276 -11.881 -26.466  1.00  0.00           C  
ATOM    725  C   SER A 107     -21.089 -10.943 -25.576  1.00  0.00           C  
ATOM    726  O   SER A 107     -20.899 -10.950 -24.364  1.00  0.00           O  
ATOM    727  CB  SER A 107     -20.869 -13.276 -26.455  1.00  0.00           C  
ATOM    728  CEN SER A 107     -20.961 -13.788 -26.295  1.00  0.00           X  
ATOM    729  H   SER A 107     -18.601 -12.715 -25.476  1.00  0.00           H  
ATOM    730  N   THR A 108     -22.028 -10.210 -26.172  1.00  0.00           N  
ATOM    731  CA  THR A 108     -22.943  -9.317 -25.453  1.00  0.00           C  
ATOM    732  C   THR A 108     -24.205  -9.139 -26.292  1.00  0.00           C  
ATOM    733  O   THR A 108     -24.202  -9.369 -27.501  1.00  0.00           O  
ATOM    734  CB  THR A 108     -22.314  -7.941 -25.165  1.00  0.00           C  
ATOM    735  CEN THR A 108     -21.905  -7.604 -24.918  1.00  0.00           X  
ATOM    736  H   THR A 108     -22.288 -10.426 -27.124  1.00  0.00           H  
ATOM    737  N   GLU A 109     -25.275  -8.828 -25.576  1.00  0.00           N  
ATOM    738  CA  GLU A 109     -26.624  -8.496 -26.004  1.00  0.00           C  
ATOM    739  C   GLU A 109     -26.869  -7.090 -26.572  1.00  0.00           C  
ATOM    740  O   GLU A 109     -26.419  -6.063 -26.063  1.00  0.00           O  
ATOM    741  CB  GLU A 109     -27.570  -8.721 -24.822  1.00  0.00           C  
ATOM    742  CEN GLU A 109     -28.664  -9.716 -23.975  1.00  0.00           X  
ATOM    743  H   GLU A 109     -25.224  -9.060 -24.594  1.00  0.00           H  
ATOM    744  N   GLU A 110     -27.632  -7.121 -27.661  1.00  0.00           N  
ATOM    745  CA  GLU A 110     -28.153  -6.062 -28.511  1.00  0.00           C  
ATOM    746  C   GLU A 110     -29.328  -5.268 -27.912  1.00  0.00           C  
ATOM    747  O   GLU A 110     -30.242  -5.816 -27.295  1.00  0.00           O  
ATOM    748  CB  GLU A 110     -28.574  -6.659 -29.856  1.00  0.00           C  
ATOM    749  CEN GLU A 110     -28.232  -7.008 -31.488  1.00  0.00           X  
ATOM    750  H   GLU A 110     -28.007  -8.032 -27.890  1.00  0.00           H  
ATOM    751  N   GLY A 111     -29.350  -3.963 -28.199  1.00  0.00           N  
ATOM    752  CA  GLY A 111     -30.404  -3.035 -27.794  1.00  0.00           C  
ATOM    753  C   GLY A 111     -30.197  -1.660 -28.430  1.00  0.00           C  
ATOM    754  O   GLY A 111     -29.442  -0.845 -27.921  1.00  0.00           O  
ATOM    755  CEN GLY A 111     -30.405  -3.035 -27.794  1.00  0.00           X  
ATOM    756  H   GLY A 111     -28.616  -3.594 -28.785  1.00  0.00           H  
ATOM    757  N   THR A 112     -30.862  -1.456 -29.568  1.00  0.00           N  
ATOM    758  CA  THR A 112     -31.002  -0.242 -30.397  1.00  0.00           C  
ATOM    759  C   THR A 112     -30.321   1.073 -29.972  1.00  0.00           C  
ATOM    760  O   THR A 112     -30.962   2.038 -29.564  1.00  0.00           O  
ATOM    761  CB  THR A 112     -32.500   0.072 -30.573  1.00  0.00           C  
ATOM    762  CEN THR A 112     -33.041  -0.079 -30.731  1.00  0.00           X  
ATOM    763  H   THR A 112     -31.624  -2.104 -29.709  1.00  0.00           H  
ATOM    764  N   SER A 113     -29.018   1.154 -30.277  1.00  0.00           N  
ATOM    765  CA  SER A 113     -28.133   2.300 -30.007  1.00  0.00           C  
ATOM    766  C   SER A 113     -28.471   3.519 -30.865  1.00  0.00           C  
ATOM    767  O   SER A 113     -28.937   3.376 -31.994  1.00  0.00           O  
ATOM    768  CB  SER A 113     -26.687   1.899 -30.228  1.00  0.00           C  
ATOM    769  CEN SER A 113     -26.257   1.650 -30.449  1.00  0.00           X  
ATOM    770  H   SER A 113     -28.622   0.413 -30.835  1.00  0.00           H  
ATOM    771  N   THR A 114     -28.118   4.710 -30.384  1.00  0.00           N  
ATOM    772  CA  THR A 114     -28.291   5.957 -31.139  1.00  0.00           C  
ATOM    773  C   THR A 114     -27.102   6.857 -30.816  1.00  0.00           C  
ATOM    774  O   THR A 114     -26.583   6.831 -29.703  1.00  0.00           O  
ATOM    775  CB  THR A 114     -29.606   6.681 -30.797  1.00  0.00           C  
ATOM    776  CEN THR A 114     -30.190   6.703 -30.774  1.00  0.00           X  
ATOM    777  H   THR A 114     -27.481   4.740 -29.602  1.00  0.00           H  
ATOM    778  N   GLU A 115     -26.644   7.597 -31.818  1.00  0.00           N  
ATOM    779  CA  GLU A 115     -25.514   8.526 -31.763  1.00  0.00           C  
ATOM    780  C   GLU A 115     -25.910   9.775 -30.945  1.00  0.00           C  
ATOM    781  O   GLU A 115     -26.978  10.341 -31.194  1.00  0.00           O  
ATOM    782  CB  GLU A 115     -25.069   8.921 -33.172  1.00  0.00           C  
ATOM    783  CEN GLU A 115     -24.006   8.735 -34.491  1.00  0.00           X  
ATOM    784  H   GLU A 115     -27.167   7.607 -32.682  1.00  0.00           H  
ATOM    785  N   PRO A 116     -25.108  10.223 -29.963  1.00  0.00           N  
ATOM    786  CA  PRO A 116     -25.413  11.430 -29.205  1.00  0.00           C  
ATOM    787  C   PRO A 116     -25.180  12.677 -30.071  1.00  0.00           C  
ATOM    788  O   PRO A 116     -24.285  12.719 -30.912  1.00  0.00           O  
ATOM    789  CB  PRO A 116     -24.463  11.367 -27.998  1.00  0.00           C  
ATOM    790  CEN PRO A 116     -23.874   9.876 -28.781  1.00  0.00           X  
ATOM    791  N   SER A 117     -26.017  13.685 -29.838  1.00  0.00           N  
ATOM    792  CA  SER A 117     -25.961  15.023 -30.427  1.00  0.00           C  
ATOM    793  C   SER A 117     -24.824  15.914 -29.910  1.00  0.00           C  
ATOM    794  O   SER A 117     -24.645  16.128 -28.713  1.00  0.00           O  
ATOM    795  CB  SER A 117     -27.290  15.716 -30.201  1.00  0.00           C  
ATOM    796  CEN SER A 117     -27.749  15.865 -29.950  1.00  0.00           X  
ATOM    797  H   SER A 117     -26.830  13.490 -29.274  1.00  0.00           H  
ATOM    798  N   GLU A 118     -24.114  16.489 -30.878  1.00  0.00           N  
ATOM    799  CA  GLU A 118     -22.996  17.420 -30.760  1.00  0.00           C  
ATOM    800  C   GLU A 118     -23.439  18.866 -30.454  1.00  0.00           C  
ATOM    801  O   GLU A 118     -24.424  19.369 -30.995  1.00  0.00           O  
ATOM    802  CB  GLU A 118     -22.166  17.392 -32.046  1.00  0.00           C  
ATOM    803  CEN GLU A 118     -20.818  16.826 -32.920  1.00  0.00           X  
ATOM    804  H   GLU A 118     -24.371  16.253 -31.826  1.00  0.00           H  
ATOM    805  N   GLY A 119     -22.655  19.571 -29.633  1.00  0.00           N  
ATOM    806  CA  GLY A 119     -22.869  20.974 -29.274  1.00  0.00           C  
ATOM    807  C   GLY A 119     -21.551  21.741 -29.343  1.00  0.00           C  
ATOM    808  O   GLY A 119     -20.842  21.850 -28.349  1.00  0.00           O  
ATOM    809  CEN GLY A 119     -22.869  20.975 -29.274  1.00  0.00           X  
ATOM    810  H   GLY A 119     -21.818  19.127 -29.283  1.00  0.00           H  
ATOM    811  N   SER A 120     -21.213  22.250 -30.526  1.00  0.00           N  
ATOM    812  CA  SER A 120     -19.971  22.979 -30.812  1.00  0.00           C  
ATOM    813  C   SER A 120     -20.016  24.404 -30.258  1.00  0.00           C  
ATOM    814  O   SER A 120     -21.077  25.020 -30.304  1.00  0.00           O  
ATOM    815  CB  SER A 120     -19.715  23.005 -32.306  1.00  0.00           C  
ATOM    816  CEN SER A 120     -19.820  23.025 -32.840  1.00  0.00           X  
ATOM    817  H   SER A 120     -21.913  22.220 -31.255  1.00  0.00           H  
ATOM    818  N   ALA A 121     -18.869  24.963 -29.852  1.00  0.00           N  
ATOM    819  CA  ALA A 121     -18.760  26.354 -29.391  1.00  0.00           C  
ATOM    820  C   ALA A 121     -17.289  26.830 -29.382  1.00  0.00           C  
ATOM    821  O   ALA A 121     -16.694  26.973 -28.314  1.00  0.00           O  
ATOM    822  CB  ALA A 121     -19.379  26.498 -28.009  1.00  0.00           C  
ATOM    823  CEN ALA A 121     -19.378  26.499 -28.009  1.00  0.00           X  
ATOM    824  H   ALA A 121     -18.012  24.479 -30.072  1.00  0.00           H  
ATOM    825  N   PRO A 122     -16.683  27.108 -30.551  1.00  0.00           N  
ATOM    826  CA  PRO A 122     -15.283  27.497 -30.655  1.00  0.00           C  
ATOM    827  C   PRO A 122     -15.049  28.915 -30.112  1.00  0.00           C  
ATOM    828  O   PRO A 122     -15.896  29.794 -30.263  1.00  0.00           O  
ATOM    829  CB  PRO A 122     -14.983  27.393 -32.160  1.00  0.00           C  
ATOM    830  CEN PRO A 122     -16.713  26.972 -32.281  1.00  0.00           X  
ATOM    831  N   GLY A 123     -13.847  29.161 -29.583  1.00  0.00           N  
ATOM    832  CA  GLY A 123     -13.441  30.502 -29.167  1.00  0.00           C  
ATOM    833  C   GLY A 123     -12.918  30.626 -27.742  1.00  0.00           C  
ATOM    834  O   GLY A 123     -13.689  30.861 -26.822  1.00  0.00           O  
ATOM    835  CEN GLY A 123     -13.441  30.502 -29.167  1.00  0.00           X  
ATOM    836  H   GLY A 123     -13.129  28.462 -29.694  1.00  0.00           H  
ATOM    837  N   THR A 124     -11.595  30.638 -27.597  1.00  0.00           N  
ATOM    838  CA  THR A 124     -10.941  30.788 -26.290  1.00  0.00           C  
ATOM    839  C   THR A 124      -9.803  31.799 -26.443  1.00  0.00           C  
ATOM    840  O   THR A 124      -8.802  31.551 -27.107  1.00  0.00           O  
ATOM    841  CB  THR A 124     -10.387  29.456 -25.752  1.00  0.00           C  
ATOM    842  CEN THR A 124     -10.459  28.905 -25.571  1.00  0.00           X  
ATOM    843  H   THR A 124     -11.017  30.865 -28.396  1.00  0.00           H  
ATOM    844  N   SER A 125     -10.000  32.991 -25.881  1.00  0.00           N  
ATOM    845  CA  SER A 125      -9.064  34.109 -25.944  1.00  0.00           C  
ATOM    846  C   SER A 125      -9.288  34.921 -24.675  1.00  0.00           C  
ATOM    847  O   SER A 125     -10.436  35.160 -24.312  1.00  0.00           O  
ATOM    848  CB  SER A 125      -9.280  34.947 -27.189  1.00  0.00           C  
ATOM    849  CEN SER A 125      -9.543  35.189 -27.600  1.00  0.00           X  
ATOM    850  H   SER A 125     -10.755  33.079 -25.215  1.00  0.00           H  
ATOM    851  N   THR A 126      -8.215  35.296 -23.977  1.00  0.00           N  
ATOM    852  CA  THR A 126      -8.298  36.128 -22.772  1.00  0.00           C  
ATOM    853  C   THR A 126      -7.189  37.167 -22.839  1.00  0.00           C  
ATOM    854  O   THR A 126      -6.005  36.847 -22.758  1.00  0.00           O  
ATOM    855  CB  THR A 126      -8.162  35.306 -21.476  1.00  0.00           C  
ATOM    856  CEN THR A 126      -8.346  34.889 -21.111  1.00  0.00           X  
ATOM    857  H   THR A 126      -7.294  35.083 -24.338  1.00  0.00           H  
ATOM    858  N   GLU A 127      -7.607  38.407 -23.061  1.00  0.00           N  
ATOM    859  CA  GLU A 127      -6.787  39.602 -23.221  1.00  0.00           C  
ATOM    860  C   GLU A 127      -6.492  40.259 -21.851  1.00  0.00           C  
ATOM    861  O   GLU A 127      -7.411  40.395 -21.037  1.00  0.00           O  
ATOM    862  CB  GLU A 127      -7.479  40.597 -24.155  1.00  0.00           C  
ATOM    863  CEN GLU A 127      -7.665  41.285 -25.703  1.00  0.00           X  
ATOM    864  H   GLU A 127      -8.605  38.564 -23.080  1.00  0.00           H  
ATOM    865  N   PRO A 128      -5.241  40.660 -21.555  1.00  0.00           N  
ATOM    866  CA  PRO A 128      -4.885  41.345 -20.314  1.00  0.00           C  
ATOM    867  C   PRO A 128      -5.531  42.740 -20.239  1.00  0.00           C  
ATOM    868  O   PRO A 128      -5.723  43.405 -21.257  1.00  0.00           O  
ATOM    869  CB  PRO A 128      -3.349  41.418 -20.358  1.00  0.00           C  
ATOM    870  CEN PRO A 128      -3.549  40.645 -21.954  1.00  0.00           X  
ATOM    871  N   SER A 129      -5.840  43.207 -19.026  1.00  0.00           N  
ATOM    872  CA  SER A 129      -6.433  44.527 -18.790  1.00  0.00           C  
ATOM    873  C   SER A 129      -5.375  45.636 -18.674  1.00  0.00           C  
ATOM    874  O   SER A 129      -4.337  45.467 -18.043  1.00  0.00           O  
ATOM    875  CB  SER A 129      -7.287  44.487 -17.538  1.00  0.00           C  
ATOM    876  CEN SER A 129      -7.447  44.350 -17.036  1.00  0.00           X  
ATOM    877  H   SER A 129      -5.694  42.606 -18.227  1.00  0.00           H  
ATOM    878  N   GLU A 130      -5.719  46.777 -19.270  1.00  0.00           N  
ATOM    879  CA  GLU A 130      -5.038  48.079 -19.179  1.00  0.00           C  
ATOM    880  C   GLU A 130      -3.493  48.133 -19.142  1.00  0.00           C  
ATOM    881  O   GLU A 130      -2.841  48.178 -18.106  1.00  0.00           O  
ATOM    882  CB  GLU A 130      -5.569  48.801 -17.939  1.00  0.00           C  
ATOM    883  CEN GLU A 130      -6.651  49.905 -17.223  1.00  0.00           X  
ATOM    884  H   GLU A 130      -6.712  46.858 -19.430  1.00  0.00           H  
ATOM    885  N   GLY A 131      -2.919  48.311 -20.337  1.00  0.00           N  
ATOM    886  CA  GLY A 131      -1.530  48.782 -20.430  1.00  0.00           C  
ATOM    887  C   GLY A 131      -0.498  48.097 -19.533  1.00  0.00           C  
ATOM    888  O   GLY A 131       0.230  48.739 -18.784  1.00  0.00           O  
ATOM    889  CEN GLY A 131      -1.529  48.782 -20.430  1.00  0.00           X  
ATOM    890  H   GLY A 131      -3.527  48.758 -21.007  1.00  0.00           H  
ATOM    891  N   SER A 132      -0.362  46.784 -19.717  1.00  0.00           N  
ATOM    892  CA  SER A 132       0.551  45.902 -18.991  1.00  0.00           C  
ATOM    893  C   SER A 132       2.028  46.190 -19.297  1.00  0.00           C  
ATOM    894  O   SER A 132       2.357  46.582 -20.415  1.00  0.00           O  
ATOM    895  CB  SER A 132       0.225  44.457 -19.313  1.00  0.00           C  
ATOM    896  CEN SER A 132       0.072  44.024 -19.603  1.00  0.00           X  
ATOM    897  H   SER A 132      -0.902  46.362 -20.457  1.00  0.00           H  
ATOM    898  N   ALA A 133       2.928  45.884 -18.359  1.00  0.00           N  
ATOM    899  CA  ALA A 133       4.372  46.048 -18.556  1.00  0.00           C  
ATOM    900  C   ALA A 133       5.185  45.404 -17.416  1.00  0.00           C  
ATOM    901  O   ALA A 133       5.177  45.906 -16.293  1.00  0.00           O  
ATOM    902  CB  ALA A 133       4.717  47.524 -18.688  1.00  0.00           C  
ATOM    903  CEN ALA A 133       4.717  47.523 -18.688  1.00  0.00           X  
ATOM    904  H   ALA A 133       2.620  45.381 -17.540  1.00  0.00           H  
ATOM    905  N   PRO A 134       5.955  44.338 -17.687  1.00  0.00           N  
ATOM    906  CA  PRO A 134       6.652  43.598 -16.649  1.00  0.00           C  
ATOM    907  C   PRO A 134       8.030  44.232 -16.433  1.00  0.00           C  
ATOM    908  O   PRO A 134       9.060  43.698 -16.832  1.00  0.00           O  
ATOM    909  CB  PRO A 134       6.737  42.160 -17.188  1.00  0.00           C  
ATOM    910  CEN PRO A 134       5.912  42.849 -18.613  1.00  0.00           X  
ATOM    911  N   GLY A 135       8.040  45.408 -15.810  1.00  0.00           N  
ATOM    912  CA  GLY A 135       9.271  46.129 -15.521  1.00  0.00           C  
ATOM    913  C   GLY A 135       9.984  45.451 -14.359  1.00  0.00           C  
ATOM    914  O   GLY A 135       9.356  45.206 -13.335  1.00  0.00           O  
ATOM    915  CEN GLY A 135       9.271  46.129 -15.521  1.00  0.00           X  
ATOM    916  H   GLY A 135       7.213  45.683 -15.300  1.00  0.00           H  
ATOM    917  N   THR A 136      11.282  45.185 -14.491  1.00  0.00           N  
ATOM    918  CA  THR A 136      12.076  44.591 -13.407  1.00  0.00           C  
ATOM    919  C   THR A 136      13.282  45.476 -13.137  1.00  0.00           C  
ATOM    920  O   THR A 136      14.136  45.672 -13.999  1.00  0.00           O  
ATOM    921  CB  THR A 136      12.551  43.165 -13.742  1.00  0.00           C  
ATOM    922  CEN THR A 136      12.445  42.606 -13.874  1.00  0.00           X  
ATOM    923  H   THR A 136      11.784  45.568 -15.278  1.00  0.00           H  
ATOM    924  N   SER A 137      13.281  46.036 -11.935  1.00  0.00           N  
ATOM    925  CA  SER A 137      14.256  46.975 -11.396  1.00  0.00           C  
ATOM    926  C   SER A 137      15.200  46.300 -10.392  1.00  0.00           C  
ATOM    927  O   SER A 137      14.878  45.259  -9.834  1.00  0.00           O  
ATOM    928  CB  SER A 137      13.539  48.142 -10.745  1.00  0.00           C  
ATOM    929  CEN SER A 137      13.158  48.413 -10.467  1.00  0.00           X  
ATOM    930  H   SER A 137      12.573  45.733 -11.282  1.00  0.00           H  
ATOM    931  N   GLU A 138      16.303  47.007 -10.113  1.00  0.00           N  
ATOM    932  CA  GLU A 138      17.310  46.751  -9.064  1.00  0.00           C  
ATOM    933  C   GLU A 138      18.196  45.496  -9.189  1.00  0.00           C  
ATOM    934  O   GLU A 138      18.514  44.783  -8.245  1.00  0.00           O  
ATOM    935  CB  GLU A 138      16.597  46.700  -7.711  1.00  0.00           C  
ATOM    936  CEN GLU A 138      16.098  47.469  -6.275  1.00  0.00           X  
ATOM    937  H   GLU A 138      16.357  47.914 -10.549  1.00  0.00           H  
ATOM    938  N   SER A 139      18.653  45.287 -10.425  1.00  0.00           N  
ATOM    939  CA  SER A 139      19.636  44.262 -10.806  1.00  0.00           C  
ATOM    940  C   SER A 139      20.391  43.512  -9.689  1.00  0.00           C  
ATOM    941  O   SER A 139      21.143  44.113  -8.927  1.00  0.00           O  
ATOM    942  CB  SER A 139      20.652  44.913 -11.725  1.00  0.00           C  
ATOM    943  CEN SER A 139      20.986  45.292 -11.925  1.00  0.00           X  
ATOM    944  H   SER A 139      18.867  46.144 -10.912  1.00  0.00           H  
ATOM    945  N   ALA A 140      20.365  42.178  -9.738  1.00  0.00           N  
ATOM    946  CA  ALA A 140      20.998  41.331  -8.727  1.00  0.00           C  
ATOM    947  C   ALA A 140      21.751  40.181  -9.417  1.00  0.00           C  
ATOM    948  O   ALA A 140      21.355  39.680 -10.466  1.00  0.00           O  
ATOM    949  CB  ALA A 140      19.963  40.798  -7.747  1.00  0.00           C  
ATOM    950  CEN ALA A 140      19.964  40.798  -7.748  1.00  0.00           X  
ATOM    951  H   ALA A 140      20.125  41.733 -10.609  1.00  0.00           H  
ATOM    952  N   THR A 141      22.894  39.864  -8.825  1.00  0.00           N  
ATOM    953  CA  THR A 141      23.885  38.816  -9.111  1.00  0.00           C  
ATOM    954  C   THR A 141      23.745  37.512  -8.304  1.00  0.00           C  
ATOM    955  O   THR A 141      23.168  37.524  -7.217  1.00  0.00           O  
ATOM    956  CB  THR A 141      25.308  39.360  -8.887  1.00  0.00           C  
ATOM    957  CEN THR A 141      25.734  39.745  -8.996  1.00  0.00           X  
ATOM    958  H   THR A 141      23.179  40.479  -8.079  1.00  0.00           H  
ATOM    959  N   PRO A 142      24.299  36.390  -8.817  1.00  0.00           N  
ATOM    960  CA  PRO A 142      24.331  35.091  -8.143  1.00  0.00           C  
ATOM    961  C   PRO A 142      25.314  35.045  -6.963  1.00  0.00           C  
ATOM    962  O   PRO A 142      26.372  35.672  -6.990  1.00  0.00           O  
ATOM    963  CB  PRO A 142      24.737  34.117  -9.262  1.00  0.00           C  
ATOM    964  CEN PRO A 142      24.861  35.601 -10.247  1.00  0.00           X  
ATOM    965  N   GLU A 143      24.996  34.227  -5.961  1.00  0.00           N  
ATOM    966  CA  GLU A 143      25.837  34.011  -4.780  1.00  0.00           C  
ATOM    967  C   GLU A 143      26.927  32.977  -5.092  1.00  0.00           C  
ATOM    968  O   GLU A 143      26.687  31.923  -5.683  1.00  0.00           O  
ATOM    969  CB  GLU A 143      24.994  33.554  -3.588  1.00  0.00           C  
ATOM    970  CEN GLU A 143      24.183  33.906  -2.131  1.00  0.00           X  
ATOM    971  H   GLU A 143      24.220  33.593  -6.082  1.00  0.00           H  
ATOM    972  N   SER A 144      28.144  33.354  -4.727  1.00  0.00           N  
ATOM    973  CA  SER A 144      29.370  32.578  -4.835  1.00  0.00           C  
ATOM    974  C   SER A 144      29.661  31.798  -3.553  1.00  0.00           C  
ATOM    975  O   SER A 144      29.626  32.359  -2.463  1.00  0.00           O  
ATOM    976  CB  SER A 144      30.532  33.493  -5.171  1.00  0.00           C  
ATOM    977  CEN SER A 144      30.842  33.940  -5.175  1.00  0.00           X  
ATOM    978  H   SER A 144      28.217  34.268  -4.300  1.00  0.00           H  
ATOM    979  N   GLY A 145      30.052  30.532  -3.684  1.00  0.00           N  
ATOM    980  CA  GLY A 145      30.449  29.691  -2.559  1.00  0.00           C  
ATOM    981  C   GLY A 145      31.575  28.746  -2.987  1.00  0.00           C  
ATOM    982  O   GLY A 145      31.409  28.065  -4.000  1.00  0.00           O  
ATOM    983  CEN GLY A 145      30.450  29.691  -2.559  1.00  0.00           X  
ATOM    984  H   GLY A 145      30.164  30.152  -4.615  1.00  0.00           H  
ATOM    985  N   PRO A 146      32.711  28.678  -2.267  1.00  0.00           N  
ATOM    986  CA  PRO A 146      33.845  27.853  -2.665  1.00  0.00           C  
ATOM    987  C   PRO A 146      33.503  26.387  -2.375  1.00  0.00           C  
ATOM    988  O   PRO A 146      34.003  25.781  -1.429  1.00  0.00           O  
ATOM    989  CB  PRO A 146      35.021  28.369  -1.819  1.00  0.00           C  
ATOM    990  CEN PRO A 146      33.797  29.476  -1.139  1.00  0.00           X  
ATOM    991  N   GLY A 147      32.573  25.835  -3.155  1.00  0.00           N  
ATOM    992  CA  GLY A 147      32.105  24.460  -3.016  1.00  0.00           C  
ATOM    993  C   GLY A 147      33.272  23.491  -3.188  1.00  0.00           C  
ATOM    994  O   GLY A 147      34.191  23.754  -3.956  1.00  0.00           O  
ATOM    995  CEN GLY A 147      32.105  24.460  -3.015  1.00  0.00           X  
ATOM    996  H   GLY A 147      32.277  26.355  -3.968  1.00  0.00           H  
ATOM    997  N   SER A 148      33.226  22.400  -2.432  1.00  0.00           N  
ATOM    998  CA  SER A 148      34.178  21.293  -2.386  1.00  0.00           C  
ATOM    999  C   SER A 148      33.889  20.114  -3.329  1.00  0.00           C  
ATOM   1000  O   SER A 148      32.740  19.728  -3.536  1.00  0.00           O  
ATOM   1001  CB  SER A 148      34.261  20.787  -0.959  1.00  0.00           C  
ATOM   1002  CEN SER A 148      34.098  20.647  -0.460  1.00  0.00           X  
ATOM   1003  H   SER A 148      32.499  22.349  -1.737  1.00  0.00           H  
ATOM   1004  N   GLU A 149      34.958  19.470  -3.801  1.00  0.00           N  
ATOM   1005  CA  GLU A 149      34.917  18.238  -4.603  1.00  0.00           C  
ATOM   1006  C   GLU A 149      34.808  17.001  -3.672  1.00  0.00           C  
ATOM   1007  O   GLU A 149      35.093  17.138  -2.477  1.00  0.00           O  
ATOM   1008  CB  GLU A 149      36.157  18.135  -5.493  1.00  0.00           C  
ATOM   1009  CEN GLU A 149      36.904  18.327  -7.013  1.00  0.00           X  
ATOM   1010  H   GLU A 149      35.854  19.699  -3.394  1.00  0.00           H  
ATOM   1011  N   PRO A 150      34.437  15.791  -4.146  1.00  0.00           N  
ATOM   1012  CA  PRO A 150      34.051  15.441  -5.508  1.00  0.00           C  
ATOM   1013  C   PRO A 150      32.545  15.204  -5.675  1.00  0.00           C  
ATOM   1014  O   PRO A 150      31.790  15.017  -4.720  1.00  0.00           O  
ATOM   1015  CB  PRO A 150      34.865  14.168  -5.791  1.00  0.00           C  
ATOM   1016  CEN PRO A 150      35.383  14.351  -4.093  1.00  0.00           X  
ATOM   1017  N   ALA A 151      32.133  15.087  -6.933  1.00  0.00           N  
ATOM   1018  CA  ALA A 151      30.750  14.829  -7.277  1.00  0.00           C  
ATOM   1019  C   ALA A 151      30.562  13.310  -7.417  1.00  0.00           C  
ATOM   1020  O   ALA A 151      30.331  12.798  -8.513  1.00  0.00           O  
ATOM   1021  CB  ALA A 151      30.363  15.560  -8.554  1.00  0.00           C  
ATOM   1022  CEN ALA A 151      30.363  15.559  -8.554  1.00  0.00           X  
ATOM   1023  H   ALA A 151      32.823  14.931  -7.654  1.00  0.00           H  
ATOM   1024  N   THR A 152      30.615  12.562  -6.317  1.00  0.00           N  
ATOM   1025  CA  THR A 152      30.519  11.106  -6.432  1.00  0.00           C  
ATOM   1026  C   THR A 152      29.031  10.793  -6.507  1.00  0.00           C  
ATOM   1027  O   THR A 152      28.387  10.492  -5.507  1.00  0.00           O  
ATOM   1028  CB  THR A 152      31.164  10.362  -5.249  1.00  0.00           C  
ATOM   1029  CEN THR A 152      31.627  10.222  -4.920  1.00  0.00           X  
ATOM   1030  H   THR A 152      30.461  12.991  -5.415  1.00  0.00           H  
ATOM   1031  N   SER A 153      28.493  10.991  -7.715  1.00  0.00           N  
ATOM   1032  CA  SER A 153      27.113  10.747  -8.089  1.00  0.00           C  
ATOM   1033  C   SER A 153      26.880   9.251  -7.995  1.00  0.00           C  
ATOM   1034  O   SER A 153      27.778   8.460  -8.296  1.00  0.00           O  
ATOM   1035  CB  SER A 153      26.823  11.265  -9.485  1.00  0.00           C  
ATOM   1036  CEN SER A 153      26.908  11.396 -10.006  1.00  0.00           X  
ATOM   1037  H   SER A 153      29.139  11.199  -8.463  1.00  0.00           H  
ATOM   1038  N   GLY A 154      25.692   8.873  -7.531  1.00  0.00           N  
ATOM   1039  CA  GLY A 154      25.318   7.485  -7.396  1.00  0.00           C  
ATOM   1040  C   GLY A 154      24.927   6.966  -8.769  1.00  0.00           C  
ATOM   1041  O   GLY A 154      24.382   7.693  -9.588  1.00  0.00           O  
ATOM   1042  CEN GLY A 154      25.318   7.484  -7.396  1.00  0.00           X  
ATOM   1043  H   GLY A 154      24.965   9.570  -7.429  1.00  0.00           H  
ATOM   1044  N   SER A 155      25.202   5.693  -9.030  1.00  0.00           N  
ATOM   1045  CA  SER A 155      24.859   5.129 -10.326  1.00  0.00           C  
ATOM   1046  C   SER A 155      23.385   4.767 -10.226  1.00  0.00           C  
ATOM   1047  O   SER A 155      23.025   3.593 -10.124  1.00  0.00           O  
ATOM   1048  CB  SER A 155      25.716   3.925 -10.660  1.00  0.00           C  
ATOM   1049  CEN SER A 155      26.013   3.475 -10.583  1.00  0.00           X  
ATOM   1050  H   SER A 155      25.354   5.068  -8.251  1.00  0.00           H  
ATOM   1051  N   GLU A 156      22.536   5.791 -10.147  1.00  0.00           N  
ATOM   1052  CA  GLU A 156      21.098   5.622 -10.047  1.00  0.00           C  
ATOM   1053  C   GLU A 156      20.757   4.604 -11.122  1.00  0.00           C  
ATOM   1054  O   GLU A 156      21.422   4.566 -12.154  1.00  0.00           O  
ATOM   1055  CB  GLU A 156      20.343   6.938 -10.250  1.00  0.00           C  
ATOM   1056  CEN GLU A 156      19.498   8.270  -9.606  1.00  0.00           X  
ATOM   1057  H   GLU A 156      22.849   6.683 -10.500  1.00  0.00           H  
ATOM   1058  N   THR A 157      19.846   3.680 -10.833  1.00  0.00           N  
ATOM   1059  CA  THR A 157      19.410   2.666 -11.795  1.00  0.00           C  
ATOM   1060  C   THR A 157      18.501   3.363 -12.809  1.00  0.00           C  
ATOM   1061  O   THR A 157      17.786   4.291 -12.412  1.00  0.00           O  
ATOM   1062  CB  THR A 157      18.661   1.499 -11.127  1.00  0.00           C  
ATOM   1063  CEN THR A 157      18.638   1.048 -10.755  1.00  0.00           X  
ATOM   1064  H   THR A 157      19.314   3.762  -9.981  1.00  0.00           H  
ATOM   1065  N   PRO A 158      18.571   3.009 -14.105  1.00  0.00           N  
ATOM   1066  CA  PRO A 158      17.709   3.612 -15.103  1.00  0.00           C  
ATOM   1067  C   PRO A 158      16.257   3.502 -14.643  1.00  0.00           C  
ATOM   1068  O   PRO A 158      15.819   2.449 -14.186  1.00  0.00           O  
ATOM   1069  CB  PRO A 158      17.986   2.813 -16.387  1.00  0.00           C  
ATOM   1070  CEN PRO A 158      19.088   1.879 -15.340  1.00  0.00           X  
ATOM   1071  N   GLY A 159      15.504   4.589 -14.775  1.00  0.00           N  
ATOM   1072  CA  GLY A 159      14.124   4.670 -14.297  1.00  0.00           C  
ATOM   1073  C   GLY A 159      13.887   4.968 -12.818  1.00  0.00           C  
ATOM   1074  O   GLY A 159      12.727   5.109 -12.451  1.00  0.00           O  
ATOM   1075  CEN GLY A 159      14.124   4.670 -14.297  1.00  0.00           X  
ATOM   1076  H   GLY A 159      15.803   5.289 -15.440  1.00  0.00           H  
ATOM   1077  N   MET A 160      14.914   5.128 -11.972  1.00  0.00           N  
ATOM   1078  CA  MET A 160      14.663   5.349 -10.535  1.00  0.00           C  
ATOM   1079  C   MET A 160      13.793   6.592 -10.300  1.00  0.00           C  
ATOM   1080  O   MET A 160      13.007   6.597  -9.369  1.00  0.00           O  
ATOM   1081  CB  MET A 160      15.985   5.484  -9.782  1.00  0.00           C  
ATOM   1082  CEN MET A 160      17.028   4.660  -8.637  1.00  0.00           X  
ATOM   1083  H   MET A 160      15.855   5.005 -12.315  1.00  0.00           H  
ATOM   1084  N   TYR A 161      13.870   7.598 -11.175  1.00  0.00           N  
ATOM   1085  CA  TYR A 161      13.077   8.828 -11.047  1.00  0.00           C  
ATOM   1086  C   TYR A 161      11.559   8.595 -11.067  1.00  0.00           C  
ATOM   1087  O   TYR A 161      10.870   9.062 -10.174  1.00  0.00           O  
ATOM   1088  CB  TYR A 161      13.455   9.805 -12.162  1.00  0.00           C  
ATOM   1089  CEN TYR A 161      14.459  11.214 -12.437  1.00  0.00           X  
ATOM   1090  H   TYR A 161      14.531   7.534 -11.936  1.00  0.00           H  
ATOM   1091  N   GLY A 162      11.037   7.884 -12.077  1.00  0.00           N  
ATOM   1092  CA  GLY A 162       9.599   7.616 -12.197  1.00  0.00           C  
ATOM   1093  C   GLY A 162       9.060   6.944 -10.941  1.00  0.00           C  
ATOM   1094  O   GLY A 162       8.201   7.509 -10.276  1.00  0.00           O  
ATOM   1095  CEN GLY A 162       9.599   7.616 -12.197  1.00  0.00           X  
ATOM   1096  H   GLY A 162      11.667   7.419 -12.715  1.00  0.00           H  
ATOM   1097  N   LYS A 163       9.701   5.833 -10.539  1.00  0.00           N  
ATOM   1098  CA  LYS A 163       9.271   5.008  -9.394  1.00  0.00           C  
ATOM   1099  C   LYS A 163       8.943   5.833  -8.144  1.00  0.00           C  
ATOM   1100  O   LYS A 163       7.991   5.553  -7.435  1.00  0.00           O  
ATOM   1101  CB  LYS A 163      10.350   3.978  -9.056  1.00  0.00           C  
ATOM   1102  CEN LYS A 163      11.032   1.977  -9.142  1.00  0.00           X  
ATOM   1103  H   LYS A 163      10.513   5.535 -11.057  1.00  0.00           H  
ATOM   1104  N   LEU A 164       9.779   6.822  -7.855  1.00  0.00           N  
ATOM   1105  CA  LEU A 164       9.620   7.734  -6.734  1.00  0.00           C  
ATOM   1106  C   LEU A 164       8.357   8.584  -6.831  1.00  0.00           C  
ATOM   1107  O   LEU A 164       7.647   8.718  -5.844  1.00  0.00           O  
ATOM   1108  CB  LEU A 164      10.855   8.638  -6.628  1.00  0.00           C  
ATOM   1109  CEN LEU A 164      12.075   8.636  -5.687  1.00  0.00           X  
ATOM   1110  H   LEU A 164      10.567   6.957  -8.470  1.00  0.00           H  
ATOM   1111  N   ASN A 165       8.092   9.166  -8.006  1.00  0.00           N  
ATOM   1112  CA  ASN A 165       6.911  10.004  -8.189  1.00  0.00           C  
ATOM   1113  C   ASN A 165       5.645   9.161  -8.064  1.00  0.00           C  
ATOM   1114  O   ASN A 165       4.737   9.583  -7.361  1.00  0.00           O  
ATOM   1115  CB  ASN A 165       6.939  10.731  -9.521  1.00  0.00           C  
ATOM   1116  CEN ASN A 165       7.255  11.657  -9.901  1.00  0.00           X  
ATOM   1117  H   ASN A 165       8.603   8.875  -8.827  1.00  0.00           H  
ATOM   1118  N   ASP A 166       5.645   7.961  -8.652  1.00  0.00           N  
ATOM   1119  CA  ASP A 166       4.478   7.073  -8.652  1.00  0.00           C  
ATOM   1120  C   ASP A 166       4.147   6.626  -7.213  1.00  0.00           C  
ATOM   1121  O   ASP A 166       3.017   6.774  -6.756  1.00  0.00           O  
ATOM   1122  CB  ASP A 166       4.727   5.856  -9.547  1.00  0.00           C  
ATOM   1123  CEN ASP A 166       4.531   5.522 -10.489  1.00  0.00           X  
ATOM   1124  H   ASP A 166       6.435   7.688  -9.221  1.00  0.00           H  
ATOM   1125  N   LEU A 167       5.163   6.227  -6.438  1.00  0.00           N  
ATOM   1126  CA  LEU A 167       5.002   5.830  -5.038  1.00  0.00           C  
ATOM   1127  C   LEU A 167       4.510   6.971  -4.128  1.00  0.00           C  
ATOM   1128  O   LEU A 167       3.638   6.772  -3.281  1.00  0.00           O  
ATOM   1129  CB  LEU A 167       6.332   5.276  -4.511  1.00  0.00           C  
ATOM   1130  CEN LEU A 167       6.838   3.844  -4.250  1.00  0.00           X  
ATOM   1131  H   LEU A 167       6.059   6.077  -6.879  1.00  0.00           H  
ATOM   1132  N   LEU A 168       5.106   8.162  -4.255  1.00  0.00           N  
ATOM   1133  CA  LEU A 168       4.710   9.331  -3.469  1.00  0.00           C  
ATOM   1134  C   LEU A 168       3.244   9.699  -3.735  1.00  0.00           C  
ATOM   1135  O   LEU A 168       2.500   9.963  -2.791  1.00  0.00           O  
ATOM   1136  CB  LEU A 168       5.629  10.518  -3.785  1.00  0.00           C  
ATOM   1137  CEN LEU A 168       6.793  11.172  -3.018  1.00  0.00           X  
ATOM   1138  H   LEU A 168       5.819   8.259  -4.963  1.00  0.00           H  
ATOM   1139  N   GLU A 169       2.840   9.709  -5.004  1.00  0.00           N  
ATOM   1140  CA  GLU A 169       1.482  10.037  -5.444  1.00  0.00           C  
ATOM   1141  C   GLU A 169       0.460   9.047  -4.872  1.00  0.00           C  
ATOM   1142  O   GLU A 169      -0.564   9.481  -4.337  1.00  0.00           O  
ATOM   1143  CB  GLU A 169       1.403  10.051  -6.973  1.00  0.00           C  
ATOM   1144  CEN GLU A 169       1.397  10.911  -8.443  1.00  0.00           X  
ATOM   1145  H   GLU A 169       3.486   9.401  -5.719  1.00  0.00           H  
ATOM   1146  N   ASP A 170       0.769   7.749  -4.892  1.00  0.00           N  
ATOM   1147  CA  ASP A 170      -0.108   6.705  -4.360  1.00  0.00           C  
ATOM   1148  C   ASP A 170      -0.282   6.860  -2.841  1.00  0.00           C  
ATOM   1149  O   ASP A 170      -1.401   6.865  -2.322  1.00  0.00           O  
ATOM   1150  CB  ASP A 170       0.446   5.318  -4.693  1.00  0.00           C  
ATOM   1151  CEN ASP A 170       0.329   4.570  -5.374  1.00  0.00           X  
ATOM   1152  H   ASP A 170       1.597   7.457  -5.389  1.00  0.00           H  
ATOM   1153  N   LEU A 171       0.802   7.122  -2.108  1.00  0.00           N  
ATOM   1154  CA  LEU A 171       0.717   7.353  -0.664  1.00  0.00           C  
ATOM   1155  C   LEU A 171      -0.135   8.588  -0.305  1.00  0.00           C  
ATOM   1156  O   LEU A 171      -1.007   8.517   0.570  1.00  0.00           O  
ATOM   1157  CB  LEU A 171       2.130   7.499  -0.085  1.00  0.00           C  
ATOM   1158  CEN LEU A 171       3.034   6.545   0.719  1.00  0.00           X  
ATOM   1159  H   LEU A 171       1.701   7.105  -2.565  1.00  0.00           H  
ATOM   1160  N   GLN A 172       0.047   9.711  -1.004  1.00  0.00           N  
ATOM   1161  CA  GLN A 172      -0.763  10.914  -0.788  1.00  0.00           C  
ATOM   1162  C   GLN A 172      -2.256  10.680  -1.049  1.00  0.00           C  
ATOM   1163  O   GLN A 172      -3.097  11.147  -0.269  1.00  0.00           O  
ATOM   1164  CB  GLN A 172      -0.264  12.050  -1.686  1.00  0.00           C  
ATOM   1165  CEN GLN A 172       0.707  13.499  -1.733  1.00  0.00           X  
ATOM   1166  H   GLN A 172       0.701   9.695  -1.772  1.00  0.00           H  
ATOM   1167  N   GLU A 173      -2.622   9.960  -2.108  1.00  0.00           N  
ATOM   1168  CA  GLU A 173      -4.027   9.659  -2.385  1.00  0.00           C  
ATOM   1169  C   GLU A 173      -4.636   8.776  -1.277  1.00  0.00           C  
ATOM   1170  O   GLU A 173      -5.728   9.099  -0.798  1.00  0.00           O  
ATOM   1171  CB  GLU A 173      -4.165   8.973  -3.746  1.00  0.00           C  
ATOM   1172  CEN GLU A 173      -4.514   9.053  -5.412  1.00  0.00           X  
ATOM   1173  H   GLU A 173      -1.917   9.613  -2.741  1.00  0.00           H  
ATOM   1174  N   VAL A 174      -3.910   7.768  -0.759  1.00  0.00           N  
ATOM   1175  CA  VAL A 174      -4.395   6.889   0.334  1.00  0.00           C  
ATOM   1176  C   VAL A 174      -4.637   7.698   1.615  1.00  0.00           C  
ATOM   1177  O   VAL A 174      -5.657   7.505   2.282  1.00  0.00           O  
ATOM   1178  CB  VAL A 174      -3.402   5.752   0.640  1.00  0.00           C  
ATOM   1179  CEN VAL A 174      -3.305   5.072   0.590  1.00  0.00           X  
ATOM   1180  H   VAL A 174      -2.987   7.613  -1.139  1.00  0.00           H  
ATOM   1181  N   LEU A 175      -3.742   8.644   1.935  1.00  0.00           N  
ATOM   1182  CA  LEU A 175      -3.863   9.514   3.117  1.00  0.00           C  
ATOM   1183  C   LEU A 175      -5.071  10.447   3.016  1.00  0.00           C  
ATOM   1184  O   LEU A 175      -5.838  10.644   3.961  1.00  0.00           O  
ATOM   1185  CB  LEU A 175      -2.579  10.334   3.304  1.00  0.00           C  
ATOM   1186  CEN LEU A 175      -1.396  10.214   4.282  1.00  0.00           X  
ATOM   1187  H   LEU A 175      -2.933   8.747   1.342  1.00  0.00           H  
ATOM   1188  N   LYS A 176      -5.283  11.010   1.832  1.00  0.00           N  
ATOM   1189  CA  LYS A 176      -6.386  11.935   1.586  1.00  0.00           C  
ATOM   1190  C   LYS A 176      -7.746  11.247   1.716  1.00  0.00           C  
ATOM   1191  O   LYS A 176      -8.657  11.815   2.319  1.00  0.00           O  
ATOM   1192  CB  LYS A 176      -6.249  12.566   0.200  1.00  0.00           C  
ATOM   1193  CEN LYS A 176      -5.728  14.241  -0.983  1.00  0.00           X  
ATOM   1194  H   LYS A 176      -4.614  10.821   1.098  1.00  0.00           H  
ATOM   1195  N   ASN A 177      -7.904  10.040   1.174  1.00  0.00           N  
ATOM   1196  CA  ASN A 177      -9.151   9.282   1.264  1.00  0.00           C  
ATOM   1197  C   ASN A 177      -9.430   8.793   2.689  1.00  0.00           C  
ATOM   1198  O   ASN A 177     -10.530   9.021   3.191  1.00  0.00           O  
ATOM   1199  CB  ASN A 177      -9.147   8.107   0.303  1.00  0.00           C  
ATOM   1200  CEN ASN A 177      -9.447   7.900  -0.681  1.00  0.00           X  
ATOM   1201  H   ASN A 177      -7.117   9.623   0.698  1.00  0.00           H  
ATOM   1202  N   LEU A 178      -8.433   8.238   3.375  1.00  0.00           N  
ATOM   1203  CA  LEU A 178      -8.580   7.769   4.757  1.00  0.00           C  
ATOM   1204  C   LEU A 178      -8.999   8.896   5.700  1.00  0.00           C  
ATOM   1205  O   LEU A 178      -9.996   8.764   6.414  1.00  0.00           O  
ATOM   1206  CB  LEU A 178      -7.268   7.137   5.240  1.00  0.00           C  
ATOM   1207  CEN LEU A 178      -6.824   5.676   5.442  1.00  0.00           X  
ATOM   1208  H   LEU A 178      -7.524   8.164   2.945  1.00  0.00           H  
ATOM   1209  N   HIS A 179      -8.319  10.039   5.624  1.00  0.00           N  
ATOM   1210  CA  HIS A 179      -8.694  11.239   6.363  1.00  0.00           C  
ATOM   1211  C   HIS A 179     -10.136  11.680   6.051  1.00  0.00           C  
ATOM   1212  O   HIS A 179     -10.999  11.683   6.930  1.00  0.00           O  
ATOM   1213  CB  HIS A 179      -7.718  12.379   6.054  1.00  0.00           C  
ATOM   1214  CEN HIS A 179      -6.534  12.945   6.608  1.00  0.00           X  
ATOM   1215  H   HIS A 179      -7.430  10.027   5.140  1.00  0.00           H  
ATOM   1216  N   LYS A 180     -10.447  12.007   4.782  1.00  0.00           N  
ATOM   1217  CA  LYS A 180     -11.773  12.524   4.382  1.00  0.00           C  
ATOM   1218  C   LYS A 180     -12.927  11.609   4.816  1.00  0.00           C  
ATOM   1219  O   LYS A 180     -14.015  12.109   5.109  1.00  0.00           O  
ATOM   1220  CB  LYS A 180     -11.824  12.727   2.866  1.00  0.00           C  
ATOM   1221  CEN LYS A 180     -11.770  14.047   1.214  1.00  0.00           X  
ATOM   1222  H   LYS A 180      -9.734  11.870   4.080  1.00  0.00           H  
ATOM   1223  N   ASN A 181     -12.708  10.293   4.856  1.00  0.00           N  
ATOM   1224  CA  ASN A 181     -13.717   9.311   5.255  1.00  0.00           C  
ATOM   1225  C   ASN A 181     -13.990   9.276   6.770  1.00  0.00           C  
ATOM   1226  O   ASN A 181     -15.047   8.792   7.186  1.00  0.00           O  
ATOM   1227  CB  ASN A 181     -13.329   7.925   4.773  1.00  0.00           C  
ATOM   1228  CEN ASN A 181     -13.483   7.318   3.931  1.00  0.00           X  
ATOM   1229  H   ASN A 181     -11.803   9.954   4.560  1.00  0.00           H  
ATOM   1230  N   ASP A 182     -13.102   9.834   7.604  1.00  0.00           N  
ATOM   1231  CA  ASP A 182     -13.190   9.787   9.069  1.00  0.00           C  
ATOM   1232  C   ASP A 182     -14.375  10.583   9.653  1.00  0.00           C  
ATOM   1233  O   ASP A 182     -14.224  11.628  10.298  1.00  0.00           O  
ATOM   1234  CB  ASP A 182     -11.882  10.298   9.678  1.00  0.00           C  
ATOM   1235  CEN ASP A 182     -11.000   9.948  10.048  1.00  0.00           X  
ATOM   1236  H   ASP A 182     -12.257  10.225   7.214  1.00  0.00           H  
ATOM   1237  N   ARG A 183     -15.599  10.075   9.480  1.00  0.00           N  
ATOM   1238  CA  ARG A 183     -16.804  10.744  10.006  1.00  0.00           C  
ATOM   1239  C   ARG A 183     -17.465  10.072  11.203  1.00  0.00           C  
ATOM   1240  O   ARG A 183     -18.349  10.699  11.775  1.00  0.00           O  
ATOM   1241  CB  ARG A 183     -17.830  10.967   8.905  1.00  0.00           C  
ATOM   1242  CEN ARG A 183     -19.112  12.067   7.089  1.00  0.00           X  
ATOM   1243  H   ARG A 183     -15.651   9.171   9.033  1.00  0.00           H  
ATOM   1244  N   SER A 184     -17.077   8.863  11.630  1.00  0.00           N  
ATOM   1245  CA  SER A 184     -17.820   8.197  12.725  1.00  0.00           C  
ATOM   1246  C   SER A 184     -17.060   7.270  13.691  1.00  0.00           C  
ATOM   1247  O   SER A 184     -17.690   6.732  14.596  1.00  0.00           O  
ATOM   1248  CB  SER A 184     -18.957   7.407  12.106  1.00  0.00           C  
ATOM   1249  CEN SER A 184     -19.222   7.093  11.751  1.00  0.00           X  
ATOM   1250  H   SER A 184     -16.334   8.379  11.145  1.00  0.00           H  
ATOM   1251  N   GLY A 185     -15.731   7.109  13.599  1.00  0.00           N  
ATOM   1252  CA  GLY A 185     -15.000   6.167  14.471  1.00  0.00           C  
ATOM   1253  C   GLY A 185     -13.494   6.416  14.586  1.00  0.00           C  
ATOM   1254  O   GLY A 185     -12.718   5.693  13.965  1.00  0.00           O  
ATOM   1255  CEN GLY A 185     -14.999   6.167  14.471  1.00  0.00           X  
ATOM   1256  H   GLY A 185     -15.219   7.565  12.858  1.00  0.00           H  
ATOM   1257  N   LYS A 186     -13.112   7.448  15.354  1.00  0.00           N  
ATOM   1258  CA  LYS A 186     -11.741   7.950  15.566  1.00  0.00           C  
ATOM   1259  C   LYS A 186     -10.650   6.895  15.766  1.00  0.00           C  
ATOM   1260  O   LYS A 186      -9.535   7.111  15.312  1.00  0.00           O  
ATOM   1261  CB  LYS A 186     -11.732   8.893  16.771  1.00  0.00           C  
ATOM   1262  CEN LYS A 186     -11.707  10.871  17.521  1.00  0.00           X  
ATOM   1263  H   LYS A 186     -13.857   8.033  15.707  1.00  0.00           H  
ATOM   1264  N   ASP A 187     -10.955   5.781  16.419  1.00  0.00           N  
ATOM   1265  CA  ASP A 187      -9.975   4.699  16.558  1.00  0.00           C  
ATOM   1266  C   ASP A 187      -9.512   4.169  15.191  1.00  0.00           C  
ATOM   1267  O   ASP A 187      -8.326   3.963  14.952  1.00  0.00           O  
ATOM   1268  CB  ASP A 187     -10.560   3.557  17.392  1.00  0.00           C  
ATOM   1269  CEN ASP A 187     -10.563   3.205  18.347  1.00  0.00           X  
ATOM   1270  H   ASP A 187     -11.733   5.800  17.064  1.00  0.00           H  
ATOM   1271  N   ASN A 188     -10.437   4.060  14.236  1.00  0.00           N  
ATOM   1272  CA  ASN A 188     -10.119   3.617  12.881  1.00  0.00           C  
ATOM   1273  C   ASN A 188      -9.299   4.637  12.082  1.00  0.00           C  
ATOM   1274  O   ASN A 188      -8.435   4.260  11.297  1.00  0.00           O  
ATOM   1275  CB  ASN A 188     -11.385   3.268  12.121  1.00  0.00           C  
ATOM   1276  CEN ASN A 188     -11.983   2.424  11.943  1.00  0.00           X  
ATOM   1277  H   ASN A 188     -11.399   4.228  14.493  1.00  0.00           H  
ATOM   1278  N   ILE A 189      -9.595   5.933  12.246  1.00  0.00           N  
ATOM   1279  CA  ILE A 189      -8.825   6.995  11.594  1.00  0.00           C  
ATOM   1280  C   ILE A 189      -7.380   6.962  12.086  1.00  0.00           C  
ATOM   1281  O   ILE A 189      -6.477   6.997  11.261  1.00  0.00           O  
ATOM   1282  CB  ILE A 189      -9.424   8.388  11.860  1.00  0.00           C  
ATOM   1283  CEN ILE A 189     -10.155   9.124  11.524  1.00  0.00           X  
ATOM   1284  H   ILE A 189     -10.324   6.182  12.900  1.00  0.00           H  
ATOM   1285  N   HIS A 190      -7.154   6.833  13.397  1.00  0.00           N  
ATOM   1286  CA  HIS A 190      -5.800   6.751  13.938  1.00  0.00           C  
ATOM   1287  C   HIS A 190      -5.057   5.507  13.426  1.00  0.00           C  
ATOM   1288  O   HIS A 190      -3.893   5.606  13.035  1.00  0.00           O  
ATOM   1289  CB  HIS A 190      -5.837   6.745  15.470  1.00  0.00           C  
ATOM   1290  CEN HIS A 190      -5.724   7.680  16.539  1.00  0.00           X  
ATOM   1291  H   HIS A 190      -7.930   6.764  14.038  1.00  0.00           H  
ATOM   1292  N   ASP A 191      -5.726   4.352  13.382  1.00  0.00           N  
ATOM   1293  CA  ASP A 191      -5.117   3.109  12.900  1.00  0.00           C  
ATOM   1294  C   ASP A 191      -4.718   3.212  11.424  1.00  0.00           C  
ATOM   1295  O   ASP A 191      -3.630   2.781  11.044  1.00  0.00           O  
ATOM   1296  CB  ASP A 191      -6.075   1.932  13.103  1.00  0.00           C  
ATOM   1297  CEN ASP A 191      -6.257   1.174  13.758  1.00  0.00           X  
ATOM   1298  H   ASP A 191      -6.656   4.306  13.771  1.00  0.00           H  
ATOM   1299  N   VAL A 192      -5.561   3.835  10.598  1.00  0.00           N  
ATOM   1300  CA  VAL A 192      -5.293   4.043   9.167  1.00  0.00           C  
ATOM   1301  C   VAL A 192      -4.102   4.981   8.947  1.00  0.00           C  
ATOM   1302  O   VAL A 192      -3.271   4.699   8.087  1.00  0.00           O  
ATOM   1303  CB  VAL A 192      -6.523   4.620   8.441  1.00  0.00           C  
ATOM   1304  CEN VAL A 192      -7.022   4.470   7.990  1.00  0.00           X  
ATOM   1305  H   VAL A 192      -6.415   4.210  10.989  1.00  0.00           H  
ATOM   1306  N   ASP A 193      -4.000   6.062   9.719  1.00  0.00           N  
ATOM   1307  CA  ASP A 193      -2.909   7.041   9.655  1.00  0.00           C  
ATOM   1308  C   ASP A 193      -1.564   6.377   9.977  1.00  0.00           C  
ATOM   1309  O   ASP A 193      -0.612   6.509   9.211  1.00  0.00           O  
ATOM   1310  CB  ASP A 193      -3.168   8.204  10.617  1.00  0.00           C  
ATOM   1311  CEN ASP A 193      -3.536   9.153  10.618  1.00  0.00           X  
ATOM   1312  H   ASP A 193      -4.735   6.236  10.389  1.00  0.00           H  
ATOM   1313  N   ASN A 194      -1.517   5.561  11.038  1.00  0.00           N  
ATOM   1314  CA  ASN A 194      -0.313   4.827  11.429  1.00  0.00           C  
ATOM   1315  C   ASN A 194       0.117   3.821  10.351  1.00  0.00           C  
ATOM   1316  O   ASN A 194       1.297   3.729  10.020  1.00  0.00           O  
ATOM   1317  CB  ASN A 194      -0.509   4.120  12.757  1.00  0.00           C  
ATOM   1318  CEN ASN A 194      -0.351   4.312  13.776  1.00  0.00           X  
ATOM   1319  H   ASN A 194      -2.351   5.461  11.597  1.00  0.00           H  
ATOM   1320  N   HIS A 195      -0.829   3.055   9.795  1.00  0.00           N  
ATOM   1321  CA  HIS A 195      -0.519   2.098   8.735  1.00  0.00           C  
ATOM   1322  C   HIS A 195       0.041   2.794   7.491  1.00  0.00           C  
ATOM   1323  O   HIS A 195       1.034   2.328   6.940  1.00  0.00           O  
ATOM   1324  CB  HIS A 195      -1.765   1.288   8.364  1.00  0.00           C  
ATOM   1325  CEN HIS A 195      -2.358   0.036   8.698  1.00  0.00           X  
ATOM   1326  H   HIS A 195      -1.778   3.122  10.134  1.00  0.00           H  
ATOM   1327  N   LEU A 196      -0.516   3.941   7.081  1.00  0.00           N  
ATOM   1328  CA  LEU A 196      -0.003   4.698   5.932  1.00  0.00           C  
ATOM   1329  C   LEU A 196       1.424   5.199   6.165  1.00  0.00           C  
ATOM   1330  O   LEU A 196       2.246   5.085   5.262  1.00  0.00           O  
ATOM   1331  CB  LEU A 196      -0.931   5.879   5.623  1.00  0.00           C  
ATOM   1332  CEN LEU A 196      -1.987   6.119   4.527  1.00  0.00           X  
ATOM   1333  H   LEU A 196      -1.289   4.325   7.609  1.00  0.00           H  
ATOM   1334  N   GLN A 197       1.731   5.731   7.349  1.00  0.00           N  
ATOM   1335  CA  GLN A 197       3.084   6.211   7.656  1.00  0.00           C  
ATOM   1336  C   GLN A 197       4.106   5.072   7.567  1.00  0.00           C  
ATOM   1337  O   GLN A 197       5.136   5.240   6.917  1.00  0.00           O  
ATOM   1338  CB  GLN A 197       3.129   6.838   9.052  1.00  0.00           C  
ATOM   1339  CEN GLN A 197       3.125   8.346   9.932  1.00  0.00           X  
ATOM   1340  H   GLN A 197       1.018   5.795   8.060  1.00  0.00           H  
ATOM   1341  N   ASN A 198       3.785   3.897   8.113  1.00  0.00           N  
ATOM   1342  CA  ASN A 198       4.680   2.738   8.057  1.00  0.00           C  
ATOM   1343  C   ASN A 198       4.926   2.273   6.608  1.00  0.00           C  
ATOM   1344  O   ASN A 198       6.064   2.001   6.241  1.00  0.00           O  
ATOM   1345  CB  ASN A 198       4.141   1.591   8.892  1.00  0.00           C  
ATOM   1346  CEN ASN A 198       4.230   1.229   9.872  1.00  0.00           X  
ATOM   1347  H   ASN A 198       2.924   3.826   8.637  1.00  0.00           H  
ATOM   1348  N   VAL A 199       3.887   2.258   5.760  1.00  0.00           N  
ATOM   1349  CA  VAL A 199       4.018   1.886   4.336  1.00  0.00           C  
ATOM   1350  C   VAL A 199       4.936   2.868   3.593  1.00  0.00           C  
ATOM   1351  O   VAL A 199       5.796   2.446   2.820  1.00  0.00           O  
ATOM   1352  CB  VAL A 199       2.650   1.845   3.629  1.00  0.00           C  
ATOM   1353  CEN VAL A 199       2.181   1.423   3.353  1.00  0.00           X  
ATOM   1354  H   VAL A 199       2.973   2.497   6.120  1.00  0.00           H  
ATOM   1355  N   ILE A 200       4.809   4.178   3.831  1.00  0.00           N  
ATOM   1356  CA  ILE A 200       5.666   5.190   3.183  1.00  0.00           C  
ATOM   1357  C   ILE A 200       7.136   4.981   3.556  1.00  0.00           C  
ATOM   1358  O   ILE A 200       8.001   5.018   2.675  1.00  0.00           O  
ATOM   1359  CB  ILE A 200       5.249   6.621   3.567  1.00  0.00           C  
ATOM   1360  CEN ILE A 200       4.586   7.452   3.325  1.00  0.00           X  
ATOM   1361  H   ILE A 200       4.124   4.476   4.509  1.00  0.00           H  
ATOM   1362  N   GLU A 201       7.428   4.770   4.839  1.00  0.00           N  
ATOM   1363  CA  GLU A 201       8.791   4.530   5.316  1.00  0.00           C  
ATOM   1364  C   GLU A 201       9.403   3.285   4.662  1.00  0.00           C  
ATOM   1365  O   GLU A 201      10.547   3.328   4.203  1.00  0.00           O  
ATOM   1366  CB  GLU A 201       8.805   4.385   6.840  1.00  0.00           C  
ATOM   1367  CEN GLU A 201       9.065   5.054   8.385  1.00  0.00           X  
ATOM   1368  H   GLU A 201       6.677   4.743   5.515  1.00  0.00           H  
ATOM   1369  N   ASP A 202       8.628   2.209   4.515  1.00  0.00           N  
ATOM   1370  CA  ASP A 202       9.083   0.972   3.880  1.00  0.00           C  
ATOM   1371  C   ASP A 202       9.413   1.164   2.393  1.00  0.00           C  
ATOM   1372  O   ASP A 202      10.467   0.703   1.924  1.00  0.00           O  
ATOM   1373  CB  ASP A 202       8.024  -0.121   4.042  1.00  0.00           C  
ATOM   1374  CEN ASP A 202       7.802  -0.915   4.640  1.00  0.00           X  
ATOM   1375  H   ASP A 202       7.716   2.215   4.950  1.00  0.00           H  
ATOM   1376  N   ILE A 203       8.570   1.892   1.644  1.00  0.00           N  
ATOM   1377  CA  ILE A 203       8.805   2.167   0.218  1.00  0.00           C  
ATOM   1378  C   ILE A 203      10.103   2.951   0.073  1.00  0.00           C  
ATOM   1379  O   ILE A 203      10.939   2.598  -0.760  1.00  0.00           O  
ATOM   1380  CB  ILE A 203       7.652   2.961  -0.423  1.00  0.00           C  
ATOM   1381  CEN ILE A 203       6.684   2.885  -0.919  1.00  0.00           X  
ATOM   1382  H   ILE A 203       7.784   2.321   2.108  1.00  0.00           H  
ATOM   1383  N   HIS A 204      10.314   3.976   0.891  1.00  0.00           N  
ATOM   1384  CA  HIS A 204      11.526   4.783   0.851  1.00  0.00           C  
ATOM   1385  C   HIS A 204      12.806   3.975   1.075  1.00  0.00           C  
ATOM   1386  O   HIS A 204      13.749   4.066   0.280  1.00  0.00           O  
ATOM   1387  CB  HIS A 204      11.439   5.904   1.892  1.00  0.00           C  
ATOM   1388  CEN HIS A 204      11.043   7.272   1.951  1.00  0.00           X  
ATOM   1389  H   HIS A 204       9.605   4.203   1.573  1.00  0.00           H  
ATOM   1390  N   ASP A 205      12.823   3.112   2.081  1.00  0.00           N  
ATOM   1391  CA  ASP A 205      13.971   2.259   2.377  1.00  0.00           C  
ATOM   1392  C   ASP A 205      14.266   1.276   1.241  1.00  0.00           C  
ATOM   1393  O   ASP A 205      15.429   1.082   0.857  1.00  0.00           O  
ATOM   1394  CB  ASP A 205      13.737   1.495   3.682  1.00  0.00           C  
ATOM   1395  CEN ASP A 205      13.961   1.549   4.675  1.00  0.00           X  
ATOM   1396  H   ASP A 205      12.032   3.087   2.707  1.00  0.00           H  
ATOM   1397  N   PHE A 206      13.229   0.683   0.642  1.00  0.00           N  
ATOM   1398  CA  PHE A 206      13.401  -0.256  -0.463  1.00  0.00           C  
ATOM   1399  C   PHE A 206      14.036   0.427  -1.682  1.00  0.00           C  
ATOM   1400  O   PHE A 206      14.982  -0.121  -2.268  1.00  0.00           O  
ATOM   1401  CB  PHE A 206      12.056  -0.876  -0.847  1.00  0.00           C  
ATOM   1402  CEN PHE A 206      11.240  -2.212  -0.569  1.00  0.00           X  
ATOM   1403  H   PHE A 206      12.296   0.928   0.937  1.00  0.00           H  
ATOM   1404  N   MET A 207      13.585   1.630  -2.033  1.00  0.00           N  
ATOM   1405  CA  MET A 207      14.073   2.397  -3.183  1.00  0.00           C  
ATOM   1406  C   MET A 207      15.522   2.841  -2.981  1.00  0.00           C  
ATOM   1407  O   MET A 207      16.320   2.805  -3.922  1.00  0.00           O  
ATOM   1408  CB  MET A 207      13.179   3.612  -3.426  1.00  0.00           C  
ATOM   1409  CEN MET A 207      11.986   4.266  -4.533  1.00  0.00           X  
ATOM   1410  H   MET A 207      12.861   2.040  -1.461  1.00  0.00           H  
ATOM   1411  N   GLN A 208      15.889   3.213  -1.751  1.00  0.00           N  
ATOM   1412  CA  GLN A 208      17.252   3.608  -1.422  1.00  0.00           C  
ATOM   1413  C   GLN A 208      18.213   2.415  -1.529  1.00  0.00           C  
ATOM   1414  O   GLN A 208      19.269   2.518  -2.165  1.00  0.00           O  
ATOM   1415  CB  GLN A 208      17.308   4.199  -0.011  1.00  0.00           C  
ATOM   1416  CEN GLN A 208      17.363   5.684   0.905  1.00  0.00           X  
ATOM   1417  H   GLN A 208      15.181   3.267  -1.035  1.00  0.00           H  
ATOM   1418  N   ALA A 209      17.816   1.248  -1.012  1.00  0.00           N  
ATOM   1419  CA  ALA A 209      18.616   0.028  -1.078  1.00  0.00           C  
ATOM   1420  C   ALA A 209      18.810  -0.473  -2.521  1.00  0.00           C  
ATOM   1421  O   ALA A 209      19.924  -0.863  -2.889  1.00  0.00           O  
ATOM   1422  CB  ALA A 209      17.973  -1.054  -0.223  1.00  0.00           C  
ATOM   1423  CEN ALA A 209      17.974  -1.054  -0.224  1.00  0.00           X  
ATOM   1424  H   ALA A 209      16.932   1.218  -0.526  1.00  0.00           H  
ATOM   1425  N   ALA A 210      17.771  -0.438  -3.357  1.00  0.00           N  
ATOM   1426  CA  ALA A 210      17.841  -0.863  -4.754  1.00  0.00           C  
ATOM   1427  C   ALA A 210      18.788   0.033  -5.572  1.00  0.00           C  
ATOM   1428  O   ALA A 210      19.601  -0.469  -6.351  1.00  0.00           O  
ATOM   1429  CB  ALA A 210      16.450  -0.874  -5.369  1.00  0.00           C  
ATOM   1430  CEN ALA A 210      16.451  -0.873  -5.369  1.00  0.00           X  
ATOM   1431  H   ALA A 210      16.881  -0.122  -3.001  1.00  0.00           H  
ATOM   1432  N   ALA A 211      18.749   1.351  -5.345  1.00  0.00           N  
ATOM   1433  CA  ALA A 211      19.611   2.316  -6.019  1.00  0.00           C  
ATOM   1434  C   ALA A 211      21.086   2.157  -5.615  1.00  0.00           C  
ATOM   1435  O   ALA A 211      21.971   2.155  -6.474  1.00  0.00           O  
ATOM   1436  CB  ALA A 211      19.130   3.731  -5.730  1.00  0.00           C  
ATOM   1437  CEN ALA A 211      19.131   3.730  -5.730  1.00  0.00           X  
ATOM   1438  H   ALA A 211      18.075   1.698  -4.679  1.00  0.00           H  
ATOM   1439  N   ALA A 212      21.370   1.966  -4.324  1.00  0.00           N  
ATOM   1440  CA  ALA A 212      22.739   1.829  -3.831  1.00  0.00           C  
ATOM   1441  C   ALA A 212      23.409   0.564  -4.387  1.00  0.00           C  
ATOM   1442  O   ALA A 212      24.549   0.615  -4.854  1.00  0.00           O  
ATOM   1443  CB  ALA A 212      22.752   1.817  -2.309  1.00  0.00           C  
ATOM   1444  CEN ALA A 212      22.752   1.817  -2.310  1.00  0.00           X  
ATOM   1445  H   ALA A 212      20.615   1.931  -3.656  1.00  0.00           H  
ATOM   1446  N   ALA A 213      22.685  -0.560  -4.431  1.00  0.00           N  
ATOM   1447  CA  ALA A 213      23.171  -1.798  -5.039  1.00  0.00           C  
ATOM   1448  C   ALA A 213      23.630  -1.600  -6.492  1.00  0.00           C  
ATOM   1449  O   ALA A 213      24.734  -2.026  -6.849  1.00  0.00           O  
ATOM   1450  CB  ALA A 213      22.091  -2.867  -4.966  1.00  0.00           C  
ATOM   1451  CEN ALA A 213      22.092  -2.867  -4.967  1.00  0.00           X  
ATOM   1452  H   ALA A 213      21.772  -0.566  -3.999  1.00  0.00           H  
ATOM   1453  N   ALA A 214      22.825  -0.930  -7.321  1.00  0.00           N  
ATOM   1454  CA  ALA A 214      23.123  -0.700  -8.733  1.00  0.00           C  
ATOM   1455  C   ALA A 214      24.341   0.218  -8.923  1.00  0.00           C  
ATOM   1456  O   ALA A 214      25.154  -0.013  -9.822  1.00  0.00           O  
ATOM   1457  CB  ALA A 214      21.904  -0.119  -9.434  1.00  0.00           C  
ATOM   1458  CEN ALA A 214      21.905  -0.119  -9.434  1.00  0.00           X  
ATOM   1459  H   ALA A 214      21.949  -0.579  -6.958  1.00  0.00           H  
ATOM   1460  N   ASN A 215      24.509   1.227  -8.061  1.00  0.00           N  
ATOM   1461  CA  ASN A 215      25.656   2.141  -8.113  1.00  0.00           C  
ATOM   1462  C   ASN A 215      27.003   1.447  -7.854  1.00  0.00           C  
ATOM   1463  O   ASN A 215      27.933   1.642  -8.632  1.00  0.00           O  
ATOM   1464  CB  ASN A 215      25.474   3.286  -7.133  1.00  0.00           C  
ATOM   1465  CEN ASN A 215      25.075   4.257  -7.130  1.00  0.00           X  
ATOM   1466  H   ASN A 215      23.789   1.393  -7.372  1.00  0.00           H  
ATOM   1467  N   CYS A 216      27.111   0.588  -6.834  1.00  0.00           N  
ATOM   1468  CA  CYS A 216      28.341  -0.155  -6.521  1.00  0.00           C  
ATOM   1469  C   CYS A 216      28.813  -1.146  -7.608  1.00  0.00           C  
ATOM   1470  O   CYS A 216      30.012  -1.200  -7.881  1.00  0.00           O  
ATOM   1471  CB  CYS A 216      27.926  -0.919  -5.264  1.00  0.00           C  
ATOM   1472  CEN CYS A 216      28.190  -0.768  -4.284  1.00  0.00           X  
ATOM   1473  H   CYS A 216      26.362   0.563  -6.160  1.00  0.00           H  
ATOM   1474  N   ARG A 217      27.934  -1.949  -8.228  1.00  0.00           N  
ATOM   1475  CA  ARG A 217      28.319  -2.921  -9.279  1.00  0.00           C  
ATOM   1476  C   ARG A 217      28.962  -2.308 -10.533  1.00  0.00           C  
ATOM   1477  O   ARG A 217      29.854  -2.935 -11.109  1.00  0.00           O  
ATOM   1478  CB  ARG A 217      27.142  -3.801  -9.670  1.00  0.00           C  
ATOM   1479  CEN ARG A 217      25.578  -5.726  -9.737  1.00  0.00           X  
ATOM   1480  H   ARG A 217      26.956  -1.820  -8.016  1.00  0.00           H  
ATOM   1481  N   LYS A 218      28.528  -1.114 -10.952  1.00  0.00           N  
ATOM   1482  CA  LYS A 218      29.082  -0.462 -12.153  1.00  0.00           C  
ATOM   1483  C   LYS A 218      30.288   0.380 -11.752  1.00  0.00           C  
ATOM   1484  O   LYS A 218      31.272   0.348 -12.517  1.00  0.00           O  
ATOM   1485  CB  LYS A 218      28.033   0.406 -12.849  1.00  0.00           C  
ATOM   1486  CEN LYS A 218      26.689   0.680 -14.460  1.00  0.00           X  
ATOM   1487  H   LYS A 218      28.176  -0.486 -10.244  1.00  0.00           H  
TER                                                                             
# All scores below are weighted scores, not raw scores.
#BEGIN_POSE_ENERGIES_TABLE ./minmover_pdb/pose_67.pdb
label vdw cenpack pair env cbeta hs_pair ss_pair sheet total
weights 1 0.5 1 1 0.25 1 1 1 NA
pose 5.96849 3.55946 -15.2837 -0.07309 12.6368 0 0 0 6.80791
MET:NtermProteinFull_1 0 -0.4361 -0.21799 0.10186 0.03196 0 0 0 -0.52028
TYR_2 0 0.10728 -0.01181 0.85474 0.06959 0 0 0 1.0198
GLY_3 0 -0.03982 0.01386 -0.0429 0.07081 0 0 0 0.00194
LYS_4 0 0.04181 -0.69108 -0.68888 0.06951 0 0 0 -1.26865
LEU_5 0 -0.21082 -0.55371 -0.19483 0.04399 0 0 0 -0.91537
ASN_6 0 -0.03385 0.06617 -0.40966 0.06956 0 0 0 -0.30778
ASP_7 0 0.02964 -0.0957 -0.42964 0.06939 0 0 0 -0.42631
LEU_8 0 -0.1382 -0.43542 -0.50394 0.03149 0 0 0 -1.04607
LEU_9 0 -0.08397 -0.29487 0.58995 0.06946 0 0 0 0.28058
GLU_10 0 -0.05384 0.04397 -0.82678 0.06939 0 0 0 -0.76726
ASP_11 0 -0.36611 -0.12619 -0.31759 0.04439 0 0 0 -0.7655
LEU_12 0 -0.23216 -0.71162 -0.30366 0.03833 0 0 0 -1.2091
GLN_13 0 0.038 0.22847 -0.4142 0.06878 0 0 0 -0.07894
GLU_14 0 0.00102 -0.20993 -0.92601 0.06893 0 0 0 -1.066
VAL_15 0 0.01992 -0.66203 -0.19594 0.03733 0 0 0 -0.80073
LEU_16 1.3897 0.9104 -0.08417 -0.06582 0.071 0 0 0 2.22111
LYS_17 0 -0.01077 0.09183 -0.77863 0.06961 0 0 0 -0.62796
ASN_18 0 0.08445 -0.22665 -0.19403 0.0691 0 0 0 -0.26713
LEU_19 0 0.24017 0.23322 -0.52948 0.03282 0 0 0 -0.02328
HIS_20 0 0.16615 0.23207 0.0215 0.06894 0 0 0 0.48866
LYS_21 0 -0.03011 -0.08876 -0.96458 0.07106 0 0 0 -1.01238
ASN_22 0 0.37293 -0.57787 0.12528 0.06928 0 0 0 -0.01038
ASP_23 0.25258 -0.11402 -0.20918 -0.03907 0.06784 0 0 0 -0.04184
ARG_24 0 -0.0324 -0.06691 -0.64658 0.07175 0 0 0 -0.67414
SER_25 0 0.00965 -0.15769 -0.21543 0.04456 0 0 0 -0.31891
GLY_26 0 0.04995 -0.19877 0.0322 0.03561 0 0 0 -0.081
LYS_27 0 -0.0183 -0.04306 -1.04927 0.07109 0 0 0 -1.03954
ASP_28 0 0.06911 -0.53588 -0.52292 0.06961 0 0 0 -0.92009
ASN_29 0.09741 0.45021 -0.55477 0.05572 0.03294 0 0 0 0.08152
ILE_30 0.25258 0.10498 0.51758 0.47679 0.06919 0 0 0 1.42112
HIS_D_31 0 -0.02901 -0.09341 0.0215 0.06921 0 0 0 -0.03171
ASP_32 0 -0.18172 -0.97791 -0.03907 0.0326 0 0 0 -1.1661
VAL_33 0 0.20122 0.43966 -0.19594 0.03683 0 0 0 0.48178
ASP_34 0 0.14286 -0.06526 -0.24167 0.06884 0 0 0 -0.09523
ASN_35 0 -0.001 -0.38958 -0.32173 0.0691 0 0 0 -0.64321
HIS_D_36 0 0.45177 0.20712 0.02534 0.0366 0 0 0 0.72084
LEU_37 1.3897 0.86539 -0.48717 -0.30366 0.07162 0 0 0 1.53588
GLN_38 0 -0.07297 0.04278 -0.59803 0.06878 0 0 0 -0.55944
ASN_39 0 -0.17736 -0.42573 -0.13901 0.04303 0 0 0 -0.69908
VAL_40 0 -0.1984 -0.54326 -0.46599 0.03847 0 0 0 -1.16918
ILE_41 0 0.25661 -0.44075 0.60227 0.06899 0 0 0 0.48712
GLU_42 0 0.006 -0.24106 -0.60186 0.06894 0 0 0 -0.76798
ASP_43 0.23611 0.2562 0.45887 0.2122 0.03661 0 0 0 1.19998
ILE_44 0 -0.14077 -0.79007 -0.06945 0.04533 0 0 0 -0.95497
HIS_D_45 0 -0.02402 0.0732 0.11054 0.06893 0 0 0 0.22865
ASP_46 0 -0.02516 -0.2843 -0.31759 0.06896 0 0 0 -0.55808
PHE_47 0 -0.08504 -0.18798 -0.38422 0.03836 0 0 0 -0.61886
MET_48 0 -0.10145 -0.1388 0.10186 0.06944 0 0 0 -0.06895
GLN_49 0 -0.06281 0.0029 -0.60368 0.06939 0 0 0 -0.59421
ALA_50 0 -0.12889 0.15514 -0.01847 0.0439 0 0 0 0.05168
ALA_51 0 -0.09766 -0.03989 -0.11236 0.03499 0 0 0 -0.21491
ALA_52 0 0.0162 -0.08119 0.15304 0.0353 0 0 0 0.12336
ALA_53 0 -0.08782 0.0531 0.28428 0.0357 0 0 0 0.28526
ALA_54 0 -0.01599 -0.01643 -0.01847 0.03577 0 0 0 -0.01512
ALA_55 0 0.21066 -0.04931 0.07904 0.04268 0 0 0 0.28307
ASN_56 0 -0.04276 -0.03867 -0.40966 0.03687 0 0 0 -0.45422
CYS_57 0 -0.03686 0.05741 1.27167 0.04305 0 0 0 1.33527
ARG_58 0 0.30047 0.16224 -0.30477 0.06939 0 0 0 0.22733
LYS_59 0 -0.00936 -0.01939 -0.8715 0.07212 0 0 0 -0.82813
GLY_60 0 -0.00936 0.00471 0.60923 0.0478 0 0 0 0.65239
SER_61 0 0.01103 -0.06534 -0.18312 0.04731 0 0 0 -0.19013
PRO_62 0 -0.01336 -0.00677 0.043 0.04019 0 0 0 0.06306
GLY_63 0 0 0 0.91259 0.04183 0 0 0 0.95441
SER_64 0 0 0 0.13063 0.04957 0 0 0 0.1802
PRO_65 0 0 0 0.51404 0.04957 0 0 0 0.5636
ALA_66 0 0 0 0.89846 0.07582 0 0 0 0.97427
GLY_67 0 0 0 0.91259 0.04183 0 0 0 0.95441
SER_68 0 0 0 0.29023 0.04957 0 0 0 0.3398
PRO_69 0 0 0 0.2123 0.04957 0 0 0 0.26186
THR_70 0 0 0 0.48779 0.07573 0 0 0 0.56352
SER_71 0 0 0 0.13063 0.07499 0 0 0 0.20562
THR_72 0 0 0 0.48779 0.07499 0 0 0 0.56278
GLU_73 0 0 0 -1.01303 0.07573 0 0 0 -0.9373
GLU_74 0 0 0 -1.01303 0.07582 0 0 0 -0.93721
GLY_75 0 0 0 0.91259 0.04957 0 0 0 0.96215
THR_76 0 0 0 0.48779 0.04957 0 0 0 0.53736
SER_77 0 0 0 0.29023 0.07582 0 0 0 0.36605
GLU_78 0 0 0 -1.03403 0.07529 0 0 0 -0.95874
SER_79 0 0 0 0.13063 0.07573 0 0 0 0.20636
ALA_80 0 0 0 0.89846 0.07499 0 0 0 0.97344
THR_81 0 0 0 0.43096 0.07582 0 0 0 0.50678
PRO_82 0 0 0 0.2123 0.07582 0 0 0 0.28812
GLU_83 0 0 0 -1.03403 0.07499 0 0 0 -0.95904
SER_84 0 0 0 0.13063 0.07582 0 0 0 0.20645
GLY_85 0 0 0 0.91259 0.04957 0 0 0 0.96215
PRO_86 0 0 0 0.51404 0.04957 0 0 0 0.5636
GLY_87 0 0 0 0.91259 0.04957 0 0 0 0.96215
THR_88 0 0 0 0.48779 0.07582 0 0 0 0.56361
SER_89 0 0 0 0.13063 0.07499 0 0 0 0.20562
THR_90 0 0 0 0.33798 0.07499 0 0 0 0.41297
GLU_91 0 0 0 -1.01303 0.07582 0 0 0 -0.93721
PRO_92 0 0 0 0.2123 0.07582 0 0 0 0.28812
SER_93 0 0 0 0.13063 0.07499 0 0 0 0.20562
GLU_94 0 0 0 -1.01303 0.07508 0 0 0 -0.93795
GLY_95 0 0 0 0.91259 0.07582 0 0 0 0.98841
SER_96 0 0 0 0.29023 0.03687 0 0 0 0.3271
ALA_97 0 0 0 0.797 0.05035 0 0 0 0.84735
PRO_98 0 0 0 0.2123 0.04183 0 0 0 0.25412
GLY_99 0 0 0 0.91259 0.04957 0 0 0 0.96215
SER_100 0 0 0 0.13063 0.04957 0 0 0 0.1802
PRO_101 0 0 0 0.51404 0.07582 0 0 0 0.58986
ALA_102 0 0 0 0.89846 0.07582 0 0 0 0.97427
GLY_103 0 0 0 0.60923 0.04957 0 0 0 0.6588
SER_104 0 0 0 0.29023 0.04957 0 0 0 0.3398
PRO_105 0 0 0 0.2123 0.07582 0 0 0 0.28812
THR_106 0 0 0 0.43096 0.07573 0 0 0 0.50669
SER_107 0 0 0 0.29023 0.07499 0 0 0 0.36522
THR_108 0 0 0 0.48779 0.07347 0 0 0 0.56126
GLU_109 0 0 0 -1.01303 0.07573 0 0 0 -0.9373
GLU_110 0 0 0 -1.03403 0.07582 0 0 0 -0.95821
GLY_111 0 0 0 0.91259 0.04957 0 0 0 0.96215
THR_112 0 0 0 0.48779 0.07582 0 0 0 0.56361
SER_113 0 0 0 -0.0106 0.07347 0 0 0 0.06287
THR_114 0 0 0 0.43096 0.07499 0 0 0 0.50594
GLU_115 0 0 0 -1.03403 0.07582 0 0 0 -0.95821
PRO_116 0 0 0 0.2123 0.07582 0 0 0 0.28812
SER_117 0 0 0 0.13063 0.07499 0 0 0 0.20562
GLU_118 0 0 0 -1.03403 0.07508 0 0 0 -0.95895
GLY_119 0 0 0 0.91259 0.04957 0 0 0 0.96215
SER_120 0 0 0 0.29023 0.04306 0 0 0 0.33329
ALA_121 0 0 0 0.89846 0.05374 0 0 0 0.9522
PRO_122 0 0 0 0.2123 0.04183 0 0 0 0.25412
GLY_123 0 0 0 0.91259 0.04957 0 0 0 0.96215
THR_124 0 0 0 0.43096 0.07582 0 0 0 0.50678
SER_125 0 0 0 0.13063 0.07499 0 0 0 0.20562
THR_126 0 0 0 0.48779 0.07499 0 0 0 0.56278
GLU_127 0 0 0 -1.01303 0.07582 0 0 0 -0.93721
PRO_128 0 0 0 0.043 0.04731 0 0 0 0.09031
SER_129 0 0 0 0.13063 0.07582 0 0 0 0.20645
GLU_130 0 0 0 -0.93278 0.07582 0 0 0 -0.85696
GLY_131 0 0 0 0.60923 0.07508 0 0 0 0.68431
SER_132 0 0 0 -0.0106 0.04124 0 0 0 0.03064
ALA_133 0 0 0 0.797 0.04183 0 0 0 0.83883
PRO_134 0 0 0 0.2123 0.04868 0 0 0 0.26098
GLY_135 0 0 0 0.91259 0.04183 0 0 0 0.95441
THR_136 0 0 0 0.33798 0.07508 0 0 0 0.41306
SER_137 0 0 0 0.29023 0.07582 0 0 0 0.36605
GLU_138 0 0 0 -1.01303 0.07582 0 0 0 -0.93721
SER_139 0 0 0 0.13063 0.07499 0 0 0 0.20562
ALA_140 0 0 0 0.77873 0.07433 0 0 0 0.85305
THR_141 0 0 0 0.43096 0.06186 0 0 0 0.49282
PRO_142 0 0 0 0.51404 0.07582 0 0 0 0.58986
GLU_143 0 0 0 -1.03403 0.07499 0 0 0 -0.95904
SER_144 0 0 0 -0.0106 0.07582 0 0 0 0.06522
GLY_145 0 0 0 0.91259 0.04183 0 0 0 0.95441
PRO_146 0 0 0 0.51404 0.04957 0 0 0 0.5636
GLY_147 0 0 0 0.91259 0.04183 0 0 0 0.95441
SER_148 0 0 0 0.29023 0.07508 0 0 0 0.36531
GLU_149 0 0 0 -1.03403 0.07582 0 0 0 -0.95821
PRO_150 0 0 0 0.51404 0.04957 0 0 0 0.5636
ALA_151 0 0 0 0.89846 0.07508 0 0 0 0.97353
THR_152 0 0.00418 -0.02009 0.33798 0.07268 0 0 0 0.39475
SER_153 0 0.02121 -0.00919 -0.0106 0.04718 0 0 0 0.0486
GLY_154 0 0.3202 -0.21935 -0.08884 0.0357 0 0 0 0.04771
SER_155 0.08483 -0.10195 -0.09707 -0.10731 0.03045 0 0 0 -0.19105
GLU_156 0 -0.03427 -0.00777 -0.25924 0.05078 0 0 0 -0.2505
THR_157 0 -0.05542 0.04075 0.12972 0.03546 0 0 0 0.15051
PRO_158 0 0.061 0.09031 -0.29134 0.03945 0 0 0 -0.10058
GLY_159 0 -0.07048 0.03995 -0.07965 0.04262 0 0 0 -0.06756
MET_160 0 0.20803 -0.18806 -0.21391 0.03529 0 0 0 -0.15865
TYR_161 0 -0.04031 -0.00037 0.80588 0.07025 0 0 0 0.83545
GLY_162 0 -0.00206 0.01793 -0.08884 0.0353 0 0 0 -0.03766
LYS_163 0 -0.33029 0.6217 0.61529 0.03721 0 0 0 0.94392
LEU_164 0 -0.13647 -0.1005 0.08126 0.06914 0 0 0 -0.08657
ASN_165 0 -0.06499 -0.00505 -0.46336 0.0697 0 0 0 -0.4637
ASP_166 0 -0.21197 0.05761 -0.1485 0.03499 0 0 0 -0.26788
LEU_167 0 -0.0678 -0.06438 -0.50394 0.03218 0 0 0 -0.60394
LEU_168 0 0.10914 -0.00965 0.75945 0.06893 0 0 0 0.92787
GLU_169 0 0.04585 -0.12654 -0.60186 0.06878 0 0 0 -0.61378
ASP_170 0.23611 0.31087 0.36419 0.46164 0.03738 0 0 0 1.41019
LEU_171 0 0.20865 -0.38256 -0.19483 0.03683 0 0 0 -0.33191
GLN_172 0 -0.08076 0.05105 -0.55896 0.06894 0 0 0 -0.51973
GLU_173 0 -0.15138 -0.57656 -0.37543 0.04283 0 0 0 -1.06055
VAL_174 0 -0.03192 -0.7038 -0.46599 0.037 0 0 0 -1.16471
LEU_175 0 0.04763 0.19274 0.4149 0.06955 0 0 0 0.72481
LYS_176 0 0.02977 -0.17148 -0.68888 0.06921 0 0 0 -0.76138
ASN_177 0 0.39207 -0.10339 0.40834 0.03614 0 0 0 0.73317
LEU_178 2e-05 0.1542 0.22828 -0.52948 0.03319 0 0 0 -0.1138
HIS_179 0 0.02678 -0.14125 -0.02241 0.06884 0 0 0 -0.06805
LYS_180 0 -0.04386 -0.65983 -0.60186 0.0693 0 0 0 -1.23625
ASN_181 0.09741 0.31238 -0.21322 0.40834 0.03204 0 0 0 0.63695
ASP_182 0.92358 0.11216 0.07128 -0.03907 0.06943 0 0 0 1.13739
ARG_183 0 -0.07008 -0.55287 -0.43267 0.04409 0 0 0 -1.01154
SER_184 0 0.08094 -0.33074 -0.1806 0.04345 0 0 0 -0.38695
GLY_185 0 0.00396 -0.10287 0.0322 0.04278 0 0 0 -0.02394
LYS_186 0 0 0 -1.04927 0.07203 0 0 0 -0.97725
ASP_187 0 -0.02945 -0.0837 -0.60822 0.07007 0 0 0 -0.6513
ASN_188 0 0.17994 -0.55946 -0.07783 0.04318 0 0 0 -0.41418
ILE_189 0.92358 0.09 0.32941 0.20907 0.06919 0 0 0 1.62125
HIS_D_190 0 -0.02561 -0.05997 0.06501 0.06947 0 0 0 0.0489
ASP_191 0 -0.04093 -0.16295 -0.37876 0.06884 0 0 0 -0.51381
VAL_192 2e-05 0.49418 0.16413 -0.41511 0.03721 0 0 0 0.28044
ASP_193 0 0.18146 0.36725 -0.37876 0.0688 0 0 0 0.23874
ASN_194 0 -0.09159 0.02506 -0.40966 0.06882 0 0 0 -0.40736
HIS_D_195 0 -0.1135 -0.219 -0.15264 0.04435 0 0 0 -0.44079
LEU_196 0 -0.2627 -0.38424 -0.39148 0.03721 0 0 0 -1.0012
GLN_197 0 0.01727 0.21311 -0.55896 0.06893 0 0 0 -0.25965
ASN_198 0 -0.07465 -0.15162 -0.28327 0.06894 0 0 0 -0.4406
VAL_199 0 -0.31653 -0.56984 -0.19594 0.03251 0 0 0 -1.0498
ILE_200 0 0.35906 -0.41993 0.34575 0.07007 0 0 0 0.35495
GLU_201 0 -0.05685 0.01051 -0.71584 0.06921 0 0 0 -0.69296
ASP_202 0 0.12001 -0.20601 -0.1485 0.0699 0 0 0 -0.1646
ILE_203 0 0.17206 -0.73466 -0.41682 0.03711 0 0 0 -0.94232
HIS_204 0 0.14187 0.24628 -0.02241 0.06893 0 0 0 0.43467
ASP_205 0 0.01364 -0.33513 -0.47618 0.06884 0 0 0 -0.72883
PHE_206 0 -0.32931 -0.10786 -0.38422 0.0308 0 0 0 -0.79057
MET_207 0 -0.54452 -0.07421 -0.21391 0.03215 0 0 0 -0.80049
GLN_208 0 -0.06348 0.0567 -0.55896 0.06889 0 0 0 -0.49684
ALA_209 0 -0.06418 -0.02681 0.20553 0.03701 0 0 0 0.15156
ALA_210 0 -0.11744 -0.07326 -0.01847 0.03411 0 0 0 -0.17506
ALA_211 0 -0.057 0.06074 -0.01847 0.03518 0 0 0 0.02046
ALA_212 0 0.00248 0.06482 0.15304 0.03071 0 0 0 0.25105
ALA_213 0 0.0933 -0.02367 0.07904 0.03854 0 0 0 0.18722
ALA_214 0 0.18804 0.02848 -0.01847 0.03137 0 0 0 0.2294
ASN_215 0.08483 0.5276 -0.52401 -0.19403 0.03045 0 0 0 -0.07514
CYS_216 0 0.00497 -0.06323 1.70525 0.06947 0 0 0 1.71646
ARG_217 0 0.30246 0.03335 -0.36281 0.06902 0 0 0 0.04202
LYS:CtermProteinFull_218 0 -0.16802 -0.04118 -0.68888 0.06931 0 0 0 -0.82878
#END_POSE_ENERGIES_TABLE ./minmover_pdb/pose_67.pdb
