# Supplementary material for: Selection of a promiscuous minimalist cAMP phosphodiesterase from a library of de novo designed proteins
Source: Nat Chem. 2024 May 3;16(7):1200–8. doi: 10.1038/s41557-024-01490-4 (PMC11230910; doi:10.1038/s41557-024-01490-4)
Supplement: Supplementary file 3 — MD input files, scripts and final structures derived from MD, AlphaFold2, EMSfold and MultiSFold. [file 41557_2024_1490_MOESM3_ESM.zip › Computational_Data/4_MultiSFold/campase/pose_68.pdb]

ATOM      1  N   MET A   1      -5.685  -3.190  15.727  1.00  0.00           N  
ATOM      2  CA  MET A   1      -6.194  -2.453  14.552  1.00  0.00           C  
ATOM      3  C   MET A   1      -5.242  -1.342  14.148  1.00  0.00           C  
ATOM      4  O   MET A   1      -4.840  -1.358  13.005  1.00  0.00           O  
ATOM      5  CB  MET A   1      -7.577  -1.873  14.839  1.00  0.00           C  
ATOM      6  CEN MET A   1      -9.273  -2.040  14.422  1.00  0.00           X  
ATOM      7  H   MET A   1      -6.223  -3.221  16.569  1.00  0.00           H  
ATOM      8  N   TYR A   2      -4.793  -0.478  15.066  1.00  0.00           N  
ATOM      9  CA  TYR A   2      -3.884   0.628  14.722  1.00  0.00           C  
ATOM     10  C   TYR A   2      -2.530   0.219  14.099  1.00  0.00           C  
ATOM     11  O   TYR A   2      -2.278   0.608  12.975  1.00  0.00           O  
ATOM     12  CB  TYR A   2      -3.623   1.466  15.975  1.00  0.00           C  
ATOM     13  CEN TYR A   2      -4.175   2.935  16.755  1.00  0.00           X  
ATOM     14  H   TYR A   2      -5.243  -0.398  15.967  1.00  0.00           H  
ATOM     15  N   GLY A   3      -1.693  -0.576  14.786  1.00  0.00           N  
ATOM     16  CA  GLY A   3      -0.433  -1.094  14.215  1.00  0.00           C  
ATOM     17  C   GLY A   3      -0.604  -1.660  12.802  1.00  0.00           C  
ATOM     18  O   GLY A   3      -0.138  -1.044  11.861  1.00  0.00           O  
ATOM     19  CEN GLY A   3      -0.433  -1.094  14.215  1.00  0.00           X  
ATOM     20  H   GLY A   3      -1.898  -0.788  15.753  1.00  0.00           H  
ATOM     21  N   LYS A   4      -1.410  -2.724  12.655  1.00  0.00           N  
ATOM     22  CA  LYS A   4      -1.658  -3.402  11.364  1.00  0.00           C  
ATOM     23  C   LYS A   4      -2.111  -2.461  10.246  1.00  0.00           C  
ATOM     24  O   LYS A   4      -1.684  -2.571   9.111  1.00  0.00           O  
ATOM     25  CB  LYS A   4      -2.702  -4.505  11.546  1.00  0.00           C  
ATOM     26  CEN LYS A   4      -3.143  -6.565  11.739  1.00  0.00           X  
ATOM     27  H   LYS A   4      -1.778  -3.160  13.488  1.00  0.00           H  
ATOM     28  N   LEU A   5      -3.032  -1.566  10.575  1.00  0.00           N  
ATOM     29  CA  LEU A   5      -3.482  -0.506   9.689  1.00  0.00           C  
ATOM     30  C   LEU A   5      -2.320   0.371   9.202  1.00  0.00           C  
ATOM     31  O   LEU A   5      -2.237   0.688   8.023  1.00  0.00           O  
ATOM     32  CB  LEU A   5      -4.536   0.351  10.401  1.00  0.00           C  
ATOM     33  CEN LEU A   5      -6.071   0.425  10.291  1.00  0.00           X  
ATOM     34  H   LEU A   5      -3.397  -1.593  11.518  1.00  0.00           H  
ATOM     35  N   ASN A   6      -1.435   0.761  10.119  1.00  0.00           N  
ATOM     36  CA  ASN A   6      -0.261   1.549   9.784  1.00  0.00           C  
ATOM     37  C   ASN A   6       0.607   0.810   8.760  1.00  0.00           C  
ATOM     38  O   ASN A   6       0.990   1.419   7.774  1.00  0.00           O  
ATOM     39  CB  ASN A   6       0.548   1.893  11.021  1.00  0.00           C  
ATOM     40  CEN ASN A   6       0.614   2.673  11.721  1.00  0.00           X  
ATOM     41  H   ASN A   6      -1.463   0.342  11.036  1.00  0.00           H  
ATOM     42  N   ASP A   7       0.830  -0.493   8.961  1.00  0.00           N  
ATOM     43  CA  ASP A   7       1.596  -1.333   8.033  1.00  0.00           C  
ATOM     44  C   ASP A   7       0.891  -1.398   6.664  1.00  0.00           C  
ATOM     45  O   ASP A   7       1.505  -1.150   5.632  1.00  0.00           O  
ATOM     46  CB  ASP A   7       1.781  -2.740   8.606  1.00  0.00           C  
ATOM     47  CEN ASP A   7       2.469  -3.298   9.109  1.00  0.00           X  
ATOM     48  H   ASP A   7       0.532  -0.916   9.827  1.00  0.00           H  
ATOM     49  N   LEU A   8      -0.438  -1.571   6.662  1.00  0.00           N  
ATOM     50  CA  LEU A   8      -1.239  -1.628   5.440  1.00  0.00           C  
ATOM     51  C   LEU A   8      -1.239  -0.308   4.649  1.00  0.00           C  
ATOM     52  O   LEU A   8      -1.203  -0.305   3.420  1.00  0.00           O  
ATOM     53  CB  LEU A   8      -2.677  -2.029   5.791  1.00  0.00           C  
ATOM     54  CEN LEU A   8      -3.454  -3.353   5.663  1.00  0.00           X  
ATOM     55  H   LEU A   8      -0.884  -1.813   7.536  1.00  0.00           H  
ATOM     56  N   LEU A   9      -1.325   0.829   5.349  1.00  0.00           N  
ATOM     57  CA  LEU A   9      -1.227   2.142   4.713  1.00  0.00           C  
ATOM     58  C   LEU A   9       0.125   2.319   4.007  1.00  0.00           C  
ATOM     59  O   LEU A   9       0.162   2.804   2.879  1.00  0.00           O  
ATOM     60  CB  LEU A   9      -1.437   3.249   5.754  1.00  0.00           C  
ATOM     61  CEN LEU A   9      -2.627   4.174   6.070  1.00  0.00           X  
ATOM     62  H   LEU A   9      -1.403   0.766   6.354  1.00  0.00           H  
ATOM     63  N   GLU A  10       1.222   1.934   4.663  1.00  0.00           N  
ATOM     64  CA  GLU A  10       2.576   2.045   4.119  1.00  0.00           C  
ATOM     65  C   GLU A  10       2.704   1.296   2.792  1.00  0.00           C  
ATOM     66  O   GLU A  10       3.197   1.878   1.823  1.00  0.00           O  
ATOM     67  CB  GLU A  10       3.601   1.514   5.123  1.00  0.00           C  
ATOM     68  CEN GLU A  10       4.760   1.797   6.340  1.00  0.00           X  
ATOM     69  H   GLU A  10       1.116   1.450   5.543  1.00  0.00           H  
ATOM     70  N   ASP A  11       2.179   0.074   2.720  1.00  0.00           N  
ATOM     71  CA  ASP A  11       2.257  -0.768   1.530  1.00  0.00           C  
ATOM     72  C   ASP A  11       1.433  -0.166   0.384  1.00  0.00           C  
ATOM     73  O   ASP A  11       1.912   0.012  -0.734  1.00  0.00           O  
ATOM     74  CB  ASP A  11       1.775  -2.186   1.844  1.00  0.00           C  
ATOM     75  CEN ASP A  11       2.144  -3.106   2.082  1.00  0.00           X  
ATOM     76  H   ASP A  11       1.798  -0.341   3.558  1.00  0.00           H  
ATOM     77  N   LEU A  12       0.217   0.299   0.659  1.00  0.00           N  
ATOM     78  CA  LEU A  12      -0.596   0.999  -0.337  1.00  0.00           C  
ATOM     79  C   LEU A  12       0.137   2.201  -0.970  1.00  0.00           C  
ATOM     80  O   LEU A  12       0.203   2.341  -2.196  1.00  0.00           O  
ATOM     81  CB  LEU A  12      -1.910   1.460   0.306  1.00  0.00           C  
ATOM     82  CEN LEU A  12      -3.352   0.921   0.239  1.00  0.00           X  
ATOM     83  H   LEU A  12      -0.174   0.093   1.566  1.00  0.00           H  
ATOM     84  N   GLN A  13       0.753   3.049  -0.148  1.00  0.00           N  
ATOM     85  CA  GLN A  13       1.502   4.211  -0.626  1.00  0.00           C  
ATOM     86  C   GLN A  13       2.702   3.826  -1.496  1.00  0.00           C  
ATOM     87  O   GLN A  13       2.919   4.434  -2.548  1.00  0.00           O  
ATOM     88  CB  GLN A  13       1.984   5.048   0.562  1.00  0.00           C  
ATOM     89  CEN GLN A  13       1.656   6.467   1.525  1.00  0.00           X  
ATOM     90  H   GLN A  13       0.774   2.821   0.836  1.00  0.00           H  
ATOM     91  N   GLU A  14       3.509   2.861  -1.076  1.00  0.00           N  
ATOM     92  CA  GLU A  14       4.674   2.426  -1.833  1.00  0.00           C  
ATOM     93  C   GLU A  14       4.267   1.856  -3.205  1.00  0.00           C  
ATOM     94  O   GLU A  14       4.921   2.187  -4.201  1.00  0.00           O  
ATOM     95  CB  GLU A  14       5.463   1.385  -1.036  1.00  0.00           C  
ATOM     96  CEN GLU A  14       6.765   0.985  -0.012  1.00  0.00           X  
ATOM     97  H   GLU A  14       3.286   2.361  -0.228  1.00  0.00           H  
ATOM     98  N   VAL A  15       3.125   1.155  -3.313  1.00  0.00           N  
ATOM     99  CA  VAL A  15       2.618   0.582  -4.582  1.00  0.00           C  
ATOM    100  C   VAL A  15       2.224   1.707  -5.542  1.00  0.00           C  
ATOM    101  O   VAL A  15       2.631   1.680  -6.706  1.00  0.00           O  
ATOM    102  CB  VAL A  15       1.404  -0.340  -4.358  1.00  0.00           C  
ATOM    103  CEN VAL A  15       1.196  -0.996  -4.375  1.00  0.00           X  
ATOM    104  H   VAL A  15       2.590   1.010  -2.469  1.00  0.00           H  
ATOM    105  N   LEU A  16       1.516   2.741  -5.063  1.00  0.00           N  
ATOM    106  CA  LEU A  16       1.166   3.924  -5.865  1.00  0.00           C  
ATOM    107  C   LEU A  16       2.402   4.673  -6.378  1.00  0.00           C  
ATOM    108  O   LEU A  16       2.466   5.080  -7.539  1.00  0.00           O  
ATOM    109  CB  LEU A  16       0.284   4.871  -5.041  1.00  0.00           C  
ATOM    110  CEN LEU A  16      -1.227   5.168  -5.053  1.00  0.00           X  
ATOM    111  H   LEU A  16       1.168   2.670  -4.116  1.00  0.00           H  
ATOM    112  N   LYS A  17       3.417   4.861  -5.526  1.00  0.00           N  
ATOM    113  CA  LYS A  17       4.648   5.568  -5.919  1.00  0.00           C  
ATOM    114  C   LYS A  17       5.384   4.826  -7.027  1.00  0.00           C  
ATOM    115  O   LYS A  17       5.818   5.462  -7.987  1.00  0.00           O  
ATOM    116  CB  LYS A  17       5.573   5.753  -4.715  1.00  0.00           C  
ATOM    117  CEN LYS A  17       6.381   7.027  -3.232  1.00  0.00           X  
ATOM    118  H   LYS A  17       3.325   4.481  -4.593  1.00  0.00           H  
ATOM    119  N   ASN A  18       5.537   3.512  -6.913  1.00  0.00           N  
ATOM    120  CA  ASN A  18       6.214   2.697  -7.916  1.00  0.00           C  
ATOM    121  C   ASN A  18       5.474   2.702  -9.259  1.00  0.00           C  
ATOM    122  O   ASN A  18       6.091   2.981 -10.287  1.00  0.00           O  
ATOM    123  CB  ASN A  18       6.398   1.272  -7.427  1.00  0.00           C  
ATOM    124  CEN ASN A  18       7.122   0.707  -6.918  1.00  0.00           X  
ATOM    125  H   ASN A  18       5.179   3.056  -6.085  1.00  0.00           H  
ATOM    126  N   LEU A  19       4.149   2.538  -9.257  1.00  0.00           N  
ATOM    127  CA  LEU A  19       3.326   2.558 -10.467  1.00  0.00           C  
ATOM    128  C   LEU A  19       3.471   3.892 -11.224  1.00  0.00           C  
ATOM    129  O   LEU A  19       3.822   3.906 -12.405  1.00  0.00           O  
ATOM    130  CB  LEU A  19       1.857   2.303 -10.106  1.00  0.00           C  
ATOM    131  CEN LEU A  19       0.946   1.068 -10.244  1.00  0.00           X  
ATOM    132  H   LEU A  19       3.685   2.372  -8.376  1.00  0.00           H  
ATOM    133  N   HIS A  20       3.330   5.023 -10.532  1.00  0.00           N  
ATOM    134  CA  HIS A  20       3.316   6.342 -11.168  1.00  0.00           C  
ATOM    135  C   HIS A  20       4.620   6.689 -11.899  1.00  0.00           C  
ATOM    136  O   HIS A  20       4.591   7.336 -12.948  1.00  0.00           O  
ATOM    137  CB  HIS A  20       3.015   7.421 -10.123  1.00  0.00           C  
ATOM    138  CEN HIS A  20       1.885   8.127  -9.618  1.00  0.00           X  
ATOM    139  H   HIS A  20       3.117   4.953  -9.546  1.00  0.00           H  
ATOM    140  N   LYS A  21       5.782   6.259 -11.383  1.00  0.00           N  
ATOM    141  CA  LYS A  21       7.088   6.651 -11.949  1.00  0.00           C  
ATOM    142  C   LYS A  21       6.984   6.881 -13.468  1.00  0.00           C  
ATOM    143  O   LYS A  21       7.560   7.848 -13.973  1.00  0.00           O  
ATOM    144  CB  LYS A  21       8.146   5.588 -11.649  1.00  0.00           C  
ATOM    145  CEN LYS A  21       9.823   4.973 -10.516  1.00  0.00           X  
ATOM    146  H   LYS A  21       5.746   5.587 -10.631  1.00  0.00           H  
ATOM    147  N   ASN A  22       6.213   6.049 -14.172  1.00  0.00           N  
ATOM    148  CA  ASN A  22       6.240   5.920 -15.634  1.00  0.00           C  
ATOM    149  C   ASN A  22       4.866   5.871 -16.291  1.00  0.00           C  
ATOM    150  O   ASN A  22       4.730   5.214 -17.326  1.00  0.00           O  
ATOM    151  CB  ASN A  22       7.034   4.695 -16.048  1.00  0.00           C  
ATOM    152  CEN ASN A  22       8.024   4.453 -16.298  1.00  0.00           X  
ATOM    153  H   ASN A  22       5.604   5.429 -13.660  1.00  0.00           H  
ATOM    154  N   ASP A  23       3.879   6.591 -15.750  1.00  0.00           N  
ATOM    155  CA  ASP A  23       2.495   6.541 -16.239  1.00  0.00           C  
ATOM    156  C   ASP A  23       2.413   6.714 -17.771  1.00  0.00           C  
ATOM    157  O   ASP A  23       1.523   6.175 -18.436  1.00  0.00           O  
ATOM    158  CB  ASP A  23       1.653   7.614 -15.545  1.00  0.00           C  
ATOM    159  CEN ASP A  23       1.008   7.722 -14.764  1.00  0.00           X  
ATOM    160  H   ASP A  23       4.069   7.120 -14.912  1.00  0.00           H  
ATOM    161  N   ARG A  24       3.407   7.389 -18.376  1.00  0.00           N  
ATOM    162  CA  ARG A  24       3.449   7.645 -19.824  1.00  0.00           C  
ATOM    163  C   ARG A  24       3.403   6.415 -20.728  1.00  0.00           C  
ATOM    164  O   ARG A  24       3.138   6.617 -21.913  1.00  0.00           O  
ATOM    165  CB  ARG A  24       4.649   8.509 -20.184  1.00  0.00           C  
ATOM    166  CEN ARG A  24       6.027  10.509 -20.686  1.00  0.00           X  
ATOM    167  H   ARG A  24       4.160   7.719 -17.790  1.00  0.00           H  
ATOM    168  N   SER A  25       3.676   5.194 -20.254  1.00  0.00           N  
ATOM    169  CA  SER A  25       3.693   4.011 -21.143  1.00  0.00           C  
ATOM    170  C   SER A  25       2.357   3.560 -21.737  1.00  0.00           C  
ATOM    171  O   SER A  25       2.387   3.043 -22.844  1.00  0.00           O  
ATOM    172  CB  SER A  25       4.303   2.847 -20.387  1.00  0.00           C  
ATOM    173  CEN SER A  25       4.420   2.516 -19.972  1.00  0.00           X  
ATOM    174  H   SER A  25       4.036   5.105 -19.316  1.00  0.00           H  
ATOM    175  N   GLY A  26       1.209   3.817 -21.103  1.00  0.00           N  
ATOM    176  CA  GLY A  26      -0.094   3.345 -21.592  1.00  0.00           C  
ATOM    177  C   GLY A  26      -0.399   1.863 -21.314  1.00  0.00           C  
ATOM    178  O   GLY A  26       0.304   1.205 -20.567  1.00  0.00           O  
ATOM    179  CEN GLY A  26      -0.094   3.345 -21.592  1.00  0.00           X  
ATOM    180  H   GLY A  26       1.241   4.360 -20.252  1.00  0.00           H  
ATOM    181  N   LYS A  27      -1.438   1.352 -21.990  1.00  0.00           N  
ATOM    182  CA  LYS A  27      -2.021  -0.009 -21.992  1.00  0.00           C  
ATOM    183  C   LYS A  27      -1.862  -0.905 -20.756  1.00  0.00           C  
ATOM    184  O   LYS A  27      -2.605  -0.690 -19.805  1.00  0.00           O  
ATOM    185  CB  LYS A  27      -1.458  -0.769 -23.194  1.00  0.00           C  
ATOM    186  CEN LYS A  27      -1.715  -1.472 -25.173  1.00  0.00           X  
ATOM    187  H   LYS A  27      -1.869   1.991 -22.644  1.00  0.00           H  
ATOM    188  N   ASP A  28      -0.913  -1.831 -20.709  1.00  0.00           N  
ATOM    189  CA  ASP A  28      -0.692  -2.635 -19.502  1.00  0.00           C  
ATOM    190  C   ASP A  28      -0.706  -1.806 -18.211  1.00  0.00           C  
ATOM    191  O   ASP A  28      -1.298  -2.237 -17.226  1.00  0.00           O  
ATOM    192  CB  ASP A  28       0.636  -3.388 -19.614  1.00  0.00           C  
ATOM    193  CEN ASP A  28       0.999  -4.302 -19.879  1.00  0.00           X  
ATOM    194  H   ASP A  28      -0.516  -2.153 -21.578  1.00  0.00           H  
ATOM    195  N   ASN A  29      -0.169  -0.578 -18.212  1.00  0.00           N  
ATOM    196  CA  ASN A  29      -0.072   0.199 -16.971  1.00  0.00           C  
ATOM    197  C   ASN A  29      -1.431   0.408 -16.267  1.00  0.00           C  
ATOM    198  O   ASN A  29      -1.450   0.543 -15.044  1.00  0.00           O  
ATOM    199  CB  ASN A  29       0.584   1.543 -17.233  1.00  0.00           C  
ATOM    200  CEN ASN A  29       1.548   1.956 -17.227  1.00  0.00           X  
ATOM    201  H   ASN A  29       0.214  -0.205 -19.071  1.00  0.00           H  
ATOM    202  N   ILE A  30      -2.575   0.449 -16.973  1.00  0.00           N  
ATOM    203  CA  ILE A  30      -3.886   0.624 -16.309  1.00  0.00           C  
ATOM    204  C   ILE A  30      -4.239  -0.632 -15.511  1.00  0.00           C  
ATOM    205  O   ILE A  30      -4.814  -0.515 -14.435  1.00  0.00           O  
ATOM    206  CB  ILE A  30      -5.012   0.916 -17.318  1.00  0.00           C  
ATOM    207  CEN ILE A  30      -5.532   1.696 -17.874  1.00  0.00           X  
ATOM    208  H   ILE A  30      -2.551   0.191 -17.949  1.00  0.00           H  
ATOM    209  N   HIS A  31      -3.827  -1.812 -15.983  1.00  0.00           N  
ATOM    210  CA  HIS A  31      -4.134  -3.082 -15.319  1.00  0.00           C  
ATOM    211  C   HIS A  31      -3.476  -3.202 -13.940  1.00  0.00           C  
ATOM    212  O   HIS A  31      -4.127  -3.633 -12.996  1.00  0.00           O  
ATOM    213  CB  HIS A  31      -3.701  -4.259 -16.200  1.00  0.00           C  
ATOM    214  CEN HIS A  31      -4.279  -5.134 -17.165  1.00  0.00           X  
ATOM    215  H   HIS A  31      -3.250  -1.836 -16.813  1.00  0.00           H  
ATOM    216  N   ASP A  32      -2.219  -2.772 -13.808  1.00  0.00           N  
ATOM    217  CA  ASP A  32      -1.506  -2.826 -12.527  1.00  0.00           C  
ATOM    218  C   ASP A  32      -2.165  -1.927 -11.476  1.00  0.00           C  
ATOM    219  O   ASP A  32      -2.415  -2.365 -10.356  1.00  0.00           O  
ATOM    220  CB  ASP A  32      -0.041  -2.424 -12.714  1.00  0.00           C  
ATOM    221  CEN ASP A  32       0.878  -2.845 -12.839  1.00  0.00           X  
ATOM    222  H   ASP A  32      -1.713  -2.475 -14.628  1.00  0.00           H  
ATOM    223  N   VAL A  33      -2.483  -0.679 -11.842  1.00  0.00           N  
ATOM    224  CA  VAL A  33      -3.206   0.259 -10.969  1.00  0.00           C  
ATOM    225  C   VAL A  33      -4.574  -0.304 -10.597  1.00  0.00           C  
ATOM    226  O   VAL A  33      -4.980  -0.146  -9.451  1.00  0.00           O  
ATOM    227  CB  VAL A  33      -3.392   1.636 -11.634  1.00  0.00           C  
ATOM    228  CEN VAL A  33      -3.191   2.294 -11.611  1.00  0.00           X  
ATOM    229  H   VAL A  33      -2.268  -0.398 -12.790  1.00  0.00           H  
ATOM    230  N   ASP A  34      -5.258  -0.979 -11.520  1.00  0.00           N  
ATOM    231  CA  ASP A  34      -6.578  -1.570 -11.286  1.00  0.00           C  
ATOM    232  C   ASP A  34      -6.521  -2.672 -10.223  1.00  0.00           C  
ATOM    233  O   ASP A  34      -7.347  -2.700  -9.313  1.00  0.00           O  
ATOM    234  CB  ASP A  34      -7.151  -2.130 -12.591  1.00  0.00           C  
ATOM    235  CEN ASP A  34      -7.790  -1.872 -13.341  1.00  0.00           X  
ATOM    236  H   ASP A  34      -4.867  -1.073 -12.446  1.00  0.00           H  
ATOM    237  N   ASN A  35      -5.482  -3.513 -10.246  1.00  0.00           N  
ATOM    238  CA  ASN A  35      -5.251  -4.529  -9.220  1.00  0.00           C  
ATOM    239  C   ASN A  35      -4.853  -3.905  -7.873  1.00  0.00           C  
ATOM    240  O   ASN A  35      -5.302  -4.339  -6.815  1.00  0.00           O  
ATOM    241  CB  ASN A  35      -4.198  -5.526  -9.666  1.00  0.00           C  
ATOM    242  CEN ASN A  35      -4.156  -6.452 -10.159  1.00  0.00           X  
ATOM    243  H   ASN A  35      -4.849  -3.471 -11.033  1.00  0.00           H  
ATOM    244  N   HIS A  36      -4.020  -2.865  -7.901  1.00  0.00           N  
ATOM    245  CA  HIS A  36      -3.516  -2.269  -6.674  1.00  0.00           C  
ATOM    246  C   HIS A  36      -4.633  -1.647  -5.830  1.00  0.00           C  
ATOM    247  O   HIS A  36      -4.744  -1.949  -4.645  1.00  0.00           O  
ATOM    248  CB  HIS A  36      -2.455  -1.211  -6.996  1.00  0.00           C  
ATOM    249  CEN HIS A  36      -1.037  -1.125  -7.099  1.00  0.00           X  
ATOM    250  H   HIS A  36      -3.740  -2.473  -8.789  1.00  0.00           H  
ATOM    251  N   LEU A  37      -5.507  -0.846  -6.444  1.00  0.00           N  
ATOM    252  CA  LEU A  37      -6.628  -0.220  -5.762  1.00  0.00           C  
ATOM    253  C   LEU A  37      -7.579  -1.272  -5.179  1.00  0.00           C  
ATOM    254  O   LEU A  37      -8.040  -1.087  -4.058  1.00  0.00           O  
ATOM    255  CB  LEU A  37      -7.377   0.708  -6.726  1.00  0.00           C  
ATOM    256  CEN LEU A  37      -7.412   2.240  -6.887  1.00  0.00           X  
ATOM    257  H   LEU A  37      -5.403  -0.680  -7.435  1.00  0.00           H  
ATOM    258  N   GLN A  38      -7.812  -2.392  -5.872  1.00  0.00           N  
ATOM    259  CA  GLN A  38      -8.663  -3.485  -5.379  1.00  0.00           C  
ATOM    260  C   GLN A  38      -8.091  -4.131  -4.112  1.00  0.00           C  
ATOM    261  O   GLN A  38      -8.838  -4.352  -3.163  1.00  0.00           O  
ATOM    262  CB  GLN A  38      -8.837  -4.553  -6.462  1.00  0.00           C  
ATOM    263  CEN GLN A  38      -9.912  -5.161  -7.696  1.00  0.00           X  
ATOM    264  H   GLN A  38      -7.369  -2.495  -6.776  1.00  0.00           H  
ATOM    265  N   ASN A  39      -6.771  -4.340  -4.047  1.00  0.00           N  
ATOM    266  CA  ASN A  39      -6.124  -4.883  -2.846  1.00  0.00           C  
ATOM    267  C   ASN A  39      -6.204  -3.900  -1.661  1.00  0.00           C  
ATOM    268  O   ASN A  39      -6.556  -4.300  -0.556  1.00  0.00           O  
ATOM    269  CB  ASN A  39      -4.679  -5.255  -3.122  1.00  0.00           C  
ATOM    270  CEN ASN A  39      -4.132  -6.098  -3.424  1.00  0.00           X  
ATOM    271  H   ASN A  39      -6.212  -4.183  -4.876  1.00  0.00           H  
ATOM    272  N   VAL A  40      -5.963  -2.604  -1.900  1.00  0.00           N  
ATOM    273  CA  VAL A  40      -6.071  -1.553  -0.871  1.00  0.00           C  
ATOM    274  C   VAL A  40      -7.482  -1.520  -0.262  1.00  0.00           C  
ATOM    275  O   VAL A  40      -7.620  -1.455   0.959  1.00  0.00           O  
ATOM    276  CB  VAL A  40      -5.737  -0.162  -1.443  1.00  0.00           C  
ATOM    277  CEN VAL A  40      -5.268   0.342  -1.436  1.00  0.00           X  
ATOM    278  H   VAL A  40      -5.685  -2.340  -2.836  1.00  0.00           H  
ATOM    279  N   ILE A  41      -8.538  -1.573  -1.086  1.00  0.00           N  
ATOM    280  CA  ILE A  41      -9.930  -1.538  -0.594  1.00  0.00           C  
ATOM    281  C   ILE A  41     -10.236  -2.794   0.222  1.00  0.00           C  
ATOM    282  O   ILE A  41     -10.784  -2.686   1.323  1.00  0.00           O  
ATOM    283  CB  ILE A  41     -10.946  -1.424  -1.746  1.00  0.00           C  
ATOM    284  CEN ILE A  41     -11.477  -0.735  -2.402  1.00  0.00           X  
ATOM    285  H   ILE A  41      -8.370  -1.694  -2.074  1.00  0.00           H  
ATOM    286  N   GLU A  42      -9.904  -3.972  -0.309  1.00  0.00           N  
ATOM    287  CA  GLU A  42     -10.173  -5.257   0.339  1.00  0.00           C  
ATOM    288  C   GLU A  42      -9.508  -5.330   1.719  1.00  0.00           C  
ATOM    289  O   GLU A  42     -10.095  -5.878   2.655  1.00  0.00           O  
ATOM    290  CB  GLU A  42      -9.690  -6.412  -0.541  1.00  0.00           C  
ATOM    291  CEN GLU A  42     -10.017  -7.643  -1.673  1.00  0.00           X  
ATOM    292  H   GLU A  42      -9.418  -3.985  -1.194  1.00  0.00           H  
ATOM    293  N   ASP A  43      -8.353  -4.690   1.892  1.00  0.00           N  
ATOM    294  CA  ASP A  43      -7.659  -4.618   3.176  1.00  0.00           C  
ATOM    295  C   ASP A  43      -8.331  -3.655   4.158  1.00  0.00           C  
ATOM    296  O   ASP A  43      -8.629  -4.036   5.297  1.00  0.00           O  
ATOM    297  CB  ASP A  43      -6.201  -4.204   2.961  1.00  0.00           C  
ATOM    298  CEN ASP A  43      -5.274  -4.616   2.871  1.00  0.00           X  
ATOM    299  H   ASP A  43      -7.879  -4.332   1.075  1.00  0.00           H  
ATOM    300  N   ILE A  44      -8.630  -2.420   3.729  1.00  0.00           N  
ATOM    301  CA  ILE A  44      -9.286  -1.424   4.590  1.00  0.00           C  
ATOM    302  C   ILE A  44     -10.573  -2.021   5.130  1.00  0.00           C  
ATOM    303  O   ILE A  44     -10.877  -1.812   6.299  1.00  0.00           O  
ATOM    304  CB  ILE A  44      -9.601  -0.115   3.843  1.00  0.00           C  
ATOM    305  CEN ILE A  44      -9.212   0.860   3.549  1.00  0.00           X  
ATOM    306  H   ILE A  44      -8.459  -2.203   2.759  1.00  0.00           H  
ATOM    307  N   HIS A  45     -11.312  -2.791   4.339  1.00  0.00           N  
ATOM    308  CA  HIS A  45     -12.566  -3.404   4.770  1.00  0.00           C  
ATOM    309  C   HIS A  45     -12.401  -4.334   5.975  1.00  0.00           C  
ATOM    310  O   HIS A  45     -13.020  -4.111   7.019  1.00  0.00           O  
ATOM    311  CB  HIS A  45     -13.198  -4.178   3.608  1.00  0.00           C  
ATOM    312  CEN HIS A  45     -14.163  -3.956   2.583  1.00  0.00           X  
ATOM    313  H   HIS A  45     -10.989  -2.970   3.400  1.00  0.00           H  
ATOM    314  N   ASP A  46     -11.498  -5.306   5.897  1.00  0.00           N  
ATOM    315  CA  ASP A  46     -11.234  -6.254   6.972  1.00  0.00           C  
ATOM    316  C   ASP A  46     -10.733  -5.553   8.237  1.00  0.00           C  
ATOM    317  O   ASP A  46     -11.116  -5.911   9.361  1.00  0.00           O  
ATOM    318  CB  ASP A  46     -10.217  -7.303   6.515  1.00  0.00           C  
ATOM    319  CEN ASP A  46     -10.181  -8.250   6.142  1.00  0.00           X  
ATOM    320  H   ASP A  46     -11.007  -5.429   5.023  1.00  0.00           H  
ATOM    321  N   PHE A  47      -9.902  -4.521   8.086  1.00  0.00           N  
ATOM    322  CA  PHE A  47      -9.412  -3.730   9.206  1.00  0.00           C  
ATOM    323  C   PHE A  47     -10.565  -3.066   9.971  1.00  0.00           C  
ATOM    324  O   PHE A  47     -10.626  -3.177  11.197  1.00  0.00           O  
ATOM    325  CB  PHE A  47      -8.425  -2.671   8.712  1.00  0.00           C  
ATOM    326  CEN PHE A  47      -6.852  -2.474   8.597  1.00  0.00           X  
ATOM    327  H   PHE A  47      -9.626  -4.264   7.150  1.00  0.00           H  
ATOM    328  N   MET A  48     -11.507  -2.442   9.264  1.00  0.00           N  
ATOM    329  CA  MET A  48     -12.692  -1.781   9.806  1.00  0.00           C  
ATOM    330  C   MET A  48     -13.556  -2.771  10.574  1.00  0.00           C  
ATOM    331  O   MET A  48     -13.992  -2.480  11.688  1.00  0.00           O  
ATOM    332  CB  MET A  48     -13.500  -1.131   8.684  1.00  0.00           C  
ATOM    333  CEN MET A  48     -13.954   0.426   8.015  1.00  0.00           X  
ATOM    334  H   MET A  48     -11.401  -2.450   8.259  1.00  0.00           H  
ATOM    335  N   GLN A  49     -13.767  -3.963  10.020  1.00  0.00           N  
ATOM    336  CA  GLN A  49     -14.556  -5.008  10.653  1.00  0.00           C  
ATOM    337  C   GLN A  49     -13.947  -5.426  11.996  1.00  0.00           C  
ATOM    338  O   GLN A  49     -14.653  -5.476  13.006  1.00  0.00           O  
ATOM    339  CB  GLN A  49     -14.666  -6.224   9.729  1.00  0.00           C  
ATOM    340  CEN GLN A  49     -15.696  -7.053   8.590  1.00  0.00           X  
ATOM    341  H   GLN A  49     -13.420  -4.128   9.088  1.00  0.00           H  
ATOM    342  N   ALA A  50     -12.629  -5.631  12.051  1.00  0.00           N  
ATOM    343  CA  ALA A  50     -11.919  -5.981  13.279  1.00  0.00           C  
ATOM    344  C   ALA A  50     -12.037  -4.887  14.357  1.00  0.00           C  
ATOM    345  O   ALA A  50     -12.271  -5.196  15.527  1.00  0.00           O  
ATOM    346  CB  ALA A  50     -10.457  -6.263  12.967  1.00  0.00           C  
ATOM    347  CEN ALA A  50     -10.457  -6.263  12.967  1.00  0.00           X  
ATOM    348  H   ALA A  50     -12.102  -5.571  11.192  1.00  0.00           H  
ATOM    349  N   ALA A  51     -11.908  -3.612  13.984  1.00  0.00           N  
ATOM    350  CA  ALA A  51     -12.059  -2.477  14.888  1.00  0.00           C  
ATOM    351  C   ALA A  51     -13.476  -2.414  15.482  1.00  0.00           C  
ATOM    352  O   ALA A  51     -13.626  -2.186  16.685  1.00  0.00           O  
ATOM    353  CB  ALA A  51     -11.724  -1.182  14.162  1.00  0.00           C  
ATOM    354  CEN ALA A  51     -11.724  -1.183  14.162  1.00  0.00           X  
ATOM    355  H   ALA A  51     -11.685  -3.417  13.020  1.00  0.00           H  
ATOM    356  N   ALA A  52     -14.504  -2.687  14.677  1.00  0.00           N  
ATOM    357  CA  ALA A  52     -15.905  -2.673  15.090  1.00  0.00           C  
ATOM    358  C   ALA A  52     -16.202  -3.798  16.088  1.00  0.00           C  
ATOM    359  O   ALA A  52     -16.892  -3.569  17.081  1.00  0.00           O  
ATOM    360  CB  ALA A  52     -16.814  -2.782  13.874  1.00  0.00           C  
ATOM    361  CEN ALA A  52     -16.813  -2.782  13.875  1.00  0.00           X  
ATOM    362  H   ALA A  52     -14.308  -2.905  13.713  1.00  0.00           H  
ATOM    363  N   ALA A  53     -15.620  -4.986  15.901  1.00  0.00           N  
ATOM    364  CA  ALA A  53     -15.745  -6.094  16.843  1.00  0.00           C  
ATOM    365  C   ALA A  53     -15.059  -5.766  18.177  1.00  0.00           C  
ATOM    366  O   ALA A  53     -15.650  -5.953  19.237  1.00  0.00           O  
ATOM    367  CB  ALA A  53     -15.167  -7.366  16.240  1.00  0.00           C  
ATOM    368  CEN ALA A  53     -15.167  -7.365  16.240  1.00  0.00           X  
ATOM    369  H   ALA A  53     -15.083  -5.136  15.059  1.00  0.00           H  
ATOM    370  N   ALA A  54     -13.854  -5.185  18.154  1.00  0.00           N  
ATOM    371  CA  ALA A  54     -13.115  -4.832  19.367  1.00  0.00           C  
ATOM    372  C   ALA A  54     -13.826  -3.764  20.222  1.00  0.00           C  
ATOM    373  O   ALA A  54     -13.841  -3.864  21.454  1.00  0.00           O  
ATOM    374  CB  ALA A  54     -11.717  -4.361  18.994  1.00  0.00           C  
ATOM    375  CEN ALA A  54     -11.718  -4.361  18.995  1.00  0.00           X  
ATOM    376  H   ALA A  54     -13.419  -5.022  17.259  1.00  0.00           H  
ATOM    377  N   ALA A  55     -14.432  -2.754  19.593  1.00  0.00           N  
ATOM    378  CA  ALA A  55     -15.248  -1.742  20.258  1.00  0.00           C  
ATOM    379  C   ALA A  55     -16.524  -2.354  20.858  1.00  0.00           C  
ATOM    380  O   ALA A  55     -16.743  -2.242  22.068  1.00  0.00           O  
ATOM    381  CB  ALA A  55     -15.596  -0.626  19.283  1.00  0.00           C  
ATOM    382  CEN ALA A  55     -15.596  -0.627  19.284  1.00  0.00           X  
ATOM    383  H   ALA A  55     -14.316  -2.679  18.593  1.00  0.00           H  
ATOM    384  N   ASN A  56     -17.324  -3.069  20.061  1.00  0.00           N  
ATOM    385  CA  ASN A  56     -18.569  -3.711  20.495  1.00  0.00           C  
ATOM    386  C   ASN A  56     -18.363  -4.690  21.655  1.00  0.00           C  
ATOM    387  O   ASN A  56     -19.220  -4.768  22.532  1.00  0.00           O  
ATOM    388  CB  ASN A  56     -19.245  -4.422  19.337  1.00  0.00           C  
ATOM    389  CEN ASN A  56     -19.963  -4.211  18.601  1.00  0.00           X  
ATOM    390  H   ASN A  56     -17.079  -3.135  19.083  1.00  0.00           H  
ATOM    391  N   CYS A  57     -17.193  -5.328  21.772  1.00  0.00           N  
ATOM    392  CA  CYS A  57     -16.871  -6.204  22.902  1.00  0.00           C  
ATOM    393  C   CYS A  57     -17.189  -5.552  24.261  1.00  0.00           C  
ATOM    394  O   CYS A  57     -17.542  -6.255  25.202  1.00  0.00           O  
ATOM    395  CB  CYS A  57     -15.363  -6.401  22.743  1.00  0.00           C  
ATOM    396  CEN CYS A  57     -14.835  -7.228  22.444  1.00  0.00           X  
ATOM    397  H   CYS A  57     -16.528  -5.262  21.013  1.00  0.00           H  
ATOM    398  N   ARG A  58     -17.135  -4.212  24.391  1.00  0.00           N  
ATOM    399  CA  ARG A  58     -17.404  -3.534  25.676  1.00  0.00           C  
ATOM    400  C   ARG A  58     -18.808  -3.781  26.228  1.00  0.00           C  
ATOM    401  O   ARG A  58     -19.046  -3.435  27.380  1.00  0.00           O  
ATOM    402  CB  ARG A  58     -17.122  -2.041  25.590  1.00  0.00           C  
ATOM    403  CEN ARG A  58     -15.935   0.130  25.757  1.00  0.00           X  
ATOM    404  H   ARG A  58     -17.008  -3.655  23.558  1.00  0.00           H  
ATOM    405  N   LYS A  59     -19.730  -4.364  25.452  1.00  0.00           N  
ATOM    406  CA  LYS A  59     -21.136  -4.573  25.852  1.00  0.00           C  
ATOM    407  C   LYS A  59     -21.288  -5.347  27.170  1.00  0.00           C  
ATOM    408  O   LYS A  59     -22.265  -5.131  27.877  1.00  0.00           O  
ATOM    409  CB  LYS A  59     -21.891  -5.305  24.742  1.00  0.00           C  
ATOM    410  CEN LYS A  59     -23.254  -5.229  23.126  1.00  0.00           X  
ATOM    411  H   LYS A  59     -19.430  -4.756  24.571  1.00  0.00           H  
ATOM    412  N   GLY A  60     -20.319  -6.199  27.531  1.00  0.00           N  
ATOM    413  CA  GLY A  60     -20.404  -7.159  28.641  1.00  0.00           C  
ATOM    414  C   GLY A  60     -20.286  -6.576  30.049  1.00  0.00           C  
ATOM    415  O   GLY A  60     -20.441  -7.318  31.010  1.00  0.00           O  
ATOM    416  CEN GLY A  60     -20.404  -7.159  28.641  1.00  0.00           X  
ATOM    417  H   GLY A  60     -19.508  -6.258  26.936  1.00  0.00           H  
ATOM    418  N   SER A  61     -20.003  -5.277  30.203  1.00  0.00           N  
ATOM    419  CA  SER A  61     -19.745  -4.682  31.520  1.00  0.00           C  
ATOM    420  C   SER A  61     -21.003  -3.992  32.082  1.00  0.00           C  
ATOM    421  O   SER A  61     -21.069  -2.765  32.038  1.00  0.00           O  
ATOM    422  CB  SER A  61     -18.597  -3.696  31.427  1.00  0.00           C  
ATOM    423  CEN SER A  61     -18.271  -3.314  31.217  1.00  0.00           X  
ATOM    424  H   SER A  61     -20.076  -4.670  29.400  1.00  0.00           H  
ATOM    425  N   PRO A  62     -22.002  -4.713  32.633  1.00  0.00           N  
ATOM    426  CA  PRO A  62     -23.151  -4.057  33.233  1.00  0.00           C  
ATOM    427  C   PRO A  62     -22.712  -3.455  34.575  1.00  0.00           C  
ATOM    428  O   PRO A  62     -21.772  -3.931  35.192  1.00  0.00           O  
ATOM    429  CB  PRO A  62     -24.199  -5.171  33.391  1.00  0.00           C  
ATOM    430  CEN PRO A  62     -22.923  -6.208  32.697  1.00  0.00           X  
ATOM    431  N   GLY A  63     -23.384  -2.378  34.981  1.00  0.00           N  
ATOM    432  CA  GLY A  63     -23.195  -1.707  36.274  1.00  0.00           C  
ATOM    433  C   GLY A  63     -22.020  -0.736  36.429  1.00  0.00           C  
ATOM    434  O   GLY A  63     -21.254  -0.481  35.511  1.00  0.00           O  
ATOM    435  CEN GLY A  63     -23.195  -1.706  36.274  1.00  0.00           X  
ATOM    436  H   GLY A  63     -24.277  -2.232  34.537  1.00  0.00           H  
ATOM    437  N   SER A  64     -21.780  -0.319  37.672  1.00  0.00           N  
ATOM    438  CA  SER A  64     -20.731   0.643  38.011  1.00  0.00           C  
ATOM    439  C   SER A  64     -20.272   0.518  39.478  1.00  0.00           C  
ATOM    440  O   SER A  64     -21.083   0.130  40.322  1.00  0.00           O  
ATOM    441  CB  SER A  64     -21.221   2.050  37.732  1.00  0.00           C  
ATOM    442  CEN SER A  64     -21.564   2.471  37.695  1.00  0.00           X  
ATOM    443  H   SER A  64     -22.159  -0.862  38.437  1.00  0.00           H  
ATOM    444  N   PRO A  65     -19.039   0.931  39.831  1.00  0.00           N  
ATOM    445  CA  PRO A  65     -18.532   0.762  41.187  1.00  0.00           C  
ATOM    446  C   PRO A  65     -19.004   1.955  42.024  1.00  0.00           C  
ATOM    447  O   PRO A  65     -18.258   2.893  42.296  1.00  0.00           O  
ATOM    448  CB  PRO A  65     -17.003   0.709  41.032  1.00  0.00           C  
ATOM    449  CEN PRO A  65     -17.362   0.945  39.300  1.00  0.00           X  
ATOM    450  N   ALA A  66     -20.278   1.946  42.400  1.00  0.00           N  
ATOM    451  CA  ALA A  66     -20.871   2.970  43.243  1.00  0.00           C  
ATOM    452  C   ALA A  66     -20.212   2.895  44.626  1.00  0.00           C  
ATOM    453  O   ALA A  66     -19.840   1.817  45.076  1.00  0.00           O  
ATOM    454  CB  ALA A  66     -22.380   2.794  43.335  1.00  0.00           C  
ATOM    455  CEN ALA A  66     -22.379   2.794  43.335  1.00  0.00           X  
ATOM    456  H   ALA A  66     -20.828   1.122  42.202  1.00  0.00           H  
ATOM    457  N   GLY A  67     -20.122   4.036  45.311  1.00  0.00           N  
ATOM    458  CA  GLY A  67     -19.569   4.111  46.665  1.00  0.00           C  
ATOM    459  C   GLY A  67     -18.382   5.056  46.857  1.00  0.00           C  
ATOM    460  O   GLY A  67     -17.999   5.776  45.952  1.00  0.00           O  
ATOM    461  CEN GLY A  67     -19.569   4.111  46.665  1.00  0.00           X  
ATOM    462  H   GLY A  67     -20.624   4.837  44.954  1.00  0.00           H  
ATOM    463  N   SER A  68     -17.797   4.970  48.052  1.00  0.00           N  
ATOM    464  CA  SER A  68     -16.663   5.744  48.587  1.00  0.00           C  
ATOM    465  C   SER A  68     -16.843   7.225  48.993  1.00  0.00           C  
ATOM    466  O   SER A  68     -15.926   8.025  48.820  1.00  0.00           O  
ATOM    467  CB  SER A  68     -15.546   5.668  47.565  1.00  0.00           C  
ATOM    468  CEN SER A  68     -15.302   5.660  47.079  1.00  0.00           X  
ATOM    469  H   SER A  68     -17.819   4.040  48.444  1.00  0.00           H  
ATOM    470  N   PRO A  69     -17.934   7.582  49.704  1.00  0.00           N  
ATOM    471  CA  PRO A  69     -18.125   8.935  50.208  1.00  0.00           C  
ATOM    472  C   PRO A  69     -16.872   9.401  50.960  1.00  0.00           C  
ATOM    473  O   PRO A  69     -16.253   8.628  51.693  1.00  0.00           O  
ATOM    474  CB  PRO A  69     -19.354   8.827  51.126  1.00  0.00           C  
ATOM    475  CEN PRO A  69     -19.284   7.096  50.697  1.00  0.00           X  
ATOM    476  N   THR A  70     -16.517  10.675  50.822  1.00  0.00           N  
ATOM    477  CA  THR A  70     -15.365  11.263  51.524  1.00  0.00           C  
ATOM    478  C   THR A  70     -15.781  12.617  52.099  1.00  0.00           C  
ATOM    479  O   THR A  70     -16.862  13.124  51.813  1.00  0.00           O  
ATOM    480  CB  THR A  70     -14.147  11.448  50.600  1.00  0.00           C  
ATOM    481  CEN THR A  70     -13.733  11.236  50.247  1.00  0.00           X  
ATOM    482  H   THR A  70     -17.185  11.326  50.436  1.00  0.00           H  
ATOM    483  N   SER A  71     -14.950  13.104  53.018  1.00  0.00           N  
ATOM    484  CA  SER A  71     -15.039  14.380  53.726  1.00  0.00           C  
ATOM    485  C   SER A  71     -13.745  14.830  54.411  1.00  0.00           C  
ATOM    486  O   SER A  71     -12.951  14.002  54.837  1.00  0.00           O  
ATOM    487  CB  SER A  71     -16.153  14.297  54.751  1.00  0.00           C  
ATOM    488  CEN SER A  71     -16.480  14.084  55.131  1.00  0.00           X  
ATOM    489  H   SER A  71     -14.199  12.503  53.326  1.00  0.00           H  
ATOM    490  N   THR A  72     -13.649  16.158  54.557  1.00  0.00           N  
ATOM    491  CA  THR A  72     -12.602  16.929  55.262  1.00  0.00           C  
ATOM    492  C   THR A  72     -11.127  16.695  54.916  1.00  0.00           C  
ATOM    493  O   THR A  72     -10.623  15.602  55.137  1.00  0.00           O  
ATOM    494  CB  THR A  72     -12.742  16.707  56.780  1.00  0.00           C  
ATOM    495  CEN THR A  72     -13.053  16.719  57.274  1.00  0.00           X  
ATOM    496  H   THR A  72     -14.545  16.608  54.660  1.00  0.00           H  
ATOM    497  N   GLU A  73     -10.433  17.769  54.520  1.00  0.00           N  
ATOM    498  CA  GLU A  73      -8.997  17.823  54.130  1.00  0.00           C  
ATOM    499  C   GLU A  73      -8.357  19.061  54.811  1.00  0.00           C  
ATOM    500  O   GLU A  73      -9.056  19.894  55.379  1.00  0.00           O  
ATOM    501  CB  GLU A  73      -8.834  17.894  52.610  1.00  0.00           C  
ATOM    502  CEN GLU A  73      -8.500  17.131  51.124  1.00  0.00           X  
ATOM    503  H   GLU A  73     -10.775  18.660  54.853  1.00  0.00           H  
ATOM    504  N   GLU A  74      -7.063  18.997  55.150  1.00  0.00           N  
ATOM    505  CA  GLU A  74      -6.195  20.064  55.709  1.00  0.00           C  
ATOM    506  C   GLU A  74      -6.821  20.947  56.815  1.00  0.00           C  
ATOM    507  O   GLU A  74      -8.019  20.911  57.076  1.00  0.00           O  
ATOM    508  CB  GLU A  74      -5.717  20.967  54.570  1.00  0.00           C  
ATOM    509  CEN GLU A  74      -4.528  21.399  53.428  1.00  0.00           X  
ATOM    510  H   GLU A  74      -6.944  18.162  55.706  1.00  0.00           H  
ATOM    511  N   GLY A  75      -5.989  21.803  57.436  1.00  0.00           N  
ATOM    512  CA  GLY A  75      -6.404  22.720  58.513  1.00  0.00           C  
ATOM    513  C   GLY A  75      -5.537  23.980  58.684  1.00  0.00           C  
ATOM    514  O   GLY A  75      -5.411  24.497  59.788  1.00  0.00           O  
ATOM    515  CEN GLY A  75      -6.404  22.720  58.513  1.00  0.00           X  
ATOM    516  H   GLY A  75      -5.028  21.845  57.132  1.00  0.00           H  
ATOM    517  N   THR A  76      -4.919  24.426  57.591  1.00  0.00           N  
ATOM    518  CA  THR A  76      -4.008  25.571  57.347  1.00  0.00           C  
ATOM    519  C   THR A  76      -4.432  27.016  57.727  1.00  0.00           C  
ATOM    520  O   THR A  76      -5.522  27.465  57.392  1.00  0.00           O  
ATOM    521  CB  THR A  76      -3.638  25.597  55.852  1.00  0.00           C  
ATOM    522  CEN THR A  76      -3.426  25.343  55.371  1.00  0.00           X  
ATOM    523  H   THR A  76      -5.286  24.061  56.725  1.00  0.00           H  
ATOM    524  N   SER A  77      -3.457  27.716  58.336  1.00  0.00           N  
ATOM    525  CA  SER A  77      -3.353  29.107  58.855  1.00  0.00           C  
ATOM    526  C   SER A  77      -3.362  30.351  57.942  1.00  0.00           C  
ATOM    527  O   SER A  77      -2.622  30.378  56.974  1.00  0.00           O  
ATOM    528  CB  SER A  77      -2.087  29.171  59.686  1.00  0.00           C  
ATOM    529  CEN SER A  77      -1.571  29.082  59.833  1.00  0.00           X  
ATOM    530  H   SER A  77      -2.545  27.395  58.039  1.00  0.00           H  
ATOM    531  N   GLU A  78      -3.996  31.453  58.397  1.00  0.00           N  
ATOM    532  CA  GLU A  78      -4.037  32.758  57.681  1.00  0.00           C  
ATOM    533  C   GLU A  78      -3.395  33.913  58.502  1.00  0.00           C  
ATOM    534  O   GLU A  78      -3.781  34.193  59.632  1.00  0.00           O  
ATOM    535  CB  GLU A  78      -5.482  33.117  57.326  1.00  0.00           C  
ATOM    536  CEN GLU A  78      -6.756  33.166  56.196  1.00  0.00           X  
ATOM    537  H   GLU A  78      -4.094  31.542  59.398  1.00  0.00           H  
ATOM    538  N   SER A  79      -2.363  34.536  57.929  1.00  0.00           N  
ATOM    539  CA  SER A  79      -1.541  35.662  58.415  1.00  0.00           C  
ATOM    540  C   SER A  79      -0.916  36.550  57.326  1.00  0.00           C  
ATOM    541  O   SER A  79      -0.420  36.009  56.342  1.00  0.00           O  
ATOM    542  CB  SER A  79      -0.442  35.118  59.306  1.00  0.00           C  
ATOM    543  CEN SER A  79      -0.056  34.781  59.489  1.00  0.00           X  
ATOM    544  H   SER A  79      -2.063  34.161  57.042  1.00  0.00           H  
ATOM    545  N   ALA A  80      -0.730  37.858  57.588  1.00  0.00           N  
ATOM    546  CA  ALA A  80      -0.063  38.787  56.657  1.00  0.00           C  
ATOM    547  C   ALA A  80       0.524  40.045  57.355  1.00  0.00           C  
ATOM    548  O   ALA A  80      -0.027  40.533  58.334  1.00  0.00           O  
ATOM    549  CB  ALA A  80      -1.040  39.200  55.566  1.00  0.00           C  
ATOM    550  CEN ALA A  80      -1.039  39.201  55.566  1.00  0.00           X  
ATOM    551  H   ALA A  80      -0.874  38.186  58.534  1.00  0.00           H  
ATOM    552  N   THR A  81       1.657  40.510  56.811  1.00  0.00           N  
ATOM    553  CA  THR A  81       2.502  41.699  57.128  1.00  0.00           C  
ATOM    554  C   THR A  81       1.959  43.152  57.168  1.00  0.00           C  
ATOM    555  O   THR A  81       1.086  43.502  56.381  1.00  0.00           O  
ATOM    556  CB  THR A  81       3.683  41.722  56.139  1.00  0.00           C  
ATOM    557  CEN THR A  81       4.142  41.469  55.881  1.00  0.00           X  
ATOM    558  H   THR A  81       1.705  40.299  55.823  1.00  0.00           H  
ATOM    559  N   PRO A  82       2.593  44.056  57.962  1.00  0.00           N  
ATOM    560  CA  PRO A  82       2.228  45.471  58.084  1.00  0.00           C  
ATOM    561  C   PRO A  82       2.481  46.265  56.787  1.00  0.00           C  
ATOM    562  O   PRO A  82       3.423  45.973  56.049  1.00  0.00           O  
ATOM    563  CB  PRO A  82       3.106  45.971  59.244  1.00  0.00           C  
ATOM    564  CEN PRO A  82       3.767  44.314  59.206  1.00  0.00           X  
ATOM    565  N   GLU A  83       1.698  47.319  56.539  1.00  0.00           N  
ATOM    566  CA  GLU A  83       1.842  48.177  55.355  1.00  0.00           C  
ATOM    567  C   GLU A  83       2.651  49.441  55.681  1.00  0.00           C  
ATOM    568  O   GLU A  83       2.379  50.161  56.640  1.00  0.00           O  
ATOM    569  CB  GLU A  83       0.468  48.560  54.802  1.00  0.00           C  
ATOM    570  CEN GLU A  83      -0.791  48.320  53.678  1.00  0.00           X  
ATOM    571  H   GLU A  83       1.041  47.619  57.246  1.00  0.00           H  
ATOM    572  N   SER A  84       3.661  49.694  54.845  1.00  0.00           N  
ATOM    573  CA  SER A  84       4.570  50.840  54.913  1.00  0.00           C  
ATOM    574  C   SER A  84       3.795  52.129  54.626  1.00  0.00           C  
ATOM    575  O   SER A  84       2.874  52.115  53.815  1.00  0.00           O  
ATOM    576  CB  SER A  84       5.714  50.671  53.933  1.00  0.00           C  
ATOM    577  CEN SER A  84       5.978  50.524  53.480  1.00  0.00           X  
ATOM    578  H   SER A  84       3.654  49.189  53.971  1.00  0.00           H  
ATOM    579  N   GLY A  85       4.204  53.243  55.233  1.00  0.00           N  
ATOM    580  CA  GLY A  85       3.628  54.573  55.021  1.00  0.00           C  
ATOM    581  C   GLY A  85       4.728  55.629  54.790  1.00  0.00           C  
ATOM    582  O   GLY A  85       5.900  55.264  54.848  1.00  0.00           O  
ATOM    583  CEN GLY A  85       3.628  54.573  55.020  1.00  0.00           X  
ATOM    584  H   GLY A  85       5.024  53.193  55.823  1.00  0.00           H  
ATOM    585  N   PRO A  86       4.390  56.909  54.521  1.00  0.00           N  
ATOM    586  CA  PRO A  86       5.345  57.994  54.278  1.00  0.00           C  
ATOM    587  C   PRO A  86       6.092  58.455  55.548  1.00  0.00           C  
ATOM    588  O   PRO A  86       5.550  58.378  56.649  1.00  0.00           O  
ATOM    589  CB  PRO A  86       4.467  59.114  53.695  1.00  0.00           C  
ATOM    590  CEN PRO A  86       3.132  57.973  54.016  1.00  0.00           X  
ATOM    591  N   GLY A  87       7.285  59.045  55.381  1.00  0.00           N  
ATOM    592  CA  GLY A  87       8.039  59.673  56.486  1.00  0.00           C  
ATOM    593  C   GLY A  87       9.511  59.249  56.570  1.00  0.00           C  
ATOM    594  O   GLY A  87       9.945  58.415  55.792  1.00  0.00           O  
ATOM    595  CEN GLY A  87       8.039  59.673  56.486  1.00  0.00           X  
ATOM    596  H   GLY A  87       7.604  59.214  54.438  1.00  0.00           H  
ATOM    597  N   THR A  88      10.337  59.923  57.385  1.00  0.00           N  
ATOM    598  CA  THR A  88      11.788  59.657  57.602  1.00  0.00           C  
ATOM    599  C   THR A  88      12.606  59.616  56.297  1.00  0.00           C  
ATOM    600  O   THR A  88      12.146  59.086  55.295  1.00  0.00           O  
ATOM    601  CB  THR A  88      12.004  58.327  58.347  1.00  0.00           C  
ATOM    602  CEN THR A  88      11.924  57.977  58.808  1.00  0.00           X  
ATOM    603  H   THR A  88      10.195  60.914  57.248  1.00  0.00           H  
ATOM    604  N   SER A  89      13.750  60.302  56.243  1.00  0.00           N  
ATOM    605  CA  SER A  89      14.409  61.062  57.335  1.00  0.00           C  
ATOM    606  C   SER A  89      15.387  60.223  58.155  1.00  0.00           C  
ATOM    607  O   SER A  89      15.406  60.297  59.377  1.00  0.00           O  
ATOM    608  CB  SER A  89      13.359  61.655  58.255  1.00  0.00           C  
ATOM    609  CEN SER A  89      12.896  61.697  58.537  1.00  0.00           X  
ATOM    610  H   SER A  89      14.436  59.755  55.739  1.00  0.00           H  
ATOM    611  N   THR A  90      16.301  59.524  57.482  1.00  0.00           N  
ATOM    612  CA  THR A  90      17.340  58.724  58.150  1.00  0.00           C  
ATOM    613  C   THR A  90      18.695  59.141  57.578  1.00  0.00           C  
ATOM    614  O   THR A  90      18.773  59.736  56.506  1.00  0.00           O  
ATOM    615  CB  THR A  90      17.137  57.210  57.959  1.00  0.00           C  
ATOM    616  CEN THR A  90      16.824  56.721  58.025  1.00  0.00           X  
ATOM    617  H   THR A  90      16.542  59.819  56.546  1.00  0.00           H  
ATOM    618  N   GLU A  91      19.718  58.912  58.392  1.00  0.00           N  
ATOM    619  CA  GLU A  91      21.151  59.114  58.178  1.00  0.00           C  
ATOM    620  C   GLU A  91      22.012  57.925  58.692  1.00  0.00           C  
ATOM    621  O   GLU A  91      21.714  57.383  59.762  1.00  0.00           O  
ATOM    622  CB  GLU A  91      21.593  60.414  58.855  1.00  0.00           C  
ATOM    623  CEN GLU A  91      21.959  62.075  58.764  1.00  0.00           X  
ATOM    624  H   GLU A  91      19.493  58.533  59.299  1.00  0.00           H  
ATOM    625  N   PRO A  92      23.032  57.476  57.929  1.00  0.00           N  
ATOM    626  CA  PRO A  92      23.970  56.418  58.303  1.00  0.00           C  
ATOM    627  C   PRO A  92      24.724  56.710  59.610  1.00  0.00           C  
ATOM    628  O   PRO A  92      24.946  57.854  59.994  1.00  0.00           O  
ATOM    629  CB  PRO A  92      24.923  56.343  57.099  1.00  0.00           C  
ATOM    630  CEN PRO A  92      23.963  57.722  56.496  1.00  0.00           X  
ATOM    631  N   SER A  93      25.178  55.656  60.287  1.00  0.00           N  
ATOM    632  CA  SER A  93      25.981  55.786  61.508  1.00  0.00           C  
ATOM    633  C   SER A  93      26.810  54.530  61.741  1.00  0.00           C  
ATOM    634  O   SER A  93      26.362  53.408  61.526  1.00  0.00           O  
ATOM    635  CB  SER A  93      25.088  56.060  62.703  1.00  0.00           C  
ATOM    636  CEN SER A  93      24.651  56.039  63.025  1.00  0.00           X  
ATOM    637  H   SER A  93      25.126  54.741  59.860  1.00  0.00           H  
ATOM    638  N   GLU A  94      28.042  54.780  62.181  1.00  0.00           N  
ATOM    639  CA  GLU A  94      29.046  53.792  62.551  1.00  0.00           C  
ATOM    640  C   GLU A  94      28.843  53.356  64.013  1.00  0.00           C  
ATOM    641  O   GLU A  94      28.711  54.191  64.909  1.00  0.00           O  
ATOM    642  CB  GLU A  94      30.455  54.354  62.346  1.00  0.00           C  
ATOM    643  CEN GLU A  94      31.869  54.487  61.406  1.00  0.00           X  
ATOM    644  H   GLU A  94      28.223  55.713  62.519  1.00  0.00           H  
ATOM    645  N   GLY A  95      28.832  52.046  64.274  1.00  0.00           N  
ATOM    646  CA  GLY A  95      28.671  51.515  65.630  1.00  0.00           C  
ATOM    647  C   GLY A  95      29.982  51.334  66.395  1.00  0.00           C  
ATOM    648  O   GLY A  95      29.984  51.254  67.612  1.00  0.00           O  
ATOM    649  CEN GLY A  95      28.671  51.515  65.630  1.00  0.00           X  
ATOM    650  H   GLY A  95      28.817  51.400  63.497  1.00  0.00           H  
ATOM    651  N   SER A  96      31.075  51.246  65.636  1.00  0.00           N  
ATOM    652  CA  SER A  96      32.473  51.038  66.061  1.00  0.00           C  
ATOM    653  C   SER A  96      32.898  49.836  66.939  1.00  0.00           C  
ATOM    654  O   SER A  96      33.899  49.880  67.645  1.00  0.00           O  
ATOM    655  CB  SER A  96      32.907  52.305  66.772  1.00  0.00           C  
ATOM    656  CEN SER A  96      32.878  52.741  67.096  1.00  0.00           X  
ATOM    657  H   SER A  96      31.010  51.816  64.805  1.00  0.00           H  
ATOM    658  N   ALA A  97      32.271  48.699  66.601  1.00  0.00           N  
ATOM    659  CA  ALA A  97      32.459  47.355  67.183  1.00  0.00           C  
ATOM    660  C   ALA A  97      33.011  47.162  68.628  1.00  0.00           C  
ATOM    661  O   ALA A  97      33.114  48.104  69.407  1.00  0.00           O  
ATOM    662  CB  ALA A  97      33.352  46.577  66.227  1.00  0.00           C  
ATOM    663  CEN ALA A  97      33.352  46.578  66.228  1.00  0.00           X  
ATOM    664  H   ALA A  97      31.949  48.685  65.643  1.00  0.00           H  
ATOM    665  N   PRO A  98      33.379  45.907  68.989  1.00  0.00           N  
ATOM    666  CA  PRO A  98      33.967  45.553  70.281  1.00  0.00           C  
ATOM    667  C   PRO A  98      35.333  46.209  70.532  1.00  0.00           C  
ATOM    668  O   PRO A  98      36.039  46.594  69.601  1.00  0.00           O  
ATOM    669  CB  PRO A  98      34.076  44.020  70.214  1.00  0.00           C  
ATOM    670  CEN PRO A  98      33.461  44.239  68.553  1.00  0.00           X  
ATOM    671  N   GLY A  99      35.736  46.264  71.807  1.00  0.00           N  
ATOM    672  CA  GLY A  99      37.020  46.800  72.252  1.00  0.00           C  
ATOM    673  C   GLY A  99      38.212  45.971  71.756  1.00  0.00           C  
ATOM    674  O   GLY A  99      38.153  44.751  71.661  1.00  0.00           O  
ATOM    675  CEN GLY A  99      37.021  46.800  72.252  1.00  0.00           X  
ATOM    676  H   GLY A  99      35.131  45.864  72.511  1.00  0.00           H  
ATOM    677  N   SER A 100      39.315  46.645  71.470  1.00  0.00           N  
ATOM    678  CA  SER A 100      40.603  46.136  70.963  1.00  0.00           C  
ATOM    679  C   SER A 100      41.644  47.224  71.302  1.00  0.00           C  
ATOM    680  O   SER A 100      41.201  48.326  71.638  1.00  0.00           O  
ATOM    681  CB  SER A 100      40.547  45.854  69.474  1.00  0.00           C  
ATOM    682  CEN SER A 100      40.403  45.906  68.952  1.00  0.00           X  
ATOM    683  H   SER A 100      39.369  47.585  71.834  1.00  0.00           H  
ATOM    684  N   PRO A 101      42.981  47.040  71.203  1.00  0.00           N  
ATOM    685  CA  PRO A 101      43.765  45.853  70.828  1.00  0.00           C  
ATOM    686  C   PRO A 101      44.919  45.533  71.834  1.00  0.00           C  
ATOM    687  O   PRO A 101      44.799  45.768  73.031  1.00  0.00           O  
ATOM    688  CB  PRO A 101      44.301  46.212  69.432  1.00  0.00           C  
ATOM    689  CEN PRO A 101      43.507  47.781  69.741  1.00  0.00           X  
ATOM    690  N   ALA A 102      46.070  45.116  71.286  1.00  0.00           N  
ATOM    691  CA  ALA A 102      47.360  44.856  71.952  1.00  0.00           C  
ATOM    692  C   ALA A 102      47.502  43.581  72.811  1.00  0.00           C  
ATOM    693  O   ALA A 102      47.610  43.616  74.031  1.00  0.00           O  
ATOM    694  CB  ALA A 102      47.701  46.065  72.812  1.00  0.00           C  
ATOM    695  CEN ALA A 102      47.701  46.064  72.812  1.00  0.00           X  
ATOM    696  H   ALA A 102      46.122  45.208  70.280  1.00  0.00           H  
ATOM    697  N   GLY A 103      47.663  42.453  72.110  1.00  0.00           N  
ATOM    698  CA  GLY A 103      47.901  41.119  72.664  1.00  0.00           C  
ATOM    699  C   GLY A 103      48.372  40.190  71.537  1.00  0.00           C  
ATOM    700  O   GLY A 103      48.342  40.571  70.373  1.00  0.00           O  
ATOM    701  CEN GLY A 103      47.901  41.119  72.664  1.00  0.00           X  
ATOM    702  H   GLY A 103      47.808  42.531  71.111  1.00  0.00           H  
ATOM    703  N   SER A 104      48.910  39.032  71.917  1.00  0.00           N  
ATOM    704  CA  SER A 104      49.424  37.933  71.080  1.00  0.00           C  
ATOM    705  C   SER A 104      48.619  36.611  71.185  1.00  0.00           C  
ATOM    706  O   SER A 104      48.115  36.295  72.259  1.00  0.00           O  
ATOM    707  CB  SER A 104      50.875  37.677  71.438  1.00  0.00           C  
ATOM    708  CEN SER A 104      51.322  37.628  71.745  1.00  0.00           X  
ATOM    709  H   SER A 104      49.044  38.914  72.910  1.00  0.00           H  
ATOM    710  N   PRO A 105      48.484  35.842  70.075  1.00  0.00           N  
ATOM    711  CA  PRO A 105      47.843  34.524  70.021  1.00  0.00           C  
ATOM    712  C   PRO A 105      48.549  33.442  70.855  1.00  0.00           C  
ATOM    713  O   PRO A 105      49.778  33.401  70.901  1.00  0.00           O  
ATOM    714  CB  PRO A 105      47.864  34.184  68.522  1.00  0.00           C  
ATOM    715  CEN PRO A 105      48.769  35.716  68.382  1.00  0.00           X  
ATOM    716  N   THR A 106      47.793  32.484  71.404  1.00  0.00           N  
ATOM    717  CA  THR A 106      48.349  31.346  72.161  1.00  0.00           C  
ATOM    718  C   THR A 106      47.666  30.023  71.795  1.00  0.00           C  
ATOM    719  O   THR A 106      46.618  30.021  71.151  1.00  0.00           O  
ATOM    720  CB  THR A 106      48.222  31.565  73.680  1.00  0.00           C  
ATOM    721  CEN THR A 106      48.332  31.870  74.166  1.00  0.00           X  
ATOM    722  H   THR A 106      46.801  32.469  71.209  1.00  0.00           H  
ATOM    723  N   SER A 107      48.300  28.926  72.226  1.00  0.00           N  
ATOM    724  CA  SER A 107      47.930  27.503  72.131  1.00  0.00           C  
ATOM    725  C   SER A 107      46.746  27.075  72.999  1.00  0.00           C  
ATOM    726  O   SER A 107      46.729  27.420  74.179  1.00  0.00           O  
ATOM    727  CB  SER A 107      49.136  26.652  72.480  1.00  0.00           C  
ATOM    728  CEN SER A 107      49.593  26.497  72.731  1.00  0.00           X  
ATOM    729  H   SER A 107      49.170  29.079  72.716  1.00  0.00           H  
ATOM    730  N   THR A 108      45.873  26.204  72.464  1.00  0.00           N  
ATOM    731  CA  THR A 108      44.691  25.623  73.160  1.00  0.00           C  
ATOM    732  C   THR A 108      44.505  24.131  72.777  1.00  0.00           C  
ATOM    733  O   THR A 108      45.123  23.667  71.827  1.00  0.00           O  
ATOM    734  CB  THR A 108      43.399  26.393  72.828  1.00  0.00           C  
ATOM    735  CEN THR A 108      43.079  26.882  72.823  1.00  0.00           X  
ATOM    736  H   THR A 108      46.216  25.626  71.711  1.00  0.00           H  
ATOM    737  N   GLU A 109      43.672  23.449  73.586  1.00  0.00           N  
ATOM    738  CA  GLU A 109      43.108  22.071  73.533  1.00  0.00           C  
ATOM    739  C   GLU A 109      44.009  20.837  73.283  1.00  0.00           C  
ATOM    740  O   GLU A 109      44.473  20.577  72.183  1.00  0.00           O  
ATOM    741  CB  GLU A 109      42.014  22.060  72.463  1.00  0.00           C  
ATOM    742  CEN GLU A 109      40.373  22.199  72.027  1.00  0.00           X  
ATOM    743  H   GLU A 109      43.038  24.056  74.088  1.00  0.00           H  
ATOM    744  N   GLU A 110      44.475  20.176  74.353  1.00  0.00           N  
ATOM    745  CA  GLU A 110      44.125  20.274  75.800  1.00  0.00           C  
ATOM    746  C   GLU A 110      42.947  19.370  76.219  1.00  0.00           C  
ATOM    747  O   GLU A 110      42.079  19.755  76.996  1.00  0.00           O  
ATOM    748  CB  GLU A 110      43.800  21.724  76.163  1.00  0.00           C  
ATOM    749  CEN GLU A 110      44.275  23.226  76.814  1.00  0.00           X  
ATOM    750  H   GLU A 110      44.451  19.200  74.094  1.00  0.00           H  
ATOM    751  N   GLY A 111      42.941  18.130  75.712  1.00  0.00           N  
ATOM    752  CA  GLY A 111      41.968  17.102  76.083  1.00  0.00           C  
ATOM    753  C   GLY A 111      42.055  15.797  75.275  1.00  0.00           C  
ATOM    754  O   GLY A 111      42.781  15.731  74.295  1.00  0.00           O  
ATOM    755  CEN GLY A 111      41.968  17.102  76.083  1.00  0.00           X  
ATOM    756  H   GLY A 111      43.650  17.889  75.032  1.00  0.00           H  
ATOM    757  N   THR A 112      41.305  14.785  75.711  1.00  0.00           N  
ATOM    758  CA  THR A 112      41.196  13.419  75.144  1.00  0.00           C  
ATOM    759  C   THR A 112      42.450  12.610  74.718  1.00  0.00           C  
ATOM    760  O   THR A 112      42.852  12.594  73.563  1.00  0.00           O  
ATOM    761  CB  THR A 112      40.276  13.476  73.910  1.00  0.00           C  
ATOM    762  CEN THR A 112      39.770  13.614  73.652  1.00  0.00           X  
ATOM    763  H   THR A 112      40.428  15.094  76.107  1.00  0.00           H  
ATOM    764  N   SER A 113      42.932  11.811  75.683  1.00  0.00           N  
ATOM    765  CA  SER A 113      44.070  10.853  75.684  1.00  0.00           C  
ATOM    766  C   SER A 113      43.825   9.339  75.787  1.00  0.00           C  
ATOM    767  O   SER A 113      43.150   8.896  76.708  1.00  0.00           O  
ATOM    768  CB  SER A 113      44.999  11.247  76.816  1.00  0.00           C  
ATOM    769  CEN SER A 113      45.157  11.420  77.306  1.00  0.00           X  
ATOM    770  H   SER A 113      42.270  11.617  76.422  1.00  0.00           H  
ATOM    771  N   THR A 114      44.596   8.546  75.018  1.00  0.00           N  
ATOM    772  CA  THR A 114      44.541   7.061  74.997  1.00  0.00           C  
ATOM    773  C   THR A 114      45.960   6.489  74.769  1.00  0.00           C  
ATOM    774  O   THR A 114      46.766   7.084  74.063  1.00  0.00           O  
ATOM    775  CB  THR A 114      43.596   6.532  73.902  1.00  0.00           C  
ATOM    776  CEN THR A 114      43.067   6.489  73.656  1.00  0.00           X  
ATOM    777  H   THR A 114      45.510   8.905  74.787  1.00  0.00           H  
ATOM    778  N   GLU A 115      46.251   5.381  75.454  1.00  0.00           N  
ATOM    779  CA  GLU A 115      47.447   4.514  75.464  1.00  0.00           C  
ATOM    780  C   GLU A 115      47.604   3.434  74.358  1.00  0.00           C  
ATOM    781  O   GLU A 115      46.608   2.943  73.824  1.00  0.00           O  
ATOM    782  CB  GLU A 115      47.517   3.820  76.826  1.00  0.00           C  
ATOM    783  CEN GLU A 115      48.110   3.756  78.422  1.00  0.00           X  
ATOM    784  H   GLU A 115      45.567   5.112  76.145  1.00  0.00           H  
ATOM    785  N   PRO A 116      48.864   3.052  74.010  1.00  0.00           N  
ATOM    786  CA  PRO A 116      49.195   2.009  73.040  1.00  0.00           C  
ATOM    787  C   PRO A 116      48.699   0.607  73.438  1.00  0.00           C  
ATOM    788  O   PRO A 116      48.665   0.253  74.615  1.00  0.00           O  
ATOM    789  CB  PRO A 116      50.730   2.070  72.968  1.00  0.00           C  
ATOM    790  CEN PRO A 116      50.550   3.296  74.253  1.00  0.00           X  
ATOM    791  N   SER A 117      48.386  -0.230  72.444  1.00  0.00           N  
ATOM    792  CA  SER A 117      47.963  -1.623  72.653  1.00  0.00           C  
ATOM    793  C   SER A 117      48.068  -2.431  71.367  1.00  0.00           C  
ATOM    794  O   SER A 117      47.829  -1.948  70.263  1.00  0.00           O  
ATOM    795  CB  SER A 117      46.544  -1.669  73.186  1.00  0.00           C  
ATOM    796  CEN SER A 117      46.024  -1.528  73.257  1.00  0.00           X  
ATOM    797  H   SER A 117      48.630   0.034  71.501  1.00  0.00           H  
ATOM    798  N   GLU A 118      48.472  -3.677  71.581  1.00  0.00           N  
ATOM    799  CA  GLU A 118      48.648  -4.793  70.665  1.00  0.00           C  
ATOM    800  C   GLU A 118      47.304  -5.437  70.278  1.00  0.00           C  
ATOM    801  O   GLU A 118      46.338  -5.356  71.034  1.00  0.00           O  
ATOM    802  CB  GLU A 118      49.575  -5.839  71.286  1.00  0.00           C  
ATOM    803  CEN GLU A 118      51.124  -6.531  71.444  1.00  0.00           X  
ATOM    804  H   GLU A 118      48.670  -3.906  72.544  1.00  0.00           H  
ATOM    805  N   GLY A 119      47.248  -6.158  69.152  1.00  0.00           N  
ATOM    806  CA  GLY A 119      46.038  -6.906  68.796  1.00  0.00           C  
ATOM    807  C   GLY A 119      45.270  -6.416  67.570  1.00  0.00           C  
ATOM    808  O   GLY A 119      45.234  -5.223  67.315  1.00  0.00           O  
ATOM    809  CEN GLY A 119      46.037  -6.906  68.796  1.00  0.00           X  
ATOM    810  H   GLY A 119      48.083  -6.271  68.593  1.00  0.00           H  
ATOM    811  N   SER A 120      44.666  -7.365  66.841  1.00  0.00           N  
ATOM    812  CA  SER A 120      43.844  -7.236  65.611  1.00  0.00           C  
ATOM    813  C   SER A 120      42.386  -6.737  65.725  1.00  0.00           C  
ATOM    814  O   SER A 120      41.766  -6.911  66.760  1.00  0.00           O  
ATOM    815  CB  SER A 120      43.831  -8.583  64.916  1.00  0.00           C  
ATOM    816  CEN SER A 120      43.816  -9.124  64.856  1.00  0.00           X  
ATOM    817  H   SER A 120      44.342  -8.140  67.402  1.00  0.00           H  
ATOM    818  N   ALA A 121      41.654  -6.305  64.697  1.00  0.00           N  
ATOM    819  CA  ALA A 121      41.815  -6.103  63.253  1.00  0.00           C  
ATOM    820  C   ALA A 121      40.727  -5.070  62.835  1.00  0.00           C  
ATOM    821  O   ALA A 121      39.637  -5.096  63.416  1.00  0.00           O  
ATOM    822  CB  ALA A 121      41.684  -7.413  62.490  1.00  0.00           C  
ATOM    823  CEN ALA A 121      41.684  -7.412  62.490  1.00  0.00           X  
ATOM    824  H   ALA A 121      40.719  -6.084  65.005  1.00  0.00           H  
ATOM    825  N   PRO A 122      40.940  -4.190  61.839  1.00  0.00           N  
ATOM    826  CA  PRO A 122      39.901  -3.272  61.372  1.00  0.00           C  
ATOM    827  C   PRO A 122      38.763  -4.042  60.679  1.00  0.00           C  
ATOM    828  O   PRO A 122      39.005  -4.910  59.839  1.00  0.00           O  
ATOM    829  CB  PRO A 122      40.639  -2.329  60.408  1.00  0.00           C  
ATOM    830  CEN PRO A 122      42.046  -3.363  60.777  1.00  0.00           X  
ATOM    831  N   GLY A 123      37.518  -3.718  61.030  1.00  0.00           N  
ATOM    832  CA  GLY A 123      36.316  -4.308  60.442  1.00  0.00           C  
ATOM    833  C   GLY A 123      35.983  -3.648  59.102  1.00  0.00           C  
ATOM    834  O   GLY A 123      36.557  -2.626  58.741  1.00  0.00           O  
ATOM    835  CEN GLY A 123      36.316  -4.308  60.442  1.00  0.00           X  
ATOM    836  H   GLY A 123      37.391  -2.941  61.663  1.00  0.00           H  
ATOM    837  N   THR A 124      35.067  -4.271  58.370  1.00  0.00           N  
ATOM    838  CA  THR A 124      34.505  -3.868  57.078  1.00  0.00           C  
ATOM    839  C   THR A 124      32.991  -4.079  56.975  1.00  0.00           C  
ATOM    840  O   THR A 124      32.449  -4.935  57.665  1.00  0.00           O  
ATOM    841  CB  THR A 124      35.183  -4.631  55.924  1.00  0.00           C  
ATOM    842  CEN THR A 124      35.656  -4.784  55.618  1.00  0.00           X  
ATOM    843  H   THR A 124      34.700  -5.137  58.739  1.00  0.00           H  
ATOM    844  N   SER A 125      32.384  -3.367  56.014  1.00  0.00           N  
ATOM    845  CA  SER A 125      30.967  -3.383  55.598  1.00  0.00           C  
ATOM    846  C   SER A 125      30.388  -4.622  54.902  1.00  0.00           C  
ATOM    847  O   SER A 125      30.966  -5.093  53.931  1.00  0.00           O  
ATOM    848  CB  SER A 125      30.738  -2.186  54.695  1.00  0.00           C  
ATOM    849  CEN SER A 125      30.836  -1.813  54.311  1.00  0.00           X  
ATOM    850  H   SER A 125      32.996  -3.068  55.272  1.00  0.00           H  
ATOM    851  N   THR A 126      29.145  -4.996  55.229  1.00  0.00           N  
ATOM    852  CA  THR A 126      28.439  -6.136  54.600  1.00  0.00           C  
ATOM    853  C   THR A 126      26.988  -5.740  54.263  1.00  0.00           C  
ATOM    854  O   THR A 126      26.446  -4.787  54.811  1.00  0.00           O  
ATOM    855  CB  THR A 126      28.428  -7.378  55.511  1.00  0.00           C  
ATOM    856  CEN THR A 126      28.703  -7.797  55.812  1.00  0.00           X  
ATOM    857  H   THR A 126      28.532  -4.311  55.646  1.00  0.00           H  
ATOM    858  N   GLU A 127      26.459  -6.469  53.287  1.00  0.00           N  
ATOM    859  CA  GLU A 127      25.141  -6.537  52.643  1.00  0.00           C  
ATOM    860  C   GLU A 127      23.906  -7.007  53.447  1.00  0.00           C  
ATOM    861  O   GLU A 127      23.942  -8.036  54.124  1.00  0.00           O  
ATOM    862  CB  GLU A 127      25.274  -7.434  51.411  1.00  0.00           C  
ATOM    863  CEN GLU A 127      25.534  -7.613  49.736  1.00  0.00           X  
ATOM    864  H   GLU A 127      27.117  -7.090  52.839  1.00  0.00           H  
ATOM    865  N   PRO A 128      22.775  -6.270  53.314  1.00  0.00           N  
ATOM    866  CA  PRO A 128      21.488  -6.565  53.943  1.00  0.00           C  
ATOM    867  C   PRO A 128      20.823  -7.809  53.324  1.00  0.00           C  
ATOM    868  O   PRO A 128      20.852  -7.962  52.110  1.00  0.00           O  
ATOM    869  CB  PRO A 128      20.662  -5.289  53.708  1.00  0.00           C  
ATOM    870  CEN PRO A 128      22.107  -4.749  52.810  1.00  0.00           X  
ATOM    871  N   SER A 129      20.161  -8.658  54.119  1.00  0.00           N  
ATOM    872  CA  SER A 129      19.438  -9.831  53.587  1.00  0.00           C  
ATOM    873  C   SER A 129      18.447 -10.425  54.593  1.00  0.00           C  
ATOM    874  O   SER A 129      18.595 -10.294  55.803  1.00  0.00           O  
ATOM    875  CB  SER A 129      20.429 -10.895  53.155  1.00  0.00           C  
ATOM    876  CEN SER A 129      20.877 -11.202  53.158  1.00  0.00           X  
ATOM    877  H   SER A 129      19.945  -8.371  55.062  1.00  0.00           H  
ATOM    878  N   GLU A 130      17.451 -11.107  54.028  1.00  0.00           N  
ATOM    879  CA  GLU A 130      16.444 -11.917  54.726  1.00  0.00           C  
ATOM    880  C   GLU A 130      15.560 -11.255  55.798  1.00  0.00           C  
ATOM    881  O   GLU A 130      15.579 -11.594  56.975  1.00  0.00           O  
ATOM    882  CB  GLU A 130      17.157 -13.110  55.367  1.00  0.00           C  
ATOM    883  CEN GLU A 130      17.654 -14.739  55.308  1.00  0.00           X  
ATOM    884  H   GLU A 130      17.715 -11.520  53.145  1.00  0.00           H  
ATOM    885  N   GLY A 131      14.639 -10.409  55.320  1.00  0.00           N  
ATOM    886  CA  GLY A 131      13.736  -9.611  56.150  1.00  0.00           C  
ATOM    887  C   GLY A 131      12.289 -10.082  55.982  1.00  0.00           C  
ATOM    888  O   GLY A 131      11.372  -9.433  56.467  1.00  0.00           O  
ATOM    889  CEN GLY A 131      13.736  -9.611  56.150  1.00  0.00           X  
ATOM    890  H   GLY A 131      14.465 -10.418  54.327  1.00  0.00           H  
ATOM    891  N   SER A 132      12.086 -11.203  55.287  1.00  0.00           N  
ATOM    892  CA  SER A 132      10.751 -11.731  54.960  1.00  0.00           C  
ATOM    893  C   SER A 132      10.784 -13.258  55.018  1.00  0.00           C  
ATOM    894  O   SER A 132      11.847 -13.842  54.828  1.00  0.00           O  
ATOM    895  CB  SER A 132      10.304 -11.256  53.591  1.00  0.00           C  
ATOM    896  CEN SER A 132      10.338 -11.103  53.070  1.00  0.00           X  
ATOM    897  H   SER A 132      12.863 -11.843  55.207  1.00  0.00           H  
ATOM    898  N   ALA A 133       9.633 -13.909  55.199  1.00  0.00           N  
ATOM    899  CA  ALA A 133       9.537 -15.368  55.159  1.00  0.00           C  
ATOM    900  C   ALA A 133       8.142 -15.835  54.691  1.00  0.00           C  
ATOM    901  O   ALA A 133       7.164 -15.121  54.896  1.00  0.00           O  
ATOM    902  CB  ALA A 133       9.867 -15.948  56.527  1.00  0.00           C  
ATOM    903  CEN ALA A 133       9.866 -15.948  56.526  1.00  0.00           X  
ATOM    904  H   ALA A 133       8.764 -13.394  55.152  1.00  0.00           H  
ATOM    905  N   PRO A 134       8.051 -17.008  54.030  1.00  0.00           N  
ATOM    906  CA  PRO A 134       6.789 -17.611  53.600  1.00  0.00           C  
ATOM    907  C   PRO A 134       5.901 -18.090  54.766  1.00  0.00           C  
ATOM    908  O   PRO A 134       6.368 -18.738  55.699  1.00  0.00           O  
ATOM    909  CB  PRO A 134       7.242 -18.781  52.711  1.00  0.00           C  
ATOM    910  CEN PRO A 134       8.880 -18.275  53.209  1.00  0.00           X  
ATOM    911  N   GLY A 135       4.590 -17.851  54.666  1.00  0.00           N  
ATOM    912  CA  GLY A 135       3.590 -18.270  55.661  1.00  0.00           C  
ATOM    913  C   GLY A 135       2.438 -19.017  54.981  1.00  0.00           C  
ATOM    914  O   GLY A 135       1.330 -19.003  55.494  1.00  0.00           O  
ATOM    915  CEN GLY A 135       3.590 -18.270  55.661  1.00  0.00           X  
ATOM    916  H   GLY A 135       4.255 -17.362  53.846  1.00  0.00           H  
ATOM    917  N   THR A 136       2.544 -19.359  53.694  1.00  0.00           N  
ATOM    918  CA  THR A 136       1.535 -20.027  52.835  1.00  0.00           C  
ATOM    919  C   THR A 136       0.150 -19.373  52.827  1.00  0.00           C  
ATOM    920  O   THR A 136      -0.159 -18.608  53.732  1.00  0.00           O  
ATOM    921  CB  THR A 136       1.357 -21.499  53.250  1.00  0.00           C  
ATOM    922  CEN THR A 136       1.569 -22.036  53.343  1.00  0.00           X  
ATOM    923  H   THR A 136       2.924 -18.565  53.199  1.00  0.00           H  
ATOM    924  N   SER A 137      -0.667 -19.857  51.877  1.00  0.00           N  
ATOM    925  CA  SER A 137      -2.068 -19.476  51.598  1.00  0.00           C  
ATOM    926  C   SER A 137      -2.343 -17.970  51.423  1.00  0.00           C  
ATOM    927  O   SER A 137      -1.434 -17.172  51.305  1.00  0.00           O  
ATOM    928  CB  SER A 137      -2.950 -20.014  52.709  1.00  0.00           C  
ATOM    929  CEN SER A 137      -3.105 -20.155  53.210  1.00  0.00           X  
ATOM    930  H   SER A 137      -0.437 -20.783  51.544  1.00  0.00           H  
ATOM    931  N   GLU A 138      -3.563 -17.449  51.391  1.00  0.00           N  
ATOM    932  CA  GLU A 138      -4.890 -18.053  51.440  1.00  0.00           C  
ATOM    933  C   GLU A 138      -5.772 -17.344  50.385  1.00  0.00           C  
ATOM    934  O   GLU A 138      -5.624 -16.153  50.138  1.00  0.00           O  
ATOM    935  CB  GLU A 138      -5.497 -17.937  52.839  1.00  0.00           C  
ATOM    936  CEN GLU A 138      -5.864 -18.630  54.352  1.00  0.00           X  
ATOM    937  H   GLU A 138      -3.572 -16.458  51.587  1.00  0.00           H  
ATOM    938  N   SER A 139      -6.647 -18.122  49.750  1.00  0.00           N  
ATOM    939  CA  SER A 139      -7.675 -17.777  48.757  1.00  0.00           C  
ATOM    940  C   SER A 139      -8.923 -16.958  49.154  1.00  0.00           C  
ATOM    941  O   SER A 139      -9.541 -17.234  50.173  1.00  0.00           O  
ATOM    942  CB  SER A 139      -8.145 -19.076  48.133  1.00  0.00           C  
ATOM    943  CEN SER A 139      -8.295 -19.598  48.098  1.00  0.00           X  
ATOM    944  H   SER A 139      -6.921 -18.940  50.274  1.00  0.00           H  
ATOM    945  N   ALA A 140      -9.414 -16.108  48.234  1.00  0.00           N  
ATOM    946  CA  ALA A 140     -10.615 -15.265  48.429  1.00  0.00           C  
ATOM    947  C   ALA A 140     -11.270 -14.858  47.085  1.00  0.00           C  
ATOM    948  O   ALA A 140     -10.631 -14.862  46.036  1.00  0.00           O  
ATOM    949  CB  ALA A 140     -10.257 -14.026  49.238  1.00  0.00           C  
ATOM    950  CEN ALA A 140     -10.258 -14.027  49.237  1.00  0.00           X  
ATOM    951  H   ALA A 140      -9.290 -16.405  47.276  1.00  0.00           H  
ATOM    952  N   THR A 141     -12.538 -14.452  47.136  1.00  0.00           N  
ATOM    953  CA  THR A 141     -13.343 -13.933  46.010  1.00  0.00           C  
ATOM    954  C   THR A 141     -14.322 -12.863  46.532  1.00  0.00           C  
ATOM    955  O   THR A 141     -14.383 -12.689  47.755  1.00  0.00           O  
ATOM    956  CB  THR A 141     -14.132 -15.049  45.299  1.00  0.00           C  
ATOM    957  CEN THR A 141     -14.156 -15.549  44.999  1.00  0.00           X  
ATOM    958  H   THR A 141     -12.932 -14.247  48.046  1.00  0.00           H  
ATOM    959  N   PRO A 142     -15.068 -12.119  45.685  1.00  0.00           N  
ATOM    960  CA  PRO A 142     -14.933 -12.229  44.214  1.00  0.00           C  
ATOM    961  C   PRO A 142     -14.947 -10.869  43.472  1.00  0.00           C  
ATOM    962  O   PRO A 142     -15.957 -10.429  42.944  1.00  0.00           O  
ATOM    963  CB  PRO A 142     -16.133 -13.102  43.813  1.00  0.00           C  
ATOM    964  CEN PRO A 142     -16.542 -13.001  45.548  1.00  0.00           X  
ATOM    965  N   GLU A 143     -13.909 -10.038  43.616  1.00  0.00           N  
ATOM    966  CA  GLU A 143     -13.686  -8.744  42.935  1.00  0.00           C  
ATOM    967  C   GLU A 143     -14.805  -7.677  43.039  1.00  0.00           C  
ATOM    968  O   GLU A 143     -15.099  -6.947  42.102  1.00  0.00           O  
ATOM    969  CB  GLU A 143     -13.406  -9.015  41.455  1.00  0.00           C  
ATOM    970  CEN GLU A 143     -12.301  -9.246  40.179  1.00  0.00           X  
ATOM    971  H   GLU A 143     -13.735  -9.932  44.604  1.00  0.00           H  
ATOM    972  N   SER A 144     -15.361  -7.606  44.261  1.00  0.00           N  
ATOM    973  CA  SER A 144     -16.389  -6.673  44.768  1.00  0.00           C  
ATOM    974  C   SER A 144     -17.342  -5.911  43.825  1.00  0.00           C  
ATOM    975  O   SER A 144     -17.543  -6.279  42.676  1.00  0.00           O  
ATOM    976  CB  SER A 144     -15.671  -5.645  45.621  1.00  0.00           C  
ATOM    977  CEN SER A 144     -15.285  -5.296  45.778  1.00  0.00           X  
ATOM    978  H   SER A 144     -14.685  -7.779  44.993  1.00  0.00           H  
ATOM    979  N   GLY A 145     -17.750  -4.702  44.247  1.00  0.00           N  
ATOM    980  CA  GLY A 145     -18.630  -3.825  43.457  1.00  0.00           C  
ATOM    981  C   GLY A 145     -20.138  -4.143  43.567  1.00  0.00           C  
ATOM    982  O   GLY A 145     -20.478  -5.083  44.277  1.00  0.00           O  
ATOM    983  CEN GLY A 145     -18.631  -3.825  43.456  1.00  0.00           X  
ATOM    984  H   GLY A 145     -17.325  -4.309  45.073  1.00  0.00           H  
ATOM    985  N   PRO A 146     -21.052  -3.390  42.912  1.00  0.00           N  
ATOM    986  CA  PRO A 146     -22.504  -3.603  42.950  1.00  0.00           C  
ATOM    987  C   PRO A 146     -22.957  -4.903  42.263  1.00  0.00           C  
ATOM    988  O   PRO A 146     -22.273  -5.427  41.388  1.00  0.00           O  
ATOM    989  CB  PRO A 146     -23.064  -2.360  42.238  1.00  0.00           C  
ATOM    990  CEN PRO A 146     -21.342  -1.964  41.987  1.00  0.00           X  
ATOM    991  N   GLY A 147     -24.146  -5.396  42.619  1.00  0.00           N  
ATOM    992  CA  GLY A 147     -24.721  -6.629  42.084  1.00  0.00           C  
ATOM    993  C   GLY A 147     -24.894  -6.541  40.573  1.00  0.00           C  
ATOM    994  O   GLY A 147     -24.940  -5.452  40.011  1.00  0.00           O  
ATOM    995  CEN GLY A 147     -24.721  -6.630  42.084  1.00  0.00           X  
ATOM    996  H   GLY A 147     -24.689  -4.900  43.313  1.00  0.00           H  
ATOM    997  N   SER A 148     -24.923  -7.707  39.946  1.00  0.00           N  
ATOM    998  CA  SER A 148     -25.059  -7.966  38.517  1.00  0.00           C  
ATOM    999  C   SER A 148     -26.451  -7.701  37.928  1.00  0.00           C  
ATOM   1000  O   SER A 148     -27.479  -7.805  38.595  1.00  0.00           O  
ATOM   1001  CB  SER A 148     -24.658  -9.402  38.243  1.00  0.00           C  
ATOM   1002  CEN SER A 148     -24.606  -9.939  38.319  1.00  0.00           X  
ATOM   1003  H   SER A 148     -24.761  -8.533  40.505  1.00  0.00           H  
ATOM   1004  N   GLU A 149     -26.412  -7.386  36.634  1.00  0.00           N  
ATOM   1005  CA  GLU A 149     -27.476  -7.091  35.672  1.00  0.00           C  
ATOM   1006  C   GLU A 149     -27.285  -7.679  34.257  1.00  0.00           C  
ATOM   1007  O   GLU A 149     -26.168  -7.814  33.756  1.00  0.00           O  
ATOM   1008  CB  GLU A 149     -27.643  -5.573  35.567  1.00  0.00           C  
ATOM   1009  CEN GLU A 149     -28.444  -4.140  36.026  1.00  0.00           X  
ATOM   1010  H   GLU A 149     -25.488  -7.366  36.228  1.00  0.00           H  
ATOM   1011  N   PRO A 150     -28.401  -7.929  33.549  1.00  0.00           N  
ATOM   1012  CA  PRO A 150     -28.217  -8.479  32.208  1.00  0.00           C  
ATOM   1013  C   PRO A 150     -27.562  -7.490  31.245  1.00  0.00           C  
ATOM   1014  O   PRO A 150     -27.803  -6.284  31.278  1.00  0.00           O  
ATOM   1015  CB  PRO A 150     -29.645  -8.845  31.768  1.00  0.00           C  
ATOM   1016  CEN PRO A 150     -30.107  -8.126  33.335  1.00  0.00           X  
ATOM   1017  N   ALA A 151     -26.756  -8.037  30.338  1.00  0.00           N  
ATOM   1018  CA  ALA A 151     -26.126  -7.322  29.243  1.00  0.00           C  
ATOM   1019  C   ALA A 151     -27.178  -6.649  28.344  1.00  0.00           C  
ATOM   1020  O   ALA A 151     -28.331  -7.073  28.286  1.00  0.00           O  
ATOM   1021  CB  ALA A 151     -25.249  -8.270  28.437  1.00  0.00           C  
ATOM   1022  CEN ALA A 151     -25.250  -8.269  28.437  1.00  0.00           X  
ATOM   1023  H   ALA A 151     -26.639  -9.039  30.352  1.00  0.00           H  
ATOM   1024  N   THR A 152     -26.774  -5.628  27.594  1.00  0.00           N  
ATOM   1025  CA  THR A 152     -27.672  -4.932  26.671  1.00  0.00           C  
ATOM   1026  C   THR A 152     -26.971  -4.823  25.334  1.00  0.00           C  
ATOM   1027  O   THR A 152     -25.766  -5.047  25.211  1.00  0.00           O  
ATOM   1028  CB  THR A 152     -28.062  -3.527  27.167  1.00  0.00           C  
ATOM   1029  CEN THR A 152     -28.311  -3.171  27.558  1.00  0.00           X  
ATOM   1030  H   THR A 152     -25.797  -5.375  27.601  1.00  0.00           H  
ATOM   1031  N   SER A 153     -27.781  -4.497  24.333  1.00  0.00           N  
ATOM   1032  CA  SER A 153     -27.395  -4.317  22.942  1.00  0.00           C  
ATOM   1033  C   SER A 153     -26.782  -2.923  22.754  1.00  0.00           C  
ATOM   1034  O   SER A 153     -27.319  -1.927  23.231  1.00  0.00           O  
ATOM   1035  CB  SER A 153     -28.592  -4.512  22.032  1.00  0.00           C  
ATOM   1036  CEN SER A 153     -29.109  -4.499  21.862  1.00  0.00           X  
ATOM   1037  H   SER A 153     -28.700  -4.166  24.592  1.00  0.00           H  
ATOM   1038  N   GLY A 154     -25.619  -2.881  22.117  1.00  0.00           N  
ATOM   1039  CA  GLY A 154     -24.862  -1.667  21.822  1.00  0.00           C  
ATOM   1040  C   GLY A 154     -24.665  -1.501  20.319  1.00  0.00           C  
ATOM   1041  O   GLY A 154     -23.971  -0.591  19.875  1.00  0.00           O  
ATOM   1042  CEN GLY A 154     -24.862  -1.667  21.822  1.00  0.00           X  
ATOM   1043  H   GLY A 154     -25.168  -3.766  21.934  1.00  0.00           H  
ATOM   1044  N   SER A 155     -25.239  -2.421  19.541  1.00  0.00           N  
ATOM   1045  CA  SER A 155     -25.063  -2.455  18.095  1.00  0.00           C  
ATOM   1046  C   SER A 155     -25.858  -1.238  17.600  1.00  0.00           C  
ATOM   1047  O   SER A 155     -26.810  -0.812  18.236  1.00  0.00           O  
ATOM   1048  CB  SER A 155     -25.560  -3.755  17.492  1.00  0.00           C  
ATOM   1049  CEN SER A 155     -25.863  -4.202  17.428  1.00  0.00           X  
ATOM   1050  H   SER A 155     -26.127  -2.793  19.848  1.00  0.00           H  
ATOM   1051  N   GLU A 156     -25.446  -0.506  16.582  1.00  0.00           N  
ATOM   1052  CA  GLU A 156     -24.212  -0.761  15.882  1.00  0.00           C  
ATOM   1053  C   GLU A 156     -23.497   0.614  15.848  1.00  0.00           C  
ATOM   1054  O   GLU A 156     -24.151   1.649  15.808  1.00  0.00           O  
ATOM   1055  CB  GLU A 156     -24.458  -1.325  14.481  1.00  0.00           C  
ATOM   1056  CEN GLU A 156     -24.516  -2.651  13.412  1.00  0.00           X  
ATOM   1057  H   GLU A 156     -26.195  -0.340  15.926  1.00  0.00           H  
ATOM   1058  N   THR A 157     -22.164   0.656  15.764  1.00  0.00           N  
ATOM   1059  CA  THR A 157     -21.457   1.954  15.742  1.00  0.00           C  
ATOM   1060  C   THR A 157     -21.615   2.568  14.343  1.00  0.00           C  
ATOM   1061  O   THR A 157     -21.167   1.966  13.366  1.00  0.00           O  
ATOM   1062  CB  THR A 157     -19.961   1.815  16.081  1.00  0.00           C  
ATOM   1063  CEN THR A 157     -19.528   1.668  16.444  1.00  0.00           X  
ATOM   1064  H   THR A 157     -21.687  -0.131  15.348  1.00  0.00           H  
ATOM   1065  N   PRO A 158     -22.306   3.712  14.185  1.00  0.00           N  
ATOM   1066  CA  PRO A 158     -22.632   4.361  12.923  1.00  0.00           C  
ATOM   1067  C   PRO A 158     -21.375   5.119  12.505  1.00  0.00           C  
ATOM   1068  O   PRO A 158     -21.223   6.315  12.725  1.00  0.00           O  
ATOM   1069  CB  PRO A 158     -23.823   5.284  13.230  1.00  0.00           C  
ATOM   1070  CEN PRO A 158     -23.647   4.641  14.886  1.00  0.00           X  
ATOM   1071  N   GLY A 159     -20.380   4.384  12.049  1.00  0.00           N  
ATOM   1072  CA  GLY A 159     -19.147   5.023  11.601  1.00  0.00           C  
ATOM   1073  C   GLY A 159     -18.283   4.124  10.748  1.00  0.00           C  
ATOM   1074  O   GLY A 159     -17.740   4.589   9.762  1.00  0.00           O  
ATOM   1075  CEN GLY A 159     -19.147   5.023  11.600  1.00  0.00           X  
ATOM   1076  H   GLY A 159     -20.514   3.389  11.930  1.00  0.00           H  
ATOM   1077  N   MET A 160     -18.229   2.823  11.053  1.00  0.00           N  
ATOM   1078  CA  MET A 160     -17.482   1.866  10.232  1.00  0.00           C  
ATOM   1079  C   MET A 160     -18.113   1.731   8.843  1.00  0.00           C  
ATOM   1080  O   MET A 160     -17.390   1.741   7.863  1.00  0.00           O  
ATOM   1081  CB  MET A 160     -17.426   0.505  10.923  1.00  0.00           C  
ATOM   1082  CEN MET A 160     -16.334  -0.599  11.741  1.00  0.00           X  
ATOM   1083  H   MET A 160     -18.694   2.498  11.891  1.00  0.00           H  
ATOM   1084  N   TYR A 161     -19.448   1.700   8.746  1.00  0.00           N  
ATOM   1085  CA  TYR A 161     -20.147   1.570   7.462  1.00  0.00           C  
ATOM   1086  C   TYR A 161     -19.915   2.755   6.512  1.00  0.00           C  
ATOM   1087  O   TYR A 161     -19.543   2.528   5.371  1.00  0.00           O  
ATOM   1088  CB  TYR A 161     -21.647   1.396   7.707  1.00  0.00           C  
ATOM   1089  CEN TYR A 161     -22.863   0.137   7.792  1.00  0.00           X  
ATOM   1090  H   TYR A 161     -20.002   1.721   9.590  1.00  0.00           H  
ATOM   1091  N   GLY A 162     -20.125   3.994   6.975  1.00  0.00           N  
ATOM   1092  CA  GLY A 162     -19.826   5.197   6.185  1.00  0.00           C  
ATOM   1093  C   GLY A 162     -18.351   5.229   5.801  1.00  0.00           C  
ATOM   1094  O   GLY A 162     -18.037   5.183   4.626  1.00  0.00           O  
ATOM   1095  CEN GLY A 162     -19.826   5.197   6.185  1.00  0.00           X  
ATOM   1096  H   GLY A 162     -20.343   4.118   7.952  1.00  0.00           H  
ATOM   1097  N   LYS A 163     -17.470   5.113   6.807  1.00  0.00           N  
ATOM   1098  CA  LYS A 163     -16.011   5.217   6.636  1.00  0.00           C  
ATOM   1099  C   LYS A 163     -15.470   4.331   5.517  1.00  0.00           C  
ATOM   1100  O   LYS A 163     -14.673   4.768   4.699  1.00  0.00           O  
ATOM   1101  CB  LYS A 163     -15.303   4.869   7.946  1.00  0.00           C  
ATOM   1102  CEN LYS A 163     -14.281   5.522   9.679  1.00  0.00           X  
ATOM   1103  H   LYS A 163     -17.827   4.990   7.743  1.00  0.00           H  
ATOM   1104  N   LEU A 164     -15.870   3.066   5.518  1.00  0.00           N  
ATOM   1105  CA  LEU A 164     -15.500   2.113   4.489  1.00  0.00           C  
ATOM   1106  C   LEU A 164     -15.911   2.564   3.087  1.00  0.00           C  
ATOM   1107  O   LEU A 164     -15.132   2.434   2.151  1.00  0.00           O  
ATOM   1108  CB  LEU A 164     -16.120   0.747   4.809  1.00  0.00           C  
ATOM   1109  CEN LEU A 164     -15.539  -0.554   5.394  1.00  0.00           X  
ATOM   1110  H   LEU A 164     -16.457   2.756   6.279  1.00  0.00           H  
ATOM   1111  N   ASN A 165     -17.133   3.081   2.956  1.00  0.00           N  
ATOM   1112  CA  ASN A 165     -17.645   3.506   1.663  1.00  0.00           C  
ATOM   1113  C   ASN A 165     -16.835   4.680   1.124  1.00  0.00           C  
ATOM   1114  O   ASN A 165     -16.462   4.631  -0.040  1.00  0.00           O  
ATOM   1115  CB  ASN A 165     -19.118   3.866   1.738  1.00  0.00           C  
ATOM   1116  CEN ASN A 165     -20.046   3.398   1.595  1.00  0.00           X  
ATOM   1117  H   ASN A 165     -17.653   3.336   3.781  1.00  0.00           H  
ATOM   1118  N   ASP A 166     -16.504   5.659   1.971  1.00  0.00           N  
ATOM   1119  CA  ASP A 166     -15.742   6.847   1.571  1.00  0.00           C  
ATOM   1120  C   ASP A 166     -14.334   6.440   1.090  1.00  0.00           C  
ATOM   1121  O   ASP A 166     -13.933   6.760  -0.025  1.00  0.00           O  
ATOM   1122  CB  ASP A 166     -15.646   7.842   2.730  1.00  0.00           C  
ATOM   1123  CEN ASP A 166     -16.093   8.690   3.075  1.00  0.00           X  
ATOM   1124  H   ASP A 166     -16.875   5.645   2.908  1.00  0.00           H  
ATOM   1125  N   LEU A 167     -13.636   5.607   1.872  1.00  0.00           N  
ATOM   1126  CA  LEU A 167     -12.316   5.093   1.505  1.00  0.00           C  
ATOM   1127  C   LEU A 167     -12.315   4.341   0.167  1.00  0.00           C  
ATOM   1128  O   LEU A 167     -11.405   4.497  -0.648  1.00  0.00           O  
ATOM   1129  CB  LEU A 167     -11.792   4.179   2.620  1.00  0.00           C  
ATOM   1130  CEN LEU A 167     -10.747   4.383   3.733  1.00  0.00           X  
ATOM   1131  H   LEU A 167     -13.987   5.418   2.801  1.00  0.00           H  
ATOM   1132  N   LEU A 168     -13.312   3.478  -0.057  1.00  0.00           N  
ATOM   1133  CA  LEU A 168     -13.432   2.734  -1.307  1.00  0.00           C  
ATOM   1134  C   LEU A 168     -13.589   3.683  -2.505  1.00  0.00           C  
ATOM   1135  O   LEU A 168     -12.893   3.516  -3.505  1.00  0.00           O  
ATOM   1136  CB  LEU A 168     -14.619   1.765  -1.230  1.00  0.00           C  
ATOM   1137  CEN LEU A 168     -14.712   0.241  -1.030  1.00  0.00           X  
ATOM   1138  H   LEU A 168     -14.039   3.401   0.640  1.00  0.00           H  
ATOM   1139  N   GLU A 169     -14.492   4.657  -2.409  1.00  0.00           N  
ATOM   1140  CA  GLU A 169     -14.749   5.651  -3.455  1.00  0.00           C  
ATOM   1141  C   GLU A 169     -13.467   6.390  -3.843  1.00  0.00           C  
ATOM   1142  O   GLU A 169     -13.187   6.523  -5.036  1.00  0.00           O  
ATOM   1143  CB  GLU A 169     -15.813   6.651  -2.996  1.00  0.00           C  
ATOM   1144  CEN GLU A 169     -17.430   7.188  -2.989  1.00  0.00           X  
ATOM   1145  H   GLU A 169     -14.976   4.781  -1.533  1.00  0.00           H  
ATOM   1146  N   ASP A 170     -12.648   6.765  -2.858  1.00  0.00           N  
ATOM   1147  CA  ASP A 170     -11.402   7.489  -3.089  1.00  0.00           C  
ATOM   1148  C   ASP A 170     -10.397   6.625  -3.864  1.00  0.00           C  
ATOM   1149  O   ASP A 170      -9.917   6.997  -4.934  1.00  0.00           O  
ATOM   1150  CB  ASP A 170     -10.794   7.945  -1.760  1.00  0.00           C  
ATOM   1151  CEN ASP A 170     -10.747   8.766  -1.160  1.00  0.00           X  
ATOM   1152  H   ASP A 170     -12.949   6.644  -1.902  1.00  0.00           H  
ATOM   1153  N   LEU A 171     -10.144   5.394  -3.425  1.00  0.00           N  
ATOM   1154  CA  LEU A 171      -9.272   4.469  -4.155  1.00  0.00           C  
ATOM   1155  C   LEU A 171      -9.732   4.248  -5.611  1.00  0.00           C  
ATOM   1156  O   LEU A 171      -8.924   4.247  -6.547  1.00  0.00           O  
ATOM   1157  CB  LEU A 171      -9.203   3.129  -3.412  1.00  0.00           C  
ATOM   1158  CEN LEU A 171      -8.131   2.486  -2.512  1.00  0.00           X  
ATOM   1159  H   LEU A 171     -10.527   5.121  -2.530  1.00  0.00           H  
ATOM   1160  N   GLN A 172     -11.042   4.115  -5.832  1.00  0.00           N  
ATOM   1161  CA  GLN A 172     -11.607   3.934  -7.168  1.00  0.00           C  
ATOM   1162  C   GLN A 172     -11.313   5.111  -8.095  1.00  0.00           C  
ATOM   1163  O   GLN A 172     -10.924   4.911  -9.250  1.00  0.00           O  
ATOM   1164  CB  GLN A 172     -13.121   3.727  -7.074  1.00  0.00           C  
ATOM   1165  CEN GLN A 172     -14.394   2.533  -7.083  1.00  0.00           X  
ATOM   1166  H   GLN A 172     -11.666   4.222  -5.044  1.00  0.00           H  
ATOM   1167  N   GLU A 173     -11.518   6.337  -7.639  1.00  0.00           N  
ATOM   1168  CA  GLU A 173     -11.239   7.528  -8.427  1.00  0.00           C  
ATOM   1169  C   GLU A 173      -9.738   7.636  -8.764  1.00  0.00           C  
ATOM   1170  O   GLU A 173      -9.409   7.884  -9.929  1.00  0.00           O  
ATOM   1171  CB  GLU A 173     -11.709   8.778  -7.680  1.00  0.00           C  
ATOM   1172  CEN GLU A 173     -12.877   9.991  -7.419  1.00  0.00           X  
ATOM   1173  H   GLU A 173     -11.852   6.468  -6.694  1.00  0.00           H  
ATOM   1174  N   VAL A 174      -8.827   7.282  -7.841  1.00  0.00           N  
ATOM   1175  CA  VAL A 174      -7.365   7.286  -8.080  1.00  0.00           C  
ATOM   1176  C   VAL A 174      -7.018   6.322  -9.219  1.00  0.00           C  
ATOM   1177  O   VAL A 174      -6.265   6.700 -10.119  1.00  0.00           O  
ATOM   1178  CB  VAL A 174      -6.572   6.889  -6.821  1.00  0.00           C  
ATOM   1179  CEN VAL A 174      -6.150   7.130  -6.332  1.00  0.00           X  
ATOM   1180  H   VAL A 174      -9.171   7.010  -6.930  1.00  0.00           H  
ATOM   1181  N   LEU A 175      -7.596   5.113  -9.235  1.00  0.00           N  
ATOM   1182  CA  LEU A 175      -7.361   4.121 -10.296  1.00  0.00           C  
ATOM   1183  C   LEU A 175      -7.870   4.595 -11.662  1.00  0.00           C  
ATOM   1184  O   LEU A 175      -7.150   4.536 -12.660  1.00  0.00           O  
ATOM   1185  CB  LEU A 175      -8.024   2.789  -9.924  1.00  0.00           C  
ATOM   1186  CEN LEU A 175      -7.464   1.454  -9.395  1.00  0.00           X  
ATOM   1187  H   LEU A 175      -8.187   4.864  -8.455  1.00  0.00           H  
ATOM   1188  N   LYS A 176      -9.113   5.092 -11.730  1.00  0.00           N  
ATOM   1189  CA  LYS A 176      -9.720   5.515 -13.002  1.00  0.00           C  
ATOM   1190  C   LYS A 176      -8.899   6.611 -13.665  1.00  0.00           C  
ATOM   1191  O   LYS A 176      -8.659   6.533 -14.871  1.00  0.00           O  
ATOM   1192  CB  LYS A 176     -11.154   6.000 -12.784  1.00  0.00           C  
ATOM   1193  CEN LYS A 176     -13.232   5.638 -12.949  1.00  0.00           X  
ATOM   1194  H   LYS A 176      -9.630   5.185 -10.867  1.00  0.00           H  
ATOM   1195  N   ASN A 177      -8.485   7.625 -12.914  1.00  0.00           N  
ATOM   1196  CA  ASN A 177      -7.647   8.693 -13.438  1.00  0.00           C  
ATOM   1197  C   ASN A 177      -6.295   8.145 -13.897  1.00  0.00           C  
ATOM   1198  O   ASN A 177      -6.055   8.117 -15.097  1.00  0.00           O  
ATOM   1199  CB  ASN A 177      -7.453   9.798 -12.415  1.00  0.00           C  
ATOM   1200  CEN ASN A 177      -7.904  10.708 -12.153  1.00  0.00           X  
ATOM   1201  H   ASN A 177      -8.751   7.649 -11.941  1.00  0.00           H  
ATOM   1202  N   LEU A 178      -5.484   7.556 -13.017  1.00  0.00           N  
ATOM   1203  CA  LEU A 178      -4.145   7.074 -13.362  1.00  0.00           C  
ATOM   1204  C   LEU A 178      -4.145   6.219 -14.646  1.00  0.00           C  
ATOM   1205  O   LEU A 178      -3.258   6.364 -15.489  1.00  0.00           O  
ATOM   1206  CB  LEU A 178      -3.566   6.273 -12.189  1.00  0.00           C  
ATOM   1207  CEN LEU A 178      -2.515   6.607 -11.114  1.00  0.00           X  
ATOM   1208  H   LEU A 178      -5.793   7.457 -12.062  1.00  0.00           H  
ATOM   1209  N   HIS A 179      -5.193   5.424 -14.868  1.00  0.00           N  
ATOM   1210  CA  HIS A 179      -5.318   4.564 -16.048  1.00  0.00           C  
ATOM   1211  C   HIS A 179      -5.410   5.341 -17.374  1.00  0.00           C  
ATOM   1212  O   HIS A 179      -4.773   4.963 -18.359  1.00  0.00           O  
ATOM   1213  CB  HIS A 179      -6.543   3.656 -15.903  1.00  0.00           C  
ATOM   1214  CEN HIS A 179      -6.843   2.342 -15.441  1.00  0.00           X  
ATOM   1215  H   HIS A 179      -5.895   5.352 -14.144  1.00  0.00           H  
ATOM   1216  N   LYS A 180      -6.182   6.435 -17.434  1.00  0.00           N  
ATOM   1217  CA  LYS A 180      -6.298   7.251 -18.659  1.00  0.00           C  
ATOM   1218  C   LYS A 180      -5.075   8.167 -18.826  1.00  0.00           C  
ATOM   1219  O   LYS A 180      -4.458   8.166 -19.895  1.00  0.00           O  
ATOM   1220  CB  LYS A 180      -7.580   8.086 -18.632  1.00  0.00           C  
ATOM   1221  CEN LYS A 180      -9.559   8.385 -19.318  1.00  0.00           X  
ATOM   1222  H   LYS A 180      -6.593   6.774 -16.574  1.00  0.00           H  
ATOM   1223  N   ASN A 181      -4.691   8.905 -17.781  1.00  0.00           N  
ATOM   1224  CA  ASN A 181      -3.715  10.005 -17.846  1.00  0.00           C  
ATOM   1225  C   ASN A 181      -2.356   9.571 -18.367  1.00  0.00           C  
ATOM   1226  O   ASN A 181      -1.672  10.380 -18.998  1.00  0.00           O  
ATOM   1227  CB  ASN A 181      -3.545  10.666 -16.490  1.00  0.00           C  
ATOM   1228  CEN ASN A 181      -3.956  11.471 -15.956  1.00  0.00           X  
ATOM   1229  H   ASN A 181      -5.226   8.809 -16.928  1.00  0.00           H  
ATOM   1230  N   ASP A 182      -2.005   8.298 -18.177  1.00  0.00           N  
ATOM   1231  CA  ASP A 182      -0.728   7.740 -18.619  1.00  0.00           C  
ATOM   1232  C   ASP A 182      -0.469   8.015 -20.119  1.00  0.00           C  
ATOM   1233  O   ASP A 182       0.673   8.030 -20.593  1.00  0.00           O  
ATOM   1234  CB  ASP A 182      -0.689   6.235 -18.342  1.00  0.00           C  
ATOM   1235  CEN ASP A 182      -0.345   5.574 -17.648  1.00  0.00           X  
ATOM   1236  H   ASP A 182      -2.631   7.698 -17.656  1.00  0.00           H  
ATOM   1237  N   ARG A 183      -1.527   8.353 -20.879  1.00  0.00           N  
ATOM   1238  CA  ARG A 183      -1.427   8.737 -22.291  1.00  0.00           C  
ATOM   1239  C   ARG A 183      -0.556   9.956 -22.596  1.00  0.00           C  
ATOM   1240  O   ARG A 183      -0.078  10.028 -23.727  1.00  0.00           O  
ATOM   1241  CB  ARG A 183      -2.811   8.919 -22.898  1.00  0.00           C  
ATOM   1242  CEN ARG A 183      -4.926   8.421 -24.093  1.00  0.00           X  
ATOM   1243  H   ARG A 183      -2.436   8.324 -20.436  1.00  0.00           H  
ATOM   1244  N   SER A 184      -0.332  10.898 -21.670  1.00  0.00           N  
ATOM   1245  CA  SER A 184       0.581  12.037 -21.918  1.00  0.00           C  
ATOM   1246  C   SER A 184       1.687  12.293 -20.891  1.00  0.00           C  
ATOM   1247  O   SER A 184       2.692  12.868 -21.277  1.00  0.00           O  
ATOM   1248  CB  SER A 184      -0.248  13.299 -22.057  1.00  0.00           C  
ATOM   1249  CEN SER A 184      -0.646  13.658 -21.965  1.00  0.00           X  
ATOM   1250  H   SER A 184      -0.945  10.937 -20.869  1.00  0.00           H  
ATOM   1251  N   GLY A 185       1.575  11.825 -19.642  1.00  0.00           N  
ATOM   1252  CA  GLY A 185       2.595  12.019 -18.597  1.00  0.00           C  
ATOM   1253  C   GLY A 185       2.849  13.469 -18.136  1.00  0.00           C  
ATOM   1254  O   GLY A 185       1.950  14.301 -18.173  1.00  0.00           O  
ATOM   1255  CEN GLY A 185       2.595  12.019 -18.597  1.00  0.00           X  
ATOM   1256  H   GLY A 185       0.804  11.202 -19.445  1.00  0.00           H  
ATOM   1257  N   LYS A 186       4.129  13.786 -17.891  1.00  0.00           N  
ATOM   1258  CA  LYS A 186       4.721  15.063 -17.413  1.00  0.00           C  
ATOM   1259  C   LYS A 186       4.015  15.799 -16.275  1.00  0.00           C  
ATOM   1260  O   LYS A 186       3.907  15.199 -15.212  1.00  0.00           O  
ATOM   1261  CB  LYS A 186       4.842  16.026 -18.594  1.00  0.00           C  
ATOM   1262  CEN LYS A 186       6.055  16.937 -20.069  1.00  0.00           X  
ATOM   1263  H   LYS A 186       4.796  13.055 -18.088  1.00  0.00           H  
ATOM   1264  N   ASP A 187       3.491  17.007 -16.463  1.00  0.00           N  
ATOM   1265  CA  ASP A 187       2.827  17.697 -15.337  1.00  0.00           C  
ATOM   1266  C   ASP A 187       1.812  16.816 -14.593  1.00  0.00           C  
ATOM   1267  O   ASP A 187       1.707  16.843 -13.372  1.00  0.00           O  
ATOM   1268  CB  ASP A 187       2.129  18.964 -15.838  1.00  0.00           C  
ATOM   1269  CEN ASP A 187       2.285  19.968 -15.914  1.00  0.00           X  
ATOM   1270  H   ASP A 187       3.807  17.558 -17.245  1.00  0.00           H  
ATOM   1271  N   ASN A 188       1.146  15.932 -15.319  1.00  0.00           N  
ATOM   1272  CA  ASN A 188       0.105  15.097 -14.746  1.00  0.00           C  
ATOM   1273  C   ASN A 188       0.578  14.238 -13.549  1.00  0.00           C  
ATOM   1274  O   ASN A 188      -0.228  13.913 -12.675  1.00  0.00           O  
ATOM   1275  CB  ASN A 188      -0.501  14.207 -15.816  1.00  0.00           C  
ATOM   1276  CEN ASN A 188      -1.291  14.240 -16.506  1.00  0.00           X  
ATOM   1277  H   ASN A 188       1.227  15.997 -16.322  1.00  0.00           H  
ATOM   1278  N   ILE A 189       1.834  13.770 -13.514  1.00  0.00           N  
ATOM   1279  CA  ILE A 189       2.318  12.941 -12.388  1.00  0.00           C  
ATOM   1280  C   ILE A 189       2.237  13.746 -11.091  1.00  0.00           C  
ATOM   1281  O   ILE A 189       1.920  13.179 -10.054  1.00  0.00           O  
ATOM   1282  CB  ILE A 189       3.765  12.459 -12.599  1.00  0.00           C  
ATOM   1283  CEN ILE A 189       4.392  11.681 -13.037  1.00  0.00           X  
ATOM   1284  H   ILE A 189       2.497  14.119 -14.192  1.00  0.00           H  
ATOM   1285  N   HIS A 190       2.449  15.062 -11.167  1.00  0.00           N  
ATOM   1286  CA  HIS A 190       2.376  15.950 -10.003  1.00  0.00           C  
ATOM   1287  C   HIS A 190       0.952  16.033  -9.438  1.00  0.00           C  
ATOM   1288  O   HIS A 190       0.762  15.857  -8.239  1.00  0.00           O  
ATOM   1289  CB  HIS A 190       2.875  17.352 -10.366  1.00  0.00           C  
ATOM   1290  CEN HIS A 190       4.085  18.102 -10.293  1.00  0.00           X  
ATOM   1291  H   HIS A 190       2.558  15.490 -12.075  1.00  0.00           H  
ATOM   1292  N   ASP A 191      -0.051  16.254 -10.293  1.00  0.00           N  
ATOM   1293  CA  ASP A 191      -1.451  16.288  -9.859  1.00  0.00           C  
ATOM   1294  C   ASP A 191      -1.895  14.935  -9.290  1.00  0.00           C  
ATOM   1295  O   ASP A 191      -2.607  14.890  -8.291  1.00  0.00           O  
ATOM   1296  CB  ASP A 191      -2.361  16.691 -11.022  1.00  0.00           C  
ATOM   1297  CEN ASP A 191      -2.830  17.512 -11.403  1.00  0.00           X  
ATOM   1298  H   ASP A 191       0.156  16.479 -11.255  1.00  0.00           H  
ATOM   1299  N   VAL A 192      -1.438  13.830  -9.889  1.00  0.00           N  
ATOM   1300  CA  VAL A 192      -1.738  12.472  -9.408  1.00  0.00           C  
ATOM   1301  C   VAL A 192      -1.170  12.250  -8.007  1.00  0.00           C  
ATOM   1302  O   VAL A 192      -1.868  11.691  -7.173  1.00  0.00           O  
ATOM   1303  CB  VAL A 192      -1.175  11.395 -10.354  1.00  0.00           C  
ATOM   1304  CEN VAL A 192      -1.352  10.912 -10.813  1.00  0.00           X  
ATOM   1305  H   VAL A 192      -0.823  13.944 -10.681  1.00  0.00           H  
ATOM   1306  N   ASP A 193       0.056  12.710  -7.738  1.00  0.00           N  
ATOM   1307  CA  ASP A 193       0.689  12.588  -6.421  1.00  0.00           C  
ATOM   1308  C   ASP A 193      -0.074  13.391  -5.359  1.00  0.00           C  
ATOM   1309  O   ASP A 193      -0.358  12.867  -4.283  1.00  0.00           O  
ATOM   1310  CB  ASP A 193       2.146  13.052  -6.484  1.00  0.00           C  
ATOM   1311  CEN ASP A 193       3.087  12.672  -6.577  1.00  0.00           X  
ATOM   1312  H   ASP A 193       0.591  13.149  -8.475  1.00  0.00           H  
ATOM   1313  N   ASN A 194      -0.512  14.610  -5.686  1.00  0.00           N  
ATOM   1314  CA  ASN A 194      -1.323  15.442  -4.790  1.00  0.00           C  
ATOM   1315  C   ASN A 194      -2.650  14.771  -4.429  1.00  0.00           C  
ATOM   1316  O   ASN A 194      -3.071  14.784  -3.277  1.00  0.00           O  
ATOM   1317  CB  ASN A 194      -1.581  16.810  -5.394  1.00  0.00           C  
ATOM   1318  CEN ASN A 194      -1.145  17.765  -5.382  1.00  0.00           X  
ATOM   1319  H   ASN A 194      -0.249  14.986  -6.588  1.00  0.00           H  
ATOM   1320  N   HIS A 195      -3.323  14.182  -5.417  1.00  0.00           N  
ATOM   1321  CA  HIS A 195      -4.602  13.539  -5.176  1.00  0.00           C  
ATOM   1322  C   HIS A 195      -4.474  12.320  -4.259  1.00  0.00           C  
ATOM   1323  O   HIS A 195      -5.190  12.221  -3.265  1.00  0.00           O  
ATOM   1324  CB  HIS A 195      -5.244  13.128  -6.505  1.00  0.00           C  
ATOM   1325  CEN HIS A 195      -6.182  13.653  -7.440  1.00  0.00           X  
ATOM   1326  H   HIS A 195      -2.954  14.207  -6.356  1.00  0.00           H  
ATOM   1327  N   LEU A 196      -3.511  11.436  -4.531  1.00  0.00           N  
ATOM   1328  CA  LEU A 196      -3.238  10.277  -3.691  1.00  0.00           C  
ATOM   1329  C   LEU A 196      -2.889  10.680  -2.252  1.00  0.00           C  
ATOM   1330  O   LEU A 196      -3.374  10.057  -1.315  1.00  0.00           O  
ATOM   1331  CB  LEU A 196      -2.101   9.448  -4.303  1.00  0.00           C  
ATOM   1332  CEN LEU A 196      -2.079   8.125  -5.091  1.00  0.00           X  
ATOM   1333  H   LEU A 196      -2.927  11.588  -5.341  1.00  0.00           H  
ATOM   1334  N   GLN A 197      -2.105  11.750  -2.065  1.00  0.00           N  
ATOM   1335  CA  GLN A 197      -1.753  12.248  -0.730  1.00  0.00           C  
ATOM   1336  C   GLN A 197      -2.994  12.709   0.043  1.00  0.00           C  
ATOM   1337  O   GLN A 197      -3.165  12.302   1.188  1.00  0.00           O  
ATOM   1338  CB  GLN A 197      -0.756  13.405  -0.837  1.00  0.00           C  
ATOM   1339  CEN GLN A 197       0.930  13.842  -0.713  1.00  0.00           X  
ATOM   1340  H   GLN A 197      -1.771  12.251  -2.876  1.00  0.00           H  
ATOM   1341  N   ASN A 198      -3.893  13.470  -0.593  1.00  0.00           N  
ATOM   1342  CA  ASN A 198      -5.108  13.954   0.073  1.00  0.00           C  
ATOM   1343  C   ASN A 198      -6.028  12.790   0.490  1.00  0.00           C  
ATOM   1344  O   ASN A 198      -6.515  12.768   1.615  1.00  0.00           O  
ATOM   1345  CB  ASN A 198      -5.866  14.932  -0.807  1.00  0.00           C  
ATOM   1346  CEN ASN A 198      -5.912  15.968  -0.965  1.00  0.00           X  
ATOM   1347  H   ASN A 198      -3.700  13.765  -1.537  1.00  0.00           H  
ATOM   1348  N   VAL A 199      -6.170  11.764  -0.360  1.00  0.00           N  
ATOM   1349  CA  VAL A 199      -6.980  10.563  -0.069  1.00  0.00           C  
ATOM   1350  C   VAL A 199      -6.434   9.793   1.141  1.00  0.00           C  
ATOM   1351  O   VAL A 199      -7.195   9.399   2.028  1.00  0.00           O  
ATOM   1352  CB  VAL A 199      -7.037   9.612  -1.280  1.00  0.00           C  
ATOM   1353  CEN VAL A 199      -7.450   9.367  -1.774  1.00  0.00           X  
ATOM   1354  H   VAL A 199      -5.739  11.843  -1.269  1.00  0.00           H  
ATOM   1355  N   ILE A 200      -5.120   9.559   1.207  1.00  0.00           N  
ATOM   1356  CA  ILE A 200      -4.479   8.881   2.348  1.00  0.00           C  
ATOM   1357  C   ILE A 200      -4.703   9.661   3.641  1.00  0.00           C  
ATOM   1358  O   ILE A 200      -5.035   9.052   4.665  1.00  0.00           O  
ATOM   1359  CB  ILE A 200      -2.966   8.699   2.128  1.00  0.00           C  
ATOM   1360  CEN ILE A 200      -2.198   8.058   1.694  1.00  0.00           X  
ATOM   1361  H   ILE A 200      -4.538   9.910   0.459  1.00  0.00           H  
ATOM   1362  N   GLU A 201      -4.511  10.979   3.612  1.00  0.00           N  
ATOM   1363  CA  GLU A 201      -4.707  11.853   4.771  1.00  0.00           C  
ATOM   1364  C   GLU A 201      -6.135  11.730   5.312  1.00  0.00           C  
ATOM   1365  O   GLU A 201      -6.320  11.574   6.519  1.00  0.00           O  
ATOM   1366  CB  GLU A 201      -4.403  13.307   4.405  1.00  0.00           C  
ATOM   1367  CEN GLU A 201      -3.337  14.637   4.398  1.00  0.00           X  
ATOM   1368  H   GLU A 201      -4.278  11.419   2.733  1.00  0.00           H  
ATOM   1369  N   ASP A 202      -7.136  11.663   4.433  1.00  0.00           N  
ATOM   1370  CA  ASP A 202      -8.538  11.504   4.814  1.00  0.00           C  
ATOM   1371  C   ASP A 202      -8.825  10.146   5.458  1.00  0.00           C  
ATOM   1372  O   ASP A 202      -9.513  10.079   6.485  1.00  0.00           O  
ATOM   1373  CB  ASP A 202      -9.438  11.699   3.592  1.00  0.00           C  
ATOM   1374  CEN ASP A 202      -9.999  12.417   3.136  1.00  0.00           X  
ATOM   1375  H   ASP A 202      -6.936  11.867   3.463  1.00  0.00           H  
ATOM   1376  N   ILE A 203      -8.261   9.054   4.924  1.00  0.00           N  
ATOM   1377  CA  ILE A 203      -8.364   7.726   5.550  1.00  0.00           C  
ATOM   1378  C   ILE A 203      -7.796   7.789   6.958  1.00  0.00           C  
ATOM   1379  O   ILE A 203      -8.391   7.231   7.875  1.00  0.00           O  
ATOM   1380  CB  ILE A 203      -7.621   6.642   4.748  1.00  0.00           C  
ATOM   1381  CEN ILE A 203      -7.702   5.922   3.934  1.00  0.00           X  
ATOM   1382  H   ILE A 203      -7.710   9.171   4.087  1.00  0.00           H  
ATOM   1383  N   HIS A 204      -6.672   8.474   7.161  1.00  0.00           N  
ATOM   1384  CA  HIS A 204      -6.078   8.633   8.481  1.00  0.00           C  
ATOM   1385  C   HIS A 204      -7.032   9.304   9.477  1.00  0.00           C  
ATOM   1386  O   HIS A 204      -7.328   8.728  10.532  1.00  0.00           O  
ATOM   1387  CB  HIS A 204      -4.779   9.440   8.381  1.00  0.00           C  
ATOM   1388  CEN HIS A 204      -3.381   9.193   8.263  1.00  0.00           X  
ATOM   1389  H   HIS A 204      -6.235   8.927   6.372  1.00  0.00           H  
ATOM   1390  N   ASP A 205      -7.586  10.459   9.132  1.00  0.00           N  
ATOM   1391  CA  ASP A 205      -8.502  11.209   9.986  1.00  0.00           C  
ATOM   1392  C   ASP A 205      -9.733  10.381  10.370  1.00  0.00           C  
ATOM   1393  O   ASP A 205     -10.138  10.359  11.541  1.00  0.00           O  
ATOM   1394  CB  ASP A 205      -8.937  12.501   9.289  1.00  0.00           C  
ATOM   1395  CEN ASP A 205      -8.706  13.492   9.259  1.00  0.00           X  
ATOM   1396  H   ASP A 205      -7.323  10.872   8.248  1.00  0.00           H  
ATOM   1397  N   PHE A 206     -10.309   9.641   9.423  1.00  0.00           N  
ATOM   1398  CA  PHE A 206     -11.469   8.790   9.660  1.00  0.00           C  
ATOM   1399  C   PHE A 206     -11.147   7.679  10.667  1.00  0.00           C  
ATOM   1400  O   PHE A 206     -11.907   7.469  11.614  1.00  0.00           O  
ATOM   1401  CB  PHE A 206     -11.960   8.184   8.344  1.00  0.00           C  
ATOM   1402  CEN PHE A 206     -13.083   8.463   7.253  1.00  0.00           X  
ATOM   1403  H   PHE A 206      -9.906   9.655   8.495  1.00  0.00           H  
ATOM   1404  N   MET A 207      -9.999   7.007  10.521  1.00  0.00           N  
ATOM   1405  CA  MET A 207      -9.538   5.956  11.429  1.00  0.00           C  
ATOM   1406  C   MET A 207      -9.404   6.483  12.850  1.00  0.00           C  
ATOM   1407  O   MET A 207      -9.804   5.810  13.802  1.00  0.00           O  
ATOM   1408  CB  MET A 207      -8.203   5.388  10.950  1.00  0.00           C  
ATOM   1409  CEN MET A 207      -7.469   3.958  10.247  1.00  0.00           X  
ATOM   1410  H   MET A 207      -9.411   7.263   9.742  1.00  0.00           H  
ATOM   1411  N   GLN A 208      -8.864   7.692  13.014  1.00  0.00           N  
ATOM   1412  CA  GLN A 208      -8.695   8.316  14.316  1.00  0.00           C  
ATOM   1413  C   GLN A 208     -10.050   8.614  14.966  1.00  0.00           C  
ATOM   1414  O   GLN A 208     -10.256   8.297  16.139  1.00  0.00           O  
ATOM   1415  CB  GLN A 208      -7.884   9.608  14.185  1.00  0.00           C  
ATOM   1416  CEN GLN A 208      -6.300  10.315  14.378  1.00  0.00           X  
ATOM   1417  H   GLN A 208      -8.503   8.170  12.202  1.00  0.00           H  
ATOM   1418  N   ALA A 209     -11.006   9.136  14.196  1.00  0.00           N  
ATOM   1419  CA  ALA A 209     -12.358   9.408  14.665  1.00  0.00           C  
ATOM   1420  C   ALA A 209     -13.051   8.136  15.186  1.00  0.00           C  
ATOM   1421  O   ALA A 209     -13.631   8.146  16.275  1.00  0.00           O  
ATOM   1422  CB  ALA A 209     -13.176  10.045  13.550  1.00  0.00           C  
ATOM   1423  CEN ALA A 209     -13.176  10.044  13.551  1.00  0.00           X  
ATOM   1424  H   ALA A 209     -10.773   9.382  13.243  1.00  0.00           H  
ATOM   1425  N   ALA A 210     -12.967   7.018  14.461  1.00  0.00           N  
ATOM   1426  CA  ALA A 210     -13.599   5.756  14.824  1.00  0.00           C  
ATOM   1427  C   ALA A 210     -13.026   5.197  16.135  1.00  0.00           C  
ATOM   1428  O   ALA A 210     -13.775   4.722  16.991  1.00  0.00           O  
ATOM   1429  CB  ALA A 210     -13.441   4.747  13.696  1.00  0.00           C  
ATOM   1430  CEN ALA A 210     -13.441   4.748  13.697  1.00  0.00           X  
ATOM   1431  H   ALA A 210     -12.456   7.056  13.589  1.00  0.00           H  
ATOM   1432  N   ALA A 211     -11.709   5.304  16.344  1.00  0.00           N  
ATOM   1433  CA  ALA A 211     -11.031   4.878  17.564  1.00  0.00           C  
ATOM   1434  C   ALA A 211     -11.395   5.776  18.757  1.00  0.00           C  
ATOM   1435  O   ALA A 211     -11.652   5.261  19.845  1.00  0.00           O  
ATOM   1436  CB  ALA A 211      -9.525   4.862  17.347  1.00  0.00           C  
ATOM   1437  CEN ALA A 211      -9.526   4.862  17.347  1.00  0.00           X  
ATOM   1438  H   ALA A 211     -11.144   5.692  15.602  1.00  0.00           H  
ATOM   1439  N   ALA A 212     -11.481   7.096  18.559  1.00  0.00           N  
ATOM   1440  CA  ALA A 212     -11.925   8.033  19.586  1.00  0.00           C  
ATOM   1441  C   ALA A 212     -13.355   7.703  20.055  1.00  0.00           C  
ATOM   1442  O   ALA A 212     -13.585   7.542  21.253  1.00  0.00           O  
ATOM   1443  CB  ALA A 212     -11.844   9.460  19.064  1.00  0.00           C  
ATOM   1444  CEN ALA A 212     -11.845   9.459  19.065  1.00  0.00           X  
ATOM   1445  H   ALA A 212     -11.222   7.469  17.658  1.00  0.00           H  
ATOM   1446  N   ALA A 213     -14.287   7.477  19.126  1.00  0.00           N  
ATOM   1447  CA  ALA A 213     -15.664   7.093  19.444  1.00  0.00           C  
ATOM   1448  C   ALA A 213     -15.749   5.771  20.236  1.00  0.00           C  
ATOM   1449  O   ALA A 213     -16.499   5.669  21.210  1.00  0.00           O  
ATOM   1450  CB  ALA A 213     -16.479   6.994  18.162  1.00  0.00           C  
ATOM   1451  CEN ALA A 213     -16.478   6.993  18.163  1.00  0.00           X  
ATOM   1452  H   ALA A 213     -14.045   7.631  18.158  1.00  0.00           H  
ATOM   1453  N   ALA A 214     -14.973   4.756  19.850  1.00  0.00           N  
ATOM   1454  CA  ALA A 214     -14.922   3.470  20.537  1.00  0.00           C  
ATOM   1455  C   ALA A 214     -14.460   3.602  22.000  1.00  0.00           C  
ATOM   1456  O   ALA A 214     -15.065   2.986  22.878  1.00  0.00           O  
ATOM   1457  CB  ALA A 214     -14.012   2.516  19.776  1.00  0.00           C  
ATOM   1458  CEN ALA A 214     -14.013   2.516  19.777  1.00  0.00           X  
ATOM   1459  H   ALA A 214     -14.409   4.879  19.019  1.00  0.00           H  
ATOM   1460  N   ASN A 215     -13.433   4.413  22.274  1.00  0.00           N  
ATOM   1461  CA  ASN A 215     -12.872   4.596  23.613  1.00  0.00           C  
ATOM   1462  C   ASN A 215     -13.793   5.381  24.556  1.00  0.00           C  
ATOM   1463  O   ASN A 215     -13.860   5.034  25.729  1.00  0.00           O  
ATOM   1464  CB  ASN A 215     -11.516   5.274  23.539  1.00  0.00           C  
ATOM   1465  CEN ASN A 215     -10.506   4.997  23.473  1.00  0.00           X  
ATOM   1466  H   ASN A 215     -13.000   4.906  21.507  1.00  0.00           H  
ATOM   1467  N   CYS A 216     -14.597   6.326  24.059  1.00  0.00           N  
ATOM   1468  CA  CYS A 216     -15.580   7.049  24.877  1.00  0.00           C  
ATOM   1469  C   CYS A 216     -16.742   6.159  25.377  1.00  0.00           C  
ATOM   1470  O   CYS A 216     -17.155   6.280  26.524  1.00  0.00           O  
ATOM   1471  CB  CYS A 216     -16.099   8.099  23.895  1.00  0.00           C  
ATOM   1472  CEN CYS A 216     -15.932   9.111  23.864  1.00  0.00           X  
ATOM   1473  H   CYS A 216     -14.492   6.593  23.091  1.00  0.00           H  
ATOM   1474  N   ARG A 217     -17.304   5.291  24.521  1.00  0.00           N  
ATOM   1475  CA  ARG A 217     -18.335   4.295  24.856  1.00  0.00           C  
ATOM   1476  C   ARG A 217     -17.905   3.272  25.925  1.00  0.00           C  
ATOM   1477  O   ARG A 217     -18.748   2.903  26.745  1.00  0.00           O  
ATOM   1478  CB  ARG A 217     -18.840   3.586  23.607  1.00  0.00           C  
ATOM   1479  CEN ARG A 217     -20.237   3.032  21.634  1.00  0.00           X  
ATOM   1480  H   ARG A 217     -16.975   5.319  23.565  1.00  0.00           H  
ATOM   1481  N   LYS A 218     -16.661   2.776  25.883  1.00  0.00           N  
ATOM   1482  CA  LYS A 218     -16.094   1.807  26.842  1.00  0.00           C  
ATOM   1483  C   LYS A 218     -16.165   2.370  28.252  1.00  0.00           C  
ATOM   1484  O   LYS A 218     -16.406   1.554  29.163  1.00  0.00           O  
ATOM   1485  CB  LYS A 218     -14.646   1.461  26.488  1.00  0.00           C  
ATOM   1486  CEN LYS A 218     -13.261   0.077  25.687  1.00  0.00           X  
ATOM   1487  H   LYS A 218     -15.976   3.288  25.345  1.00  0.00           H  
TER                                                                             
# All scores below are weighted scores, not raw scores.
#BEGIN_POSE_ENERGIES_TABLE ./minmover_pdb/pose_68.pdb
label vdw cenpack pair env cbeta hs_pair ss_pair sheet total
weights 1 0.5 1 1 0.25 1 1 1 NA
pose 0.52542 3.4168 -4.62597 -11.8552 12.1906 0 0 0 -0.3483
MET:NtermProteinFull_1 0 0.66045 -0.18136 0.06168 0.03032 0 0 0 0.57109
TYR_2 0 -0.0781 -0.00183 0.81073 0.06887 0 0 0 0.79967
GLY_3 0 -0.02414 0.07551 -0.07965 0.0697 0 0 0 0.04142
LYS_4 0 0.08359 -0.012 -0.68888 0.0693 0 0 0 -0.548
LEU_5 0 0.33226 -0.39682 -0.45811 0.03641 0 0 0 -0.48626
ASN_6 0 -0.00334 0.10322 -0.32173 0.06903 0 0 0 -0.15282
ASP_7 0 -0.02704 0.05019 -0.52292 0.06961 0 0 0 -0.43016
LEU_8 0 -0.06781 -0.03522 0.08126 0.04336 0 0 0 0.02159
LEU_9 0 -0.09676 -0.39122 -0.19483 0.03614 0 0 0 -0.64666
GLU_10 0 -0.03968 0.02339 -0.82678 0.06947 0 0 0 -0.77361
ASP_11 0 0.02613 -0.13821 -0.37876 0.06893 0 0 0 -0.42191
LEU_12 0.07203 0.76858 -0.46367 -0.45811 0.04524 0 0 0 -0.03593
GLN_13 0 -0.08181 0.18927 -0.16687 0.06928 0 0 0 0.00987
GLU_14 0 -0.02167 0.02339 -1.00041 0.06947 0 0 0 -0.92923
VAL_15 0 0.13491 0.11007 0.10145 0.06943 0 0 0 0.41586
LEU_16 0 0.66819 -0.88394 -0.45811 0.04458 0 0 0 -0.62929
LYS_17 0 0.02706 -0.32637 -0.51535 0.06893 0 0 0 -0.74572
ASN_18 0 -0.00615 -0.0919 -0.36221 0.06931 0 0 0 -0.39094
LEU_19 0 -0.40985 0.43671 -0.30366 0.0367 0 0 0 -0.24009
HIS_20 0 -0.5819 -0.10235 -0.15819 0.03663 0 0 0 -0.80581
LYS_21 0 -0.01883 0.05739 -0.96458 0.07072 0 0 0 -0.8553
ASN_22 0 -0.00258 -0.00073 -0.28327 0.06956 0 0 0 -0.21701
ASP_23 0.19055 -0.22554 0.30769 0.46164 0.03813 0 0 0 0.77247
ARG_24 0 0.05145 -0.31567 -0.36281 0.0697 0 0 0 -0.55733
SER_25 0 -0.02557 -0.08232 -0.22078 0.03542 0 0 0 -0.29323
GLY_26 0 -0.14571 -0.18229 -0.09146 0.03503 0 0 0 -0.38442
LYS_27 0 -0.05612 -0.01024 -0.96458 0.07203 0 0 0 -0.95891
ASP_28 0 -0.06154 0.00307 -0.60822 0.0696 0 0 0 -0.59709
ASN_29 0 -0.06788 0.02484 -0.07783 0.03528 0 0 0 -0.08558
ILE_30 0.00013 0.44256 0.56631 0.20907 0.06912 0 0 0 1.2872
HIS_D_31 0 -0.00841 -0.17677 0.11054 0.06931 0 0 0 -0.00532
ASP_32 0 -0.24233 0.08351 -0.24167 0.06919 0 0 0 -0.3313
VAL_33 0 -0.30386 0.1517 -0.35242 0.03149 0 0 0 -0.47309
ASP_34 0 -0.39175 0.03854 -0.37876 0.04264 0 0 0 -0.68933
ASN_35 0 -0.00344 0.17072 -0.28327 0.06921 0 0 0 -0.04678
HIS_D_36 0 0.09013 0.54199 -0.15819 0.04392 0 0 0 0.51786
LEU_37 0 0.46131 -0.3086 -0.53584 0.03762 0 0 0 -0.3455
GLN_38 0 0.05678 0.24084 -0.3291 0.06893 0 0 0 0.03745
ASN_39 0 0.05532 0.35564 -0.19403 0.0691 0 0 0 0.28603
VAL_40 0.07203 0.76866 -0.67874 -0.50425 0.04496 0 0 0 -0.29734
ILE_41 0 -0.06899 -0.06438 -0.06945 0.04365 0 0 0 -0.15918
GLU_42 0 -0.05725 0.01763 -0.82678 0.06894 0 0 0 -0.79746
ASP_43 0 0.10158 0.55013 -0.1485 0.06961 0 0 0 0.57282
ILE_44 0 0.23178 -1.29073 -0.31819 0.04611 0 0 0 -1.33104
HIS_45 0 -0.34637 0.27342 -0.02241 0.04309 0 0 0 -0.05227
ASP_46 0 -0.03243 0.03571 -0.42964 0.06881 0 0 0 -0.35755
PHE_47 0 0.11321 -0.31783 -0.38422 0.04435 0 0 0 -0.5445
MET_48 0 0.32451 -0.05457 -0.40511 0.03683 0 0 0 -0.09834
GLN_49 0 0.08294 0.20931 -0.49415 0.06894 0 0 0 -0.13296
ALA_50 0 -0.15055 0.00918 0.14698 0.03525 0 0 0 0.04087
ALA_51 0 0.58582 -0.01031 -0.11236 0.0358 0 0 0 0.49896
ALA_52 0 0.38689 0.05139 -0.11236 0.03829 0 0 0 0.36422
ALA_53 0 -0.03449 -0.01688 0.20553 0.03556 0 0 0 0.18973
ALA_54 0 -0.0434 -0.05377 0.14698 0.03459 0 0 0 0.08441
ALA_55 0 0.25566 0.03752 -0.11236 0.03484 0 0 0 0.21566
ASN_56 0 0.10764 -0.4916 -0.01232 0.03346 0 0 0 -0.36282
CYS_57 0 -0.04584 0.03128 1.81599 0.0693 0 0 0 1.87073
ARG_58 0 0.62874 0.33273 -0.26954 0.0693 0 0 0 0.76123
LYS_59 0 0.04914 -0.23571 -0.33001 0.04179 0 0 0 -0.47479
GLY_60 0 -0.24181 -0.0435 0.0322 0.03634 0 0 0 -0.21677
SER_61 0 -0.03593 0.01696 -0.21543 0.04331 0 0 0 -0.19109
PRO_62 0 0.12198 -0.22857 -0.22805 0.03123 0 0 0 -0.3034
GLY_63 0 -0.01022 -0.12828 -0.09146 0.03507 0 0 0 -0.19489
SER_64 0 -0.01405 -0.06159 -0.18312 0.03868 0 0 0 -0.22008
PRO_65 0 -0.01976 -0.17756 -0.18151 0.04518 0 0 0 -0.33366
ALA_66 0 -0.09727 0.08269 0.28428 0.03868 0 0 0 0.30838
GLY_67 0 0.03927 -0.07753 0.16011 0.04109 0 0 0 0.16293
SER_68 0 -0.06045 -0.0179 0.13063 0.04643 0 0 0 0.09871
PRO_69 0 0 0 0.2123 0.04957 0 0 0 0.26186
THR_70 0 0 0 0.33798 0.07499 0 0 0 0.41297
SER_71 0 0 0 0.29023 0.07582 0 0 0 0.36605
THR_72 0 0 0 0.48779 0.07582 0 0 0 0.56361
GLU_73 0 0 0 -1.03403 0.07499 0 0 0 -0.95904
GLU_74 0 0 0 -0.93278 0.04957 0 0 0 -0.88321
GLY_75 0 0 0 0.91259 0.04957 0 0 0 0.96215
THR_76 0 0 0 0.48779 0.04957 0 0 0 0.53736
SER_77 0 0 0 0.29023 0.07582 0 0 0 0.36605
GLU_78 0 0 0 -1.01303 0.07573 0 0 0 -0.9373
SER_79 0 0 0 0.29023 0.06021 0 0 0 0.35044
ALA_80 0 0 0 0.89846 0.06021 0 0 0 0.95866
THR_81 0 0 0 0.43096 0.04957 0 0 0 0.48052
PRO_82 0 0 0 0.51404 0.07582 0 0 0 0.58986
GLU_83 0 0 0 -1.03403 0.07499 0 0 0 -0.95904
SER_84 0 0 0 -0.0106 0.07508 0 0 0 0.06448
GLY_85 0 0 0 0.91259 0.04957 0 0 0 0.96215
PRO_86 0 0 0 0.51404 0.04957 0 0 0 0.5636
GLY_87 0 0 0 0.60923 0.04183 0 0 0 0.65106
THR_88 0 0 0 0.48779 0.04183 0 0 0 0.52962
SER_89 0 0 0 0.29023 0.04957 0 0 0 0.3398
THR_90 0 0 0 0.33798 0.07582 0 0 0 0.4138
GLU_91 0 0 0 -1.01303 0.07582 0 0 0 -0.93721
PRO_92 0 0 0 0.51404 0.07582 0 0 0 0.58986
SER_93 0 0 0 -0.0106 0.07499 0 0 0 0.06439
GLU_94 0 0 0 -1.03403 0.07574 0 0 0 -0.95829
GLY_95 0 0 0 0.91259 0.07549 0 0 0 0.98808
SER_96 0 0 0 -0.0106 0.07137 0 0 0 0.06078
ALA_97 0 0 0 0.77873 0.07508 0 0 0 0.85381
PRO_98 0 0 0 0.2123 0.04957 0 0 0 0.26186
GLY_99 0 0 0 0.91259 0.04957 0 0 0 0.96215
SER_100 0 0 0 -0.0106 0.04957 0 0 0 0.03897
PRO_101 0 0 0 0.51404 0.04957 0 0 0 0.5636
ALA_102 0 0 0 0.797 0.04957 0 0 0 0.84657
GLY_103 0 0 0 0.60923 0.04957 0 0 0 0.6588
SER_104 0 0 0 0.29023 0.04957 0 0 0 0.3398
PRO_105 0 0 0 0.51404 0.07582 0 0 0 0.58986
THR_106 0 0 0 0.33798 0.07582 0 0 0 0.4138
SER_107 0 0 0 0.42873 0.07582 0 0 0 0.50455
THR_108 0 0 0 0.48779 0.04957 0 0 0 0.53736
GLU_109 0 0 0 -1.01303 0.07582 0 0 0 -0.93721
GLU_110 0 0 0 -1.03403 0.07508 0 0 0 -0.95895
GLY_111 0 0 0 0.91259 0.07582 0 0 0 0.98841
THR_112 0 0 0 0.48779 0.07582 0 0 0 0.56361
SER_113 0 0 0 0.29023 0.07499 0 0 0 0.36522
THR_114 0 0 0 0.43096 0.07499 0 0 0 0.50594
GLU_115 0 0 0 -1.01303 0.07582 0 0 0 -0.93721
PRO_116 0 0 0 0.51404 0.07582 0 0 0 0.58986
SER_117 0 0 0 0.13063 0.07499 0 0 0 0.20562
GLU_118 0 0 0 -0.80861 0.07582 0 0 0 -0.73279
GLY_119 0 0 0 0.91259 0.04957 0 0 0 0.96215
SER_120 0 0 0 0.29023 0.04957 0 0 0 0.3398
ALA_121 0 0 0 0.89846 0.04957 0 0 0 0.94802
PRO_122 0 0 0 0.2123 0.04957 0 0 0 0.26186
GLY_123 0 0 0 0.60923 0.04957 0 0 0 0.6588
THR_124 0 0 0 0.43096 0.04957 0 0 0 0.48052
SER_125 0 0 0 0.13063 0.07582 0 0 0 0.20645
THR_126 0 0 0 0.33798 0.07499 0 0 0 0.41297
GLU_127 0 0 0 -1.01303 0.07582 0 0 0 -0.93721
PRO_128 0 0 0 0.51404 0.07582 0 0 0 0.58986
SER_129 0 0 0 0.13063 0.07582 0 0 0 0.20645
GLU_130 0 0 0 -1.03403 0.07542 0 0 0 -0.95861
GLY_131 0 0 0 0.91259 0.07582 0 0 0 0.98841
SER_132 0 0 0 0.29023 0.05495 0 0 0 0.34518
ALA_133 0 0 0 0.89846 0.05495 0 0 0 0.9534
PRO_134 0 0 0 0.2123 0.04957 0 0 0 0.26186
GLY_135 0 0 0 0.91259 0.04957 0 0 0 0.96215
THR_136 0 0 0 0.48779 0.04957 0 0 0 0.53736
SER_137 0 0 0 0.29023 0.04957 0 0 0 0.3398
GLU_138 0 0 0 -1.03403 0.07582 0 0 0 -0.95821
SER_139 0 0 0 0.29023 0.07528 0 0 0 0.36551
ALA_140 0 0 0 0.797 0.06796 0 0 0 0.86496
THR_141 0 0 0 0.48779 0.05128 0 0 0 0.53907
PRO_142 0 0 0 0.2123 0.07356 0 0 0 0.28586
GLU_143 0 -0.00894 -0.0269 -1.01303 0.07347 0 0 0 -0.97541
SER_144 0 -0.06407 -0.02953 0.13063 0.07143 0 0 0 0.10846
GLY_145 0 0.1246 -0.11346 -0.0429 0.04456 0 0 0 0.0128
PRO_146 0 -0.17872 -0.20951 -0.22805 0.03441 0 0 0 -0.58187
GLY_147 0 0.00017 -0.07199 0.35201 0.04518 0 0 0 0.32538
SER_148 0 0.07583 -0.07242 -0.0106 0.07143 0 0 0 0.06424
GLU_149 0 -0.00824 0.00876 -0.71584 0.04518 0 0 0 -0.67015
PRO_150 0 0.03794 -0.13221 0.043 0.07356 0 0 0 0.02229
ALA_151 0 -0.20835 0.16521 0.28428 0.04181 0 0 0 0.28295
THR_152 0 0.07228 -0.04437 0.12134 0.06094 0 0 0 0.2102
SER_153 0 -0.03422 -0.1174 -0.11629 0.04037 0 0 0 -0.22755
GLY_154 0 -0.04458 -0.21192 -0.08884 0.03539 0 0 0 -0.30994
SER_155 0 -0.02021 -0.15665 -0.18312 0.03476 0 0 0 -0.32522
GLU_156 0 0.01702 -0.15402 -0.60186 0.06939 0 0 0 -0.66948
THR_157 0 -0.23134 -0.01221 -0.15284 0.03544 0 0 0 -0.36095
PRO_158 0 -0.05544 -0.04162 -0.22805 0.04314 0 0 0 -0.28198
GLY_159 0 0.06064 0.07639 -0.0428 0.02997 0 0 0 0.1242
MET_160 0 0.19592 -0.10732 -0.21391 0.03721 0 0 0 -0.0881
TYR_161 0 -0.06637 -0.01069 0.81073 0.06921 0 0 0 0.80288
GLY_162 0 0.0712 0.02888 -0.08884 0.03766 0 0 0 0.04891
LYS_163 0 -0.23739 0.95184 0.84859 0.03172 0 0 0 1.59476
LEU_164 0 0.13703 -0.23927 -0.30366 0.04398 0 0 0 -0.36192
ASN_165 0 -0.05773 0.05084 -0.36221 0.0693 0 0 0 -0.2998
ASP_166 0 -0.15942 0.29013 -0.24167 0.05173 0 0 0 -0.05924
LEU_167 0 0.36137 -0.49023 -0.52353 0.03762 0 0 0 -0.61477
LEU_168 0 0.02175 -0.01769 0.08126 0.04316 0 0 0 0.12848
GLU_169 0 -0.11254 0.08613 -0.71584 0.06893 0 0 0 -0.67331
ASP_170 0 0.11086 0.80931 0.34071 0.04397 0 0 0 1.30484
LEU_171 0 -0.14632 -0.77191 -0.39148 0.03194 0 0 0 -1.27779
GLN_172 0 0.057 0.30863 -0.4142 0.06892 0 0 0 0.02035
GLU_173 0 0.05156 0.07473 -0.71584 0.06893 0 0 0 -0.52062
VAL_174 0 -0.41022 -0.43099 -0.27892 0.03329 0 0 0 -1.08685
LEU_175 0 0.3227 0.40602 -0.30366 0.03683 0 0 0 0.46191
LYS_176 0 -0.06129 0.01827 -0.68888 0.06938 0 0 0 -0.66252
ASN_177 0 -0.03631 0.03588 -0.07783 0.04294 0 0 0 -0.03533
LEU_178 0 -0.48332 -0.03423 -0.45811 0.03319 0 0 0 -0.94246
HIS_D_179 0.00013 0.13246 -0.29168 -0.19493 0.03539 0 0 0 -0.31864
LYS_180 0 -0.00517 0.08878 -0.8715 0.06954 0 0 0 -0.71835
ASN_181 0 -0.06229 -0.1453 -0.07783 0.03528 0 0 0 -0.25014
ASP_182 0.19055 -0.0852 -0.07229 0.56875 0.03543 0 0 0 0.63724
ARG_183 0 0.00277 -0.06723 -0.55583 0.06947 0 0 0 -0.55082
SER_184 0 0.0419 -0.09024 -0.21543 0.04409 0 0 0 -0.21968
GLY_185 0 -0.12908 -0.16709 -0.07814 0.03401 0 0 0 -0.34029
LYS_186 0 0.04747 0.00054 -0.96458 0.07259 0 0 0 -0.84399
ASP_187 0 -0.01336 -0.02326 -0.60822 0.07025 0 0 0 -0.57459
ASN_188 0 0.07971 -0.32717 -0.07783 0.03503 0 0 0 -0.29026
ILE_189 0 -0.12588 0.81225 0.20907 0.03508 0 0 0 0.93053
HIS_D_190 0 -0.04739 -0.06544 0.20362 0.06947 0 0 0 0.16026
ASP_191 0 0.00946 -0.14842 -0.47618 0.06889 0 0 0 -0.54625
VAL_192 0 -0.24181 0.64069 -0.10438 0.03047 0 0 0 0.32496
ASP_193 0 -0.04859 -0.63857 -0.31759 0.06894 0 0 0 -0.9358
ASN_194 0 -0.04263 -0.00322 -0.40966 0.06921 0 0 0 -0.3863
HIS_195 0 0.05475 -0.09735 -0.11266 0.06912 0 0 0 -0.08614
LEU_196 0 0.26433 -0.10948 -0.52353 0.04256 0 0 0 -0.32613
GLN_197 0 -0.00303 -0.05684 -0.4142 0.06893 0 0 0 -0.40514
ASN_198 0 -0.02244 -0.05967 -0.36221 0.069 0 0 0 -0.37532
VAL_199 0 0.04005 -0.09156 -0.10438 0.04497 0 0 0 -0.11092
ILE_200 0 -0.05525 -0.48747 -0.06945 0.04386 0 0 0 -0.5683
GLU_201 0 -0.06896 -0.05282 -0.82678 0.0693 0 0 0 -0.87926
ASP_202 0 -0.00192 -0.14619 -0.42964 0.06911 0 0 0 -0.50865
ILE_203 0 0.11538 -0.31985 -0.49284 0.03788 0 0 0 -0.65943
HIS_D_204 0 -0.11051 0.28381 -0.06774 0.06926 0 0 0 0.17483
ASP_205 0 -0.06034 -0.14948 -0.52292 0.06878 0 0 0 -0.66396
PHE_206 0 -0.15271 0.10558 0.07137 0.0359 0 0 0 0.06014
MET_207 0 0.56943 -0.09188 -0.21391 0.07121 0 0 0 0.33484
GLN_208 0 -0.03537 -0.03505 -0.59803 0.06894 0 0 0 -0.59951
ALA_209 0 -0.09075 0.12504 0.16717 0.04303 0 0 0 0.24449
ALA_210 0 0.06759 -0.06799 -0.11236 0.03152 0 0 0 -0.08123
ALA_211 0 -0.00535 -0.10908 0.11438 0.03093 0 0 0 0.03088
ALA_212 0 -0.09914 0.02316 0.4142 0.0353 0 0 0 0.37353
ALA_213 0 0.10088 -0.01522 0.13638 0.03502 0 0 0 0.25707
ALA_214 0 0.25721 -0.00511 -0.01847 0.03032 0 0 0 0.26395
ASN_215 0 0.03117 -0.00019 -0.36221 0.0693 0 0 0 -0.26193
CYS_216 0 -0.02675 0.05245 1.70525 0.07025 0 0 0 1.8012
ARG_217 0 0.03901 -0.17317 -0.33465 0.06943 0 0 0 -0.39939
LYS:CtermProteinFull_218 0 0.59832 0.38459 -0.68888 0.0693 0 0 0 0.36334
#END_POSE_ENERGIES_TABLE ./minmover_pdb/pose_68.pdb
