# Supplementary material for: Selection of a promiscuous minimalist cAMP phosphodiesterase from a library of de novo designed proteins
Source: Nat Chem. 2024 May 3;16(7):1200–8. doi: 10.1038/s41557-024-01490-4 (PMC11230910; doi:10.1038/s41557-024-01490-4)
Supplement: Supplementary file 3 — MD input files, scripts and final structures derived from MD, AlphaFold2, EMSfold and MultiSFold. [file 41557_2024_1490_MOESM3_ESM.zip › Computational_Data/4_MultiSFold/campase/pose_7.pdb]

ATOM      1  N   MET A   1      14.999  -7.930  -0.838  1.00  0.00           N  
ATOM      2  CA  MET A   1      13.940  -6.997  -1.273  1.00  0.00           C  
ATOM      3  C   MET A   1      12.590  -7.687  -1.322  1.00  0.00           C  
ATOM      4  O   MET A   1      11.657  -7.084  -0.836  1.00  0.00           O  
ATOM      5  CB  MET A   1      14.272  -6.407  -2.642  1.00  0.00           C  
ATOM      6  CEN MET A   1      14.749  -4.920  -3.441  1.00  0.00           X  
ATOM      7  H   MET A   1      15.775  -8.121  -1.439  1.00  0.00           H  
ATOM      8  N   TYR A   2      12.494  -8.945  -1.767  1.00  0.00           N  
ATOM      9  CA  TYR A   2      11.197  -9.620  -1.957  1.00  0.00           C  
ATOM     10  C   TYR A   2      10.491 -10.129  -0.682  1.00  0.00           C  
ATOM     11  O   TYR A   2       9.277 -10.050  -0.627  1.00  0.00           O  
ATOM     12  CB  TYR A   2      11.387 -10.796  -2.917  1.00  0.00           C  
ATOM     13  CEN TYR A   2      11.194 -11.199  -4.611  1.00  0.00           X  
ATOM     14  H   TYR A   2      13.265  -9.376  -2.255  1.00  0.00           H  
ATOM     15  N   GLY A   3      11.217 -10.608   0.341  1.00  0.00           N  
ATOM     16  CA  GLY A   3      10.658 -10.822   1.691  1.00  0.00           C  
ATOM     17  C   GLY A   3       9.978  -9.575   2.268  1.00  0.00           C  
ATOM     18  O   GLY A   3       8.827  -9.656   2.658  1.00  0.00           O  
ATOM     19  CEN GLY A   3      10.658 -10.822   1.691  1.00  0.00           X  
ATOM     20  H   GLY A   3      12.170 -10.893   0.172  1.00  0.00           H  
ATOM     21  N   LYS A   4      10.639  -8.408   2.170  1.00  0.00           N  
ATOM     22  CA  LYS A   4      10.152  -7.129   2.734  1.00  0.00           C  
ATOM     23  C   LYS A   4       8.940  -6.543   2.000  1.00  0.00           C  
ATOM     24  O   LYS A   4       8.159  -5.800   2.565  1.00  0.00           O  
ATOM     25  CB  LYS A   4      11.283  -6.099   2.739  1.00  0.00           C  
ATOM     26  CEN LYS A   4      12.758  -5.036   3.821  1.00  0.00           X  
ATOM     27  H   LYS A   4      11.556  -8.414   1.750  1.00  0.00           H  
ATOM     28  N   LEU A   5       8.841  -6.833   0.708  1.00  0.00           N  
ATOM     29  CA  LEU A   5       7.742  -6.417  -0.146  1.00  0.00           C  
ATOM     30  C   LEU A   5       6.454  -7.188   0.159  1.00  0.00           C  
ATOM     31  O   LEU A   5       5.370  -6.623   0.075  1.00  0.00           O  
ATOM     32  CB  LEU A   5       8.134  -6.593  -1.618  1.00  0.00           C  
ATOM     33  CEN LEU A   5       8.567  -5.598  -2.711  1.00  0.00           X  
ATOM     34  H   LEU A   5       9.537  -7.453   0.317  1.00  0.00           H  
ATOM     35  N   ASN A   6       6.574  -8.467   0.519  1.00  0.00           N  
ATOM     36  CA  ASN A   6       5.416  -9.259   0.914  1.00  0.00           C  
ATOM     37  C   ASN A   6       4.757  -8.646   2.154  1.00  0.00           C  
ATOM     38  O   ASN A   6       3.537  -8.599   2.210  1.00  0.00           O  
ATOM     39  CB  ASN A   6       5.789 -10.708   1.167  1.00  0.00           C  
ATOM     40  CEN ASN A   6       5.822 -11.612   0.635  1.00  0.00           X  
ATOM     41  H   ASN A   6       7.489  -8.844   0.715  1.00  0.00           H  
ATOM     42  N   ASP A   7       5.567  -8.099   3.068  1.00  0.00           N  
ATOM     43  CA  ASP A   7       5.080  -7.449   4.290  1.00  0.00           C  
ATOM     44  C   ASP A   7       4.302  -6.165   3.937  1.00  0.00           C  
ATOM     45  O   ASP A   7       3.215  -5.935   4.450  1.00  0.00           O  
ATOM     46  CB  ASP A   7       6.243  -7.128   5.232  1.00  0.00           C  
ATOM     47  CEN ASP A   7       6.715  -7.504   6.052  1.00  0.00           X  
ATOM     48  H   ASP A   7       6.565  -8.218   2.975  1.00  0.00           H  
ATOM     49  N   LEU A   8       4.785  -5.399   2.949  1.00  0.00           N  
ATOM     50  CA  LEU A   8       4.120  -4.187   2.469  1.00  0.00           C  
ATOM     51  C   LEU A   8       2.772  -4.457   1.775  1.00  0.00           C  
ATOM     52  O   LEU A   8       1.814  -3.700   1.940  1.00  0.00           O  
ATOM     53  CB  LEU A   8       5.058  -3.437   1.515  1.00  0.00           C  
ATOM     54  CEN LEU A   8       5.939  -2.185   1.686  1.00  0.00           X  
ATOM     55  H   LEU A   8       5.718  -5.594   2.617  1.00  0.00           H  
ATOM     56  N   LEU A   9       2.699  -5.512   0.961  1.00  0.00           N  
ATOM     57  CA  LEU A   9       1.459  -5.903   0.288  1.00  0.00           C  
ATOM     58  C   LEU A   9       0.427  -6.425   1.301  1.00  0.00           C  
ATOM     59  O   LEU A   9      -0.767  -6.170   1.146  1.00  0.00           O  
ATOM     60  CB  LEU A   9       1.749  -6.964  -0.781  1.00  0.00           C  
ATOM     61  CEN LEU A   9       1.833  -6.904  -2.318  1.00  0.00           X  
ATOM     62  H   LEU A   9       3.524  -6.082   0.843  1.00  0.00           H  
ATOM     63  N   GLU A  10       0.890  -7.125   2.336  1.00  0.00           N  
ATOM     64  CA  GLU A  10       0.068  -7.546   3.474  1.00  0.00           C  
ATOM     65  C   GLU A  10      -0.570  -6.341   4.177  1.00  0.00           C  
ATOM     66  O   GLU A  10      -1.799  -6.251   4.243  1.00  0.00           O  
ATOM     67  CB  GLU A  10       0.906  -8.352   4.469  1.00  0.00           C  
ATOM     68  CEN GLU A  10       1.410  -9.853   5.100  1.00  0.00           X  
ATOM     69  H   GLU A  10       1.879  -7.315   2.388  1.00  0.00           H  
ATOM     70  N   ASP A  11       0.245  -5.387   4.625  1.00  0.00           N  
ATOM     71  CA  ASP A  11      -0.221  -4.146   5.240  1.00  0.00           C  
ATOM     72  C   ASP A  11      -1.304  -3.479   4.389  1.00  0.00           C  
ATOM     73  O   ASP A  11      -2.399  -3.206   4.884  1.00  0.00           O  
ATOM     74  CB  ASP A  11       0.949  -3.182   5.454  1.00  0.00           C  
ATOM     75  CEN ASP A  11       1.596  -2.883   6.182  1.00  0.00           X  
ATOM     76  H   ASP A  11       1.239  -5.564   4.629  1.00  0.00           H  
ATOM     77  N   LEU A  12      -1.053  -3.294   3.091  1.00  0.00           N  
ATOM     78  CA  LEU A  12      -1.975  -2.602   2.190  1.00  0.00           C  
ATOM     79  C   LEU A  12      -3.340  -3.305   2.095  1.00  0.00           C  
ATOM     80  O   LEU A  12      -4.390  -2.672   2.244  1.00  0.00           O  
ATOM     81  CB  LEU A  12      -1.344  -2.480   0.797  1.00  0.00           C  
ATOM     82  CEN LEU A  12      -0.681  -1.308   0.049  1.00  0.00           X  
ATOM     83  H   LEU A  12      -0.160  -3.605   2.736  1.00  0.00           H  
ATOM     84  N   GLN A  13      -3.345  -4.629   1.919  1.00  0.00           N  
ATOM     85  CA  GLN A  13      -4.572  -5.430   1.907  1.00  0.00           C  
ATOM     86  C   GLN A  13      -5.354  -5.329   3.221  1.00  0.00           C  
ATOM     87  O   GLN A  13      -6.584  -5.187   3.198  1.00  0.00           O  
ATOM     88  CB  GLN A  13      -4.239  -6.898   1.625  1.00  0.00           C  
ATOM     89  CEN GLN A  13      -4.195  -8.132   0.392  1.00  0.00           X  
ATOM     90  H   GLN A  13      -2.454  -5.103   1.856  1.00  0.00           H  
ATOM     91  N   GLU A  14      -4.690  -5.387   4.377  1.00  0.00           N  
ATOM     92  CA  GLU A  14      -5.380  -5.281   5.665  1.00  0.00           C  
ATOM     93  C   GLU A  14      -6.043  -3.904   5.830  1.00  0.00           C  
ATOM     94  O   GLU A  14      -7.235  -3.847   6.160  1.00  0.00           O  
ATOM     95  CB  GLU A  14      -4.404  -5.538   6.815  1.00  0.00           C  
ATOM     96  CEN GLU A  14      -3.740  -6.588   7.982  1.00  0.00           X  
ATOM     97  H   GLU A  14      -3.692  -5.538   4.366  1.00  0.00           H  
ATOM     98  N   VAL A  15      -5.359  -2.804   5.492  1.00  0.00           N  
ATOM     99  CA  VAL A  15      -5.966  -1.460   5.546  1.00  0.00           C  
ATOM    100  C   VAL A  15      -7.254  -1.389   4.742  1.00  0.00           C  
ATOM    101  O   VAL A  15      -8.252  -0.885   5.262  1.00  0.00           O  
ATOM    102  CB  VAL A  15      -5.001  -0.379   5.024  1.00  0.00           C  
ATOM    103  CEN VAL A  15      -4.609   0.154   5.217  1.00  0.00           X  
ATOM    104  H   VAL A  15      -4.400  -2.903   5.189  1.00  0.00           H  
ATOM    105  N   LEU A  16      -7.277  -1.934   3.522  1.00  0.00           N  
ATOM    106  CA  LEU A  16      -8.478  -1.927   2.673  1.00  0.00           C  
ATOM    107  C   LEU A  16      -9.612  -2.731   3.306  1.00  0.00           C  
ATOM    108  O   LEU A  16     -10.773  -2.315   3.354  1.00  0.00           O  
ATOM    109  CB  LEU A  16      -8.149  -2.481   1.281  1.00  0.00           C  
ATOM    110  CEN LEU A  16      -7.940  -1.810  -0.089  1.00  0.00           X  
ATOM    111  H   LEU A  16      -6.433  -2.371   3.175  1.00  0.00           H  
ATOM    112  N   LYS A  17      -9.268  -3.891   3.858  1.00  0.00           N  
ATOM    113  CA  LYS A  17     -10.221  -4.746   4.558  1.00  0.00           C  
ATOM    114  C   LYS A  17     -10.854  -4.040   5.758  1.00  0.00           C  
ATOM    115  O   LYS A  17     -12.068  -4.140   5.947  1.00  0.00           O  
ATOM    116  CB  LYS A  17      -9.537  -6.036   5.013  1.00  0.00           C  
ATOM    117  CEN LYS A  17      -9.207  -8.107   4.729  1.00  0.00           X  
ATOM    118  H   LYS A  17      -8.317  -4.201   3.731  1.00  0.00           H  
ATOM    119  N   ASN A  18     -10.071  -3.339   6.573  1.00  0.00           N  
ATOM    120  CA  ASN A  18     -10.580  -2.578   7.711  1.00  0.00           C  
ATOM    121  C   ASN A  18     -11.400  -1.362   7.271  1.00  0.00           C  
ATOM    122  O   ASN A  18     -12.440  -1.093   7.874  1.00  0.00           O  
ATOM    123  CB  ASN A  18      -9.450  -2.141   8.625  1.00  0.00           C  
ATOM    124  CEN ASN A  18      -8.951  -2.497   9.477  1.00  0.00           X  
ATOM    125  H   ASN A  18      -9.079  -3.312   6.374  1.00  0.00           H  
ATOM    126  N   LEU A  19     -11.022  -0.699   6.180  1.00  0.00           N  
ATOM    127  CA  LEU A  19     -11.776   0.420   5.612  1.00  0.00           C  
ATOM    128  C   LEU A  19     -13.149  -0.028   5.113  1.00  0.00           C  
ATOM    129  O   LEU A  19     -14.155   0.608   5.431  1.00  0.00           O  
ATOM    130  CB  LEU A  19     -10.981   1.068   4.471  1.00  0.00           C  
ATOM    131  CEN LEU A  19     -10.170   2.374   4.373  1.00  0.00           X  
ATOM    132  H   LEU A  19     -10.187  -0.997   5.696  1.00  0.00           H  
ATOM    133  N   HIS A  20     -13.213  -1.185   4.450  1.00  0.00           N  
ATOM    134  CA  HIS A  20     -14.462  -1.726   3.910  1.00  0.00           C  
ATOM    135  C   HIS A  20     -15.467  -2.122   5.004  1.00  0.00           C  
ATOM    136  O   HIS A  20     -16.628  -1.712   4.959  1.00  0.00           O  
ATOM    137  CB  HIS A  20     -14.168  -2.936   3.018  1.00  0.00           C  
ATOM    138  CEN HIS A  20     -13.960  -3.213   1.636  1.00  0.00           X  
ATOM    139  H   HIS A  20     -12.345  -1.643   4.213  1.00  0.00           H  
ATOM    140  N   LYS A  21     -15.051  -2.909   6.011  1.00  0.00           N  
ATOM    141  CA  LYS A  21     -15.958  -3.399   7.075  1.00  0.00           C  
ATOM    142  C   LYS A  21     -16.520  -2.269   7.939  1.00  0.00           C  
ATOM    143  O   LYS A  21     -17.661  -2.368   8.392  1.00  0.00           O  
ATOM    144  CB  LYS A  21     -15.235  -4.410   7.966  1.00  0.00           C  
ATOM    145  CEN LYS A  21     -14.913  -6.425   8.526  1.00  0.00           X  
ATOM    146  H   LYS A  21     -14.074  -3.162   6.030  1.00  0.00           H  
ATOM    147  N   ASN A  22     -15.734  -1.224   8.185  1.00  0.00           N  
ATOM    148  CA  ASN A  22     -16.118  -0.100   9.034  1.00  0.00           C  
ATOM    149  C   ASN A  22     -17.185   0.820   8.395  1.00  0.00           C  
ATOM    150  O   ASN A  22     -17.949   1.462   9.121  1.00  0.00           O  
ATOM    151  CB  ASN A  22     -14.896   0.714   9.420  1.00  0.00           C  
ATOM    152  CEN ASN A  22     -14.187   0.740  10.193  1.00  0.00           X  
ATOM    153  H   ASN A  22     -14.799  -1.230   7.801  1.00  0.00           H  
ATOM    154  N   ASP A  23     -17.324   0.823   7.058  1.00  0.00           N  
ATOM    155  CA  ASP A  23     -18.192   1.742   6.306  1.00  0.00           C  
ATOM    156  C   ASP A  23     -19.692   1.555   6.609  1.00  0.00           C  
ATOM    157  O   ASP A  23     -20.541   1.433   5.721  1.00  0.00           O  
ATOM    158  CB  ASP A  23     -17.948   1.573   4.804  1.00  0.00           C  
ATOM    159  CEN ASP A  23     -17.413   1.992   4.045  1.00  0.00           X  
ATOM    160  H   ASP A  23     -16.758   0.187   6.517  1.00  0.00           H  
ATOM    161  N   ARG A  24     -20.063   1.583   7.892  1.00  0.00           N  
ATOM    162  CA  ARG A  24     -21.483   1.505   8.281  1.00  0.00           C  
ATOM    163  C   ARG A  24     -22.056   2.770   8.910  1.00  0.00           C  
ATOM    164  O   ARG A  24     -23.278   2.869   8.974  1.00  0.00           O  
ATOM    165  CB  ARG A  24     -21.739   0.310   9.187  1.00  0.00           C  
ATOM    166  CEN ARG A  24     -22.348  -1.977   9.929  1.00  0.00           X  
ATOM    167  H   ARG A  24     -19.336   1.758   8.571  1.00  0.00           H  
ATOM    168  N   SER A  25     -21.242   3.731   9.350  1.00  0.00           N  
ATOM    169  CA  SER A  25     -21.779   4.937  10.010  1.00  0.00           C  
ATOM    170  C   SER A  25     -21.196   6.294   9.566  1.00  0.00           C  
ATOM    171  O   SER A  25     -21.593   7.312  10.131  1.00  0.00           O  
ATOM    172  CB  SER A  25     -21.595   4.787  11.507  1.00  0.00           C  
ATOM    173  CEN SER A  25     -21.361   4.651  11.979  1.00  0.00           X  
ATOM    174  H   SER A  25     -20.255   3.528   9.416  1.00  0.00           H  
ATOM    175  N   GLY A  26     -20.296   6.371   8.579  1.00  0.00           N  
ATOM    176  CA  GLY A  26     -19.666   7.657   8.219  1.00  0.00           C  
ATOM    177  C   GLY A  26     -19.115   7.745   6.797  1.00  0.00           C  
ATOM    178  O   GLY A  26     -17.900   7.791   6.627  1.00  0.00           O  
ATOM    179  CEN GLY A  26     -19.665   7.657   8.219  1.00  0.00           X  
ATOM    180  H   GLY A  26     -19.944   5.529   8.140  1.00  0.00           H  
ATOM    181  N   LYS A  27     -20.014   7.751   5.803  1.00  0.00           N  
ATOM    182  CA  LYS A  27     -19.740   7.762   4.352  1.00  0.00           C  
ATOM    183  C   LYS A  27     -18.637   8.710   3.886  1.00  0.00           C  
ATOM    184  O   LYS A  27     -17.902   8.364   2.971  1.00  0.00           O  
ATOM    185  CB  LYS A  27     -21.026   8.101   3.596  1.00  0.00           C  
ATOM    186  CEN LYS A  27     -22.677   7.443   2.449  1.00  0.00           X  
ATOM    187  H   LYS A  27     -20.976   7.598   6.075  1.00  0.00           H  
ATOM    188  N   ASP A  28     -18.523   9.883   4.498  1.00  0.00           N  
ATOM    189  CA  ASP A  28     -17.476  10.829   4.102  1.00  0.00           C  
ATOM    190  C   ASP A  28     -16.066  10.279   4.367  1.00  0.00           C  
ATOM    191  O   ASP A  28     -15.162  10.488   3.567  1.00  0.00           O  
ATOM    192  CB  ASP A  28     -17.664  12.160   4.835  1.00  0.00           C  
ATOM    193  CEN ASP A  28     -18.069  13.083   4.693  1.00  0.00           X  
ATOM    194  H   ASP A  28     -19.334  10.255   4.972  1.00  0.00           H  
ATOM    195  N   ASN A  29     -15.884   9.475   5.420  1.00  0.00           N  
ATOM    196  CA  ASN A  29     -14.551   8.966   5.759  1.00  0.00           C  
ATOM    197  C   ASN A  29     -14.164   7.714   4.956  1.00  0.00           C  
ATOM    198  O   ASN A  29     -12.979   7.482   4.727  1.00  0.00           O  
ATOM    199  CB  ASN A  29     -14.445   8.677   7.245  1.00  0.00           C  
ATOM    200  CEN ASN A  29     -14.151   9.176   8.120  1.00  0.00           X  
ATOM    201  H   ASN A  29     -16.662   9.310   6.045  1.00  0.00           H  
ATOM    202  N   ILE A  30     -15.134   6.890   4.550  1.00  0.00           N  
ATOM    203  CA  ILE A  30     -14.867   5.711   3.711  1.00  0.00           C  
ATOM    204  C   ILE A  30     -14.255   6.137   2.381  1.00  0.00           C  
ATOM    205  O   ILE A  30     -13.337   5.469   1.922  1.00  0.00           O  
ATOM    206  CB  ILE A  30     -16.143   4.894   3.441  1.00  0.00           C  
ATOM    207  CEN ILE A  30     -16.794   4.105   3.818  1.00  0.00           X  
ATOM    208  H   ILE A  30     -16.091   7.135   4.758  1.00  0.00           H  
ATOM    209  N   HIS A  31     -14.692   7.255   1.790  1.00  0.00           N  
ATOM    210  CA  HIS A  31     -14.132   7.723   0.520  1.00  0.00           C  
ATOM    211  C   HIS A  31     -12.658   8.115   0.659  1.00  0.00           C  
ATOM    212  O   HIS A  31     -11.852   7.750  -0.194  1.00  0.00           O  
ATOM    213  CB  HIS A  31     -14.939   8.910  -0.016  1.00  0.00           C  
ATOM    214  CEN HIS A  31     -16.011   9.143  -0.925  1.00  0.00           X  
ATOM    215  H   HIS A  31     -15.385   7.831   2.251  1.00  0.00           H  
ATOM    216  N   ASP A  32     -12.288   8.791   1.749  1.00  0.00           N  
ATOM    217  CA  ASP A  32     -10.907   9.231   1.962  1.00  0.00           C  
ATOM    218  C   ASP A  32      -9.938   8.044   2.060  1.00  0.00           C  
ATOM    219  O   ASP A  32      -8.857   8.082   1.477  1.00  0.00           O  
ATOM    220  CB  ASP A  32     -10.813  10.089   3.226  1.00  0.00           C  
ATOM    221  CEN ASP A  32     -10.799  11.067   3.511  1.00  0.00           X  
ATOM    222  H   ASP A  32     -12.996   9.105   2.395  1.00  0.00           H  
ATOM    223  N   VAL A  33     -10.341   6.966   2.740  1.00  0.00           N  
ATOM    224  CA  VAL A  33      -9.502   5.772   2.943  1.00  0.00           C  
ATOM    225  C   VAL A  33      -9.220   5.069   1.613  1.00  0.00           C  
ATOM    226  O   VAL A  33      -8.105   4.606   1.414  1.00  0.00           O  
ATOM    227  CB  VAL A  33     -10.162   4.770   3.910  1.00  0.00           C  
ATOM    228  CEN VAL A  33     -10.118   4.498   4.541  1.00  0.00           X  
ATOM    229  H   VAL A  33     -11.289   6.960   3.093  1.00  0.00           H  
ATOM    230  N   ASP A  34     -10.195   5.004   0.703  1.00  0.00           N  
ATOM    231  CA  ASP A  34     -10.049   4.414  -0.634  1.00  0.00           C  
ATOM    232  C   ASP A  34      -8.992   5.165  -1.451  1.00  0.00           C  
ATOM    233  O   ASP A  34      -8.113   4.536  -2.035  1.00  0.00           O  
ATOM    234  CB  ASP A  34     -11.389   4.419  -1.375  1.00  0.00           C  
ATOM    235  CEN ASP A  34     -12.172   3.802  -1.583  1.00  0.00           X  
ATOM    236  H   ASP A  34     -11.103   5.376   0.947  1.00  0.00           H  
ATOM    237  N   ASN A  35      -8.995   6.500  -1.400  1.00  0.00           N  
ATOM    238  CA  ASN A  35      -8.002   7.331  -2.084  1.00  0.00           C  
ATOM    239  C   ASN A  35      -6.588   7.094  -1.537  1.00  0.00           C  
ATOM    240  O   ASN A  35      -5.633   6.982  -2.302  1.00  0.00           O  
ATOM    241  CB  ASN A  35      -8.358   8.803  -1.990  1.00  0.00           C  
ATOM    242  CEN ASN A  35      -8.887   9.517  -2.549  1.00  0.00           X  
ATOM    243  H   ASN A  35      -9.731   6.958  -0.877  1.00  0.00           H  
ATOM    244  N   HIS A  36      -6.438   7.009  -0.212  1.00  0.00           N  
ATOM    245  CA  HIS A  36      -5.134   6.759   0.395  1.00  0.00           C  
ATOM    246  C   HIS A  36      -4.579   5.391  -0.017  1.00  0.00           C  
ATOM    247  O   HIS A  36      -3.405   5.285  -0.368  1.00  0.00           O  
ATOM    248  CB  HIS A  36      -5.227   6.849   1.922  1.00  0.00           C  
ATOM    249  CEN HIS A  36      -5.010   7.816   2.945  1.00  0.00           X  
ATOM    250  H   HIS A  36      -7.241   7.143   0.389  1.00  0.00           H  
ATOM    251  N   LEU A  37      -5.425   4.363  -0.068  1.00  0.00           N  
ATOM    252  CA  LEU A  37      -5.043   3.022  -0.496  1.00  0.00           C  
ATOM    253  C   LEU A  37      -4.573   2.982  -1.961  1.00  0.00           C  
ATOM    254  O   LEU A  37      -3.520   2.412  -2.241  1.00  0.00           O  
ATOM    255  CB  LEU A  37      -6.221   2.061  -0.290  1.00  0.00           C  
ATOM    256  CEN LEU A  37      -6.524   0.991   0.776  1.00  0.00           X  
ATOM    257  H   LEU A  37      -6.375   4.510   0.235  1.00  0.00           H  
ATOM    258  N   GLN A  38      -5.283   3.637  -2.888  1.00  0.00           N  
ATOM    259  CA  GLN A  38      -4.875   3.708  -4.296  1.00  0.00           C  
ATOM    260  C   GLN A  38      -3.510   4.389  -4.459  1.00  0.00           C  
ATOM    261  O   GLN A  38      -2.653   3.850  -5.158  1.00  0.00           O  
ATOM    262  CB  GLN A  38      -5.925   4.460  -5.118  1.00  0.00           C  
ATOM    263  CEN GLN A  38      -7.276   4.273  -6.209  1.00  0.00           X  
ATOM    264  H   GLN A  38      -6.098   4.157  -2.597  1.00  0.00           H  
ATOM    265  N   ASN A  39      -3.269   5.504  -3.760  1.00  0.00           N  
ATOM    266  CA  ASN A  39      -1.980   6.203  -3.834  1.00  0.00           C  
ATOM    267  C   ASN A  39      -0.829   5.323  -3.315  1.00  0.00           C  
ATOM    268  O   ASN A  39       0.214   5.241  -3.956  1.00  0.00           O  
ATOM    269  CB  ASN A  39      -2.021   7.515  -3.072  1.00  0.00           C  
ATOM    270  CEN ASN A  39      -2.228   8.526  -3.265  1.00  0.00           X  
ATOM    271  H   ASN A  39      -4.018   5.919  -3.227  1.00  0.00           H  
ATOM    272  N   VAL A  40      -1.047   4.579  -2.224  1.00  0.00           N  
ATOM    273  CA  VAL A  40      -0.041   3.655  -1.660  1.00  0.00           C  
ATOM    274  C   VAL A  40       0.305   2.533  -2.654  1.00  0.00           C  
ATOM    275  O   VAL A  40       1.475   2.202  -2.840  1.00  0.00           O  
ATOM    276  CB  VAL A  40      -0.527   3.023  -0.342  1.00  0.00           C  
ATOM    277  CEN VAL A  40      -0.429   3.019   0.340  1.00  0.00           X  
ATOM    278  H   VAL A  40      -1.926   4.694  -1.738  1.00  0.00           H  
ATOM    279  N   ILE A  41      -0.694   1.945  -3.323  1.00  0.00           N  
ATOM    280  CA  ILE A  41      -0.459   0.888  -4.325  1.00  0.00           C  
ATOM    281  C   ILE A  41       0.396   1.402  -5.487  1.00  0.00           C  
ATOM    282  O   ILE A  41       1.343   0.720  -5.895  1.00  0.00           O  
ATOM    283  CB  ILE A  41      -1.781   0.333  -4.884  1.00  0.00           C  
ATOM    284  CEN ILE A  41      -2.581  -0.392  -4.730  1.00  0.00           X  
ATOM    285  H   ILE A  41      -1.634   2.283  -3.178  1.00  0.00           H  
ATOM    286  N   GLU A  42       0.065   2.573  -6.030  1.00  0.00           N  
ATOM    287  CA  GLU A  42       0.810   3.181  -7.135  1.00  0.00           C  
ATOM    288  C   GLU A  42       2.277   3.416  -6.750  1.00  0.00           C  
ATOM    289  O   GLU A  42       3.176   3.044  -7.504  1.00  0.00           O  
ATOM    290  CB  GLU A  42       0.157   4.499  -7.557  1.00  0.00           C  
ATOM    291  CEN GLU A  42      -0.859   5.373  -8.609  1.00  0.00           X  
ATOM    292  H   GLU A  42      -0.702   3.099  -5.632  1.00  0.00           H  
ATOM    293  N   ASP A  43       2.532   3.904  -5.537  1.00  0.00           N  
ATOM    294  CA  ASP A  43       3.884   4.165  -5.042  1.00  0.00           C  
ATOM    295  C   ASP A  43       4.709   2.881  -4.882  1.00  0.00           C  
ATOM    296  O   ASP A  43       5.864   2.824  -5.326  1.00  0.00           O  
ATOM    297  CB  ASP A  43       3.819   4.911  -3.707  1.00  0.00           C  
ATOM    298  CEN ASP A  43       3.870   5.858  -3.335  1.00  0.00           X  
ATOM    299  H   ASP A  43       1.758   4.225  -4.974  1.00  0.00           H  
ATOM    300  N   ILE A  44       4.120   1.808  -4.334  1.00  0.00           N  
ATOM    301  CA  ILE A  44       4.823   0.525  -4.166  1.00  0.00           C  
ATOM    302  C   ILE A  44       5.204  -0.023  -5.535  1.00  0.00           C  
ATOM    303  O   ILE A  44       6.339  -0.462  -5.725  1.00  0.00           O  
ATOM    304  CB  ILE A  44       3.970  -0.516  -3.419  1.00  0.00           C  
ATOM    305  CEN ILE A  44       3.686  -0.898  -2.438  1.00  0.00           X  
ATOM    306  H   ILE A  44       3.145   1.882  -4.085  1.00  0.00           H  
ATOM    307  N   HIS A  45       4.295   0.010  -6.511  1.00  0.00           N  
ATOM    308  CA  HIS A  45       4.567  -0.477  -7.857  1.00  0.00           C  
ATOM    309  C   HIS A  45       5.737   0.250  -8.533  1.00  0.00           C  
ATOM    310  O   HIS A  45       6.650  -0.398  -9.059  1.00  0.00           O  
ATOM    311  CB  HIS A  45       3.310  -0.350  -8.723  1.00  0.00           C  
ATOM    312  CEN HIS A  45       2.206  -1.159  -9.120  1.00  0.00           X  
ATOM    313  H   HIS A  45       3.394   0.425  -6.316  1.00  0.00           H  
ATOM    314  N   ASP A  46       5.777   1.573  -8.450  1.00  0.00           N  
ATOM    315  CA  ASP A  46       6.844   2.385  -9.032  1.00  0.00           C  
ATOM    316  C   ASP A  46       8.200   2.093  -8.387  1.00  0.00           C  
ATOM    317  O   ASP A  46       9.212   1.923  -9.086  1.00  0.00           O  
ATOM    318  CB  ASP A  46       6.512   3.873  -8.898  1.00  0.00           C  
ATOM    319  CEN ASP A  46       6.112   4.639  -9.437  1.00  0.00           X  
ATOM    320  H   ASP A  46       4.997   2.053  -8.024  1.00  0.00           H  
ATOM    321  N   PHE A  47       8.237   1.951  -7.060  1.00  0.00           N  
ATOM    322  CA  PHE A  47       9.468   1.658  -6.331  1.00  0.00           C  
ATOM    323  C   PHE A  47      10.037   0.291  -6.735  1.00  0.00           C  
ATOM    324  O   PHE A  47      11.243   0.168  -6.972  1.00  0.00           O  
ATOM    325  CB  PHE A  47       9.216   1.702  -4.823  1.00  0.00           C  
ATOM    326  CEN PHE A  47       9.403   2.720  -3.616  1.00  0.00           X  
ATOM    327  H   PHE A  47       7.372   2.021  -6.542  1.00  0.00           H  
ATOM    328  N   MET A  48       9.186  -0.728  -6.883  1.00  0.00           N  
ATOM    329  CA  MET A  48       9.585  -2.077  -7.286  1.00  0.00           C  
ATOM    330  C   MET A  48      10.178  -2.093  -8.694  1.00  0.00           C  
ATOM    331  O   MET A  48      11.212  -2.728  -8.921  1.00  0.00           O  
ATOM    332  CB  MET A  48       8.389  -3.023  -7.209  1.00  0.00           C  
ATOM    333  CEN MET A  48       7.731  -4.367  -6.293  1.00  0.00           X  
ATOM    334  H   MET A  48       8.207  -0.543  -6.711  1.00  0.00           H  
ATOM    335  N   GLN A  49       9.549  -1.398  -9.638  1.00  0.00           N  
ATOM    336  CA  GLN A  49      10.013  -1.328 -11.019  1.00  0.00           C  
ATOM    337  C   GLN A  49      11.401  -0.675 -11.095  1.00  0.00           C  
ATOM    338  O   GLN A  49      12.309  -1.218 -11.734  1.00  0.00           O  
ATOM    339  CB  GLN A  49       9.017  -0.545 -11.878  1.00  0.00           C  
ATOM    340  CEN GLN A  49       7.712  -0.691 -13.028  1.00  0.00           X  
ATOM    341  H   GLN A  49       8.687  -0.924  -9.396  1.00  0.00           H  
ATOM    342  N   ALA A  50      11.605   0.425 -10.369  1.00  0.00           N  
ATOM    343  CA  ALA A  50      12.877   1.140 -10.328  1.00  0.00           C  
ATOM    344  C   ALA A  50      14.010   0.291  -9.723  1.00  0.00           C  
ATOM    345  O   ALA A  50      15.118   0.263 -10.265  1.00  0.00           O  
ATOM    346  CB  ALA A  50      12.713   2.438  -9.551  1.00  0.00           C  
ATOM    347  CEN ALA A  50      12.714   2.437  -9.552  1.00  0.00           X  
ATOM    348  H   ALA A  50      10.834   0.795  -9.832  1.00  0.00           H  
ATOM    349  N   ALA A  51      13.743  -0.456  -8.650  1.00  0.00           N  
ATOM    350  CA  ALA A  51      14.728  -1.328  -8.011  1.00  0.00           C  
ATOM    351  C   ALA A  51      15.125  -2.506  -8.917  1.00  0.00           C  
ATOM    352  O   ALA A  51      16.311  -2.835  -9.034  1.00  0.00           O  
ATOM    353  CB  ALA A  51      14.189  -1.836  -6.681  1.00  0.00           C  
ATOM    354  CEN ALA A  51      14.190  -1.836  -6.682  1.00  0.00           X  
ATOM    355  H   ALA A  51      12.832  -0.371  -8.221  1.00  0.00           H  
ATOM    356  N   ALA A  52      14.164  -3.110  -9.620  1.00  0.00           N  
ATOM    357  CA  ALA A  52      14.403  -4.231 -10.522  1.00  0.00           C  
ATOM    358  C   ALA A  52      15.256  -3.811 -11.733  1.00  0.00           C  
ATOM    359  O   ALA A  52      16.200  -4.520 -12.101  1.00  0.00           O  
ATOM    360  CB  ALA A  52      13.078  -4.824 -10.979  1.00  0.00           C  
ATOM    361  CEN ALA A  52      13.079  -4.824 -10.979  1.00  0.00           X  
ATOM    362  H   ALA A  52      13.219  -2.769  -9.521  1.00  0.00           H  
ATOM    363  N   ALA A  53      14.979  -2.644 -12.322  1.00  0.00           N  
ATOM    364  CA  ALA A  53      15.742  -2.126 -13.455  1.00  0.00           C  
ATOM    365  C   ALA A  53      17.170  -1.740 -13.041  1.00  0.00           C  
ATOM    366  O   ALA A  53      18.132  -2.130 -13.707  1.00  0.00           O  
ATOM    367  CB  ALA A  53      15.022  -0.935 -14.071  1.00  0.00           C  
ATOM    368  CEN ALA A  53      15.023  -0.936 -14.071  1.00  0.00           X  
ATOM    369  H   ALA A  53      14.217  -2.085 -11.966  1.00  0.00           H  
ATOM    370  N   ALA A  54      17.340  -1.069 -11.897  1.00  0.00           N  
ATOM    371  CA  ALA A  54      18.644  -0.623 -11.408  1.00  0.00           C  
ATOM    372  C   ALA A  54      19.568  -1.801 -11.048  1.00  0.00           C  
ATOM    373  O   ALA A  54      20.759  -1.783 -11.378  1.00  0.00           O  
ATOM    374  CB  ALA A  54      18.460   0.293 -10.207  1.00  0.00           C  
ATOM    375  CEN ALA A  54      18.460   0.292 -10.208  1.00  0.00           X  
ATOM    376  H   ALA A  54      16.518  -0.805 -11.372  1.00  0.00           H  
ATOM    377  N   ALA A  55      19.029  -2.859 -10.433  1.00  0.00           N  
ATOM    378  CA  ALA A  55      19.783  -4.065 -10.108  1.00  0.00           C  
ATOM    379  C   ALA A  55      20.147  -4.871 -11.371  1.00  0.00           C  
ATOM    380  O   ALA A  55      21.321  -5.196 -11.587  1.00  0.00           O  
ATOM    381  CB  ALA A  55      18.992  -4.925  -9.133  1.00  0.00           C  
ATOM    382  CEN ALA A  55      18.993  -4.925  -9.134  1.00  0.00           X  
ATOM    383  H   ALA A  55      18.059  -2.805 -10.158  1.00  0.00           H  
ATOM    384  N   ASN A  56      19.165  -5.155 -12.233  1.00  0.00           N  
ATOM    385  CA  ASN A  56      19.363  -5.964 -13.439  1.00  0.00           C  
ATOM    386  C   ASN A  56      20.277  -5.298 -14.475  1.00  0.00           C  
ATOM    387  O   ASN A  56      20.980  -6.015 -15.193  1.00  0.00           O  
ATOM    388  CB  ASN A  56      18.032  -6.311 -14.078  1.00  0.00           C  
ATOM    389  CEN ASN A  56      17.320  -7.082 -14.034  1.00  0.00           X  
ATOM    390  H   ASN A  56      18.236  -4.819 -12.030  1.00  0.00           H  
ATOM    391  N   CYS A  57      20.374  -3.965 -14.504  1.00  0.00           N  
ATOM    392  CA  CYS A  57      21.222  -3.243 -15.461  1.00  0.00           C  
ATOM    393  C   CYS A  57      22.648  -3.817 -15.562  1.00  0.00           C  
ATOM    394  O   CYS A  57      23.198  -3.884 -16.659  1.00  0.00           O  
ATOM    395  CB  CYS A  57      21.257  -1.836 -14.865  1.00  0.00           C  
ATOM    396  CEN CYS A  57      20.807  -0.973 -15.187  1.00  0.00           X  
ATOM    397  H   CYS A  57      19.745  -3.422 -13.930  1.00  0.00           H  
ATOM    398  N   ARG A  58      23.249  -4.322 -14.471  1.00  0.00           N  
ATOM    399  CA  ARG A  58      24.630  -4.843 -14.518  1.00  0.00           C  
ATOM    400  C   ARG A  58      24.860  -6.051 -15.426  1.00  0.00           C  
ATOM    401  O   ARG A  58      26.007  -6.266 -15.814  1.00  0.00           O  
ATOM    402  CB  ARG A  58      25.144  -5.142 -13.118  1.00  0.00           C  
ATOM    403  CEN ARG A  58      26.277  -4.856 -10.930  1.00  0.00           X  
ATOM    404  H   ARG A  58      22.731  -4.328 -13.605  1.00  0.00           H  
ATOM    405  N   LYS A  59      23.830  -6.793 -15.855  1.00  0.00           N  
ATOM    406  CA  LYS A  59      24.066  -8.028 -16.642  1.00  0.00           C  
ATOM    407  C   LYS A  59      24.880  -7.763 -17.917  1.00  0.00           C  
ATOM    408  O   LYS A  59      25.527  -8.678 -18.412  1.00  0.00           O  
ATOM    409  CB  LYS A  59      22.735  -8.686 -17.011  1.00  0.00           C  
ATOM    410  CEN LYS A  59      21.320 -10.222 -16.671  1.00  0.00           X  
ATOM    411  H   LYS A  59      22.903  -6.391 -15.838  1.00  0.00           H  
ATOM    412  N   GLY A  60      24.903  -6.524 -18.407  1.00  0.00           N  
ATOM    413  CA  GLY A  60      25.608  -6.110 -19.622  1.00  0.00           C  
ATOM    414  C   GLY A  60      27.066  -5.677 -19.457  1.00  0.00           C  
ATOM    415  O   GLY A  60      27.693  -5.391 -20.469  1.00  0.00           O  
ATOM    416  CEN GLY A  60      25.608  -6.110 -19.623  1.00  0.00           X  
ATOM    417  H   GLY A  60      24.308  -5.828 -17.976  1.00  0.00           H  
ATOM    418  N   SER A  61      27.636  -5.641 -18.245  1.00  0.00           N  
ATOM    419  CA  SER A  61      29.006  -5.126 -18.064  1.00  0.00           C  
ATOM    420  C   SER A  61      30.026  -6.225 -17.738  1.00  0.00           C  
ATOM    421  O   SER A  61      31.088  -5.940 -17.189  1.00  0.00           O  
ATOM    422  CB  SER A  61      29.016  -4.074 -16.972  1.00  0.00           C  
ATOM    423  CEN SER A  61      28.884  -3.822 -16.509  1.00  0.00           X  
ATOM    424  H   SER A  61      27.169  -6.091 -17.470  1.00  0.00           H  
ATOM    425  N   PRO A  62      29.762  -7.503 -18.074  1.00  0.00           N  
ATOM    426  CA  PRO A  62      30.663  -8.605 -17.769  1.00  0.00           C  
ATOM    427  C   PRO A  62      31.933  -8.435 -18.621  1.00  0.00           C  
ATOM    428  O   PRO A  62      32.058  -8.983 -19.711  1.00  0.00           O  
ATOM    429  CB  PRO A  62      29.867  -9.872 -18.125  1.00  0.00           C  
ATOM    430  CEN PRO A  62      28.602  -8.710 -18.610  1.00  0.00           X  
ATOM    431  N   GLY A  63      32.852  -7.591 -18.152  1.00  0.00           N  
ATOM    432  CA  GLY A  63      34.087  -7.255 -18.862  1.00  0.00           C  
ATOM    433  C   GLY A  63      35.332  -7.805 -18.182  1.00  0.00           C  
ATOM    434  O   GLY A  63      36.107  -7.058 -17.598  1.00  0.00           O  
ATOM    435  CEN GLY A  63      34.088  -7.254 -18.862  1.00  0.00           X  
ATOM    436  H   GLY A  63      32.625  -7.063 -17.322  1.00  0.00           H  
ATOM    437  N   SER A  64      35.536  -9.116 -18.207  1.00  0.00           N  
ATOM    438  CA  SER A  64      36.703  -9.701 -17.552  1.00  0.00           C  
ATOM    439  C   SER A  64      37.394 -10.596 -18.568  1.00  0.00           C  
ATOM    440  O   SER A  64      36.820 -11.610 -18.963  1.00  0.00           O  
ATOM    441  CB  SER A  64      36.307 -10.479 -16.313  1.00  0.00           C  
ATOM    442  CEN SER A  64      36.007 -10.790 -15.982  1.00  0.00           X  
ATOM    443  H   SER A  64      35.071  -9.663 -18.914  1.00  0.00           H  
ATOM    444  N   PRO A  65      38.587 -10.209 -19.047  1.00  0.00           N  
ATOM    445  CA  PRO A  65      39.294 -10.986 -20.043  1.00  0.00           C  
ATOM    446  C   PRO A  65      39.966 -12.152 -19.313  1.00  0.00           C  
ATOM    447  O   PRO A  65      40.480 -11.999 -18.207  1.00  0.00           O  
ATOM    448  CB  PRO A  65      40.299 -10.008 -20.672  1.00  0.00           C  
ATOM    449  CEN PRO A  65      39.606  -8.846 -19.508  1.00  0.00           X  
ATOM    450  N   ALA A  66      39.974 -13.329 -19.936  1.00  0.00           N  
ATOM    451  CA  ALA A  66      40.590 -14.485 -19.315  1.00  0.00           C  
ATOM    452  C   ALA A  66      41.999 -14.574 -19.909  1.00  0.00           C  
ATOM    453  O   ALA A  66      42.240 -15.206 -20.939  1.00  0.00           O  
ATOM    454  CB  ALA A  66      39.783 -15.752 -19.560  1.00  0.00           C  
ATOM    455  CEN ALA A  66      39.784 -15.752 -19.560  1.00  0.00           X  
ATOM    456  H   ALA A  66      39.777 -13.357 -20.927  1.00  0.00           H  
ATOM    457  N   GLY A  67      42.912 -13.822 -19.303  1.00  0.00           N  
ATOM    458  CA  GLY A  67      44.288 -13.727 -19.744  1.00  0.00           C  
ATOM    459  C   GLY A  67      44.904 -15.115 -19.739  1.00  0.00           C  
ATOM    460  O   GLY A  67      44.702 -15.885 -18.807  1.00  0.00           O  
ATOM    461  CEN GLY A  67      44.288 -13.727 -19.745  1.00  0.00           X  
ATOM    462  H   GLY A  67      42.638 -13.346 -18.456  1.00  0.00           H  
ATOM    463  N   SER A  68      45.620 -15.438 -20.809  1.00  0.00           N  
ATOM    464  CA  SER A  68      46.310 -16.715 -21.017  1.00  0.00           C  
ATOM    465  C   SER A  68      47.558 -16.438 -21.860  1.00  0.00           C  
ATOM    466  O   SER A  68      47.764 -17.094 -22.880  1.00  0.00           O  
ATOM    467  CB  SER A  68      45.403 -17.724 -21.695  1.00  0.00           C  
ATOM    468  CEN SER A  68      45.013 -17.918 -22.020  1.00  0.00           X  
ATOM    469  H   SER A  68      46.013 -14.651 -21.307  1.00  0.00           H  
ATOM    470  N   PRO A  69      48.394 -15.454 -21.492  1.00  0.00           N  
ATOM    471  CA  PRO A  69      49.566 -15.147 -22.291  1.00  0.00           C  
ATOM    472  C   PRO A  69      50.520 -16.342 -22.208  1.00  0.00           C  
ATOM    473  O   PRO A  69      50.558 -17.074 -21.219  1.00  0.00           O  
ATOM    474  CB  PRO A  69      50.148 -13.870 -21.662  1.00  0.00           C  
ATOM    475  CEN PRO A  69      48.791 -14.045 -20.516  1.00  0.00           X  
ATOM    476  N   THR A  70      51.275 -16.553 -23.277  1.00  0.00           N  
ATOM    477  CA  THR A  70      52.304 -17.586 -23.339  1.00  0.00           C  
ATOM    478  C   THR A  70      53.662 -16.909 -23.151  1.00  0.00           C  
ATOM    479  O   THR A  70      53.902 -15.829 -23.688  1.00  0.00           O  
ATOM    480  CB  THR A  70      52.282 -18.357 -24.672  1.00  0.00           C  
ATOM    481  CEN THR A  70      52.015 -18.700 -25.062  1.00  0.00           X  
ATOM    482  H   THR A  70      51.316 -15.844 -23.998  1.00  0.00           H  
ATOM    483  N   SER A  71      54.531 -17.528 -22.349  1.00  0.00           N  
ATOM    484  CA  SER A  71      55.880 -17.051 -22.058  1.00  0.00           C  
ATOM    485  C   SER A  71      56.844 -17.386 -23.194  1.00  0.00           C  
ATOM    486  O   SER A  71      56.904 -18.548 -23.586  1.00  0.00           O  
ATOM    487  CB  SER A  71      56.372 -17.647 -20.754  1.00  0.00           C  
ATOM    488  CEN SER A  71      56.442 -18.012 -20.356  1.00  0.00           X  
ATOM    489  H   SER A  71      54.245 -18.385 -21.899  1.00  0.00           H  
ATOM    490  N   THR A  72      57.648 -16.417 -23.635  1.00  0.00           N  
ATOM    491  CA  THR A  72      58.637 -16.632 -24.700  1.00  0.00           C  
ATOM    492  C   THR A  72      59.976 -15.999 -24.310  1.00  0.00           C  
ATOM    493  O   THR A  72      60.262 -14.865 -24.670  1.00  0.00           O  
ATOM    494  CB  THR A  72      58.169 -16.046 -26.045  1.00  0.00           C  
ATOM    495  CEN THR A  72      57.790 -16.018 -26.489  1.00  0.00           X  
ATOM    496  H   THR A  72      57.687 -15.541 -23.135  1.00  0.00           H  
ATOM    497  N   GLU A  73      60.717 -16.780 -23.525  1.00  0.00           N  
ATOM    498  CA  GLU A  73      62.042 -16.576 -22.915  1.00  0.00           C  
ATOM    499  C   GLU A  73      62.487 -15.237 -22.282  1.00  0.00           C  
ATOM    500  O   GLU A  73      62.469 -14.158 -22.861  1.00  0.00           O  
ATOM    501  CB  GLU A  73      63.079 -16.938 -23.981  1.00  0.00           C  
ATOM    502  CEN GLU A  73      64.112 -18.081 -24.709  1.00  0.00           X  
ATOM    503  H   GLU A  73      60.537 -17.762 -23.674  1.00  0.00           H  
ATOM    504  N   GLU A  74      62.958 -15.412 -21.039  1.00  0.00           N  
ATOM    505  CA  GLU A  74      63.489 -14.461 -20.066  1.00  0.00           C  
ATOM    506  C   GLU A  74      64.786 -13.756 -20.486  1.00  0.00           C  
ATOM    507  O   GLU A  74      65.790 -14.387 -20.814  1.00  0.00           O  
ATOM    508  CB  GLU A  74      63.712 -15.178 -18.733  1.00  0.00           C  
ATOM    509  CEN GLU A  74      63.176 -15.586 -17.168  1.00  0.00           X  
ATOM    510  H   GLU A  74      63.096 -16.374 -20.762  1.00  0.00           H  
ATOM    511  N   GLY A  75      64.798 -12.432 -20.324  1.00  0.00           N  
ATOM    512  CA  GLY A  75      65.933 -11.565 -20.622  1.00  0.00           C  
ATOM    513  C   GLY A  75      65.959 -10.401 -19.636  1.00  0.00           C  
ATOM    514  O   GLY A  75      64.955  -9.730 -19.422  1.00  0.00           O  
ATOM    515  CEN GLY A  75      65.934 -11.565 -20.622  1.00  0.00           X  
ATOM    516  H   GLY A  75      64.030 -12.013 -19.819  1.00  0.00           H  
ATOM    517  N   THR A  76      67.110 -10.218 -19.001  1.00  0.00           N  
ATOM    518  CA  THR A  76      67.440  -9.219 -17.980  1.00  0.00           C  
ATOM    519  C   THR A  76      67.519  -7.790 -18.541  1.00  0.00           C  
ATOM    520  O   THR A  76      68.219  -7.551 -19.515  1.00  0.00           O  
ATOM    521  CB  THR A  76      68.777  -9.555 -17.294  1.00  0.00           C  
ATOM    522  CEN THR A  76      69.120  -9.913 -16.986  1.00  0.00           X  
ATOM    523  H   THR A  76      67.845 -10.876 -19.219  1.00  0.00           H  
ATOM    524  N   SER A  77      66.810  -6.875 -17.861  1.00  0.00           N  
ATOM    525  CA  SER A  77      66.711  -5.405 -18.009  1.00  0.00           C  
ATOM    526  C   SER A  77      66.908  -4.720 -19.369  1.00  0.00           C  
ATOM    527  O   SER A  77      67.988  -4.781 -19.932  1.00  0.00           O  
ATOM    528  CB  SER A  77      67.697  -4.787 -17.038  1.00  0.00           C  
ATOM    529  CEN SER A  77      68.157  -4.719 -16.754  1.00  0.00           X  
ATOM    530  H   SER A  77      66.561  -7.176 -16.931  1.00  0.00           H  
ATOM    531  N   GLU A  78      65.964  -3.844 -19.749  1.00  0.00           N  
ATOM    532  CA  GLU A  78      66.070  -3.054 -20.994  1.00  0.00           C  
ATOM    533  C   GLU A  78      65.448  -1.657 -20.818  1.00  0.00           C  
ATOM    534  O   GLU A  78      64.343  -1.492 -20.309  1.00  0.00           O  
ATOM    535  CB  GLU A  78      65.396  -3.787 -22.156  1.00  0.00           C  
ATOM    536  CEN GLU A  78      65.503  -4.773 -23.541  1.00  0.00           X  
ATOM    537  H   GLU A  78      65.446  -3.390 -19.013  1.00  0.00           H  
ATOM    538  N   SER A  79      66.188  -0.624 -21.223  1.00  0.00           N  
ATOM    539  CA  SER A  79      65.781   0.780 -21.170  1.00  0.00           C  
ATOM    540  C   SER A  79      65.191   1.199 -22.517  1.00  0.00           C  
ATOM    541  O   SER A  79      65.848   1.007 -23.542  1.00  0.00           O  
ATOM    542  CB  SER A  79      66.959   1.661 -20.801  1.00  0.00           C  
ATOM    543  CEN SER A  79      67.473   1.838 -20.775  1.00  0.00           X  
ATOM    544  H   SER A  79      67.038  -0.817 -21.732  1.00  0.00           H  
ATOM    545  N   ALA A  80      64.016   1.828 -22.529  1.00  0.00           N  
ATOM    546  CA  ALA A  80      63.384   2.311 -23.755  1.00  0.00           C  
ATOM    547  C   ALA A  80      62.988   3.790 -23.585  1.00  0.00           C  
ATOM    548  O   ALA A  80      62.448   4.201 -22.561  1.00  0.00           O  
ATOM    549  CB  ALA A  80      62.174   1.458 -24.108  1.00  0.00           C  
ATOM    550  CEN ALA A  80      62.175   1.459 -24.108  1.00  0.00           X  
ATOM    551  H   ALA A  80      63.591   2.092 -21.651  1.00  0.00           H  
ATOM    552  N   THR A  81      63.326   4.583 -24.596  1.00  0.00           N  
ATOM    553  CA  THR A  81      63.074   6.021 -24.752  1.00  0.00           C  
ATOM    554  C   THR A  81      61.667   6.328 -25.291  1.00  0.00           C  
ATOM    555  O   THR A  81      61.294   5.762 -26.321  1.00  0.00           O  
ATOM    556  CB  THR A  81      64.112   6.664 -25.691  1.00  0.00           C  
ATOM    557  CEN THR A  81      64.663   6.794 -25.835  1.00  0.00           X  
ATOM    558  H   THR A  81      63.731   4.143 -25.410  1.00  0.00           H  
ATOM    559  N   PRO A  82      60.905   7.256 -24.676  1.00  0.00           N  
ATOM    560  CA  PRO A  82      59.564   7.625 -25.130  1.00  0.00           C  
ATOM    561  C   PRO A  82      59.629   8.532 -26.372  1.00  0.00           C  
ATOM    562  O   PRO A  82      60.514   9.376 -26.498  1.00  0.00           O  
ATOM    563  CB  PRO A  82      58.943   8.341 -23.919  1.00  0.00           C  
ATOM    564  CEN PRO A  82      60.543   8.065 -23.178  1.00  0.00           X  
ATOM    565  N   GLU A  83      58.683   8.338 -27.292  1.00  0.00           N  
ATOM    566  CA  GLU A  83      58.507   9.147 -28.503  1.00  0.00           C  
ATOM    567  C   GLU A  83      57.812  10.485 -28.204  1.00  0.00           C  
ATOM    568  O   GLU A  83      56.892  10.588 -27.390  1.00  0.00           O  
ATOM    569  CB  GLU A  83      57.710   8.367 -29.550  1.00  0.00           C  
ATOM    570  CEN GLU A  83      57.665   7.400 -30.952  1.00  0.00           X  
ATOM    571  H   GLU A  83      57.995   7.619 -27.126  1.00  0.00           H  
ATOM    572  N   SER A  84      58.314  11.508 -28.888  1.00  0.00           N  
ATOM    573  CA  SER A  84      57.871  12.900 -28.905  1.00  0.00           C  
ATOM    574  C   SER A  84      56.677  13.140 -29.833  1.00  0.00           C  
ATOM    575  O   SER A  84      56.646  12.634 -30.951  1.00  0.00           O  
ATOM    576  CB  SER A  84      59.028  13.794 -29.306  1.00  0.00           C  
ATOM    577  CEN SER A  84      59.479  13.957 -29.563  1.00  0.00           X  
ATOM    578  H   SER A  84      59.058  11.271 -29.528  1.00  0.00           H  
ATOM    579  N   GLY A  85      55.754  14.028 -29.440  1.00  0.00           N  
ATOM    580  CA  GLY A  85      54.643  14.425 -30.317  1.00  0.00           C  
ATOM    581  C   GLY A  85      53.230  14.257 -29.736  1.00  0.00           C  
ATOM    582  O   GLY A  85      52.572  13.272 -30.055  1.00  0.00           O  
ATOM    583  CEN GLY A  85      54.643  14.425 -30.317  1.00  0.00           X  
ATOM    584  H   GLY A  85      55.914  14.552 -28.591  1.00  0.00           H  
ATOM    585  N   PRO A  86      52.720  15.210 -28.932  1.00  0.00           N  
ATOM    586  CA  PRO A  86      51.373  15.146 -28.359  1.00  0.00           C  
ATOM    587  C   PRO A  86      50.288  15.161 -29.452  1.00  0.00           C  
ATOM    588  O   PRO A  86      50.353  15.941 -30.404  1.00  0.00           O  
ATOM    589  CB  PRO A  86      51.298  16.386 -27.453  1.00  0.00           C  
ATOM    590  CEN PRO A  86      52.935  16.711 -28.085  1.00  0.00           X  
ATOM    591  N   GLY A  87      49.284  14.291 -29.305  1.00  0.00           N  
ATOM    592  CA  GLY A  87      48.124  14.181 -30.193  1.00  0.00           C  
ATOM    593  C   GLY A  87      47.036  15.208 -29.868  1.00  0.00           C  
ATOM    594  O   GLY A  87      46.924  15.697 -28.749  1.00  0.00           O  
ATOM    595  CEN GLY A  87      48.124  14.181 -30.193  1.00  0.00           X  
ATOM    596  H   GLY A  87      49.286  13.713 -28.479  1.00  0.00           H  
ATOM    597  N   THR A  88      46.260  15.533 -30.892  1.00  0.00           N  
ATOM    598  CA  THR A  88      45.090  16.417 -30.951  1.00  0.00           C  
ATOM    599  C   THR A  88      43.753  15.791 -30.538  1.00  0.00           C  
ATOM    600  O   THR A  88      43.411  14.693 -30.972  1.00  0.00           O  
ATOM    601  CB  THR A  88      44.925  16.984 -32.373  1.00  0.00           C  
ATOM    602  CEN THR A  88      45.126  17.280 -32.835  1.00  0.00           X  
ATOM    603  H   THR A  88      46.540  15.178 -31.794  1.00  0.00           H  
ATOM    604  N   SER A  89      42.951  16.570 -29.807  1.00  0.00           N  
ATOM    605  CA  SER A  89      41.614  16.235 -29.303  1.00  0.00           C  
ATOM    606  C   SER A  89      40.542  16.238 -30.398  1.00  0.00           C  
ATOM    607  O   SER A  89      40.555  17.078 -31.296  1.00  0.00           O  
ATOM    608  CB  SER A  89      41.229  17.203 -28.201  1.00  0.00           C  
ATOM    609  CEN SER A  89      41.192  17.671 -27.925  1.00  0.00           X  
ATOM    610  H   SER A  89      43.258  17.513 -29.612  1.00  0.00           H  
ATOM    611  N   THR A  90      39.554  15.352 -30.292  1.00  0.00           N  
ATOM    612  CA  THR A  90      38.411  15.281 -31.219  1.00  0.00           C  
ATOM    613  C   THR A  90      37.150  15.001 -30.404  1.00  0.00           C  
ATOM    614  O   THR A  90      37.176  14.246 -29.436  1.00  0.00           O  
ATOM    615  CB  THR A  90      38.589  14.189 -32.291  1.00  0.00           C  
ATOM    616  CEN THR A  90      38.875  13.954 -32.742  1.00  0.00           X  
ATOM    617  H   THR A  90      39.444  14.843 -29.425  1.00  0.00           H  
ATOM    618  N   GLU A  91      36.098  15.717 -30.774  1.00  0.00           N  
ATOM    619  CA  GLU A  91      34.727  15.672 -30.270  1.00  0.00           C  
ATOM    620  C   GLU A  91      33.893  14.534 -30.908  1.00  0.00           C  
ATOM    621  O   GLU A  91      33.793  14.464 -32.139  1.00  0.00           O  
ATOM    622  CB  GLU A  91      34.044  17.021 -30.510  1.00  0.00           C  
ATOM    623  CEN GLU A  91      33.557  18.551 -29.941  1.00  0.00           X  
ATOM    624  H   GLU A  91      36.255  16.435 -31.467  1.00  0.00           H  
ATOM    625  N   PRO A  92      33.285  13.638 -30.104  1.00  0.00           N  
ATOM    626  CA  PRO A  92      32.446  12.543 -30.587  1.00  0.00           C  
ATOM    627  C   PRO A  92      31.174  13.055 -31.283  1.00  0.00           C  
ATOM    628  O   PRO A  92      30.691  14.143 -31.006  1.00  0.00           O  
ATOM    629  CB  PRO A  92      32.125  11.739 -29.316  1.00  0.00           C  
ATOM    630  CEN PRO A  92      33.048  13.029 -28.498  1.00  0.00           X  
ATOM    631  N   SER A  93      30.597  12.239 -32.169  1.00  0.00           N  
ATOM    632  CA  SER A  93      29.331  12.562 -32.837  1.00  0.00           C  
ATOM    633  C   SER A  93      28.131  12.245 -31.938  1.00  0.00           C  
ATOM    634  O   SER A  93      28.078  11.198 -31.294  1.00  0.00           O  
ATOM    635  CB  SER A  93      29.223  11.804 -34.146  1.00  0.00           C  
ATOM    636  CEN SER A  93      29.280  11.399 -34.505  1.00  0.00           X  
ATOM    637  H   SER A  93      30.997  11.322 -32.312  1.00  0.00           H  
ATOM    638  N   GLU A  94      27.159  13.152 -31.938  1.00  0.00           N  
ATOM    639  CA  GLU A  94      25.885  13.052 -31.230  1.00  0.00           C  
ATOM    640  C   GLU A  94      24.826  12.331 -32.083  1.00  0.00           C  
ATOM    641  O   GLU A  94      24.535  12.721 -33.213  1.00  0.00           O  
ATOM    642  CB  GLU A  94      25.387  14.443 -30.832  1.00  0.00           C  
ATOM    643  CEN GLU A  94      25.215  15.672 -29.665  1.00  0.00           X  
ATOM    644  H   GLU A  94      27.300  13.992 -32.480  1.00  0.00           H  
ATOM    645  N   GLY A  95      24.212  11.284 -31.531  1.00  0.00           N  
ATOM    646  CA  GLY A  95      23.164  10.496 -32.182  1.00  0.00           C  
ATOM    647  C   GLY A  95      22.031  10.202 -31.204  1.00  0.00           C  
ATOM    648  O   GLY A  95      21.695   9.046 -30.971  1.00  0.00           O  
ATOM    649  CEN GLY A  95      23.163  10.495 -32.182  1.00  0.00           X  
ATOM    650  H   GLY A  95      24.456  11.044 -30.579  1.00  0.00           H  
ATOM    651  N   SER A  96      21.450  11.254 -30.624  1.00  0.00           N  
ATOM    652  CA  SER A  96      20.333  11.169 -29.679  1.00  0.00           C  
ATOM    653  C   SER A  96      19.052  10.689 -30.371  1.00  0.00           C  
ATOM    654  O   SER A  96      18.911  10.915 -31.568  1.00  0.00           O  
ATOM    655  CB  SER A  96      20.105  12.516 -29.021  1.00  0.00           C  
ATOM    656  CEN SER A  96      20.078  13.057 -28.966  1.00  0.00           X  
ATOM    657  H   SER A  96      21.738  12.169 -30.938  1.00  0.00           H  
ATOM    658  N   ALA A  97      18.096  10.117 -29.626  1.00  0.00           N  
ATOM    659  CA  ALA A  97      16.785   9.678 -30.140  1.00  0.00           C  
ATOM    660  C   ALA A  97      15.804   9.302 -28.999  1.00  0.00           C  
ATOM    661  O   ALA A  97      15.934   8.231 -28.405  1.00  0.00           O  
ATOM    662  CB  ALA A  97      16.966   8.505 -31.093  1.00  0.00           C  
ATOM    663  CEN ALA A  97      16.966   8.506 -31.092  1.00  0.00           X  
ATOM    664  H   ALA A  97      18.179  10.217 -28.625  1.00  0.00           H  
ATOM    665  N   PRO A  98      14.788  10.133 -28.703  1.00  0.00           N  
ATOM    666  CA  PRO A  98      13.823   9.883 -27.634  1.00  0.00           C  
ATOM    667  C   PRO A  98      12.863   8.739 -28.013  1.00  0.00           C  
ATOM    668  O   PRO A  98      12.486   8.581 -29.171  1.00  0.00           O  
ATOM    669  CB  PRO A  98      13.094  11.226 -27.469  1.00  0.00           C  
ATOM    670  CEN PRO A  98      14.128  11.737 -28.830  1.00  0.00           X  
ATOM    671  N   GLY A  99      12.448   7.943 -27.026  1.00  0.00           N  
ATOM    672  CA  GLY A  99      11.493   6.852 -27.216  1.00  0.00           C  
ATOM    673  C   GLY A  99      10.097   7.272 -26.751  1.00  0.00           C  
ATOM    674  O   GLY A  99       9.898   7.521 -25.567  1.00  0.00           O  
ATOM    675  CEN GLY A  99      11.492   6.852 -27.216  1.00  0.00           X  
ATOM    676  H   GLY A  99      12.712   8.178 -26.080  1.00  0.00           H  
ATOM    677  N   SER A 100       9.131   7.334 -27.666  1.00  0.00           N  
ATOM    678  CA  SER A 100       7.752   7.738 -27.370  1.00  0.00           C  
ATOM    679  C   SER A 100       6.901   6.522 -26.984  1.00  0.00           C  
ATOM    680  O   SER A 100       6.872   5.551 -27.742  1.00  0.00           O  
ATOM    681  CB  SER A 100       7.146   8.453 -28.563  1.00  0.00           C  
ATOM    682  CEN SER A 100       7.043   8.576 -29.082  1.00  0.00           X  
ATOM    683  H   SER A 100       9.341   7.036 -28.608  1.00  0.00           H  
ATOM    684  N   PRO A 101       6.132   6.562 -25.882  1.00  0.00           N  
ATOM    685  CA  PRO A 101       5.264   5.455 -25.513  1.00  0.00           C  
ATOM    686  C   PRO A 101       4.107   5.343 -26.515  1.00  0.00           C  
ATOM    687  O   PRO A 101       3.598   6.332 -27.039  1.00  0.00           O  
ATOM    688  CB  PRO A 101       4.784   5.805 -24.095  1.00  0.00           C  
ATOM    689  CEN PRO A 101       5.747   7.287 -24.341  1.00  0.00           X  
ATOM    690  N   ALA A 102       3.685   4.107 -26.762  1.00  0.00           N  
ATOM    691  CA  ALA A 102       2.551   3.791 -27.618  1.00  0.00           C  
ATOM    692  C   ALA A 102       1.250   4.193 -26.896  1.00  0.00           C  
ATOM    693  O   ALA A 102       1.151   4.067 -25.675  1.00  0.00           O  
ATOM    694  CB  ALA A 102       2.548   2.314 -27.984  1.00  0.00           C  
ATOM    695  CEN ALA A 102       2.548   2.315 -27.984  1.00  0.00           X  
ATOM    696  H   ALA A 102       4.021   3.367 -26.161  1.00  0.00           H  
ATOM    697  N   GLY A 103       0.261   4.679 -27.646  1.00  0.00           N  
ATOM    698  CA  GLY A 103      -1.060   5.053 -27.138  1.00  0.00           C  
ATOM    699  C   GLY A 103      -2.096   4.857 -28.237  1.00  0.00           C  
ATOM    700  O   GLY A 103      -1.906   5.315 -29.359  1.00  0.00           O  
ATOM    701  CEN GLY A 103      -1.060   5.053 -27.138  1.00  0.00           X  
ATOM    702  H   GLY A 103       0.397   4.732 -28.643  1.00  0.00           H  
ATOM    703  N   SER A 104      -3.150   4.111 -27.916  1.00  0.00           N  
ATOM    704  CA  SER A 104      -4.277   3.776 -28.786  1.00  0.00           C  
ATOM    705  C   SER A 104      -5.280   4.931 -28.984  1.00  0.00           C  
ATOM    706  O   SER A 104      -5.715   5.526 -27.998  1.00  0.00           O  
ATOM    707  CB  SER A 104      -4.993   2.561 -28.229  1.00  0.00           C  
ATOM    708  CEN SER A 104      -5.199   2.218 -27.861  1.00  0.00           X  
ATOM    709  H   SER A 104      -3.139   3.653 -27.017  1.00  0.00           H  
ATOM    710  N   PRO A 105      -5.722   5.201 -30.227  1.00  0.00           N  
ATOM    711  CA  PRO A 105      -6.715   6.227 -30.529  1.00  0.00           C  
ATOM    712  C   PRO A 105      -8.070   5.874 -29.902  1.00  0.00           C  
ATOM    713  O   PRO A 105      -8.519   4.732 -29.971  1.00  0.00           O  
ATOM    714  CB  PRO A 105      -6.772   6.254 -32.066  1.00  0.00           C  
ATOM    715  CEN PRO A 105      -5.589   4.924 -31.942  1.00  0.00           X  
ATOM    716  N   THR A 106      -8.749   6.853 -29.308  1.00  0.00           N  
ATOM    717  CA  THR A 106     -10.091   6.656 -28.747  1.00  0.00           C  
ATOM    718  C   THR A 106     -11.006   7.763 -29.262  1.00  0.00           C  
ATOM    719  O   THR A 106     -10.814   8.929 -28.936  1.00  0.00           O  
ATOM    720  CB  THR A 106     -10.089   6.665 -27.207  1.00  0.00           C  
ATOM    721  CEN THR A 106      -9.918   6.447 -26.692  1.00  0.00           X  
ATOM    722  H   THR A 106      -8.390   7.795 -29.333  1.00  0.00           H  
ATOM    723  N   SER A 107     -11.992   7.379 -30.079  1.00  0.00           N  
ATOM    724  CA  SER A 107     -12.950   8.294 -30.700  1.00  0.00           C  
ATOM    725  C   SER A 107     -14.102   8.582 -29.739  1.00  0.00           C  
ATOM    726  O   SER A 107     -14.602   7.658 -29.106  1.00  0.00           O  
ATOM    727  CB  SER A 107     -13.472   7.713 -32.000  1.00  0.00           C  
ATOM    728  CEN SER A 107     -13.637   7.340 -32.360  1.00  0.00           X  
ATOM    729  H   SER A 107     -12.203   6.394 -30.142  1.00  0.00           H  
ATOM    730  N   THR A 108     -14.555   9.834 -29.698  1.00  0.00           N  
ATOM    731  CA  THR A 108     -15.700  10.261 -28.887  1.00  0.00           C  
ATOM    732  C   THR A 108     -16.555  11.212 -29.719  1.00  0.00           C  
ATOM    733  O   THR A 108     -16.125  11.709 -30.759  1.00  0.00           O  
ATOM    734  CB  THR A 108     -15.267  10.958 -27.584  1.00  0.00           C  
ATOM    735  CEN THR A 108     -14.993  10.958 -27.068  1.00  0.00           X  
ATOM    736  H   THR A 108     -14.259  10.485 -30.412  1.00  0.00           H  
ATOM    737  N   GLU A 109     -17.793  11.344 -29.264  1.00  0.00           N  
ATOM    738  CA  GLU A 109     -18.870  12.208 -29.716  1.00  0.00           C  
ATOM    739  C   GLU A 109     -18.726  13.718 -29.473  1.00  0.00           C  
ATOM    740  O   GLU A 109     -18.256  14.199 -28.441  1.00  0.00           O  
ATOM    741  CB  GLU A 109     -20.172  11.728 -29.072  1.00  0.00           C  
ATOM    742  CEN GLU A 109     -21.605  10.810 -29.147  1.00  0.00           X  
ATOM    743  H   GLU A 109     -18.117  10.598 -28.665  1.00  0.00           H  
ATOM    744  N   GLU A 110     -19.181  14.432 -30.499  1.00  0.00           N  
ATOM    745  CA  GLU A 110     -19.285  15.867 -30.711  1.00  0.00           C  
ATOM    746  C   GLU A 110     -20.369  16.570 -29.875  1.00  0.00           C  
ATOM    747  O   GLU A 110     -21.505  16.109 -29.755  1.00  0.00           O  
ATOM    748  CB  GLU A 110     -19.532  16.137 -32.197  1.00  0.00           C  
ATOM    749  CEN GLU A 110     -18.939  16.536 -33.744  1.00  0.00           X  
ATOM    750  H   GLU A 110     -19.630  13.891 -31.225  1.00  0.00           H  
ATOM    751  N   GLY A 111     -20.034  17.764 -29.379  1.00  0.00           N  
ATOM    752  CA  GLY A 111     -20.927  18.635 -28.617  1.00  0.00           C  
ATOM    753  C   GLY A 111     -20.327  20.033 -28.461  1.00  0.00           C  
ATOM    754  O   GLY A 111     -19.577  20.289 -27.531  1.00  0.00           O  
ATOM    755  CEN GLY A 111     -20.928  18.635 -28.616  1.00  0.00           X  
ATOM    756  H   GLY A 111     -19.115  18.124 -29.590  1.00  0.00           H  
ATOM    757  N   THR A 112     -20.657  20.900 -29.419  1.00  0.00           N  
ATOM    758  CA  THR A 112     -20.372  22.343 -29.550  1.00  0.00           C  
ATOM    759  C   THR A 112     -19.471  23.055 -28.522  1.00  0.00           C  
ATOM    760  O   THR A 112     -19.932  23.771 -27.635  1.00  0.00           O  
ATOM    761  CB  THR A 112     -21.705  23.114 -29.578  1.00  0.00           C  
ATOM    762  CEN THR A 112     -22.236  23.215 -29.801  1.00  0.00           X  
ATOM    763  H   THR A 112     -21.469  20.622 -29.950  1.00  0.00           H  
ATOM    764  N   SER A 113     -18.160  23.004 -28.794  1.00  0.00           N  
ATOM    765  CA  SER A 113     -17.082  23.615 -27.996  1.00  0.00           C  
ATOM    766  C   SER A 113     -16.809  25.066 -28.391  1.00  0.00           C  
ATOM    767  O   SER A 113     -16.797  25.398 -29.575  1.00  0.00           O  
ATOM    768  CB  SER A 113     -15.813  22.797 -28.131  1.00  0.00           C  
ATOM    769  CEN SER A 113     -15.432  22.483 -28.361  1.00  0.00           X  
ATOM    770  H   SER A 113     -17.881  22.604 -29.677  1.00  0.00           H  
ATOM    771  N   THR A 114     -16.466  25.901 -27.411  1.00  0.00           N  
ATOM    772  CA  THR A 114     -16.082  27.297 -27.653  1.00  0.00           C  
ATOM    773  C   THR A 114     -14.847  27.586 -26.805  1.00  0.00           C  
ATOM    774  O   THR A 114     -14.767  27.165 -25.654  1.00  0.00           O  
ATOM    775  CB  THR A 114     -17.204  28.291 -27.302  1.00  0.00           C  
ATOM    776  CEN THR A 114     -17.742  28.506 -27.377  1.00  0.00           X  
ATOM    777  H   THR A 114     -16.207  25.509 -26.518  1.00  0.00           H  
ATOM    778  N   GLU A 115     -13.868  28.248 -27.409  1.00  0.00           N  
ATOM    779  CA  GLU A 115     -12.587  28.632 -26.816  1.00  0.00           C  
ATOM    780  C   GLU A 115     -12.777  29.893 -25.944  1.00  0.00           C  
ATOM    781  O   GLU A 115     -13.450  30.829 -26.383  1.00  0.00           O  
ATOM    782  CB  GLU A 115     -11.539  28.879 -27.904  1.00  0.00           C  
ATOM    783  CEN GLU A 115     -10.207  28.341 -28.821  1.00  0.00           X  
ATOM    784  H   GLU A 115     -14.040  28.613 -28.336  1.00  0.00           H  
ATOM    785  N   PRO A 116     -12.231  29.956 -24.717  1.00  0.00           N  
ATOM    786  CA  PRO A 116     -12.337  31.146 -23.884  1.00  0.00           C  
ATOM    787  C   PRO A 116     -11.494  32.287 -24.473  1.00  0.00           C  
ATOM    788  O   PRO A 116     -10.509  32.064 -25.174  1.00  0.00           O  
ATOM    789  CB  PRO A 116     -11.825  30.690 -22.507  1.00  0.00           C  
ATOM    790  CEN PRO A 116     -11.544  29.136 -23.340  1.00  0.00           X  
ATOM    791  N   SER A 117     -11.917  33.512 -24.168  1.00  0.00           N  
ATOM    792  CA  SER A 117     -11.252  34.773 -24.494  1.00  0.00           C  
ATOM    793  C   SER A 117      -9.964  35.051 -23.710  1.00  0.00           C  
ATOM    794  O   SER A 117      -9.847  34.785 -22.515  1.00  0.00           O  
ATOM    795  CB  SER A 117     -12.230  35.913 -24.282  1.00  0.00           C  
ATOM    796  CEN SER A 117     -12.631  36.203 -24.056  1.00  0.00           X  
ATOM    797  H   SER A 117     -12.833  33.594 -23.755  1.00  0.00           H  
ATOM    798  N   GLU A 118      -9.029  35.675 -24.422  1.00  0.00           N  
ATOM    799  CA  GLU A 118      -7.708  36.128 -23.998  1.00  0.00           C  
ATOM    800  C   GLU A 118      -7.750  37.426 -23.163  1.00  0.00           C  
ATOM    801  O   GLU A 118      -8.322  38.437 -23.570  1.00  0.00           O  
ATOM    802  CB  GLU A 118      -6.814  36.327 -25.224  1.00  0.00           C  
ATOM    803  CEN GLU A 118      -5.610  35.749 -26.283  1.00  0.00           X  
ATOM    804  H   GLU A 118      -9.250  35.861 -25.391  1.00  0.00           H  
ATOM    805  N   GLY A 119      -7.067  37.421 -22.015  1.00  0.00           N  
ATOM    806  CA  GLY A 119      -6.931  38.572 -21.120  1.00  0.00           C  
ATOM    807  C   GLY A 119      -5.507  38.646 -20.574  1.00  0.00           C  
ATOM    808  O   GLY A 119      -5.210  38.076 -19.530  1.00  0.00           O  
ATOM    809  CEN GLY A 119      -6.931  38.572 -21.120  1.00  0.00           X  
ATOM    810  H   GLY A 119      -6.552  36.585 -21.775  1.00  0.00           H  
ATOM    811  N   SER A 120      -4.621  39.331 -21.295  1.00  0.00           N  
ATOM    812  CA  SER A 120      -3.198  39.484 -20.969  1.00  0.00           C  
ATOM    813  C   SER A 120      -2.976  40.590 -19.935  1.00  0.00           C  
ATOM    814  O   SER A 120      -3.574  41.652 -20.071  1.00  0.00           O  
ATOM    815  CB  SER A 120      -2.404  39.775 -22.227  1.00  0.00           C  
ATOM    816  CEN SER A 120      -2.286  39.975 -22.719  1.00  0.00           X  
ATOM    817  H   SER A 120      -4.982  39.870 -22.071  1.00  0.00           H  
ATOM    818  N   ALA A 121      -2.049  40.394 -18.989  1.00  0.00           N  
ATOM    819  CA  ALA A 121      -1.671  41.411 -17.998  1.00  0.00           C  
ATOM    820  C   ALA A 121      -0.422  40.979 -17.195  1.00  0.00           C  
ATOM    821  O   ALA A 121      -0.523  40.701 -16.000  1.00  0.00           O  
ATOM    822  CB  ALA A 121      -2.838  41.692 -17.063  1.00  0.00           C  
ATOM    823  CEN ALA A 121      -2.837  41.692 -17.063  1.00  0.00           X  
ATOM    824  H   ALA A 121      -1.437  39.599 -19.093  1.00  0.00           H  
ATOM    825  N   PRO A 122       0.772  40.936 -17.814  1.00  0.00           N  
ATOM    826  CA  PRO A 122       1.994  40.477 -17.166  1.00  0.00           C  
ATOM    827  C   PRO A 122       2.608  41.572 -16.279  1.00  0.00           C  
ATOM    828  O   PRO A 122       2.434  42.761 -16.537  1.00  0.00           O  
ATOM    829  CB  PRO A 122       2.912  40.097 -18.339  1.00  0.00           C  
ATOM    830  CEN PRO A 122       1.560  40.692 -19.341  1.00  0.00           X  
ATOM    831  N   GLY A 123       3.420  41.161 -15.301  1.00  0.00           N  
ATOM    832  CA  GLY A 123       4.185  42.099 -14.482  1.00  0.00           C  
ATOM    833  C   GLY A 123       3.979  41.988 -12.976  1.00  0.00           C  
ATOM    834  O   GLY A 123       3.046  42.567 -12.440  1.00  0.00           O  
ATOM    835  CEN GLY A 123       4.185  42.099 -14.482  1.00  0.00           X  
ATOM    836  H   GLY A 123       3.692  40.190 -15.288  1.00  0.00           H  
ATOM    837  N   THR A 124       4.948  41.387 -12.290  1.00  0.00           N  
ATOM    838  CA  THR A 124       4.910  41.237 -10.830  1.00  0.00           C  
ATOM    839  C   THR A 124       6.311  41.524 -10.287  1.00  0.00           C  
ATOM    840  O   THR A 124       7.286  40.865 -10.633  1.00  0.00           O  
ATOM    841  CB  THR A 124       4.460  39.830 -10.394  1.00  0.00           C  
ATOM    842  CEN THR A 124       4.066  39.399 -10.376  1.00  0.00           X  
ATOM    843  H   THR A 124       5.867  41.308 -12.707  1.00  0.00           H  
ATOM    844  N   SER A 125       6.422  42.579  -9.482  1.00  0.00           N  
ATOM    845  CA  SER A 125       7.669  43.053  -8.892  1.00  0.00           C  
ATOM    846  C   SER A 125       7.305  43.612  -7.523  1.00  0.00           C  
ATOM    847  O   SER A 125       6.270  44.259  -7.397  1.00  0.00           O  
ATOM    848  CB  SER A 125       8.337  44.099  -9.763  1.00  0.00           C  
ATOM    849  CEN SER A 125       8.386  44.512 -10.113  1.00  0.00           X  
ATOM    850  H   SER A 125       5.571  42.974  -9.104  1.00  0.00           H  
ATOM    851  N   THR A 126       8.108  43.326  -6.497  1.00  0.00           N  
ATOM    852  CA  THR A 126       7.896  43.853  -5.145  1.00  0.00           C  
ATOM    853  C   THR A 126       9.203  44.466  -4.667  1.00  0.00           C  
ATOM    854  O   THR A 126      10.203  43.777  -4.474  1.00  0.00           O  
ATOM    855  CB  THR A 126       7.439  42.767  -4.153  1.00  0.00           C  
ATOM    856  CEN THR A 126       7.058  42.361  -3.975  1.00  0.00           X  
ATOM    857  H   THR A 126       8.958  42.801  -6.669  1.00  0.00           H  
ATOM    858  N   GLU A 127       9.183  45.789  -4.553  1.00  0.00           N  
ATOM    859  CA  GLU A 127      10.286  46.660  -4.164  1.00  0.00           C  
ATOM    860  C   GLU A 127      10.468  46.672  -2.627  1.00  0.00           C  
ATOM    861  O   GLU A 127       9.471  46.757  -1.903  1.00  0.00           O  
ATOM    862  CB  GLU A 127      10.049  48.078  -4.687  1.00  0.00           C  
ATOM    863  CEN GLU A 127      10.333  49.290  -5.851  1.00  0.00           X  
ATOM    864  H   GLU A 127       8.300  46.254  -4.705  1.00  0.00           H  
ATOM    865  N   PRO A 128      11.702  46.576  -2.097  1.00  0.00           N  
ATOM    866  CA  PRO A 128      11.972  46.642  -0.662  1.00  0.00           C  
ATOM    867  C   PRO A 128      11.634  48.031  -0.092  1.00  0.00           C  
ATOM    868  O   PRO A 128      12.121  49.051  -0.579  1.00  0.00           O  
ATOM    869  CB  PRO A 128      13.471  46.317  -0.552  1.00  0.00           C  
ATOM    870  CEN PRO A 128      13.395  46.261  -2.334  1.00  0.00           X  
ATOM    871  N   SER A 129      10.823  48.076   0.968  1.00  0.00           N  
ATOM    872  CA  SER A 129      10.432  49.321   1.639  1.00  0.00           C  
ATOM    873  C   SER A 129      11.544  49.875   2.545  1.00  0.00           C  
ATOM    874  O   SER A 129      12.290  49.131   3.173  1.00  0.00           O  
ATOM    875  CB  SER A 129       9.169  49.091   2.445  1.00  0.00           C  
ATOM    876  CEN SER A 129       8.806  48.834   2.758  1.00  0.00           X  
ATOM    877  H   SER A 129      10.423  47.213   1.306  1.00  0.00           H  
ATOM    878  N   GLU A 130      11.578  51.206   2.609  1.00  0.00           N  
ATOM    879  CA  GLU A 130      12.372  52.042   3.524  1.00  0.00           C  
ATOM    880  C   GLU A 130      13.832  51.647   3.847  1.00  0.00           C  
ATOM    881  O   GLU A 130      14.136  50.809   4.687  1.00  0.00           O  
ATOM    882  CB  GLU A 130      11.606  52.153   4.843  1.00  0.00           C  
ATOM    883  CEN GLU A 130      10.521  52.992   5.855  1.00  0.00           X  
ATOM    884  H   GLU A 130      10.710  51.638   2.326  1.00  0.00           H  
ATOM    885  N   GLY A 131      14.754  52.423   3.268  1.00  0.00           N  
ATOM    886  CA  GLY A 131      16.132  52.445   3.778  1.00  0.00           C  
ATOM    887  C   GLY A 131      16.864  51.105   3.873  1.00  0.00           C  
ATOM    888  O   GLY A 131      17.468  50.773   4.887  1.00  0.00           O  
ATOM    889  CEN GLY A 131      16.132  52.445   3.778  1.00  0.00           X  
ATOM    890  H   GLY A 131      14.410  53.343   3.036  1.00  0.00           H  
ATOM    891  N   SER A 132      16.904  50.395   2.747  1.00  0.00           N  
ATOM    892  CA  SER A 132      17.539  49.088   2.574  1.00  0.00           C  
ATOM    893  C   SER A 132      19.051  49.187   2.334  1.00  0.00           C  
ATOM    894  O   SER A 132      19.496  50.041   1.569  1.00  0.00           O  
ATOM    895  CB  SER A 132      16.876  48.350   1.427  1.00  0.00           C  
ATOM    896  CEN SER A 132      16.632  48.270   0.948  1.00  0.00           X  
ATOM    897  H   SER A 132      16.502  50.812   1.921  1.00  0.00           H  
ATOM    898  N   ALA A 133      19.830  48.250   2.880  1.00  0.00           N  
ATOM    899  CA  ALA A 133      21.280  48.195   2.668  1.00  0.00           C  
ATOM    900  C   ALA A 133      21.835  46.770   2.856  1.00  0.00           C  
ATOM    901  O   ALA A 133      21.582  46.139   3.881  1.00  0.00           O  
ATOM    902  CB  ALA A 133      21.981  49.167   3.606  1.00  0.00           C  
ATOM    903  CEN ALA A 133      21.981  49.166   3.606  1.00  0.00           X  
ATOM    904  H   ALA A 133      19.391  47.461   3.332  1.00  0.00           H  
ATOM    905  N   PRO A 134      22.656  46.263   1.922  1.00  0.00           N  
ATOM    906  CA  PRO A 134      23.122  44.887   1.959  1.00  0.00           C  
ATOM    907  C   PRO A 134      24.422  44.829   2.766  1.00  0.00           C  
ATOM    908  O   PRO A 134      25.502  44.581   2.239  1.00  0.00           O  
ATOM    909  CB  PRO A 134      23.320  44.504   0.483  1.00  0.00           C  
ATOM    910  CEN PRO A 134      22.810  46.186   0.176  1.00  0.00           X  
ATOM    911  N   GLY A 135      24.315  45.089   4.067  1.00  0.00           N  
ATOM    912  CA  GLY A 135      25.458  45.061   4.967  1.00  0.00           C  
ATOM    913  C   GLY A 135      25.415  43.779   5.787  1.00  0.00           C  
ATOM    914  O   GLY A 135      24.328  43.327   6.131  1.00  0.00           O  
ATOM    915  CEN GLY A 135      25.458  45.061   4.967  1.00  0.00           X  
ATOM    916  H   GLY A 135      23.396  45.050   4.485  1.00  0.00           H  
ATOM    917  N   THR A 136      26.571  43.217   6.131  1.00  0.00           N  
ATOM    918  CA  THR A 136      26.641  42.015   6.973  1.00  0.00           C  
ATOM    919  C   THR A 136      27.748  42.195   7.999  1.00  0.00           C  
ATOM    920  O   THR A 136      28.923  42.321   7.657  1.00  0.00           O  
ATOM    921  CB  THR A 136      26.905  40.739   6.153  1.00  0.00           C  
ATOM    922  CEN THR A 136      26.756  40.354   5.739  1.00  0.00           X  
ATOM    923  H   THR A 136      27.430  43.725   5.975  1.00  0.00           H  
ATOM    924  N   SER A 137      27.319  42.257   9.252  1.00  0.00           N  
ATOM    925  CA  SER A 137      28.114  42.481  10.451  1.00  0.00           C  
ATOM    926  C   SER A 137      28.307  41.189  11.256  1.00  0.00           C  
ATOM    927  O   SER A 137      27.606  40.208  11.040  1.00  0.00           O  
ATOM    928  CB  SER A 137      27.461  43.547  11.309  1.00  0.00           C  
ATOM    929  CEN SER A 137      27.066  43.838  11.544  1.00  0.00           X  
ATOM    930  H   SER A 137      26.343  42.054   9.418  1.00  0.00           H  
ATOM    931  N   GLU A 138      29.193  41.290  12.255  1.00  0.00           N  
ATOM    932  CA  GLU A 138      29.471  40.315  13.330  1.00  0.00           C  
ATOM    933  C   GLU A 138      30.065  38.946  12.942  1.00  0.00           C  
ATOM    934  O   GLU A 138      29.886  37.916  13.580  1.00  0.00           O  
ATOM    935  CB  GLU A 138      28.177  40.072  14.109  1.00  0.00           C  
ATOM    936  CEN GLU A 138      27.165  40.418  15.436  1.00  0.00           X  
ATOM    937  H   GLU A 138      29.585  42.207  12.394  1.00  0.00           H  
ATOM    938  N   SER A 139      30.862  38.994  11.873  1.00  0.00           N  
ATOM    939  CA  SER A 139      31.679  37.880  11.373  1.00  0.00           C  
ATOM    940  C   SER A 139      31.879  36.646  12.277  1.00  0.00           C  
ATOM    941  O   SER A 139      32.513  36.732  13.325  1.00  0.00           O  
ATOM    942  CB  SER A 139      33.041  38.434  11.001  1.00  0.00           C  
ATOM    943  CEN SER A 139      33.492  38.737  11.031  1.00  0.00           X  
ATOM    944  H   SER A 139      31.402  39.844  11.827  1.00  0.00           H  
ATOM    945  N   ALA A 140      31.535  35.462  11.763  1.00  0.00           N  
ATOM    946  CA  ALA A 140      31.627  34.211  12.514  1.00  0.00           C  
ATOM    947  C   ALA A 140      32.394  33.168  11.683  1.00  0.00           C  
ATOM    948  O   ALA A 140      32.196  33.018  10.481  1.00  0.00           O  
ATOM    949  CB  ALA A 140      30.242  33.703  12.886  1.00  0.00           C  
ATOM    950  CEN ALA A 140      30.243  33.703  12.885  1.00  0.00           X  
ATOM    951  H   ALA A 140      31.444  35.380  10.763  1.00  0.00           H  
ATOM    952  N   THR A 141      33.336  32.532  12.367  1.00  0.00           N  
ATOM    953  CA  THR A 141      34.253  31.447  11.990  1.00  0.00           C  
ATOM    954  C   THR A 141      33.787  30.018  12.326  1.00  0.00           C  
ATOM    955  O   THR A 141      33.408  29.751  13.466  1.00  0.00           O  
ATOM    956  CB  THR A 141      35.627  31.663  12.651  1.00  0.00           C  
ATOM    957  CEN THR A 141      36.104  31.985  12.751  1.00  0.00           X  
ATOM    958  H   THR A 141      33.507  32.884  13.295  1.00  0.00           H  
ATOM    959  N   PRO A 142      33.843  29.088  11.345  1.00  0.00           N  
ATOM    960  CA  PRO A 142      33.519  27.672  11.517  1.00  0.00           C  
ATOM    961  C   PRO A 142      34.633  26.877  12.218  1.00  0.00           C  
ATOM    962  O   PRO A 142      35.819  27.113  11.996  1.00  0.00           O  
ATOM    963  CB  PRO A 142      33.285  27.181  10.079  1.00  0.00           C  
ATOM    964  CEN PRO A 142      33.755  28.845   9.638  1.00  0.00           X  
ATOM    965  N   GLU A 143      34.239  25.874  13.001  1.00  0.00           N  
ATOM    966  CA  GLU A 143      35.158  24.974  13.705  1.00  0.00           C  
ATOM    967  C   GLU A 143      35.566  23.816  12.786  1.00  0.00           C  
ATOM    968  O   GLU A 143      34.791  23.317  11.967  1.00  0.00           O  
ATOM    969  CB  GLU A 143      34.518  24.438  14.987  1.00  0.00           C  
ATOM    970  CEN GLU A 143      34.328  24.498  16.679  1.00  0.00           X  
ATOM    971  H   GLU A 143      33.266  25.605  12.989  1.00  0.00           H  
ATOM    972  N   SER A 144      36.835  23.452  12.911  1.00  0.00           N  
ATOM    973  CA  SER A 144      37.504  22.358  12.225  1.00  0.00           C  
ATOM    974  C   SER A 144      37.174  21.007  12.859  1.00  0.00           C  
ATOM    975  O   SER A 144      36.850  20.936  14.040  1.00  0.00           O  
ATOM    976  CB  SER A 144      39.003  22.589  12.227  1.00  0.00           C  
ATOM    977  CEN SER A 144      39.493  22.746  12.404  1.00  0.00           X  
ATOM    978  H   SER A 144      37.382  23.977  13.580  1.00  0.00           H  
ATOM    979  N   GLY A 145      37.355  19.921  12.109  1.00  0.00           N  
ATOM    980  CA  GLY A 145      37.167  18.561  12.604  1.00  0.00           C  
ATOM    981  C   GLY A 145      38.109  17.604  11.868  1.00  0.00           C  
ATOM    982  O   GLY A 145      37.990  17.494  10.647  1.00  0.00           O  
ATOM    983  CEN GLY A 145      37.166  18.560  12.604  1.00  0.00           X  
ATOM    984  H   GLY A 145      37.722  20.032  11.173  1.00  0.00           H  
ATOM    985  N   PRO A 146      39.041  16.915  12.554  1.00  0.00           N  
ATOM    986  CA  PRO A 146      40.014  16.047  11.900  1.00  0.00           C  
ATOM    987  C   PRO A 146      39.273  14.829  11.333  1.00  0.00           C  
ATOM    988  O   PRO A 146      39.180  13.778  11.964  1.00  0.00           O  
ATOM    989  CB  PRO A 146      41.012  15.673  13.009  1.00  0.00           C  
ATOM    990  CEN PRO A 146      39.948  16.669  14.039  1.00  0.00           X  
ATOM    991  N   GLY A 147      38.668  15.006  10.159  1.00  0.00           N  
ATOM    992  CA  GLY A 147      37.900  13.970   9.476  1.00  0.00           C  
ATOM    993  C   GLY A 147      38.816  12.815   9.079  1.00  0.00           C  
ATOM    994  O   GLY A 147      39.865  13.031   8.481  1.00  0.00           O  
ATOM    995  CEN GLY A 147      37.899  13.969   9.476  1.00  0.00           X  
ATOM    996  H   GLY A 147      38.864  15.857   9.654  1.00  0.00           H  
ATOM    997  N   SER A 148      38.414  11.608   9.460  1.00  0.00           N  
ATOM    998  CA  SER A 148      39.063  10.322   9.217  1.00  0.00           C  
ATOM    999  C   SER A 148      38.626   9.575   7.948  1.00  0.00           C  
ATOM   1000  O   SER A 148      37.452   9.568   7.581  1.00  0.00           O  
ATOM   1001  CB  SER A 148      38.840   9.434  10.426  1.00  0.00           C  
ATOM   1002  CEN SER A 148      38.586   9.208  10.850  1.00  0.00           X  
ATOM   1003  H   SER A 148      37.610  11.558  10.066  1.00  0.00           H  
ATOM   1004  N   GLU A 149      39.568   8.843   7.350  1.00  0.00           N  
ATOM   1005  CA  GLU A 149      39.342   7.943   6.209  1.00  0.00           C  
ATOM   1006  C   GLU A 149      38.906   6.541   6.714  1.00  0.00           C  
ATOM   1007  O   GLU A 149      39.033   6.285   7.917  1.00  0.00           O  
ATOM   1008  CB  GLU A 149      40.603   7.837   5.349  1.00  0.00           C  
ATOM   1009  CEN GLU A 149      41.495   8.301   3.973  1.00  0.00           X  
ATOM   1010  H   GLU A 149      40.437   8.710   7.847  1.00  0.00           H  
ATOM   1011  N   PRO A 150      38.423   5.604   5.869  1.00  0.00           N  
ATOM   1012  CA  PRO A 150      38.189   5.725   4.435  1.00  0.00           C  
ATOM   1013  C   PRO A 150      36.752   6.130   4.082  1.00  0.00           C  
ATOM   1014  O   PRO A 150      35.798   5.922   4.833  1.00  0.00           O  
ATOM   1015  CB  PRO A 150      38.536   4.326   3.900  1.00  0.00           C  
ATOM   1016  CEN PRO A 150      38.773   3.934   5.625  1.00  0.00           X  
ATOM   1017  N   ALA A 151      36.591   6.605   2.852  1.00  0.00           N  
ATOM   1018  CA  ALA A 151      35.297   7.006   2.337  1.00  0.00           C  
ATOM   1019  C   ALA A 151      34.600   5.764   1.761  1.00  0.00           C  
ATOM   1020  O   ALA A 151      34.360   5.671   0.557  1.00  0.00           O  
ATOM   1021  CB  ALA A 151      35.446   8.099   1.289  1.00  0.00           C  
ATOM   1022  CEN ALA A 151      35.445   8.098   1.289  1.00  0.00           X  
ATOM   1023  H   ALA A 151      37.329   6.460   2.178  1.00  0.00           H  
ATOM   1024  N   THR A 152      34.222   4.803   2.603  1.00  0.00           N  
ATOM   1025  CA  THR A 152      33.628   3.575   2.072  1.00  0.00           C  
ATOM   1026  C   THR A 152      32.130   3.836   2.001  1.00  0.00           C  
ATOM   1027  O   THR A 152      31.383   3.551   2.932  1.00  0.00           O  
ATOM   1028  CB  THR A 152      33.915   2.339   2.945  1.00  0.00           C  
ATOM   1029  CEN THR A 152      34.284   1.957   3.189  1.00  0.00           X  
ATOM   1030  H   THR A 152      34.104   5.018   3.583  1.00  0.00           H  
ATOM   1031  N   SER A 153      31.745   4.496   0.904  1.00  0.00           N  
ATOM   1032  CA  SER A 153      30.384   4.852   0.551  1.00  0.00           C  
ATOM   1033  C   SER A 153      29.608   3.559   0.385  1.00  0.00           C  
ATOM   1034  O   SER A 153      30.152   2.565  -0.105  1.00  0.00           O  
ATOM   1035  CB  SER A 153      30.344   5.687  -0.714  1.00  0.00           C  
ATOM   1036  CEN SER A 153      30.485   5.870  -1.206  1.00  0.00           X  
ATOM   1037  H   SER A 153      32.450   4.634   0.195  1.00  0.00           H  
ATOM   1038  N   GLY A 154      28.358   3.564   0.839  1.00  0.00           N  
ATOM   1039  CA  GLY A 154      27.492   2.413   0.741  1.00  0.00           C  
ATOM   1040  C   GLY A 154      27.256   2.126  -0.732  1.00  0.00           C  
ATOM   1041  O   GLY A 154      27.372   3.005  -1.575  1.00  0.00           O  
ATOM   1042  CEN GLY A 154      27.492   2.413   0.741  1.00  0.00           X  
ATOM   1043  H   GLY A 154      27.941   4.448   1.108  1.00  0.00           H  
ATOM   1044  N   SER A 155      26.916   0.882  -1.054  1.00  0.00           N  
ATOM   1045  CA  SER A 155      26.678   0.534  -2.445  1.00  0.00           C  
ATOM   1046  C   SER A 155      25.284   1.056  -2.755  1.00  0.00           C  
ATOM   1047  O   SER A 155      24.297   0.324  -2.668  1.00  0.00           O  
ATOM   1048  CB  SER A 155      26.787  -0.961  -2.677  1.00  0.00           C  
ATOM   1049  CEN SER A 155      26.756  -1.494  -2.575  1.00  0.00           X  
ATOM   1050  H   SER A 155      26.535   0.289  -0.330  1.00  0.00           H  
ATOM   1051  N   GLU A 156      25.194   2.361  -3.012  1.00  0.00           N  
ATOM   1052  CA  GLU A 156      23.940   3.022  -3.327  1.00  0.00           C  
ATOM   1053  C   GLU A 156      23.493   2.390  -4.635  1.00  0.00           C  
ATOM   1054  O   GLU A 156      24.279   2.327  -5.577  1.00  0.00           O  
ATOM   1055  CB  GLU A 156      24.098   4.538  -3.452  1.00  0.00           C  
ATOM   1056  CEN GLU A 156      23.916   6.101  -2.798  1.00  0.00           X  
ATOM   1057  H   GLU A 156      26.028   2.832  -3.328  1.00  0.00           H  
ATOM   1058  N   THR A 157      22.312   1.782  -4.657  1.00  0.00           N  
ATOM   1059  CA  THR A 157      21.759   1.165  -5.864  1.00  0.00           C  
ATOM   1060  C   THR A 157      21.158   2.288  -6.713  1.00  0.00           C  
ATOM   1061  O   THR A 157      20.623   3.239  -6.131  1.00  0.00           O  
ATOM   1062  CB  THR A 157      20.685   0.107  -5.550  1.00  0.00           C  
ATOM   1063  CEN THR A 157      20.515  -0.396  -5.307  1.00  0.00           X  
ATOM   1064  H   THR A 157      21.695   1.876  -3.866  1.00  0.00           H  
ATOM   1065  N   PRO A 158      21.307   2.251  -8.050  1.00  0.00           N  
ATOM   1066  CA  PRO A 158      20.730   3.270  -8.905  1.00  0.00           C  
ATOM   1067  C   PRO A 158      19.222   3.325  -8.669  1.00  0.00           C  
ATOM   1068  O   PRO A 158      18.559   2.294  -8.588  1.00  0.00           O  
ATOM   1069  CB  PRO A 158      21.090   2.826 -10.333  1.00  0.00           C  
ATOM   1070  CEN PRO A 158      21.842   1.435  -9.506  1.00  0.00           X  
ATOM   1071  N   GLY A 159      18.676   4.533  -8.573  1.00  0.00           N  
ATOM   1072  CA  GLY A 159      17.265   4.751  -8.258  1.00  0.00           C  
ATOM   1073  C   GLY A 159      16.833   4.691  -6.794  1.00  0.00           C  
ATOM   1074  O   GLY A 159      15.694   5.054  -6.528  1.00  0.00           O  
ATOM   1075  CEN GLY A 159      17.264   4.751  -8.258  1.00  0.00           X  
ATOM   1076  H   GLY A 159      19.185   5.310  -8.970  1.00  0.00           H  
ATOM   1077  N   MET A 160      17.690   4.313  -5.835  1.00  0.00           N  
ATOM   1078  CA  MET A 160      17.234   4.198  -4.437  1.00  0.00           C  
ATOM   1079  C   MET A 160      16.662   5.526  -3.920  1.00  0.00           C  
ATOM   1080  O   MET A 160      15.740   5.504  -3.124  1.00  0.00           O  
ATOM   1081  CB  MET A 160      18.383   3.738  -3.542  1.00  0.00           C  
ATOM   1082  CEN MET A 160      18.961   2.370  -2.608  1.00  0.00           X  
ATOM   1083  H   MET A 160      18.621   4.023  -6.097  1.00  0.00           H  
ATOM   1084  N   TYR A 161      17.144   6.666  -4.423  1.00  0.00           N  
ATOM   1085  CA  TYR A 161      16.663   7.988  -4.002  1.00  0.00           C  
ATOM   1086  C   TYR A 161      15.166   8.216  -4.256  1.00  0.00           C  
ATOM   1087  O   TYR A 161      14.455   8.601  -3.342  1.00  0.00           O  
ATOM   1088  CB  TYR A 161      17.470   9.080  -4.709  1.00  0.00           C  
ATOM   1089  CEN TYR A 161      18.818  10.160  -4.421  1.00  0.00           X  
ATOM   1090  H   TYR A 161      17.901   6.624  -5.090  1.00  0.00           H  
ATOM   1091  N   GLY A 162      14.687   7.988  -5.488  1.00  0.00           N  
ATOM   1092  CA  GLY A 162      13.276   8.187  -5.839  1.00  0.00           C  
ATOM   1093  C   GLY A 162      12.363   7.383  -4.922  1.00  0.00           C  
ATOM   1094  O   GLY A 162      11.558   7.968  -4.209  1.00  0.00           O  
ATOM   1095  CEN GLY A 162      13.275   8.187  -5.839  1.00  0.00           X  
ATOM   1096  H   GLY A 162      15.294   7.552  -6.168  1.00  0.00           H  
ATOM   1097  N   LYS A 163      12.629   6.069  -4.820  1.00  0.00           N  
ATOM   1098  CA  LYS A 163      11.805   5.124  -4.044  1.00  0.00           C  
ATOM   1099  C   LYS A 163      11.457   5.637  -2.641  1.00  0.00           C  
ATOM   1100  O   LYS A 163      10.350   5.461  -2.161  1.00  0.00           O  
ATOM   1101  CB  LYS A 163      12.519   3.776  -3.931  1.00  0.00           C  
ATOM   1102  CEN LYS A 163      12.700   1.766  -4.565  1.00  0.00           X  
ATOM   1103  H   LYS A 163      13.427   5.703  -5.316  1.00  0.00           H  
ATOM   1104  N   LEU A 164      12.438   6.227  -1.969  1.00  0.00           N  
ATOM   1105  CA  LEU A 164      12.297   6.805  -0.643  1.00  0.00           C  
ATOM   1106  C   LEU A 164      11.318   7.976  -0.605  1.00  0.00           C  
ATOM   1107  O   LEU A 164      10.489   8.034   0.293  1.00  0.00           O  
ATOM   1108  CB  LEU A 164      13.671   7.252  -0.129  1.00  0.00           C  
ATOM   1109  CEN LEU A 164      14.655   6.644   0.889  1.00  0.00           X  
ATOM   1110  H   LEU A 164      13.336   6.291  -2.424  1.00  0.00           H  
ATOM   1111  N   ASN A 165      11.428   8.905  -1.560  1.00  0.00           N  
ATOM   1112  CA  ASN A 165      10.542  10.064  -1.597  1.00  0.00           C  
ATOM   1113  C   ASN A 165       9.109   9.620  -1.879  1.00  0.00           C  
ATOM   1114  O   ASN A 165       8.215  10.077  -1.180  1.00  0.00           O  
ATOM   1115  CB  ASN A 165      10.994  11.085  -2.624  1.00  0.00           C  
ATOM   1116  CEN ASN A 165      11.591  11.948  -2.659  1.00  0.00           X  
ATOM   1117  H   ASN A 165      11.998   8.715  -2.371  1.00  0.00           H  
ATOM   1118  N   ASP A 166       8.929   8.677  -2.808  1.00  0.00           N  
ATOM   1119  CA  ASP A 166       7.603   8.196  -3.211  1.00  0.00           C  
ATOM   1120  C   ASP A 166       6.909   7.490  -2.028  1.00  0.00           C  
ATOM   1121  O   ASP A 166       5.783   7.827  -1.671  1.00  0.00           O  
ATOM   1122  CB  ASP A 166       7.714   7.250  -4.409  1.00  0.00           C  
ATOM   1123  CEN ASP A 166       7.623   7.256  -5.424  1.00  0.00           X  
ATOM   1124  H   ASP A 166       9.721   8.354  -3.346  1.00  0.00           H  
ATOM   1125  N   LEU A 167       7.634   6.621  -1.312  1.00  0.00           N  
ATOM   1126  CA  LEU A 167       7.121   5.923  -0.133  1.00  0.00           C  
ATOM   1127  C   LEU A 167       6.758   6.865   1.031  1.00  0.00           C  
ATOM   1128  O   LEU A 167       5.720   6.703   1.675  1.00  0.00           O  
ATOM   1129  CB  LEU A 167       8.153   4.888   0.334  1.00  0.00           C  
ATOM   1130  CEN LEU A 167       8.239   3.357   0.187  1.00  0.00           X  
ATOM   1131  H   LEU A 167       8.533   6.345  -1.679  1.00  0.00           H  
ATOM   1132  N   LEU A 168       7.637   7.822   1.347  1.00  0.00           N  
ATOM   1133  CA  LEU A 168       7.396   8.795   2.412  1.00  0.00           C  
ATOM   1134  C   LEU A 168       6.140   9.627   2.119  1.00  0.00           C  
ATOM   1135  O   LEU A 168       5.318   9.827   3.013  1.00  0.00           O  
ATOM   1136  CB  LEU A 168       8.617   9.708   2.583  1.00  0.00           C  
ATOM   1137  CEN LEU A 168       9.739   9.766   3.636  1.00  0.00           X  
ATOM   1138  H   LEU A 168       8.472   7.899   0.785  1.00  0.00           H  
ATOM   1139  N   GLU A 169       5.996  10.098   0.881  1.00  0.00           N  
ATOM   1140  CA  GLU A 169       4.865  10.909   0.423  1.00  0.00           C  
ATOM   1141  C   GLU A 169       3.546  10.138   0.544  1.00  0.00           C  
ATOM   1142  O   GLU A 169       2.575  10.685   1.075  1.00  0.00           O  
ATOM   1143  CB  GLU A 169       5.082  11.359  -1.024  1.00  0.00           C  
ATOM   1144  CEN GLU A 169       5.560  12.551  -2.144  1.00  0.00           X  
ATOM   1145  H   GLU A 169       6.671   9.823   0.179  1.00  0.00           H  
ATOM   1146  N   ASP A 170       3.529   8.862   0.153  1.00  0.00           N  
ATOM   1147  CA  ASP A 170       2.341   8.011   0.234  1.00  0.00           C  
ATOM   1148  C   ASP A 170       1.928   7.790   1.698  1.00  0.00           C  
ATOM   1149  O   ASP A 170       0.766   7.976   2.070  1.00  0.00           O  
ATOM   1150  CB  ASP A 170       2.595   6.668  -0.455  1.00  0.00           C  
ATOM   1151  CEN ASP A 170       2.432   6.199  -1.344  1.00  0.00           X  
ATOM   1152  H   ASP A 170       4.340   8.490  -0.319  1.00  0.00           H  
ATOM   1153  N   LEU A 171       2.885   7.520   2.588  1.00  0.00           N  
ATOM   1154  CA  LEU A 171       2.589   7.365   4.013  1.00  0.00           C  
ATOM   1155  C   LEU A 171       2.008   8.646   4.648  1.00  0.00           C  
ATOM   1156  O   LEU A 171       0.997   8.594   5.357  1.00  0.00           O  
ATOM   1157  CB  LEU A 171       3.859   6.935   4.757  1.00  0.00           C  
ATOM   1158  CEN LEU A 171       4.338   5.581   5.314  1.00  0.00           X  
ATOM   1159  H   LEU A 171       3.823   7.370   2.247  1.00  0.00           H  
ATOM   1160  N   GLN A 172       2.585   9.815   4.358  1.00  0.00           N  
ATOM   1161  CA  GLN A 172       2.065  11.094   4.851  1.00  0.00           C  
ATOM   1162  C   GLN A 172       0.636  11.379   4.372  1.00  0.00           C  
ATOM   1163  O   GLN A 172      -0.198  11.838   5.164  1.00  0.00           O  
ATOM   1164  CB  GLN A 172       2.984  12.238   4.412  1.00  0.00           C  
ATOM   1165  CEN GLN A 172       4.268  13.303   4.925  1.00  0.00           X  
ATOM   1166  H   GLN A 172       3.349   9.821   3.698  1.00  0.00           H  
ATOM   1167  N   GLU A 173       0.313  11.111   3.109  1.00  0.00           N  
ATOM   1168  CA  GLU A 173      -1.045  11.313   2.602  1.00  0.00           C  
ATOM   1169  C   GLU A 173      -2.047  10.376   3.307  1.00  0.00           C  
ATOM   1170  O   GLU A 173      -3.098  10.857   3.743  1.00  0.00           O  
ATOM   1171  CB  GLU A 173      -1.086  11.092   1.089  1.00  0.00           C  
ATOM   1172  CEN GLU A 173      -1.086  11.719  -0.496  1.00  0.00           X  
ATOM   1173  H   GLU A 173       1.019  10.761   2.477  1.00  0.00           H  
ATOM   1174  N   VAL A 174      -1.697   9.101   3.559  1.00  0.00           N  
ATOM   1175  CA  VAL A 174      -2.577   8.136   4.263  1.00  0.00           C  
ATOM   1176  C   VAL A 174      -2.853   8.601   5.700  1.00  0.00           C  
ATOM   1177  O   VAL A 174      -3.996   8.536   6.160  1.00  0.00           O  
ATOM   1178  CB  VAL A 174      -1.965   6.723   4.303  1.00  0.00           C  
ATOM   1179  CEN VAL A 174      -2.028   6.084   4.054  1.00  0.00           X  
ATOM   1180  H   VAL A 174      -0.785   8.797   3.251  1.00  0.00           H  
ATOM   1181  N   LEU A 175      -1.832   9.126   6.393  1.00  0.00           N  
ATOM   1182  CA  LEU A 175      -1.959   9.639   7.767  1.00  0.00           C  
ATOM   1183  C   LEU A 175      -2.864  10.870   7.835  1.00  0.00           C  
ATOM   1184  O   LEU A 175      -3.724  11.015   8.706  1.00  0.00           O  
ATOM   1185  CB  LEU A 175      -0.574   9.972   8.337  1.00  0.00           C  
ATOM   1186  CEN LEU A 175       0.339   9.256   9.351  1.00  0.00           X  
ATOM   1187  H   LEU A 175      -0.926   9.149   5.952  1.00  0.00           H  
ATOM   1188  N   LYS A 176      -2.707  11.770   6.870  1.00  0.00           N  
ATOM   1189  CA  LYS A 176      -3.486  13.003   6.810  1.00  0.00           C  
ATOM   1190  C   LYS A 176      -4.972  12.726   6.572  1.00  0.00           C  
ATOM   1191  O   LYS A 176      -5.815  13.347   7.221  1.00  0.00           O  
ATOM   1192  CB  LYS A 176      -2.943  13.920   5.713  1.00  0.00           C  
ATOM   1193  CEN LYS A 176      -1.819  15.630   5.176  1.00  0.00           X  
ATOM   1194  H   LYS A 176      -1.978  11.603   6.190  1.00  0.00           H  
ATOM   1195  N   ASN A 177      -5.313  11.810   5.666  1.00  0.00           N  
ATOM   1196  CA  ASN A 177      -6.700  11.448   5.380  1.00  0.00           C  
ATOM   1197  C   ASN A 177      -7.352  10.692   6.543  1.00  0.00           C  
ATOM   1198  O   ASN A 177      -8.439  11.081   6.970  1.00  0.00           O  
ATOM   1199  CB  ASN A 177      -6.800  10.629   4.107  1.00  0.00           C  
ATOM   1200  CEN ASN A 177      -6.951  10.792   3.081  1.00  0.00           X  
ATOM   1201  H   ASN A 177      -4.575  11.331   5.170  1.00  0.00           H  
ATOM   1202  N   LEU A 178      -6.667   9.710   7.124  1.00  0.00           N  
ATOM   1203  CA  LEU A 178      -7.180   8.946   8.265  1.00  0.00           C  
ATOM   1204  C   LEU A 178      -7.483   9.845   9.463  1.00  0.00           C  
ATOM   1205  O   LEU A 178      -8.598   9.816   9.988  1.00  0.00           O  
ATOM   1206  CB  LEU A 178      -6.175   7.857   8.664  1.00  0.00           C  
ATOM   1207  CEN LEU A 178      -6.145   6.332   8.445  1.00  0.00           X  
ATOM   1208  H   LEU A 178      -5.738   9.498   6.791  1.00  0.00           H  
ATOM   1209  N   HIS A 179      -6.545  10.720   9.821  1.00  0.00           N  
ATOM   1210  CA  HIS A 179      -6.750  11.730  10.854  1.00  0.00           C  
ATOM   1211  C   HIS A 179      -7.957  12.634  10.543  1.00  0.00           C  
ATOM   1212  O   HIS A 179      -8.943  12.645  11.281  1.00  0.00           O  
ATOM   1213  CB  HIS A 179      -5.487  12.580  11.022  1.00  0.00           C  
ATOM   1214  CEN HIS A 179      -4.327  12.609  11.849  1.00  0.00           X  
ATOM   1215  H   HIS A 179      -5.611  10.585   9.455  1.00  0.00           H  
ATOM   1216  N   LYS A 180      -7.935  13.367   9.414  1.00  0.00           N  
ATOM   1217  CA  LYS A 180      -8.997  14.333   9.056  1.00  0.00           C  
ATOM   1218  C   LYS A 180     -10.399  13.706   9.056  1.00  0.00           C  
ATOM   1219  O   LYS A 180     -11.368  14.398   9.372  1.00  0.00           O  
ATOM   1220  CB  LYS A 180      -8.712  14.945   7.683  1.00  0.00           C  
ATOM   1221  CEN LYS A 180      -8.030  16.591   6.543  1.00  0.00           X  
ATOM   1222  H   LYS A 180      -7.158  13.228   8.785  1.00  0.00           H  
ATOM   1223  N   ASN A 181     -10.517  12.423   8.706  1.00  0.00           N  
ATOM   1224  CA  ASN A 181     -11.790  11.703   8.667  1.00  0.00           C  
ATOM   1225  C   ASN A 181     -12.343  11.337  10.057  1.00  0.00           C  
ATOM   1226  O   ASN A 181     -13.552  11.128  10.194  1.00  0.00           O  
ATOM   1227  CB  ASN A 181     -11.665  10.449   7.821  1.00  0.00           C  
ATOM   1228  CEN ASN A 181     -11.801  10.165   6.820  1.00  0.00           X  
ATOM   1229  H   ASN A 181      -9.682  11.932   8.418  1.00  0.00           H  
ATOM   1230  N   ASP A 182     -11.509  11.320  11.106  1.00  0.00           N  
ATOM   1231  CA  ASP A 182     -11.882  10.898  12.461  1.00  0.00           C  
ATOM   1232  C   ASP A 182     -12.787  11.901  13.206  1.00  0.00           C  
ATOM   1233  O   ASP A 182     -12.467  12.417  14.283  1.00  0.00           O  
ATOM   1234  CB  ASP A 182     -10.618  10.643  13.285  1.00  0.00           C  
ATOM   1235  CEN ASP A 182     -10.008   9.878  13.569  1.00  0.00           X  
ATOM   1236  H   ASP A 182     -10.531  11.507  10.943  1.00  0.00           H  
ATOM   1237  N   ARG A 183     -13.979  12.170  12.663  1.00  0.00           N  
ATOM   1238  CA  ARG A 183     -14.931  13.103  13.294  1.00  0.00           C  
ATOM   1239  C   ARG A 183     -15.908  12.484  14.284  1.00  0.00           C  
ATOM   1240  O   ARG A 183     -16.333  13.210  15.176  1.00  0.00           O  
ATOM   1241  CB  ARG A 183     -15.691  13.900  12.245  1.00  0.00           C  
ATOM   1242  CEN ARG A 183     -16.313  15.732  10.693  1.00  0.00           X  
ATOM   1243  H   ARG A 183     -14.225  11.644  11.837  1.00  0.00           H  
ATOM   1244  N   SER A 184     -16.265  11.195  14.204  1.00  0.00           N  
ATOM   1245  CA  SER A 184     -17.302  10.660  15.116  1.00  0.00           C  
ATOM   1246  C   SER A 184     -17.248   9.178  15.528  1.00  0.00           C  
ATOM   1247  O   SER A 184     -18.252   8.676  16.024  1.00  0.00           O  
ATOM   1248  CB  SER A 184     -18.657  10.929  14.491  1.00  0.00           C  
ATOM   1249  CEN SER A 184     -19.038  10.979  14.106  1.00  0.00           X  
ATOM   1250  H   SER A 184     -15.884  10.619  13.466  1.00  0.00           H  
ATOM   1251  N   GLY A 185     -16.113   8.469  15.422  1.00  0.00           N  
ATOM   1252  CA  GLY A 185     -16.064   7.029  15.744  1.00  0.00           C  
ATOM   1253  C   GLY A 185     -14.689   6.494  16.151  1.00  0.00           C  
ATOM   1254  O   GLY A 185     -14.014   5.884  15.323  1.00  0.00           O  
ATOM   1255  CEN GLY A 185     -16.064   7.028  15.744  1.00  0.00           X  
ATOM   1256  H   GLY A 185     -15.289   8.895  15.024  1.00  0.00           H  
ATOM   1257  N   LYS A 186     -14.289   6.757  17.405  1.00  0.00           N  
ATOM   1258  CA  LYS A 186     -12.987   6.431  18.019  1.00  0.00           C  
ATOM   1259  C   LYS A 186     -12.415   5.046  17.711  1.00  0.00           C  
ATOM   1260  O   LYS A 186     -11.204   4.925  17.589  1.00  0.00           O  
ATOM   1261  CB  LYS A 186     -13.094   6.588  19.536  1.00  0.00           C  
ATOM   1262  CEN LYS A 186     -12.711   7.741  21.268  1.00  0.00           X  
ATOM   1263  H   LYS A 186     -14.889   7.372  17.938  1.00  0.00           H  
ATOM   1264  N   ASP A 187     -13.254   4.025  17.583  1.00  0.00           N  
ATOM   1265  CA  ASP A 187     -12.766   2.696  17.198  1.00  0.00           C  
ATOM   1266  C   ASP A 187     -12.057   2.720  15.834  1.00  0.00           C  
ATOM   1267  O   ASP A 187     -10.987   2.145  15.658  1.00  0.00           O  
ATOM   1268  CB  ASP A 187     -13.924   1.695  17.169  1.00  0.00           C  
ATOM   1269  CEN ASP A 187     -14.360   0.982  17.752  1.00  0.00           X  
ATOM   1270  H   ASP A 187     -14.156   4.086  18.032  1.00  0.00           H  
ATOM   1271  N   ASN A 188     -12.589   3.493  14.886  1.00  0.00           N  
ATOM   1272  CA  ASN A 188     -11.986   3.643  13.564  1.00  0.00           C  
ATOM   1273  C   ASN A 188     -10.669   4.429  13.580  1.00  0.00           C  
ATOM   1274  O   ASN A 188      -9.754   4.121  12.824  1.00  0.00           O  
ATOM   1275  CB  ASN A 188     -12.961   4.294  12.601  1.00  0.00           C  
ATOM   1276  CEN ASN A 188     -13.694   3.997  11.911  1.00  0.00           X  
ATOM   1277  H   ASN A 188     -13.478   3.931  15.081  1.00  0.00           H  
ATOM   1278  N   ILE A 189     -10.585   5.477  14.411  1.00  0.00           N  
ATOM   1279  CA  ILE A 189      -9.350   6.249  14.565  1.00  0.00           C  
ATOM   1280  C   ILE A 189      -8.244   5.352  15.114  1.00  0.00           C  
ATOM   1281  O   ILE A 189      -7.151   5.360  14.562  1.00  0.00           O  
ATOM   1282  CB  ILE A 189      -9.539   7.458  15.499  1.00  0.00           C  
ATOM   1283  CEN ILE A 189      -9.845   8.503  15.556  1.00  0.00           X  
ATOM   1284  H   ILE A 189     -11.376   5.687  15.003  1.00  0.00           H  
ATOM   1285  N   HIS A 190      -8.527   4.543  16.139  1.00  0.00           N  
ATOM   1286  CA  HIS A 190      -7.533   3.625  16.690  1.00  0.00           C  
ATOM   1287  C   HIS A 190      -7.087   2.580  15.654  1.00  0.00           C  
ATOM   1288  O   HIS A 190      -5.891   2.320  15.524  1.00  0.00           O  
ATOM   1289  CB  HIS A 190      -8.087   2.924  17.935  1.00  0.00           C  
ATOM   1290  CEN HIS A 190      -8.058   3.092  19.350  1.00  0.00           X  
ATOM   1291  H   HIS A 190      -9.455   4.537  16.536  1.00  0.00           H  
ATOM   1292  N   ASP A 191      -8.026   2.016  14.891  1.00  0.00           N  
ATOM   1293  CA  ASP A 191      -7.708   1.018  13.866  1.00  0.00           C  
ATOM   1294  C   ASP A 191      -6.822   1.605  12.762  1.00  0.00           C  
ATOM   1295  O   ASP A 191      -5.861   0.968  12.333  1.00  0.00           O  
ATOM   1296  CB  ASP A 191      -8.993   0.449  13.259  1.00  0.00           C  
ATOM   1297  CEN ASP A 191      -9.614  -0.354  13.346  1.00  0.00           X  
ATOM   1298  H   ASP A 191      -8.997   2.214  15.077  1.00  0.00           H  
ATOM   1299  N   VAL A 192      -7.097   2.842  12.341  1.00  0.00           N  
ATOM   1300  CA  VAL A 192      -6.310   3.547  11.319  1.00  0.00           C  
ATOM   1301  C   VAL A 192      -4.886   3.836  11.805  1.00  0.00           C  
ATOM   1302  O   VAL A 192      -3.945   3.651  11.037  1.00  0.00           O  
ATOM   1303  CB  VAL A 192      -6.977   4.874  10.910  1.00  0.00           C  
ATOM   1304  CEN VAL A 192      -7.313   5.191  10.399  1.00  0.00           X  
ATOM   1305  H   VAL A 192      -7.871   3.327  12.775  1.00  0.00           H  
ATOM   1306  N   ASP A 193      -4.721   4.259  13.057  1.00  0.00           N  
ATOM   1307  CA  ASP A 193      -3.425   4.552  13.682  1.00  0.00           C  
ATOM   1308  C   ASP A 193      -2.547   3.294  13.725  1.00  0.00           C  
ATOM   1309  O   ASP A 193      -1.401   3.328  13.281  1.00  0.00           O  
ATOM   1310  CB  ASP A 193      -3.620   5.109  15.094  1.00  0.00           C  
ATOM   1311  CEN ASP A 193      -3.651   5.999  15.589  1.00  0.00           X  
ATOM   1312  H   ASP A 193      -5.546   4.407  13.619  1.00  0.00           H  
ATOM   1313  N   ASN A 194      -3.118   2.156  14.137  1.00  0.00           N  
ATOM   1314  CA  ASN A 194      -2.409   0.876  14.181  1.00  0.00           C  
ATOM   1315  C   ASN A 194      -1.976   0.416  12.781  1.00  0.00           C  
ATOM   1316  O   ASN A 194      -0.845  -0.026  12.593  1.00  0.00           O  
ATOM   1317  CB  ASN A 194      -3.254  -0.195  14.846  1.00  0.00           C  
ATOM   1318  CEN ASN A 194      -3.399  -0.593  15.806  1.00  0.00           X  
ATOM   1319  H   ASN A 194      -4.079   2.191  14.442  1.00  0.00           H  
ATOM   1320  N   HIS A 195      -2.866   0.510  11.787  1.00  0.00           N  
ATOM   1321  CA  HIS A 195      -2.529   0.133  10.415  1.00  0.00           C  
ATOM   1322  C   HIS A 195      -1.394   0.995   9.854  1.00  0.00           C  
ATOM   1323  O   HIS A 195      -0.470   0.452   9.254  1.00  0.00           O  
ATOM   1324  CB  HIS A 195      -3.762   0.241   9.512  1.00  0.00           C  
ATOM   1325  CEN HIS A 195      -4.791  -0.608   9.011  1.00  0.00           X  
ATOM   1326  H   HIS A 195      -3.802   0.826  11.993  1.00  0.00           H  
ATOM   1327  N   LEU A 196      -1.393   2.311  10.102  1.00  0.00           N  
ATOM   1328  CA  LEU A 196      -0.312   3.196   9.648  1.00  0.00           C  
ATOM   1329  C   LEU A 196       1.031   2.835  10.284  1.00  0.00           C  
ATOM   1330  O   LEU A 196       2.032   2.802   9.576  1.00  0.00           O  
ATOM   1331  CB  LEU A 196      -0.665   4.657   9.955  1.00  0.00           C  
ATOM   1332  CEN LEU A 196      -1.157   5.821   9.074  1.00  0.00           X  
ATOM   1333  H   LEU A 196      -2.138   2.704  10.662  1.00  0.00           H  
ATOM   1334  N   GLN A 197       1.068   2.555  11.588  1.00  0.00           N  
ATOM   1335  CA  GLN A 197       2.316   2.177  12.264  1.00  0.00           C  
ATOM   1336  C   GLN A 197       2.898   0.892  11.666  1.00  0.00           C  
ATOM   1337  O   GLN A 197       4.085   0.863  11.347  1.00  0.00           O  
ATOM   1338  CB  GLN A 197       2.078   1.987  13.765  1.00  0.00           C  
ATOM   1339  CEN GLN A 197       2.244   2.733  15.334  1.00  0.00           X  
ATOM   1340  H   GLN A 197       0.214   2.591  12.124  1.00  0.00           H  
ATOM   1341  N   ASN A 198       2.063  -0.119  11.413  1.00  0.00           N  
ATOM   1342  CA  ASN A 198       2.516  -1.377  10.816  1.00  0.00           C  
ATOM   1343  C   ASN A 198       3.081  -1.169   9.397  1.00  0.00           C  
ATOM   1344  O   ASN A 198       4.131  -1.713   9.074  1.00  0.00           O  
ATOM   1345  CB  ASN A 198       1.398  -2.403  10.791  1.00  0.00           C  
ATOM   1346  CEN ASN A 198       1.033  -3.176  11.399  1.00  0.00           X  
ATOM   1347  H   ASN A 198       1.099  -0.032  11.703  1.00  0.00           H  
ATOM   1348  N   VAL A 199       2.441  -0.323   8.577  1.00  0.00           N  
ATOM   1349  CA  VAL A 199       2.924  -0.003   7.217  1.00  0.00           C  
ATOM   1350  C   VAL A 199       4.296   0.685   7.268  1.00  0.00           C  
ATOM   1351  O   VAL A 199       5.190   0.338   6.496  1.00  0.00           O  
ATOM   1352  CB  VAL A 199       1.936   0.903   6.459  1.00  0.00           C  
ATOM   1353  CEN VAL A 199       1.482   0.918   5.941  1.00  0.00           X  
ATOM   1354  H   VAL A 199       1.582   0.100   8.900  1.00  0.00           H  
ATOM   1355  N   ILE A 200       4.511   1.632   8.187  1.00  0.00           N  
ATOM   1356  CA  ILE A 200       5.805   2.326   8.325  1.00  0.00           C  
ATOM   1357  C   ILE A 200       6.920   1.337   8.681  1.00  0.00           C  
ATOM   1358  O   ILE A 200       7.997   1.391   8.080  1.00  0.00           O  
ATOM   1359  CB  ILE A 200       5.750   3.428   9.399  1.00  0.00           C  
ATOM   1360  CEN ILE A 200       5.502   4.472   9.594  1.00  0.00           X  
ATOM   1361  H   ILE A 200       3.765   1.850   8.831  1.00  0.00           H  
ATOM   1362  N   GLU A 201       6.678   0.450   9.645  1.00  0.00           N  
ATOM   1363  CA  GLU A 201       7.653  -0.563  10.056  1.00  0.00           C  
ATOM   1364  C   GLU A 201       8.030  -1.483   8.888  1.00  0.00           C  
ATOM   1365  O   GLU A 201       9.215  -1.747   8.668  1.00  0.00           O  
ATOM   1366  CB  GLU A 201       7.103  -1.389  11.221  1.00  0.00           C  
ATOM   1367  CEN GLU A 201       7.019  -1.711  12.892  1.00  0.00           X  
ATOM   1368  H   GLU A 201       5.774   0.450  10.096  1.00  0.00           H  
ATOM   1369  N   ASP A 202       7.057  -1.893   8.073  1.00  0.00           N  
ATOM   1370  CA  ASP A 202       7.291  -2.747   6.909  1.00  0.00           C  
ATOM   1371  C   ASP A 202       8.147  -2.056   5.838  1.00  0.00           C  
ATOM   1372  O   ASP A 202       9.099  -2.659   5.315  1.00  0.00           O  
ATOM   1373  CB  ASP A 202       5.956  -3.187   6.303  1.00  0.00           C  
ATOM   1374  CEN ASP A 202       5.309  -3.973   6.319  1.00  0.00           X  
ATOM   1375  H   ASP A 202       6.102  -1.685   8.327  1.00  0.00           H  
ATOM   1376  N   ILE A 203       7.879  -0.775   5.539  1.00  0.00           N  
ATOM   1377  CA  ILE A 203       8.657  -0.005   4.555  1.00  0.00           C  
ATOM   1378  C   ILE A 203      10.102   0.084   5.027  1.00  0.00           C  
ATOM   1379  O   ILE A 203      11.017  -0.171   4.242  1.00  0.00           O  
ATOM   1380  CB  ILE A 203       8.097   1.414   4.346  1.00  0.00           C  
ATOM   1381  CEN ILE A 203       7.382   2.018   3.787  1.00  0.00           X  
ATOM   1382  H   ILE A 203       7.158  -0.312   6.071  1.00  0.00           H  
ATOM   1383  N   HIS A 204      10.331   0.393   6.298  1.00  0.00           N  
ATOM   1384  CA  HIS A 204      11.672   0.490   6.860  1.00  0.00           C  
ATOM   1385  C   HIS A 204      12.482  -0.803   6.734  1.00  0.00           C  
ATOM   1386  O   HIS A 204      13.616  -0.783   6.243  1.00  0.00           O  
ATOM   1387  CB  HIS A 204      11.591   0.902   8.333  1.00  0.00           C  
ATOM   1388  CEN HIS A 204      11.645   2.097   9.108  1.00  0.00           X  
ATOM   1389  H   HIS A 204       9.542   0.566   6.903  1.00  0.00           H  
ATOM   1390  N   ASP A 205      11.888  -1.939   7.071  1.00  0.00           N  
ATOM   1391  CA  ASP A 205      12.541  -3.240   6.964  1.00  0.00           C  
ATOM   1392  C   ASP A 205      12.882  -3.595   5.514  1.00  0.00           C  
ATOM   1393  O   ASP A 205      13.985  -4.083   5.224  1.00  0.00           O  
ATOM   1394  CB  ASP A 205      11.653  -4.328   7.574  1.00  0.00           C  
ATOM   1395  CEN ASP A 205      11.533  -4.847   8.441  1.00  0.00           X  
ATOM   1396  H   ASP A 205      10.966  -1.897   7.479  1.00  0.00           H  
ATOM   1397  N   PHE A 206      11.980  -3.308   4.571  1.00  0.00           N  
ATOM   1398  CA  PHE A 206      12.214  -3.589   3.157  1.00  0.00           C  
ATOM   1399  C   PHE A 206      13.404  -2.783   2.618  1.00  0.00           C  
ATOM   1400  O   PHE A 206      14.272  -3.350   1.939  1.00  0.00           O  
ATOM   1401  CB  PHE A 206      10.957  -3.286   2.340  1.00  0.00           C  
ATOM   1402  CEN PHE A 206       9.723  -4.074   1.720  1.00  0.00           X  
ATOM   1403  H   PHE A 206      11.128  -2.842   4.844  1.00  0.00           H  
ATOM   1404  N   MET A 207      13.497  -1.498   2.959  1.00  0.00           N  
ATOM   1405  CA  MET A 207      14.558  -0.594   2.506  1.00  0.00           C  
ATOM   1406  C   MET A 207      15.914  -0.993   3.087  1.00  0.00           C  
ATOM   1407  O   MET A 207      16.931  -0.939   2.389  1.00  0.00           O  
ATOM   1408  CB  MET A 207      14.225   0.846   2.890  1.00  0.00           C  
ATOM   1409  CEN MET A 207      13.744   2.393   2.216  1.00  0.00           X  
ATOM   1410  H   MET A 207      12.788  -1.128   3.574  1.00  0.00           H  
ATOM   1411  N   GLN A 208      15.939  -1.444   4.345  1.00  0.00           N  
ATOM   1412  CA  GLN A 208      17.161  -1.903   4.993  1.00  0.00           C  
ATOM   1413  C   GLN A 208      17.680  -3.194   4.342  1.00  0.00           C  
ATOM   1414  O   GLN A 208      18.865  -3.289   4.002  1.00  0.00           O  
ATOM   1415  CB  GLN A 208      16.916  -2.132   6.487  1.00  0.00           C  
ATOM   1416  CEN GLN A 208      17.117  -1.446   8.080  1.00  0.00           X  
ATOM   1417  H   GLN A 208      15.085  -1.421   4.880  1.00  0.00           H  
ATOM   1418  N   ALA A 209      16.789  -4.150   4.062  1.00  0.00           N  
ATOM   1419  CA  ALA A 209      17.142  -5.408   3.411  1.00  0.00           C  
ATOM   1420  C   ALA A 209      17.647  -5.208   1.971  1.00  0.00           C  
ATOM   1421  O   ALA A 209      18.639  -5.830   1.578  1.00  0.00           O  
ATOM   1422  CB  ALA A 209      15.945  -6.348   3.427  1.00  0.00           C  
ATOM   1423  CEN ALA A 209      15.946  -6.348   3.427  1.00  0.00           X  
ATOM   1424  H   ALA A 209      15.830  -4.005   4.341  1.00  0.00           H  
ATOM   1425  N   ALA A 210      17.019  -4.328   1.188  1.00  0.00           N  
ATOM   1426  CA  ALA A 210      17.422  -4.036  -0.187  1.00  0.00           C  
ATOM   1427  C   ALA A 210      18.818  -3.391  -0.241  1.00  0.00           C  
ATOM   1428  O   ALA A 210      19.648  -3.774  -1.069  1.00  0.00           O  
ATOM   1429  CB  ALA A 210      16.392  -3.137  -0.855  1.00  0.00           C  
ATOM   1430  CEN ALA A 210      16.393  -3.138  -0.854  1.00  0.00           X  
ATOM   1431  H   ALA A 210      16.206  -3.857   1.556  1.00  0.00           H  
ATOM   1432  N   ALA A 211      19.117  -2.471   0.683  1.00  0.00           N  
ATOM   1433  CA  ALA A 211      20.411  -1.803   0.775  1.00  0.00           C  
ATOM   1434  C   ALA A 211      21.535  -2.770   1.184  1.00  0.00           C  
ATOM   1435  O   ALA A 211      22.610  -2.766   0.581  1.00  0.00           O  
ATOM   1436  CB  ALA A 211      20.326  -0.641   1.753  1.00  0.00           C  
ATOM   1437  CEN ALA A 211      20.327  -0.642   1.753  1.00  0.00           X  
ATOM   1438  H   ALA A 211      18.401  -2.215   1.346  1.00  0.00           H  
ATOM   1439  N   ALA A 212      21.290  -3.643   2.165  1.00  0.00           N  
ATOM   1440  CA  ALA A 212      22.297  -4.587   2.647  1.00  0.00           C  
ATOM   1441  C   ALA A 212      22.686  -5.594   1.556  1.00  0.00           C  
ATOM   1442  O   ALA A 212      23.872  -5.846   1.333  1.00  0.00           O  
ATOM   1443  CB  ALA A 212      21.789  -5.310   3.886  1.00  0.00           C  
ATOM   1444  CEN ALA A 212      21.789  -5.310   3.885  1.00  0.00           X  
ATOM   1445  H   ALA A 212      20.382  -3.644   2.605  1.00  0.00           H  
ATOM   1446  N   ALA A 213      21.708  -6.111   0.803  1.00  0.00           N  
ATOM   1447  CA  ALA A 213      21.961  -6.992  -0.336  1.00  0.00           C  
ATOM   1448  C   ALA A 213      22.922  -6.370  -1.361  1.00  0.00           C  
ATOM   1449  O   ALA A 213      23.890  -7.021  -1.766  1.00  0.00           O  
ATOM   1450  CB  ALA A 213      20.644  -7.363  -1.004  1.00  0.00           C  
ATOM   1451  CEN ALA A 213      20.645  -7.362  -1.004  1.00  0.00           X  
ATOM   1452  H   ALA A 213      20.750  -5.910   1.049  1.00  0.00           H  
ATOM   1453  N   ALA A 214      22.696  -5.113  -1.753  1.00  0.00           N  
ATOM   1454  CA  ALA A 214      23.511  -4.413  -2.744  1.00  0.00           C  
ATOM   1455  C   ALA A 214      24.943  -4.164  -2.243  1.00  0.00           C  
ATOM   1456  O   ALA A 214      25.897  -4.285  -3.015  1.00  0.00           O  
ATOM   1457  CB  ALA A 214      22.847  -3.099  -3.130  1.00  0.00           C  
ATOM   1458  CEN ALA A 214      22.848  -3.100  -3.129  1.00  0.00           X  
ATOM   1459  H   ALA A 214      21.905  -4.622  -1.358  1.00  0.00           H  
ATOM   1460  N   ASN A 215      25.113  -3.868  -0.950  1.00  0.00           N  
ATOM   1461  CA  ASN A 215      26.433  -3.656  -0.345  1.00  0.00           C  
ATOM   1462  C   ASN A 215      27.326  -4.907  -0.371  1.00  0.00           C  
ATOM   1463  O   ASN A 215      28.476  -4.811  -0.790  1.00  0.00           O  
ATOM   1464  CB  ASN A 215      26.297  -3.154   1.081  1.00  0.00           C  
ATOM   1465  CEN ASN A 215      26.243  -2.235   1.585  1.00  0.00           X  
ATOM   1466  H   ASN A 215      24.293  -3.741  -0.375  1.00  0.00           H  
ATOM   1467  N   CYS A 216      26.809  -6.087  -0.009  1.00  0.00           N  
ATOM   1468  CA  CYS A 216      27.565  -7.349  -0.031  1.00  0.00           C  
ATOM   1469  C   CYS A 216      28.044  -7.812  -1.425  1.00  0.00           C  
ATOM   1470  O   CYS A 216      29.184  -8.260  -1.541  1.00  0.00           O  
ATOM   1471  CB  CYS A 216      26.532  -8.333   0.519  1.00  0.00           C  
ATOM   1472  CEN CYS A 216      26.482  -8.791   1.435  1.00  0.00           X  
ATOM   1473  H   CYS A 216      25.908  -6.086   0.443  1.00  0.00           H  
ATOM   1474  N   ARG A 217      27.223  -7.746  -2.485  1.00  0.00           N  
ATOM   1475  CA  ARG A 217      27.619  -8.172  -3.849  1.00  0.00           C  
ATOM   1476  C   ARG A 217      28.805  -7.406  -4.455  1.00  0.00           C  
ATOM   1477  O   ARG A 217      29.597  -8.015  -5.178  1.00  0.00           O  
ATOM   1478  CB  ARG A 217      26.432  -8.139  -4.800  1.00  0.00           C  
ATOM   1479  CEN ARG A 217      24.468  -8.884  -6.119  1.00  0.00           X  
ATOM   1480  H   ARG A 217      26.323  -7.310  -2.351  1.00  0.00           H  
ATOM   1481  N   LYS A 218      28.933  -6.105  -4.174  1.00  0.00           N  
ATOM   1482  CA  LYS A 218      30.035  -5.294  -4.726  1.00  0.00           C  
ATOM   1483  C   LYS A 218      31.232  -5.373  -3.785  1.00  0.00           C  
ATOM   1484  O   LYS A 218      32.355  -5.480  -4.316  1.00  0.00           O  
ATOM   1485  CB  LYS A 218      29.609  -3.838  -4.925  1.00  0.00           C  
ATOM   1486  CEN LYS A 218      29.046  -2.282  -6.242  1.00  0.00           X  
ATOM   1487  H   LYS A 218      28.576  -5.796  -3.281  1.00  0.00           H  
TER                                                                             
# All scores below are weighted scores, not raw scores.
#BEGIN_POSE_ENERGIES_TABLE ./minmover_pdb/pose_7.pdb
label vdw cenpack pair env cbeta hs_pair ss_pair sheet total
weights 1 0.5 1 1 0.25 1 1 1 NA
pose 4.37872 3.46781 -11.618 2.64963 12.71 0 0 0 11.5881
MET:NtermProteinFull_1 0 0.47759 -0.12565 -0.21391 0.04435 0 0 0 0.18237
TYR_2 0 -0.09817 0.02992 0.83566 0.06933 0 0 0 0.83674
GLY_3 0 0.09102 0.01018 -0.08884 0.06939 0 0 0 0.08175
LYS_4 0.58036 0.1459 -0.18688 0.20967 0.03561 0 0 0 0.78467
LEU_5 0 -0.07635 -0.51315 -0.30366 0.04365 0 0 0 -0.84951
ASN_6 0 -0.04435 -0.00313 -0.36221 0.0693 0 0 0 -0.34038
ASP_7 0 -0.05124 0.1618 -0.03907 0.03881 0 0 0 0.1103
LEU_8 0 -0.51911 -0.22473 -0.52948 0.0331 0 0 0 -1.24021
LEU_9 0 0.06598 -0.15372 0.4149 0.06899 0 0 0 0.39616
GLU_10 0 -0.00018 -0.02516 -0.60186 0.06902 0 0 0 -0.55819
ASP_11 0 -0.0824 0.36757 0.56875 0.03721 0 0 0 0.89114
LEU_12 0 -0.41624 -0.48183 -0.19483 0.03761 0 0 0 -1.0553
GLN_13 0 -0.05857 0.15768 -0.49415 0.06891 0 0 0 -0.32614
GLU_14 0 0.02451 -0.41899 -0.4886 0.06878 0 0 0 -0.81431
VAL_15 0 0.12734 -0.48882 -0.27892 0.04573 0 0 0 -0.59467
LEU_16 0 0.35712 0.10305 0.4149 0.06951 0 0 0 0.94459
LYS_17 0 -0.03436 -0.0105 -0.77863 0.06947 0 0 0 -0.75402
ASN_18 0 -0.26621 -0.15102 -0.01232 0.04318 0 0 0 -0.38636
LEU_19 0.59989 0.87546 0.10167 -0.45811 0.04473 0 0 0 1.16364
HIS_20 0 0.09938 0.12027 0.0215 0.06947 0 0 0 0.31062
LYS_21 0 -0.04786 -0.15648 -0.8715 0.06955 0 0 0 -1.00629
ASN_22 0 0.04677 -0.47386 0.05572 0.04299 0 0 0 -0.32838
ASP_23 0.40371 0.0519 -0.09971 -0.24167 0.06887 0 0 0 0.18309
ARG_24 0 -0.02167 -0.04855 -0.7542 0.07192 0 0 0 -0.7525
SER_25 0 0.23255 -0.23925 -0.22078 0.07081 0 0 0 -0.15666
GLY_26 0 0.15614 -0.21083 -0.09146 0.04305 0 0 0 -0.1031
LYS_27 0 -0.01209 -0.00034 -1.04927 0.07241 0 0 0 -0.98929
ASP_28 0 0.11897 -0.60425 -0.52292 0.06947 0 0 0 -0.93873
ASN_29 0 0.74537 -0.80294 0.33879 0.03978 0 0 0 0.32099
ILE_30 0.40371 0.09281 0.0691 0.34575 0.06928 0 0 0 0.98065
HIS_D_31 0 -0.04395 -0.05175 0.06501 0.0693 0 0 0 0.03861
ASP_32 0 0.03145 -0.67433 -0.24167 0.03949 0 0 0 -0.84507
VAL_33 0.59989 0.9444 0.17723 -0.41511 0.04456 0 0 0 1.35097
ASP_34 0 0.14883 0.48125 -0.31759 0.06908 0 0 0 0.38157
ASN_35 0 -0.07912 -0.31921 -0.28327 0.0691 0 0 0 -0.6125
HIS_D_36 0 0.32142 0.27762 -0.04512 0.03683 0 0 0 0.59075
LEU_37 0 -0.02481 -0.38789 -0.30366 0.0366 0 0 0 -0.67974
GLN_38 0 -0.08089 0.04071 -0.59803 0.06878 0 0 0 -0.56942
ASN_39 0 -0.19718 -0.38081 -0.19403 0.04283 0 0 0 -0.72919
VAL_40 0 -0.35202 -0.36628 -0.35242 0.03836 0 0 0 -1.03235
ILE_41 0 -0.07917 -0.31442 0.60227 0.06919 0 0 0 0.27786
GLU_42 0 -0.01065 -0.24106 -0.60186 0.06894 0 0 0 -0.78464
ASP_43 0.31722 0.48096 0.57083 0.56875 0.04399 0 0 0 1.98175
ILE_44 0 -0.09725 -0.32948 -0.41682 0.04608 0 0 0 -0.79748
HIS_D_45 0 -0.09982 0.17161 0.06501 0.06882 0 0 0 0.20563
ASP_46 0 -0.16696 -0.25514 -0.31759 0.06908 0 0 0 -0.67061
PHE_47 0 0.16099 -0.16072 -0.53231 0.03726 0 0 0 -0.49478
MET_48 0 0.12776 -0.01163 0.13971 0.0699 0 0 0 0.32574
GLN_49 0 -0.07095 -0.00667 -0.60368 0.06924 0 0 0 -0.61206
ALA_50 0 -0.20041 0.07573 0.03291 0.03585 0 0 0 -0.05593
ALA_51 0 -0.15039 0.09332 -0.11236 0.0358 0 0 0 -0.13362
ALA_52 0 -0.04006 0.01368 0.14698 0.03502 0 0 0 0.15562
ALA_53 0 -0.02411 0.05299 0.20553 0.0357 0 0 0 0.27012
ALA_54 0 -0.16459 0.00999 0.11438 0.04807 0 0 0 0.00784
ALA_55 0 0.25138 -0.01187 -0.01847 0.04294 0 0 0 0.26397
ASN_56 0 -0.08623 -0.0704 -0.40966 0.03583 0 0 0 -0.53045
CYS_57 0 -0.00831 -0.10528 1.00839 0.04345 0 0 0 0.93825
ARG_58 0 0.0984 -0.05399 -0.22643 0.06926 0 0 0 -0.11277
LYS_59 0 -0.01674 -0.01939 -0.8715 0.07212 0 0 0 -0.83551
GLY_60 0 0 0 0.60923 0.04898 0 0 0 0.65821
SER_61 0 -0.03716 0.02969 -0.0106 0.04731 0 0 0 0.02924
PRO_62 0 0 0 0.043 0.04183 0 0 0 0.08483
GLY_63 0 0 0 0.91259 0.04183 0 0 0 0.95441
SER_64 0 0 0 0.13063 0.04957 0 0 0 0.1802
PRO_65 0 0 0 0.51404 0.04957 0 0 0 0.5636
ALA_66 0 0 0 0.89846 0.07582 0 0 0 0.97427
GLY_67 0 0 0 0.91259 0.04183 0 0 0 0.95441
SER_68 0 0 0 0.29023 0.04957 0 0 0 0.3398
PRO_69 0 0 0 0.2123 0.04957 0 0 0 0.26186
THR_70 0 0 0 0.48779 0.07573 0 0 0 0.56352
SER_71 0 0 0 0.13063 0.07347 0 0 0 0.2041
THR_72 0 0 0 0.48779 0.07499 0 0 0 0.56278
GLU_73 0 0 0 -1.01303 0.07573 0 0 0 -0.9373
GLU_74 0 0 0 -1.01303 0.07569 0 0 0 -0.93735
GLY_75 0 0 0 0.91259 0.05604 0 0 0 0.96863
THR_76 0 0 0 0.48779 0.04957 0 0 0 0.53736
SER_77 0 0 0 0.29023 0.07582 0 0 0 0.36605
GLU_78 0 0 0 -1.03403 0.07499 0 0 0 -0.95904
SER_79 0 0 0 0.13063 0.07573 0 0 0 0.20636
ALA_80 0 0 0 0.797 0.07499 0 0 0 0.87199
THR_81 0 0 0 0.43096 0.07582 0 0 0 0.50678
PRO_82 0 0 0 0.2123 0.07582 0 0 0 0.28812
GLU_83 0 0 0 -1.01303 0.07347 0 0 0 -0.93956
SER_84 0 0 0 0.13063 0.07582 0 0 0 0.20645
GLY_85 0 0 0 0.91259 0.04957 0 0 0 0.96215
PRO_86 0 0 0 0.51404 0.04957 0 0 0 0.5636
GLY_87 0 0 0 0.91259 0.04957 0 0 0 0.96215
THR_88 0 0 0 0.48779 0.07582 0 0 0 0.56361
SER_89 0 0 0 0.13063 0.07499 0 0 0 0.20562
THR_90 0 0 0 0.43096 0.07499 0 0 0 0.50594
GLU_91 0 0 0 -1.03403 0.07582 0 0 0 -0.95821
PRO_92 0 0 0 0.2123 0.07582 0 0 0 0.28812
SER_93 0 0 0 0.29023 0.07499 0 0 0 0.36522
GLU_94 0 0 0 -1.03403 0.07508 0 0 0 -0.95895
GLY_95 0 0 0 0.91259 0.07582 0 0 0 0.98841
SER_96 0 0 0 0.29023 0.04183 0 0 0 0.33206
ALA_97 0 0 0 0.797 0.04957 0 0 0 0.84657
PRO_98 0 0 0 0.2123 0.04957 0 0 0 0.26186
GLY_99 0 0 0 0.91259 0.04957 0 0 0 0.96215
SER_100 0 0 0 0.13063 0.04957 0 0 0 0.1802
PRO_101 0 0 0 0.51404 0.07582 0 0 0 0.58986
ALA_102 0 0 0 0.89846 0.07582 0 0 0 0.97427
GLY_103 0 0 0 0.60923 0.04957 0 0 0 0.6588
SER_104 0 0 0 0.29023 0.04957 0 0 0 0.3398
PRO_105 0 0 0 0.2123 0.07582 0 0 0 0.28812
THR_106 0 0 0 0.43096 0.07573 0 0 0 0.50669
SER_107 0 0 0 0.29023 0.07499 0 0 0 0.36522
THR_108 0 0 0 0.43096 0.07499 0 0 0 0.50594
GLU_109 0 0 0 -1.01303 0.07573 0 0 0 -0.9373
GLU_110 0 0 0 -1.03403 0.07582 0 0 0 -0.95821
GLY_111 0 0 0 0.91259 0.04957 0 0 0 0.96215
THR_112 0 0 0 0.48779 0.07582 0 0 0 0.56361
SER_113 0 0 0 -0.0106 0.07347 0 0 0 0.06287
THR_114 0 0 0 0.43096 0.07499 0 0 0 0.50594
GLU_115 0 0 0 -1.03403 0.07582 0 0 0 -0.95821
PRO_116 0 0 0 0.2123 0.07582 0 0 0 0.28812
SER_117 0 0 0 0.13063 0.07499 0 0 0 0.20562
GLU_118 0 0 0 -1.03403 0.07378 0 0 0 -0.96025
GLY_119 0 0 0 0.91259 0.07075 0 0 0 0.98334
SER_120 0 0 0 0.29023 0.04183 0 0 0 0.33206
ALA_121 0 0 0 0.89846 0.04957 0 0 0 0.94802
PRO_122 0 0 0 0.2123 0.04183 0 0 0 0.25412
GLY_123 0 0 0 0.91259 0.04957 0 0 0 0.96215
THR_124 0 0 0 0.43096 0.07582 0 0 0 0.50678
SER_125 0 0 0 0.13063 0.07573 0 0 0 0.20636
THR_126 0 0 0 0.43096 0.07499 0 0 0 0.50594
GLU_127 0 0 0 -1.03403 0.07582 0 0 0 -0.95821
PRO_128 0 0 0 -0.05784 0.04731 0 0 0 -0.01054
SER_129 0 0 0 -0.0106 0.07582 0 0 0 0.06522
GLU_130 0 0 0 -0.93278 0.06486 0 0 0 -0.86791
GLY_131 0 0 0 0.60923 0.0633 0 0 0 0.67254
SER_132 0 0 0 -0.11629 0.04811 0 0 0 -0.06819
ALA_133 0 0 0 0.797 0.04877 0 0 0 0.84577
PRO_134 0 0 0 0.043 0.04957 0 0 0 0.09257
GLY_135 0 0 0 0.91259 0.04183 0 0 0 0.95441
THR_136 0 0 0 0.43096 0.07508 0 0 0 0.50603
SER_137 0 0 0 0.29023 0.07582 0 0 0 0.36605
GLU_138 0 0 0 -1.01303 0.07582 0 0 0 -0.93721
SER_139 0 0 0 0.13063 0.07347 0 0 0 0.2041
ALA_140 0 0 0 0.797 0.07347 0 0 0 0.87047
THR_141 0 0 0 0.43096 0.07582 0 0 0 0.50678
PRO_142 0 0 0 0.51404 0.07582 0 0 0 0.58986
GLU_143 0 0 0 -1.01303 0.07499 0 0 0 -0.93804
SER_144 0 0 0 -0.0106 0.07582 0 0 0 0.06522
GLY_145 0 0 0 0.91259 0.04183 0 0 0 0.95441
PRO_146 0 0 0 0.51404 0.04957 0 0 0 0.5636
GLY_147 0 0 0 0.91259 0.04183 0 0 0 0.95441
SER_148 0 0 0 0.13063 0.07508 0 0 0 0.20571
GLU_149 0 0 0 -1.03403 0.07582 0 0 0 -0.95821
PRO_150 0 0 0 0.51404 0.04957 0 0 0 0.5636
ALA_151 0 0 0 0.89846 0.07455 0 0 0 0.97301
THR_152 0 -0.01165 -0.0018 0.33798 0.07268 0 0 0 0.39721
SER_153 0 -0.01677 -0.05553 -0.11629 0.05558 0 0 0 -0.13301
GLY_154 0 -0.09692 -0.15492 -0.07965 0.03681 0 0 0 -0.29467
SER_155 0 -0.22533 -0.09052 -0.06451 0.03028 0 0 0 -0.35008
GLU_156 0 -0.05826 0.02725 -0.4886 0.06921 0 0 0 -0.4504
THR_157 0 0.04078 -0.03362 0.12972 0.03103 0 0 0 0.16792
PRO_158 0 0.22068 -0.04255 -0.29053 0.03519 0 0 0 -0.07721
GLY_159 0 -0.27065 -0.00117 -0.06259 0.02992 0 0 0 -0.30449
MET_160 0 0.15905 -0.24196 -0.21391 0.04365 0 0 0 -0.25318
TYR_161 0 -0.04896 0.00749 0.80588 0.06958 0 0 0 0.83399
GLY_162 0 0.07598 0.00201 -0.08884 0.03502 0 0 0 0.02418
LYS_163 0 -0.02485 0.92681 1.33103 0.03762 0 0 0 2.27062
LEU_164 0 -0.18519 -0.19564 0.4149 0.06928 0 0 0 0.10335
ASN_165 0 -0.04896 -0.01583 -0.36221 0.06939 0 0 0 -0.35762
ASP_166 0 -0.5512 0.2532 -0.24167 0.03017 0 0 0 -0.5095
LEU_167 0 -0.20026 -0.3392 -0.50394 0.03736 0 0 0 -1.00604
LEU_168 0 -0.00347 0.05476 0.58995 0.06893 0 0 0 0.71017
GLU_169 0 0.04408 -0.08897 -0.60186 0.06893 0 0 0 -0.57783
ASP_170 0.31722 0.49097 0.66426 0.56875 0.03721 0 0 0 2.07842
LEU_171 0 -0.40387 -0.28984 -0.06582 0.03721 0 0 0 -0.72231
GLN_172 0 -0.11858 0.02404 -0.59803 0.06893 0 0 0 -0.62364
GLU_173 0 -0.07667 -0.4171 -0.4886 0.06893 0 0 0 -0.91344
VAL_174 0 -0.07471 -0.47963 -0.46599 0.03673 0 0 0 -0.9836
LEU_175 0 0.14972 -0.16494 0.4149 0.06928 0 0 0 0.46896
LYS_176 0 -0.05856 -0.03417 -0.77863 0.0693 0 0 0 -0.80207
ASN_177 0 0.0571 -0.26519 0.12528 0.04365 0 0 0 -0.03917
LEU_178 0.11551 0.57973 -0.01185 -0.50394 0.03343 0 0 0 0.21288
HIS_179 0 0.1234 0.05484 0.0215 0.06921 0 0 0 0.26894
LYS_180 0 0.03301 -0.53609 -0.77863 0.06947 0 0 0 -1.21224
ASN_181 0 0.72328 -0.49578 0.19574 0.0434 0 0 0 0.46664
ASP_182 0.17267 0.00081 -0.02399 -0.24167 0.06943 0 0 0 -0.02275
ARG_183 0 0.12273 -0.53439 -0.48527 0.07134 0 0 0 -0.82559
SER_184 0 0.18189 -0.24156 -0.21543 0.07051 0 0 0 -0.20458
GLY_185 0 0.15991 -0.17487 -0.07965 0.04345 0 0 0 -0.05116
LYS_186 0 0 0 -1.04927 0.07203 0 0 0 -0.97725
ASP_187 0 0.03266 -0.13526 -0.56986 0.06927 0 0 0 -0.60319
ASN_188 0 0.26712 -0.51153 0.19574 0.04336 0 0 0 -0.00532
ILE_189 0.17267 0.04058 0.11253 0.47679 0.06887 0 0 0 0.87144
HIS_D_190 0 -0.03047 -0.02733 0.06501 0.0693 0 0 0 0.07651
ASP_191 0 -0.26486 -0.34403 -0.24167 0.04283 0 0 0 -0.80774
VAL_192 0.11551 0.91855 0.17609 -0.46599 0.0706 0 0 0 0.81476
ASP_193 0 0.19944 0.02811 -0.37876 0.0688 0 0 0 -0.08242
ASN_194 0 -0.04782 -0.10878 -0.32173 0.06882 0 0 0 -0.40951
HIS_D_195 0 0.01007 0.08652 -0.10893 0.04458 0 0 0 0.03224
LEU_196 0 -0.17399 -0.39823 -0.19483 0.03683 0 0 0 -0.73023
GLN_197 0 -0.04292 0.05782 -0.59803 0.06921 0 0 0 -0.51392
ASN_198 0 -0.0908 -0.38114 -0.19403 0.06908 0 0 0 -0.59689
VAL_199 0 0.04426 -0.51834 -0.50425 0.04597 0 0 0 -0.93235
ILE_200 0 -0.13837 -0.34134 0.47679 0.06939 0 0 0 0.06647
GLU_201 0 -0.03704 -0.22147 -0.60186 0.06894 0 0 0 -0.79143
ASP_202 0 -0.09894 0.47645 0.56875 0.0359 0 0 0 0.98216
ILE_203 0 -0.20925 -0.0122 -0.54513 0.03711 0 0 0 -0.72947
HIS_204 0 -0.04939 0.28772 -0.06774 0.06884 0 0 0 0.23943
ASP_205 0 -0.19834 -0.511 -0.37876 0.05556 0 0 0 -1.03254
PHE_206 0.58036 0.037 -0.14841 -0.53231 0.0366 0 0 0 -0.02675
MET_207 0 -0.0081 -0.03536 -0.05461 0.04516 0 0 0 -0.05292
GLN_208 0 0.05697 -0.10537 -0.59803 0.0693 0 0 0 -0.57714
ALA_209 0 0.22099 0.14846 0.14698 0.03545 0 0 0 0.55188
ALA_210 0 0.12696 0.03432 -0.01847 0.03426 0 0 0 0.17707
ALA_211 0 0.05294 0.04505 0.07904 0.03368 0 0 0 0.21072
ALA_212 0 -0.09773 0.08309 0.20553 0.03071 0 0 0 0.2216
ALA_213 0 0.03383 0.01642 0.14698 0.03854 0 0 0 0.23577
ALA_214 0 0.05977 0.03835 -0.06885 0.03124 0 0 0 0.06052
ASN_215 0 -0.23855 -0.38632 -0.19403 0.03059 0 0 0 -0.78831
CYS_216 0 0.01226 -0.01645 1.70525 0.07072 0 0 0 1.77177
ARG_217 0 0.05989 -0.01137 -0.43267 0.06921 0 0 0 -0.31494
LYS:CtermProteinFull_218 0 -0.18199 -0.01436 -0.68888 0.06186 0 0 0 -0.82337
#END_POSE_ENERGIES_TABLE ./minmover_pdb/pose_7.pdb
