# Supplementary material for: Selection of a promiscuous minimalist cAMP phosphodiesterase from a library of de novo designed proteins
Source: Nat Chem. 2024 May 3;16(7):1200–8. doi: 10.1038/s41557-024-01490-4 (PMC11230910; doi:10.1038/s41557-024-01490-4)
Supplement: Supplementary file 3 — MD input files, scripts and final structures derived from MD, AlphaFold2, EMSfold and MultiSFold. [file 41557_2024_1490_MOESM3_ESM.zip › Computational_Data/4_MultiSFold/campase/pose_70.pdb]

ATOM      1  N   MET A   1      -5.685  -3.190  15.727  1.00  0.00           N  
ATOM      2  CA  MET A   1      -6.194  -2.453  14.552  1.00  0.00           C  
ATOM      3  C   MET A   1      -5.242  -1.342  14.148  1.00  0.00           C  
ATOM      4  O   MET A   1      -4.835  -1.362  13.006  1.00  0.00           O  
ATOM      5  CB  MET A   1      -7.577  -1.873  14.839  1.00  0.00           C  
ATOM      6  CEN MET A   1      -9.273  -2.040  14.422  1.00  0.00           X  
ATOM      7  H   MET A   1      -6.223  -3.221  16.569  1.00  0.00           H  
ATOM      8  N   TYR A   2      -4.798  -0.474  15.065  1.00  0.00           N  
ATOM      9  CA  TYR A   2      -3.876   0.623  14.724  1.00  0.00           C  
ATOM     10  C   TYR A   2      -2.547   0.203  14.058  1.00  0.00           C  
ATOM     11  O   TYR A   2      -2.232   0.749  13.017  1.00  0.00           O  
ATOM     12  CB  TYR A   2      -3.566   1.426  15.989  1.00  0.00           C  
ATOM     13  CEN TYR A   2      -4.070   2.886  16.816  1.00  0.00           X  
ATOM     14  H   TYR A   2      -5.259  -0.384  15.959  1.00  0.00           H  
ATOM     15  N   GLY A   3      -1.800  -0.766  14.612  1.00  0.00           N  
ATOM     16  CA  GLY A   3      -0.571  -1.289  13.980  1.00  0.00           C  
ATOM     17  C   GLY A   3      -0.781  -1.711  12.522  1.00  0.00           C  
ATOM     18  O   GLY A   3      -0.454  -0.945  11.635  1.00  0.00           O  
ATOM     19  CEN GLY A   3      -0.571  -1.289  13.980  1.00  0.00           X  
ATOM     20  H   GLY A   3      -2.050  -1.119  15.525  1.00  0.00           H  
ATOM     21  N   LYS A   4      -1.474  -2.839  12.299  1.00  0.00           N  
ATOM     22  CA  LYS A   4      -1.814  -3.348  10.952  1.00  0.00           C  
ATOM     23  C   LYS A   4      -2.335  -2.273   9.996  1.00  0.00           C  
ATOM     24  O   LYS A   4      -2.022  -2.264   8.819  1.00  0.00           O  
ATOM     25  CB  LYS A   4      -2.851  -4.467  11.063  1.00  0.00           C  
ATOM     26  CEN LYS A   4      -3.293  -6.535  11.023  1.00  0.00           X  
ATOM     27  H   LYS A   4      -1.675  -3.438  13.087  1.00  0.00           H  
ATOM     28  N   LEU A   5      -3.185  -1.397  10.513  1.00  0.00           N  
ATOM     29  CA  LEU A   5      -3.730  -0.268   9.777  1.00  0.00           C  
ATOM     30  C   LEU A   5      -2.629   0.670   9.261  1.00  0.00           C  
ATOM     31  O   LEU A   5      -2.612   1.018   8.089  1.00  0.00           O  
ATOM     32  CB  LEU A   5      -4.715   0.502  10.666  1.00  0.00           C  
ATOM     33  CEN LEU A   5      -6.254   0.560  10.714  1.00  0.00           X  
ATOM     34  H   LEU A   5      -3.420  -1.492  11.492  1.00  0.00           H  
ATOM     35  N   ASN A   6      -1.722   1.076  10.150  1.00  0.00           N  
ATOM     36  CA  ASN A   6      -0.647   1.992   9.803  1.00  0.00           C  
ATOM     37  C   ASN A   6       0.239   1.389   8.708  1.00  0.00           C  
ATOM     38  O   ASN A   6       0.633   2.119   7.812  1.00  0.00           O  
ATOM     39  CB  ASN A   6       0.183   2.360  11.019  1.00  0.00           C  
ATOM     40  CEN ASN A   6       0.206   3.111  11.752  1.00  0.00           X  
ATOM     41  H   ASN A   6      -1.651   0.595  11.034  1.00  0.00           H  
ATOM     42  N   ASP A   7       0.464   0.072   8.747  1.00  0.00           N  
ATOM     43  CA  ASP A   7       1.235  -0.646   7.726  1.00  0.00           C  
ATOM     44  C   ASP A   7       0.496  -0.610   6.373  1.00  0.00           C  
ATOM     45  O   ASP A   7       1.040  -0.153   5.376  1.00  0.00           O  
ATOM     46  CB  ASP A   7       1.488  -2.092   8.159  1.00  0.00           C  
ATOM     47  CEN ASP A   7       2.209  -2.667   8.591  1.00  0.00           X  
ATOM     48  H   ASP A   7       0.164  -0.457   9.553  1.00  0.00           H  
ATOM     49  N   LEU A   8      -0.802  -0.943   6.372  1.00  0.00           N  
ATOM     50  CA  LEU A   8      -1.644  -0.882   5.180  1.00  0.00           C  
ATOM     51  C   LEU A   8      -1.633   0.496   4.494  1.00  0.00           C  
ATOM     52  O   LEU A   8      -1.523   0.597   3.273  1.00  0.00           O  
ATOM     53  CB  LEU A   8      -3.080  -1.272   5.551  1.00  0.00           C  
ATOM     54  CEN LEU A   8      -3.898  -2.562   5.350  1.00  0.00           X  
ATOM     55  H   LEU A   8      -1.177  -1.387   7.199  1.00  0.00           H  
ATOM     56  N   LEU A   9      -1.793   1.572   5.272  1.00  0.00           N  
ATOM     57  CA  LEU A   9      -1.816   2.930   4.729  1.00  0.00           C  
ATOM     58  C   LEU A   9      -0.504   3.260   4.004  1.00  0.00           C  
ATOM     59  O   LEU A   9      -0.540   3.799   2.900  1.00  0.00           O  
ATOM     60  CB  LEU A   9      -2.078   3.942   5.851  1.00  0.00           C  
ATOM     61  CEN LEU A   9      -3.325   4.749   6.262  1.00  0.00           X  
ATOM     62  H   LEU A   9      -1.839   1.435   6.272  1.00  0.00           H  
ATOM     63  N   GLU A  10       0.639   2.947   4.617  1.00  0.00           N  
ATOM     64  CA  GLU A  10       1.963   3.207   4.053  1.00  0.00           C  
ATOM     65  C   GLU A  10       2.150   2.479   2.720  1.00  0.00           C  
ATOM     66  O   GLU A  10       2.589   3.107   1.753  1.00  0.00           O  
ATOM     67  CB  GLU A  10       3.056   2.789   5.039  1.00  0.00           C  
ATOM     68  CEN GLU A  10       4.195   3.194   6.240  1.00  0.00           X  
ATOM     69  H   GLU A  10       0.599   2.415   5.475  1.00  0.00           H  
ATOM     70  N   ASP A  11       1.733   1.216   2.644  1.00  0.00           N  
ATOM     71  CA  ASP A  11       1.831   0.407   1.433  1.00  0.00           C  
ATOM     72  C   ASP A  11       0.985   1.011   0.304  1.00  0.00           C  
ATOM     73  O   ASP A  11       1.457   1.241  -0.807  1.00  0.00           O  
ATOM     74  CB  ASP A  11       1.393  -1.033   1.713  1.00  0.00           C  
ATOM     75  CEN ASP A  11       1.791  -1.946   1.928  1.00  0.00           X  
ATOM     76  H   ASP A  11       1.427   0.754   3.487  1.00  0.00           H  
ATOM     77  N   LEU A  12      -0.247   1.424   0.593  1.00  0.00           N  
ATOM     78  CA  LEU A  12      -1.113   2.057  -0.403  1.00  0.00           C  
ATOM     79  C   LEU A  12      -0.518   3.364  -0.968  1.00  0.00           C  
ATOM     80  O   LEU A  12      -0.479   3.579  -2.185  1.00  0.00           O  
ATOM     81  CB  LEU A  12      -2.492   2.326   0.213  1.00  0.00           C  
ATOM     82  CEN LEU A  12      -3.853   1.618   0.079  1.00  0.00           X  
ATOM     83  H   LEU A  12      -0.611   1.221   1.512  1.00  0.00           H  
ATOM     84  N   GLN A  13       0.016   4.224  -0.102  1.00  0.00           N  
ATOM     85  CA  GLN A  13       0.665   5.467  -0.518  1.00  0.00           C  
ATOM     86  C   GLN A  13       1.886   5.227  -1.410  1.00  0.00           C  
ATOM     87  O   GLN A  13       2.071   5.935  -2.404  1.00  0.00           O  
ATOM     88  CB  GLN A  13       1.086   6.276   0.712  1.00  0.00           C  
ATOM     89  CEN GLN A  13       0.651   7.610   1.751  1.00  0.00           X  
ATOM     90  H   GLN A  13       0.046   3.955   0.872  1.00  0.00           H  
ATOM     91  N   GLU A  14       2.746   4.276  -1.070  1.00  0.00           N  
ATOM     92  CA  GLU A  14       3.929   3.967  -1.860  1.00  0.00           C  
ATOM     93  C   GLU A  14       3.545   3.437  -3.256  1.00  0.00           C  
ATOM     94  O   GLU A  14       4.118   3.908  -4.244  1.00  0.00           O  
ATOM     95  CB  GLU A  14       4.804   2.949  -1.125  1.00  0.00           C  
ATOM     96  CEN GLU A  14       6.145   2.596  -0.135  1.00  0.00           X  
ATOM     97  H   GLU A  14       2.555   3.697  -0.264  1.00  0.00           H  
ATOM     98  N   VAL A  15       2.493   2.608  -3.377  1.00  0.00           N  
ATOM     99  CA  VAL A  15       2.014   2.059  -4.667  1.00  0.00           C  
ATOM    100  C   VAL A  15       1.500   3.193  -5.558  1.00  0.00           C  
ATOM    101  O   VAL A  15       1.906   3.283  -6.718  1.00  0.00           O  
ATOM    102  CB  VAL A  15       0.894   1.020  -4.475  1.00  0.00           C  
ATOM    103  CEN VAL A  15       0.746   0.349  -4.524  1.00  0.00           X  
ATOM    104  H   VAL A  15       2.012   2.345  -2.529  1.00  0.00           H  
ATOM    105  N   LEU A  16       0.686   4.113  -5.020  1.00  0.00           N  
ATOM    106  CA  LEU A  16       0.124   5.241  -5.780  1.00  0.00           C  
ATOM    107  C   LEU A  16       1.203   6.211  -6.276  1.00  0.00           C  
ATOM    108  O   LEU A  16       1.197   6.637  -7.432  1.00  0.00           O  
ATOM    109  CB  LEU A  16      -0.900   5.992  -4.919  1.00  0.00           C  
ATOM    110  CEN LEU A  16      -2.440   6.020  -4.912  1.00  0.00           X  
ATOM    111  H   LEU A  16       0.410   3.986  -4.055  1.00  0.00           H  
ATOM    112  N   LYS A  17       2.161   6.575  -5.414  1.00  0.00           N  
ATOM    113  CA  LYS A  17       3.257   7.478  -5.799  1.00  0.00           C  
ATOM    114  C   LYS A  17       4.143   6.853  -6.868  1.00  0.00           C  
ATOM    115  O   LYS A  17       4.559   7.557  -7.789  1.00  0.00           O  
ATOM    116  CB  LYS A  17       4.101   7.853  -4.580  1.00  0.00           C  
ATOM    117  CEN LYS A  17       4.629   9.286  -3.115  1.00  0.00           X  
ATOM    118  H   LYS A  17       2.124   6.191  -4.480  1.00  0.00           H  
ATOM    119  N   ASN A  18       4.442   5.563  -6.765  1.00  0.00           N  
ATOM    120  CA  ASN A  18       5.316   4.869  -7.703  1.00  0.00           C  
ATOM    121  C   ASN A  18       4.660   4.687  -9.077  1.00  0.00           C  
ATOM    122  O   ASN A  18       5.321   4.897 -10.095  1.00  0.00           O  
ATOM    123  CB  ASN A  18       5.751   3.525  -7.149  1.00  0.00           C  
ATOM    124  CEN ASN A  18       6.544   3.130  -6.587  1.00  0.00           X  
ATOM    125  H   ASN A  18       4.055   5.041  -5.990  1.00  0.00           H  
ATOM    126  N   LEU A  19       3.350   4.438  -9.130  1.00  0.00           N  
ATOM    127  CA  LEU A  19       2.599   4.292 -10.378  1.00  0.00           C  
ATOM    128  C   LEU A  19       2.437   5.642 -11.099  1.00  0.00           C  
ATOM    129  O   LEU A  19       2.940   5.826 -12.208  1.00  0.00           O  
ATOM    130  CB  LEU A  19       1.227   3.668 -10.094  1.00  0.00           C  
ATOM    131  CEN LEU A  19       0.659   2.251 -10.303  1.00  0.00           X  
ATOM    132  H   LEU A  19       2.845   4.325  -8.262  1.00  0.00           H  
ATOM    133  N   HIS A  20       1.849   6.639 -10.434  1.00  0.00           N  
ATOM    134  CA  HIS A  20       1.472   7.902 -11.073  1.00  0.00           C  
ATOM    135  C   HIS A  20       2.643   8.618 -11.761  1.00  0.00           C  
ATOM    136  O   HIS A  20       2.604   8.851 -12.971  1.00  0.00           O  
ATOM    137  CB  HIS A  20       0.837   8.839 -10.041  1.00  0.00           C  
ATOM    138  CEN HIS A  20      -0.465   9.182  -9.575  1.00  0.00           X  
ATOM    139  H   HIS A  20       1.558   6.467  -9.480  1.00  0.00           H  
ATOM    140  N   LYS A  21       3.707   8.968 -11.023  1.00  0.00           N  
ATOM    141  CA  LYS A  21       4.685   9.978 -11.477  1.00  0.00           C  
ATOM    142  C   LYS A  21       5.370   9.532 -12.782  1.00  0.00           C  
ATOM    143  O   LYS A  21       5.854  10.385 -13.530  1.00  0.00           O  
ATOM    144  CB  LYS A  21       5.734  10.238 -10.394  1.00  0.00           C  
ATOM    145  CEN LYS A  21       6.486  11.495  -8.868  1.00  0.00           X  
ATOM    146  H   LYS A  21       3.874   8.463 -10.165  1.00  0.00           H  
ATOM    147  N   ASN A  22       5.353   8.232 -13.081  1.00  0.00           N  
ATOM    148  CA  ASN A  22       6.099   7.620 -14.189  1.00  0.00           C  
ATOM    149  C   ASN A  22       5.267   7.339 -15.433  1.00  0.00           C  
ATOM    150  O   ASN A  22       5.818   6.820 -16.407  1.00  0.00           O  
ATOM    151  CB  ASN A  22       6.769   6.335 -13.738  1.00  0.00           C  
ATOM    152  CEN ASN A  22       7.690   6.033 -13.336  1.00  0.00           X  
ATOM    153  H   ASN A  22       4.831   7.617 -12.474  1.00  0.00           H  
ATOM    154  N   ASP A  23       3.986   7.721 -15.440  1.00  0.00           N  
ATOM    155  CA  ASP A  23       3.039   7.321 -16.488  1.00  0.00           C  
ATOM    156  C   ASP A  23       3.659   7.422 -17.900  1.00  0.00           C  
ATOM    157  O   ASP A  23       3.719   6.444 -18.651  1.00  0.00           O  
ATOM    158  CB  ASP A  23       1.773   8.178 -16.408  1.00  0.00           C  
ATOM    159  CEN ASP A  23       0.830   8.150 -16.026  1.00  0.00           X  
ATOM    160  H   ASP A  23       3.629   8.227 -14.642  1.00  0.00           H  
ATOM    161  N   ARG A  24       4.229   8.589 -18.249  1.00  0.00           N  
ATOM    162  CA  ARG A  24       4.751   8.867 -19.595  1.00  0.00           C  
ATOM    163  C   ARG A  24       5.901   7.980 -20.067  1.00  0.00           C  
ATOM    164  O   ARG A  24       6.099   7.943 -21.281  1.00  0.00           O  
ATOM    165  CB  ARG A  24       5.136  10.333 -19.732  1.00  0.00           C  
ATOM    166  CEN ARG A  24       4.986  12.753 -20.254  1.00  0.00           X  
ATOM    167  H   ARG A  24       4.302   9.296 -17.530  1.00  0.00           H  
ATOM    168  N   SER A  25       6.671   7.317 -19.196  1.00  0.00           N  
ATOM    169  CA  SER A  25       7.859   6.559 -19.643  1.00  0.00           C  
ATOM    170  C   SER A  25       7.622   5.164 -20.226  1.00  0.00           C  
ATOM    171  O   SER A  25       8.505   4.701 -20.936  1.00  0.00           O  
ATOM    172  CB  SER A  25       8.823   6.440 -18.478  1.00  0.00           C  
ATOM    173  CEN SER A  25       8.996   6.378 -17.966  1.00  0.00           X  
ATOM    174  H   SER A  25       6.534   7.474 -18.208  1.00  0.00           H  
ATOM    175  N   GLY A  26       6.458   4.534 -20.037  1.00  0.00           N  
ATOM    176  CA  GLY A  26       6.245   3.127 -20.404  1.00  0.00           C  
ATOM    177  C   GLY A  26       7.248   2.134 -19.792  1.00  0.00           C  
ATOM    178  O   GLY A  26       7.628   2.252 -18.641  1.00  0.00           O  
ATOM    179  CEN GLY A  26       6.245   3.127 -20.404  1.00  0.00           X  
ATOM    180  H   GLY A  26       5.694   5.051 -19.625  1.00  0.00           H  
ATOM    181  N   LYS A  27       7.701   1.187 -20.626  1.00  0.00           N  
ATOM    182  CA  LYS A  27       8.690   0.105 -20.420  1.00  0.00           C  
ATOM    183  C   LYS A  27       8.941  -0.437 -19.006  1.00  0.00           C  
ATOM    184  O   LYS A  27       8.053  -1.108 -18.494  1.00  0.00           O  
ATOM    185  CB  LYS A  27      10.033   0.571 -20.986  1.00  0.00           C  
ATOM    186  CEN LYS A  27      11.443   0.535 -22.562  1.00  0.00           X  
ATOM    187  H   LYS A  27       7.343   1.250 -21.569  1.00  0.00           H  
ATOM    188  N   ASP A  28      10.053  -0.130 -18.352  1.00  0.00           N  
ATOM    189  CA  ASP A  28      10.308  -0.642 -16.999  1.00  0.00           C  
ATOM    190  C   ASP A  28       9.135  -0.420 -16.038  1.00  0.00           C  
ATOM    191  O   ASP A  28       8.951  -1.215 -15.121  1.00  0.00           O  
ATOM    192  CB  ASP A  28      11.570   0.006 -16.424  1.00  0.00           C  
ATOM    193  CEN ASP A  28      12.566  -0.179 -16.313  1.00  0.00           X  
ATOM    194  H   ASP A  28      10.830   0.242 -18.877  1.00  0.00           H  
ATOM    195  N   ASN A  29       8.265   0.571 -16.278  1.00  0.00           N  
ATOM    196  CA  ASN A  29       7.141   0.819 -15.367  1.00  0.00           C  
ATOM    197  C   ASN A  29       6.219  -0.405 -15.176  1.00  0.00           C  
ATOM    198  O   ASN A  29       5.472  -0.437 -14.199  1.00  0.00           O  
ATOM    199  CB  ASN A  29       6.324   2.008 -15.839  1.00  0.00           C  
ATOM    200  CEN ASN A  29       6.298   3.047 -15.690  1.00  0.00           X  
ATOM    201  H   ASN A  29       8.413   1.179 -17.072  1.00  0.00           H  
ATOM    202  N   ILE A  30       6.224  -1.418 -16.062  1.00  0.00           N  
ATOM    203  CA  ILE A  30       5.397  -2.626 -15.858  1.00  0.00           C  
ATOM    204  C   ILE A  30       5.938  -3.436 -14.678  1.00  0.00           C  
ATOM    205  O   ILE A  30       5.152  -3.921 -13.873  1.00  0.00           O  
ATOM    206  CB  ILE A  30       5.359  -3.520 -17.111  1.00  0.00           C  
ATOM    207  CEN ILE A  30       4.855  -3.704 -18.060  1.00  0.00           X  
ATOM    208  H   ILE A  30       6.925  -1.421 -16.789  1.00  0.00           H  
ATOM    209  N   HIS A  31       7.264  -3.506 -14.521  1.00  0.00           N  
ATOM    210  CA  HIS A  31       7.897  -4.342 -13.498  1.00  0.00           C  
ATOM    211  C   HIS A  31       7.690  -3.799 -12.079  1.00  0.00           C  
ATOM    212  O   HIS A  31       7.361  -4.565 -11.182  1.00  0.00           O  
ATOM    213  CB  HIS A  31       9.396  -4.482 -13.782  1.00  0.00           C  
ATOM    214  CEN HIS A  31      10.273  -5.394 -14.438  1.00  0.00           X  
ATOM    215  H   HIS A  31       7.860  -2.939 -15.109  1.00  0.00           H  
ATOM    216  N   ASP A  32       7.824  -2.484 -11.889  1.00  0.00           N  
ATOM    217  CA  ASP A  32       7.649  -1.864 -10.571  1.00  0.00           C  
ATOM    218  C   ASP A  32       6.215  -2.032 -10.055  1.00  0.00           C  
ATOM    219  O   ASP A  32       6.012  -2.489  -8.933  1.00  0.00           O  
ATOM    220  CB  ASP A  32       8.014  -0.379 -10.627  1.00  0.00           C  
ATOM    221  CEN ASP A  32       8.794   0.246 -10.425  1.00  0.00           X  
ATOM    222  H   ASP A  32       8.132  -1.906 -12.655  1.00  0.00           H  
ATOM    223  N   VAL A  33       5.219  -1.697 -10.882  1.00  0.00           N  
ATOM    224  CA  VAL A  33       3.797  -1.811 -10.519  1.00  0.00           C  
ATOM    225  C   VAL A  33       3.419  -3.270 -10.283  1.00  0.00           C  
ATOM    226  O   VAL A  33       2.724  -3.546  -9.312  1.00  0.00           O  
ATOM    227  CB  VAL A  33       2.878  -1.223 -11.606  1.00  0.00           C  
ATOM    228  CEN VAL A  33       2.453  -0.700 -11.750  1.00  0.00           X  
ATOM    229  H   VAL A  33       5.461  -1.414 -11.822  1.00  0.00           H  
ATOM    230  N   ASP A  34       3.893  -4.194 -11.120  1.00  0.00           N  
ATOM    231  CA  ASP A  34       3.644  -5.629 -10.973  1.00  0.00           C  
ATOM    232  C   ASP A  34       4.178  -6.161  -9.639  1.00  0.00           C  
ATOM    233  O   ASP A  34       3.479  -6.886  -8.934  1.00  0.00           O  
ATOM    234  CB  ASP A  34       4.274  -6.401 -12.135  1.00  0.00           C  
ATOM    235  CEN ASP A  34       4.023  -6.807 -13.034  1.00  0.00           X  
ATOM    236  H   ASP A  34       4.434  -3.897 -11.919  1.00  0.00           H  
ATOM    237  N   ASN A  35       5.364  -5.712  -9.215  1.00  0.00           N  
ATOM    238  CA  ASN A  35       5.959  -6.105  -7.938  1.00  0.00           C  
ATOM    239  C   ASN A  35       5.174  -5.548  -6.741  1.00  0.00           C  
ATOM    240  O   ASN A  35       4.928  -6.248  -5.763  1.00  0.00           O  
ATOM    241  CB  ASN A  35       7.412  -5.673  -7.857  1.00  0.00           C  
ATOM    242  CEN ASN A  35       8.359  -6.070  -8.073  1.00  0.00           X  
ATOM    243  H   ASN A  35       5.891  -5.103  -9.826  1.00  0.00           H  
ATOM    244  N   HIS A  36       4.756  -4.286  -6.818  1.00  0.00           N  
ATOM    245  CA  HIS A  36       4.014  -3.669  -5.728  1.00  0.00           C  
ATOM    246  C   HIS A  36       2.647  -4.326  -5.512  1.00  0.00           C  
ATOM    247  O   HIS A  36       2.282  -4.617  -4.376  1.00  0.00           O  
ATOM    248  CB  HIS A  36       3.836  -2.170  -5.990  1.00  0.00           C  
ATOM    249  CEN HIS A  36       4.484  -0.947  -5.652  1.00  0.00           X  
ATOM    250  H   HIS A  36       4.942  -3.747  -7.651  1.00  0.00           H  
ATOM    251  N   LEU A  37       1.926  -4.633  -6.591  1.00  0.00           N  
ATOM    252  CA  LEU A  37       0.573  -5.165  -6.521  1.00  0.00           C  
ATOM    253  C   LEU A  37       0.533  -6.474  -5.721  1.00  0.00           C  
ATOM    254  O   LEU A  37      -0.299  -6.589  -4.828  1.00  0.00           O  
ATOM    255  CB  LEU A  37       0.020  -5.380  -7.935  1.00  0.00           C  
ATOM    256  CEN LEU A  37      -0.991  -4.596  -8.793  1.00  0.00           X  
ATOM    257  H   LEU A  37       2.339  -4.516  -7.505  1.00  0.00           H  
ATOM    258  N   GLN A  38       1.456  -7.411  -5.966  1.00  0.00           N  
ATOM    259  CA  GLN A  38       1.500  -8.703  -5.263  1.00  0.00           C  
ATOM    260  C   GLN A  38       1.681  -8.528  -3.751  1.00  0.00           C  
ATOM    261  O   GLN A  38       0.950  -9.149  -2.984  1.00  0.00           O  
ATOM    262  CB  GLN A  38       2.634  -9.571  -5.815  1.00  0.00           C  
ATOM    263  CEN GLN A  38       3.016 -10.894  -6.887  1.00  0.00           X  
ATOM    264  H   GLN A  38       2.164  -7.215  -6.660  1.00  0.00           H  
ATOM    265  N   ASN A  39       2.570  -7.627  -3.319  1.00  0.00           N  
ATOM    266  CA  ASN A  39       2.788  -7.366  -1.891  1.00  0.00           C  
ATOM    267  C   ASN A  39       1.542  -6.750  -1.226  1.00  0.00           C  
ATOM    268  O   ASN A  39       1.177  -7.144  -0.123  1.00  0.00           O  
ATOM    269  CB  ASN A  39       3.994  -6.470  -1.675  1.00  0.00           C  
ATOM    270  CEN ASN A  39       5.023  -6.573  -1.499  1.00  0.00           X  
ATOM    271  H   ASN A  39       3.158  -7.159  -3.997  1.00  0.00           H  
ATOM    272  N   VAL A  40       0.837  -5.848  -1.922  1.00  0.00           N  
ATOM    273  CA  VAL A  40      -0.414  -5.239  -1.435  1.00  0.00           C  
ATOM    274  C   VAL A  40      -1.498  -6.307  -1.218  1.00  0.00           C  
ATOM    275  O   VAL A  40      -2.168  -6.298  -0.184  1.00  0.00           O  
ATOM    276  CB  VAL A  40      -0.945  -4.174  -2.412  1.00  0.00           C  
ATOM    277  CEN VAL A  40      -1.037  -3.496  -2.498  1.00  0.00           X  
ATOM    278  H   VAL A  40       1.192  -5.568  -2.827  1.00  0.00           H  
ATOM    279  N   ILE A  41      -1.683  -7.237  -2.167  1.00  0.00           N  
ATOM    280  CA  ILE A  41      -2.674  -8.323  -2.030  1.00  0.00           C  
ATOM    281  C   ILE A  41      -2.323  -9.215  -0.838  1.00  0.00           C  
ATOM    282  O   ILE A  41      -3.215  -9.578  -0.067  1.00  0.00           O  
ATOM    283  CB  ILE A  41      -2.759  -9.188  -3.301  1.00  0.00           C  
ATOM    284  CEN ILE A  41      -3.226  -9.291  -4.280  1.00  0.00           X  
ATOM    285  H   ILE A  41      -1.084  -7.219  -2.978  1.00  0.00           H  
ATOM    286  N   GLU A  42      -1.048  -9.577  -0.693  1.00  0.00           N  
ATOM    287  CA  GLU A  42      -0.567 -10.432   0.394  1.00  0.00           C  
ATOM    288  C   GLU A  42      -0.858  -9.804   1.761  1.00  0.00           C  
ATOM    289  O   GLU A  42      -1.303 -10.501   2.675  1.00  0.00           O  
ATOM    290  CB  GLU A  42       0.933 -10.696   0.244  1.00  0.00           C  
ATOM    291  CEN GLU A  42       2.212 -11.706  -0.253  1.00  0.00           X  
ATOM    292  H   GLU A  42      -0.365  -9.226  -1.351  1.00  0.00           H  
ATOM    293  N   ASP A  43      -0.727  -8.484   1.884  1.00  0.00           N  
ATOM    294  CA  ASP A  43      -1.040  -7.757   3.112  1.00  0.00           C  
ATOM    295  C   ASP A  43      -2.543  -7.692   3.394  1.00  0.00           C  
ATOM    296  O   ASP A  43      -2.978  -7.961   4.521  1.00  0.00           O  
ATOM    297  CB  ASP A  43      -0.465  -6.340   3.043  1.00  0.00           C  
ATOM    298  CEN ASP A  43       0.352  -5.810   3.343  1.00  0.00           X  
ATOM    299  H   ASP A  43      -0.285  -7.977   1.131  1.00  0.00           H  
ATOM    300  N   ILE A  44      -3.365  -7.392   2.377  1.00  0.00           N  
ATOM    301  CA  ILE A  44      -4.818  -7.247   2.556  1.00  0.00           C  
ATOM    302  C   ILE A  44      -5.375  -8.555   3.091  1.00  0.00           C  
ATOM    303  O   ILE A  44      -6.110  -8.527   4.072  1.00  0.00           O  
ATOM    304  CB  ILE A  44      -5.539  -6.879   1.246  1.00  0.00           C  
ATOM    305  CEN ILE A  44      -5.855  -6.058   0.602  1.00  0.00           X  
ATOM    306  H   ILE A  44      -2.970  -7.337   1.452  1.00  0.00           H  
ATOM    307  N   HIS A  45      -5.017  -9.696   2.515  1.00  0.00           N  
ATOM    308  CA  HIS A  45      -5.531 -10.996   2.935  1.00  0.00           C  
ATOM    309  C   HIS A  45      -5.295 -11.286   4.421  1.00  0.00           C  
ATOM    310  O   HIS A  45      -6.243 -11.589   5.150  1.00  0.00           O  
ATOM    311  CB  HIS A  45      -4.901 -12.107   2.088  1.00  0.00           C  
ATOM    312  CEN HIS A  45      -5.208 -12.851   0.912  1.00  0.00           X  
ATOM    313  H   HIS A  45      -4.350  -9.665   1.756  1.00  0.00           H  
ATOM    314  N   ASP A  46      -4.076 -11.094   4.910  1.00  0.00           N  
ATOM    315  CA  ASP A  46      -3.715 -11.334   6.302  1.00  0.00           C  
ATOM    316  C   ASP A  46      -4.449 -10.385   7.250  1.00  0.00           C  
ATOM    317  O   ASP A  46      -4.896 -10.785   8.336  1.00  0.00           O  
ATOM    318  CB  ASP A  46      -2.202 -11.195   6.489  1.00  0.00           C  
ATOM    319  CEN ASP A  46      -1.362 -11.769   6.537  1.00  0.00           X  
ATOM    320  H   ASP A  46      -3.344 -10.817   4.270  1.00  0.00           H  
ATOM    321  N   PHE A  47      -4.622  -9.124   6.855  1.00  0.00           N  
ATOM    322  CA  PHE A  47      -5.359  -8.142   7.639  1.00  0.00           C  
ATOM    323  C   PHE A  47      -6.820  -8.569   7.842  1.00  0.00           C  
ATOM    324  O   PHE A  47      -7.313  -8.533   8.970  1.00  0.00           O  
ATOM    325  CB  PHE A  47      -5.297  -6.772   6.962  1.00  0.00           C  
ATOM    326  CEN PHE A  47      -4.461  -5.425   7.079  1.00  0.00           X  
ATOM    327  H   PHE A  47      -4.248  -8.850   5.957  1.00  0.00           H  
ATOM    328  N   MET A  48      -7.488  -9.035   6.786  1.00  0.00           N  
ATOM    329  CA  MET A  48      -8.872  -9.501   6.783  1.00  0.00           C  
ATOM    330  C   MET A  48      -9.038 -10.696   7.712  1.00  0.00           C  
ATOM    331  O   MET A  48      -9.957 -10.722   8.532  1.00  0.00           O  
ATOM    332  CB  MET A  48      -9.308  -9.866   5.365  1.00  0.00           C  
ATOM    333  CEN MET A  48     -10.348  -9.349   4.050  1.00  0.00           X  
ATOM    334  H   MET A  48      -6.978  -9.091   5.914  1.00  0.00           H  
ATOM    335  N   GLN A  49      -8.131 -11.667   7.635  1.00  0.00           N  
ATOM    336  CA  GLN A  49      -8.166 -12.859   8.467  1.00  0.00           C  
ATOM    337  C   GLN A  49      -8.027 -12.503   9.952  1.00  0.00           C  
ATOM    338  O   GLN A  49      -8.809 -12.980  10.777  1.00  0.00           O  
ATOM    339  CB  GLN A  49      -7.053 -13.826   8.056  1.00  0.00           C  
ATOM    340  CEN GLN A  49      -6.693 -15.274   7.149  1.00  0.00           X  
ATOM    341  H   GLN A  49      -7.422 -11.607   6.920  1.00  0.00           H  
ATOM    342  N   ALA A  50      -7.111 -11.596  10.296  1.00  0.00           N  
ATOM    343  CA  ALA A  50      -6.895 -11.152  11.670  1.00  0.00           C  
ATOM    344  C   ALA A  50      -8.119 -10.419  12.250  1.00  0.00           C  
ATOM    345  O   ALA A  50      -8.489 -10.649  13.402  1.00  0.00           O  
ATOM    346  CB  ALA A  50      -5.662 -10.262  11.736  1.00  0.00           C  
ATOM    347  CEN ALA A  50      -5.663 -10.262  11.736  1.00  0.00           X  
ATOM    348  H   ALA A  50      -6.517 -11.222   9.571  1.00  0.00           H  
ATOM    349  N   ALA A  51      -8.774  -9.560  11.465  1.00  0.00           N  
ATOM    350  CA  ALA A  51      -9.981  -8.844  11.866  1.00  0.00           C  
ATOM    351  C   ALA A  51     -11.147  -9.811  12.133  1.00  0.00           C  
ATOM    352  O   ALA A  51     -11.832  -9.677  13.149  1.00  0.00           O  
ATOM    353  CB  ALA A  51     -10.362  -7.825  10.802  1.00  0.00           C  
ATOM    354  CEN ALA A  51     -10.362  -7.826  10.803  1.00  0.00           X  
ATOM    355  H   ALA A  51      -8.410  -9.386  10.541  1.00  0.00           H  
ATOM    356  N   ALA A  52     -11.330 -10.819  11.278  1.00  0.00           N  
ATOM    357  CA  ALA A  52     -12.397 -11.810  11.386  1.00  0.00           C  
ATOM    358  C   ALA A  52     -12.222 -12.684  12.635  1.00  0.00           C  
ATOM    359  O   ALA A  52     -13.185 -12.904  13.369  1.00  0.00           O  
ATOM    360  CB  ALA A  52     -12.444 -12.671  10.132  1.00  0.00           C  
ATOM    361  CEN ALA A  52     -12.444 -12.671  10.133  1.00  0.00           X  
ATOM    362  H   ALA A  52     -10.701 -10.901  10.496  1.00  0.00           H  
ATOM    363  N   ALA A  53     -10.996 -13.111  12.945  1.00  0.00           N  
ATOM    364  CA  ALA A  53     -10.706 -13.914  14.128  1.00  0.00           C  
ATOM    365  C   ALA A  53     -10.888 -13.093  15.414  1.00  0.00           C  
ATOM    366  O   ALA A  53     -11.534 -13.551  16.352  1.00  0.00           O  
ATOM    367  CB  ALA A  53      -9.296 -14.480  14.046  1.00  0.00           C  
ATOM    368  CEN ALA A  53      -9.297 -14.480  14.047  1.00  0.00           X  
ATOM    369  H   ALA A  53     -10.230 -12.886  12.326  1.00  0.00           H  
ATOM    370  N   ALA A  54     -10.415 -11.843  15.450  1.00  0.00           N  
ATOM    371  CA  ALA A  54     -10.529 -10.979  16.625  1.00  0.00           C  
ATOM    372  C   ALA A  54     -11.987 -10.612  16.968  1.00  0.00           C  
ATOM    373  O   ALA A  54     -12.355 -10.570  18.148  1.00  0.00           O  
ATOM    374  CB  ALA A  54      -9.705  -9.718  16.413  1.00  0.00           C  
ATOM    375  CEN ALA A  54      -9.706  -9.718  16.413  1.00  0.00           X  
ATOM    376  H   ALA A  54      -9.921 -11.495  14.642  1.00  0.00           H  
ATOM    377  N   ALA A  55     -12.828 -10.362  15.962  1.00  0.00           N  
ATOM    378  CA  ALA A  55     -14.258 -10.119  16.127  1.00  0.00           C  
ATOM    379  C   ALA A  55     -14.994 -11.382  16.599  1.00  0.00           C  
ATOM    380  O   ALA A  55     -15.603 -11.367  17.673  1.00  0.00           O  
ATOM    381  CB  ALA A  55     -14.855  -9.607  14.825  1.00  0.00           C  
ATOM    382  CEN ALA A  55     -14.855  -9.607  14.825  1.00  0.00           X  
ATOM    383  H   ALA A  55     -12.452 -10.335  15.025  1.00  0.00           H  
ATOM    384  N   ASN A  56     -14.882 -12.495  15.869  1.00  0.00           N  
ATOM    385  CA  ASN A  56     -15.519 -13.773  16.201  1.00  0.00           C  
ATOM    386  C   ASN A  56     -15.162 -14.272  17.604  1.00  0.00           C  
ATOM    387  O   ASN A  56     -16.038 -14.780  18.299  1.00  0.00           O  
ATOM    388  CB  ASN A  56     -15.171 -14.835  15.175  1.00  0.00           C  
ATOM    389  CEN ASN A  56     -15.563 -15.215  14.278  1.00  0.00           X  
ATOM    390  H   ASN A  56     -14.360 -12.443  15.006  1.00  0.00           H  
ATOM    391  N   CYS A  57     -13.949 -14.010  18.102  1.00  0.00           N  
ATOM    392  CA  CYS A  57     -13.535 -14.410  19.450  1.00  0.00           C  
ATOM    393  C   CYS A  57     -14.540 -13.965  20.529  1.00  0.00           C  
ATOM    394  O   CYS A  57     -14.633 -14.606  21.572  1.00  0.00           O  
ATOM    395  CB  CYS A  57     -12.208 -13.670  19.617  1.00  0.00           C  
ATOM    396  CEN CYS A  57     -11.248 -14.033  19.628  1.00  0.00           X  
ATOM    397  H   CYS A  57     -13.261 -13.582  17.498  1.00  0.00           H  
ATOM    398  N   ARG A  58     -15.349 -12.913  20.300  1.00  0.00           N  
ATOM    399  CA  ARG A  58     -16.315 -12.428  21.306  1.00  0.00           C  
ATOM    400  C   ARG A  58     -17.389 -13.450  21.681  1.00  0.00           C  
ATOM    401  O   ARG A  58     -18.047 -13.251  22.697  1.00  0.00           O  
ATOM    402  CB  ARG A  58     -16.955 -11.116  20.877  1.00  0.00           C  
ATOM    403  CEN ARG A  58     -17.382  -8.683  20.652  1.00  0.00           X  
ATOM    404  H   ARG A  58     -15.363 -12.512  19.372  1.00  0.00           H  
ATOM    405  N   LYS A  59     -17.581 -14.522  20.903  1.00  0.00           N  
ATOM    406  CA  LYS A  59     -18.655 -15.513  21.111  1.00  0.00           C  
ATOM    407  C   LYS A  59     -18.599 -16.196  22.486  1.00  0.00           C  
ATOM    408  O   LYS A  59     -19.631 -16.646  22.969  1.00  0.00           O  
ATOM    409  CB  LYS A  59     -18.604 -16.576  20.012  1.00  0.00           C  
ATOM    410  CEN LYS A  59     -19.396 -17.358  18.213  1.00  0.00           X  
ATOM    411  H   LYS A  59     -16.905 -14.708  20.177  1.00  0.00           H  
ATOM    412  N   GLY A  60     -17.431 -16.230  23.140  1.00  0.00           N  
ATOM    413  CA  GLY A  60     -17.178 -16.965  24.387  1.00  0.00           C  
ATOM    414  C   GLY A  60     -17.802 -16.378  25.654  1.00  0.00           C  
ATOM    415  O   GLY A  60     -17.740 -17.021  26.695  1.00  0.00           O  
ATOM    416  CEN GLY A  60     -17.178 -16.965  24.387  1.00  0.00           X  
ATOM    417  H   GLY A  60     -16.634 -15.804  22.690  1.00  0.00           H  
ATOM    418  N   SER A  61     -18.386 -15.176  25.604  1.00  0.00           N  
ATOM    419  CA  SER A  61     -18.956 -14.533  26.795  1.00  0.00           C  
ATOM    420  C   SER A  61     -20.490 -14.409  26.686  1.00  0.00           C  
ATOM    421  O   SER A  61     -21.026 -13.382  27.097  1.00  0.00           O  
ATOM    422  CB  SER A  61     -18.327 -13.168  26.997  1.00  0.00           C  
ATOM    423  CEN SER A  61     -18.107 -12.686  26.872  1.00  0.00           X  
ATOM    424  H   SER A  61     -18.533 -14.747  24.702  1.00  0.00           H  
ATOM    425  N   PRO A  62     -21.233 -15.414  26.174  1.00  0.00           N  
ATOM    426  CA  PRO A  62     -22.678 -15.301  26.088  1.00  0.00           C  
ATOM    427  C   PRO A  62     -23.233 -15.166  27.512  1.00  0.00           C  
ATOM    428  O   PRO A  62     -22.665 -15.698  28.454  1.00  0.00           O  
ATOM    429  CB  PRO A  62     -23.130 -16.594  25.389  1.00  0.00           C  
ATOM    430  CEN PRO A  62     -21.389 -16.986  25.406  1.00  0.00           X  
ATOM    431  N   GLY A  63     -24.323 -14.413  27.647  1.00  0.00           N  
ATOM    432  CA  GLY A  63     -25.059 -14.213  28.902  1.00  0.00           C  
ATOM    433  C   GLY A  63     -24.879 -12.890  29.653  1.00  0.00           C  
ATOM    434  O   GLY A  63     -24.062 -12.047  29.311  1.00  0.00           O  
ATOM    435  CEN GLY A  63     -25.060 -14.213  28.902  1.00  0.00           X  
ATOM    436  H   GLY A  63     -24.848 -14.255  26.801  1.00  0.00           H  
ATOM    437  N   SER A  64     -25.546 -12.785  30.802  1.00  0.00           N  
ATOM    438  CA  SER A  64     -25.522 -11.588  31.644  1.00  0.00           C  
ATOM    439  C   SER A  64     -25.202 -11.912  33.117  1.00  0.00           C  
ATOM    440  O   SER A  64     -25.731 -12.898  33.636  1.00  0.00           O  
ATOM    441  CB  SER A  64     -26.852 -10.868  31.541  1.00  0.00           C  
ATOM    442  CEN SER A  64     -27.389 -10.797  31.494  1.00  0.00           X  
ATOM    443  H   SER A  64     -25.876 -13.637  31.240  1.00  0.00           H  
ATOM    444  N   PRO A  65     -24.442 -11.065  33.839  1.00  0.00           N  
ATOM    445  CA  PRO A  65     -24.122 -11.321  35.236  1.00  0.00           C  
ATOM    446  C   PRO A  65     -25.351 -10.969  36.081  1.00  0.00           C  
ATOM    447  O   PRO A  65     -25.418  -9.922  36.724  1.00  0.00           O  
ATOM    448  CB  PRO A  65     -22.914 -10.418  35.535  1.00  0.00           C  
ATOM    449  CEN PRO A  65     -23.119  -9.906  33.837  1.00  0.00           X  
ATOM    450  N   ALA A  66     -26.361 -11.829  36.041  1.00  0.00           N  
ATOM    451  CA  ALA A  66     -27.610 -11.631  36.758  1.00  0.00           C  
ATOM    452  C   ALA A  66     -27.364 -11.917  38.244  1.00  0.00           C  
ATOM    453  O   ALA A  66     -26.651 -12.854  38.582  1.00  0.00           O  
ATOM    454  CB  ALA A  66     -28.710 -12.519  36.195  1.00  0.00           C  
ATOM    455  CEN ALA A  66     -28.709 -12.519  36.196  1.00  0.00           X  
ATOM    456  H   ALA A  66     -26.208 -12.727  35.604  1.00  0.00           H  
ATOM    457  N   GLY A  67     -28.000 -11.136  39.119  1.00  0.00           N  
ATOM    458  CA  GLY A  67     -27.922 -11.338  40.568  1.00  0.00           C  
ATOM    459  C   GLY A  67     -27.729 -10.076  41.412  1.00  0.00           C  
ATOM    460  O   GLY A  67     -27.184  -9.089  40.952  1.00  0.00           O  
ATOM    461  CEN GLY A  67     -27.922 -11.338  40.568  1.00  0.00           X  
ATOM    462  H   GLY A  67     -28.705 -10.509  38.761  1.00  0.00           H  
ATOM    463  N   SER A  68     -28.149 -10.189  42.672  1.00  0.00           N  
ATOM    464  CA  SER A  68     -28.119  -9.188  43.753  1.00  0.00           C  
ATOM    465  C   SER A  68     -28.553  -7.728  43.485  1.00  0.00           C  
ATOM    466  O   SER A  68     -27.788  -6.801  43.743  1.00  0.00           O  
ATOM    467  CB  SER A  68     -26.707  -9.167  44.305  1.00  0.00           C  
ATOM    468  CEN SER A  68     -26.163  -9.178  44.310  1.00  0.00           X  
ATOM    469  H   SER A  68     -28.064 -11.124  43.043  1.00  0.00           H  
ATOM    470  N   PRO A  69     -29.836  -7.477  43.147  1.00  0.00           N  
ATOM    471  CA  PRO A  69     -30.327  -6.127  42.904  1.00  0.00           C  
ATOM    472  C   PRO A  69     -30.163  -5.271  44.166  1.00  0.00           C  
ATOM    473  O   PRO A  69     -30.298  -5.766  45.285  1.00  0.00           O  
ATOM    474  CB  PRO A  69     -31.801  -6.324  42.515  1.00  0.00           C  
ATOM    475  CEN PRO A  69     -31.452  -8.048  42.815  1.00  0.00           X  
ATOM    476  N   THR A  70     -29.917  -3.975  43.994  1.00  0.00           N  
ATOM    477  CA  THR A  70     -29.797  -3.029  45.115  1.00  0.00           C  
ATOM    478  C   THR A  70     -30.465  -1.714  44.720  1.00  0.00           C  
ATOM    479  O   THR A  70     -30.780  -1.482  43.556  1.00  0.00           O  
ATOM    480  CB  THR A  70     -28.331  -2.766  45.505  1.00  0.00           C  
ATOM    481  CEN THR A  70     -27.810  -2.947  45.696  1.00  0.00           X  
ATOM    482  H   THR A  70     -30.068  -3.569  43.082  1.00  0.00           H  
ATOM    483  N   SER A  71     -30.790  -0.931  45.748  1.00  0.00           N  
ATOM    484  CA  SER A  71     -31.387   0.404  45.708  1.00  0.00           C  
ATOM    485  C   SER A  71     -31.087   1.281  46.929  1.00  0.00           C  
ATOM    486  O   SER A  71     -30.948   0.775  48.033  1.00  0.00           O  
ATOM    487  CB  SER A  71     -32.887   0.269  45.537  1.00  0.00           C  
ATOM    488  CEN SER A  71     -33.389   0.066  45.594  1.00  0.00           X  
ATOM    489  H   SER A  71     -30.682  -1.316  46.674  1.00  0.00           H  
ATOM    490  N   THR A  72     -31.094   2.592  46.660  1.00  0.00           N  
ATOM    491  CA  THR A  72     -30.944   3.722  47.603  1.00  0.00           C  
ATOM    492  C   THR A  72     -29.845   3.674  48.673  1.00  0.00           C  
ATOM    493  O   THR A  72     -29.973   2.932  49.635  1.00  0.00           O  
ATOM    494  CB  THR A  72     -32.275   3.947  48.344  1.00  0.00           C  
ATOM    495  CEN THR A  72     -32.850   4.050  48.347  1.00  0.00           X  
ATOM    496  H   THR A  72     -31.730   2.839  45.917  1.00  0.00           H  
ATOM    497  N   GLU A  73     -28.863   4.577  48.552  1.00  0.00           N  
ATOM    498  CA  GLU A  73     -27.684   4.753  49.444  1.00  0.00           C  
ATOM    499  C   GLU A  73     -27.542   6.262  49.766  1.00  0.00           C  
ATOM    500  O   GLU A  73     -28.321   7.081  49.286  1.00  0.00           O  
ATOM    501  CB  GLU A  73     -26.407   4.214  48.796  1.00  0.00           C  
ATOM    502  CEN GLU A  73     -25.237   2.985  48.636  1.00  0.00           X  
ATOM    503  H   GLU A  73     -29.105   5.428  48.062  1.00  0.00           H  
ATOM    504  N   GLU A  74     -26.873   6.613  50.871  1.00  0.00           N  
ATOM    505  CA  GLU A  74     -26.509   7.971  51.347  1.00  0.00           C  
ATOM    506  C   GLU A  74     -27.633   9.035  51.312  1.00  0.00           C  
ATOM    507  O   GLU A  74     -28.705   8.827  50.753  1.00  0.00           O  
ATOM    508  CB  GLU A  74     -25.320   8.484  50.531  1.00  0.00           C  
ATOM    509  CEN GLU A  74     -23.642   8.725  50.356  1.00  0.00           X  
ATOM    510  H   GLU A  74     -27.284   6.103  51.641  1.00  0.00           H  
ATOM    511  N   GLY A  75     -27.349  10.223  51.877  1.00  0.00           N  
ATOM    512  CA  GLY A  75     -28.290  11.355  51.927  1.00  0.00           C  
ATOM    513  C   GLY A  75     -27.645  12.747  52.060  1.00  0.00           C  
ATOM    514  O   GLY A  75     -28.176  13.611  52.748  1.00  0.00           O  
ATOM    515  CEN GLY A  75     -28.290  11.355  51.927  1.00  0.00           X  
ATOM    516  H   GLY A  75     -26.429  10.361  52.269  1.00  0.00           H  
ATOM    517  N   THR A  76     -26.485  12.926  51.427  1.00  0.00           N  
ATOM    518  CA  THR A  76     -25.562  14.082  51.325  1.00  0.00           C  
ATOM    519  C   THR A  76     -26.002  15.386  50.606  1.00  0.00           C  
ATOM    520  O   THR A  76     -26.587  15.349  49.530  1.00  0.00           O  
ATOM    521  CB  THR A  76     -24.262  13.618  50.643  1.00  0.00           C  
ATOM    522  CEN THR A  76     -23.800  13.262  50.606  1.00  0.00           X  
ATOM    523  H   THR A  76     -26.284  12.234  50.718  1.00  0.00           H  
ATOM    524  N   SER A  77     -25.579  16.504  51.221  1.00  0.00           N  
ATOM    525  CA  SER A  77     -25.704  17.958  50.925  1.00  0.00           C  
ATOM    526  C   SER A  77     -24.851  18.678  49.862  1.00  0.00           C  
ATOM    527  O   SER A  77     -23.643  18.505  49.855  1.00  0.00           O  
ATOM    528  CB  SER A  77     -25.497  18.692  52.235  1.00  0.00           C  
ATOM    529  CEN SER A  77     -25.286  18.815  52.721  1.00  0.00           X  
ATOM    530  H   SER A  77     -24.720  16.334  51.726  1.00  0.00           H  
ATOM    531  N   GLU A  78     -25.440  19.663  49.151  1.00  0.00           N  
ATOM    532  CA  GLU A  78     -24.748  20.501  48.134  1.00  0.00           C  
ATOM    533  C   GLU A  78     -24.905  22.025  48.406  1.00  0.00           C  
ATOM    534  O   GLU A  78     -25.923  22.489  48.911  1.00  0.00           O  
ATOM    535  CB  GLU A  78     -25.271  20.168  46.734  1.00  0.00           C  
ATOM    536  CEN GLU A  78     -25.106  19.341  45.254  1.00  0.00           X  
ATOM    537  H   GLU A  78     -26.231  20.124  49.578  1.00  0.00           H  
ATOM    538  N   SER A  79     -23.848  22.787  48.114  1.00  0.00           N  
ATOM    539  CA  SER A  79     -23.672  24.248  48.206  1.00  0.00           C  
ATOM    540  C   SER A  79     -22.535  24.839  47.355  1.00  0.00           C  
ATOM    541  O   SER A  79     -21.515  24.174  47.198  1.00  0.00           O  
ATOM    542  CB  SER A  79     -23.455  24.625  49.658  1.00  0.00           C  
ATOM    543  CEN SER A  79     -23.279  24.589  50.172  1.00  0.00           X  
ATOM    544  H   SER A  79     -23.020  22.290  47.822  1.00  0.00           H  
ATOM    545  N   ALA A  80     -22.599  26.138  47.006  1.00  0.00           N  
ATOM    546  CA  ALA A  80     -21.528  26.832  46.267  1.00  0.00           C  
ATOM    547  C   ALA A  80     -21.295  28.292  46.747  1.00  0.00           C  
ATOM    548  O   ALA A  80     -22.205  28.942  47.246  1.00  0.00           O  
ATOM    549  CB  ALA A  80     -21.842  26.813  44.778  1.00  0.00           C  
ATOM    550  CEN ALA A  80     -21.841  26.814  44.779  1.00  0.00           X  
ATOM    551  H   ALA A  80     -23.311  26.717  47.427  1.00  0.00           H  
ATOM    552  N   THR A  81     -20.042  28.744  46.582  1.00  0.00           N  
ATOM    553  CA  THR A  81     -19.415  30.070  46.857  1.00  0.00           C  
ATOM    554  C   THR A  81     -19.649  31.328  45.981  1.00  0.00           C  
ATOM    555  O   THR A  81     -19.564  31.251  44.759  1.00  0.00           O  
ATOM    556  CB  THR A  81     -17.888  29.873  46.908  1.00  0.00           C  
ATOM    557  CEN THR A  81     -17.411  29.607  47.115  1.00  0.00           X  
ATOM    558  H   THR A  81     -19.592  28.298  45.793  1.00  0.00           H  
ATOM    559  N   PRO A  82     -19.770  32.533  46.600  1.00  0.00           N  
ATOM    560  CA  PRO A  82     -19.962  33.815  45.918  1.00  0.00           C  
ATOM    561  C   PRO A  82     -18.684  34.308  45.207  1.00  0.00           C  
ATOM    562  O   PRO A  82     -17.572  33.998  45.636  1.00  0.00           O  
ATOM    563  CB  PRO A  82     -20.392  34.765  47.049  1.00  0.00           C  
ATOM    564  CEN PRO A  82     -20.123  33.339  48.089  1.00  0.00           X  
ATOM    565  N   GLU A  83     -18.830  35.140  44.172  1.00  0.00           N  
ATOM    566  CA  GLU A  83     -17.700  35.737  43.446  1.00  0.00           C  
ATOM    567  C   GLU A  83     -17.837  37.265  43.367  1.00  0.00           C  
ATOM    568  O   GLU A  83     -18.893  37.811  43.057  1.00  0.00           O  
ATOM    569  CB  GLU A  83     -17.596  35.145  42.038  1.00  0.00           C  
ATOM    570  CEN GLU A  83     -16.882  34.048  40.947  1.00  0.00           X  
ATOM    571  H   GLU A  83     -19.754  35.471  43.934  1.00  0.00           H  
ATOM    572  N   SER A  84     -16.725  37.945  43.658  1.00  0.00           N  
ATOM    573  CA  SER A  84     -16.572  39.401  43.625  1.00  0.00           C  
ATOM    574  C   SER A  84     -16.623  39.890  42.176  1.00  0.00           C  
ATOM    575  O   SER A  84     -16.447  39.092  41.259  1.00  0.00           O  
ATOM    576  CB  SER A  84     -15.273  39.815  44.288  1.00  0.00           C  
ATOM    577  CEN SER A  84     -14.753  39.792  44.445  1.00  0.00           X  
ATOM    578  H   SER A  84     -15.867  37.413  43.675  1.00  0.00           H  
ATOM    579  N   GLY A  85     -16.788  41.198  41.970  1.00  0.00           N  
ATOM    580  CA  GLY A  85     -16.775  41.847  40.656  1.00  0.00           C  
ATOM    581  C   GLY A  85     -15.755  43.003  40.615  1.00  0.00           C  
ATOM    582  O   GLY A  85     -15.159  43.284  41.653  1.00  0.00           O  
ATOM    583  CEN GLY A  85     -16.775  41.847  40.656  1.00  0.00           X  
ATOM    584  H   GLY A  85     -16.847  41.804  42.776  1.00  0.00           H  
ATOM    585  N   PRO A  86     -15.528  43.662  39.459  1.00  0.00           N  
ATOM    586  CA  PRO A  86     -14.597  44.784  39.301  1.00  0.00           C  
ATOM    587  C   PRO A  86     -15.040  46.064  40.045  1.00  0.00           C  
ATOM    588  O   PRO A  86     -16.235  46.322  40.176  1.00  0.00           O  
ATOM    589  CB  PRO A  86     -14.552  44.996  37.779  1.00  0.00           C  
ATOM    590  CEN PRO A  86     -15.788  43.709  37.755  1.00  0.00           X  
ATOM    591  N   GLY A  87     -14.080  46.920  40.420  1.00  0.00           N  
ATOM    592  CA  GLY A  87     -14.366  48.242  41.018  1.00  0.00           C  
ATOM    593  C   GLY A  87     -13.569  48.546  42.292  1.00  0.00           C  
ATOM    594  O   GLY A  87     -12.832  47.694  42.763  1.00  0.00           O  
ATOM    595  CEN GLY A  87     -14.366  48.242  41.018  1.00  0.00           X  
ATOM    596  H   GLY A  87     -13.133  46.729  40.133  1.00  0.00           H  
ATOM    597  N   THR A  88     -13.563  49.799  42.775  1.00  0.00           N  
ATOM    598  CA  THR A  88     -12.845  50.283  43.989  1.00  0.00           C  
ATOM    599  C   THR A  88     -11.341  49.958  43.985  1.00  0.00           C  
ATOM    600  O   THR A  88     -10.950  48.845  43.656  1.00  0.00           O  
ATOM    601  CB  THR A  88     -13.460  49.693  45.271  1.00  0.00           C  
ATOM    602  CEN THR A  88     -13.911  49.610  45.634  1.00  0.00           X  
ATOM    603  H   THR A  88     -13.403  50.442  42.012  1.00  0.00           H  
ATOM    604  N   SER A  89     -10.474  50.952  44.195  1.00  0.00           N  
ATOM    605  CA  SER A  89     -10.776  52.377  44.475  1.00  0.00           C  
ATOM    606  C   SER A  89     -11.279  52.622  45.897  1.00  0.00           C  
ATOM    607  O   SER A  89     -12.052  53.541  46.139  1.00  0.00           O  
ATOM    608  CB  SER A  89     -11.799  52.892  43.480  1.00  0.00           C  
ATOM    609  CEN SER A  89     -12.228  52.890  43.147  1.00  0.00           X  
ATOM    610  H   SER A  89      -9.743  50.623  44.811  1.00  0.00           H  
ATOM    611  N   THR A  90     -10.736  51.889  46.870  1.00  0.00           N  
ATOM    612  CA  THR A  90     -11.025  52.119  48.294  1.00  0.00           C  
ATOM    613  C   THR A  90      -9.695  52.300  49.023  1.00  0.00           C  
ATOM    614  O   THR A  90      -8.636  51.959  48.503  1.00  0.00           O  
ATOM    615  CB  THR A  90     -11.814  50.960  48.932  1.00  0.00           C  
ATOM    616  CEN THR A  90     -12.287  50.619  48.967  1.00  0.00           X  
ATOM    617  H   THR A  90      -9.849  51.437  46.695  1.00  0.00           H  
ATOM    618  N   GLU A  91      -9.795  52.955  50.172  1.00  0.00           N  
ATOM    619  CA  GLU A  91      -8.771  53.265  51.170  1.00  0.00           C  
ATOM    620  C   GLU A  91      -9.249  53.009  52.628  1.00  0.00           C  
ATOM    621  O   GLU A  91     -10.446  53.135  52.900  1.00  0.00           O  
ATOM    622  CB  GLU A  91      -8.323  54.720  51.012  1.00  0.00           C  
ATOM    623  CEN GLU A  91      -7.220  55.868  50.405  1.00  0.00           X  
ATOM    624  H   GLU A  91     -10.713  53.294  50.417  1.00  0.00           H  
ATOM    625  N   PRO A  92      -8.350  52.601  53.550  1.00  0.00           N  
ATOM    626  CA  PRO A  92      -8.628  52.397  54.972  1.00  0.00           C  
ATOM    627  C   PRO A  92      -9.117  53.667  55.683  1.00  0.00           C  
ATOM    628  O   PRO A  92      -8.742  54.788  55.351  1.00  0.00           O  
ATOM    629  CB  PRO A  92      -7.281  51.912  55.533  1.00  0.00           C  
ATOM    630  CEN PRO A  92      -6.703  52.193  53.869  1.00  0.00           X  
ATOM    631  N   SER A  93      -9.931  53.494  56.725  1.00  0.00           N  
ATOM    632  CA  SER A  93     -10.411  54.610  57.547  1.00  0.00           C  
ATOM    633  C   SER A  93     -10.468  54.208  59.015  1.00  0.00           C  
ATOM    634  O   SER A  93     -10.693  53.052  59.364  1.00  0.00           O  
ATOM    635  CB  SER A  93     -11.776  55.070  57.071  1.00  0.00           C  
ATOM    636  CEN SER A  93     -12.279  55.041  56.866  1.00  0.00           X  
ATOM    637  H   SER A  93     -10.087  52.558  57.073  1.00  0.00           H  
ATOM    638  N   GLU A  94     -10.238  55.219  59.851  1.00  0.00           N  
ATOM    639  CA  GLU A  94     -10.276  55.163  61.307  1.00  0.00           C  
ATOM    640  C   GLU A  94     -11.732  55.097  61.795  1.00  0.00           C  
ATOM    641  O   GLU A  94     -12.602  55.800  61.282  1.00  0.00           O  
ATOM    642  CB  GLU A  94      -9.560  56.373  61.912  1.00  0.00           C  
ATOM    643  CEN GLU A  94      -8.175  57.066  62.622  1.00  0.00           X  
ATOM    644  H   GLU A  94     -10.281  56.147  59.463  1.00  0.00           H  
ATOM    645  N   GLY A  95     -12.013  54.265  62.803  1.00  0.00           N  
ATOM    646  CA  GLY A  95     -13.355  54.147  63.376  1.00  0.00           C  
ATOM    647  C   GLY A  95     -13.560  54.930  64.673  1.00  0.00           C  
ATOM    648  O   GLY A  95     -14.619  54.871  65.273  1.00  0.00           O  
ATOM    649  CEN GLY A  95     -13.355  54.147  63.376  1.00  0.00           X  
ATOM    650  H   GLY A  95     -11.299  53.615  63.102  1.00  0.00           H  
ATOM    651  N   SER A  96     -12.503  55.633  65.086  1.00  0.00           N  
ATOM    652  CA  SER A  96     -12.375  56.477  66.288  1.00  0.00           C  
ATOM    653  C   SER A  96     -12.788  55.978  67.695  1.00  0.00           C  
ATOM    654  O   SER A  96     -13.089  56.758  68.589  1.00  0.00           O  
ATOM    655  CB  SER A  96     -13.140  57.755  66.008  1.00  0.00           C  
ATOM    656  CEN SER A  96     -13.537  58.080  65.827  1.00  0.00           X  
ATOM    657  H   SER A  96     -11.952  55.979  64.315  1.00  0.00           H  
ATOM    658  N   ALA A  97     -12.474  54.691  67.902  1.00  0.00           N  
ATOM    659  CA  ALA A  97     -12.677  53.895  69.130  1.00  0.00           C  
ATOM    660  C   ALA A  97     -13.887  54.155  70.076  1.00  0.00           C  
ATOM    661  O   ALA A  97     -14.813  54.891  69.750  1.00  0.00           O  
ATOM    662  CB  ALA A  97     -11.400  54.008  69.950  1.00  0.00           C  
ATOM    663  CEN ALA A  97     -11.402  54.008  69.950  1.00  0.00           X  
ATOM    664  H   ALA A  97     -11.706  54.365  67.331  1.00  0.00           H  
ATOM    665  N   PRO A  98     -13.875  53.536  71.284  1.00  0.00           N  
ATOM    666  CA  PRO A  98     -14.921  53.668  72.297  1.00  0.00           C  
ATOM    667  C   PRO A  98     -14.969  55.057  72.950  1.00  0.00           C  
ATOM    668  O   PRO A  98     -13.967  55.768  73.016  1.00  0.00           O  
ATOM    669  CB  PRO A  98     -14.570  52.571  73.316  1.00  0.00           C  
ATOM    670  CEN PRO A  98     -13.152  52.313  72.263  1.00  0.00           X  
ATOM    671  N   GLY A  99     -16.133  55.409  73.506  1.00  0.00           N  
ATOM    672  CA  GLY A  99     -16.353  56.632  74.274  1.00  0.00           C  
ATOM    673  C   GLY A  99     -15.890  56.507  75.732  1.00  0.00           C  
ATOM    674  O   GLY A  99     -15.744  55.416  76.270  1.00  0.00           O  
ATOM    675  CEN GLY A  99     -16.353  56.633  74.275  1.00  0.00           X  
ATOM    676  H   GLY A  99     -16.908  54.764  73.430  1.00  0.00           H  
ATOM    677  N   SER A 100     -15.686  57.643  76.380  1.00  0.00           N  
ATOM    678  CA  SER A 100     -15.291  57.844  77.787  1.00  0.00           C  
ATOM    679  C   SER A 100     -15.466  59.354  78.056  1.00  0.00           C  
ATOM    680  O   SER A 100     -15.664  60.071  77.071  1.00  0.00           O  
ATOM    681  CB  SER A 100     -13.867  57.389  78.039  1.00  0.00           C  
ATOM    682  CEN SER A 100     -13.341  57.287  77.942  1.00  0.00           X  
ATOM    683  H   SER A 100     -16.043  58.478  75.939  1.00  0.00           H  
ATOM    684  N   PRO A 101     -15.368  59.914  79.284  1.00  0.00           N  
ATOM    685  CA  PRO A 101     -15.148  59.305  80.606  1.00  0.00           C  
ATOM    686  C   PRO A 101     -16.439  59.270  81.488  1.00  0.00           C  
ATOM    687  O   PRO A 101     -17.554  59.352  80.986  1.00  0.00           O  
ATOM    688  CB  PRO A 101     -14.051  60.189  81.222  1.00  0.00           C  
ATOM    689  CEN PRO A 101     -14.245  61.142  79.726  1.00  0.00           X  
ATOM    690  N   ALA A 102     -16.237  59.273  82.815  1.00  0.00           N  
ATOM    691  CA  ALA A 102     -17.239  59.360  83.893  1.00  0.00           C  
ATOM    692  C   ALA A 102     -18.107  58.118  84.194  1.00  0.00           C  
ATOM    693  O   ALA A 102     -19.329  58.173  84.277  1.00  0.00           O  
ATOM    694  CB  ALA A 102     -18.156  60.537  83.594  1.00  0.00           C  
ATOM    695  CEN ALA A 102     -18.156  60.536  83.594  1.00  0.00           X  
ATOM    696  H   ALA A 102     -15.286  59.469  83.100  1.00  0.00           H  
ATOM    697  N   GLY A 103     -17.416  57.020  84.516  1.00  0.00           N  
ATOM    698  CA  GLY A 103     -17.982  55.731  84.918  1.00  0.00           C  
ATOM    699  C   GLY A 103     -16.999  55.030  85.864  1.00  0.00           C  
ATOM    700  O   GLY A 103     -15.795  55.246  85.770  1.00  0.00           O  
ATOM    701  CEN GLY A 103     -17.983  55.731  84.918  1.00  0.00           X  
ATOM    702  H   GLY A 103     -16.421  57.113  84.668  1.00  0.00           H  
ATOM    703  N   SER A 104     -17.539  54.295  86.832  1.00  0.00           N  
ATOM    704  CA  SER A 104     -16.865  53.500  87.878  1.00  0.00           C  
ATOM    705  C   SER A 104     -16.883  51.968  87.633  1.00  0.00           C  
ATOM    706  O   SER A 104     -17.794  51.473  86.976  1.00  0.00           O  
ATOM    707  CB  SER A 104     -17.497  53.811  89.220  1.00  0.00           C  
ATOM    708  CEN SER A 104     -17.883  53.929  89.585  1.00  0.00           X  
ATOM    709  H   SER A 104     -18.545  54.335  86.907  1.00  0.00           H  
ATOM    710  N   PRO A 105     -15.877  51.217  88.146  1.00  0.00           N  
ATOM    711  CA  PRO A 105     -15.799  49.751  88.107  1.00  0.00           C  
ATOM    712  C   PRO A 105     -16.882  49.037  88.933  1.00  0.00           C  
ATOM    713  O   PRO A 105     -17.137  49.412  90.076  1.00  0.00           O  
ATOM    714  CB  PRO A 105     -14.391  49.460  88.652  1.00  0.00           C  
ATOM    715  CEN PRO A 105     -14.325  51.228  88.891  1.00  0.00           X  
ATOM    716  N   THR A 106     -17.427  47.927  88.419  1.00  0.00           N  
ATOM    717  CA  THR A 106     -18.408  47.097  89.142  1.00  0.00           C  
ATOM    718  C   THR A 106     -18.074  45.603  89.055  1.00  0.00           C  
ATOM    719  O   THR A 106     -17.527  45.147  88.054  1.00  0.00           O  
ATOM    720  CB  THR A 106     -19.835  47.318  88.605  1.00  0.00           C  
ATOM    721  CEN THR A 106     -20.293  47.661  88.490  1.00  0.00           X  
ATOM    722  H   THR A 106     -17.081  47.572  87.538  1.00  0.00           H  
ATOM    723  N   SER A 107     -18.419  44.887  90.132  1.00  0.00           N  
ATOM    724  CA  SER A 107     -18.347  43.437  90.384  1.00  0.00           C  
ATOM    725  C   SER A 107     -19.356  42.586  89.617  1.00  0.00           C  
ATOM    726  O   SER A 107     -20.517  42.978  89.541  1.00  0.00           O  
ATOM    727  CB  SER A 107     -18.511  43.184  91.870  1.00  0.00           C  
ATOM    728  CEN SER A 107     -18.695  43.244  92.378  1.00  0.00           X  
ATOM    729  H   SER A 107     -18.818  45.405  90.902  1.00  0.00           H  
ATOM    730  N   THR A 108     -18.952  41.370  89.208  1.00  0.00           N  
ATOM    731  CA  THR A 108     -19.803  40.359  88.518  1.00  0.00           C  
ATOM    732  C   THR A 108     -19.545  38.941  89.090  1.00  0.00           C  
ATOM    733  O   THR A 108     -18.500  38.705  89.680  1.00  0.00           O  
ATOM    734  CB  THR A 108     -19.552  40.342  86.999  1.00  0.00           C  
ATOM    735  CEN THR A 108     -19.545  40.604  86.476  1.00  0.00           X  
ATOM    736  H   THR A 108     -18.173  40.963  89.702  1.00  0.00           H  
ATOM    737  N   GLU A 109     -20.559  38.075  88.905  1.00  0.00           N  
ATOM    738  CA  GLU A 109     -20.708  36.615  89.167  1.00  0.00           C  
ATOM    739  C   GLU A 109     -20.220  35.977  90.491  1.00  0.00           C  
ATOM    740  O   GLU A 109     -19.068  35.604  90.651  1.00  0.00           O  
ATOM    741  CB  GLU A 109     -20.022  35.867  88.022  1.00  0.00           C  
ATOM    742  CEN GLU A 109     -20.105  35.084  86.511  1.00  0.00           X  
ATOM    743  H   GLU A 109     -21.164  38.346  88.142  1.00  0.00           H  
ATOM    744  N   GLU A 110     -21.027  36.056  91.558  1.00  0.00           N  
ATOM    745  CA  GLU A 110     -22.442  36.515  91.693  1.00  0.00           C  
ATOM    746  C   GLU A 110     -23.477  35.507  91.155  1.00  0.00           C  
ATOM    747  O   GLU A 110     -24.419  35.856  90.451  1.00  0.00           O  
ATOM    748  CB  GLU A 110     -22.628  37.855  90.979  1.00  0.00           C  
ATOM    749  CEN GLU A 110     -22.725  39.556  91.032  1.00  0.00           X  
ATOM    750  H   GLU A 110     -20.948  35.160  92.018  1.00  0.00           H  
ATOM    751  N   GLY A 111     -23.309  34.231  91.526  1.00  0.00           N  
ATOM    752  CA  GLY A 111     -24.255  33.158  91.207  1.00  0.00           C  
ATOM    753  C   GLY A 111     -23.815  31.751  91.639  1.00  0.00           C  
ATOM    754  O   GLY A 111     -22.631  31.503  91.806  1.00  0.00           O  
ATOM    755  CEN GLY A 111     -24.255  33.158  91.207  1.00  0.00           X  
ATOM    756  H   GLY A 111     -22.484  33.992  92.059  1.00  0.00           H  
ATOM    757  N   THR A 112     -24.791  30.856  91.806  1.00  0.00           N  
ATOM    758  CA  THR A 112     -24.660  29.417  92.146  1.00  0.00           C  
ATOM    759  C   THR A 112     -23.589  28.908  93.144  1.00  0.00           C  
ATOM    760  O   THR A 112     -22.579  28.328  92.773  1.00  0.00           O  
ATOM    761  CB  THR A 112     -24.448  28.626  90.842  1.00  0.00           C  
ATOM    762  CEN THR A 112     -24.609  28.475  90.301  1.00  0.00           X  
ATOM    763  H   THR A 112     -25.580  31.025  91.202  1.00  0.00           H  
ATOM    764  N   SER A 113     -23.958  29.007  94.432  1.00  0.00           N  
ATOM    765  CA  SER A 113     -23.265  28.601  95.683  1.00  0.00           C  
ATOM    766  C   SER A 113     -23.673  27.318  96.429  1.00  0.00           C  
ATOM    767  O   SER A 113     -24.842  27.151  96.753  1.00  0.00           O  
ATOM    768  CB  SER A 113     -23.372  29.756  96.659  1.00  0.00           C  
ATOM    769  CEN SER A 113     -23.590  30.176  96.927  1.00  0.00           X  
ATOM    770  H   SER A 113     -24.954  29.112  94.565  1.00  0.00           H  
ATOM    771  N   THR A 114     -22.674  26.567  96.934  1.00  0.00           N  
ATOM    772  CA  THR A 114     -22.857  25.336  97.745  1.00  0.00           C  
ATOM    773  C   THR A 114     -21.820  25.306  98.892  1.00  0.00           C  
ATOM    774  O   THR A 114     -20.779  25.945  98.805  1.00  0.00           O  
ATOM    775  CB  THR A 114     -22.717  24.059  96.896  1.00  0.00           C  
ATOM    776  CEN THR A 114     -22.884  23.715  96.454  1.00  0.00           X  
ATOM    777  H   THR A 114     -21.820  27.056  97.159  1.00  0.00           H  
ATOM    778  N   GLU A 115     -22.184  24.623  99.979  1.00  0.00           N  
ATOM    779  CA  GLU A 115     -21.463  24.299 101.226  1.00  0.00           C  
ATOM    780  C   GLU A 115     -20.361  23.204 101.197  1.00  0.00           C  
ATOM    781  O   GLU A 115     -20.540  22.161 100.565  1.00  0.00           O  
ATOM    782  CB  GLU A 115     -22.499  23.911 102.283  1.00  0.00           C  
ATOM    783  CEN GLU A 115     -23.500  24.336 103.595  1.00  0.00           X  
ATOM    784  H   GLU A 115     -23.149  24.327  99.998  1.00  0.00           H  
ATOM    785  N   PRO A 116     -19.211  23.432 101.890  1.00  0.00           N  
ATOM    786  CA  PRO A 116     -18.100  22.490 102.019  1.00  0.00           C  
ATOM    787  C   PRO A 116     -18.443  21.225 102.826  1.00  0.00           C  
ATOM    788  O   PRO A 116     -19.167  21.280 103.817  1.00  0.00           O  
ATOM    789  CB  PRO A 116     -17.010  23.327 102.710  1.00  0.00           C  
ATOM    790  CEN PRO A 116     -18.274  24.586 102.758  1.00  0.00           X  
ATOM    791  N   SER A 117     -17.854  20.087 102.445  1.00  0.00           N  
ATOM    792  CA  SER A 117     -17.999  18.814 103.168  1.00  0.00           C  
ATOM    793  C   SER A 117     -16.816  17.890 102.903  1.00  0.00           C  
ATOM    794  O   SER A 117     -16.220  17.874 101.830  1.00  0.00           O  
ATOM    795  CB  SER A 117     -19.294  18.130 102.776  1.00  0.00           C  
ATOM    796  CEN SER A 117     -19.709  17.969 102.464  1.00  0.00           X  
ATOM    797  H   SER A 117     -17.125  20.134 101.748  1.00  0.00           H  
ATOM    798  N   GLU A 118     -16.498  17.157 103.961  1.00  0.00           N  
ATOM    799  CA  GLU A 118     -15.502  16.110 104.131  1.00  0.00           C  
ATOM    800  C   GLU A 118     -15.911  14.807 103.422  1.00  0.00           C  
ATOM    801  O   GLU A 118     -17.070  14.403 103.487  1.00  0.00           O  
ATOM    802  CB  GLU A 118     -15.266  15.850 105.620  1.00  0.00           C  
ATOM    803  CEN GLU A 118     -14.346  16.095 107.034  1.00  0.00           X  
ATOM    804  H   GLU A 118     -17.052  17.328 104.788  1.00  0.00           H  
ATOM    805  N   GLY A 119     -14.957  14.086 102.820  1.00  0.00           N  
ATOM    806  CA  GLY A 119     -15.259  12.775 102.234  1.00  0.00           C  
ATOM    807  C   GLY A 119     -14.704  12.510 100.836  1.00  0.00           C  
ATOM    808  O   GLY A 119     -14.857  13.341  99.956  1.00  0.00           O  
ATOM    809  CEN GLY A 119     -15.259  12.775 102.234  1.00  0.00           X  
ATOM    810  H   GLY A 119     -13.997  14.402 102.861  1.00  0.00           H  
ATOM    811  N   SER A 120     -14.070  11.340 100.672  1.00  0.00           N  
ATOM    812  CA  SER A 120     -13.454  10.760  99.452  1.00  0.00           C  
ATOM    813  C   SER A 120     -14.342   9.994  98.448  1.00  0.00           C  
ATOM    814  O   SER A 120     -15.225   9.259  98.857  1.00  0.00           O  
ATOM    815  CB  SER A 120     -12.331   9.840  99.891  1.00  0.00           C  
ATOM    816  CEN SER A 120     -12.062   9.472 100.188  1.00  0.00           X  
ATOM    817  H   SER A 120     -14.444  10.609 101.261  1.00  0.00           H  
ATOM    818  N   ALA A 121     -14.092   9.897  97.140  1.00  0.00           N  
ATOM    819  CA  ALA A 121     -13.089  10.379  96.184  1.00  0.00           C  
ATOM    820  C   ALA A 121     -13.689  10.136  94.768  1.00  0.00           C  
ATOM    821  O   ALA A 121     -14.588   9.300  94.645  1.00  0.00           O  
ATOM    822  CB  ALA A 121     -11.755   9.670  96.369  1.00  0.00           C  
ATOM    823  CEN ALA A 121     -11.756   9.671  96.369  1.00  0.00           X  
ATOM    824  H   ALA A 121     -14.774   9.297  96.699  1.00  0.00           H  
ATOM    825  N   PRO A 122     -13.223  10.791  93.687  1.00  0.00           N  
ATOM    826  CA  PRO A 122     -13.727  10.529  92.339  1.00  0.00           C  
ATOM    827  C   PRO A 122     -13.169   9.202  91.796  1.00  0.00           C  
ATOM    828  O   PRO A 122     -12.082   8.766  92.178  1.00  0.00           O  
ATOM    829  CB  PRO A 122     -13.252  11.740  91.518  1.00  0.00           C  
ATOM    830  CEN PRO A 122     -12.483  12.235  93.051  1.00  0.00           X  
ATOM    831  N   GLY A 123     -13.918   8.560  90.897  1.00  0.00           N  
ATOM    832  CA  GLY A 123     -13.517   7.324  90.223  1.00  0.00           C  
ATOM    833  C   GLY A 123     -12.889   7.623  88.860  1.00  0.00           C  
ATOM    834  O   GLY A 123     -12.768   8.775  88.460  1.00  0.00           O  
ATOM    835  CEN GLY A 123     -13.517   7.324  90.223  1.00  0.00           X  
ATOM    836  H   GLY A 123     -14.764   9.008  90.579  1.00  0.00           H  
ATOM    837  N   THR A 124     -12.473   6.564  88.177  1.00  0.00           N  
ATOM    838  CA  THR A 124     -11.879   6.519  86.839  1.00  0.00           C  
ATOM    839  C   THR A 124     -12.410   5.374  85.968  1.00  0.00           C  
ATOM    840  O   THR A 124     -12.623   4.278  86.474  1.00  0.00           O  
ATOM    841  CB  THR A 124     -10.346   6.396  86.925  1.00  0.00           C  
ATOM    842  CEN THR A 124      -9.824   6.591  87.100  1.00  0.00           X  
ATOM    843  H   THR A 124     -12.574   5.665  88.626  1.00  0.00           H  
ATOM    844  N   SER A 125     -12.484   5.646  84.658  1.00  0.00           N  
ATOM    845  CA  SER A 125     -12.877   4.760  83.544  1.00  0.00           C  
ATOM    846  C   SER A 125     -12.002   3.555  83.182  1.00  0.00           C  
ATOM    847  O   SER A 125     -10.783   3.652  83.247  1.00  0.00           O  
ATOM    848  CB  SER A 125     -13.031   5.619  82.304  1.00  0.00           C  
ATOM    849  CEN SER A 125     -12.928   6.011  81.942  1.00  0.00           X  
ATOM    850  H   SER A 125     -11.881   6.395  84.356  1.00  0.00           H  
ATOM    851  N   THR A 126     -12.592   2.516  82.575  1.00  0.00           N  
ATOM    852  CA  THR A 126     -11.858   1.325  82.089  1.00  0.00           C  
ATOM    853  C   THR A 126     -12.214   1.048  80.615  1.00  0.00           C  
ATOM    854  O   THR A 126     -13.246   1.485  80.119  1.00  0.00           O  
ATOM    855  CB  THR A 126     -12.171   0.074  82.931  1.00  0.00           C  
ATOM    856  CEN THR A 126     -12.176  -0.215  83.439  1.00  0.00           X  
ATOM    857  H   THR A 126     -13.478   2.670  82.118  1.00  0.00           H  
ATOM    858  N   GLU A 127     -11.266   0.387  79.962  1.00  0.00           N  
ATOM    859  CA  GLU A 127     -11.135  -0.165  78.608  1.00  0.00           C  
ATOM    860  C   GLU A 127     -11.789  -1.522  78.253  1.00  0.00           C  
ATOM    861  O   GLU A 127     -11.699  -2.489  79.012  1.00  0.00           O  
ATOM    862  CB  GLU A 127      -9.641  -0.260  78.292  1.00  0.00           C  
ATOM    863  CEN GLU A 127      -8.231   0.408  77.607  1.00  0.00           X  
ATOM    864  H   GLU A 127     -10.412   0.271  80.487  1.00  0.00           H  
ATOM    865  N   PRO A 128     -12.402  -1.607  77.046  1.00  0.00           N  
ATOM    866  CA  PRO A 128     -13.016  -2.810  76.485  1.00  0.00           C  
ATOM    867  C   PRO A 128     -11.959  -3.881  76.149  1.00  0.00           C  
ATOM    868  O   PRO A 128     -10.906  -3.540  75.626  1.00  0.00           O  
ATOM    869  CB  PRO A 128     -13.746  -2.300  75.231  1.00  0.00           C  
ATOM    870  CEN PRO A 128     -13.026  -0.731  75.683  1.00  0.00           X  
ATOM    871  N   SER A 129     -12.249  -5.170  76.362  1.00  0.00           N  
ATOM    872  CA  SER A 129     -11.315  -6.256  76.002  1.00  0.00           C  
ATOM    873  C   SER A 129     -11.978  -7.637  75.999  1.00  0.00           C  
ATOM    874  O   SER A 129     -12.982  -7.873  76.663  1.00  0.00           O  
ATOM    875  CB  SER A 129     -10.135  -6.256  76.953  1.00  0.00           C  
ATOM    876  CEN SER A 129      -9.856  -6.202  77.417  1.00  0.00           X  
ATOM    877  H   SER A 129     -13.209  -5.428  76.548  1.00  0.00           H  
ATOM    878  N   GLU A 130     -11.347  -8.537  75.246  1.00  0.00           N  
ATOM    879  CA  GLU A 130     -11.659  -9.968  75.155  1.00  0.00           C  
ATOM    880  C   GLU A 130     -13.122 -10.409  74.978  1.00  0.00           C  
ATOM    881  O   GLU A 130     -13.626 -11.313  75.635  1.00  0.00           O  
ATOM    882  CB  GLU A 130     -11.102 -10.655  76.405  1.00  0.00           C  
ATOM    883  CEN GLU A 130      -9.857 -11.518  77.185  1.00  0.00           X  
ATOM    884  H   GLU A 130     -10.354  -8.366  75.188  1.00  0.00           H  
ATOM    885  N   GLY A 131     -13.751  -9.860  73.932  1.00  0.00           N  
ATOM    886  CA  GLY A 131     -15.153 -10.092  73.592  1.00  0.00           C  
ATOM    887  C   GLY A 131     -15.287 -11.246  72.596  1.00  0.00           C  
ATOM    888  O   GLY A 131     -16.387 -11.559  72.162  1.00  0.00           O  
ATOM    889  CEN GLY A 131     -15.153 -10.092  73.592  1.00  0.00           X  
ATOM    890  H   GLY A 131     -13.191  -9.357  73.260  1.00  0.00           H  
ATOM    891  N   SER A 132     -14.165 -11.869  72.226  1.00  0.00           N  
ATOM    892  CA  SER A 132     -14.116 -12.937  71.215  1.00  0.00           C  
ATOM    893  C   SER A 132     -13.150 -14.025  71.675  1.00  0.00           C  
ATOM    894  O   SER A 132     -12.292 -13.752  72.509  1.00  0.00           O  
ATOM    895  CB  SER A 132     -13.697 -12.384  69.867  1.00  0.00           C  
ATOM    896  CEN SER A 132     -13.442 -12.069  69.504  1.00  0.00           X  
ATOM    897  H   SER A 132     -13.367 -11.785  72.842  1.00  0.00           H  
ATOM    898  N   ALA A 133     -13.223 -15.224  71.094  1.00  0.00           N  
ATOM    899  CA  ALA A 133     -12.289 -16.309  71.399  1.00  0.00           C  
ATOM    900  C   ALA A 133     -12.198 -17.326  70.241  1.00  0.00           C  
ATOM    901  O   ALA A 133     -12.996 -17.257  69.310  1.00  0.00           O  
ATOM    902  CB  ALA A 133     -12.698 -17.001  72.690  1.00  0.00           C  
ATOM    903  CEN ALA A 133     -12.698 -17.001  72.689  1.00  0.00           X  
ATOM    904  H   ALA A 133     -13.795 -15.336  70.268  1.00  0.00           H  
ATOM    905  N   PRO A 134     -11.209 -18.242  70.275  1.00  0.00           N  
ATOM    906  CA  PRO A 134     -11.039 -19.302  69.281  1.00  0.00           C  
ATOM    907  C   PRO A 134     -12.277 -20.206  69.120  1.00  0.00           C  
ATOM    908  O   PRO A 134     -13.025 -20.437  70.066  1.00  0.00           O  
ATOM    909  CB  PRO A 134      -9.825 -20.086  69.806  1.00  0.00           C  
ATOM    910  CEN PRO A 134      -9.928 -18.954  71.181  1.00  0.00           X  
ATOM    911  N   GLY A 135     -12.443 -20.800  67.934  1.00  0.00           N  
ATOM    912  CA  GLY A 135     -13.526 -21.746  67.624  1.00  0.00           C  
ATOM    913  C   GLY A 135     -13.010 -22.875  66.726  1.00  0.00           C  
ATOM    914  O   GLY A 135     -13.682 -23.238  65.774  1.00  0.00           O  
ATOM    915  CEN GLY A 135     -13.527 -21.746  67.624  1.00  0.00           X  
ATOM    916  H   GLY A 135     -11.777 -20.598  67.202  1.00  0.00           H  
ATOM    917  N   THR A 136     -11.712 -23.199  66.756  1.00  0.00           N  
ATOM    918  CA  THR A 136     -11.013 -24.259  65.990  1.00  0.00           C  
ATOM    919  C   THR A 136     -11.367 -24.329  64.501  1.00  0.00           C  
ATOM    920  O   THR A 136     -12.539 -24.234  64.157  1.00  0.00           O  
ATOM    921  CB  THR A 136     -11.290 -25.645  66.603  1.00  0.00           C  
ATOM    922  CEN THR A 136     -11.277 -26.020  67.050  1.00  0.00           X  
ATOM    923  H   THR A 136     -11.185 -22.341  66.689  1.00  0.00           H  
ATOM    924  N   SER A 137     -10.329 -24.667  63.718  1.00  0.00           N  
ATOM    925  CA  SER A 137     -10.320 -24.867  62.253  1.00  0.00           C  
ATOM    926  C   SER A 137     -11.150 -23.869  61.424  1.00  0.00           C  
ATOM    927  O   SER A 137     -11.595 -22.852  61.920  1.00  0.00           O  
ATOM    928  CB  SER A 137     -10.795 -26.275  61.952  1.00  0.00           C  
ATOM    929  CEN SER A 137     -11.082 -26.735  61.996  1.00  0.00           X  
ATOM    930  H   SER A 137      -9.578 -25.152  64.187  1.00  0.00           H  
ATOM    931  N   GLU A 138     -11.432 -24.043  60.138  1.00  0.00           N  
ATOM    932  CA  GLU A 138     -11.067 -25.084  59.185  1.00  0.00           C  
ATOM    933  C   GLU A 138     -10.693 -24.398  57.851  1.00  0.00           C  
ATOM    934  O   GLU A 138     -11.267 -23.378  57.487  1.00  0.00           O  
ATOM    935  CB  GLU A 138     -12.211 -26.083  58.994  1.00  0.00           C  
ATOM    936  CEN GLU A 138     -12.929 -27.589  59.338  1.00  0.00           X  
ATOM    937  H   GLU A 138     -12.210 -23.478  59.828  1.00  0.00           H  
ATOM    938  N   SER A 139      -9.695 -24.960  57.173  1.00  0.00           N  
ATOM    939  CA  SER A 139      -9.136 -24.621  55.855  1.00  0.00           C  
ATOM    940  C   SER A 139      -9.948 -24.851  54.562  1.00  0.00           C  
ATOM    941  O   SER A 139     -10.433 -25.951  54.326  1.00  0.00           O  
ATOM    942  CB  SER A 139      -7.823 -25.367  55.724  1.00  0.00           C  
ATOM    943  CEN SER A 139      -7.462 -25.773  55.766  1.00  0.00           X  
ATOM    944  H   SER A 139      -9.572 -25.943  57.368  1.00  0.00           H  
ATOM    945  N   ALA A 140      -9.898 -23.884  53.631  1.00  0.00           N  
ATOM    946  CA  ALA A 140     -10.570 -23.954  52.312  1.00  0.00           C  
ATOM    947  C   ALA A 140      -9.845 -23.102  51.240  1.00  0.00           C  
ATOM    948  O   ALA A 140      -9.294 -22.043  51.529  1.00  0.00           O  
ATOM    949  CB  ALA A 140     -12.021 -23.516  52.442  1.00  0.00           C  
ATOM    950  CEN ALA A 140     -12.020 -23.516  52.441  1.00  0.00           X  
ATOM    951  H   ALA A 140      -9.033 -23.365  53.606  1.00  0.00           H  
ATOM    952  N   THR A 141      -9.903 -23.546  49.985  1.00  0.00           N  
ATOM    953  CA  THR A 141      -9.368 -22.867  48.785  1.00  0.00           C  
ATOM    954  C   THR A 141     -10.459 -22.820  47.697  1.00  0.00           C  
ATOM    955  O   THR A 141     -11.472 -23.507  47.869  1.00  0.00           O  
ATOM    956  CB  THR A 141      -8.118 -23.573  48.229  1.00  0.00           C  
ATOM    957  CEN THR A 141      -7.568 -23.764  48.284  1.00  0.00           X  
ATOM    958  H   THR A 141     -10.562 -24.284  49.774  1.00  0.00           H  
ATOM    959  N   PRO A 142     -10.329 -22.034  46.604  1.00  0.00           N  
ATOM    960  CA  PRO A 142      -9.168 -21.134  46.416  1.00  0.00           C  
ATOM    961  C   PRO A 142      -9.456 -19.902  45.521  1.00  0.00           C  
ATOM    962  O   PRO A 142     -10.023 -20.003  44.443  1.00  0.00           O  
ATOM    963  CB  PRO A 142      -8.107 -22.053  45.786  1.00  0.00           C  
ATOM    964  CEN PRO A 142      -9.416 -23.266  45.817  1.00  0.00           X  
ATOM    965  N   GLU A 143      -9.312 -18.677  46.035  1.00  0.00           N  
ATOM    966  CA  GLU A 143      -9.418 -17.380  45.329  1.00  0.00           C  
ATOM    967  C   GLU A 143     -10.552 -17.225  44.286  1.00  0.00           C  
ATOM    968  O   GLU A 143     -10.335 -16.871  43.134  1.00  0.00           O  
ATOM    969  CB  GLU A 143      -8.082 -17.087  44.642  1.00  0.00           C  
ATOM    970  CEN GLU A 143      -6.557 -16.328  44.642  1.00  0.00           X  
ATOM    971  H   GLU A 143      -9.846 -18.636  46.890  1.00  0.00           H  
ATOM    972  N   SER A 144     -11.777 -17.460  44.789  1.00  0.00           N  
ATOM    973  CA  SER A 144     -13.097 -17.310  44.144  1.00  0.00           C  
ATOM    974  C   SER A 144     -13.249 -17.046  42.635  1.00  0.00           C  
ATOM    975  O   SER A 144     -12.402 -17.407  41.827  1.00  0.00           O  
ATOM    976  CB  SER A 144     -13.822 -16.198  44.877  1.00  0.00           C  
ATOM    977  CEN SER A 144     -13.899 -15.725  45.133  1.00  0.00           X  
ATOM    978  H   SER A 144     -11.847 -17.172  45.755  1.00  0.00           H  
ATOM    979  N   GLY A 145     -14.228 -16.197  42.277  1.00  0.00           N  
ATOM    980  CA  GLY A 145     -14.498 -15.816  40.880  1.00  0.00           C  
ATOM    981  C   GLY A 145     -15.824 -16.357  40.299  1.00  0.00           C  
ATOM    982  O   GLY A 145     -16.344 -17.321  40.852  1.00  0.00           O  
ATOM    983  CEN GLY A 145     -14.499 -15.816  40.880  1.00  0.00           X  
ATOM    984  H   GLY A 145     -14.713 -15.685  42.998  1.00  0.00           H  
ATOM    985  N   PRO A 146     -16.400 -15.766  39.226  1.00  0.00           N  
ATOM    986  CA  PRO A 146     -17.662 -16.189  38.607  1.00  0.00           C  
ATOM    987  C   PRO A 146     -17.585 -17.559  37.914  1.00  0.00           C  
ATOM    988  O   PRO A 146     -16.580 -17.895  37.292  1.00  0.00           O  
ATOM    989  CB  PRO A 146     -17.960 -15.062  37.603  1.00  0.00           C  
ATOM    990  CEN PRO A 146     -16.382 -14.425  38.142  1.00  0.00           X  
ATOM    991  N   GLY A 147     -18.673 -18.331  37.967  1.00  0.00           N  
ATOM    992  CA  GLY A 147     -18.794 -19.631  37.309  1.00  0.00           C  
ATOM    993  C   GLY A 147     -18.935 -19.468  35.801  1.00  0.00           C  
ATOM    994  O   GLY A 147     -19.264 -18.392  35.316  1.00  0.00           O  
ATOM    995  CEN GLY A 147     -18.794 -19.632  37.309  1.00  0.00           X  
ATOM    996  H   GLY A 147     -19.467 -18.015  38.506  1.00  0.00           H  
ATOM    997  N   SER A 148     -18.617 -20.541  35.092  1.00  0.00           N  
ATOM    998  CA  SER A 148     -18.692 -20.730  33.648  1.00  0.00           C  
ATOM    999  C   SER A 148     -20.105 -20.681  33.049  1.00  0.00           C  
ATOM   1000  O   SER A 148     -21.069 -21.212  33.595  1.00  0.00           O  
ATOM   1001  CB  SER A 148     -18.038 -22.052  33.296  1.00  0.00           C  
ATOM   1002  CEN SER A 148     -17.891 -22.574  33.340  1.00  0.00           X  
ATOM   1003  H   SER A 148     -18.200 -21.314  35.592  1.00  0.00           H  
ATOM   1004  N   GLU A 149     -20.146 -20.042  31.881  1.00  0.00           N  
ATOM   1005  CA  GLU A 149     -21.244 -19.814  30.938  1.00  0.00           C  
ATOM   1006  C   GLU A 149     -20.980 -20.258  29.481  1.00  0.00           C  
ATOM   1007  O   GLU A 149     -19.868 -20.153  28.961  1.00  0.00           O  
ATOM   1008  CB  GLU A 149     -21.611 -18.329  30.953  1.00  0.00           C  
ATOM   1009  CEN GLU A 149     -22.593 -17.056  31.519  1.00  0.00           X  
ATOM   1010  H   GLU A 149     -19.264 -19.661  31.570  1.00  0.00           H  
ATOM   1011  N   PRO A 150     -22.046 -20.658  28.768  1.00  0.00           N  
ATOM   1012  CA  PRO A 150     -21.804 -21.022  27.374  1.00  0.00           C  
ATOM   1013  C   PRO A 150     -21.558 -19.808  26.477  1.00  0.00           C  
ATOM   1014  O   PRO A 150     -22.064 -18.711  26.707  1.00  0.00           O  
ATOM   1015  CB  PRO A 150     -23.080 -21.780  26.970  1.00  0.00           C  
ATOM   1016  CEN PRO A 150     -23.621 -21.361  28.618  1.00  0.00           X  
ATOM   1017  N   ALA A 151     -20.804 -20.043  25.406  1.00  0.00           N  
ATOM   1018  CA  ALA A 151     -20.512 -19.076  24.364  1.00  0.00           C  
ATOM   1019  C   ALA A 151     -21.772 -18.758  23.538  1.00  0.00           C  
ATOM   1020  O   ALA A 151     -22.585 -19.637  23.255  1.00  0.00           O  
ATOM   1021  CB  ALA A 151     -19.394 -19.592  23.471  1.00  0.00           C  
ATOM   1022  CEN ALA A 151     -19.395 -19.591  23.471  1.00  0.00           X  
ATOM   1023  H   ALA A 151     -20.477 -20.986  25.255  1.00  0.00           H  
ATOM   1024  N   THR A 152     -21.915 -17.511  23.099  1.00  0.00           N  
ATOM   1025  CA  THR A 152     -23.041 -17.101  22.261  1.00  0.00           C  
ATOM   1026  C   THR A 152     -22.481 -16.564  20.961  1.00  0.00           C  
ATOM   1027  O   THR A 152     -21.301 -16.234  20.847  1.00  0.00           O  
ATOM   1028  CB  THR A 152     -23.919 -16.027  22.931  1.00  0.00           C  
ATOM   1029  CEN THR A 152     -24.271 -15.846  23.361  1.00  0.00           X  
ATOM   1030  H   THR A 152     -21.179 -16.844  23.282  1.00  0.00           H  
ATOM   1031  N   SER A 153     -23.374 -16.517  19.978  1.00  0.00           N  
ATOM   1032  CA  SER A 153     -23.135 -16.025  18.628  1.00  0.00           C  
ATOM   1033  C   SER A 153     -22.870 -14.517  18.671  1.00  0.00           C  
ATOM   1034  O   SER A 153     -23.488 -13.786  19.441  1.00  0.00           O  
ATOM   1035  CB  SER A 153     -24.316 -16.342  17.731  1.00  0.00           C  
ATOM   1036  CEN SER A 153     -24.833 -16.423  17.581  1.00  0.00           X  
ATOM   1037  H   SER A 153     -24.338 -16.658  20.242  1.00  0.00           H  
ATOM   1038  N   GLY A 154     -21.896 -14.075  17.883  1.00  0.00           N  
ATOM   1039  CA  GLY A 154     -21.485 -12.680  17.751  1.00  0.00           C  
ATOM   1040  C   GLY A 154     -21.987 -12.086  16.439  1.00  0.00           C  
ATOM   1041  O   GLY A 154     -21.599 -10.984  16.063  1.00  0.00           O  
ATOM   1042  CEN GLY A 154     -21.485 -12.679  17.751  1.00  0.00           X  
ATOM   1043  H   GLY A 154     -21.320 -14.774  17.437  1.00  0.00           H  
ATOM   1044  N   SER A 155     -22.812 -12.850  15.720  1.00  0.00           N  
ATOM   1045  CA  SER A 155     -23.310 -12.459  14.408  1.00  0.00           C  
ATOM   1046  C   SER A 155     -24.284 -11.312  14.711  1.00  0.00           C  
ATOM   1047  O   SER A 155     -24.879 -11.260  15.777  1.00  0.00           O  
ATOM   1048  CB  SER A 155     -23.982 -13.613  13.689  1.00  0.00           C  
ATOM   1049  CEN SER A 155     -24.265 -14.072  13.619  1.00  0.00           X  
ATOM   1050  H   SER A 155     -23.450 -13.443  16.232  1.00  0.00           H  
ATOM   1051  N   GLU A 156     -24.384 -10.257  13.922  1.00  0.00           N  
ATOM   1052  CA  GLU A 156     -23.567 -10.077  12.749  1.00  0.00           C  
ATOM   1053  C   GLU A 156     -23.337  -8.545  12.673  1.00  0.00           C  
ATOM   1054  O   GLU A 156     -24.275  -7.772  12.814  1.00  0.00           O  
ATOM   1055  CB  GLU A 156     -24.246 -10.627  11.492  1.00  0.00           C  
ATOM   1056  CEN GLU A 156     -24.414 -11.853  10.321  1.00  0.00           X  
ATOM   1057  H   GLU A 156     -25.350 -10.050  13.715  1.00  0.00           H  
ATOM   1058  N   THR A 157     -22.124  -8.082  12.355  1.00  0.00           N  
ATOM   1059  CA  THR A 157     -21.898  -6.630  12.192  1.00  0.00           C  
ATOM   1060  C   THR A 157     -21.946  -6.296  10.695  1.00  0.00           C  
ATOM   1061  O   THR A 157     -21.194  -6.890   9.920  1.00  0.00           O  
ATOM   1062  CB  THR A 157     -20.549  -6.176  12.781  1.00  0.00           C  
ATOM   1063  CEN THR A 157     -20.180  -6.110  13.229  1.00  0.00           X  
ATOM   1064  H   THR A 157     -21.489  -8.702  11.870  1.00  0.00           H  
ATOM   1065  N   PRO A 158     -22.856  -5.424  10.229  1.00  0.00           N  
ATOM   1066  CA  PRO A 158     -23.113  -5.098   8.833  1.00  0.00           C  
ATOM   1067  C   PRO A 158     -21.947  -4.220   8.387  1.00  0.00           C  
ATOM   1068  O   PRO A 158     -21.983  -2.997   8.445  1.00  0.00           O  
ATOM   1069  CB  PRO A 158     -24.464  -4.362   8.824  1.00  0.00           C  
ATOM   1070  CEN PRO A 158     -24.407  -4.634  10.587  1.00  0.00           X  
ATOM   1071  N   GLY A 159     -20.826  -4.850   8.099  1.00  0.00           N  
ATOM   1072  CA  GLY A 159     -19.681  -4.104   7.584  1.00  0.00           C  
ATOM   1073  C   GLY A 159     -18.533  -4.989   7.159  1.00  0.00           C  
ATOM   1074  O   GLY A 159     -17.982  -4.768   6.095  1.00  0.00           O  
ATOM   1075  CEN GLY A 159     -19.680  -4.104   7.584  1.00  0.00           X  
ATOM   1076  H   GLY A 159     -20.797  -5.858   8.153  1.00  0.00           H  
ATOM   1077  N   MET A 160     -18.229  -6.044   7.923  1.00  0.00           N  
ATOM   1078  CA  MET A 160     -17.114  -6.938   7.600  1.00  0.00           C  
ATOM   1079  C   MET A 160     -17.397  -7.724   6.319  1.00  0.00           C  
ATOM   1080  O   MET A 160     -16.541  -7.770   5.452  1.00  0.00           O  
ATOM   1081  CB  MET A 160     -16.847  -7.895   8.760  1.00  0.00           C  
ATOM   1082  CEN MET A 160     -15.694  -8.258  10.031  1.00  0.00           X  
ATOM   1083  H   MET A 160     -18.768  -6.209   8.762  1.00  0.00           H  
ATOM   1084  N   TYR A 161     -18.614  -8.258   6.151  1.00  0.00           N  
ATOM   1085  CA  TYR A 161     -18.980  -9.037   4.963  1.00  0.00           C  
ATOM   1086  C   TYR A 161     -18.895  -8.239   3.652  1.00  0.00           C  
ATOM   1087  O   TYR A 161     -18.190  -8.665   2.751  1.00  0.00           O  
ATOM   1088  CB  TYR A 161     -20.395  -9.597   5.129  1.00  0.00           C  
ATOM   1089  CEN TYR A 161     -21.214 -11.075   5.590  1.00  0.00           X  
ATOM   1090  H   TYR A 161     -19.297  -8.161   6.889  1.00  0.00           H  
ATOM   1091  N   GLY A 162     -19.594  -7.101   3.551  1.00  0.00           N  
ATOM   1092  CA  GLY A 162     -19.499  -6.213   2.386  1.00  0.00           C  
ATOM   1093  C   GLY A 162     -18.057  -5.773   2.167  1.00  0.00           C  
ATOM   1094  O   GLY A 162     -17.457  -6.152   1.175  1.00  0.00           O  
ATOM   1095  CEN GLY A 162     -19.499  -6.212   2.385  1.00  0.00           X  
ATOM   1096  H   GLY A 162     -20.079  -6.755   4.365  1.00  0.00           H  
ATOM   1097  N   LYS A 163     -17.464  -5.140   3.190  1.00  0.00           N  
ATOM   1098  CA  LYS A 163     -16.111  -4.558   3.125  1.00  0.00           C  
ATOM   1099  C   LYS A 163     -15.070  -5.517   2.551  1.00  0.00           C  
ATOM   1100  O   LYS A 163     -14.204  -5.118   1.788  1.00  0.00           O  
ATOM   1101  CB  LYS A 163     -15.669  -4.100   4.515  1.00  0.00           C  
ATOM   1102  CEN LYS A 163     -15.348  -2.518   5.883  1.00  0.00           X  
ATOM   1103  H   LYS A 163     -17.989  -5.015   4.044  1.00  0.00           H  
ATOM   1104  N   LEU A 164     -15.133  -6.776   2.965  1.00  0.00           N  
ATOM   1105  CA  LEU A 164     -14.244  -7.816   2.485  1.00  0.00           C  
ATOM   1106  C   LEU A 164     -14.352  -8.037   0.977  1.00  0.00           C  
ATOM   1107  O   LEU A 164     -13.335  -8.120   0.297  1.00  0.00           O  
ATOM   1108  CB  LEU A 164     -14.532  -9.123   3.234  1.00  0.00           C  
ATOM   1109  CEN LEU A 164     -13.806  -9.854   4.380  1.00  0.00           X  
ATOM   1110  H   LEU A 164     -15.832  -7.012   3.656  1.00  0.00           H  
ATOM   1111  N   ASN A 165     -15.580  -8.142   0.470  1.00  0.00           N  
ATOM   1112  CA  ASN A 165     -15.802  -8.411  -0.943  1.00  0.00           C  
ATOM   1113  C   ASN A 165     -15.397  -7.206  -1.787  1.00  0.00           C  
ATOM   1114  O   ASN A 165     -14.765  -7.414  -2.814  1.00  0.00           O  
ATOM   1115  CB  ASN A 165     -17.245  -8.792  -1.218  1.00  0.00           C  
ATOM   1116  CEN ASN A 165     -17.824  -9.664  -1.288  1.00  0.00           X  
ATOM   1117  H   ASN A 165     -16.371  -7.872   1.033  1.00  0.00           H  
ATOM   1118  N   ASP A 166     -15.680  -5.986  -1.322  1.00  0.00           N  
ATOM   1119  CA  ASP A 166     -15.354  -4.753  -2.044  1.00  0.00           C  
ATOM   1120  C   ASP A 166     -13.824  -4.590  -2.155  1.00  0.00           C  
ATOM   1121  O   ASP A 166     -13.293  -4.356  -3.238  1.00  0.00           O  
ATOM   1122  CB  ASP A 166     -15.973  -3.539  -1.347  1.00  0.00           C  
ATOM   1123  CEN ASP A 166     -16.788  -2.931  -1.407  1.00  0.00           X  
ATOM   1124  H   ASP A 166     -16.234  -5.896  -0.484  1.00  0.00           H  
ATOM   1125  N   LEU A 167     -13.098  -4.860  -1.065  1.00  0.00           N  
ATOM   1126  CA  LEU A 167     -11.635  -4.780  -1.043  1.00  0.00           C  
ATOM   1127  C   LEU A 167     -10.963  -5.821  -1.949  1.00  0.00           C  
ATOM   1128  O   LEU A 167     -10.046  -5.505  -2.707  1.00  0.00           O  
ATOM   1129  CB  LEU A 167     -11.132  -4.935   0.397  1.00  0.00           C  
ATOM   1130  CEN LEU A 167     -10.609  -3.926   1.437  1.00  0.00           X  
ATOM   1131  H   LEU A 167     -13.585  -5.013  -0.192  1.00  0.00           H  
ATOM   1132  N   LEU A 168     -11.380  -7.087  -1.844  1.00  0.00           N  
ATOM   1133  CA  LEU A 168     -10.823  -8.159  -2.666  1.00  0.00           C  
ATOM   1134  C   LEU A 168     -11.042  -7.883  -4.161  1.00  0.00           C  
ATOM   1135  O   LEU A 168     -10.104  -8.018  -4.945  1.00  0.00           O  
ATOM   1136  CB  LEU A 168     -11.447  -9.503  -2.271  1.00  0.00           C  
ATOM   1137  CEN LEU A 168     -10.923 -10.697  -1.450  1.00  0.00           X  
ATOM   1138  H   LEU A 168     -12.154  -7.284  -1.228  1.00  0.00           H  
ATOM   1139  N   GLU A 169     -12.261  -7.511  -4.551  1.00  0.00           N  
ATOM   1140  CA  GLU A 169     -12.634  -7.231  -5.939  1.00  0.00           C  
ATOM   1141  C   GLU A 169     -11.795  -6.090  -6.519  1.00  0.00           C  
ATOM   1142  O   GLU A 169     -11.237  -6.246  -7.608  1.00  0.00           O  
ATOM   1143  CB  GLU A 169     -14.123  -6.891  -6.036  1.00  0.00           C  
ATOM   1144  CEN GLU A 169     -15.725  -7.359  -6.376  1.00  0.00           X  
ATOM   1145  H   GLU A 169     -12.956  -7.322  -3.844  1.00  0.00           H  
ATOM   1146  N   ASP A 170     -11.614  -5.008  -5.758  1.00  0.00           N  
ATOM   1147  CA  ASP A 170     -10.808  -3.864  -6.175  1.00  0.00           C  
ATOM   1148  C   ASP A 170      -9.344  -4.272  -6.394  1.00  0.00           C  
ATOM   1149  O   ASP A 170      -8.744  -3.993  -7.431  1.00  0.00           O  
ATOM   1150  CB  ASP A 170     -10.896  -2.742  -5.139  1.00  0.00           C  
ATOM   1151  CEN ASP A 170     -11.398  -1.873  -4.964  1.00  0.00           X  
ATOM   1152  H   ASP A 170     -12.142  -4.920  -4.904  1.00  0.00           H  
ATOM   1153  N   LEU A 171      -8.759  -5.056  -5.489  1.00  0.00           N  
ATOM   1154  CA  LEU A 171      -7.385  -5.542  -5.651  1.00  0.00           C  
ATOM   1155  C   LEU A 171      -7.206  -6.393  -6.923  1.00  0.00           C  
ATOM   1156  O   LEU A 171      -6.257  -6.206  -7.696  1.00  0.00           O  
ATOM   1157  CB  LEU A 171      -6.973  -6.348  -4.412  1.00  0.00           C  
ATOM   1158  CEN LEU A 171      -6.078  -6.020  -3.202  1.00  0.00           X  
ATOM   1159  H   LEU A 171      -9.268  -5.266  -4.641  1.00  0.00           H  
ATOM   1160  N   GLN A 172      -8.141  -7.307  -7.193  1.00  0.00           N  
ATOM   1161  CA  GLN A 172      -8.110  -8.146  -8.389  1.00  0.00           C  
ATOM   1162  C   GLN A 172      -8.186  -7.333  -9.681  1.00  0.00           C  
ATOM   1163  O   GLN A 172      -7.485  -7.637 -10.650  1.00  0.00           O  
ATOM   1164  CB  GLN A 172      -9.262  -9.154  -8.355  1.00  0.00           C  
ATOM   1165  CEN GLN A 172      -9.691 -10.808  -7.998  1.00  0.00           X  
ATOM   1166  H   GLN A 172      -8.942  -7.356  -6.578  1.00  0.00           H  
ATOM   1167  N   GLU A 173      -9.044  -6.324  -9.739  1.00  0.00           N  
ATOM   1168  CA  GLU A 173      -9.181  -5.473 -10.910  1.00  0.00           C  
ATOM   1169  C   GLU A 173      -7.899  -4.651 -11.155  1.00  0.00           C  
ATOM   1170  O   GLU A 173      -7.434  -4.603 -12.300  1.00  0.00           O  
ATOM   1171  CB  GLU A 173     -10.387  -4.546 -10.750  1.00  0.00           C  
ATOM   1172  CEN GLU A 173     -12.020  -4.179 -11.070  1.00  0.00           X  
ATOM   1173  H   GLU A 173      -9.611  -6.105  -8.931  1.00  0.00           H  
ATOM   1174  N   VAL A 174      -7.218  -4.160 -10.105  1.00  0.00           N  
ATOM   1175  CA  VAL A 174      -5.962  -3.384 -10.225  1.00  0.00           C  
ATOM   1176  C   VAL A 174      -4.845  -4.278 -10.775  1.00  0.00           C  
ATOM   1177  O   VAL A 174      -4.118  -3.849 -11.673  1.00  0.00           O  
ATOM   1178  CB  VAL A 174      -5.517  -2.791  -8.875  1.00  0.00           C  
ATOM   1179  CEN VAL A 174      -5.449  -2.202  -8.523  1.00  0.00           X  
ATOM   1180  H   VAL A 174      -7.603  -4.325  -9.185  1.00  0.00           H  
ATOM   1181  N   LEU A 175      -4.733  -5.528 -10.303  1.00  0.00           N  
ATOM   1182  CA  LEU A 175      -3.715  -6.479 -10.776  1.00  0.00           C  
ATOM   1183  C   LEU A 175      -3.925  -6.879 -12.240  1.00  0.00           C  
ATOM   1184  O   LEU A 175      -2.990  -6.850 -13.044  1.00  0.00           O  
ATOM   1185  CB  LEU A 175      -3.712  -7.729  -9.887  1.00  0.00           C  
ATOM   1186  CEN LEU A 175      -2.769  -8.215  -8.770  1.00  0.00           X  
ATOM   1187  H   LEU A 175      -5.355  -5.807  -9.557  1.00  0.00           H  
ATOM   1188  N   LYS A 176      -5.158  -7.242 -12.619  1.00  0.00           N  
ATOM   1189  CA  LYS A 176      -5.467  -7.637 -14.003  1.00  0.00           C  
ATOM   1190  C   LYS A 176      -5.163  -6.510 -14.978  1.00  0.00           C  
ATOM   1191  O   LYS A 176      -4.555  -6.764 -16.018  1.00  0.00           O  
ATOM   1192  CB  LYS A 176      -6.932  -8.056 -14.133  1.00  0.00           C  
ATOM   1193  CEN LYS A 176      -8.362  -9.603 -14.325  1.00  0.00           X  
ATOM   1194  H   LYS A 176      -5.888  -7.225 -11.923  1.00  0.00           H  
ATOM   1195  N   ASN A 177      -5.584  -5.287 -14.673  1.00  0.00           N  
ATOM   1196  CA  ASN A 177      -5.280  -4.129 -15.497  1.00  0.00           C  
ATOM   1197  C   ASN A 177      -3.769  -3.934 -15.622  1.00  0.00           C  
ATOM   1198  O   ASN A 177      -3.226  -4.244 -16.676  1.00  0.00           O  
ATOM   1199  CB  ASN A 177      -5.934  -2.872 -14.952  1.00  0.00           C  
ATOM   1200  CEN ASN A 177      -6.826  -2.336 -15.082  1.00  0.00           X  
ATOM   1201  H   ASN A 177      -6.126  -5.156 -13.831  1.00  0.00           H  
ATOM   1202  N   LEU A 178      -3.051  -3.601 -14.550  1.00  0.00           N  
ATOM   1203  CA  LEU A 178      -1.623  -3.285 -14.609  1.00  0.00           C  
ATOM   1204  C   LEU A 178      -0.818  -4.364 -15.361  1.00  0.00           C  
ATOM   1205  O   LEU A 178       0.043  -4.040 -16.181  1.00  0.00           O  
ATOM   1206  CB  LEU A 178      -1.073  -3.106 -13.188  1.00  0.00           C  
ATOM   1207  CEN LEU A 178      -0.701  -1.860 -12.361  1.00  0.00           X  
ATOM   1208  H   LEU A 178      -3.515  -3.539 -13.654  1.00  0.00           H  
ATOM   1209  N   HIS A 179      -1.168  -5.640 -15.189  1.00  0.00           N  
ATOM   1210  CA  HIS A 179      -0.480  -6.760 -15.837  1.00  0.00           C  
ATOM   1211  C   HIS A 179      -0.527  -6.711 -17.373  1.00  0.00           C  
ATOM   1212  O   HIS A 179       0.473  -6.999 -18.035  1.00  0.00           O  
ATOM   1213  CB  HIS A 179      -1.074  -8.086 -15.350  1.00  0.00           C  
ATOM   1214  CEN HIS A 179      -0.814  -9.062 -14.346  1.00  0.00           X  
ATOM   1215  H   HIS A 179      -1.891  -5.845 -14.513  1.00  0.00           H  
ATOM   1216  N   LYS A 180      -1.663  -6.338 -17.979  1.00  0.00           N  
ATOM   1217  CA  LYS A 180      -1.783  -6.255 -19.448  1.00  0.00           C  
ATOM   1218  C   LYS A 180      -1.362  -4.867 -19.955  1.00  0.00           C  
ATOM   1219  O   LYS A 180      -0.562  -4.782 -20.892  1.00  0.00           O  
ATOM   1220  CB  LYS A 180      -3.215  -6.564 -19.890  1.00  0.00           C  
ATOM   1221  CEN LYS A 180      -4.590  -7.924 -20.748  1.00  0.00           X  
ATOM   1222  H   LYS A 180      -2.414  -5.985 -17.402  1.00  0.00           H  
ATOM   1223  N   ASN A 181      -1.843  -3.792 -19.327  1.00  0.00           N  
ATOM   1224  CA  ASN A 181      -1.670  -2.404 -19.788  1.00  0.00           C  
ATOM   1225  C   ASN A 181      -0.246  -2.083 -20.203  1.00  0.00           C  
ATOM   1226  O   ASN A 181      -0.047  -1.545 -21.294  1.00  0.00           O  
ATOM   1227  CB  ASN A 181      -2.121  -1.416 -18.728  1.00  0.00           C  
ATOM   1228  CEN ASN A 181      -2.993  -0.896 -18.463  1.00  0.00           X  
ATOM   1229  H   ASN A 181      -2.503  -3.953 -18.578  1.00  0.00           H  
ATOM   1230  N   ASP A 182       0.732  -2.474 -19.387  1.00  0.00           N  
ATOM   1231  CA  ASP A 182       2.135  -2.106 -19.573  1.00  0.00           C  
ATOM   1232  C   ASP A 182       2.625  -2.421 -21.006  1.00  0.00           C  
ATOM   1233  O   ASP A 182       3.474  -1.725 -21.575  1.00  0.00           O  
ATOM   1234  CB  ASP A 182       3.009  -2.827 -18.544  1.00  0.00           C  
ATOM   1235  CEN ASP A 182       3.446  -2.669 -17.638  1.00  0.00           X  
ATOM   1236  H   ASP A 182       0.490  -3.012 -18.564  1.00  0.00           H  
ATOM   1237  N   ARG A 183       2.009  -3.420 -21.667  1.00  0.00           N  
ATOM   1238  CA  ARG A 183       2.362  -3.837 -23.028  1.00  0.00           C  
ATOM   1239  C   ARG A 183       2.040  -2.837 -24.140  1.00  0.00           C  
ATOM   1240  O   ARG A 183       2.718  -2.911 -25.164  1.00  0.00           O  
ATOM   1241  CB  ARG A 183       1.752  -5.193 -23.349  1.00  0.00           C  
ATOM   1242  CEN ARG A 183       1.508  -7.648 -23.606  1.00  0.00           X  
ATOM   1243  H   ARG A 183       1.273  -3.906 -21.174  1.00  0.00           H  
ATOM   1244  N   SER A 184       1.059  -1.935 -24.000  1.00  0.00           N  
ATOM   1245  CA  SER A 184       0.725  -0.971 -25.073  1.00  0.00           C  
ATOM   1246  C   SER A 184       0.973   0.513 -24.793  1.00  0.00           C  
ATOM   1247  O   SER A 184       1.185   1.240 -25.751  1.00  0.00           O  
ATOM   1248  CB  SER A 184      -0.732  -1.154 -25.449  1.00  0.00           C  
ATOM   1249  CEN SER A 184      -1.265  -1.247 -25.388  1.00  0.00           X  
ATOM   1250  H   SER A 184       0.415  -2.043 -23.232  1.00  0.00           H  
ATOM   1251  N   GLY A 185       1.032   0.966 -23.533  1.00  0.00           N  
ATOM   1252  CA  GLY A 185       1.201   2.385 -23.179  1.00  0.00           C  
ATOM   1253  C   GLY A 185      -0.031   3.296 -23.359  1.00  0.00           C  
ATOM   1254  O   GLY A 185      -1.156   2.818 -23.414  1.00  0.00           O  
ATOM   1255  CEN GLY A 185       1.201   2.386 -23.179  1.00  0.00           X  
ATOM   1256  H   GLY A 185       1.087   0.278 -22.795  1.00  0.00           H  
ATOM   1257  N   LYS A 186       0.232   4.581 -23.638  1.00  0.00           N  
ATOM   1258  CA  LYS A 186      -0.698   5.716 -23.865  1.00  0.00           C  
ATOM   1259  C   LYS A 186      -1.935   5.823 -22.976  1.00  0.00           C  
ATOM   1260  O   LYS A 186      -1.750   6.137 -21.805  1.00  0.00           O  
ATOM   1261  CB  LYS A 186      -1.166   5.689 -25.321  1.00  0.00           C  
ATOM   1262  CEN LYS A 186      -1.009   6.456 -27.287  1.00  0.00           X  
ATOM   1263  H   LYS A 186       1.211   4.807 -23.734  1.00  0.00           H  
ATOM   1264  N   ASP A 187      -3.144   5.519 -23.446  1.00  0.00           N  
ATOM   1265  CA  ASP A 187      -4.336   5.779 -22.610  1.00  0.00           C  
ATOM   1266  C   ASP A 187      -4.298   5.066 -21.252  1.00  0.00           C  
ATOM   1267  O   ASP A 187      -4.855   5.530 -20.264  1.00  0.00           O  
ATOM   1268  CB  ASP A 187      -5.603   5.369 -23.364  1.00  0.00           C  
ATOM   1269  CEN ASP A 187      -6.340   5.774 -23.939  1.00  0.00           X  
ATOM   1270  H   ASP A 187      -3.266   5.413 -24.441  1.00  0.00           H  
ATOM   1271  N   ASN A 188      -3.532   3.990 -21.164  1.00  0.00           N  
ATOM   1272  CA  ASN A 188      -3.373   3.259 -19.919  1.00  0.00           C  
ATOM   1273  C   ASN A 188      -2.960   4.146 -18.719  1.00  0.00           C  
ATOM   1274  O   ASN A 188      -3.110   3.726 -17.571  1.00  0.00           O  
ATOM   1275  CB  ASN A 188      -2.374   2.131 -20.099  1.00  0.00           C  
ATOM   1276  CEN ASN A 188      -2.380   1.118 -20.373  1.00  0.00           X  
ATOM   1277  H   ASN A 188      -3.226   3.563 -22.026  1.00  0.00           H  
ATOM   1278  N   ILE A 189      -2.351   5.322 -18.935  1.00  0.00           N  
ATOM   1279  CA  ILE A 189      -1.954   6.200 -17.812  1.00  0.00           C  
ATOM   1280  C   ILE A 189      -3.201   6.628 -17.035  1.00  0.00           C  
ATOM   1281  O   ILE A 189      -3.183   6.600 -15.812  1.00  0.00           O  
ATOM   1282  CB  ILE A 189      -1.197   7.452 -18.290  1.00  0.00           C  
ATOM   1283  CEN ILE A 189      -0.219   7.858 -18.549  1.00  0.00           X  
ATOM   1284  H   ILE A 189      -2.306   5.676 -19.880  1.00  0.00           H  
ATOM   1285  N   HIS A 190      -4.289   6.947 -17.741  1.00  0.00           N  
ATOM   1286  CA  HIS A 190      -5.540   7.389 -17.119  1.00  0.00           C  
ATOM   1287  C   HIS A 190      -6.247   6.243 -16.384  1.00  0.00           C  
ATOM   1288  O   HIS A 190      -6.728   6.439 -15.273  1.00  0.00           O  
ATOM   1289  CB  HIS A 190      -6.478   7.990 -18.170  1.00  0.00           C  
ATOM   1290  CEN HIS A 190      -6.811   9.275 -18.687  1.00  0.00           X  
ATOM   1291  H   HIS A 190      -4.297   6.777 -18.736  1.00  0.00           H  
ATOM   1292  N   ASP A 191      -6.275   5.042 -16.970  1.00  0.00           N  
ATOM   1293  CA  ASP A 191      -6.888   3.875 -16.328  1.00  0.00           C  
ATOM   1294  C   ASP A 191      -6.144   3.489 -15.043  1.00  0.00           C  
ATOM   1295  O   ASP A 191      -6.772   3.248 -14.017  1.00  0.00           O  
ATOM   1296  CB  ASP A 191      -6.918   2.688 -17.294  1.00  0.00           C  
ATOM   1297  CEN ASP A 191      -7.550   2.219 -17.941  1.00  0.00           X  
ATOM   1298  H   ASP A 191      -5.935   4.943 -17.914  1.00  0.00           H  
ATOM   1299  N   VAL A 192      -4.806   3.475 -15.080  1.00  0.00           N  
ATOM   1300  CA  VAL A 192      -3.973   3.127 -13.919  1.00  0.00           C  
ATOM   1301  C   VAL A 192      -4.129   4.159 -12.804  1.00  0.00           C  
ATOM   1302  O   VAL A 192      -4.315   3.765 -11.661  1.00  0.00           O  
ATOM   1303  CB  VAL A 192      -2.484   3.019 -14.297  1.00  0.00           C  
ATOM   1304  CEN VAL A 192      -1.964   2.574 -14.383  1.00  0.00           X  
ATOM   1305  H   VAL A 192      -4.358   3.764 -15.936  1.00  0.00           H  
ATOM   1306  N   ASP A 193      -4.094   5.455 -13.128  1.00  0.00           N  
ATOM   1307  CA  ASP A 193      -4.244   6.535 -12.146  1.00  0.00           C  
ATOM   1308  C   ASP A 193      -5.609   6.465 -11.447  1.00  0.00           C  
ATOM   1309  O   ASP A 193      -5.665   6.479 -10.218  1.00  0.00           O  
ATOM   1310  CB  ASP A 193      -4.066   7.898 -12.818  1.00  0.00           C  
ATOM   1311  CEN ASP A 193      -3.356   8.613 -12.965  1.00  0.00           X  
ATOM   1312  H   ASP A 193      -3.939   5.719 -14.091  1.00  0.00           H  
ATOM   1313  N   ASN A 194      -6.694   6.275 -12.201  1.00  0.00           N  
ATOM   1314  CA  ASN A 194      -8.047   6.154 -11.648  1.00  0.00           C  
ATOM   1315  C   ASN A 194      -8.185   4.938 -10.729  1.00  0.00           C  
ATOM   1316  O   ASN A 194      -8.797   5.015  -9.669  1.00  0.00           O  
ATOM   1317  CB  ASN A 194      -9.088   6.091 -12.752  1.00  0.00           C  
ATOM   1318  CEN ASN A 194      -9.700   6.753 -13.288  1.00  0.00           X  
ATOM   1319  H   ASN A 194      -6.577   6.237 -13.206  1.00  0.00           H  
ATOM   1320  N   HIS A 195      -7.617   3.804 -11.133  1.00  0.00           N  
ATOM   1321  CA  HIS A 195      -7.652   2.610 -10.305  1.00  0.00           C  
ATOM   1322  C   HIS A 195      -6.916   2.805  -8.976  1.00  0.00           C  
ATOM   1323  O   HIS A 195      -7.438   2.433  -7.927  1.00  0.00           O  
ATOM   1324  CB  HIS A 195      -7.053   1.422 -11.064  1.00  0.00           C  
ATOM   1325  CEN HIS A 195      -7.506   0.338 -11.872  1.00  0.00           X  
ATOM   1326  H   HIS A 195      -7.182   3.758 -12.041  1.00  0.00           H  
ATOM   1327  N   LEU A 196      -5.756   3.463  -8.999  1.00  0.00           N  
ATOM   1328  CA  LEU A 196      -4.985   3.756  -7.799  1.00  0.00           C  
ATOM   1329  C   LEU A 196      -5.758   4.659  -6.826  1.00  0.00           C  
ATOM   1330  O   LEU A 196      -5.809   4.363  -5.638  1.00  0.00           O  
ATOM   1331  CB  LEU A 196      -3.650   4.405  -8.184  1.00  0.00           C  
ATOM   1332  CEN LEU A 196      -2.208   3.869  -8.251  1.00  0.00           X  
ATOM   1333  H   LEU A 196      -5.404   3.798  -9.884  1.00  0.00           H  
ATOM   1334  N   GLN A 197      -6.406   5.719  -7.323  1.00  0.00           N  
ATOM   1335  CA  GLN A 197      -7.209   6.619  -6.488  1.00  0.00           C  
ATOM   1336  C   GLN A 197      -8.373   5.879  -5.821  1.00  0.00           C  
ATOM   1337  O   GLN A 197      -8.553   6.018  -4.616  1.00  0.00           O  
ATOM   1338  CB  GLN A 197      -7.750   7.783  -7.323  1.00  0.00           C  
ATOM   1339  CEN GLN A 197      -7.516   9.462  -7.739  1.00  0.00           X  
ATOM   1340  H   GLN A 197      -6.367   5.885  -8.319  1.00  0.00           H  
ATOM   1341  N   ASN A 198      -9.100   5.036  -6.565  1.00  0.00           N  
ATOM   1342  CA  ASN A 198     -10.226   4.278  -6.004  1.00  0.00           C  
ATOM   1343  C   ASN A 198      -9.763   3.313  -4.895  1.00  0.00           C  
ATOM   1344  O   ASN A 198     -10.380   3.255  -3.840  1.00  0.00           O  
ATOM   1345  CB  ASN A 198     -10.969   3.517  -7.087  1.00  0.00           C  
ATOM   1346  CEN ASN A 198     -11.789   3.666  -7.725  1.00  0.00           X  
ATOM   1347  H   ASN A 198      -8.904   4.964  -7.551  1.00  0.00           H  
ATOM   1348  N   VAL A 199      -8.613   2.649  -5.080  1.00  0.00           N  
ATOM   1349  CA  VAL A 199      -8.024   1.737  -4.078  1.00  0.00           C  
ATOM   1350  C   VAL A 199      -7.635   2.482  -2.794  1.00  0.00           C  
ATOM   1351  O   VAL A 199      -7.890   2.001  -1.688  1.00  0.00           O  
ATOM   1352  CB  VAL A 199      -6.780   1.016  -4.632  1.00  0.00           C  
ATOM   1353  CEN VAL A 199      -6.541   0.406  -4.844  1.00  0.00           X  
ATOM   1354  H   VAL A 199      -8.155   2.741  -5.974  1.00  0.00           H  
ATOM   1355  N   ILE A 200      -7.011   3.660  -2.907  1.00  0.00           N  
ATOM   1356  CA  ILE A 200      -6.637   4.487  -1.745  1.00  0.00           C  
ATOM   1357  C   ILE A 200      -7.871   4.872  -0.932  1.00  0.00           C  
ATOM   1358  O   ILE A 200      -7.846   4.749   0.299  1.00  0.00           O  
ATOM   1359  CB  ILE A 200      -5.897   5.768  -2.170  1.00  0.00           C  
ATOM   1360  CEN ILE A 200      -4.925   6.198  -2.415  1.00  0.00           X  
ATOM   1361  H   ILE A 200      -6.835   4.016  -3.835  1.00  0.00           H  
ATOM   1362  N   GLU A 201      -8.924   5.350  -1.593  1.00  0.00           N  
ATOM   1363  CA  GLU A 201     -10.179   5.737  -0.947  1.00  0.00           C  
ATOM   1364  C   GLU A 201     -10.782   4.559  -0.176  1.00  0.00           C  
ATOM   1365  O   GLU A 201     -11.131   4.708   0.996  1.00  0.00           O  
ATOM   1366  CB  GLU A 201     -11.178   6.259  -1.982  1.00  0.00           C  
ATOM   1367  CEN GLU A 201     -11.937   7.561  -2.776  1.00  0.00           X  
ATOM   1368  H   GLU A 201      -8.888   5.395  -2.602  1.00  0.00           H  
ATOM   1369  N   ASP A 202     -10.788   3.363  -0.764  1.00  0.00           N  
ATOM   1370  CA  ASP A 202     -11.325   2.156  -0.137  1.00  0.00           C  
ATOM   1371  C   ASP A 202     -10.541   1.736   1.109  1.00  0.00           C  
ATOM   1372  O   ASP A 202     -11.143   1.429   2.145  1.00  0.00           O  
ATOM   1373  CB  ASP A 202     -11.346   1.006  -1.147  1.00  0.00           C  
ATOM   1374  CEN ASP A 202     -11.982   0.541  -1.792  1.00  0.00           X  
ATOM   1375  H   ASP A 202     -10.534   3.307  -1.740  1.00  0.00           H  
ATOM   1376  N   ILE A 203      -9.203   1.780   1.067  1.00  0.00           N  
ATOM   1377  CA  ILE A 203      -8.364   1.427   2.222  1.00  0.00           C  
ATOM   1378  C   ILE A 203      -8.645   2.393   3.358  1.00  0.00           C  
ATOM   1379  O   ILE A 203      -8.839   1.955   4.490  1.00  0.00           O  
ATOM   1380  CB  ILE A 203      -6.862   1.458   1.886  1.00  0.00           C  
ATOM   1381  CEN ILE A 203      -6.023   0.882   1.496  1.00  0.00           X  
ATOM   1382  H   ILE A 203      -8.770   2.113   0.217  1.00  0.00           H  
ATOM   1383  N   HIS A 204      -8.694   3.696   3.092  1.00  0.00           N  
ATOM   1384  CA  HIS A 204      -8.960   4.699   4.113  1.00  0.00           C  
ATOM   1385  C   HIS A 204     -10.303   4.475   4.821  1.00  0.00           C  
ATOM   1386  O   HIS A 204     -10.353   4.454   6.058  1.00  0.00           O  
ATOM   1387  CB  HIS A 204      -8.924   6.101   3.498  1.00  0.00           C  
ATOM   1388  CEN HIS A 204      -7.988   7.162   3.322  1.00  0.00           X  
ATOM   1389  H   HIS A 204      -8.577   3.997   2.134  1.00  0.00           H  
ATOM   1390  N   ASP A 205     -11.368   4.219   4.074  1.00  0.00           N  
ATOM   1391  CA  ASP A 205     -12.702   3.977   4.616  1.00  0.00           C  
ATOM   1392  C   ASP A 205     -12.745   2.718   5.487  1.00  0.00           C  
ATOM   1393  O   ASP A 205     -13.301   2.734   6.594  1.00  0.00           O  
ATOM   1394  CB  ASP A 205     -13.723   3.864   3.481  1.00  0.00           C  
ATOM   1395  CEN ASP A 205     -14.408   4.429   2.984  1.00  0.00           X  
ATOM   1396  H   ASP A 205     -11.266   4.243   3.069  1.00  0.00           H  
ATOM   1397  N   PHE A 206     -12.109   1.631   5.047  1.00  0.00           N  
ATOM   1398  CA  PHE A 206     -12.057   0.374   5.785  1.00  0.00           C  
ATOM   1399  C   PHE A 206     -11.351   0.548   7.133  1.00  0.00           C  
ATOM   1400  O   PHE A 206     -11.862   0.096   8.158  1.00  0.00           O  
ATOM   1401  CB  PHE A 206     -11.353  -0.700   4.954  1.00  0.00           C  
ATOM   1402  CEN PHE A 206     -11.742  -1.915   4.006  1.00  0.00           X  
ATOM   1403  H   PHE A 206     -11.621   1.690   4.164  1.00  0.00           H  
ATOM   1404  N   MET A 207     -10.215   1.258   7.164  1.00  0.00           N  
ATOM   1405  CA  MET A 207      -9.437   1.515   8.376  1.00  0.00           C  
ATOM   1406  C   MET A 207     -10.246   2.317   9.384  1.00  0.00           C  
ATOM   1407  O   MET A 207     -10.277   1.973  10.567  1.00  0.00           O  
ATOM   1408  CB  MET A 207      -8.144   2.252   8.032  1.00  0.00           C  
ATOM   1409  CEN MET A 207      -6.403   2.049   7.950  1.00  0.00           X  
ATOM   1410  H   MET A 207      -9.896   1.653   6.292  1.00  0.00           H  
ATOM   1411  N   GLN A 208     -10.924   3.374   8.934  1.00  0.00           N  
ATOM   1412  CA  GLN A 208     -11.715   4.235   9.797  1.00  0.00           C  
ATOM   1413  C   GLN A 208     -12.857   3.457  10.458  1.00  0.00           C  
ATOM   1414  O   GLN A 208     -13.030   3.530  11.676  1.00  0.00           O  
ATOM   1415  CB  GLN A 208     -12.280   5.412   8.998  1.00  0.00           C  
ATOM   1416  CEN GLN A 208     -12.067   7.103   8.618  1.00  0.00           X  
ATOM   1417  H   GLN A 208     -10.833   3.622   7.960  1.00  0.00           H  
ATOM   1418  N   ALA A 209     -13.581   2.642   9.687  1.00  0.00           N  
ATOM   1419  CA  ALA A 209     -14.683   1.833  10.185  1.00  0.00           C  
ATOM   1420  C   ALA A 209     -14.214   0.795  11.220  1.00  0.00           C  
ATOM   1421  O   ALA A 209     -14.846   0.630  12.265  1.00  0.00           O  
ATOM   1422  CB  ALA A 209     -15.390   1.149   9.024  1.00  0.00           C  
ATOM   1423  CEN ALA A 209     -15.389   1.149   9.025  1.00  0.00           X  
ATOM   1424  H   ALA A 209     -13.367   2.604   8.699  1.00  0.00           H  
ATOM   1425  N   ALA A 210     -13.085   0.120  10.982  1.00  0.00           N  
ATOM   1426  CA  ALA A 210     -12.522  -0.876  11.885  1.00  0.00           C  
ATOM   1427  C   ALA A 210     -12.094  -0.246  13.220  1.00  0.00           C  
ATOM   1428  O   ALA A 210     -12.357  -0.807  14.286  1.00  0.00           O  
ATOM   1429  CB  ALA A 210     -11.346  -1.579  11.222  1.00  0.00           C  
ATOM   1430  CEN ALA A 210     -11.346  -1.579  11.223  1.00  0.00           X  
ATOM   1431  H   ALA A 210     -12.607   0.288  10.106  1.00  0.00           H  
ATOM   1432  N   ALA A 211     -11.495   0.949  13.189  1.00  0.00           N  
ATOM   1433  CA  ALA A 211     -11.043   1.673  14.373  1.00  0.00           C  
ATOM   1434  C   ALA A 211     -12.224   2.141  15.236  1.00  0.00           C  
ATOM   1435  O   ALA A 211     -12.189   1.966  16.455  1.00  0.00           O  
ATOM   1436  CB  ALA A 211     -10.179   2.857  13.963  1.00  0.00           C  
ATOM   1437  CEN ALA A 211     -10.180   2.856  13.964  1.00  0.00           X  
ATOM   1438  H   ALA A 211     -11.331   1.371  12.288  1.00  0.00           H  
ATOM   1439  N   ALA A 212     -13.291   2.670  14.628  1.00  0.00           N  
ATOM   1440  CA  ALA A 212     -14.474   3.137  15.344  1.00  0.00           C  
ATOM   1441  C   ALA A 212     -15.197   1.970  16.041  1.00  0.00           C  
ATOM   1442  O   ALA A 212     -15.496   2.058  17.230  1.00  0.00           O  
ATOM   1443  CB  ALA A 212     -15.414   3.861  14.390  1.00  0.00           C  
ATOM   1444  CEN ALA A 212     -15.413   3.860  14.391  1.00  0.00           X  
ATOM   1445  H   ALA A 212     -13.281   2.757  13.623  1.00  0.00           H  
ATOM   1446  N   ALA A 213     -15.367   0.836  15.356  1.00  0.00           N  
ATOM   1447  CA  ALA A 213     -15.967  -0.370  15.934  1.00  0.00           C  
ATOM   1448  C   ALA A 213     -15.194  -0.889  17.163  1.00  0.00           C  
ATOM   1449  O   ALA A 213     -15.796  -1.218  18.192  1.00  0.00           O  
ATOM   1450  CB  ALA A 213     -16.061  -1.457  14.873  1.00  0.00           C  
ATOM   1451  CEN ALA A 213     -16.061  -1.457  14.874  1.00  0.00           X  
ATOM   1452  H   ALA A 213     -15.121   0.825  14.377  1.00  0.00           H  
ATOM   1453  N   ALA A 214     -13.862  -0.953  17.092  1.00  0.00           N  
ATOM   1454  CA  ALA A 214     -13.014  -1.412  18.187  1.00  0.00           C  
ATOM   1455  C   ALA A 214     -13.109  -0.502  19.425  1.00  0.00           C  
ATOM   1456  O   ALA A 214     -13.137  -1.013  20.544  1.00  0.00           O  
ATOM   1457  CB  ALA A 214     -11.572  -1.515  17.712  1.00  0.00           C  
ATOM   1458  CEN ALA A 214     -11.573  -1.515  17.713  1.00  0.00           X  
ATOM   1459  H   ALA A 214     -13.423  -0.694  16.219  1.00  0.00           H  
ATOM   1460  N   ASN A 215     -13.190   0.821  19.241  1.00  0.00           N  
ATOM   1461  CA  ASN A 215     -13.297   1.791  20.331  1.00  0.00           C  
ATOM   1462  C   ASN A 215     -14.600   1.670  21.128  1.00  0.00           C  
ATOM   1463  O   ASN A 215     -14.531   1.552  22.345  1.00  0.00           O  
ATOM   1464  CB  ASN A 215     -13.147   3.207  19.806  1.00  0.00           C  
ATOM   1465  CEN ASN A 215     -12.380   3.907  19.652  1.00  0.00           X  
ATOM   1466  H   ASN A 215     -13.149   1.172  18.296  1.00  0.00           H  
ATOM   1467  N   CYS A 216     -15.763   1.561  20.481  1.00  0.00           N  
ATOM   1468  CA  CYS A 216     -17.048   1.387  21.168  1.00  0.00           C  
ATOM   1469  C   CYS A 216     -17.107   0.119  22.055  1.00  0.00           C  
ATOM   1470  O   CYS A 216     -17.669   0.162  23.146  1.00  0.00           O  
ATOM   1471  CB  CYS A 216     -18.020   1.261  19.995  1.00  0.00           C  
ATOM   1472  CEN CYS A 216     -18.718   1.926  19.643  1.00  0.00           X  
ATOM   1473  H   CYS A 216     -15.770   1.651  19.474  1.00  0.00           H  
ATOM   1474  N   ARG A 217     -16.568  -1.018  21.592  1.00  0.00           N  
ATOM   1475  CA  ARG A 217     -16.511  -2.301  22.310  1.00  0.00           C  
ATOM   1476  C   ARG A 217     -15.742  -2.244  23.645  1.00  0.00           C  
ATOM   1477  O   ARG A 217     -16.131  -2.963  24.567  1.00  0.00           O  
ATOM   1478  CB  ARG A 217     -15.961  -3.405  21.419  1.00  0.00           C  
ATOM   1479  CEN ARG A 217     -15.881  -5.319  19.844  1.00  0.00           X  
ATOM   1480  H   ARG A 217     -16.158  -0.982  20.670  1.00  0.00           H  
ATOM   1481  N   LYS A 218     -14.651  -1.471  23.732  1.00  0.00           N  
ATOM   1482  CA  LYS A 218     -13.830  -1.279  24.945  1.00  0.00           C  
ATOM   1483  C   LYS A 218     -14.718  -0.869  26.110  1.00  0.00           C  
ATOM   1484  O   LYS A 218     -14.404  -1.321  27.230  1.00  0.00           O  
ATOM   1485  CB  LYS A 218     -12.742  -0.229  24.717  1.00  0.00           C  
ATOM   1486  CEN LYS A 218     -10.701   0.220  24.386  1.00  0.00           X  
ATOM   1487  H   LYS A 218     -14.532  -0.759  23.026  1.00  0.00           H  
TER                                                                             
# All scores below are weighted scores, not raw scores.
#BEGIN_POSE_ENERGIES_TABLE ./minmover_pdb/pose_70.pdb
label vdw cenpack pair env cbeta hs_pair ss_pair sheet total
weights 1 0.5 1 1 0.25 1 1 1 NA
pose 8.16925 -2.15758 -7.75859 -7.98525 11.9724 0 0 0 2.2402
MET:NtermProteinFull_1 0 -0.02973 -0.0697 0.0106 0.03032 0 0 0 -0.05851
TYR_2 0 0.02218 -0.0028 0.85888 0.06947 0 0 0 0.94773
GLY_3 0 -0.07547 0.08192 0.0322 0.06939 0 0 0 0.10805
LYS_4 0 -0.18922 -0.05767 -0.33001 0.04287 0 0 0 -0.53404
LEU_5 0 0.12075 -0.32577 -0.19483 0.0305 0 0 0 -0.36936
ASN_6 0 0.02624 0.08082 -0.40966 0.0697 0 0 0 -0.2329
ASP_7 0 0.04401 0.07483 -0.42964 0.06884 0 0 0 -0.24196
LEU_8 0 0.08156 -0.40382 -0.45811 0.03207 0 0 0 -0.74831
LEU_9 0 -0.15108 -0.09051 0.58995 0.06061 0 0 0 0.40897
GLU_10 0 -0.04748 0.01599 -1.00041 0.0693 0 0 0 -0.96261
ASP_11 0 -0.20595 0.28987 -0.1485 0.04336 0 0 0 -0.02122
LEU_12 0.00191 0.49829 -0.53443 -0.50394 0.03741 0 0 0 -0.50077
GLN_13 0 0.02432 0.19478 -0.4142 0.06887 0 0 0 -0.12622
GLU_14 0 -0.00832 -0.1957 -0.71584 0.06879 0 0 0 -0.85106
VAL_15 0 -0.10257 -0.6979 -0.35242 0.03683 0 0 0 -1.11606
LEU_16 0 0.02607 0.00394 -0.06582 0.03825 0 0 0 0.00243
LYS_17 0 -0.08441 0.02812 -0.8715 0.06947 0 0 0 -0.85832
ASN_18 0 -0.25599 -0.19967 -0.13901 0.04268 0 0 0 -0.552
LEU_19 0 -0.13749 0.02774 -0.50394 0.03251 0 0 0 -0.58118
HIS_D_20 0 -0.18023 -0.12996 -0.06774 0.03656 0 0 0 -0.34136
LYS_21 0 -0.02646 -0.06609 -1.04927 0.06961 0 0 0 -1.07221
ASN_22 0 -0.04613 -0.03959 -0.24178 0.04283 0 0 0 -0.28467
ASP_23 0.00133 0.31722 0.30093 -0.1485 0.04303 0 0 0 0.51401
ARG_24 0 0.04111 0.13758 -0.7542 0.07134 0 0 0 -0.50417
SER_25 0 -0.05004 0.01673 -0.21543 0.03681 0 0 0 -0.21192
GLY_26 0 -0.01967 -0.09803 -0.09146 0.03502 0 0 0 -0.17414
LYS_27 0 -0.04595 -0.11134 -0.96458 0.07203 0 0 0 -1.04984
ASP_28 0 -0.01308 -0.09477 -0.52292 0.07 0 0 0 -0.56077
ASN_29 0 0.08955 -0.06252 0.05572 0.03528 0 0 0 0.11803
ILE_30 2.26114 0.78982 0.507 0.20907 0.04674 0 0 0 3.81377
HIS_31 0 0.00979 -0.13493 0.159 0.06944 0 0 0 0.10329
ASP_32 0 -0.10786 -0.26158 -0.24167 0.06908 0 0 0 -0.54203
VAL_33 0 0.27789 0.01016 -0.35242 0.03993 0 0 0 -0.02444
ASP_34 0 -0.05802 0.04231 -0.37876 0.04685 0 0 0 -0.34763
ASN_35 0 -0.09625 -0.06009 -0.36221 0.06883 0 0 0 -0.44972
HIS_D_36 0 -0.17538 0.15167 -0.15264 0.04396 0 0 0 -0.13238
LEU_37 0 -0.14696 -0.5182 -0.39148 0.03346 0 0 0 -1.02319
GLN_38 0 0.03122 0.12982 -0.55896 0.06894 0 0 0 -0.32898
ASN_39 0 0.00541 -0.16661 -0.28327 0.06886 0 0 0 -0.37561
VAL_40 0 -0.12216 -0.50929 -0.35242 0.03677 0 0 0 -0.9471
ILE_41 0 -0.3516 -0.18778 0.60227 0.04342 0 0 0 0.1063
GLU_42 0 -0.06992 -0.0601 -0.82678 0.06962 0 0 0 -0.88718
ASP_43 0 -0.19317 0.41257 -0.1485 0.04336 0 0 0 0.11426
ILE_44 0 0.04329 -0.8288 -0.41682 0.04516 0 0 0 -1.15719
HIS_D_45 0 0.02151 0.27909 0.0215 0.06878 0 0 0 0.39087
ASP_46 0 0.03123 -0.40983 -0.47618 0.06894 0 0 0 -0.78584
PHE_47 0 0.28401 -0.1874 -0.38422 0.04456 0 0 0 -0.24305
MET_48 0 0.05256 -0.09857 0.0106 0.0424 0 0 0 0.00698
GLN_49 0 -0.06226 0.07569 -0.59803 0.0693 0 0 0 -0.5153
ALA_50 0 -0.28499 0.17105 0.16717 0.04101 0 0 0 0.09425
ALA_51 0 0.04684 -0.18504 -0.06885 0.03119 0 0 0 -0.17586
ALA_52 0 -0.15843 0.02503 0.16717 0.0299 0 0 0 0.06368
ALA_53 0 -0.03581 -0.0194 0.28428 0.03528 0 0 0 0.26434
ALA_54 0 0.06219 -0.04204 0.13638 0.03082 0 0 0 0.18735
ALA_55 0 -0.04137 -0.05021 0.03291 0.03519 0 0 0 -0.02347
ASN_56 0 -0.02462 -0.13455 -0.24178 0.03502 0 0 0 -0.36592
CYS_57 0 -0.05017 0.04694 1.81599 0.04402 0 0 0 1.85677
ARG_58 0 0.02062 0.1084 -0.30477 0.06893 0 0 0 -0.10683
LYS_59 0 -0.12191 -0.27042 -0.42611 0.03123 0 0 0 -0.78721
GLY_60 0 0.14418 -0.11843 -0.07965 0.03681 0 0 0 -0.01709
SER_61 0 0.09473 0.02502 -0.22078 0.04331 0 0 0 -0.05773
PRO_62 1.57855 0.05593 -0.14603 -0.22805 0.04131 0 0 0 1.30171
GLY_63 0 -0.10598 -0.03024 -0.0429 0.03232 0 0 0 -0.1468
SER_64 0 0.01497 0.00929 0.13063 0.04109 0 0 0 0.19598
PRO_65 0 0.06112 -0.12915 -0.05784 0.07212 0 0 0 -0.05375
ALA_66 0 0.00223 0.05103 0.59025 0.04957 0 0 0 0.69308
GLY_67 0 -0.01209 0.01569 0.60923 0.04183 0 0 0 0.65466
SER_68 0 0 0 0.29023 0.04957 0 0 0 0.3398
PRO_69 0 0 0 0.2123 0.04957 0 0 0 0.26186
THR_70 0 0 0 0.33798 0.07499 0 0 0 0.41297
SER_71 0 0 0 0.29023 0.07582 0 0 0 0.36605
THR_72 0 0 0 0.48779 0.07582 0 0 0 0.56361
GLU_73 0 0 0 -1.03403 0.07499 0 0 0 -0.95904
GLU_74 0 0 0 -0.93278 0.04957 0 0 0 -0.88321
GLY_75 0 0 0 0.91259 0.04957 0 0 0 0.96215
THR_76 0 0 0 0.48779 0.04957 0 0 0 0.53736
SER_77 0 0 0 0.29023 0.07499 0 0 0 0.36522
GLU_78 0 0 0 -1.01303 0.07499 0 0 0 -0.93804
SER_79 0 0 0 0.13063 0.07534 0 0 0 0.20597
ALA_80 0 0 0 0.89846 0.06479 0 0 0 0.96325
THR_81 0 0 0 0.48779 0.04957 0 0 0 0.53736
PRO_82 0 0 0 0.2123 0.07582 0 0 0 0.28812
GLU_83 0 0 0 -1.03403 0.07499 0 0 0 -0.95904
SER_84 0 0 0 -0.0106 0.07416 0 0 0 0.06356
GLY_85 0 0 0 0.91259 0.04957 0 0 0 0.96215
PRO_86 0 0 0 0.51404 0.04957 0 0 0 0.5636
GLY_87 0 0 0 0.60923 0.04183 0 0 0 0.65106
THR_88 0 0 0 0.43096 0.04183 0 0 0 0.47278
SER_89 0 0 0 0.29023 0.04957 0 0 0 0.3398
THR_90 0 0 0 0.33798 0.07537 0 0 0 0.41335
GLU_91 0 0 0 -1.01303 0.07582 0 0 0 -0.93721
PRO_92 0 0 0 0.51404 0.07582 0 0 0 0.58986
SER_93 0 0 0 -0.0106 0.07499 0 0 0 0.06439
GLU_94 0 0 0 -1.01303 0.07546 0 0 0 -0.93758
GLY_95 0 0 0 0.91259 0.06073 0 0 0 0.97331
SER_96 0 0 0 -0.0106 0.07582 0 0 0 0.06522
ALA_97 0 0 0 0.77873 0.07582 0 0 0 0.85455
PRO_98 0 0 0 0.2123 0.04957 0 0 0 0.26186
GLY_99 0 0 0 0.91259 0.04883 0 0 0 0.96141
SER_100 0 0 0 -0.0106 0.04957 0 0 0 0.03897
PRO_101 0 0 0 0.51404 0.04957 0 0 0 0.5636
ALA_102 0 0 0 0.797 0.04957 0 0 0 0.84657
GLY_103 0 0 0 0.60923 0.04957 0 0 0 0.6588
SER_104 0 0 0 0.29023 0.04957 0 0 0 0.3398
PRO_105 0 0 0 0.51404 0.07582 0 0 0 0.58986
THR_106 0 0 0 0.33798 0.07499 0 0 0 0.41297
SER_107 0 0 0 0.29023 0.07508 0 0 0 0.36531
THR_108 0 0 0 0.48779 0.04957 0 0 0 0.53736
GLU_109 0.01289 0 0 -1.01303 0.07582 0 0 0 -0.92432
GLU_110 0.01289 0 0 -1.03403 0.04957 0 0 0 -0.97158
GLY_111 0 0 0 0.91259 0.07508 0 0 0 0.98767
THR_112 0 0 0 0.48779 0.07582 0 0 0 0.56361
SER_113 0 0 0 0.13063 0.07469 0 0 0 0.20532
THR_114 0 0 0 0.43096 0.07499 0 0 0 0.50594
GLU_115 0 0 0 -1.01303 0.07582 0 0 0 -0.93721
PRO_116 0 0 0 0.51404 0.07582 0 0 0 0.58986
SER_117 0 0 0 0.13063 0.07499 0 0 0 0.20562
GLU_118 0 0 0 -0.93278 0.07582 0 0 0 -0.85696
GLY_119 0 0 0 0.91259 0.04957 0 0 0 0.96215
SER_120 0 0 0 0.29023 0.04957 0 0 0 0.3398
ALA_121 0 0 0 0.797 0.04957 0 0 0 0.84657
PRO_122 0 0 0 0.2123 0.04957 0 0 0 0.26186
GLY_123 0 0 0 0.91259 0.04957 0 0 0 0.96215
THR_124 0 0 0 0.48779 0.07539 0 0 0 0.56318
SER_125 0 0 0 0.13063 0.07573 0 0 0 0.20636
THR_126 0 0 0 0.43096 0.07499 0 0 0 0.50594
GLU_127 0 0 0 -1.01303 0.07582 0 0 0 -0.93721
PRO_128 0 0 0 0.2123 0.07582 0 0 0 0.28812
SER_129 0 0 0 0.13063 0.07582 0 0 0 0.20645
GLU_130 0 0 0 -1.03403 0.07578 0 0 0 -0.95826
GLY_131 0 0 0 0.91259 0.07582 0 0 0 0.98841
SER_132 0 0 0 0.13063 0.04957 0 0 0 0.1802
ALA_133 0 0 0 0.89846 0.04957 0 0 0 0.94802
PRO_134 0 0 0 0.2123 0.04957 0 0 0 0.26186
GLY_135 0 0 0 0.91259 0.04957 0 0 0 0.96215
THR_136 0 0 0 0.48779 0.04957 0 0 0 0.53736
SER_137 0 0 0 0.29023 0.04957 0 0 0 0.3398
GLU_138 0 0 0 -1.01303 0.07582 0 0 0 -0.93721
SER_139 0 0 0 0.29023 0.07499 0 0 0 0.36522
ALA_140 0 0 0 0.797 0.07347 0 0 0 0.87047
THR_141 0.22881 0 0 0.48779 0.07582 0 0 0 0.79242
PRO_142 0.22881 0 0 0.51404 0.07582 0 0 0 0.81867
GLU_143 0 0 0 -1.01303 0.07499 0 0 0 -0.93804
SER_144 0 0 0 0.29023 0.07508 0 0 0 0.36531
GLY_145 0 0 0 0.91259 0.04957 0 0 0 0.96215
PRO_146 0 0.00418 -0.06652 0.043 0.04883 0 0 0 0.02949
GLY_147 0 -0.02833 -0.01782 0.91259 0.04883 0 0 0 0.91526
SER_148 0 -0.06953 -0.03089 0.29023 0.07212 0 0 0 0.26193
GLU_149 0 0.04833 0.07657 -0.25924 0.04412 0 0 0 -0.09022
PRO_150 0 0.0355 -0.18559 -0.05784 0.04587 0 0 0 -0.16207
ALA_151 0.27197 0.05615 0.15317 0.20553 0.03681 0 0 0 0.72365
THR_152 1.30657 0.19432 -0.12431 -0.13245 0.03743 0 0 0 1.28157
SER_153 0 -0.12098 -0.14105 -0.18312 0.03445 0 0 0 -0.4107
GLY_154 0 0.02442 -0.3066 -0.07814 0.0353 0 0 0 -0.325
SER_155 0 0.03826 -0.10244 -0.21543 0.03812 0 0 0 -0.24148
GLU_156 0 -0.08503 -0.03482 -0.82678 0.04486 0 0 0 -0.90177
THR_157 0 0.00566 0.00071 -0.20352 0.03991 0 0 0 -0.15723
PRO_158 0 -0.05368 0.04589 -0.12679 0.04518 0 0 0 -0.0894
GLY_159 0 0.00158 0.09079 -0.08884 0.03306 0 0 0 0.0366
MET_160 0 -0.24573 -0.16544 -0.05461 0.03078 0 0 0 -0.43501
TYR_161 0 -0.07873 0.00048 0.85474 0.06956 0 0 0 0.84605
GLY_162 0 -0.04417 0.02028 -0.09146 0.0353 0 0 0 -0.08005
LYS_163 0 -0.26081 0.23066 -0.09974 0.0366 0 0 0 -0.09329
LEU_164 0 0.13236 -0.12304 0.08126 0.06943 0 0 0 0.16002
ASN_165 0 -0.02216 0.05346 -0.40966 0.04801 0 0 0 -0.33034
ASP_166 0 -0.03724 0.00389 -0.37876 0.04268 0 0 0 -0.36943
LEU_167 0 0.01101 -0.32616 -0.30366 0.03587 0 0 0 -0.58294
LEU_168 0 0.03404 -0.15398 0.75945 0.06893 0 0 0 0.70843
GLU_169 0 -0.02402 -0.07767 -0.82678 0.06951 0 0 0 -0.85896
ASP_170 0 -0.23481 0.32711 0.08318 0.04399 0 0 0 0.21947
LEU_171 0 -0.10817 -0.37781 -0.30366 0.03713 0 0 0 -0.75251
GLN_172 0 -0.01908 0.08662 -0.55896 0.06907 0 0 0 -0.42234
GLU_173 0 0.00762 -0.21204 -0.71584 0.06893 0 0 0 -0.85133
VAL_174 0 -0.25302 -0.628 -0.46599 0.03741 0 0 0 -1.30959
LEU_175 0 -0.28175 -0.00816 0.58995 0.03678 0 0 0 0.33682
LYS_176 0 -0.05987 0.02812 -0.8715 0.06947 0 0 0 -0.83378
ASN_177 0 -0.15912 -0.01347 -0.07783 0.03522 0 0 0 -0.2152
LEU_178 0 -0.15172 0.18039 -0.45811 0.03325 0 0 0 -0.39618
HIS_D_179 0 -0.03633 -0.12111 -0.06774 0.0476 0 0 0 -0.17757
LYS_180 0 -0.05533 -0.05667 -0.8715 0.07025 0 0 0 -0.91326
ASN_181 0 -0.23541 0.13912 0.05572 0.0305 0 0 0 -0.01006
ASP_182 2.26114 0.82194 -0.12001 0.2122 0.06965 0 0 0 3.24492
ARG_183 0 0.0475 0.0732 -0.55583 0.07203 0 0 0 -0.3631
SER_184 0 -0.03096 0.0138 -0.21543 0.04409 0 0 0 -0.18851
GLY_185 0 -0.06096 -0.05611 -0.09146 0.03503 0 0 0 -0.1735
LYS_186 0 -0.05087 -0.01709 -1.04927 0.07134 0 0 0 -1.04589
ASP_187 0 -0.03314 -0.00708 -0.56986 0.07005 0 0 0 -0.54003
ASN_188 0 -0.01342 -0.02362 -0.01232 0.02982 0 0 0 -0.01954
ILE_189 0.00133 0.5388 0.64588 0.20907 0.06919 0 0 0 1.46427
HIS_190 0 -0.00999 -0.13401 0.159 0.06947 0 0 0 0.08446
ASP_191 0 -0.24851 -0.31213 -0.42964 0.03503 0 0 0 -0.95525
VAL_192 0 -0.27933 0.42821 -0.27892 0.03741 0 0 0 -0.09263
ASP_193 0 -0.28916 -0.24159 -0.37876 0.04313 0 0 0 -0.86638
ASN_194 0 -0.12341 -0.08788 -0.36221 0.0691 0 0 0 -0.5044
HIS_D_195 0 -0.17673 0.01145 -0.18191 0.04384 0 0 0 -0.30334
LEU_196 0 0.04292 -0.53338 -0.45811 0.0323 0 0 0 -0.91626
GLN_197 0 0.0991 0.09842 -0.55896 0.06893 0 0 0 -0.29252
ASN_198 0 -0.05094 -0.17298 -0.28327 0.06909 0 0 0 -0.4381
VAL_199 0 -0.08063 -0.71459 -0.35242 0.03757 0 0 0 -1.11007
ILE_200 0 -0.03217 -0.14197 0.47679 0.04336 0 0 0 0.346
GLU_201 0 -0.03845 -0.01554 -0.60186 0.06921 0 0 0 -0.58664
ASP_202 0 -0.20944 0.3801 0.08318 0.0359 0 0 0 0.28974
ILE_203 0.00191 0.69997 -0.79775 -0.54513 0.04506 0 0 0 -0.59594
HIS_D_204 0 -0.00557 0.21508 0.0215 0.06886 0 0 0 0.29987
ASP_205 0 0.00133 -0.17117 -0.42964 0.06919 0 0 0 -0.53029
PHE_206 0 0.28297 -0.2228 -0.4994 0.04496 0 0 0 -0.39428
MET_207 0 0.21007 -0.05914 -0.13184 0.03624 0 0 0 0.05533
GLN_208 0 -0.04229 0.14351 -0.55896 0.06921 0 0 0 -0.38854
ALA_209 0 -0.16619 0.14461 0.11438 0.04 0 0 0 0.13281
ALA_210 0 -0.09541 -0.01082 -0.06885 0.03519 0 0 0 -0.13989
ALA_211 0 -0.25343 -0.01426 0.16717 0.03454 0 0 0 -0.06597
ALA_212 0 -0.06992 0.00695 0.28428 0.04015 0 0 0 0.26145
ALA_213 0 0.14332 -0.04811 0.03291 0.03598 0 0 0 0.1641
ALA_214 0 -0.08401 -0.04464 0.07904 0.02992 0 0 0 -0.01968
ASN_215 0 0.01241 0.06089 -0.36221 0.07034 0 0 0 -0.21857
CYS_216 0 -0.04955 -0.01597 1.70525 0.07025 0 0 0 1.70998
ARG_217 0 0.1123 0.23353 -0.30477 0.06902 0 0 0 0.11008
LYS:CtermProteinFull_218 0 -0.05672 -0.00026 -1.10762 0.07134 0 0 0 -1.09327
#END_POSE_ENERGIES_TABLE ./minmover_pdb/pose_70.pdb
