# Supplementary material for: Selection of a promiscuous minimalist cAMP phosphodiesterase from a library of de novo designed proteins
Source: Nat Chem. 2024 May 3;16(7):1200–8. doi: 10.1038/s41557-024-01490-4 (PMC11230910; doi:10.1038/s41557-024-01490-4)
Supplement: Supplementary file 3 — MD input files, scripts and final structures derived from MD, AlphaFold2, EMSfold and MultiSFold. [file 41557_2024_1490_MOESM3_ESM.zip › Computational_Data/4_MultiSFold/campase/pose_71.pdb]

ATOM      1  N   MET A   1      14.999  -7.930  -0.838  1.00  0.00           N  
ATOM      2  CA  MET A   1      13.940  -6.997  -1.273  1.00  0.00           C  
ATOM      3  C   MET A   1      12.590  -7.687  -1.322  1.00  0.00           C  
ATOM      4  O   MET A   1      11.725  -7.234  -0.603  1.00  0.00           O  
ATOM      5  CB  MET A   1      14.272  -6.407  -2.642  1.00  0.00           C  
ATOM      6  CEN MET A   1      14.749  -4.920  -3.441  1.00  0.00           X  
ATOM      7  H   MET A   1      15.775  -8.121  -1.439  1.00  0.00           H  
ATOM      8  N   TYR A   2      12.434  -8.810  -2.033  1.00  0.00           N  
ATOM      9  CA  TYR A   2      11.121  -9.452  -2.219  1.00  0.00           C  
ATOM     10  C   TYR A   2      10.240  -9.600  -0.960  1.00  0.00           C  
ATOM     11  O   TYR A   2       9.048  -9.373  -1.063  1.00  0.00           O  
ATOM     12  CB  TYR A   2      11.331 -10.836  -2.838  1.00  0.00           C  
ATOM     13  CEN TYR A   2      11.301 -11.633  -4.398  1.00  0.00           X  
ATOM     14  H   TYR A   2      13.139  -9.098  -2.695  1.00  0.00           H  
ATOM     15  N   GLY A   3      10.799  -9.936   0.214  1.00  0.00           N  
ATOM     16  CA  GLY A   3      10.021 -10.080   1.461  1.00  0.00           C  
ATOM     17  C   GLY A   3       9.318  -8.787   1.888  1.00  0.00           C  
ATOM     18  O   GLY A   3       8.156  -8.837   2.248  1.00  0.00           O  
ATOM     19  CEN GLY A   3      10.020 -10.080   1.461  1.00  0.00           X  
ATOM     20  H   GLY A   3      11.783 -10.159   0.240  1.00  0.00           H  
ATOM     21  N   LYS A   4       9.977  -7.631   1.693  1.00  0.00           N  
ATOM     22  CA  LYS A   4       9.447  -6.300   2.068  1.00  0.00           C  
ATOM     23  C   LYS A   4       8.228  -5.859   1.251  1.00  0.00           C  
ATOM     24  O   LYS A   4       7.371  -5.143   1.733  1.00  0.00           O  
ATOM     25  CB  LYS A   4      10.547  -5.246   1.936  1.00  0.00           C  
ATOM     26  CEN LYS A   4      11.979  -3.997   2.868  1.00  0.00           X  
ATOM     27  H   LYS A   4      10.920  -7.674   1.335  1.00  0.00           H  
ATOM     28  N   LEU A   5       8.207  -6.240  -0.022  1.00  0.00           N  
ATOM     29  CA  LEU A   5       7.147  -5.914  -0.960  1.00  0.00           C  
ATOM     30  C   LEU A   5       5.871  -6.717  -0.688  1.00  0.00           C  
ATOM     31  O   LEU A   5       4.777  -6.174  -0.772  1.00  0.00           O  
ATOM     32  CB  LEU A   5       7.633  -6.154  -2.395  1.00  0.00           C  
ATOM     33  CEN LEU A   5       8.096  -5.203  -3.515  1.00  0.00           X  
ATOM     34  H   LEU A   5       8.937  -6.867  -0.330  1.00  0.00           H  
ATOM     35  N   ASN A   6       6.013  -8.003  -0.355  1.00  0.00           N  
ATOM     36  CA  ASN A   6       4.867  -8.828   0.004  1.00  0.00           C  
ATOM     37  C   ASN A   6       4.146  -8.227   1.215  1.00  0.00           C  
ATOM     38  O   ASN A   6       2.924  -8.200   1.219  1.00  0.00           O  
ATOM     39  CB  ASN A   6       5.275 -10.263   0.281  1.00  0.00           C  
ATOM     40  CEN ASN A   6       5.355 -11.169  -0.243  1.00  0.00           X  
ATOM     41  H   ASN A   6       6.934  -8.365  -0.155  1.00  0.00           H  
ATOM     42  N   ASP A   7       4.907  -7.668   2.164  1.00  0.00           N  
ATOM     43  CA  ASP A   7       4.356  -6.986   3.341  1.00  0.00           C  
ATOM     44  C   ASP A   7       3.615  -5.702   2.915  1.00  0.00           C  
ATOM     45  O   ASP A   7       2.502  -5.451   3.358  1.00  0.00           O  
ATOM     46  CB  ASP A   7       5.465  -6.656   4.343  1.00  0.00           C  
ATOM     47  CEN ASP A   7       5.883  -7.019   5.198  1.00  0.00           X  
ATOM     48  H   ASP A   7       5.907  -7.799   2.132  1.00  0.00           H  
ATOM     49  N   LEU A   8       4.164  -4.963   1.941  1.00  0.00           N  
ATOM     50  CA  LEU A   8       3.542  -3.755   1.397  1.00  0.00           C  
ATOM     51  C   LEU A   8       2.234  -4.027   0.630  1.00  0.00           C  
ATOM     52  O   LEU A   8       1.277  -3.257   0.722  1.00  0.00           O  
ATOM     53  CB  LEU A   8       4.543  -3.035   0.485  1.00  0.00           C  
ATOM     54  CEN LEU A   8       5.427  -1.788   0.681  1.00  0.00           X  
ATOM     55  H   LEU A   8       5.112  -5.175   1.668  1.00  0.00           H  
ATOM     56  N   LEU A   9       2.197  -5.099  -0.164  1.00  0.00           N  
ATOM     57  CA  LEU A   9       0.994  -5.493  -0.901  1.00  0.00           C  
ATOM     58  C   LEU A   9      -0.155  -5.824   0.065  1.00  0.00           C  
ATOM     59  O   LEU A   9      -1.306  -5.492  -0.216  1.00  0.00           O  
ATOM     60  CB  LEU A   9       1.297  -6.692  -1.808  1.00  0.00           C  
ATOM     61  CEN LEU A   9       1.516  -6.825  -3.327  1.00  0.00           X  
ATOM     62  H   LEU A   9       3.021  -5.680  -0.221  1.00  0.00           H  
ATOM     63  N   GLU A  10       0.163  -6.450   1.198  1.00  0.00           N  
ATOM     64  CA  GLU A  10      -0.807  -6.804   2.238  1.00  0.00           C  
ATOM     65  C   GLU A  10      -1.424  -5.553   2.876  1.00  0.00           C  
ATOM     66  O   GLU A  10      -2.646  -5.488   3.040  1.00  0.00           O  
ATOM     67  CB  GLU A  10      -0.145  -7.670   3.312  1.00  0.00           C  
ATOM     68  CEN GLU A  10       0.171  -9.203   3.985  1.00  0.00           X  
ATOM     69  H   GLU A  10       1.136  -6.623   1.399  1.00  0.00           H  
ATOM     70  N   ASP A  11      -0.607  -4.539   3.158  1.00  0.00           N  
ATOM     71  CA  ASP A  11      -1.052  -3.283   3.759  1.00  0.00           C  
ATOM     72  C   ASP A  11      -1.962  -2.505   2.806  1.00  0.00           C  
ATOM     73  O   ASP A  11      -3.009  -2.005   3.221  1.00  0.00           O  
ATOM     74  CB  ASP A  11       0.151  -2.424   4.157  1.00  0.00           C  
ATOM     75  CEN ASP A  11       0.719  -2.200   4.972  1.00  0.00           X  
ATOM     76  H   ASP A  11       0.387  -4.672   3.040  1.00  0.00           H  
ATOM     77  N   LEU A  12      -1.629  -2.470   1.514  1.00  0.00           N  
ATOM     78  CA  LEU A  12      -2.435  -1.789   0.500  1.00  0.00           C  
ATOM     79  C   LEU A  12      -3.854  -2.372   0.389  1.00  0.00           C  
ATOM     80  O   LEU A  12      -4.846  -1.635   0.418  1.00  0.00           O  
ATOM     81  CB  LEU A  12      -1.726  -1.860  -0.858  1.00  0.00           C  
ATOM     82  CEN LEU A  12      -0.918  -0.830  -1.671  1.00  0.00           X  
ATOM     83  H   LEU A  12      -0.754  -2.892   1.242  1.00  0.00           H  
ATOM     84  N   GLN A  13      -3.976  -3.701   0.337  1.00  0.00           N  
ATOM     85  CA  GLN A  13      -5.272  -4.386   0.326  1.00  0.00           C  
ATOM     86  C   GLN A  13      -6.106  -4.088   1.577  1.00  0.00           C  
ATOM     87  O   GLN A  13      -7.314  -3.838   1.467  1.00  0.00           O  
ATOM     88  CB  GLN A  13      -5.066  -5.898   0.200  1.00  0.00           C  
ATOM     89  CEN GLN A  13      -5.079  -7.245  -0.910  1.00  0.00           X  
ATOM     90  H   GLN A  13      -3.133  -4.256   0.370  1.00  0.00           H  
ATOM     91  N   GLU A  14      -5.509  -4.093   2.769  1.00  0.00           N  
ATOM     92  CA  GLU A  14      -6.250  -3.800   3.999  1.00  0.00           C  
ATOM     93  C   GLU A  14      -6.745  -2.346   4.019  1.00  0.00           C  
ATOM     94  O   GLU A  14      -7.917  -2.114   4.345  1.00  0.00           O  
ATOM     95  CB  GLU A  14      -5.378  -4.077   5.226  1.00  0.00           C  
ATOM     96  CEN GLU A  14      -4.915  -5.099   6.508  1.00  0.00           X  
ATOM     97  H   GLU A  14      -4.531  -4.333   2.832  1.00  0.00           H  
ATOM     98  N   VAL A  15      -5.942  -1.375   3.564  1.00  0.00           N  
ATOM     99  CA  VAL A  15      -6.380   0.032   3.498  1.00  0.00           C  
ATOM    100  C   VAL A  15      -7.535   0.221   2.528  1.00  0.00           C  
ATOM    101  O   VAL A  15      -8.489   0.923   2.869  1.00  0.00           O  
ATOM    102  CB  VAL A  15      -5.229   0.966   3.079  1.00  0.00           C  
ATOM    103  CEN VAL A  15      -4.802   1.456   3.307  1.00  0.00           X  
ATOM    104  H   VAL A  15      -5.012  -1.620   3.256  1.00  0.00           H  
ATOM    105  N   LEU A  16      -7.504  -0.435   1.363  1.00  0.00           N  
ATOM    106  CA  LEU A  16      -8.573  -0.317   0.360  1.00  0.00           C  
ATOM    107  C   LEU A  16      -9.889  -0.895   0.877  1.00  0.00           C  
ATOM    108  O   LEU A  16     -10.965  -0.305   0.757  1.00  0.00           O  
ATOM    109  CB  LEU A  16      -8.162  -1.019  -0.941  1.00  0.00           C  
ATOM    110  CEN LEU A  16      -7.680  -0.491  -2.306  1.00  0.00           X  
ATOM    111  H   LEU A  16      -6.715  -1.037   1.171  1.00  0.00           H  
ATOM    112  N   LYS A  17      -9.804  -2.057   1.520  1.00  0.00           N  
ATOM    113  CA  LYS A  17     -10.969  -2.746   2.063  1.00  0.00           C  
ATOM    114  C   LYS A  17     -11.641  -1.948   3.182  1.00  0.00           C  
ATOM    115  O   LYS A  17     -12.870  -1.868   3.214  1.00  0.00           O  
ATOM    116  CB  LYS A  17     -10.570  -4.131   2.576  1.00  0.00           C  
ATOM    117  CEN LYS A  17     -10.540  -6.227   2.290  1.00  0.00           X  
ATOM    118  H   LYS A  17      -8.895  -2.490   1.576  1.00  0.00           H  
ATOM    119  N   ASN A  18     -10.873  -1.364   4.099  1.00  0.00           N  
ATOM    120  CA  ASN A  18     -11.410  -0.584   5.211  1.00  0.00           C  
ATOM    121  C   ASN A  18     -12.017   0.742   4.744  1.00  0.00           C  
ATOM    122  O   ASN A  18     -13.139   1.058   5.144  1.00  0.00           O  
ATOM    123  CB  ASN A  18     -10.346  -0.328   6.263  1.00  0.00           C  
ATOM    124  CEN ASN A  18      -9.996  -0.775   7.145  1.00  0.00           X  
ATOM    125  H   ASN A  18      -9.869  -1.444   4.000  1.00  0.00           H  
ATOM    126  N   LEU A  19     -11.360   1.459   3.836  1.00  0.00           N  
ATOM    127  CA  LEU A  19     -11.853   2.727   3.295  1.00  0.00           C  
ATOM    128  C   LEU A  19     -13.162   2.537   2.529  1.00  0.00           C  
ATOM    129  O   LEU A  19     -14.119   3.277   2.757  1.00  0.00           O  
ATOM    130  CB  LEU A  19     -10.793   3.362   2.386  1.00  0.00           C  
ATOM    131  CEN LEU A  19      -9.817   4.538   2.582  1.00  0.00           X  
ATOM    132  H   LEU A  19     -10.488   1.100   3.472  1.00  0.00           H  
ATOM    133  N   HIS A  20     -13.252   1.475   1.725  1.00  0.00           N  
ATOM    134  CA  HIS A  20     -14.476   1.126   1.001  1.00  0.00           C  
ATOM    135  C   HIS A  20     -15.627   0.710   1.931  1.00  0.00           C  
ATOM    136  O   HIS A  20     -16.735   1.237   1.821  1.00  0.00           O  
ATOM    137  CB  HIS A  20     -14.191   0.002  -0.000  1.00  0.00           C  
ATOM    138  CEN HIS A  20     -13.856  -0.135  -1.378  1.00  0.00           X  
ATOM    139  H   HIS A  20     -12.407   0.962   1.521  1.00  0.00           H  
ATOM    140  N   LYS A  21     -15.396  -0.223   2.870  1.00  0.00           N  
ATOM    141  CA  LYS A  21     -16.454  -0.738   3.769  1.00  0.00           C  
ATOM    142  C   LYS A  21     -17.008   0.338   4.706  1.00  0.00           C  
ATOM    143  O   LYS A  21     -18.197   0.303   5.027  1.00  0.00           O  
ATOM    144  CB  LYS A  21     -15.924  -1.911   4.596  1.00  0.00           C  
ATOM    145  CEN LYS A  21     -15.842  -3.998   4.930  1.00  0.00           X  
ATOM    146  H   LYS A  21     -14.452  -0.573   2.956  1.00  0.00           H  
ATOM    147  N   ASN A  22     -16.166   1.264   5.156  1.00  0.00           N  
ATOM    148  CA  ASN A  22     -16.543   2.317   6.095  1.00  0.00           C  
ATOM    149  C   ASN A  22     -17.447   3.405   5.471  1.00  0.00           C  
ATOM    150  O   ASN A  22     -18.252   4.011   6.185  1.00  0.00           O  
ATOM    151  CB  ASN A  22     -15.306   2.956   6.700  1.00  0.00           C  
ATOM    152  CEN ASN A  22     -14.688   2.824   7.537  1.00  0.00           X  
ATOM    153  H   ASN A  22     -15.199   1.209   4.870  1.00  0.00           H  
ATOM    154  N   ASP A  23     -17.407   3.601   4.142  1.00  0.00           N  
ATOM    155  CA  ASP A  23     -18.101   4.685   3.429  1.00  0.00           C  
ATOM    156  C   ASP A  23     -19.634   4.529   3.417  1.00  0.00           C  
ATOM    157  O   ASP A  23     -20.261   4.196   2.407  1.00  0.00           O  
ATOM    158  CB  ASP A  23     -17.583   4.775   1.992  1.00  0.00           C  
ATOM    159  CEN ASP A  23     -16.908   5.293   1.432  1.00  0.00           X  
ATOM    160  H   ASP A  23     -16.821   2.996   3.587  1.00  0.00           H  
ATOM    161  N   ARG A  24     -20.286   4.822   4.545  1.00  0.00           N  
ATOM    162  CA  ARG A  24     -21.760   4.792   4.608  1.00  0.00           C  
ATOM    163  C   ARG A  24     -22.440   6.156   4.584  1.00  0.00           C  
ATOM    164  O   ARG A  24     -23.654   6.182   4.405  1.00  0.00           O  
ATOM    165  CB  ARG A  24     -22.242   3.989   5.807  1.00  0.00           C  
ATOM    166  CEN ARG A  24     -23.050   2.086   7.178  1.00  0.00           X  
ATOM    167  H   ARG A  24     -19.729   5.158   5.318  1.00  0.00           H  
ATOM    168  N   SER A  25     -21.722   7.269   4.737  1.00  0.00           N  
ATOM    169  CA  SER A  25     -22.373   8.593   4.771  1.00  0.00           C  
ATOM    170  C   SER A  25     -21.849   9.655   3.782  1.00  0.00           C  
ATOM    171  O   SER A  25     -22.330  10.786   3.832  1.00  0.00           O  
ATOM    172  CB  SER A  25     -22.272   9.142   6.181  1.00  0.00           C  
ATOM    173  CEN SER A  25     -22.060   9.250   6.670  1.00  0.00           X  
ATOM    174  H   SER A  25     -20.762   7.180   5.038  1.00  0.00           H  
ATOM    175  N   GLY A  26     -20.909   9.355   2.879  1.00  0.00           N  
ATOM    176  CA  GLY A  26     -20.338  10.393   1.998  1.00  0.00           C  
ATOM    177  C   GLY A  26     -19.825   9.899   0.645  1.00  0.00           C  
ATOM    178  O   GLY A  26     -18.614   9.855   0.445  1.00  0.00           O  
ATOM    179  CEN GLY A  26     -20.337  10.393   1.998  1.00  0.00           X  
ATOM    180  H   GLY A  26     -20.489   8.434   2.865  1.00  0.00           H  
ATOM    181  N   LYS A  27     -20.750   9.524  -0.247  1.00  0.00           N  
ATOM    182  CA  LYS A  27     -20.515   8.953  -1.589  1.00  0.00           C  
ATOM    183  C   LYS A  27     -19.421   9.620  -2.418  1.00  0.00           C  
ATOM    184  O   LYS A  27     -18.712   8.928  -3.137  1.00  0.00           O  
ATOM    185  CB  LYS A  27     -21.819   8.983  -2.389  1.00  0.00           C  
ATOM    186  CEN LYS A  27     -23.504   7.949  -3.142  1.00  0.00           X  
ATOM    187  H   LYS A  27     -21.705   9.507   0.084  1.00  0.00           H  
ATOM    188  N   ASP A  28     -19.284  10.939  -2.326  1.00  0.00           N  
ATOM    189  CA  ASP A  28     -18.245  11.632  -3.090  1.00  0.00           C  
ATOM    190  C   ASP A  28     -16.830  11.211  -2.660  1.00  0.00           C  
ATOM    191  O   ASP A  28     -15.946  11.071  -3.496  1.00  0.00           O  
ATOM    192  CB  ASP A  28     -18.405  13.148  -2.942  1.00  0.00           C  
ATOM    193  CEN ASP A  28     -18.810  13.945  -3.430  1.00  0.00           X  
ATOM    194  H   ASP A  28     -20.080  11.481  -2.021  1.00  0.00           H  
ATOM    195  N   ASN A  29     -16.623  10.889  -1.379  1.00  0.00           N  
ATOM    196  CA  ASN A  29     -15.285  10.537  -0.895  1.00  0.00           C  
ATOM    197  C   ASN A  29     -14.926   9.062  -1.144  1.00  0.00           C  
ATOM    198  O   ASN A  29     -13.748   8.739  -1.287  1.00  0.00           O  
ATOM    199  CB  ASN A  29     -15.141  10.860   0.580  1.00  0.00           C  
ATOM    200  CEN ASN A  29     -14.822  11.662   1.178  1.00  0.00           X  
ATOM    201  H   ASN A  29     -17.385  10.998  -0.722  1.00  0.00           H  
ATOM    202  N   ILE A  30     -15.912   8.159  -1.165  1.00  0.00           N  
ATOM    203  CA  ILE A  30     -15.673   6.740  -1.473  1.00  0.00           C  
ATOM    204  C   ILE A  30     -15.095   6.592  -2.876  1.00  0.00           C  
ATOM    205  O   ILE A  30     -14.194   5.784  -3.052  1.00  0.00           O  
ATOM    206  CB  ILE A  30     -16.961   5.903  -1.366  1.00  0.00           C  
ATOM    207  CEN ILE A  30     -17.606   5.340  -0.691  1.00  0.00           X  
ATOM    208  H   ILE A  30     -16.861   8.483  -1.051  1.00  0.00           H  
ATOM    209  N   HIS A  31     -15.542   7.391  -3.853  1.00  0.00           N  
ATOM    210  CA  HIS A  31     -15.014   7.307  -5.216  1.00  0.00           C  
ATOM    211  C   HIS A  31     -13.535   7.698  -5.278  1.00  0.00           C  
ATOM    212  O   HIS A  31     -12.754   7.012  -5.933  1.00  0.00           O  
ATOM    213  CB  HIS A  31     -15.827   8.196  -6.162  1.00  0.00           C  
ATOM    214  CEN HIS A  31     -16.922   8.067  -7.064  1.00  0.00           X  
ATOM    215  H   HIS A  31     -16.219   8.113  -3.643  1.00  0.00           H  
ATOM    216  N   ASP A  32     -13.132   8.746  -4.556  1.00  0.00           N  
ATOM    217  CA  ASP A  32     -11.743   9.214  -4.567  1.00  0.00           C  
ATOM    218  C   ASP A  32     -10.779   8.148  -4.027  1.00  0.00           C  
ATOM    219  O   ASP A  32      -9.713   7.934  -4.602  1.00  0.00           O  
ATOM    220  CB  ASP A  32     -11.610  10.502  -3.752  1.00  0.00           C  
ATOM    221  CEN ASP A  32     -11.583  11.513  -3.881  1.00  0.00           X  
ATOM    222  H   ASP A  32     -13.820   9.303  -4.071  1.00  0.00           H  
ATOM    223  N   VAL A  33     -11.169   7.437  -2.965  1.00  0.00           N  
ATOM    224  CA  VAL A  33     -10.331   6.407  -2.324  1.00  0.00           C  
ATOM    225  C   VAL A  33     -10.088   5.229  -3.271  1.00  0.00           C  
ATOM    226  O   VAL A  33      -8.982   4.709  -3.294  1.00  0.00           O  
ATOM    227  CB  VAL A  33     -10.970   5.881  -1.024  1.00  0.00           C  
ATOM    228  CEN VAL A  33     -10.911   5.882  -0.338  1.00  0.00           X  
ATOM    229  H   VAL A  33     -12.107   7.585  -2.618  1.00  0.00           H  
ATOM    230  N   ASP A  34     -11.088   4.823  -4.057  1.00  0.00           N  
ATOM    231  CA  ASP A  34     -10.982   3.748  -5.051  1.00  0.00           C  
ATOM    232  C   ASP A  34      -9.943   4.097  -6.124  1.00  0.00           C  
ATOM    233  O   ASP A  34      -9.083   3.273  -6.430  1.00  0.00           O  
ATOM    234  CB  ASP A  34     -12.341   3.478  -5.701  1.00  0.00           C  
ATOM    235  CEN ASP A  34     -13.133   2.841  -5.628  1.00  0.00           X  
ATOM    236  H   ASP A  34     -11.986   5.276  -3.960  1.00  0.00           H  
ATOM    237  N   ASN A  35      -9.938   5.342  -6.608  1.00  0.00           N  
ATOM    238  CA  ASN A  35      -8.959   5.816  -7.588  1.00  0.00           C  
ATOM    239  C   ASN A  35      -7.532   5.796  -7.025  1.00  0.00           C  
ATOM    240  O   ASN A  35      -6.599   5.373  -7.704  1.00  0.00           O  
ATOM    241  CB  ASN A  35      -9.306   7.209  -8.081  1.00  0.00           C  
ATOM    242  CEN ASN A  35      -9.845   7.648  -8.867  1.00  0.00           X  
ATOM    243  H   ASN A  35     -10.656   5.982  -6.293  1.00  0.00           H  
ATOM    244  N   HIS A  36      -7.347   6.242  -5.779  1.00  0.00           N  
ATOM    245  CA  HIS A  36      -6.029   6.232  -5.152  1.00  0.00           C  
ATOM    246  C   HIS A  36      -5.491   4.805  -4.999  1.00  0.00           C  
ATOM    247  O   HIS A  36      -4.328   4.550  -5.306  1.00  0.00           O  
ATOM    248  CB  HIS A  36      -6.081   6.923  -3.786  1.00  0.00           C  
ATOM    249  CEN HIS A  36      -5.831   8.214  -3.237  1.00  0.00           X  
ATOM    250  H   HIS A  36      -8.132   6.615  -5.263  1.00  0.00           H  
ATOM    251  N   LEU A  37      -6.343   3.855  -4.618  1.00  0.00           N  
ATOM    252  CA  LEU A  37      -5.981   2.448  -4.485  1.00  0.00           C  
ATOM    253  C   LEU A  37      -5.551   1.821  -5.824  1.00  0.00           C  
ATOM    254  O   LEU A  37      -4.509   1.172  -5.879  1.00  0.00           O  
ATOM    255  CB  LEU A  37      -7.158   1.668  -3.887  1.00  0.00           C  
ATOM    256  CEN LEU A  37      -7.437   1.115  -2.476  1.00  0.00           X  
ATOM    257  H   LEU A  37      -7.285   4.125  -4.376  1.00  0.00           H  
ATOM    258  N   GLN A  38      -6.283   2.066  -6.918  1.00  0.00           N  
ATOM    259  CA  GLN A  38      -5.912   1.564  -8.248  1.00  0.00           C  
ATOM    260  C   GLN A  38      -4.549   2.103  -8.699  1.00  0.00           C  
ATOM    261  O   GLN A  38      -3.714   1.318  -9.145  1.00  0.00           O  
ATOM    262  CB  GLN A  38      -6.980   1.944  -9.277  1.00  0.00           C  
ATOM    263  CEN GLN A  38      -8.360   1.360 -10.173  1.00  0.00           X  
ATOM    264  H   GLN A  38      -7.087   2.671  -6.840  1.00  0.00           H  
ATOM    265  N   ASN A  39      -4.283   3.400  -8.508  1.00  0.00           N  
ATOM    266  CA  ASN A  39      -2.993   3.993  -8.881  1.00  0.00           C  
ATOM    267  C   ASN A  39      -1.832   3.373  -8.082  1.00  0.00           C  
ATOM    268  O   ASN A  39      -0.808   3.028  -8.661  1.00  0.00           O  
ATOM    269  CB  ASN A  39      -3.008   5.500  -8.702  1.00  0.00           C  
ATOM    270  CEN ASN A  39      -3.215   6.353  -9.276  1.00  0.00           X  
ATOM    271  H   ASN A  39      -5.015   4.005  -8.167  1.00  0.00           H  
ATOM    272  N   VAL A  40      -2.025   3.127  -6.780  1.00  0.00           N  
ATOM    273  CA  VAL A  40      -1.009   2.487  -5.918  1.00  0.00           C  
ATOM    274  C   VAL A  40      -0.697   1.058  -6.392  1.00  0.00           C  
ATOM    275  O   VAL A  40       0.467   0.662  -6.457  1.00  0.00           O  
ATOM    276  CB  VAL A  40      -1.461   2.439  -4.447  1.00  0.00           C  
ATOM    277  CEN VAL A  40      -1.345   2.704  -3.822  1.00  0.00           X  
ATOM    278  H   VAL A  40      -2.890   3.441  -6.361  1.00  0.00           H  
ATOM    279  N   ILE A  41      -1.715   0.268  -6.749  1.00  0.00           N  
ATOM    280  CA  ILE A  41      -1.514  -1.103  -7.253  1.00  0.00           C  
ATOM    281  C   ILE A  41      -0.688  -1.107  -8.543  1.00  0.00           C  
ATOM    282  O   ILE A  41       0.244  -1.910  -8.667  1.00  0.00           O  
ATOM    283  CB  ILE A  41      -2.854  -1.813  -7.517  1.00  0.00           C  
ATOM    284  CEN ILE A  41      -3.654  -2.404  -7.070  1.00  0.00           X  
ATOM    285  H   ILE A  41      -2.649   0.651  -6.730  1.00  0.00           H  
ATOM    286  N   GLU A  42      -1.027  -0.242  -9.498  1.00  0.00           N  
ATOM    287  CA  GLU A  42      -0.310  -0.135 -10.771  1.00  0.00           C  
ATOM    288  C   GLU A  42       1.168   0.210 -10.545  1.00  0.00           C  
ATOM    289  O   GLU A  42       2.045  -0.445 -11.110  1.00  0.00           O  
ATOM    290  CB  GLU A  42      -0.966   0.917 -11.668  1.00  0.00           C  
ATOM    291  CEN GLU A  42      -2.006   1.318 -12.957  1.00  0.00           X  
ATOM    292  H   GLU A  42      -1.780   0.411  -9.326  1.00  0.00           H  
ATOM    293  N   ASP A  43       1.460   1.135  -9.632  1.00  0.00           N  
ATOM    294  CA  ASP A  43       2.826   1.550  -9.314  1.00  0.00           C  
ATOM    295  C   ASP A  43       3.648   0.423  -8.675  1.00  0.00           C  
ATOM    296  O   ASP A  43       4.790   0.177  -9.085  1.00  0.00           O  
ATOM    297  CB  ASP A  43       2.802   2.767  -8.384  1.00  0.00           C  
ATOM    298  CEN ASP A  43       2.868   3.782  -8.420  1.00  0.00           X  
ATOM    299  H   ASP A  43       0.703   1.666  -9.226  1.00  0.00           H  
ATOM    300  N   ILE A  44       3.068  -0.334  -7.731  1.00  0.00           N  
ATOM    301  CA  ILE A  44       3.769  -1.455  -7.084  1.00  0.00           C  
ATOM    302  C   ILE A  44       4.109  -2.509  -8.130  1.00  0.00           C  
ATOM    303  O   ILE A  44       5.236  -3.004  -8.155  1.00  0.00           O  
ATOM    304  CB  ILE A  44       2.932  -2.099  -5.964  1.00  0.00           C  
ATOM    305  CEN ILE A  44       2.672  -2.055  -4.905  1.00  0.00           X  
ATOM    306  H   ILE A  44       2.100  -0.151  -7.510  1.00  0.00           H  
ATOM    307  N   HIS A  45       3.174  -2.852  -9.017  1.00  0.00           N  
ATOM    308  CA  HIS A  45       3.408  -3.838 -10.064  1.00  0.00           C  
ATOM    309  C   HIS A  45       4.563  -3.457 -11.000  1.00  0.00           C  
ATOM    310  O   HIS A  45       5.458  -4.275 -11.246  1.00  0.00           O  
ATOM    311  CB  HIS A  45       2.129  -4.047 -10.881  1.00  0.00           C  
ATOM    312  CEN HIS A  45       1.011  -4.930 -10.898  1.00  0.00           X  
ATOM    313  H   HIS A  45       2.281  -2.380  -8.982  1.00  0.00           H  
ATOM    314  N   ASP A  46       4.611  -2.212 -11.451  1.00  0.00           N  
ATOM    315  CA  ASP A  46       5.667  -1.715 -12.332  1.00  0.00           C  
ATOM    316  C   ASP A  46       7.038  -1.747 -11.655  1.00  0.00           C  
ATOM    317  O   ASP A  46       8.030  -2.196 -12.252  1.00  0.00           O  
ATOM    318  CB  ASP A  46       5.347  -0.291 -12.794  1.00  0.00           C  
ATOM    319  CEN ASP A  46       4.937   0.203 -13.584  1.00  0.00           X  
ATOM    320  H   ASP A  46       3.846  -1.590 -11.234  1.00  0.00           H  
ATOM    321  N   PHE A  47       7.110  -1.352 -10.382  1.00  0.00           N  
ATOM    322  CA  PHE A  47       8.359  -1.349  -9.626  1.00  0.00           C  
ATOM    323  C   PHE A  47       8.910  -2.773  -9.466  1.00  0.00           C  
ATOM    324  O   PHE A  47      10.109  -2.998  -9.661  1.00  0.00           O  
ATOM    325  CB  PHE A  47       8.149  -0.704  -8.254  1.00  0.00           C  
ATOM    326  CEN PHE A  47       8.373   0.707  -7.558  1.00  0.00           X  
ATOM    327  H   PHE A  47       6.259  -1.068  -9.915  1.00  0.00           H  
ATOM    328  N   MET A  48       8.049  -3.754  -9.177  1.00  0.00           N  
ATOM    329  CA  MET A  48       8.431  -5.156  -9.019  1.00  0.00           C  
ATOM    330  C   MET A  48       8.985  -5.741 -10.317  1.00  0.00           C  
ATOM    331  O   MET A  48      10.009  -6.430 -10.297  1.00  0.00           O  
ATOM    332  CB  MET A  48       7.232  -5.975  -8.544  1.00  0.00           C  
ATOM    333  CEN MET A  48       6.593  -6.833  -7.154  1.00  0.00           X  
ATOM    334  H   MET A  48       7.077  -3.500  -9.070  1.00  0.00           H  
ATOM    335  N   GLN A  49       8.334  -5.469 -11.445  1.00  0.00           N  
ATOM    336  CA  GLN A  49       8.761  -5.960 -12.750  1.00  0.00           C  
ATOM    337  C   GLN A  49      10.149  -5.413 -13.111  1.00  0.00           C  
ATOM    338  O   GLN A  49      11.038  -6.180 -13.502  1.00  0.00           O  
ATOM    339  CB  GLN A  49       7.747  -5.567 -13.828  1.00  0.00           C  
ATOM    340  CEN GLN A  49       6.410  -6.137 -14.795  1.00  0.00           X  
ATOM    341  H   GLN A  49       7.483  -4.924 -11.392  1.00  0.00           H  
ATOM    342  N   ALA A  50      10.379  -4.118 -12.887  1.00  0.00           N  
ATOM    343  CA  ALA A  50      11.655  -3.466 -13.163  1.00  0.00           C  
ATOM    344  C   ALA A  50      12.800  -4.022 -12.296  1.00  0.00           C  
ATOM    345  O   ALA A  50      13.893  -4.281 -12.808  1.00  0.00           O  
ATOM    346  CB  ALA A  50      11.520  -1.964 -12.964  1.00  0.00           C  
ATOM    347  CEN ALA A  50      11.520  -1.965 -12.963  1.00  0.00           X  
ATOM    348  H   ALA A  50       9.625  -3.553 -12.525  1.00  0.00           H  
ATOM    349  N   ALA A  51      12.559  -4.277 -11.009  1.00  0.00           N  
ATOM    350  CA  ALA A  51      13.557  -4.838 -10.098  1.00  0.00           C  
ATOM    351  C   ALA A  51      13.922  -6.285 -10.470  1.00  0.00           C  
ATOM    352  O   ALA A  51      15.103  -6.652 -10.474  1.00  0.00           O  
ATOM    353  CB  ALA A  51      13.053  -4.767  -8.664  1.00  0.00           C  
ATOM    354  CEN ALA A  51      13.053  -4.768  -8.665  1.00  0.00           X  
ATOM    355  H   ALA A  51      11.660  -4.014 -10.628  1.00  0.00           H  
ATOM    356  N   ALA A  52      12.939  -7.103 -10.853  1.00  0.00           N  
ATOM    357  CA  ALA A  52      13.149  -8.494 -11.240  1.00  0.00           C  
ATOM    358  C   ALA A  52      13.970  -8.604 -12.537  1.00  0.00           C  
ATOM    359  O   ALA A  52      14.900  -9.415 -12.615  1.00  0.00           O  
ATOM    360  CB  ALA A  52      11.809  -9.201 -11.392  1.00  0.00           C  
ATOM    361  CEN ALA A  52      11.810  -9.201 -11.393  1.00  0.00           X  
ATOM    362  H   ALA A  52      11.999  -6.737 -10.877  1.00  0.00           H  
ATOM    363  N   ALA A  53      13.684  -7.762 -13.536  1.00  0.00           N  
ATOM    364  CA  ALA A  53      14.418  -7.750 -14.797  1.00  0.00           C  
ATOM    365  C   ALA A  53      15.859  -7.253 -14.603  1.00  0.00           C  
ATOM    366  O   ALA A  53      16.801  -7.890 -15.081  1.00  0.00           O  
ATOM    367  CB  ALA A  53      13.687  -6.891 -15.819  1.00  0.00           C  
ATOM    368  CEN ALA A  53      13.688  -6.892 -15.819  1.00  0.00           X  
ATOM    369  H   ALA A  53      12.933  -7.098 -13.413  1.00  0.00           H  
ATOM    370  N   ALA A  54      16.063  -6.186 -13.826  1.00  0.00           N  
ATOM    371  CA  ALA A  54      17.381  -5.603 -13.583  1.00  0.00           C  
ATOM    372  C   ALA A  54      18.309  -6.555 -12.806  1.00  0.00           C  
ATOM    373  O   ALA A  54      19.491  -6.688 -13.142  1.00  0.00           O  
ATOM    374  CB  ALA A  54      17.234  -4.283 -12.841  1.00  0.00           C  
ATOM    375  CEN ALA A  54      17.235  -4.284 -12.841  1.00  0.00           X  
ATOM    376  H   ALA A  54      15.257  -5.722 -13.430  1.00  0.00           H  
ATOM    377  N   ALA A  55      17.781  -7.273 -11.809  1.00  0.00           N  
ATOM    378  CA  ALA A  55      18.538  -8.263 -11.049  1.00  0.00           C  
ATOM    379  C   ALA A  55      18.863  -9.509 -11.895  1.00  0.00           C  
ATOM    380  O   ALA A  55      20.028  -9.912 -11.990  1.00  0.00           O  
ATOM    381  CB  ALA A  55      17.770  -8.653  -9.794  1.00  0.00           C  
ATOM    382  CEN ALA A  55      17.771  -8.653  -9.795  1.00  0.00           X  
ATOM    383  H   ALA A  55      16.820  -7.098 -11.557  1.00  0.00           H  
ATOM    384  N   ASN A  56      17.856 -10.097 -12.550  1.00  0.00           N  
ATOM    385  CA  ASN A  56      18.019 -11.321 -13.338  1.00  0.00           C  
ATOM    386  C   ASN A  56      18.907 -11.137 -14.575  1.00  0.00           C  
ATOM    387  O   ASN A  56      19.586 -12.090 -14.965  1.00  0.00           O  
ATOM    388  CB  ASN A  56      16.668 -11.874 -13.757  1.00  0.00           C  
ATOM    389  CEN ASN A  56      15.955 -12.553 -13.394  1.00  0.00           X  
ATOM    390  H   ASN A  56      16.935  -9.693 -12.476  1.00  0.00           H  
ATOM    391  N   CYS A  57      19.010  -9.926 -15.134  1.00  0.00           N  
ATOM    392  CA  CYS A  57      19.835  -9.658 -16.318  1.00  0.00           C  
ATOM    393  C   CYS A  57      21.255 -10.248 -16.216  1.00  0.00           C  
ATOM    394  O   CYS A  57      21.775 -10.752 -17.207  1.00  0.00           O  
ATOM    395  CB  CYS A  57      19.895  -8.130 -16.330  1.00  0.00           C  
ATOM    396  CEN CYS A  57      19.440  -7.458 -16.958  1.00  0.00           X  
ATOM    397  H   CYS A  57      18.400  -9.190 -14.809  1.00  0.00           H  
ATOM    398  N   ARG A  58      21.883 -10.285 -15.027  1.00  0.00           N  
ATOM    399  CA  ARG A  58      23.259 -10.804 -14.894  1.00  0.00           C  
ATOM    400  C   ARG A  58      23.458 -12.276 -15.252  1.00  0.00           C  
ATOM    401  O   ARG A  58      24.594 -12.646 -15.548  1.00  0.00           O  
ATOM    402  CB  ARG A  58      23.810 -10.531 -13.503  1.00  0.00           C  
ATOM    403  CEN ARG A  58      25.003  -9.419 -11.634  1.00  0.00           X  
ATOM    404  H   ARG A  58      21.388  -9.939 -14.219  1.00  0.00           H  
ATOM    405  N   LYS A  59      22.413 -13.112 -15.327  1.00  0.00           N  
ATOM    406  CA  LYS A  59      22.621 -14.562 -15.564  1.00  0.00           C  
ATOM    407  C   LYS A  59      23.401 -14.838 -16.856  1.00  0.00           C  
ATOM    408  O   LYS A  59      24.030 -15.884 -16.962  1.00  0.00           O  
ATOM    409  CB  LYS A  59      21.278 -15.292 -15.610  1.00  0.00           C  
ATOM    410  CEN LYS A  59      19.865 -16.545 -14.656  1.00  0.00           X  
ATOM    411  H   LYS A  59      21.488 -12.722 -15.449  1.00  0.00           H  
ATOM    412  N   GLY A  60      23.418 -13.896 -17.800  1.00  0.00           N  
ATOM    413  CA  GLY A  60      24.091 -14.010 -19.095  1.00  0.00           C  
ATOM    414  C   GLY A  60      25.556 -13.570 -19.149  1.00  0.00           C  
ATOM    415  O   GLY A  60      26.182 -13.796 -20.177  1.00  0.00           O  
ATOM    416  CEN GLY A  60      24.092 -14.010 -19.095  1.00  0.00           X  
ATOM    417  H   GLY A  60      22.839 -13.076 -17.668  1.00  0.00           H  
ATOM    418  N   SER A  61      26.133 -12.982 -18.091  1.00  0.00           N  
ATOM    419  CA  SER A  61      27.510 -12.462 -18.171  1.00  0.00           C  
ATOM    420  C   SER A  61      28.541 -13.374 -17.491  1.00  0.00           C  
ATOM    421  O   SER A  61      29.659 -12.945 -17.212  1.00  0.00           O  
ATOM    422  CB  SER A  61      27.568 -11.076 -17.558  1.00  0.00           C  
ATOM    423  CEN SER A  61      27.456 -10.665 -17.220  1.00  0.00           X  
ATOM    424  H   SER A  61      25.666 -13.015 -17.195  1.00  0.00           H  
ATOM    425  N   PRO A  62      28.223 -14.656 -17.219  1.00  0.00           N  
ATOM    426  CA  PRO A  62      29.132 -15.572 -16.547  1.00  0.00           C  
ATOM    427  C   PRO A  62      30.172 -16.053 -17.575  1.00  0.00           C  
ATOM    428  O   PRO A  62      30.053 -17.121 -18.164  1.00  0.00           O  
ATOM    429  CB  PRO A  62      28.232 -16.706 -16.029  1.00  0.00           C  
ATOM    430  CEN PRO A  62      26.929 -15.774 -16.816  1.00  0.00           X  
ATOM    431  N   GLY A  63      31.164 -15.207 -17.855  1.00  0.00           N  
ATOM    432  CA  GLY A  63      32.200 -15.468 -18.856  1.00  0.00           C  
ATOM    433  C   GLY A  63      33.573 -15.701 -18.242  1.00  0.00           C  
ATOM    434  O   GLY A  63      34.384 -14.789 -18.162  1.00  0.00           O  
ATOM    435  CEN GLY A  63      32.200 -15.468 -18.856  1.00  0.00           X  
ATOM    436  H   GLY A  63      31.125 -14.285 -17.443  1.00  0.00           H  
ATOM    437  N   SER A  64      33.851 -16.908 -17.765  1.00  0.00           N  
ATOM    438  CA  SER A  64      35.145 -17.182 -17.146  1.00  0.00           C  
ATOM    439  C   SER A  64      35.737 -18.394 -17.848  1.00  0.00           C  
ATOM    440  O   SER A  64      35.202 -19.492 -17.704  1.00  0.00           O  
ATOM    441  CB  SER A  64      35.003 -17.424 -15.656  1.00  0.00           C  
ATOM    442  CEN SER A  64      34.781 -17.586 -15.187  1.00  0.00           X  
ATOM    443  H   SER A  64      33.311 -17.693 -18.091  1.00  0.00           H  
ATOM    444  N   PRO A  65      36.792 -18.206 -18.658  1.00  0.00           N  
ATOM    445  CA  PRO A  65      37.392 -19.301 -19.389  1.00  0.00           C  
ATOM    446  C   PRO A  65      38.033 -20.236 -18.361  1.00  0.00           C  
ATOM    447  O   PRO A  65      38.660 -19.793 -17.402  1.00  0.00           O  
ATOM    448  CB  PRO A  65      38.418 -18.640 -20.325  1.00  0.00           C  
ATOM    449  CEN PRO A  65      37.864 -17.130 -19.553  1.00  0.00           X  
ATOM    450  N   ALA A  66      37.885 -21.544 -18.561  1.00  0.00           N  
ATOM    451  CA  ALA A  66      38.460 -22.499 -17.634  1.00  0.00           C  
ATOM    452  C   ALA A  66      39.942 -22.603 -18.012  1.00  0.00           C  
ATOM    453  O   ALA A  66      40.383 -23.525 -18.701  1.00  0.00           O  
ATOM    454  CB  ALA A  66      37.755 -23.846 -17.704  1.00  0.00           C  
ATOM    455  CEN ALA A  66      37.756 -23.845 -17.704  1.00  0.00           X  
ATOM    456  H   ALA A  66      37.594 -21.868 -19.473  1.00  0.00           H  
ATOM    457  N   GLY A  67      40.688 -21.566 -17.645  1.00  0.00           N  
ATOM    458  CA  GLY A  67      42.098 -21.448 -17.956  1.00  0.00           C  
ATOM    459  C   GLY A  67      42.762 -22.798 -17.743  1.00  0.00           C  
ATOM    460  O   GLY A  67      42.523 -23.462 -16.741  1.00  0.00           O  
ATOM    461  CEN GLY A  67      42.099 -21.448 -17.956  1.00  0.00           X  
ATOM    462  H   GLY A  67      40.257 -20.857 -17.070  1.00  0.00           H  
ATOM    463  N   SER A  68      43.563 -23.213 -18.718  1.00  0.00           N  
ATOM    464  CA  SER A  68      44.312 -24.473 -18.725  1.00  0.00           C  
ATOM    465  C   SER A  68      45.425 -24.348 -19.767  1.00  0.00           C  
ATOM    466  O   SER A  68      45.524 -25.188 -20.660  1.00  0.00           O  
ATOM    467  CB  SER A  68      43.404 -25.648 -19.030  1.00  0.00           C  
ATOM    468  CEN SER A  68      42.993 -25.929 -19.248  1.00  0.00           X  
ATOM    469  H   SER A  68      43.962 -22.473 -19.279  1.00  0.00           H  
ATOM    470  N   PRO A  69      46.259 -23.295 -19.715  1.00  0.00           N  
ATOM    471  CA  PRO A  69      47.302 -23.133 -20.710  1.00  0.00           C  
ATOM    472  C   PRO A  69      48.355 -24.219 -20.473  1.00  0.00           C  
ATOM    473  O   PRO A  69      48.626 -24.624 -19.342  1.00  0.00           O  
ATOM    474  CB  PRO A  69      47.846 -21.713 -20.483  1.00  0.00           C  
ATOM    475  CEN PRO A  69      46.647 -21.672 -19.161  1.00  0.00           X  
ATOM    476  N   THR A  70      48.929 -24.716 -21.560  1.00  0.00           N  
ATOM    477  CA  THR A  70      50.016 -25.687 -21.520  1.00  0.00           C  
ATOM    478  C   THR A  70      51.328 -24.935 -21.750  1.00  0.00           C  
ATOM    479  O   THR A  70      51.389 -24.018 -22.567  1.00  0.00           O  
ATOM    480  CB  THR A  70      49.852 -26.795 -22.577  1.00  0.00           C  
ATOM    481  CEN THR A  70      49.557 -27.241 -22.812  1.00  0.00           X  
ATOM    482  H   THR A  70      48.784 -24.251 -22.448  1.00  0.00           H  
ATOM    483  N   SER A  71      52.365 -25.299 -20.992  1.00  0.00           N  
ATOM    484  CA  SER A  71      53.700 -24.715 -21.072  1.00  0.00           C  
ATOM    485  C   SER A  71      54.427 -25.165 -22.338  1.00  0.00           C  
ATOM    486  O   SER A  71      54.363 -26.348 -22.660  1.00  0.00           O  
ATOM    487  CB  SER A  71      54.505 -25.085 -19.841  1.00  0.00           C  
ATOM    488  CEN SER A  71      54.687 -25.382 -19.423  1.00  0.00           X  
ATOM    489  H   SER A  71      52.227 -26.023 -20.302  1.00  0.00           H  
ATOM    490  N   THR A  72      55.178 -24.267 -22.978  1.00  0.00           N  
ATOM    491  CA  THR A  72      55.947 -24.594 -24.185  1.00  0.00           C  
ATOM    492  C   THR A  72      57.233 -23.762 -24.234  1.00  0.00           C  
ATOM    493  O   THR A  72      57.265 -22.693 -24.828  1.00  0.00           O  
ATOM    494  CB  THR A  72      55.132 -24.347 -25.469  1.00  0.00           C  
ATOM    495  CEN THR A  72      54.670 -24.449 -25.811  1.00  0.00           X  
ATOM    496  H   THR A  72      55.346 -23.368 -22.550  1.00  0.00           H  
ATOM    497  N   GLU A  73      58.231 -24.297 -23.534  1.00  0.00           N  
ATOM    498  CA  GLU A  73      59.613 -23.845 -23.299  1.00  0.00           C  
ATOM    499  C   GLU A  73      60.020 -22.354 -23.255  1.00  0.00           C  
ATOM    500  O   GLU A  73      59.869 -21.567 -24.181  1.00  0.00           O  
ATOM    501  CB  GLU A  73      60.485 -24.521 -24.359  1.00  0.00           C  
ATOM    502  CEN GLU A  73      61.489 -25.810 -24.843  1.00  0.00           X  
ATOM    503  H   GLU A  73      58.169 -25.305 -23.476  1.00  0.00           H  
ATOM    504  N   GLU A  74      60.618 -22.041 -22.097  1.00  0.00           N  
ATOM    505  CA  GLU A  74      61.171 -20.780 -21.608  1.00  0.00           C  
ATOM    506  C   GLU A  74      62.494 -20.352 -22.260  1.00  0.00           C  
ATOM    507  O   GLU A  74      63.461 -21.110 -22.324  1.00  0.00           O  
ATOM    508  CB  GLU A  74      61.360 -20.868 -20.092  1.00  0.00           C  
ATOM    509  CEN GLU A  74      60.799 -20.560 -18.513  1.00  0.00           X  
ATOM    510  H   GLU A  74      60.852 -22.826 -21.506  1.00  0.00           H  
ATOM    511  N   GLY A  75      62.572 -19.067 -22.609  1.00  0.00           N  
ATOM    512  CA  GLY A  75      63.742 -18.435 -23.209  1.00  0.00           C  
ATOM    513  C   GLY A  75      63.758 -16.950 -22.856  1.00  0.00           C  
ATOM    514  O   GLY A  75      62.718 -16.303 -22.794  1.00  0.00           O  
ATOM    515  CEN GLY A  75      63.742 -18.434 -23.209  1.00  0.00           X  
ATOM    516  H   GLY A  75      61.834 -18.450 -22.300  1.00  0.00           H  
ATOM    517  N   THR A  76      64.952 -16.448 -22.569  1.00  0.00           N  
ATOM    518  CA  THR A  76      65.292 -15.081 -22.162  1.00  0.00           C  
ATOM    519  C   THR A  76      65.202 -14.070 -23.318  1.00  0.00           C  
ATOM    520  O   THR A  76      65.587 -14.383 -24.436  1.00  0.00           O  
ATOM    521  CB  THR A  76      66.709 -15.022 -21.563  1.00  0.00           C  
ATOM    522  CEN THR A  76      67.108 -15.187 -21.170  1.00  0.00           X  
ATOM    523  H   THR A  76      65.725 -17.098 -22.595  1.00  0.00           H  
ATOM    524  N   SER A  77      64.725 -12.863 -22.979  1.00  0.00           N  
ATOM    525  CA  SER A  77      64.585 -11.611 -23.756  1.00  0.00           C  
ATOM    526  C   SER A  77      64.503 -11.622 -25.290  1.00  0.00           C  
ATOM    527  O   SER A  77      65.434 -12.057 -25.947  1.00  0.00           O  
ATOM    528  CB  SER A  77      65.739 -10.708 -23.365  1.00  0.00           C  
ATOM    529  CEN SER A  77      66.245 -10.560 -23.231  1.00  0.00           X  
ATOM    530  H   SER A  77      64.759 -12.687 -21.986  1.00  0.00           H  
ATOM    531  N   GLU A  78      63.525 -10.894 -25.849  1.00  0.00           N  
ATOM    532  CA  GLU A  78      63.382 -10.750 -27.314  1.00  0.00           C  
ATOM    533  C   GLU A  78      62.639  -9.450 -27.672  1.00  0.00           C  
ATOM    534  O   GLU A  78      61.569  -9.143 -27.156  1.00  0.00           O  
ATOM    535  CB  GLU A  78      62.645 -11.955 -27.903  1.00  0.00           C  
ATOM    536  CEN GLU A  78      62.678 -13.458 -28.706  1.00  0.00           X  
ATOM    537  H   GLU A  78      63.192 -10.102 -25.321  1.00  0.00           H  
ATOM    538  N   SER A  79      63.237  -8.653 -28.560  1.00  0.00           N  
ATOM    539  CA  SER A  79      62.697  -7.388 -29.057  1.00  0.00           C  
ATOM    540  C   SER A  79      61.981  -7.618 -30.390  1.00  0.00           C  
ATOM    541  O   SER A  79      62.518  -8.331 -31.239  1.00  0.00           O  
ATOM    542  CB  SER A  79      63.804  -6.363 -29.212  1.00  0.00           C  
ATOM    543  CEN SER A  79      64.298  -6.160 -29.315  1.00  0.00           X  
ATOM    544  H   SER A  79      64.057  -9.001 -29.036  1.00  0.00           H  
ATOM    545  N   ALA A  80      60.834  -6.979 -30.615  1.00  0.00           N  
ATOM    546  CA  ALA A  80      60.091  -7.092 -31.868  1.00  0.00           C  
ATOM    547  C   ALA A  80      59.645  -5.693 -32.333  1.00  0.00           C  
ATOM    548  O   ALA A  80      59.146  -4.882 -31.557  1.00  0.00           O  
ATOM    549  CB  ALA A  80      58.897  -8.020 -31.702  1.00  0.00           C  
ATOM    550  CEN ALA A  80      58.897  -8.020 -31.702  1.00  0.00           X  
ATOM    551  H   ALA A  80      60.515  -6.292 -29.945  1.00  0.00           H  
ATOM    552  N   THR A  81      59.894  -5.420 -33.610  1.00  0.00           N  
ATOM    553  CA  THR A  81      59.574  -4.198 -34.359  1.00  0.00           C  
ATOM    554  C   THR A  81      58.082  -4.085 -34.717  1.00  0.00           C  
ATOM    555  O   THR A  81      57.545  -5.028 -35.302  1.00  0.00           O  
ATOM    556  CB  THR A  81      60.399  -4.116 -35.657  1.00  0.00           C  
ATOM    557  CEN THR A  81      60.910  -4.098 -35.941  1.00  0.00           X  
ATOM    558  H   THR A  81      60.269  -6.166 -34.176  1.00  0.00           H  
ATOM    559  N   PRO A  82      57.417  -2.942 -34.450  1.00  0.00           N  
ATOM    560  CA  PRO A  82      56.004  -2.741 -34.772  1.00  0.00           C  
ATOM    561  C   PRO A  82      55.793  -2.617 -36.291  1.00  0.00           C  
ATOM    562  O   PRO A  82      56.609  -2.034 -37.002  1.00  0.00           O  
ATOM    563  CB  PRO A  82      55.631  -1.449 -34.026  1.00  0.00           C  
ATOM    564  CEN PRO A  82      57.355  -1.446 -33.563  1.00  0.00           X  
ATOM    565  N   GLU A  83      54.689  -3.186 -36.779  1.00  0.00           N  
ATOM    566  CA  GLU A  83      54.251  -3.111 -38.178  1.00  0.00           C  
ATOM    567  C   GLU A  83      53.389  -1.865 -38.443  1.00  0.00           C  
ATOM    568  O   GLU A  83      52.549  -1.456 -37.642  1.00  0.00           O  
ATOM    569  CB  GLU A  83      53.476  -4.374 -38.558  1.00  0.00           C  
ATOM    570  CEN GLU A  83      53.428  -5.914 -39.286  1.00  0.00           X  
ATOM    571  H   GLU A  83      54.071  -3.656 -36.137  1.00  0.00           H  
ATOM    572  N   SER A  84      53.660  -1.272 -39.602  1.00  0.00           N  
ATOM    573  CA  SER A  84      53.008  -0.114 -40.207  1.00  0.00           C  
ATOM    574  C   SER A  84      51.683  -0.460 -40.894  1.00  0.00           C  
ATOM    575  O   SER A  84      51.559  -1.513 -41.512  1.00  0.00           O  
ATOM    576  CB  SER A  84      53.951   0.537 -41.200  1.00  0.00           C  
ATOM    577  CEN SER A  84      54.335   0.581 -41.583  1.00  0.00           X  
ATOM    578  H   SER A  84      54.366  -1.726 -40.161  1.00  0.00           H  
ATOM    579  N   GLY A  85      50.731   0.484 -40.917  1.00  0.00           N  
ATOM    580  CA  GLY A  85      49.479   0.297 -41.664  1.00  0.00           C  
ATOM    581  C   GLY A  85      48.181   0.533 -40.875  1.00  0.00           C  
ATOM    582  O   GLY A  85      47.710  -0.390 -40.220  1.00  0.00           O  
ATOM    583  CEN GLY A  85      49.479   0.297 -41.664  1.00  0.00           X  
ATOM    584  H   GLY A  85      50.946   1.400 -40.550  1.00  0.00           H  
ATOM    585  N   PRO A  86      47.558   1.725 -40.955  1.00  0.00           N  
ATOM    586  CA  PRO A  86      46.303   2.028 -40.263  1.00  0.00           C  
ATOM    587  C   PRO A  86      45.120   1.247 -40.863  1.00  0.00           C  
ATOM    588  O   PRO A  86      45.020   1.076 -42.078  1.00  0.00           O  
ATOM    589  CB  PRO A  86      46.142   3.547 -40.438  1.00  0.00           C  
ATOM    590  CEN PRO A  86      47.638   3.401 -41.401  1.00  0.00           X  
ATOM    591  N   GLY A  87      44.219   0.773 -39.995  1.00  0.00           N  
ATOM    592  CA  GLY A  87      42.992   0.058 -40.355  1.00  0.00           C  
ATOM    593  C   GLY A  87      41.879   1.000 -40.826  1.00  0.00           C  
ATOM    594  O   GLY A  87      41.857   2.182 -40.504  1.00  0.00           O  
ATOM    595  CEN GLY A  87      42.992   0.058 -40.355  1.00  0.00           X  
ATOM    596  H   GLY A  87      44.355   0.988 -39.020  1.00  0.00           H  
ATOM    597  N   THR A  88      40.977   0.437 -41.616  1.00  0.00           N  
ATOM    598  CA  THR A  88      39.751   0.992 -42.200  1.00  0.00           C  
ATOM    599  C   THR A  88      38.483   0.868 -41.348  1.00  0.00           C  
ATOM    600  O   THR A  88      38.122  -0.222 -40.910  1.00  0.00           O  
ATOM    601  CB  THR A  88      39.469   0.336 -43.564  1.00  0.00           C  
ATOM    602  CEN THR A  88      39.625   0.199 -44.110  1.00  0.00           X  
ATOM    603  H   THR A  88      41.181  -0.501 -41.928  1.00  0.00           H  
ATOM    604  N   SER A  89      37.748   1.979 -41.240  1.00  0.00           N  
ATOM    605  CA  SER A  89      36.484   2.134 -40.512  1.00  0.00           C  
ATOM    606  C   SER A  89      35.266   1.664 -41.316  1.00  0.00           C  
ATOM    607  O   SER A  89      35.136   1.967 -42.502  1.00  0.00           O  
ATOM    608  CB  SER A  89      36.306   3.584 -40.104  1.00  0.00           C  
ATOM    609  CEN SER A  89      36.330   4.126 -40.133  1.00  0.00           X  
ATOM    610  H   SER A  89      38.051   2.797 -41.749  1.00  0.00           H  
ATOM    611  N   THR A  90      34.320   0.991 -40.665  1.00  0.00           N  
ATOM    612  CA  THR A  90      33.060   0.543 -41.278  1.00  0.00           C  
ATOM    613  C   THR A  90      31.951   0.661 -40.236  1.00  0.00           C  
ATOM    614  O   THR A  90      32.142   0.334 -39.068  1.00  0.00           O  
ATOM    615  CB  THR A  90      33.137  -0.907 -41.791  1.00  0.00           C  
ATOM    616  CEN THR A  90      33.366  -1.318 -42.137  1.00  0.00           X  
ATOM    617  H   THR A  90      34.345   0.970 -39.654  1.00  0.00           H  
ATOM    618  N   GLU A  91      30.842   1.234 -40.687  1.00  0.00           N  
ATOM    619  CA  GLU A  91      29.571   1.455 -40.001  1.00  0.00           C  
ATOM    620  C   GLU A  91      28.684   0.186 -39.964  1.00  0.00           C  
ATOM    621  O   GLU A  91      28.543  -0.494 -40.989  1.00  0.00           O  
ATOM    622  CB  GLU A  91      28.815   2.604 -40.671  1.00  0.00           C  
ATOM    623  CEN GLU A  91      28.373   4.249 -40.724  1.00  0.00           X  
ATOM    624  H   GLU A  91      30.877   1.622 -41.619  1.00  0.00           H  
ATOM    625  N   PRO A  92      28.077  -0.155 -38.808  1.00  0.00           N  
ATOM    626  CA  PRO A  92      27.191  -1.309 -38.659  1.00  0.00           C  
ATOM    627  C   PRO A  92      25.830  -1.081 -39.335  1.00  0.00           C  
ATOM    628  O   PRO A  92      25.357   0.042 -39.456  1.00  0.00           O  
ATOM    629  CB  PRO A  92      27.058  -1.476 -37.137  1.00  0.00           C  
ATOM    630  CEN PRO A  92      28.072  -0.009 -37.079  1.00  0.00           X  
ATOM    631  N   SER A  93      25.165  -2.165 -39.743  1.00  0.00           N  
ATOM    632  CA  SER A  93      23.817  -2.099 -40.319  1.00  0.00           C  
ATOM    633  C   SER A  93      22.746  -2.051 -39.225  1.00  0.00           C  
ATOM    634  O   SER A  93      22.931  -2.581 -38.131  1.00  0.00           O  
ATOM    635  CB  SER A  93      23.582  -3.284 -41.235  1.00  0.00           C  
ATOM    636  CEN SER A  93      23.611  -3.794 -41.424  1.00  0.00           X  
ATOM    637  H   SER A  93      25.566  -3.074 -39.559  1.00  0.00           H  
ATOM    638  N   GLU A  94      21.613  -1.439 -39.557  1.00  0.00           N  
ATOM    639  CA  GLU A  94      20.419  -1.323 -38.724  1.00  0.00           C  
ATOM    640  C   GLU A  94      19.605  -2.630 -38.731  1.00  0.00           C  
ATOM    641  O   GLU A  94      19.467  -3.298 -39.756  1.00  0.00           O  
ATOM    642  CB  GLU A  94      19.551  -0.156 -39.200  1.00  0.00           C  
ATOM    643  CEN GLU A  94      19.041   1.463 -39.047  1.00  0.00           X  
ATOM    644  H   GLU A  94      21.560  -1.012 -40.470  1.00  0.00           H  
ATOM    645  N   GLY A  95      19.027  -2.992 -37.585  1.00  0.00           N  
ATOM    646  CA  GLY A  95      18.198  -4.185 -37.410  1.00  0.00           C  
ATOM    647  C   GLY A  95      16.996  -3.875 -36.526  1.00  0.00           C  
ATOM    648  O   GLY A  95      16.889  -4.393 -35.420  1.00  0.00           O  
ATOM    649  CEN GLY A  95      18.198  -4.186 -37.410  1.00  0.00           X  
ATOM    650  H   GLY A  95      19.133  -2.374 -36.791  1.00  0.00           H  
ATOM    651  N   SER A  96      16.094  -3.023 -37.015  1.00  0.00           N  
ATOM    652  CA  SER A  96      14.865  -2.624 -36.322  1.00  0.00           C  
ATOM    653  C   SER A  96      13.732  -3.625 -36.579  1.00  0.00           C  
ATOM    654  O   SER A  96      13.513  -3.981 -37.732  1.00  0.00           O  
ATOM    655  CB  SER A  96      14.449  -1.233 -36.756  1.00  0.00           C  
ATOM    656  CEN SER A  96      14.375  -0.803 -37.081  1.00  0.00           X  
ATOM    657  H   SER A  96      16.224  -2.711 -37.967  1.00  0.00           H  
ATOM    658  N   ALA A  97      12.966  -4.005 -35.546  1.00  0.00           N  
ATOM    659  CA  ALA A  97      11.797  -4.898 -35.658  1.00  0.00           C  
ATOM    660  C   ALA A  97      10.958  -4.928 -34.353  1.00  0.00           C  
ATOM    661  O   ALA A  97      11.181  -5.787 -33.499  1.00  0.00           O  
ATOM    662  CB  ALA A  97      12.250  -6.302 -36.031  1.00  0.00           C  
ATOM    663  CEN ALA A  97      12.249  -6.302 -36.030  1.00  0.00           X  
ATOM    664  H   ALA A  97      13.044  -3.462 -34.699  1.00  0.00           H  
ATOM    665  N   PRO A  98       9.960  -4.041 -34.191  1.00  0.00           N  
ATOM    666  CA  PRO A  98       9.125  -3.971 -32.993  1.00  0.00           C  
ATOM    667  C   PRO A  98       8.164  -5.174 -32.919  1.00  0.00           C  
ATOM    668  O   PRO A  98       7.615  -5.615 -33.924  1.00  0.00           O  
ATOM    669  CB  PRO A  98       8.377  -2.635 -33.137  1.00  0.00           C  
ATOM    670  CEN PRO A  98       9.241  -2.539 -34.696  1.00  0.00           X  
ATOM    671  N   GLY A  99       7.946  -5.701 -31.713  1.00  0.00           N  
ATOM    672  CA  GLY A  99       7.018  -6.805 -31.469  1.00  0.00           C  
ATOM    673  C   GLY A  99       5.791  -6.320 -30.697  1.00  0.00           C  
ATOM    674  O   GLY A  99       5.938  -5.690 -29.654  1.00  0.00           O  
ATOM    675  CEN GLY A  99       7.018  -6.806 -31.469  1.00  0.00           X  
ATOM    676  H   GLY A  99       8.348  -5.239 -30.909  1.00  0.00           H  
ATOM    677  N   SER A 100       4.590  -6.619 -31.187  1.00  0.00           N  
ATOM    678  CA  SER A 100       3.328  -6.203 -30.566  1.00  0.00           C  
ATOM    679  C   SER A 100       2.729  -7.346 -29.738  1.00  0.00           C  
ATOM    680  O   SER A 100       2.768  -8.492 -30.191  1.00  0.00           O  
ATOM    681  CB  SER A 100       2.346  -5.743 -31.626  1.00  0.00           C  
ATOM    682  CEN SER A 100       2.087  -5.723 -32.104  1.00  0.00           X  
ATOM    683  H   SER A 100       4.538  -7.210 -32.005  1.00  0.00           H  
ATOM    684  N   PRO A 101       2.091  -7.082 -28.586  1.00  0.00           N  
ATOM    685  CA  PRO A 101       1.454  -8.128 -27.802  1.00  0.00           C  
ATOM    686  C   PRO A 101       0.194  -8.626 -28.522  1.00  0.00           C  
ATOM    687  O   PRO A 101      -0.471  -7.895 -29.254  1.00  0.00           O  
ATOM    688  CB  PRO A 101       1.138  -7.456 -26.456  1.00  0.00           C  
ATOM    689  CEN PRO A 101       1.830  -6.007 -27.234  1.00  0.00           X  
ATOM    690  N   ALA A 102      -0.133  -9.893 -28.287  1.00  0.00           N  
ATOM    691  CA  ALA A 102      -1.333 -10.532 -28.808  1.00  0.00           C  
ATOM    692  C   ALA A 102      -2.571  -9.868 -28.176  1.00  0.00           C  
ATOM    693  O   ALA A 102      -2.516  -9.409 -27.035  1.00  0.00           O  
ATOM    694  CB  ALA A 102      -1.306 -12.029 -28.535  1.00  0.00           C  
ATOM    695  CEN ALA A 102      -1.307 -12.028 -28.535  1.00  0.00           X  
ATOM    696  H   ALA A 102       0.348 -10.371 -27.538  1.00  0.00           H  
ATOM    697  N   GLY A 103      -3.679  -9.814 -28.915  1.00  0.00           N  
ATOM    698  CA  GLY A 103      -4.960  -9.276 -28.453  1.00  0.00           C  
ATOM    699  C   GLY A 103      -6.088 -10.179 -28.933  1.00  0.00           C  
ATOM    700  O   GLY A 103      -6.095 -10.610 -30.081  1.00  0.00           O  
ATOM    701  CEN GLY A 103      -4.960  -9.276 -28.453  1.00  0.00           X  
ATOM    702  H   GLY A 103      -3.665 -10.233 -29.832  1.00  0.00           H  
ATOM    703  N   SER A 104      -6.993 -10.516 -28.017  1.00  0.00           N  
ATOM    704  CA  SER A 104      -8.166 -11.366 -28.223  1.00  0.00           C  
ATOM    705  C   SER A 104      -9.337 -10.657 -28.931  1.00  0.00           C  
ATOM    706  O   SER A 104      -9.697  -9.548 -28.535  1.00  0.00           O  
ATOM    707  CB  SER A 104      -8.626 -11.912 -26.885  1.00  0.00           C  
ATOM    708  CEN SER A 104      -8.734 -11.926 -26.352  1.00  0.00           X  
ATOM    709  H   SER A 104      -6.817 -10.237 -27.063  1.00  0.00           H  
ATOM    710  N   PRO A 105      -9.992 -11.308 -29.912  1.00  0.00           N  
ATOM    711  CA  PRO A 105     -11.151 -10.762 -30.613  1.00  0.00           C  
ATOM    712  C   PRO A 105     -12.265 -10.398 -29.621  1.00  0.00           C  
ATOM    713  O   PRO A 105     -12.447 -11.065 -28.605  1.00  0.00           O  
ATOM    714  CB  PRO A 105     -11.572 -11.886 -31.575  1.00  0.00           C  
ATOM    715  CEN PRO A 105     -10.232 -12.783 -30.808  1.00  0.00           X  
ATOM    716  N   THR A 106     -13.036  -9.354 -29.915  1.00  0.00           N  
ATOM    717  CA  THR A 106     -14.182  -8.962 -29.088  1.00  0.00           C  
ATOM    718  C   THR A 106     -15.284  -8.426 -29.996  1.00  0.00           C  
ATOM    719  O   THR A 106     -15.081  -7.449 -30.711  1.00  0.00           O  
ATOM    720  CB  THR A 106     -13.810  -7.893 -28.043  1.00  0.00           C  
ATOM    721  CEN THR A 106     -13.504  -7.713 -27.580  1.00  0.00           X  
ATOM    722  H   THR A 106     -12.909  -8.874 -30.793  1.00  0.00           H  
ATOM    723  N   SER A 107     -16.444  -9.088 -29.968  1.00  0.00           N  
ATOM    724  CA  SER A 107     -17.608  -8.749 -30.791  1.00  0.00           C  
ATOM    725  C   SER A 107     -18.315  -7.521 -30.220  1.00  0.00           C  
ATOM    726  O   SER A 107     -18.357  -7.363 -29.004  1.00  0.00           O  
ATOM    727  CB  SER A 107     -18.562  -9.925 -30.872  1.00  0.00           C  
ATOM    728  CEN SER A 107     -18.835 -10.368 -30.717  1.00  0.00           X  
ATOM    729  H   SER A 107     -16.597  -9.751 -29.222  1.00  0.00           H  
ATOM    730  N   THR A 108     -18.920  -6.716 -31.090  1.00  0.00           N  
ATOM    731  CA  THR A 108     -19.705  -5.538 -30.702  1.00  0.00           C  
ATOM    732  C   THR A 108     -20.834  -5.354 -31.711  1.00  0.00           C  
ATOM    733  O   THR A 108     -20.660  -5.580 -32.908  1.00  0.00           O  
ATOM    734  CB  THR A 108     -18.852  -4.257 -30.642  1.00  0.00           C  
ATOM    735  CEN THR A 108     -18.408  -3.945 -30.425  1.00  0.00           X  
ATOM    736  H   THR A 108     -19.048  -7.029 -32.042  1.00  0.00           H  
ATOM    737  N   GLU A 109     -21.995  -5.045 -31.154  1.00  0.00           N  
ATOM    738  CA  GLU A 109     -23.269  -4.708 -31.768  1.00  0.00           C  
ATOM    739  C   GLU A 109     -23.507  -3.243 -32.166  1.00  0.00           C  
ATOM    740  O   GLU A 109     -23.178  -2.286 -31.465  1.00  0.00           O  
ATOM    741  CB  GLU A 109     -24.388  -5.147 -30.821  1.00  0.00           C  
ATOM    742  CEN GLU A 109     -25.543  -6.303 -30.336  1.00  0.00           X  
ATOM    743  H   GLU A 109     -22.084  -5.280 -30.176  1.00  0.00           H  
ATOM    744  N   GLU A 110     -24.119  -3.144 -33.344  1.00  0.00           N  
ATOM    745  CA  GLU A 110     -24.574  -1.990 -34.104  1.00  0.00           C  
ATOM    746  C   GLU A 110     -25.897  -1.373 -33.618  1.00  0.00           C  
ATOM    747  O   GLU A 110     -26.878  -2.064 -33.335  1.00  0.00           O  
ATOM    748  CB  GLU A 110     -24.707  -2.381 -35.578  1.00  0.00           C  
ATOM    749  CEN GLU A 110     -24.062  -2.437 -37.154  1.00  0.00           X  
ATOM    750  H   GLU A 110     -24.414  -4.023 -33.744  1.00  0.00           H  
ATOM    751  N   GLY A 111     -25.951  -0.039 -33.624  1.00  0.00           N  
ATOM    752  CA  GLY A 111     -27.126   0.754 -33.268  1.00  0.00           C  
ATOM    753  C   GLY A 111     -26.919   2.228 -33.615  1.00  0.00           C  
ATOM    754  O   GLY A 111     -26.276   2.958 -32.874  1.00  0.00           O  
ATOM    755  CEN GLY A 111     -27.126   0.754 -33.267  1.00  0.00           X  
ATOM    756  H   GLY A 111     -25.142   0.466 -33.951  1.00  0.00           H  
ATOM    757  N   THR A 112     -27.450   2.617 -34.774  1.00  0.00           N  
ATOM    758  CA  THR A 112     -27.554   3.958 -35.385  1.00  0.00           C  
ATOM    759  C   THR A 112     -26.819   5.158 -34.754  1.00  0.00           C  
ATOM    760  O   THR A 112     -27.417   6.164 -34.379  1.00  0.00           O  
ATOM    761  CB  THR A 112     -29.040   4.350 -35.481  1.00  0.00           C  
ATOM    762  CEN THR A 112     -29.588   4.246 -35.654  1.00  0.00           X  
ATOM    763  H   THR A 112     -28.153   1.984 -35.126  1.00  0.00           H  
ATOM    764  N   SER A 113     -25.483   5.107 -34.840  1.00  0.00           N  
ATOM    765  CA  SER A 113     -24.541   6.124 -34.342  1.00  0.00           C  
ATOM    766  C   SER A 113     -24.274   7.227 -35.366  1.00  0.00           C  
ATOM    767  O   SER A 113     -24.110   6.950 -36.552  1.00  0.00           O  
ATOM    768  CB  SER A 113     -23.235   5.465 -33.942  1.00  0.00           C  
ATOM    769  CEN SER A 113     -22.816   5.118 -33.954  1.00  0.00           X  
ATOM    770  H   SER A 113     -25.079   4.359 -35.383  1.00  0.00           H  
ATOM    771  N   THR A 114     -24.105   8.460 -34.891  1.00  0.00           N  
ATOM    772  CA  THR A 114     -23.747   9.600 -35.744  1.00  0.00           C  
ATOM    773  C   THR A 114     -22.678  10.404 -35.010  1.00  0.00           C  
ATOM    774  O   THR A 114     -22.848  10.753 -33.845  1.00  0.00           O  
ATOM    775  CB  THR A 114     -24.953  10.502 -36.065  1.00  0.00           C  
ATOM    776  CEN THR A 114     -25.482  10.589 -36.300  1.00  0.00           X  
ATOM    777  H   THR A 114     -23.957   8.574 -33.899  1.00  0.00           H  
ATOM    778  N   GLU A 115     -21.556  10.632 -35.683  1.00  0.00           N  
ATOM    779  CA  GLU A 115     -20.387  11.362 -35.196  1.00  0.00           C  
ATOM    780  C   GLU A 115     -20.731  12.862 -35.065  1.00  0.00           C  
ATOM    781  O   GLU A 115     -21.426  13.397 -35.935  1.00  0.00           O  
ATOM    782  CB  GLU A 115     -19.194  11.160 -36.133  1.00  0.00           C  
ATOM    783  CEN GLU A 115     -17.730  10.375 -36.511  1.00  0.00           X  
ATOM    784  H   GLU A 115     -21.522  10.364 -36.658  1.00  0.00           H  
ATOM    785  N   PRO A 116     -20.297  13.567 -34.004  1.00  0.00           N  
ATOM    786  CA  PRO A 116     -20.550  14.995 -33.869  1.00  0.00           C  
ATOM    787  C   PRO A 116     -19.769  15.779 -34.935  1.00  0.00           C  
ATOM    788  O   PRO A 116     -18.731  15.341 -35.425  1.00  0.00           O  
ATOM    789  CB  PRO A 116     -20.087  15.326 -32.440  1.00  0.00           C  
ATOM    790  CEN PRO A 116     -19.629  13.602 -32.394  1.00  0.00           X  
ATOM    791  N   SER A 117     -20.308  16.948 -35.277  1.00  0.00           N  
ATOM    792  CA  SER A 117     -19.731  17.947 -36.175  1.00  0.00           C  
ATOM    793  C   SER A 117     -18.462  18.634 -35.654  1.00  0.00           C  
ATOM    794  O   SER A 117     -18.314  18.938 -34.471  1.00  0.00           O  
ATOM    795  CB  SER A 117     -20.783  18.994 -36.485  1.00  0.00           C  
ATOM    796  CEN SER A 117     -21.202  19.332 -36.407  1.00  0.00           X  
ATOM    797  H   SER A 117     -21.251  17.130 -34.968  1.00  0.00           H  
ATOM    798  N   GLU A 118     -17.587  18.938 -36.609  1.00  0.00           N  
ATOM    799  CA  GLU A 118     -16.304  19.622 -36.488  1.00  0.00           C  
ATOM    800  C   GLU A 118     -16.431  21.159 -36.505  1.00  0.00           C  
ATOM    801  O   GLU A 118     -17.218  21.734 -37.258  1.00  0.00           O  
ATOM    802  CB  GLU A 118     -15.370  19.165 -37.611  1.00  0.00           C  
ATOM    803  CEN GLU A 118     -14.102  18.170 -38.164  1.00  0.00           X  
ATOM    804  H   GLU A 118     -17.830  18.655 -37.549  1.00  0.00           H  
ATOM    805  N   GLY A 119     -15.590  21.839 -35.720  1.00  0.00           N  
ATOM    806  CA  GLY A 119     -15.512  23.299 -35.647  1.00  0.00           C  
ATOM    807  C   GLY A 119     -14.116  23.728 -35.201  1.00  0.00           C  
ATOM    808  O   GLY A 119     -13.857  23.862 -34.009  1.00  0.00           O  
ATOM    809  CEN GLY A 119     -15.512  23.300 -35.647  1.00  0.00           X  
ATOM    810  H   GLY A 119     -14.914  21.312 -35.184  1.00  0.00           H  
ATOM    811  N   SER A 120     -13.211  23.917 -36.160  1.00  0.00           N  
ATOM    812  CA  SER A 120     -11.807  24.285 -35.939  1.00  0.00           C  
ATOM    813  C   SER A 120     -11.666  25.763 -35.568  1.00  0.00           C  
ATOM    814  O   SER A 120     -12.493  26.560 -36.000  1.00  0.00           O  
ATOM    815  CB  SER A 120     -10.986  23.973 -37.175  1.00  0.00           C  
ATOM    816  CEN SER A 120     -10.862  23.916 -37.701  1.00  0.00           X  
ATOM    817  H   SER A 120     -13.545  23.906 -37.113  1.00  0.00           H  
ATOM    818  N   ALA A 121     -10.581  26.143 -34.883  1.00  0.00           N  
ATOM    819  CA  ALA A 121     -10.277  27.542 -34.549  1.00  0.00           C  
ATOM    820  C   ALA A 121      -8.834  27.694 -34.013  1.00  0.00           C  
ATOM    821  O   ALA A 121      -8.643  27.998 -32.836  1.00  0.00           O  
ATOM    822  CB  ALA A 121     -11.283  28.069 -33.536  1.00  0.00           C  
ATOM    823  CEN ALA A 121     -11.282  28.069 -33.536  1.00  0.00           X  
ATOM    824  H   ALA A 121      -9.836  25.470 -34.778  1.00  0.00           H  
ATOM    825  N   PRO A 122      -7.802  27.512 -34.856  1.00  0.00           N  
ATOM    826  CA  PRO A 122      -6.407  27.567 -34.437  1.00  0.00           C  
ATOM    827  C   PRO A 122      -5.990  28.990 -34.041  1.00  0.00           C  
ATOM    828  O   PRO A 122      -6.514  29.970 -34.569  1.00  0.00           O  
ATOM    829  CB  PRO A 122      -5.633  27.056 -35.663  1.00  0.00           C  
ATOM    830  CEN PRO A 122      -7.250  26.986 -36.415  1.00  0.00           X  
ATOM    831  N   GLY A 123      -4.964  29.097 -33.191  1.00  0.00           N  
ATOM    832  CA  GLY A 123      -4.372  30.389 -32.848  1.00  0.00           C  
ATOM    833  C   GLY A 123      -4.315  30.721 -31.363  1.00  0.00           C  
ATOM    834  O   GLY A 123      -5.315  31.124 -30.785  1.00  0.00           O  
ATOM    835  CEN GLY A 123      -4.371  30.389 -32.848  1.00  0.00           X  
ATOM    836  H   GLY A 123      -4.441  28.263 -32.973  1.00  0.00           H  
ATOM    837  N   THR A 124      -3.110  30.712 -30.799  1.00  0.00           N  
ATOM    838  CA  THR A 124      -2.891  31.046 -29.386  1.00  0.00           C  
ATOM    839  C   THR A 124      -1.687  31.986 -29.303  1.00  0.00           C  
ATOM    840  O   THR A 124      -0.537  31.576 -29.413  1.00  0.00           O  
ATOM    841  CB  THR A 124      -2.640  29.799 -28.518  1.00  0.00           C  
ATOM    842  CEN THR A 124      -2.808  29.286 -28.294  1.00  0.00           X  
ATOM    843  H   THR A 124      -2.293  30.790 -31.391  1.00  0.00           H  
ATOM    844  N   SER A 125      -1.966  33.283 -29.184  1.00  0.00           N  
ATOM    845  CA  SER A 125      -0.971  34.351 -29.133  1.00  0.00           C  
ATOM    846  C   SER A 125      -1.399  35.274 -28.000  1.00  0.00           C  
ATOM    847  O   SER A 125      -2.595  35.486 -27.819  1.00  0.00           O  
ATOM    848  CB  SER A 125      -0.878  35.092 -30.452  1.00  0.00           C  
ATOM    849  CEN SER A 125      -1.036  35.310 -30.925  1.00  0.00           X  
ATOM    850  H   SER A 125      -2.910  33.542 -28.932  1.00  0.00           H  
ATOM    851  N   THR A 126      -0.449  35.777 -27.211  1.00  0.00           N  
ATOM    852  CA  THR A 126      -0.729  36.722 -26.125  1.00  0.00           C  
ATOM    853  C   THR A 126       0.321  37.821 -26.173  1.00  0.00           C  
ATOM    854  O   THR A 126       1.523  37.562 -26.129  1.00  0.00           O  
ATOM    855  CB  THR A 126      -0.714  36.049 -24.740  1.00  0.00           C  
ATOM    856  CEN THR A 126      -0.919  35.661 -24.355  1.00  0.00           X  
ATOM    857  H   THR A 126       0.522  35.579 -27.422  1.00  0.00           H  
ATOM    858  N   GLU A 127      -0.167  39.044 -26.337  1.00  0.00           N  
ATOM    859  CA  GLU A 127       0.584  40.288 -26.466  1.00  0.00           C  
ATOM    860  C   GLU A 127       1.024  40.815 -25.078  1.00  0.00           C  
ATOM    861  O   GLU A 127       0.180  40.938 -24.185  1.00  0.00           O  
ATOM    862  CB  GLU A 127      -0.255  41.338 -27.197  1.00  0.00           C  
ATOM    863  CEN GLU A 127      -0.659  42.170 -28.629  1.00  0.00           X  
ATOM    864  H   GLU A 127      -1.172  39.148 -26.329  1.00  0.00           H  
ATOM    865  N   PRO A 128       2.317  41.119 -24.855  1.00  0.00           N  
ATOM    866  CA  PRO A 128       2.809  41.682 -23.600  1.00  0.00           C  
ATOM    867  C   PRO A 128       2.423  43.164 -23.461  1.00  0.00           C  
ATOM    868  O   PRO A 128       2.335  43.892 -24.449  1.00  0.00           O  
ATOM    869  CB  PRO A 128       4.332  41.482 -23.676  1.00  0.00           C  
ATOM    870  CEN PRO A 128       3.972  40.819 -25.293  1.00  0.00           X  
ATOM    871  N   SER A 129       2.221  43.631 -22.224  1.00  0.00           N  
ATOM    872  CA  SER A 129       1.876  45.025 -21.929  1.00  0.00           C  
ATOM    873  C   SER A 129       3.117  45.904 -21.701  1.00  0.00           C  
ATOM    874  O   SER A 129       4.125  45.461 -21.160  1.00  0.00           O  
ATOM    875  CB  SER A 129       0.968  45.080 -20.717  1.00  0.00           C  
ATOM    876  CEN SER A 129       0.760  44.949 -20.231  1.00  0.00           X  
ATOM    877  H   SER A 129       2.270  42.984 -21.452  1.00  0.00           H  
ATOM    878  N   GLU A 130       2.967  47.168 -22.096  1.00  0.00           N  
ATOM    879  CA  GLU A 130       3.869  48.301 -21.843  1.00  0.00           C  
ATOM    880  C   GLU A 130       5.396  48.113 -22.001  1.00  0.00           C  
ATOM    881  O   GLU A 130       6.155  47.914 -21.061  1.00  0.00           O  
ATOM    882  CB  GLU A 130       3.597  48.810 -20.425  1.00  0.00           C  
ATOM    883  CEN GLU A 130       2.799  49.884 -19.370  1.00  0.00           X  
ATOM    884  H   GLU A 130       1.999  47.441 -22.187  1.00  0.00           H  
ATOM    885  N   GLY A 131       5.857  48.366 -23.231  1.00  0.00           N  
ATOM    886  CA  GLY A 131       7.286  48.627 -23.448  1.00  0.00           C  
ATOM    887  C   GLY A 131       8.264  47.508 -23.091  1.00  0.00           C  
ATOM    888  O   GLY A 131       9.072  47.626 -22.175  1.00  0.00           O  
ATOM    889  CEN GLY A 131       7.287  48.627 -23.448  1.00  0.00           X  
ATOM    890  H   GLY A 131       5.264  48.989 -23.758  1.00  0.00           H  
ATOM    891  N   SER A 132       8.263  46.463 -23.916  1.00  0.00           N  
ATOM    892  CA  SER A 132       9.099  45.267 -23.795  1.00  0.00           C  
ATOM    893  C   SER A 132      10.562  45.522 -24.188  1.00  0.00           C  
ATOM    894  O   SER A 132      10.823  46.282 -25.117  1.00  0.00           O  
ATOM    895  CB  SER A 132       8.518  44.154 -24.645  1.00  0.00           C  
ATOM    896  CEN SER A 132       8.269  43.911 -25.064  1.00  0.00           X  
ATOM    897  H   SER A 132       7.666  46.513 -24.727  1.00  0.00           H  
ATOM    898  N   ALA A 133      11.504  44.802 -23.572  1.00  0.00           N  
ATOM    899  CA  ALA A 133      12.929  44.903 -23.906  1.00  0.00           C  
ATOM    900  C   ALA A 133      13.715  43.661 -23.445  1.00  0.00           C  
ATOM    901  O   ALA A 133      14.110  43.577 -22.283  1.00  0.00           O  
ATOM    902  CB  ALA A 133      13.520  46.164 -23.293  1.00  0.00           C  
ATOM    903  CEN ALA A 133      13.520  46.163 -23.294  1.00  0.00           X  
ATOM    904  H   ALA A 133      11.215  44.053 -22.961  1.00  0.00           H  
ATOM    905  N   PRO A 134      14.025  42.715 -24.348  1.00  0.00           N  
ATOM    906  CA  PRO A 134      14.652  41.459 -23.973  1.00  0.00           C  
ATOM    907  C   PRO A 134      16.118  41.727 -23.619  1.00  0.00           C  
ATOM    908  O   PRO A 134      17.039  41.147 -24.185  1.00  0.00           O  
ATOM    909  CB  PRO A 134      14.493  40.561 -25.212  1.00  0.00           C  
ATOM    910  CEN PRO A 134      13.712  42.001 -25.920  1.00  0.00           X  
ATOM    911  N   GLY A 135      16.334  42.646 -22.679  1.00  0.00           N  
ATOM    912  CA  GLY A 135      17.670  43.002 -22.226  1.00  0.00           C  
ATOM    913  C   GLY A 135      17.981  42.240 -20.946  1.00  0.00           C  
ATOM    914  O   GLY A 135      17.071  41.994 -20.162  1.00  0.00           O  
ATOM    915  CEN GLY A 135      17.670  43.002 -22.226  1.00  0.00           X  
ATOM    916  H   GLY A 135      15.557  42.912 -22.090  1.00  0.00           H  
ATOM    917  N   THR A 136      19.246  41.903 -20.710  1.00  0.00           N  
ATOM    918  CA  THR A 136      19.661  41.222 -19.476  1.00  0.00           C  
ATOM    919  C   THR A 136      20.755  42.038 -18.807  1.00  0.00           C  
ATOM    920  O   THR A 136      21.899  42.070 -19.261  1.00  0.00           O  
ATOM    921  CB  THR A 136      20.174  39.795 -19.738  1.00  0.00           C  
ATOM    922  CEN THR A 136      20.097  39.248 -19.929  1.00  0.00           X  
ATOM    923  H   THR A 136      19.974  42.285 -21.297  1.00  0.00           H  
ATOM    924  N   SER A 137      20.344  42.731 -17.754  1.00  0.00           N  
ATOM    925  CA  SER A 137      21.126  43.649 -16.937  1.00  0.00           C  
ATOM    926  C   SER A 137      21.676  42.965 -15.679  1.00  0.00           C  
ATOM    927  O   SER A 137      21.041  42.074 -15.125  1.00  0.00           O  
ATOM    928  CB  SER A 137      20.279  44.849 -16.560  1.00  0.00           C  
ATOM    929  CEN SER A 137      19.839  45.137 -16.421  1.00  0.00           X  
ATOM    930  H   SER A 137      19.406  42.559 -17.424  1.00  0.00           H  
ATOM    931  N   GLU A 138      22.804  43.507 -15.204  1.00  0.00           N  
ATOM    932  CA  GLU A 138      23.484  43.225 -13.923  1.00  0.00           C  
ATOM    933  C   GLU A 138      24.242  41.893 -13.773  1.00  0.00           C  
ATOM    934  O   GLU A 138      24.107  41.130 -12.823  1.00  0.00           O  
ATOM    935  CB  GLU A 138      22.452  43.318 -12.797  1.00  0.00           C  
ATOM    936  CEN GLU A 138      21.688  44.213 -11.565  1.00  0.00           X  
ATOM    937  H   GLU A 138      23.128  44.327 -15.691  1.00  0.00           H  
ATOM    938  N   SER A 139      25.123  41.667 -14.748  1.00  0.00           N  
ATOM    939  CA  SER A 139      26.089  40.559 -14.780  1.00  0.00           C  
ATOM    940  C   SER A 139      26.191  39.631 -13.553  1.00  0.00           C  
ATOM    941  O   SER A 139      26.698  40.028 -12.507  1.00  0.00           O  
ATOM    942  CB  SER A 139      27.459  41.145 -15.060  1.00  0.00           C  
ATOM    943  CEN SER A 139      27.876  41.493 -15.040  1.00  0.00           X  
ATOM    944  H   SER A 139      25.581  42.510 -15.061  1.00  0.00           H  
ATOM    945  N   ALA A 140      25.919  38.339 -13.750  1.00  0.00           N  
ATOM    946  CA  ALA A 140      25.932  37.348 -12.675  1.00  0.00           C  
ATOM    947  C   ALA A 140      26.709  36.103 -13.133  1.00  0.00           C  
ATOM    948  O   ALA A 140      26.490  35.555 -14.210  1.00  0.00           O  
ATOM    949  CB  ALA A 140      24.513  36.985 -12.259  1.00  0.00           C  
ATOM    950  CEN ALA A 140      24.514  36.985 -12.260  1.00  0.00           X  
ATOM    951  H   ALA A 140      25.946  37.981 -14.692  1.00  0.00           H  
ATOM    952  N   THR A 141      27.686  35.751 -12.306  1.00  0.00           N  
ATOM    953  CA  THR A 141      28.625  34.621 -12.326  1.00  0.00           C  
ATOM    954  C   THR A 141      28.419  33.548 -11.241  1.00  0.00           C  
ATOM    955  O   THR A 141      27.831  33.838 -10.200  1.00  0.00           O  
ATOM    956  CB  THR A 141      30.072  35.135 -12.213  1.00  0.00           C  
ATOM    957  CEN THR A 141      30.517  35.464 -12.401  1.00  0.00           X  
ATOM    958  H   THR A 141      27.867  36.398 -11.554  1.00  0.00           H  
ATOM    959  N   PRO A 142      28.931  32.318 -11.465  1.00  0.00           N  
ATOM    960  CA  PRO A 142      28.899  31.212 -10.507  1.00  0.00           C  
ATOM    961  C   PRO A 142      29.774  31.459  -9.268  1.00  0.00           C  
ATOM    962  O   PRO A 142      30.899  31.945  -9.372  1.00  0.00           O  
ATOM    963  CB  PRO A 142      29.399  30.012 -11.329  1.00  0.00           C  
ATOM    964  CEN PRO A 142      29.614  31.228 -12.618  1.00  0.00           X  
ATOM    965  N   GLU A 143      29.282  31.039  -8.104  1.00  0.00           N  
ATOM    966  CA  GLU A 143      29.997  31.139  -6.827  1.00  0.00           C  
ATOM    967  C   GLU A 143      30.852  29.886  -6.605  1.00  0.00           C  
ATOM    968  O   GLU A 143      30.455  28.754  -6.887  1.00  0.00           O  
ATOM    969  CB  GLU A 143      29.016  31.328  -5.668  1.00  0.00           C  
ATOM    970  CEN GLU A 143      28.228  32.345  -4.551  1.00  0.00           X  
ATOM    971  H   GLU A 143      28.445  30.474  -8.109  1.00  0.00           H  
ATOM    972  N   SER A 144      32.070  30.143  -6.147  1.00  0.00           N  
ATOM    973  CA  SER A 144      33.092  29.173  -5.786  1.00  0.00           C  
ATOM    974  C   SER A 144      32.797  28.517  -4.437  1.00  0.00           C  
ATOM    975  O   SER A 144      32.257  29.156  -3.539  1.00  0.00           O  
ATOM    976  CB  SER A 144      34.452  29.844  -5.762  1.00  0.00           C  
ATOM    977  CEN SER A 144      34.826  30.231  -5.686  1.00  0.00           X  
ATOM    978  H   SER A 144      32.296  31.119  -6.007  1.00  0.00           H  
ATOM    979  N   GLY A 145      33.243  27.275  -4.252  1.00  0.00           N  
ATOM    980  CA  GLY A 145      33.117  26.555  -2.989  1.00  0.00           C  
ATOM    981  C   GLY A 145      34.286  25.581  -2.825  1.00  0.00           C  
ATOM    982  O   GLY A 145      34.571  24.848  -3.772  1.00  0.00           O  
ATOM    983  CEN GLY A 145      33.117  26.555  -2.989  1.00  0.00           X  
ATOM    984  H   GLY A 145      33.774  26.834  -4.990  1.00  0.00           H  
ATOM    985  N   PRO A 146      34.979  25.547  -1.670  1.00  0.00           N  
ATOM    986  CA  PRO A 146      36.147  24.694  -1.480  1.00  0.00           C  
ATOM    987  C   PRO A 146      35.672  23.243  -1.350  1.00  0.00           C  
ATOM    988  O   PRO A 146      35.779  22.620  -0.296  1.00  0.00           O  
ATOM    989  CB  PRO A 146      36.812  25.220  -0.198  1.00  0.00           C  
ATOM    990  CEN PRO A 146      35.442  26.364  -0.184  1.00  0.00           X  
ATOM    991  N   GLY A 147      35.065  22.726  -2.419  1.00  0.00           N  
ATOM    992  CA  GLY A 147      34.528  21.370  -2.472  1.00  0.00           C  
ATOM    993  C   GLY A 147      35.657  20.372  -2.716  1.00  0.00           C  
ATOM    994  O   GLY A 147      36.538  20.615  -3.535  1.00  0.00           O  
ATOM    995  CEN GLY A 147      34.528  21.370  -2.473  1.00  0.00           X  
ATOM    996  H   GLY A 147      35.096  23.256  -3.277  1.00  0.00           H  
ATOM    997  N   SER A 148      35.626  19.277  -1.965  1.00  0.00           N  
ATOM    998  CA  SER A 148      36.550  18.146  -1.979  1.00  0.00           C  
ATOM    999  C   SER A 148      36.189  16.992  -2.927  1.00  0.00           C  
ATOM   1000  O   SER A 148      35.023  16.633  -3.082  1.00  0.00           O  
ATOM   1001  CB  SER A 148      36.681  17.613  -0.565  1.00  0.00           C  
ATOM   1002  CEN SER A 148      36.536  17.469  -0.061  1.00  0.00           X  
ATOM   1003  H   SER A 148      34.940  19.242  -1.229  1.00  0.00           H  
ATOM   1004  N   GLU A 149      37.219  16.337  -3.466  1.00  0.00           N  
ATOM   1005  CA  GLU A 149      37.112  15.122  -4.286  1.00  0.00           C  
ATOM   1006  C   GLU A 149      37.139  13.862  -3.380  1.00  0.00           C  
ATOM   1007  O   GLU A 149      37.450  14.000  -2.193  1.00  0.00           O  
ATOM   1008  CB  GLU A 149      38.243  15.069  -5.317  1.00  0.00           C  
ATOM   1009  CEN GLU A 149      38.804  15.313  -6.907  1.00  0.00           X  
ATOM   1010  H   GLU A 149      38.139  16.540  -3.102  1.00  0.00           H  
ATOM   1011  N   PRO A 150      36.854  12.635  -3.870  1.00  0.00           N  
ATOM   1012  CA  PRO A 150      36.453  12.280  -5.225  1.00  0.00           C  
ATOM   1013  C   PRO A 150      34.944  12.049  -5.375  1.00  0.00           C  
ATOM   1014  O   PRO A 150      34.199  11.860  -4.413  1.00  0.00           O  
ATOM   1015  CB  PRO A 150      37.257  11.000  -5.509  1.00  0.00           C  
ATOM   1016  CEN PRO A 150      37.794  11.190  -3.818  1.00  0.00           X  
ATOM   1017  N   ALA A 151      34.517  11.941  -6.630  1.00  0.00           N  
ATOM   1018  CA  ALA A 151      33.128  11.690  -6.960  1.00  0.00           C  
ATOM   1019  C   ALA A 151      32.785  10.252  -6.543  1.00  0.00           C  
ATOM   1020  O   ALA A 151      32.623   9.368  -7.385  1.00  0.00           O  
ATOM   1021  CB  ALA A 151      32.873  11.918  -8.442  1.00  0.00           C  
ATOM   1022  CEN ALA A 151      32.873  11.917  -8.441  1.00  0.00           X  
ATOM   1023  H   ALA A 151      35.199  11.787  -7.359  1.00  0.00           H  
ATOM   1024  N   THR A 152      32.628   9.988  -5.246  1.00  0.00           N  
ATOM   1025  CA  THR A 152      32.381   8.612  -4.818  1.00  0.00           C  
ATOM   1026  C   THR A 152      30.872   8.419  -4.894  1.00  0.00           C  
ATOM   1027  O   THR A 152      30.161   8.521  -3.898  1.00  0.00           O  
ATOM   1028  CB  THR A 152      32.887   8.322  -3.393  1.00  0.00           C  
ATOM   1029  CEN THR A 152      33.316   8.279  -2.999  1.00  0.00           X  
ATOM   1030  H   THR A 152      32.424  10.744  -4.607  1.00  0.00           H  
ATOM   1031  N   SER A 153      30.407   8.250  -6.136  1.00  0.00           N  
ATOM   1032  CA  SER A 153      29.026   8.012  -6.509  1.00  0.00           C  
ATOM   1033  C   SER A 153      28.703   6.575  -6.146  1.00  0.00           C  
ATOM   1034  O   SER A 153      29.580   5.709  -6.195  1.00  0.00           O  
ATOM   1035  CB  SER A 153      28.803   8.273  -7.986  1.00  0.00           C  
ATOM   1036  CEN SER A 153      28.909   8.299  -8.519  1.00  0.00           X  
ATOM   1037  H   SER A 153      31.100   8.142  -6.861  1.00  0.00           H  
ATOM   1038  N   GLY A 154      27.458   6.341  -5.739  1.00  0.00           N  
ATOM   1039  CA  GLY A 154      26.997   5.024  -5.371  1.00  0.00           C  
ATOM   1040  C   GLY A 154      26.714   4.251  -6.649  1.00  0.00           C  
ATOM   1041  O   GLY A 154      26.390   4.828  -7.677  1.00  0.00           O  
ATOM   1042  CEN GLY A 154      26.997   5.023  -5.371  1.00  0.00           X  
ATOM   1043  H   GLY A 154      26.764   7.070  -5.849  1.00  0.00           H  
ATOM   1044  N   SER A 155      26.828   2.929  -6.588  1.00  0.00           N  
ATOM   1045  CA  SER A 155      26.575   2.126  -7.774  1.00  0.00           C  
ATOM   1046  C   SER A 155      25.067   1.925  -7.805  1.00  0.00           C  
ATOM   1047  O   SER A 155      24.568   0.822  -7.579  1.00  0.00           O  
ATOM   1048  CB  SER A 155      27.320   0.806  -7.729  1.00  0.00           C  
ATOM   1049  CEN SER A 155      27.553   0.360  -7.521  1.00  0.00           X  
ATOM   1050  H   SER A 155      26.786   2.486  -5.681  1.00  0.00           H  
ATOM   1051  N   GLU A 156      24.335   3.026  -7.981  1.00  0.00           N  
ATOM   1052  CA  GLU A 156      22.885   3.013  -8.035  1.00  0.00           C  
ATOM   1053  C   GLU A 156      22.553   1.974  -9.094  1.00  0.00           C  
ATOM   1054  O   GLU A 156      23.326   1.792 -10.028  1.00  0.00           O  
ATOM   1055  CB  GLU A 156      22.305   4.385  -8.383  1.00  0.00           C  
ATOM   1056  CEN GLU A 156      21.547   5.833  -7.900  1.00  0.00           X  
ATOM   1057  H   GLU A 156      24.783   3.817  -8.418  1.00  0.00           H  
ATOM   1058  N   THR A 157      21.505   1.185  -8.878  1.00  0.00           N  
ATOM   1059  CA  THR A 157      21.065   0.169  -9.836  1.00  0.00           C  
ATOM   1060  C   THR A 157      20.404   0.903 -11.004  1.00  0.00           C  
ATOM   1061  O   THR A 157      19.785   1.946 -10.764  1.00  0.00           O  
ATOM   1062  CB  THR A 157      20.079  -0.840  -9.218  1.00  0.00           C  
ATOM   1063  CEN THR A 157      19.945  -1.256  -8.830  1.00  0.00           X  
ATOM   1064  H   THR A 157      20.888   1.384  -8.106  1.00  0.00           H  
ATOM   1065  N   PRO A 158      20.590   0.445 -12.256  1.00  0.00           N  
ATOM   1066  CA  PRO A 158      19.960   1.082 -13.397  1.00  0.00           C  
ATOM   1067  C   PRO A 158      18.458   1.188 -13.144  1.00  0.00           C  
ATOM   1068  O   PRO A 158      17.848   0.282 -12.582  1.00  0.00           O  
ATOM   1069  CB  PRO A 158      20.298   0.167 -14.586  1.00  0.00           C  
ATOM   1070  CEN PRO A 158      21.113  -0.824 -13.345  1.00  0.00           X  
ATOM   1071  N   GLY A 159      17.855   2.293 -13.572  1.00  0.00           N  
ATOM   1072  CA  GLY A 159      16.444   2.582 -13.325  1.00  0.00           C  
ATOM   1073  C   GLY A 159      16.026   2.983 -11.911  1.00  0.00           C  
ATOM   1074  O   GLY A 159      14.873   3.368 -11.754  1.00  0.00           O  
ATOM   1075  CEN GLY A 159      16.443   2.582 -13.325  1.00  0.00           X  
ATOM   1076  H   GLY A 159      18.317   2.827 -14.297  1.00  0.00           H  
ATOM   1077  N   MET A 160      16.904   2.971 -10.899  1.00  0.00           N  
ATOM   1078  CA  MET A 160      16.462   3.298  -9.530  1.00  0.00           C  
ATOM   1079  C   MET A 160      15.836   4.698  -9.459  1.00  0.00           C  
ATOM   1080  O   MET A 160      14.920   4.897  -8.680  1.00  0.00           O  
ATOM   1081  CB  MET A 160      17.636   3.200  -8.559  1.00  0.00           C  
ATOM   1082  CEN MET A 160      18.280   2.233  -7.243  1.00  0.00           X  
ATOM   1083  H   MET A 160      17.845   2.650 -11.073  1.00  0.00           H  
ATOM   1084  N   TYR A 161      16.263   5.631 -10.315  1.00  0.00           N  
ATOM   1085  CA  TYR A 161      15.726   6.999 -10.334  1.00  0.00           C  
ATOM   1086  C   TYR A 161      14.218   7.070 -10.618  1.00  0.00           C  
ATOM   1087  O   TYR A 161      13.497   7.703  -9.863  1.00  0.00           O  
ATOM   1088  CB  TYR A 161      16.478   7.833 -11.374  1.00  0.00           C  
ATOM   1089  CEN TYR A 161      17.778   9.003 -11.479  1.00  0.00           X  
ATOM   1090  H   TYR A 161      17.017   5.406 -10.947  1.00  0.00           H  
ATOM   1091  N   GLY A 162      13.742   6.437 -11.699  1.00  0.00           N  
ATOM   1092  CA  GLY A 162      12.322   6.455 -12.068  1.00  0.00           C  
ATOM   1093  C   GLY A 162      11.452   5.955 -10.920  1.00  0.00           C  
ATOM   1094  O   GLY A 162      10.626   6.707 -10.419  1.00  0.00           O  
ATOM   1095  CEN GLY A 162      12.322   6.455 -12.068  1.00  0.00           X  
ATOM   1096  H   GLY A 162      14.364   5.830 -12.214  1.00  0.00           H  
ATOM   1097  N   LYS A 163      11.776   4.758 -10.405  1.00  0.00           N  
ATOM   1098  CA  LYS A 163      11.001   4.084  -9.347  1.00  0.00           C  
ATOM   1099  C   LYS A 163      10.639   5.008  -8.179  1.00  0.00           C  
ATOM   1100  O   LYS A 163       9.543   4.952  -7.646  1.00  0.00           O  
ATOM   1101  CB  LYS A 163      11.777   2.876  -8.819  1.00  0.00           C  
ATOM   1102  CEN LYS A 163      12.045   0.778  -8.772  1.00  0.00           X  
ATOM   1103  H   LYS A 163      12.587   4.283 -10.772  1.00  0.00           H  
ATOM   1104  N   LEU A 164      11.597   5.823  -7.755  1.00  0.00           N  
ATOM   1105  CA  LEU A 164      11.438   6.794  -6.685  1.00  0.00           C  
ATOM   1106  C   LEU A 164      10.409   7.874  -7.007  1.00  0.00           C  
ATOM   1107  O   LEU A 164       9.584   8.186  -6.160  1.00  0.00           O  
ATOM   1108  CB  LEU A 164      12.794   7.439  -6.371  1.00  0.00           C  
ATOM   1109  CEN LEU A 164      13.810   7.234  -5.232  1.00  0.00           X  
ATOM   1110  H   LEU A 164      12.488   5.772  -8.224  1.00  0.00           H  
ATOM   1111  N   ASN A 165      10.470   8.446  -8.214  1.00  0.00           N  
ATOM   1112  CA  ASN A 165       9.534   9.495  -8.606  1.00  0.00           C  
ATOM   1113  C   ASN A 165       8.121   8.926  -8.699  1.00  0.00           C  
ATOM   1114  O   ASN A 165       7.211   9.549  -8.168  1.00  0.00           O  
ATOM   1115  CB  ASN A 165       9.934  10.145  -9.918  1.00  0.00           C  
ATOM   1116  CEN ASN A 165      10.491  10.973 -10.243  1.00  0.00           X  
ATOM   1117  H   ASN A 165      11.044   8.026  -8.931  1.00  0.00           H  
ATOM   1118  N   ASP A 166       7.977   7.726  -9.269  1.00  0.00           N  
ATOM   1119  CA  ASP A 166       6.672   7.089  -9.468  1.00  0.00           C  
ATOM   1120  C   ASP A 166       6.017   6.777  -8.106  1.00  0.00           C  
ATOM   1121  O   ASP A 166       4.880   7.165  -7.854  1.00  0.00           O  
ATOM   1122  CB  ASP A 166       6.817   5.810 -10.298  1.00  0.00           C  
ATOM   1123  CEN ASP A 166       6.719   5.483 -11.257  1.00  0.00           X  
ATOM   1124  H   ASP A 166       8.780   7.279  -9.690  1.00  0.00           H  
ATOM   1125  N   LEU A 167       6.784   6.216  -7.162  1.00  0.00           N  
ATOM   1126  CA  LEU A 167       6.311   5.918  -5.810  1.00  0.00           C  
ATOM   1127  C   LEU A 167       5.914   7.171  -5.007  1.00  0.00           C  
ATOM   1128  O   LEU A 167       4.887   7.185  -4.324  1.00  0.00           O  
ATOM   1129  CB  LEU A 167       7.390   5.133  -5.055  1.00  0.00           C  
ATOM   1130  CEN LEU A 167       7.543   3.641  -4.702  1.00  0.00           X  
ATOM   1131  H   LEU A 167       7.692   5.872  -7.439  1.00  0.00           H  
ATOM   1132  N   LEU A 168       6.751   8.214  -5.036  1.00  0.00           N  
ATOM   1133  CA  LEU A 168       6.473   9.469  -4.338  1.00  0.00           C  
ATOM   1134  C   LEU A 168       5.179  10.110  -4.859  1.00  0.00           C  
ATOM   1135  O   LEU A 168       4.354  10.556  -4.061  1.00  0.00           O  
ATOM   1136  CB  LEU A 168       7.654  10.436  -4.496  1.00  0.00           C  
ATOM   1137  CEN LEU A 168       8.779  10.877  -3.541  1.00  0.00           X  
ATOM   1138  H   LEU A 168       7.579   8.138  -5.609  1.00  0.00           H  
ATOM   1139  N   GLU A 169       5.006  10.148  -6.180  1.00  0.00           N  
ATOM   1140  CA  GLU A 169       3.838  10.720  -6.853  1.00  0.00           C  
ATOM   1141  C   GLU A 169       2.555   9.977  -6.461  1.00  0.00           C  
ATOM   1142  O   GLU A 169       1.564  10.629  -6.116  1.00  0.00           O  
ATOM   1143  CB  GLU A 169       4.025  10.684  -8.371  1.00  0.00           C  
ATOM   1144  CEN GLU A 169       4.444  11.466  -9.826  1.00  0.00           X  
ATOM   1145  H   GLU A 169       5.688   9.688  -6.769  1.00  0.00           H  
ATOM   1146  N   ASP A 170       2.593   8.645  -6.418  1.00  0.00           N  
ATOM   1147  CA  ASP A 170       1.444   7.820  -6.041  1.00  0.00           C  
ATOM   1148  C   ASP A 170       1.051   8.068  -4.577  1.00  0.00           C  
ATOM   1149  O   ASP A 170      -0.115   8.318  -4.262  1.00  0.00           O  
ATOM   1150  CB  ASP A 170       1.752   6.337  -6.264  1.00  0.00           C  
ATOM   1151  CEN ASP A 170       1.603   5.600  -6.950  1.00  0.00           X  
ATOM   1152  H   ASP A 170       3.417   8.172  -6.761  1.00  0.00           H  
ATOM   1153  N   LEU A 171       2.025   8.140  -3.667  1.00  0.00           N  
ATOM   1154  CA  LEU A 171       1.745   8.444  -2.262  1.00  0.00           C  
ATOM   1155  C   LEU A 171       1.112   9.837  -2.065  1.00  0.00           C  
ATOM   1156  O   LEU A 171       0.108   9.978  -1.357  1.00  0.00           O  
ATOM   1157  CB  LEU A 171       3.039   8.331  -1.445  1.00  0.00           C  
ATOM   1158  CEN LEU A 171       3.581   7.251  -0.490  1.00  0.00           X  
ATOM   1159  H   LEU A 171       2.966   7.925  -3.960  1.00  0.00           H  
ATOM   1160  N   GLN A 172       1.635  10.870  -2.730  1.00  0.00           N  
ATOM   1161  CA  GLN A 172       1.061  12.220  -2.667  1.00  0.00           C  
ATOM   1162  C   GLN A 172      -0.383  12.276  -3.182  1.00  0.00           C  
ATOM   1163  O   GLN A 172      -1.231  12.932  -2.565  1.00  0.00           O  
ATOM   1164  CB  GLN A 172       1.925  13.194  -3.471  1.00  0.00           C  
ATOM   1165  CEN GLN A 172       3.165  14.418  -3.358  1.00  0.00           X  
ATOM   1166  H   GLN A 172       2.393  10.693  -3.371  1.00  0.00           H  
ATOM   1167  N   GLU A 173      -0.701  11.600  -4.284  1.00  0.00           N  
ATOM   1168  CA  GLU A 173      -2.070  11.573  -4.800  1.00  0.00           C  
ATOM   1169  C   GLU A 173      -3.025  10.875  -3.811  1.00  0.00           C  
ATOM   1170  O   GLU A 173      -4.094  11.428  -3.532  1.00  0.00           O  
ATOM   1171  CB  GLU A 173      -2.111  10.873  -6.161  1.00  0.00           C  
ATOM   1172  CEN GLU A 173      -2.148  10.953  -7.862  1.00  0.00           X  
ATOM   1173  H   GLU A 173       0.016  11.092  -4.783  1.00  0.00           H  
ATOM   1174  N   VAL A 174      -2.617   9.765  -3.167  1.00  0.00           N  
ATOM   1175  CA  VAL A 174      -3.449   9.046  -2.170  1.00  0.00           C  
ATOM   1176  C   VAL A 174      -3.735   9.941  -0.956  1.00  0.00           C  
ATOM   1177  O   VAL A 174      -4.871   9.983  -0.476  1.00  0.00           O  
ATOM   1178  CB  VAL A 174      -2.775   7.749  -1.687  1.00  0.00           C  
ATOM   1179  CEN VAL A 174      -2.811   7.061  -1.714  1.00  0.00           X  
ATOM   1180  H   VAL A 174      -1.695   9.415  -3.379  1.00  0.00           H  
ATOM   1181  N   LEU A 175      -2.735  10.702  -0.491  1.00  0.00           N  
ATOM   1182  CA  LEU A 175      -2.876  11.628   0.645  1.00  0.00           C  
ATOM   1183  C   LEU A 175      -3.834  12.778   0.330  1.00  0.00           C  
ATOM   1184  O   LEU A 175      -4.694  13.161   1.125  1.00  0.00           O  
ATOM   1185  CB  LEU A 175      -1.503  12.182   1.048  1.00  0.00           C  
ATOM   1186  CEN LEU A 175      -0.552  11.870   2.219  1.00  0.00           X  
ATOM   1187  H   LEU A 175      -1.833  10.618  -0.934  1.00  0.00           H  
ATOM   1188  N   LYS A 176      -3.723  13.322  -0.878  1.00  0.00           N  
ATOM   1189  CA  LYS A 176      -4.558  14.436  -1.318  1.00  0.00           C  
ATOM   1190  C   LYS A 176      -6.032  14.037  -1.422  1.00  0.00           C  
ATOM   1191  O   LYS A 176      -6.897  14.801  -0.993  1.00  0.00           O  
ATOM   1192  CB  LYS A 176      -4.063  14.968  -2.664  1.00  0.00           C  
ATOM   1193  CEN LYS A 176      -3.020  16.455  -3.750  1.00  0.00           X  
ATOM   1194  H   LYS A 176      -2.992  12.973  -1.482  1.00  0.00           H  
ATOM   1195  N   ASN A 177      -6.336  12.864  -1.976  1.00  0.00           N  
ATOM   1196  CA  ASN A 177      -7.708  12.374  -2.101  1.00  0.00           C  
ATOM   1197  C   ASN A 177      -8.318  12.011  -0.744  1.00  0.00           C  
ATOM   1198  O   ASN A 177      -9.419  12.473  -0.443  1.00  0.00           O  
ATOM   1199  CB  ASN A 177      -7.779  11.182  -3.039  1.00  0.00           C  
ATOM   1200  CEN ASN A 177      -7.944  10.998  -4.059  1.00  0.00           X  
ATOM   1201  H   ASN A 177      -5.580  12.280  -2.305  1.00  0.00           H  
ATOM   1202  N   LEU A 178      -7.585  11.297   0.110  1.00  0.00           N  
ATOM   1203  CA  LEU A 178      -8.057  10.925   1.447  1.00  0.00           C  
ATOM   1204  C   LEU A 178      -8.393  12.152   2.295  1.00  0.00           C  
ATOM   1205  O   LEU A 178      -9.502  12.249   2.825  1.00  0.00           O  
ATOM   1206  CB  LEU A 178      -7.004  10.065   2.156  1.00  0.00           C  
ATOM   1207  CEN LEU A 178      -6.907   8.554   2.440  1.00  0.00           X  
ATOM   1208  H   LEU A 178      -6.651  11.027  -0.155  1.00  0.00           H  
ATOM   1209  N   HIS A 179      -7.492  13.132   2.332  1.00  0.00           N  
ATOM   1210  CA  HIS A 179      -7.736  14.413   2.986  1.00  0.00           C  
ATOM   1211  C   HIS A 179      -8.984  15.118   2.424  1.00  0.00           C  
ATOM   1212  O   HIS A 179      -9.965  15.329   3.140  1.00  0.00           O  
ATOM   1213  CB  HIS A 179      -6.511  15.322   2.845  1.00  0.00           C  
ATOM   1214  CEN HIS A 179      -5.348  15.664   3.594  1.00  0.00           X  
ATOM   1215  H   HIS A 179      -6.555  12.923   2.010  1.00  0.00           H  
ATOM   1216  N   LYS A 180      -9.001  15.447   1.119  1.00  0.00           N  
ATOM   1217  CA  LYS A 180     -10.108  16.199   0.489  1.00  0.00           C  
ATOM   1218  C   LYS A 180     -11.479  15.551   0.720  1.00  0.00           C  
ATOM   1219  O   LYS A 180     -12.477  16.268   0.816  1.00  0.00           O  
ATOM   1220  CB  LYS A 180      -9.859  16.345  -1.013  1.00  0.00           C  
ATOM   1221  CEN LYS A 180      -9.261  17.559  -2.639  1.00  0.00           X  
ATOM   1222  H   LYS A 180      -8.224  15.141   0.553  1.00  0.00           H  
ATOM   1223  N   ASN A 181     -11.543  14.221   0.809  1.00  0.00           N  
ATOM   1224  CA  ASN A 181     -12.784  13.477   1.030  1.00  0.00           C  
ATOM   1225  C   ASN A 181     -13.311  13.560   2.474  1.00  0.00           C  
ATOM   1226  O   ASN A 181     -14.453  13.169   2.727  1.00  0.00           O  
ATOM   1227  CB  ASN A 181     -12.609  12.022   0.632  1.00  0.00           C  
ATOM   1228  CEN ASN A 181     -12.738  11.424  -0.221  1.00  0.00           X  
ATOM   1229  H   ASN A 181     -10.689  13.697   0.677  1.00  0.00           H  
ATOM   1230  N   ASP A 182     -12.540  14.119   3.418  1.00  0.00           N  
ATOM   1231  CA  ASP A 182     -12.877  14.175   4.845  1.00  0.00           C  
ATOM   1232  C   ASP A 182     -14.100  15.058   5.167  1.00  0.00           C  
ATOM   1233  O   ASP A 182     -14.041  16.032   5.926  1.00  0.00           O  
ATOM   1234  CB  ASP A 182     -11.666  14.670   5.639  1.00  0.00           C  
ATOM   1235  CEN ASP A 182     -10.879  14.310   6.176  1.00  0.00           X  
ATOM   1236  H   ASP A 182     -11.617  14.430   3.159  1.00  0.00           H  
ATOM   1237  N   ARG A 183     -15.272  14.704   4.625  1.00  0.00           N  
ATOM   1238  CA  ARG A 183     -16.508  15.468   4.873  1.00  0.00           C  
ATOM   1239  C   ARG A 183     -17.453  14.877   5.914  1.00  0.00           C  
ATOM   1240  O   ARG A 183     -18.296  15.629   6.389  1.00  0.00           O  
ATOM   1241  CB  ARG A 183     -17.260  15.727   3.576  1.00  0.00           C  
ATOM   1242  CEN ARG A 183     -18.047  16.854   1.511  1.00  0.00           X  
ATOM   1243  H   ARG A 183     -15.280  13.845   4.094  1.00  0.00           H  
ATOM   1244  N   SER A 184     -17.347  13.603   6.312  1.00  0.00           N  
ATOM   1245  CA  SER A 184     -18.355  13.038   7.240  1.00  0.00           C  
ATOM   1246  C   SER A 184     -17.950  11.880   8.170  1.00  0.00           C  
ATOM   1247  O   SER A 184     -18.837  11.278   8.767  1.00  0.00           O  
ATOM   1248  CB  SER A 184     -19.548  12.591   6.417  1.00  0.00           C  
ATOM   1249  CEN SER A 184     -19.828  12.379   6.002  1.00  0.00           X  
ATOM   1250  H   SER A 184     -16.630  13.015   5.911  1.00  0.00           H  
ATOM   1251  N   GLY A 185     -16.660  11.581   8.386  1.00  0.00           N  
ATOM   1252  CA  GLY A 185     -16.259  10.427   9.217  1.00  0.00           C  
ATOM   1253  C   GLY A 185     -14.791  10.409   9.647  1.00  0.00           C  
ATOM   1254  O   GLY A 185     -14.050   9.527   9.215  1.00  0.00           O  
ATOM   1255  CEN GLY A 185     -16.259  10.427   9.218  1.00  0.00           X  
ATOM   1256  H   GLY A 185     -15.937  12.090   7.899  1.00  0.00           H  
ATOM   1257  N   LYS A 186     -14.391  11.396  10.464  1.00  0.00           N  
ATOM   1258  CA  LYS A 186     -13.023  11.655  10.956  1.00  0.00           C  
ATOM   1259  C   LYS A 186     -12.213  10.435  11.398  1.00  0.00           C  
ATOM   1260  O   LYS A 186     -11.007  10.423  11.190  1.00  0.00           O  
ATOM   1261  CB  LYS A 186     -13.087  12.644  12.122  1.00  0.00           C  
ATOM   1262  CEN LYS A 186     -12.850  14.623  12.831  1.00  0.00           X  
ATOM   1263  H   LYS A 186     -15.070  12.122  10.642  1.00  0.00           H  
ATOM   1264  N   ASP A 187     -12.849   9.429  11.988  1.00  0.00           N  
ATOM   1265  CA  ASP A 187     -12.136   8.199  12.346  1.00  0.00           C  
ATOM   1266  C   ASP A 187     -11.491   7.532  11.119  1.00  0.00           C  
ATOM   1267  O   ASP A 187     -10.332   7.130  11.144  1.00  0.00           O  
ATOM   1268  CB  ASP A 187     -13.086   7.218  13.037  1.00  0.00           C  
ATOM   1269  CEN ASP A 187     -13.361   6.917  13.970  1.00  0.00           X  
ATOM   1270  H   ASP A 187     -13.724   9.621  12.452  1.00  0.00           H  
ATOM   1271  N   ASN A 188     -12.202   7.521   9.992  1.00  0.00           N  
ATOM   1272  CA  ASN A 188     -11.707   6.918   8.757  1.00  0.00           C  
ATOM   1273  C   ASN A 188     -10.549   7.696   8.121  1.00  0.00           C  
ATOM   1274  O   ASN A 188      -9.595   7.098   7.632  1.00  0.00           O  
ATOM   1275  CB  ASN A 188     -12.831   6.757   7.750  1.00  0.00           C  
ATOM   1276  CEN ASN A 188     -13.538   6.032   7.477  1.00  0.00           X  
ATOM   1277  H   ASN A 188     -13.144   7.885  10.025  1.00  0.00           H  
ATOM   1278  N   ILE A 189     -10.646   9.030   8.082  1.00  0.00           N  
ATOM   1279  CA  ILE A 189      -9.597   9.872   7.500  1.00  0.00           C  
ATOM   1280  C   ILE A 189      -8.289   9.665   8.257  1.00  0.00           C  
ATOM   1281  O   ILE A 189      -7.267   9.453   7.618  1.00  0.00           O  
ATOM   1282  CB  ILE A 189      -9.974  11.364   7.527  1.00  0.00           C  
ATOM   1283  CEN ILE A 189     -10.492  12.164   6.997  1.00  0.00           X  
ATOM   1284  H   ILE A 189     -11.433   9.470   8.542  1.00  0.00           H  
ATOM   1285  N   HIS A 190      -8.317   9.662   9.593  1.00  0.00           N  
ATOM   1286  CA  HIS A 190      -7.106   9.462  10.386  1.00  0.00           C  
ATOM   1287  C   HIS A 190      -6.485   8.078  10.137  1.00  0.00           C  
ATOM   1288  O   HIS A 190      -5.271   7.974   9.967  1.00  0.00           O  
ATOM   1289  CB  HIS A 190      -7.409   9.640  11.877  1.00  0.00           C  
ATOM   1290  CEN HIS A 190      -7.341  10.668  12.860  1.00  0.00           X  
ATOM   1291  H   HIS A 190      -9.194   9.773  10.080  1.00  0.00           H  
ATOM   1292  N   ASP A 191      -7.306   7.027  10.073  1.00  0.00           N  
ATOM   1293  CA  ASP A 191      -6.820   5.666   9.829  1.00  0.00           C  
ATOM   1294  C   ASP A 191      -6.159   5.540   8.453  1.00  0.00           C  
ATOM   1295  O   ASP A 191      -5.102   4.927   8.326  1.00  0.00           O  
ATOM   1296  CB  ASP A 191      -7.968   4.660   9.952  1.00  0.00           C  
ATOM   1297  CEN ASP A 191      -8.376   4.014  10.626  1.00  0.00           X  
ATOM   1298  H   ASP A 191      -8.285   7.153  10.282  1.00  0.00           H  
ATOM   1299  N   VAL A 192      -6.739   6.170   7.429  1.00  0.00           N  
ATOM   1300  CA  VAL A 192      -6.198   6.171   6.062  1.00  0.00           C  
ATOM   1301  C   VAL A 192      -4.857   6.909   5.987  1.00  0.00           C  
ATOM   1302  O   VAL A 192      -3.943   6.419   5.330  1.00  0.00           O  
ATOM   1303  CB  VAL A 192      -7.179   6.819   5.067  1.00  0.00           C  
ATOM   1304  CEN VAL A 192      -7.609   6.685   4.545  1.00  0.00           X  
ATOM   1305  H   VAL A 192      -7.581   6.700   7.616  1.00  0.00           H  
ATOM   1306  N   ASP A 193      -4.727   8.050   6.664  1.00  0.00           N  
ATOM   1307  CA  ASP A 193      -3.504   8.858   6.719  1.00  0.00           C  
ATOM   1308  C   ASP A 193      -2.354   8.063   7.348  1.00  0.00           C  
ATOM   1309  O   ASP A 193      -1.274   7.975   6.768  1.00  0.00           O  
ATOM   1310  CB  ASP A 193      -3.745  10.149   7.505  1.00  0.00           C  
ATOM   1311  CEN ASP A 193      -3.958  11.134   7.351  1.00  0.00           X  
ATOM   1312  H   ASP A 193      -5.531   8.397   7.164  1.00  0.00           H  
ATOM   1313  N   ASN A 194      -2.618   7.377   8.468  1.00  0.00           N  
ATOM   1314  CA  ASN A 194      -1.627   6.539   9.145  1.00  0.00           C  
ATOM   1315  C   ASN A 194      -1.176   5.364   8.264  1.00  0.00           C  
ATOM   1316  O   ASN A 194       0.015   5.077   8.171  1.00  0.00           O  
ATOM   1317  CB  ASN A 194      -2.158   6.024  10.471  1.00  0.00           C  
ATOM   1318  CEN ASN A 194      -2.151   6.312  11.480  1.00  0.00           X  
ATOM   1319  H   ASN A 194      -3.542   7.456   8.867  1.00  0.00           H  
ATOM   1320  N   HIS A 195      -2.117   4.673   7.612  1.00  0.00           N  
ATOM   1321  CA  HIS A 195      -1.777   3.566   6.720  1.00  0.00           C  
ATOM   1322  C   HIS A 195      -0.910   4.030   5.547  1.00  0.00           C  
ATOM   1323  O   HIS A 195       0.081   3.372   5.238  1.00  0.00           O  
ATOM   1324  CB  HIS A 195      -3.049   2.892   6.194  1.00  0.00           C  
ATOM   1325  CEN HIS A 195      -3.875   1.778   6.521  1.00  0.00           X  
ATOM   1326  H   HIS A 195      -3.089   4.907   7.757  1.00  0.00           H  
ATOM   1327  N   LEU A 196      -1.204   5.186   4.936  1.00  0.00           N  
ATOM   1328  CA  LEU A 196      -0.389   5.726   3.841  1.00  0.00           C  
ATOM   1329  C   LEU A 196       1.036   6.054   4.294  1.00  0.00           C  
ATOM   1330  O   LEU A 196       1.975   5.727   3.577  1.00  0.00           O  
ATOM   1331  CB  LEU A 196      -1.057   6.977   3.257  1.00  0.00           C  
ATOM   1332  CEN LEU A 196      -1.857   7.227   1.965  1.00  0.00           X  
ATOM   1333  H   LEU A 196      -1.988   5.728   5.270  1.00  0.00           H  
ATOM   1334  N   GLN A 197       1.209   6.676   5.461  1.00  0.00           N  
ATOM   1335  CA  GLN A 197       2.546   7.003   5.973  1.00  0.00           C  
ATOM   1336  C   GLN A 197       3.380   5.734   6.183  1.00  0.00           C  
ATOM   1337  O   GLN A 197       4.521   5.684   5.728  1.00  0.00           O  
ATOM   1338  CB  GLN A 197       2.443   7.778   7.290  1.00  0.00           C  
ATOM   1339  CEN GLN A 197       2.517   9.365   8.013  1.00  0.00           X  
ATOM   1340  H   GLN A 197       0.403   6.918   6.017  1.00  0.00           H  
ATOM   1341  N   ASN A 198       2.793   4.685   6.763  1.00  0.00           N  
ATOM   1342  CA  ASN A 198       3.496   3.418   6.982  1.00  0.00           C  
ATOM   1343  C   ASN A 198       3.916   2.758   5.654  1.00  0.00           C  
ATOM   1344  O   ASN A 198       5.045   2.295   5.536  1.00  0.00           O  
ATOM   1345  CB  ASN A 198       2.652   2.459   7.801  1.00  0.00           C  
ATOM   1346  CEN ASN A 198       2.513   2.204   8.809  1.00  0.00           X  
ATOM   1347  H   ASN A 198       1.854   4.793   7.119  1.00  0.00           H  
ATOM   1348  N   VAL A 199       3.050   2.784   4.630  1.00  0.00           N  
ATOM   1349  CA  VAL A 199       3.369   2.233   3.297  1.00  0.00           C  
ATOM   1350  C   VAL A 199       4.542   2.989   2.655  1.00  0.00           C  
ATOM   1351  O   VAL A 199       5.449   2.367   2.100  1.00  0.00           O  
ATOM   1352  CB  VAL A 199       2.156   2.293   2.351  1.00  0.00           C  
ATOM   1353  CEN VAL A 199       1.683   1.908   2.030  1.00  0.00           X  
ATOM   1354  H   VAL A 199       2.136   3.183   4.787  1.00  0.00           H  
ATOM   1355  N   ILE A 200       4.579   4.323   2.745  1.00  0.00           N  
ATOM   1356  CA  ILE A 200       5.680   5.127   2.183  1.00  0.00           C  
ATOM   1357  C   ILE A 200       7.014   4.768   2.844  1.00  0.00           C  
ATOM   1358  O   ILE A 200       8.014   4.585   2.143  1.00  0.00           O  
ATOM   1359  CB  ILE A 200       5.426   6.637   2.351  1.00  0.00           C  
ATOM   1360  CEN ILE A 200       4.951   7.515   1.915  1.00  0.00           X  
ATOM   1361  H   ILE A 200       3.841   4.787   3.250  1.00  0.00           H  
ATOM   1362  N   GLU A 201       7.041   4.672   4.172  1.00  0.00           N  
ATOM   1363  CA  GLU A 201       8.247   4.309   4.919  1.00  0.00           C  
ATOM   1364  C   GLU A 201       8.765   2.924   4.507  1.00  0.00           C  
ATOM   1365  O   GLU A 201       9.964   2.760   4.271  1.00  0.00           O  
ATOM   1366  CB  GLU A 201       7.972   4.342   6.424  1.00  0.00           C  
ATOM   1367  CEN GLU A 201       8.057   5.146   7.924  1.00  0.00           X  
ATOM   1368  H   GLU A 201       6.189   4.825   4.693  1.00  0.00           H  
ATOM   1369  N   ASP A 202       7.872   1.953   4.316  1.00  0.00           N  
ATOM   1370  CA  ASP A 202       8.235   0.601   3.893  1.00  0.00           C  
ATOM   1371  C   ASP A 202       8.844   0.570   2.484  1.00  0.00           C  
ATOM   1372  O   ASP A 202       9.880  -0.079   2.266  1.00  0.00           O  
ATOM   1373  CB  ASP A 202       7.008  -0.313   3.950  1.00  0.00           C  
ATOM   1374  CEN ASP A 202       6.565  -0.993   4.565  1.00  0.00           X  
ATOM   1375  H   ASP A 202       6.910   2.132   4.567  1.00  0.00           H  
ATOM   1376  N   ILE A 203       8.266   1.311   1.526  1.00  0.00           N  
ATOM   1377  CA  ILE A 203       8.786   1.385   0.150  1.00  0.00           C  
ATOM   1378  C   ILE A 203      10.194   1.965   0.184  1.00  0.00           C  
ATOM   1379  O   ILE A 203      11.098   1.407  -0.441  1.00  0.00           O  
ATOM   1380  CB  ILE A 203       7.898   2.247  -0.766  1.00  0.00           C  
ATOM   1381  CEN ILE A 203       7.031   2.245  -1.427  1.00  0.00           X  
ATOM   1382  H   ILE A 203       7.487   1.895   1.792  1.00  0.00           H  
ATOM   1383  N   HIS A 204      10.413   3.041   0.931  1.00  0.00           N  
ATOM   1384  CA  HIS A 204      11.723   3.667   1.048  1.00  0.00           C  
ATOM   1385  C   HIS A 204      12.806   2.727   1.583  1.00  0.00           C  
ATOM   1386  O   HIS A 204      13.875   2.597   0.975  1.00  0.00           O  
ATOM   1387  CB  HIS A 204      11.630   4.904   1.947  1.00  0.00           C  
ATOM   1388  CEN HIS A 204      11.444   6.310   1.805  1.00  0.00           X  
ATOM   1389  H   HIS A 204       9.640   3.439   1.443  1.00  0.00           H  
ATOM   1390  N   ASP A 205      12.515   1.993   2.648  1.00  0.00           N  
ATOM   1391  CA  ASP A 205      13.448   1.034   3.232  1.00  0.00           C  
ATOM   1392  C   ASP A 205      13.783  -0.106   2.265  1.00  0.00           C  
ATOM   1393  O   ASP A 205      14.952  -0.498   2.127  1.00  0.00           O  
ATOM   1394  CB  ASP A 205      12.875   0.465   4.532  1.00  0.00           C  
ATOM   1395  CEN ASP A 205      12.927   0.605   5.540  1.00  0.00           X  
ATOM   1396  H   ASP A 205      11.633   2.148   3.113  1.00  0.00           H  
ATOM   1397  N   PHE A 206      12.787  -0.621   1.538  1.00  0.00           N  
ATOM   1398  CA  PHE A 206      13.003  -1.697   0.574  1.00  0.00           C  
ATOM   1399  C   PHE A 206      13.941  -1.254  -0.557  1.00  0.00           C  
ATOM   1400  O   PHE A 206      14.868  -1.996  -0.911  1.00  0.00           O  
ATOM   1401  CB  PHE A 206      11.666  -2.168  -0.002  1.00  0.00           C  
ATOM   1402  CEN PHE A 206      10.617  -3.339   0.233  1.00  0.00           X  
ATOM   1403  H   PHE A 206      11.865  -0.219   1.627  1.00  0.00           H  
ATOM   1404  N   MET A 207      13.763  -0.043  -1.081  1.00  0.00           N  
ATOM   1405  CA  MET A 207      14.591   0.531  -2.146  1.00  0.00           C  
ATOM   1406  C   MET A 207      16.041   0.699  -1.694  1.00  0.00           C  
ATOM   1407  O   MET A 207      16.966   0.316  -2.416  1.00  0.00           O  
ATOM   1408  CB  MET A 207      14.020   1.876  -2.592  1.00  0.00           C  
ATOM   1409  CEN MET A 207      13.198   2.668  -3.925  1.00  0.00           X  
ATOM   1410  H   MET A 207      13.009   0.517  -0.712  1.00  0.00           H  
ATOM   1411  N   GLN A 208      16.255   1.221  -0.484  1.00  0.00           N  
ATOM   1412  CA  GLN A 208      17.590   1.445   0.053  1.00  0.00           C  
ATOM   1413  C   GLN A 208      18.352   0.120   0.205  1.00  0.00           C  
ATOM   1414  O   GLN A 208      19.501   0.005  -0.241  1.00  0.00           O  
ATOM   1415  CB  GLN A 208      17.508   2.159   1.405  1.00  0.00           C  
ATOM   1416  CEN GLN A 208      17.649   3.704   2.205  1.00  0.00           X  
ATOM   1417  H   GLN A 208      15.457   1.515   0.059  1.00  0.00           H  
ATOM   1418  N   ALA A 209      17.696  -0.918   0.731  1.00  0.00           N  
ATOM   1419  CA  ALA A 209      18.293  -2.239   0.907  1.00  0.00           C  
ATOM   1420  C   ALA A 209      18.647  -2.910  -0.433  1.00  0.00           C  
ATOM   1421  O   ALA A 209      19.731  -3.490  -0.560  1.00  0.00           O  
ATOM   1422  CB  ALA A 209      17.353  -3.126   1.712  1.00  0.00           C  
ATOM   1423  CEN ALA A 209      17.354  -3.125   1.711  1.00  0.00           X  
ATOM   1424  H   ALA A 209      16.748  -0.772   1.049  1.00  0.00           H  
ATOM   1425  N   ALA A 210      17.782  -2.816  -1.445  1.00  0.00           N  
ATOM   1426  CA  ALA A 210      18.019  -3.391  -2.768  1.00  0.00           C  
ATOM   1427  C   ALA A 210      19.219  -2.727  -3.467  1.00  0.00           C  
ATOM   1428  O   ALA A 210      20.062  -3.417  -4.044  1.00  0.00           O  
ATOM   1429  CB  ALA A 210      16.767  -3.268  -3.624  1.00  0.00           C  
ATOM   1430  CEN ALA A 210      16.768  -3.268  -3.624  1.00  0.00           X  
ATOM   1431  H   ALA A 210      16.906  -2.343  -1.283  1.00  0.00           H  
ATOM   1432  N   ALA A 211      19.351  -1.400  -3.353  1.00  0.00           N  
ATOM   1433  CA  ALA A 211      20.455  -0.642  -3.932  1.00  0.00           C  
ATOM   1434  C   ALA A 211      21.797  -0.966  -3.255  1.00  0.00           C  
ATOM   1435  O   ALA A 211      22.802  -1.182  -3.936  1.00  0.00           O  
ATOM   1436  CB  ALA A 211      20.161   0.848  -3.847  1.00  0.00           C  
ATOM   1437  CEN ALA A 211      20.162   0.847  -3.847  1.00  0.00           X  
ATOM   1438  H   ALA A 211      18.637  -0.894  -2.851  1.00  0.00           H  
ATOM   1439  N   ALA A 212      21.825  -1.057  -1.923  1.00  0.00           N  
ATOM   1440  CA  ALA A 212      23.053  -1.336  -1.179  1.00  0.00           C  
ATOM   1441  C   ALA A 212      23.614  -2.722  -1.525  1.00  0.00           C  
ATOM   1442  O   ALA A 212      24.810  -2.863  -1.793  1.00  0.00           O  
ATOM   1443  CB  ALA A 212      22.799  -1.219   0.316  1.00  0.00           C  
ATOM   1444  CEN ALA A 212      22.799  -1.219   0.316  1.00  0.00           X  
ATOM   1445  H   ALA A 212      20.973  -0.916  -1.404  1.00  0.00           H  
ATOM   1446  N   ALA A 213      22.754  -3.743  -1.615  1.00  0.00           N  
ATOM   1447  CA  ALA A 213      23.143  -5.076  -2.069  1.00  0.00           C  
ATOM   1448  C   ALA A 213      23.799  -5.058  -3.457  1.00  0.00           C  
ATOM   1449  O   ALA A 213      24.889  -5.615  -3.627  1.00  0.00           O  
ATOM   1450  CB  ALA A 213      21.930  -5.996  -2.070  1.00  0.00           C  
ATOM   1451  CEN ALA A 213      21.931  -5.995  -2.070  1.00  0.00           X  
ATOM   1452  H   ALA A 213      21.796  -3.595  -1.328  1.00  0.00           H  
ATOM   1453  N   ALA A 214      23.179  -4.395  -4.439  1.00  0.00           N  
ATOM   1454  CA  ALA A 214      23.683  -4.314  -5.808  1.00  0.00           C  
ATOM   1455  C   ALA A 214      25.044  -3.601  -5.881  1.00  0.00           C  
ATOM   1456  O   ALA A 214      25.932  -4.041  -6.615  1.00  0.00           O  
ATOM   1457  CB  ALA A 214      22.666  -3.611  -6.696  1.00  0.00           C  
ATOM   1458  CEN ALA A 214      22.667  -3.611  -6.696  1.00  0.00           X  
ATOM   1459  H   ALA A 214      22.301  -3.940  -4.229  1.00  0.00           H  
ATOM   1460  N   ASN A 215      25.238  -2.538  -5.094  1.00  0.00           N  
ATOM   1461  CA  ASN A 215      26.507  -1.803  -5.043  1.00  0.00           C  
ATOM   1462  C   ASN A 215      27.691  -2.656  -4.559  1.00  0.00           C  
ATOM   1463  O   ASN A 215      28.716  -2.692  -5.232  1.00  0.00           O  
ATOM   1464  CB  ASN A 215      26.378  -0.567  -4.171  1.00  0.00           C  
ATOM   1465  CEN ASN A 215      26.133   0.447  -4.283  1.00  0.00           X  
ATOM   1466  H   ASN A 215      24.462  -2.200  -4.545  1.00  0.00           H  
ATOM   1467  N   CYS A 216      27.551  -3.402  -3.457  1.00  0.00           N  
ATOM   1468  CA  CYS A 216      28.624  -4.236  -2.895  1.00  0.00           C  
ATOM   1469  C   CYS A 216      29.037  -5.453  -3.751  1.00  0.00           C  
ATOM   1470  O   CYS A 216      30.222  -5.784  -3.778  1.00  0.00           O  
ATOM   1471  CB  CYS A 216      27.990  -4.709  -1.587  1.00  0.00           C  
ATOM   1472  CEN CYS A 216      28.186  -4.427  -0.621  1.00  0.00           X  
ATOM   1473  H   CYS A 216      26.719  -3.267  -2.902  1.00  0.00           H  
ATOM   1474  N   ARG A 217      28.116  -6.149  -4.437  1.00  0.00           N  
ATOM   1475  CA  ARG A 217      28.446  -7.318  -5.287  1.00  0.00           C  
ATOM   1476  C   ARG A 217      29.509  -7.064  -6.367  1.00  0.00           C  
ATOM   1477  O   ARG A 217      30.323  -7.956  -6.617  1.00  0.00           O  
ATOM   1478  CB  ARG A 217      27.193  -7.911  -5.913  1.00  0.00           C  
ATOM   1479  CEN ARG A 217      25.211  -9.361  -6.261  1.00  0.00           X  
ATOM   1480  H   ARG A 217      27.168  -5.801  -4.430  1.00  0.00           H  
ATOM   1481  N   LYS A 218      29.511  -5.882  -6.991  1.00  0.00           N  
ATOM   1482  CA  LYS A 218      30.509  -5.551  -8.025  1.00  0.00           C  
ATOM   1483  C   LYS A 218      31.734  -4.934  -7.358  1.00  0.00           C  
ATOM   1484  O   LYS A 218      32.848  -5.288  -7.792  1.00  0.00           O  
ATOM   1485  CB  LYS A 218      29.932  -4.595  -9.070  1.00  0.00           C  
ATOM   1486  CEN LYS A 218      29.177  -4.288 -11.022  1.00  0.00           X  
ATOM   1487  H   LYS A 218      29.149  -5.094  -6.474  1.00  0.00           H  
TER                                                                             
# All scores below are weighted scores, not raw scores.
#BEGIN_POSE_ENERGIES_TABLE ./minmover_pdb/pose_71.pdb
label vdw cenpack pair env cbeta hs_pair ss_pair sheet total
weights 1 0.5 1 1 0.25 1 1 1 NA
pose 4.38237 4.40331 -14.4937 -2.15427 12.68 0 0 0 4.81767
MET:NtermProteinFull_1 0 0.59727 -0.24272 -0.21391 0.0357 0 0 0 0.17633
TYR_2 0 0.11392 -0.00565 0.85474 0.06947 0 0 0 1.03248
GLY_3 0 -0.01598 0.04543 0.0322 0.06939 0 0 0 0.13104
LYS_4 0 0.17061 -0.5798 -0.33001 0.03525 0 0 0 -0.70396
LEU_5 0 -0.11227 -0.46641 -0.39148 0.04294 0 0 0 -0.92723
ASN_6 0 -0.0121 0.11173 -0.36221 0.06956 0 0 0 -0.19301
ASP_7 0 -0.04358 -0.02342 -0.47618 0.06893 0 0 0 -0.47425
LEU_8 0 -0.47495 -0.32724 -0.50394 0.03251 0 0 0 -1.27361
LEU_9 0 -0.13188 -0.26879 0.75945 0.06924 0 0 0 0.42801
GLU_10 0 -0.05665 0.04236 -0.92601 0.06923 0 0 0 -0.87108
ASP_11 0 -0.32018 -0.22426 -0.37876 0.05223 0 0 0 -0.87098
LEU_12 0 -0.32807 -0.53254 -0.30366 0.03835 0 0 0 -1.12592
GLN_13 0 -0.02871 0.17149 -0.49415 0.06878 0 0 0 -0.28259
GLU_14 0 -0.00025 -0.19759 -0.92601 0.06894 0 0 0 -1.05492
VAL_15 0 0.48225 -0.5515 -0.35242 0.04516 0 0 0 -0.37651
LEU_16 1.028 0.75687 -0.10137 -0.06582 0.07063 0 0 0 1.68831
LYS_17 0 -0.02015 0.09183 -0.77863 0.06961 0 0 0 -0.63734
ASN_18 0 0.05603 -0.30827 -0.24178 0.06887 0 0 0 -0.42514
LEU_19 0 0.41232 0.2882 -0.52948 0.03214 0 0 0 0.20316
HIS_20 0 -0.02494 0.21245 0.0215 0.06908 0 0 0 0.2781
LYS_21 0 -0.03939 -0.02365 -1.04927 0.07072 0 0 0 -1.0416
ASN_22 0 0.25189 -0.49248 -0.13901 0.04289 0 0 0 -0.33671
ASP_23 0.44471 0.07985 -0.14465 0.2122 0.07011 0 0 0 0.66222
ARG_24 0 -0.06842 -0.02096 -0.7542 0.07134 0 0 0 -0.77224
SER_25 0 -0.01348 -0.25426 -0.21543 0.04345 0 0 0 -0.43972
GLY_26 0 -0.01143 -0.27414 -0.07965 0.03539 0 0 0 -0.32983
LYS_27 0 -0.04413 -0.01574 -1.04927 0.07025 0 0 0 -1.03889
ASP_28 0 0.00107 -0.60425 -0.52292 0.0697 0 0 0 -1.0564
ASN_29 0.31814 0.79766 -0.58494 0.26721 0.03988 0 0 0 0.83795
ILE_30 0.44471 0.03441 0.41782 0.34575 0.06961 0 0 0 1.31231
HIS_D_31 0 -0.03123 -0.13091 0.0215 0.0693 0 0 0 -0.07134
ASP_32 0 -0.01539 -1.02028 -0.1485 0.03975 0 0 0 -1.14442
VAL_33 0 0.32058 0.35515 -0.41511 0.03186 0 0 0 0.29248
ASP_34 0 -0.03629 0.0064 -0.31759 0.06893 0 0 0 -0.27855
ASN_35 0 -0.06881 -0.34301 -0.28327 0.06919 0 0 0 -0.62589
HIS_D_36 0 0.27719 0.36894 -0.04512 0.03758 0 0 0 0.63859
LEU_37 1.028 0.80728 -0.35725 -0.39148 0.07132 0 0 0 1.15787
GLN_38 0 -0.03855 0.04278 -0.59803 0.06878 0 0 0 -0.52502
ASN_39 0 -0.25102 -0.35509 -0.19403 0.0431 0 0 0 -0.75704
VAL_40 0 -0.2083 -0.64944 -0.35242 0.03821 0 0 0 -1.17195
ILE_41 0 0.09978 -0.28728 0.60227 0.06918 0 0 0 0.48395
GLU_42 0 -0.00293 -0.20063 -0.60186 0.06921 0 0 0 -0.73622
ASP_43 0.13553 0.26694 0.32421 0.2122 0.03924 0 0 0 0.97811
ILE_44 0 -0.23238 -1.00268 0.06915 0.04573 0 0 0 -1.12018
HIS_D_45 0 -0.03808 0.0732 0.11054 0.06893 0 0 0 0.21459
ASP_46 0 -0.01996 -0.2807 -0.31759 0.0691 0 0 0 -0.54915
PHE_47 0 -0.03929 -0.22754 -0.30123 0.04604 0 0 0 -0.52202
MET_48 0 -0.0004 -0.07296 0.06168 0.06971 0 0 0 0.05803
GLN_49 0 -0.02575 0.00399 -0.60368 0.06947 0 0 0 -0.55597
ALA_50 0 -0.15359 0.11848 0.07904 0.04315 0 0 0 0.08708
ALA_51 0 -0.03792 0.03054 -0.11236 0.0357 0 0 0 -0.08403
ALA_52 0 0.00823 -0.08119 0.15304 0.0353 0 0 0 0.11538
ALA_53 0 -0.1022 0.05451 0.28428 0.03634 0 0 0 0.27294
ALA_54 0 -0.04073 -0.04891 0.07904 0.03786 0 0 0 0.02727
ALA_55 0 0.15273 0.00397 0.03291 0.04269 0 0 0 0.2323
ASN_56 0 -0.02886 -0.01142 -0.40966 0.03743 0 0 0 -0.4125
CYS_57 0 -0.00812 0.04243 1.55685 0.04314 0 0 0 1.63431
ARG_58 0 -0.05226 0.01401 -0.30477 0.06939 0 0 0 -0.27363
LYS_59 0 0 0 -0.8715 0.07268 0 0 0 -0.79882
GLY_60 0 0 0 0.60923 0.04883 0 0 0 0.65806
SER_61 0 -0.00787 -0.0194 -0.11629 0.04731 0 0 0 -0.09626
PRO_62 0 0 0 0.043 0.04109 0 0 0 0.08409
GLY_63 0 0 0 0.91259 0.04183 0 0 0 0.95441
SER_64 0 0 0 0.13063 0.04957 0 0 0 0.1802
PRO_65 0 0 0 0.2123 0.04957 0 0 0 0.26186
ALA_66 0 0 0 0.89846 0.04957 0 0 0 0.94802
GLY_67 0 0 0 0.91259 0.04183 0 0 0 0.95441
SER_68 0 0 0 0.29023 0.04183 0 0 0 0.33206
PRO_69 0 0 0 0.043 0.04957 0 0 0 0.09257
THR_70 0 0 0 0.48779 0.07573 0 0 0 0.56352
SER_71 0 0 0 0.13063 0.07462 0 0 0 0.20524
THR_72 0 0 0 0.48779 0.07499 0 0 0 0.56278
GLU_73 0 0 0 -1.01303 0.07573 0 0 0 -0.9373
GLU_74 0 0 0 -1.01303 0.07582 0 0 0 -0.93721
GLY_75 0 0 0 0.91259 0.04957 0 0 0 0.96215
THR_76 0 0 0 0.48779 0.04957 0 0 0 0.53736
SER_77 0 0 0 0.29023 0.07582 0 0 0 0.36605
GLU_78 0 0 0 -1.03403 0.07507 0 0 0 -0.95896
SER_79 0 0 0 0.13063 0.07573 0 0 0 0.20636
ALA_80 0 0 0 0.89846 0.07499 0 0 0 0.97344
THR_81 0 0 0 0.43096 0.07582 0 0 0 0.50678
PRO_82 0 0 0 0.2123 0.07582 0 0 0 0.28812
GLU_83 0 0 0 -1.03403 0.07499 0 0 0 -0.95904
SER_84 0 0 0 0.13063 0.07582 0 0 0 0.20645
GLY_85 0 0 0 0.91259 0.04957 0 0 0 0.96215
PRO_86 0 0 0 0.51404 0.04957 0 0 0 0.5636
GLY_87 0 0 0 0.91259 0.04957 0 0 0 0.96215
THR_88 0 0 0 0.48779 0.07582 0 0 0 0.56361
SER_89 0 0 0 0.13063 0.07499 0 0 0 0.20562
THR_90 0 0 0 0.43096 0.07499 0 0 0 0.50594
GLU_91 0 0 0 -1.03403 0.07582 0 0 0 -0.95821
PRO_92 0 0 0 0.2123 0.07582 0 0 0 0.28812
SER_93 0 0 0 0.29023 0.07499 0 0 0 0.36522
GLU_94 0 0 0 -1.03403 0.04957 0 0 0 -0.98446
GLY_95 0 0 0 0.91259 0.04957 0 0 0 0.96215
SER_96 0 0 0 0.29023 0.03868 0 0 0 0.32891
ALA_97 0 0 0 0.797 0.05964 0 0 0 0.85664
PRO_98 0 0 0 0.2123 0.04183 0 0 0 0.25412
GLY_99 0 0 0 0.91259 0.04957 0 0 0 0.96215
SER_100 0 0 0 0.13063 0.04957 0 0 0 0.1802
PRO_101 0 0 0 0.51404 0.07582 0 0 0 0.58986
ALA_102 0 0 0 0.89846 0.07582 0 0 0 0.97427
GLY_103 0 0 0 0.60923 0.04957 0 0 0 0.6588
SER_104 0 0 0 0.29023 0.04957 0 0 0 0.3398
PRO_105 0 0 0 0.2123 0.07582 0 0 0 0.28812
THR_106 0 0 0 0.43096 0.07573 0 0 0 0.50669
SER_107 0 0 0 0.29023 0.07499 0 0 0 0.36522
THR_108 0 0 0 0.48779 0.07493 0 0 0 0.56272
GLU_109 0 0 0 -1.01303 0.07573 0 0 0 -0.9373
GLU_110 0 0 0 -1.03403 0.07582 0 0 0 -0.95821
GLY_111 0 0 0 0.91259 0.04957 0 0 0 0.96215
THR_112 0 0 0 0.48779 0.07582 0 0 0 0.56361
SER_113 0 0 0 -0.0106 0.07347 0 0 0 0.06287
THR_114 0 0 0 0.43096 0.07499 0 0 0 0.50594
GLU_115 0 0 0 -1.03403 0.07582 0 0 0 -0.95821
PRO_116 0 0 0 0.2123 0.07582 0 0 0 0.28812
SER_117 0 0 0 0.13063 0.07499 0 0 0 0.20562
GLU_118 0 0 0 -1.03403 0.07508 0 0 0 -0.95895
GLY_119 0 0 0 0.91259 0.04957 0 0 0 0.96215
SER_120 0 0 0 0.29023 0.04183 0 0 0 0.33206
ALA_121 0 0 0 0.797 0.04957 0 0 0 0.84657
PRO_122 0 0 0 0.2123 0.04183 0 0 0 0.25412
GLY_123 0 0 0 0.91259 0.04957 0 0 0 0.96215
THR_124 0 0 0 0.48779 0.07582 0 0 0 0.56361
SER_125 0 0 0 0.13063 0.07499 0 0 0 0.20562
THR_126 0 0 0 0.48779 0.07499 0 0 0 0.56278
GLU_127 0 0 0 -1.03403 0.07582 0 0 0 -0.95821
PRO_128 0 0 0 -0.05784 0.04731 0 0 0 -0.01054
SER_129 0 0 0 0.13063 0.07582 0 0 0 0.20645
GLU_130 0 0 0 -0.93278 0.07582 0 0 0 -0.85696
GLY_131 0 0 0 0.60923 0.07356 0 0 0 0.68279
SER_132 0 0 0 -0.18312 0.03833 0 0 0 -0.14479
ALA_133 0 0 0 0.89846 0.04427 0 0 0 0.94273
PRO_134 0 0 0 0.043 0.04183 0 0 0 0.08483
GLY_135 0 0 0 0.91259 0.04183 0 0 0 0.95441
THR_136 0 0 0 0.33798 0.07508 0 0 0 0.41306
SER_137 0 0 0 0.13063 0.07508 0 0 0 0.20571
GLU_138 0 0 0 -1.01303 0.07582 0 0 0 -0.93721
SER_139 0 0 0 0.13063 0.07499 0 0 0 0.20562
ALA_140 0 0 0 0.77873 0.07347 0 0 0 0.8522
THR_141 0 0 0 0.43096 0.07582 0 0 0 0.50678
PRO_142 0 0 0 0.51404 0.07582 0 0 0 0.58986
GLU_143 0 0 0 -1.03403 0.07499 0 0 0 -0.95904
SER_144 0 0 0 -0.0106 0.07582 0 0 0 0.06522
GLY_145 0 0 0 0.91259 0.04183 0 0 0 0.95441
PRO_146 0 0 0 0.51404 0.04957 0 0 0 0.5636
GLY_147 0 0 0 0.91259 0.04183 0 0 0 0.95441
SER_148 0 0 0 0.29023 0.07508 0 0 0 0.36531
GLU_149 0 0 0 -1.03403 0.07582 0 0 0 -0.95821
PRO_150 0 0 0 0.51404 0.04957 0 0 0 0.5636
ALA_151 0 0 0 0.89846 0.07508 0 0 0 0.97353
THR_152 0 -0.01681 0.00288 0.43096 0.07356 0 0 0 0.49059
SER_153 0 0.00148 -0.0379 -0.0106 0.04883 0 0 0 0.0018
GLY_154 0 -0.16157 -0.12925 -0.0429 0.03634 0 0 0 -0.29737
SER_155 0 0.1056 -0.15973 -0.1806 0.0427 0 0 0 -0.19204
GLU_156 0 0.04009 0.1329 -0.25924 0.06903 0 0 0 -0.01723
THR_157 0 -0.08493 0.08005 0.01807 0.03517 0 0 0 0.04836
PRO_158 0 -0.07852 0.01343 -0.29053 0.03487 0 0 0 -0.32076
GLY_159 0 -0.01909 0.00866 -0.09146 0.04268 0 0 0 -0.05922
MET_160 0 0.02004 -0.15732 -0.21391 0.03528 0 0 0 -0.3159
TYR_161 0 -0.03251 -0.00037 0.80588 0.06947 0 0 0 0.84247
GLY_162 0 0.00163 0.05196 -0.08884 0.03502 0 0 0 -0.00021
LYS_163 0 -0.31559 0.57206 0.84859 0.0321 0 0 0 1.13715
LEU_164 0 -0.11176 -0.03314 0.08126 0.06908 0 0 0 0.00545
ASN_165 0 -0.06302 -0.00505 -0.46336 0.0697 0 0 0 -0.46174
ASP_166 0 -0.2395 -0.03811 -0.31759 0.04192 0 0 0 -0.55327
LEU_167 0 0.03822 -0.15884 -0.50394 0.03326 0 0 0 -0.5913
LEU_168 0 0.10023 -0.11361 0.75945 0.06893 0 0 0 0.81499
GLU_169 0 0.01729 -0.11818 -0.60186 0.06921 0 0 0 -0.63355
ASP_170 0.13553 0.36286 0.51922 0.65809 0.03664 0 0 0 1.71234
LEU_171 0 0.3998 -0.36566 -0.19483 0.04948 0 0 0 -0.11122
GLN_172 0 -0.06008 0.05049 -0.55896 0.06894 0 0 0 -0.49961
GLU_173 0 -0.14341 -0.4171 -0.4886 0.06893 0 0 0 -0.98018
VAL_174 0 0.16599 -0.28778 -0.46599 0.03658 0 0 0 -0.5512
LEU_175 0 -0.04237 0.23575 0.58995 0.06943 0 0 0 0.85276
LYS_176 0 -0.01734 -0.14781 -0.68888 0.0693 0 0 0 -0.78474
ASN_177 0 0.17309 -0.27917 0.19574 0.04398 0 0 0 0.13365
LEU_178 0 0.02965 0.01449 -0.39148 0.03876 0 0 0 -0.30859
HIS_179 0 -0.06791 -0.02066 0.0215 0.06886 0 0 0 0.0018
LYS_180 0 -0.03331 -0.53452 -0.77863 0.06927 0 0 0 -1.27719
ASN_181 0.31814 0.71964 -0.60161 0.33879 0.0366 0 0 0 0.81157
ASP_182 0.26479 0.06158 -0.21007 -0.24167 0.06919 0 0 0 -0.05618
ARG_183 0 -0.02642 -0.69777 -0.43267 0.0697 0 0 0 -1.08716
SER_184 0 -0.16007 -0.32193 -0.1806 0.03556 0 0 0 -0.62704
GLY_185 0 0.09225 -0.15797 -0.09146 0.04262 0 0 0 -0.11457
LYS_186 0 0 0 -1.04927 0.07134 0 0 0 -0.97794
ASP_187 0 0.02432 -0.07525 -0.60822 0.06961 0 0 0 -0.58955
ASN_188 0 0.37206 -0.30925 0.19574 0.04318 0 0 0 0.30172
ILE_189 0.26479 0.09794 0.27775 0.20907 0.07014 0 0 0 0.91969
HIS_D_190 0 -0.05155 -0.06658 0.06501 0.06937 0 0 0 0.01626
ASP_191 0 0.09038 -0.1403 -0.31759 0.06884 0 0 0 -0.29868
VAL_192 0 0.5049 -0.06495 -0.52999 0.03741 0 0 0 -0.05262
ASP_193 0 -0.03725 0.43246 -0.37876 0.06919 0 0 0 0.08564
ASN_194 0 -0.07924 0.06589 -0.36221 0.06882 0 0 0 -0.30674
HIS_D_195 0 0.35476 -0.15392 -0.19493 0.07111 0 0 0 0.07701
LEU_196 0 -0.19142 -0.58101 -0.50394 0.03297 0 0 0 -1.2434
GLN_197 0 0.03099 0.24256 -0.55896 0.06893 0 0 0 -0.21647
ASN_198 0 -0.05574 -0.06039 -0.28327 0.06884 0 0 0 -0.33056
VAL_199 0 -0.34278 -0.45688 -0.10438 0.0389 0 0 0 -0.86514
ILE_200 0 0.56316 -0.49664 0.06915 0.07036 0 0 0 0.20604
GLU_201 0 -0.06307 0.01051 -0.71584 0.06921 0 0 0 -0.69919
ASP_202 0 -0.20407 -0.28399 -0.24167 0.05175 0 0 0 -0.67798
ILE_203 0 0.09769 -0.50897 -0.49284 0.04516 0 0 0 -0.85897
HIS_D_204 0 0.1293 0.41616 -0.02241 0.06884 0 0 0 0.59189
ASP_205 0 -0.15006 -0.34698 -0.47618 0.06892 0 0 0 -0.9043
PHE_206 0 0.14748 -0.23154 -0.38422 0.03049 0 0 0 -0.43778
MET_207 0 -0.3864 -0.03353 -0.29185 0.03738 0 0 0 -0.6744
GLN_208 0 -0.03005 -0.01333 -0.49415 0.06894 0 0 0 -0.46858
ALA_209 0 -0.18343 0.03337 0.20553 0.03484 0 0 0 0.09031
ALA_210 0 0.59266 -0.06824 0.03291 0.0365 0 0 0 0.59383
ALA_211 0 -0.0682 0.14272 0.03291 0.03636 0 0 0 0.14378
ALA_212 0 -0.03221 0.05745 0.14698 0.03045 0 0 0 0.20267
ALA_213 0 -0.00473 -0.05137 0.16717 0.04218 0 0 0 0.15325
ALA_214 0 0.23893 -0.01247 -0.06885 0.02982 0 0 0 0.18743
ASN_215 0 0.02642 -0.40798 -0.24178 0.03286 0 0 0 -0.59048
CYS_216 0 0.00186 -0.01645 1.70525 0.07072 0 0 0 1.76137
ARG_217 0 -0.16267 0.08307 -0.55583 0.06939 0 0 0 -0.56605
LYS:CtermProteinFull_218 0 0.01772 -0.05053 -0.8715 0.07029 0 0 0 -0.83402
#END_POSE_ENERGIES_TABLE ./minmover_pdb/pose_71.pdb
