# Supplementary material for: Selection of a promiscuous minimalist cAMP phosphodiesterase from a library of de novo designed proteins
Source: Nat Chem. 2024 May 3;16(7):1200–8. doi: 10.1038/s41557-024-01490-4 (PMC11230910; doi:10.1038/s41557-024-01490-4)
Supplement: Supplementary file 3 — MD input files, scripts and final structures derived from MD, AlphaFold2, EMSfold and MultiSFold. [file 41557_2024_1490_MOESM3_ESM.zip › Computational_Data/4_MultiSFold/campase/pose_72.pdb]

ATOM      1  N   MET A   1      -5.685  -3.190  15.727  1.00  0.00           N  
ATOM      2  CA  MET A   1      -6.194  -2.453  14.552  1.00  0.00           C  
ATOM      3  C   MET A   1      -5.242  -1.342  14.148  1.00  0.00           C  
ATOM      4  O   MET A   1      -4.839  -1.359  13.005  1.00  0.00           O  
ATOM      5  CB  MET A   1      -7.577  -1.873  14.839  1.00  0.00           C  
ATOM      6  CEN MET A   1      -9.273  -2.040  14.422  1.00  0.00           X  
ATOM      7  H   MET A   1      -6.223  -3.221  16.569  1.00  0.00           H  
ATOM      8  N   TYR A   2      -4.794  -0.477  15.066  1.00  0.00           N  
ATOM      9  CA  TYR A   2      -3.916   0.651  14.716  1.00  0.00           C  
ATOM     10  C   TYR A   2      -2.546   0.277  14.107  1.00  0.00           C  
ATOM     11  O   TYR A   2      -2.302   0.650  12.975  1.00  0.00           O  
ATOM     12  CB  TYR A   2      -3.689   1.510  15.962  1.00  0.00           C  
ATOM     13  CEN TYR A   2      -4.292   2.969  16.722  1.00  0.00           X  
ATOM     14  H   TYR A   2      -5.228  -0.416  15.976  1.00  0.00           H  
ATOM     15  N   GLY A   3      -1.685  -0.475  14.814  1.00  0.00           N  
ATOM     16  CA  GLY A   3      -0.389  -0.931  14.271  1.00  0.00           C  
ATOM     17  C   GLY A   3      -0.511  -1.564  12.882  1.00  0.00           C  
ATOM     18  O   GLY A   3       0.051  -1.034  11.942  1.00  0.00           O  
ATOM     19  CEN GLY A   3      -0.389  -0.931  14.271  1.00  0.00           X  
ATOM     20  H   GLY A   3      -1.900  -0.695  15.776  1.00  0.00           H  
ATOM     21  N   LYS A   4      -1.375  -2.582  12.740  1.00  0.00           N  
ATOM     22  CA  LYS A   4      -1.643  -3.267  11.457  1.00  0.00           C  
ATOM     23  C   LYS A   4      -2.083  -2.329  10.332  1.00  0.00           C  
ATOM     24  O   LYS A   4      -1.712  -2.494   9.184  1.00  0.00           O  
ATOM     25  CB  LYS A   4      -2.707  -4.347  11.655  1.00  0.00           C  
ATOM     26  CEN LYS A   4      -3.188  -6.397  11.871  1.00  0.00           X  
ATOM     27  H   LYS A   4      -1.781  -2.982  13.575  1.00  0.00           H  
ATOM     28  N   LEU A   5      -2.933  -1.370  10.673  1.00  0.00           N  
ATOM     29  CA  LEU A   5      -3.310  -0.274   9.796  1.00  0.00           C  
ATOM     30  C   LEU A   5      -2.094   0.548   9.345  1.00  0.00           C  
ATOM     31  O   LEU A   5      -1.988   0.906   8.181  1.00  0.00           O  
ATOM     32  CB  LEU A   5      -4.332   0.626  10.503  1.00  0.00           C  
ATOM     33  CEN LEU A   5      -5.858   0.783  10.365  1.00  0.00           X  
ATOM     34  H   LEU A   5      -3.294  -1.376  11.618  1.00  0.00           H  
ATOM     35  N   ASN A   6      -1.189   0.843  10.278  1.00  0.00           N  
ATOM     36  CA  ASN A   6       0.048   1.544   9.970  1.00  0.00           C  
ATOM     37  C   ASN A   6       0.853   0.773   8.920  1.00  0.00           C  
ATOM     38  O   ASN A   6       1.212   1.364   7.914  1.00  0.00           O  
ATOM     39  CB  ASN A   6       0.881   1.776  11.217  1.00  0.00           C  
ATOM     40  CEN ASN A   6       1.011   2.522  11.943  1.00  0.00           X  
ATOM     41  H   ASN A   6      -1.259   0.407  11.185  1.00  0.00           H  
ATOM     42  N   ASP A   7       1.048  -0.535   9.122  1.00  0.00           N  
ATOM     43  CA  ASP A   7       1.865  -1.375   8.240  1.00  0.00           C  
ATOM     44  C   ASP A   7       1.262  -1.407   6.822  1.00  0.00           C  
ATOM     45  O   ASP A   7       1.938  -1.093   5.849  1.00  0.00           O  
ATOM     46  CB  ASP A   7       1.983  -2.794   8.803  1.00  0.00           C  
ATOM     47  CEN ASP A   7       2.622  -3.371   9.347  1.00  0.00           X  
ATOM     48  H   ASP A   7       0.687  -0.962   9.963  1.00  0.00           H  
ATOM     49  N   LEU A   8      -0.055  -1.629   6.716  1.00  0.00           N  
ATOM     50  CA  LEU A   8      -0.768  -1.636   5.441  1.00  0.00           C  
ATOM     51  C   LEU A   8      -0.694  -0.293   4.692  1.00  0.00           C  
ATOM     52  O   LEU A   8      -0.480  -0.253   3.481  1.00  0.00           O  
ATOM     53  CB  LEU A   8      -2.233  -2.024   5.679  1.00  0.00           C  
ATOM     54  CEN LEU A   8      -3.017  -3.332   5.458  1.00  0.00           X  
ATOM     55  H   LEU A   8      -0.549  -1.943   7.541  1.00  0.00           H  
ATOM     56  N   LEU A   9      -0.913   0.820   5.401  1.00  0.00           N  
ATOM     57  CA  LEU A   9      -0.771   2.153   4.818  1.00  0.00           C  
ATOM     58  C   LEU A   9       0.609   2.331   4.167  1.00  0.00           C  
ATOM     59  O   LEU A   9       0.695   2.857   3.060  1.00  0.00           O  
ATOM     60  CB  LEU A   9      -1.000   3.224   5.891  1.00  0.00           C  
ATOM     61  CEN LEU A   9      -2.186   4.159   6.200  1.00  0.00           X  
ATOM     62  H   LEU A   9      -1.125   0.726   6.384  1.00  0.00           H  
ATOM     63  N   GLU A  10       1.675   1.906   4.849  1.00  0.00           N  
ATOM     64  CA  GLU A  10       3.053   2.044   4.374  1.00  0.00           C  
ATOM     65  C   GLU A  10       3.269   1.279   3.068  1.00  0.00           C  
ATOM     66  O   GLU A  10       3.826   1.849   2.126  1.00  0.00           O  
ATOM     67  CB  GLU A  10       4.038   1.554   5.438  1.00  0.00           C  
ATOM     68  CEN GLU A  10       5.124   1.885   6.708  1.00  0.00           X  
ATOM     69  H   GLU A  10       1.529   1.370   5.692  1.00  0.00           H  
ATOM     70  N   ASP A  11       2.750   0.056   2.977  1.00  0.00           N  
ATOM     71  CA  ASP A  11       2.910  -0.802   1.806  1.00  0.00           C  
ATOM     72  C   ASP A  11       2.096  -0.266   0.622  1.00  0.00           C  
ATOM     73  O   ASP A  11       2.588  -0.132  -0.496  1.00  0.00           O  
ATOM     74  CB  ASP A  11       2.491  -2.238   2.132  1.00  0.00           C  
ATOM     75  CEN ASP A  11       2.898  -3.132   2.399  1.00  0.00           X  
ATOM     76  H   ASP A  11       2.311  -0.348   3.790  1.00  0.00           H  
ATOM     77  N   LEU A  12       0.869   0.196   0.858  1.00  0.00           N  
ATOM     78  CA  LEU A  12       0.036   0.777  -0.195  1.00  0.00           C  
ATOM     79  C   LEU A  12       0.661   2.041  -0.824  1.00  0.00           C  
ATOM     80  O   LEU A  12       0.758   2.168  -2.049  1.00  0.00           O  
ATOM     81  CB  LEU A  12      -1.353   1.098   0.370  1.00  0.00           C  
ATOM     82  CEN LEU A  12      -2.720   0.398   0.247  1.00  0.00           X  
ATOM     83  H   LEU A  12       0.487   0.070   1.785  1.00  0.00           H  
ATOM     84  N   GLN A  13       1.155   2.960   0.003  1.00  0.00           N  
ATOM     85  CA  GLN A  13       1.826   4.171  -0.471  1.00  0.00           C  
ATOM     86  C   GLN A  13       3.075   3.869  -1.303  1.00  0.00           C  
ATOM     87  O   GLN A  13       3.287   4.495  -2.347  1.00  0.00           O  
ATOM     88  CB  GLN A  13       2.210   5.057   0.717  1.00  0.00           C  
ATOM     89  CEN GLN A  13       1.749   6.458   1.651  1.00  0.00           X  
ATOM     90  H   GLN A  13       1.139   2.763   0.993  1.00  0.00           H  
ATOM     91  N   GLU A  14       3.929   2.955  -0.861  1.00  0.00           N  
ATOM     92  CA  GLU A  14       5.114   2.557  -1.610  1.00  0.00           C  
ATOM     93  C   GLU A  14       4.732   1.951  -2.975  1.00  0.00           C  
ATOM     94  O   GLU A  14       5.356   2.316  -3.979  1.00  0.00           O  
ATOM     95  CB  GLU A  14       5.943   1.560  -0.797  1.00  0.00           C  
ATOM     96  CEN GLU A  14       7.258   1.228   0.234  1.00  0.00           X  
ATOM     97  H   GLU A  14       3.732   2.467  -0.001  1.00  0.00           H  
ATOM     98  N   VAL A  15       3.638   1.177  -3.068  1.00  0.00           N  
ATOM     99  CA  VAL A  15       3.124   0.613  -4.338  1.00  0.00           C  
ATOM    100  C   VAL A  15       2.722   1.746  -5.287  1.00  0.00           C  
ATOM    101  O   VAL A  15       3.072   1.699  -6.467  1.00  0.00           O  
ATOM    102  CB  VAL A  15       1.913  -0.313  -4.114  1.00  0.00           C  
ATOM    103  CEN VAL A  15       1.706  -0.969  -4.134  1.00  0.00           X  
ATOM    104  H   VAL A  15       3.145   0.967  -2.210  1.00  0.00           H  
ATOM    105  N   LEU A  16       2.072   2.805  -4.781  1.00  0.00           N  
ATOM    106  CA  LEU A  16       1.695   3.981  -5.582  1.00  0.00           C  
ATOM    107  C   LEU A  16       2.914   4.735  -6.128  1.00  0.00           C  
ATOM    108  O   LEU A  16       2.956   5.119  -7.298  1.00  0.00           O  
ATOM    109  CB  LEU A  16       0.826   4.927  -4.743  1.00  0.00           C  
ATOM    110  CEN LEU A  16      -0.687   5.214  -4.723  1.00  0.00           X  
ATOM    111  H   LEU A  16       1.788   2.760  -3.812  1.00  0.00           H  
ATOM    112  N   LYS A  17       3.940   4.953  -5.296  1.00  0.00           N  
ATOM    113  CA  LYS A  17       5.167   5.640  -5.729  1.00  0.00           C  
ATOM    114  C   LYS A  17       5.883   4.864  -6.825  1.00  0.00           C  
ATOM    115  O   LYS A  17       6.367   5.477  -7.777  1.00  0.00           O  
ATOM    116  CB  LYS A  17       6.111   5.855  -4.545  1.00  0.00           C  
ATOM    117  CEN LYS A  17       6.947   7.169  -3.113  1.00  0.00           X  
ATOM    118  H   LYS A  17       3.858   4.608  -4.349  1.00  0.00           H  
ATOM    119  N   ASN A  18       5.962   3.542  -6.713  1.00  0.00           N  
ATOM    120  CA  ASN A  18       6.605   2.694  -7.712  1.00  0.00           C  
ATOM    121  C   ASN A  18       5.887   2.752  -9.066  1.00  0.00           C  
ATOM    122  O   ASN A  18       6.496   3.161 -10.055  1.00  0.00           O  
ATOM    123  CB  ASN A  18       6.697   1.258  -7.230  1.00  0.00           C  
ATOM    124  CEN ASN A  18       7.378   0.647  -6.716  1.00  0.00           X  
ATOM    125  H   ASN A  18       5.571   3.105  -5.890  1.00  0.00           H  
ATOM    126  N   LEU A  19       4.580   2.487  -9.106  1.00  0.00           N  
ATOM    127  CA  LEU A  19       3.779   2.528 -10.331  1.00  0.00           C  
ATOM    128  C   LEU A  19       3.889   3.896 -11.029  1.00  0.00           C  
ATOM    129  O   LEU A  19       4.214   3.970 -12.215  1.00  0.00           O  
ATOM    130  CB  LEU A  19       2.314   2.206 -10.011  1.00  0.00           C  
ATOM    131  CEN LEU A  19       1.451   0.947 -10.219  1.00  0.00           X  
ATOM    132  H   LEU A  19       4.113   2.226  -8.249  1.00  0.00           H  
ATOM    133  N   HIS A  20       3.747   4.993 -10.284  1.00  0.00           N  
ATOM    134  CA  HIS A  20       3.730   6.341 -10.856  1.00  0.00           C  
ATOM    135  C   HIS A  20       4.976   6.676 -11.685  1.00  0.00           C  
ATOM    136  O   HIS A  20       4.860   7.173 -12.808  1.00  0.00           O  
ATOM    137  CB  HIS A  20       3.567   7.379  -9.741  1.00  0.00           C  
ATOM    138  CEN HIS A  20       2.516   8.100  -9.104  1.00  0.00           X  
ATOM    139  H   HIS A  20       3.536   4.876  -9.302  1.00  0.00           H  
ATOM    140  N   LYS A  21       6.185   6.402 -11.171  1.00  0.00           N  
ATOM    141  CA  LYS A  21       7.429   6.954 -11.745  1.00  0.00           C  
ATOM    142  C   LYS A  21       7.332   7.052 -13.278  1.00  0.00           C  
ATOM    143  O   LYS A  21       7.795   8.043 -13.849  1.00  0.00           O  
ATOM    144  CB  LYS A  21       8.632   6.097 -11.348  1.00  0.00           C  
ATOM    145  CEN LYS A  21      10.354   5.842 -10.146  1.00  0.00           X  
ATOM    146  H   LYS A  21       6.237   5.737 -10.415  1.00  0.00           H  
ATOM    147  N   ASN A  22       6.685   6.081 -13.925  1.00  0.00           N  
ATOM    148  CA  ASN A  22       6.751   5.853 -15.375  1.00  0.00           C  
ATOM    149  C   ASN A  22       5.432   5.433 -16.010  1.00  0.00           C  
ATOM    150  O   ASN A  22       5.463   4.708 -17.008  1.00  0.00           O  
ATOM    151  CB  ASN A  22       7.814   4.822 -15.707  1.00  0.00           C  
ATOM    152  CEN ASN A  22       8.834   4.801 -15.951  1.00  0.00           X  
ATOM    153  H   ASN A  22       6.152   5.424 -13.374  1.00  0.00           H  
ATOM    154  N   ASP A  23       4.298   5.918 -15.497  1.00  0.00           N  
ATOM    155  CA  ASP A  23       2.970   5.525 -15.984  1.00  0.00           C  
ATOM    156  C   ASP A  23       2.880   5.567 -17.525  1.00  0.00           C  
ATOM    157  O   ASP A  23       2.382   4.639 -18.168  1.00  0.00           O  
ATOM    158  CB  ASP A  23       1.897   6.428 -15.372  1.00  0.00           C  
ATOM    159  CEN ASP A  23       1.230   6.444 -14.602  1.00  0.00           X  
ATOM    160  H   ASP A  23       4.351   6.506 -14.677  1.00  0.00           H  
ATOM    161  N   ARG A  24       3.458   6.605 -18.155  1.00  0.00           N  
ATOM    162  CA  ARG A  24       3.383   6.815 -19.609  1.00  0.00           C  
ATOM    163  C   ARG A  24       4.000   5.724 -20.481  1.00  0.00           C  
ATOM    164  O   ARG A  24       3.666   5.716 -21.665  1.00  0.00           O  
ATOM    165  CB  ARG A  24       3.961   8.170 -19.989  1.00  0.00           C  
ATOM    166  CEN ARG A  24       4.099  10.585 -20.539  1.00  0.00           X  
ATOM    167  H   ARG A  24       3.977   7.257 -17.583  1.00  0.00           H  
ATOM    168  N   SER A  25       4.885   4.853 -19.981  1.00  0.00           N  
ATOM    169  CA  SER A  25       5.547   3.851 -20.845  1.00  0.00           C  
ATOM    170  C   SER A  25       4.698   2.677 -21.336  1.00  0.00           C  
ATOM    171  O   SER A  25       5.091   2.083 -22.329  1.00  0.00           O  
ATOM    172  CB  SER A  25       6.754   3.301 -20.110  1.00  0.00           C  
ATOM    173  CEN SER A  25       7.059   3.123 -19.697  1.00  0.00           X  
ATOM    174  H   SER A  25       5.226   4.990 -19.042  1.00  0.00           H  
ATOM    175  N   GLY A  26       3.530   2.389 -20.752  1.00  0.00           N  
ATOM    176  CA  GLY A  26       2.755   1.181 -21.072  1.00  0.00           C  
ATOM    177  C   GLY A  26       3.434  -0.148 -20.700  1.00  0.00           C  
ATOM    178  O   GLY A  26       4.192  -0.225 -19.748  1.00  0.00           O  
ATOM    179  CEN GLY A  26       2.755   1.181 -21.072  1.00  0.00           X  
ATOM    180  H   GLY A  26       3.167   3.031 -20.062  1.00  0.00           H  
ATOM    181  N   LYS A  27       3.178  -1.174 -21.523  1.00  0.00           N  
ATOM    182  CA  LYS A  27       3.620  -2.587 -21.481  1.00  0.00           C  
ATOM    183  C   LYS A  27       3.948  -3.240 -20.130  1.00  0.00           C  
ATOM    184  O   LYS A  27       3.008  -3.653 -19.461  1.00  0.00           O  
ATOM    185  CB  LYS A  27       4.850  -2.730 -22.379  1.00  0.00           C  
ATOM    186  CEN LYS A  27       5.675  -3.314 -24.238  1.00  0.00           X  
ATOM    187  H   LYS A  27       2.628  -0.935 -22.337  1.00  0.00           H  
ATOM    188  N   ASP A  28       5.199  -3.292 -19.691  1.00  0.00           N  
ATOM    189  CA  ASP A  28       5.521  -3.851 -18.372  1.00  0.00           C  
ATOM    190  C   ASP A  28       4.689  -3.240 -17.238  1.00  0.00           C  
ATOM    191  O   ASP A  28       4.332  -3.953 -16.304  1.00  0.00           O  
ATOM    192  CB  ASP A  28       7.011  -3.662 -18.074  1.00  0.00           C  
ATOM    193  CEN ASP A  28       7.892  -4.171 -18.127  1.00  0.00           X  
ATOM    194  H   ASP A  28       5.946  -3.184 -20.360  1.00  0.00           H  
ATOM    195  N   ASN A  29       4.273  -1.970 -17.337  1.00  0.00           N  
ATOM    196  CA  ASN A  29       3.471  -1.358 -16.270  1.00  0.00           C  
ATOM    197  C   ASN A  29       2.203  -2.161 -15.913  1.00  0.00           C  
ATOM    198  O   ASN A  29       1.648  -1.946 -14.837  1.00  0.00           O  
ATOM    199  CB  ASN A  29       3.090   0.065 -16.637  1.00  0.00           C  
ATOM    200  CEN ASN A  29       3.472   1.034 -16.509  1.00  0.00           X  
ATOM    201  H   ASN A  29       4.553  -1.418 -18.136  1.00  0.00           H  
ATOM    202  N   ILE A  30       1.703  -3.077 -16.764  1.00  0.00           N  
ATOM    203  CA  ILE A  30       0.515  -3.887 -16.416  1.00  0.00           C  
ATOM    204  C   ILE A  30       0.885  -4.928 -15.358  1.00  0.00           C  
ATOM    205  O   ILE A  30       0.112  -5.140 -14.432  1.00  0.00           O  
ATOM    206  CB  ILE A  30      -0.079  -4.602 -17.644  1.00  0.00           C  
ATOM    207  CEN ILE A  30      -0.766  -4.508 -18.485  1.00  0.00           X  
ATOM    208  H   ILE A  30       2.245  -3.326 -17.579  1.00  0.00           H  
ATOM    209  N   HIS A  31       2.088  -5.505 -15.438  1.00  0.00           N  
ATOM    210  CA  HIS A  31       2.538  -6.534 -14.497  1.00  0.00           C  
ATOM    211  C   HIS A  31       2.743  -5.988 -13.079  1.00  0.00           C  
ATOM    212  O   HIS A  31       2.356  -6.642 -12.118  1.00  0.00           O  
ATOM    213  CB  HIS A  31       3.837  -7.176 -14.995  1.00  0.00           C  
ATOM    214  CEN HIS A  31       4.239  -8.317 -15.747  1.00  0.00           X  
ATOM    215  H   HIS A  31       2.732  -5.202 -16.157  1.00  0.00           H  
ATOM    216  N   ASP A  32       3.294  -4.778 -12.950  1.00  0.00           N  
ATOM    217  CA  ASP A  32       3.528  -4.163 -11.638  1.00  0.00           C  
ATOM    218  C   ASP A  32       2.214  -3.915 -10.888  1.00  0.00           C  
ATOM    219  O   ASP A  32       2.067  -4.335  -9.744  1.00  0.00           O  
ATOM    220  CB  ASP A  32       4.297  -2.849 -11.794  1.00  0.00           C  
ATOM    221  CEN ASP A  32       5.247  -2.484 -11.740  1.00  0.00           X  
ATOM    222  H   ASP A  32       3.633  -4.303 -13.771  1.00  0.00           H  
ATOM    223  N   VAL A  33       1.243  -3.267 -11.543  1.00  0.00           N  
ATOM    224  CA  VAL A  33      -0.090  -3.021 -10.971  1.00  0.00           C  
ATOM    225  C   VAL A  33      -0.799  -4.339 -10.678  1.00  0.00           C  
ATOM    226  O   VAL A  33      -1.461  -4.432  -9.650  1.00  0.00           O  
ATOM    227  CB  VAL A  33      -0.970  -2.174 -11.910  1.00  0.00           C  
ATOM    228  CEN VAL A  33      -1.259  -1.554 -11.989  1.00  0.00           X  
ATOM    229  H   VAL A  33       1.423  -2.992 -12.499  1.00  0.00           H  
ATOM    230  N   ASP A  34      -0.637  -5.351 -11.529  1.00  0.00           N  
ATOM    231  CA  ASP A  34      -1.237  -6.675 -11.343  1.00  0.00           C  
ATOM    232  C   ASP A  34      -0.750  -7.336 -10.048  1.00  0.00           C  
ATOM    233  O   ASP A  34      -1.555  -7.850  -9.273  1.00  0.00           O  
ATOM    234  CB  ASP A  34      -0.925  -7.575 -12.541  1.00  0.00           C  
ATOM    235  CEN ASP A  34      -1.345  -7.897 -13.411  1.00  0.00           X  
ATOM    236  H   ASP A  34      -0.097  -5.202 -12.368  1.00  0.00           H  
ATOM    237  N   ASN A  35       0.543  -7.222  -9.734  1.00  0.00           N  
ATOM    238  CA  ASN A  35       1.111  -7.729  -8.485  1.00  0.00           C  
ATOM    239  C   ASN A  35       0.674  -6.894  -7.271  1.00  0.00           C  
ATOM    240  O   ASN A  35       0.360  -7.429  -6.212  1.00  0.00           O  
ATOM    241  CB  ASN A  35       2.626  -7.789  -8.560  1.00  0.00           C  
ATOM    242  CEN ASN A  35       3.369  -8.482  -8.824  1.00  0.00           X  
ATOM    243  H   ASN A  35       1.166  -6.802 -10.410  1.00  0.00           H  
ATOM    244  N   HIS A  36       0.630  -5.571  -7.424  1.00  0.00           N  
ATOM    245  CA  HIS A  36       0.308  -4.694  -6.308  1.00  0.00           C  
ATOM    246  C   HIS A  36      -1.116  -4.916  -5.788  1.00  0.00           C  
ATOM    247  O   HIS A  36      -1.315  -5.024  -4.581  1.00  0.00           O  
ATOM    248  CB  HIS A  36       0.491  -3.229  -6.716  1.00  0.00           C  
ATOM    249  CEN HIS A  36       1.497  -2.222  -6.642  1.00  0.00           X  
ATOM    250  H   HIS A  36       0.810  -5.165  -8.332  1.00  0.00           H  
ATOM    251  N   LEU A  37      -2.091  -5.063  -6.686  1.00  0.00           N  
ATOM    252  CA  LEU A  37      -3.477  -5.320  -6.322  1.00  0.00           C  
ATOM    253  C   LEU A  37      -3.614  -6.646  -5.564  1.00  0.00           C  
ATOM    254  O   LEU A  37      -4.262  -6.661  -4.524  1.00  0.00           O  
ATOM    255  CB  LEU A  37      -4.358  -5.324  -7.578  1.00  0.00           C  
ATOM    256  CEN LEU A  37      -5.345  -4.298  -8.165  1.00  0.00           X  
ATOM    257  H   LEU A  37      -1.862  -5.019  -7.669  1.00  0.00           H  
ATOM    258  N   GLN A  38      -2.957  -7.721  -6.014  1.00  0.00           N  
ATOM    259  CA  GLN A  38      -3.019  -9.037  -5.360  1.00  0.00           C  
ATOM    260  C   GLN A  38      -2.443  -8.999  -3.939  1.00  0.00           C  
ATOM    261  O   GLN A  38      -3.064  -9.536  -3.026  1.00  0.00           O  
ATOM    262  CB  GLN A  38      -2.264 -10.079  -6.189  1.00  0.00           C  
ATOM    263  CEN GLN A  38      -2.444 -11.380  -7.339  1.00  0.00           X  
ATOM    264  H   GLN A  38      -2.382  -7.618  -6.839  1.00  0.00           H  
ATOM    265  N   ASN A  39      -1.326  -8.293  -3.726  1.00  0.00           N  
ATOM    266  CA  ASN A  39      -0.717  -8.179  -2.395  1.00  0.00           C  
ATOM    267  C   ASN A  39      -1.598  -7.363  -1.430  1.00  0.00           C  
ATOM    268  O   ASN A  39      -1.823  -7.784  -0.301  1.00  0.00           O  
ATOM    269  CB  ASN A  39       0.671  -7.570  -2.478  1.00  0.00           C  
ATOM    270  CEN ASN A  39       1.664  -7.897  -2.567  1.00  0.00           X  
ATOM    271  H   ASN A  39      -0.852  -7.882  -4.519  1.00  0.00           H  
ATOM    272  N   VAL A  40      -2.170  -6.243  -1.893  1.00  0.00           N  
ATOM    273  CA  VAL A  40      -3.079  -5.401  -1.094  1.00  0.00           C  
ATOM    274  C   VAL A  40      -4.322  -6.192  -0.658  1.00  0.00           C  
ATOM    275  O   VAL A  40      -4.734  -6.097   0.499  1.00  0.00           O  
ATOM    276  CB  VAL A  40      -3.526  -4.150  -1.873  1.00  0.00           C  
ATOM    277  CEN VAL A  40      -3.459  -3.465  -1.909  1.00  0.00           X  
ATOM    278  H   VAL A  40      -1.955  -5.961  -2.841  1.00  0.00           H  
ATOM    279  N   ILE A  41      -4.928  -6.983  -1.556  1.00  0.00           N  
ATOM    280  CA  ILE A  41      -6.111  -7.799  -1.223  1.00  0.00           C  
ATOM    281  C   ILE A  41      -5.752  -8.858  -0.180  1.00  0.00           C  
ATOM    282  O   ILE A  41      -6.475  -9.009   0.808  1.00  0.00           O  
ATOM    283  CB  ILE A  41      -6.699  -8.493  -2.465  1.00  0.00           C  
ATOM    284  CEN ILE A  41      -7.381  -8.385  -3.309  1.00  0.00           X  
ATOM    285  H   ILE A  41      -4.523  -7.058  -2.477  1.00  0.00           H  
ATOM    286  N   GLU A  42      -4.659  -9.591  -0.398  1.00  0.00           N  
ATOM    287  CA  GLU A  42      -4.205 -10.654   0.501  1.00  0.00           C  
ATOM    288  C   GLU A  42      -3.949 -10.113   1.913  1.00  0.00           C  
ATOM    289  O   GLU A  42      -4.274 -10.781   2.895  1.00  0.00           O  
ATOM    290  CB  GLU A  42      -2.939 -11.314  -0.048  1.00  0.00           C  
ATOM    291  CEN GLU A  42      -2.185 -12.588  -0.893  1.00  0.00           X  
ATOM    292  H   GLU A  42      -4.095  -9.392  -1.212  1.00  0.00           H  
ATOM    293  N   ASP A  43      -3.483  -8.870   2.031  1.00  0.00           N  
ATOM    294  CA  ASP A  43      -3.264  -8.215   3.318  1.00  0.00           C  
ATOM    295  C   ASP A  43      -4.570  -7.799   4.000  1.00  0.00           C  
ATOM    296  O   ASP A  43      -4.775  -8.092   5.184  1.00  0.00           O  
ATOM    297  CB  ASP A  43      -2.362  -6.992   3.136  1.00  0.00           C  
ATOM    298  CEN ASP A  43      -1.384  -6.719   3.217  1.00  0.00           X  
ATOM    299  H   ASP A  43      -3.161  -8.400   1.198  1.00  0.00           H  
ATOM    300  N   ILE A  44      -5.493  -7.164   3.263  1.00  0.00           N  
ATOM    301  CA  ILE A  44      -6.779  -6.721   3.823  1.00  0.00           C  
ATOM    302  C   ILE A  44      -7.499  -7.926   4.402  1.00  0.00           C  
ATOM    303  O   ILE A  44      -8.047  -7.820   5.493  1.00  0.00           O  
ATOM    304  CB  ILE A  44      -7.676  -6.043   2.772  1.00  0.00           C  
ATOM    305  CEN ILE A  44      -7.924  -5.099   2.285  1.00  0.00           X  
ATOM    306  H   ILE A  44      -5.317  -7.056   2.276  1.00  0.00           H  
ATOM    307  N   HIS A  45      -7.476  -9.075   3.736  1.00  0.00           N  
ATOM    308  CA  HIS A  45      -8.144 -10.283   4.211  1.00  0.00           C  
ATOM    309  C   HIS A  45      -7.685 -10.719   5.607  1.00  0.00           C  
ATOM    310  O   HIS A  45      -8.501 -10.803   6.528  1.00  0.00           O  
ATOM    311  CB  HIS A  45      -7.924 -11.428   3.217  1.00  0.00           C  
ATOM    312  CEN HIS A  45      -8.595 -12.015   2.106  1.00  0.00           X  
ATOM    313  H   HIS A  45      -6.965  -9.120   2.867  1.00  0.00           H  
ATOM    314  N   ASP A  46      -6.385 -10.889   5.812  1.00  0.00           N  
ATOM    315  CA  ASP A  46      -5.815 -11.310   7.087  1.00  0.00           C  
ATOM    316  C   ASP A  46      -6.075 -10.282   8.191  1.00  0.00           C  
ATOM    317  O   ASP A  46      -6.345 -10.641   9.348  1.00  0.00           O  
ATOM    318  CB  ASP A  46      -4.311 -11.554   6.941  1.00  0.00           C  
ATOM    319  CEN ASP A  46      -3.651 -12.315   6.793  1.00  0.00           X  
ATOM    320  H   ASP A  46      -5.760 -10.772   5.028  1.00  0.00           H  
ATOM    321  N   PHE A  47      -6.035  -8.992   7.859  1.00  0.00           N  
ATOM    322  CA  PHE A  47      -6.341  -7.923   8.801  1.00  0.00           C  
ATOM    323  C   PHE A  47      -7.776  -8.039   9.333  1.00  0.00           C  
ATOM    324  O   PHE A  47      -7.983  -7.968  10.546  1.00  0.00           O  
ATOM    325  CB  PHE A  47      -6.130  -6.560   8.140  1.00  0.00           C  
ATOM    326  CEN PHE A  47      -5.012  -5.432   8.072  1.00  0.00           X  
ATOM    327  H   PHE A  47      -5.810  -8.752   6.904  1.00  0.00           H  
ATOM    328  N   MET A  48      -8.751  -8.284   8.456  1.00  0.00           N  
ATOM    329  CA  MET A  48     -10.165  -8.471   8.775  1.00  0.00           C  
ATOM    330  C   MET A  48     -10.353  -9.662   9.704  1.00  0.00           C  
ATOM    331  O   MET A  48     -11.060  -9.563  10.705  1.00  0.00           O  
ATOM    332  CB  MET A  48     -10.979  -8.662   7.497  1.00  0.00           C  
ATOM    333  CEN MET A  48     -12.167  -7.878   6.470  1.00  0.00           X  
ATOM    334  H   MET A  48      -8.479  -8.370   7.487  1.00  0.00           H  
ATOM    335  N   GLN A  49      -9.687 -10.778   9.416  1.00  0.00           N  
ATOM    336  CA  GLN A  49      -9.746 -11.978  10.238  1.00  0.00           C  
ATOM    337  C   GLN A  49      -9.257 -11.696  11.663  1.00  0.00           C  
ATOM    338  O   GLN A  49      -9.930 -12.055  12.631  1.00  0.00           O  
ATOM    339  CB  GLN A  49      -8.908 -13.095   9.610  1.00  0.00           C  
ATOM    340  CEN GLN A  49      -8.974 -14.552   8.651  1.00  0.00           X  
ATOM    341  H   GLN A  49      -9.168 -10.820   8.552  1.00  0.00           H  
ATOM    342  N   ALA A  50      -8.144 -10.974  11.814  1.00  0.00           N  
ATOM    343  CA  ALA A  50      -7.587 -10.613  13.115  1.00  0.00           C  
ATOM    344  C   ALA A  50      -8.532  -9.708  13.927  1.00  0.00           C  
ATOM    345  O   ALA A  50      -8.700  -9.911  15.131  1.00  0.00           O  
ATOM    346  CB  ALA A  50      -6.236  -9.938  12.928  1.00  0.00           C  
ATOM    347  CEN ALA A  50      -6.237  -9.938  12.929  1.00  0.00           X  
ATOM    348  H   ALA A  50      -7.646 -10.689  10.983  1.00  0.00           H  
ATOM    349  N   ALA A  51      -9.176  -8.729  13.289  1.00  0.00           N  
ATOM    350  CA  ALA A  51     -10.159  -7.850  13.917  1.00  0.00           C  
ATOM    351  C   ALA A  51     -11.375  -8.640  14.426  1.00  0.00           C  
ATOM    352  O   ALA A  51     -11.828  -8.411  15.550  1.00  0.00           O  
ATOM    353  CB  ALA A  51     -10.594  -6.768  12.940  1.00  0.00           C  
ATOM    354  CEN ALA A  51     -10.594  -6.768  12.941  1.00  0.00           X  
ATOM    355  H   ALA A  51      -8.968  -8.576  12.314  1.00  0.00           H  
ATOM    356  N   ALA A  52     -11.857  -9.615  13.652  1.00  0.00           N  
ATOM    357  CA  ALA A  52     -13.000 -10.455  13.995  1.00  0.00           C  
ATOM    358  C   ALA A  52     -12.690 -11.350  15.202  1.00  0.00           C  
ATOM    359  O   ALA A  52     -13.523 -11.479  16.099  1.00  0.00           O  
ATOM    360  CB  ALA A  52     -13.414 -11.296  12.796  1.00  0.00           C  
ATOM    361  CEN ALA A  52     -13.413 -11.296  12.797  1.00  0.00           X  
ATOM    362  H   ALA A  52     -11.416  -9.776  12.761  1.00  0.00           H  
ATOM    363  N   ALA A  53     -11.476 -11.898  15.292  1.00  0.00           N  
ATOM    364  CA  ALA A  53     -11.043 -12.697  16.435  1.00  0.00           C  
ATOM    365  C   ALA A  53     -10.924 -11.834  17.700  1.00  0.00           C  
ATOM    366  O   ALA A  53     -11.436 -12.208  18.752  1.00  0.00           O  
ATOM    367  CB  ALA A  53      -9.721 -13.384  16.127  1.00  0.00           C  
ATOM    368  CEN ALA A  53      -9.721 -13.384  16.127  1.00  0.00           X  
ATOM    369  H   ALA A  53     -10.827 -11.773  14.528  1.00  0.00           H  
ATOM    370  N   ALA A  54     -10.343 -10.633  17.606  1.00  0.00           N  
ATOM    371  CA  ALA A  54     -10.162  -9.742  18.753  1.00  0.00           C  
ATOM    372  C   ALA A  54     -11.494  -9.242  19.349  1.00  0.00           C  
ATOM    373  O   ALA A  54     -11.629  -9.149  20.574  1.00  0.00           O  
ATOM    374  CB  ALA A  54      -9.290  -8.562  18.350  1.00  0.00           C  
ATOM    375  CEN ALA A  54      -9.291  -8.562  18.350  1.00  0.00           X  
ATOM    376  H   ALA A  54      -9.975 -10.348  16.711  1.00  0.00           H  
ATOM    377  N   ALA A  55     -12.486  -8.937  18.508  1.00  0.00           N  
ATOM    378  CA  ALA A  55     -13.835  -8.574  18.926  1.00  0.00           C  
ATOM    379  C   ALA A  55     -14.571  -9.767  19.558  1.00  0.00           C  
ATOM    380  O   ALA A  55     -14.981  -9.685  20.719  1.00  0.00           O  
ATOM    381  CB  ALA A  55     -14.619  -8.026  17.742  1.00  0.00           C  
ATOM    382  CEN ALA A  55     -14.619  -8.027  17.743  1.00  0.00           X  
ATOM    383  H   ALA A  55     -12.290  -8.955  17.517  1.00  0.00           H  
ATOM    384  N   ASN A  56     -14.670 -10.897  18.854  1.00  0.00           N  
ATOM    385  CA  ASN A  56     -15.352 -12.109  19.320  1.00  0.00           C  
ATOM    386  C   ASN A  56     -14.794 -12.636  20.646  1.00  0.00           C  
ATOM    387  O   ASN A  56     -15.567 -13.116  21.472  1.00  0.00           O  
ATOM    388  CB  ASN A  56     -15.295 -13.202  18.269  1.00  0.00           C  
ATOM    389  CEN ASN A  56     -15.876 -13.545  17.465  1.00  0.00           X  
ATOM    390  H   ASN A  56     -14.290 -10.907  17.918  1.00  0.00           H  
ATOM    391  N   CYS A  57     -13.506 -12.428  20.941  1.00  0.00           N  
ATOM    392  CA  CYS A  57     -12.905 -12.828  22.216  1.00  0.00           C  
ATOM    393  C   CYS A  57     -13.713 -12.329  23.429  1.00  0.00           C  
ATOM    394  O   CYS A  57     -13.706 -12.979  24.470  1.00  0.00           O  
ATOM    395  CB  CYS A  57     -11.540 -12.141  22.163  1.00  0.00           C  
ATOM    396  CEN CYS A  57     -10.605 -12.544  22.032  1.00  0.00           X  
ATOM    397  H   CYS A  57     -12.903 -12.044  20.226  1.00  0.00           H  
ATOM    398  N   ARG A  58     -14.466 -11.218  23.323  1.00  0.00           N  
ATOM    399  CA  ARG A  58     -15.253 -10.689  24.454  1.00  0.00           C  
ATOM    400  C   ARG A  58     -16.327 -11.647  24.969  1.00  0.00           C  
ATOM    401  O   ARG A  58     -16.880 -11.381  26.031  1.00  0.00           O  
ATOM    402  CB  ARG A  58     -15.863  -9.335  24.123  1.00  0.00           C  
ATOM    403  CEN ARG A  58     -16.163  -6.877  23.970  1.00  0.00           X  
ATOM    404  H   ARG A  58     -14.572 -10.796  22.410  1.00  0.00           H  
ATOM    405  N   LYS A  59     -16.632 -12.739  24.258  1.00  0.00           N  
ATOM    406  CA  LYS A  59     -17.706 -13.687  24.616  1.00  0.00           C  
ATOM    407  C   LYS A  59     -17.551 -14.283  26.024  1.00  0.00           C  
ATOM    408  O   LYS A  59     -18.552 -14.652  26.627  1.00  0.00           O  
ATOM    409  CB  LYS A  59     -17.768 -14.818  23.588  1.00  0.00           C  
ATOM    410  CEN LYS A  59     -18.721 -15.692  21.914  1.00  0.00           X  
ATOM    411  H   LYS A  59     -16.043 -12.974  23.472  1.00  0.00           H  
ATOM    412  N   GLY A  60     -16.330 -14.330  26.572  1.00  0.00           N  
ATOM    413  CA  GLY A  60     -15.986 -15.024  27.821  1.00  0.00           C  
ATOM    414  C   GLY A  60     -16.333 -14.289  29.117  1.00  0.00           C  
ATOM    415  O   GLY A  60     -16.065 -14.820  30.186  1.00  0.00           O  
ATOM    416  CEN GLY A  60     -15.986 -15.024  27.821  1.00  0.00           X  
ATOM    417  H   GLY A  60     -15.565 -13.949  26.035  1.00  0.00           H  
ATOM    418  N   SER A  61     -16.905 -13.081  29.057  1.00  0.00           N  
ATOM    419  CA  SER A  61     -17.184 -12.285  30.258  1.00  0.00           C  
ATOM    420  C   SER A  61     -18.690 -12.268  30.584  1.00  0.00           C  
ATOM    421  O   SER A  61     -19.268 -11.184  30.635  1.00  0.00           O  
ATOM    422  CB  SER A  61     -16.666 -10.872  30.074  1.00  0.00           C  
ATOM    423  CEN SER A  61     -16.539 -10.406  29.825  1.00  0.00           X  
ATOM    424  H   SER A  61     -17.251 -12.755  28.166  1.00  0.00           H  
ATOM    425  N   PRO A  62     -19.359 -13.414  30.835  1.00  0.00           N  
ATOM    426  CA  PRO A  62     -20.769 -13.392  31.181  1.00  0.00           C  
ATOM    427  C   PRO A  62     -20.911 -12.758  32.571  1.00  0.00           C  
ATOM    428  O   PRO A  62     -20.003 -12.834  33.385  1.00  0.00           O  
ATOM    429  CB  PRO A  62     -21.203 -14.867  31.148  1.00  0.00           C  
ATOM    430  CEN PRO A  62     -19.490 -15.163  30.743  1.00  0.00           X  
ATOM    431  N   GLY A  63     -22.045 -12.098  32.802  1.00  0.00           N  
ATOM    432  CA  GLY A  63     -22.440 -11.528  34.096  1.00  0.00           C  
ATOM    433  C   GLY A  63     -22.087 -10.066  34.390  1.00  0.00           C  
ATOM    434  O   GLY A  63     -21.121  -9.510  33.884  1.00  0.00           O  
ATOM    435  CEN GLY A  63     -22.440 -11.528  34.096  1.00  0.00           X  
ATOM    436  H   GLY A  63     -22.799 -12.297  32.160  1.00  0.00           H  
ATOM    437  N   SER A  64     -22.793  -9.488  35.359  1.00  0.00           N  
ATOM    438  CA  SER A  64     -22.598  -8.101  35.782  1.00  0.00           C  
ATOM    439  C   SER A  64     -22.025  -7.997  37.210  1.00  0.00           C  
ATOM    440  O   SER A  64     -22.461  -8.753  38.081  1.00  0.00           O  
ATOM    441  CB  SER A  64     -23.912  -7.351  35.687  1.00  0.00           C  
ATOM    442  CEN SER A  64     -24.448  -7.260  35.711  1.00  0.00           X  
ATOM    443  H   SER A  64     -23.304 -10.085  35.997  1.00  0.00           H  
ATOM    444  N   PRO A  65     -21.144  -7.022  37.510  1.00  0.00           N  
ATOM    445  CA  PRO A  65     -20.548  -6.905  38.833  1.00  0.00           C  
ATOM    446  C   PRO A  65     -21.539  -6.167  39.739  1.00  0.00           C  
ATOM    447  O   PRO A  65     -21.364  -4.997  40.076  1.00  0.00           O  
ATOM    448  CB  PRO A  65     -19.244  -6.120  38.610  1.00  0.00           C  
ATOM    449  CEN PRO A  65     -19.776  -6.096  36.906  1.00  0.00           X  
ATOM    450  N   ALA A  66     -22.624  -6.842  40.101  1.00  0.00           N  
ATOM    451  CA  ALA A  66     -23.653  -6.297  40.970  1.00  0.00           C  
ATOM    452  C   ALA A  66     -23.086  -6.204  42.391  1.00  0.00           C  
ATOM    453  O   ALA A  66     -22.269  -7.028  42.785  1.00  0.00           O  
ATOM    454  CB  ALA A  66     -24.911  -7.152  40.928  1.00  0.00           C  
ATOM    455  CEN ALA A  66     -24.910  -7.152  40.929  1.00  0.00           X  
ATOM    456  H   ALA A  66     -22.673  -7.825  39.874  1.00  0.00           H  
ATOM    457  N   GLY A  67     -23.562  -5.227  43.165  1.00  0.00           N  
ATOM    458  CA  GLY A  67     -23.193  -5.078  44.575  1.00  0.00           C  
ATOM    459  C   GLY A  67     -23.004  -3.644  45.072  1.00  0.00           C  
ATOM    460  O   GLY A  67     -22.750  -2.739  44.299  1.00  0.00           O  
ATOM    461  CEN GLY A  67     -23.193  -5.078  44.575  1.00  0.00           X  
ATOM    462  H   GLY A  67     -24.344  -4.693  42.816  1.00  0.00           H  
ATOM    463  N   SER A  68     -23.087  -3.507  46.397  1.00  0.00           N  
ATOM    464  CA  SER A  68     -22.946  -2.288  47.212  1.00  0.00           C  
ATOM    465  C   SER A  68     -23.754  -1.015  46.871  1.00  0.00           C  
ATOM    466  O   SER A  68     -23.169   0.038  46.625  1.00  0.00           O  
ATOM    467  CB  SER A  68     -21.475  -1.923  47.223  1.00  0.00           C  
ATOM    468  CEN SER A  68     -20.968  -1.850  47.039  1.00  0.00           X  
ATOM    469  H   SER A  68     -22.776  -4.322  46.905  1.00  0.00           H  
ATOM    470  N   PRO A  69     -25.096  -1.028  47.033  1.00  0.00           N  
ATOM    471  CA  PRO A  69     -25.923   0.138  46.751  1.00  0.00           C  
ATOM    472  C   PRO A  69     -25.672   1.230  47.797  1.00  0.00           C  
ATOM    473  O   PRO A  69     -25.597   0.950  48.994  1.00  0.00           O  
ATOM    474  CB  PRO A  69     -27.363  -0.399  46.796  1.00  0.00           C  
ATOM    475  CEN PRO A  69     -26.572  -1.941  47.220  1.00  0.00           X  
ATOM    476  N   THR A  70     -25.587   2.483  47.360  1.00  0.00           N  
ATOM    477  CA  THR A  70     -25.414   3.634  48.262  1.00  0.00           C  
ATOM    478  C   THR A  70     -26.305   4.776  47.775  1.00  0.00           C  
ATOM    479  O   THR A  70     -26.894   4.711  46.700  1.00  0.00           O  
ATOM    480  CB  THR A  70     -23.952   4.112  48.327  1.00  0.00           C  
ATOM    481  CEN THR A  70     -23.387   4.023  48.447  1.00  0.00           X  
ATOM    482  H   THR A  70     -25.901   2.694  46.424  1.00  0.00           H  
ATOM    483  N   SER A  71     -26.488   5.750  48.666  1.00  0.00           N  
ATOM    484  CA  SER A  71     -27.237   6.993  48.497  1.00  0.00           C  
ATOM    485  C   SER A  71     -26.729   8.171  49.337  1.00  0.00           C  
ATOM    486  O   SER A  71     -26.074   7.968  50.350  1.00  0.00           O  
ATOM    487  CB  SER A  71     -28.697   6.736  48.815  1.00  0.00           C  
ATOM    488  CEN SER A  71     -29.134   6.527  49.063  1.00  0.00           X  
ATOM    489  H   SER A  71     -26.131   5.595  49.598  1.00  0.00           H  
ATOM    490  N   THR A  72     -27.147   9.364  48.897  1.00  0.00           N  
ATOM    491  CA  THR A  72     -26.942  10.692  49.513  1.00  0.00           C  
ATOM    492  C   THR A  72     -25.524  11.139  49.891  1.00  0.00           C  
ATOM    493  O   THR A  72     -24.994  10.678  50.891  1.00  0.00           O  
ATOM    494  CB  THR A  72     -27.797  10.800  50.789  1.00  0.00           C  
ATOM    495  CEN THR A  72     -28.310  10.775  51.068  1.00  0.00           X  
ATOM    496  H   THR A  72     -28.051   9.322  48.450  1.00  0.00           H  
ATOM    497  N   GLU A  73     -25.003  12.135  49.163  1.00  0.00           N  
ATOM    498  CA  GLU A  73     -23.658  12.753  49.311  1.00  0.00           C  
ATOM    499  C   GLU A  73     -23.781  14.264  48.983  1.00  0.00           C  
ATOM    500  O   GLU A  73     -24.807  14.713  48.480  1.00  0.00           O  
ATOM    501  CB  GLU A  73     -22.630  12.081  48.397  1.00  0.00           C  
ATOM    502  CEN GLU A  73     -21.345  10.985  48.176  1.00  0.00           X  
ATOM    503  H   GLU A  73     -25.671  12.764  48.737  1.00  0.00           H  
ATOM    504  N   GLU A  74     -22.975  15.120  49.624  1.00  0.00           N  
ATOM    505  CA  GLU A  74     -22.820  16.582  49.423  1.00  0.00           C  
ATOM    506  C   GLU A  74     -24.115  17.425  49.487  1.00  0.00           C  
ATOM    507  O   GLU A  74     -25.225  16.920  49.342  1.00  0.00           O  
ATOM    508  CB  GLU A  74     -22.138  16.830  48.075  1.00  0.00           C  
ATOM    509  CEN GLU A  74     -20.729  17.140  47.168  1.00  0.00           X  
ATOM    510  H   GLU A  74     -23.084  14.941  50.615  1.00  0.00           H  
ATOM    511  N   GLY A  75     -23.958  18.751  49.650  1.00  0.00           N  
ATOM    512  CA  GLY A  75     -25.074  19.710  49.723  1.00  0.00           C  
ATOM    513  C   GLY A  75     -24.692  21.189  49.530  1.00  0.00           C  
ATOM    514  O   GLY A  75     -25.237  22.060  50.200  1.00  0.00           O  
ATOM    515  CEN GLY A  75     -25.074  19.710  49.723  1.00  0.00           X  
ATOM    516  H   GLY A  75     -23.021  19.122  49.700  1.00  0.00           H  
ATOM    517  N   THR A  76     -23.729  21.441  48.645  1.00  0.00           N  
ATOM    518  CA  THR A  76     -23.080  22.697  48.194  1.00  0.00           C  
ATOM    519  C   THR A  76     -23.808  23.652  47.206  1.00  0.00           C  
ATOM    520  O   THR A  76     -24.341  23.223  46.189  1.00  0.00           O  
ATOM    521  CB  THR A  76     -21.722  22.351  47.555  1.00  0.00           C  
ATOM    522  CEN THR A  76     -21.194  22.101  47.574  1.00  0.00           X  
ATOM    523  H   THR A  76     -23.536  20.681  48.009  1.00  0.00           H  
ATOM    524  N   SER A  77     -23.679  24.950  47.528  1.00  0.00           N  
ATOM    525  CA  SER A  77     -24.137  26.221  46.901  1.00  0.00           C  
ATOM    526  C   SER A  77     -23.574  26.754  45.568  1.00  0.00           C  
ATOM    527  O   SER A  77     -22.367  26.725  45.382  1.00  0.00           O  
ATOM    528  CB  SER A  77     -23.947  27.315  47.934  1.00  0.00           C  
ATOM    529  CEN SER A  77     -23.714  27.602  48.333  1.00  0.00           X  
ATOM    530  H   SER A  77     -22.822  25.114  48.036  1.00  0.00           H  
ATOM    531  N   GLU A  78     -24.407  27.460  44.775  1.00  0.00           N  
ATOM    532  CA  GLU A  78     -24.010  28.102  43.492  1.00  0.00           C  
ATOM    533  C   GLU A  78     -24.330  29.625  43.460  1.00  0.00           C  
ATOM    534  O   GLU A  78     -25.236  30.108  44.133  1.00  0.00           O  
ATOM    535  CB  GLU A  78     -24.703  27.405  42.319  1.00  0.00           C  
ATOM    536  CEN GLU A  78     -24.668  26.277  41.042  1.00  0.00           X  
ATOM    537  H   GLU A  78     -25.189  27.914  45.227  1.00  0.00           H  
ATOM    538  N   SER A  79     -23.523  30.378  42.709  1.00  0.00           N  
ATOM    539  CA  SER A  79     -23.571  31.823  42.414  1.00  0.00           C  
ATOM    540  C   SER A  79     -22.947  32.251  41.076  1.00  0.00           C  
ATOM    541  O   SER A  79     -21.993  31.611  40.642  1.00  0.00           O  
ATOM    542  CB  SER A  79     -22.896  32.577  43.543  1.00  0.00           C  
ATOM    543  CEN SER A  79     -22.538  32.687  43.937  1.00  0.00           X  
ATOM    544  H   SER A  79     -22.729  29.902  42.310  1.00  0.00           H  
ATOM    545  N   ALA A  80     -23.311  33.434  40.543  1.00  0.00           N  
ATOM    546  CA  ALA A  80     -22.725  33.982  39.305  1.00  0.00           C  
ATOM    547  C   ALA A  80     -22.550  35.525  39.337  1.00  0.00           C  
ATOM    548  O   ALA A  80     -23.337  36.234  39.952  1.00  0.00           O  
ATOM    549  CB  ALA A  80     -23.580  33.575  38.114  1.00  0.00           C  
ATOM    550  CEN ALA A  80     -23.579  33.576  38.114  1.00  0.00           X  
ATOM    551  H   ALA A  80     -23.863  34.067  41.105  1.00  0.00           H  
ATOM    552  N   THR A  81     -21.483  35.982  38.666  1.00  0.00           N  
ATOM    553  CA  THR A  81     -20.987  37.365  38.400  1.00  0.00           C  
ATOM    554  C   THR A  81     -21.631  38.322  37.363  1.00  0.00           C  
ATOM    555  O   THR A  81     -21.753  37.970  36.195  1.00  0.00           O  
ATOM    556  CB  THR A  81     -19.499  37.273  38.014  1.00  0.00           C  
ATOM    557  CEN THR A  81     -18.951  37.100  38.119  1.00  0.00           X  
ATOM    558  H   THR A  81     -21.241  35.369  37.899  1.00  0.00           H  
ATOM    559  N   PRO A  82     -21.886  39.604  37.740  1.00  0.00           N  
ATOM    560  CA  PRO A  82     -22.460  40.638  36.874  1.00  0.00           C  
ATOM    561  C   PRO A  82     -21.543  40.993  35.684  1.00  0.00           C  
ATOM    562  O   PRO A  82     -20.320  41.014  35.821  1.00  0.00           O  
ATOM    563  CB  PRO A  82     -22.661  41.832  37.821  1.00  0.00           C  
ATOM    564  CEN PRO A  82     -21.886  40.765  39.023  1.00  0.00           X  
ATOM    565  N   GLU A  83     -22.126  41.352  34.536  1.00  0.00           N  
ATOM    566  CA  GLU A  83     -21.378  41.765  33.341  1.00  0.00           C  
ATOM    567  C   GLU A  83     -21.694  43.220  32.965  1.00  0.00           C  
ATOM    568  O   GLU A  83     -22.834  43.678  33.022  1.00  0.00           O  
ATOM    569  CB  GLU A  83     -21.693  40.837  32.165  1.00  0.00           C  
ATOM    570  CEN GLU A  83     -21.279  39.511  31.178  1.00  0.00           X  
ATOM    571  H   GLU A  83     -23.131  41.455  34.505  1.00  0.00           H  
ATOM    572  N   SER A  84     -20.641  43.942  32.572  1.00  0.00           N  
ATOM    573  CA  SER A  84     -20.667  45.340  32.138  1.00  0.00           C  
ATOM    574  C   SER A  84     -20.923  45.406  30.631  1.00  0.00           C  
ATOM    575  O   SER A  84     -20.483  44.522  29.900  1.00  0.00           O  
ATOM    576  CB  SER A  84     -19.365  46.033  32.492  1.00  0.00           C  
ATOM    577  CEN SER A  84     -18.833  46.099  32.580  1.00  0.00           X  
ATOM    578  H   SER A  84     -19.809  43.423  32.333  1.00  0.00           H  
ATOM    579  N   GLY A  85     -21.567  46.475  30.160  1.00  0.00           N  
ATOM    580  CA  GLY A  85     -21.832  46.737  28.742  1.00  0.00           C  
ATOM    581  C   GLY A  85     -21.346  48.141  28.333  1.00  0.00           C  
ATOM    582  O   GLY A  85     -20.970  48.903  29.222  1.00  0.00           O  
ATOM    583  CEN GLY A  85     -21.833  46.737  28.741  1.00  0.00           X  
ATOM    584  H   GLY A  85     -21.824  47.203  30.811  1.00  0.00           H  
ATOM    585  N   PRO A  86     -21.329  48.497  27.030  1.00  0.00           N  
ATOM    586  CA  PRO A  86     -20.923  49.812  26.525  1.00  0.00           C  
ATOM    587  C   PRO A  86     -21.928  50.937  26.859  1.00  0.00           C  
ATOM    588  O   PRO A  86     -23.126  50.688  26.966  1.00  0.00           O  
ATOM    589  CB  PRO A  86     -20.802  49.587  25.008  1.00  0.00           C  
ATOM    590  CEN PRO A  86     -21.397  47.950  25.397  1.00  0.00           X  
ATOM    591  N   GLY A  87     -21.454  52.190  26.906  1.00  0.00           N  
ATOM    592  CA  GLY A  87     -22.320  53.375  27.077  1.00  0.00           C  
ATOM    593  C   GLY A  87     -21.867  54.336  28.184  1.00  0.00           C  
ATOM    594  O   GLY A  87     -20.984  53.996  28.955  1.00  0.00           O  
ATOM    595  CEN GLY A  87     -22.320  53.376  27.077  1.00  0.00           X  
ATOM    596  H   GLY A  87     -20.492  52.346  26.646  1.00  0.00           H  
ATOM    597  N   THR A  88     -22.332  55.595  28.186  1.00  0.00           N  
ATOM    598  CA  THR A  88     -22.011  56.662  29.174  1.00  0.00           C  
ATOM    599  C   THR A  88     -20.514  57.012  29.237  1.00  0.00           C  
ATOM    600  O   THR A  88     -19.670  56.127  29.207  1.00  0.00           O  
ATOM    601  CB  THR A  88     -22.471  56.266  30.589  1.00  0.00           C  
ATOM    602  CEN THR A  88     -22.886  56.110  30.970  1.00  0.00           X  
ATOM    603  H   THR A  88     -22.257  55.972  27.249  1.00  0.00           H  
ATOM    604  N   SER A  89     -20.156  58.299  29.166  1.00  0.00           N  
ATOM    605  CA  SER A  89     -21.044  59.485  29.076  1.00  0.00           C  
ATOM    606  C   SER A  89     -21.403  60.078  30.438  1.00  0.00           C  
ATOM    607  O   SER A  89     -22.528  60.508  30.658  1.00  0.00           O  
ATOM    608  CB  SER A  89     -22.314  59.122  28.332  1.00  0.00           C  
ATOM    609  CEN SER A  89     -22.736  58.823  28.162  1.00  0.00           X  
ATOM    610  H   SER A  89     -19.415  58.469  29.831  1.00  0.00           H  
ATOM    611  N   THR A  90     -20.411  60.230  31.316  1.00  0.00           N  
ATOM    612  CA  THR A  90     -20.607  60.855  32.633  1.00  0.00           C  
ATOM    613  C   THR A  90     -19.469  61.850  32.856  1.00  0.00           C  
ATOM    614  O   THR A  90     -18.467  61.838  32.145  1.00  0.00           O  
ATOM    615  CB  THR A  90     -20.631  59.825  33.777  1.00  0.00           C  
ATOM    616  CEN THR A  90     -20.862  59.360  34.046  1.00  0.00           X  
ATOM    617  H   THR A  90     -19.464  60.282  30.969  1.00  0.00           H  
ATOM    618  N   GLU A  91     -19.730  62.769  33.778  1.00  0.00           N  
ATOM    619  CA  GLU A  91     -18.880  63.838  34.306  1.00  0.00           C  
ATOM    620  C   GLU A  91     -18.753  63.800  35.855  1.00  0.00           C  
ATOM    621  O   GLU A  91     -19.669  63.308  36.522  1.00  0.00           O  
ATOM    622  CB  GLU A  91     -19.424  65.196  33.858  1.00  0.00           C  
ATOM    623  CEN GLU A  91     -19.387  66.521  32.787  1.00  0.00           X  
ATOM    624  H   GLU A  91     -20.647  62.738  34.195  1.00  0.00           H  
ATOM    625  N   PRO A  92     -17.620  64.256  36.431  1.00  0.00           N  
ATOM    626  CA  PRO A  92     -17.380  64.351  37.871  1.00  0.00           C  
ATOM    627  C   PRO A  92     -18.072  65.557  38.525  1.00  0.00           C  
ATOM    628  O   PRO A  92     -18.217  66.624  37.936  1.00  0.00           O  
ATOM    629  CB  PRO A  92     -15.848  64.448  37.972  1.00  0.00           C  
ATOM    630  CEN PRO A  92     -15.922  64.453  36.188  1.00  0.00           X  
ATOM    631  N   SER A  93     -18.461  65.409  39.791  1.00  0.00           N  
ATOM    632  CA  SER A  93     -19.044  66.507  40.571  1.00  0.00           C  
ATOM    633  C   SER A  93     -18.677  66.370  42.042  1.00  0.00           C  
ATOM    634  O   SER A  93     -18.338  65.297  42.531  1.00  0.00           O  
ATOM    635  CB  SER A  93     -20.550  66.536  40.402  1.00  0.00           C  
ATOM    636  CEN SER A  93     -21.058  66.351  40.333  1.00  0.00           X  
ATOM    637  H   SER A  93     -18.189  64.575  40.291  1.00  0.00           H  
ATOM    638  N   GLU A  94     -18.751  67.516  42.717  1.00  0.00           N  
ATOM    639  CA  GLU A  94     -18.531  67.695  44.145  1.00  0.00           C  
ATOM    640  C   GLU A  94     -19.759  67.210  44.935  1.00  0.00           C  
ATOM    641  O   GLU A  94     -20.899  67.454  44.542  1.00  0.00           O  
ATOM    642  CB  GLU A  94     -18.232  69.162  44.463  1.00  0.00           C  
ATOM    643  CEN GLU A  94     -17.111  70.402  44.793  1.00  0.00           X  
ATOM    644  H   GLU A  94     -19.232  68.278  42.265  1.00  0.00           H  
ATOM    645  N   GLY A  95     -19.541  66.530  46.065  1.00  0.00           N  
ATOM    646  CA  GLY A  95     -20.632  66.064  46.924  1.00  0.00           C  
ATOM    647  C   GLY A  95     -20.890  66.943  48.149  1.00  0.00           C  
ATOM    648  O   GLY A  95     -21.866  66.753  48.855  1.00  0.00           O  
ATOM    649  CEN GLY A  95     -20.632  66.064  46.925  1.00  0.00           X  
ATOM    650  H   GLY A  95     -18.599  66.229  46.271  1.00  0.00           H  
ATOM    651  N   SER A  96     -19.969  67.881  48.379  1.00  0.00           N  
ATOM    652  CA  SER A  96     -19.904  68.851  49.490  1.00  0.00           C  
ATOM    653  C   SER A  96     -20.163  68.440  50.960  1.00  0.00           C  
ATOM    654  O   SER A  96     -20.583  69.241  51.785  1.00  0.00           O  
ATOM    655  CB  SER A  96     -20.865  69.972  49.148  1.00  0.00           C  
ATOM    656  CEN SER A  96     -21.315  70.218  48.966  1.00  0.00           X  
ATOM    657  H   SER A  96     -19.581  68.253  47.524  1.00  0.00           H  
ATOM    658  N   ALA A  97     -19.592  67.270  51.280  1.00  0.00           N  
ATOM    659  CA  ALA A  97     -19.566  66.605  52.598  1.00  0.00           C  
ATOM    660  C   ALA A  97     -20.743  66.758  53.608  1.00  0.00           C  
ATOM    661  O   ALA A  97     -21.748  67.406  53.334  1.00  0.00           O  
ATOM    662  CB  ALA A  97     -18.284  67.040  53.292  1.00  0.00           C  
ATOM    663  CEN ALA A  97     -18.285  67.040  53.292  1.00  0.00           X  
ATOM    664  H   ALA A  97     -18.806  67.029  50.690  1.00  0.00           H  
ATOM    665  N   PRO A  98     -20.609  66.149  54.813  1.00  0.00           N  
ATOM    666  CA  PRO A  98     -21.590  66.220  55.896  1.00  0.00           C  
ATOM    667  C   PRO A  98     -21.456  67.484  56.759  1.00  0.00           C  
ATOM    668  O   PRO A  98     -20.369  68.038  56.920  1.00  0.00           O  
ATOM    669  CB  PRO A  98     -21.317  64.944  56.710  1.00  0.00           C  
ATOM    670  CEN PRO A  98     -19.983  64.717  55.546  1.00  0.00           X  
ATOM    671  N   GLY A  99     -22.567  67.894  57.382  1.00  0.00           N  
ATOM    672  CA  GLY A  99     -22.632  69.015  58.317  1.00  0.00           C  
ATOM    673  C   GLY A  99     -21.920  68.720  59.643  1.00  0.00           C  
ATOM    674  O   GLY A  99     -21.971  67.617  60.172  1.00  0.00           O  
ATOM    675  CEN GLY A  99     -22.632  69.015  58.317  1.00  0.00           X  
ATOM    676  H   GLY A  99     -23.415  67.365  57.232  1.00  0.00           H  
ATOM    677  N   SER A 100     -21.274  69.736  60.197  1.00  0.00           N  
ATOM    678  CA  SER A 100     -20.524  69.770  61.467  1.00  0.00           C  
ATOM    679  C   SER A 100     -20.397  71.264  61.833  1.00  0.00           C  
ATOM    680  O   SER A 100     -20.957  72.068  61.083  1.00  0.00           O  
ATOM    681  CB  SER A 100     -19.167  69.104  61.334  1.00  0.00           C  
ATOM    682  CEN SER A 100     -18.703  68.940  61.104  1.00  0.00           X  
ATOM    683  H   SER A 100     -21.485  70.652  59.830  1.00  0.00           H  
ATOM    684  N   PRO A 101     -19.674  71.719  62.884  1.00  0.00           N  
ATOM    685  CA  PRO A 101     -18.927  70.997  63.926  1.00  0.00           C  
ATOM    686  C   PRO A 101     -19.312  71.438  65.376  1.00  0.00           C  
ATOM    687  O   PRO A 101     -20.345  72.059  65.597  1.00  0.00           O  
ATOM    688  CB  PRO A 101     -17.461  71.319  63.594  1.00  0.00           C  
ATOM    689  CEN PRO A 101     -18.174  72.356  62.329  1.00  0.00           X  
ATOM    690  N   ALA A 102     -18.388  71.203  66.320  1.00  0.00           N  
ATOM    691  CA  ALA A 102     -18.404  71.606  67.739  1.00  0.00           C  
ATOM    692  C   ALA A 102     -19.346  70.854  68.707  1.00  0.00           C  
ATOM    693  O   ALA A 102     -20.308  71.394  69.242  1.00  0.00           O  
ATOM    694  CB  ALA A 102     -18.720  73.093  67.804  1.00  0.00           C  
ATOM    695  CEN ALA A 102     -18.720  73.092  67.805  1.00  0.00           X  
ATOM    696  H   ALA A 102     -17.482  70.921  65.969  1.00  0.00           H  
ATOM    697  N   GLY A 103     -18.935  69.626  69.039  1.00  0.00           N  
ATOM    698  CA  GLY A 103     -19.595  68.724  69.985  1.00  0.00           C  
ATOM    699  C   GLY A 103     -18.531  67.858  70.672  1.00  0.00           C  
ATOM    700  O   GLY A 103     -17.515  67.536  70.063  1.00  0.00           O  
ATOM    701  CEN GLY A 103     -19.596  68.724  69.986  1.00  0.00           X  
ATOM    702  H   GLY A 103     -18.006  69.343  68.761  1.00  0.00           H  
ATOM    703  N   SER A 104     -18.728  67.600  71.963  1.00  0.00           N  
ATOM    704  CA  SER A 104     -17.897  66.802  72.883  1.00  0.00           C  
ATOM    705  C   SER A 104     -18.235  65.288  72.908  1.00  0.00           C  
ATOM    706  O   SER A 104     -19.400  64.928  72.764  1.00  0.00           O  
ATOM    707  CB  SER A 104     -18.018  67.376  74.281  1.00  0.00           C  
ATOM    708  CEN SER A 104     -18.246  67.608  74.717  1.00  0.00           X  
ATOM    709  H   SER A 104     -19.514  68.066  72.391  1.00  0.00           H  
ATOM    710  N   PRO A 105     -17.226  64.398  73.077  1.00  0.00           N  
ATOM    711  CA  PRO A 105     -17.382  62.947  73.240  1.00  0.00           C  
ATOM    712  C   PRO A 105     -18.233  62.535  74.454  1.00  0.00           C  
ATOM    713  O   PRO A 105     -18.192  63.197  75.491  1.00  0.00           O  
ATOM    714  CB  PRO A 105     -15.933  62.449  73.370  1.00  0.00           C  
ATOM    715  CEN PRO A 105     -15.532  64.188  73.306  1.00  0.00           X  
ATOM    716  N   THR A 106     -18.894  61.374  74.385  1.00  0.00           N  
ATOM    717  CA  THR A 106     -19.665  60.813  75.511  1.00  0.00           C  
ATOM    718  C   THR A 106     -19.448  59.303  75.661  1.00  0.00           C  
ATOM    719  O   THR A 106     -19.174  58.613  74.682  1.00  0.00           O  
ATOM    720  CB  THR A 106     -21.173  61.082  75.349  1.00  0.00           C  
ATOM    721  CEN THR A 106     -21.627  61.445  75.292  1.00  0.00           X  
ATOM    722  H   THR A 106     -18.784  60.793  73.566  1.00  0.00           H  
ATOM    723  N   SER A 107     -19.579  58.838  76.910  1.00  0.00           N  
ATOM    724  CA  SER A 107     -19.528  57.463  77.434  1.00  0.00           C  
ATOM    725  C   SER A 107     -20.705  56.569  77.044  1.00  0.00           C  
ATOM    726  O   SER A 107     -21.844  56.970  77.268  1.00  0.00           O  
ATOM    727  CB  SER A 107     -19.419  57.512  78.946  1.00  0.00           C  
ATOM    728  CEN SER A 107     -19.501  57.684  79.455  1.00  0.00           X  
ATOM    729  H   SER A 107     -19.763  59.530  77.625  1.00  0.00           H  
ATOM    730  N   THR A 108     -20.421  55.322  76.632  1.00  0.00           N  
ATOM    731  CA  THR A 108     -21.421  54.275  76.276  1.00  0.00           C  
ATOM    732  C   THR A 108     -20.960  52.882  76.776  1.00  0.00           C  
ATOM    733  O   THR A 108     -19.779  52.690  77.034  1.00  0.00           O  
ATOM    734  CB  THR A 108     -21.663  54.210  74.757  1.00  0.00           C  
ATOM    735  CEN THR A 108     -21.829  54.453  74.252  1.00  0.00           X  
ATOM    736  H   THR A 108     -19.533  54.940  76.923  1.00  0.00           H  
ATOM    737  N   GLU A 109     -21.956  51.987  76.919  1.00  0.00           N  
ATOM    738  CA  GLU A 109     -21.973  50.532  77.246  1.00  0.00           C  
ATOM    739  C   GLU A 109     -21.127  49.954  78.405  1.00  0.00           C  
ATOM    740  O   GLU A 109     -19.932  49.728  78.294  1.00  0.00           O  
ATOM    741  CB  GLU A 109     -21.587  49.767  75.978  1.00  0.00           C  
ATOM    742  CEN GLU A 109     -22.039  48.931  74.563  1.00  0.00           X  
ATOM    743  H   GLU A 109     -22.766  52.218  76.362  1.00  0.00           H  
ATOM    744  N   GLU A 110     -21.677  49.926  79.630  1.00  0.00           N  
ATOM    745  CA  GLU A 110     -23.069  50.206  80.089  1.00  0.00           C  
ATOM    746  C   GLU A 110     -24.043  49.028  79.878  1.00  0.00           C  
ATOM    747  O   GLU A 110     -25.136  49.178  79.342  1.00  0.00           O  
ATOM    748  CB  GLU A 110     -23.616  51.444  79.376  1.00  0.00           C  
ATOM    749  CEN GLU A 110     -23.948  53.116  79.365  1.00  0.00           X  
ATOM    750  H   GLU A 110     -21.389  49.046  80.030  1.00  0.00           H  
ATOM    751  N   GLY A 111     -23.641  47.837  80.341  1.00  0.00           N  
ATOM    752  CA  GLY A 111     -24.464  46.626  80.298  1.00  0.00           C  
ATOM    753  C   GLY A 111     -23.782  45.355  80.828  1.00  0.00           C  
ATOM    754  O   GLY A 111     -22.599  45.153  80.600  1.00  0.00           O  
ATOM    755  CEN GLY A 111     -24.464  46.626  80.298  1.00  0.00           X  
ATOM    756  H   GLY A 111     -22.716  47.768  80.744  1.00  0.00           H  
ATOM    757  N   THR A 112     -24.554  44.522  81.526  1.00  0.00           N  
ATOM    758  CA  THR A 112     -24.184  43.210  82.116  1.00  0.00           C  
ATOM    759  C   THR A 112     -22.803  42.976  82.781  1.00  0.00           C  
ATOM    760  O   THR A 112     -21.868  42.468  82.178  1.00  0.00           O  
ATOM    761  CB  THR A 112     -24.332  42.129  81.029  1.00  0.00           C  
ATOM    762  CEN THR A 112     -24.644  41.848  80.623  1.00  0.00           X  
ATOM    763  H   THR A 112     -25.515  44.532  81.217  1.00  0.00           H  
ATOM    764  N   SER A 113     -22.791  43.217  84.102  1.00  0.00           N  
ATOM    765  CA  SER A 113     -21.732  43.014  85.125  1.00  0.00           C  
ATOM    766  C   SER A 113     -21.821  41.858  86.134  1.00  0.00           C  
ATOM    767  O   SER A 113     -22.834  41.717  86.808  1.00  0.00           O  
ATOM    768  CB  SER A 113     -21.606  44.304  85.913  1.00  0.00           C  
ATOM    769  CEN SER A 113     -21.756  44.757  86.172  1.00  0.00           X  
ATOM    770  H   SER A 113     -23.712  43.282  84.515  1.00  0.00           H  
ATOM    771  N   THR A 114     -20.673  41.215  86.423  1.00  0.00           N  
ATOM    772  CA  THR A 114     -20.532  40.120  87.420  1.00  0.00           C  
ATOM    773  C   THR A 114     -19.294  40.377  88.307  1.00  0.00           C  
ATOM    774  O   THR A 114     -18.464  41.222  87.992  1.00  0.00           O  
ATOM    775  CB  THR A 114     -20.401  38.740  86.750  1.00  0.00           C  
ATOM    776  CEN THR A 114     -20.606  38.313  86.408  1.00  0.00           X  
ATOM    777  H   THR A 114     -19.824  41.752  86.317  1.00  0.00           H  
ATOM    778  N   GLU A 115     -19.253  39.690  89.452  1.00  0.00           N  
ATOM    779  CA  GLU A 115     -18.228  39.600  90.511  1.00  0.00           C  
ATOM    780  C   GLU A 115     -16.970  38.720  90.270  1.00  0.00           C  
ATOM    781  O   GLU A 115     -17.075  37.632  89.700  1.00  0.00           O  
ATOM    782  CB  GLU A 115     -18.914  39.118  91.791  1.00  0.00           C  
ATOM    783  CEN GLU A 115     -19.666  39.459  93.282  1.00  0.00           X  
ATOM    784  H   GLU A 115     -20.100  39.191  89.683  1.00  0.00           H  
ATOM    785  N   PRO A 116     -15.768  39.186  90.709  1.00  0.00           N  
ATOM    786  CA  PRO A 116     -14.503  38.457  90.640  1.00  0.00           C  
ATOM    787  C   PRO A 116     -14.459  37.196  91.521  1.00  0.00           C  
ATOM    788  O   PRO A 116     -14.941  37.193  92.652  1.00  0.00           O  
ATOM    789  CB  PRO A 116     -13.471  39.503  91.092  1.00  0.00           C  
ATOM    790  CEN PRO A 116     -14.908  40.527  91.358  1.00  0.00           X  
ATOM    791  N   SER A 117     -13.804  36.138  91.033  1.00  0.00           N  
ATOM    792  CA  SER A 117     -13.593  34.893  91.786  1.00  0.00           C  
ATOM    793  C   SER A 117     -12.292  34.213  91.375  1.00  0.00           C  
ATOM    794  O   SER A 117     -11.895  34.197  90.213  1.00  0.00           O  
ATOM    795  CB  SER A 117     -14.763  33.951  91.583  1.00  0.00           C  
ATOM    796  CEN SER A 117     -15.175  33.699  91.332  1.00  0.00           X  
ATOM    797  H   SER A 117     -13.264  36.257  90.188  1.00  0.00           H  
ATOM    798  N   GLU A 118     -11.647  33.687  92.407  1.00  0.00           N  
ATOM    799  CA  GLU A 118     -10.425  32.899  92.465  1.00  0.00           C  
ATOM    800  C   GLU A 118     -10.680  31.418  92.127  1.00  0.00           C  
ATOM    801  O   GLU A 118     -11.753  30.892  92.415  1.00  0.00           O  
ATOM    802  CB  GLU A 118      -9.788  33.023  93.851  1.00  0.00           C  
ATOM    803  CEN GLU A 118      -8.641  33.734  94.890  1.00  0.00           X  
ATOM    804  H   GLU A 118     -12.079  33.833  93.308  1.00  0.00           H  
ATOM    805  N   GLY A 119      -9.675  30.707  91.602  1.00  0.00           N  
ATOM    806  CA  GLY A 119      -9.819  29.268  91.357  1.00  0.00           C  
ATOM    807  C   GLY A 119      -9.166  28.725  90.086  1.00  0.00           C  
ATOM    808  O   GLY A 119      -9.465  29.200  89.002  1.00  0.00           O  
ATOM    809  CEN GLY A 119      -9.819  29.267  91.357  1.00  0.00           X  
ATOM    810  H   GLY A 119      -8.774  31.145  91.470  1.00  0.00           H  
ATOM    811  N   SER A 120      -8.289  27.727  90.262  1.00  0.00           N  
ATOM    812  CA  SER A 120      -7.527  26.949  89.252  1.00  0.00           C  
ATOM    813  C   SER A 120      -8.230  25.799  88.497  1.00  0.00           C  
ATOM    814  O   SER A 120      -9.121  25.170  89.041  1.00  0.00           O  
ATOM    815  CB  SER A 120      -6.294  26.387  89.931  1.00  0.00           C  
ATOM    816  CEN SER A 120      -5.984  26.164  90.319  1.00  0.00           X  
ATOM    817  H   SER A 120      -8.510  27.149  91.061  1.00  0.00           H  
ATOM    818  N   ALA A 121      -7.798  25.279  87.347  1.00  0.00           N  
ATOM    819  CA  ALA A 121      -6.704  25.496  86.394  1.00  0.00           C  
ATOM    820  C   ALA A 121      -7.186  24.908  85.036  1.00  0.00           C  
ATOM    821  O   ALA A 121      -8.039  24.014  85.050  1.00  0.00           O  
ATOM    822  CB  ALA A 121      -5.413  24.847  86.872  1.00  0.00           C  
ATOM    823  CEN ALA A 121      -5.413  24.847  86.871  1.00  0.00           X  
ATOM    824  H   ALA A 121      -8.380  24.499  87.077  1.00  0.00           H  
ATOM    825  N   PRO A 122      -6.670  25.326  83.865  1.00  0.00           N  
ATOM    826  CA  PRO A 122      -7.047  24.729  82.585  1.00  0.00           C  
ATOM    827  C   PRO A 122      -6.593  23.260  82.513  1.00  0.00           C  
ATOM    828  O   PRO A 122      -5.696  22.837  83.241  1.00  0.00           O  
ATOM    829  CB  PRO A 122      -6.344  25.610  81.539  1.00  0.00           C  
ATOM    830  CEN PRO A 122      -5.697  26.459  82.969  1.00  0.00           X  
ATOM    831  N   GLY A 123      -7.218  22.483  81.625  1.00  0.00           N  
ATOM    832  CA  GLY A 123      -6.890  21.078  81.388  1.00  0.00           C  
ATOM    833  C   GLY A 123      -5.855  20.939  80.269  1.00  0.00           C  
ATOM    834  O   GLY A 123      -5.502  21.912  79.610  1.00  0.00           O  
ATOM    835  CEN GLY A 123      -6.890  21.077  81.388  1.00  0.00           X  
ATOM    836  H   GLY A 123      -7.883  22.917  81.002  1.00  0.00           H  
ATOM    837  N   THR A 124      -5.362  19.720  80.094  1.00  0.00           N  
ATOM    838  CA  THR A 124      -4.399  19.261  79.089  1.00  0.00           C  
ATOM    839  C   THR A 124      -4.860  18.021  78.315  1.00  0.00           C  
ATOM    840  O   THR A 124      -5.501  17.150  78.894  1.00  0.00           O  
ATOM    841  CB  THR A 124      -3.037  18.952  79.738  1.00  0.00           C  
ATOM    842  CEN THR A 124      -2.568  19.110  80.048  1.00  0.00           X  
ATOM    843  H   THR A 124      -5.686  19.002  80.727  1.00  0.00           H  
ATOM    844  N   SER A 125      -4.404  17.932  77.059  1.00  0.00           N  
ATOM    845  CA  SER A 125      -4.593  16.849  76.073  1.00  0.00           C  
ATOM    846  C   SER A 125      -3.718  15.592  76.144  1.00  0.00           C  
ATOM    847  O   SER A 125      -2.501  15.704  76.214  1.00  0.00           O  
ATOM    848  CB  SER A 125      -4.438  17.451  74.690  1.00  0.00           C  
ATOM    849  CEN SER A 125      -4.241  17.765  74.291  1.00  0.00           X  
ATOM    850  H   SER A 125      -3.568  18.466  76.886  1.00  0.00           H  
ATOM    851  N   THR A 126      -4.301  14.415  75.882  1.00  0.00           N  
ATOM    852  CA  THR A 126      -3.567  13.127  75.843  1.00  0.00           C  
ATOM    853  C   THR A 126      -3.917  12.357  74.555  1.00  0.00           C  
ATOM    854  O   THR A 126      -4.880  12.676  73.866  1.00  0.00           O  
ATOM    855  CB  THR A 126      -3.886  12.245  77.064  1.00  0.00           C  
ATOM    856  CEN THR A 126      -3.895  12.149  77.641  1.00  0.00           X  
ATOM    857  H   THR A 126      -5.165  14.411  75.363  1.00  0.00           H  
ATOM    858  N   GLU A 127      -3.036  11.410  74.254  1.00  0.00           N  
ATOM    859  CA  GLU A 127      -2.932  10.390  73.204  1.00  0.00           C  
ATOM    860  C   GLU A 127      -3.731   9.068  73.318  1.00  0.00           C  
ATOM    861  O   GLU A 127      -3.923   8.537  74.413  1.00  0.00           O  
ATOM    862  CB  GLU A 127      -1.451  10.038  73.048  1.00  0.00           C  
ATOM    863  CEN GLU A 127       0.047  10.265  72.268  1.00  0.00           X  
ATOM    864  H   GLU A 127      -2.218  11.411  74.845  1.00  0.00           H  
ATOM    865  N   PRO A 128      -4.145   8.504  72.157  1.00  0.00           N  
ATOM    866  CA  PRO A 128      -4.852   7.230  72.037  1.00  0.00           C  
ATOM    867  C   PRO A 128      -3.939   6.038  72.380  1.00  0.00           C  
ATOM    868  O   PRO A 128      -2.751   6.092  72.097  1.00  0.00           O  
ATOM    869  CB  PRO A 128      -5.315   7.204  70.570  1.00  0.00           C  
ATOM    870  CEN PRO A 128      -4.431   8.751  70.463  1.00  0.00           X  
ATOM    871  N   SER A 129      -4.481   4.934  72.910  1.00  0.00           N  
ATOM    872  CA  SER A 129      -3.683   3.727  73.201  1.00  0.00           C  
ATOM    873  C   SER A 129      -4.539   2.465  73.338  1.00  0.00           C  
ATOM    874  O   SER A 129      -5.738   2.522  73.590  1.00  0.00           O  
ATOM    875  CB  SER A 129      -2.874   3.939  74.466  1.00  0.00           C  
ATOM    876  CEN SER A 129      -2.749   4.114  74.965  1.00  0.00           X  
ATOM    877  H   SER A 129      -5.486   4.831  72.893  1.00  0.00           H  
ATOM    878  N   GLU A 130      -3.854   1.331  73.193  1.00  0.00           N  
ATOM    879  CA  GLU A 130      -4.364  -0.029  73.410  1.00  0.00           C  
ATOM    880  C   GLU A 130      -5.719  -0.429  72.801  1.00  0.00           C  
ATOM    881  O   GLU A 130      -6.573  -1.047  73.429  1.00  0.00           O  
ATOM    882  CB  GLU A 130      -4.428  -0.275  74.919  1.00  0.00           C  
ATOM    883  CEN GLU A 130      -3.723  -0.882  76.347  1.00  0.00           X  
ATOM    884  H   GLU A 130      -2.890   1.419  73.482  1.00  0.00           H  
ATOM    885  N   GLY A 131      -5.827  -0.215  71.485  1.00  0.00           N  
ATOM    886  CA  GLY A 131      -7.037  -0.456  70.701  1.00  0.00           C  
ATOM    887  C   GLY A 131      -6.916  -1.757  69.903  1.00  0.00           C  
ATOM    888  O   GLY A 131      -7.798  -2.081  69.118  1.00  0.00           O  
ATOM    889  CEN GLY A 131      -7.038  -0.456  70.701  1.00  0.00           X  
ATOM    890  H   GLY A 131      -4.984   0.003  70.975  1.00  0.00           H  
ATOM    891  N   SER A 132      -5.821  -2.495  70.096  1.00  0.00           N  
ATOM    892  CA  SER A 132      -5.519  -3.723  69.343  1.00  0.00           C  
ATOM    893  C   SER A 132      -4.695  -4.664  70.222  1.00  0.00           C  
ATOM    894  O   SER A 132      -3.830  -4.195  70.955  1.00  0.00           O  
ATOM    895  CB  SER A 132      -4.779  -3.400  68.060  1.00  0.00           C  
ATOM    896  CEN SER A 132      -4.442  -3.144  67.718  1.00  0.00           X  
ATOM    897  H   SER A 132      -5.315  -2.351  70.959  1.00  0.00           H  
ATOM    898  N   ALA A 133      -4.895  -5.978  70.103  1.00  0.00           N  
ATOM    899  CA  ALA A 133      -4.092  -6.968  70.821  1.00  0.00           C  
ATOM    900  C   ALA A 133      -3.983  -8.292  70.037  1.00  0.00           C  
ATOM    901  O   ALA A 133      -4.885  -8.616  69.267  1.00  0.00           O  
ATOM    902  CB  ALA A 133      -4.680  -7.210  72.203  1.00  0.00           C  
ATOM    903  CEN ALA A 133      -4.679  -7.211  72.203  1.00  0.00           X  
ATOM    904  H   ALA A 133      -5.465  -6.321  69.342  1.00  0.00           H  
ATOM    905  N   PRO A 134      -2.872  -9.039  70.200  1.00  0.00           N  
ATOM    906  CA  PRO A 134      -2.672 -10.353  69.586  1.00  0.00           C  
ATOM    907  C   PRO A 134      -3.638 -11.435  70.105  1.00  0.00           C  
ATOM    908  O   PRO A 134      -4.049 -11.422  71.262  1.00  0.00           O  
ATOM    909  CB  PRO A 134      -1.210 -10.685  69.929  1.00  0.00           C  
ATOM    910  CEN PRO A 134      -1.277  -9.152  70.842  1.00  0.00           X  
ATOM    911  N   GLY A 135      -3.930 -12.436  69.269  1.00  0.00           N  
ATOM    912  CA  GLY A 135      -4.790 -13.582  69.611  1.00  0.00           C  
ATOM    913  C   GLY A 135      -4.568 -14.732  68.625  1.00  0.00           C  
ATOM    914  O   GLY A 135      -5.523 -15.391  68.248  1.00  0.00           O  
ATOM    915  CEN GLY A 135      -4.790 -13.582  69.611  1.00  0.00           X  
ATOM    916  H   GLY A 135      -3.528 -12.418  68.341  1.00  0.00           H  
ATOM    917  N   THR A 136      -3.434 -14.782  67.916  1.00  0.00           N  
ATOM    918  CA  THR A 136      -2.997 -15.826  66.957  1.00  0.00           C  
ATOM    919  C   THR A 136      -4.090 -16.353  66.023  1.00  0.00           C  
ATOM    920  O   THR A 136      -5.263 -16.266  66.362  1.00  0.00           O  
ATOM    921  CB  THR A 136      -2.396 -17.032  67.702  1.00  0.00           C  
ATOM    922  CEN THR A 136      -2.006 -17.268  68.068  1.00  0.00           X  
ATOM    923  H   THR A 136      -3.298 -13.873  67.500  1.00  0.00           H  
ATOM    924  N   SER A 137      -3.613 -17.028  64.964  1.00  0.00           N  
ATOM    925  CA  SER A 137      -4.375 -17.691  63.886  1.00  0.00           C  
ATOM    926  C   SER A 137      -5.446 -16.834  63.183  1.00  0.00           C  
ATOM    927  O   SER A 137      -5.759 -15.740  63.611  1.00  0.00           O  
ATOM    928  CB  SER A 137      -5.028 -18.938  64.449  1.00  0.00           C  
ATOM    929  CEN SER A 137      -5.281 -19.263  64.805  1.00  0.00           X  
ATOM    930  H   SER A 137      -2.684 -17.410  65.083  1.00  0.00           H  
ATOM    931  N   GLU A 138      -6.087 -17.220  62.087  1.00  0.00           N  
ATOM    932  CA  GLU A 138      -5.977 -18.411  61.252  1.00  0.00           C  
ATOM    933  C   GLU A 138      -6.026 -17.961  59.774  1.00  0.00           C  
ATOM    934  O   GLU A 138      -6.702 -16.997  59.431  1.00  0.00           O  
ATOM    935  CB  GLU A 138      -7.094 -19.409  61.565  1.00  0.00           C  
ATOM    936  CEN GLU A 138      -7.633 -20.826  62.343  1.00  0.00           X  
ATOM    937  H   GLU A 138      -6.943 -16.707  61.932  1.00  0.00           H  
ATOM    938  N   SER A 139      -5.258 -18.654  58.935  1.00  0.00           N  
ATOM    939  CA  SER A 139      -5.108 -18.543  57.476  1.00  0.00           C  
ATOM    940  C   SER A 139      -6.318 -18.721  56.534  1.00  0.00           C  
ATOM    941  O   SER A 139      -7.100 -19.647  56.705  1.00  0.00           O  
ATOM    942  CB  SER A 139      -4.040 -19.536  57.061  1.00  0.00           C  
ATOM    943  CEN SER A 139      -3.753 -19.998  57.049  1.00  0.00           X  
ATOM    944  H   SER A 139      -5.071 -19.600  59.239  1.00  0.00           H  
ATOM    945  N   ALA A 140      -6.337 -17.972  55.418  1.00  0.00           N  
ATOM    946  CA  ALA A 140      -7.387 -18.049  54.375  1.00  0.00           C  
ATOM    947  C   ALA A 140      -6.894 -17.515  53.008  1.00  0.00           C  
ATOM    948  O   ALA A 140      -6.018 -16.656  52.934  1.00  0.00           O  
ATOM    949  CB  ALA A 140      -8.626 -17.288  54.822  1.00  0.00           C  
ATOM    950  CEN ALA A 140      -8.625 -17.288  54.822  1.00  0.00           X  
ATOM    951  H   ALA A 140      -5.426 -17.745  55.046  1.00  0.00           H  
ATOM    952  N   THR A 141      -7.507 -17.992  51.924  1.00  0.00           N  
ATOM    953  CA  THR A 141      -7.258 -17.585  50.523  1.00  0.00           C  
ATOM    954  C   THR A 141      -8.608 -17.384  49.806  1.00  0.00           C  
ATOM    955  O   THR A 141      -9.627 -17.800  50.369  1.00  0.00           O  
ATOM    956  CB  THR A 141      -6.419 -18.624  49.756  1.00  0.00           C  
ATOM    957  CEN THR A 141      -5.931 -18.936  49.681  1.00  0.00           X  
ATOM    958  H   THR A 141      -8.374 -18.495  52.054  1.00  0.00           H  
ATOM    959  N   PRO A 142      -8.682 -16.752  48.613  1.00  0.00           N  
ATOM    960  CA  PRO A 142      -7.499 -16.126  47.978  1.00  0.00           C  
ATOM    961  C   PRO A 142      -7.819 -14.862  47.139  1.00  0.00           C  
ATOM    962  O   PRO A 142      -8.656 -14.872  46.249  1.00  0.00           O  
ATOM    963  CB  PRO A 142      -6.931 -17.256  47.103  1.00  0.00           C  
ATOM    964  CEN PRO A 142      -8.368 -18.154  47.663  1.00  0.00           X  
ATOM    965  N   GLU A 143      -7.362 -13.676  47.551  1.00  0.00           N  
ATOM    966  CA  GLU A 143      -7.420 -12.385  46.831  1.00  0.00           C  
ATOM    967  C   GLU A 143      -8.703 -12.075  46.019  1.00  0.00           C  
ATOM    968  O   GLU A 143      -8.671 -11.826  44.821  1.00  0.00           O  
ATOM    969  CB  GLU A 143      -6.215 -12.296  45.892  1.00  0.00           C  
ATOM    970  CEN GLU A 143      -4.627 -11.767  45.574  1.00  0.00           X  
ATOM    971  H   GLU A 143      -7.667 -13.541  48.505  1.00  0.00           H  
ATOM    972  N   SER A 144      -9.818 -12.055  46.771  1.00  0.00           N  
ATOM    973  CA  SER A 144     -11.199 -11.704  46.382  1.00  0.00           C  
ATOM    974  C   SER A 144     -11.623 -11.540  44.910  1.00  0.00           C  
ATOM    975  O   SER A 144     -10.894 -11.882  43.988  1.00  0.00           O  
ATOM    976  CB  SER A 144     -11.547 -10.416  47.103  1.00  0.00           C  
ATOM    977  CEN SER A 144     -11.484  -9.917  47.310  1.00  0.00           X  
ATOM    978  H   SER A 144      -9.637 -11.703  47.700  1.00  0.00           H  
ATOM    979  N   GLY A 145     -12.719 -10.794  44.687  1.00  0.00           N  
ATOM    980  CA  GLY A 145     -13.239 -10.503  43.340  1.00  0.00           C  
ATOM    981  C   GLY A 145     -14.738 -10.815  43.137  1.00  0.00           C  
ATOM    982  O   GLY A 145     -15.285 -11.559  43.944  1.00  0.00           O  
ATOM    983  CEN GLY A 145     -13.240 -10.502  43.339  1.00  0.00           X  
ATOM    984  H   GLY A 145     -13.126 -10.290  45.461  1.00  0.00           H  
ATOM    985  N   PRO A 146     -15.423 -10.267  42.107  1.00  0.00           N  
ATOM    986  CA  PRO A 146     -16.846 -10.494  41.825  1.00  0.00           C  
ATOM    987  C   PRO A 146     -17.202 -11.974  41.600  1.00  0.00           C  
ATOM    988  O   PRO A 146     -16.407 -12.741  41.060  1.00  0.00           O  
ATOM    989  CB  PRO A 146     -17.099  -9.652  40.563  1.00  0.00           C  
ATOM    990  CEN PRO A 146     -15.346  -9.329  40.660  1.00  0.00           X  
ATOM    991  N   GLY A 147     -18.427 -12.367  41.960  1.00  0.00           N  
ATOM    992  CA  GLY A 147     -18.943 -13.724  41.782  1.00  0.00           C  
ATOM    993  C   GLY A 147     -19.073 -14.068  40.303  1.00  0.00           C  
ATOM    994  O   GLY A 147     -19.329 -13.198  39.478  1.00  0.00           O  
ATOM    995  CEN GLY A 147     -18.944 -13.725  41.782  1.00  0.00           X  
ATOM    996  H   GLY A 147     -19.042 -11.697  42.399  1.00  0.00           H  
ATOM    997  N   SER A 148     -18.832 -15.336  40.002  1.00  0.00           N  
ATOM    998  CA  SER A 148     -18.886 -15.983  38.698  1.00  0.00           C  
ATOM    999  C   SER A 148     -20.292 -16.185  38.119  1.00  0.00           C  
ATOM   1000  O   SER A 148     -21.263 -16.449  38.824  1.00  0.00           O  
ATOM   1001  CB  SER A 148     -18.179 -17.322  38.790  1.00  0.00           C  
ATOM   1002  CEN SER A 148     -18.014 -17.795  39.000  1.00  0.00           X  
ATOM   1003  H   SER A 148     -18.497 -15.928  40.751  1.00  0.00           H  
ATOM   1004  N   GLU A 149     -20.322 -16.078  36.790  1.00  0.00           N  
ATOM   1005  CA  GLU A 149     -21.410 -16.259  35.826  1.00  0.00           C  
ATOM   1006  C   GLU A 149     -21.049 -17.048  34.547  1.00  0.00           C  
ATOM   1007  O   GLU A 149     -19.974 -16.889  33.969  1.00  0.00           O  
ATOM   1008  CB  GLU A 149     -21.958 -14.886  35.431  1.00  0.00           C  
ATOM   1009  CEN GLU A 149     -23.106 -13.642  35.627  1.00  0.00           X  
ATOM   1010  H   GLU A 149     -19.438 -15.854  36.360  1.00  0.00           H  
ATOM   1011  N   PRO A 150     -22.011 -17.830  34.028  1.00  0.00           N  
ATOM   1012  CA  PRO A 150     -21.686 -18.535  32.789  1.00  0.00           C  
ATOM   1013  C   PRO A 150     -21.564 -17.595  31.588  1.00  0.00           C  
ATOM   1014  O   PRO A 150     -22.273 -16.598  31.459  1.00  0.00           O  
ATOM   1015  CB  PRO A 150     -22.848 -19.528  32.621  1.00  0.00           C  
ATOM   1016  CEN PRO A 150     -23.483 -18.740  34.091  1.00  0.00           X  
ATOM   1017  N   ALA A 151     -20.675 -17.969  30.671  1.00  0.00           N  
ATOM   1018  CA  ALA A 151     -20.439 -17.284  29.413  1.00  0.00           C  
ATOM   1019  C   ALA A 151     -21.604 -17.512  28.433  1.00  0.00           C  
ATOM   1020  O   ALA A 151     -22.237 -18.566  28.431  1.00  0.00           O  
ATOM   1021  CB  ALA A 151     -19.121 -17.745  28.807  1.00  0.00           C  
ATOM   1022  CEN ALA A 151     -19.122 -17.745  28.806  1.00  0.00           X  
ATOM   1023  H   ALA A 151     -20.186 -18.840  30.813  1.00  0.00           H  
ATOM   1024  N   THR A 152     -21.861 -16.544  27.559  1.00  0.00           N  
ATOM   1025  CA  THR A 152     -22.885 -16.678  26.522  1.00  0.00           C  
ATOM   1026  C   THR A 152     -22.281 -16.223  25.209  1.00  0.00           C  
ATOM   1027  O   THR A 152     -21.294 -15.488  25.168  1.00  0.00           O  
ATOM   1028  CB  THR A 152     -24.149 -15.852  26.826  1.00  0.00           C  
ATOM   1029  CEN THR A 152     -24.612 -15.725  27.159  1.00  0.00           X  
ATOM   1030  H   THR A 152     -21.277 -15.721  27.557  1.00  0.00           H  
ATOM   1031  N   SER A 153     -22.899 -16.714  24.140  1.00  0.00           N  
ATOM   1032  CA  SER A 153     -22.554 -16.443  22.754  1.00  0.00           C  
ATOM   1033  C   SER A 153     -22.629 -14.936  22.489  1.00  0.00           C  
ATOM   1034  O   SER A 153     -23.584 -14.272  22.883  1.00  0.00           O  
ATOM   1035  CB  SER A 153     -23.475 -17.204  21.821  1.00  0.00           C  
ATOM   1036  CEN SER A 153     -23.931 -17.436  21.634  1.00  0.00           X  
ATOM   1037  H   SER A 153     -23.791 -17.158  24.304  1.00  0.00           H  
ATOM   1038  N   GLY A 154     -21.581 -14.398  21.878  1.00  0.00           N  
ATOM   1039  CA  GLY A 154     -21.436 -12.986  21.534  1.00  0.00           C  
ATOM   1040  C   GLY A 154     -21.462 -12.788  20.022  1.00  0.00           C  
ATOM   1041  O   GLY A 154     -21.286 -11.676  19.534  1.00  0.00           O  
ATOM   1042  CEN GLY A 154     -21.436 -12.986  21.534  1.00  0.00           X  
ATOM   1043  H   GLY A 154     -20.773 -14.991  21.755  1.00  0.00           H  
ATOM   1044  N   SER A 155     -21.630 -13.888  19.284  1.00  0.00           N  
ATOM   1045  CA  SER A 155     -21.595 -13.875  17.828  1.00  0.00           C  
ATOM   1046  C   SER A 155     -22.867 -13.107  17.436  1.00  0.00           C  
ATOM   1047  O   SER A 155     -23.852 -13.117  18.159  1.00  0.00           O  
ATOM   1048  CB  SER A 155     -21.565 -15.276  17.247  1.00  0.00           C  
ATOM   1049  CEN SER A 155     -21.660 -15.810  17.203  1.00  0.00           X  
ATOM   1050  H   SER A 155     -22.225 -14.609  19.666  1.00  0.00           H  
ATOM   1051  N   GLU A 156     -22.889 -12.275  16.412  1.00  0.00           N  
ATOM   1052  CA  GLU A 156     -21.726 -11.986  15.611  1.00  0.00           C  
ATOM   1053  C   GLU A 156     -21.664 -10.438  15.565  1.00  0.00           C  
ATOM   1054  O   GLU A 156     -22.685  -9.774  15.693  1.00  0.00           O  
ATOM   1055  CB  GLU A 156     -21.827 -12.607  14.216  1.00  0.00           C  
ATOM   1056  CEN GLU A 156     -21.408 -13.837  13.114  1.00  0.00           X  
ATOM   1057  H   GLU A 156     -23.689 -12.445  15.822  1.00  0.00           H  
ATOM   1058  N   THR A 157     -20.502  -9.838  15.286  1.00  0.00           N  
ATOM   1059  CA  THR A 157     -20.423  -8.364  15.206  1.00  0.00           C  
ATOM   1060  C   THR A 157     -20.922  -7.925  13.821  1.00  0.00           C  
ATOM   1061  O   THR A 157     -20.304  -8.281  12.817  1.00  0.00           O  
ATOM   1062  CB  THR A 157     -18.993  -7.839  15.433  1.00  0.00           C  
ATOM   1063  CEN THR A 157     -18.516  -7.775  15.763  1.00  0.00           X  
ATOM   1064  H   THR A 157     -19.806 -10.363  14.773  1.00  0.00           H  
ATOM   1065  N   PRO A 158     -22.065  -7.227  13.710  1.00  0.00           N  
ATOM   1066  CA  PRO A 158     -22.740  -6.860  12.472  1.00  0.00           C  
ATOM   1067  C   PRO A 158     -21.919  -5.724  11.869  1.00  0.00           C  
ATOM   1068  O   PRO A 158     -22.215  -4.543  12.019  1.00  0.00           O  
ATOM   1069  CB  PRO A 158     -24.157  -6.429  12.887  1.00  0.00           C  
ATOM   1070  CEN PRO A 158     -23.585  -6.814  14.533  1.00  0.00           X  
ATOM   1071  N   GLY A 159     -20.768  -6.067  11.324  1.00  0.00           N  
ATOM   1072  CA  GLY A 159     -19.919  -5.051  10.710  1.00  0.00           C  
ATOM   1073  C   GLY A 159     -18.788  -5.630   9.894  1.00  0.00           C  
ATOM   1074  O   GLY A 159     -18.420  -5.040   8.893  1.00  0.00           O  
ATOM   1075  CEN GLY A 159     -19.918  -5.051  10.710  1.00  0.00           X  
ATOM   1076  H   GLY A 159     -20.524  -7.046  11.258  1.00  0.00           H  
ATOM   1077  N   MET A 160     -18.299  -6.824  10.248  1.00  0.00           N  
ATOM   1078  CA  MET A 160     -17.271  -7.506   9.455  1.00  0.00           C  
ATOM   1079  C   MET A 160     -17.804  -7.867   8.065  1.00  0.00           C  
ATOM   1080  O   MET A 160     -17.090  -7.688   7.095  1.00  0.00           O  
ATOM   1081  CB  MET A 160     -16.787  -8.760  10.180  1.00  0.00           C  
ATOM   1082  CEN MET A 160     -15.409  -9.434  11.032  1.00  0.00           X  
ATOM   1083  H   MET A 160     -18.628  -7.253  11.101  1.00  0.00           H  
ATOM   1084  N   TYR A 161     -19.072  -8.281   7.955  1.00  0.00           N  
ATOM   1085  CA  TYR A 161     -19.681  -8.635   6.667  1.00  0.00           C  
ATOM   1086  C   TYR A 161     -19.735  -7.467   5.670  1.00  0.00           C  
ATOM   1087  O   TYR A 161     -19.192  -7.597   4.582  1.00  0.00           O  
ATOM   1088  CB  TYR A 161     -21.094  -9.177   6.896  1.00  0.00           C  
ATOM   1089  CEN TYR A 161     -21.950 -10.700   7.018  1.00  0.00           X  
ATOM   1090  H   TYR A 161     -19.625  -8.399   8.793  1.00  0.00           H  
ATOM   1091  N   GLY A 162     -20.373  -6.347   6.032  1.00  0.00           N  
ATOM   1092  CA  GLY A 162     -20.399  -5.140   5.194  1.00  0.00           C  
ATOM   1093  C   GLY A 162     -18.980  -4.689   4.868  1.00  0.00           C  
ATOM   1094  O   GLY A 162     -18.628  -4.614   3.704  1.00  0.00           O  
ATOM   1095  CEN GLY A 162     -20.399  -5.140   5.194  1.00  0.00           X  
ATOM   1096  H   GLY A 162     -20.712  -6.266   6.980  1.00  0.00           H  
ATOM   1097  N   LYS A 163     -18.135  -4.582   5.905  1.00  0.00           N  
ATOM   1098  CA  LYS A 163     -16.747  -4.102   5.785  1.00  0.00           C  
ATOM   1099  C   LYS A 163     -15.950  -4.822   4.700  1.00  0.00           C  
ATOM   1100  O   LYS A 163     -15.201  -4.209   3.958  1.00  0.00           O  
ATOM   1101  CB  LYS A 163     -16.023  -4.245   7.125  1.00  0.00           C  
ATOM   1102  CEN LYS A 163     -15.274  -3.338   8.883  1.00  0.00           X  
ATOM   1103  H   LYS A 163     -18.480  -4.799   6.828  1.00  0.00           H  
ATOM   1104  N   LEU A 164     -16.080  -6.143   4.651  1.00  0.00           N  
ATOM   1105  CA  LEU A 164     -15.469  -6.965   3.623  1.00  0.00           C  
ATOM   1106  C   LEU A 164     -15.910  -6.569   2.212  1.00  0.00           C  
ATOM   1107  O   LEU A 164     -15.075  -6.470   1.319  1.00  0.00           O  
ATOM   1108  CB  LEU A 164     -15.795  -8.441   3.885  1.00  0.00           C  
ATOM   1109  CEN LEU A 164     -14.973  -9.605   4.471  1.00  0.00           X  
ATOM   1110  H   LEU A 164     -16.627  -6.594   5.372  1.00  0.00           H  
ATOM   1111  N   ASN A 165     -17.212  -6.356   2.024  1.00  0.00           N  
ATOM   1112  CA  ASN A 165     -17.747  -6.011   0.715  1.00  0.00           C  
ATOM   1113  C   ASN A 165     -17.220  -4.652   0.264  1.00  0.00           C  
ATOM   1114  O   ASN A 165     -16.769  -4.561  -0.872  1.00  0.00           O  
ATOM   1115  CB  ASN A 165     -19.264  -6.019   0.712  1.00  0.00           C  
ATOM   1116  CEN ASN A 165     -20.042  -6.689   0.498  1.00  0.00           X  
ATOM   1117  H   ASN A 165     -17.819  -6.272   2.824  1.00  0.00           H  
ATOM   1118  N   ASP A 166     -17.203  -3.656   1.154  1.00  0.00           N  
ATOM   1119  CA  ASP A 166     -16.749  -2.299   0.832  1.00  0.00           C  
ATOM   1120  C   ASP A 166     -15.259  -2.315   0.435  1.00  0.00           C  
ATOM   1121  O   ASP A 166     -14.891  -1.867  -0.649  1.00  0.00           O  
ATOM   1122  CB  ASP A 166     -16.977  -1.359   2.019  1.00  0.00           C  
ATOM   1123  CEN ASP A 166     -17.645  -0.667   2.354  1.00  0.00           X  
ATOM   1124  H   ASP A 166     -17.612  -3.801   2.062  1.00  0.00           H  
ATOM   1125  N   LEU A 167     -14.415  -2.966   1.242  1.00  0.00           N  
ATOM   1126  CA  LEU A 167     -12.990  -3.122   0.945  1.00  0.00           C  
ATOM   1127  C   LEU A 167     -12.731  -3.814  -0.400  1.00  0.00           C  
ATOM   1128  O   LEU A 167     -11.840  -3.420  -1.154  1.00  0.00           O  
ATOM   1129  CB  LEU A 167     -12.311  -3.903   2.077  1.00  0.00           C  
ATOM   1130  CEN LEU A 167     -11.410  -3.473   3.250  1.00  0.00           X  
ATOM   1131  H   LEU A 167     -14.753  -3.259   2.148  1.00  0.00           H  
ATOM   1132  N   LEU A 168     -13.475  -4.884  -0.697  1.00  0.00           N  
ATOM   1133  CA  LEU A 168     -13.359  -5.582  -1.974  1.00  0.00           C  
ATOM   1134  C   LEU A 168     -13.656  -4.641  -3.151  1.00  0.00           C  
ATOM   1135  O   LEU A 168     -12.891  -4.616  -4.115  1.00  0.00           O  
ATOM   1136  CB  LEU A 168     -14.304  -6.790  -2.000  1.00  0.00           C  
ATOM   1137  CEN LEU A 168     -14.068  -8.305  -1.851  1.00  0.00           X  
ATOM   1138  H   LEU A 168     -14.188  -5.164  -0.040  1.00  0.00           H  
ATOM   1139  N   GLU A 169     -14.750  -3.884  -3.079  1.00  0.00           N  
ATOM   1140  CA  GLU A 169     -15.141  -2.902  -4.092  1.00  0.00           C  
ATOM   1141  C   GLU A 169     -14.016  -1.899  -4.355  1.00  0.00           C  
ATOM   1142  O   GLU A 169     -13.696  -1.643  -5.519  1.00  0.00           O  
ATOM   1143  CB  GLU A 169     -16.411  -2.165  -3.660  1.00  0.00           C  
ATOM   1144  CEN GLU A 169     -18.101  -1.965  -3.740  1.00  0.00           X  
ATOM   1145  H   GLU A 169     -15.306  -3.921  -2.239  1.00  0.00           H  
ATOM   1146  N   ASP A 170     -13.350  -1.427  -3.299  1.00  0.00           N  
ATOM   1147  CA  ASP A 170     -12.252  -0.470  -3.409  1.00  0.00           C  
ATOM   1148  C   ASP A 170     -11.061  -1.080  -4.164  1.00  0.00           C  
ATOM   1149  O   ASP A 170     -10.565  -0.524  -5.141  1.00  0.00           O  
ATOM   1150  CB  ASP A 170     -11.813   0.001  -2.020  1.00  0.00           C  
ATOM   1151  CEN ASP A 170     -11.955   0.776  -1.374  1.00  0.00           X  
ATOM   1152  H   ASP A 170     -13.683  -1.650  -2.374  1.00  0.00           H  
ATOM   1153  N   LEU A 171     -10.649  -2.300  -3.823  1.00  0.00           N  
ATOM   1154  CA  LEU A 171      -9.580  -2.993  -4.550  1.00  0.00           C  
ATOM   1155  C   LEU A 171      -9.910  -3.183  -6.044  1.00  0.00           C  
ATOM   1156  O   LEU A 171      -9.068  -2.956  -6.921  1.00  0.00           O  
ATOM   1157  CB  LEU A 171      -9.305  -4.351  -3.892  1.00  0.00           C  
ATOM   1158  CEN LEU A 171      -8.183  -4.855  -2.964  1.00  0.00           X  
ATOM   1159  H   LEU A 171     -11.053  -2.726  -3.000  1.00  0.00           H  
ATOM   1160  N   GLN A 172     -11.155  -3.547  -6.362  1.00  0.00           N  
ATOM   1161  CA  GLN A 172     -11.600  -3.725  -7.742  1.00  0.00           C  
ATOM   1162  C   GLN A 172     -11.479  -2.448  -8.570  1.00  0.00           C  
ATOM   1163  O   GLN A 172     -11.010  -2.488  -9.712  1.00  0.00           O  
ATOM   1164  CB  GLN A 172     -13.053  -4.209  -7.766  1.00  0.00           C  
ATOM   1165  CEN GLN A 172     -14.079  -5.610  -7.940  1.00  0.00           X  
ATOM   1166  H   GLN A 172     -11.828  -3.622  -5.613  1.00  0.00           H  
ATOM   1167  N   GLU A 173     -11.917  -1.313  -8.044  1.00  0.00           N  
ATOM   1168  CA  GLU A 173     -11.817  -0.035  -8.733  1.00  0.00           C  
ATOM   1169  C   GLU A 173     -10.345   0.371  -8.945  1.00  0.00           C  
ATOM   1170  O   GLU A 173      -9.994   0.769 -10.061  1.00  0.00           O  
ATOM   1171  CB  GLU A 173     -12.560   1.047  -7.947  1.00  0.00           C  
ATOM   1172  CEN GLU A 173     -13.950   2.001  -7.702  1.00  0.00           X  
ATOM   1173  H   GLU A 173     -12.311  -1.314  -7.113  1.00  0.00           H  
ATOM   1174  N   VAL A 174      -9.442   0.114  -7.981  1.00  0.00           N  
ATOM   1175  CA  VAL A 174      -7.994   0.392  -8.110  1.00  0.00           C  
ATOM   1176  C   VAL A 174      -7.403  -0.427  -9.262  1.00  0.00           C  
ATOM   1177  O   VAL A 174      -6.618   0.112 -10.044  1.00  0.00           O  
ATOM   1178  CB  VAL A 174      -7.225   0.070  -6.814  1.00  0.00           C  
ATOM   1179  CEN VAL A 174      -6.887   0.354  -6.285  1.00  0.00           X  
ATOM   1180  H   VAL A 174      -9.788  -0.280  -7.117  1.00  0.00           H  
ATOM   1181  N   LEU A 175      -7.812  -1.693  -9.423  1.00  0.00           N  
ATOM   1182  CA  LEU A 175      -7.352  -2.554 -10.524  1.00  0.00           C  
ATOM   1183  C   LEU A 175      -7.845  -2.068 -11.891  1.00  0.00           C  
ATOM   1184  O   LEU A 175      -7.079  -2.006 -12.855  1.00  0.00           O  
ATOM   1185  CB  LEU A 175      -7.809  -3.999 -10.286  1.00  0.00           C  
ATOM   1186  CEN LEU A 175      -7.072  -5.262  -9.802  1.00  0.00           X  
ATOM   1187  H   LEU A 175      -8.431  -2.080  -8.726  1.00  0.00           H  
ATOM   1188  N   LYS A 176      -9.128  -1.697 -11.998  1.00  0.00           N  
ATOM   1189  CA  LYS A 176      -9.696  -1.197 -13.260  1.00  0.00           C  
ATOM   1190  C   LYS A 176      -8.955   0.040 -13.744  1.00  0.00           C  
ATOM   1191  O   LYS A 176      -8.686   0.145 -14.942  1.00  0.00           O  
ATOM   1192  CB  LYS A 176     -11.184  -0.881 -13.097  1.00  0.00           C  
ATOM   1193  CEN LYS A 176     -13.199  -1.424 -13.448  1.00  0.00           X  
ATOM   1194  H   LYS A 176      -9.706  -1.757 -11.172  1.00  0.00           H  
ATOM   1195  N   ASN A 177      -8.638   0.971 -12.853  1.00  0.00           N  
ATOM   1196  CA  ASN A 177      -7.858   2.149 -13.197  1.00  0.00           C  
ATOM   1197  C   ASN A 177      -6.461   1.753 -13.672  1.00  0.00           C  
ATOM   1198  O   ASN A 177      -6.181   1.907 -14.855  1.00  0.00           O  
ATOM   1199  CB  ASN A 177      -7.768   3.114 -12.029  1.00  0.00           C  
ATOM   1200  CEN ASN A 177      -8.285   3.952 -11.665  1.00  0.00           X  
ATOM   1201  H   ASN A 177      -8.942   0.851 -11.896  1.00  0.00           H  
ATOM   1202  N   LEU A 178      -5.641   1.096 -12.851  1.00  0.00           N  
ATOM   1203  CA  LEU A 178      -4.283   0.697 -13.226  1.00  0.00           C  
ATOM   1204  C   LEU A 178      -4.237   0.013 -14.609  1.00  0.00           C  
ATOM   1205  O   LEU A 178      -3.323   0.261 -15.395  1.00  0.00           O  
ATOM   1206  CB  LEU A 178      -3.700  -0.230 -12.153  1.00  0.00           C  
ATOM   1207  CEN LEU A 178      -2.677  -0.008 -11.022  1.00  0.00           X  
ATOM   1208  H   LEU A 178      -5.957   0.883 -11.917  1.00  0.00           H  
ATOM   1209  N   HIS A 179      -5.273  -0.749 -14.964  1.00  0.00           N  
ATOM   1210  CA  HIS A 179      -5.362  -1.438 -16.255  1.00  0.00           C  
ATOM   1211  C   HIS A 179      -5.404  -0.488 -17.464  1.00  0.00           C  
ATOM   1212  O   HIS A 179      -4.706  -0.715 -18.455  1.00  0.00           O  
ATOM   1213  CB  HIS A 179      -6.597  -2.344 -16.276  1.00  0.00           C  
ATOM   1214  CEN HIS A 179      -6.921  -3.706 -16.009  1.00  0.00           X  
ATOM   1215  H   HIS A 179      -5.992  -0.921 -14.276  1.00  0.00           H  
ATOM   1216  N   LYS A 180      -6.195   0.592 -17.415  1.00  0.00           N  
ATOM   1217  CA  LYS A 180      -6.287   1.552 -18.534  1.00  0.00           C  
ATOM   1218  C   LYS A 180      -5.110   2.542 -18.506  1.00  0.00           C  
ATOM   1219  O   LYS A 180      -4.495   2.779 -19.549  1.00  0.00           O  
ATOM   1220  CB  LYS A 180      -7.614   2.312 -18.484  1.00  0.00           C  
ATOM   1221  CEN LYS A 180      -9.565   2.599 -19.251  1.00  0.00           X  
ATOM   1222  H   LYS A 180      -6.642   0.814 -16.536  1.00  0.00           H  
ATOM   1223  N   ASN A 181      -4.763   3.075 -17.334  1.00  0.00           N  
ATOM   1224  CA  ASN A 181      -3.759   4.140 -17.162  1.00  0.00           C  
ATOM   1225  C   ASN A 181      -2.447   3.846 -17.865  1.00  0.00           C  
ATOM   1226  O   ASN A 181      -1.906   4.739 -18.522  1.00  0.00           O  
ATOM   1227  CB  ASN A 181      -3.493   4.409 -15.692  1.00  0.00           C  
ATOM   1228  CEN ASN A 181      -3.848   5.046 -14.937  1.00  0.00           X  
ATOM   1229  H   ASN A 181      -5.340   2.850 -16.536  1.00  0.00           H  
ATOM   1230  N   ASP A 182      -1.982   2.599 -17.796  1.00  0.00           N  
ATOM   1231  CA  ASP A 182      -0.675   2.196 -18.315  1.00  0.00           C  
ATOM   1232  C   ASP A 182      -0.487   2.623 -19.790  1.00  0.00           C  
ATOM   1233  O   ASP A 182       0.632   2.841 -20.270  1.00  0.00           O  
ATOM   1234  CB  ASP A 182      -0.500   0.681 -18.177  1.00  0.00           C  
ATOM   1235  CEN ASP A 182      -0.081  -0.006 -17.553  1.00  0.00           X  
ATOM   1236  H   ASP A 182      -2.535   1.903 -17.315  1.00  0.00           H  
ATOM   1237  N   ARG A 183      -1.596   2.867 -20.512  1.00  0.00           N  
ATOM   1238  CA  ARG A 183      -1.580   3.286 -21.917  1.00  0.00           C  
ATOM   1239  C   ARG A 183      -0.944   4.648 -22.204  1.00  0.00           C  
ATOM   1240  O   ARG A 183      -0.484   4.818 -23.333  1.00  0.00           O  
ATOM   1241  CB  ARG A 183      -2.979   3.227 -22.511  1.00  0.00           C  
ATOM   1242  CEN ARG A 183      -4.982   2.379 -23.703  1.00  0.00           X  
ATOM   1243  H   ARG A 183      -2.484   2.737 -20.042  1.00  0.00           H  
ATOM   1244  N   SER A 184      -0.899   5.605 -21.269  1.00  0.00           N  
ATOM   1245  CA  SER A 184      -0.370   6.956 -21.557  1.00  0.00           C  
ATOM   1246  C   SER A 184       0.622   7.556 -20.556  1.00  0.00           C  
ATOM   1247  O   SER A 184       1.506   8.274 -21.001  1.00  0.00           O  
ATOM   1248  CB  SER A 184      -1.541   7.909 -21.707  1.00  0.00           C  
ATOM   1249  CEN SER A 184      -2.027   8.135 -21.614  1.00  0.00           X  
ATOM   1250  H   SER A 184      -1.413   5.460 -20.412  1.00  0.00           H  
ATOM   1251  N   GLY A 185       0.559   7.232 -19.259  1.00  0.00           N  
ATOM   1252  CA  GLY A 185       1.323   7.916 -18.203  1.00  0.00           C  
ATOM   1253  C   GLY A 185       0.863   9.338 -17.823  1.00  0.00           C  
ATOM   1254  O   GLY A 185      -0.249   9.739 -18.147  1.00  0.00           O  
ATOM   1255  CEN GLY A 185       1.323   7.916 -18.203  1.00  0.00           X  
ATOM   1256  H   GLY A 185       0.052   6.392 -19.014  1.00  0.00           H  
ATOM   1257  N   LYS A 186       1.807  10.136 -17.307  1.00  0.00           N  
ATOM   1258  CA  LYS A 186       1.695  11.511 -16.755  1.00  0.00           C  
ATOM   1259  C   LYS A 186       0.398  11.897 -16.045  1.00  0.00           C  
ATOM   1260  O   LYS A 186       0.299  11.585 -14.864  1.00  0.00           O  
ATOM   1261  CB  LYS A 186       1.934  12.518 -17.880  1.00  0.00           C  
ATOM   1262  CEN LYS A 186       3.240  13.868 -18.853  1.00  0.00           X  
ATOM   1263  H   LYS A 186       2.743   9.759 -17.320  1.00  0.00           H  
ATOM   1264  N   ASP A 187      -0.595  12.485 -16.708  1.00  0.00           N  
ATOM   1265  CA  ASP A 187      -1.857  12.799 -16.003  1.00  0.00           C  
ATOM   1266  C   ASP A 187      -2.348  11.664 -15.095  1.00  0.00           C  
ATOM   1267  O   ASP A 187      -2.603  11.849 -13.911  1.00  0.00           O  
ATOM   1268  CB  ASP A 187      -2.951  13.149 -17.014  1.00  0.00           C  
ATOM   1269  CEN ASP A 187      -3.390  13.961 -17.445  1.00  0.00           X  
ATOM   1270  H   ASP A 187      -0.387  12.977 -17.562  1.00  0.00           H  
ATOM   1271  N   ASN A 188      -2.362  10.447 -15.616  1.00  0.00           N  
ATOM   1272  CA  ASN A 188      -2.932   9.314 -14.907  1.00  0.00           C  
ATOM   1273  C   ASN A 188      -2.308   9.069 -13.512  1.00  0.00           C  
ATOM   1274  O   ASN A 188      -2.955   8.475 -12.650  1.00  0.00           O  
ATOM   1275  CB  ASN A 188      -2.821   8.059 -15.754  1.00  0.00           C  
ATOM   1276  CEN ASN A 188      -3.392   7.546 -16.470  1.00  0.00           X  
ATOM   1277  H   ASN A 188      -2.164  10.360 -16.601  1.00  0.00           H  
ATOM   1278  N   ILE A 189      -1.034   9.419 -13.278  1.00  0.00           N  
ATOM   1279  CA  ILE A 189      -0.403   9.195 -11.958  1.00  0.00           C  
ATOM   1280  C   ILE A 189      -1.120  10.036 -10.902  1.00  0.00           C  
ATOM   1281  O   ILE A 189      -1.314   9.562  -9.789  1.00  0.00           O  
ATOM   1282  CB  ILE A 189       1.095   9.549 -11.959  1.00  0.00           C  
ATOM   1283  CEN ILE A 189       2.100   9.175 -12.157  1.00  0.00           X  
ATOM   1284  H   ILE A 189      -0.552   9.981 -13.967  1.00  0.00           H  
ATOM   1285  N   HIS A 190      -1.574  11.237 -11.271  1.00  0.00           N  
ATOM   1286  CA  HIS A 190      -2.356  12.100 -10.382  1.00  0.00           C  
ATOM   1287  C   HIS A 190      -3.683  11.451  -9.978  1.00  0.00           C  
ATOM   1288  O   HIS A 190      -3.995  11.391  -8.793  1.00  0.00           O  
ATOM   1289  CB  HIS A 190      -2.621  13.454 -11.048  1.00  0.00           C  
ATOM   1290  CEN HIS A 190      -2.050  14.759 -11.069  1.00  0.00           X  
ATOM   1291  H   HIS A 190      -1.475  11.524 -12.234  1.00  0.00           H  
ATOM   1292  N   ASP A 191      -4.446  10.926 -10.941  1.00  0.00           N  
ATOM   1293  CA  ASP A 191      -5.735  10.287 -10.655  1.00  0.00           C  
ATOM   1294  C   ASP A 191      -5.557   9.020  -9.810  1.00  0.00           C  
ATOM   1295  O   ASP A 191      -6.341   8.772  -8.898  1.00  0.00           O  
ATOM   1296  CB  ASP A 191      -6.466   9.952 -11.957  1.00  0.00           C  
ATOM   1297  CEN ASP A 191      -7.190  10.325 -12.569  1.00  0.00           X  
ATOM   1298  H   ASP A 191      -4.171  11.034 -11.906  1.00  0.00           H  
ATOM   1299  N   VAL A 192      -4.500   8.241 -10.074  1.00  0.00           N  
ATOM   1300  CA  VAL A 192      -4.179   7.035  -9.297  1.00  0.00           C  
ATOM   1301  C   VAL A 192      -3.842   7.390  -7.851  1.00  0.00           C  
ATOM   1302  O   VAL A 192      -4.312   6.704  -6.954  1.00  0.00           O  
ATOM   1303  CB  VAL A 192      -2.998   6.260  -9.911  1.00  0.00           C  
ATOM   1304  CEN VAL A 192      -2.828   5.683 -10.248  1.00  0.00           X  
ATOM   1305  H   VAL A 192      -3.878   8.528 -10.815  1.00  0.00           H  
ATOM   1306  N   ASP A 193      -3.077   8.461  -7.620  1.00  0.00           N  
ATOM   1307  CA  ASP A 193      -2.724   8.923  -6.273  1.00  0.00           C  
ATOM   1308  C   ASP A 193      -3.967   9.358  -5.489  1.00  0.00           C  
ATOM   1309  O   ASP A 193      -4.140   8.950  -4.343  1.00  0.00           O  
ATOM   1310  CB  ASP A 193      -1.720  10.077  -6.348  1.00  0.00           C  
ATOM   1311  CEN ASP A 193      -0.719  10.251  -6.284  1.00  0.00           X  
ATOM   1312  H   ASP A 193      -2.700   8.976  -8.404  1.00  0.00           H  
ATOM   1313  N   ASN A 194      -4.891  10.084  -6.126  1.00  0.00           N  
ATOM   1314  CA  ASN A 194      -6.155  10.499  -5.509  1.00  0.00           C  
ATOM   1315  C   ASN A 194      -7.022   9.302  -5.113  1.00  0.00           C  
ATOM   1316  O   ASN A 194      -7.592   9.267  -4.028  1.00  0.00           O  
ATOM   1317  CB  ASN A 194      -6.936  11.424  -6.424  1.00  0.00           C  
ATOM   1318  CEN ASN A 194      -7.037  12.455  -6.593  1.00  0.00           X  
ATOM   1319  H   ASN A 194      -4.695  10.380  -7.073  1.00  0.00           H  
ATOM   1320  N   HIS A 195      -7.128   8.310  -5.997  1.00  0.00           N  
ATOM   1321  CA  HIS A 195      -7.956   7.148  -5.726  1.00  0.00           C  
ATOM   1322  C   HIS A 195      -7.416   6.310  -4.565  1.00  0.00           C  
ATOM   1323  O   HIS A 195      -8.167   5.955  -3.659  1.00  0.00           O  
ATOM   1324  CB  HIS A 195      -8.079   6.281  -6.983  1.00  0.00           C  
ATOM   1325  CEN HIS A 195      -8.977   6.115  -8.077  1.00  0.00           X  
ATOM   1326  H   HIS A 195      -6.653   8.378  -6.883  1.00  0.00           H  
ATOM   1327  N   LEU A 196      -6.104   6.066  -4.533  1.00  0.00           N  
ATOM   1328  CA  LEU A 196      -5.460   5.323  -3.459  1.00  0.00           C  
ATOM   1329  C   LEU A 196      -5.582   6.042  -2.108  1.00  0.00           C  
ATOM   1330  O   LEU A 196      -5.853   5.398  -1.102  1.00  0.00           O  
ATOM   1331  CB  LEU A 196      -3.985   5.083  -3.805  1.00  0.00           C  
ATOM   1332  CEN LEU A 196      -3.216   3.847  -4.308  1.00  0.00           X  
ATOM   1333  H   LEU A 196      -5.522   6.433  -5.273  1.00  0.00           H  
ATOM   1334  N   GLN A 197      -5.448   7.374  -2.084  1.00  0.00           N  
ATOM   1335  CA  GLN A 197      -5.625   8.166  -0.861  1.00  0.00           C  
ATOM   1336  C   GLN A 197      -7.044   8.023  -0.301  1.00  0.00           C  
ATOM   1337  O   GLN A 197      -7.187   7.718   0.880  1.00  0.00           O  
ATOM   1338  CB  GLN A 197      -5.326   9.643  -1.133  1.00  0.00           C  
ATOM   1339  CEN GLN A 197      -4.126  10.901  -0.974  1.00  0.00           X  
ATOM   1340  H   GLN A 197      -5.247   7.856  -2.951  1.00  0.00           H  
ATOM   1341  N   ASN A 198      -8.076   8.150  -1.141  1.00  0.00           N  
ATOM   1342  CA  ASN A 198      -9.467   8.031  -0.687  1.00  0.00           C  
ATOM   1343  C   ASN A 198      -9.774   6.616  -0.162  1.00  0.00           C  
ATOM   1344  O   ASN A 198     -10.421   6.474   0.869  1.00  0.00           O  
ATOM   1345  CB  ASN A 198     -10.439   8.403  -1.792  1.00  0.00           C  
ATOM   1346  CEN ASN A 198     -10.948   9.256  -2.132  1.00  0.00           X  
ATOM   1347  H   ASN A 198      -7.894   8.390  -2.105  1.00  0.00           H  
ATOM   1348  N   VAL A 199      -9.212   5.576  -0.793  1.00  0.00           N  
ATOM   1349  CA  VAL A 199      -9.345   4.174  -0.343  1.00  0.00           C  
ATOM   1350  C   VAL A 199      -8.736   3.967   1.050  1.00  0.00           C  
ATOM   1351  O   VAL A 199      -9.346   3.330   1.913  1.00  0.00           O  
ATOM   1352  CB  VAL A 199      -8.675   3.197  -1.328  1.00  0.00           C  
ATOM   1353  CEN VAL A 199      -8.802   2.712  -1.800  1.00  0.00           X  
ATOM   1354  H   VAL A 199      -8.712   5.759  -1.650  1.00  0.00           H  
ATOM   1355  N   ILE A 200      -7.532   4.489   1.302  1.00  0.00           N  
ATOM   1356  CA  ILE A 200      -6.877   4.407   2.622  1.00  0.00           C  
ATOM   1357  C   ILE A 200      -7.729   5.081   3.696  1.00  0.00           C  
ATOM   1358  O   ILE A 200      -7.910   4.504   4.772  1.00  0.00           O  
ATOM   1359  CB  ILE A 200      -5.481   5.056   2.610  1.00  0.00           C  
ATOM   1360  CEN ILE A 200      -4.423   4.894   2.404  1.00  0.00           X  
ATOM   1361  H   ILE A 200      -7.075   5.007   0.565  1.00  0.00           H  
ATOM   1362  N   GLU A 201      -8.227   6.287   3.424  1.00  0.00           N  
ATOM   1363  CA  GLU A 201      -9.083   7.036   4.346  1.00  0.00           C  
ATOM   1364  C   GLU A 201     -10.323   6.218   4.724  1.00  0.00           C  
ATOM   1365  O   GLU A 201     -10.644   6.105   5.908  1.00  0.00           O  
ATOM   1366  CB  GLU A 201      -9.499   8.372   3.727  1.00  0.00           C  
ATOM   1367  CEN GLU A 201      -9.292  10.057   3.575  1.00  0.00           X  
ATOM   1368  H   GLU A 201      -8.062   6.689   2.512  1.00  0.00           H  
ATOM   1369  N   ASP A 202     -10.947   5.543   3.759  1.00  0.00           N  
ATOM   1370  CA  ASP A 202     -12.131   4.716   3.986  1.00  0.00           C  
ATOM   1371  C   ASP A 202     -11.835   3.478   4.836  1.00  0.00           C  
ATOM   1372  O   ASP A 202     -12.609   3.150   5.744  1.00  0.00           O  
ATOM   1373  CB  ASP A 202     -12.737   4.291   2.646  1.00  0.00           C  
ATOM   1374  CEN ASP A 202     -13.472   4.564   1.996  1.00  0.00           X  
ATOM   1375  H   ASP A 202     -10.673   5.713   2.801  1.00  0.00           H  
ATOM   1376  N   ILE A 203     -10.694   2.811   4.619  1.00  0.00           N  
ATOM   1377  CA  ILE A 203     -10.267   1.682   5.459  1.00  0.00           C  
ATOM   1378  C   ILE A 203     -10.105   2.156   6.892  1.00  0.00           C  
ATOM   1379  O   ILE A 203     -10.544   1.470   7.809  1.00  0.00           O  
ATOM   1380  CB  ILE A 203      -8.945   1.060   4.974  1.00  0.00           C  
ATOM   1381  CEN ILE A 203      -8.496   0.327   4.303  1.00  0.00           X  
ATOM   1382  H   ILE A 203     -10.093   3.138   3.873  1.00  0.00           H  
ATOM   1383  N   HIS A 204      -9.505   3.324   7.113  1.00  0.00           N  
ATOM   1384  CA  HIS A 204      -9.316   3.869   8.450  1.00  0.00           C  
ATOM   1385  C   HIS A 204     -10.642   4.073   9.195  1.00  0.00           C  
ATOM   1386  O   HIS A 204     -10.829   3.520  10.286  1.00  0.00           O  
ATOM   1387  CB  HIS A 204      -8.552   5.196   8.375  1.00  0.00           C  
ATOM   1388  CEN HIS A 204      -7.207   5.655   8.473  1.00  0.00           X  
ATOM   1389  H   HIS A 204      -9.199   3.868   6.319  1.00  0.00           H  
ATOM   1390  N   ASP A 205     -11.594   4.775   8.594  1.00  0.00           N  
ATOM   1391  CA  ASP A 205     -12.902   5.043   9.186  1.00  0.00           C  
ATOM   1392  C   ASP A 205     -13.666   3.751   9.493  1.00  0.00           C  
ATOM   1393  O   ASP A 205     -14.270   3.615  10.564  1.00  0.00           O  
ATOM   1394  CB  ASP A 205     -13.730   5.935   8.258  1.00  0.00           C  
ATOM   1395  CEN ASP A 205     -13.977   6.914   8.126  1.00  0.00           X  
ATOM   1396  H   ASP A 205     -11.391   5.194   7.698  1.00  0.00           H  
ATOM   1397  N   PHE A 206     -13.602   2.761   8.601  1.00  0.00           N  
ATOM   1398  CA  PHE A 206     -14.260   1.472   8.782  1.00  0.00           C  
ATOM   1399  C   PHE A 206     -13.704   0.729  10.002  1.00  0.00           C  
ATOM   1400  O   PHE A 206     -14.474   0.239  10.828  1.00  0.00           O  
ATOM   1401  CB  PHE A 206     -14.104   0.616   7.524  1.00  0.00           C  
ATOM   1402  CEN PHE A 206     -14.947   0.239   6.230  1.00  0.00           X  
ATOM   1403  H   PHE A 206     -13.052   2.907   7.767  1.00  0.00           H  
ATOM   1404  N   MET A 207     -12.376   0.696  10.169  1.00  0.00           N  
ATOM   1405  CA  MET A 207     -11.704   0.074  11.310  1.00  0.00           C  
ATOM   1406  C   MET A 207     -12.141   0.719  12.617  1.00  0.00           C  
ATOM   1407  O   MET A 207     -12.427   0.017  13.589  1.00  0.00           O  
ATOM   1408  CB  MET A 207     -10.187   0.174  11.154  1.00  0.00           C  
ATOM   1409  CEN MET A 207      -8.752  -0.785  10.840  1.00  0.00           X  
ATOM   1410  H   MET A 207     -11.811   1.148   9.465  1.00  0.00           H  
ATOM   1411  N   GLN A 208     -12.222   2.050  12.655  1.00  0.00           N  
ATOM   1412  CA  GLN A 208     -12.639   2.788  13.837  1.00  0.00           C  
ATOM   1413  C   GLN A 208     -14.061   2.396  14.257  1.00  0.00           C  
ATOM   1414  O   GLN A 208     -14.291   2.071  15.424  1.00  0.00           O  
ATOM   1415  CB  GLN A 208     -12.568   4.295  13.575  1.00  0.00           C  
ATOM   1416  CEN GLN A 208     -11.615   5.735  13.826  1.00  0.00           X  
ATOM   1417  H   GLN A 208     -11.919   2.572  11.846  1.00  0.00           H  
ATOM   1418  N   ALA A 209     -14.994   2.336  13.309  1.00  0.00           N  
ATOM   1419  CA  ALA A 209     -16.379   1.965  13.564  1.00  0.00           C  
ATOM   1420  C   ALA A 209     -16.499   0.530  14.105  1.00  0.00           C  
ATOM   1421  O   ALA A 209     -17.250   0.283  15.051  1.00  0.00           O  
ATOM   1422  CB  ALA A 209     -17.202   2.129  12.294  1.00  0.00           C  
ATOM   1423  CEN ALA A 209     -17.202   2.128  12.295  1.00  0.00           X  
ATOM   1424  H   ALA A 209     -14.733   2.587  12.364  1.00  0.00           H  
ATOM   1425  N   ALA A 210     -15.737  -0.423  13.563  1.00  0.00           N  
ATOM   1426  CA  ALA A 210     -15.729  -1.815  14.001  1.00  0.00           C  
ATOM   1427  C   ALA A 210     -15.217  -1.945  15.445  1.00  0.00           C  
ATOM   1428  O   ALA A 210     -15.804  -2.673  16.250  1.00  0.00           O  
ATOM   1429  CB  ALA A 210     -14.885  -2.656  13.054  1.00  0.00           C  
ATOM   1430  CEN ALA A 210     -14.886  -2.656  13.055  1.00  0.00           X  
ATOM   1431  H   ALA A 210     -15.149  -0.174  12.778  1.00  0.00           H  
ATOM   1432  N   ALA A 211     -14.169  -1.201  15.810  1.00  0.00           N  
ATOM   1433  CA  ALA A 211     -13.591  -1.197  17.151  1.00  0.00           C  
ATOM   1434  C   ALA A 211     -14.565  -0.614  18.187  1.00  0.00           C  
ATOM   1435  O   ALA A 211     -14.709  -1.184  19.270  1.00  0.00           O  
ATOM   1436  CB  ALA A 211     -12.282  -0.421  17.154  1.00  0.00           C  
ATOM   1437  CEN ALA A 211     -12.283  -0.422  17.154  1.00  0.00           X  
ATOM   1438  H   ALA A 211     -13.741  -0.614  15.111  1.00  0.00           H  
ATOM   1439  N   ALA A 212     -15.279   0.466  17.855  1.00  0.00           N  
ATOM   1440  CA  ALA A 212     -16.248   1.094  18.749  1.00  0.00           C  
ATOM   1441  C   ALA A 212     -17.463   0.177  18.980  1.00  0.00           C  
ATOM   1442  O   ALA A 212     -17.892   0.005  20.119  1.00  0.00           O  
ATOM   1443  CB  ALA A 212     -16.686   2.439  18.188  1.00  0.00           C  
ATOM   1444  CEN ALA A 212     -16.686   2.438  18.188  1.00  0.00           X  
ATOM   1445  H   ALA A 212     -15.142   0.877  16.944  1.00  0.00           H  
ATOM   1446  N   ALA A 213     -17.941  -0.509  17.939  1.00  0.00           N  
ATOM   1447  CA  ALA A 213     -19.068  -1.441  18.039  1.00  0.00           C  
ATOM   1448  C   ALA A 213     -18.746  -2.673  18.908  1.00  0.00           C  
ATOM   1449  O   ALA A 213     -19.538  -3.054  19.777  1.00  0.00           O  
ATOM   1450  CB  ALA A 213     -19.502  -1.876  16.646  1.00  0.00           C  
ATOM   1451  CEN ALA A 213     -19.501  -1.876  16.647  1.00  0.00           X  
ATOM   1452  H   ALA A 213     -17.545  -0.336  17.027  1.00  0.00           H  
ATOM   1453  N   ALA A 214     -17.584  -3.299  18.712  1.00  0.00           N  
ATOM   1454  CA  ALA A 214     -17.121  -4.423  19.519  1.00  0.00           C  
ATOM   1455  C   ALA A 214     -16.916  -4.040  20.995  1.00  0.00           C  
ATOM   1456  O   ALA A 214     -17.436  -4.730  21.872  1.00  0.00           O  
ATOM   1457  CB  ALA A 214     -15.834  -4.984  18.932  1.00  0.00           C  
ATOM   1458  CEN ALA A 214     -15.835  -4.983  18.933  1.00  0.00           X  
ATOM   1459  H   ALA A 214     -17.006  -2.993  17.939  1.00  0.00           H  
ATOM   1460  N   ASN A 215     -16.205  -2.944  21.279  1.00  0.00           N  
ATOM   1461  CA  ASN A 215     -15.959  -2.458  22.637  1.00  0.00           C  
ATOM   1462  C   ASN A 215     -17.241  -2.258  23.455  1.00  0.00           C  
ATOM   1463  O   ASN A 215     -17.284  -2.713  24.591  1.00  0.00           O  
ATOM   1464  CB  ASN A 215     -15.163  -1.165  22.608  1.00  0.00           C  
ATOM   1465  CEN ASN A 215     -14.158  -0.866  22.633  1.00  0.00           X  
ATOM   1466  H   ASN A 215     -15.793  -2.435  20.511  1.00  0.00           H  
ATOM   1467  N   CYS A 216     -18.316  -1.719  22.876  1.00  0.00           N  
ATOM   1468  CA  CYS A 216     -19.598  -1.546  23.572  1.00  0.00           C  
ATOM   1469  C   CYS A 216     -20.221  -2.876  24.061  1.00  0.00           C  
ATOM   1470  O   CYS A 216     -20.779  -2.924  25.152  1.00  0.00           O  
ATOM   1471  CB  CYS A 216     -20.469  -0.921  22.481  1.00  0.00           C  
ATOM   1472  CEN CYS A 216     -20.814   0.041  22.385  1.00  0.00           X  
ATOM   1473  H   CYS A 216     -18.236  -1.369  21.931  1.00  0.00           H  
ATOM   1474  N   ARG A 217     -20.167  -3.946  23.254  1.00  0.00           N  
ATOM   1475  CA  ARG A 217     -20.662  -5.295  23.578  1.00  0.00           C  
ATOM   1476  C   ARG A 217     -19.945  -5.964  24.768  1.00  0.00           C  
ATOM   1477  O   ARG A 217     -20.631  -6.592  25.576  1.00  0.00           O  
ATOM   1478  CB  ARG A 217     -20.632  -6.200  22.355  1.00  0.00           C  
ATOM   1479  CEN ARG A 217     -21.369  -7.406  20.317  1.00  0.00           X  
ATOM   1480  H   ARG A 217     -19.739  -3.813  22.349  1.00  0.00           H  
ATOM   1481  N   LYS A 218     -18.610  -5.891  24.842  1.00  0.00           N  
ATOM   1482  CA  LYS A 218     -17.783  -6.441  25.937  1.00  0.00           C  
ATOM   1483  C   LYS A 218     -18.298  -5.942  27.276  1.00  0.00           C  
ATOM   1484  O   LYS A 218     -18.241  -6.747  28.227  1.00  0.00           O  
ATOM   1485  CB  LYS A 218     -16.312  -6.057  25.765  1.00  0.00           C  
ATOM   1486  CEN LYS A 218     -14.344  -6.625  25.236  1.00  0.00           X  
ATOM   1487  H   LYS A 218     -18.152  -5.187  24.281  1.00  0.00           H  
TER                                                                             
# All scores below are weighted scores, not raw scores.
#BEGIN_POSE_ENERGIES_TABLE ./minmover_pdb/pose_72.pdb
label vdw cenpack pair env cbeta hs_pair ss_pair sheet total
weights 1 0.5 1 1 0.25 1 1 1 NA
pose 2.62355 2.6679 -7.58316 -4.37921 12.2061 0 0 0 5.53517
MET:NtermProteinFull_1 0 -0.31735 -0.20682 -0.05461 0.03305 0 0 0 -0.54573
TYR_2 0 0.07481 -0.02126 0.85888 0.07081 0 0 0 0.98324
GLY_3 0 -0.04418 0.01537 -0.07965 0.06651 0 0 0 -0.04195
LYS_4 0 -0.21585 0.1522 -0.33001 0.04263 0 0 0 -0.35102
LEU_5 0 0.08166 -0.32998 -0.06582 0.04065 0 0 0 -0.27348
ASN_6 0 -0.05221 -0.02038 -0.36221 0.06956 0 0 0 -0.36524
ASP_7 0 0.06126 0.00865 -0.47618 0.06921 0 0 0 -0.33707
LEU_8 0 -0.15818 -0.46771 -0.19483 0.04452 0 0 0 -0.7762
LEU_9 0 -0.23238 0.12419 0.4149 0.04296 0 0 0 0.34968
GLU_10 0 -0.03581 0.01172 -0.82678 0.06947 0 0 0 -0.78141
ASP_11 0 0.02209 -0.23048 -0.37876 0.06893 0 0 0 -0.51823
LEU_12 0 -0.09379 -0.65153 -0.39148 0.03707 0 0 0 -1.09974
GLN_13 0 0.08752 0.11787 -0.3291 0.0689 0 0 0 -0.0548
GLU_14 0 -0.042 -0.04213 -0.92601 0.06922 0 0 0 -0.94093
VAL_15 0 0.51821 -0.04165 -0.19594 0.07077 0 0 0 0.35138
LEU_16 0 0.39962 0.1278 -0.45811 0.03647 0 0 0 0.10577
LYS_17 0 -0.04743 -0.10727 -0.77863 0.06947 0 0 0 -0.86386
ASN_18 0 -0.07133 -0.25672 -0.36221 0.06899 0 0 0 -0.62127
LEU_19 0 -0.40002 0.53644 -0.30366 0.03304 0 0 0 -0.1342
HIS_D_20 0 -0.05189 -0.23382 -0.18191 0.03228 0 0 0 -0.43535
LYS_21 0 0.00659 -0.05625 -0.96458 0.07072 0 0 0 -0.94352
ASN_22 0 -0.00063 -0.03588 -0.28327 0.06951 0 0 0 -0.25027
ASP_23 0 -0.10582 -0.45725 0.56875 0.03664 0 0 0 0.04232
ARG_24 0.00597 -0.03698 -0.04512 -0.36281 0.04401 0 0 0 -0.39493
SER_25 0 0.0398 0.02245 -0.22078 0.03556 0 0 0 -0.12297
GLY_26 0 -0.08935 -0.24851 -0.08884 0.03503 0 0 0 -0.39167
LYS_27 0 0.00175 -0.14199 -0.96458 0.07322 0 0 0 -1.0316
ASP_28 0 -0.00345 -0.0831 -0.52292 0.06985 0 0 0 -0.53962
ASN_29 0 0.0507 -0.13413 0.05572 0.03543 0 0 0 0.00773
ILE_30 0 -0.15728 0.54158 0.72502 0.06887 0 0 0 1.17819
HIS_D_31 0 -0.0322 -0.0636 0.159 0.06955 0 0 0 0.13275
ASP_32 0 -0.05588 0.0146 -0.03907 0.06915 0 0 0 -0.0112
VAL_33 0.42063 0.68319 0.1789 -0.35242 0.03726 0 0 0 0.96756
ASP_34 0 0.16122 0.15575 -0.31759 0.06893 0 0 0 0.06831
ASN_35 0 -0.07057 0.127 -0.32173 0.06894 0 0 0 -0.19636
HIS_D_36 0 0.40949 0.39067 -0.15819 0.04393 0 0 0 0.6859
LEU_37 0.00449 0.24129 -0.49976 -0.30366 0.03154 0 0 0 -0.5261
GLN_38 0 0.01866 0.13667 -0.55896 0.06921 0 0 0 -0.33442
ASN_39 0 0.05116 0.10364 -0.28327 0.06914 0 0 0 -0.05932
VAL_40 0 0.01016 -0.7752 -0.46599 0.04458 0 0 0 -1.18645
ILE_41 0 0.13904 -0.53902 0.47679 0.06953 0 0 0 0.14633
GLU_42 0 -0.05524 0.00946 -0.82678 0.0693 0 0 0 -0.80327
ASP_43 0 -0.17367 0.08824 -0.1485 0.04295 0 0 0 -0.19097
ILE_44 0 -0.17186 -0.78059 -0.20059 0.03721 0 0 0 -1.11583
HIS_45 0 0.12151 0.36115 -0.02241 0.06886 0 0 0 0.52911
ASP_46 0 0.03467 -0.07063 -0.47618 0.06894 0 0 0 -0.4432
PHE_47 0 -0.06784 -0.2443 -0.07541 0.04507 0 0 0 -0.34248
MET_48 0 -0.25657 -0.05515 -0.13184 0.03456 0 0 0 -0.409
GLN_49 0 -0.00237 0.08172 -0.55896 0.0693 0 0 0 -0.4103
ALA_50 0 -0.23602 0.16271 0.14698 0.03509 0 0 0 0.10877
ALA_51 0 -0.01694 -0.17367 -0.14527 0.03858 0 0 0 -0.2973
ALA_52 0 0.23124 0.04066 0.03291 0.03103 0 0 0 0.33585
ALA_53 0 -0.05086 -0.00666 0.28428 0.0348 0 0 0 0.26156
ALA_54 0 0.10047 -0.00991 0.07904 0.03019 0 0 0 0.1998
ALA_55 0 0.32653 -0.03269 -0.16647 0.0308 0 0 0 0.15818
ASN_56 0 0.27201 -0.50489 -0.01232 0.03493 0 0 0 -0.21026
CYS_57 0 0.01967 0.05837 1.55685 0.0643 0 0 0 1.69919
ARG_58 0.22079 0.59765 0.29897 -0.17363 0.04277 0 0 0 0.98654
LYS_59 0 -0.04668 -0.28691 -0.2228 0.03028 0 0 0 -0.5261
GLY_60 0 -0.14106 -0.06378 -0.0429 0.03585 0 0 0 -0.21191
SER_61 0 -0.015 -0.03619 -0.22078 0.04314 0 0 0 -0.22883
PRO_62 0.60712 0.29801 -0.26973 -0.22805 0.03123 0 0 0 0.43858
GLY_63 0 0.61303 -0.00445 -0.08884 0.03743 0 0 0 0.55718
SER_64 0 -0.01262 -0.11362 0.13063 0.03942 0 0 0 0.04381
PRO_65 0 0.05734 -0.18721 -0.12679 0.07121 0 0 0 -0.18545
ALA_66 0 0.01607 0.08723 0.28428 0.04731 0 0 0 0.43488
GLY_67 0 -0.04095 -0.04992 0.35201 0.04109 0 0 0 0.30222
SER_68 0 -0.01225 0.00237 0.29023 0.04957 0 0 0 0.32991
PRO_69 0 0 0 0.2123 0.04957 0 0 0 0.26186
THR_70 0 0 0 0.33798 0.07499 0 0 0 0.41297
SER_71 0 0 0 0.29023 0.07582 0 0 0 0.36605
THR_72 0 0 0 0.48779 0.07582 0 0 0 0.56361
GLU_73 0 0 0 -1.03403 0.07499 0 0 0 -0.95904
GLU_74 0 0 0 -0.93278 0.04957 0 0 0 -0.88321
GLY_75 0 0 0 0.91259 0.04957 0 0 0 0.96215
THR_76 0 0 0 0.48779 0.04957 0 0 0 0.53736
SER_77 0 0 0 0.29023 0.07499 0 0 0 0.36522
GLU_78 0 0 0 -1.01303 0.07499 0 0 0 -0.93804
SER_79 0 0 0 0.13063 0.07556 0 0 0 0.20619
ALA_80 0 0 0 0.89846 0.05788 0 0 0 0.95634
THR_81 0 0 0 0.48779 0.04957 0 0 0 0.53736
PRO_82 0 0 0 0.2123 0.07582 0 0 0 0.28812
GLU_83 0 0 0 -1.03403 0.07499 0 0 0 -0.95904
SER_84 0 0 0 0.13063 0.07508 0 0 0 0.20571
GLY_85 0 0 0 0.91259 0.04957 0 0 0 0.96215
PRO_86 0 0 0 0.51404 0.04957 0 0 0 0.5636
GLY_87 0 0 0 0.60923 0.04183 0 0 0 0.65106
THR_88 0 0 0 0.48779 0.04183 0 0 0 0.52962
SER_89 0 0 0 0.29023 0.04957 0 0 0 0.3398
THR_90 0 0 0 0.33798 0.07582 0 0 0 0.4138
GLU_91 0 0 0 -1.01303 0.07582 0 0 0 -0.93721
PRO_92 0 0 0 0.51404 0.07582 0 0 0 0.58986
SER_93 0 0 0 -0.0106 0.07499 0 0 0 0.06439
GLU_94 0 0 0 -1.01303 0.05751 0 0 0 -0.95553
GLY_95 0 0 0 0.91259 0.05728 0 0 0 0.96987
SER_96 0 0 0 -0.0106 0.04957 0 0 0 0.03897
ALA_97 0 0 0 0.77873 0.07508 0 0 0 0.85381
PRO_98 0 0 0 0.2123 0.04957 0 0 0 0.26186
GLY_99 0 0 0 0.91259 0.04957 0 0 0 0.96215
SER_100 0 0 0 -0.0106 0.04957 0 0 0 0.03897
PRO_101 0 0 0 0.51404 0.04957 0 0 0 0.5636
ALA_102 0 0 0 0.797 0.04957 0 0 0 0.84657
GLY_103 0 0 0 0.60923 0.04957 0 0 0 0.6588
SER_104 0 0 0 0.29023 0.04957 0 0 0 0.3398
PRO_105 0 0 0 0.51404 0.07582 0 0 0 0.58986
THR_106 0 0 0 0.33798 0.0754 0 0 0 0.41338
SER_107 0 0 0 0.29023 0.0754 0 0 0 0.36563
THR_108 0 0 0 0.48779 0.04957 0 0 0 0.53736
GLU_109 0.0003 0 0 -1.01303 0.07582 0 0 0 -0.93691
GLU_110 0.0003 0 0 -1.03403 0.07508 0 0 0 -0.95865
GLY_111 0 0 0 0.91259 0.07582 0 0 0 0.98841
THR_112 0 0 0 0.48779 0.07582 0 0 0 0.56361
SER_113 0 0 0 0.13063 0.07499 0 0 0 0.20562
THR_114 0 0 0 0.43096 0.07499 0 0 0 0.50594
GLU_115 0 0 0 -1.01303 0.07582 0 0 0 -0.93721
PRO_116 0 0 0 0.2123 0.07582 0 0 0 0.28812
SER_117 0 0 0 0.13063 0.07499 0 0 0 0.20562
GLU_118 0 0 0 -1.01303 0.07582 0 0 0 -0.93721
GLY_119 0 0 0 0.91259 0.04957 0 0 0 0.96215
SER_120 0 0 0 0.29023 0.04957 0 0 0 0.3398
ALA_121 0 0 0 0.89846 0.04957 0 0 0 0.94802
PRO_122 0 0 0 0.2123 0.04957 0 0 0 0.26186
GLY_123 0 0 0 0.91259 0.04957 0 0 0 0.96215
THR_124 0 0 0 0.43096 0.07582 0 0 0 0.50678
SER_125 0 0 0 0.13063 0.07573 0 0 0 0.20636
THR_126 0 0 0 0.43096 0.07499 0 0 0 0.50594
GLU_127 0 0 0 -1.01303 0.07582 0 0 0 -0.93721
PRO_128 0 0 0 0.2123 0.07582 0 0 0 0.28812
SER_129 0 0 0 0.13063 0.07508 0 0 0 0.20571
GLU_130 0 0 0 -1.01303 0.07582 0 0 0 -0.93721
GLY_131 0 0 0 0.91259 0.07582 0 0 0 0.98841
SER_132 0 0 0 0.29023 0.07582 0 0 0 0.36605
ALA_133 0 0 0 0.89846 0.07508 0 0 0 0.97353
PRO_134 0 0 0 0.51404 0.04957 0 0 0 0.5636
GLY_135 0.02039 0 0 0.91259 0.04957 0 0 0 0.98254
THR_136 0.02039 0 0 0.48779 0.04957 0 0 0 0.55775
SER_137 0 0 0 0.29023 0.04957 0 0 0 0.3398
GLU_138 0 0 0 -1.01303 0.07582 0 0 0 -0.93721
SER_139 0 0 0 0.29023 0.07537 0 0 0 0.3656
ALA_140 0 0 0 0.797 0.07448 0 0 0 0.87148
THR_141 0.03209 0 0 0.48779 0.07144 0 0 0 0.59131
PRO_142 0.03209 0 0 0.51404 0.07582 0 0 0 0.62195
GLU_143 0 0 0 -1.01303 0.07567 0 0 0 -0.93737
SER_144 0 0 0 0.29023 0.07508 0 0 0 0.36531
GLY_145 0 -0.03781 -0.01782 0.91259 0.04883 0 0 0 0.90579
PRO_146 0 -0.02433 -0.12094 -0.12679 0.04512 0 0 0 -0.22694
GLY_147 0 -0.04947 -0.08798 0.35201 0.04518 0 0 0 0.25974
SER_148 0 -0.01301 -0.0251 -0.11629 0.07188 0 0 0 -0.08252
GLU_149 0 0.60371 -0.05641 -0.4886 0.04456 0 0 0 0.10326
PRO_150 0.50023 0.08446 -0.13527 0.043 0.07212 0 0 0 0.56455
ALA_151 0.10689 0.31071 0.12513 0.20553 0.04576 0 0 0 0.79402
THR_152 0 0.05535 -0.0633 0.0209 0.07073 0 0 0 0.08368
SER_153 0 -0.13311 -0.11504 -0.11629 0.03597 0 0 0 -0.32847
GLY_154 0 -0.03497 -0.18881 -0.07814 0.03034 0 0 0 -0.27157
SER_155 0 -0.09033 -0.22963 -0.18312 0.0329 0 0 0 -0.47019
GLU_156 0 0.0677 -0.37876 -0.37543 0.06942 0 0 0 -0.61707
THR_157 0 -0.31285 -0.05872 0.01807 0.03867 0 0 0 -0.31483
PRO_158 0 0.0084 0.02256 -0.29134 0.04293 0 0 0 -0.21746
GLY_159 0 0.02339 0.05351 0.01121 0.0302 0 0 0 0.1183
MET_160 0 0.35267 -0.22574 -0.05461 0.03103 0 0 0 0.10334
TYR_161 0 -0.05267 -0.00037 0.85888 0.06961 0 0 0 0.87545
GLY_162 0 -0.00832 0.07626 -0.08884 0.03698 0 0 0 0.01608
LYS_163 0 -0.18486 0.96807 0.40067 0.03456 0 0 0 1.21844
LEU_164 0 -0.00147 -0.02943 0.24309 0.06939 0 0 0 0.28158
ASN_165 0 -0.04905 0.05829 -0.46336 0.0697 0 0 0 -0.38442
ASP_166 0 -0.21709 0.33135 -0.31759 0.04822 0 0 0 -0.15511
LEU_167 0 -0.29055 -0.3872 -0.50394 0.03172 0 0 0 -1.14998
LEU_168 0 0.15342 -0.1689 0.75945 0.06882 0 0 0 0.81279
GLU_169 0 -0.05213 -0.0437 -0.71584 0.0693 0 0 0 -0.74236
ASP_170 0 0.01371 0.79114 0.34071 0.04394 0 0 0 1.18949
LEU_171 0 -0.26839 -0.45493 0.08126 0.03118 0 0 0 -0.61089
GLN_172 0 -0.00062 0.16362 -0.49415 0.06897 0 0 0 -0.26217
GLU_173 0 0.01992 -0.21073 -0.71584 0.06884 0 0 0 -0.8378
VAL_174 0 -0.07114 -0.65588 -0.35242 0.0366 0 0 0 -1.04282
LEU_175 0.00449 0.63685 0.00171 0.4149 0.07012 0 0 0 1.12807
LYS_176 0 -0.0434 0.08921 -0.77863 0.07012 0 0 0 -0.6627
ASN_177 0 -0.15523 0.08417 -0.01232 0.03543 0 0 0 -0.04794
LEU_178 0.42063 0.50098 0.01444 -0.52948 0.03307 0 0 0 0.43964
HIS_179 0 0.19609 0.18 0.0215 0.0688 0 0 0 0.46639
LYS_180 0 -0.06901 0.02883 -0.8715 0.06947 0 0 0 -0.84222
ASN_181 0 -0.18939 -0.20362 0.26721 0.0311 0 0 0 -0.09469
ASP_182 0 -0.13875 -0.28422 0.46164 0.03043 0 0 0 0.06909
ARG_183 0 -0.00945 0.02255 -0.48527 0.07072 0 0 0 -0.40146
SER_184 0 0.08593 -0.10286 -0.20705 0.04331 0 0 0 -0.18068
GLY_185 0.00597 0.05097 -0.32242 -0.06259 0.02992 0 0 0 -0.29814
LYS_186 0 0.02151 0.17756 -0.77863 0.07097 0 0 0 -0.50859
ASP_187 0 -0.00799 -0.23625 -0.47618 0.06961 0 0 0 -0.65082
ASN_188 0 -0.16732 -0.41072 0.12528 0.03008 0 0 0 -0.42268
ILE_189 0 0.25699 0.54727 0.06915 0.04352 0 0 0 0.91693
HIS_190 0 -0.01767 -0.25623 0.06501 0.06929 0 0 0 -0.13959
ASP_191 0 0.03438 -0.45845 -0.42964 0.06904 0 0 0 -0.78468
VAL_192 0 -0.23563 0.50439 -0.27892 0.03679 0 0 0 0.02663
ASP_193 0 -0.3362 -0.16494 -0.31759 0.04289 0 0 0 -0.77584
ASN_194 0 -0.05612 -0.03193 -0.36221 0.06894 0 0 0 -0.38132
HIS_D_195 0 -0.06563 0.02241 -0.15264 0.0699 0 0 0 -0.12596
LEU_196 0 0.47967 -0.42669 -0.50394 0.03762 0 0 0 -0.41334
GLN_197 0 0.02996 0.02818 -0.49415 0.06886 0 0 0 -0.36715
ASN_198 0 -0.03566 -0.10119 -0.32173 0.06898 0 0 0 -0.3896
VAL_199 0 0.03629 -0.17242 -0.00525 0.04535 0 0 0 -0.09603
ILE_200 0 -0.28901 -0.25438 0.20907 0.04391 0 0 0 -0.29041
GLU_201 0 -0.05156 0.04816 -0.71584 0.06935 0 0 0 -0.64988
ASP_202 0 -0.11933 -0.21723 -0.37876 0.0692 0 0 0 -0.64612
ILE_203 0 0.13103 -0.59257 -0.41682 0.0451 0 0 0 -0.83326
HIS_D_204 0 -0.24971 0.24252 -0.06774 0.04301 0 0 0 -0.03192
ASP_205 0 -0.10356 -0.02324 -0.56986 0.06883 0 0 0 -0.62784
PHE_206 0 -0.36504 0.23066 0.07137 0.0359 0 0 0 -0.0271
MET_207 0 0.45592 -0.0371 -0.29185 0.04494 0 0 0 0.17191
GLN_208 0 0.06273 0.05794 -0.4142 0.06916 0 0 0 -0.22437
ALA_209 0 -0.02298 0.09314 0.15304 0.04302 0 0 0 0.26622
ALA_210 0 -0.01408 -0.01281 -0.14527 0.03909 0 0 0 -0.13307
ALA_211 0 -0.09868 -0.03978 0.07904 0.03014 0 0 0 -0.02928
ALA_212 0 -0.0981 0.00962 0.28428 0.03539 0 0 0 0.2312
ALA_213 0 0.0861 0.05007 0.13638 0.03467 0 0 0 0.30722
ALA_214 0 0.02988 0.00294 -0.14527 0.03476 0 0 0 -0.07768
ASN_215 0 0.01019 0.04297 -0.32173 0.04331 0 0 0 -0.22526
CYS_216 0 -0.03197 0.04136 1.70525 0.06961 0 0 0 1.78425
ARG_217 0 -0.07188 -0.31616 -0.26954 0.04291 0 0 0 -0.61467
LYS:CtermProteinFull_218 0.22079 0.6726 0.25016 -0.60186 0.06903 0 0 0 0.61072
#END_POSE_ENERGIES_TABLE ./minmover_pdb/pose_72.pdb
