# Supplementary material for: Selection of a promiscuous minimalist cAMP phosphodiesterase from a library of de novo designed proteins
Source: Nat Chem. 2024 May 3;16(7):1200–8. doi: 10.1038/s41557-024-01490-4 (PMC11230910; doi:10.1038/s41557-024-01490-4)
Supplement: Supplementary file 3 — MD input files, scripts and final structures derived from MD, AlphaFold2, EMSfold and MultiSFold. [file 41557_2024_1490_MOESM3_ESM.zip › Computational_Data/4_MultiSFold/campase/pose_73.pdb]

ATOM      1  N   MET A   1      14.999  -7.930  -0.838  1.00  0.00           N  
ATOM      2  CA  MET A   1      13.940  -6.997  -1.273  1.00  0.00           C  
ATOM      3  C   MET A   1      12.590  -7.687  -1.322  1.00  0.00           C  
ATOM      4  O   MET A   1      11.691  -7.160  -0.703  1.00  0.00           O  
ATOM      5  CB  MET A   1      14.272  -6.407  -2.642  1.00  0.00           C  
ATOM      6  CEN MET A   1      14.749  -4.920  -3.441  1.00  0.00           X  
ATOM      7  H   MET A   1      15.775  -8.121  -1.439  1.00  0.00           H  
ATOM      8  N   TYR A   2      12.465  -8.878  -1.918  1.00  0.00           N  
ATOM      9  CA  TYR A   2      11.177  -9.590  -2.000  1.00  0.00           C  
ATOM     10  C   TYR A   2      10.455  -9.870  -0.665  1.00  0.00           C  
ATOM     11  O   TYR A   2       9.263  -9.637  -0.597  1.00  0.00           O  
ATOM     12  CB  TYR A   2      11.392 -10.917  -2.730  1.00  0.00           C  
ATOM     13  CEN TYR A   2      11.228 -11.620  -4.327  1.00  0.00           X  
ATOM     14  H   TYR A   2      13.163  -9.198  -2.572  1.00  0.00           H  
ATOM     15  N   GLY A   3      11.151 -10.323   0.391  1.00  0.00           N  
ATOM     16  CA  GLY A   3      10.521 -10.651   1.685  1.00  0.00           C  
ATOM     17  C   GLY A   3       9.900  -9.436   2.382  1.00  0.00           C  
ATOM     18  O   GLY A   3       8.782  -9.535   2.859  1.00  0.00           O  
ATOM     19  CEN GLY A   3      10.521 -10.651   1.685  1.00  0.00           X  
ATOM     20  H   GLY A   3      12.137 -10.505   0.283  1.00  0.00           H  
ATOM     21  N   LYS A   4      10.558  -8.267   2.292  1.00  0.00           N  
ATOM     22  CA  LYS A   4      10.086  -6.999   2.896  1.00  0.00           C  
ATOM     23  C   LYS A   4       8.855  -6.398   2.208  1.00  0.00           C  
ATOM     24  O   LYS A   4       7.982  -5.847   2.848  1.00  0.00           O  
ATOM     25  CB  LYS A   4      11.216  -5.968   2.892  1.00  0.00           C  
ATOM     26  CEN LYS A   4      12.719  -4.927   3.955  1.00  0.00           X  
ATOM     27  H   LYS A   4      11.464  -8.262   1.847  1.00  0.00           H  
ATOM     28  N   LEU A   5       8.840  -6.452   0.881  1.00  0.00           N  
ATOM     29  CA  LEU A   5       7.728  -6.023   0.052  1.00  0.00           C  
ATOM     30  C   LEU A   5       6.458  -6.831   0.333  1.00  0.00           C  
ATOM     31  O   LEU A   5       5.376  -6.262   0.409  1.00  0.00           O  
ATOM     32  CB  LEU A   5       8.113  -6.131  -1.429  1.00  0.00           C  
ATOM     33  CEN LEU A   5       8.520  -5.083  -2.482  1.00  0.00           X  
ATOM     34  H   LEU A   5       9.625  -6.901   0.425  1.00  0.00           H  
ATOM     35  N   ASN A   6       6.591  -8.150   0.491  1.00  0.00           N  
ATOM     36  CA  ASN A   6       5.437  -9.010   0.722  1.00  0.00           C  
ATOM     37  C   ASN A   6       4.701  -8.572   1.993  1.00  0.00           C  
ATOM     38  O   ASN A   6       3.486  -8.440   1.956  1.00  0.00           O  
ATOM     39  CB  ASN A   6       5.837 -10.471   0.811  1.00  0.00           C  
ATOM     40  CEN ASN A   6       5.921 -11.299   0.172  1.00  0.00           X  
ATOM     41  H   ASN A   6       7.507  -8.541   0.654  1.00  0.00           H  
ATOM     42  N   ASP A   7       5.451  -8.258   3.057  1.00  0.00           N  
ATOM     43  CA  ASP A   7       4.888  -7.819   4.339  1.00  0.00           C  
ATOM     44  C   ASP A   7       4.164  -6.469   4.170  1.00  0.00           C  
ATOM     45  O   ASP A   7       3.032  -6.312   4.609  1.00  0.00           O  
ATOM     46  CB  ASP A   7       5.985  -7.708   5.401  1.00  0.00           C  
ATOM     47  CEN ASP A   7       6.387  -8.239   6.172  1.00  0.00           X  
ATOM     48  H   ASP A   7       6.448  -8.417   3.020  1.00  0.00           H  
ATOM     49  N   LEU A   8       4.753  -5.541   3.404  1.00  0.00           N  
ATOM     50  CA  LEU A   8       4.177  -4.219   3.151  1.00  0.00           C  
ATOM     51  C   LEU A   8       2.855  -4.260   2.364  1.00  0.00           C  
ATOM     52  O   LEU A   8       1.950  -3.461   2.604  1.00  0.00           O  
ATOM     53  CB  LEU A   8       5.201  -3.353   2.406  1.00  0.00           C  
ATOM     54  CEN LEU A   8       6.136  -2.216   2.860  1.00  0.00           X  
ATOM     55  H   LEU A   8       5.700  -5.715   3.099  1.00  0.00           H  
ATOM     56  N   LEU A   9       2.749  -5.168   1.387  1.00  0.00           N  
ATOM     57  CA  LEU A   9       1.530  -5.327   0.592  1.00  0.00           C  
ATOM     58  C   LEU A   9       0.382  -5.880   1.450  1.00  0.00           C  
ATOM     59  O   LEU A   9      -0.732  -5.362   1.392  1.00  0.00           O  
ATOM     60  CB  LEU A   9       1.796  -6.246  -0.607  1.00  0.00           C  
ATOM     61  CEN LEU A   9       1.998  -5.973  -2.109  1.00  0.00           X  
ATOM     62  H   LEU A   9       3.526  -5.793   1.230  1.00  0.00           H  
ATOM     63  N   GLU A  10       0.663  -6.905   2.255  1.00  0.00           N  
ATOM     64  CA  GLU A  10      -0.309  -7.527   3.158  1.00  0.00           C  
ATOM     65  C   GLU A  10      -0.836  -6.520   4.189  1.00  0.00           C  
ATOM     66  O   GLU A  10      -2.047  -6.461   4.423  1.00  0.00           O  
ATOM     67  CB  GLU A  10       0.316  -8.730   3.869  1.00  0.00           C  
ATOM     68  CEN GLU A  10       0.549 -10.413   3.995  1.00  0.00           X  
ATOM     69  H   GLU A  10       1.615  -7.231   2.309  1.00  0.00           H  
ATOM     70  N   ASP A  11       0.041  -5.681   4.737  1.00  0.00           N  
ATOM     71  CA  ASP A  11      -0.318  -4.642   5.698  1.00  0.00           C  
ATOM     72  C   ASP A  11      -1.230  -3.591   5.060  1.00  0.00           C  
ATOM     73  O   ASP A  11      -2.232  -3.194   5.659  1.00  0.00           O  
ATOM     74  CB  ASP A  11       0.940  -3.977   6.262  1.00  0.00           C  
ATOM     75  CEN ASP A  11       1.553  -4.019   7.075  1.00  0.00           X  
ATOM     76  H   ASP A  11       1.025  -5.825   4.553  1.00  0.00           H  
ATOM     77  N   LEU A  12      -0.953  -3.196   3.815  1.00  0.00           N  
ATOM     78  CA  LEU A  12      -1.783  -2.246   3.075  1.00  0.00           C  
ATOM     79  C   LEU A  12      -3.207  -2.777   2.830  1.00  0.00           C  
ATOM     80  O   LEU A  12      -4.195  -2.079   3.082  1.00  0.00           O  
ATOM     81  CB  LEU A  12      -1.109  -1.901   1.741  1.00  0.00           C  
ATOM     82  CEN LEU A  12      -0.319  -0.670   1.257  1.00  0.00           X  
ATOM     83  H   LEU A  12      -0.101  -3.537   3.394  1.00  0.00           H  
ATOM     84  N   GLN A  13      -3.333  -4.039   2.409  1.00  0.00           N  
ATOM     85  CA  GLN A  13      -4.632  -4.691   2.222  1.00  0.00           C  
ATOM     86  C   GLN A  13      -5.459  -4.738   3.513  1.00  0.00           C  
ATOM     87  O   GLN A  13      -6.642  -4.370   3.502  1.00  0.00           O  
ATOM     88  CB  GLN A  13      -4.434  -6.114   1.692  1.00  0.00           C  
ATOM     89  CEN GLN A  13      -4.457  -7.112   0.260  1.00  0.00           X  
ATOM     90  H   GLN A  13      -2.492  -4.582   2.275  1.00  0.00           H  
ATOM     91  N   GLU A  14      -4.884  -5.169   4.636  1.00  0.00           N  
ATOM     92  CA  GLU A  14      -5.615  -5.218   5.903  1.00  0.00           C  
ATOM     93  C   GLU A  14      -6.067  -3.815   6.339  1.00  0.00           C  
ATOM     94  O   GLU A  14      -7.232  -3.650   6.719  1.00  0.00           O  
ATOM     95  CB  GLU A  14      -4.751  -5.857   6.992  1.00  0.00           C  
ATOM     96  CEN GLU A  14      -4.317  -7.215   7.925  1.00  0.00           X  
ATOM     97  H   GLU A  14      -3.928  -5.500   4.608  1.00  0.00           H  
ATOM     98  N   VAL A  15      -5.231  -2.780   6.182  1.00  0.00           N  
ATOM     99  CA  VAL A  15      -5.620  -1.403   6.535  1.00  0.00           C  
ATOM    100  C   VAL A  15      -6.779  -0.905   5.685  1.00  0.00           C  
ATOM    101  O   VAL A  15      -7.682  -0.268   6.227  1.00  0.00           O  
ATOM    102  CB  VAL A  15      -4.441  -0.424   6.381  1.00  0.00           C  
ATOM    103  CEN VAL A  15      -3.994  -0.035   6.733  1.00  0.00           X  
ATOM    104  H   VAL A  15      -4.310  -2.953   5.805  1.00  0.00           H  
ATOM    105  N   LEU A  16      -6.808  -1.236   4.390  1.00  0.00           N  
ATOM    106  CA  LEU A  16      -7.902  -0.836   3.494  1.00  0.00           C  
ATOM    107  C   LEU A  16      -9.237  -1.428   3.944  1.00  0.00           C  
ATOM    108  O   LEU A  16     -10.259  -0.748   4.063  1.00  0.00           O  
ATOM    109  CB  LEU A  16      -7.592  -1.263   2.054  1.00  0.00           C  
ATOM    110  CEN LEU A  16      -7.124  -0.484   0.810  1.00  0.00           X  
ATOM    111  H   LEU A  16      -6.046  -1.784   4.017  1.00  0.00           H  
ATOM    112  N   LYS A  17      -9.223  -2.720   4.258  1.00  0.00           N  
ATOM    113  CA  LYS A  17     -10.408  -3.434   4.723  1.00  0.00           C  
ATOM    114  C   LYS A  17     -10.960  -2.848   6.024  1.00  0.00           C  
ATOM    115  O   LYS A  17     -12.172  -2.651   6.134  1.00  0.00           O  
ATOM    116  CB  LYS A  17     -10.089  -4.918   4.913  1.00  0.00           C  
ATOM    117  CEN LYS A  17     -10.231  -6.905   4.202  1.00  0.00           X  
ATOM    118  H   LYS A  17      -8.362  -3.224   4.113  1.00  0.00           H  
ATOM    119  N   ASN A  18     -10.111  -2.569   7.009  1.00  0.00           N  
ATOM    120  CA  ASN A  18     -10.531  -2.020   8.296  1.00  0.00           C  
ATOM    121  C   ASN A  18     -11.089  -0.599   8.160  1.00  0.00           C  
ATOM    122  O   ASN A  18     -12.143  -0.314   8.731  1.00  0.00           O  
ATOM    123  CB  ASN A  18      -9.390  -2.039   9.297  1.00  0.00           C  
ATOM    124  CEN ASN A  18      -9.011  -2.678  10.038  1.00  0.00           X  
ATOM    125  H   ASN A  18      -9.124  -2.722   6.847  1.00  0.00           H  
ATOM    126  N   LEU A  19     -10.474   0.251   7.342  1.00  0.00           N  
ATOM    127  CA  LEU A  19     -10.952   1.607   7.076  1.00  0.00           C  
ATOM    128  C   LEU A  19     -12.338   1.595   6.430  1.00  0.00           C  
ATOM    129  O   LEU A  19     -13.207   2.371   6.827  1.00  0.00           O  
ATOM    130  CB  LEU A  19      -9.954   2.352   6.181  1.00  0.00           C  
ATOM    131  CEN LEU A  19      -8.904   3.442   6.468  1.00  0.00           X  
ATOM    132  H   LEU A  19      -9.646  -0.058   6.849  1.00  0.00           H  
ATOM    133  N   HIS A  20     -12.585   0.638   5.533  1.00  0.00           N  
ATOM    134  CA  HIS A  20     -13.906   0.427   4.940  1.00  0.00           C  
ATOM    135  C   HIS A  20     -14.973   0.027   5.974  1.00  0.00           C  
ATOM    136  O   HIS A  20     -16.035   0.645   6.041  1.00  0.00           O  
ATOM    137  CB  HIS A  20     -13.824  -0.641   3.844  1.00  0.00           C  
ATOM    138  CEN HIS A  20     -13.658  -0.702   2.430  1.00  0.00           X  
ATOM    139  H   HIS A  20     -11.802   0.116   5.168  1.00  0.00           H  
ATOM    140  N   LYS A  21     -14.715  -0.998   6.804  1.00  0.00           N  
ATOM    141  CA  LYS A  21     -15.690  -1.481   7.810  1.00  0.00           C  
ATOM    142  C   LYS A  21     -15.995  -0.436   8.887  1.00  0.00           C  
ATOM    143  O   LYS A  21     -17.119  -0.398   9.386  1.00  0.00           O  
ATOM    144  CB  LYS A  21     -15.179  -2.762   8.472  1.00  0.00           C  
ATOM    145  CEN LYS A  21     -15.273  -4.868   8.652  1.00  0.00           X  
ATOM    146  H   LYS A  21     -13.812  -1.444   6.729  1.00  0.00           H  
ATOM    147  N   ASN A  22     -15.013   0.384   9.253  1.00  0.00           N  
ATOM    148  CA  ASN A  22     -15.119   1.334  10.356  1.00  0.00           C  
ATOM    149  C   ASN A  22     -15.928   2.603  10.004  1.00  0.00           C  
ATOM    150  O   ASN A  22     -16.498   3.229  10.904  1.00  0.00           O  
ATOM    151  CB  ASN A  22     -13.739   1.722  10.855  1.00  0.00           C  
ATOM    152  CEN ASN A  22     -13.048   1.397  11.575  1.00  0.00           X  
ATOM    153  H   ASN A  22     -14.129   0.312   8.771  1.00  0.00           H  
ATOM    154  N   ASP A  23     -16.081   2.941   8.712  1.00  0.00           N  
ATOM    155  CA  ASP A  23     -16.630   4.220   8.236  1.00  0.00           C  
ATOM    156  C   ASP A  23     -18.151   4.353   8.452  1.00  0.00           C  
ATOM    157  O   ASP A  23     -18.959   4.355   7.519  1.00  0.00           O  
ATOM    158  CB  ASP A  23     -16.305   4.404   6.752  1.00  0.00           C  
ATOM    159  CEN ASP A  23     -15.621   4.858   6.149  1.00  0.00           X  
ATOM    160  H   ASP A  23     -15.748   2.298   8.006  1.00  0.00           H  
ATOM    161  N   ARG A  24     -18.575   4.522   9.709  1.00  0.00           N  
ATOM    162  CA  ARG A  24     -19.996   4.776  10.010  1.00  0.00           C  
ATOM    163  C   ARG A  24     -20.362   6.236  10.248  1.00  0.00           C  
ATOM    164  O   ARG A  24     -21.538   6.498  10.472  1.00  0.00           O  
ATOM    165  CB  ARG A  24     -20.470   3.921  11.176  1.00  0.00           C  
ATOM    166  CEN ARG A  24     -21.475   2.040  12.443  1.00  0.00           X  
ATOM    167  H   ARG A  24     -17.865   4.566  10.425  1.00  0.00           H  
ATOM    168  N   SER A  25     -19.421   7.181  10.193  1.00  0.00           N  
ATOM    169  CA  SER A  25     -19.716   8.569  10.601  1.00  0.00           C  
ATOM    170  C   SER A  25     -19.476   9.671   9.551  1.00  0.00           C  
ATOM    171  O   SER A  25     -19.867  10.811   9.802  1.00  0.00           O  
ATOM    172  CB  SER A  25     -18.905   8.889  11.842  1.00  0.00           C  
ATOM    173  CEN SER A  25     -18.484   8.893  12.187  1.00  0.00           X  
ATOM    174  H   SER A  25     -18.459   6.892  10.072  1.00  0.00           H  
ATOM    175  N   GLY A  26     -18.878   9.397   8.384  1.00  0.00           N  
ATOM    176  CA  GLY A  26     -18.537  10.473   7.431  1.00  0.00           C  
ATOM    177  C   GLY A  26     -18.333  10.028   5.985  1.00  0.00           C  
ATOM    178  O   GLY A  26     -17.199  10.010   5.518  1.00  0.00           O  
ATOM    179  CEN GLY A  26     -18.537  10.474   7.431  1.00  0.00           X  
ATOM    180  H   GLY A  26     -18.545   8.464   8.189  1.00  0.00           H  
ATOM    181  N   LYS A  27     -19.432   9.663   5.306  1.00  0.00           N  
ATOM    182  CA  LYS A  27     -19.500   9.163   3.921  1.00  0.00           C  
ATOM    183  C   LYS A  27     -18.576   9.846   2.914  1.00  0.00           C  
ATOM    184  O   LYS A  27     -18.021   9.170   2.059  1.00  0.00           O  
ATOM    185  CB  LYS A  27     -20.939   9.271   3.415  1.00  0.00           C  
ATOM    186  CEN LYS A  27     -22.781   8.323   2.984  1.00  0.00           X  
ATOM    187  H   LYS A  27     -20.286   9.602   5.846  1.00  0.00           H  
ATOM    188  N   ASP A  28     -18.416  11.161   3.010  1.00  0.00           N  
ATOM    189  CA  ASP A  28     -17.548  11.872   2.068  1.00  0.00           C  
ATOM    190  C   ASP A  28     -16.075  11.461   2.212  1.00  0.00           C  
ATOM    191  O   ASP A  28     -15.372  11.326   1.216  1.00  0.00           O  
ATOM    192  CB  ASP A  28     -17.688  13.384   2.261  1.00  0.00           C  
ATOM    193  CEN ASP A  28     -18.185  14.183   1.869  1.00  0.00           X  
ATOM    194  H   ASP A  28     -19.130  11.696   3.483  1.00  0.00           H  
ATOM    195  N   ASN A  29     -15.618  11.139   3.426  1.00  0.00           N  
ATOM    196  CA  ASN A  29     -14.213  10.775   3.633  1.00  0.00           C  
ATOM    197  C   ASN A  29     -13.908   9.314   3.261  1.00  0.00           C  
ATOM    198  O   ASN A  29     -12.776   9.004   2.898  1.00  0.00           O  
ATOM    199  CB  ASN A  29     -13.795  11.041   5.067  1.00  0.00           C  
ATOM    200  CEN ASN A  29     -13.368  11.821   5.626  1.00  0.00           X  
ATOM    201  H   ASN A  29     -16.232  11.253   4.221  1.00  0.00           H  
ATOM    202  N   ILE A  30     -14.885   8.409   3.374  1.00  0.00           N  
ATOM    203  CA  ILE A  30     -14.707   7.003   2.979  1.00  0.00           C  
ATOM    204  C   ILE A  30     -14.421   6.907   1.486  1.00  0.00           C  
ATOM    205  O   ILE A  30     -13.535   6.149   1.110  1.00  0.00           O  
ATOM    206  CB  ILE A  30     -15.944   6.149   3.312  1.00  0.00           C  
ATOM    207  CEN ILE A  30     -16.439   5.557   4.083  1.00  0.00           X  
ATOM    208  H   ILE A  30     -15.801   8.724   3.662  1.00  0.00           H  
ATOM    209  N   HIS A  31     -15.097   7.694   0.638  1.00  0.00           N  
ATOM    210  CA  HIS A  31     -14.823   7.687  -0.801  1.00  0.00           C  
ATOM    211  C   HIS A  31     -13.391   8.131  -1.108  1.00  0.00           C  
ATOM    212  O   HIS A  31     -12.678   7.425  -1.817  1.00  0.00           O  
ATOM    213  CB  HIS A  31     -15.817   8.587  -1.541  1.00  0.00           C  
ATOM    214  CEN HIS A  31     -17.053   8.458  -2.238  1.00  0.00           X  
ATOM    215  H   HIS A  31     -15.773   8.354   0.998  1.00  0.00           H  
ATOM    216  N   ASP A  32     -12.942   9.251  -0.536  1.00  0.00           N  
ATOM    217  CA  ASP A  32     -11.584   9.749  -0.757  1.00  0.00           C  
ATOM    218  C   ASP A  32     -10.524   8.757  -0.261  1.00  0.00           C  
ATOM    219  O   ASP A  32      -9.515   8.545  -0.932  1.00  0.00           O  
ATOM    220  CB  ASP A  32     -11.397  11.103  -0.068  1.00  0.00           C  
ATOM    221  CEN ASP A  32     -11.422  12.100  -0.277  1.00  0.00           X  
ATOM    222  H   ASP A  32     -13.588   9.832  -0.023  1.00  0.00           H  
ATOM    223  N   VAL A  33     -10.770   8.099   0.877  1.00  0.00           N  
ATOM    224  CA  VAL A  33      -9.866   7.082   1.440  1.00  0.00           C  
ATOM    225  C   VAL A  33      -9.760   5.869   0.513  1.00  0.00           C  
ATOM    226  O   VAL A  33      -8.661   5.362   0.324  1.00  0.00           O  
ATOM    227  CB  VAL A  33     -10.333   6.610   2.830  1.00  0.00           C  
ATOM    228  CEN VAL A  33     -10.185   6.634   3.502  1.00  0.00           X  
ATOM    229  H   VAL A  33     -11.646   8.284   1.344  1.00  0.00           H  
ATOM    230  N   ASP A  34     -10.868   5.418  -0.081  1.00  0.00           N  
ATOM    231  CA  ASP A  34     -10.910   4.283  -1.012  1.00  0.00           C  
ATOM    232  C   ASP A  34     -10.090   4.582  -2.273  1.00  0.00           C  
ATOM    233  O   ASP A  34      -9.250   3.773  -2.659  1.00  0.00           O  
ATOM    234  CB  ASP A  34     -12.356   3.948  -1.390  1.00  0.00           C  
ATOM    235  CEN ASP A  34     -13.103   3.304  -1.138  1.00  0.00           X  
ATOM    236  H   ASP A  34     -11.743   5.874   0.129  1.00  0.00           H  
ATOM    237  N   ASN A  35     -10.243   5.779  -2.849  1.00  0.00           N  
ATOM    238  CA  ASN A  35      -9.473   6.209  -4.019  1.00  0.00           C  
ATOM    239  C   ASN A  35      -7.970   6.271  -3.718  1.00  0.00           C  
ATOM    240  O   ASN A  35      -7.155   5.814  -4.517  1.00  0.00           O  
ATOM    241  CB  ASN A  35      -9.959   7.551  -4.535  1.00  0.00           C  
ATOM    242  CEN ASN A  35     -10.646   7.916  -5.239  1.00  0.00           X  
ATOM    243  H   ASN A  35     -10.935   6.410  -2.466  1.00  0.00           H  
ATOM    244  N   HIS A  36      -7.586   6.827  -2.566  1.00  0.00           N  
ATOM    245  CA  HIS A  36      -6.176   6.926  -2.195  1.00  0.00           C  
ATOM    246  C   HIS A  36      -5.542   5.541  -2.031  1.00  0.00           C  
ATOM    247  O   HIS A  36      -4.447   5.303  -2.535  1.00  0.00           O  
ATOM    248  CB  HIS A  36      -6.017   7.732  -0.901  1.00  0.00           C  
ATOM    249  CEN HIS A  36      -5.742   9.075  -0.512  1.00  0.00           X  
ATOM    250  H   HIS A  36      -8.284   7.208  -1.941  1.00  0.00           H  
ATOM    251  N   LEU A  37      -6.254   4.598  -1.413  1.00  0.00           N  
ATOM    252  CA  LEU A  37      -5.794   3.225  -1.235  1.00  0.00           C  
ATOM    253  C   LEU A  37      -5.580   2.498  -2.575  1.00  0.00           C  
ATOM    254  O   LEU A  37      -4.532   1.887  -2.768  1.00  0.00           O  
ATOM    255  CB  LEU A  37      -6.796   2.455  -0.366  1.00  0.00           C  
ATOM    256  CEN LEU A  37      -6.782   2.022   1.112  1.00  0.00           X  
ATOM    257  H   LEU A  37      -7.144   4.855  -1.015  1.00  0.00           H  
ATOM    258  N   GLN A  38      -6.511   2.612  -3.530  1.00  0.00           N  
ATOM    259  CA  GLN A  38      -6.360   2.010  -4.861  1.00  0.00           C  
ATOM    260  C   GLN A  38      -5.122   2.553  -5.590  1.00  0.00           C  
ATOM    261  O   GLN A  38      -4.333   1.756  -6.096  1.00  0.00           O  
ATOM    262  CB  GLN A  38      -7.609   2.267  -5.707  1.00  0.00           C  
ATOM    263  CEN GLN A  38      -9.098   1.567  -6.291  1.00  0.00           X  
ATOM    264  H   GLN A  38      -7.324   3.185  -3.352  1.00  0.00           H  
ATOM    265  N   ASN A  39      -4.901   3.872  -5.575  1.00  0.00           N  
ATOM    266  CA  ASN A  39      -3.730   4.471  -6.223  1.00  0.00           C  
ATOM    267  C   ASN A  39      -2.417   3.981  -5.584  1.00  0.00           C  
ATOM    268  O   ASN A  39      -1.480   3.642  -6.299  1.00  0.00           O  
ATOM    269  CB  ASN A  39      -3.797   5.987  -6.189  1.00  0.00           C  
ATOM    270  CEN ASN A  39      -4.146   6.768  -6.797  1.00  0.00           X  
ATOM    271  H   ASN A  39      -5.598   4.480  -5.169  1.00  0.00           H  
ATOM    272  N   VAL A  40      -2.378   3.837  -4.254  1.00  0.00           N  
ATOM    273  CA  VAL A  40      -1.196   3.327  -3.528  1.00  0.00           C  
ATOM    274  C   VAL A  40      -0.881   1.876  -3.926  1.00  0.00           C  
ATOM    275  O   VAL A  40       0.278   1.528  -4.148  1.00  0.00           O  
ATOM    276  CB  VAL A  40      -1.392   3.395  -2.002  1.00  0.00           C  
ATOM    277  CEN VAL A  40      -1.189   3.722  -1.431  1.00  0.00           X  
ATOM    278  H   VAL A  40      -3.183   4.137  -3.720  1.00  0.00           H  
ATOM    279  N   ILE A  41      -1.896   1.013  -4.042  1.00  0.00           N  
ATOM    280  CA  ILE A  41      -1.700  -0.385  -4.466  1.00  0.00           C  
ATOM    281  C   ILE A  41      -1.078  -0.464  -5.863  1.00  0.00           C  
ATOM    282  O   ILE A  41      -0.100  -1.197  -6.055  1.00  0.00           O  
ATOM    283  CB  ILE A  41      -3.025  -1.169  -4.465  1.00  0.00           C  
ATOM    284  CEN ILE A  41      -3.717  -1.752  -3.857  1.00  0.00           X  
ATOM    285  H   ILE A  41      -2.835   1.354  -3.894  1.00  0.00           H  
ATOM    286  N   GLU A  42      -1.637   0.262  -6.832  1.00  0.00           N  
ATOM    287  CA  GLU A  42      -1.131   0.287  -8.207  1.00  0.00           C  
ATOM    288  C   GLU A  42       0.340   0.724  -8.248  1.00  0.00           C  
ATOM    289  O   GLU A  42       1.162   0.051  -8.868  1.00  0.00           O  
ATOM    290  CB  GLU A  42      -1.983   1.217  -9.073  1.00  0.00           C  
ATOM    291  CEN GLU A  42      -3.231   1.444 -10.210  1.00  0.00           X  
ATOM    292  H   GLU A  42      -2.413   0.869  -6.605  1.00  0.00           H  
ATOM    293  N   ASP A  43       0.700   1.762  -7.496  1.00  0.00           N  
ATOM    294  CA  ASP A  43       2.068   2.275  -7.436  1.00  0.00           C  
ATOM    295  C   ASP A  43       3.050   1.263  -6.826  1.00  0.00           C  
ATOM    296  O   ASP A  43       4.151   1.066  -7.353  1.00  0.00           O  
ATOM    297  CB  ASP A  43       2.104   3.580  -6.638  1.00  0.00           C  
ATOM    298  CEN ASP A  43       2.097   4.589  -6.783  1.00  0.00           X  
ATOM    299  H   ASP A  43      -0.021   2.299  -7.039  1.00  0.00           H  
ATOM    300  N   ILE A  44       2.645   0.542  -5.767  1.00  0.00           N  
ATOM    301  CA  ILE A  44       3.493  -0.492  -5.153  1.00  0.00           C  
ATOM    302  C   ILE A  44       3.776  -1.586  -6.176  1.00  0.00           C  
ATOM    303  O   ILE A  44       4.925  -2.004  -6.322  1.00  0.00           O  
ATOM    304  CB  ILE A  44       2.840  -1.115  -3.905  1.00  0.00           C  
ATOM    305  CEN ILE A  44       2.706  -1.022  -2.827  1.00  0.00           X  
ATOM    306  H   ILE A  44       1.706   0.690  -5.428  1.00  0.00           H  
ATOM    307  N   HIS A  45       2.764  -2.047  -6.911  1.00  0.00           N  
ATOM    308  CA  HIS A  45       2.939  -3.072  -7.933  1.00  0.00           C  
ATOM    309  C   HIS A  45       3.965  -2.684  -9.006  1.00  0.00           C  
ATOM    310  O   HIS A  45       4.929  -3.425  -9.237  1.00  0.00           O  
ATOM    311  CB  HIS A  45       1.593  -3.384  -8.595  1.00  0.00           C  
ATOM    312  CEN HIS A  45       0.529  -4.321  -8.451  1.00  0.00           X  
ATOM    313  H   HIS A  45       1.849  -1.638  -6.784  1.00  0.00           H  
ATOM    314  N   ASP A  46       3.832  -1.503  -9.594  1.00  0.00           N  
ATOM    315  CA  ASP A  46       4.750  -1.007 -10.618  1.00  0.00           C  
ATOM    316  C   ASP A  46       6.183  -0.884 -10.089  1.00  0.00           C  
ATOM    317  O   ASP A  46       7.142  -1.299 -10.758  1.00  0.00           O  
ATOM    318  CB  ASP A  46       4.271   0.347 -11.148  1.00  0.00           C  
ATOM    319  CEN ASP A  46       3.745   0.743 -11.925  1.00  0.00           X  
ATOM    320  H   ASP A  46       3.020  -0.944  -9.378  1.00  0.00           H  
ATOM    321  N   PHE A  47       6.349  -0.389  -8.861  1.00  0.00           N  
ATOM    322  CA  PHE A  47       7.664  -0.225  -8.248  1.00  0.00           C  
ATOM    323  C   PHE A  47       8.354  -1.581  -8.049  1.00  0.00           C  
ATOM    324  O   PHE A  47       9.553  -1.711  -8.320  1.00  0.00           O  
ATOM    325  CB  PHE A  47       7.540   0.508  -6.911  1.00  0.00           C  
ATOM    326  CEN PHE A  47       7.708   1.983  -6.344  1.00  0.00           X  
ATOM    327  H   PHE A  47       5.530  -0.146  -8.323  1.00  0.00           H  
ATOM    328  N   MET A  48       7.612  -2.613  -7.642  1.00  0.00           N  
ATOM    329  CA  MET A  48       8.125  -3.971  -7.466  1.00  0.00           C  
ATOM    330  C   MET A  48       8.642  -4.555  -8.776  1.00  0.00           C  
ATOM    331  O   MET A  48       9.745  -5.111  -8.811  1.00  0.00           O  
ATOM    332  CB  MET A  48       7.037  -4.872  -6.885  1.00  0.00           C  
ATOM    333  CEN MET A  48       6.568  -5.731  -5.428  1.00  0.00           X  
ATOM    334  H   MET A  48       6.634  -2.434  -7.454  1.00  0.00           H  
ATOM    335  N   GLN A  49       7.875  -4.427  -9.857  1.00  0.00           N  
ATOM    336  CA  GLN A  49       8.264  -4.918 -11.172  1.00  0.00           C  
ATOM    337  C   GLN A  49       9.584  -4.276 -11.628  1.00  0.00           C  
ATOM    338  O   GLN A  49      10.537  -4.991 -11.965  1.00  0.00           O  
ATOM    339  CB  GLN A  49       7.161  -4.633 -12.195  1.00  0.00           C  
ATOM    340  CEN GLN A  49       5.819  -5.330 -13.067  1.00  0.00           X  
ATOM    341  H   GLN A  49       6.962  -3.999  -9.754  1.00  0.00           H  
ATOM    342  N   ALA A  50       9.686  -2.950 -11.538  1.00  0.00           N  
ATOM    343  CA  ALA A  50      10.877  -2.205 -11.937  1.00  0.00           C  
ATOM    344  C   ALA A  50      12.120  -2.597 -11.112  1.00  0.00           C  
ATOM    345  O   ALA A  50      13.205  -2.768 -11.673  1.00  0.00           O  
ATOM    346  CB  ALA A  50      10.610  -0.711 -11.822  1.00  0.00           C  
ATOM    347  CEN ALA A  50      10.611  -0.712 -11.822  1.00  0.00           X  
ATOM    348  H   ALA A  50       8.892  -2.429 -11.198  1.00  0.00           H  
ATOM    349  N   ALA A  51      11.973  -2.817  -9.803  1.00  0.00           N  
ATOM    350  CA  ALA A  51      13.073  -3.208  -8.923  1.00  0.00           C  
ATOM    351  C   ALA A  51      13.583  -4.625  -9.241  1.00  0.00           C  
ATOM    352  O   ALA A  51      14.794  -4.866  -9.263  1.00  0.00           O  
ATOM    353  CB  ALA A  51      12.637  -3.113  -7.468  1.00  0.00           C  
ATOM    354  CEN ALA A  51      12.638  -3.113  -7.469  1.00  0.00           X  
ATOM    355  H   ALA A  51      11.068  -2.642  -9.385  1.00  0.00           H  
ATOM    356  N   ALA A  52      12.682  -5.560  -9.557  1.00  0.00           N  
ATOM    357  CA  ALA A  52      13.033  -6.928  -9.928  1.00  0.00           C  
ATOM    358  C   ALA A  52      13.815  -6.972 -11.252  1.00  0.00           C  
ATOM    359  O   ALA A  52      14.840  -7.657 -11.342  1.00  0.00           O  
ATOM    360  CB  ALA A  52      11.776  -7.782 -10.019  1.00  0.00           C  
ATOM    361  CEN ALA A  52      11.777  -7.781 -10.020  1.00  0.00           X  
ATOM    362  H   ALA A  52      11.708  -5.303  -9.537  1.00  0.00           H  
ATOM    363  N   ALA A  53      13.386  -6.208 -12.261  1.00  0.00           N  
ATOM    364  CA  ALA A  53      14.072  -6.137 -13.549  1.00  0.00           C  
ATOM    365  C   ALA A  53      15.470  -5.518 -13.406  1.00  0.00           C  
ATOM    366  O   ALA A  53      16.450  -6.089 -13.892  1.00  0.00           O  
ATOM    367  CB  ALA A  53      13.236  -5.348 -14.546  1.00  0.00           C  
ATOM    368  CEN ALA A  53      13.237  -5.348 -14.546  1.00  0.00           X  
ATOM    369  H   ALA A  53      12.558  -5.648 -12.130  1.00  0.00           H  
ATOM    370  N   ALA A  54      15.602  -4.413 -12.665  1.00  0.00           N  
ATOM    371  CA  ALA A  54      16.872  -3.710 -12.480  1.00  0.00           C  
ATOM    372  C   ALA A  54      17.907  -4.560 -11.722  1.00  0.00           C  
ATOM    373  O   ALA A  54      19.077  -4.620 -12.118  1.00  0.00           O  
ATOM    374  CB  ALA A  54      16.634  -2.394 -11.755  1.00  0.00           C  
ATOM    375  CEN ALA A  54      16.634  -2.395 -11.755  1.00  0.00           X  
ATOM    376  H   ALA A  54      14.770  -4.009 -12.256  1.00  0.00           H  
ATOM    377  N   ALA A  55      17.486  -5.275 -10.672  1.00  0.00           N  
ATOM    378  CA  ALA A  55      18.353  -6.181  -9.926  1.00  0.00           C  
ATOM    379  C   ALA A  55      18.804  -7.381 -10.785  1.00  0.00           C  
ATOM    380  O   ALA A  55      19.997  -7.696 -10.837  1.00  0.00           O  
ATOM    381  CB  ALA A  55      17.644  -6.659  -8.668  1.00  0.00           C  
ATOM    382  CEN ALA A  55      17.644  -6.660  -8.669  1.00  0.00           X  
ATOM    383  H   ALA A  55      16.531  -5.155 -10.368  1.00  0.00           H  
ATOM    384  N   ASN A  56      17.871  -8.021 -11.498  1.00  0.00           N  
ATOM    385  CA  ASN A  56      18.167  -9.169 -12.360  1.00  0.00           C  
ATOM    386  C   ASN A  56      19.070  -8.821 -13.548  1.00  0.00           C  
ATOM    387  O   ASN A  56      19.866  -9.672 -13.956  1.00  0.00           O  
ATOM    388  CB  ASN A  56      16.885  -9.809 -12.861  1.00  0.00           C  
ATOM    389  CEN ASN A  56      16.226 -10.573 -12.570  1.00  0.00           X  
ATOM    390  H   ASN A  56      16.913  -7.716 -11.418  1.00  0.00           H  
ATOM    391  N   CYS A  57      19.055  -7.580 -14.044  1.00  0.00           N  
ATOM    392  CA  CYS A  57      19.901  -7.154 -15.166  1.00  0.00           C  
ATOM    393  C   CYS A  57      21.363  -7.613 -15.035  1.00  0.00           C  
ATOM    394  O   CYS A  57      21.963  -8.022 -16.028  1.00  0.00           O  
ATOM    395  CB  CYS A  57      19.813  -5.630 -15.075  1.00  0.00           C  
ATOM    396  CEN CYS A  57      19.324  -4.961 -15.680  1.00  0.00           X  
ATOM    397  H   CYS A  57      18.346  -6.939 -13.717  1.00  0.00           H  
ATOM    398  N   ARG A  58      21.950  -7.651 -13.827  1.00  0.00           N  
ATOM    399  CA  ARG A  58      23.368  -8.035 -13.665  1.00  0.00           C  
ATOM    400  C   ARG A  58      23.737  -9.450 -14.112  1.00  0.00           C  
ATOM    401  O   ARG A  58      24.913  -9.675 -14.383  1.00  0.00           O  
ATOM    402  CB  ARG A  58      23.832  -7.807 -12.234  1.00  0.00           C  
ATOM    403  CEN ARG A  58      24.828  -6.716 -10.242  1.00  0.00           X  
ATOM    404  H   ARG A  58      21.397  -7.401 -13.021  1.00  0.00           H  
ATOM    405  N   LYS A  59      22.788 -10.382 -14.291  1.00  0.00           N  
ATOM    406  CA  LYS A  59      23.157 -11.779 -14.623  1.00  0.00           C  
ATOM    407  C   LYS A  59      24.077 -11.866 -15.848  1.00  0.00           C  
ATOM    408  O   LYS A  59      24.882 -12.786 -15.925  1.00  0.00           O  
ATOM    409  CB  LYS A  59      21.902 -12.619 -14.864  1.00  0.00           C  
ATOM    410  CEN LYS A  59      20.535 -14.073 -14.163  1.00  0.00           X  
ATOM    411  H   LYS A  59      21.833 -10.082 -14.419  1.00  0.00           H  
ATOM    412  N   GLY A  60      24.014 -10.895 -16.760  1.00  0.00           N  
ATOM    413  CA  GLY A  60      24.768 -10.862 -18.013  1.00  0.00           C  
ATOM    414  C   GLY A  60      26.123 -10.152 -17.981  1.00  0.00           C  
ATOM    415  O   GLY A  60      26.760 -10.093 -19.024  1.00  0.00           O  
ATOM    416  CEN GLY A  60      24.768 -10.862 -18.014  1.00  0.00           X  
ATOM    417  H   GLY A  60      23.316 -10.170 -16.638  1.00  0.00           H  
ATOM    418  N   SER A  61      26.598  -9.635 -16.839  1.00  0.00           N  
ATOM    419  CA  SER A  61      27.850  -8.859 -16.819  1.00  0.00           C  
ATOM    420  C   SER A  61      29.088  -9.711 -16.507  1.00  0.00           C  
ATOM    421  O   SER A  61      30.203  -9.196 -16.471  1.00  0.00           O  
ATOM    422  CB  SER A  61      27.734  -7.733 -15.810  1.00  0.00           C  
ATOM    423  CEN SER A  61      27.590  -7.471 -15.356  1.00  0.00           X  
ATOM    424  H   SER A  61      26.162  -9.893 -15.965  1.00  0.00           H  
ATOM    425  N   PRO A  62      28.949 -11.037 -16.296  1.00  0.00           N  
ATOM    426  CA  PRO A  62      30.056 -11.894 -15.897  1.00  0.00           C  
ATOM    427  C   PRO A  62      30.983 -12.073 -17.111  1.00  0.00           C  
ATOM    428  O   PRO A  62      30.906 -13.050 -17.845  1.00  0.00           O  
ATOM    429  CB  PRO A  62      29.393 -13.208 -15.451  1.00  0.00           C  
ATOM    430  CEN PRO A  62      27.881 -12.377 -15.908  1.00  0.00           X  
ATOM    431  N   GLY A  63      31.817 -11.067 -17.371  1.00  0.00           N  
ATOM    432  CA  GLY A  63      32.737 -11.045 -18.511  1.00  0.00           C  
ATOM    433  C   GLY A  63      34.201 -11.071 -18.094  1.00  0.00           C  
ATOM    434  O   GLY A  63      34.852 -10.036 -18.042  1.00  0.00           O  
ATOM    435  CEN GLY A  63      32.737 -11.045 -18.512  1.00  0.00           X  
ATOM    436  H   GLY A  63      31.722 -10.223 -16.827  1.00  0.00           H  
ATOM    437  N   SER A  64      34.737 -12.234 -17.752  1.00  0.00           N  
ATOM    438  CA  SER A  64      36.130 -12.311 -17.316  1.00  0.00           C  
ATOM    439  C   SER A  64      36.813 -13.374 -18.162  1.00  0.00           C  
ATOM    440  O   SER A  64      36.282 -14.476 -18.288  1.00  0.00           O  
ATOM    441  CB  SER A  64      36.228 -12.639 -15.839  1.00  0.00           C  
ATOM    442  CEN SER A  64      36.099 -12.856 -15.357  1.00  0.00           X  
ATOM    443  H   SER A  64      34.299 -13.081 -18.074  1.00  0.00           H  
ATOM    444  N   PRO A  65      37.950 -13.043 -18.799  1.00  0.00           N  
ATOM    445  CA  PRO A  65      38.664 -13.996 -19.620  1.00  0.00           C  
ATOM    446  C   PRO A  65      39.370 -14.970 -18.676  1.00  0.00           C  
ATOM    447  O   PRO A  65      40.037 -14.566 -17.727  1.00  0.00           O  
ATOM    448  CB  PRO A  65      39.639 -13.150 -20.455  1.00  0.00           C  
ATOM    449  CEN PRO A  65      38.931 -11.786 -19.548  1.00  0.00           X  
ATOM    450  N   ALA A  66      39.233 -16.271 -18.937  1.00  0.00           N  
ATOM    451  CA  ALA A  66      39.873 -17.261 -18.093  1.00  0.00           C  
ATOM    452  C   ALA A  66      41.244 -17.520 -18.723  1.00  0.00           C  
ATOM    453  O   ALA A  66      41.471 -18.510 -19.419  1.00  0.00           O  
ATOM    454  CB  ALA A  66      39.042 -18.531 -17.988  1.00  0.00           C  
ATOM    455  CEN ALA A  66      39.043 -18.531 -17.988  1.00  0.00           X  
ATOM    456  H   ALA A  66      38.901 -16.551 -19.850  1.00  0.00           H  
ATOM    457  N   GLY A  67      42.129 -16.541 -18.559  1.00  0.00           N  
ATOM    458  CA  GLY A  67      43.463 -16.574 -19.121  1.00  0.00           C  
ATOM    459  C   GLY A  67      44.317 -17.535 -18.308  1.00  0.00           C  
ATOM    460  O   GLY A  67      44.000 -17.834 -17.164  1.00  0.00           O  
ATOM    461  CEN GLY A  67      43.464 -16.574 -19.122  1.00  0.00           X  
ATOM    462  H   GLY A  67      41.870 -15.768 -17.966  1.00  0.00           H  
ATOM    463  N   SER A  68      45.370 -18.046 -18.934  1.00  0.00           N  
ATOM    464  CA  SER A  68      46.369 -18.932 -18.327  1.00  0.00           C  
ATOM    465  C   SER A  68      47.704 -18.681 -19.034  1.00  0.00           C  
ATOM    466  O   SER A  68      48.322 -19.624 -19.527  1.00  0.00           O  
ATOM    467  CB  SER A  68      45.953 -20.386 -18.440  1.00  0.00           C  
ATOM    468  CEN SER A  68      45.727 -20.835 -18.648  1.00  0.00           X  
ATOM    469  H   SER A  68      45.698 -17.504 -19.719  1.00  0.00           H  
ATOM    470  N   PRO A  69      48.165 -17.424 -19.137  1.00  0.00           N  
ATOM    471  CA  PRO A  69      49.423 -17.156 -19.809  1.00  0.00           C  
ATOM    472  C   PRO A  69      50.537 -17.842 -19.012  1.00  0.00           C  
ATOM    473  O   PRO A  69      50.422 -18.087 -17.812  1.00  0.00           O  
ATOM    474  CB  PRO A  69      49.548 -15.623 -19.815  1.00  0.00           C  
ATOM    475  CEN PRO A  69      47.994 -15.684 -18.938  1.00  0.00           X  
ATOM    476  N   THR A  70      51.617 -18.182 -19.704  1.00  0.00           N  
ATOM    477  CA  THR A  70      52.813 -18.755 -19.095  1.00  0.00           C  
ATOM    478  C   THR A  70      53.872 -17.656 -19.009  1.00  0.00           C  
ATOM    479  O   THR A  70      53.987 -16.827 -19.909  1.00  0.00           O  
ATOM    480  CB  THR A  70      53.362 -19.952 -19.894  1.00  0.00           C  
ATOM    481  CEN THR A  70      53.307 -20.488 -20.119  1.00  0.00           X  
ATOM    482  H   THR A  70      51.728 -17.830 -20.646  1.00  0.00           H  
ATOM    483  N   SER A  71      54.613 -17.628 -17.902  1.00  0.00           N  
ATOM    484  CA  SER A  71      55.687 -16.674 -17.642  1.00  0.00           C  
ATOM    485  C   SER A  71      56.964 -17.062 -18.384  1.00  0.00           C  
ATOM    486  O   SER A  71      57.222 -18.255 -18.522  1.00  0.00           O  
ATOM    487  CB  SER A  71      55.949 -16.577 -16.152  1.00  0.00           C  
ATOM    488  CEN SER A  71      55.998 -16.734 -15.634  1.00  0.00           X  
ATOM    489  H   SER A  71      54.424 -18.304 -17.177  1.00  0.00           H  
ATOM    490  N   THR A  72      57.790 -16.082 -18.760  1.00  0.00           N  
ATOM    491  CA  THR A  72      59.065 -16.343 -19.445  1.00  0.00           C  
ATOM    492  C   THR A  72      60.066 -15.225 -19.131  1.00  0.00           C  
ATOM    493  O   THR A  72      59.964 -14.125 -19.653  1.00  0.00           O  
ATOM    494  CB  THR A  72      58.886 -16.452 -20.971  1.00  0.00           C  
ATOM    495  CEN THR A  72      58.654 -16.703 -21.444  1.00  0.00           X  
ATOM    496  H   THR A  72      57.616 -15.143 -18.443  1.00  0.00           H  
ATOM    497  N   GLU A  73      60.974 -15.578 -18.222  1.00  0.00           N  
ATOM    498  CA  GLU A  73      62.115 -14.844 -17.645  1.00  0.00           C  
ATOM    499  C   GLU A  73      62.236 -13.303 -17.678  1.00  0.00           C  
ATOM    500  O   GLU A  73      62.287 -12.634 -18.704  1.00  0.00           O  
ATOM    501  CB  GLU A  73      63.378 -15.411 -18.298  1.00  0.00           C  
ATOM    502  CEN GLU A  73      64.683 -16.507 -18.284  1.00  0.00           X  
ATOM    503  H   GLU A  73      61.143 -16.573 -18.206  1.00  0.00           H  
ATOM    504  N   GLU A  74      62.343 -12.792 -16.445  1.00  0.00           N  
ATOM    505  CA  GLU A  74      62.503 -11.416 -15.981  1.00  0.00           C  
ATOM    506  C   GLU A  74      63.760 -10.699 -16.496  1.00  0.00           C  
ATOM    507  O   GLU A  74      64.857 -11.257 -16.533  1.00  0.00           O  
ATOM    508  CB  GLU A  74      62.501 -11.397 -14.451  1.00  0.00           C  
ATOM    509  CEN GLU A  74      61.673 -11.178 -12.978  1.00  0.00           X  
ATOM    510  H   GLU A  74      62.465 -13.470 -15.706  1.00  0.00           H  
ATOM    511  N   GLY A  75      63.614  -9.398 -16.750  1.00  0.00           N  
ATOM    512  CA  GLY A  75      64.686  -8.504 -17.177  1.00  0.00           C  
ATOM    513  C   GLY A  75      64.301  -7.059 -16.875  1.00  0.00           C  
ATOM    514  O   GLY A  75      63.124  -6.712 -16.840  1.00  0.00           O  
ATOM    515  CEN GLY A  75      64.687  -8.504 -17.178  1.00  0.00           X  
ATOM    516  H   GLY A  75      62.742  -8.962 -16.483  1.00  0.00           H  
ATOM    517  N   THR A  76      65.312  -6.248 -16.595  1.00  0.00           N  
ATOM    518  CA  THR A  76      65.267  -4.836 -16.210  1.00  0.00           C  
ATOM    519  C   THR A  76      64.952  -3.900 -17.389  1.00  0.00           C  
ATOM    520  O   THR A  76      65.444  -4.114 -18.490  1.00  0.00           O  
ATOM    521  CB  THR A  76      66.600  -4.397 -15.574  1.00  0.00           C  
ATOM    522  CEN THR A  76      67.015  -4.446 -15.166  1.00  0.00           X  
ATOM    523  H   THR A  76      66.232  -6.667 -16.611  1.00  0.00           H  
ATOM    524  N   SER A  77      64.160  -2.860 -17.091  1.00  0.00           N  
ATOM    525  CA  SER A  77      63.761  -1.672 -17.881  1.00  0.00           C  
ATOM    526  C   SER A  77      63.559  -1.752 -19.402  1.00  0.00           C  
ATOM    527  O   SER A  77      64.482  -2.098 -20.121  1.00  0.00           O  
ATOM    528  CB  SER A  77      64.784  -0.587 -17.610  1.00  0.00           C  
ATOM    529  CEN SER A  77      65.269  -0.356 -17.523  1.00  0.00           X  
ATOM    530  H   SER A  77      64.078  -2.695 -16.097  1.00  0.00           H  
ATOM    531  N   GLU A  78      62.458  -1.166 -19.897  1.00  0.00           N  
ATOM    532  CA  GLU A  78      62.184  -1.095 -21.348  1.00  0.00           C  
ATOM    533  C   GLU A  78      61.333   0.143 -21.691  1.00  0.00           C  
ATOM    534  O   GLU A  78      60.499   0.600 -20.915  1.00  0.00           O  
ATOM    535  CB  GLU A  78      61.478  -2.367 -21.824  1.00  0.00           C  
ATOM    536  CEN GLU A  78      61.538  -3.898 -22.569  1.00  0.00           X  
ATOM    537  H   GLU A  78      62.072  -0.402 -19.365  1.00  0.00           H  
ATOM    538  N   SER A  79      61.574   0.714 -22.870  1.00  0.00           N  
ATOM    539  CA  SER A  79      60.854   1.867 -23.414  1.00  0.00           C  
ATOM    540  C   SER A  79      59.943   1.418 -24.556  1.00  0.00           C  
ATOM    541  O   SER A  79      60.314   0.499 -25.288  1.00  0.00           O  
ATOM    542  CB  SER A  79      61.829   2.926 -23.891  1.00  0.00           C  
ATOM    543  CEN SER A  79      62.280   3.142 -24.105  1.00  0.00           X  
ATOM    544  H   SER A  79      62.200   0.246 -23.511  1.00  0.00           H  
ATOM    545  N   ALA A  80      58.810   2.087 -24.768  1.00  0.00           N  
ATOM    546  CA  ALA A  80      57.890   1.773 -25.860  1.00  0.00           C  
ATOM    547  C   ALA A  80      57.363   3.079 -26.484  1.00  0.00           C  
ATOM    548  O   ALA A  80      57.089   4.059 -25.796  1.00  0.00           O  
ATOM    549  CB  ALA A  80      56.746   0.902 -25.365  1.00  0.00           C  
ATOM    550  CEN ALA A  80      56.746   0.903 -25.365  1.00  0.00           X  
ATOM    551  H   ALA A  80      58.626   2.925 -24.232  1.00  0.00           H  
ATOM    552  N   THR A  81      57.284   3.076 -27.810  1.00  0.00           N  
ATOM    553  CA  THR A  81      56.790   4.138 -28.696  1.00  0.00           C  
ATOM    554  C   THR A  81      55.321   3.945 -29.106  1.00  0.00           C  
ATOM    555  O   THR A  81      55.012   2.928 -29.728  1.00  0.00           O  
ATOM    556  CB  THR A  81      57.649   4.234 -29.971  1.00  0.00           C  
ATOM    557  CEN THR A  81      58.161   4.313 -30.241  1.00  0.00           X  
ATOM    558  H   THR A  81      57.502   2.209 -28.281  1.00  0.00           H  
ATOM    559  N   PRO A  82      54.424   4.918 -28.844  1.00  0.00           N  
ATOM    560  CA  PRO A  82      53.015   4.835 -29.227  1.00  0.00           C  
ATOM    561  C   PRO A  82      52.845   4.986 -30.749  1.00  0.00           C  
ATOM    562  O   PRO A  82      53.557   5.749 -31.398  1.00  0.00           O  
ATOM    563  CB  PRO A  82      52.349   5.983 -28.450  1.00  0.00           C  
ATOM    564  CEN PRO A  82      54.014   6.322 -27.903  1.00  0.00           X  
ATOM    565  N   GLU A  83      51.895   4.235 -31.313  1.00  0.00           N  
ATOM    566  CA  GLU A  83      51.503   4.295 -32.727  1.00  0.00           C  
ATOM    567  C   GLU A  83      50.499   5.426 -32.999  1.00  0.00           C  
ATOM    568  O   GLU A  83      49.564   5.681 -32.236  1.00  0.00           O  
ATOM    569  CB  GLU A  83      50.912   2.954 -33.170  1.00  0.00           C  
ATOM    570  CEN GLU A  83      51.090   1.443 -33.937  1.00  0.00           X  
ATOM    571  H   GLU A  83      51.360   3.621 -30.721  1.00  0.00           H  
ATOM    572  N   SER A  84      50.753   6.105 -34.114  1.00  0.00           N  
ATOM    573  CA  SER A  84      49.995   7.206 -34.703  1.00  0.00           C  
ATOM    574  C   SER A  84      48.662   6.761 -35.309  1.00  0.00           C  
ATOM    575  O   SER A  84      48.555   5.664 -35.847  1.00  0.00           O  
ATOM    576  CB  SER A  84      50.839   7.896 -35.757  1.00  0.00           C  
ATOM    577  CEN SER A  84      51.198   7.956 -36.161  1.00  0.00           X  
ATOM    578  H   SER A  84      51.536   5.763 -34.653  1.00  0.00           H  
ATOM    579  N   GLY A  85      47.672   7.666 -35.354  1.00  0.00           N  
ATOM    580  CA  GLY A  85      46.407   7.388 -36.051  1.00  0.00           C  
ATOM    581  C   GLY A  85      45.124   7.632 -35.242  1.00  0.00           C  
ATOM    582  O   GLY A  85      44.882   6.905 -34.283  1.00  0.00           O  
ATOM    583  CEN GLY A  85      46.407   7.388 -36.051  1.00  0.00           X  
ATOM    584  H   GLY A  85      47.858   8.608 -35.045  1.00  0.00           H  
ATOM    585  N   PRO A  86      44.265   8.597 -35.622  1.00  0.00           N  
ATOM    586  CA  PRO A  86      43.010   8.885 -34.924  1.00  0.00           C  
ATOM    587  C   PRO A  86      41.939   7.818 -35.219  1.00  0.00           C  
ATOM    588  O   PRO A  86      41.736   7.419 -36.366  1.00  0.00           O  
ATOM    589  CB  PRO A  86      42.606  10.273 -35.449  1.00  0.00           C  
ATOM    590  CEN PRO A  86      44.062  10.101 -36.466  1.00  0.00           X  
ATOM    591  N   GLY A  87      41.248   7.364 -34.170  1.00  0.00           N  
ATOM    592  CA  GLY A  87      40.132   6.416 -34.234  1.00  0.00           C  
ATOM    593  C   GLY A  87      38.785   7.110 -34.458  1.00  0.00           C  
ATOM    594  O   GLY A  87      38.620   8.297 -34.197  1.00  0.00           O  
ATOM    595  CEN GLY A  87      40.132   6.415 -34.235  1.00  0.00           X  
ATOM    596  H   GLY A  87      41.461   7.756 -33.265  1.00  0.00           H  
ATOM    597  N   THR A  88      37.839   6.333 -34.966  1.00  0.00           N  
ATOM    598  CA  THR A  88      36.429   6.618 -35.249  1.00  0.00           C  
ATOM    599  C   THR A  88      35.440   6.319 -34.116  1.00  0.00           C  
ATOM    600  O   THR A  88      35.372   5.194 -33.622  1.00  0.00           O  
ATOM    601  CB  THR A  88      35.971   5.837 -36.495  1.00  0.00           C  
ATOM    602  CEN THR A  88      36.020   5.697 -37.060  1.00  0.00           X  
ATOM    603  H   THR A  88      38.135   5.418 -35.274  1.00  0.00           H  
ATOM    604  N   SER A  89      34.590   7.302 -33.816  1.00  0.00           N  
ATOM    605  CA  SER A  89      33.524   7.271 -32.808  1.00  0.00           C  
ATOM    606  C   SER A  89      32.284   6.497 -33.270  1.00  0.00           C  
ATOM    607  O   SER A  89      31.999   6.412 -34.463  1.00  0.00           O  
ATOM    608  CB  SER A  89      33.139   8.688 -32.431  1.00  0.00           C  
ATOM    609  CEN SER A  89      33.038   9.220 -32.488  1.00  0.00           X  
ATOM    610  H   SER A  89      34.637   8.152 -34.363  1.00  0.00           H  
ATOM    611  N   THR A  90      31.488   5.992 -32.327  1.00  0.00           N  
ATOM    612  CA  THR A  90      30.206   5.326 -32.607  1.00  0.00           C  
ATOM    613  C   THR A  90      29.208   5.738 -31.530  1.00  0.00           C  
ATOM    614  O   THR A  90      29.576   5.983 -30.384  1.00  0.00           O  
ATOM    615  CB  THR A  90      30.332   3.791 -32.635  1.00  0.00           C  
ATOM    616  CEN THR A  90      30.553   3.298 -32.857  1.00  0.00           X  
ATOM    617  H   THR A  90      31.639   6.263 -31.365  1.00  0.00           H  
ATOM    618  N   GLU A  91      27.969   5.902 -31.974  1.00  0.00           N  
ATOM    619  CA  GLU A  91      26.753   6.226 -31.229  1.00  0.00           C  
ATOM    620  C   GLU A  91      26.123   4.987 -30.549  1.00  0.00           C  
ATOM    621  O   GLU A  91      25.984   3.939 -31.192  1.00  0.00           O  
ATOM    622  CB  GLU A  91      25.734   6.886 -32.161  1.00  0.00           C  
ATOM    623  CEN GLU A  91      24.995   8.289 -32.783  1.00  0.00           X  
ATOM    624  H   GLU A  91      27.833   5.848 -32.974  1.00  0.00           H  
ATOM    625  N   PRO A  92      25.732   5.075 -29.261  1.00  0.00           N  
ATOM    626  CA  PRO A  92      25.061   3.998 -28.536  1.00  0.00           C  
ATOM    627  C   PRO A  92      23.603   3.818 -28.987  1.00  0.00           C  
ATOM    628  O   PRO A  92      22.860   4.780 -29.142  1.00  0.00           O  
ATOM    629  CB  PRO A  92      25.160   4.431 -27.064  1.00  0.00           C  
ATOM    630  CEN PRO A  92      25.934   5.888 -27.743  1.00  0.00           X  
ATOM    631  N   SER A  93      23.169   2.567 -29.159  1.00  0.00           N  
ATOM    632  CA  SER A  93      21.780   2.248 -29.513  1.00  0.00           C  
ATOM    633  C   SER A  93      20.846   2.428 -28.313  1.00  0.00           C  
ATOM    634  O   SER A  93      21.240   2.235 -27.164  1.00  0.00           O  
ATOM    635  CB  SER A  93      21.688   0.831 -30.044  1.00  0.00           C  
ATOM    636  CEN SER A  93      21.797   0.301 -30.099  1.00  0.00           X  
ATOM    637  H   SER A  93      23.796   1.806 -28.941  1.00  0.00           H  
ATOM    638  N   GLU A  94      19.593   2.766 -28.606  1.00  0.00           N  
ATOM    639  CA  GLU A  94      18.490   2.897 -27.657  1.00  0.00           C  
ATOM    640  C   GLU A  94      17.822   1.539 -27.383  1.00  0.00           C  
ATOM    641  O   GLU A  94      17.710   0.685 -28.265  1.00  0.00           O  
ATOM    642  CB  GLU A  94      17.458   3.899 -28.180  1.00  0.00           C  
ATOM    643  CEN GLU A  94      16.800   5.471 -28.190  1.00  0.00           X  
ATOM    644  H   GLU A  94      19.370   2.942 -29.575  1.00  0.00           H  
ATOM    645  N   GLY A  95      17.338   1.336 -26.158  1.00  0.00           N  
ATOM    646  CA  GLY A  95      16.640   0.124 -25.730  1.00  0.00           C  
ATOM    647  C   GLY A  95      15.380   0.482 -24.945  1.00  0.00           C  
ATOM    648  O   GLY A  95      15.109  -0.109 -23.906  1.00  0.00           O  
ATOM    649  CEN GLY A  95      16.640   0.123 -25.730  1.00  0.00           X  
ATOM    650  H   GLY A  95      17.421   2.088 -25.490  1.00  0.00           H  
ATOM    651  N   SER A  96      14.618   1.458 -25.441  1.00  0.00           N  
ATOM    652  CA  SER A  96      13.348   1.899 -24.859  1.00  0.00           C  
ATOM    653  C   SER A  96      12.199   0.962 -25.251  1.00  0.00           C  
ATOM    654  O   SER A  96      12.172   0.516 -26.393  1.00  0.00           O  
ATOM    655  CB  SER A  96      13.043   3.320 -25.293  1.00  0.00           C  
ATOM    656  CEN SER A  96      13.022   3.760 -25.611  1.00  0.00           X  
ATOM    657  H   SER A  96      14.893   1.846 -26.332  1.00  0.00           H  
ATOM    658  N   ALA A  97      11.226   0.733 -24.360  1.00  0.00           N  
ATOM    659  CA  ALA A  97      10.022  -0.077 -24.629  1.00  0.00           C  
ATOM    660  C   ALA A  97       8.892   0.202 -23.603  1.00  0.00           C  
ATOM    661  O   ALA A  97       8.792  -0.496 -22.592  1.00  0.00           O  
ATOM    662  CB  ALA A  97      10.380  -1.556 -24.636  1.00  0.00           C  
ATOM    663  CEN ALA A  97      10.379  -1.555 -24.635  1.00  0.00           X  
ATOM    664  H   ALA A  97      11.193   1.340 -23.555  1.00  0.00           H  
ATOM    665  N   PRO A  98       7.997   1.174 -23.857  1.00  0.00           N  
ATOM    666  CA  PRO A  98       6.895   1.516 -22.957  1.00  0.00           C  
ATOM    667  C   PRO A  98       6.030   0.279 -22.649  1.00  0.00           C  
ATOM    668  O   PRO A  98       5.761  -0.543 -23.521  1.00  0.00           O  
ATOM    669  CB  PRO A  98       6.113   2.599 -23.719  1.00  0.00           C  
ATOM    670  CEN PRO A  98       7.318   2.296 -25.001  1.00  0.00           X  
ATOM    671  N   GLY A  99       5.577   0.156 -21.401  1.00  0.00           N  
ATOM    672  CA  GLY A  99       4.732  -0.953 -20.956  1.00  0.00           C  
ATOM    673  C   GLY A  99       3.443  -0.429 -20.322  1.00  0.00           C  
ATOM    674  O   GLY A  99       3.503   0.397 -19.414  1.00  0.00           O  
ATOM    675  CEN GLY A  99       4.732  -0.953 -20.956  1.00  0.00           X  
ATOM    676  H   GLY A  99       5.722   0.922 -20.761  1.00  0.00           H  
ATOM    677  N   SER A 100       2.287  -0.909 -20.775  1.00  0.00           N  
ATOM    678  CA  SER A 100       0.975  -0.492 -20.265  1.00  0.00           C  
ATOM    679  C   SER A 100       0.438  -1.516 -19.257  1.00  0.00           C  
ATOM    680  O   SER A 100       0.629  -2.715 -19.466  1.00  0.00           O  
ATOM    681  CB  SER A 100      -0.002  -0.311 -21.411  1.00  0.00           C  
ATOM    682  CEN SER A 100      -0.245  -0.398 -21.890  1.00  0.00           X  
ATOM    683  H   SER A 100       2.309  -1.637 -21.473  1.00  0.00           H  
ATOM    684  N   PRO A 101      -0.307  -1.108 -18.215  1.00  0.00           N  
ATOM    685  CA  PRO A 101      -0.889  -2.045 -17.270  1.00  0.00           C  
ATOM    686  C   PRO A 101      -2.006  -2.850 -17.951  1.00  0.00           C  
ATOM    687  O   PRO A 101      -2.706  -2.368 -18.842  1.00  0.00           O  
ATOM    688  CB  PRO A 101      -1.411  -1.157 -16.129  1.00  0.00           C  
ATOM    689  CEN PRO A 101      -0.825   0.179 -17.157  1.00  0.00           X  
ATOM    690  N   ALA A 102      -2.171  -4.089 -17.503  1.00  0.00           N  
ATOM    691  CA  ALA A 102      -3.233  -4.978 -17.949  1.00  0.00           C  
ATOM    692  C   ALA A 102      -4.553  -4.565 -17.272  1.00  0.00           C  
ATOM    693  O   ALA A 102      -4.562  -4.201 -16.097  1.00  0.00           O  
ATOM    694  CB  ALA A 102      -2.886  -6.428 -17.645  1.00  0.00           C  
ATOM    695  CEN ALA A 102      -2.887  -6.427 -17.645  1.00  0.00           X  
ATOM    696  H   ALA A 102      -1.682  -4.352 -16.660  1.00  0.00           H  
ATOM    697  N   GLY A 103      -5.662  -4.613 -18.010  1.00  0.00           N  
ATOM    698  CA  GLY A 103      -7.008  -4.340 -17.508  1.00  0.00           C  
ATOM    699  C   GLY A 103      -8.033  -4.960 -18.450  1.00  0.00           C  
ATOM    700  O   GLY A 103      -7.819  -5.008 -19.657  1.00  0.00           O  
ATOM    701  CEN GLY A 103      -7.008  -4.340 -17.508  1.00  0.00           X  
ATOM    702  H   GLY A 103      -5.588  -4.926 -18.966  1.00  0.00           H  
ATOM    703  N   SER A 104      -9.105  -5.495 -17.875  1.00  0.00           N  
ATOM    704  CA  SER A 104     -10.229  -6.141 -18.553  1.00  0.00           C  
ATOM    705  C   SER A 104     -11.291  -5.154 -19.081  1.00  0.00           C  
ATOM    706  O   SER A 104     -11.601  -4.181 -18.395  1.00  0.00           O  
ATOM    707  CB  SER A 104     -10.873  -7.138 -17.609  1.00  0.00           C  
ATOM    708  CEN SER A 104     -11.055  -7.351 -17.143  1.00  0.00           X  
ATOM    709  H   SER A 104      -9.114  -5.549 -16.867  1.00  0.00           H  
ATOM    710  N   PRO A 105     -11.913  -5.431 -20.244  1.00  0.00           N  
ATOM    711  CA  PRO A 105     -13.003  -4.630 -20.789  1.00  0.00           C  
ATOM    712  C   PRO A 105     -14.286  -4.828 -19.971  1.00  0.00           C  
ATOM    713  O   PRO A 105     -14.464  -5.852 -19.314  1.00  0.00           O  
ATOM    714  CB  PRO A 105     -13.149  -5.130 -22.236  1.00  0.00           C  
ATOM    715  CEN PRO A 105     -11.854  -6.268 -21.770  1.00  0.00           X  
ATOM    716  N   THR A 106     -15.207  -3.868 -20.023  1.00  0.00           N  
ATOM    717  CA  THR A 106     -16.509  -3.985 -19.357  1.00  0.00           C  
ATOM    718  C   THR A 106     -17.597  -3.522 -20.320  1.00  0.00           C  
ATOM    719  O   THR A 106     -17.448  -2.501 -20.984  1.00  0.00           O  
ATOM    720  CB  THR A 106     -16.580  -3.156 -18.061  1.00  0.00           C  
ATOM    721  CEN THR A 106     -16.394  -3.028 -17.522  1.00  0.00           X  
ATOM    722  H   THR A 106     -15.063  -3.075 -20.629  1.00  0.00           H  
ATOM    723  N   SER A 107     -18.685  -4.295 -20.393  1.00  0.00           N  
ATOM    724  CA  SER A 107     -19.841  -4.016 -21.249  1.00  0.00           C  
ATOM    725  C   SER A 107     -20.792  -3.049 -20.547  1.00  0.00           C  
ATOM    726  O   SER A 107     -21.191  -3.312 -19.416  1.00  0.00           O  
ATOM    727  CB  SER A 107     -20.558  -5.302 -21.610  1.00  0.00           C  
ATOM    728  CEN SER A 107     -20.755  -5.806 -21.556  1.00  0.00           X  
ATOM    729  H   SER A 107     -18.802  -5.021 -19.700  1.00  0.00           H  
ATOM    730  N   THR A 108     -21.196  -1.990 -21.245  1.00  0.00           N  
ATOM    731  CA  THR A 108     -22.175  -1.014 -20.752  1.00  0.00           C  
ATOM    732  C   THR A 108     -23.085  -0.613 -21.911  1.00  0.00           C  
ATOM    733  O   THR A 108     -22.809  -0.916 -23.069  1.00  0.00           O  
ATOM    734  CB  THR A 108     -21.506   0.240 -20.160  1.00  0.00           C  
ATOM    735  CEN THR A 108     -21.156   0.501 -19.772  1.00  0.00           X  
ATOM    736  H   THR A 108     -21.007  -1.957 -22.237  1.00  0.00           H  
ATOM    737  N   GLU A 109     -24.204  -0.027 -21.521  1.00  0.00           N  
ATOM    738  CA  GLU A 109     -25.274   0.569 -22.309  1.00  0.00           C  
ATOM    739  C   GLU A 109     -25.026   1.958 -22.918  1.00  0.00           C  
ATOM    740  O   GLU A 109     -24.422   2.858 -22.335  1.00  0.00           O  
ATOM    741  CB  GLU A 109     -26.533   0.631 -21.442  1.00  0.00           C  
ATOM    742  CEN GLU A 109     -28.015  -0.044 -20.940  1.00  0.00           X  
ATOM    743  H   GLU A 109     -24.476  -0.198 -20.564  1.00  0.00           H  
ATOM    744  N   GLU A 110     -25.552   2.064 -24.135  1.00  0.00           N  
ATOM    745  CA  GLU A 110     -25.619   3.182 -25.067  1.00  0.00           C  
ATOM    746  C   GLU A 110     -26.681   4.244 -24.727  1.00  0.00           C  
ATOM    747  O   GLU A 110     -27.819   3.942 -24.366  1.00  0.00           O  
ATOM    748  CB  GLU A 110     -25.868   2.645 -26.478  1.00  0.00           C  
ATOM    749  CEN GLU A 110     -25.274   2.166 -28.002  1.00  0.00           X  
ATOM    750  H   GLU A 110     -26.087   1.265 -24.437  1.00  0.00           H  
ATOM    751  N   GLY A 111     -26.324   5.511 -24.954  1.00  0.00           N  
ATOM    752  CA  GLY A 111     -27.196   6.672 -24.782  1.00  0.00           C  
ATOM    753  C   GLY A 111     -26.535   7.942 -25.318  1.00  0.00           C  
ATOM    754  O   GLY A 111     -25.967   8.713 -24.559  1.00  0.00           O  
ATOM    755  CEN GLY A 111     -27.197   6.672 -24.781  1.00  0.00           X  
ATOM    756  H   GLY A 111     -25.402   5.684 -25.328  1.00  0.00           H  
ATOM    757  N   THR A 112     -26.597   8.097 -26.640  1.00  0.00           N  
ATOM    758  CA  THR A 112     -26.247   9.250 -27.491  1.00  0.00           C  
ATOM    759  C   THR A 112     -25.564  10.489 -26.879  1.00  0.00           C  
ATOM    760  O   THR A 112     -26.178  11.536 -26.671  1.00  0.00           O  
ATOM    761  CB  THR A 112     -27.520   9.749 -28.200  1.00  0.00           C  
ATOM    762  CEN THR A 112     -27.987   9.661 -28.539  1.00  0.00           X  
ATOM    763  H   THR A 112     -27.268   7.487 -27.085  1.00  0.00           H  
ATOM    764  N   SER A 113     -24.229  10.412 -26.789  1.00  0.00           N  
ATOM    765  CA  SER A 113     -23.333  11.450 -26.255  1.00  0.00           C  
ATOM    766  C   SER A 113     -23.043  12.553 -27.274  1.00  0.00           C  
ATOM    767  O   SER A 113     -22.685  12.269 -28.416  1.00  0.00           O  
ATOM    768  CB  SER A 113     -22.035  10.821 -25.790  1.00  0.00           C  
ATOM    769  CEN SER A 113     -21.609  10.483 -25.780  1.00  0.00           X  
ATOM    770  H   SER A 113     -23.781   9.616 -27.214  1.00  0.00           H  
ATOM    771  N   THR A 114     -23.072  13.808 -26.827  1.00  0.00           N  
ATOM    772  CA  THR A 114     -22.703  14.958 -27.659  1.00  0.00           C  
ATOM    773  C   THR A 114     -21.549  15.678 -26.967  1.00  0.00           C  
ATOM    774  O   THR A 114     -21.539  15.810 -25.746  1.00  0.00           O  
ATOM    775  CB  THR A 114     -23.876  15.933 -27.874  1.00  0.00           C  
ATOM    776  CEN THR A 114     -24.412  16.057 -28.071  1.00  0.00           X  
ATOM    777  H   THR A 114     -23.087  13.958 -25.828  1.00  0.00           H  
ATOM    778  N   GLU A 115     -20.554  16.073 -27.751  1.00  0.00           N  
ATOM    779  CA  GLU A 115     -19.341  16.769 -27.327  1.00  0.00           C  
ATOM    780  C   GLU A 115     -19.593  18.292 -27.315  1.00  0.00           C  
ATOM    781  O   GLU A 115     -20.291  18.792 -28.201  1.00  0.00           O  
ATOM    782  CB  GLU A 115     -18.169  16.421 -28.248  1.00  0.00           C  
ATOM    783  CEN GLU A 115     -16.758  15.520 -28.566  1.00  0.00           X  
ATOM    784  H   GLU A 115     -20.670  15.979 -28.752  1.00  0.00           H  
ATOM    785  N   PRO A 116     -19.076  19.055 -26.337  1.00  0.00           N  
ATOM    786  CA  PRO A 116     -19.188  20.508 -26.347  1.00  0.00           C  
ATOM    787  C   PRO A 116     -18.179  21.114 -27.336  1.00  0.00           C  
ATOM    788  O   PRO A 116     -17.154  20.518 -27.654  1.00  0.00           O  
ATOM    789  CB  PRO A 116     -18.903  20.917 -24.892  1.00  0.00           C  
ATOM    790  CEN PRO A 116     -18.648  19.167 -24.650  1.00  0.00           X  
ATOM    791  N   SER A 117     -18.509  22.313 -27.809  1.00  0.00           N  
ATOM    792  CA  SER A 117     -17.688  23.175 -28.657  1.00  0.00           C  
ATOM    793  C   SER A 117     -16.458  23.785 -27.970  1.00  0.00           C  
ATOM    794  O   SER A 117     -16.517  24.314 -26.860  1.00  0.00           O  
ATOM    795  CB  SER A 117     -18.557  24.284 -29.217  1.00  0.00           C  
ATOM    796  CEN SER A 117     -18.945  24.665 -29.236  1.00  0.00           X  
ATOM    797  H   SER A 117     -19.454  22.628 -27.653  1.00  0.00           H  
ATOM    798  N   GLU A 118     -15.358  23.759 -28.718  1.00  0.00           N  
ATOM    799  CA  GLU A 118     -14.027  24.271 -28.405  1.00  0.00           C  
ATOM    800  C   GLU A 118     -13.947  25.810 -28.438  1.00  0.00           C  
ATOM    801  O   GLU A 118     -14.407  26.461 -29.379  1.00  0.00           O  
ATOM    802  CB  GLU A 118     -13.005  23.676 -29.376  1.00  0.00           C  
ATOM    803  CEN GLU A 118     -11.811  22.515 -29.735  1.00  0.00           X  
ATOM    804  H   GLU A 118     -15.442  23.319 -29.625  1.00  0.00           H  
ATOM    805  N   GLY A 119     -13.284  26.398 -27.440  1.00  0.00           N  
ATOM    806  CA  GLY A 119     -13.023  27.836 -27.341  1.00  0.00           C  
ATOM    807  C   GLY A 119     -11.685  28.082 -26.651  1.00  0.00           C  
ATOM    808  O   GLY A 119     -11.630  28.287 -25.444  1.00  0.00           O  
ATOM    809  CEN GLY A 119     -13.023  27.837 -27.341  1.00  0.00           X  
ATOM    810  H   GLY A 119     -12.871  25.804 -26.734  1.00  0.00           H  
ATOM    811  N   SER A 120     -10.598  28.034 -27.421  1.00  0.00           N  
ATOM    812  CA  SER A 120      -9.216  28.190 -26.947  1.00  0.00           C  
ATOM    813  C   SER A 120      -8.965  29.594 -26.397  1.00  0.00           C  
ATOM    814  O   SER A 120      -9.530  30.546 -26.930  1.00  0.00           O  
ATOM    815  CB  SER A 120      -8.242  27.885 -28.067  1.00  0.00           C  
ATOM    816  CEN SER A 120      -8.039  27.860 -28.571  1.00  0.00           X  
ATOM    817  H   SER A 120     -10.743  27.991 -28.421  1.00  0.00           H  
ATOM    818  N   ALA A 121      -8.050  29.743 -25.433  1.00  0.00           N  
ATOM    819  CA  ALA A 121      -7.644  31.047 -24.888  1.00  0.00           C  
ATOM    820  C   ALA A 121      -6.431  30.910 -23.939  1.00  0.00           C  
ATOM    821  O   ALA A 121      -6.492  31.352 -22.791  1.00  0.00           O  
ATOM    822  CB  ALA A 121      -8.814  31.703 -24.170  1.00  0.00           C  
ATOM    823  CEN ALA A 121      -8.813  31.703 -24.170  1.00  0.00           X  
ATOM    824  H   ALA A 121      -7.462  28.951 -25.221  1.00  0.00           H  
ATOM    825  N   PRO A 122      -5.309  30.326 -24.393  1.00  0.00           N  
ATOM    826  CA  PRO A 122      -4.139  30.080 -23.559  1.00  0.00           C  
ATOM    827  C   PRO A 122      -3.454  31.390 -23.142  1.00  0.00           C  
ATOM    828  O   PRO A 122      -3.322  32.313 -23.945  1.00  0.00           O  
ATOM    829  CB  PRO A 122      -3.233  29.208 -24.445  1.00  0.00           C  
ATOM    830  CEN PRO A 122      -4.516  29.449 -25.663  1.00  0.00           X  
ATOM    831  N   GLY A 123      -2.919  31.423 -21.918  1.00  0.00           N  
ATOM    832  CA  GLY A 123      -2.132  32.559 -21.446  1.00  0.00           C  
ATOM    833  C   GLY A 123      -2.693  33.296 -20.237  1.00  0.00           C  
ATOM    834  O   GLY A 123      -3.710  33.968 -20.344  1.00  0.00           O  
ATOM    835  CEN GLY A 123      -2.132  32.560 -21.446  1.00  0.00           X  
ATOM    836  H   GLY A 123      -2.855  30.555 -21.408  1.00  0.00           H  
ATOM    837  N   THR A 124      -1.932  33.309 -19.144  1.00  0.00           N  
ATOM    838  CA  THR A 124      -2.312  34.023 -17.919  1.00  0.00           C  
ATOM    839  C   THR A 124      -1.060  34.698 -17.358  1.00  0.00           C  
ATOM    840  O   THR A 124      -0.013  34.084 -17.195  1.00  0.00           O  
ATOM    841  CB  THR A 124      -2.922  33.087 -16.859  1.00  0.00           C  
ATOM    842  CEN THR A 124      -3.332  32.711 -16.680  1.00  0.00           X  
ATOM    843  H   THR A 124      -0.947  33.101 -19.235  1.00  0.00           H  
ATOM    844  N   SER A 125      -1.154  36.009 -17.134  1.00  0.00           N  
ATOM    845  CA  SER A 125      -0.079  36.844 -16.612  1.00  0.00           C  
ATOM    846  C   SER A 125      -0.723  37.769 -15.586  1.00  0.00           C  
ATOM    847  O   SER A 125      -1.874  38.153 -15.764  1.00  0.00           O  
ATOM    848  CB  SER A 125       0.607  37.624 -17.717  1.00  0.00           C  
ATOM    849  CEN SER A 125       0.669  37.896 -18.183  1.00  0.00           X  
ATOM    850  H   SER A 125      -2.075  36.425 -17.150  1.00  0.00           H  
ATOM    851  N   THR A 126      -0.016  38.083 -14.499  1.00  0.00           N  
ATOM    852  CA  THR A 126      -0.484  39.045 -13.494  1.00  0.00           C  
ATOM    853  C   THR A 126       0.671  39.977 -13.160  1.00  0.00           C  
ATOM    854  O   THR A 126       1.823  39.559 -13.063  1.00  0.00           O  
ATOM    855  CB  THR A 126      -0.987  38.361 -12.210  1.00  0.00           C  
ATOM    856  CEN THR A 126      -1.352  38.002 -11.928  1.00  0.00           X  
ATOM    857  H   THR A 126       0.925  37.723 -14.400  1.00  0.00           H  
ATOM    858  N   GLU A 127       0.336  41.256 -13.053  1.00  0.00           N  
ATOM    859  CA  GLU A 127       1.219  42.384 -12.779  1.00  0.00           C  
ATOM    860  C   GLU A 127       1.570  42.458 -11.273  1.00  0.00           C  
ATOM    861  O   GLU A 127       0.674  42.301 -10.436  1.00  0.00           O  
ATOM    862  CB  GLU A 127       0.569  43.690 -13.242  1.00  0.00           C  
ATOM    863  CEN GLU A 127       0.398  44.922 -14.407  1.00  0.00           X  
ATOM    864  H   GLU A 127      -0.646  41.486 -13.127  1.00  0.00           H  
ATOM    865  N   PRO A 128       2.843  42.675 -10.891  1.00  0.00           N  
ATOM    866  CA  PRO A 128       3.253  42.821  -9.495  1.00  0.00           C  
ATOM    867  C   PRO A 128       2.700  44.117  -8.880  1.00  0.00           C  
ATOM    868  O   PRO A 128       2.588  45.140  -9.552  1.00  0.00           O  
ATOM    869  CB  PRO A 128       4.789  42.817  -9.557  1.00  0.00           C  
ATOM    870  CEN PRO A 128       4.527  42.715 -11.319  1.00  0.00           X  
ATOM    871  N   SER A 129       2.379  44.091  -7.583  1.00  0.00           N  
ATOM    872  CA  SER A 129       1.915  45.264  -6.837  1.00  0.00           C  
ATOM    873  C   SER A 129       3.047  45.956  -6.061  1.00  0.00           C  
ATOM    874  O   SER A 129       3.971  45.314  -5.566  1.00  0.00           O  
ATOM    875  CB  SER A 129       0.804  44.858  -5.888  1.00  0.00           C  
ATOM    876  CEN SER A 129       0.521  44.552  -5.539  1.00  0.00           X  
ATOM    877  H   SER A 129       2.422  43.209  -7.095  1.00  0.00           H  
ATOM    878  N   GLU A 130       2.901  47.274  -5.944  1.00  0.00           N  
ATOM    879  CA  GLU A 130       3.677  48.195  -5.099  1.00  0.00           C  
ATOM    880  C   GLU A 130       5.206  48.003  -4.963  1.00  0.00           C  
ATOM    881  O   GLU A 130       5.721  47.165  -4.230  1.00  0.00           O  
ATOM    882  CB  GLU A 130       3.067  48.170  -3.696  1.00  0.00           C  
ATOM    883  CEN GLU A 130       2.008  48.828  -2.535  1.00  0.00           X  
ATOM    884  H   GLU A 130       1.951  47.580  -6.101  1.00  0.00           H  
ATOM    885  N   GLY A 131       5.934  48.947  -5.570  1.00  0.00           N  
ATOM    886  CA  GLY A 131       7.328  49.181  -5.169  1.00  0.00           C  
ATOM    887  C   GLY A 131       8.275  47.979  -5.191  1.00  0.00           C  
ATOM    888  O   GLY A 131       9.343  47.988  -4.587  1.00  0.00           O  
ATOM    889  CEN GLY A 131       7.328  49.181  -5.169  1.00  0.00           X  
ATOM    890  H   GLY A 131       5.425  49.804  -5.728  1.00  0.00           H  
ATOM    891  N   SER A 132       7.918  46.987  -6.002  1.00  0.00           N  
ATOM    892  CA  SER A 132       8.639  45.727  -6.192  1.00  0.00           C  
ATOM    893  C   SER A 132      10.077  45.931  -6.685  1.00  0.00           C  
ATOM    894  O   SER A 132      10.289  46.589  -7.703  1.00  0.00           O  
ATOM    895  CB  SER A 132       7.877  44.845  -7.162  1.00  0.00           C  
ATOM    896  CEN SER A 132       7.569  44.707  -7.588  1.00  0.00           X  
ATOM    897  H   SER A 132       7.103  47.128  -6.580  1.00  0.00           H  
ATOM    898  N   ALA A 133      11.053  45.279  -6.046  1.00  0.00           N  
ATOM    899  CA  ALA A 133      12.454  45.315  -6.481  1.00  0.00           C  
ATOM    900  C   ALA A 133      13.153  43.956  -6.275  1.00  0.00           C  
ATOM    901  O   ALA A 133      13.451  43.582  -5.141  1.00  0.00           O  
ATOM    902  CB  ALA A 133      13.201  46.416  -5.742  1.00  0.00           C  
ATOM    903  CEN ALA A 133      13.201  46.415  -5.742  1.00  0.00           X  
ATOM    904  H   ALA A 133      10.799  44.615  -5.330  1.00  0.00           H  
ATOM    905  N   PRO A 134      13.498  43.231  -7.353  1.00  0.00           N  
ATOM    906  CA  PRO A 134      14.044  41.888  -7.244  1.00  0.00           C  
ATOM    907  C   PRO A 134      15.496  41.986  -6.767  1.00  0.00           C  
ATOM    908  O   PRO A 134      16.442  41.818  -7.530  1.00  0.00           O  
ATOM    909  CB  PRO A 134      13.921  41.303  -8.661  1.00  0.00           C  
ATOM    910  CEN PRO A 134      13.250  42.908  -9.060  1.00  0.00           X  
ATOM    911  N   GLY A 135      15.671  42.285  -5.482  1.00  0.00           N  
ATOM    912  CA  GLY A 135      16.989  42.374  -4.872  1.00  0.00           C  
ATOM    913  C   GLY A 135      17.351  41.026  -4.268  1.00  0.00           C  
ATOM    914  O   GLY A 135      16.536  40.456  -3.551  1.00  0.00           O  
ATOM    915  CEN GLY A 135      16.990  42.375  -4.872  1.00  0.00           X  
ATOM    916  H   GLY A 135      14.878  42.193  -4.861  1.00  0.00           H  
ATOM    917  N   THR A 136      18.563  40.534  -4.512  1.00  0.00           N  
ATOM    918  CA  THR A 136      19.037  39.277  -3.920  1.00  0.00           C  
ATOM    919  C   THR A 136      20.360  39.530  -3.219  1.00  0.00           C  
ATOM    920  O   THR A 136      21.336  39.966  -3.827  1.00  0.00           O  
ATOM    921  CB  THR A 136      19.218  38.166  -4.970  1.00  0.00           C  
ATOM    922  CEN THR A 136      19.008  37.810  -5.383  1.00  0.00           X  
ATOM    923  H   THR A 136      19.249  41.124  -4.964  1.00  0.00           H  
ATOM    924  N   SER A 137      20.332  39.295  -1.913  1.00  0.00           N  
ATOM    925  CA  SER A 137      21.427  39.443  -0.962  1.00  0.00           C  
ATOM    926  C   SER A 137      21.889  38.090  -0.410  1.00  0.00           C  
ATOM    927  O   SER A 137      21.222  37.078  -0.600  1.00  0.00           O  
ATOM    928  CB  SER A 137      21.004  40.359   0.170  1.00  0.00           C  
ATOM    929  CEN SER A 137      20.682  40.594   0.540  1.00  0.00           X  
ATOM    930  H   SER A 137      19.485  38.899  -1.529  1.00  0.00           H  
ATOM    931  N   GLU A 138      22.975  38.153   0.369  1.00  0.00           N  
ATOM    932  CA  GLU A 138      23.568  37.083   1.201  1.00  0.00           C  
ATOM    933  C   GLU A 138      24.016  35.783   0.511  1.00  0.00           C  
ATOM    934  O   GLU A 138      23.940  34.673   1.025  1.00  0.00           O  
ATOM    935  CB  GLU A 138      22.573  36.718   2.305  1.00  0.00           C  
ATOM    936  CEN GLU A 138      22.014  36.891   3.905  1.00  0.00           X  
ATOM    937  H   GLU A 138      23.325  39.082   0.549  1.00  0.00           H  
ATOM    938  N   SER A 139      24.571  35.977  -0.686  1.00  0.00           N  
ATOM    939  CA  SER A 139      25.133  34.922  -1.544  1.00  0.00           C  
ATOM    940  C   SER A 139      26.515  34.340  -1.190  1.00  0.00           C  
ATOM    941  O   SER A 139      27.444  35.079  -0.868  1.00  0.00           O  
ATOM    942  CB  SER A 139      25.183  35.453  -2.964  1.00  0.00           C  
ATOM    943  CEN SER A 139      25.251  35.806  -3.372  1.00  0.00           X  
ATOM    944  H   SER A 139      25.185  36.778  -0.705  1.00  0.00           H  
ATOM    945  N   ALA A 140      26.712  33.048  -1.462  1.00  0.00           N  
ATOM    946  CA  ALA A 140      27.977  32.362  -1.204  1.00  0.00           C  
ATOM    947  C   ALA A 140      28.241  31.333  -2.316  1.00  0.00           C  
ATOM    948  O   ALA A 140      27.336  30.858  -2.995  1.00  0.00           O  
ATOM    949  CB  ALA A 140      27.959  31.696   0.164  1.00  0.00           C  
ATOM    950  CEN ALA A 140      27.959  31.696   0.163  1.00  0.00           X  
ATOM    951  H   ALA A 140      26.069  32.586  -2.088  1.00  0.00           H  
ATOM    952  N   THR A 141      29.530  31.097  -2.526  1.00  0.00           N  
ATOM    953  CA  THR A 141      30.219  30.166  -3.430  1.00  0.00           C  
ATOM    954  C   THR A 141      31.030  29.043  -2.755  1.00  0.00           C  
ATOM    955  O   THR A 141      31.691  29.287  -1.749  1.00  0.00           O  
ATOM    956  CB  THR A 141      31.169  30.941  -4.362  1.00  0.00           C  
ATOM    957  CEN THR A 141      31.272  31.353  -4.764  1.00  0.00           X  
ATOM    958  H   THR A 141      30.167  31.698  -2.025  1.00  0.00           H  
ATOM    959  N   PRO A 142      31.003  27.816  -3.325  1.00  0.00           N  
ATOM    960  CA  PRO A 142      31.754  26.655  -2.846  1.00  0.00           C  
ATOM    961  C   PRO A 142      33.269  26.779  -3.077  1.00  0.00           C  
ATOM    962  O   PRO A 142      33.716  27.294  -4.101  1.00  0.00           O  
ATOM    963  CB  PRO A 142      31.148  25.485  -3.639  1.00  0.00           C  
ATOM    964  CEN PRO A 142      30.193  26.767  -4.432  1.00  0.00           X  
ATOM    965  N   GLU A 143      34.055  26.226  -2.153  1.00  0.00           N  
ATOM    966  CA  GLU A 143      35.515  26.154  -2.257  1.00  0.00           C  
ATOM    967  C   GLU A 143      35.920  24.972  -3.144  1.00  0.00           C  
ATOM    968  O   GLU A 143      35.330  23.890  -3.118  1.00  0.00           O  
ATOM    969  CB  GLU A 143      36.154  26.024  -0.872  1.00  0.00           C  
ATOM    970  CEN GLU A 143      36.944  26.732   0.462  1.00  0.00           X  
ATOM    971  H   GLU A 143      33.627  25.680  -1.420  1.00  0.00           H  
ATOM    972  N   SER A 144      36.915  25.242  -3.979  1.00  0.00           N  
ATOM    973  CA  SER A 144      37.549  24.326  -4.914  1.00  0.00           C  
ATOM    974  C   SER A 144      38.269  23.189  -4.191  1.00  0.00           C  
ATOM    975  O   SER A 144      38.884  23.402  -3.150  1.00  0.00           O  
ATOM    976  CB  SER A 144      38.518  25.083  -5.802  1.00  0.00           C  
ATOM    977  CEN SER A 144      38.888  25.453  -5.951  1.00  0.00           X  
ATOM    978  H   SER A 144      37.291  26.183  -3.932  1.00  0.00           H  
ATOM    979  N   GLY A 145      38.286  22.001  -4.792  1.00  0.00           N  
ATOM    980  CA  GLY A 145      39.007  20.844  -4.266  1.00  0.00           C  
ATOM    981  C   GLY A 145      39.292  19.852  -5.395  1.00  0.00           C  
ATOM    982  O   GLY A 145      38.462  19.743  -6.298  1.00  0.00           O  
ATOM    983  CEN GLY A 145      39.007  20.843  -4.266  1.00  0.00           X  
ATOM    984  H   GLY A 145      37.854  21.909  -5.701  1.00  0.00           H  
ATOM    985  N   PRO A 146      40.427  19.127  -5.388  1.00  0.00           N  
ATOM    986  CA  PRO A 146      40.763  18.183  -6.447  1.00  0.00           C  
ATOM    987  C   PRO A 146      39.867  16.947  -6.297  1.00  0.00           C  
ATOM    988  O   PRO A 146      40.285  15.906  -5.787  1.00  0.00           O  
ATOM    989  CB  PRO A 146      42.254  17.869  -6.234  1.00  0.00           C  
ATOM    990  CEN PRO A 146      42.090  18.971  -4.840  1.00  0.00           X  
ATOM    991  N   GLY A 147      38.597  17.091  -6.671  1.00  0.00           N  
ATOM    992  CA  GLY A 147      37.592  16.040  -6.566  1.00  0.00           C  
ATOM    993  C   GLY A 147      37.830  14.979  -7.638  1.00  0.00           C  
ATOM    994  O   GLY A 147      38.177  15.305  -8.769  1.00  0.00           O  
ATOM    995  CEN GLY A 147      37.592  16.040  -6.565  1.00  0.00           X  
ATOM    996  H   GLY A 147      38.352  17.930  -7.179  1.00  0.00           H  
ATOM    997  N   SER A 148      37.672  13.721  -7.244  1.00  0.00           N  
ATOM    998  CA  SER A 148      37.805  12.502  -8.040  1.00  0.00           C  
ATOM    999  C   SER A 148      36.591  12.130  -8.908  1.00  0.00           C  
ATOM   1000  O   SER A 148      35.442  12.262  -8.490  1.00  0.00           O  
ATOM   1001  CB  SER A 148      38.129  11.350  -7.109  1.00  0.00           C  
ATOM   1002  CEN SER A 148      38.118  11.039  -6.663  1.00  0.00           X  
ATOM   1003  H   SER A 148      37.532  13.559  -6.258  1.00  0.00           H  
ATOM   1004  N   GLU A 149      36.869  11.552 -10.076  1.00  0.00           N  
ATOM   1005  CA  GLU A 149      35.873  11.002 -11.007  1.00  0.00           C  
ATOM   1006  C   GLU A 149      35.707   9.477 -10.771  1.00  0.00           C  
ATOM   1007  O   GLU A 149      36.393   8.940  -9.894  1.00  0.00           O  
ATOM   1008  CB  GLU A 149      36.279  11.281 -12.455  1.00  0.00           C  
ATOM   1009  CEN GLU A 149      36.138  12.213 -13.875  1.00  0.00           X  
ATOM   1010  H   GLU A 149      37.825  11.256 -10.232  1.00  0.00           H  
ATOM   1011  N   PRO A 150      34.858   8.736 -11.514  1.00  0.00           N  
ATOM   1012  CA  PRO A 150      33.945   9.191 -12.557  1.00  0.00           C  
ATOM   1013  C   PRO A 150      32.465   9.002 -12.196  1.00  0.00           C  
ATOM   1014  O   PRO A 150      32.090   8.261 -11.288  1.00  0.00           O  
ATOM   1015  CB  PRO A 150      34.348   8.345 -13.776  1.00  0.00           C  
ATOM   1016  CEN PRO A 150      35.475   7.572 -12.627  1.00  0.00           X  
ATOM   1017  N   ALA A 151      31.609   9.597 -13.022  1.00  0.00           N  
ATOM   1018  CA  ALA A 151      30.172   9.486 -12.863  1.00  0.00           C  
ATOM   1019  C   ALA A 151      29.761   8.040 -13.185  1.00  0.00           C  
ATOM   1020  O   ALA A 151      29.082   7.779 -14.177  1.00  0.00           O  
ATOM   1021  CB  ALA A 151      29.448  10.485 -13.754  1.00  0.00           C  
ATOM   1022  CEN ALA A 151      29.448  10.484 -13.753  1.00  0.00           X  
ATOM   1023  H   ALA A 151      31.950   9.928 -13.913  1.00  0.00           H  
ATOM   1024  N   THR A 152      30.125   7.076 -12.339  1.00  0.00           N  
ATOM   1025  CA  THR A 152      29.772   5.688 -12.639  1.00  0.00           C  
ATOM   1026  C   THR A 152      28.306   5.540 -12.260  1.00  0.00           C  
ATOM   1027  O   THR A 152      27.966   5.192 -11.131  1.00  0.00           O  
ATOM   1028  CB  THR A 152      30.630   4.667 -11.869  1.00  0.00           C  
ATOM   1029  CEN THR A 152      31.144   4.421 -11.740  1.00  0.00           X  
ATOM   1030  H   THR A 152      30.399   7.317 -11.397  1.00  0.00           H  
ATOM   1031  N   SER A 153      27.454   5.931 -13.212  1.00  0.00           N  
ATOM   1032  CA  SER A 153      26.008   5.847 -13.158  1.00  0.00           C  
ATOM   1033  C   SER A 153      25.646   4.380 -13.024  1.00  0.00           C  
ATOM   1034  O   SER A 153      26.258   3.524 -13.671  1.00  0.00           O  
ATOM   1035  CB  SER A 153      25.377   6.461 -14.392  1.00  0.00           C  
ATOM   1036  CEN SER A 153      25.316   6.609 -14.912  1.00  0.00           X  
ATOM   1037  H   SER A 153      27.864   6.178 -14.101  1.00  0.00           H  
ATOM   1038  N   GLY A 154      24.688   4.092 -12.147  1.00  0.00           N  
ATOM   1039  CA  GLY A 154      24.221   2.746 -11.922  1.00  0.00           C  
ATOM   1040  C   GLY A 154      23.314   2.365 -13.083  1.00  0.00           C  
ATOM   1041  O   GLY A 154      22.908   3.206 -13.871  1.00  0.00           O  
ATOM   1042  CEN GLY A 154      24.221   2.745 -11.922  1.00  0.00           X  
ATOM   1043  H   GLY A 154      24.152   4.852 -11.746  1.00  0.00           H  
ATOM   1044  N   SER A 155      22.990   1.079 -13.191  1.00  0.00           N  
ATOM   1045  CA  SER A 155      22.214   0.624 -14.335  1.00  0.00           C  
ATOM   1046  C   SER A 155      20.762   0.677 -13.879  1.00  0.00           C  
ATOM   1047  O   SER A 155      20.093  -0.354 -13.771  1.00  0.00           O  
ATOM   1048  CB  SER A 155      22.618  -0.771 -14.772  1.00  0.00           C  
ATOM   1049  CEN SER A 155      22.796  -1.283 -14.734  1.00  0.00           X  
ATOM   1050  H   SER A 155      23.009   0.511 -12.359  1.00  0.00           H  
ATOM   1051  N   GLU A 156      20.311   1.872 -13.506  1.00  0.00           N  
ATOM   1052  CA  GLU A 156      18.975   2.085 -12.978  1.00  0.00           C  
ATOM   1053  C   GLU A 156      18.053   1.842 -14.163  1.00  0.00           C  
ATOM   1054  O   GLU A 156      18.416   2.166 -15.289  1.00  0.00           O  
ATOM   1055  CB  GLU A 156      18.797   3.490 -12.397  1.00  0.00           C  
ATOM   1056  CEN GLU A 156      18.704   4.531 -11.052  1.00  0.00           X  
ATOM   1057  H   GLU A 156      20.759   2.686 -13.903  1.00  0.00           H  
ATOM   1058  N   THR A 157      16.947   1.135 -13.951  1.00  0.00           N  
ATOM   1059  CA  THR A 157      15.945   0.901 -14.990  1.00  0.00           C  
ATOM   1060  C   THR A 157      15.207   2.224 -15.215  1.00  0.00           C  
ATOM   1061  O   THR A 157      14.952   2.924 -14.231  1.00  0.00           O  
ATOM   1062  CB  THR A 157      14.944  -0.205 -14.608  1.00  0.00           C  
ATOM   1063  CEN THR A 157      14.819  -0.758 -14.467  1.00  0.00           X  
ATOM   1064  H   THR A 157      16.700   0.877 -13.008  1.00  0.00           H  
ATOM   1065  N   PRO A 158      14.942   2.619 -16.473  1.00  0.00           N  
ATOM   1066  CA  PRO A 158      14.211   3.844 -16.744  1.00  0.00           C  
ATOM   1067  C   PRO A 158      12.893   3.820 -15.976  1.00  0.00           C  
ATOM   1068  O   PRO A 158      12.157   2.836 -16.020  1.00  0.00           O  
ATOM   1069  CB  PRO A 158      14.009   3.846 -18.268  1.00  0.00           C  
ATOM   1070  CEN PRO A 158      14.855   2.276 -18.190  1.00  0.00           X  
ATOM   1071  N   GLY A 159      12.583   4.909 -15.281  1.00  0.00           N  
ATOM   1072  CA  GLY A 159      11.398   5.006 -14.429  1.00  0.00           C  
ATOM   1073  C   GLY A 159      11.480   4.435 -13.016  1.00  0.00           C  
ATOM   1074  O   GLY A 159      10.499   4.574 -12.296  1.00  0.00           O  
ATOM   1075  CEN GLY A 159      11.398   5.006 -14.429  1.00  0.00           X  
ATOM   1076  H   GLY A 159      13.037   5.774 -15.543  1.00  0.00           H  
ATOM   1077  N   MET A 160      12.602   3.858 -12.563  1.00  0.00           N  
ATOM   1078  CA  MET A 160      12.648   3.288 -11.204  1.00  0.00           C  
ATOM   1079  C   MET A 160      12.672   4.385 -10.131  1.00  0.00           C  
ATOM   1080  O   MET A 160      11.892   4.317  -9.198  1.00  0.00           O  
ATOM   1081  CB  MET A 160      13.868   2.382 -11.054  1.00  0.00           C  
ATOM   1082  CEN MET A 160      14.344   0.701 -10.895  1.00  0.00           X  
ATOM   1083  H   MET A 160      13.380   3.741 -13.196  1.00  0.00           H  
ATOM   1084  N   TYR A 161      13.492   5.426 -10.305  1.00  0.00           N  
ATOM   1085  CA  TYR A 161      13.621   6.510  -9.320  1.00  0.00           C  
ATOM   1086  C   TYR A 161      12.333   7.321  -9.118  1.00  0.00           C  
ATOM   1087  O   TYR A 161      11.902   7.487  -7.987  1.00  0.00           O  
ATOM   1088  CB  TYR A 161      14.753   7.452  -9.734  1.00  0.00           C  
ATOM   1089  CEN TYR A 161      16.440   7.769  -9.382  1.00  0.00           X  
ATOM   1090  H   TYR A 161      14.083   5.453 -11.122  1.00  0.00           H  
ATOM   1091  N   GLY A 162      11.720   7.826 -10.197  1.00  0.00           N  
ATOM   1092  CA  GLY A 162      10.477   8.601 -10.113  1.00  0.00           C  
ATOM   1093  C   GLY A 162       9.415   7.848  -9.317  1.00  0.00           C  
ATOM   1094  O   GLY A 162       8.959   8.350  -8.299  1.00  0.00           O  
ATOM   1095  CEN GLY A 162      10.476   8.601 -10.113  1.00  0.00           X  
ATOM   1096  H   GLY A 162      12.065   7.570 -11.109  1.00  0.00           H  
ATOM   1097  N   LYS A 163       9.175   6.582  -9.696  1.00  0.00           N  
ATOM   1098  CA  LYS A 163       8.137   5.729  -9.089  1.00  0.00           C  
ATOM   1099  C   LYS A 163       8.171   5.725  -7.558  1.00  0.00           C  
ATOM   1100  O   LYS A 163       7.146   5.742  -6.901  1.00  0.00           O  
ATOM   1101  CB  LYS A 163       8.272   4.296  -9.605  1.00  0.00           C  
ATOM   1102  CEN LYS A 163       7.578   2.760 -10.884  1.00  0.00           X  
ATOM   1103  H   LYS A 163       9.726   6.195 -10.446  1.00  0.00           H  
ATOM   1104  N   LEU A 164       9.374   5.645  -6.999  1.00  0.00           N  
ATOM   1105  CA  LEU A 164       9.620   5.696  -5.566  1.00  0.00           C  
ATOM   1106  C   LEU A 164       9.158   7.003  -4.928  1.00  0.00           C  
ATOM   1107  O   LEU A 164       8.521   6.965  -3.885  1.00  0.00           O  
ATOM   1108  CB  LEU A 164      11.114   5.479  -5.293  1.00  0.00           C  
ATOM   1109  CEN LEU A 164      11.918   4.267  -4.787  1.00  0.00           X  
ATOM   1110  H   LEU A 164      10.167   5.559  -7.615  1.00  0.00           H  
ATOM   1111  N   ASN A 165       9.488   8.143  -5.542  1.00  0.00           N  
ATOM   1112  CA  ASN A 165       9.080   9.439  -5.010  1.00  0.00           C  
ATOM   1113  C   ASN A 165       7.561   9.560  -5.037  1.00  0.00           C  
ATOM   1114  O   ASN A 165       6.994   9.935  -4.019  1.00  0.00           O  
ATOM   1115  CB  ASN A 165       9.718  10.587  -5.772  1.00  0.00           C  
ATOM   1116  CEN ASN A 165      10.571  11.194  -5.701  1.00  0.00           X  
ATOM   1117  H   ASN A 165       9.861   8.108  -6.481  1.00  0.00           H  
ATOM   1118  N   ASP A 166       6.928   9.151  -6.140  1.00  0.00           N  
ATOM   1119  CA  ASP A 166       5.474   9.218  -6.299  1.00  0.00           C  
ATOM   1120  C   ASP A 166       4.776   8.355  -5.226  1.00  0.00           C  
ATOM   1121  O   ASP A 166       3.834   8.799  -4.578  1.00  0.00           O  
ATOM   1122  CB  ASP A 166       5.064   8.764  -7.702  1.00  0.00           C  
ATOM   1123  CEN ASP A 166       4.822   9.151  -8.613  1.00  0.00           X  
ATOM   1124  H   ASP A 166       7.471   8.887  -6.952  1.00  0.00           H  
ATOM   1125  N   LEU A 167       5.338   7.178  -4.918  1.00  0.00           N  
ATOM   1126  CA  LEU A 167       4.827   6.289  -3.871  1.00  0.00           C  
ATOM   1127  C   LEU A 167       4.921   6.894  -2.455  1.00  0.00           C  
ATOM   1128  O   LEU A 167       3.997   6.761  -1.650  1.00  0.00           O  
ATOM   1129  CB  LEU A 167       5.583   4.955  -3.924  1.00  0.00           C  
ATOM   1130  CEN LEU A 167       5.212   3.564  -4.472  1.00  0.00           X  
ATOM   1131  H   LEU A 167       6.072   6.835  -5.521  1.00  0.00           H  
ATOM   1132  N   LEU A 168       6.059   7.509  -2.121  1.00  0.00           N  
ATOM   1133  CA  LEU A 168       6.241   8.190  -0.840  1.00  0.00           C  
ATOM   1134  C   LEU A 168       5.178   9.280  -0.643  1.00  0.00           C  
ATOM   1135  O   LEU A 168       4.535   9.326   0.404  1.00  0.00           O  
ATOM   1136  CB  LEU A 168       7.650   8.791  -0.755  1.00  0.00           C  
ATOM   1137  CEN LEU A 168       8.924   8.365  -0.002  1.00  0.00           X  
ATOM   1138  H   LEU A 168       6.796   7.542  -2.811  1.00  0.00           H  
ATOM   1139  N   GLU A 169       4.998  10.143  -1.644  1.00  0.00           N  
ATOM   1140  CA  GLU A 169       4.028  11.239  -1.636  1.00  0.00           C  
ATOM   1141  C   GLU A 169       2.602  10.714  -1.428  1.00  0.00           C  
ATOM   1142  O   GLU A 169       1.873  11.262  -0.595  1.00  0.00           O  
ATOM   1143  CB  GLU A 169       4.111  12.037  -2.939  1.00  0.00           C  
ATOM   1144  CEN GLU A 169       4.669  13.393  -3.808  1.00  0.00           X  
ATOM   1145  H   GLU A 169       5.511   9.998  -2.503  1.00  0.00           H  
ATOM   1146  N   ASP A 170       2.235   9.616  -2.093  1.00  0.00           N  
ATOM   1147  CA  ASP A 170       0.911   9.007  -1.975  1.00  0.00           C  
ATOM   1148  C   ASP A 170       0.680   8.480  -0.549  1.00  0.00           C  
ATOM   1149  O   ASP A 170      -0.367   8.718   0.061  1.00  0.00           O  
ATOM   1150  CB  ASP A 170       0.749   7.875  -2.993  1.00  0.00           C  
ATOM   1151  CEN ASP A 170       0.354   7.701  -3.916  1.00  0.00           X  
ATOM   1152  H   ASP A 170       2.862   9.245  -2.792  1.00  0.00           H  
ATOM   1153  N   LEU A 171       1.692   7.862   0.064  1.00  0.00           N  
ATOM   1154  CA  LEU A 171       1.587   7.408   1.452  1.00  0.00           C  
ATOM   1155  C   LEU A 171       1.406   8.571   2.452  1.00  0.00           C  
ATOM   1156  O   LEU A 171       0.525   8.524   3.319  1.00  0.00           O  
ATOM   1157  CB  LEU A 171       2.829   6.585   1.817  1.00  0.00           C  
ATOM   1158  CEN LEU A 171       3.075   5.071   1.961  1.00  0.00           X  
ATOM   1159  H   LEU A 171       2.524   7.664  -0.472  1.00  0.00           H  
ATOM   1160  N   GLN A 172       2.178   9.651   2.314  1.00  0.00           N  
ATOM   1161  CA  GLN A 172       2.048  10.830   3.178  1.00  0.00           C  
ATOM   1162  C   GLN A 172       0.675  11.503   3.059  1.00  0.00           C  
ATOM   1163  O   GLN A 172       0.113  11.937   4.073  1.00  0.00           O  
ATOM   1164  CB  GLN A 172       3.142  11.848   2.845  1.00  0.00           C  
ATOM   1165  CEN GLN A 172       4.700  12.468   3.331  1.00  0.00           X  
ATOM   1166  H   GLN A 172       2.805   9.693   1.524  1.00  0.00           H  
ATOM   1167  N   GLU A 173       0.105  11.600   1.859  1.00  0.00           N  
ATOM   1168  CA  GLU A 173      -1.261  12.098   1.696  1.00  0.00           C  
ATOM   1169  C   GLU A 173      -2.274  11.203   2.439  1.00  0.00           C  
ATOM   1170  O   GLU A 173      -3.069  11.735   3.221  1.00  0.00           O  
ATOM   1171  CB  GLU A 173      -1.619  12.186   0.211  1.00  0.00           C  
ATOM   1172  CEN GLU A 173      -1.792  13.103  -1.215  1.00  0.00           X  
ATOM   1173  H   GLU A 173       0.623  11.325   1.039  1.00  0.00           H  
ATOM   1174  N   VAL A 174      -2.177   9.865   2.335  1.00  0.00           N  
ATOM   1175  CA  VAL A 174      -3.133   8.923   2.970  1.00  0.00           C  
ATOM   1176  C   VAL A 174      -3.112   9.076   4.497  1.00  0.00           C  
ATOM   1177  O   VAL A 174      -4.174   9.080   5.129  1.00  0.00           O  
ATOM   1178  CB  VAL A 174      -2.823   7.458   2.609  1.00  0.00           C  
ATOM   1179  CEN VAL A 174      -3.049   6.917   2.248  1.00  0.00           X  
ATOM   1180  H   VAL A 174      -1.408   9.492   1.799  1.00  0.00           H  
ATOM   1181  N   LEU A 175      -1.928   9.263   5.090  1.00  0.00           N  
ATOM   1182  CA  LEU A 175      -1.765   9.493   6.536  1.00  0.00           C  
ATOM   1183  C   LEU A 175      -2.466  10.771   6.993  1.00  0.00           C  
ATOM   1184  O   LEU A 175      -3.212  10.805   7.972  1.00  0.00           O  
ATOM   1185  CB  LEU A 175      -0.276   9.553   6.899  1.00  0.00           C  
ATOM   1186  CEN LEU A 175       0.675   8.551   7.581  1.00  0.00           X  
ATOM   1187  H   LEU A 175      -1.100   9.224   4.514  1.00  0.00           H  
ATOM   1188  N   LYS A 176      -2.266  11.852   6.246  1.00  0.00           N  
ATOM   1189  CA  LYS A 176      -2.845  13.153   6.571  1.00  0.00           C  
ATOM   1190  C   LYS A 176      -4.375  13.123   6.520  1.00  0.00           C  
ATOM   1191  O   LYS A 176      -5.021  13.691   7.401  1.00  0.00           O  
ATOM   1192  CB  LYS A 176      -2.310  14.223   5.619  1.00  0.00           C  
ATOM   1193  CEN LYS A 176      -1.010  15.858   5.280  1.00  0.00           X  
ATOM   1194  H   LYS A 176      -1.642  11.764   5.456  1.00  0.00           H  
ATOM   1195  N   ASN A 177      -4.965  12.475   5.518  1.00  0.00           N  
ATOM   1196  CA  ASN A 177      -6.417  12.392   5.366  1.00  0.00           C  
ATOM   1197  C   ASN A 177      -7.060  11.496   6.427  1.00  0.00           C  
ATOM   1198  O   ASN A 177      -8.018  11.924   7.073  1.00  0.00           O  
ATOM   1199  CB  ASN A 177      -6.795  11.908   3.979  1.00  0.00           C  
ATOM   1200  CEN ASN A 177      -7.027  12.321   3.042  1.00  0.00           X  
ATOM   1201  H   ASN A 177      -4.380  12.000   4.844  1.00  0.00           H  
ATOM   1202  N   LEU A 178      -6.487  10.322   6.699  1.00  0.00           N  
ATOM   1203  CA  LEU A 178      -6.990   9.408   7.729  1.00  0.00           C  
ATOM   1204  C   LEU A 178      -6.995  10.057   9.112  1.00  0.00           C  
ATOM   1205  O   LEU A 178      -7.989   9.959   9.832  1.00  0.00           O  
ATOM   1206  CB  LEU A 178      -6.149   8.126   7.750  1.00  0.00           C  
ATOM   1207  CEN LEU A 178      -6.405   6.698   7.231  1.00  0.00           X  
ATOM   1208  H   LEU A 178      -5.652  10.062   6.200  1.00  0.00           H  
ATOM   1209  N   HIS A 179      -5.943  10.803   9.438  1.00  0.00           N  
ATOM   1210  CA  HIS A 179      -5.910  11.661  10.619  1.00  0.00           C  
ATOM   1211  C   HIS A 179      -7.075  12.671  10.628  1.00  0.00           C  
ATOM   1212  O   HIS A 179      -8.053  12.495  11.358  1.00  0.00           O  
ATOM   1213  CB  HIS A 179      -4.571  12.403  10.700  1.00  0.00           C  
ATOM   1214  CEN HIS A 179      -3.303  12.242  11.329  1.00  0.00           X  
ATOM   1215  H   HIS A 179      -5.086  10.664   8.921  1.00  0.00           H  
ATOM   1216  N   LYS A 180      -7.026  13.715   9.782  1.00  0.00           N  
ATOM   1217  CA  LYS A 180      -7.994  14.831   9.815  1.00  0.00           C  
ATOM   1218  C   LYS A 180      -9.454  14.354   9.828  1.00  0.00           C  
ATOM   1219  O   LYS A 180     -10.305  15.032  10.408  1.00  0.00           O  
ATOM   1220  CB  LYS A 180      -7.768  15.759   8.621  1.00  0.00           C  
ATOM   1221  CEN LYS A 180      -7.006  17.582   7.864  1.00  0.00           X  
ATOM   1222  H   LYS A 180      -6.296  13.711   9.083  1.00  0.00           H  
ATOM   1223  N   ASN A 181      -9.751  13.215   9.200  1.00  0.00           N  
ATOM   1224  CA  ASN A 181     -11.109  12.687   9.067  1.00  0.00           C  
ATOM   1225  C   ASN A 181     -11.659  12.047  10.357  1.00  0.00           C  
ATOM   1226  O   ASN A 181     -12.867  12.121  10.605  1.00  0.00           O  
ATOM   1227  CB  ASN A 181     -11.181  11.687   7.928  1.00  0.00           C  
ATOM   1228  CEN ASN A 181     -11.386  11.688   6.899  1.00  0.00           X  
ATOM   1229  H   ASN A 181      -8.997  12.707   8.759  1.00  0.00           H  
ATOM   1230  N   ASP A 182     -10.802  11.481  11.216  1.00  0.00           N  
ATOM   1231  CA  ASP A 182     -11.194  10.611  12.333  1.00  0.00           C  
ATOM   1232  C   ASP A 182     -11.894  11.354  13.491  1.00  0.00           C  
ATOM   1233  O   ASP A 182     -11.385  11.473  14.610  1.00  0.00           O  
ATOM   1234  CB  ASP A 182      -9.963   9.876  12.868  1.00  0.00           C  
ATOM   1235  CEN ASP A 182      -9.480   8.984  12.775  1.00  0.00           X  
ATOM   1236  H   ASP A 182      -9.814  11.562  11.032  1.00  0.00           H  
ATOM   1237  N   ARG A 183     -13.120  11.837  13.258  1.00  0.00           N  
ATOM   1238  CA  ARG A 183     -13.877  12.569  14.288  1.00  0.00           C  
ATOM   1239  C   ARG A 183     -14.589  11.708  15.322  1.00  0.00           C  
ATOM   1240  O   ARG A 183     -15.004  12.276  16.328  1.00  0.00           O  
ATOM   1241  CB  ARG A 183     -14.862  13.541  13.655  1.00  0.00           C  
ATOM   1242  CEN ARG A 183     -15.823  15.637  12.742  1.00  0.00           X  
ATOM   1243  H   ARG A 183     -13.530  11.608  12.362  1.00  0.00           H  
ATOM   1244  N   SER A 184     -14.730  10.387  15.158  1.00  0.00           N  
ATOM   1245  CA  SER A 184     -15.550   9.609  16.119  1.00  0.00           C  
ATOM   1246  C   SER A 184     -15.057   8.224  16.573  1.00  0.00           C  
ATOM   1247  O   SER A 184     -15.784   7.563  17.309  1.00  0.00           O  
ATOM   1248  CB  SER A 184     -16.937   9.447  15.528  1.00  0.00           C  
ATOM   1249  CEN SER A 184     -17.324   9.370  15.153  1.00  0.00           X  
ATOM   1250  H   SER A 184     -14.349   9.945  14.333  1.00  0.00           H  
ATOM   1251  N   GLY A 185     -13.836   7.777  16.240  1.00  0.00           N  
ATOM   1252  CA  GLY A 185     -13.386   6.414  16.587  1.00  0.00           C  
ATOM   1253  C   GLY A 185     -11.929   6.299  17.041  1.00  0.00           C  
ATOM   1254  O   GLY A 185     -11.207   5.449  16.527  1.00  0.00           O  
ATOM   1255  CEN GLY A 185     -13.385   6.414  16.587  1.00  0.00           X  
ATOM   1256  H   GLY A 185     -13.236   8.340  15.655  1.00  0.00           H  
ATOM   1257  N   LYS A 186     -11.520   7.177  17.971  1.00  0.00           N  
ATOM   1258  CA  LYS A 186     -10.128   7.490  18.358  1.00  0.00           C  
ATOM   1259  C   LYS A 186      -9.164   6.308  18.459  1.00  0.00           C  
ATOM   1260  O   LYS A 186      -8.050   6.414  17.966  1.00  0.00           O  
ATOM   1261  CB  LYS A 186     -10.132   8.228  19.697  1.00  0.00           C  
ATOM   1262  CEN LYS A 186      -9.980  10.052  20.759  1.00  0.00           X  
ATOM   1263  H   LYS A 186     -12.231   7.791  18.342  1.00  0.00           H  
ATOM   1264  N   ASP A 187      -9.574   5.206  19.076  1.00  0.00           N  
ATOM   1265  CA  ASP A 187      -8.679   4.050  19.220  1.00  0.00           C  
ATOM   1266  C   ASP A 187      -8.232   3.499  17.858  1.00  0.00           C  
ATOM   1267  O   ASP A 187      -7.074   3.146  17.658  1.00  0.00           O  
ATOM   1268  CB  ASP A 187      -9.364   2.946  20.031  1.00  0.00           C  
ATOM   1269  CEN ASP A 187      -9.410   2.585  20.982  1.00  0.00           X  
ATOM   1270  H   ASP A 187     -10.370   5.267  19.693  1.00  0.00           H  
ATOM   1271  N   ASN A 188      -9.122   3.534  16.866  1.00  0.00           N  
ATOM   1272  CA  ASN A 188      -8.822   3.049  15.523  1.00  0.00           C  
ATOM   1273  C   ASN A 188      -7.946   4.009  14.708  1.00  0.00           C  
ATOM   1274  O   ASN A 188      -7.160   3.573  13.871  1.00  0.00           O  
ATOM   1275  CB  ASN A 188     -10.101   2.751  14.763  1.00  0.00           C  
ATOM   1276  CEN ASN A 188     -10.742   1.936  14.599  1.00  0.00           X  
ATOM   1277  H   ASN A 188     -10.056   3.848  17.085  1.00  0.00           H  
ATOM   1278  N   ILE A 189      -8.113   5.321  14.915  1.00  0.00           N  
ATOM   1279  CA  ILE A 189      -7.216   6.319  14.322  1.00  0.00           C  
ATOM   1280  C   ILE A 189      -5.810   6.153  14.892  1.00  0.00           C  
ATOM   1281  O   ILE A 189      -4.854   6.262  14.135  1.00  0.00           O  
ATOM   1282  CB  ILE A 189      -7.704   7.757  14.577  1.00  0.00           C  
ATOM   1283  CEN ILE A 189      -8.347   8.559  14.213  1.00  0.00           X  
ATOM   1284  H   ILE A 189      -8.831   5.620  15.560  1.00  0.00           H  
ATOM   1285  N   HIS A 190      -5.676   5.831  16.181  1.00  0.00           N  
ATOM   1286  CA  HIS A 190      -4.368   5.562  16.772  1.00  0.00           C  
ATOM   1287  C   HIS A 190      -3.695   4.338  16.130  1.00  0.00           C  
ATOM   1288  O   HIS A 190      -2.566   4.441  15.650  1.00  0.00           O  
ATOM   1289  CB  HIS A 190      -4.498   5.355  18.285  1.00  0.00           C  
ATOM   1290  CEN HIS A 190      -4.378   6.126  19.478  1.00  0.00           X  
ATOM   1291  H   HIS A 190      -6.491   5.745  16.768  1.00  0.00           H  
ATOM   1292  N   ASP A 191      -4.388   3.198  16.078  1.00  0.00           N  
ATOM   1293  CA  ASP A 191      -3.840   1.973  15.491  1.00  0.00           C  
ATOM   1294  C   ASP A 191      -3.493   2.158  14.011  1.00  0.00           C  
ATOM   1295  O   ASP A 191      -2.445   1.706  13.557  1.00  0.00           O  
ATOM   1296  CB  ASP A 191      -4.829   0.816  15.657  1.00  0.00           C  
ATOM   1297  CEN ASP A 191      -5.012   0.022  16.268  1.00  0.00           X  
ATOM   1298  H   ASP A 191      -5.288   3.148  16.530  1.00  0.00           H  
ATOM   1299  N   VAL A 192      -4.334   2.881  13.266  1.00  0.00           N  
ATOM   1300  CA  VAL A 192      -4.122   3.157  11.838  1.00  0.00           C  
ATOM   1301  C   VAL A 192      -2.891   4.037  11.609  1.00  0.00           C  
ATOM   1302  O   VAL A 192      -2.140   3.782  10.675  1.00  0.00           O  
ATOM   1303  CB  VAL A 192      -5.348   3.843  11.208  1.00  0.00           C  
ATOM   1304  CEN VAL A 192      -5.875   3.748  10.775  1.00  0.00           X  
ATOM   1305  H   VAL A 192      -5.142   3.285  13.721  1.00  0.00           H  
ATOM   1306  N   ASP A 193      -2.668   5.042  12.457  1.00  0.00           N  
ATOM   1307  CA  ASP A 193      -1.513   5.947  12.405  1.00  0.00           C  
ATOM   1308  C   ASP A 193      -0.207   5.171  12.621  1.00  0.00           C  
ATOM   1309  O   ASP A 193       0.722   5.299  11.825  1.00  0.00           O  
ATOM   1310  CB  ASP A 193      -1.648   7.057  13.450  1.00  0.00           C  
ATOM   1311  CEN ASP A 193      -1.947   8.028  13.529  1.00  0.00           X  
ATOM   1312  H   ASP A 193      -3.350   5.210  13.181  1.00  0.00           H  
ATOM   1313  N   ASN A 194      -0.178   4.277  13.616  1.00  0.00           N  
ATOM   1314  CA  ASN A 194       0.976   3.417  13.884  1.00  0.00           C  
ATOM   1315  C   ASN A 194       1.297   2.504  12.689  1.00  0.00           C  
ATOM   1316  O   ASN A 194       2.452   2.392  12.286  1.00  0.00           O  
ATOM   1317  CB  ASN A 194       0.762   2.586  15.136  1.00  0.00           C  
ATOM   1318  CEN ASN A 194       0.962   2.655  16.163  1.00  0.00           X  
ATOM   1319  H   ASN A 194      -0.988   4.203  14.212  1.00  0.00           H  
ATOM   1320  N   HIS A 195       0.284   1.843  12.119  1.00  0.00           N  
ATOM   1321  CA  HIS A 195       0.498   0.943  10.984  1.00  0.00           C  
ATOM   1322  C   HIS A 195       1.003   1.702   9.751  1.00  0.00           C  
ATOM   1323  O   HIS A 195       1.918   1.224   9.088  1.00  0.00           O  
ATOM   1324  CB  HIS A 195      -0.793   0.193  10.642  1.00  0.00           C  
ATOM   1325  CEN HIS A 195      -1.404  -1.061  10.935  1.00  0.00           X  
ATOM   1326  H   HIS A 195      -0.647   1.943  12.494  1.00  0.00           H  
ATOM   1327  N   LEU A 196       0.489   2.906   9.472  1.00  0.00           N  
ATOM   1328  CA  LEU A 196       0.974   3.729   8.357  1.00  0.00           C  
ATOM   1329  C   LEU A 196       2.442   4.128   8.533  1.00  0.00           C  
ATOM   1330  O   LEU A 196       3.196   4.057   7.568  1.00  0.00           O  
ATOM   1331  CB  LEU A 196       0.101   4.981   8.211  1.00  0.00           C  
ATOM   1332  CEN LEU A 196      -1.006   5.373   7.214  1.00  0.00           X  
ATOM   1333  H   LEU A 196      -0.227   3.283  10.077  1.00  0.00           H  
ATOM   1334  N   GLN A 197       2.856   4.531   9.735  1.00  0.00           N  
ATOM   1335  CA  GLN A 197       4.259   4.879   9.994  1.00  0.00           C  
ATOM   1336  C   GLN A 197       5.184   3.694   9.707  1.00  0.00           C  
ATOM   1337  O   GLN A 197       6.136   3.846   8.943  1.00  0.00           O  
ATOM   1338  CB  GLN A 197       4.441   5.335  11.444  1.00  0.00           C  
ATOM   1339  CEN GLN A 197       4.607   6.727  12.485  1.00  0.00           X  
ATOM   1340  H   GLN A 197       2.191   4.585  10.494  1.00  0.00           H  
ATOM   1341  N   ASN A 198       4.857   2.505  10.215  1.00  0.00           N  
ATOM   1342  CA  ASN A 198       5.671   1.307   9.991  1.00  0.00           C  
ATOM   1343  C   ASN A 198       5.771   0.954   8.495  1.00  0.00           C  
ATOM   1344  O   ASN A 198       6.857   0.643   8.014  1.00  0.00           O  
ATOM   1345  CB  ASN A 198       5.132   0.125  10.774  1.00  0.00           C  
ATOM   1346  CEN ASN A 198       5.278  -0.324  11.712  1.00  0.00           X  
ATOM   1347  H   ASN A 198       4.054   2.444  10.827  1.00  0.00           H  
ATOM   1348  N   VAL A 199       4.672   1.074   7.738  1.00  0.00           N  
ATOM   1349  CA  VAL A 199       4.661   0.796   6.287  1.00  0.00           C  
ATOM   1350  C   VAL A 199       5.570   1.781   5.533  1.00  0.00           C  
ATOM   1351  O   VAL A 199       6.332   1.371   4.659  1.00  0.00           O  
ATOM   1352  CB  VAL A 199       3.238   0.876   5.702  1.00  0.00           C  
ATOM   1353  CEN VAL A 199       2.724   0.499   5.441  1.00  0.00           X  
ATOM   1354  H   VAL A 199       3.812   1.350   8.189  1.00  0.00           H  
ATOM   1355  N   ILE A 200       5.539   3.075   5.868  1.00  0.00           N  
ATOM   1356  CA  ILE A 200       6.393   4.084   5.216  1.00  0.00           C  
ATOM   1357  C   ILE A 200       7.875   3.777   5.447  1.00  0.00           C  
ATOM   1358  O   ILE A 200       8.665   3.830   4.499  1.00  0.00           O  
ATOM   1359  CB  ILE A 200       6.089   5.505   5.727  1.00  0.00           C  
ATOM   1360  CEN ILE A 200       5.455   6.383   5.599  1.00  0.00           X  
ATOM   1361  H   ILE A 200       4.932   3.358   6.624  1.00  0.00           H  
ATOM   1362  N   GLU A 201       8.261   3.467   6.683  1.00  0.00           N  
ATOM   1363  CA  GLU A 201       9.642   3.119   7.024  1.00  0.00           C  
ATOM   1364  C   GLU A 201      10.122   1.895   6.235  1.00  0.00           C  
ATOM   1365  O   GLU A 201      11.214   1.921   5.662  1.00  0.00           O  
ATOM   1366  CB  GLU A 201       9.772   2.861   8.526  1.00  0.00           C  
ATOM   1367  CEN GLU A 201      10.199   3.399  10.086  1.00  0.00           X  
ATOM   1368  H   GLU A 201       7.569   3.439   7.420  1.00  0.00           H  
ATOM   1369  N   ASP A 202       9.284   0.865   6.108  1.00  0.00           N  
ATOM   1370  CA  ASP A 202       9.612  -0.348   5.359  1.00  0.00           C  
ATOM   1371  C   ASP A 202       9.820  -0.074   3.861  1.00  0.00           C  
ATOM   1372  O   ASP A 202      10.801  -0.553   3.270  1.00  0.00           O  
ATOM   1373  CB  ASP A 202       8.513  -1.395   5.549  1.00  0.00           C  
ATOM   1374  CEN ASP A 202       8.300  -2.215   6.116  1.00  0.00           X  
ATOM   1375  H   ASP A 202       8.423   0.882   6.636  1.00  0.00           H  
ATOM   1376  N   ILE A 203       8.955   0.741   3.239  1.00  0.00           N  
ATOM   1377  CA  ILE A 203       9.078   1.102   1.818  1.00  0.00           C  
ATOM   1378  C   ILE A 203      10.393   1.840   1.607  1.00  0.00           C  
ATOM   1379  O   ILE A 203      11.117   1.539   0.657  1.00  0.00           O  
ATOM   1380  CB  ILE A 203       7.911   1.983   1.335  1.00  0.00           C  
ATOM   1381  CEN ILE A 203       6.901   1.981   0.925  1.00  0.00           X  
ATOM   1382  H   ILE A 203       8.236   1.176   3.799  1.00  0.00           H  
ATOM   1383  N   HIS A 204      10.743   2.770   2.493  1.00  0.00           N  
ATOM   1384  CA  HIS A 204      11.983   3.528   2.395  1.00  0.00           C  
ATOM   1385  C   HIS A 204      13.239   2.659   2.471  1.00  0.00           C  
ATOM   1386  O   HIS A 204      14.167   2.831   1.670  1.00  0.00           O  
ATOM   1387  CB  HIS A 204      12.030   4.593   3.496  1.00  0.00           C  
ATOM   1388  CEN HIS A 204      11.702   5.970   3.658  1.00  0.00           X  
ATOM   1389  H   HIS A 204      10.123   2.952   3.267  1.00  0.00           H  
ATOM   1390  N   ASP A 205      13.249   1.663   3.345  1.00  0.00           N  
ATOM   1391  CA  ASP A 205      14.359   0.723   3.470  1.00  0.00           C  
ATOM   1392  C   ASP A 205      14.472  -0.199   2.252  1.00  0.00           C  
ATOM   1393  O   ASP A 205      15.581  -0.491   1.778  1.00  0.00           O  
ATOM   1394  CB  ASP A 205      14.203  -0.112   4.744  1.00  0.00           C  
ATOM   1395  CEN ASP A 205      14.528  -0.138   5.709  1.00  0.00           X  
ATOM   1396  H   ASP A 205      12.483   1.588   4.001  1.00  0.00           H  
ATOM   1397  N   PHE A 206      13.340  -0.627   1.687  1.00  0.00           N  
ATOM   1398  CA  PHE A 206      13.338  -1.503   0.518  1.00  0.00           C  
ATOM   1399  C   PHE A 206      13.799  -0.757  -0.741  1.00  0.00           C  
ATOM   1400  O   PHE A 206      14.590  -1.301  -1.522  1.00  0.00           O  
ATOM   1401  CB  PHE A 206      11.943  -2.093   0.301  1.00  0.00           C  
ATOM   1402  CEN PHE A 206      11.159  -3.439   0.621  1.00  0.00           X  
ATOM   1403  H   PHE A 206      12.461  -0.297   2.055  1.00  0.00           H  
ATOM   1404  N   MET A 207      13.373   0.495  -0.918  1.00  0.00           N  
ATOM   1405  CA  MET A 207      13.779   1.358  -2.031  1.00  0.00           C  
ATOM   1406  C   MET A 207      15.268   1.690  -1.961  1.00  0.00           C  
ATOM   1407  O   MET A 207      15.959   1.673  -2.986  1.00  0.00           O  
ATOM   1408  CB  MET A 207      12.952   2.642  -2.033  1.00  0.00           C  
ATOM   1409  CEN MET A 207      11.689   3.486  -2.911  1.00  0.00           X  
ATOM   1410  H   MET A 207      12.734   0.869  -0.234  1.00  0.00           H  
ATOM   1411  N   GLN A 208      15.791   1.948  -0.761  1.00  0.00           N  
ATOM   1412  CA  GLN A 208      17.211   2.203  -0.553  1.00  0.00           C  
ATOM   1413  C   GLN A 208      18.054   0.987  -0.963  1.00  0.00           C  
ATOM   1414  O   GLN A 208      19.056   1.132  -1.675  1.00  0.00           O  
ATOM   1415  CB  GLN A 208      17.481   2.555   0.912  1.00  0.00           C  
ATOM   1416  CEN GLN A 208      17.764   3.867   2.029  1.00  0.00           X  
ATOM   1417  H   GLN A 208      15.166   2.015   0.031  1.00  0.00           H  
ATOM   1418  N   ALA A 209      17.608  -0.226  -0.620  1.00  0.00           N  
ATOM   1419  CA  ALA A 209      18.274  -1.465  -1.006  1.00  0.00           C  
ATOM   1420  C   ALA A 209      18.311  -1.666  -2.534  1.00  0.00           C  
ATOM   1421  O   ALA A 209      19.359  -2.029  -3.077  1.00  0.00           O  
ATOM   1422  CB  ALA A 209      17.594  -2.646  -0.331  1.00  0.00           C  
ATOM   1423  CEN ALA A 209      17.594  -2.646  -0.332  1.00  0.00           X  
ATOM   1424  H   ALA A 209      16.785  -0.282  -0.039  1.00  0.00           H  
ATOM   1425  N   ALA A 210      17.211  -1.402  -3.240  1.00  0.00           N  
ATOM   1426  CA  ALA A 210      17.139  -1.513  -4.697  1.00  0.00           C  
ATOM   1427  C   ALA A 210      18.123  -0.553  -5.386  1.00  0.00           C  
ATOM   1428  O   ALA A 210      18.790  -0.934  -6.350  1.00  0.00           O  
ATOM   1429  CB  ALA A 210      15.717  -1.253  -5.173  1.00  0.00           C  
ATOM   1430  CEN ALA A 210      15.718  -1.253  -5.173  1.00  0.00           X  
ATOM   1431  H   ALA A 210      16.374  -1.137  -2.742  1.00  0.00           H  
ATOM   1432  N   ALA A 211      18.287   0.663  -4.852  1.00  0.00           N  
ATOM   1433  CA  ALA A 211      19.210   1.665  -5.376  1.00  0.00           C  
ATOM   1434  C   ALA A 211      20.678   1.262  -5.162  1.00  0.00           C  
ATOM   1435  O   ALA A 211      21.504   1.408  -6.066  1.00  0.00           O  
ATOM   1436  CB  ALA A 211      18.929   3.016  -4.734  1.00  0.00           C  
ATOM   1437  CEN ALA A 211      18.930   3.015  -4.735  1.00  0.00           X  
ATOM   1438  H   ALA A 211      17.724   0.909  -4.050  1.00  0.00           H  
ATOM   1439  N   ALA A 212      21.018   0.708  -3.994  1.00  0.00           N  
ATOM   1440  CA  ALA A 212      22.377   0.260  -3.701  1.00  0.00           C  
ATOM   1441  C   ALA A 212      22.821  -0.850  -4.668  1.00  0.00           C  
ATOM   1442  O   ALA A 212      23.932  -0.800  -5.205  1.00  0.00           O  
ATOM   1443  CB  ALA A 212      22.473  -0.214  -2.258  1.00  0.00           C  
ATOM   1444  CEN ALA A 212      22.473  -0.214  -2.260  1.00  0.00           X  
ATOM   1445  H   ALA A 212      20.314   0.604  -3.279  1.00  0.00           H  
ATOM   1446  N   ALA A 213      21.938  -1.806  -4.975  1.00  0.00           N  
ATOM   1447  CA  ALA A 213      22.218  -2.872  -5.933  1.00  0.00           C  
ATOM   1448  C   ALA A 213      22.474  -2.337  -7.352  1.00  0.00           C  
ATOM   1449  O   ALA A 213      23.427  -2.771  -8.006  1.00  0.00           O  
ATOM   1450  CB  ALA A 213      21.070  -3.871  -5.942  1.00  0.00           C  
ATOM   1451  CEN ALA A 213      21.071  -3.870  -5.942  1.00  0.00           X  
ATOM   1452  H   ALA A 213      21.046  -1.809  -4.499  1.00  0.00           H  
ATOM   1453  N   ALA A 214      21.669  -1.377  -7.817  1.00  0.00           N  
ATOM   1454  CA  ALA A 214      21.829  -0.750  -9.128  1.00  0.00           C  
ATOM   1455  C   ALA A 214      23.180  -0.028  -9.262  1.00  0.00           C  
ATOM   1456  O   ALA A 214      23.822  -0.111 -10.310  1.00  0.00           O  
ATOM   1457  CB  ALA A 214      20.681   0.216  -9.385  1.00  0.00           C  
ATOM   1458  CEN ALA A 214      20.682   0.216  -9.385  1.00  0.00           X  
ATOM   1459  H   ALA A 214      20.893  -1.082  -7.242  1.00  0.00           H  
ATOM   1460  N   ASN A 215      23.650   0.632  -8.197  1.00  0.00           N  
ATOM   1461  CA  ASN A 215      24.940   1.329  -8.192  1.00  0.00           C  
ATOM   1462  C   ASN A 215      26.146   0.382  -8.284  1.00  0.00           C  
ATOM   1463  O   ASN A 215      27.120   0.717  -8.952  1.00  0.00           O  
ATOM   1464  CB  ASN A 215      25.071   2.208  -6.962  1.00  0.00           C  
ATOM   1465  CEN ASN A 215      24.866   3.199  -6.683  1.00  0.00           X  
ATOM   1466  H   ASN A 215      23.065   0.693  -7.377  1.00  0.00           H  
ATOM   1467  N   CYS A 216      26.081  -0.818  -7.699  1.00  0.00           N  
ATOM   1468  CA  CYS A 216      27.165  -1.811  -7.750  1.00  0.00           C  
ATOM   1469  C   CYS A 216      27.304  -2.576  -9.086  1.00  0.00           C  
ATOM   1470  O   CYS A 216      28.406  -3.030  -9.396  1.00  0.00           O  
ATOM   1471  CB  CYS A 216      26.750  -2.775  -6.639  1.00  0.00           C  
ATOM   1472  CEN CYS A 216      27.148  -2.911  -5.703  1.00  0.00           X  
ATOM   1473  H   CYS A 216      25.313  -0.995  -7.069  1.00  0.00           H  
ATOM   1474  N   ARG A 217      26.238  -2.762  -9.879  1.00  0.00           N  
ATOM   1475  CA  ARG A 217      26.251  -3.655 -11.062  1.00  0.00           C  
ATOM   1476  C   ARG A 217      27.123  -3.177 -12.233  1.00  0.00           C  
ATOM   1477  O   ARG A 217      27.763  -4.015 -12.875  1.00  0.00           O  
ATOM   1478  CB  ARG A 217      24.838  -3.946 -11.546  1.00  0.00           C  
ATOM   1479  CEN ARG A 217      22.653  -5.083 -11.844  1.00  0.00           X  
ATOM   1480  H   ARG A 217      25.418  -2.201  -9.699  1.00  0.00           H  
ATOM   1481  N   LYS A 218      27.161  -1.869 -12.510  1.00  0.00           N  
ATOM   1482  CA  LYS A 218      28.039  -1.319 -13.556  1.00  0.00           C  
ATOM   1483  C   LYS A 218      29.490  -1.620 -13.198  1.00  0.00           C  
ATOM   1484  O   LYS A 218      30.238  -1.969 -14.133  1.00  0.00           O  
ATOM   1485  CB  LYS A 218      27.831   0.187 -13.720  1.00  0.00           C  
ATOM   1486  CEN LYS A 218      27.035   1.792 -14.847  1.00  0.00           X  
ATOM   1487  H   LYS A 218      26.949  -1.241 -11.748  1.00  0.00           H  
TER                                                                             
# All scores below are weighted scores, not raw scores.
#BEGIN_POSE_ENERGIES_TABLE ./minmover_pdb/pose_73.pdb
label vdw cenpack pair env cbeta hs_pair ss_pair sheet total
weights 1 0.5 1 1 0.25 1 1 1 NA
pose 3.37754 -6.54437 -18.9972 -10.4393 12.2557 0 0 0 -20.3476
MET:NtermProteinFull_1 0 -0.38337 -0.14077 -0.05461 0.03103 0 0 0 -0.54773
TYR_2 0 0.14341 0.00496 0.81073 0.06946 0 0 0 1.02856
GLY_3 0 0.02616 0.01312 -0.0429 0.06969 0 0 0 0.06608
LYS_4 0 -0.20693 -0.61933 -0.60186 0.03487 0 0 0 -1.39325
LEU_5 0 0.08773 -0.54885 -0.39148 0.04458 0 0 0 -0.80804
ASN_6 0 0.00884 0.11173 -0.36221 0.06956 0 0 0 -0.17208
ASP_7 0 0.01538 -0.0189 -0.37876 0.06892 0 0 0 -0.31337
LEU_8 0 -0.37982 -0.17278 -0.50394 0.03171 0 0 0 -1.02484
LEU_9 0 -0.18415 -0.42217 0.4149 0.04323 0 0 0 -0.14818
GLU_10 0 -0.04102 0.04397 -1.00041 0.06921 0 0 0 -0.92825
ASP_11 0 -0.18525 -0.19751 -0.31759 0.04377 0 0 0 -0.65658
LEU_12 0 -0.27209 -0.91781 -0.30366 0.03826 0 0 0 -1.4553
GLN_13 0 0.0164 0.27649 -0.4142 0.06879 0 0 0 -0.05251
GLU_14 0 0.00924 -0.16444 -0.92601 0.06894 0 0 0 -1.01228
VAL_15 0 -0.05824 -0.63829 -0.27892 0.04239 0 0 0 -0.93307
LEU_16 0.00858 0.54405 0.02877 0.08126 0.04399 0 0 0 0.70665
LYS_17 0 -0.04274 -0.03772 -0.8715 0.06961 0 0 0 -0.88235
ASN_18 0 0.12846 -0.0706 -0.24178 0.06889 0 0 0 -0.11502
LEU_19 0 -0.25604 -0.07451 -0.50394 0.03293 0 0 0 -0.80155
HIS_20 0 0.01476 0.0903 0.0215 0.06903 0 0 0 0.1956
LYS_21 0 -0.03781 -0.02365 -1.10762 0.07134 0 0 0 -1.09774
ASN_22 0 0.10084 -0.4075 -0.01232 0.04287 0 0 0 -0.27611
ASP_23 0.26836 -0.05185 0.07594 -0.1485 0.0699 0 0 0 0.21385
ARG_24 0 -0.04121 -0.06691 -0.7542 0.07134 0 0 0 -0.79097
SER_25 0 0.36321 -0.34651 -0.20705 0.04345 0 0 0 -0.14691
GLY_26 0 0.14137 -0.14639 -0.0429 0.04316 0 0 0 -0.00476
LYS_27 0 0 0 -1.04927 0.07203 0 0 0 -0.97725
ASP_28 0 -0.01724 -0.10696 -0.60822 0.07025 0 0 0 -0.66217
ASN_29 0.19314 0.64454 -0.62597 -0.07783 0.04287 0 0 0 0.17675
ILE_30 0.26836 0.06567 0.31105 0.47679 0.06919 0 0 0 1.19105
HIS_D_31 0 -0.04901 -0.08215 0.11054 0.06934 0 0 0 0.04872
ASP_32 0 -0.10541 -0.45529 -0.42964 0.06902 0 0 0 -0.92133
VAL_33 0 -0.07063 0.33493 -0.27892 0.04435 0 0 0 0.02973
ASP_34 0 -0.00973 0.04595 -0.37876 0.06908 0 0 0 -0.27346
ASN_35 0 -0.11195 -0.00868 -0.40966 0.06882 0 0 0 -0.46147
HIS_36 0 -0.35888 -0.097 -0.18191 0.03574 0 0 0 -0.60206
LEU_37 0.00858 0.55443 -0.69413 -0.19483 0.04496 0 0 0 -0.281
GLN_38 0 -0.00147 0.03551 -0.59803 0.06893 0 0 0 -0.49506
ASN_39 0 -0.13825 -0.23207 -0.24178 0.06919 0 0 0 -0.54291
VAL_40 0 -0.40705 -0.46352 -0.19594 0.03297 0 0 0 -1.03354
ILE_41 0 0.02434 -0.4261 0.72502 0.06956 0 0 0 0.39283
GLU_42 0 -0.06568 -0.17184 -0.60186 0.06889 0 0 0 -0.7705
ASP_43 0 -0.34699 -0.14778 0.08318 0.03591 0 0 0 -0.37568
ILE_44 0 -0.28717 -1.15467 -0.20059 0.03804 0 0 0 -1.60438
HIS_D_45 0 -0.09645 0.19613 0.0215 0.06899 0 0 0 0.19017
ASP_46 0 -0.12452 -0.52492 -0.24167 0.06991 0 0 0 -0.8212
PHE_47 0 -0.08149 -0.2561 -0.4994 0.0323 0 0 0 -0.80468
MET_48 0 0.07874 -0.16951 0.06168 0.04399 0 0 0 0.01489
GLN_49 0 -0.08743 -0.0928 -0.4142 0.0691 0 0 0 -0.52533
ALA_50 0 -0.4481 0.1632 -0.06885 0.03411 0 0 0 -0.31963
ALA_51 0 -0.10667 -0.18731 -0.17838 0.03894 0 0 0 -0.43342
ALA_52 0 0.10195 -0.12473 0.11438 0.03503 0 0 0 0.12663
ALA_53 0 -0.25343 0.0217 0.15304 0.03176 0 0 0 -0.04693
ALA_54 0 0.26004 0.10701 -0.14527 0.04847 0 0 0 0.27025
ALA_55 0 -0.05603 -0.03321 -0.06885 0.0355 0 0 0 -0.12258
ASN_56 0 -0.08009 -0.05266 -0.32173 0.0353 0 0 0 -0.41917
CYS_57 0 -0.30557 0.087 0.21573 0.03508 0 0 0 0.03225
ARG_58 0 0.43251 0.14405 -0.17363 0.04305 0 0 0 0.44597
LYS_59 0 -0.001 -0.0169 -0.77863 0.07212 0 0 0 -0.7244
GLY_60 0 -0.01279 -0.03835 0.35201 0.04643 0 0 0 0.3473
SER_61 0 0.04018 -0.12761 -0.21543 0.03691 0 0 0 -0.26595
PRO_62 0 -0.00245 -0.08386 -0.05784 0.04109 0 0 0 -0.10307
GLY_63 0 0 0 0.60923 0.04957 0 0 0 0.6588
SER_64 0 0 0 0.13063 0.04957 0 0 0 0.1802
PRO_65 0 0 0 0.2123 0.07508 0 0 0 0.28738
ALA_66 0 0 0 0.77873 0.07582 0 0 0 0.85455
GLY_67 0 0 0 0.91259 0.04183 0 0 0 0.95441
SER_68 0 0 0 0.29023 0.04957 0 0 0 0.3398
PRO_69 0 0 0 0.043 0.04957 0 0 0 0.09257
THR_70 0 0 0 0.48779 0.07573 0 0 0 0.56352
SER_71 0 0 0 0.13063 0.07499 0 0 0 0.20562
THR_72 0 0 0 0.48779 0.07499 0 0 0 0.56278
GLU_73 0 0 0 -1.01303 0.07573 0 0 0 -0.9373
GLU_74 0 0 0 -1.01303 0.07582 0 0 0 -0.93721
GLY_75 0 0 0 0.91259 0.04957 0 0 0 0.96215
THR_76 0 0 0 0.48779 0.04957 0 0 0 0.53736
SER_77 0 0 0 0.29023 0.07582 0 0 0 0.36605
GLU_78 0 0 0 -1.03403 0.07486 0 0 0 -0.95917
SER_79 0 0 0 0.13063 0.07573 0 0 0 0.20636
ALA_80 0 0 0 0.797 0.07499 0 0 0 0.87199
THR_81 0 0 0 0.43096 0.07582 0 0 0 0.50678
PRO_82 0 0 0 0.2123 0.07582 0 0 0 0.28812
GLU_83 0 0 0 -1.01303 0.07479 0 0 0 -0.93824
SER_84 0 0 0 0.13063 0.07582 0 0 0 0.20645
GLY_85 0 0 0 0.91259 0.04957 0 0 0 0.96215
PRO_86 0 0 0 0.51404 0.04957 0 0 0 0.5636
GLY_87 0 0 0 0.91259 0.04957 0 0 0 0.96215
THR_88 0 0 0 0.48779 0.07582 0 0 0 0.56361
SER_89 0 0 0 0.13063 0.07499 0 0 0 0.20562
THR_90 0 0 0 0.43096 0.07499 0 0 0 0.50594
GLU_91 0 0 0 -1.03403 0.07582 0 0 0 -0.95821
PRO_92 0 0 0 0.2123 0.07582 0 0 0 0.28812
SER_93 0 0 0 0.13063 0.07499 0 0 0 0.20562
GLU_94 0 -0.02266 -0.0269 -1.03403 0.04883 0 0 0 -1.03476
GLY_95 0 0.03205 -0.04417 0.60923 0.04731 0 0 0 0.64442
SER_96 0 0.04049 -0.02364 0.13063 0.04007 0 0 0 0.18755
ALA_97 0 -0.02695 0.01907 0.89846 0.06396 0 0 0 0.95454
PRO_98 0 -0.04049 -0.04959 0.2123 0.04109 0 0 0 0.16331
GLY_99 0 -0.09859 0.02342 0.35201 0.0443 0 0 0 0.32115
SER_100 0 -0.02903 0.01979 0.13063 0.04883 0 0 0 0.17022
PRO_101 0 0.11754 -0.25114 -0.12679 0.07143 0 0 0 -0.18897
ALA_102 0 -0.06678 0.0806 0.59025 0.07212 0 0 0 0.6762
GLY_103 0 -0.04074 -0.02599 0.60923 0.04883 0 0 0 0.59133
SER_104 0 0 0 0.29023 0.04957 0 0 0 0.3398
PRO_105 0 0 0 0.2123 0.07582 0 0 0 0.28812
THR_106 0 0 0 0.43096 0.07573 0 0 0 0.50669
SER_107 0 0 0 0.29023 0.07499 0 0 0 0.36522
THR_108 0 0 0 0.48779 0.07347 0 0 0 0.56126
GLU_109 0 0 0 -1.01303 0.07573 0 0 0 -0.9373
GLU_110 0 0 0 -1.03403 0.07582 0 0 0 -0.95821
GLY_111 0 0 0 0.91259 0.04957 0 0 0 0.96215
THR_112 0 0 0 0.48779 0.07582 0 0 0 0.56361
SER_113 0 0 0 -0.0106 0.07347 0 0 0 0.06287
THR_114 0 0 0 0.48779 0.07499 0 0 0 0.56278
GLU_115 0 0 0 -1.03403 0.07582 0 0 0 -0.95821
PRO_116 0 0 0 0.2123 0.07582 0 0 0 0.28812
SER_117 0 0 0 0.29023 0.07499 0 0 0 0.36522
GLU_118 0 0 0 -1.03403 0.07491 0 0 0 -0.95912
GLY_119 0 0 0 0.91259 0.05225 0 0 0 0.96484
SER_120 0 0 0 0.29023 0.04183 0 0 0 0.33206
ALA_121 0 0 0 0.89846 0.04957 0 0 0 0.94802
PRO_122 0 0 0 0.2123 0.04183 0 0 0 0.25412
GLY_123 0 0 0 0.91259 0.04957 0 0 0 0.96215
THR_124 0 0 0 0.43096 0.07582 0 0 0 0.50678
SER_125 0 0 0 0.13063 0.07573 0 0 0 0.20636
THR_126 0 0 0 0.43096 0.07383 0 0 0 0.50479
GLU_127 0 0 0 -1.03403 0.07582 0 0 0 -0.95821
PRO_128 0 0 0 -0.05784 0.04731 0 0 0 -0.01054
SER_129 0 0 0 -0.0106 0.07582 0 0 0 0.06522
GLU_130 0 0 0 -0.93278 0.04957 0 0 0 -0.88321
GLY_131 0 0 0 0.60923 0.04957 0 0 0 0.6588
SER_132 0 0 0 -0.11629 0.04767 0 0 0 -0.06862
ALA_133 0 0 0 0.797 0.04883 0 0 0 0.84583
PRO_134 0 0 0 0.043 0.04957 0 0 0 0.09257
GLY_135 0 0 0 0.91259 0.04183 0 0 0 0.95441
THR_136 0 0 0 0.43096 0.07582 0 0 0 0.50678
SER_137 0 0 0 0.29023 0.07582 0 0 0 0.36605
GLU_138 0 0 0 -1.01303 0.07582 0 0 0 -0.93721
SER_139 0 0 0 0.13063 0.07347 0 0 0 0.2041
ALA_140 0 0 0 0.797 0.07582 0 0 0 0.87282
THR_141 0 0 0 0.43096 0.04957 0 0 0 0.48052
PRO_142 0 0 0 0.51404 0.07582 0 0 0 0.58986
GLU_143 0 0 0 -1.01303 0.07499 0 0 0 -0.93804
SER_144 0 0 0 -0.0106 0.07582 0 0 0 0.06522
GLY_145 0 0 0 0.91259 0.04183 0 0 0 0.95441
PRO_146 0 0 0 0.51404 0.04957 0 0 0 0.5636
GLY_147 0 0 0 0.91259 0.04183 0 0 0 0.95441
SER_148 0 0 0 0.29023 0.07508 0 0 0 0.36531
GLU_149 0 0 0 -1.03403 0.07582 0 0 0 -0.95821
PRO_150 0 -0.0207 -0.03422 0.51404 0.04957 0 0 0 0.50869
ALA_151 0 -0.01349 0.05058 0.77873 0.07356 0 0 0 0.88938
THR_152 0 -0.03056 -0.08246 0.23017 0.04587 0 0 0 0.16301
SER_153 0 -0.13554 -0.077 -0.18312 0.03868 0 0 0 -0.35699
GLY_154 0 -0.29945 -0.17019 -0.0428 0.03771 0 0 0 -0.47473
SER_155 0 -0.2753 -0.20161 -0.01847 0.03458 0 0 0 -0.4608
GLU_156 0 -0.08935 0.191 0.30406 0.03017 0 0 0 0.43589
THR_157 0 -0.22726 0.02659 -0.15284 0.03509 0 0 0 -0.31841
PRO_158 0 0.1013 0.00267 -0.29134 0.04262 0 0 0 -0.14476
GLY_159 0 -0.08123 0.03071 -0.08884 0.03504 0 0 0 -0.1043
MET_160 0 -0.01579 -0.31588 -0.35706 0.03616 0 0 0 -0.65256
TYR_161 0 -0.0258 0.0183 0.7226 0.06895 0 0 0 0.78405
GLY_162 0 -0.00188 0.03495 -0.07814 0.03503 0 0 0 -0.01004
LYS_163 0 -0.52275 -0.58528 -0.2228 0.03103 0 0 0 -1.29979
LEU_164 0.01542 0.5458 -0.23645 -0.45811 0.04537 0 0 0 -0.08798
ASN_165 0 -0.04839 0.10893 -0.36221 0.06903 0 0 0 -0.23264
ASP_166 0 -0.06868 -0.14908 -0.31759 0.04262 0 0 0 -0.49274
LEU_167 0 -0.03685 -0.54091 -0.39148 0.0323 0 0 0 -0.93693
LEU_168 0 -0.06785 -0.35694 0.58995 0.06933 0 0 0 0.23449
GLU_169 0 -0.04193 -0.03446 -0.71584 0.06894 0 0 0 -0.72329
ASP_170 0 -0.43633 0.05681 -0.03907 0.03592 0 0 0 -0.38267
LEU_171 0 -0.36753 -0.77345 -0.39148 0.0328 0 0 0 -1.49967
GLN_172 0 -0.00573 0.18358 -0.4142 0.06878 0 0 0 -0.16757
GLU_173 0 -0.09958 -0.25416 -0.4886 0.0689 0 0 0 -0.77345
VAL_174 0 -0.24002 -0.67028 -0.35242 0.0356 0 0 0 -1.22711
LEU_175 0 -0.05456 0.08479 0.4149 0.04449 0 0 0 0.48963
LYS_176 0 -0.06907 -0.00022 -0.8715 0.06939 0 0 0 -0.8714
ASN_177 0 -0.25165 -0.1415 -0.19403 0.03557 0 0 0 -0.5516
LEU_178 0 -0.30675 -0.35396 -0.45811 0.03395 0 0 0 -1.08488
HIS_D_179 0 -0.09337 0.01738 -0.02241 0.0689 0 0 0 -0.0295
LYS_180 0 -0.0395 -0.10118 -1.04927 0.06996 0 0 0 -1.12
ASN_181 0.19314 0.76639 -0.48382 0.05572 0.04303 0 0 0 0.57446
ASP_182 1.20327 0.09006 0.06154 0.2122 0.06519 0 0 0 1.63226
ARG_183 0 0.14019 -0.22325 -0.55583 0.07072 0 0 0 -0.56817
SER_184 0 0.24928 -0.17919 -0.22078 0.04345 0 0 0 -0.10724
GLY_185 0 0.0787 -0.20701 -0.0429 0.03537 0 0 0 -0.13584
LYS_186 0 0 0 -0.96458 0.07134 0 0 0 -0.89324
ASP_187 0 -0.02886 -0.0079 -0.61428 0.07025 0 0 0 -0.5808
ASN_188 0 -0.04043 -0.43814 -0.24178 0.04262 0 0 0 -0.67773
ILE_189 1.20327 0.01322 0.16832 0.34575 0.04811 0 0 0 1.77868
HIS_D_190 0 -0.02582 -0.05905 0.06501 0.06961 0 0 0 0.04975
ASP_191 0 -0.03137 -0.08247 -0.42964 0.06885 0 0 0 -0.47462
VAL_192 0 -0.13316 0.14335 -0.27892 0.03624 0 0 0 -0.23249
ASP_193 0 -0.03164 0.09754 -0.37876 0.06914 0 0 0 -0.24373
ASN_194 0 -0.05998 0.01557 -0.40966 0.06894 0 0 0 -0.38512
HIS_195 0 -0.21545 -0.13169 -0.11266 0.04365 0 0 0 -0.41616
LEU_196 0 -0.04555 -0.64518 -0.45811 0.03721 0 0 0 -1.11162
GLN_197 0 0.01495 0.09016 -0.55896 0.06921 0 0 0 -0.38464
ASN_198 0 0.00307 -0.16076 -0.28327 0.06899 0 0 0 -0.37196
VAL_199 0 -0.4893 -0.46756 -0.10438 0.03225 0 0 0 -1.029
ILE_200 0 -0.20863 -0.41615 0.47679 0.04382 0 0 0 -0.10416
GLU_201 0 -0.11568 -0.0742 -0.82678 0.06893 0 0 0 -0.94773
ASP_202 0 -0.04022 -0.26526 -0.1485 0.04315 0 0 0 -0.41083
ILE_203 0 -0.11306 -0.84452 -0.49284 0.03821 0 0 0 -1.41221
HIS_204 0 -0.21879 0.3288 -0.06774 0.06903 0 0 0 0.1113
ASP_205 0 -0.14139 -0.34196 -0.47618 0.06908 0 0 0 -0.89046
PHE_206 0 -0.15329 -0.34986 -0.4994 0.03121 0 0 0 -0.97134
MET_207 0.01542 0.53699 -0.18115 -0.29185 0.04537 0 0 0 0.12478
GLN_208 0 -0.06724 0.07569 -0.55896 0.06899 0 0 0 -0.48152
ALA_209 0 -0.15371 -0.04973 0.13638 0.03519 0 0 0 -0.03186
ALA_210 0 -0.06577 -0.04947 -0.11236 0.03467 0 0 0 -0.19293
ALA_211 0 0.20535 -0.0127 0.07904 0.03561 0 0 0 0.30731
ALA_212 0 -0.13096 -0.01664 0.28428 0.03503 0 0 0 0.17171
ALA_213 0 -0.06781 0.01848 0.07904 0.03291 0 0 0 0.06262
ALA_214 0 -0.24064 0.05168 -0.14527 0.04841 0 0 0 -0.28582
ASN_215 0 -0.09438 -0.23641 -0.24178 0.04277 0 0 0 -0.5298
CYS_216 0 -0.04804 0.05639 1.70525 0.0693 0 0 0 1.7829
ARG_217 0 0.15838 0.00904 -0.03412 0.03528 0 0 0 0.16858
LYS:CtermProteinFull_218 0 -0.4212 -0.34122 -0.51535 0.0317 0 0 0 -1.24606
#END_POSE_ENERGIES_TABLE ./minmover_pdb/pose_73.pdb
