# Supplementary material for: Selection of a promiscuous minimalist cAMP phosphodiesterase from a library of de novo designed proteins
Source: Nat Chem. 2024 May 3;16(7):1200–8. doi: 10.1038/s41557-024-01490-4 (PMC11230910; doi:10.1038/s41557-024-01490-4)
Supplement: Supplementary file 3 — MD input files, scripts and final structures derived from MD, AlphaFold2, EMSfold and MultiSFold. [file 41557_2024_1490_MOESM3_ESM.zip › Computational_Data/4_MultiSFold/campase/pose_74.pdb]

ATOM      1  N   MET A   1      -5.685  -3.190  15.727  1.00  0.00           N  
ATOM      2  CA  MET A   1      -6.194  -2.453  14.552  1.00  0.00           C  
ATOM      3  C   MET A   1      -5.242  -1.342  14.148  1.00  0.00           C  
ATOM      4  O   MET A   1      -4.794  -1.391  13.023  1.00  0.00           O  
ATOM      5  CB  MET A   1      -7.577  -1.873  14.839  1.00  0.00           C  
ATOM      6  CEN MET A   1      -9.273  -2.040  14.422  1.00  0.00           X  
ATOM      7  H   MET A   1      -6.223  -3.221  16.569  1.00  0.00           H  
ATOM      8  N   TYR A   2      -4.842  -0.441  15.053  1.00  0.00           N  
ATOM      9  CA  TYR A   2      -3.918   0.654  14.712  1.00  0.00           C  
ATOM     10  C   TYR A   2      -2.547   0.227  14.143  1.00  0.00           C  
ATOM     11  O   TYR A   2      -2.176   0.737  13.103  1.00  0.00           O  
ATOM     12  CB  TYR A   2      -3.693   1.521  15.953  1.00  0.00           C  
ATOM     13  CEN TYR A   2      -4.264   3.010  16.679  1.00  0.00           X  
ATOM     14  H   TYR A   2      -5.338  -0.327  15.925  1.00  0.00           H  
ATOM     15  N   GLY A   3      -1.825  -0.713  14.776  1.00  0.00           N  
ATOM     16  CA  GLY A   3      -0.563  -1.254  14.232  1.00  0.00           C  
ATOM     17  C   GLY A   3      -0.695  -1.739  12.784  1.00  0.00           C  
ATOM     18  O   GLY A   3      -0.332  -1.006  11.883  1.00  0.00           O  
ATOM     19  CEN GLY A   3      -0.563  -1.254  14.232  1.00  0.00           X  
ATOM     20  H   GLY A   3      -2.120  -1.027  15.690  1.00  0.00           H  
ATOM     21  N   LYS A   4      -1.365  -2.884  12.574  1.00  0.00           N  
ATOM     22  CA  LYS A   4      -1.637  -3.449  11.234  1.00  0.00           C  
ATOM     23  C   LYS A   4      -2.124  -2.418  10.214  1.00  0.00           C  
ATOM     24  O   LYS A   4      -1.770  -2.461   9.050  1.00  0.00           O  
ATOM     25  CB  LYS A   4      -2.667  -4.575  11.341  1.00  0.00           C  
ATOM     26  CEN LYS A   4      -3.085  -6.649  11.362  1.00  0.00           X  
ATOM     27  H   LYS A   4      -1.595  -3.454  13.376  1.00  0.00           H  
ATOM     28  N   LEU A   5      -2.994  -1.523  10.661  1.00  0.00           N  
ATOM     29  CA  LEU A   5      -3.520  -0.435   9.854  1.00  0.00           C  
ATOM     30  C   LEU A   5      -2.410   0.498   9.347  1.00  0.00           C  
ATOM     31  O   LEU A   5      -2.350   0.801   8.165  1.00  0.00           O  
ATOM     32  CB  LEU A   5      -4.554   0.356  10.665  1.00  0.00           C  
ATOM     33  CEN LEU A   5      -6.094   0.391  10.643  1.00  0.00           X  
ATOM     34  H   LEU A   5      -3.258  -1.571  11.636  1.00  0.00           H  
ATOM     35  N   ASN A   6      -1.544   0.948  10.255  1.00  0.00           N  
ATOM     36  CA  ASN A   6      -0.469   1.867   9.917  1.00  0.00           C  
ATOM     37  C   ASN A   6       0.532   1.197   8.971  1.00  0.00           C  
ATOM     38  O   ASN A   6       0.904   1.815   7.985  1.00  0.00           O  
ATOM     39  CB  ASN A   6       0.233   2.382  11.160  1.00  0.00           C  
ATOM     40  CEN ASN A   6       0.166   3.199  11.814  1.00  0.00           X  
ATOM     41  H   ASN A   6      -1.501   0.499  11.158  1.00  0.00           H  
ATOM     42  N   ASP A   7       0.882  -0.067   9.230  1.00  0.00           N  
ATOM     43  CA  ASP A   7       1.871  -0.809   8.440  1.00  0.00           C  
ATOM     44  C   ASP A   7       1.358  -1.023   7.003  1.00  0.00           C  
ATOM     45  O   ASP A   7       2.039  -0.693   6.040  1.00  0.00           O  
ATOM     46  CB  ASP A   7       2.189  -2.153   9.099  1.00  0.00           C  
ATOM     47  CEN ASP A   7       2.885  -2.584   9.706  1.00  0.00           X  
ATOM     48  H   ASP A   7       0.516  -0.521  10.055  1.00  0.00           H  
ATOM     49  N   LEU A   8       0.088  -1.426   6.856  1.00  0.00           N  
ATOM     50  CA  LEU A   8      -0.548  -1.616   5.554  1.00  0.00           C  
ATOM     51  C   LEU A   8      -0.662  -0.318   4.735  1.00  0.00           C  
ATOM     52  O   LEU A   8      -0.387  -0.298   3.536  1.00  0.00           O  
ATOM     53  CB  LEU A   8      -1.937  -2.236   5.751  1.00  0.00           C  
ATOM     54  CEN LEU A   8      -2.479  -3.666   5.570  1.00  0.00           X  
ATOM     55  H   LEU A   8      -0.405  -1.746   7.679  1.00  0.00           H  
ATOM     56  N   LEU A   9      -1.113   0.771   5.367  1.00  0.00           N  
ATOM     57  CA  LEU A   9      -1.248   2.062   4.694  1.00  0.00           C  
ATOM     58  C   LEU A   9       0.109   2.566   4.181  1.00  0.00           C  
ATOM     59  O   LEU A   9       0.204   2.991   3.032  1.00  0.00           O  
ATOM     60  CB  LEU A   9      -1.877   3.088   5.644  1.00  0.00           C  
ATOM     61  CEN LEU A   9      -3.292   3.689   5.746  1.00  0.00           X  
ATOM     62  H   LEU A   9      -1.307   0.702   6.356  1.00  0.00           H  
ATOM     63  N   GLU A  10       1.143   2.527   5.024  1.00  0.00           N  
ATOM     64  CA  GLU A  10       2.495   2.966   4.675  1.00  0.00           C  
ATOM     65  C   GLU A  10       3.048   2.171   3.493  1.00  0.00           C  
ATOM     66  O   GLU A  10       3.563   2.780   2.551  1.00  0.00           O  
ATOM     67  CB  GLU A  10       3.429   2.833   5.880  1.00  0.00           C  
ATOM     68  CEN GLU A  10       4.239   3.535   7.205  1.00  0.00           X  
ATOM     69  H   GLU A  10       1.020   2.081   5.922  1.00  0.00           H  
ATOM     70  N   ASP A  11       2.855   0.853   3.491  1.00  0.00           N  
ATOM     71  CA  ASP A  11       3.291  -0.024   2.409  1.00  0.00           C  
ATOM     72  C   ASP A  11       2.593   0.345   1.093  1.00  0.00           C  
ATOM     73  O   ASP A  11       3.223   0.528   0.055  1.00  0.00           O  
ATOM     74  CB  ASP A  11       3.018  -1.488   2.763  1.00  0.00           C  
ATOM     75  CEN ASP A  11       3.495  -2.306   3.139  1.00  0.00           X  
ATOM     76  H   ASP A  11       2.483   0.415   4.321  1.00  0.00           H  
ATOM     77  N   LEU A  12       1.289   0.610   1.125  1.00  0.00           N  
ATOM     78  CA  LEU A  12       0.542   1.007  -0.069  1.00  0.00           C  
ATOM     79  C   LEU A  12       1.032   2.344  -0.664  1.00  0.00           C  
ATOM     80  O   LEU A  12       1.249   2.469  -1.874  1.00  0.00           O  
ATOM     81  CB  LEU A  12      -0.952   1.093   0.266  1.00  0.00           C  
ATOM     82  CEN LEU A  12      -2.144   0.160  -0.021  1.00  0.00           X  
ATOM     83  H   LEU A  12       0.796   0.459   1.994  1.00  0.00           H  
ATOM     84  N   GLN A  13       1.277   3.343   0.183  1.00  0.00           N  
ATOM     85  CA  GLN A  13       1.806   4.636  -0.249  1.00  0.00           C  
ATOM     86  C   GLN A  13       3.191   4.526  -0.890  1.00  0.00           C  
ATOM     87  O   GLN A  13       3.453   5.174  -1.907  1.00  0.00           O  
ATOM     88  CB  GLN A  13       1.872   5.598   0.940  1.00  0.00           C  
ATOM     89  CEN GLN A  13       1.066   6.924   1.740  1.00  0.00           X  
ATOM     90  H   GLN A  13       1.175   3.158   1.172  1.00  0.00           H  
ATOM     91  N   GLU A  14       4.101   3.754  -0.309  1.00  0.00           N  
ATOM     92  CA  GLU A  14       5.439   3.569  -0.856  1.00  0.00           C  
ATOM     93  C   GLU A  14       5.391   2.844  -2.215  1.00  0.00           C  
ATOM     94  O   GLU A  14       6.064   3.294  -3.148  1.00  0.00           O  
ATOM     95  CB  GLU A  14       6.311   2.791   0.132  1.00  0.00           C  
ATOM     96  CEN GLU A  14       7.495   2.770   1.358  1.00  0.00           X  
ATOM     97  H   GLU A  14       3.852   3.223   0.512  1.00  0.00           H  
ATOM     98  N   VAL A  15       4.502   1.852  -2.400  1.00  0.00           N  
ATOM     99  CA  VAL A  15       4.352   1.097  -3.665  1.00  0.00           C  
ATOM    100  C   VAL A  15       3.814   2.019  -4.762  1.00  0.00           C  
ATOM    101  O   VAL A  15       4.326   1.989  -5.884  1.00  0.00           O  
ATOM    102  CB  VAL A  15       3.408  -0.111  -3.511  1.00  0.00           C  
ATOM    103  CEN VAL A  15       3.387  -0.799  -3.495  1.00  0.00           X  
ATOM    104  H   VAL A  15       3.910   1.610  -1.618  1.00  0.00           H  
ATOM    105  N   LEU A  16       2.854   2.901  -4.446  1.00  0.00           N  
ATOM    106  CA  LEU A  16       2.271   3.845  -5.411  1.00  0.00           C  
ATOM    107  C   LEU A  16       3.269   4.922  -5.855  1.00  0.00           C  
ATOM    108  O   LEU A  16       3.419   5.204  -7.045  1.00  0.00           O  
ATOM    109  CB  LEU A  16       1.023   4.503  -4.808  1.00  0.00           C  
ATOM    110  CEN LEU A  16      -0.485   4.284  -5.032  1.00  0.00           X  
ATOM    111  H   LEU A  16       2.485   2.871  -3.505  1.00  0.00           H  
ATOM    112  N   LYS A  17       3.985   5.541  -4.908  1.00  0.00           N  
ATOM    113  CA  LYS A  17       4.973   6.582  -5.229  1.00  0.00           C  
ATOM    114  C   LYS A  17       6.108   6.028  -6.080  1.00  0.00           C  
ATOM    115  O   LYS A  17       6.497   6.673  -7.054  1.00  0.00           O  
ATOM    116  CB  LYS A  17       5.538   7.202  -3.950  1.00  0.00           C  
ATOM    117  CEN LYS A  17       5.588   8.827  -2.596  1.00  0.00           X  
ATOM    118  H   LYS A  17       3.840   5.256  -3.948  1.00  0.00           H  
ATOM    119  N   ASN A  18       6.644   4.862  -5.736  1.00  0.00           N  
ATOM    120  CA  ASN A  18       7.711   4.219  -6.495  1.00  0.00           C  
ATOM    121  C   ASN A  18       7.266   3.847  -7.914  1.00  0.00           C  
ATOM    122  O   ASN A  18       7.860   4.328  -8.879  1.00  0.00           O  
ATOM    123  CB  ASN A  18       8.230   2.990  -5.771  1.00  0.00           C  
ATOM    124  CEN ASN A  18       8.986   2.748  -5.085  1.00  0.00           X  
ATOM    125  H   ASN A  18       6.305   4.406  -4.900  1.00  0.00           H  
ATOM    126  N   LEU A  19       6.157   3.119  -8.064  1.00  0.00           N  
ATOM    127  CA  LEU A  19       5.645   2.675  -9.361  1.00  0.00           C  
ATOM    128  C   LEU A  19       5.350   3.869 -10.288  1.00  0.00           C  
ATOM    129  O   LEU A  19       5.730   3.863 -11.459  1.00  0.00           O  
ATOM    130  CB  LEU A  19       4.384   1.825  -9.163  1.00  0.00           C  
ATOM    131  CEN LEU A  19       4.125   0.308  -9.230  1.00  0.00           X  
ATOM    132  H   LEU A  19       5.648   2.838  -7.238  1.00  0.00           H  
ATOM    133  N   HIS A  20       4.785   4.952  -9.751  1.00  0.00           N  
ATOM    134  CA  HIS A  20       4.390   6.115 -10.548  1.00  0.00           C  
ATOM    135  C   HIS A  20       5.563   6.801 -11.262  1.00  0.00           C  
ATOM    136  O   HIS A  20       5.479   7.089 -12.458  1.00  0.00           O  
ATOM    137  CB  HIS A  20       3.668   7.134  -9.661  1.00  0.00           C  
ATOM    138  CEN HIS A  20       2.331   7.467  -9.295  1.00  0.00           X  
ATOM    139  H   HIS A  20       4.525   4.917  -8.774  1.00  0.00           H  
ATOM    140  N   LYS A  21       6.677   7.063 -10.563  1.00  0.00           N  
ATOM    141  CA  LYS A  21       7.755   7.924 -11.092  1.00  0.00           C  
ATOM    142  C   LYS A  21       8.312   7.360 -12.412  1.00  0.00           C  
ATOM    143  O   LYS A  21       8.845   8.127 -13.219  1.00  0.00           O  
ATOM    144  CB  LYS A  21       8.880   8.070 -10.066  1.00  0.00           C  
ATOM    145  CEN LYS A  21       9.863   9.255  -8.615  1.00  0.00           X  
ATOM    146  H   LYS A  21       6.805   6.591  -9.681  1.00  0.00           H  
ATOM    147  N   ASN A  22       8.133   6.061 -12.659  1.00  0.00           N  
ATOM    148  CA  ASN A  22       8.673   5.350 -13.825  1.00  0.00           C  
ATOM    149  C   ASN A  22       7.684   5.171 -14.970  1.00  0.00           C  
ATOM    150  O   ASN A  22       7.975   4.396 -15.886  1.00  0.00           O  
ATOM    151  CB  ASN A  22       9.217   3.992 -13.419  1.00  0.00           C  
ATOM    152  CEN ASN A  22      10.129   3.577 -13.108  1.00  0.00           X  
ATOM    153  H   ASN A  22       7.635   5.517 -11.970  1.00  0.00           H  
ATOM    154  N   ASP A  23       6.569   5.907 -14.966  1.00  0.00           N  
ATOM    155  CA  ASP A  23       5.497   5.738 -15.956  1.00  0.00           C  
ATOM    156  C   ASP A  23       6.036   5.751 -17.404  1.00  0.00           C  
ATOM    157  O   ASP A  23       5.540   5.042 -18.284  1.00  0.00           O  
ATOM    158  CB  ASP A  23       4.441   6.832 -15.780  1.00  0.00           C  
ATOM    159  CEN ASP A  23       3.537   6.986 -15.337  1.00  0.00           X  
ATOM    160  H   ASP A  23       6.411   6.541 -14.196  1.00  0.00           H  
ATOM    161  N   ARG A  24       7.137   6.483 -17.653  1.00  0.00           N  
ATOM    162  CA  ARG A  24       7.762   6.581 -18.981  1.00  0.00           C  
ATOM    163  C   ARG A  24       8.187   5.263 -19.624  1.00  0.00           C  
ATOM    164  O   ARG A  24       8.297   5.263 -20.849  1.00  0.00           O  
ATOM    165  CB  ARG A  24       8.937   7.548 -18.955  1.00  0.00           C  
ATOM    166  CEN ARG A  24      10.250   9.642 -19.160  1.00  0.00           X  
ATOM    167  H   ARG A  24       7.546   6.976 -16.872  1.00  0.00           H  
ATOM    168  N   SER A  25       8.463   4.184 -18.881  1.00  0.00           N  
ATOM    169  CA  SER A  25       8.935   2.926 -19.500  1.00  0.00           C  
ATOM    170  C   SER A  25       7.985   2.222 -20.470  1.00  0.00           C  
ATOM    171  O   SER A  25       8.492   1.610 -21.400  1.00  0.00           O  
ATOM    172  CB  SER A  25       9.307   1.954 -18.397  1.00  0.00           C  
ATOM    173  CEN SER A  25       9.282   1.692 -17.922  1.00  0.00           X  
ATOM    174  H   SER A  25       8.508   4.282 -17.878  1.00  0.00           H  
ATOM    175  N   GLY A  26       6.660   2.361 -20.349  1.00  0.00           N  
ATOM    176  CA  GLY A  26       5.705   1.716 -21.262  1.00  0.00           C  
ATOM    177  C   GLY A  26       5.571   0.193 -21.098  1.00  0.00           C  
ATOM    178  O   GLY A  26       6.080  -0.387 -20.155  1.00  0.00           O  
ATOM    179  CEN GLY A  26       5.705   1.716 -21.262  1.00  0.00           X  
ATOM    180  H   GLY A  26       6.304   2.933 -19.597  1.00  0.00           H  
ATOM    181  N   LYS A  27       4.915  -0.436 -22.084  1.00  0.00           N  
ATOM    182  CA  LYS A  27       4.566  -1.864 -22.262  1.00  0.00           C  
ATOM    183  C   LYS A  27       4.400  -2.765 -21.030  1.00  0.00           C  
ATOM    184  O   LYS A  27       3.427  -2.563 -20.313  1.00  0.00           O  
ATOM    185  CB  LYS A  27       5.618  -2.504 -23.169  1.00  0.00           C  
ATOM    186  CEN LYS A  27       6.179  -3.178 -25.094  1.00  0.00           X  
ATOM    187  H   LYS A  27       4.654   0.156 -22.860  1.00  0.00           H  
ATOM    188  N   ASP A  28       5.313  -3.679 -20.733  1.00  0.00           N  
ATOM    189  CA  ASP A  28       5.196  -4.511 -19.529  1.00  0.00           C  
ATOM    190  C   ASP A  28       4.834  -3.707 -18.273  1.00  0.00           C  
ATOM    191  O   ASP A  28       4.083  -4.204 -17.438  1.00  0.00           O  
ATOM    192  CB  ASP A  28       6.502  -5.273 -19.292  1.00  0.00           C  
ATOM    193  CEN ASP A  28       6.921  -6.185 -19.468  1.00  0.00           X  
ATOM    194  H   ASP A  28       5.947  -3.976 -21.459  1.00  0.00           H  
ATOM    195  N   ASN A  29       5.251  -2.439 -18.160  1.00  0.00           N  
ATOM    196  CA  ASN A  29       4.995  -1.672 -16.935  1.00  0.00           C  
ATOM    197  C   ASN A  29       3.502  -1.610 -16.547  1.00  0.00           C  
ATOM    198  O   ASN A  29       3.202  -1.411 -15.370  1.00  0.00           O  
ATOM    199  CB  ASN A  29       5.552  -0.266 -17.059  1.00  0.00           C  
ATOM    200  CEN ASN A  29       6.445   0.244 -16.846  1.00  0.00           X  
ATOM    201  H   ASN A  29       5.787  -2.025 -18.910  1.00  0.00           H  
ATOM    202  N   ILE A  30       2.540  -1.763 -17.476  1.00  0.00           N  
ATOM    203  CA  ILE A  30       1.106  -1.705 -17.120  1.00  0.00           C  
ATOM    204  C   ILE A  30       0.722  -2.936 -16.296  1.00  0.00           C  
ATOM    205  O   ILE A  30      -0.030  -2.804 -15.338  1.00  0.00           O  
ATOM    206  CB  ILE A  30       0.203  -1.627 -18.365  1.00  0.00           C  
ATOM    207  CEN ILE A  30      -0.261  -0.958 -19.090  1.00  0.00           X  
ATOM    208  H   ILE A  30       2.804  -2.086 -18.396  1.00  0.00           H  
ATOM    209  N   HIS A  31       1.297  -4.102 -16.604  1.00  0.00           N  
ATOM    210  CA  HIS A  31       0.923  -5.365 -15.963  1.00  0.00           C  
ATOM    211  C   HIS A  31       1.392  -5.448 -14.506  1.00  0.00           C  
ATOM    212  O   HIS A  31       0.621  -5.855 -13.646  1.00  0.00           O  
ATOM    213  CB  HIS A  31       1.488  -6.549 -16.755  1.00  0.00           C  
ATOM    214  CEN HIS A  31       1.058  -7.450 -17.771  1.00  0.00           X  
ATOM    215  H   HIS A  31       2.045  -4.116 -17.286  1.00  0.00           H  
ATOM    216  N   ASP A  32       2.623  -5.015 -14.221  1.00  0.00           N  
ATOM    217  CA  ASP A  32       3.171  -5.064 -12.861  1.00  0.00           C  
ATOM    218  C   ASP A  32       2.370  -4.183 -11.897  1.00  0.00           C  
ATOM    219  O   ASP A  32       1.971  -4.638 -10.829  1.00  0.00           O  
ATOM    220  CB  ASP A  32       4.640  -4.636 -12.862  1.00  0.00           C  
ATOM    221  CEN ASP A  32       5.575  -5.040 -12.873  1.00  0.00           X  
ATOM    222  H   ASP A  32       3.225  -4.718 -14.972  1.00  0.00           H  
ATOM    223  N   VAL A  33       2.101  -2.930 -12.285  1.00  0.00           N  
ATOM    224  CA  VAL A  33       1.321  -1.983 -11.471  1.00  0.00           C  
ATOM    225  C   VAL A  33      -0.123  -2.458 -11.334  1.00  0.00           C  
ATOM    226  O   VAL A  33      -0.654  -2.406 -10.231  1.00  0.00           O  
ATOM    227  CB  VAL A  33       1.330  -0.565 -12.073  1.00  0.00           C  
ATOM    228  CEN VAL A  33       1.569   0.074 -11.982  1.00  0.00           X  
ATOM    229  H   VAL A  33       2.397  -2.650 -13.210  1.00  0.00           H  
ATOM    230  N   ASP A  34      -0.736  -2.948 -12.411  1.00  0.00           N  
ATOM    231  CA  ASP A  34      -2.121  -3.428 -12.411  1.00  0.00           C  
ATOM    232  C   ASP A  34      -2.316  -4.584 -11.425  1.00  0.00           C  
ATOM    233  O   ASP A  34      -3.270  -4.584 -10.649  1.00  0.00           O  
ATOM    234  CB  ASP A  34      -2.534  -3.865 -13.818  1.00  0.00           C  
ATOM    235  CEN ASP A  34      -3.030  -3.512 -14.635  1.00  0.00           X  
ATOM    236  H   ASP A  34      -0.239  -2.971 -13.289  1.00  0.00           H  
ATOM    237  N   ASN A  35      -1.360  -5.515 -11.352  1.00  0.00           N  
ATOM    238  CA  ASN A  35      -1.405  -6.637 -10.415  1.00  0.00           C  
ATOM    239  C   ASN A  35      -1.156  -6.189  -8.967  1.00  0.00           C  
ATOM    240  O   ASN A  35      -1.869  -6.586  -8.049  1.00  0.00           O  
ATOM    241  CB  ASN A  35      -0.411  -7.715 -10.806  1.00  0.00           C  
ATOM    242  CEN ASN A  35      -0.395  -8.592 -11.382  1.00  0.00           X  
ATOM    243  H   ASN A  35      -0.589  -5.461 -12.003  1.00  0.00           H  
ATOM    244  N   HIS A  36      -0.152  -5.340  -8.752  1.00  0.00           N  
ATOM    245  CA  HIS A  36       0.191  -4.902  -7.408  1.00  0.00           C  
ATOM    246  C   HIS A  36      -0.965  -4.164  -6.726  1.00  0.00           C  
ATOM    247  O   HIS A  36      -1.255  -4.426  -5.562  1.00  0.00           O  
ATOM    248  CB  HIS A  36       1.433  -4.005  -7.444  1.00  0.00           C  
ATOM    249  CEN HIS A  36       2.843  -4.135  -7.285  1.00  0.00           X  
ATOM    250  H   HIS A  36       0.376  -4.981  -9.535  1.00  0.00           H  
ATOM    251  N   LEU A  37      -1.675  -3.304  -7.459  1.00  0.00           N  
ATOM    252  CA  LEU A  37      -2.802  -2.549  -6.933  1.00  0.00           C  
ATOM    253  C   LEU A  37      -3.919  -3.483  -6.451  1.00  0.00           C  
ATOM    254  O   LEU A  37      -4.395  -3.299  -5.336  1.00  0.00           O  
ATOM    255  CB  LEU A  37      -3.331  -1.583  -8.001  1.00  0.00           C  
ATOM    256  CEN LEU A  37      -3.191  -0.061  -8.195  1.00  0.00           X  
ATOM    257  H   LEU A  37      -1.441  -3.184  -8.434  1.00  0.00           H  
ATOM    258  N   GLN A  38      -4.279  -4.514  -7.222  1.00  0.00           N  
ATOM    259  CA  GLN A  38      -5.314  -5.487  -6.838  1.00  0.00           C  
ATOM    260  C   GLN A  38      -4.920  -6.279  -5.585  1.00  0.00           C  
ATOM    261  O   GLN A  38      -5.757  -6.466  -4.706  1.00  0.00           O  
ATOM    262  CB  GLN A  38      -5.586  -6.457  -7.991  1.00  0.00           C  
ATOM    263  CEN GLN A  38      -6.667  -6.827  -9.310  1.00  0.00           X  
ATOM    264  H   GLN A  38      -3.808  -4.636  -8.108  1.00  0.00           H  
ATOM    265  N   ASN A  39      -3.643  -6.657  -5.450  1.00  0.00           N  
ATOM    266  CA  ASN A  39      -3.154  -7.333  -4.242  1.00  0.00           C  
ATOM    267  C   ASN A  39      -3.272  -6.435  -2.995  1.00  0.00           C  
ATOM    268  O   ASN A  39      -3.718  -6.893  -1.949  1.00  0.00           O  
ATOM    269  CB  ASN A  39      -1.720  -7.799  -4.418  1.00  0.00           C  
ATOM    270  CEN ASN A  39      -1.211  -8.660  -4.734  1.00  0.00           X  
ATOM    271  H   ASN A  39      -3.013  -6.532  -6.231  1.00  0.00           H  
ATOM    272  N   VAL A  40      -2.957  -5.138  -3.121  1.00  0.00           N  
ATOM    273  CA  VAL A  40      -3.075  -4.161  -2.023  1.00  0.00           C  
ATOM    274  C   VAL A  40      -4.537  -4.009  -1.574  1.00  0.00           C  
ATOM    275  O   VAL A  40      -4.811  -4.001  -0.374  1.00  0.00           O  
ATOM    276  CB  VAL A  40      -2.528  -2.780  -2.431  1.00  0.00           C  
ATOM    277  CEN VAL A  40      -2.011  -2.336  -2.328  1.00  0.00           X  
ATOM    278  H   VAL A  40      -2.613  -4.820  -4.018  1.00  0.00           H  
ATOM    279  N   ILE A  41      -5.488  -3.899  -2.513  1.00  0.00           N  
ATOM    280  CA  ILE A  41      -6.923  -3.802  -2.179  1.00  0.00           C  
ATOM    281  C   ILE A  41      -7.382  -5.057  -1.435  1.00  0.00           C  
ATOM    282  O   ILE A  41      -8.094  -4.945  -0.434  1.00  0.00           O  
ATOM    283  CB  ILE A  41      -7.795  -3.612  -3.434  1.00  0.00           C  
ATOM    284  CEN ILE A  41      -8.213  -2.882  -4.128  1.00  0.00           X  
ATOM    285  H   ILE A  41      -5.212  -3.936  -3.482  1.00  0.00           H  
ATOM    286  N   GLU A  42      -6.994  -6.237  -1.921  1.00  0.00           N  
ATOM    287  CA  GLU A  42      -7.367  -7.521  -1.322  1.00  0.00           C  
ATOM    288  C   GLU A  42      -6.878  -7.618   0.127  1.00  0.00           C  
ATOM    289  O   GLU A  42      -7.629  -8.055   1.001  1.00  0.00           O  
ATOM    290  CB  GLU A  42      -6.804  -8.680  -2.147  1.00  0.00           C  
ATOM    291  CEN GLU A  42      -7.016  -9.898  -3.320  1.00  0.00           X  
ATOM    292  H   GLU A  42      -6.391  -6.255  -2.731  1.00  0.00           H  
ATOM    293  N   ASP A  43      -5.681  -7.112   0.419  1.00  0.00           N  
ATOM    294  CA  ASP A  43      -5.137  -7.064   1.774  1.00  0.00           C  
ATOM    295  C   ASP A  43      -5.877  -6.070   2.673  1.00  0.00           C  
ATOM    296  O   ASP A  43      -6.244  -6.408   3.805  1.00  0.00           O  
ATOM    297  CB  ASP A  43      -3.648  -6.712   1.729  1.00  0.00           C  
ATOM    298  CEN ASP A  43      -2.735  -7.163   1.745  1.00  0.00           X  
ATOM    299  H   ASP A  43      -5.074  -6.851  -0.346  1.00  0.00           H  
ATOM    300  N   ILE A  44      -6.159  -4.857   2.176  1.00  0.00           N  
ATOM    301  CA  ILE A  44      -6.799  -3.805   2.981  1.00  0.00           C  
ATOM    302  C   ILE A  44      -8.160  -4.302   3.436  1.00  0.00           C  
ATOM    303  O   ILE A  44      -8.490  -4.136   4.604  1.00  0.00           O  
ATOM    304  CB  ILE A  44      -6.967  -2.487   2.202  1.00  0.00           C  
ATOM    305  CEN ILE A  44      -6.490  -1.546   1.928  1.00  0.00           X  
ATOM    306  H   ILE A  44      -5.985  -4.696   1.196  1.00  0.00           H  
ATOM    307  N   HIS A  45      -8.937  -4.944   2.572  1.00  0.00           N  
ATOM    308  CA  HIS A  45     -10.262  -5.451   2.917  1.00  0.00           C  
ATOM    309  C   HIS A  45     -10.248  -6.419   4.105  1.00  0.00           C  
ATOM    310  O   HIS A  45     -10.971  -6.209   5.082  1.00  0.00           O  
ATOM    311  CB  HIS A  45     -10.893  -6.139   1.702  1.00  0.00           C  
ATOM    312  CEN HIS A  45     -11.773  -5.809   0.631  1.00  0.00           X  
ATOM    313  H   HIS A  45      -8.593  -5.098   1.635  1.00  0.00           H  
ATOM    314  N   ASP A  46      -9.364  -7.409   4.094  1.00  0.00           N  
ATOM    315  CA  ASP A  46      -9.237  -8.393   5.163  1.00  0.00           C  
ATOM    316  C   ASP A  46      -8.771  -7.752   6.472  1.00  0.00           C  
ATOM    317  O   ASP A  46      -9.241  -8.110   7.563  1.00  0.00           O  
ATOM    318  CB  ASP A  46      -8.268  -9.503   4.749  1.00  0.00           C  
ATOM    319  CEN ASP A  46      -8.274 -10.444   4.359  1.00  0.00           X  
ATOM    320  H   ASP A  46      -8.783  -7.520   3.276  1.00  0.00           H  
ATOM    321  N   PHE A  47      -7.871  -6.771   6.397  1.00  0.00           N  
ATOM    322  CA  PHE A  47      -7.395  -6.042   7.564  1.00  0.00           C  
ATOM    323  C   PHE A  47      -8.535  -5.278   8.252  1.00  0.00           C  
ATOM    324  O   PHE A  47      -8.663  -5.349   9.475  1.00  0.00           O  
ATOM    325  CB  PHE A  47      -6.277  -5.078   7.164  1.00  0.00           C  
ATOM    326  CEN PHE A  47      -4.688  -5.032   7.170  1.00  0.00           X  
ATOM    327  H   PHE A  47      -7.529  -6.508   5.484  1.00  0.00           H  
ATOM    328  N   MET A  48      -9.397  -4.614   7.481  1.00  0.00           N  
ATOM    329  CA  MET A  48     -10.552  -3.851   7.946  1.00  0.00           C  
ATOM    330  C   MET A  48     -11.557  -4.763   8.634  1.00  0.00           C  
ATOM    331  O   MET A  48     -12.046  -4.442   9.718  1.00  0.00           O  
ATOM    332  CB  MET A  48     -11.212  -3.119   6.779  1.00  0.00           C  
ATOM    333  CEN MET A  48     -11.470  -1.521   6.102  1.00  0.00           X  
ATOM    334  H   MET A  48      -9.247  -4.666   6.482  1.00  0.00           H  
ATOM    335  N   GLN A  49     -11.837  -5.925   8.049  1.00  0.00           N  
ATOM    336  CA  GLN A  49     -12.764  -6.898   8.607  1.00  0.00           C  
ATOM    337  C   GLN A  49     -12.266  -7.426   9.958  1.00  0.00           C  
ATOM    338  O   GLN A  49     -13.024  -7.447  10.930  1.00  0.00           O  
ATOM    339  CB  GLN A  49     -12.962  -8.062   7.633  1.00  0.00           C  
ATOM    340  CEN GLN A  49     -14.023  -8.734   6.420  1.00  0.00           X  
ATOM    341  H   GLN A  49     -11.438  -6.114   7.141  1.00  0.00           H  
ATOM    342  N   ALA A  50     -10.978  -7.759  10.065  1.00  0.00           N  
ATOM    343  CA  ALA A  50     -10.373  -8.247  11.301  1.00  0.00           C  
ATOM    344  C   ALA A  50     -10.385  -7.188  12.418  1.00  0.00           C  
ATOM    345  O   ALA A  50     -10.665  -7.511  13.574  1.00  0.00           O  
ATOM    346  CB  ALA A  50      -8.951  -8.716  11.029  1.00  0.00           C  
ATOM    347  CEN ALA A  50      -8.952  -8.715  11.030  1.00  0.00           X  
ATOM    348  H   ALA A  50     -10.401  -7.699   9.238  1.00  0.00           H  
ATOM    349  N   ALA A  51     -10.113  -5.922  12.095  1.00  0.00           N  
ATOM    350  CA  ALA A  51     -10.148  -4.811  13.041  1.00  0.00           C  
ATOM    351  C   ALA A  51     -11.545  -4.645  13.663  1.00  0.00           C  
ATOM    352  O   ALA A  51     -11.673  -4.647  14.889  1.00  0.00           O  
ATOM    353  CB  ALA A  51      -9.710  -3.526  12.354  1.00  0.00           C  
ATOM    354  CEN ALA A  51      -9.711  -3.526  12.355  1.00  0.00           X  
ATOM    355  H   ALA A  51      -9.859  -5.717  11.141  1.00  0.00           H  
ATOM    356  N   ALA A  52     -12.593  -4.580  12.838  1.00  0.00           N  
ATOM    357  CA  ALA A  52     -13.982  -4.470  13.274  1.00  0.00           C  
ATOM    358  C   ALA A  52     -14.363  -5.619  14.214  1.00  0.00           C  
ATOM    359  O   ALA A  52     -14.935  -5.376  15.278  1.00  0.00           O  
ATOM    360  CB  ALA A  52     -14.911  -4.434  12.069  1.00  0.00           C  
ATOM    361  CEN ALA A  52     -14.910  -4.434  12.070  1.00  0.00           X  
ATOM    362  H   ALA A  52     -12.418  -4.594  11.846  1.00  0.00           H  
ATOM    363  N   ALA A  53     -13.979  -6.857  13.895  1.00  0.00           N  
ATOM    364  CA  ALA A  53     -14.338  -8.033  14.682  1.00  0.00           C  
ATOM    365  C   ALA A  53     -13.709  -7.977  16.081  1.00  0.00           C  
ATOM    366  O   ALA A  53     -14.387  -8.227  17.073  1.00  0.00           O  
ATOM    367  CB  ALA A  53     -13.918  -9.302  13.954  1.00  0.00           C  
ATOM    368  CEN ALA A  53     -13.918  -9.301  13.955  1.00  0.00           X  
ATOM    369  H   ALA A  53     -13.428  -6.995  13.060  1.00  0.00           H  
ATOM    370  N   ALA A  54     -12.445  -7.557  16.201  1.00  0.00           N  
ATOM    371  CA  ALA A  54     -11.784  -7.368  17.493  1.00  0.00           C  
ATOM    372  C   ALA A  54     -12.414  -6.242  18.337  1.00  0.00           C  
ATOM    373  O   ALA A  54     -12.537  -6.378  19.560  1.00  0.00           O  
ATOM    374  CB  ALA A  54     -10.303  -7.095  17.274  1.00  0.00           C  
ATOM    375  CEN ALA A  54     -10.304  -7.095  17.274  1.00  0.00           X  
ATOM    376  H   ALA A  54     -11.909  -7.404  15.358  1.00  0.00           H  
ATOM    377  N   ALA A  55     -12.833  -5.142  17.708  1.00  0.00           N  
ATOM    378  CA  ALA A  55     -13.549  -4.046  18.356  1.00  0.00           C  
ATOM    379  C   ALA A  55     -14.963  -4.471  18.784  1.00  0.00           C  
ATOM    380  O   ALA A  55     -15.294  -4.381  19.969  1.00  0.00           O  
ATOM    381  CB  ALA A  55     -13.610  -2.840  17.429  1.00  0.00           C  
ATOM    382  CEN ALA A  55     -13.610  -2.841  17.430  1.00  0.00           X  
ATOM    383  H   ALA A  55     -12.641  -5.057  16.721  1.00  0.00           H  
ATOM    384  N   ASN A  56     -15.770  -5.010  17.865  1.00  0.00           N  
ATOM    385  CA  ASN A  56     -17.131  -5.486  18.134  1.00  0.00           C  
ATOM    386  C   ASN A  56     -17.189  -6.533  19.251  1.00  0.00           C  
ATOM    387  O   ASN A  56     -18.112  -6.495  20.059  1.00  0.00           O  
ATOM    388  CB  ASN A  56     -17.769  -6.044  16.875  1.00  0.00           C  
ATOM    389  CEN ASN A  56     -18.367  -5.701  16.083  1.00  0.00           X  
ATOM    390  H   ASN A  56     -15.440  -5.053  16.912  1.00  0.00           H  
ATOM    391  N   CYS A  57     -16.158  -7.369  19.417  1.00  0.00           N  
ATOM    392  CA  CYS A  57     -16.096  -8.357  20.497  1.00  0.00           C  
ATOM    393  C   CYS A  57     -16.366  -7.732  21.880  1.00  0.00           C  
ATOM    394  O   CYS A  57     -16.833  -8.427  22.777  1.00  0.00           O  
ATOM    395  CB  CYS A  57     -14.652  -8.851  20.405  1.00  0.00           C  
ATOM    396  CEN CYS A  57     -14.284  -9.750  20.076  1.00  0.00           X  
ATOM    397  H   CYS A  57     -15.421  -7.371  18.724  1.00  0.00           H  
ATOM    398  N   ARG A  58     -16.143  -6.420  22.079  1.00  0.00           N  
ATOM    399  CA  ARG A  58     -16.370  -5.771  23.385  1.00  0.00           C  
ATOM    400  C   ARG A  58     -17.822  -5.822  23.862  1.00  0.00           C  
ATOM    401  O   ARG A  58     -18.053  -5.565  25.039  1.00  0.00           O  
ATOM    402  CB  ARG A  58     -15.858  -4.338  23.392  1.00  0.00           C  
ATOM    403  CEN ARG A  58     -14.360  -2.390  23.727  1.00  0.00           X  
ATOM    404  H   ARG A  58     -15.912  -5.846  21.279  1.00  0.00           H  
ATOM    405  N   LYS A  59     -18.790  -6.143  22.996  1.00  0.00           N  
ATOM    406  CA  LYS A  59     -20.230  -6.125  23.321  1.00  0.00           C  
ATOM    407  C   LYS A  59     -20.608  -7.053  24.486  1.00  0.00           C  
ATOM    408  O   LYS A  59     -21.652  -6.852  25.092  1.00  0.00           O  
ATOM    409  CB  LYS A  59     -21.048  -6.502  22.085  1.00  0.00           C  
ATOM    410  CEN LYS A  59     -22.273  -5.893  20.471  1.00  0.00           X  
ATOM    411  H   LYS A  59     -18.520  -6.496  22.091  1.00  0.00           H  
ATOM    412  N   GLY A  60     -19.754  -8.024  24.836  1.00  0.00           N  
ATOM    413  CA  GLY A  60     -20.013  -9.057  25.849  1.00  0.00           C  
ATOM    414  C   GLY A  60     -20.145  -8.568  27.292  1.00  0.00           C  
ATOM    415  O   GLY A  60     -20.668  -9.303  28.119  1.00  0.00           O  
ATOM    416  CEN GLY A  60     -20.013  -9.057  25.849  1.00  0.00           X  
ATOM    417  H   GLY A  60     -18.908  -8.117  24.294  1.00  0.00           H  
ATOM    418  N   SER A  61     -19.674  -7.361  27.624  1.00  0.00           N  
ATOM    419  CA  SER A  61     -19.716  -6.856  29.003  1.00  0.00           C  
ATOM    420  C   SER A  61     -20.738  -5.712  29.151  1.00  0.00           C  
ATOM    421  O   SER A  61     -20.326  -4.589  29.434  1.00  0.00           O  
ATOM    422  CB  SER A  61     -18.337  -6.392  29.427  1.00  0.00           C  
ATOM    423  CEN SER A  61     -17.840  -6.175  29.388  1.00  0.00           X  
ATOM    424  H   SER A  61     -19.380  -6.738  26.886  1.00  0.00           H  
ATOM    425  N   PRO A  62     -22.061  -5.940  29.000  1.00  0.00           N  
ATOM    426  CA  PRO A  62     -23.024  -4.865  29.167  1.00  0.00           C  
ATOM    427  C   PRO A  62     -23.040  -4.464  30.648  1.00  0.00           C  
ATOM    428  O   PRO A  62     -22.664  -5.244  31.509  1.00  0.00           O  
ATOM    429  CB  PRO A  62     -24.360  -5.461  28.693  1.00  0.00           C  
ATOM    430  CEN PRO A  62     -23.391  -6.937  28.432  1.00  0.00           X  
ATOM    431  N   GLY A  63     -23.443  -3.222  30.913  1.00  0.00           N  
ATOM    432  CA  GLY A  63     -23.619  -2.663  32.260  1.00  0.00           C  
ATOM    433  C   GLY A  63     -22.538  -1.726  32.811  1.00  0.00           C  
ATOM    434  O   GLY A  63     -21.394  -1.718  32.377  1.00  0.00           O  
ATOM    435  CEN GLY A  63     -23.619  -2.663  32.260  1.00  0.00           X  
ATOM    436  H   GLY A  63     -23.965  -2.769  30.177  1.00  0.00           H  
ATOM    437  N   SER A  64     -22.872  -1.044  33.903  1.00  0.00           N  
ATOM    438  CA  SER A  64     -21.995  -0.060  34.541  1.00  0.00           C  
ATOM    439  C   SER A  64     -21.623  -0.455  35.984  1.00  0.00           C  
ATOM    440  O   SER A  64     -22.425  -1.117  36.645  1.00  0.00           O  
ATOM    441  CB  SER A  64     -22.660   1.302  34.523  1.00  0.00           C  
ATOM    442  CEN SER A  64     -23.057   1.674  34.544  1.00  0.00           X  
ATOM    443  H   SER A  64     -23.644  -1.386  34.461  1.00  0.00           H  
ATOM    444  N   PRO A  65     -20.484   0.014  36.533  1.00  0.00           N  
ATOM    445  CA  PRO A  65     -20.079  -0.345  37.884  1.00  0.00           C  
ATOM    446  C   PRO A  65     -20.824   0.564  38.865  1.00  0.00           C  
ATOM    447  O   PRO A  65     -20.250   1.451  39.492  1.00  0.00           O  
ATOM    448  CB  PRO A  65     -18.556  -0.129  37.909  1.00  0.00           C  
ATOM    449  CEN PRO A  65     -18.796   0.396  36.220  1.00  0.00           X  
ATOM    450  N   ALA A  66     -22.136   0.376  38.964  1.00  0.00           N  
ATOM    451  CA  ALA A  66     -22.990   1.145  39.854  1.00  0.00           C  
ATOM    452  C   ALA A  66     -22.458   0.991  41.284  1.00  0.00           C  
ATOM    453  O   ALA A  66     -22.028  -0.088  41.669  1.00  0.00           O  
ATOM    454  CB  ALA A  66     -24.439   0.691  39.748  1.00  0.00           C  
ATOM    455  CEN ALA A  66     -24.438   0.692  39.748  1.00  0.00           X  
ATOM    456  H   ALA A  66     -22.539  -0.425  38.502  1.00  0.00           H  
ATOM    457  N   GLY A  67     -22.541   2.063  42.073  1.00  0.00           N  
ATOM    458  CA  GLY A  67     -22.109   2.054  43.474  1.00  0.00           C  
ATOM    459  C   GLY A  67     -21.212   3.215  43.908  1.00  0.00           C  
ATOM    460  O   GLY A  67     -20.800   4.027  43.099  1.00  0.00           O  
ATOM    461  CEN GLY A  67     -22.109   2.054  43.474  1.00  0.00           X  
ATOM    462  H   GLY A  67     -23.091   2.844  41.749  1.00  0.00           H  
ATOM    463  N   SER A  68     -20.891   3.209  45.202  1.00  0.00           N  
ATOM    464  CA  SER A  68     -20.076   4.173  45.961  1.00  0.00           C  
ATOM    465  C   SER A  68     -20.579   5.616  46.194  1.00  0.00           C  
ATOM    466  O   SER A  68     -19.793   6.560  46.132  1.00  0.00           O  
ATOM    467  CB  SER A  68     -18.723   4.248  45.282  1.00  0.00           C  
ATOM    468  CEN SER A  68     -18.356   4.265  44.880  1.00  0.00           X  
ATOM    469  H   SER A  68     -20.811   2.281  45.590  1.00  0.00           H  
ATOM    470  N   PRO A  69     -21.837   5.806  46.650  1.00  0.00           N  
ATOM    471  CA  PRO A  69     -22.366   7.133  46.939  1.00  0.00           C  
ATOM    472  C   PRO A  69     -21.622   7.751  48.127  1.00  0.00           C  
ATOM    473  O   PRO A  69     -21.348   7.076  49.121  1.00  0.00           O  
ATOM    474  CB  PRO A  69     -23.855   6.890  47.240  1.00  0.00           C  
ATOM    475  CEN PRO A  69     -23.429   5.174  46.990  1.00  0.00           X  
ATOM    476  N   THR A  70     -21.331   9.047  48.055  1.00  0.00           N  
ATOM    477  CA  THR A  70     -20.674   9.781  49.149  1.00  0.00           C  
ATOM    478  C   THR A  70     -21.470  11.053  49.434  1.00  0.00           C  
ATOM    479  O   THR A  70     -22.409  11.390  48.718  1.00  0.00           O  
ATOM    480  CB  THR A  70     -19.216  10.149  48.816  1.00  0.00           C  
ATOM    481  CEN THR A  70     -18.667  10.002  48.680  1.00  0.00           X  
ATOM    482  H   THR A  70     -21.792   9.609  47.353  1.00  0.00           H  
ATOM    483  N   SER A  71     -21.149  11.661  50.576  1.00  0.00           N  
ATOM    484  CA  SER A  71     -21.685  12.910  51.110  1.00  0.00           C  
ATOM    485  C   SER A  71     -20.717  13.701  51.997  1.00  0.00           C  
ATOM    486  O   SER A  71     -19.810  13.127  52.586  1.00  0.00           O  
ATOM    487  CB  SER A  71     -22.953  12.611  51.886  1.00  0.00           C  
ATOM    488  CEN SER A  71     -23.300  12.345  52.210  1.00  0.00           X  
ATOM    489  H   SER A  71     -20.509  11.178  51.191  1.00  0.00           H  
ATOM    490  N   THR A  72     -21.029  14.999  52.109  1.00  0.00           N  
ATOM    491  CA  THR A  72     -20.378  16.028  52.946  1.00  0.00           C  
ATOM    492  C   THR A  72     -18.854  16.192  52.895  1.00  0.00           C  
ATOM    493  O   THR A  72     -18.136  15.277  53.269  1.00  0.00           O  
ATOM    494  CB  THR A  72     -20.750  15.792  54.422  1.00  0.00           C  
ATOM    495  CEN THR A  72     -21.143  15.726  54.848  1.00  0.00           X  
ATOM    496  H   THR A  72     -22.022  15.169  52.051  1.00  0.00           H  
ATOM    497  N   GLU A  73     -18.400  17.412  52.573  1.00  0.00           N  
ATOM    498  CA  GLU A  73     -16.982  17.845  52.458  1.00  0.00           C  
ATOM    499  C   GLU A  73     -16.827  19.197  53.201  1.00  0.00           C  
ATOM    500  O   GLU A  73     -17.813  19.803  53.610  1.00  0.00           O  
ATOM    501  CB  GLU A  73     -16.556  17.979  50.994  1.00  0.00           C  
ATOM    502  CEN GLU A  73     -15.757  17.351  49.626  1.00  0.00           X  
ATOM    503  H   GLU A  73     -19.023  18.181  52.782  1.00  0.00           H  
ATOM    504  N   GLU A  74     -15.645  19.476  53.765  1.00  0.00           N  
ATOM    505  CA  GLU A  74     -15.212  20.722  54.450  1.00  0.00           C  
ATOM    506  C   GLU A  74     -16.281  21.442  55.305  1.00  0.00           C  
ATOM    507  O   GLU A  74     -17.432  21.028  55.390  1.00  0.00           O  
ATOM    508  CB  GLU A  74     -14.674  21.704  53.407  1.00  0.00           C  
ATOM    509  CEN GLU A  74     -13.361  22.396  52.569  1.00  0.00           X  
ATOM    510  H   GLU A  74     -15.403  18.689  54.352  1.00  0.00           H  
ATOM    511  N   GLY A  75     -15.893  22.582  55.908  1.00  0.00           N  
ATOM    512  CA  GLY A  75     -16.774  23.402  56.757  1.00  0.00           C  
ATOM    513  C   GLY A  75     -16.425  24.902  56.821  1.00  0.00           C  
ATOM    514  O   GLY A  75     -16.592  25.530  57.860  1.00  0.00           O  
ATOM    515  CEN GLY A  75     -16.774  23.402  56.757  1.00  0.00           X  
ATOM    516  H   GLY A  75     -14.954  22.914  55.750  1.00  0.00           H  
ATOM    517  N   THR A  76     -15.904  25.436  55.716  1.00  0.00           N  
ATOM    518  CA  THR A  76     -15.440  26.805  55.384  1.00  0.00           C  
ATOM    519  C   THR A  76     -16.421  28.007  55.434  1.00  0.00           C  
ATOM    520  O   THR A  76     -17.471  27.994  54.802  1.00  0.00           O  
ATOM    521  CB  THR A  76     -14.831  26.790  53.969  1.00  0.00           C  
ATOM    522  CEN THR A  76     -14.455  26.581  53.574  1.00  0.00           X  
ATOM    523  H   THR A  76     -16.034  24.881  54.883  1.00  0.00           H  
ATOM    524  N   SER A  77     -15.944  29.057  56.126  1.00  0.00           N  
ATOM    525  CA  SER A  77     -16.473  30.412  56.445  1.00  0.00           C  
ATOM    526  C   SER A  77     -16.578  31.544  55.403  1.00  0.00           C  
ATOM    527  O   SER A  77     -15.611  31.796  54.705  1.00  0.00           O  
ATOM    528  CB  SER A  77     -15.647  30.944  57.600  1.00  0.00           C  
ATOM    529  CEN SER A  77     -15.210  31.047  57.906  1.00  0.00           X  
ATOM    530  H   SER A  77     -14.934  29.090  56.080  1.00  0.00           H  
ATOM    531  N   GLU A  78     -17.644  32.368  55.483  1.00  0.00           N  
ATOM    532  CA  GLU A  78     -17.871  33.544  54.598  1.00  0.00           C  
ATOM    533  C   GLU A  78     -18.027  34.872  55.393  1.00  0.00           C  
ATOM    534  O   GLU A  78     -18.422  34.886  56.554  1.00  0.00           O  
ATOM    535  CB  GLU A  78     -19.109  33.314  53.728  1.00  0.00           C  
ATOM    536  CEN GLU A  78     -19.804  32.850  52.243  1.00  0.00           X  
ATOM    537  H   GLU A  78     -18.084  32.459  56.388  1.00  0.00           H  
ATOM    538  N   SER A  79     -17.647  35.983  54.759  1.00  0.00           N  
ATOM    539  CA  SER A  79     -17.706  37.394  55.188  1.00  0.00           C  
ATOM    540  C   SER A  79     -17.791  38.433  54.060  1.00  0.00           C  
ATOM    541  O   SER A  79     -17.212  38.199  53.002  1.00  0.00           O  
ATOM    542  CB  SER A  79     -16.496  37.695  56.052  1.00  0.00           C  
ATOM    543  CEN SER A  79     -15.982  37.681  56.228  1.00  0.00           X  
ATOM    544  H   SER A  79     -17.211  35.847  53.858  1.00  0.00           H  
ATOM    545  N   ALA A  80     -18.296  39.651  54.338  1.00  0.00           N  
ATOM    546  CA  ALA A  80     -18.347  40.753  53.359  1.00  0.00           C  
ATOM    547  C   ALA A  80     -18.175  42.155  54.003  1.00  0.00           C  
ATOM    548  O   ALA A  80     -18.573  42.379  55.139  1.00  0.00           O  
ATOM    549  CB  ALA A  80     -19.657  40.688  52.587  1.00  0.00           C  
ATOM    550  CEN ALA A  80     -19.656  40.688  52.588  1.00  0.00           X  
ATOM    551  H   ALA A  80     -18.472  39.888  55.305  1.00  0.00           H  
ATOM    552  N   THR A  81     -17.554  43.056  53.227  1.00  0.00           N  
ATOM    553  CA  THR A  81     -17.238  44.501  53.430  1.00  0.00           C  
ATOM    554  C   THR A  81     -18.302  45.629  53.365  1.00  0.00           C  
ATOM    555  O   THR A  81     -19.057  45.707  52.402  1.00  0.00           O  
ATOM    556  CB  THR A  81     -16.147  44.897  52.417  1.00  0.00           C  
ATOM    557  CEN THR A  81     -15.624  44.820  52.170  1.00  0.00           X  
ATOM    558  H   THR A  81     -17.708  42.864  52.245  1.00  0.00           H  
ATOM    559  N   PRO A  82     -18.255  46.614  54.303  1.00  0.00           N  
ATOM    560  CA  PRO A  82     -19.160  47.765  54.362  1.00  0.00           C  
ATOM    561  C   PRO A  82     -18.996  48.712  53.156  1.00  0.00           C  
ATOM    562  O   PRO A  82     -17.887  48.892  52.650  1.00  0.00           O  
ATOM    563  CB  PRO A  82     -18.787  48.450  55.687  1.00  0.00           C  
ATOM    564  CEN PRO A  82     -17.536  47.181  55.771  1.00  0.00           X  
ATOM    565  N   GLU A  83     -20.074  49.382  52.740  1.00  0.00           N  
ATOM    566  CA  GLU A  83     -20.048  50.362  51.645  1.00  0.00           C  
ATOM    567  C   GLU A  83     -20.438  51.760  52.144  1.00  0.00           C  
ATOM    568  O   GLU A  83     -21.310  51.931  52.996  1.00  0.00           O  
ATOM    569  CB  GLU A  83     -20.983  49.926  50.514  1.00  0.00           C  
ATOM    570  CEN GLU A  83     -21.220  49.196  48.993  1.00  0.00           X  
ATOM    571  H   GLU A  83     -20.933  49.304  53.264  1.00  0.00           H  
ATOM    572  N   SER A  84     -19.766  52.768  51.583  1.00  0.00           N  
ATOM    573  CA  SER A  84     -19.973  54.195  51.840  1.00  0.00           C  
ATOM    574  C   SER A  84     -21.255  54.661  51.147  1.00  0.00           C  
ATOM    575  O   SER A  84     -21.614  54.116  50.106  1.00  0.00           O  
ATOM    576  CB  SER A  84     -18.780  55.001  51.364  1.00  0.00           C  
ATOM    577  CEN SER A  84     -18.355  55.146  51.058  1.00  0.00           X  
ATOM    578  H   SER A  84     -19.236  52.544  50.753  1.00  0.00           H  
ATOM    579  N   GLY A  85     -21.901  55.701  51.676  1.00  0.00           N  
ATOM    580  CA  GLY A  85     -23.094  56.327  51.100  1.00  0.00           C  
ATOM    581  C   GLY A  85     -22.843  57.814  50.775  1.00  0.00           C  
ATOM    582  O   GLY A  85     -21.755  58.297  51.086  1.00  0.00           O  
ATOM    583  CEN GLY A  85     -23.095  56.327  51.100  1.00  0.00           X  
ATOM    584  H   GLY A  85     -21.500  56.149  52.488  1.00  0.00           H  
ATOM    585  N   PRO A  86     -23.798  58.540  50.156  1.00  0.00           N  
ATOM    586  CA  PRO A  86     -23.676  59.959  49.805  1.00  0.00           C  
ATOM    587  C   PRO A  86     -23.705  60.902  51.028  1.00  0.00           C  
ATOM    588  O   PRO A  86     -24.334  60.591  52.036  1.00  0.00           O  
ATOM    589  CB  PRO A  86     -24.876  60.198  48.873  1.00  0.00           C  
ATOM    590  CEN PRO A  86     -25.270  58.501  49.259  1.00  0.00           X  
ATOM    591  N   GLY A  87     -23.123  62.103  50.892  1.00  0.00           N  
ATOM    592  CA  GLY A  87     -23.189  63.154  51.929  1.00  0.00           C  
ATOM    593  C   GLY A  87     -21.825  63.694  52.372  1.00  0.00           C  
ATOM    594  O   GLY A  87     -20.804  63.147  51.983  1.00  0.00           O  
ATOM    595  CEN GLY A  87     -23.189  63.154  51.929  1.00  0.00           X  
ATOM    596  H   GLY A  87     -22.771  62.360  49.983  1.00  0.00           H  
ATOM    597  N   THR A  88     -21.768  64.855  53.042  1.00  0.00           N  
ATOM    598  CA  THR A  88     -20.540  65.539  53.538  1.00  0.00           C  
ATOM    599  C   THR A  88     -19.559  65.928  52.417  1.00  0.00           C  
ATOM    600  O   THR A  88     -19.303  65.140  51.517  1.00  0.00           O  
ATOM    601  CB  THR A  88     -19.785  64.661  54.553  1.00  0.00           C  
ATOM    602  CEN THR A  88     -19.759  64.362  55.055  1.00  0.00           X  
ATOM    603  H   THR A  88     -22.364  65.528  52.581  1.00  0.00           H  
ATOM    604  N   SER A  89     -19.119  67.189  52.365  1.00  0.00           N  
ATOM    605  CA  SER A  89     -19.423  68.298  53.305  1.00  0.00           C  
ATOM    606  C   SER A  89     -18.624  68.228  54.605  1.00  0.00           C  
ATOM    607  O   SER A  89     -19.087  68.662  55.650  1.00  0.00           O  
ATOM    608  CB  SER A  89     -20.905  68.312  53.623  1.00  0.00           C  
ATOM    609  CEN SER A  89     -21.406  68.122  53.722  1.00  0.00           X  
ATOM    610  H   SER A  89     -18.134  67.184  52.143  1.00  0.00           H  
ATOM    611  N   THR A  90     -17.361  67.806  54.519  1.00  0.00           N  
ATOM    612  CA  THR A  90     -16.434  67.840  55.663  1.00  0.00           C  
ATOM    613  C   THR A  90     -15.122  68.462  55.188  1.00  0.00           C  
ATOM    614  O   THR A  90     -14.897  68.630  53.991  1.00  0.00           O  
ATOM    615  CB  THR A  90     -16.165  66.441  56.247  1.00  0.00           C  
ATOM    616  CEN THR A  90     -16.346  65.947  56.504  1.00  0.00           X  
ATOM    617  H   THR A  90     -16.907  67.821  53.619  1.00  0.00           H  
ATOM    618  N   GLU A  91     -14.346  68.898  56.171  1.00  0.00           N  
ATOM    619  CA  GLU A  91     -13.004  69.482  56.120  1.00  0.00           C  
ATOM    620  C   GLU A  91     -12.061  68.920  57.222  1.00  0.00           C  
ATOM    621  O   GLU A  91     -12.535  68.607  58.320  1.00  0.00           O  
ATOM    622  CB  GLU A  91     -13.100  71.005  56.237  1.00  0.00           C  
ATOM    623  CEN GLU A  91     -13.138  72.542  55.504  1.00  0.00           X  
ATOM    624  H   GLU A  91     -14.717  68.819  57.105  1.00  0.00           H  
ATOM    625  N   PRO A  92     -10.753  68.739  56.937  1.00  0.00           N  
ATOM    626  CA  PRO A  92      -9.732  68.291  57.884  1.00  0.00           C  
ATOM    627  C   PRO A  92      -9.492  69.283  59.032  1.00  0.00           C  
ATOM    628  O   PRO A  92      -9.613  70.494  58.884  1.00  0.00           O  
ATOM    629  CB  PRO A  92      -8.481  68.119  57.007  1.00  0.00           C  
ATOM    630  CEN PRO A  92      -9.535  68.754  55.713  1.00  0.00           X  
ATOM    631  N   SER A  93      -9.086  68.767  60.193  1.00  0.00           N  
ATOM    632  CA  SER A  93      -8.731  69.602  61.346  1.00  0.00           C  
ATOM    633  C   SER A  93      -7.571  68.985  62.116  1.00  0.00           C  
ATOM    634  O   SER A  93      -7.427  67.770  62.210  1.00  0.00           O  
ATOM    635  CB  SER A  93      -9.930  69.788  62.256  1.00  0.00           C  
ATOM    636  CEN SER A  93     -10.392  69.671  62.518  1.00  0.00           X  
ATOM    637  H   SER A  93      -8.844  67.787  60.236  1.00  0.00           H  
ATOM    638  N   GLU A  94      -6.746  69.887  62.646  1.00  0.00           N  
ATOM    639  CA  GLU A  94      -5.585  69.612  63.481  1.00  0.00           C  
ATOM    640  C   GLU A  94      -6.036  69.157  64.880  1.00  0.00           C  
ATOM    641  O   GLU A  94      -7.031  69.649  65.414  1.00  0.00           O  
ATOM    642  CB  GLU A  94      -4.688  70.848  63.579  1.00  0.00           C  
ATOM    643  CEN GLU A  94      -3.312  71.717  63.076  1.00  0.00           X  
ATOM    644  H   GLU A  94      -7.078  70.839  62.684  1.00  0.00           H  
ATOM    645  N   GLY A  95      -5.304  68.224  65.498  1.00  0.00           N  
ATOM    646  CA  GLY A  95      -5.622  67.736  66.840  1.00  0.00           C  
ATOM    647  C   GLY A  95      -5.009  68.559  67.972  1.00  0.00           C  
ATOM    648  O   GLY A  95      -5.232  68.276  69.138  1.00  0.00           O  
ATOM    649  CEN GLY A  95      -5.622  67.736  66.841  1.00  0.00           X  
ATOM    650  H   GLY A  95      -4.575  67.760  64.972  1.00  0.00           H  
ATOM    651  N   SER A  96      -4.216  69.559  67.583  1.00  0.00           N  
ATOM    652  CA  SER A  96      -3.478  70.526  68.420  1.00  0.00           C  
ATOM    653  C   SER A  96      -2.555  70.079  69.579  1.00  0.00           C  
ATOM    654  O   SER A  96      -2.257  70.842  70.491  1.00  0.00           O  
ATOM    655  CB  SER A  96      -4.506  71.482  68.992  1.00  0.00           C  
ATOM    656  CEN SER A  96      -4.973  71.654  69.212  1.00  0.00           X  
ATOM    657  H   SER A  96      -4.510  69.960  66.705  1.00  0.00           H  
ATOM    658  N   ALA A  97      -1.895  68.945  69.308  1.00  0.00           N  
ATOM    659  CA  ALA A  97      -0.903  68.251  70.154  1.00  0.00           C  
ATOM    660  C   ALA A  97      -0.951  68.343  71.708  1.00  0.00           C  
ATOM    661  O   ALA A  97      -1.938  68.772  72.298  1.00  0.00           O  
ATOM    662  CB  ALA A  97       0.473  68.710  69.694  1.00  0.00           C  
ATOM    663  CEN ALA A  97       0.472  68.710  69.694  1.00  0.00           X  
ATOM    664  H   ALA A  97      -1.774  68.772  68.319  1.00  0.00           H  
ATOM    665  N   PRO A  98       0.149  67.935  72.388  1.00  0.00           N  
ATOM    666  CA  PRO A  98       0.276  67.939  73.846  1.00  0.00           C  
ATOM    667  C   PRO A  98       0.555  69.331  74.431  1.00  0.00           C  
ATOM    668  O   PRO A  98       1.227  70.161  73.819  1.00  0.00           O  
ATOM    669  CB  PRO A  98       1.441  66.969  74.106  1.00  0.00           C  
ATOM    670  CEN PRO A  98       1.529  66.900  72.325  1.00  0.00           X  
ATOM    671  N   GLY A  99       0.098  69.555  75.669  1.00  0.00           N  
ATOM    672  CA  GLY A  99       0.356  70.766  76.447  1.00  0.00           C  
ATOM    673  C   GLY A  99       1.673  70.695  77.229  1.00  0.00           C  
ATOM    674  O   GLY A  99       2.229  69.629  77.461  1.00  0.00           O  
ATOM    675  CEN GLY A  99       0.356  70.766  76.447  1.00  0.00           X  
ATOM    676  H   GLY A  99      -0.427  68.819  76.118  1.00  0.00           H  
ATOM    677  N   SER A 100       2.156  71.850  77.665  1.00  0.00           N  
ATOM    678  CA  SER A 100       3.364  72.097  78.473  1.00  0.00           C  
ATOM    679  C   SER A 100       3.203  73.527  79.034  1.00  0.00           C  
ATOM    680  O   SER A 100       2.264  74.193  78.588  1.00  0.00           O  
ATOM    681  CB  SER A 100       4.628  71.952  77.649  1.00  0.00           C  
ATOM    682  CEN SER A 100       4.957  71.969  77.216  1.00  0.00           X  
ATOM    683  H   SER A 100       1.527  72.637  77.628  1.00  0.00           H  
ATOM    684  N   PRO A 101       4.052  74.081  79.930  1.00  0.00           N  
ATOM    685  CA  PRO A 101       5.209  73.514  80.640  1.00  0.00           C  
ATOM    686  C   PRO A 101       4.923  73.222  82.148  1.00  0.00           C  
ATOM    687  O   PRO A 101       3.807  73.390  82.628  1.00  0.00           O  
ATOM    688  CB  PRO A 101       6.295  74.587  80.455  1.00  0.00           C  
ATOM    689  CEN PRO A 101       4.988  75.499  79.652  1.00  0.00           X  
ATOM    690  N   ALA A 102       5.995  72.905  82.893  1.00  0.00           N  
ATOM    691  CA  ALA A 102       6.081  72.765  84.359  1.00  0.00           C  
ATOM    692  C   ALA A 102       5.263  71.646  85.040  1.00  0.00           C  
ATOM    693  O   ALA A 102       4.529  71.856  85.998  1.00  0.00           O  
ATOM    694  CB  ALA A 102       5.700  74.099  84.986  1.00  0.00           C  
ATOM    695  CEN ALA A 102       5.700  74.098  84.986  1.00  0.00           X  
ATOM    696  H   ALA A 102       6.885  73.001  82.421  1.00  0.00           H  
ATOM    697  N   GLY A 103       5.544  70.410  84.609  1.00  0.00           N  
ATOM    698  CA  GLY A 103       4.967  69.168  85.123  1.00  0.00           C  
ATOM    699  C   GLY A 103       5.998  68.041  84.972  1.00  0.00           C  
ATOM    700  O   GLY A 103       6.859  68.109  84.100  1.00  0.00           O  
ATOM    701  CEN GLY A 103       4.967  69.167  85.123  1.00  0.00           X  
ATOM    702  H   GLY A 103       6.341  70.289  84.000  1.00  0.00           H  
ATOM    703  N   SER A 104       5.966  67.087  85.901  1.00  0.00           N  
ATOM    704  CA  SER A 104       6.801  65.876  86.012  1.00  0.00           C  
ATOM    705  C   SER A 104       6.194  64.613  85.347  1.00  0.00           C  
ATOM    706  O   SER A 104       4.973  64.492  85.284  1.00  0.00           O  
ATOM    707  CB  SER A 104       7.079  65.599  87.476  1.00  0.00           C  
ATOM    708  CEN SER A 104       6.993  65.566  88.012  1.00  0.00           X  
ATOM    709  H   SER A 104       5.332  67.243  86.671  1.00  0.00           H  
ATOM    710  N   PRO A 105       7.034  63.677  84.841  1.00  0.00           N  
ATOM    711  CA  PRO A 105       6.634  62.373  84.294  1.00  0.00           C  
ATOM    712  C   PRO A 105       6.039  61.408  85.332  1.00  0.00           C  
ATOM    713  O   PRO A 105       6.491  61.373  86.477  1.00  0.00           O  
ATOM    714  CB  PRO A 105       7.942  61.825  83.700  1.00  0.00           C  
ATOM    715  CEN PRO A 105       8.655  63.307  84.392  1.00  0.00           X  
ATOM    716  N   THR A 106       5.123  60.527  84.911  1.00  0.00           N  
ATOM    717  CA  THR A 106       4.514  59.509  85.789  1.00  0.00           C  
ATOM    718  C   THR A 106       4.527  58.118  85.150  1.00  0.00           C  
ATOM    719  O   THR A 106       4.619  57.992  83.931  1.00  0.00           O  
ATOM    720  CB  THR A 106       3.062  59.873  86.150  1.00  0.00           C  
ATOM    721  CEN THR A 106       2.666  60.232  86.385  1.00  0.00           X  
ATOM    722  H   THR A 106       4.908  60.476  83.925  1.00  0.00           H  
ATOM    723  N   SER A 107       4.440  57.101  86.017  1.00  0.00           N  
ATOM    724  CA  SER A 107       4.333  55.649  85.789  1.00  0.00           C  
ATOM    725  C   SER A 107       2.959  55.155  85.341  1.00  0.00           C  
ATOM    726  O   SER A 107       1.960  55.704  85.799  1.00  0.00           O  
ATOM    727  CB  SER A 107       4.736  54.918  87.055  1.00  0.00           C  
ATOM    728  CEN SER A 107       4.787  54.812  87.586  1.00  0.00           X  
ATOM    729  H   SER A 107       4.423  57.351  86.997  1.00  0.00           H  
ATOM    730  N   THR A 108       2.919  54.035  84.599  1.00  0.00           N  
ATOM    731  CA  THR A 108       1.682  53.349  84.128  1.00  0.00           C  
ATOM    732  C   THR A 108       1.751  51.828  84.423  1.00  0.00           C  
ATOM    733  O   THR A 108       2.827  51.309  84.689  1.00  0.00           O  
ATOM    734  CB  THR A 108       1.450  53.559  82.621  1.00  0.00           C  
ATOM    735  CEN THR A 108       1.361  53.905  82.158  1.00  0.00           X  
ATOM    736  H   THR A 108       3.714  53.418  84.667  1.00  0.00           H  
ATOM    737  N   GLU A 109       0.560  51.202  84.394  1.00  0.00           N  
ATOM    738  CA  GLU A 109       0.162  49.770  84.509  1.00  0.00           C  
ATOM    739  C   GLU A 109       0.730  48.860  85.625  1.00  0.00           C  
ATOM    740  O   GLU A 109       1.773  48.236  85.493  1.00  0.00           O  
ATOM    741  CB  GLU A 109       0.470  49.094  83.171  1.00  0.00           C  
ATOM    742  CEN GLU A 109      -0.033  48.579  81.627  1.00  0.00           X  
ATOM    743  H   GLU A 109      -0.125  51.699  83.842  1.00  0.00           H  
ATOM    744  N   GLU A 110       0.182  48.949  86.846  1.00  0.00           N  
ATOM    745  CA  GLU A 110      -1.044  49.652  87.325  1.00  0.00           C  
ATOM    746  C   GLU A 110      -2.360  48.977  86.889  1.00  0.00           C  
ATOM    747  O   GLU A 110      -3.300  49.620  86.433  1.00  0.00           O  
ATOM    748  CB  GLU A 110      -1.037  51.103  86.839  1.00  0.00           C  
ATOM    749  CEN GLU A 110      -0.731  52.754  87.124  1.00  0.00           X  
ATOM    750  H   GLU A 110       0.151  48.001  87.193  1.00  0.00           H  
ATOM    751  N   GLY A 111      -2.432  47.651  87.067  1.00  0.00           N  
ATOM    752  CA  GLY A 111      -3.641  46.860  86.820  1.00  0.00           C  
ATOM    753  C   GLY A 111      -3.485  45.346  87.038  1.00  0.00           C  
ATOM    754  O   GLY A 111      -2.374  44.856  87.168  1.00  0.00           O  
ATOM    755  CEN GLY A 111      -3.641  46.859  86.820  1.00  0.00           X  
ATOM    756  H   GLY A 111      -1.606  47.165  87.390  1.00  0.00           H  
ATOM    757  N   THR A 112      -4.615  44.639  87.073  1.00  0.00           N  
ATOM    758  CA  THR A 112      -4.769  43.171  87.209  1.00  0.00           C  
ATOM    759  C   THR A 112      -3.927  42.353  88.221  1.00  0.00           C  
ATOM    760  O   THR A 112      -3.073  41.554  87.861  1.00  0.00           O  
ATOM    761  CB  THR A 112      -4.536  42.528  85.829  1.00  0.00           C  
ATOM    762  CEN THR A 112      -4.653  42.479  85.259  1.00  0.00           X  
ATOM    763  H   THR A 112      -5.340  45.036  86.490  1.00  0.00           H  
ATOM    764  N   SER A 113      -4.338  42.476  89.493  1.00  0.00           N  
ATOM    765  CA  SER A 113      -3.835  41.860  90.749  1.00  0.00           C  
ATOM    766  C   SER A 113      -4.609  40.722  91.435  1.00  0.00           C  
ATOM    767  O   SER A 113      -5.804  40.856  91.667  1.00  0.00           O  
ATOM    768  CB  SER A 113      -3.659  42.973  91.765  1.00  0.00           C  
ATOM    769  CEN SER A 113      -3.763  43.430  92.041  1.00  0.00           X  
ATOM    770  H   SER A 113      -5.288  42.808  89.585  1.00  0.00           H  
ATOM    771  N   THR A 114      -3.875  39.741  91.995  1.00  0.00           N  
ATOM    772  CA  THR A 114      -4.425  38.599  92.772  1.00  0.00           C  
ATOM    773  C   THR A 114      -3.536  38.330  94.008  1.00  0.00           C  
ATOM    774  O   THR A 114      -2.390  38.763  94.058  1.00  0.00           O  
ATOM    775  CB  THR A 114      -4.520  37.317  91.925  1.00  0.00           C  
ATOM    776  CEN THR A 114      -4.725  37.019  91.466  1.00  0.00           X  
ATOM    777  H   THR A 114      -2.944  39.995  92.289  1.00  0.00           H  
ATOM    778  N   GLU A 115      -4.131  37.689  95.016  1.00  0.00           N  
ATOM    779  CA  GLU A 115      -3.618  37.194  96.310  1.00  0.00           C  
ATOM    780  C   GLU A 115      -2.737  35.915  96.330  1.00  0.00           C  
ATOM    781  O   GLU A 115      -3.076  34.919  95.690  1.00  0.00           O  
ATOM    782  CB  GLU A 115      -4.814  36.969  97.237  1.00  0.00           C  
ATOM    783  CEN GLU A 115      -5.856  37.527  98.465  1.00  0.00           X  
ATOM    784  H   GLU A 115      -5.130  37.577  94.924  1.00  0.00           H  
ATOM    785  N   PRO A 116      -1.597  35.933  97.075  1.00  0.00           N  
ATOM    786  CA  PRO A 116      -0.680  34.807  97.246  1.00  0.00           C  
ATOM    787  C   PRO A 116      -1.251  33.658  98.098  1.00  0.00           C  
ATOM    788  O   PRO A 116      -1.979  33.882  99.062  1.00  0.00           O  
ATOM    789  CB  PRO A 116       0.547  35.451  97.912  1.00  0.00           C  
ATOM    790  CEN PRO A 116      -0.461  36.924  97.904  1.00  0.00           X  
ATOM    791  N   SER A 117      -0.855  32.419  97.788  1.00  0.00           N  
ATOM    792  CA  SER A 117      -1.216  31.229  98.571  1.00  0.00           C  
ATOM    793  C   SER A 117      -0.167  30.135  98.428  1.00  0.00           C  
ATOM    794  O   SER A 117       0.461  29.955  97.389  1.00  0.00           O  
ATOM    795  CB  SER A 117      -2.575  30.709  98.143  1.00  0.00           C  
ATOM    796  CEN SER A 117      -2.993  30.588  97.816  1.00  0.00           X  
ATOM    797  H   SER A 117      -0.122  32.308  97.102  1.00  0.00           H  
ATOM    798  N   GLU A 118       0.002  29.444  99.549  1.00  0.00           N  
ATOM    799  CA  GLU A 118       0.835  28.286  99.837  1.00  0.00           C  
ATOM    800  C   GLU A 118       0.200  26.980  99.329  1.00  0.00           C  
ATOM    801  O   GLU A 118      -0.967  26.708  99.609  1.00  0.00           O  
ATOM    802  CB  GLU A 118       1.100  28.194 101.341  1.00  0.00           C  
ATOM    803  CEN GLU A 118       2.113  28.478 102.682  1.00  0.00           X  
ATOM    804  H   GLU A 118      -0.554  29.751 100.332  1.00  0.00           H  
ATOM    805  N   GLY A 119       0.974  26.114  98.664  1.00  0.00           N  
ATOM    806  CA  GLY A 119       0.466  24.794  98.274  1.00  0.00           C  
ATOM    807  C   GLY A 119       0.748  24.354  96.838  1.00  0.00           C  
ATOM    808  O   GLY A 119       0.594  25.142  95.921  1.00  0.00           O  
ATOM    809  CEN GLY A 119       0.466  24.794  98.274  1.00  0.00           X  
ATOM    810  H   GLY A 119       1.951  26.334  98.519  1.00  0.00           H  
ATOM    811  N   SER A 120       1.154  23.085  96.687  1.00  0.00           N  
ATOM    812  CA  SER A 120       1.479  22.337  95.446  1.00  0.00           C  
ATOM    813  C   SER A 120       0.338  21.675  94.643  1.00  0.00           C  
ATOM    814  O   SER A 120      -0.600  21.162  95.230  1.00  0.00           O  
ATOM    815  CB  SER A 120       2.493  21.267  95.800  1.00  0.00           C  
ATOM    816  CEN SER A 120       2.741  20.877  96.087  1.00  0.00           X  
ATOM    817  H   SER A 120       0.762  22.464  97.381  1.00  0.00           H  
ATOM    818  N   ALA A 121       0.385  21.421  93.333  1.00  0.00           N  
ATOM    819  CA  ALA A 121       1.317  21.618  92.218  1.00  0.00           C  
ATOM    820  C   ALA A 121       0.470  21.492  90.917  1.00  0.00           C  
ATOM    821  O   ALA A 121      -0.534  20.774  90.937  1.00  0.00           O  
ATOM    822  CB  ALA A 121       2.456  20.610  92.260  1.00  0.00           C  
ATOM    823  CEN ALA A 121       2.455  20.611  92.259  1.00  0.00           X  
ATOM    824  H   ALA A 121      -0.448  20.928  93.044  1.00  0.00           H  
ATOM    825  N   PRO A 122       0.832  22.116  89.781  1.00  0.00           N  
ATOM    826  CA  PRO A 122       0.089  21.958  88.532  1.00  0.00           C  
ATOM    827  C   PRO A 122       0.197  20.515  88.010  1.00  0.00           C  
ATOM    828  O   PRO A 122       1.229  19.860  88.163  1.00  0.00           O  
ATOM    829  CB  PRO A 122       0.738  22.975  87.579  1.00  0.00           C  
ATOM    830  CEN PRO A 122       1.823  23.289  88.961  1.00  0.00           X  
ATOM    831  N   GLY A 123      -0.875  20.020  87.389  1.00  0.00           N  
ATOM    832  CA  GLY A 123      -0.925  18.700  86.758  1.00  0.00           C  
ATOM    833  C   GLY A 123      -0.642  18.798  85.259  1.00  0.00           C  
ATOM    834  O   GLY A 123      -0.519  19.888  84.709  1.00  0.00           O  
ATOM    835  CEN GLY A 123      -0.925  18.699  86.758  1.00  0.00           X  
ATOM    836  H   GLY A 123      -1.666  20.630  87.246  1.00  0.00           H  
ATOM    837  N   THR A 124      -0.515  17.640  84.623  1.00  0.00           N  
ATOM    838  CA  THR A 124      -0.282  17.404  83.196  1.00  0.00           C  
ATOM    839  C   THR A 124      -1.194  16.329  82.594  1.00  0.00           C  
ATOM    840  O   THR A 124      -1.636  15.438  83.311  1.00  0.00           O  
ATOM    841  CB  THR A 124       1.182  17.001  82.940  1.00  0.00           C  
ATOM    842  CEN THR A 124       1.756  17.105  82.969  1.00  0.00           X  
ATOM    843  H   THR A 124      -0.586  16.802  85.184  1.00  0.00           H  
ATOM    844  N   SER A 125      -1.339  16.387  81.263  1.00  0.00           N  
ATOM    845  CA  SER A 125      -2.067  15.470  80.364  1.00  0.00           C  
ATOM    846  C   SER A 125      -1.533  14.055  80.117  1.00  0.00           C  
ATOM    847  O   SER A 125      -0.332  13.884  79.946  1.00  0.00           O  
ATOM    848  CB  SER A 125      -2.210  16.158  79.021  1.00  0.00           C  
ATOM    849  CEN SER A 125      -2.079  16.461  78.588  1.00  0.00           X  
ATOM    850  H   SER A 125      -0.598  16.878  80.788  1.00  0.00           H  
ATOM    851  N   THR A 126      -2.423  13.088  79.857  1.00  0.00           N  
ATOM    852  CA  THR A 126      -2.047  11.698  79.515  1.00  0.00           C  
ATOM    853  C   THR A 126      -2.691  11.288  78.175  1.00  0.00           C  
ATOM    854  O   THR A 126      -3.646  11.903  77.716  1.00  0.00           O  
ATOM    855  CB  THR A 126      -2.474  10.702  80.609  1.00  0.00           C  
ATOM    856  CEN THR A 126      -2.457  10.504  81.159  1.00  0.00           X  
ATOM    857  H   THR A 126      -3.342  13.357  79.539  1.00  0.00           H  
ATOM    858  N   GLU A 127      -2.055  10.293  77.569  1.00  0.00           N  
ATOM    859  CA  GLU A 127      -2.280   9.513  76.348  1.00  0.00           C  
ATOM    860  C   GLU A 127      -3.293   8.342  76.347  1.00  0.00           C  
ATOM    861  O   GLU A 127      -3.301   7.508  77.255  1.00  0.00           O  
ATOM    862  CB  GLU A 127      -0.924   8.969  75.891  1.00  0.00           C  
ATOM    863  CEN GLU A 127       0.478   9.113  74.934  1.00  0.00           X  
ATOM    864  H   GLU A 127      -1.185  10.034  78.013  1.00  0.00           H  
ATOM    865  N   PRO A 128      -4.115   8.247  75.274  1.00  0.00           N  
ATOM    866  CA  PRO A 128      -5.097   7.188  75.044  1.00  0.00           C  
ATOM    867  C   PRO A 128      -4.418   5.850  74.690  1.00  0.00           C  
ATOM    868  O   PRO A 128      -3.352   5.860  74.089  1.00  0.00           O  
ATOM    869  CB  PRO A 128      -5.956   7.728  73.888  1.00  0.00           C  
ATOM    870  CEN PRO A 128      -4.813   9.098  73.932  1.00  0.00           X  
ATOM    871  N   SER A 129      -5.046   4.704  74.979  1.00  0.00           N  
ATOM    872  CA  SER A 129      -4.492   3.387  74.605  1.00  0.00           C  
ATOM    873  C   SER A 129      -5.576   2.333  74.362  1.00  0.00           C  
ATOM    874  O   SER A 129      -6.697   2.434  74.849  1.00  0.00           O  
ATOM    875  CB  SER A 129      -3.539   2.905  75.681  1.00  0.00           C  
ATOM    876  CEN SER A 129      -3.333   2.825  76.178  1.00  0.00           X  
ATOM    877  H   SER A 129      -6.020   4.738  75.242  1.00  0.00           H  
ATOM    878  N   GLU A 130      -5.171   1.307  73.613  1.00  0.00           N  
ATOM    879  CA  GLU A 130      -5.931   0.085  73.325  1.00  0.00           C  
ATOM    880  C   GLU A 130      -7.380   0.204  72.819  1.00  0.00           C  
ATOM    881  O   GLU A 130      -8.302  -0.453  73.287  1.00  0.00           O  
ATOM    882  CB  GLU A 130      -5.937  -0.779  74.589  1.00  0.00           C  
ATOM    883  CEN GLU A 130      -5.273  -2.046  75.514  1.00  0.00           X  
ATOM    884  H   GLU A 130      -4.184   1.117  73.716  1.00  0.00           H  
ATOM    885  N   GLY A 131      -7.527   0.939  71.711  1.00  0.00           N  
ATOM    886  CA  GLY A 131      -8.810   1.230  71.072  1.00  0.00           C  
ATOM    887  C   GLY A 131      -9.255   0.060  70.191  1.00  0.00           C  
ATOM    888  O   GLY A 131     -10.311   0.118  69.577  1.00  0.00           O  
ATOM    889  CEN GLY A 131      -8.810   1.230  71.071  1.00  0.00           X  
ATOM    890  H   GLY A 131      -6.692   1.203  71.208  1.00  0.00           H  
ATOM    891  N   SER A 132      -8.442  -0.997  70.120  1.00  0.00           N  
ATOM    892  CA  SER A 132      -8.693  -2.166  69.263  1.00  0.00           C  
ATOM    893  C   SER A 132      -8.254  -3.434  69.995  1.00  0.00           C  
ATOM    894  O   SER A 132      -7.404  -3.352  70.877  1.00  0.00           O  
ATOM    895  CB  SER A 132      -7.965  -2.031  67.940  1.00  0.00           C  
ATOM    896  CEN SER A 132      -7.575  -1.892  67.587  1.00  0.00           X  
ATOM    897  H   SER A 132      -7.770  -1.112  70.867  1.00  0.00           H  
ATOM    898  N   ALA A 133      -8.756  -4.604  69.595  1.00  0.00           N  
ATOM    899  CA  ALA A 133      -8.333  -5.882  70.166  1.00  0.00           C  
ATOM    900  C   ALA A 133      -8.525  -7.045  69.169  1.00  0.00           C  
ATOM    901  O   ALA A 133      -9.369  -6.947  68.281  1.00  0.00           O  
ATOM    902  CB  ALA A 133      -9.094  -6.151  71.456  1.00  0.00           C  
ATOM    903  CEN ALA A 133      -9.093  -6.151  71.455  1.00  0.00           X  
ATOM    904  H   ALA A 133      -9.285  -4.642  68.733  1.00  0.00           H  
ATOM    905  N   PRO A 134      -7.722  -8.123  69.285  1.00  0.00           N  
ATOM    906  CA  PRO A 134      -7.833  -9.320  68.450  1.00  0.00           C  
ATOM    907  C   PRO A 134      -9.182 -10.051  68.590  1.00  0.00           C  
ATOM    908  O   PRO A 134      -9.750 -10.141  69.674  1.00  0.00           O  
ATOM    909  CB  PRO A 134      -6.660 -10.192  68.927  1.00  0.00           C  
ATOM    910  CEN PRO A 134      -6.418  -8.883  70.115  1.00  0.00           X  
ATOM    911  N   GLY A 135      -9.654 -10.662  67.499  1.00  0.00           N  
ATOM    912  CA  GLY A 135     -10.890 -11.462  67.463  1.00  0.00           C  
ATOM    913  C   GLY A 135     -10.644 -12.798  66.757  1.00  0.00           C  
ATOM    914  O   GLY A 135     -11.535 -13.296  66.090  1.00  0.00           O  
ATOM    915  CEN GLY A 135     -10.890 -11.462  67.463  1.00  0.00           X  
ATOM    916  H   GLY A 135      -9.124 -10.587  66.640  1.00  0.00           H  
ATOM    917  N   THR A 136      -9.389 -13.224  66.573  1.00  0.00           N  
ATOM    918  CA  THR A 136      -8.930 -14.465  65.901  1.00  0.00           C  
ATOM    919  C   THR A 136      -9.715 -14.855  64.646  1.00  0.00           C  
ATOM    920  O   THR A 136     -10.900 -14.558  64.560  1.00  0.00           O  
ATOM    921  CB  THR A 136      -8.976 -15.659  66.873  1.00  0.00           C  
ATOM    922  CEN THR A 136      -8.820 -15.923  67.370  1.00  0.00           X  
ATOM    923  H   THR A 136      -8.854 -12.443  66.224  1.00  0.00           H  
ATOM    924  N   SER A 137      -9.031 -15.654  63.811  1.00  0.00           N  
ATOM    925  CA  SER A 137      -9.482 -16.236  62.529  1.00  0.00           C  
ATOM    926  C   SER A 137     -10.085 -15.250  61.510  1.00  0.00           C  
ATOM    927  O   SER A 137     -10.132 -14.057  61.736  1.00  0.00           O  
ATOM    928  CB  SER A 137     -10.492 -17.329  62.819  1.00  0.00           C  
ATOM    929  CEN SER A 137     -10.903 -17.590  63.063  1.00  0.00           X  
ATOM    930  H   SER A 137      -8.281 -16.181  64.239  1.00  0.00           H  
ATOM    931  N   GLU A 138     -10.587 -15.624  60.338  1.00  0.00           N  
ATOM    932  CA  GLU A 138     -10.681 -16.924  59.682  1.00  0.00           C  
ATOM    933  C   GLU A 138     -10.490 -16.703  58.163  1.00  0.00           C  
ATOM    934  O   GLU A 138     -10.699 -15.607  57.656  1.00  0.00           O  
ATOM    935  CB  GLU A 138     -12.023 -17.596  59.980  1.00  0.00           C  
ATOM    936  CEN GLU A 138     -12.945 -18.728  60.859  1.00  0.00           X  
ATOM    937  H   GLU A 138     -11.198 -14.931  59.934  1.00  0.00           H  
ATOM    938  N   SER A 139     -10.046 -17.755  57.480  1.00  0.00           N  
ATOM    939  CA  SER A 139      -9.819 -17.921  56.036  1.00  0.00           C  
ATOM    940  C   SER A 139     -10.989 -17.839  55.030  1.00  0.00           C  
ATOM    941  O   SER A 139     -12.028 -18.447  55.244  1.00  0.00           O  
ATOM    942  CB  SER A 139      -9.128 -19.257  55.845  1.00  0.00           C  
ATOM    943  CEN SER A 139      -9.011 -19.783  55.918  1.00  0.00           X  
ATOM    944  H   SER A 139     -10.269 -18.644  57.907  1.00  0.00           H  
ATOM    945  N   ALA A 140     -10.729 -17.273  53.838  1.00  0.00           N  
ATOM    946  CA  ALA A 140     -11.715 -17.144  52.740  1.00  0.00           C  
ATOM    947  C   ALA A 140     -11.034 -17.009  51.355  1.00  0.00           C  
ATOM    948  O   ALA A 140      -9.879 -16.604  51.245  1.00  0.00           O  
ATOM    949  CB  ALA A 140     -12.629 -15.954  52.997  1.00  0.00           C  
ATOM    950  CEN ALA A 140     -12.628 -15.955  52.996  1.00  0.00           X  
ATOM    951  H   ALA A 140      -9.783 -17.400  53.508  1.00  0.00           H  
ATOM    952  N   THR A 141     -11.783 -17.300  50.292  1.00  0.00           N  
ATOM    953  CA  THR A 141     -11.386 -17.166  48.873  1.00  0.00           C  
ATOM    954  C   THR A 141     -12.553 -16.557  48.073  1.00  0.00           C  
ATOM    955  O   THR A 141     -13.632 -16.401  48.656  1.00  0.00           O  
ATOM    956  CB  THR A 141     -10.988 -18.517  48.251  1.00  0.00           C  
ATOM    957  CEN THR A 141     -10.651 -18.994  48.231  1.00  0.00           X  
ATOM    958  H   THR A 141     -12.780 -17.395  50.427  1.00  0.00           H  
ATOM    959  N   PRO A 142     -12.400 -16.179  46.782  1.00  0.00           N  
ATOM    960  CA  PRO A 142     -11.096 -16.263  46.087  1.00  0.00           C  
ATOM    961  C   PRO A 142     -10.845 -15.127  45.064  1.00  0.00           C  
ATOM    962  O   PRO A 142     -11.365 -15.124  43.960  1.00  0.00           O  
ATOM    963  CB  PRO A 142     -11.151 -17.638  45.400  1.00  0.00           C  
ATOM    964  CEN PRO A 142     -12.809 -17.687  46.058  1.00  0.00           X  
ATOM    965  N   GLU A 143     -10.250 -14.004  45.475  1.00  0.00           N  
ATOM    966  CA  GLU A 143      -9.824 -12.851  44.650  1.00  0.00           C  
ATOM    967  C   GLU A 143     -10.845 -12.282  43.633  1.00  0.00           C  
ATOM    968  O   GLU A 143     -10.519 -11.935  42.506  1.00  0.00           O  
ATOM    969  CB  GLU A 143      -8.549 -13.236  43.896  1.00  0.00           C  
ATOM    970  CEN GLU A 143      -6.849 -13.240  43.774  1.00  0.00           X  
ATOM    971  H   GLU A 143     -10.751 -13.666  46.285  1.00  0.00           H  
ATOM    972  N   SER A 144     -12.088 -12.161  44.135  1.00  0.00           N  
ATOM    973  CA  SER A 144     -13.296 -11.585  43.512  1.00  0.00           C  
ATOM    974  C   SER A 144     -13.389 -11.310  41.999  1.00  0.00           C  
ATOM    975  O   SER A 144     -12.703 -11.920  41.189  1.00  0.00           O  
ATOM    976  CB  SER A 144     -13.584 -10.283  44.232  1.00  0.00           C  
ATOM    977  CEN SER A 144     -13.491  -9.807  44.478  1.00  0.00           X  
ATOM    978  H   SER A 144     -12.072 -11.918  45.116  1.00  0.00           H  
ATOM    979  N   GLY A 145     -14.075 -10.212  41.637  1.00  0.00           N  
ATOM    980  CA  GLY A 145     -14.241  -9.788  40.236  1.00  0.00           C  
ATOM    981  C   GLY A 145     -15.705  -9.642  39.766  1.00  0.00           C  
ATOM    982  O   GLY A 145     -16.572 -10.249  40.388  1.00  0.00           O  
ATOM    983  CEN GLY A 145     -14.241  -9.788  40.236  1.00  0.00           X  
ATOM    984  H   GLY A 145     -14.372  -9.568  42.354  1.00  0.00           H  
ATOM    985  N   PRO A 146     -16.016  -8.854  38.711  1.00  0.00           N  
ATOM    986  CA  PRO A 146     -17.372  -8.630  38.196  1.00  0.00           C  
ATOM    987  C   PRO A 146     -18.013  -9.883  37.575  1.00  0.00           C  
ATOM    988  O   PRO A 146     -17.340 -10.680  36.926  1.00  0.00           O  
ATOM    989  CB  PRO A 146     -17.177  -7.517  37.153  1.00  0.00           C  
ATOM    990  CEN PRO A 146     -15.449  -7.703  37.558  1.00  0.00           X  
ATOM    991  N   GLY A 147     -19.332 -10.030  37.723  1.00  0.00           N  
ATOM    992  CA  GLY A 147     -20.108 -11.134  37.158  1.00  0.00           C  
ATOM    993  C   GLY A 147     -20.397 -10.898  35.681  1.00  0.00           C  
ATOM    994  O   GLY A 147     -20.223  -9.793  35.178  1.00  0.00           O  
ATOM    995  CEN GLY A 147     -20.108 -11.134  37.158  1.00  0.00           X  
ATOM    996  H   GLY A 147     -19.837  -9.348  38.270  1.00  0.00           H  
ATOM    997  N   SER A 148     -20.777 -11.975  35.010  1.00  0.00           N  
ATOM    998  CA  SER A 148     -21.163 -12.080  33.608  1.00  0.00           C  
ATOM    999  C   SER A 148     -22.535 -11.487  33.256  1.00  0.00           C  
ATOM   1000  O   SER A 148     -23.480 -11.502  34.041  1.00  0.00           O  
ATOM   1001  CB  SER A 148     -21.122 -13.540  33.200  1.00  0.00           C  
ATOM   1002  CEN SER A 148     -21.177 -14.080  33.238  1.00  0.00           X  
ATOM   1003  H   SER A 148     -20.731 -12.859  35.496  1.00  0.00           H  
ATOM   1004  N   GLU A 149     -22.583 -10.998  32.016  1.00  0.00           N  
ATOM   1005  CA  GLU A 149     -23.683 -10.418  31.242  1.00  0.00           C  
ATOM   1006  C   GLU A 149     -23.838 -10.943  29.798  1.00  0.00           C  
ATOM   1007  O   GLU A 149     -22.864 -11.136  29.068  1.00  0.00           O  
ATOM   1008  CB  GLU A 149     -23.518  -8.897  31.209  1.00  0.00           C  
ATOM   1009  CEN GLU A 149     -23.899  -7.356  31.830  1.00  0.00           X  
ATOM   1010  H   GLU A 149     -21.716 -11.055  31.501  1.00  0.00           H  
ATOM   1011  N   PRO A 150     -25.091 -11.066  29.331  1.00  0.00           N  
ATOM   1012  CA  PRO A 150     -25.235 -11.508  27.946  1.00  0.00           C  
ATOM   1013  C   PRO A 150     -24.711 -10.483  26.940  1.00  0.00           C  
ATOM   1014  O   PRO A 150     -24.842  -9.270  27.110  1.00  0.00           O  
ATOM   1015  CB  PRO A 150     -26.748 -11.737  27.793  1.00  0.00           C  
ATOM   1016  CEN PRO A 150     -26.816 -11.130  29.471  1.00  0.00           X  
ATOM   1017  N   ALA A 151     -24.157 -10.999  25.846  1.00  0.00           N  
ATOM   1018  CA  ALA A 151     -23.661 -10.229  24.720  1.00  0.00           C  
ATOM   1019  C   ALA A 151     -24.815  -9.536  23.972  1.00  0.00           C  
ATOM   1020  O   ALA A 151     -25.915 -10.077  23.858  1.00  0.00           O  
ATOM   1021  CB  ALA A 151     -22.870 -11.128  23.781  1.00  0.00           C  
ATOM   1022  CEN ALA A 151     -22.870 -11.128  23.781  1.00  0.00           X  
ATOM   1023  H   ALA A 151     -24.156 -12.002  25.744  1.00  0.00           H  
ATOM   1024  N   THR A 152     -24.559  -8.357  23.415  1.00  0.00           N  
ATOM   1025  CA  THR A 152     -25.555  -7.631  22.627  1.00  0.00           C  
ATOM   1026  C   THR A 152     -24.889  -7.166  21.349  1.00  0.00           C  
ATOM   1027  O   THR A 152     -23.667  -7.042  21.261  1.00  0.00           O  
ATOM   1028  CB  THR A 152     -26.139  -6.421  23.379  1.00  0.00           C  
ATOM   1029  CEN THR A 152     -26.433  -6.187  23.826  1.00  0.00           X  
ATOM   1030  H   THR A 152     -23.620  -7.989  23.468  1.00  0.00           H  
ATOM   1031  N   SER A 153     -25.741  -6.942  20.356  1.00  0.00           N  
ATOM   1032  CA  SER A 153     -25.400  -6.452  19.029  1.00  0.00           C  
ATOM   1033  C   SER A 153     -24.965  -4.985  19.118  1.00  0.00           C  
ATOM   1034  O   SER A 153     -25.529  -4.204  19.880  1.00  0.00           O  
ATOM   1035  CB  SER A 153     -26.578  -6.612  18.087  1.00  0.00           C  
ATOM   1036  CEN SER A 153     -27.095  -6.629  17.919  1.00  0.00           X  
ATOM   1037  H   SER A 153     -26.720  -6.932  20.601  1.00  0.00           H  
ATOM   1038  N   GLY A 154     -23.912  -4.644  18.383  1.00  0.00           N  
ATOM   1039  CA  GLY A 154     -23.366  -3.296  18.267  1.00  0.00           C  
ATOM   1040  C   GLY A 154     -23.738  -2.671  16.927  1.00  0.00           C  
ATOM   1041  O   GLY A 154     -23.277  -1.584  16.595  1.00  0.00           O  
ATOM   1042  CEN GLY A 154     -23.366  -3.295  18.267  1.00  0.00           X  
ATOM   1043  H   GLY A 154     -23.381  -5.399  17.973  1.00  0.00           H  
ATOM   1044  N   SER A 155     -24.534  -3.395  16.136  1.00  0.00           N  
ATOM   1045  CA  SER A 155     -24.913  -2.972  14.795  1.00  0.00           C  
ATOM   1046  C   SER A 155     -25.820  -1.755  15.037  1.00  0.00           C  
ATOM   1047  O   SER A 155     -26.337  -1.566  16.128  1.00  0.00           O  
ATOM   1048  CB  SER A 155     -25.618  -4.074  14.028  1.00  0.00           C  
ATOM   1049  CEN SER A 155     -25.929  -4.511  13.938  1.00  0.00           X  
ATOM   1050  H   SER A 155     -25.231  -3.968  16.591  1.00  0.00           H  
ATOM   1051  N   GLU A 156     -25.933  -0.784  14.149  1.00  0.00           N  
ATOM   1052  CA  GLU A 156     -25.207  -0.773  12.904  1.00  0.00           C  
ATOM   1053  C   GLU A 156     -25.079   0.729  12.547  1.00  0.00           C  
ATOM   1054  O   GLU A 156     -26.025   1.489  12.711  1.00  0.00           O  
ATOM   1055  CB  GLU A 156     -25.931  -1.570  11.816  1.00  0.00           C  
ATOM   1056  CEN GLU A 156     -26.097  -2.990  10.890  1.00  0.00           X  
ATOM   1057  H   GLU A 156     -26.901  -0.543  13.995  1.00  0.00           H  
ATOM   1058  N   THR A 157     -23.956   1.170  11.968  1.00  0.00           N  
ATOM   1059  CA  THR A 157     -23.838   2.582  11.547  1.00  0.00           C  
ATOM   1060  C   THR A 157     -23.979   2.647  10.020  1.00  0.00           C  
ATOM   1061  O   THR A 157     -23.195   2.013   9.313  1.00  0.00           O  
ATOM   1062  CB  THR A 157     -22.497   3.210  11.970  1.00  0.00           C  
ATOM   1063  CEN THR A 157     -22.113   3.375  12.379  1.00  0.00           X  
ATOM   1064  H   THR A 157     -23.372   0.499  11.489  1.00  0.00           H  
ATOM   1065  N   PRO A 158     -25.002   3.325   9.467  1.00  0.00           N  
ATOM   1066  CA  PRO A 158     -25.351   3.372   8.055  1.00  0.00           C  
ATOM   1067  C   PRO A 158     -24.274   4.222   7.385  1.00  0.00           C  
ATOM   1068  O   PRO A 158     -24.405   5.427   7.203  1.00  0.00           O  
ATOM   1069  CB  PRO A 158     -26.749   4.010   7.998  1.00  0.00           C  
ATOM   1070  CEN PRO A 158     -26.583   4.072   9.774  1.00  0.00           X  
ATOM   1071  N   GLY A 159     -23.117   3.627   7.171  1.00  0.00           N  
ATOM   1072  CA  GLY A 159     -22.047   4.341   6.481  1.00  0.00           C  
ATOM   1073  C   GLY A 159     -20.849   3.473   6.176  1.00  0.00           C  
ATOM   1074  O   GLY A 159     -20.285   3.604   5.104  1.00  0.00           O  
ATOM   1075  CEN GLY A 159     -22.047   4.341   6.481  1.00  0.00           X  
ATOM   1076  H   GLY A 159     -23.011   2.650   7.407  1.00  0.00           H  
ATOM   1077  N   MET A 160     -20.516   2.522   7.054  1.00  0.00           N  
ATOM   1078  CA  MET A 160     -19.336   1.671   6.865  1.00  0.00           C  
ATOM   1079  C   MET A 160     -19.510   0.763   5.645  1.00  0.00           C  
ATOM   1080  O   MET A 160     -18.597   0.672   4.845  1.00  0.00           O  
ATOM   1081  CB  MET A 160     -19.078   0.835   8.117  1.00  0.00           C  
ATOM   1082  CEN MET A 160     -17.974   0.652   9.468  1.00  0.00           X  
ATOM   1083  H   MET A 160     -21.077   2.409   7.888  1.00  0.00           H  
ATOM   1084  N   TYR A 161     -20.694   0.170   5.453  1.00  0.00           N  
ATOM   1085  CA  TYR A 161     -20.952  -0.739   4.329  1.00  0.00           C  
ATOM   1086  C   TYR A 161     -20.801  -0.075   2.952  1.00  0.00           C  
ATOM   1087  O   TYR A 161     -19.993  -0.540   2.161  1.00  0.00           O  
ATOM   1088  CB  TYR A 161     -22.356  -1.334   4.458  1.00  0.00           C  
ATOM   1089  CEN TYR A 161     -23.159  -2.789   5.013  1.00  0.00           X  
ATOM   1090  H   TYR A 161     -21.431   0.315   6.129  1.00  0.00           H  
ATOM   1091  N   GLY A 162     -21.559   0.995   2.673  1.00  0.00           N  
ATOM   1092  CA  GLY A 162     -21.407   1.773   1.436  1.00  0.00           C  
ATOM   1093  C   GLY A 162     -19.969   2.254   1.282  1.00  0.00           C  
ATOM   1094  O   GLY A 162     -19.300   1.854   0.346  1.00  0.00           O  
ATOM   1095  CEN GLY A 162     -21.407   1.773   1.436  1.00  0.00           X  
ATOM   1096  H   GLY A 162     -22.141   1.381   3.401  1.00  0.00           H  
ATOM   1097  N   LYS A 163     -19.461   2.953   2.308  1.00  0.00           N  
ATOM   1098  CA  LYS A 163     -18.119   3.562   2.301  1.00  0.00           C  
ATOM   1099  C   LYS A 163     -17.023   2.601   1.848  1.00  0.00           C  
ATOM   1100  O   LYS A 163     -16.114   2.982   1.127  1.00  0.00           O  
ATOM   1101  CB  LYS A 163     -17.779   4.100   3.692  1.00  0.00           C  
ATOM   1102  CEN LYS A 163     -17.581   5.756   4.993  1.00  0.00           X  
ATOM   1103  H   LYS A 163     -20.046   3.111   3.115  1.00  0.00           H  
ATOM   1104  N   LEU A 164     -17.090   1.363   2.319  1.00  0.00           N  
ATOM   1105  CA  LEU A 164     -16.150   0.320   1.955  1.00  0.00           C  
ATOM   1106  C   LEU A 164     -16.168   0.006   0.458  1.00  0.00           C  
ATOM   1107  O   LEU A 164     -15.113  -0.106  -0.155  1.00  0.00           O  
ATOM   1108  CB  LEU A 164     -16.448  -0.947   2.766  1.00  0.00           C  
ATOM   1109  CEN LEU A 164     -15.771  -1.587   3.992  1.00  0.00           X  
ATOM   1110  H   LEU A 164     -17.831   1.144   2.971  1.00  0.00           H  
ATOM   1111  N   ASN A 165     -17.364  -0.142  -0.113  1.00  0.00           N  
ATOM   1112  CA  ASN A 165     -17.499  -0.479  -1.522  1.00  0.00           C  
ATOM   1113  C   ASN A 165     -17.039   0.682  -2.396  1.00  0.00           C  
ATOM   1114  O   ASN A 165     -16.338   0.425  -3.366  1.00  0.00           O  
ATOM   1115  CB  ASN A 165     -18.924  -0.871  -1.868  1.00  0.00           C  
ATOM   1116  CEN ASN A 165     -19.500  -1.746  -1.932  1.00  0.00           X  
ATOM   1117  H   ASN A 165     -18.190   0.139   0.392  1.00  0.00           H  
ATOM   1118  N   ASP A 166     -17.354   1.923  -2.015  1.00  0.00           N  
ATOM   1119  CA  ASP A 166     -16.988   3.120  -2.779  1.00  0.00           C  
ATOM   1120  C   ASP A 166     -15.456   3.295  -2.790  1.00  0.00           C  
ATOM   1121  O   ASP A 166     -14.851   3.483  -3.843  1.00  0.00           O  
ATOM   1122  CB  ASP A 166     -17.665   4.362  -2.196  1.00  0.00           C  
ATOM   1123  CEN ASP A 166     -18.478   4.957  -2.348  1.00  0.00           X  
ATOM   1124  H   ASP A 166     -17.962   2.054  -1.220  1.00  0.00           H  
ATOM   1125  N   LEU A 167     -14.805   3.088  -1.640  1.00  0.00           N  
ATOM   1126  CA  LEU A 167     -13.349   3.168  -1.522  1.00  0.00           C  
ATOM   1127  C   LEU A 167     -12.621   2.088  -2.335  1.00  0.00           C  
ATOM   1128  O   LEU A 167     -11.643   2.368  -3.029  1.00  0.00           O  
ATOM   1129  CB  LEU A 167     -12.945   3.074  -0.046  1.00  0.00           C  
ATOM   1130  CEN LEU A 167     -12.490   4.127   0.983  1.00  0.00           X  
ATOM   1131  H   LEU A 167     -15.353   2.985  -0.797  1.00  0.00           H  
ATOM   1132  N   LEU A 168     -13.060   0.831  -2.223  1.00  0.00           N  
ATOM   1133  CA  LEU A 168     -12.454  -0.275  -2.959  1.00  0.00           C  
ATOM   1134  C   LEU A 168     -12.559  -0.057  -4.476  1.00  0.00           C  
ATOM   1135  O   LEU A 168     -11.565  -0.218  -5.181  1.00  0.00           O  
ATOM   1136  CB  LEU A 168     -13.116  -1.600  -2.560  1.00  0.00           C  
ATOM   1137  CEN LEU A 168     -12.665  -2.764  -1.657  1.00  0.00           X  
ATOM   1138  H   LEU A 168     -13.885   0.664  -1.666  1.00  0.00           H  
ATOM   1139  N   GLU A 169     -13.745   0.294  -4.969  1.00  0.00           N  
ATOM   1140  CA  GLU A 169     -14.016   0.510  -6.393  1.00  0.00           C  
ATOM   1141  C   GLU A 169     -13.148   1.638  -6.956  1.00  0.00           C  
ATOM   1142  O   GLU A 169     -12.510   1.446  -7.994  1.00  0.00           O  
ATOM   1143  CB  GLU A 169     -15.497   0.824  -6.616  1.00  0.00           C  
ATOM   1144  CEN GLU A 169     -17.064   0.319  -7.056  1.00  0.00           X  
ATOM   1145  H   GLU A 169     -14.490   0.512  -4.325  1.00  0.00           H  
ATOM   1146  N   ASP A 170     -13.037   2.753  -6.229  1.00  0.00           N  
ATOM   1147  CA  ASP A 170     -12.200   3.882  -6.623  1.00  0.00           C  
ATOM   1148  C   ASP A 170     -10.722   3.476  -6.697  1.00  0.00           C  
ATOM   1149  O   ASP A 170     -10.027   3.747  -7.674  1.00  0.00           O  
ATOM   1150  CB  ASP A 170     -12.381   5.047  -5.647  1.00  0.00           C  
ATOM   1151  CEN ASP A 170     -12.899   5.919  -5.554  1.00  0.00           X  
ATOM   1152  H   ASP A 170     -13.637   2.871  -5.427  1.00  0.00           H  
ATOM   1153  N   LEU A 171     -10.226   2.705  -5.733  1.00  0.00           N  
ATOM   1154  CA  LEU A 171      -8.838   2.229  -5.751  1.00  0.00           C  
ATOM   1155  C   LEU A 171      -8.536   1.335  -6.969  1.00  0.00           C  
ATOM   1156  O   LEU A 171      -7.522   1.506  -7.659  1.00  0.00           O  
ATOM   1157  CB  LEU A 171      -8.534   1.473  -4.452  1.00  0.00           C  
ATOM   1158  CEN LEU A 171      -7.756   1.854  -3.178  1.00  0.00           X  
ATOM   1159  H   LEU A 171     -10.818   2.493  -4.941  1.00  0.00           H  
ATOM   1160  N   GLN A 172      -9.436   0.403  -7.292  1.00  0.00           N  
ATOM   1161  CA  GLN A 172      -9.289  -0.474  -8.452  1.00  0.00           C  
ATOM   1162  C   GLN A 172      -9.270   0.293  -9.773  1.00  0.00           C  
ATOM   1163  O   GLN A 172      -8.473  -0.019 -10.663  1.00  0.00           O  
ATOM   1164  CB  GLN A 172     -10.423  -1.503  -8.479  1.00  0.00           C  
ATOM   1165  CEN GLN A 172     -10.853  -3.152  -8.102  1.00  0.00           X  
ATOM   1166  H   GLN A 172     -10.287   0.363  -6.749  1.00  0.00           H  
ATOM   1167  N   GLU A 173     -10.147   1.272  -9.944  1.00  0.00           N  
ATOM   1168  CA  GLU A 173     -10.196   2.084 -11.150  1.00  0.00           C  
ATOM   1169  C   GLU A 173      -8.911   2.918 -11.313  1.00  0.00           C  
ATOM   1170  O   GLU A 173      -8.341   2.922 -12.410  1.00  0.00           O  
ATOM   1171  CB  GLU A 173     -11.424   2.996 -11.123  1.00  0.00           C  
ATOM   1172  CEN GLU A 173     -13.029   3.328 -11.592  1.00  0.00           X  
ATOM   1173  H   GLU A 173     -10.796   1.496  -9.201  1.00  0.00           H  
ATOM   1174  N   VAL A 174      -8.339   3.471 -10.228  1.00  0.00           N  
ATOM   1175  CA  VAL A 174      -7.088   4.261 -10.266  1.00  0.00           C  
ATOM   1176  C   VAL A 174      -5.910   3.359 -10.652  1.00  0.00           C  
ATOM   1177  O   VAL A 174      -5.065   3.779 -11.445  1.00  0.00           O  
ATOM   1178  CB  VAL A 174      -6.788   4.935  -8.914  1.00  0.00           C  
ATOM   1179  CEN VAL A 174      -6.762   5.543  -8.591  1.00  0.00           X  
ATOM   1180  H   VAL A 174      -8.809   3.344  -9.342  1.00  0.00           H  
ATOM   1181  N   LEU A 175      -5.871   2.112 -10.162  1.00  0.00           N  
ATOM   1182  CA  LEU A 175      -4.825   1.139 -10.516  1.00  0.00           C  
ATOM   1183  C   LEU A 175      -4.872   0.744 -11.995  1.00  0.00           C  
ATOM   1184  O   LEU A 175      -3.849   0.746 -12.685  1.00  0.00           O  
ATOM   1185  CB  LEU A 175      -4.952  -0.111  -9.636  1.00  0.00           C  
ATOM   1186  CEN LEU A 175      -4.156  -0.619  -8.419  1.00  0.00           X  
ATOM   1187  H   LEU A 175      -6.574   1.851  -9.486  1.00  0.00           H  
ATOM   1188  N   LYS A 176      -6.061   0.415 -12.519  1.00  0.00           N  
ATOM   1189  CA  LYS A 176      -6.216   0.024 -13.929  1.00  0.00           C  
ATOM   1190  C   LYS A 176      -5.784   1.147 -14.860  1.00  0.00           C  
ATOM   1191  O   LYS A 176      -5.062   0.884 -15.822  1.00  0.00           O  
ATOM   1192  CB  LYS A 176      -7.663  -0.371 -14.227  1.00  0.00           C  
ATOM   1193  CEN LYS A 176      -9.086  -1.896 -14.583  1.00  0.00           X  
ATOM   1194  H   LYS A 176      -6.868   0.454 -11.913  1.00  0.00           H  
ATOM   1195  N   ASN A 177      -6.222   2.375 -14.606  1.00  0.00           N  
ATOM   1196  CA  ASN A 177      -5.817   3.528 -15.395  1.00  0.00           C  
ATOM   1197  C   ASN A 177      -4.300   3.711 -15.348  1.00  0.00           C  
ATOM   1198  O   ASN A 177      -3.652   3.473 -16.359  1.00  0.00           O  
ATOM   1199  CB  ASN A 177      -6.520   4.791 -14.933  1.00  0.00           C  
ATOM   1200  CEN ASN A 177      -7.388   5.333 -15.166  1.00  0.00           X  
ATOM   1201  H   ASN A 177      -6.850   2.515 -13.828  1.00  0.00           H  
ATOM   1202  N   LEU A 178      -3.696   3.951 -14.183  1.00  0.00           N  
ATOM   1203  CA  LEU A 178      -2.262   4.223 -14.068  1.00  0.00           C  
ATOM   1204  C   LEU A 178      -1.406   3.125 -14.732  1.00  0.00           C  
ATOM   1205  O   LEU A 178      -0.398   3.426 -15.374  1.00  0.00           O  
ATOM   1206  CB  LEU A 178      -1.881   4.373 -12.589  1.00  0.00           C  
ATOM   1207  CEN LEU A 178      -1.572   5.599 -11.709  1.00  0.00           X  
ATOM   1208  H   LEU A 178      -4.254   3.976 -13.343  1.00  0.00           H  
ATOM   1209  N   HIS A 179      -1.857   1.871 -14.693  1.00  0.00           N  
ATOM   1210  CA  HIS A 179      -1.167   0.747 -15.331  1.00  0.00           C  
ATOM   1211  C   HIS A 179      -1.019   0.893 -16.855  1.00  0.00           C  
ATOM   1212  O   HIS A 179       0.034   0.572 -17.410  1.00  0.00           O  
ATOM   1213  CB  HIS A 179      -1.900  -0.561 -15.012  1.00  0.00           C  
ATOM   1214  CEN HIS A 179      -1.829  -1.613 -14.054  1.00  0.00           X  
ATOM   1215  H   HIS A 179      -2.671   1.678 -14.125  1.00  0.00           H  
ATOM   1216  N   LYS A 180      -2.044   1.385 -17.564  1.00  0.00           N  
ATOM   1217  CA  LYS A 180      -1.955   1.624 -19.017  1.00  0.00           C  
ATOM   1218  C   LYS A 180      -1.246   2.956 -19.313  1.00  0.00           C  
ATOM   1219  O   LYS A 180      -0.408   3.008 -20.217  1.00  0.00           O  
ATOM   1220  CB  LYS A 180      -3.348   1.616 -19.650  1.00  0.00           C  
ATOM   1221  CEN LYS A 180      -4.805   0.608 -20.806  1.00  0.00           X  
ATOM   1222  H   LYS A 180      -2.854   1.717 -17.058  1.00  0.00           H  
ATOM   1223  N   ASN A 181      -1.532   4.007 -18.541  1.00  0.00           N  
ATOM   1224  CA  ASN A 181      -1.059   5.379 -18.787  1.00  0.00           C  
ATOM   1225  C   ASN A 181       0.447   5.477 -18.944  1.00  0.00           C  
ATOM   1226  O   ASN A 181       0.916   6.313 -19.721  1.00  0.00           O  
ATOM   1227  CB  ASN A 181      -1.513   6.320 -17.686  1.00  0.00           C  
ATOM   1228  CEN ASN A 181      -2.320   6.961 -17.488  1.00  0.00           X  
ATOM   1229  H   ASN A 181      -2.249   3.882 -17.839  1.00  0.00           H  
ATOM   1230  N   ASP A 182       1.190   4.591 -18.282  1.00  0.00           N  
ATOM   1231  CA  ASP A 182       2.651   4.571 -18.324  1.00  0.00           C  
ATOM   1232  C   ASP A 182       3.184   4.608 -19.777  1.00  0.00           C  
ATOM   1233  O   ASP A 182       4.240   5.179 -20.070  1.00  0.00           O  
ATOM   1234  CB  ASP A 182       3.181   3.332 -17.597  1.00  0.00           C  
ATOM   1235  CEN ASP A 182       3.545   3.052 -16.689  1.00  0.00           X  
ATOM   1236  H   ASP A 182       0.724   3.928 -17.676  1.00  0.00           H  
ATOM   1237  N   ARG A 183       2.394   4.098 -20.740  1.00  0.00           N  
ATOM   1238  CA  ARG A 183       2.739   4.105 -22.166  1.00  0.00           C  
ATOM   1239  C   ARG A 183       2.967   5.482 -22.793  1.00  0.00           C  
ATOM   1240  O   ARG A 183       3.776   5.542 -23.718  1.00  0.00           O  
ATOM   1241  CB  ARG A 183       1.709   3.327 -22.972  1.00  0.00           C  
ATOM   1242  CEN ARG A 183       0.591   1.456 -24.156  1.00  0.00           X  
ATOM   1243  H   ARG A 183       1.524   3.677 -20.442  1.00  0.00           H  
ATOM   1244  N   SER A 184       2.310   6.563 -22.354  1.00  0.00           N  
ATOM   1245  CA  SER A 184       2.541   7.907 -22.931  1.00  0.00           C  
ATOM   1246  C   SER A 184       2.953   9.028 -21.972  1.00  0.00           C  
ATOM   1247  O   SER A 184       3.587   9.962 -22.437  1.00  0.00           O  
ATOM   1248  CB  SER A 184       1.286   8.339 -23.666  1.00  0.00           C  
ATOM   1249  CEN SER A 184       0.757   8.400 -23.774  1.00  0.00           X  
ATOM   1250  H   SER A 184       1.508   6.427 -21.757  1.00  0.00           H  
ATOM   1251  N   GLY A 185       2.690   8.931 -20.663  1.00  0.00           N  
ATOM   1252  CA  GLY A 185       3.054   9.959 -19.675  1.00  0.00           C  
ATOM   1253  C   GLY A 185       2.325  11.314 -19.783  1.00  0.00           C  
ATOM   1254  O   GLY A 185       1.388  11.456 -20.556  1.00  0.00           O  
ATOM   1255  CEN GLY A 185       3.054   9.959 -19.675  1.00  0.00           X  
ATOM   1256  H   GLY A 185       2.333   8.048 -20.324  1.00  0.00           H  
ATOM   1257  N   LYS A 186       2.904  12.339 -19.139  1.00  0.00           N  
ATOM   1258  CA  LYS A 186       2.466  13.753 -19.010  1.00  0.00           C  
ATOM   1259  C   LYS A 186       1.135  14.034 -18.315  1.00  0.00           C  
ATOM   1260  O   LYS A 186       0.979  13.544 -17.201  1.00  0.00           O  
ATOM   1261  CB  LYS A 186       2.412  14.383 -20.402  1.00  0.00           C  
ATOM   1262  CEN LYS A 186       3.309  15.623 -21.863  1.00  0.00           X  
ATOM   1263  H   LYS A 186       3.784  12.124 -18.695  1.00  0.00           H  
ATOM   1264  N   ASP A 187       0.175  14.722 -18.926  1.00  0.00           N  
ATOM   1265  CA  ASP A 187      -1.054  15.075 -18.186  1.00  0.00           C  
ATOM   1266  C   ASP A 187      -1.531  13.971 -17.231  1.00  0.00           C  
ATOM   1267  O   ASP A 187      -1.434  14.084 -16.014  1.00  0.00           O  
ATOM   1268  CB  ASP A 187      -2.177  15.418 -19.168  1.00  0.00           C  
ATOM   1269  CEN ASP A 187      -2.617  16.225 -19.605  1.00  0.00           X  
ATOM   1270  H   ASP A 187       0.406  15.250 -19.754  1.00  0.00           H  
ATOM   1271  N   ASN A 188      -1.934  12.838 -17.783  1.00  0.00           N  
ATOM   1272  CA  ASN A 188      -2.565  11.785 -17.006  1.00  0.00           C  
ATOM   1273  C   ASN A 188      -1.730  11.319 -15.790  1.00  0.00           C  
ATOM   1274  O   ASN A 188      -2.298  10.843 -14.806  1.00  0.00           O  
ATOM   1275  CB  ASN A 188      -2.890  10.600 -17.897  1.00  0.00           C  
ATOM   1276  CEN ASN A 188      -3.689  10.262 -18.488  1.00  0.00           X  
ATOM   1277  H   ASN A 188      -1.990  12.805 -18.791  1.00  0.00           H  
ATOM   1278  N   ILE A 189      -0.390  11.345 -15.847  1.00  0.00           N  
ATOM   1279  CA  ILE A 189       0.439  10.860 -14.722  1.00  0.00           C  
ATOM   1280  C   ILE A 189       0.210  11.750 -13.500  1.00  0.00           C  
ATOM   1281  O   ILE A 189       0.134  11.238 -12.391  1.00  0.00           O  
ATOM   1282  CB  ILE A 189       1.939  10.844 -15.067  1.00  0.00           C  
ATOM   1283  CEN ILE A 189       2.747  10.261 -15.509  1.00  0.00           X  
ATOM   1284  H   ILE A 189       0.051  11.845 -16.606  1.00  0.00           H  
ATOM   1285  N   HIS A 190       0.028  13.057 -13.713  1.00  0.00           N  
ATOM   1286  CA  HIS A 190      -0.224  14.013 -12.630  1.00  0.00           C  
ATOM   1287  C   HIS A 190      -1.573  13.757 -11.946  1.00  0.00           C  
ATOM   1288  O   HIS A 190      -1.625  13.661 -10.724  1.00  0.00           O  
ATOM   1289  CB  HIS A 190      -0.175  15.449 -13.160  1.00  0.00           C  
ATOM   1290  CEN HIS A 190       0.769  16.512 -13.266  1.00  0.00           X  
ATOM   1291  H   HIS A 190      -0.050  13.394 -14.662  1.00  0.00           H  
ATOM   1292  N   ASP A 191      -2.650  13.602 -12.719  1.00  0.00           N  
ATOM   1293  CA  ASP A 191      -3.979  13.336 -12.161  1.00  0.00           C  
ATOM   1294  C   ASP A 191      -4.019  11.989 -11.426  1.00  0.00           C  
ATOM   1295  O   ASP A 191      -4.612  11.891 -10.356  1.00  0.00           O  
ATOM   1296  CB  ASP A 191      -5.038  13.363 -13.266  1.00  0.00           C  
ATOM   1297  CEN ASP A 191      -5.726  13.991 -13.678  1.00  0.00           X  
ATOM   1298  H   ASP A 191      -2.571  13.745 -13.716  1.00  0.00           H  
ATOM   1299  N   VAL A 192      -3.349  10.968 -11.968  1.00  0.00           N  
ATOM   1300  CA  VAL A 192      -3.268   9.638 -11.343  1.00  0.00           C  
ATOM   1301  C   VAL A 192      -2.539   9.707 -10.003  1.00  0.00           C  
ATOM   1302  O   VAL A 192      -3.020   9.124  -9.041  1.00  0.00           O  
ATOM   1303  CB  VAL A 192      -2.550   8.624 -12.253  1.00  0.00           C  
ATOM   1304  CEN VAL A 192      -2.647   8.066 -12.647  1.00  0.00           X  
ATOM   1305  H   VAL A 192      -2.842  11.138 -12.824  1.00  0.00           H  
ATOM   1306  N   ASP A 193      -1.421  10.435  -9.924  1.00  0.00           N  
ATOM   1307  CA  ASP A 193      -0.649  10.594  -8.686  1.00  0.00           C  
ATOM   1308  C   ASP A 193      -1.471  11.301  -7.602  1.00  0.00           C  
ATOM   1309  O   ASP A 193      -1.539  10.817  -6.474  1.00  0.00           O  
ATOM   1310  CB  ASP A 193       0.642  11.371  -8.956  1.00  0.00           C  
ATOM   1311  CEN ASP A 193       1.632  11.210  -9.133  1.00  0.00           X  
ATOM   1312  H   ASP A 193      -1.069  10.890 -10.755  1.00  0.00           H  
ATOM   1313  N   ASN A 194      -2.190  12.371  -7.955  1.00  0.00           N  
ATOM   1314  CA  ASN A 194      -3.059  13.099  -7.025  1.00  0.00           C  
ATOM   1315  C   ASN A 194      -4.187  12.219  -6.482  1.00  0.00           C  
ATOM   1316  O   ASN A 194      -4.495  12.247  -5.296  1.00  0.00           O  
ATOM   1317  CB  ASN A 194      -3.640  14.342  -7.675  1.00  0.00           C  
ATOM   1318  CEN ASN A 194      -3.403  15.361  -7.766  1.00  0.00           X  
ATOM   1319  H   ASN A 194      -2.110  12.707  -8.906  1.00  0.00           H  
ATOM   1320  N   HIS A 195      -4.811  11.426  -7.354  1.00  0.00           N  
ATOM   1321  CA  HIS A 195      -5.875  10.534  -6.927  1.00  0.00           C  
ATOM   1322  C   HIS A 195      -5.376   9.456  -5.961  1.00  0.00           C  
ATOM   1323  O   HIS A 195      -6.006   9.210  -4.935  1.00  0.00           O  
ATOM   1324  CB  HIS A 195      -6.534   9.879  -8.145  1.00  0.00           C  
ATOM   1325  CEN HIS A 195      -7.658  10.099  -8.993  1.00  0.00           X  
ATOM   1326  H   HIS A 195      -4.566  11.467  -8.330  1.00  0.00           H  
ATOM   1327  N   LEU A 196      -4.205   8.875  -6.231  1.00  0.00           N  
ATOM   1328  CA  LEU A 196      -3.588   7.888  -5.355  1.00  0.00           C  
ATOM   1329  C   LEU A 196      -3.279   8.466  -3.967  1.00  0.00           C  
ATOM   1330  O   LEU A 196      -3.581   7.829  -2.966  1.00  0.00           O  
ATOM   1331  CB  LEU A 196      -2.308   7.346  -6.004  1.00  0.00           C  
ATOM   1332  CEN LEU A 196      -1.980   6.024  -6.724  1.00  0.00           X  
ATOM   1333  H   LEU A 196      -3.708   9.146  -7.067  1.00  0.00           H  
ATOM   1334  N   GLN A 197      -2.736   9.688  -3.894  1.00  0.00           N  
ATOM   1335  CA  GLN A 197      -2.435  10.346  -2.618  1.00  0.00           C  
ATOM   1336  C   GLN A 197      -3.706  10.601  -1.802  1.00  0.00           C  
ATOM   1337  O   GLN A 197      -3.727  10.278  -0.617  1.00  0.00           O  
ATOM   1338  CB  GLN A 197      -1.705  11.670  -2.859  1.00  0.00           C  
ATOM   1339  CEN GLN A 197      -0.143  12.450  -2.865  1.00  0.00           X  
ATOM   1340  H   GLN A 197      -2.561  10.190  -4.754  1.00  0.00           H  
ATOM   1341  N   ASN A 198      -4.781  11.085  -2.433  1.00  0.00           N  
ATOM   1342  CA  ASN A 198      -6.047  11.338  -1.732  1.00  0.00           C  
ATOM   1343  C   ASN A 198      -6.645  10.038  -1.158  1.00  0.00           C  
ATOM   1344  O   ASN A 198      -7.044  10.009  -0.001  1.00  0.00           O  
ATOM   1345  CB  ASN A 198      -7.052  12.022  -2.640  1.00  0.00           C  
ATOM   1346  CEN ASN A 198      -7.348  12.999  -2.882  1.00  0.00           X  
ATOM   1347  H   ASN A 198      -4.702  11.337  -3.407  1.00  0.00           H  
ATOM   1348  N   VAL A 199      -6.597   8.934  -1.917  1.00  0.00           N  
ATOM   1349  CA  VAL A 199      -7.093   7.614  -1.476  1.00  0.00           C  
ATOM   1350  C   VAL A 199      -6.291   7.080  -0.282  1.00  0.00           C  
ATOM   1351  O   VAL A 199      -6.868   6.559   0.676  1.00  0.00           O  
ATOM   1352  CB  VAL A 199      -7.038   6.580  -2.616  1.00  0.00           C  
ATOM   1353  CEN VAL A 199      -7.426   6.213  -3.051  1.00  0.00           X  
ATOM   1354  H   VAL A 199      -6.248   9.025  -2.859  1.00  0.00           H  
ATOM   1355  N   ILE A 200      -4.959   7.189  -0.309  1.00  0.00           N  
ATOM   1356  CA  ILE A 200      -4.092   6.746   0.799  1.00  0.00           C  
ATOM   1357  C   ILE A 200      -4.413   7.514   2.080  1.00  0.00           C  
ATOM   1358  O   ILE A 200      -4.522   6.893   3.146  1.00  0.00           O  
ATOM   1359  CB  ILE A 200      -2.600   6.929   0.466  1.00  0.00           C  
ATOM   1360  CEN ILE A 200      -1.729   6.474  -0.007  1.00  0.00           X  
ATOM   1361  H   ILE A 200      -4.537   7.640  -1.107  1.00  0.00           H  
ATOM   1362  N   GLU A 201      -4.541   8.838   1.994  1.00  0.00           N  
ATOM   1363  CA  GLU A 201      -4.882   9.693   3.132  1.00  0.00           C  
ATOM   1364  C   GLU A 201      -6.226   9.279   3.742  1.00  0.00           C  
ATOM   1365  O   GLU A 201      -6.322   9.120   4.960  1.00  0.00           O  
ATOM   1366  CB  GLU A 201      -4.924  11.162   2.707  1.00  0.00           C  
ATOM   1367  CEN GLU A 201      -4.182  12.693   2.608  1.00  0.00           X  
ATOM   1368  H   GLU A 201      -4.460   9.278   1.089  1.00  0.00           H  
ATOM   1369  N   ASP A 202      -7.224   8.976   2.913  1.00  0.00           N  
ATOM   1370  CA  ASP A 202      -8.543   8.532   3.362  1.00  0.00           C  
ATOM   1371  C   ASP A 202      -8.495   7.194   4.105  1.00  0.00           C  
ATOM   1372  O   ASP A 202      -9.089   7.061   5.183  1.00  0.00           O  
ATOM   1373  CB  ASP A 202      -9.495   8.428   2.168  1.00  0.00           C  
ATOM   1374  CEN ASP A 202     -10.217   8.965   1.691  1.00  0.00           X  
ATOM   1375  H   ASP A 202      -7.114   9.191   1.931  1.00  0.00           H  
ATOM   1376  N   ILE A 203      -7.745   6.207   3.596  1.00  0.00           N  
ATOM   1377  CA  ILE A 203      -7.604   4.902   4.258  1.00  0.00           C  
ATOM   1378  C   ILE A 203      -6.947   5.094   5.613  1.00  0.00           C  
ATOM   1379  O   ILE A 203      -7.404   4.516   6.594  1.00  0.00           O  
ATOM   1380  CB  ILE A 203      -6.772   3.911   3.425  1.00  0.00           C  
ATOM   1381  CEN ILE A 203      -6.807   3.159   2.636  1.00  0.00           X  
ATOM   1382  H   ILE A 203      -7.228   6.398   2.748  1.00  0.00           H  
ATOM   1383  N   HIS A 204      -5.897   5.910   5.703  1.00  0.00           N  
ATOM   1384  CA  HIS A 204      -5.208   6.167   6.959  1.00  0.00           C  
ATOM   1385  C   HIS A 204      -6.133   6.760   8.028  1.00  0.00           C  
ATOM   1386  O   HIS A 204      -6.176   6.255   9.157  1.00  0.00           O  
ATOM   1387  CB  HIS A 204      -4.018   7.104   6.724  1.00  0.00           C  
ATOM   1388  CEN HIS A 204      -2.618   7.004   6.480  1.00  0.00           X  
ATOM   1389  H   HIS A 204      -5.592   6.396   4.871  1.00  0.00           H  
ATOM   1390  N   ASP A 205      -6.940   7.753   7.678  1.00  0.00           N  
ATOM   1391  CA  ASP A 205      -7.869   8.408   8.593  1.00  0.00           C  
ATOM   1392  C   ASP A 205      -8.946   7.444   9.099  1.00  0.00           C  
ATOM   1393  O   ASP A 205      -9.292   7.451  10.288  1.00  0.00           O  
ATOM   1394  CB  ASP A 205      -8.523   9.612   7.911  1.00  0.00           C  
ATOM   1395  CEN ASP A 205      -8.424  10.624   7.842  1.00  0.00           X  
ATOM   1396  H   ASP A 205      -6.873   8.116   6.737  1.00  0.00           H  
ATOM   1397  N   PHE A 206      -9.448   6.556   8.238  1.00  0.00           N  
ATOM   1398  CA  PHE A 206     -10.417   5.533   8.609  1.00  0.00           C  
ATOM   1399  C   PHE A 206      -9.822   4.539   9.613  1.00  0.00           C  
ATOM   1400  O   PHE A 206     -10.445   4.247  10.634  1.00  0.00           O  
ATOM   1401  CB  PHE A 206     -10.912   4.796   7.363  1.00  0.00           C  
ATOM   1402  CEN PHE A 206     -12.157   4.833   6.376  1.00  0.00           X  
ATOM   1403  H   PHE A 206      -9.120   6.584   7.282  1.00  0.00           H  
ATOM   1404  N   MET A 207      -8.593   4.063   9.376  1.00  0.00           N  
ATOM   1405  CA  MET A 207      -7.883   3.134  10.257  1.00  0.00           C  
ATOM   1406  C   MET A 207      -7.646   3.756  11.626  1.00  0.00           C  
ATOM   1407  O   MET A 207      -7.812   3.087  12.647  1.00  0.00           O  
ATOM   1408  CB  MET A 207      -6.555   2.716   9.630  1.00  0.00           C  
ATOM   1409  CEN MET A 207      -5.728   1.356   8.894  1.00  0.00           X  
ATOM   1410  H   MET A 207      -8.125   4.389   8.542  1.00  0.00           H  
ATOM   1411  N   GLN A 208      -7.278   5.037  11.668  1.00  0.00           N  
ATOM   1412  CA  GLN A 208      -7.045   5.755  12.911  1.00  0.00           C  
ATOM   1413  C   GLN A 208      -8.339   5.891  13.722  1.00  0.00           C  
ATOM   1414  O   GLN A 208      -8.327   5.691  14.939  1.00  0.00           O  
ATOM   1415  CB  GLN A 208      -6.461   7.141  12.623  1.00  0.00           C  
ATOM   1416  CEN GLN A 208      -4.991   8.081  12.577  1.00  0.00           X  
ATOM   1417  H   GLN A 208      -7.096   5.513  10.798  1.00  0.00           H  
ATOM   1418  N   ALA A 209      -9.466   6.138  13.056  1.00  0.00           N  
ATOM   1419  CA  ALA A 209     -10.777   6.200  13.686  1.00  0.00           C  
ATOM   1420  C   ALA A 209     -11.185   4.847  14.297  1.00  0.00           C  
ATOM   1421  O   ALA A 209     -11.676   4.799  15.427  1.00  0.00           O  
ATOM   1422  CB  ALA A 209     -11.816   6.666  12.677  1.00  0.00           C  
ATOM   1423  CEN ALA A 209     -11.816   6.665  12.677  1.00  0.00           X  
ATOM   1424  H   ALA A 209      -9.405   6.319  12.062  1.00  0.00           H  
ATOM   1425  N   ALA A 210     -10.948   3.734  13.600  1.00  0.00           N  
ATOM   1426  CA  ALA A 210     -11.262   2.389  14.070  1.00  0.00           C  
ATOM   1427  C   ALA A 210     -10.425   2.017  15.305  1.00  0.00           C  
ATOM   1428  O   ALA A 210     -10.950   1.449  16.264  1.00  0.00           O  
ATOM   1429  CB  ALA A 210     -11.047   1.380  12.952  1.00  0.00           C  
ATOM   1430  CEN ALA A 210     -11.047   1.380  12.953  1.00  0.00           X  
ATOM   1431  H   ALA A 210     -10.552   3.828  12.673  1.00  0.00           H  
ATOM   1432  N   ALA A 211      -9.141   2.386  15.330  1.00  0.00           N  
ATOM   1433  CA  ALA A 211      -8.228   2.112  16.435  1.00  0.00           C  
ATOM   1434  C   ALA A 211      -8.601   2.913  17.692  1.00  0.00           C  
ATOM   1435  O   ALA A 211      -8.620   2.347  18.786  1.00  0.00           O  
ATOM   1436  CB  ALA A 211      -6.796   2.412  16.017  1.00  0.00           C  
ATOM   1437  CEN ALA A 211      -6.797   2.412  16.018  1.00  0.00           X  
ATOM   1438  H   ALA A 211      -8.776   2.874  14.526  1.00  0.00           H  
ATOM   1439  N   ALA A 212      -8.960   4.192  17.550  1.00  0.00           N  
ATOM   1440  CA  ALA A 212      -9.353   5.044  18.671  1.00  0.00           C  
ATOM   1441  C   ALA A 212     -10.683   4.571  19.286  1.00  0.00           C  
ATOM   1442  O   ALA A 212     -10.770   4.414  20.503  1.00  0.00           O  
ATOM   1443  CB  ALA A 212      -9.454   6.494  18.219  1.00  0.00           C  
ATOM   1444  CEN ALA A 212      -9.454   6.493  18.220  1.00  0.00           X  
ATOM   1445  H   ALA A 212      -8.958   4.599  16.627  1.00  0.00           H  
ATOM   1446  N   ALA A 213     -11.671   4.223  18.460  1.00  0.00           N  
ATOM   1447  CA  ALA A 213     -12.946   3.666  18.921  1.00  0.00           C  
ATOM   1448  C   ALA A 213     -12.768   2.406  19.791  1.00  0.00           C  
ATOM   1449  O   ALA A 213     -13.354   2.299  20.873  1.00  0.00           O  
ATOM   1450  CB  ALA A 213     -13.835   3.360  17.724  1.00  0.00           C  
ATOM   1451  CEN ALA A 213     -13.835   3.360  17.725  1.00  0.00           X  
ATOM   1452  H   ALA A 213     -11.558   4.401  17.474  1.00  0.00           H  
ATOM   1453  N   ALA A 214     -11.946   1.447  19.354  1.00  0.00           N  
ATOM   1454  CA  ALA A 214     -11.718   0.192  20.060  1.00  0.00           C  
ATOM   1455  C   ALA A 214     -11.053   0.402  21.433  1.00  0.00           C  
ATOM   1456  O   ALA A 214     -11.421  -0.281  22.389  1.00  0.00           O  
ATOM   1457  CB  ALA A 214     -10.876  -0.738  19.199  1.00  0.00           C  
ATOM   1458  CEN ALA A 214     -10.876  -0.737  19.200  1.00  0.00           X  
ATOM   1459  H   ALA A 214     -11.480   1.593  18.469  1.00  0.00           H  
ATOM   1460  N   ASN A 215     -10.116   1.349  21.552  1.00  0.00           N  
ATOM   1461  CA  ASN A 215      -9.441   1.679  22.807  1.00  0.00           C  
ATOM   1462  C   ASN A 215     -10.396   2.168  23.902  1.00  0.00           C  
ATOM   1463  O   ASN A 215     -10.393   1.587  24.980  1.00  0.00           O  
ATOM   1464  CB  ASN A 215      -8.355   2.713  22.576  1.00  0.00           C  
ATOM   1465  CEN ASN A 215      -7.328   2.734  22.359  1.00  0.00           X  
ATOM   1466  H   ASN A 215      -9.840   1.849  20.720  1.00  0.00           H  
ATOM   1467  N   CYS A 216     -11.295   3.114  23.620  1.00  0.00           N  
ATOM   1468  CA  CYS A 216     -12.226   3.655  24.618  1.00  0.00           C  
ATOM   1469  C   CYS A 216     -13.264   2.622  25.119  1.00  0.00           C  
ATOM   1470  O   CYS A 216     -13.617   2.630  26.295  1.00  0.00           O  
ATOM   1471  CB  CYS A 216     -12.921   4.769  23.833  1.00  0.00           C  
ATOM   1472  CEN CYS A 216     -12.826   5.787  23.911  1.00  0.00           X  
ATOM   1473  H   CYS A 216     -11.306   3.513  22.692  1.00  0.00           H  
ATOM   1474  N   ARG A 217     -13.791   1.759  24.238  1.00  0.00           N  
ATOM   1475  CA  ARG A 217     -14.786   0.718  24.542  1.00  0.00           C  
ATOM   1476  C   ARG A 217     -14.264  -0.413  25.452  1.00  0.00           C  
ATOM   1477  O   ARG A 217     -15.073  -0.987  26.182  1.00  0.00           O  
ATOM   1478  CB  ARG A 217     -15.390   0.147  23.267  1.00  0.00           C  
ATOM   1479  CEN ARG A 217     -16.941  -0.200  21.363  1.00  0.00           X  
ATOM   1480  H   ARG A 217     -13.462   1.826  23.286  1.00  0.00           H  
ATOM   1481  N   LYS A 218     -12.976  -0.768  25.367  1.00  0.00           N  
ATOM   1482  CA  LYS A 218     -12.319  -1.811  26.184  1.00  0.00           C  
ATOM   1483  C   LYS A 218     -12.600  -1.565  27.658  1.00  0.00           C  
ATOM   1484  O   LYS A 218     -12.761  -2.580  28.366  1.00  0.00           O  
ATOM   1485  CB  LYS A 218     -10.810  -1.841  25.935  1.00  0.00           C  
ATOM   1486  CEN LYS A 218      -9.141  -2.793  25.049  1.00  0.00           X  
ATOM   1487  H   LYS A 218     -12.342  -0.113  24.933  1.00  0.00           H  
TER                                                                             
# All scores below are weighted scores, not raw scores.
#BEGIN_POSE_ENERGIES_TABLE ./minmover_pdb/pose_74.pdb
label vdw cenpack pair env cbeta hs_pair ss_pair sheet total
weights 1 0.5 1 1 0.25 1 1 1 NA
pose 6.80671 3.4661 -12.8596 -9.3091 12.2577 0 0 0 0.36173
MET:NtermProteinFull_1 0 0.2074 -0.27146 -0.21391 0.04857 0 0 0 -0.22941
TYR_2 0 0.74308 0.17564 0.25389 0.06908 0 0 0 1.24169
GLY_3 0 0.01995 0.01789 -0.09146 0.04262 0 0 0 -0.01101
LYS_4 0 -0.11771 0.04739 -0.42611 0.06893 0 0 0 -0.4275
LEU_5 0.01977 0.50945 -0.39417 -0.50394 0.03574 0 0 0 -0.33314
ASN_6 0 0.1903 -0.08418 -0.28327 0.06896 0 0 0 -0.10819
ASP_7 0 0.00296 0.10631 -0.47618 0.06956 0 0 0 -0.29736
LEU_8 0 0.2093 -0.1353 -0.19483 0.0359 0 0 0 -0.08492
LEU_9 0 -0.12166 -0.33011 -0.39148 0.03733 0 0 0 -0.80592
GLU_10 0 0.00279 0.0338 -0.71584 0.06896 0 0 0 -0.61028
ASP_11 0 -0.0274 0.09274 -0.42964 0.06919 0 0 0 -0.29512
LEU_12 0 0.22464 -0.81194 -0.45811 0.04516 0 0 0 -1.00026
GLN_13 0 0.26183 0.06407 -0.09186 0.05776 0 0 0 0.2918
GLU_14 0 -0.04955 0.05416 -1.00041 0.06954 0 0 0 -0.92626
VAL_15 0 -0.2256 -0.11039 0.10145 0.03543 0 0 0 -0.1991
LEU_16 0 0.70477 -1.16418 -0.45811 0.04007 0 0 0 -0.87745
LYS_17 0 0.12731 -0.1639 -0.51535 0.06928 0 0 0 -0.48266
ASN_18 0 -0.04075 -0.01506 -0.36221 0.0693 0 0 0 -0.34872
LEU_19 0 0.13503 0.38822 -0.19483 0.03614 0 0 0 0.36455
HIS_D_20 0 -0.29472 0.04237 -0.15819 0.03421 0 0 0 -0.37633
LYS_21 0 -0.02491 -0.07412 -0.96458 0.07067 0 0 0 -0.99293
ASN_22 0 0.0263 -0.11592 -0.24178 0.06957 0 0 0 -0.26183
ASP_23 0 0.17094 0.42299 0.34071 0.0359 0 0 0 0.97054
ARG_24 0 0.07917 -0.13503 -0.43267 0.07072 0 0 0 -0.41781
SER_25 0 -0.06695 -0.09855 -0.22078 0.03488 0 0 0 -0.35139
GLY_26 0 -0.17627 -0.17715 -0.09146 0.03028 0 0 0 -0.41459
LYS_27 0 0.06158 0.00054 -0.8715 0.07259 0 0 0 -0.7368
ASP_28 0 -0.06023 -0.02395 -0.60822 0.06961 0 0 0 -0.6228
ASN_29 0 -0.1202 -0.29252 -0.13901 0.03493 0 0 0 -0.51679
ILE_30 0.23256 -0.42183 1.0727 0.20907 0.03111 0 0 0 1.12361
HIS_D_31 0 -0.02554 -0.1577 0.11054 0.06907 0 0 0 -0.00363
ASP_32 0 0.06142 0.12738 -0.31759 0.06878 0 0 0 -0.06001
VAL_33 0 0.02324 0.06965 -0.41511 0.03721 0 0 0 -0.28501
ASP_34 0.06594 0.64321 -0.47676 -0.03907 0.04303 0 0 0 0.23635
ASN_35 0 0.02021 0.04177 -0.32173 0.06894 0 0 0 -0.19081
HIS_36 0 -0.27502 0.22257 -0.11266 0.04298 0 0 0 -0.12213
LEU_37 3.01898 1.05288 -0.90629 -0.53584 0.06371 0 0 0 2.69342
GLN_38 0 0.06559 -0.08886 -0.4142 0.06903 0 0 0 -0.36845
ASN_39 0 -0.07793 0.12326 -0.32173 0.06899 0 0 0 -0.20741
VAL_40 0 0.31006 -0.79639 -0.19594 0.04435 0 0 0 -0.63793
ILE_41 0 -0.51314 -0.51551 -0.06945 0.03666 0 0 0 -1.06145
GLU_42 0 -0.05487 -0.03603 -0.60186 0.06894 0 0 0 -0.62382
ASP_43 0 -0.11337 0.22294 -0.37876 0.06919 0 0 0 -0.20001
ILE_44 0 -0.19885 -1.32307 -0.41682 0.03741 0 0 0 -1.90132
HIS_45 0 -0.0345 0.29354 -0.06774 0.06908 0 0 0 0.26038
ASP_46 0 -0.03304 -0.05935 -0.47618 0.06894 0 0 0 -0.49964
PHE_47 0 0.26808 -0.26852 -0.19907 0.04325 0 0 0 -0.15626
MET_48 0 0.23285 -0.259 -0.21391 0.07162 0 0 0 -0.16845
GLN_49 0 -0.02878 0.05876 -0.59803 0.06921 0 0 0 -0.49884
ALA_50 0 0.02715 -0.04314 0.14698 0.04268 0 0 0 0.17367
ALA_51 0 0.39747 -0.10637 -0.14527 0.03526 0 0 0 0.18109
ALA_52 0 0.0224 -0.20567 0.11438 0.03103 0 0 0 -0.03786
ALA_53 0 -0.05761 -0.00835 0.28428 0.03552 0 0 0 0.25384
ALA_54 0 -0.06622 -0.01103 0.14698 0.02991 0 0 0 0.09965
ALA_55 0 -0.14587 -0.05808 -0.06885 0.03761 0 0 0 -0.23517
ASN_56 0 -0.04161 -0.08043 -0.01232 0.03045 0 0 0 -0.10391
CYS_57 0 -0.0826 0.11237 1.27167 0.0693 0 0 0 1.37074
ARG_58 0 -0.18902 0.22956 -0.26954 0.03503 0 0 0 -0.19397
LYS_59 0 0.05062 -0.21893 -0.42611 0.03045 0 0 0 -0.56396
GLY_60 0 0.05846 -0.10638 -0.07965 0.0357 0 0 0 -0.09186
SER_61 0 -0.02716 -0.05719 -0.22078 0.04308 0 0 0 -0.26205
PRO_62 0 0.01638 -0.23273 -0.18151 0.04012 0 0 0 -0.35774
GLY_63 0 -0.21915 0.02425 0.0322 0.03781 0 0 0 -0.12488
SER_64 0 0.00175 0.00354 0.13063 0.04183 0 0 0 0.17775
PRO_65 0 -0.03842 -0.111 -0.05784 0.07143 0 0 0 -0.13584
ALA_66 0 -0.01225 0.01462 0.77873 0.04957 0 0 0 0.83067
GLY_67 0 0 0 0.91259 0.04183 0 0 0 0.95441
SER_68 0 0 0 0.13063 0.04957 0 0 0 0.1802
PRO_69 0 0 0 0.2123 0.04957 0 0 0 0.26186
THR_70 0 0 0 0.43096 0.07499 0 0 0 0.50594
SER_71 0 0 0 0.29023 0.07582 0 0 0 0.36605
THR_72 0 0 0 0.48779 0.07582 0 0 0 0.56361
GLU_73 0.00048 0 0 -1.03403 0.07499 0 0 0 -0.95856
GLU_74 0.00048 0 0 -0.93278 0.04957 0 0 0 -0.88273
GLY_75 0 0 0 0.91259 0.04957 0 0 0 0.96215
THR_76 0 0 0 0.48779 0.04957 0 0 0 0.53736
SER_77 0 0 0 0.29023 0.07499 0 0 0 0.36522
GLU_78 0 0 0 -1.01303 0.07573 0 0 0 -0.9373
SER_79 0 0 0 0.13063 0.07555 0 0 0 0.20618
ALA_80 0 0 0 0.89846 0.0582 0 0 0 0.95665
THR_81 0 0 0 0.48779 0.04957 0 0 0 0.53736
PRO_82 0 0 0 0.2123 0.07582 0 0 0 0.28812
GLU_83 0 0 0 -1.03403 0.07499 0 0 0 -0.95904
SER_84 0 0 0 0.13063 0.07508 0 0 0 0.20571
GLY_85 0 0 0 0.91259 0.04957 0 0 0 0.96215
PRO_86 0 0 0 0.51404 0.04957 0 0 0 0.5636
GLY_87 0 0 0 0.60923 0.04183 0 0 0 0.65106
THR_88 0 0 0 0.43096 0.04183 0 0 0 0.47278
SER_89 0 0 0 0.29023 0.04957 0 0 0 0.3398
THR_90 0 0 0 0.33798 0.07582 0 0 0 0.4138
GLU_91 0 0 0 -1.01303 0.07582 0 0 0 -0.93721
PRO_92 0 0 0 0.51404 0.07582 0 0 0 0.58986
SER_93 0 0 0 -0.0106 0.07499 0 0 0 0.06439
GLU_94 0 0 0 -1.01303 0.07582 0 0 0 -0.93721
GLY_95 0 0 0 0.91259 0.04957 0 0 0 0.96215
SER_96 0 0 0 -0.0106 0.07582 0 0 0 0.06522
ALA_97 0 0 0 0.77873 0.07582 0 0 0 0.85455
PRO_98 0 0 0 0.2123 0.04957 0 0 0 0.26186
GLY_99 0 0 0 0.91259 0.04883 0 0 0 0.96141
SER_100 0 0 0 -0.0106 0.04957 0 0 0 0.03897
PRO_101 0 0 0 0.51404 0.04957 0 0 0 0.5636
ALA_102 0 0 0 0.797 0.04957 0 0 0 0.84657
GLY_103 0 0 0 0.60923 0.04957 0 0 0 0.6588
SER_104 0 0 0 0.29023 0.04957 0 0 0 0.3398
PRO_105 0 0 0 0.51404 0.07582 0 0 0 0.58986
THR_106 0 0 0 0.33798 0.07582 0 0 0 0.4138
SER_107 0 0 0 0.13063 0.04957 0 0 0 0.1802
THR_108 0 0 0 0.43096 0.04957 0 0 0 0.48052
GLU_109 0.01756 0 0 -1.03403 0.07582 0 0 0 -0.94066
GLU_110 0.01756 0 0 -1.03403 0.04957 0 0 0 -0.96691
GLY_111 0 0 0 0.91259 0.07508 0 0 0 0.98767
THR_112 0 0 0 0.48779 0.07582 0 0 0 0.56361
SER_113 0 0 0 0.13063 0.07499 0 0 0 0.20562
THR_114 0 0 0 0.43096 0.07499 0 0 0 0.50594
GLU_115 0 0 0 -1.01303 0.07582 0 0 0 -0.93721
PRO_116 0 0 0 0.51404 0.07582 0 0 0 0.58986
SER_117 0 0 0 0.13063 0.07499 0 0 0 0.20562
GLU_118 0 0 0 -0.80861 0.0758 0 0 0 -0.73281
GLY_119 0 0 0 0.91259 0.05664 0 0 0 0.96923
SER_120 0 0 0 0.42873 0.04957 0 0 0 0.4783
ALA_121 0 0 0 0.797 0.04957 0 0 0 0.84657
PRO_122 0 0 0 0.2123 0.04957 0 0 0 0.26186
GLY_123 0 0 0 0.91259 0.04957 0 0 0 0.96215
THR_124 0 0 0 0.48779 0.04957 0 0 0 0.53736
SER_125 0 0 0 0.13063 0.07582 0 0 0 0.20645
THR_126 0 0 0 0.43096 0.07499 0 0 0 0.50594
GLU_127 0 0 0 -1.01303 0.07582 0 0 0 -0.93721
PRO_128 0 0 0 0.2123 0.07582 0 0 0 0.28812
SER_129 0 0 0 0.13063 0.07508 0 0 0 0.20571
GLU_130 0 0 0 -1.03403 0.07582 0 0 0 -0.95821
GLY_131 0 0 0 0.91259 0.07582 0 0 0 0.98841
SER_132 0 0 0 0.29023 0.04988 0 0 0 0.34011
ALA_133 0 0 0 0.89846 0.04987 0 0 0 0.94833
PRO_134 0 0 0 0.2123 0.04957 0 0 0 0.26186
GLY_135 0.02495 0 0 0.91259 0.04957 0 0 0 0.9871
THR_136 0.02495 0 0 0.48779 0.04957 0 0 0 0.5623
SER_137 0 0 0 0.29023 0.04957 0 0 0 0.3398
GLU_138 0 0 0 -1.01303 0.07582 0 0 0 -0.93721
SER_139 0 0 0 0.29023 0.07575 0 0 0 0.36598
ALA_140 0 0 0 0.797 0.0749 0 0 0 0.8719
THR_141 0.02312 0 0 0.48779 0.05955 0 0 0 0.57046
PRO_142 0.02312 0 0 0.2123 0.07582 0 0 0 0.31123
GLU_143 0 0 0 -1.01303 0.07513 0 0 0 -0.9379
SER_144 0 0 0 0.29023 0.07508 0 0 0 0.36531
GLY_145 0 -0.02144 -0.01534 0.91259 0.04909 0 0 0 0.9249
PRO_146 0 0.00204 -0.08715 0.043 0.04759 0 0 0 0.00548
GLY_147 0 -0.06843 -0.03126 0.91259 0.04587 0 0 0 0.85876
SER_148 0 0.00339 -0.01336 -0.11629 0.07212 0 0 0 -0.05415
GLU_149 0 0.13959 -0.16598 -0.60186 0.03681 0 0 0 -0.59144
PRO_150 0 -0.05363 -0.18294 -0.05784 0.04643 0 0 0 -0.24799
ALA_151 0 -0.05082 0.18586 0.20553 0.07059 0 0 0 0.41117
THR_152 0 -0.12999 -0.15672 0.0209 0.03819 0 0 0 -0.22762
SER_153 0 -0.10017 -0.11466 -0.11629 0.03718 0 0 0 -0.29395
GLY_154 0 0.00545 -0.09684 -0.0429 0.03095 0 0 0 -0.10334
SER_155 0 0.09177 -0.05553 -0.18312 0.03868 0 0 0 -0.1082
GLU_156 0 -0.03274 -0.07908 -0.71584 0.07081 0 0 0 -0.75685
THR_157 0 -0.12762 0.06292 0.0209 0.03744 0 0 0 -0.00637
PRO_158 0 0 0 0.043 0.04731 0 0 0 0.09031
GLY_159 0 -0.02525 0.03545 -0.0429 0.03479 0 0 0 0.00208
MET_160 0 0.15146 -0.13899 0.06168 0.06957 0 0 0 0.14371
TYR_161 0 -0.05146 -0.01719 0.85474 0.06947 0 0 0 0.85556
GLY_162 0 -0.03 0.00158 0.0322 0.0357 0 0 0 0.03949
LYS_163 0 -0.08066 0.10512 -0.51535 0.04278 0 0 0 -0.44811
LEU_164 0 -0.10331 -0.01925 0.24309 0.06946 0 0 0 0.18999
ASN_165 0 -0.01162 -0.02396 -0.40966 0.06644 0 0 0 -0.37879
ASP_166 0 -0.06431 0.00609 -0.52292 0.06956 0 0 0 -0.51158
LEU_167 0 -0.18535 -0.08761 0.08126 0.03967 0 0 0 -0.15202
LEU_168 0 -0.2116 -0.28526 0.4149 0.04336 0 0 0 -0.03859
GLU_169 0 -0.03351 0.0938 -0.82678 0.06939 0 0 0 -0.6971
ASP_170 0 -0.00959 0.02454 -0.37876 0.06904 0 0 0 -0.29479
LEU_171 0 -0.1179 -0.97316 -0.19483 0.04391 0 0 0 -1.24198
GLN_172 0 -0.24491 -0.02536 -0.24561 0.04268 0 0 0 -0.4732
GLU_173 0 -0.07073 0.00625 -0.92601 0.06921 0 0 0 -0.92128
VAL_174 0 -0.34869 -0.53848 -0.10438 0.03683 0 0 0 -0.95473
LEU_175 3.01898 1.16619 -0.43077 -0.52948 0.0723 0 0 0 3.29721
LYS_176 0 -0.00967 -0.36316 -0.60186 0.06893 0 0 0 -0.90576
ASN_177 0 0.00982 -0.0992 -0.13901 0.06258 0 0 0 -0.16581
LEU_178 0 0.49244 0.05378 -0.39148 0.03394 0 0 0 0.18868
HIS_D_179 0.29851 0.42625 -0.28393 -0.15819 0.0366 0 0 0 0.31924
LYS_180 0 -0.17448 0.08309 -0.77863 0.0693 0 0 0 -0.80071
ASN_181 0 -0.26516 0.03542 0.05572 0.03231 0 0 0 -0.14171
ASP_182 0 -0.24806 -0.15519 0.56875 0.03333 0 0 0 0.19884
ARG_183 0 -0.07902 0.00818 -0.39371 0.04331 0 0 0 -0.42124
SER_184 0 -0.03273 0.00701 -0.22078 0.0697 0 0 0 -0.1768
GLY_185 0 -0.08551 -0.22782 -0.08884 0.03502 0 0 0 -0.36715
LYS_186 0 -0.02456 -0.04525 -0.8715 0.07203 0 0 0 -0.86928
ASP_187 0 -0.00936 -0.00751 -0.56986 0.07072 0 0 0 -0.51601
ASN_188 0 0.08897 -0.20709 -0.24178 0.06893 0 0 0 -0.29097
ILE_189 0 0.25846 0.49593 0.34575 0.04303 0 0 0 1.14318
HIS_D_190 0 -0.09431 -0.1274 0.11054 0.0693 0 0 0 -0.04187
ASP_191 0 -0.03488 -0.00259 -0.37876 0.06894 0 0 0 -0.34729
VAL_192 0 0.3046 0.65075 -0.35242 0.04087 0 0 0 0.6438
ASP_193 0 0.11014 -0.18359 -0.24167 0.06952 0 0 0 -0.2456
ASN_194 0 -0.05802 0.01223 -0.36221 0.06893 0 0 0 -0.33907
HIS_195 0 -0.11189 -0.0936 -0.02241 0.06919 0 0 0 -0.1587
LEU_196 0 0.07447 -0.64597 -0.50394 0.0321 0 0 0 -1.04334
GLN_197 0 0.14479 -0.19651 -0.4142 0.06882 0 0 0 -0.3971
ASN_198 0 -0.06241 0.00055 -0.32173 0.06878 0 0 0 -0.31482
VAL_199 0 -0.19508 -0.35201 -0.19594 0.043 0 0 0 -0.70003
ILE_200 0 0.18012 -0.5373 -0.06945 0.04458 0 0 0 -0.38205
GLU_201 0 0.01096 -0.04549 -0.60186 0.06919 0 0 0 -0.56719
ASP_202 0 -0.13003 0.26969 -0.31759 0.06908 0 0 0 -0.10885
ILE_203 0 -0.37586 -1.06459 -0.41682 0.04087 0 0 0 -1.8164
HIS_204 0 0.22409 -0.04945 -0.11266 0.05744 0 0 0 0.11942
ASP_205 0 -0.07926 0.05367 -0.52292 0.06879 0 0 0 -0.47972
PHE_206 0 -0.13625 -0.21648 0.07137 0.04393 0 0 0 -0.23742
MET_207 0.01977 1.00736 -0.24602 -0.29185 0.04516 0 0 0 0.53442
GLN_208 0 0.15232 -0.0485 -0.4142 0.06878 0 0 0 -0.24161
ALA_209 0 -0.1145 -0.06581 0.13638 0.0635 0 0 0 0.01958
ALA_210 0 -0.16873 -0.05216 0.03291 0.03902 0 0 0 -0.14897
ALA_211 0 0.44052 -0.04425 0.11438 0.03484 0 0 0 0.54549
ALA_212 0 -0.01903 -0.06533 0.20553 0.03607 0 0 0 0.15724
ALA_213 0 0.00218 -0.0219 0.07904 0.03042 0 0 0 0.08974
ALA_214 0 0.03022 -0.07854 -0.06885 0.03458 0 0 0 -0.08259
ASN_215 0 0.02095 0.07212 -0.32173 0.05159 0 0 0 -0.17706
CYS_216 0 -0.0028 0.07651 1.70525 0.07025 0 0 0 1.8492
ARG_217 0 -0.16522 0.13927 -0.39371 0.03595 0 0 0 -0.38371
LYS:CtermProteinFull_218 0 -0.16775 0.18774 -0.8715 0.0697 0 0 0 -0.78181
#END_POSE_ENERGIES_TABLE ./minmover_pdb/pose_74.pdb
