# Supplementary material for: Selection of a promiscuous minimalist cAMP phosphodiesterase from a library of de novo designed proteins
Source: Nat Chem. 2024 May 3;16(7):1200–8. doi: 10.1038/s41557-024-01490-4 (PMC11230910; doi:10.1038/s41557-024-01490-4)
Supplement: Supplementary file 3 — MD input files, scripts and final structures derived from MD, AlphaFold2, EMSfold and MultiSFold. [file 41557_2024_1490_MOESM3_ESM.zip › Computational_Data/4_MultiSFold/campase/pose_75.pdb]

ATOM      1  N   MET A   1      -5.685  -3.190  15.727  1.00  0.00           N  
ATOM      2  CA  MET A   1      -6.194  -2.453  14.552  1.00  0.00           C  
ATOM      3  C   MET A   1      -5.242  -1.342  14.148  1.00  0.00           C  
ATOM      4  O   MET A   1      -4.835  -1.362  13.006  1.00  0.00           O  
ATOM      5  CB  MET A   1      -7.577  -1.873  14.839  1.00  0.00           C  
ATOM      6  CEN MET A   1      -9.273  -2.040  14.422  1.00  0.00           X  
ATOM      7  H   MET A   1      -6.223  -3.221  16.569  1.00  0.00           H  
ATOM      8  N   TYR A   2      -4.798  -0.474  15.065  1.00  0.00           N  
ATOM      9  CA  TYR A   2      -3.876   0.623  14.724  1.00  0.00           C  
ATOM     10  C   TYR A   2      -2.547   0.203  14.058  1.00  0.00           C  
ATOM     11  O   TYR A   2      -2.232   0.749  13.017  1.00  0.00           O  
ATOM     12  CB  TYR A   2      -3.566   1.426  15.989  1.00  0.00           C  
ATOM     13  CEN TYR A   2      -4.070   2.886  16.816  1.00  0.00           X  
ATOM     14  H   TYR A   2      -5.259  -0.384  15.959  1.00  0.00           H  
ATOM     15  N   GLY A   3      -1.800  -0.766  14.612  1.00  0.00           N  
ATOM     16  CA  GLY A   3      -0.571  -1.289  13.980  1.00  0.00           C  
ATOM     17  C   GLY A   3      -0.781  -1.711  12.522  1.00  0.00           C  
ATOM     18  O   GLY A   3      -0.454  -0.945  11.635  1.00  0.00           O  
ATOM     19  CEN GLY A   3      -0.571  -1.289  13.980  1.00  0.00           X  
ATOM     20  H   GLY A   3      -2.050  -1.119  15.525  1.00  0.00           H  
ATOM     21  N   LYS A   4      -1.474  -2.839  12.299  1.00  0.00           N  
ATOM     22  CA  LYS A   4      -1.814  -3.348  10.952  1.00  0.00           C  
ATOM     23  C   LYS A   4      -2.335  -2.273   9.996  1.00  0.00           C  
ATOM     24  O   LYS A   4      -2.022  -2.264   8.819  1.00  0.00           O  
ATOM     25  CB  LYS A   4      -2.851  -4.467  11.063  1.00  0.00           C  
ATOM     26  CEN LYS A   4      -3.293  -6.535  11.023  1.00  0.00           X  
ATOM     27  H   LYS A   4      -1.675  -3.438  13.087  1.00  0.00           H  
ATOM     28  N   LEU A   5      -3.185  -1.397  10.513  1.00  0.00           N  
ATOM     29  CA  LEU A   5      -3.730  -0.268   9.777  1.00  0.00           C  
ATOM     30  C   LEU A   5      -2.629   0.670   9.261  1.00  0.00           C  
ATOM     31  O   LEU A   5      -2.612   1.018   8.089  1.00  0.00           O  
ATOM     32  CB  LEU A   5      -4.715   0.502  10.666  1.00  0.00           C  
ATOM     33  CEN LEU A   5      -6.254   0.560  10.714  1.00  0.00           X  
ATOM     34  H   LEU A   5      -3.420  -1.492  11.492  1.00  0.00           H  
ATOM     35  N   ASN A   6      -1.722   1.076  10.150  1.00  0.00           N  
ATOM     36  CA  ASN A   6      -0.647   1.992   9.803  1.00  0.00           C  
ATOM     37  C   ASN A   6       0.239   1.389   8.708  1.00  0.00           C  
ATOM     38  O   ASN A   6       0.633   2.119   7.812  1.00  0.00           O  
ATOM     39  CB  ASN A   6       0.183   2.360  11.019  1.00  0.00           C  
ATOM     40  CEN ASN A   6       0.206   3.111  11.752  1.00  0.00           X  
ATOM     41  H   ASN A   6      -1.651   0.595  11.034  1.00  0.00           H  
ATOM     42  N   ASP A   7       0.464   0.072   8.747  1.00  0.00           N  
ATOM     43  CA  ASP A   7       1.235  -0.646   7.726  1.00  0.00           C  
ATOM     44  C   ASP A   7       0.496  -0.610   6.373  1.00  0.00           C  
ATOM     45  O   ASP A   7       1.040  -0.153   5.376  1.00  0.00           O  
ATOM     46  CB  ASP A   7       1.488  -2.092   8.159  1.00  0.00           C  
ATOM     47  CEN ASP A   7       2.209  -2.667   8.591  1.00  0.00           X  
ATOM     48  H   ASP A   7       0.164  -0.457   9.553  1.00  0.00           H  
ATOM     49  N   LEU A   8      -0.802  -0.943   6.372  1.00  0.00           N  
ATOM     50  CA  LEU A   8      -1.644  -0.882   5.180  1.00  0.00           C  
ATOM     51  C   LEU A   8      -1.633   0.496   4.494  1.00  0.00           C  
ATOM     52  O   LEU A   8      -1.523   0.597   3.273  1.00  0.00           O  
ATOM     53  CB  LEU A   8      -3.080  -1.272   5.551  1.00  0.00           C  
ATOM     54  CEN LEU A   8      -3.898  -2.562   5.350  1.00  0.00           X  
ATOM     55  H   LEU A   8      -1.177  -1.387   7.199  1.00  0.00           H  
ATOM     56  N   LEU A   9      -1.793   1.572   5.272  1.00  0.00           N  
ATOM     57  CA  LEU A   9      -1.816   2.930   4.729  1.00  0.00           C  
ATOM     58  C   LEU A   9      -0.504   3.260   4.004  1.00  0.00           C  
ATOM     59  O   LEU A   9      -0.540   3.799   2.900  1.00  0.00           O  
ATOM     60  CB  LEU A   9      -2.078   3.942   5.851  1.00  0.00           C  
ATOM     61  CEN LEU A   9      -3.325   4.749   6.262  1.00  0.00           X  
ATOM     62  H   LEU A   9      -1.839   1.435   6.272  1.00  0.00           H  
ATOM     63  N   GLU A  10       0.639   2.947   4.617  1.00  0.00           N  
ATOM     64  CA  GLU A  10       1.963   3.207   4.053  1.00  0.00           C  
ATOM     65  C   GLU A  10       2.150   2.479   2.720  1.00  0.00           C  
ATOM     66  O   GLU A  10       2.589   3.107   1.753  1.00  0.00           O  
ATOM     67  CB  GLU A  10       3.056   2.789   5.039  1.00  0.00           C  
ATOM     68  CEN GLU A  10       4.195   3.194   6.240  1.00  0.00           X  
ATOM     69  H   GLU A  10       0.599   2.415   5.475  1.00  0.00           H  
ATOM     70  N   ASP A  11       1.733   1.216   2.644  1.00  0.00           N  
ATOM     71  CA  ASP A  11       1.831   0.407   1.433  1.00  0.00           C  
ATOM     72  C   ASP A  11       0.985   1.011   0.304  1.00  0.00           C  
ATOM     73  O   ASP A  11       1.457   1.241  -0.807  1.00  0.00           O  
ATOM     74  CB  ASP A  11       1.393  -1.033   1.713  1.00  0.00           C  
ATOM     75  CEN ASP A  11       1.791  -1.946   1.928  1.00  0.00           X  
ATOM     76  H   ASP A  11       1.427   0.754   3.487  1.00  0.00           H  
ATOM     77  N   LEU A  12      -0.247   1.424   0.593  1.00  0.00           N  
ATOM     78  CA  LEU A  12      -1.113   2.057  -0.403  1.00  0.00           C  
ATOM     79  C   LEU A  12      -0.518   3.364  -0.968  1.00  0.00           C  
ATOM     80  O   LEU A  12      -0.479   3.579  -2.185  1.00  0.00           O  
ATOM     81  CB  LEU A  12      -2.492   2.326   0.213  1.00  0.00           C  
ATOM     82  CEN LEU A  12      -3.853   1.618   0.079  1.00  0.00           X  
ATOM     83  H   LEU A  12      -0.611   1.221   1.512  1.00  0.00           H  
ATOM     84  N   GLN A  13       0.016   4.224  -0.102  1.00  0.00           N  
ATOM     85  CA  GLN A  13       0.665   5.467  -0.518  1.00  0.00           C  
ATOM     86  C   GLN A  13       1.886   5.227  -1.410  1.00  0.00           C  
ATOM     87  O   GLN A  13       2.071   5.935  -2.404  1.00  0.00           O  
ATOM     88  CB  GLN A  13       1.086   6.276   0.712  1.00  0.00           C  
ATOM     89  CEN GLN A  13       0.651   7.610   1.751  1.00  0.00           X  
ATOM     90  H   GLN A  13       0.046   3.955   0.872  1.00  0.00           H  
ATOM     91  N   GLU A  14       2.746   4.276  -1.070  1.00  0.00           N  
ATOM     92  CA  GLU A  14       3.929   3.967  -1.860  1.00  0.00           C  
ATOM     93  C   GLU A  14       3.545   3.437  -3.256  1.00  0.00           C  
ATOM     94  O   GLU A  14       4.118   3.908  -4.244  1.00  0.00           O  
ATOM     95  CB  GLU A  14       4.804   2.949  -1.125  1.00  0.00           C  
ATOM     96  CEN GLU A  14       6.145   2.596  -0.135  1.00  0.00           X  
ATOM     97  H   GLU A  14       2.555   3.697  -0.264  1.00  0.00           H  
ATOM     98  N   VAL A  15       2.493   2.608  -3.377  1.00  0.00           N  
ATOM     99  CA  VAL A  15       2.014   2.059  -4.667  1.00  0.00           C  
ATOM    100  C   VAL A  15       1.500   3.193  -5.558  1.00  0.00           C  
ATOM    101  O   VAL A  15       1.906   3.283  -6.718  1.00  0.00           O  
ATOM    102  CB  VAL A  15       0.894   1.020  -4.475  1.00  0.00           C  
ATOM    103  CEN VAL A  15       0.746   0.349  -4.524  1.00  0.00           X  
ATOM    104  H   VAL A  15       2.012   2.345  -2.529  1.00  0.00           H  
ATOM    105  N   LEU A  16       0.686   4.113  -5.020  1.00  0.00           N  
ATOM    106  CA  LEU A  16       0.124   5.241  -5.780  1.00  0.00           C  
ATOM    107  C   LEU A  16       1.203   6.211  -6.276  1.00  0.00           C  
ATOM    108  O   LEU A  16       1.197   6.637  -7.432  1.00  0.00           O  
ATOM    109  CB  LEU A  16      -0.900   5.992  -4.919  1.00  0.00           C  
ATOM    110  CEN LEU A  16      -2.440   6.020  -4.912  1.00  0.00           X  
ATOM    111  H   LEU A  16       0.410   3.986  -4.055  1.00  0.00           H  
ATOM    112  N   LYS A  17       2.161   6.575  -5.414  1.00  0.00           N  
ATOM    113  CA  LYS A  17       3.257   7.478  -5.799  1.00  0.00           C  
ATOM    114  C   LYS A  17       4.143   6.853  -6.868  1.00  0.00           C  
ATOM    115  O   LYS A  17       4.559   7.557  -7.789  1.00  0.00           O  
ATOM    116  CB  LYS A  17       4.101   7.853  -4.580  1.00  0.00           C  
ATOM    117  CEN LYS A  17       4.629   9.286  -3.115  1.00  0.00           X  
ATOM    118  H   LYS A  17       2.124   6.191  -4.480  1.00  0.00           H  
ATOM    119  N   ASN A  18       4.442   5.563  -6.765  1.00  0.00           N  
ATOM    120  CA  ASN A  18       5.316   4.869  -7.703  1.00  0.00           C  
ATOM    121  C   ASN A  18       4.660   4.687  -9.077  1.00  0.00           C  
ATOM    122  O   ASN A  18       5.321   4.897 -10.095  1.00  0.00           O  
ATOM    123  CB  ASN A  18       5.751   3.525  -7.149  1.00  0.00           C  
ATOM    124  CEN ASN A  18       6.544   3.130  -6.587  1.00  0.00           X  
ATOM    125  H   ASN A  18       4.055   5.041  -5.990  1.00  0.00           H  
ATOM    126  N   LEU A  19       3.350   4.438  -9.130  1.00  0.00           N  
ATOM    127  CA  LEU A  19       2.599   4.292 -10.378  1.00  0.00           C  
ATOM    128  C   LEU A  19       2.437   5.642 -11.099  1.00  0.00           C  
ATOM    129  O   LEU A  19       2.940   5.826 -12.208  1.00  0.00           O  
ATOM    130  CB  LEU A  19       1.227   3.668 -10.094  1.00  0.00           C  
ATOM    131  CEN LEU A  19       0.659   2.251 -10.303  1.00  0.00           X  
ATOM    132  H   LEU A  19       2.845   4.325  -8.262  1.00  0.00           H  
ATOM    133  N   HIS A  20       1.849   6.639 -10.434  1.00  0.00           N  
ATOM    134  CA  HIS A  20       1.472   7.902 -11.073  1.00  0.00           C  
ATOM    135  C   HIS A  20       2.643   8.618 -11.761  1.00  0.00           C  
ATOM    136  O   HIS A  20       2.604   8.851 -12.971  1.00  0.00           O  
ATOM    137  CB  HIS A  20       0.837   8.839 -10.041  1.00  0.00           C  
ATOM    138  CEN HIS A  20      -0.465   9.182  -9.575  1.00  0.00           X  
ATOM    139  H   HIS A  20       1.558   6.467  -9.480  1.00  0.00           H  
ATOM    140  N   LYS A  21       3.707   8.968 -11.023  1.00  0.00           N  
ATOM    141  CA  LYS A  21       4.685   9.978 -11.477  1.00  0.00           C  
ATOM    142  C   LYS A  21       5.370   9.532 -12.782  1.00  0.00           C  
ATOM    143  O   LYS A  21       5.854  10.385 -13.530  1.00  0.00           O  
ATOM    144  CB  LYS A  21       5.734  10.238 -10.394  1.00  0.00           C  
ATOM    145  CEN LYS A  21       6.486  11.495  -8.868  1.00  0.00           X  
ATOM    146  H   LYS A  21       3.874   8.463 -10.165  1.00  0.00           H  
ATOM    147  N   ASN A  22       5.353   8.232 -13.081  1.00  0.00           N  
ATOM    148  CA  ASN A  22       6.099   7.620 -14.189  1.00  0.00           C  
ATOM    149  C   ASN A  22       5.267   7.339 -15.433  1.00  0.00           C  
ATOM    150  O   ASN A  22       5.818   6.820 -16.407  1.00  0.00           O  
ATOM    151  CB  ASN A  22       6.769   6.335 -13.738  1.00  0.00           C  
ATOM    152  CEN ASN A  22       7.690   6.033 -13.336  1.00  0.00           X  
ATOM    153  H   ASN A  22       4.831   7.617 -12.474  1.00  0.00           H  
ATOM    154  N   ASP A  23       3.986   7.721 -15.440  1.00  0.00           N  
ATOM    155  CA  ASP A  23       3.039   7.321 -16.488  1.00  0.00           C  
ATOM    156  C   ASP A  23       3.659   7.422 -17.900  1.00  0.00           C  
ATOM    157  O   ASP A  23       3.719   6.444 -18.651  1.00  0.00           O  
ATOM    158  CB  ASP A  23       1.773   8.178 -16.408  1.00  0.00           C  
ATOM    159  CEN ASP A  23       0.830   8.150 -16.026  1.00  0.00           X  
ATOM    160  H   ASP A  23       3.629   8.227 -14.642  1.00  0.00           H  
ATOM    161  N   ARG A  24       4.229   8.589 -18.249  1.00  0.00           N  
ATOM    162  CA  ARG A  24       4.751   8.867 -19.595  1.00  0.00           C  
ATOM    163  C   ARG A  24       5.901   7.980 -20.067  1.00  0.00           C  
ATOM    164  O   ARG A  24       6.099   7.943 -21.281  1.00  0.00           O  
ATOM    165  CB  ARG A  24       5.136  10.333 -19.732  1.00  0.00           C  
ATOM    166  CEN ARG A  24       4.986  12.753 -20.254  1.00  0.00           X  
ATOM    167  H   ARG A  24       4.302   9.296 -17.530  1.00  0.00           H  
ATOM    168  N   SER A  25       6.671   7.317 -19.196  1.00  0.00           N  
ATOM    169  CA  SER A  25       7.859   6.559 -19.643  1.00  0.00           C  
ATOM    170  C   SER A  25       7.622   5.164 -20.226  1.00  0.00           C  
ATOM    171  O   SER A  25       8.505   4.701 -20.936  1.00  0.00           O  
ATOM    172  CB  SER A  25       8.823   6.440 -18.478  1.00  0.00           C  
ATOM    173  CEN SER A  25       8.996   6.378 -17.966  1.00  0.00           X  
ATOM    174  H   SER A  25       6.534   7.474 -18.208  1.00  0.00           H  
ATOM    175  N   GLY A  26       6.458   4.534 -20.037  1.00  0.00           N  
ATOM    176  CA  GLY A  26       6.245   3.127 -20.404  1.00  0.00           C  
ATOM    177  C   GLY A  26       7.248   2.134 -19.792  1.00  0.00           C  
ATOM    178  O   GLY A  26       7.628   2.252 -18.641  1.00  0.00           O  
ATOM    179  CEN GLY A  26       6.245   3.127 -20.404  1.00  0.00           X  
ATOM    180  H   GLY A  26       5.694   5.051 -19.625  1.00  0.00           H  
ATOM    181  N   LYS A  27       7.701   1.187 -20.626  1.00  0.00           N  
ATOM    182  CA  LYS A  27       8.690   0.105 -20.420  1.00  0.00           C  
ATOM    183  C   LYS A  27       8.941  -0.437 -19.006  1.00  0.00           C  
ATOM    184  O   LYS A  27       8.053  -1.108 -18.494  1.00  0.00           O  
ATOM    185  CB  LYS A  27      10.033   0.571 -20.986  1.00  0.00           C  
ATOM    186  CEN LYS A  27      11.443   0.535 -22.562  1.00  0.00           X  
ATOM    187  H   LYS A  27       7.343   1.250 -21.569  1.00  0.00           H  
ATOM    188  N   ASP A  28      10.053  -0.130 -18.352  1.00  0.00           N  
ATOM    189  CA  ASP A  28      10.308  -0.642 -16.999  1.00  0.00           C  
ATOM    190  C   ASP A  28       9.135  -0.420 -16.038  1.00  0.00           C  
ATOM    191  O   ASP A  28       8.951  -1.215 -15.121  1.00  0.00           O  
ATOM    192  CB  ASP A  28      11.570   0.006 -16.424  1.00  0.00           C  
ATOM    193  CEN ASP A  28      12.566  -0.179 -16.313  1.00  0.00           X  
ATOM    194  H   ASP A  28      10.830   0.242 -18.877  1.00  0.00           H  
ATOM    195  N   ASN A  29       8.265   0.571 -16.278  1.00  0.00           N  
ATOM    196  CA  ASN A  29       7.141   0.819 -15.367  1.00  0.00           C  
ATOM    197  C   ASN A  29       6.219  -0.405 -15.176  1.00  0.00           C  
ATOM    198  O   ASN A  29       5.472  -0.437 -14.199  1.00  0.00           O  
ATOM    199  CB  ASN A  29       6.324   2.008 -15.839  1.00  0.00           C  
ATOM    200  CEN ASN A  29       6.298   3.047 -15.690  1.00  0.00           X  
ATOM    201  H   ASN A  29       8.413   1.179 -17.072  1.00  0.00           H  
ATOM    202  N   ILE A  30       6.224  -1.418 -16.062  1.00  0.00           N  
ATOM    203  CA  ILE A  30       5.397  -2.626 -15.858  1.00  0.00           C  
ATOM    204  C   ILE A  30       5.938  -3.436 -14.678  1.00  0.00           C  
ATOM    205  O   ILE A  30       5.152  -3.921 -13.873  1.00  0.00           O  
ATOM    206  CB  ILE A  30       5.359  -3.520 -17.111  1.00  0.00           C  
ATOM    207  CEN ILE A  30       4.855  -3.704 -18.060  1.00  0.00           X  
ATOM    208  H   ILE A  30       6.925  -1.421 -16.789  1.00  0.00           H  
ATOM    209  N   HIS A  31       7.264  -3.506 -14.521  1.00  0.00           N  
ATOM    210  CA  HIS A  31       7.897  -4.342 -13.498  1.00  0.00           C  
ATOM    211  C   HIS A  31       7.690  -3.799 -12.079  1.00  0.00           C  
ATOM    212  O   HIS A  31       7.361  -4.565 -11.182  1.00  0.00           O  
ATOM    213  CB  HIS A  31       9.396  -4.482 -13.782  1.00  0.00           C  
ATOM    214  CEN HIS A  31      10.273  -5.394 -14.438  1.00  0.00           X  
ATOM    215  H   HIS A  31       7.860  -2.939 -15.109  1.00  0.00           H  
ATOM    216  N   ASP A  32       7.824  -2.484 -11.889  1.00  0.00           N  
ATOM    217  CA  ASP A  32       7.649  -1.864 -10.571  1.00  0.00           C  
ATOM    218  C   ASP A  32       6.215  -2.032 -10.055  1.00  0.00           C  
ATOM    219  O   ASP A  32       6.012  -2.489  -8.933  1.00  0.00           O  
ATOM    220  CB  ASP A  32       8.014  -0.379 -10.627  1.00  0.00           C  
ATOM    221  CEN ASP A  32       8.794   0.246 -10.425  1.00  0.00           X  
ATOM    222  H   ASP A  32       8.132  -1.906 -12.655  1.00  0.00           H  
ATOM    223  N   VAL A  33       5.219  -1.697 -10.882  1.00  0.00           N  
ATOM    224  CA  VAL A  33       3.797  -1.811 -10.519  1.00  0.00           C  
ATOM    225  C   VAL A  33       3.419  -3.270 -10.283  1.00  0.00           C  
ATOM    226  O   VAL A  33       2.724  -3.546  -9.312  1.00  0.00           O  
ATOM    227  CB  VAL A  33       2.878  -1.223 -11.606  1.00  0.00           C  
ATOM    228  CEN VAL A  33       2.453  -0.700 -11.750  1.00  0.00           X  
ATOM    229  H   VAL A  33       5.461  -1.414 -11.822  1.00  0.00           H  
ATOM    230  N   ASP A  34       3.893  -4.194 -11.120  1.00  0.00           N  
ATOM    231  CA  ASP A  34       3.644  -5.629 -10.973  1.00  0.00           C  
ATOM    232  C   ASP A  34       4.178  -6.161  -9.639  1.00  0.00           C  
ATOM    233  O   ASP A  34       3.479  -6.886  -8.934  1.00  0.00           O  
ATOM    234  CB  ASP A  34       4.274  -6.401 -12.135  1.00  0.00           C  
ATOM    235  CEN ASP A  34       4.023  -6.807 -13.034  1.00  0.00           X  
ATOM    236  H   ASP A  34       4.434  -3.897 -11.919  1.00  0.00           H  
ATOM    237  N   ASN A  35       5.364  -5.712  -9.215  1.00  0.00           N  
ATOM    238  CA  ASN A  35       5.959  -6.105  -7.938  1.00  0.00           C  
ATOM    239  C   ASN A  35       5.174  -5.548  -6.741  1.00  0.00           C  
ATOM    240  O   ASN A  35       4.928  -6.248  -5.763  1.00  0.00           O  
ATOM    241  CB  ASN A  35       7.412  -5.673  -7.857  1.00  0.00           C  
ATOM    242  CEN ASN A  35       8.359  -6.070  -8.073  1.00  0.00           X  
ATOM    243  H   ASN A  35       5.891  -5.103  -9.826  1.00  0.00           H  
ATOM    244  N   HIS A  36       4.756  -4.286  -6.818  1.00  0.00           N  
ATOM    245  CA  HIS A  36       4.014  -3.669  -5.728  1.00  0.00           C  
ATOM    246  C   HIS A  36       2.647  -4.326  -5.512  1.00  0.00           C  
ATOM    247  O   HIS A  36       2.282  -4.617  -4.376  1.00  0.00           O  
ATOM    248  CB  HIS A  36       3.836  -2.170  -5.990  1.00  0.00           C  
ATOM    249  CEN HIS A  36       4.484  -0.947  -5.652  1.00  0.00           X  
ATOM    250  H   HIS A  36       4.942  -3.747  -7.651  1.00  0.00           H  
ATOM    251  N   LEU A  37       1.926  -4.633  -6.591  1.00  0.00           N  
ATOM    252  CA  LEU A  37       0.573  -5.165  -6.521  1.00  0.00           C  
ATOM    253  C   LEU A  37       0.533  -6.474  -5.721  1.00  0.00           C  
ATOM    254  O   LEU A  37      -0.299  -6.589  -4.828  1.00  0.00           O  
ATOM    255  CB  LEU A  37       0.020  -5.380  -7.935  1.00  0.00           C  
ATOM    256  CEN LEU A  37      -0.991  -4.596  -8.793  1.00  0.00           X  
ATOM    257  H   LEU A  37       2.339  -4.516  -7.505  1.00  0.00           H  
ATOM    258  N   GLN A  38       1.456  -7.411  -5.966  1.00  0.00           N  
ATOM    259  CA  GLN A  38       1.500  -8.703  -5.263  1.00  0.00           C  
ATOM    260  C   GLN A  38       1.681  -8.528  -3.751  1.00  0.00           C  
ATOM    261  O   GLN A  38       0.950  -9.149  -2.984  1.00  0.00           O  
ATOM    262  CB  GLN A  38       2.634  -9.571  -5.815  1.00  0.00           C  
ATOM    263  CEN GLN A  38       3.016 -10.894  -6.887  1.00  0.00           X  
ATOM    264  H   GLN A  38       2.164  -7.215  -6.660  1.00  0.00           H  
ATOM    265  N   ASN A  39       2.570  -7.627  -3.319  1.00  0.00           N  
ATOM    266  CA  ASN A  39       2.788  -7.366  -1.891  1.00  0.00           C  
ATOM    267  C   ASN A  39       1.542  -6.750  -1.226  1.00  0.00           C  
ATOM    268  O   ASN A  39       1.177  -7.144  -0.123  1.00  0.00           O  
ATOM    269  CB  ASN A  39       3.994  -6.470  -1.675  1.00  0.00           C  
ATOM    270  CEN ASN A  39       5.023  -6.573  -1.499  1.00  0.00           X  
ATOM    271  H   ASN A  39       3.158  -7.159  -3.997  1.00  0.00           H  
ATOM    272  N   VAL A  40       0.837  -5.848  -1.922  1.00  0.00           N  
ATOM    273  CA  VAL A  40      -0.414  -5.239  -1.435  1.00  0.00           C  
ATOM    274  C   VAL A  40      -1.498  -6.307  -1.218  1.00  0.00           C  
ATOM    275  O   VAL A  40      -2.168  -6.298  -0.184  1.00  0.00           O  
ATOM    276  CB  VAL A  40      -0.945  -4.174  -2.412  1.00  0.00           C  
ATOM    277  CEN VAL A  40      -1.037  -3.496  -2.498  1.00  0.00           X  
ATOM    278  H   VAL A  40       1.192  -5.568  -2.827  1.00  0.00           H  
ATOM    279  N   ILE A  41      -1.683  -7.237  -2.167  1.00  0.00           N  
ATOM    280  CA  ILE A  41      -2.674  -8.323  -2.030  1.00  0.00           C  
ATOM    281  C   ILE A  41      -2.323  -9.215  -0.838  1.00  0.00           C  
ATOM    282  O   ILE A  41      -3.215  -9.578  -0.067  1.00  0.00           O  
ATOM    283  CB  ILE A  41      -2.759  -9.188  -3.301  1.00  0.00           C  
ATOM    284  CEN ILE A  41      -3.226  -9.291  -4.280  1.00  0.00           X  
ATOM    285  H   ILE A  41      -1.084  -7.219  -2.978  1.00  0.00           H  
ATOM    286  N   GLU A  42      -1.048  -9.577  -0.693  1.00  0.00           N  
ATOM    287  CA  GLU A  42      -0.567 -10.432   0.394  1.00  0.00           C  
ATOM    288  C   GLU A  42      -0.858  -9.804   1.761  1.00  0.00           C  
ATOM    289  O   GLU A  42      -1.303 -10.501   2.675  1.00  0.00           O  
ATOM    290  CB  GLU A  42       0.933 -10.696   0.244  1.00  0.00           C  
ATOM    291  CEN GLU A  42       2.212 -11.706  -0.253  1.00  0.00           X  
ATOM    292  H   GLU A  42      -0.365  -9.226  -1.351  1.00  0.00           H  
ATOM    293  N   ASP A  43      -0.727  -8.484   1.884  1.00  0.00           N  
ATOM    294  CA  ASP A  43      -1.040  -7.757   3.112  1.00  0.00           C  
ATOM    295  C   ASP A  43      -2.543  -7.692   3.394  1.00  0.00           C  
ATOM    296  O   ASP A  43      -2.978  -7.961   4.521  1.00  0.00           O  
ATOM    297  CB  ASP A  43      -0.465  -6.340   3.043  1.00  0.00           C  
ATOM    298  CEN ASP A  43       0.352  -5.810   3.343  1.00  0.00           X  
ATOM    299  H   ASP A  43      -0.285  -7.977   1.131  1.00  0.00           H  
ATOM    300  N   ILE A  44      -3.365  -7.392   2.377  1.00  0.00           N  
ATOM    301  CA  ILE A  44      -4.818  -7.247   2.556  1.00  0.00           C  
ATOM    302  C   ILE A  44      -5.375  -8.555   3.091  1.00  0.00           C  
ATOM    303  O   ILE A  44      -6.110  -8.527   4.072  1.00  0.00           O  
ATOM    304  CB  ILE A  44      -5.539  -6.879   1.246  1.00  0.00           C  
ATOM    305  CEN ILE A  44      -5.855  -6.058   0.602  1.00  0.00           X  
ATOM    306  H   ILE A  44      -2.970  -7.337   1.452  1.00  0.00           H  
ATOM    307  N   HIS A  45      -5.017  -9.696   2.515  1.00  0.00           N  
ATOM    308  CA  HIS A  45      -5.531 -10.996   2.935  1.00  0.00           C  
ATOM    309  C   HIS A  45      -5.295 -11.286   4.421  1.00  0.00           C  
ATOM    310  O   HIS A  45      -6.243 -11.589   5.150  1.00  0.00           O  
ATOM    311  CB  HIS A  45      -4.901 -12.107   2.088  1.00  0.00           C  
ATOM    312  CEN HIS A  45      -5.208 -12.851   0.912  1.00  0.00           X  
ATOM    313  H   HIS A  45      -4.350  -9.665   1.756  1.00  0.00           H  
ATOM    314  N   ASP A  46      -4.076 -11.094   4.910  1.00  0.00           N  
ATOM    315  CA  ASP A  46      -3.715 -11.334   6.302  1.00  0.00           C  
ATOM    316  C   ASP A  46      -4.449 -10.385   7.250  1.00  0.00           C  
ATOM    317  O   ASP A  46      -4.896 -10.785   8.336  1.00  0.00           O  
ATOM    318  CB  ASP A  46      -2.202 -11.195   6.489  1.00  0.00           C  
ATOM    319  CEN ASP A  46      -1.362 -11.769   6.537  1.00  0.00           X  
ATOM    320  H   ASP A  46      -3.344 -10.817   4.270  1.00  0.00           H  
ATOM    321  N   PHE A  47      -4.622  -9.124   6.855  1.00  0.00           N  
ATOM    322  CA  PHE A  47      -5.359  -8.142   7.639  1.00  0.00           C  
ATOM    323  C   PHE A  47      -6.820  -8.569   7.842  1.00  0.00           C  
ATOM    324  O   PHE A  47      -7.313  -8.533   8.970  1.00  0.00           O  
ATOM    325  CB  PHE A  47      -5.297  -6.772   6.962  1.00  0.00           C  
ATOM    326  CEN PHE A  47      -4.461  -5.425   7.079  1.00  0.00           X  
ATOM    327  H   PHE A  47      -4.248  -8.850   5.957  1.00  0.00           H  
ATOM    328  N   MET A  48      -7.488  -9.035   6.786  1.00  0.00           N  
ATOM    329  CA  MET A  48      -8.872  -9.501   6.783  1.00  0.00           C  
ATOM    330  C   MET A  48      -9.038 -10.696   7.712  1.00  0.00           C  
ATOM    331  O   MET A  48      -9.957 -10.722   8.532  1.00  0.00           O  
ATOM    332  CB  MET A  48      -9.308  -9.866   5.365  1.00  0.00           C  
ATOM    333  CEN MET A  48     -10.348  -9.349   4.050  1.00  0.00           X  
ATOM    334  H   MET A  48      -6.978  -9.091   5.914  1.00  0.00           H  
ATOM    335  N   GLN A  49      -8.131 -11.667   7.635  1.00  0.00           N  
ATOM    336  CA  GLN A  49      -8.166 -12.859   8.467  1.00  0.00           C  
ATOM    337  C   GLN A  49      -8.027 -12.503   9.952  1.00  0.00           C  
ATOM    338  O   GLN A  49      -8.809 -12.980  10.777  1.00  0.00           O  
ATOM    339  CB  GLN A  49      -7.053 -13.826   8.056  1.00  0.00           C  
ATOM    340  CEN GLN A  49      -6.693 -15.274   7.149  1.00  0.00           X  
ATOM    341  H   GLN A  49      -7.422 -11.607   6.920  1.00  0.00           H  
ATOM    342  N   ALA A  50      -7.111 -11.596  10.296  1.00  0.00           N  
ATOM    343  CA  ALA A  50      -6.895 -11.152  11.670  1.00  0.00           C  
ATOM    344  C   ALA A  50      -8.119 -10.419  12.250  1.00  0.00           C  
ATOM    345  O   ALA A  50      -8.489 -10.649  13.402  1.00  0.00           O  
ATOM    346  CB  ALA A  50      -5.662 -10.262  11.736  1.00  0.00           C  
ATOM    347  CEN ALA A  50      -5.663 -10.262  11.736  1.00  0.00           X  
ATOM    348  H   ALA A  50      -6.517 -11.222   9.571  1.00  0.00           H  
ATOM    349  N   ALA A  51      -8.774  -9.560  11.465  1.00  0.00           N  
ATOM    350  CA  ALA A  51      -9.981  -8.844  11.866  1.00  0.00           C  
ATOM    351  C   ALA A  51     -11.147  -9.811  12.133  1.00  0.00           C  
ATOM    352  O   ALA A  51     -11.832  -9.677  13.149  1.00  0.00           O  
ATOM    353  CB  ALA A  51     -10.362  -7.825  10.802  1.00  0.00           C  
ATOM    354  CEN ALA A  51     -10.362  -7.826  10.803  1.00  0.00           X  
ATOM    355  H   ALA A  51      -8.410  -9.386  10.541  1.00  0.00           H  
ATOM    356  N   ALA A  52     -11.330 -10.819  11.278  1.00  0.00           N  
ATOM    357  CA  ALA A  52     -12.397 -11.810  11.386  1.00  0.00           C  
ATOM    358  C   ALA A  52     -12.222 -12.684  12.635  1.00  0.00           C  
ATOM    359  O   ALA A  52     -13.185 -12.904  13.369  1.00  0.00           O  
ATOM    360  CB  ALA A  52     -12.444 -12.671  10.132  1.00  0.00           C  
ATOM    361  CEN ALA A  52     -12.444 -12.671  10.133  1.00  0.00           X  
ATOM    362  H   ALA A  52     -10.701 -10.901  10.496  1.00  0.00           H  
ATOM    363  N   ALA A  53     -10.996 -13.111  12.945  1.00  0.00           N  
ATOM    364  CA  ALA A  53     -10.706 -13.914  14.128  1.00  0.00           C  
ATOM    365  C   ALA A  53     -10.888 -13.093  15.414  1.00  0.00           C  
ATOM    366  O   ALA A  53     -11.534 -13.551  16.352  1.00  0.00           O  
ATOM    367  CB  ALA A  53      -9.296 -14.480  14.046  1.00  0.00           C  
ATOM    368  CEN ALA A  53      -9.297 -14.480  14.047  1.00  0.00           X  
ATOM    369  H   ALA A  53     -10.230 -12.886  12.326  1.00  0.00           H  
ATOM    370  N   ALA A  54     -10.415 -11.843  15.450  1.00  0.00           N  
ATOM    371  CA  ALA A  54     -10.529 -10.979  16.625  1.00  0.00           C  
ATOM    372  C   ALA A  54     -11.987 -10.612  16.968  1.00  0.00           C  
ATOM    373  O   ALA A  54     -12.355 -10.570  18.148  1.00  0.00           O  
ATOM    374  CB  ALA A  54      -9.705  -9.718  16.413  1.00  0.00           C  
ATOM    375  CEN ALA A  54      -9.706  -9.718  16.413  1.00  0.00           X  
ATOM    376  H   ALA A  54      -9.921 -11.495  14.642  1.00  0.00           H  
ATOM    377  N   ALA A  55     -12.828 -10.362  15.962  1.00  0.00           N  
ATOM    378  CA  ALA A  55     -14.258 -10.119  16.127  1.00  0.00           C  
ATOM    379  C   ALA A  55     -14.994 -11.382  16.599  1.00  0.00           C  
ATOM    380  O   ALA A  55     -15.603 -11.367  17.673  1.00  0.00           O  
ATOM    381  CB  ALA A  55     -14.855  -9.607  14.825  1.00  0.00           C  
ATOM    382  CEN ALA A  55     -14.855  -9.607  14.825  1.00  0.00           X  
ATOM    383  H   ALA A  55     -12.452 -10.335  15.025  1.00  0.00           H  
ATOM    384  N   ASN A  56     -14.882 -12.495  15.869  1.00  0.00           N  
ATOM    385  CA  ASN A  56     -15.519 -13.773  16.201  1.00  0.00           C  
ATOM    386  C   ASN A  56     -15.162 -14.272  17.604  1.00  0.00           C  
ATOM    387  O   ASN A  56     -16.038 -14.780  18.299  1.00  0.00           O  
ATOM    388  CB  ASN A  56     -15.171 -14.835  15.175  1.00  0.00           C  
ATOM    389  CEN ASN A  56     -15.563 -15.215  14.278  1.00  0.00           X  
ATOM    390  H   ASN A  56     -14.360 -12.443  15.006  1.00  0.00           H  
ATOM    391  N   CYS A  57     -13.949 -14.010  18.102  1.00  0.00           N  
ATOM    392  CA  CYS A  57     -13.535 -14.410  19.450  1.00  0.00           C  
ATOM    393  C   CYS A  57     -14.540 -13.965  20.529  1.00  0.00           C  
ATOM    394  O   CYS A  57     -14.633 -14.606  21.572  1.00  0.00           O  
ATOM    395  CB  CYS A  57     -12.208 -13.670  19.617  1.00  0.00           C  
ATOM    396  CEN CYS A  57     -11.248 -14.033  19.628  1.00  0.00           X  
ATOM    397  H   CYS A  57     -13.261 -13.582  17.498  1.00  0.00           H  
ATOM    398  N   ARG A  58     -15.349 -12.913  20.300  1.00  0.00           N  
ATOM    399  CA  ARG A  58     -16.315 -12.428  21.306  1.00  0.00           C  
ATOM    400  C   ARG A  58     -17.389 -13.450  21.681  1.00  0.00           C  
ATOM    401  O   ARG A  58     -18.047 -13.251  22.697  1.00  0.00           O  
ATOM    402  CB  ARG A  58     -16.955 -11.116  20.877  1.00  0.00           C  
ATOM    403  CEN ARG A  58     -17.382  -8.683  20.652  1.00  0.00           X  
ATOM    404  H   ARG A  58     -15.363 -12.512  19.372  1.00  0.00           H  
ATOM    405  N   LYS A  59     -17.581 -14.522  20.903  1.00  0.00           N  
ATOM    406  CA  LYS A  59     -18.655 -15.513  21.111  1.00  0.00           C  
ATOM    407  C   LYS A  59     -18.599 -16.196  22.486  1.00  0.00           C  
ATOM    408  O   LYS A  59     -19.631 -16.646  22.969  1.00  0.00           O  
ATOM    409  CB  LYS A  59     -18.604 -16.576  20.012  1.00  0.00           C  
ATOM    410  CEN LYS A  59     -19.396 -17.358  18.213  1.00  0.00           X  
ATOM    411  H   LYS A  59     -16.905 -14.708  20.177  1.00  0.00           H  
ATOM    412  N   GLY A  60     -17.431 -16.230  23.140  1.00  0.00           N  
ATOM    413  CA  GLY A  60     -17.178 -16.965  24.387  1.00  0.00           C  
ATOM    414  C   GLY A  60     -17.802 -16.378  25.654  1.00  0.00           C  
ATOM    415  O   GLY A  60     -17.710 -17.005  26.702  1.00  0.00           O  
ATOM    416  CEN GLY A  60     -17.178 -16.965  24.387  1.00  0.00           X  
ATOM    417  H   GLY A  60     -16.634 -15.804  22.690  1.00  0.00           H  
ATOM    418  N   SER A  61     -18.419 -15.193  25.596  1.00  0.00           N  
ATOM    419  CA  SER A  61     -18.991 -14.549  26.785  1.00  0.00           C  
ATOM    420  C   SER A  61     -20.528 -14.460  26.690  1.00  0.00           C  
ATOM    421  O   SER A  61     -21.077 -13.412  27.027  1.00  0.00           O  
ATOM    422  CB  SER A  61     -18.390 -13.169  26.966  1.00  0.00           C  
ATOM    423  CEN SER A  61     -18.181 -12.684  26.834  1.00  0.00           X  
ATOM    424  H   SER A  61     -18.588 -14.780  24.690  1.00  0.00           H  
ATOM    425  N   PRO A  62     -21.260 -15.514  26.270  1.00  0.00           N  
ATOM    426  CA  PRO A  62     -22.708 -15.432  26.197  1.00  0.00           C  
ATOM    427  C   PRO A  62     -23.251 -15.271  27.623  1.00  0.00           C  
ATOM    428  O   PRO A  62     -22.628 -15.708  28.579  1.00  0.00           O  
ATOM    429  CB  PRO A  62     -23.142 -16.751  25.537  1.00  0.00           C  
ATOM    430  CEN PRO A  62     -21.393 -17.109  25.545  1.00  0.00           X  
ATOM    431  N   GLY A  63     -24.396 -14.601  27.742  1.00  0.00           N  
ATOM    432  CA  GLY A  63     -25.127 -14.398  28.999  1.00  0.00           C  
ATOM    433  C   GLY A  63     -24.840 -13.134  29.816  1.00  0.00           C  
ATOM    434  O   GLY A  63     -23.802 -12.498  29.699  1.00  0.00           O  
ATOM    435  CEN GLY A  63     -25.127 -14.398  28.999  1.00  0.00           X  
ATOM    436  H   GLY A  63     -24.944 -14.528  26.899  1.00  0.00           H  
ATOM    437  N   SER A  64     -25.714 -12.865  30.786  1.00  0.00           N  
ATOM    438  CA  SER A  64     -25.624 -11.688  31.651  1.00  0.00           C  
ATOM    439  C   SER A  64     -25.338 -12.059  33.120  1.00  0.00           C  
ATOM    440  O   SER A  64     -25.935 -13.017  33.617  1.00  0.00           O  
ATOM    441  CB  SER A  64     -26.906 -10.885  31.552  1.00  0.00           C  
ATOM    442  CEN SER A  64     -27.438 -10.780  31.502  1.00  0.00           X  
ATOM    443  H   SER A  64     -26.314 -13.615  31.107  1.00  0.00           H  
ATOM    444  N   PRO A  65     -24.530 -11.277  33.863  1.00  0.00           N  
ATOM    445  CA  PRO A  65     -24.239 -11.579  35.257  1.00  0.00           C  
ATOM    446  C   PRO A  65     -25.402 -11.064  36.111  1.00  0.00           C  
ATOM    447  O   PRO A  65     -25.296 -10.061  36.815  1.00  0.00           O  
ATOM    448  CB  PRO A  65     -22.916 -10.852  35.549  1.00  0.00           C  
ATOM    449  CEN PRO A  65     -23.060 -10.311  33.854  1.00  0.00           X  
ATOM    450  N   ALA A  66     -26.547 -11.729  36.012  1.00  0.00           N  
ATOM    451  CA  ALA A  66     -27.755 -11.354  36.729  1.00  0.00           C  
ATOM    452  C   ALA A  66     -27.500 -11.535  38.230  1.00  0.00           C  
ATOM    453  O   ALA A  66     -26.805 -12.461  38.631  1.00  0.00           O  
ATOM    454  CB  ALA A  66     -28.945 -12.181  36.263  1.00  0.00           C  
ATOM    455  CEN ALA A  66     -28.944 -12.180  36.264  1.00  0.00           X  
ATOM    456  H   ALA A  66     -26.546 -12.613  35.523  1.00  0.00           H  
ATOM    457  N   GLY A  67     -28.109 -10.676  39.050  1.00  0.00           N  
ATOM    458  CA  GLY A  67     -28.020 -10.771  40.509  1.00  0.00           C  
ATOM    459  C   GLY A  67     -27.517  -9.521  41.234  1.00  0.00           C  
ATOM    460  O   GLY A  67     -26.906  -8.652  40.639  1.00  0.00           O  
ATOM    461  CEN GLY A  67     -28.020 -10.771  40.509  1.00  0.00           X  
ATOM    462  H   GLY A  67     -28.803 -10.061  38.652  1.00  0.00           H  
ATOM    463  N   SER A  68     -27.756  -9.513  42.546  1.00  0.00           N  
ATOM    464  CA  SER A  68     -27.415  -8.485  43.544  1.00  0.00           C  
ATOM    465  C   SER A  68     -27.870  -7.020  43.351  1.00  0.00           C  
ATOM    466  O   SER A  68     -27.089  -6.098  43.575  1.00  0.00           O  
ATOM    467  CB  SER A  68     -25.907  -8.495  43.701  1.00  0.00           C  
ATOM    468  CEN SER A  68     -25.382  -8.523  43.562  1.00  0.00           X  
ATOM    469  H   SER A  68     -27.756 -10.434  42.960  1.00  0.00           H  
ATOM    470  N   PRO A  69     -29.176  -6.764  43.119  1.00  0.00           N  
ATOM    471  CA  PRO A  69     -29.685  -5.409  42.952  1.00  0.00           C  
ATOM    472  C   PRO A  69     -29.517  -4.617  44.255  1.00  0.00           C  
ATOM    473  O   PRO A  69     -29.664  -5.164  45.348  1.00  0.00           O  
ATOM    474  CB  PRO A  69     -31.162  -5.603  42.569  1.00  0.00           C  
ATOM    475  CEN PRO A  69     -30.789  -7.337  42.775  1.00  0.00           X  
ATOM    476  N   THR A  70     -29.254  -3.318  44.147  1.00  0.00           N  
ATOM    477  CA  THR A  70     -29.128  -2.429  45.313  1.00  0.00           C  
ATOM    478  C   THR A  70     -29.913  -1.148  45.040  1.00  0.00           C  
ATOM    479  O   THR A  70     -30.335  -0.885  43.917  1.00  0.00           O  
ATOM    480  CB  THR A  70     -27.662  -2.078  45.627  1.00  0.00           C  
ATOM    481  CEN THR A  70     -27.117  -2.230  45.773  1.00  0.00           X  
ATOM    482  H   THR A  70     -29.395  -2.866  43.255  1.00  0.00           H  
ATOM    483  N   SER A  71     -30.207  -0.440  46.130  1.00  0.00           N  
ATOM    484  CA  SER A  71     -30.895   0.849  46.206  1.00  0.00           C  
ATOM    485  C   SER A  71     -30.543   1.696  47.434  1.00  0.00           C  
ATOM    486  O   SER A  71     -30.221   1.157  48.484  1.00  0.00           O  
ATOM    487  CB  SER A  71     -32.392   0.613  46.165  1.00  0.00           C  
ATOM    488  CEN SER A  71     -32.871   0.372  46.258  1.00  0.00           X  
ATOM    489  H   SER A  71     -30.000  -0.860  47.023  1.00  0.00           H  
ATOM    490  N   THR A  72     -30.716   3.009  47.246  1.00  0.00           N  
ATOM    491  CA  THR A  72     -30.571   4.104  48.230  1.00  0.00           C  
ATOM    492  C   THR A  72     -29.392   4.088  49.212  1.00  0.00           C  
ATOM    493  O   THR A  72     -29.386   3.286  50.133  1.00  0.00           O  
ATOM    494  CB  THR A  72     -31.853   4.199  49.078  1.00  0.00           C  
ATOM    495  CEN THR A  72     -32.432   4.259  49.130  1.00  0.00           X  
ATOM    496  H   THR A  72     -31.459   3.220  46.596  1.00  0.00           H  
ATOM    497  N   GLU A  73     -28.495   5.073  49.074  1.00  0.00           N  
ATOM    498  CA  GLU A  73     -27.267   5.296  49.886  1.00  0.00           C  
ATOM    499  C   GLU A  73     -27.182   6.805  50.230  1.00  0.00           C  
ATOM    500  O   GLU A  73     -27.923   7.615  49.680  1.00  0.00           O  
ATOM    501  CB  GLU A  73     -26.012   4.838  49.139  1.00  0.00           C  
ATOM    502  CEN GLU A  73     -24.794   3.677  48.873  1.00  0.00           X  
ATOM    503  H   GLU A  73     -28.840   5.927  48.656  1.00  0.00           H  
ATOM    504  N   GLU A  74     -26.631   7.157  51.398  1.00  0.00           N  
ATOM    505  CA  GLU A  74     -26.338   8.517  51.916  1.00  0.00           C  
ATOM    506  C   GLU A  74     -27.477   9.558  51.795  1.00  0.00           C  
ATOM    507  O   GLU A  74     -28.524   9.308  51.207  1.00  0.00           O  
ATOM    508  CB  GLU A  74     -25.095   9.063  51.209  1.00  0.00           C  
ATOM    509  CEN GLU A  74     -23.414   9.340  51.182  1.00  0.00           X  
ATOM    510  H   GLU A  74     -27.108   6.635  52.120  1.00  0.00           H  
ATOM    511  N   GLY A  75     -27.234  10.773  52.320  1.00  0.00           N  
ATOM    512  CA  GLY A  75     -28.195  11.889  52.288  1.00  0.00           C  
ATOM    513  C   GLY A  75     -27.579  13.297  52.393  1.00  0.00           C  
ATOM    514  O   GLY A  75     -28.177  14.191  52.981  1.00  0.00           O  
ATOM    515  CEN GLY A  75     -28.195  11.889  52.288  1.00  0.00           X  
ATOM    516  H   GLY A  75     -26.332  10.944  52.739  1.00  0.00           H  
ATOM    517  N   THR A  76     -26.371  13.457  51.853  1.00  0.00           N  
ATOM    518  CA  THR A  76     -25.455  14.620  51.763  1.00  0.00           C  
ATOM    519  C   THR A  76     -25.831  15.860  50.907  1.00  0.00           C  
ATOM    520  O   THR A  76     -26.182  15.740  49.739  1.00  0.00           O  
ATOM    521  CB  THR A  76     -24.085  14.132  51.256  1.00  0.00           C  
ATOM    522  CEN THR A  76     -23.618  13.783  51.294  1.00  0.00           X  
ATOM    523  H   THR A  76     -26.102  12.729  51.206  1.00  0.00           H  
ATOM    524  N   SER A  77     -25.621  17.028  51.538  1.00  0.00           N  
ATOM    525  CA  SER A  77     -25.786  18.457  51.152  1.00  0.00           C  
ATOM    526  C   SER A  77     -24.927  19.142  50.070  1.00  0.00           C  
ATOM    527  O   SER A  77     -23.721  18.959  50.068  1.00  0.00           O  
ATOM    528  CB  SER A  77     -25.640  19.274  52.421  1.00  0.00           C  
ATOM    529  CEN SER A  77     -25.447  19.432  52.904  1.00  0.00           X  
ATOM    530  H   SER A  77     -24.872  16.944  52.212  1.00  0.00           H  
ATOM    531  N   GLU A  78     -25.509  20.112  49.333  1.00  0.00           N  
ATOM    532  CA  GLU A  78     -24.810  20.917  48.294  1.00  0.00           C  
ATOM    533  C   GLU A  78     -24.895  22.447  48.565  1.00  0.00           C  
ATOM    534  O   GLU A  78     -25.880  22.956  49.091  1.00  0.00           O  
ATOM    535  CB  GLU A  78     -25.386  20.604  46.911  1.00  0.00           C  
ATOM    536  CEN GLU A  78     -25.298  19.767  45.430  1.00  0.00           X  
ATOM    537  H   GLU A  78     -26.296  20.590  49.748  1.00  0.00           H  
ATOM    538  N   SER A  79     -23.812  23.162  48.248  1.00  0.00           N  
ATOM    539  CA  SER A  79     -23.570  24.614  48.332  1.00  0.00           C  
ATOM    540  C   SER A  79     -22.518  25.173  47.360  1.00  0.00           C  
ATOM    541  O   SER A  79     -21.566  24.461  47.054  1.00  0.00           O  
ATOM    542  CB  SER A  79     -23.171  24.963  49.753  1.00  0.00           C  
ATOM    543  CEN SER A  79     -22.938  24.913  50.242  1.00  0.00           X  
ATOM    544  H   SER A  79     -23.013  22.628  47.940  1.00  0.00           H  
ATOM    545  N   ALA A  80     -22.550  26.486  47.060  1.00  0.00           N  
ATOM    546  CA  ALA A  80     -21.543  27.148  46.210  1.00  0.00           C  
ATOM    547  C   ALA A  80     -21.260  28.619  46.623  1.00  0.00           C  
ATOM    548  O   ALA A  80     -22.131  29.304  47.145  1.00  0.00           O  
ATOM    549  CB  ALA A  80     -21.985  27.087  44.755  1.00  0.00           C  
ATOM    550  CEN ALA A  80     -21.985  27.088  44.756  1.00  0.00           X  
ATOM    551  H   ALA A  80     -23.169  27.086  47.586  1.00  0.00           H  
ATOM    552  N   THR A  81     -20.010  29.041  46.376  1.00  0.00           N  
ATOM    553  CA  THR A  81     -19.346  30.363  46.570  1.00  0.00           C  
ATOM    554  C   THR A  81     -19.644  31.609  45.695  1.00  0.00           C  
ATOM    555  O   THR A  81     -19.516  31.549  44.476  1.00  0.00           O  
ATOM    556  CB  THR A  81     -17.823  30.149  46.486  1.00  0.00           C  
ATOM    557  CEN THR A  81     -17.332  29.880  46.655  1.00  0.00           X  
ATOM    558  H   THR A  81     -19.610  28.558  45.582  1.00  0.00           H  
ATOM    559  N   PRO A  82     -19.873  32.796  46.318  1.00  0.00           N  
ATOM    560  CA  PRO A  82     -20.137  34.067  45.639  1.00  0.00           C  
ATOM    561  C   PRO A  82     -18.929  34.566  44.820  1.00  0.00           C  
ATOM    562  O   PRO A  82     -17.780  34.371  45.220  1.00  0.00           O  
ATOM    563  CB  PRO A  82     -20.486  35.025  46.790  1.00  0.00           C  
ATOM    564  CEN PRO A  82     -20.114  33.617  47.821  1.00  0.00           X  
ATOM    565  N   GLU A  83     -19.176  35.281  43.719  1.00  0.00           N  
ATOM    566  CA  GLU A  83     -18.123  35.873  42.882  1.00  0.00           C  
ATOM    567  C   GLU A  83     -18.248  37.403  42.834  1.00  0.00           C  
ATOM    568  O   GLU A  83     -19.339  37.969  42.809  1.00  0.00           O  
ATOM    569  CB  GLU A  83     -18.176  35.296  41.466  1.00  0.00           C  
ATOM    570  CEN GLU A  83     -17.597  34.203  40.294  1.00  0.00           X  
ATOM    571  H   GLU A  83     -20.130  35.528  43.497  1.00  0.00           H  
ATOM    572  N   SER A  84     -17.087  38.063  42.818  1.00  0.00           N  
ATOM    573  CA  SER A  84     -16.922  39.515  42.738  1.00  0.00           C  
ATOM    574  C   SER A  84     -17.140  39.978  41.296  1.00  0.00           C  
ATOM    575  O   SER A  84     -16.838  39.234  40.367  1.00  0.00           O  
ATOM    576  CB  SER A  84     -15.548  39.923  43.233  1.00  0.00           C  
ATOM    577  CEN SER A  84     -15.013  39.896  43.326  1.00  0.00           X  
ATOM    578  H   SER A  84     -16.264  37.515  42.612  1.00  0.00           H  
ATOM    579  N   GLY A  85     -17.591  41.220  41.106  1.00  0.00           N  
ATOM    580  CA  GLY A  85     -17.775  41.853  39.798  1.00  0.00           C  
ATOM    581  C   GLY A  85     -16.959  43.157  39.689  1.00  0.00           C  
ATOM    582  O   GLY A  85     -16.355  43.545  40.687  1.00  0.00           O  
ATOM    583  CEN GLY A  85     -17.775  41.853  39.798  1.00  0.00           X  
ATOM    584  H   GLY A  85     -17.742  41.801  41.918  1.00  0.00           H  
ATOM    585  N   PRO A  86     -16.912  43.828  38.518  1.00  0.00           N  
ATOM    586  CA  PRO A  86     -16.185  45.083  38.299  1.00  0.00           C  
ATOM    587  C   PRO A  86     -16.814  46.295  39.021  1.00  0.00           C  
ATOM    588  O   PRO A  86     -18.027  46.339  39.216  1.00  0.00           O  
ATOM    589  CB  PRO A  86     -16.218  45.249  36.771  1.00  0.00           C  
ATOM    590  CEN PRO A  86     -17.223  43.775  36.823  1.00  0.00           X  
ATOM    591  N   GLY A  87     -16.008  47.328  39.304  1.00  0.00           N  
ATOM    592  CA  GLY A  87     -16.498  48.603  39.869  1.00  0.00           C  
ATOM    593  C   GLY A  87     -15.754  49.066  41.127  1.00  0.00           C  
ATOM    594  O   GLY A  87     -14.966  48.311  41.676  1.00  0.00           O  
ATOM    595  CEN GLY A  87     -16.498  48.603  39.869  1.00  0.00           X  
ATOM    596  H   GLY A  87     -15.059  47.298  38.966  1.00  0.00           H  
ATOM    597  N   THR A  88     -15.852  50.349  41.509  1.00  0.00           N  
ATOM    598  CA  THR A  88     -15.199  50.980  42.692  1.00  0.00           C  
ATOM    599  C   THR A  88     -13.663  50.887  42.669  1.00  0.00           C  
ATOM    600  O   THR A  88     -13.112  49.843  42.346  1.00  0.00           O  
ATOM    601  CB  THR A  88     -15.698  50.349  44.005  1.00  0.00           C  
ATOM    602  CEN THR A  88     -16.126  50.211  44.379  1.00  0.00           X  
ATOM    603  H   THR A  88     -15.724  50.941  40.700  1.00  0.00           H  
ATOM    604  N   SER A  89     -12.955  52.004  42.856  1.00  0.00           N  
ATOM    605  CA  SER A  89     -13.467  53.370  43.126  1.00  0.00           C  
ATOM    606  C   SER A  89     -13.814  53.608  44.595  1.00  0.00           C  
ATOM    607  O   SER A  89     -14.741  54.344  44.909  1.00  0.00           O  
ATOM    608  CB  SER A  89     -14.687  53.641  42.267  1.00  0.00           C  
ATOM    609  CEN SER A  89     -15.150  53.547  41.998  1.00  0.00           X  
ATOM    610  H   SER A  89     -12.175  51.798  43.465  1.00  0.00           H  
ATOM    611  N   THR A  90     -12.985  53.097  45.507  1.00  0.00           N  
ATOM    612  CA  THR A  90     -13.123  53.369  46.947  1.00  0.00           C  
ATOM    613  C   THR A  90     -11.747  53.753  47.488  1.00  0.00           C  
ATOM    614  O   THR A  90     -10.727  53.533  46.840  1.00  0.00           O  
ATOM    615  CB  THR A  90     -13.670  52.159  47.727  1.00  0.00           C  
ATOM    616  CEN THR A  90     -14.086  51.765  47.838  1.00  0.00           X  
ATOM    617  H   THR A  90     -12.050  52.845  45.221  1.00  0.00           H  
ATOM    618  N   GLU A  91     -11.787  54.435  48.625  1.00  0.00           N  
ATOM    619  CA  GLU A  91     -10.694  54.917  49.471  1.00  0.00           C  
ATOM    620  C   GLU A  91     -10.918  54.614  50.980  1.00  0.00           C  
ATOM    621  O   GLU A  91     -12.070  54.560  51.419  1.00  0.00           O  
ATOM    622  CB  GLU A  91     -10.506  56.421  49.260  1.00  0.00           C  
ATOM    623  CEN GLU A  91      -9.692  57.716  48.510  1.00  0.00           X  
ATOM    624  H   GLU A  91     -12.703  54.659  48.982  1.00  0.00           H  
ATOM    625  N   PRO A  92      -9.847  54.362  51.764  1.00  0.00           N  
ATOM    626  CA  PRO A  92      -9.888  54.140  53.209  1.00  0.00           C  
ATOM    627  C   PRO A  92     -10.306  55.386  54.003  1.00  0.00           C  
ATOM    628  O   PRO A  92     -10.027  56.522  53.631  1.00  0.00           O  
ATOM    629  CB  PRO A  92      -8.452  53.705  53.545  1.00  0.00           C  
ATOM    630  CEN PRO A  92      -8.156  54.017  51.813  1.00  0.00           X  
ATOM    631  N   SER A  93     -10.942  55.176  55.156  1.00  0.00           N  
ATOM    632  CA  SER A  93     -11.328  56.268  56.056  1.00  0.00           C  
ATOM    633  C   SER A  93     -11.296  55.804  57.506  1.00  0.00           C  
ATOM    634  O   SER A  93     -11.496  54.633  57.818  1.00  0.00           O  
ATOM    635  CB  SER A  93     -12.707  56.788  55.698  1.00  0.00           C  
ATOM    636  CEN SER A  93     -13.223  56.782  55.527  1.00  0.00           X  
ATOM    637  H   SER A  93     -11.008  54.233  55.513  1.00  0.00           H  
ATOM    638  N   GLU A  94     -11.019  56.779  58.370  1.00  0.00           N  
ATOM    639  CA  GLU A  94     -10.970  56.661  59.822  1.00  0.00           C  
ATOM    640  C   GLU A  94     -12.391  56.503  60.387  1.00  0.00           C  
ATOM    641  O   GLU A  94     -13.332  57.143  59.919  1.00  0.00           O  
ATOM    642  CB  GLU A  94     -10.278  57.879  60.438  1.00  0.00           C  
ATOM    643  CEN GLU A  94      -8.889  58.610  61.101  1.00  0.00           X  
ATOM    644  H   GLU A  94     -11.089  57.723  58.025  1.00  0.00           H  
ATOM    645  N   GLY A  95     -12.562  55.661  61.412  1.00  0.00           N  
ATOM    646  CA  GLY A  95     -13.861  55.459  62.056  1.00  0.00           C  
ATOM    647  C   GLY A  95     -14.111  56.353  63.270  1.00  0.00           C  
ATOM    648  O   GLY A  95     -15.169  56.301  63.873  1.00  0.00           O  
ATOM    649  CEN GLY A  95     -13.861  55.459  62.056  1.00  0.00           X  
ATOM    650  H   GLY A  95     -11.792  55.062  61.675  1.00  0.00           H  
ATOM    651  N   SER A  96     -13.092  57.144  63.613  1.00  0.00           N  
ATOM    652  CA  SER A  96     -13.011  58.106  64.728  1.00  0.00           C  
ATOM    653  C   SER A  96     -13.297  57.697  66.194  1.00  0.00           C  
ATOM    654  O   SER A  96     -13.591  58.526  67.045  1.00  0.00           O  
ATOM    655  CB  SER A  96     -13.937  59.255  64.380  1.00  0.00           C  
ATOM    656  CEN SER A  96     -14.377  59.514  64.194  1.00  0.00           X  
ATOM    657  H   SER A  96     -12.554  57.440  62.812  1.00  0.00           H  
ATOM    658  N   ALA A  97     -12.884  56.453  66.475  1.00  0.00           N  
ATOM    659  CA  ALA A  97     -12.952  55.747  67.771  1.00  0.00           C  
ATOM    660  C   ALA A  97     -14.037  56.099  68.832  1.00  0.00           C  
ATOM    661  O   ALA A  97     -14.941  56.893  68.590  1.00  0.00           O  
ATOM    662  CB  ALA A  97     -11.585  55.885  68.426  1.00  0.00           C  
ATOM    663  CEN ALA A  97     -11.586  55.885  68.426  1.00  0.00           X  
ATOM    664  H   ALA A  97     -12.134  56.131  65.878  1.00  0.00           H  
ATOM    665  N   PRO A  98     -13.941  55.494  70.043  1.00  0.00           N  
ATOM    666  CA  PRO A  98     -14.865  55.707  71.156  1.00  0.00           C  
ATOM    667  C   PRO A  98     -14.688  57.068  71.845  1.00  0.00           C  
ATOM    668  O   PRO A  98     -13.588  57.615  71.909  1.00  0.00           O  
ATOM    669  CB  PRO A  98     -14.551  54.541  72.108  1.00  0.00           C  
ATOM    670  CEN PRO A  98     -13.278  54.162  70.916  1.00  0.00           X  
ATOM    671  N   GLY A  99     -15.775  57.578  72.434  1.00  0.00           N  
ATOM    672  CA  GLY A  99     -15.792  58.798  73.238  1.00  0.00           C  
ATOM    673  C   GLY A  99     -15.282  58.572  74.667  1.00  0.00           C  
ATOM    674  O   GLY A  99     -15.309  57.466  75.194  1.00  0.00           O  
ATOM    675  CEN GLY A  99     -15.792  58.798  73.238  1.00  0.00           X  
ATOM    676  H   GLY A  99     -16.641  57.062  72.357  1.00  0.00           H  
ATOM    677  N   SER A 100     -14.839  59.644  75.306  1.00  0.00           N  
ATOM    678  CA  SER A 100     -14.338  59.752  76.689  1.00  0.00           C  
ATOM    679  C   SER A 100     -14.410  61.253  77.041  1.00  0.00           C  
ATOM    680  O   SER A 100     -14.687  62.024  76.118  1.00  0.00           O  
ATOM    681  CB  SER A 100     -12.928  59.210  76.818  1.00  0.00           C  
ATOM    682  CEN SER A 100     -12.416  59.087  76.680  1.00  0.00           X  
ATOM    683  H   SER A 100     -15.060  60.535  74.887  1.00  0.00           H  
ATOM    684  N   PRO A 101     -14.144  61.749  78.272  1.00  0.00           N  
ATOM    685  CA  PRO A 101     -13.801  61.069  79.531  1.00  0.00           C  
ATOM    686  C   PRO A 101     -14.894  61.236  80.637  1.00  0.00           C  
ATOM    687  O   PRO A 101     -16.033  61.592  80.356  1.00  0.00           O  
ATOM    688  CB  PRO A 101     -12.469  61.724  79.933  1.00  0.00           C  
ATOM    689  CEN PRO A 101     -12.756  62.743  78.497  1.00  0.00           X  
ATOM    690  N   ALA A 102     -14.470  61.089  81.902  1.00  0.00           N  
ATOM    691  CA  ALA A 102     -15.225  61.298  83.151  1.00  0.00           C  
ATOM    692  C   ALA A 102     -16.302  60.262  83.543  1.00  0.00           C  
ATOM    693  O   ALA A 102     -17.473  60.570  83.736  1.00  0.00           O  
ATOM    694  CB  ALA A 102     -15.870  62.675  83.089  1.00  0.00           C  
ATOM    695  CEN ALA A 102     -15.870  62.674  83.090  1.00  0.00           X  
ATOM    696  H   ALA A 102     -13.464  61.056  82.012  1.00  0.00           H  
ATOM    697  N   GLY A 103     -15.828  59.041  83.812  1.00  0.00           N  
ATOM    698  CA  GLY A 103     -16.612  57.896  84.278  1.00  0.00           C  
ATOM    699  C   GLY A 103     -15.719  57.006  85.153  1.00  0.00           C  
ATOM    700  O   GLY A 103     -14.513  56.947  84.940  1.00  0.00           O  
ATOM    701  CEN GLY A 103     -16.612  57.896  84.279  1.00  0.00           X  
ATOM    702  H   GLY A 103     -14.826  58.923  83.872  1.00  0.00           H  
ATOM    703  N   SER A 104     -16.310  56.424  86.193  1.00  0.00           N  
ATOM    704  CA  SER A 104     -15.728  55.514  87.199  1.00  0.00           C  
ATOM    705  C   SER A 104     -15.910  54.006  86.883  1.00  0.00           C  
ATOM    706  O   SER A 104     -16.911  53.632  86.279  1.00  0.00           O  
ATOM    707  CB  SER A 104     -16.328  55.828  88.556  1.00  0.00           C  
ATOM    708  CEN SER A 104     -16.700  55.970  88.926  1.00  0.00           X  
ATOM    709  H   SER A 104     -17.270  56.689  86.360  1.00  0.00           H  
ATOM    710  N   PRO A 105     -14.944  53.139  87.277  1.00  0.00           N  
ATOM    711  CA  PRO A 105     -15.008  51.677  87.162  1.00  0.00           C  
ATOM    712  C   PRO A 105     -16.044  51.014  88.085  1.00  0.00           C  
ATOM    713  O   PRO A 105     -16.241  51.458  89.215  1.00  0.00           O  
ATOM    714  CB  PRO A 105     -13.577  51.234  87.510  1.00  0.00           C  
ATOM    715  CEN PRO A 105     -13.318  52.973  87.819  1.00  0.00           X  
ATOM    716  N   THR A 106     -16.610  49.874  87.669  1.00  0.00           N  
ATOM    717  CA  THR A 106     -17.549  49.089  88.492  1.00  0.00           C  
ATOM    718  C   THR A 106     -17.225  47.590  88.464  1.00  0.00           C  
ATOM    719  O   THR A 106     -16.667  47.094  87.489  1.00  0.00           O  
ATOM    720  CB  THR A 106     -19.004  49.289  88.030  1.00  0.00           C  
ATOM    721  CEN THR A 106     -19.468  49.629  87.924  1.00  0.00           X  
ATOM    722  H   THR A 106     -16.309  49.466  86.795  1.00  0.00           H  
ATOM    723  N   SER A 107     -17.591  46.916  89.561  1.00  0.00           N  
ATOM    724  CA  SER A 107     -17.533  45.476  89.867  1.00  0.00           C  
ATOM    725  C   SER A 107     -18.593  44.616  89.182  1.00  0.00           C  
ATOM    726  O   SER A 107     -19.744  45.040  89.123  1.00  0.00           O  
ATOM    727  CB  SER A 107     -17.631  45.284  91.368  1.00  0.00           C  
ATOM    728  CEN SER A 107     -17.790  45.367  91.881  1.00  0.00           X  
ATOM    729  H   SER A 107     -17.997  47.465  90.306  1.00  0.00           H  
ATOM    730  N   THR A 108     -18.240  43.368  88.828  1.00  0.00           N  
ATOM    731  CA  THR A 108     -19.144  42.348  88.224  1.00  0.00           C  
ATOM    732  C   THR A 108     -18.875  40.947  88.831  1.00  0.00           C  
ATOM    733  O   THR A 108     -17.825  40.732  89.422  1.00  0.00           O  
ATOM    734  CB  THR A 108     -18.980  42.274  86.695  1.00  0.00           C  
ATOM    735  CEN THR A 108     -18.999  42.516  86.163  1.00  0.00           X  
ATOM    736  H   THR A 108     -17.456  42.964  89.318  1.00  0.00           H  
ATOM    737  N   GLU A 109     -19.885  40.071  88.674  1.00  0.00           N  
ATOM    738  CA  GLU A 109     -20.024  38.617  88.975  1.00  0.00           C  
ATOM    739  C   GLU A 109     -19.526  38.016  90.312  1.00  0.00           C  
ATOM    740  O   GLU A 109     -18.371  37.654  90.476  1.00  0.00           O  
ATOM    741  CB  GLU A 109     -19.340  37.843  87.846  1.00  0.00           C  
ATOM    742  CEN GLU A 109     -19.427  37.021  86.356  1.00  0.00           X  
ATOM    743  H   GLU A 109     -20.495  40.318  87.908  1.00  0.00           H  
ATOM    744  N   GLU A 110     -20.328  38.119  91.381  1.00  0.00           N  
ATOM    745  CA  GLU A 110     -21.744  38.573  91.512  1.00  0.00           C  
ATOM    746  C   GLU A 110     -22.777  37.546  91.006  1.00  0.00           C  
ATOM    747  O   GLU A 110     -23.724  37.872  90.298  1.00  0.00           O  
ATOM    748  CB  GLU A 110     -21.941  39.894  90.765  1.00  0.00           C  
ATOM    749  CEN GLU A 110     -22.048  41.594  90.775  1.00  0.00           X  
ATOM    750  H   GLU A 110     -20.241  37.235  91.864  1.00  0.00           H  
ATOM    751  N   GLY A 111     -22.600  36.281  91.409  1.00  0.00           N  
ATOM    752  CA  GLY A 111     -23.541  35.195  91.123  1.00  0.00           C  
ATOM    753  C   GLY A 111     -23.091  33.802  91.589  1.00  0.00           C  
ATOM    754  O   GLY A 111     -21.905  33.565  91.756  1.00  0.00           O  
ATOM    755  CEN GLY A 111     -23.541  35.195  91.123  1.00  0.00           X  
ATOM    756  H   GLY A 111     -21.771  36.060  91.944  1.00  0.00           H  
ATOM    757  N   THR A 112     -24.061  32.907  91.785  1.00  0.00           N  
ATOM    758  CA  THR A 112     -23.921  31.478  92.161  1.00  0.00           C  
ATOM    759  C   THR A 112     -22.842  31.000  93.166  1.00  0.00           C  
ATOM    760  O   THR A 112     -21.830  30.416  92.805  1.00  0.00           O  
ATOM    761  CB  THR A 112     -23.711  30.655  90.877  1.00  0.00           C  
ATOM    762  CEN THR A 112     -23.874  30.488  90.341  1.00  0.00           X  
ATOM    763  H   THR A 112     -24.855  33.056  91.181  1.00  0.00           H  
ATOM    764  N   SER A 113     -23.204  31.131  94.453  1.00  0.00           N  
ATOM    765  CA  SER A 113     -22.503  30.761  95.710  1.00  0.00           C  
ATOM    766  C   SER A 113     -22.899  29.496  96.492  1.00  0.00           C  
ATOM    767  O   SER A 113     -24.066  29.331  96.826  1.00  0.00           O  
ATOM    768  CB  SER A 113     -22.611  31.941  96.657  1.00  0.00           C  
ATOM    769  CEN SER A 113     -22.829  32.367  96.915  1.00  0.00           X  
ATOM    770  H   SER A 113     -24.200  31.234  94.589  1.00  0.00           H  
ATOM    771  N   THR A 114     -21.894  28.764  97.010  1.00  0.00           N  
ATOM    772  CA  THR A 114     -22.066  27.553  97.854  1.00  0.00           C  
ATOM    773  C   THR A 114     -21.022  27.558  98.996  1.00  0.00           C  
ATOM    774  O   THR A 114     -20.030  28.273  98.928  1.00  0.00           O  
ATOM    775  CB  THR A 114     -21.923  26.255  97.037  1.00  0.00           C  
ATOM    776  CEN THR A 114     -22.090  25.899  96.606  1.00  0.00           X  
ATOM    777  H   THR A 114     -21.041  29.263  97.218  1.00  0.00           H  
ATOM    778  N   GLU A 115     -21.330  26.814 100.060  1.00  0.00           N  
ATOM    779  CA  GLU A 115     -20.580  26.500 101.292  1.00  0.00           C  
ATOM    780  C   GLU A 115     -19.406  25.484 101.223  1.00  0.00           C  
ATOM    781  O   GLU A 115     -19.531  24.436 100.587  1.00  0.00           O  
ATOM    782  CB  GLU A 115     -21.580  26.009 102.341  1.00  0.00           C  
ATOM    783  CEN GLU A 115     -22.599  26.321 103.671  1.00  0.00           X  
ATOM    784  H   GLU A 115     -22.271  26.449 100.072  1.00  0.00           H  
ATOM    785  N   PRO A 116     -18.256  25.787 101.885  1.00  0.00           N  
ATOM    786  CA  PRO A 116     -17.079  24.924 101.975  1.00  0.00           C  
ATOM    787  C   PRO A 116     -17.299  23.651 102.812  1.00  0.00           C  
ATOM    788  O   PRO A 116     -17.999  23.667 103.822  1.00  0.00           O  
ATOM    789  CB  PRO A 116     -16.018  25.842 102.605  1.00  0.00           C  
ATOM    790  CEN PRO A 116     -17.361  27.014 102.695  1.00  0.00           X  
ATOM    791  N   SER A 117     -16.632  22.556 102.434  1.00  0.00           N  
ATOM    792  CA  SER A 117     -16.656  21.289 103.182  1.00  0.00           C  
ATOM    793  C   SER A 117     -15.380  20.488 102.954  1.00  0.00           C  
ATOM    794  O   SER A 117     -14.746  20.544 101.904  1.00  0.00           O  
ATOM    795  CB  SER A 117     -17.867  20.467 102.786  1.00  0.00           C  
ATOM    796  CEN SER A 117     -18.258  20.258 102.472  1.00  0.00           X  
ATOM    797  H   SER A 117     -15.928  22.647 101.716  1.00  0.00           H  
ATOM    798  N   GLU A 118     -15.032  19.775 104.016  1.00  0.00           N  
ATOM    799  CA  GLU A 118     -13.946  18.828 104.214  1.00  0.00           C  
ATOM    800  C   GLU A 118     -14.235  17.473 103.543  1.00  0.00           C  
ATOM    801  O   GLU A 118     -15.360  16.982 103.598  1.00  0.00           O  
ATOM    802  CB  GLU A 118     -13.688  18.633 105.710  1.00  0.00           C  
ATOM    803  CEN GLU A 118     -12.797  18.999 107.115  1.00  0.00           X  
ATOM    804  H   GLU A 118     -15.631  19.881 104.823  1.00  0.00           H  
ATOM    805  N   GLY A 119     -13.213  16.810 102.987  1.00  0.00           N  
ATOM    806  CA  GLY A 119     -13.398  15.461 102.442  1.00  0.00           C  
ATOM    807  C   GLY A 119     -12.747  15.178 101.089  1.00  0.00           C  
ATOM    808  O   GLY A 119     -12.961  15.923 100.147  1.00  0.00           O  
ATOM    809  CEN GLY A 119     -13.398  15.461 102.442  1.00  0.00           X  
ATOM    810  H   GLY A 119     -12.282  17.202 103.037  1.00  0.00           H  
ATOM    811  N   SER A 120     -11.964  14.091 101.034  1.00  0.00           N  
ATOM    812  CA  SER A 120     -11.221  13.517  99.884  1.00  0.00           C  
ATOM    813  C   SER A 120     -11.982  12.671  98.840  1.00  0.00           C  
ATOM    814  O   SER A 120     -12.876  11.924  99.199  1.00  0.00           O  
ATOM    815  CB  SER A 120     -10.084  12.679 100.436  1.00  0.00           C  
ATOM    816  CEN SER A 120      -9.819  12.336 100.764  1.00  0.00           X  
ATOM    817  H   SER A 120     -12.271  13.358 101.659  1.00  0.00           H  
ATOM    818  N   ALA A 121     -11.603  12.522  97.568  1.00  0.00           N  
ATOM    819  CA  ALA A 121     -10.528  12.995  96.689  1.00  0.00           C  
ATOM    820  C   ALA A 121     -11.080  12.893  95.237  1.00  0.00           C  
ATOM    821  O   ALA A 121     -11.945  12.047  94.994  1.00  0.00           O  
ATOM    822  CB  ALA A 121      -9.256  12.182  96.876  1.00  0.00           C  
ATOM    823  CEN ALA A 121      -9.256  12.182  96.876  1.00  0.00           X  
ATOM    824  H   ALA A 121     -12.219  11.877  97.095  1.00  0.00           H  
ATOM    825  N   PRO A 122     -10.607  13.679  94.250  1.00  0.00           N  
ATOM    826  CA  PRO A 122     -11.064  13.553  92.866  1.00  0.00           C  
ATOM    827  C   PRO A 122     -10.645  12.197  92.274  1.00  0.00           C  
ATOM    828  O   PRO A 122      -9.575  11.671  92.585  1.00  0.00           O  
ATOM    829  CB  PRO A 122     -10.400  14.736  92.142  1.00  0.00           C  
ATOM    830  CEN PRO A 122      -9.661  15.049  93.737  1.00  0.00           X  
ATOM    831  N   GLY A 123     -11.493  11.630  91.413  1.00  0.00           N  
ATOM    832  CA  GLY A 123     -11.230  10.379  90.701  1.00  0.00           C  
ATOM    833  C   GLY A 123     -10.502  10.643  89.381  1.00  0.00           C  
ATOM    834  O   GLY A 123     -10.316  11.787  88.981  1.00  0.00           O  
ATOM    835  CEN GLY A 123     -11.230  10.379  90.701  1.00  0.00           X  
ATOM    836  H   GLY A 123     -12.318  12.148  91.152  1.00  0.00           H  
ATOM    837  N   THR A 124     -10.077   9.564  88.736  1.00  0.00           N  
ATOM    838  CA  THR A 124      -9.397   9.486  87.441  1.00  0.00           C  
ATOM    839  C   THR A 124     -10.000   8.445  86.491  1.00  0.00           C  
ATOM    840  O   THR A 124     -10.404   7.378  86.940  1.00  0.00           O  
ATOM    841  CB  THR A 124      -7.902   9.168  87.627  1.00  0.00           C  
ATOM    842  CEN THR A 124      -7.374   9.291  87.845  1.00  0.00           X  
ATOM    843  H   THR A 124     -10.238   8.674  89.184  1.00  0.00           H  
ATOM    844  N   SER A 125      -9.920   8.752  85.189  1.00  0.00           N  
ATOM    845  CA  SER A 125     -10.330   7.953  84.017  1.00  0.00           C  
ATOM    846  C   SER A 125      -9.520   6.714  83.617  1.00  0.00           C  
ATOM    847  O   SER A 125      -8.299   6.782  83.561  1.00  0.00           O  
ATOM    848  CB  SER A 125     -10.387   8.883  82.821  1.00  0.00           C  
ATOM    849  CEN SER A 125     -10.247   9.286  82.484  1.00  0.00           X  
ATOM    850  H   SER A 125      -9.196   9.416  84.964  1.00  0.00           H  
ATOM    851  N   THR A 126     -10.189   5.670  83.108  1.00  0.00           N  
ATOM    852  CA  THR A 126      -9.532   4.445  82.598  1.00  0.00           C  
ATOM    853  C   THR A 126     -10.179   4.011  81.268  1.00  0.00           C  
ATOM    854  O   THR A 126     -11.298   4.397  80.951  1.00  0.00           O  
ATOM    855  CB  THR A 126      -9.617   3.285  83.607  1.00  0.00           C  
ATOM    856  CEN THR A 126      -9.506   3.049  84.130  1.00  0.00           X  
ATOM    857  H   THR A 126     -11.112   5.830  82.733  1.00  0.00           H  
ATOM    858  N   GLU A 127      -9.375   3.277  80.508  1.00  0.00           N  
ATOM    859  CA  GLU A 127      -9.516   2.581  79.224  1.00  0.00           C  
ATOM    860  C   GLU A 127     -10.218   1.203  79.157  1.00  0.00           C  
ATOM    861  O   GLU A 127      -9.976   0.326  79.989  1.00  0.00           O  
ATOM    862  CB  GLU A 127      -8.116   2.430  78.625  1.00  0.00           C  
ATOM    863  CEN GLU A 127      -6.878   3.000  77.602  1.00  0.00           X  
ATOM    864  H   GLU A 127      -8.429   3.215  80.855  1.00  0.00           H  
ATOM    865  N   PRO A 128     -11.053   0.993  78.109  1.00  0.00           N  
ATOM    866  CA  PRO A 128     -11.756  -0.255  77.817  1.00  0.00           C  
ATOM    867  C   PRO A 128     -10.777  -1.377  77.418  1.00  0.00           C  
ATOM    868  O   PRO A 128      -9.779  -1.098  76.767  1.00  0.00           O  
ATOM    869  CB  PRO A 128     -12.709   0.120  76.670  1.00  0.00           C  
ATOM    870  CEN PRO A 128     -11.923   1.717  76.793  1.00  0.00           X  
ATOM    871  N   SER A 129     -11.081  -2.644  77.724  1.00  0.00           N  
ATOM    872  CA  SER A 129     -10.227  -3.778  77.315  1.00  0.00           C  
ATOM    873  C   SER A 129     -10.991  -5.103  77.237  1.00  0.00           C  
ATOM    874  O   SER A 129     -12.040  -5.281  77.849  1.00  0.00           O  
ATOM    875  CB  SER A 129      -9.060  -3.915  78.274  1.00  0.00           C  
ATOM    876  CEN SER A 129      -8.784  -3.906  78.742  1.00  0.00           X  
ATOM    877  H   SER A 129     -12.021  -2.859  78.027  1.00  0.00           H  
ATOM    878  N   GLU A 130     -10.396  -6.026  76.483  1.00  0.00           N  
ATOM    879  CA  GLU A 130     -10.810  -7.426  76.331  1.00  0.00           C  
ATOM    880  C   GLU A 130     -12.240  -7.739  75.859  1.00  0.00           C  
ATOM    881  O   GLU A 130     -12.949  -8.579  76.403  1.00  0.00           O  
ATOM    882  CB  GLU A 130     -10.584  -8.135  77.668  1.00  0.00           C  
ATOM    883  CEN GLU A 130      -9.606  -9.090  78.686  1.00  0.00           X  
ATOM    884  H   GLU A 130      -9.391  -5.930  76.474  1.00  0.00           H  
ATOM    885  N   GLY A 131     -12.589  -7.162  74.703  1.00  0.00           N  
ATOM    886  CA  GLY A 131     -13.907  -7.277  74.083  1.00  0.00           C  
ATOM    887  C   GLY A 131     -13.905  -8.355  72.997  1.00  0.00           C  
ATOM    888  O   GLY A 131     -14.898  -8.534  72.305  1.00  0.00           O  
ATOM    889  CEN GLY A 131     -13.907  -7.277  74.083  1.00  0.00           X  
ATOM    890  H   GLY A 131     -11.860  -6.727  74.158  1.00  0.00           H  
ATOM    891  N   SER A 132     -12.784  -9.065  72.841  1.00  0.00           N  
ATOM    892  CA  SER A 132     -12.594 -10.075  71.788  1.00  0.00           C  
ATOM    893  C   SER A 132     -11.748 -11.222  72.334  1.00  0.00           C  
ATOM    894  O   SER A 132     -10.939 -10.997  73.230  1.00  0.00           O  
ATOM    895  CB  SER A 132     -11.940  -9.462  70.565  1.00  0.00           C  
ATOM    896  CEN SER A 132     -11.620  -9.137  70.270  1.00  0.00           X  
ATOM    897  H   SER A 132     -12.145  -9.095  73.624  1.00  0.00           H  
ATOM    898  N   ALA A 133     -11.862 -12.422  71.762  1.00  0.00           N  
ATOM    899  CA  ALA A 133     -11.035 -13.565  72.150  1.00  0.00           C  
ATOM    900  C   ALA A 133     -10.852 -14.560  70.984  1.00  0.00           C  
ATOM    901  O   ALA A 133     -11.694 -14.608  70.091  1.00  0.00           O  
ATOM    902  CB  ALA A 133     -11.644 -14.262  73.358  1.00  0.00           C  
ATOM    903  CEN ALA A 133     -11.644 -14.262  73.357  1.00  0.00           X  
ATOM    904  H   ALA A 133     -12.375 -12.506  70.894  1.00  0.00           H  
ATOM    905  N   PRO A 134      -9.740 -15.323  70.967  1.00  0.00           N  
ATOM    906  CA  PRO A 134      -9.465 -16.348  69.960  1.00  0.00           C  
ATOM    907  C   PRO A 134     -10.437 -17.543  70.010  1.00  0.00           C  
ATOM    908  O   PRO A 134     -10.926 -17.924  71.070  1.00  0.00           O  
ATOM    909  CB  PRO A 134      -8.021 -16.774  70.276  1.00  0.00           C  
ATOM    910  CEN PRO A 134      -8.191 -15.645  71.647  1.00  0.00           X  
ATOM    911  N   GLY A 135     -10.647 -18.201  68.865  1.00  0.00           N  
ATOM    912  CA  GLY A 135     -11.487 -19.403  68.740  1.00  0.00           C  
ATOM    913  C   GLY A 135     -10.824 -20.425  67.811  1.00  0.00           C  
ATOM    914  O   GLY A 135     -11.522 -21.116  67.086  1.00  0.00           O  
ATOM    915  CEN GLY A 135     -11.487 -19.403  68.740  1.00  0.00           X  
ATOM    916  H   GLY A 135     -10.192 -17.862  68.029  1.00  0.00           H  
ATOM    917  N   THR A 136      -9.521 -20.310  67.528  1.00  0.00           N  
ATOM    918  CA  THR A 136      -8.687 -21.191  66.675  1.00  0.00           C  
ATOM    919  C   THR A 136      -9.293 -21.545  65.314  1.00  0.00           C  
ATOM    920  O   THR A 136     -10.511 -21.610  65.197  1.00  0.00           O  
ATOM    921  CB  THR A 136      -8.368 -22.510  67.404  1.00  0.00           C  
ATOM    922  CEN THR A 136      -8.143 -22.806  67.854  1.00  0.00           X  
ATOM    923  H   THR A 136      -9.350 -19.348  67.277  1.00  0.00           H  
ATOM    924  N   SER A 137      -8.381 -21.924  64.403  1.00  0.00           N  
ATOM    925  CA  SER A 137      -8.614 -22.371  63.013  1.00  0.00           C  
ATOM    926  C   SER A 137      -9.507 -21.464  62.145  1.00  0.00           C  
ATOM    927  O   SER A 137      -9.972 -20.430  62.584  1.00  0.00           O  
ATOM    928  CB  SER A 137      -9.207 -23.766  63.044  1.00  0.00           C  
ATOM    929  CEN SER A 137      -9.509 -24.186  63.212  1.00  0.00           X  
ATOM    930  H   SER A 137      -7.507 -22.256  64.783  1.00  0.00           H  
ATOM    931  N   GLU A 138      -9.826 -21.741  60.886  1.00  0.00           N  
ATOM    932  CA  GLU A 138      -9.455 -22.835  59.997  1.00  0.00           C  
ATOM    933  C   GLU A 138      -9.213 -22.243  58.589  1.00  0.00           C  
ATOM    934  O   GLU A 138      -9.811 -21.239  58.219  1.00  0.00           O  
ATOM    935  CB  GLU A 138     -10.541 -23.912  59.966  1.00  0.00           C  
ATOM    936  CEN GLU A 138     -11.136 -25.424  60.479  1.00  0.00           X  
ATOM    937  H   GLU A 138     -10.634 -21.226  60.565  1.00  0.00           H  
ATOM    938  N   SER A 139      -8.295 -22.864  57.852  1.00  0.00           N  
ATOM    939  CA  SER A 139      -7.871 -22.621  56.465  1.00  0.00           C  
ATOM    940  C   SER A 139      -8.822 -22.898  55.280  1.00  0.00           C  
ATOM    941  O   SER A 139      -9.445 -23.951  55.223  1.00  0.00           O  
ATOM    942  CB  SER A 139      -6.600 -23.417  56.243  1.00  0.00           C  
ATOM    943  CEN SER A 139      -6.248 -23.831  56.271  1.00  0.00           X  
ATOM    944  H   SER A 139      -8.163 -23.835  58.098  1.00  0.00           H  
ATOM    945  N   ALA A 140      -8.755 -22.056  54.235  1.00  0.00           N  
ATOM    946  CA  ALA A 140      -9.552 -22.195  52.994  1.00  0.00           C  
ATOM    947  C   ALA A 140      -8.878 -21.500  51.784  1.00  0.00           C  
ATOM    948  O   ALA A 140      -8.203 -20.483  51.925  1.00  0.00           O  
ATOM    949  CB  ALA A 140     -10.953 -21.640  53.208  1.00  0.00           C  
ATOM    950  CEN ALA A 140     -10.952 -21.640  53.208  1.00  0.00           X  
ATOM    951  H   ALA A 140      -7.844 -21.652  54.076  1.00  0.00           H  
ATOM    952  N   THR A 141      -9.117 -22.026  50.584  1.00  0.00           N  
ATOM    953  CA  THR A 141      -8.661 -21.493  49.282  1.00  0.00           C  
ATOM    954  C   THR A 141      -9.790 -21.648  48.244  1.00  0.00           C  
ATOM    955  O   THR A 141     -10.775 -22.324  48.563  1.00  0.00           O  
ATOM    956  CB  THR A 141      -7.395 -22.207  48.775  1.00  0.00           C  
ATOM    957  CEN THR A 141      -6.834 -22.362  48.832  1.00  0.00           X  
ATOM    958  H   THR A 141      -9.860 -22.708  50.505  1.00  0.00           H  
ATOM    959  N   PRO A 142      -9.722 -21.045  47.035  1.00  0.00           N  
ATOM    960  CA  PRO A 142      -8.596 -20.158  46.661  1.00  0.00           C  
ATOM    961  C   PRO A 142      -9.008 -18.933  45.806  1.00  0.00           C  
ATOM    962  O   PRO A 142      -9.441 -19.053  44.669  1.00  0.00           O  
ATOM    963  CB  PRO A 142      -7.652 -21.093  45.888  1.00  0.00           C  
ATOM    964  CEN PRO A 142      -8.949 -22.294  46.133  1.00  0.00           X  
ATOM    965  N   GLU A 143      -9.133 -17.740  46.395  1.00  0.00           N  
ATOM    966  CA  GLU A 143      -9.396 -16.434  45.750  1.00  0.00           C  
ATOM    967  C   GLU A 143     -10.456 -16.395  44.622  1.00  0.00           C  
ATOM    968  O   GLU A 143     -10.251 -15.833  43.554  1.00  0.00           O  
ATOM    969  CB  GLU A 143      -8.078 -15.887  45.198  1.00  0.00           C  
ATOM    970  CEN GLU A 143      -6.703 -14.896  45.370  1.00  0.00           X  
ATOM    971  H   GLU A 143      -9.746 -17.851  47.189  1.00  0.00           H  
ATOM    972  N   SER A 144     -11.618 -16.982  44.960  1.00  0.00           N  
ATOM    973  CA  SER A 144     -12.885 -17.050  44.204  1.00  0.00           C  
ATOM    974  C   SER A 144     -12.958 -16.760  42.694  1.00  0.00           C  
ATOM    975  O   SER A 144     -11.987 -16.903  41.961  1.00  0.00           O  
ATOM    976  CB  SER A 144     -13.861 -16.118  44.895  1.00  0.00           C  
ATOM    977  CEN SER A 144     -14.046 -15.677  45.154  1.00  0.00           X  
ATOM    978  H   SER A 144     -11.825 -16.865  45.942  1.00  0.00           H  
ATOM    979  N   GLY A 145     -14.059 -16.118  42.266  1.00  0.00           N  
ATOM    980  CA  GLY A 145     -14.281 -15.743  40.859  1.00  0.00           C  
ATOM    981  C   GLY A 145     -15.591 -16.278  40.238  1.00  0.00           C  
ATOM    982  O   GLY A 145     -16.146 -17.223  40.790  1.00  0.00           O  
ATOM    983  CEN GLY A 145     -14.281 -15.743  40.859  1.00  0.00           X  
ATOM    984  H   GLY A 145     -14.701 -15.748  42.950  1.00  0.00           H  
ATOM    985  N   PRO A 146     -16.116 -15.702  39.131  1.00  0.00           N  
ATOM    986  CA  PRO A 146     -17.359 -16.120  38.472  1.00  0.00           C  
ATOM    987  C   PRO A 146     -17.280 -17.513  37.825  1.00  0.00           C  
ATOM    988  O   PRO A 146     -16.247 -17.898  37.284  1.00  0.00           O  
ATOM    989  CB  PRO A 146     -17.592 -15.020  37.423  1.00  0.00           C  
ATOM    990  CEN PRO A 146     -16.026 -14.396  38.009  1.00  0.00           X  
ATOM    991  N   GLY A 147     -18.394 -18.249  37.825  1.00  0.00           N  
ATOM    992  CA  GLY A 147     -18.513 -19.564  37.197  1.00  0.00           C  
ATOM    993  C   GLY A 147     -18.595 -19.439  35.681  1.00  0.00           C  
ATOM    994  O   GLY A 147     -18.890 -18.372  35.156  1.00  0.00           O  
ATOM    995  CEN GLY A 147     -18.513 -19.564  37.197  1.00  0.00           X  
ATOM    996  H   GLY A 147     -19.212 -17.892  38.298  1.00  0.00           H  
ATOM    997  N   SER A 148     -18.267 -20.535  35.012  1.00  0.00           N  
ATOM    998  CA  SER A 148     -18.291 -20.761  33.572  1.00  0.00           C  
ATOM    999  C   SER A 148     -19.688 -20.879  32.946  1.00  0.00           C  
ATOM   1000  O   SER A 148     -20.640 -21.368  33.550  1.00  0.00           O  
ATOM   1001  CB  SER A 148     -17.490 -22.011  33.263  1.00  0.00           C  
ATOM   1002  CEN SER A 148     -17.289 -22.513  33.322  1.00  0.00           X  
ATOM   1003  H   SER A 148     -17.880 -21.300  35.548  1.00  0.00           H  
ATOM   1004  N   GLU A 149     -19.729 -20.431  31.692  1.00  0.00           N  
ATOM   1005  CA  GLU A 149     -20.811 -20.410  30.705  1.00  0.00           C  
ATOM   1006  C   GLU A 149     -20.452 -20.957  29.304  1.00  0.00           C  
ATOM   1007  O   GLU A 149     -19.377 -20.697  28.761  1.00  0.00           O  
ATOM   1008  CB  GLU A 149     -21.330 -18.977  30.568  1.00  0.00           C  
ATOM   1009  CEN GLU A 149     -22.457 -17.768  30.984  1.00  0.00           X  
ATOM   1010  H   GLU A 149     -18.859 -20.058  31.342  1.00  0.00           H  
ATOM   1011  N   PRO A 150     -21.414 -21.635  28.655  1.00  0.00           N  
ATOM   1012  CA  PRO A 150     -21.093 -22.101  27.308  1.00  0.00           C  
ATOM   1013  C   PRO A 150     -20.943 -20.958  26.304  1.00  0.00           C  
ATOM   1014  O   PRO A 150     -21.589 -19.915  26.397  1.00  0.00           O  
ATOM   1015  CB  PRO A 150     -22.272 -23.022  26.952  1.00  0.00           C  
ATOM   1016  CEN PRO A 150     -22.904 -22.509  28.540  1.00  0.00           X  
ATOM   1017  N   ALA A 151     -20.107 -21.199  25.297  1.00  0.00           N  
ATOM   1018  CA  ALA A 151     -19.875 -20.308  24.175  1.00  0.00           C  
ATOM   1019  C   ALA A 151     -21.134 -20.185  23.298  1.00  0.00           C  
ATOM   1020  O   ALA A 151     -21.872 -21.151  23.106  1.00  0.00           O  
ATOM   1021  CB  ALA A 151     -18.689 -20.796  23.356  1.00  0.00           C  
ATOM   1022  CEN ALA A 151     -18.690 -20.796  23.356  1.00  0.00           X  
ATOM   1023  H   ALA A 151     -19.662 -22.104  25.258  1.00  0.00           H  
ATOM   1024  N   THR A 152     -21.359 -19.011  22.715  1.00  0.00           N  
ATOM   1025  CA  THR A 152     -22.492 -18.788  21.817  1.00  0.00           C  
ATOM   1026  C   THR A 152     -21.990 -18.007  20.621  1.00  0.00           C  
ATOM   1027  O   THR A 152     -20.907 -17.422  20.633  1.00  0.00           O  
ATOM   1028  CB  THR A 152     -23.643 -18.020  22.493  1.00  0.00           C  
ATOM   1029  CEN THR A 152     -24.056 -17.970  22.904  1.00  0.00           X  
ATOM   1030  H   THR A 152     -20.680 -18.273  22.831  1.00  0.00           H  
ATOM   1031  N   SER A 153     -22.813 -18.045  19.579  1.00  0.00           N  
ATOM   1032  CA  SER A 153     -22.611 -17.370  18.304  1.00  0.00           C  
ATOM   1033  C   SER A 153     -22.612 -15.854  18.520  1.00  0.00           C  
ATOM   1034  O   SER A 153     -23.404 -15.324  19.295  1.00  0.00           O  
ATOM   1035  CB  SER A 153     -23.684 -17.776  17.313  1.00  0.00           C  
ATOM   1036  CEN SER A 153     -24.173 -17.925  17.126  1.00  0.00           X  
ATOM   1037  H   SER A 153     -23.736 -18.416  19.751  1.00  0.00           H  
ATOM   1038  N   GLY A 154     -21.669 -15.174  17.877  1.00  0.00           N  
ATOM   1039  CA  GLY A 154     -21.493 -13.725  17.923  1.00  0.00           C  
ATOM   1040  C   GLY A 154     -22.008 -13.073  16.644  1.00  0.00           C  
ATOM   1041  O   GLY A 154     -21.813 -11.881  16.428  1.00  0.00           O  
ATOM   1042  CEN GLY A 154     -21.493 -13.725  17.923  1.00  0.00           X  
ATOM   1043  H   GLY A 154     -20.948 -15.716  17.422  1.00  0.00           H  
ATOM   1044  N   SER A 155     -22.620 -13.878  15.774  1.00  0.00           N  
ATOM   1045  CA  SER A 155     -23.092 -13.424  14.473  1.00  0.00           C  
ATOM   1046  C   SER A 155     -24.191 -12.407  14.814  1.00  0.00           C  
ATOM   1047  O   SER A 155     -24.779 -12.456  15.884  1.00  0.00           O  
ATOM   1048  CB  SER A 155     -23.609 -14.569  13.624  1.00  0.00           C  
ATOM   1049  CEN SER A 155     -23.840 -15.046  13.500  1.00  0.00           X  
ATOM   1050  H   SER A 155     -23.167 -14.637  16.157  1.00  0.00           H  
ATOM   1051  N   GLU A 156     -24.419 -11.349  14.058  1.00  0.00           N  
ATOM   1052  CA  GLU A 156     -23.638 -11.040  12.887  1.00  0.00           C  
ATOM   1053  C   GLU A 156     -23.588  -9.490  12.856  1.00  0.00           C  
ATOM   1054  O   GLU A 156     -24.594  -8.835  13.096  1.00  0.00           O  
ATOM   1055  CB  GLU A 156     -24.258 -11.628  11.618  1.00  0.00           C  
ATOM   1056  CEN GLU A 156     -24.290 -12.831  10.411  1.00  0.00           X  
ATOM   1057  H   GLU A 156     -25.404 -11.249  13.862  1.00  0.00           H  
ATOM   1058  N   THR A 157     -22.463  -8.880  12.471  1.00  0.00           N  
ATOM   1059  CA  THR A 157     -22.415  -7.408  12.350  1.00  0.00           C  
ATOM   1060  C   THR A 157     -22.570  -7.036  10.869  1.00  0.00           C  
ATOM   1061  O   THR A 157     -21.830  -7.562  10.035  1.00  0.00           O  
ATOM   1062  CB  THR A 157     -21.103  -6.816  12.897  1.00  0.00           C  
ATOM   1063  CEN THR A 157     -20.724  -6.721  13.332  1.00  0.00           X  
ATOM   1064  H   THR A 157     -21.801  -9.407  11.917  1.00  0.00           H  
ATOM   1065  N   PRO A 158     -23.556  -6.209  10.483  1.00  0.00           N  
ATOM   1066  CA  PRO A 158     -23.913  -5.861   9.114  1.00  0.00           C  
ATOM   1067  C   PRO A 158     -22.791  -4.960   8.606  1.00  0.00           C  
ATOM   1068  O   PRO A 158     -22.840  -3.738   8.685  1.00  0.00           O  
ATOM   1069  CB  PRO A 158     -25.270  -5.144   9.212  1.00  0.00           C  
ATOM   1070  CEN PRO A 158     -25.088  -5.446  10.961  1.00  0.00           X  
ATOM   1071  N   GLY A 159     -21.683  -5.569   8.234  1.00  0.00           N  
ATOM   1072  CA  GLY A 159     -20.585  -4.799   7.656  1.00  0.00           C  
ATOM   1073  C   GLY A 159     -19.424  -5.655   7.210  1.00  0.00           C  
ATOM   1074  O   GLY A 159     -18.873  -5.397   6.154  1.00  0.00           O  
ATOM   1075  CEN GLY A 159     -20.585  -4.799   7.656  1.00  0.00           X  
ATOM   1076  H   GLY A 159     -21.637  -6.577   8.269  1.00  0.00           H  
ATOM   1077  N   MET A 160     -19.108  -6.727   7.945  1.00  0.00           N  
ATOM   1078  CA  MET A 160     -17.979  -7.596   7.600  1.00  0.00           C  
ATOM   1079  C   MET A 160     -18.247  -8.349   6.296  1.00  0.00           C  
ATOM   1080  O   MET A 160     -17.388  -8.359   5.432  1.00  0.00           O  
ATOM   1081  CB  MET A 160     -17.703  -8.582   8.733  1.00  0.00           C  
ATOM   1082  CEN MET A 160     -16.549  -8.965   9.998  1.00  0.00           X  
ATOM   1083  H   MET A 160     -19.647  -6.924   8.777  1.00  0.00           H  
ATOM   1084  N   TYR A 161     -19.456  -8.895   6.109  1.00  0.00           N  
ATOM   1085  CA  TYR A 161     -19.808  -9.645   4.898  1.00  0.00           C  
ATOM   1086  C   TYR A 161     -19.730  -8.809   3.611  1.00  0.00           C  
ATOM   1087  O   TYR A 161     -19.016  -9.200   2.700  1.00  0.00           O  
ATOM   1088  CB  TYR A 161     -21.215 -10.229   5.043  1.00  0.00           C  
ATOM   1089  CEN TYR A 161     -22.015 -11.731   5.460  1.00  0.00           X  
ATOM   1090  H   TYR A 161     -20.143  -8.829   6.847  1.00  0.00           H  
ATOM   1091  N   GLY A 162     -20.444  -7.678   3.539  1.00  0.00           N  
ATOM   1092  CA  GLY A 162     -20.358  -6.756   2.400  1.00  0.00           C  
ATOM   1093  C   GLY A 162     -18.921  -6.291   2.199  1.00  0.00           C  
ATOM   1094  O   GLY A 162     -18.313  -6.633   1.199  1.00  0.00           O  
ATOM   1095  CEN GLY A 162     -20.358  -6.756   2.400  1.00  0.00           X  
ATOM   1096  H   GLY A 162     -20.937  -7.362   4.361  1.00  0.00           H  
ATOM   1097  N   LYS A 163     -18.340  -5.679   3.242  1.00  0.00           N  
ATOM   1098  CA  LYS A 163     -16.996  -5.077   3.198  1.00  0.00           C  
ATOM   1099  C   LYS A 163     -15.940  -6.004   2.601  1.00  0.00           C  
ATOM   1100  O   LYS A 163     -15.077  -5.572   1.852  1.00  0.00           O  
ATOM   1101  CB  LYS A 163     -16.564  -4.653   4.602  1.00  0.00           C  
ATOM   1102  CEN LYS A 163     -16.270  -3.105   6.015  1.00  0.00           X  
ATOM   1103  H   LYS A 163     -18.870  -5.585   4.097  1.00  0.00           H  
ATOM   1104  N   LEU A 164     -15.986  -7.275   2.979  1.00  0.00           N  
ATOM   1105  CA  LEU A 164     -15.081  -8.289   2.473  1.00  0.00           C  
ATOM   1106  C   LEU A 164     -15.182  -8.469   0.958  1.00  0.00           C  
ATOM   1107  O   LEU A 164     -14.161  -8.518   0.280  1.00  0.00           O  
ATOM   1108  CB  LEU A 164     -15.353  -9.621   3.183  1.00  0.00           C  
ATOM   1109  CEN LEU A 164     -14.621 -10.374   4.311  1.00  0.00           X  
ATOM   1110  H   LEU A 164     -16.684  -7.541   3.660  1.00  0.00           H  
ATOM   1111  N   ASN A 165     -16.406  -8.576   0.444  1.00  0.00           N  
ATOM   1112  CA  ASN A 165     -16.620  -8.808  -0.976  1.00  0.00           C  
ATOM   1113  C   ASN A 165     -16.229  -7.574  -1.784  1.00  0.00           C  
ATOM   1114  O   ASN A 165     -15.591  -7.744  -2.815  1.00  0.00           O  
ATOM   1115  CB  ASN A 165     -18.057  -9.200  -1.267  1.00  0.00           C  
ATOM   1116  CEN ASN A 165     -18.624 -10.078  -1.364  1.00  0.00           X  
ATOM   1117  H   ASN A 165     -17.203  -8.333   1.012  1.00  0.00           H  
ATOM   1118  N   ASP A 166     -16.531  -6.372  -1.286  1.00  0.00           N  
ATOM   1119  CA  ASP A 166     -16.220  -5.114  -1.972  1.00  0.00           C  
ATOM   1120  C   ASP A 166     -14.692  -4.927  -2.073  1.00  0.00           C  
ATOM   1121  O   ASP A 166     -14.161  -4.655  -3.147  1.00  0.00           O  
ATOM   1122  CB  ASP A 166     -16.858  -3.929  -1.243  1.00  0.00           C  
ATOM   1123  CEN ASP A 166     -17.681  -3.331  -1.289  1.00  0.00           X  
ATOM   1124  H   ASP A 166     -17.089  -6.313  -0.448  1.00  0.00           H  
ATOM   1125  N   LEU A 167     -13.965  -5.218  -0.988  1.00  0.00           N  
ATOM   1126  CA  LEU A 167     -12.504  -5.118  -0.959  1.00  0.00           C  
ATOM   1127  C   LEU A 167     -11.815  -6.124  -1.891  1.00  0.00           C  
ATOM   1128  O   LEU A 167     -10.900  -5.774  -2.637  1.00  0.00           O  
ATOM   1129  CB  LEU A 167     -12.003  -5.307   0.478  1.00  0.00           C  
ATOM   1130  CEN LEU A 167     -11.497  -4.321   1.548  1.00  0.00           X  
ATOM   1131  H   LEU A 167     -14.453  -5.402  -0.122  1.00  0.00           H  
ATOM   1132  N   LEU A 168     -12.214  -7.398  -1.824  1.00  0.00           N  
ATOM   1133  CA  LEU A 168     -11.640  -8.438  -2.674  1.00  0.00           C  
ATOM   1134  C   LEU A 168     -11.858  -8.123  -4.161  1.00  0.00           C  
ATOM   1135  O   LEU A 168     -10.916  -8.223  -4.946  1.00  0.00           O  
ATOM   1136  CB  LEU A 168     -12.246  -9.802  -2.319  1.00  0.00           C  
ATOM   1137  CEN LEU A 168     -11.709 -11.011  -1.531  1.00  0.00           X  
ATOM   1138  H   LEU A 168     -12.987  -7.623  -1.216  1.00  0.00           H  
ATOM   1139  N   GLU A 169     -13.081  -7.757  -4.545  1.00  0.00           N  
ATOM   1140  CA  GLU A 169     -13.453  -7.443  -5.926  1.00  0.00           C  
ATOM   1141  C   GLU A 169     -12.628  -6.274  -6.470  1.00  0.00           C  
ATOM   1142  O   GLU A 169     -12.065  -6.392  -7.561  1.00  0.00           O  
ATOM   1143  CB  GLU A 169     -14.946  -7.121  -6.018  1.00  0.00           C  
ATOM   1144  CEN GLU A 169     -16.541  -7.601  -6.378  1.00  0.00           X  
ATOM   1145  H   GLU A 169     -13.781  -7.598  -3.835  1.00  0.00           H  
ATOM   1146  N   ASP A 170     -12.465  -5.212  -5.678  1.00  0.00           N  
ATOM   1147  CA  ASP A 170     -11.673  -4.046  -6.060  1.00  0.00           C  
ATOM   1148  C   ASP A 170     -10.203  -4.427  -6.285  1.00  0.00           C  
ATOM   1149  O   ASP A 170      -9.604  -4.110  -7.312  1.00  0.00           O  
ATOM   1150  CB  ASP A 170     -11.780  -2.955  -4.992  1.00  0.00           C  
ATOM   1151  CEN ASP A 170     -12.295  -2.098  -4.795  1.00  0.00           X  
ATOM   1152  H   ASP A 170     -12.997  -5.156  -4.824  1.00  0.00           H  
ATOM   1153  N   LEU A 171      -9.610  -5.228  -5.401  1.00  0.00           N  
ATOM   1154  CA  LEU A 171      -8.229  -5.690  -5.571  1.00  0.00           C  
ATOM   1155  C   LEU A 171      -8.034  -6.502  -6.866  1.00  0.00           C  
ATOM   1156  O   LEU A 171      -7.086  -6.280  -7.630  1.00  0.00           O  
ATOM   1157  CB  LEU A 171      -7.810  -6.525  -4.355  1.00  0.00           C  
ATOM   1158  CEN LEU A 171      -6.924  -6.220  -3.132  1.00  0.00           X  
ATOM   1159  H   LEU A 171     -10.119  -5.469  -4.561  1.00  0.00           H  
ATOM   1160  N   GLN A 172      -8.956  -7.421  -7.165  1.00  0.00           N  
ATOM   1161  CA  GLN A 172      -8.909  -8.225  -8.385  1.00  0.00           C  
ATOM   1162  C   GLN A 172      -8.993  -7.377  -9.653  1.00  0.00           C  
ATOM   1163  O   GLN A 172      -8.284  -7.644 -10.628  1.00  0.00           O  
ATOM   1164  CB  GLN A 172     -10.047  -9.249  -8.383  1.00  0.00           C  
ATOM   1165  CEN GLN A 172     -10.454 -10.918  -8.075  1.00  0.00           X  
ATOM   1166  H   GLN A 172      -9.758  -7.499  -6.555  1.00  0.00           H  
ATOM   1167  N   GLU A 173      -9.864  -6.379  -9.686  1.00  0.00           N  
ATOM   1168  CA  GLU A 173     -10.009  -5.497 -10.833  1.00  0.00           C  
ATOM   1169  C   GLU A 173      -8.738  -4.651 -11.050  1.00  0.00           C  
ATOM   1170  O   GLU A 173      -8.270  -4.564 -12.191  1.00  0.00           O  
ATOM   1171  CB  GLU A 173     -11.229  -4.591 -10.651  1.00  0.00           C  
ATOM   1172  CEN GLU A 173     -12.866  -4.238 -10.966  1.00  0.00           X  
ATOM   1173  H   GLU A 173     -10.437  -6.191  -8.874  1.00  0.00           H  
ATOM   1174  N   VAL A 174      -8.067  -4.180  -9.984  1.00  0.00           N  
ATOM   1175  CA  VAL A 174      -6.822  -3.384 -10.077  1.00  0.00           C  
ATOM   1176  C   VAL A 174      -5.691  -4.246 -10.648  1.00  0.00           C  
ATOM   1177  O   VAL A 174      -4.967  -3.782 -11.531  1.00  0.00           O  
ATOM   1178  CB  VAL A 174      -6.390  -2.823  -8.709  1.00  0.00           C  
ATOM   1179  CEN VAL A 174      -6.330  -2.244  -8.341  1.00  0.00           X  
ATOM   1180  H   VAL A 174      -8.453  -4.377  -9.070  1.00  0.00           H  
ATOM   1181  N   LEU A 175      -5.563  -5.508 -10.212  1.00  0.00           N  
ATOM   1182  CA  LEU A 175      -4.530  -6.431 -10.708  1.00  0.00           C  
ATOM   1183  C   LEU A 175      -4.730  -6.792 -12.183  1.00  0.00           C  
ATOM   1184  O   LEU A 175      -3.793  -6.727 -12.983  1.00  0.00           O  
ATOM   1185  CB  LEU A 175      -4.513  -7.705  -9.854  1.00  0.00           C  
ATOM   1186  CEN LEU A 175      -3.567  -8.210  -8.749  1.00  0.00           X  
ATOM   1187  H   LEU A 175      -6.183  -5.816  -9.476  1.00  0.00           H  
ATOM   1188  N   LYS A 176      -5.957  -7.161 -12.577  1.00  0.00           N  
ATOM   1189  CA  LYS A 176      -6.256  -7.521 -13.973  1.00  0.00           C  
ATOM   1190  C   LYS A 176      -5.965  -6.362 -14.914  1.00  0.00           C  
ATOM   1191  O   LYS A 176      -5.350  -6.578 -15.959  1.00  0.00           O  
ATOM   1192  CB  LYS A 176      -7.715  -7.956 -14.120  1.00  0.00           C  
ATOM   1193  CEN LYS A 176      -9.123  -9.517 -14.360  1.00  0.00           X  
ATOM   1194  H   LYS A 176      -6.689  -7.174 -11.883  1.00  0.00           H  
ATOM   1195  N   ASN A 177      -6.404  -5.154 -14.576  1.00  0.00           N  
ATOM   1196  CA  ASN A 177      -6.113  -3.969 -15.366  1.00  0.00           C  
ATOM   1197  C   ASN A 177      -4.605  -3.750 -15.480  1.00  0.00           C  
ATOM   1198  O   ASN A 177      -4.054  -4.023 -16.540  1.00  0.00           O  
ATOM   1199  CB  ASN A 177      -6.786  -2.738 -14.787  1.00  0.00           C  
ATOM   1200  CEN ASN A 177      -7.685  -2.210 -14.905  1.00  0.00           X  
ATOM   1201  H   ASN A 177      -6.950  -5.055 -13.733  1.00  0.00           H  
ATOM   1202  N   LEU A 178      -3.895  -3.438 -14.396  1.00  0.00           N  
ATOM   1203  CA  LEU A 178      -2.471  -3.101 -14.441  1.00  0.00           C  
ATOM   1204  C   LEU A 178      -1.649  -4.147 -15.221  1.00  0.00           C  
ATOM   1205  O   LEU A 178      -0.790  -3.788 -16.028  1.00  0.00           O  
ATOM   1206  CB  LEU A 178      -1.928  -2.954 -13.014  1.00  0.00           C  
ATOM   1207  CEN LEU A 178      -1.576  -1.728 -12.150  1.00  0.00           X  
ATOM   1208  H   LEU A 178      -4.362  -3.408 -13.501  1.00  0.00           H  
ATOM   1209  N   HIS A 179      -1.981  -5.432 -15.086  1.00  0.00           N  
ATOM   1210  CA  HIS A 179      -1.276  -6.523 -15.763  1.00  0.00           C  
ATOM   1211  C   HIS A 179      -1.319  -6.431 -17.298  1.00  0.00           C  
ATOM   1212  O   HIS A 179      -0.313  -6.687 -17.964  1.00  0.00           O  
ATOM   1213  CB  HIS A 179      -1.853  -7.870 -15.316  1.00  0.00           C  
ATOM   1214  CEN HIS A 179      -1.582  -8.871 -14.339  1.00  0.00           X  
ATOM   1215  H   HIS A 179      -2.704  -5.666 -14.419  1.00  0.00           H  
ATOM   1216  N   LYS A 180      -2.458  -6.057 -17.897  1.00  0.00           N  
ATOM   1217  CA  LYS A 180      -2.575  -5.934 -19.363  1.00  0.00           C  
ATOM   1218  C   LYS A 180      -2.171  -4.526 -19.829  1.00  0.00           C  
ATOM   1219  O   LYS A 180      -1.370  -4.404 -20.761  1.00  0.00           O  
ATOM   1220  CB  LYS A 180      -4.000  -6.250 -19.819  1.00  0.00           C  
ATOM   1221  CEN LYS A 180      -5.354  -7.604 -20.720  1.00  0.00           X  
ATOM   1222  H   LYS A 180      -3.216  -5.731 -17.313  1.00  0.00           H  
ATOM   1223  N   ASN A 181      -2.669  -3.476 -19.173  1.00  0.00           N  
ATOM   1224  CA  ASN A 181      -2.514  -2.074 -19.593  1.00  0.00           C  
ATOM   1225  C   ASN A 181      -1.093  -1.721 -19.994  1.00  0.00           C  
ATOM   1226  O   ASN A 181      -0.898  -1.150 -21.069  1.00  0.00           O  
ATOM   1227  CB  ASN A 181      -2.981  -1.122 -18.507  1.00  0.00           C  
ATOM   1228  CEN ASN A 181      -3.862  -0.622 -18.231  1.00  0.00           X  
ATOM   1229  H   ASN A 181      -3.329  -3.668 -18.431  1.00  0.00           H  
ATOM   1230  N   ASP A 182      -0.112  -2.122 -19.186  1.00  0.00           N  
ATOM   1231  CA  ASP A 182       1.286  -1.729 -19.357  1.00  0.00           C  
ATOM   1232  C   ASP A 182       1.785  -1.997 -20.796  1.00  0.00           C  
ATOM   1233  O   ASP A 182       2.626  -1.273 -21.342  1.00  0.00           O  
ATOM   1234  CB  ASP A 182       2.167  -2.467 -18.346  1.00  0.00           C  
ATOM   1235  CEN ASP A 182       2.598  -2.329 -17.433  1.00  0.00           X  
ATOM   1236  H   ASP A 182      -0.350  -2.686 -18.380  1.00  0.00           H  
ATOM   1237  N   ARG A 183       1.185  -2.985 -21.487  1.00  0.00           N  
ATOM   1238  CA  ARG A 183       1.548  -3.358 -22.858  1.00  0.00           C  
ATOM   1239  C   ARG A 183       1.215  -2.332 -23.943  1.00  0.00           C  
ATOM   1240  O   ARG A 183       1.898  -2.367 -24.966  1.00  0.00           O  
ATOM   1241  CB  ARG A 183       0.958  -4.713 -23.220  1.00  0.00           C  
ATOM   1242  CEN ARG A 183       0.748  -7.163 -23.548  1.00  0.00           X  
ATOM   1243  H   ARG A 183       0.454  -3.495 -21.011  1.00  0.00           H  
ATOM   1244  N   SER A 184       0.222  -1.447 -23.781  1.00  0.00           N  
ATOM   1245  CA  SER A 184      -0.122  -0.458 -24.827  1.00  0.00           C  
ATOM   1246  C   SER A 184       0.104   1.021 -24.504  1.00  0.00           C  
ATOM   1247  O   SER A 184       0.309   1.777 -25.441  1.00  0.00           O  
ATOM   1248  CB  SER A 184      -1.576  -0.650 -25.213  1.00  0.00           C  
ATOM   1249  CEN SER A 184      -2.107  -0.753 -25.157  1.00  0.00           X  
ATOM   1250  H   SER A 184      -0.423  -1.586 -23.018  1.00  0.00           H  
ATOM   1251  N   GLY A 185       0.153   1.438 -23.232  1.00  0.00           N  
ATOM   1252  CA  GLY A 185       0.301   2.849 -22.837  1.00  0.00           C  
ATOM   1253  C   GLY A 185      -0.943   3.748 -22.995  1.00  0.00           C  
ATOM   1254  O   GLY A 185      -2.061   3.256 -23.068  1.00  0.00           O  
ATOM   1255  CEN GLY A 185       0.301   2.849 -22.837  1.00  0.00           X  
ATOM   1256  H   GLY A 185       0.215   0.731 -22.513  1.00  0.00           H  
ATOM   1257  N   LYS A 186      -0.697   5.044 -23.237  1.00  0.00           N  
ATOM   1258  CA  LYS A 186      -1.642   6.172 -23.435  1.00  0.00           C  
ATOM   1259  C   LYS A 186      -2.883   6.236 -22.548  1.00  0.00           C  
ATOM   1260  O   LYS A 186      -2.706   6.519 -21.368  1.00  0.00           O  
ATOM   1261  CB  LYS A 186      -2.105   6.180 -24.893  1.00  0.00           C  
ATOM   1262  CEN LYS A 186      -1.952   7.004 -26.835  1.00  0.00           X  
ATOM   1263  H   LYS A 186       0.279   5.286 -23.323  1.00  0.00           H  
ATOM   1264  N   ASP A 187      -4.086   5.929 -23.030  1.00  0.00           N  
ATOM   1265  CA  ASP A 187      -5.284   6.149 -22.192  1.00  0.00           C  
ATOM   1266  C   ASP A 187      -5.241   5.398 -20.854  1.00  0.00           C  
ATOM   1267  O   ASP A 187      -5.807   5.826 -19.855  1.00  0.00           O  
ATOM   1268  CB  ASP A 187      -6.543   5.743 -22.962  1.00  0.00           C  
ATOM   1269  CEN ASP A 187      -7.284   6.154 -23.527  1.00  0.00           X  
ATOM   1270  H   ASP A 187      -4.204   5.850 -24.028  1.00  0.00           H  
ATOM   1271  N   ASN A 188      -4.460   4.331 -20.794  1.00  0.00           N  
ATOM   1272  CA  ASN A 188      -4.295   3.567 -19.570  1.00  0.00           C  
ATOM   1273  C   ASN A 188      -3.898   4.425 -18.344  1.00  0.00           C  
ATOM   1274  O   ASN A 188      -4.046   3.971 -17.209  1.00  0.00           O  
ATOM   1275  CB  ASN A 188      -3.280   2.458 -19.779  1.00  0.00           C  
ATOM   1276  CEN ASN A 188      -3.271   1.453 -20.081  1.00  0.00           X  
ATOM   1277  H   ASN A 188      -4.146   3.933 -21.667  1.00  0.00           H  
ATOM   1278  N   ILE A 189      -3.305   5.615 -18.524  1.00  0.00           N  
ATOM   1279  CA  ILE A 189      -2.924   6.466 -17.375  1.00  0.00           C  
ATOM   1280  C   ILE A 189      -4.179   6.855 -16.591  1.00  0.00           C  
ATOM   1281  O   ILE A 189      -4.164   6.792 -15.369  1.00  0.00           O  
ATOM   1282  CB  ILE A 189      -2.182   7.741 -17.815  1.00  0.00           C  
ATOM   1283  CEN ILE A 189      -1.209   8.169 -18.058  1.00  0.00           X  
ATOM   1284  H   ILE A 189      -3.262   5.996 -19.458  1.00  0.00           H  
ATOM   1285  N   HIS A 190      -5.269   7.179 -17.291  1.00  0.00           N  
ATOM   1286  CA  HIS A 190      -6.528   7.585 -16.661  1.00  0.00           C  
ATOM   1287  C   HIS A 190      -7.221   6.409 -15.962  1.00  0.00           C  
ATOM   1288  O   HIS A 190      -7.708   6.567 -14.847  1.00  0.00           O  
ATOM   1289  CB  HIS A 190      -7.471   8.203 -17.698  1.00  0.00           C  
ATOM   1290  CEN HIS A 190      -7.820   9.498 -18.180  1.00  0.00           X  
ATOM   1291  H   HIS A 190      -5.271   7.037 -18.291  1.00  0.00           H  
ATOM   1292  N   ASP A 191      -7.231   5.225 -16.582  1.00  0.00           N  
ATOM   1293  CA  ASP A 191      -7.829   4.032 -15.975  1.00  0.00           C  
ATOM   1294  C   ASP A 191      -7.084   3.620 -14.699  1.00  0.00           C  
ATOM   1295  O   ASP A 191      -7.712   3.341 -13.682  1.00  0.00           O  
ATOM   1296  CB  ASP A 191      -7.840   2.873 -16.974  1.00  0.00           C  
ATOM   1297  CEN ASP A 191      -8.463   2.414 -17.637  1.00  0.00           X  
ATOM   1298  H   ASP A 191      -6.886   5.158 -17.527  1.00  0.00           H  
ATOM   1299  N   VAL A 192      -5.746   3.626 -14.732  1.00  0.00           N  
ATOM   1300  CA  VAL A 192      -4.912   3.256 -13.578  1.00  0.00           C  
ATOM   1301  C   VAL A 192      -5.086   4.254 -12.435  1.00  0.00           C  
ATOM   1302  O   VAL A 192      -5.270   3.825 -11.304  1.00  0.00           O  
ATOM   1303  CB  VAL A 192      -3.420   3.179 -13.954  1.00  0.00           C  
ATOM   1304  CEN VAL A 192      -2.894   2.745 -14.050  1.00  0.00           X  
ATOM   1305  H   VAL A 192      -5.299   3.945 -15.578  1.00  0.00           H  
ATOM   1306  N   ASP A 193      -5.068   5.559 -12.722  1.00  0.00           N  
ATOM   1307  CA  ASP A 193      -5.236   6.608 -11.710  1.00  0.00           C  
ATOM   1308  C   ASP A 193      -6.602   6.500 -11.018  1.00  0.00           C  
ATOM   1309  O   ASP A 193      -6.662   6.478  -9.789  1.00  0.00           O  
ATOM   1310  CB  ASP A 193      -5.075   7.993 -12.342  1.00  0.00           C  
ATOM   1311  CEN ASP A 193      -4.374   8.721 -12.467  1.00  0.00           X  
ATOM   1312  H   ASP A 193      -4.913   5.852 -13.676  1.00  0.00           H  
ATOM   1313  N   ASN A 194      -7.682   6.316 -11.781  1.00  0.00           N  
ATOM   1314  CA  ASN A 194      -9.035   6.161 -11.237  1.00  0.00           C  
ATOM   1315  C   ASN A 194      -9.159   4.918 -10.353  1.00  0.00           C  
ATOM   1316  O   ASN A 194      -9.775   4.956  -9.293  1.00  0.00           O  
ATOM   1317  CB  ASN A 194     -10.071   6.115 -12.345  1.00  0.00           C  
ATOM   1318  CEN ASN A 194     -10.691   6.784 -12.865  1.00  0.00           X  
ATOM   1319  H   ASN A 194      -7.561   6.308 -12.786  1.00  0.00           H  
ATOM   1320  N   HIS A 195      -8.574   3.803 -10.787  1.00  0.00           N  
ATOM   1321  CA  HIS A 195      -8.595   2.586  -9.993  1.00  0.00           C  
ATOM   1322  C   HIS A 195      -7.866   2.753  -8.657  1.00  0.00           C  
ATOM   1323  O   HIS A 195      -8.386   2.345  -7.620  1.00  0.00           O  
ATOM   1324  CB  HIS A 195      -7.977   1.428 -10.783  1.00  0.00           C  
ATOM   1325  CEN HIS A 195      -8.412   0.362 -11.623  1.00  0.00           X  
ATOM   1326  H   HIS A 195      -8.135   3.789 -11.694  1.00  0.00           H  
ATOM   1327  N   LEU A 196      -6.715   3.428  -8.657  1.00  0.00           N  
ATOM   1328  CA  LEU A 196      -5.952   3.697  -7.446  1.00  0.00           C  
ATOM   1329  C   LEU A 196      -6.740   4.561  -6.451  1.00  0.00           C  
ATOM   1330  O   LEU A 196      -6.791   4.231  -5.272  1.00  0.00           O  
ATOM   1331  CB  LEU A 196      -4.625   4.375  -7.808  1.00  0.00           C  
ATOM   1332  CEN LEU A 196      -3.175   3.861  -7.885  1.00  0.00           X  
ATOM   1333  H   LEU A 196      -6.365   3.793  -9.531  1.00  0.00           H  
ATOM   1334  N   GLN A 197      -7.401   5.626  -6.920  1.00  0.00           N  
ATOM   1335  CA  GLN A 197      -8.219   6.491  -6.062  1.00  0.00           C  
ATOM   1336  C   GLN A 197      -9.375   5.716  -5.421  1.00  0.00           C  
ATOM   1337  O   GLN A 197      -9.561   5.818  -4.213  1.00  0.00           O  
ATOM   1338  CB  GLN A 197      -8.774   7.670  -6.866  1.00  0.00           C  
ATOM   1339  CEN GLN A 197      -8.561   9.363  -7.233  1.00  0.00           X  
ATOM   1340  H   GLN A 197      -7.362   5.821  -7.911  1.00  0.00           H  
ATOM   1341  N   ASN A 198     -10.088   4.885  -6.191  1.00  0.00           N  
ATOM   1342  CA  ASN A 198     -11.205   4.096  -5.656  1.00  0.00           C  
ATOM   1343  C   ASN A 198     -10.732   3.106  -4.573  1.00  0.00           C  
ATOM   1344  O   ASN A 198     -11.352   3.009  -3.522  1.00  0.00           O  
ATOM   1345  CB  ASN A 198     -11.934   3.355  -6.762  1.00  0.00           C  
ATOM   1346  CEN ASN A 198     -12.754   3.511  -7.399  1.00  0.00           X  
ATOM   1347  H   ASN A 198      -9.888   4.843  -7.178  1.00  0.00           H  
ATOM   1348  N   VAL A 199      -9.573   2.463  -4.773  1.00  0.00           N  
ATOM   1349  CA  VAL A 199      -8.974   1.531  -3.795  1.00  0.00           C  
ATOM   1350  C   VAL A 199      -8.599   2.245  -2.489  1.00  0.00           C  
ATOM   1351  O   VAL A 199      -8.851   1.729  -1.398  1.00  0.00           O  
ATOM   1352  CB  VAL A 199      -7.719   0.844  -4.364  1.00  0.00           C  
ATOM   1353  CEN VAL A 199      -7.471   0.243  -4.593  1.00  0.00           X  
ATOM   1354  H   VAL A 199      -9.113   2.587  -5.662  1.00  0.00           H  
ATOM   1355  N   ILE A 200      -7.992   3.434  -2.566  1.00  0.00           N  
ATOM   1356  CA  ILE A 200      -7.633   4.233  -1.380  1.00  0.00           C  
ATOM   1357  C   ILE A 200      -8.874   4.578  -0.561  1.00  0.00           C  
ATOM   1358  O   ILE A 200      -8.852   4.420   0.666  1.00  0.00           O  
ATOM   1359  CB  ILE A 200      -6.909   5.536  -1.765  1.00  0.00           C  
ATOM   1360  CEN ILE A 200      -5.942   5.985  -1.995  1.00  0.00           X  
ATOM   1361  H   ILE A 200      -7.818   3.819  -3.483  1.00  0.00           H  
ATOM   1362  N   GLU A 201      -9.932   5.060  -1.212  1.00  0.00           N  
ATOM   1363  CA  GLU A 201     -11.194   5.411  -0.559  1.00  0.00           C  
ATOM   1364  C   GLU A 201     -11.783   4.203   0.176  1.00  0.00           C  
ATOM   1365  O   GLU A 201     -12.138   4.314   1.350  1.00  0.00           O  
ATOM   1366  CB  GLU A 201     -12.197   5.948  -1.582  1.00  0.00           C  
ATOM   1367  CEN GLU A 201     -12.972   7.262  -2.342  1.00  0.00           X  
ATOM   1368  H   GLU A 201      -9.893   5.134  -2.219  1.00  0.00           H  
ATOM   1369  N   ASP A 202     -11.771   3.024  -0.446  1.00  0.00           N  
ATOM   1370  CA  ASP A 202     -12.293   1.793   0.145  1.00  0.00           C  
ATOM   1371  C   ASP A 202     -11.507   1.348   1.381  1.00  0.00           C  
ATOM   1372  O   ASP A 202     -12.108   1.004   2.406  1.00  0.00           O  
ATOM   1373  CB  ASP A 202     -12.295   0.672  -0.897  1.00  0.00           C  
ATOM   1374  CEN ASP A 202     -12.922   0.216  -1.558  1.00  0.00           X  
ATOM   1375  H   ASP A 202     -11.513   3.000  -1.422  1.00  0.00           H  
ATOM   1376  N   ILE A 203     -10.170   1.412   1.345  1.00  0.00           N  
ATOM   1377  CA  ILE A 203      -9.330   1.038   2.493  1.00  0.00           C  
ATOM   1378  C   ILE A 203      -9.627   1.967   3.655  1.00  0.00           C  
ATOM   1379  O   ILE A 203      -9.819   1.495   4.773  1.00  0.00           O  
ATOM   1380  CB  ILE A 203      -7.827   1.099   2.163  1.00  0.00           C  
ATOM   1381  CEN ILE A 203      -6.979   0.546   1.760  1.00  0.00           X  
ATOM   1382  H   ILE A 203      -9.739   1.775   0.506  1.00  0.00           H  
ATOM   1383  N   HIS A 204      -9.694   3.277   3.425  1.00  0.00           N  
ATOM   1384  CA  HIS A 204      -9.977   4.246   4.474  1.00  0.00           C  
ATOM   1385  C   HIS A 204     -11.319   3.984   5.170  1.00  0.00           C  
ATOM   1386  O   HIS A 204     -11.372   3.927   6.406  1.00  0.00           O  
ATOM   1387  CB  HIS A 204      -9.958   5.666   3.898  1.00  0.00           C  
ATOM   1388  CEN HIS A 204      -9.037   6.744   3.757  1.00  0.00           X  
ATOM   1389  H   HIS A 204      -9.578   3.606   2.477  1.00  0.00           H  
ATOM   1390  N   ASP A 205     -12.378   3.735   4.412  1.00  0.00           N  
ATOM   1391  CA  ASP A 205     -13.710   3.459   4.943  1.00  0.00           C  
ATOM   1392  C   ASP A 205     -13.738   2.175   5.777  1.00  0.00           C  
ATOM   1393  O   ASP A 205     -14.298   2.152   6.882  1.00  0.00           O  
ATOM   1394  CB  ASP A 205     -14.725   3.364   3.802  1.00  0.00           C  
ATOM   1395  CEN ASP A 205     -15.417   3.934   3.318  1.00  0.00           X  
ATOM   1396  H   ASP A 205     -12.273   3.788   3.409  1.00  0.00           H  
ATOM   1397  N   PHE A 206     -13.086   1.110   5.309  1.00  0.00           N  
ATOM   1398  CA  PHE A 206     -13.019  -0.167   6.011  1.00  0.00           C  
ATOM   1399  C   PHE A 206     -12.319  -0.021   7.366  1.00  0.00           C  
ATOM   1400  O   PHE A 206     -12.827  -0.509   8.376  1.00  0.00           O  
ATOM   1401  CB  PHE A 206     -12.297  -1.207   5.153  1.00  0.00           C  
ATOM   1402  CEN PHE A 206     -12.667  -2.400   4.169  1.00  0.00           X  
ATOM   1403  H   PHE A 206     -12.596   1.201   4.430  1.00  0.00           H  
ATOM   1404  N   MET A 207     -11.194   0.703   7.421  1.00  0.00           N  
ATOM   1405  CA  MET A 207     -10.423   0.936   8.643  1.00  0.00           C  
ATOM   1406  C   MET A 207     -11.246   1.698   9.670  1.00  0.00           C  
ATOM   1407  O   MET A 207     -11.276   1.320  10.843  1.00  0.00           O  
ATOM   1408  CB  MET A 207      -9.139   1.700   8.325  1.00  0.00           C  
ATOM   1409  CEN MET A 207      -7.396   1.524   8.243  1.00  0.00           X  
ATOM   1410  H   MET A 207     -10.877   1.127   6.562  1.00  0.00           H  
ATOM   1411  N   GLN A 208     -11.937   2.758   9.248  1.00  0.00           N  
ATOM   1412  CA  GLN A 208     -12.743   3.583  10.132  1.00  0.00           C  
ATOM   1413  C   GLN A 208     -13.876   2.771  10.767  1.00  0.00           C  
ATOM   1414  O   GLN A 208     -14.054   2.807  11.986  1.00  0.00           O  
ATOM   1415  CB  GLN A 208     -13.322   4.775   9.365  1.00  0.00           C  
ATOM   1416  CEN GLN A 208     -13.131   6.478   9.034  1.00  0.00           X  
ATOM   1417  H   GLN A 208     -11.847   3.035   8.282  1.00  0.00           H  
ATOM   1418  N   ALA A 209     -14.586   1.968   9.971  1.00  0.00           N  
ATOM   1419  CA  ALA A 209     -15.679   1.130  10.442  1.00  0.00           C  
ATOM   1420  C   ALA A 209     -15.198   0.070  11.448  1.00  0.00           C  
ATOM   1421  O   ALA A 209     -15.831  -0.133  12.486  1.00  0.00           O  
ATOM   1422  CB  ALA A 209     -16.372   0.470   9.259  1.00  0.00           C  
ATOM   1423  CEN ALA A 209     -16.372   0.470   9.260  1.00  0.00           X  
ATOM   1424  H   ALA A 209     -14.369   1.961   8.983  1.00  0.00           H  
ATOM   1425  N   ALA A 210     -14.059  -0.582  11.195  1.00  0.00           N  
ATOM   1426  CA  ALA A 210     -13.485  -1.596  12.072  1.00  0.00           C  
ATOM   1427  C   ALA A 210     -13.070  -0.998  13.425  1.00  0.00           C  
ATOM   1428  O   ALA A 210     -13.329  -1.593  14.474  1.00  0.00           O  
ATOM   1429  CB  ALA A 210     -12.298  -2.264  11.393  1.00  0.00           C  
ATOM   1430  CEN ALA A 210     -12.298  -2.263  11.394  1.00  0.00           X  
ATOM   1431  H   ALA A 210     -13.581  -0.383  10.326  1.00  0.00           H  
ATOM   1432  N   ALA A 211     -12.488   0.205  13.430  1.00  0.00           N  
ATOM   1433  CA  ALA A 211     -12.050   0.902  14.636  1.00  0.00           C  
ATOM   1434  C   ALA A 211     -13.240   1.329  15.508  1.00  0.00           C  
ATOM   1435  O   ALA A 211     -13.206   1.120  16.722  1.00  0.00           O  
ATOM   1436  CB  ALA A 211     -11.201   2.108  14.263  1.00  0.00           C  
ATOM   1437  CEN ALA A 211     -11.202   2.108  14.264  1.00  0.00           X  
ATOM   1438  H   ALA A 211     -12.327   0.655  12.542  1.00  0.00           H  
ATOM   1439  N   ALA A 212     -14.312   1.860  14.911  1.00  0.00           N  
ATOM   1440  CA  ALA A 212     -15.504   2.290  15.636  1.00  0.00           C  
ATOM   1441  C   ALA A 212     -16.213   1.094  16.297  1.00  0.00           C  
ATOM   1442  O   ALA A 212     -16.517   1.144  17.487  1.00  0.00           O  
ATOM   1443  CB  ALA A 212     -16.450   3.028  14.700  1.00  0.00           C  
ATOM   1444  CEN ALA A 212     -16.450   3.027  14.701  1.00  0.00           X  
ATOM   1445  H   ALA A 212     -14.300   1.976  13.909  1.00  0.00           H  
ATOM   1446  N   ALA A 213     -16.365  -0.022  15.580  1.00  0.00           N  
ATOM   1447  CA  ALA A 213     -16.950  -1.253  16.121  1.00  0.00           C  
ATOM   1448  C   ALA A 213     -16.174  -1.796  17.338  1.00  0.00           C  
ATOM   1449  O   ALA A 213     -16.774  -2.162  18.355  1.00  0.00           O  
ATOM   1450  CB  ALA A 213     -17.026  -2.310  15.029  1.00  0.00           C  
ATOM   1451  CEN ALA A 213     -17.026  -2.310  15.030  1.00  0.00           X  
ATOM   1452  H   ALA A 213     -16.116  -0.002  14.602  1.00  0.00           H  
ATOM   1453  N   ALA A 214     -14.841  -1.839  17.270  1.00  0.00           N  
ATOM   1454  CA  ALA A 214     -13.990  -2.317  18.354  1.00  0.00           C  
ATOM   1455  C   ALA A 214     -14.101  -1.444  19.617  1.00  0.00           C  
ATOM   1456  O   ALA A 214     -14.126  -1.987  20.721  1.00  0.00           O  
ATOM   1457  CB  ALA A 214     -12.545  -2.387  17.882  1.00  0.00           C  
ATOM   1458  CEN ALA A 214     -12.546  -2.387  17.882  1.00  0.00           X  
ATOM   1459  H   ALA A 214     -14.403  -1.549  16.406  1.00  0.00           H  
ATOM   1460  N   ASN A 215     -14.200  -0.118  19.470  1.00  0.00           N  
ATOM   1461  CA  ASN A 215     -14.324   0.819  20.587  1.00  0.00           C  
ATOM   1462  C   ASN A 215     -15.628   0.658  21.376  1.00  0.00           C  
ATOM   1463  O   ASN A 215     -15.561   0.506  22.589  1.00  0.00           O  
ATOM   1464  CB  ASN A 215     -14.192   2.252  20.103  1.00  0.00           C  
ATOM   1465  CEN ASN A 215     -13.435   2.966  19.971  1.00  0.00           X  
ATOM   1466  H   ASN A 215     -14.161   0.260  18.536  1.00  0.00           H  
ATOM   1467  N   CYS A 216     -16.787   0.551  20.722  1.00  0.00           N  
ATOM   1468  CA  CYS A 216     -18.072   0.340  21.399  1.00  0.00           C  
ATOM   1469  C   CYS A 216     -18.116  -0.953  22.250  1.00  0.00           C  
ATOM   1470  O   CYS A 216     -18.682  -0.949  23.339  1.00  0.00           O  
ATOM   1471  CB  CYS A 216     -19.038   0.234  20.219  1.00  0.00           C  
ATOM   1472  CEN CYS A 216     -19.744   0.899  19.884  1.00  0.00           X  
ATOM   1473  H   CYS A 216     -16.792   0.670  19.718  1.00  0.00           H  
ATOM   1474  N   ARG A 217     -17.560  -2.069  21.756  1.00  0.00           N  
ATOM   1475  CA  ARG A 217     -17.487  -3.371  22.438  1.00  0.00           C  
ATOM   1476  C   ARG A 217     -16.723  -3.342  23.777  1.00  0.00           C  
ATOM   1477  O   ARG A 217     -17.105  -4.092  24.677  1.00  0.00           O  
ATOM   1478  CB  ARG A 217     -16.919  -4.441  21.518  1.00  0.00           C  
ATOM   1479  CEN ARG A 217     -16.807  -6.309  19.889  1.00  0.00           X  
ATOM   1480  H   ARG A 217     -17.147  -2.001  20.837  1.00  0.00           H  
ATOM   1481  N   LYS A 218     -15.643  -2.556  23.889  1.00  0.00           N  
ATOM   1482  CA  LYS A 218     -14.829  -2.388  25.110  1.00  0.00           C  
ATOM   1483  C   LYS A 218     -15.726  -2.023  26.283  1.00  0.00           C  
ATOM   1484  O   LYS A 218     -15.409  -2.502  27.391  1.00  0.00           O  
ATOM   1485  CB  LYS A 218     -13.755  -1.317  24.916  1.00  0.00           C  
ATOM   1486  CEN LYS A 218     -11.719  -0.830  24.605  1.00  0.00           X  
ATOM   1487  H   LYS A 218     -15.532  -1.823  23.204  1.00  0.00           H  
TER                                                                             
# All scores below are weighted scores, not raw scores.
#BEGIN_POSE_ENERGIES_TABLE ./minmover_pdb/pose_75.pdb
label vdw cenpack pair env cbeta hs_pair ss_pair sheet total
weights 1 0.5 1 1 0.25 1 1 1 NA
pose 0.04 -4.28368 -7.95718 -5.74173 12.1867 0 0 0 -5.75587
MET:NtermProteinFull_1 0 -0.21274 -0.14313 0.06168 0.03008 0 0 0 -0.2641
TYR_2 0 0.00411 0.02545 0.83566 0.06961 0 0 0 0.93484
GLY_3 0 -0.05924 0.04763 0.0322 0.0697 0 0 0 0.09029
LYS_4 0 -0.1744 -0.08457 -0.42611 0.04262 0 0 0 -0.64246
LEU_5 0 0.4202 -0.22661 -0.06582 0.0436 0 0 0 0.17138
ASN_6 0 -0.01274 0.08082 -0.40966 0.0697 0 0 0 -0.27188
ASP_7 0 0.02534 0.05396 -0.47618 0.06884 0 0 0 -0.32804
LEU_8 0 0.05604 -0.35056 -0.39148 0.03683 0 0 0 -0.64917
LEU_9 0 0.00957 -0.15398 0.75945 0.06893 0 0 0 0.68396
GLU_10 0 -0.03517 0.00076 -1.00041 0.06947 0 0 0 -0.96536
ASP_11 0 -0.19542 0.28987 -0.1485 0.04336 0 0 0 -0.01069
LEU_12 0 -0.04651 -0.55206 -0.39148 0.04516 0 0 0 -0.9449
GLN_13 0 -0.04931 0.05303 -0.49415 0.06893 0 0 0 -0.4215
GLU_14 0 0.01326 -0.19651 -0.71584 0.06896 0 0 0 -0.83013
VAL_15 0 -0.20593 -0.58659 -0.27892 0.04496 0 0 0 -1.02649
LEU_16 0 -0.10352 -0.05492 -0.06582 0.03776 0 0 0 -0.18649
LYS_17 0 -0.06866 0.02812 -0.8715 0.06947 0 0 0 -0.84257
ASN_18 0 -0.26192 -0.22739 -0.13901 0.04262 0 0 0 -0.5857
LEU_19 0 -0.31755 -0.09799 -0.45811 0.03213 0 0 0 -0.84152
HIS_D_20 0 -0.18207 -0.04161 -0.06774 0.04805 0 0 0 -0.24336
LYS_21 0 -0.01708 -0.05669 -1.04927 0.07025 0 0 0 -1.0528
ASN_22 0 -0.02971 -0.12754 -0.28327 0.04277 0 0 0 -0.39775
ASP_23 0 0.3902 0.25159 -0.1485 0.06921 0 0 0 0.5625
ARG_24 0 0.01351 0.08178 -0.7542 0.07203 0 0 0 -0.58688
SER_25 0 -0.07439 -0.00157 -0.18312 0.03681 0 0 0 -0.22227
GLY_26 0 0.04708 -0.12232 -0.09146 0.04277 0 0 0 -0.12393
LYS_27 0 -0.03491 0.0023 -1.04927 0.07203 0 0 0 -1.00985
ASP_28 0 -0.0379 -0.01541 -0.56986 0.07 0 0 0 -0.55318
ASN_29 0 0.06665 -0.06453 0.05572 0.03508 0 0 0 0.09294
ILE_30 0.00482 0.44444 0.52533 0.34575 0.04674 0 0 0 1.36709
HIS_31 0 -0.0012 -0.07496 0.159 0.07 0 0 0 0.15283
ASP_32 0 -0.08666 -0.35389 -0.31759 0.06887 0 0 0 -0.68927
VAL_33 0 0.01891 0.15498 -0.19594 0.03346 0 0 0 0.0114
ASP_34 0 0.0721 -0.20228 -0.37876 0.06894 0 0 0 -0.44001
ASN_35 0 -0.0587 -0.05837 -0.36221 0.06893 0 0 0 -0.41035
HIS_D_36 0 -0.17619 0.14963 -0.15264 0.04374 0 0 0 -0.13546
LEU_37 0 -0.09962 -0.43622 -0.45811 0.03286 0 0 0 -0.96109
GLN_38 0 0.05191 0.12982 -0.55896 0.06894 0 0 0 -0.30829
ASN_39 0 0.02333 -0.1781 -0.28327 0.06894 0 0 0 -0.3691
VAL_40 0 -0.0451 -0.4665 -0.41511 0.04444 0 0 0 -0.88227
ILE_41 0 -0.40756 -0.19467 0.60227 0.04336 0 0 0 0.0434
GLU_42 0 -0.06882 -0.0601 -0.82678 0.06962 0 0 0 -0.88609
ASP_43 0 -0.1965 0.4088 -0.1485 0.04318 0 0 0 0.10698
ILE_44 0 0.08384 -0.6966 -0.41682 0.05224 0 0 0 -0.97733
HIS_D_45 0 0.00817 0.21622 0.06501 0.06878 0 0 0 0.35818
ASP_46 0 0.03123 -0.40983 -0.47618 0.06894 0 0 0 -0.78584
PHE_47 0 0.30641 -0.19674 -0.38422 0.04389 0 0 0 -0.23065
MET_48 0 -0.24712 -0.10043 0.06168 0.03853 0 0 0 -0.24734
GLN_49 0 -0.068 0.06776 -0.59803 0.06946 0 0 0 -0.52881
ALA_50 0 -0.2685 0.17105 0.16717 0.04101 0 0 0 0.11074
ALA_51 0 0.06544 -0.21253 -0.11236 0.03119 0 0 0 -0.22825
ALA_52 0 -0.16112 0.00514 0.16717 0.03008 0 0 0 0.04127
ALA_53 0 -0.05531 -0.01572 0.4142 0.03528 0 0 0 0.37845
ALA_54 0 0.0739 -0.04204 0.13638 0.03082 0 0 0 0.19907
ALA_55 0 -0.02119 -0.05933 0.03291 0.03526 0 0 0 -0.01236
ASN_56 0 0.06498 -0.18302 -0.19403 0.03502 0 0 0 -0.27705
CYS_57 0 -0.05096 0.05391 1.81599 0.04345 0 0 0 1.86239
ARG_58 0 0.5559 0.17097 -0.26954 0.06894 0 0 0 0.52628
LYS_59 0.00205 -0.10465 -0.09606 -0.42611 0.03556 0 0 0 -0.58921
GLY_60 0 -0.01941 -0.11373 -0.07965 0.03634 0 0 0 -0.17644
SER_61 0 0.03214 -0.02093 -0.20705 0.04331 0 0 0 -0.15253
PRO_62 0 -0.14184 -0.1239 -0.22805 0.04137 0 0 0 -0.45242
GLY_63 0 -0.0992 0.00461 0.0322 0.03812 0 0 0 -0.02425
SER_64 0 0.00407 0.00693 0.13063 0.04183 0 0 0 0.18345
PRO_65 0 0.03133 -0.13017 -0.05784 0.07212 0 0 0 -0.08457
ALA_66 0 -0.02852 0.01462 0.77873 0.04957 0 0 0 0.8144
GLY_67 0 0 0 0.91259 0.04183 0 0 0 0.95441
SER_68 0 0 0 0.29023 0.04957 0 0 0 0.3398
PRO_69 0 0 0 0.2123 0.04957 0 0 0 0.26186
THR_70 0 0 0 0.43096 0.07499 0 0 0 0.50594
SER_71 0 0 0 0.29023 0.07582 0 0 0 0.36605
THR_72 0 0 0 0.48779 0.07582 0 0 0 0.56361
GLU_73 0 0 0 -1.03403 0.07499 0 0 0 -0.95904
GLU_74 0 0 0 -0.93278 0.04957 0 0 0 -0.88321
GLY_75 0 0 0 0.91259 0.04957 0 0 0 0.96215
THR_76 0 0 0 0.48779 0.04957 0 0 0 0.53736
SER_77 0 0 0 0.29023 0.07499 0 0 0 0.36522
GLU_78 0 0 0 -1.01303 0.07573 0 0 0 -0.9373
SER_79 0 0 0 0.13063 0.07559 0 0 0 0.20622
ALA_80 0 0 0 0.89846 0.05675 0 0 0 0.9552
THR_81 0 0 0 0.48779 0.04957 0 0 0 0.53736
PRO_82 0 0 0 0.2123 0.07582 0 0 0 0.28812
GLU_83 0 0 0 -1.03403 0.07499 0 0 0 -0.95904
SER_84 0 0 0 0.13063 0.07508 0 0 0 0.20571
GLY_85 0 0 0 0.91259 0.04957 0 0 0 0.96215
PRO_86 0 0 0 0.51404 0.04957 0 0 0 0.5636
GLY_87 0 0 0 0.60923 0.04183 0 0 0 0.65106
THR_88 0 0 0 0.48779 0.04183 0 0 0 0.52962
SER_89 0 0 0 0.29023 0.04957 0 0 0 0.3398
THR_90 0 0 0 0.33798 0.07582 0 0 0 0.4138
GLU_91 0 0 0 -1.01303 0.07582 0 0 0 -0.93721
PRO_92 0 0 0 0.51404 0.07582 0 0 0 0.58986
SER_93 0 0 0 -0.0106 0.07499 0 0 0 0.06439
GLU_94 0 0 0 -1.01303 0.07571 0 0 0 -0.93733
GLY_95 0 0 0 0.91259 0.05305 0 0 0 0.96563
SER_96 0 0 0 -0.0106 0.07582 0 0 0 0.06522
ALA_97 0 0 0 0.77873 0.07582 0 0 0 0.85455
PRO_98 0 0 0 0.2123 0.04957 0 0 0 0.26186
GLY_99 0 0 0 0.91259 0.04883 0 0 0 0.96141
SER_100 0 0 0 -0.0106 0.04957 0 0 0 0.03897
PRO_101 0 0 0 0.51404 0.04957 0 0 0 0.5636
ALA_102 0 0 0 0.797 0.04957 0 0 0 0.84657
GLY_103 0 0 0 0.60923 0.04957 0 0 0 0.6588
SER_104 0 0 0 0.29023 0.04957 0 0 0 0.3398
PRO_105 0 0 0 0.51404 0.07582 0 0 0 0.58986
THR_106 0 0 0 0.33798 0.07499 0 0 0 0.41297
SER_107 0 0 0 0.29023 0.07508 0 0 0 0.36531
THR_108 0 0 0 0.43096 0.04957 0 0 0 0.48052
GLU_109 0.01289 0 0 -1.01303 0.07582 0 0 0 -0.92432
GLU_110 0.01289 0 0 -1.03403 0.04957 0 0 0 -0.97158
GLY_111 0 0 0 0.91259 0.07508 0 0 0 0.98767
THR_112 0 0 0 0.48779 0.07582 0 0 0 0.56361
SER_113 0 0 0 0.13063 0.07469 0 0 0 0.20532
THR_114 0 0 0 0.43096 0.07499 0 0 0 0.50594
GLU_115 0 0 0 -1.01303 0.07582 0 0 0 -0.93721
PRO_116 0 0 0 0.51404 0.07582 0 0 0 0.58986
SER_117 0 0 0 0.13063 0.07499 0 0 0 0.20562
GLU_118 0 0 0 -0.93278 0.07582 0 0 0 -0.85696
GLY_119 0 0 0 0.91259 0.04957 0 0 0 0.96215
SER_120 0 0 0 0.29023 0.04957 0 0 0 0.3398
ALA_121 0 0 0 0.89846 0.04957 0 0 0 0.94802
PRO_122 0 0 0 0.2123 0.04957 0 0 0 0.26186
GLY_123 0 0 0 0.91259 0.04957 0 0 0 0.96215
THR_124 0 0 0 0.43096 0.07582 0 0 0 0.50678
SER_125 0 0 0 0.13063 0.07573 0 0 0 0.20636
THR_126 0 0 0 0.43096 0.07499 0 0 0 0.50594
GLU_127 0 0 0 -1.01303 0.07582 0 0 0 -0.93721
PRO_128 0 0 0 0.2123 0.07582 0 0 0 0.28812
SER_129 0 0 0 0.13063 0.07558 0 0 0 0.20621
GLU_130 0 0 0 -1.03403 0.07582 0 0 0 -0.95821
GLY_131 0 0 0 0.91259 0.07582 0 0 0 0.98841
SER_132 0 0 0 0.29023 0.05827 0 0 0 0.3485
ALA_133 0 0 0 0.89846 0.05827 0 0 0 0.95673
PRO_134 0 0 0 0.2123 0.04957 0 0 0 0.26186
GLY_135 0.00024 0 0 0.91259 0.04957 0 0 0 0.9624
THR_136 0.00024 0 0 0.48779 0.04957 0 0 0 0.5376
SER_137 0 0 0 0.29023 0.04957 0 0 0 0.3398
GLU_138 0 0 0 -1.01303 0.07582 0 0 0 -0.93721
SER_139 0 0 0 0.29023 0.07519 0 0 0 0.36542
ALA_140 0 0 0 0.797 0.07386 0 0 0 0.87086
THR_141 1e-05 0 0 0.48779 0.07582 0 0 0 0.56362
PRO_142 1e-05 0 0 0.51404 0.07582 0 0 0 0.58986
GLU_143 0 0 0 -1.01303 0.07499 0 0 0 -0.93804
SER_144 0 0 0 0.13063 0.07508 0 0 0 0.20571
GLY_145 0 0 0 0.91259 0.04957 0 0 0 0.96215
PRO_146 0 0.00418 -0.06652 0.2123 0.04883 0 0 0 0.19878
GLY_147 0 -0.03578 -0.01782 0.91259 0.04883 0 0 0 0.90781
SER_148 0 -0.06018 -0.0179 0.29023 0.07268 0 0 0 0.28483
GLU_149 0 -0.10662 0.02346 -0.4886 0.03743 0 0 0 -0.53432
PRO_150 0 0.05772 -0.14872 -0.05784 0.07268 0 0 0 -0.07617
ALA_151 0 -0.24341 0.17756 0.28428 0.04456 0 0 0 0.26298
THR_152 0.00205 0.19805 -0.12431 -0.13245 0.04456 0 0 0 -0.0121
SER_153 0 -0.18242 -0.04714 -0.18312 0.03633 0 0 0 -0.37635
GLY_154 0 0.10335 -0.24435 -0.07814 0.03534 0 0 0 -0.1838
SER_155 0 0.07715 -0.10303 -0.18312 0.03812 0 0 0 -0.17088
GLU_156 0 -0.05867 -0.06446 -0.71584 0.04409 0 0 0 -0.79488
THR_157 0 -0.00542 0.01945 -0.20624 0.03489 0 0 0 -0.15732
PRO_158 0 -0.03587 0.04589 -0.05784 0.04518 0 0 0 -0.00265
GLY_159 0 0.01687 0.09079 -0.08884 0.0322 0 0 0 0.05103
MET_160 0 -0.13468 -0.20862 0.0106 0.03563 0 0 0 -0.29708
TYR_161 0 -0.05577 -0.00418 0.85474 0.06966 0 0 0 0.86445
GLY_162 0 -0.06243 0.03143 -0.07965 0.0353 0 0 0 -0.07534
LYS_163 0 -0.25326 0.23235 -0.09974 0.0359 0 0 0 -0.08475
LEU_164 0 -0.15637 -0.1474 0.4149 0.06962 0 0 0 0.18075
ASN_165 0 -0.05645 0.05346 -0.40966 0.04801 0 0 0 -0.36463
ASP_166 0 -0.03329 -0.00049 -0.37876 0.04262 0 0 0 -0.36993
LEU_167 0 0.02594 -0.36114 -0.39148 0.0331 0 0 0 -0.69358
LEU_168 0 0.04209 -0.01525 0.75945 0.06886 0 0 0 0.85514
GLU_169 0 -0.01467 -0.08195 -0.82678 0.06966 0 0 0 -0.85373
ASP_170 0 -0.21558 0.24825 -0.03907 0.04365 0 0 0 0.03724
LEU_171 0 -0.07646 -0.35766 -0.19483 0.04458 0 0 0 -0.58437
GLN_172 0 -0.04349 0.08662 -0.55896 0.06907 0 0 0 -0.44676
GLU_173 0 0.02098 -0.19762 -0.71584 0.06894 0 0 0 -0.82354
VAL_174 0 -0.2129 -0.64521 -0.46599 0.03721 0 0 0 -1.28688
LEU_175 0 -0.3477 -0.02797 0.58995 0.03668 0 0 0 0.25096
LYS_176 0 -0.05418 0.02812 -0.8715 0.06947 0 0 0 -0.82808
ASN_177 0 -0.14726 -0.05089 -0.13901 0.03512 0 0 0 -0.30203
LEU_178 0 -0.38352 -0.20006 -0.45811 0.0323 0 0 0 -1.00939
HIS_D_179 0 0.03457 -0.05212 -0.06774 0.06896 0 0 0 -0.01632
LYS_180 0 -0.03442 -0.02833 -0.8715 0.07072 0 0 0 -0.86352
ASN_181 0 -0.25741 0.13912 0.05572 0.0305 0 0 0 -0.03206
ASP_182 0.00482 0.55506 0.1491 0.08318 0.04327 0 0 0 0.83543
ARG_183 0 0.04896 0.0732 -0.55583 0.07203 0 0 0 -0.36163
SER_184 0 -0.0476 -0.01002 -0.18312 0.04409 0 0 0 -0.19666
GLY_185 0 0.01537 -0.05611 -0.09146 0.04277 0 0 0 -0.08943
LYS_186 0 -0.05132 -0.01709 -1.04927 0.07134 0 0 0 -1.04635
ASP_187 0 -0.02545 -0.00708 -0.56986 0.07005 0 0 0 -0.53234
ASN_188 0 -0.01957 -0.02204 -0.01232 0.02982 0 0 0 -0.0241
ILE_189 0 0.37721 0.45244 0.34575 0.06919 0 0 0 1.24459
HIS_190 0 -0.03032 -0.13401 0.159 0.06947 0 0 0 0.06413
ASP_191 0 -0.24341 -0.31213 -0.42964 0.03503 0 0 0 -0.95015
VAL_192 0 -0.15685 0.30241 -0.35242 0.03688 0 0 0 -0.16998
ASP_193 0 -0.14366 -0.20253 -0.37876 0.06916 0 0 0 -0.6558
ASN_194 0 -0.0837 -0.09042 -0.36221 0.06888 0 0 0 -0.46746
HIS_D_195 0 -0.17572 0.06846 -0.18191 0.04351 0 0 0 -0.24566
LEU_196 0 0.03494 -0.48959 -0.39148 0.04435 0 0 0 -0.80179
GLN_197 0 0.06984 0.12816 -0.55896 0.06919 0 0 0 -0.29177
ASN_198 0 -0.04345 -0.17677 -0.28327 0.06909 0 0 0 -0.4344
VAL_199 0 -0.12111 -0.40684 -0.27892 0.04485 0 0 0 -0.76203
ILE_200 0 -0.28386 -0.24753 0.47679 0.04318 0 0 0 -0.01143
GLU_201 0 -0.05742 -0.10525 -0.71584 0.06921 0 0 0 -0.80929
ASP_202 0 -0.21596 0.35912 0.08318 0.03543 0 0 0 0.26177
ILE_203 0 0.17307 -0.86278 -0.41682 0.04469 0 0 0 -1.06184
HIS_D_204 0 0.0199 0.2431 -0.02241 0.06878 0 0 0 0.30937
ASP_205 0 0.0278 -0.18246 -0.42964 0.06884 0 0 0 -0.51547
PHE_206 0 0.16966 -0.18773 -0.44993 0.04496 0 0 0 -0.42306
MET_207 0 0.36324 -0.17789 -0.05461 0.04428 0 0 0 0.17502
GLN_208 0 -0.07442 0.07569 -0.59803 0.06921 0 0 0 -0.52755
ALA_209 0 -0.2041 0.16841 0.13638 0.04009 0 0 0 0.14078
ALA_210 0 -0.08172 0.03311 -0.01847 0.03484 0 0 0 -0.03224
ALA_211 0 -0.13464 0.07301 0.16717 0.02991 0 0 0 0.13545
ALA_212 0 -0.05405 0.00084 0.28428 0.04027 0 0 0 0.27133
ALA_213 0 0.13149 -0.0201 0.03291 0.03319 0 0 0 0.17749
ALA_214 0 -0.14325 -0.06794 0.13638 0.03019 0 0 0 -0.04461
ASN_215 0 0.00176 0.05914 -0.36221 0.07039 0 0 0 -0.23092
CYS_216 0 -0.03096 0.04548 1.70525 0.07072 0 0 0 1.79048
ARG_217 0 0.5017 0.15935 -0.30477 0.06893 0 0 0 0.42522
LYS:CtermProteinFull_218 0 -0.05258 -0.00026 -1.10762 0.07134 0 0 0 -1.08913
#END_POSE_ENERGIES_TABLE ./minmover_pdb/pose_75.pdb
