# Supplementary material for: Selection of a promiscuous minimalist cAMP phosphodiesterase from a library of de novo designed proteins
Source: Nat Chem. 2024 May 3;16(7):1200–8. doi: 10.1038/s41557-024-01490-4 (PMC11230910; doi:10.1038/s41557-024-01490-4)
Supplement: Supplementary file 3 — MD input files, scripts and final structures derived from MD, AlphaFold2, EMSfold and MultiSFold. [file 41557_2024_1490_MOESM3_ESM.zip › Computational_Data/4_MultiSFold/campase/pose_76.pdb]

ATOM      1  N   MET A   1      14.999  -7.930  -0.838  1.00  0.00           N  
ATOM      2  CA  MET A   1      13.940  -6.997  -1.273  1.00  0.00           C  
ATOM      3  C   MET A   1      12.590  -7.687  -1.322  1.00  0.00           C  
ATOM      4  O   MET A   1      11.725  -7.234  -0.603  1.00  0.00           O  
ATOM      5  CB  MET A   1      14.272  -6.407  -2.642  1.00  0.00           C  
ATOM      6  CEN MET A   1      14.749  -4.920  -3.441  1.00  0.00           X  
ATOM      7  H   MET A   1      15.775  -8.121  -1.439  1.00  0.00           H  
ATOM      8  N   TYR A   2      12.434  -8.810  -2.033  1.00  0.00           N  
ATOM      9  CA  TYR A   2      11.121  -9.452  -2.219  1.00  0.00           C  
ATOM     10  C   TYR A   2      10.240  -9.600  -0.960  1.00  0.00           C  
ATOM     11  O   TYR A   2       9.048  -9.373  -1.063  1.00  0.00           O  
ATOM     12  CB  TYR A   2      11.331 -10.836  -2.838  1.00  0.00           C  
ATOM     13  CEN TYR A   2      11.301 -11.633  -4.398  1.00  0.00           X  
ATOM     14  H   TYR A   2      13.139  -9.098  -2.695  1.00  0.00           H  
ATOM     15  N   GLY A   3      10.799  -9.936   0.214  1.00  0.00           N  
ATOM     16  CA  GLY A   3      10.021 -10.080   1.461  1.00  0.00           C  
ATOM     17  C   GLY A   3       9.318  -8.787   1.888  1.00  0.00           C  
ATOM     18  O   GLY A   3       8.156  -8.837   2.248  1.00  0.00           O  
ATOM     19  CEN GLY A   3      10.020 -10.080   1.461  1.00  0.00           X  
ATOM     20  H   GLY A   3      11.783 -10.159   0.240  1.00  0.00           H  
ATOM     21  N   LYS A   4       9.977  -7.631   1.693  1.00  0.00           N  
ATOM     22  CA  LYS A   4       9.447  -6.300   2.068  1.00  0.00           C  
ATOM     23  C   LYS A   4       8.338  -5.785   1.145  1.00  0.00           C  
ATOM     24  O   LYS A   4       7.467  -5.043   1.558  1.00  0.00           O  
ATOM     25  CB  LYS A   4      10.584  -5.278   2.103  1.00  0.00           C  
ATOM     26  CEN LYS A   4      11.940  -4.117   3.240  1.00  0.00           X  
ATOM     27  H   LYS A   4      10.920  -7.674   1.335  1.00  0.00           H  
ATOM     28  N   LEU A   5       8.430  -6.135  -0.134  1.00  0.00           N  
ATOM     29  CA  LEU A   5       7.408  -5.876  -1.133  1.00  0.00           C  
ATOM     30  C   LEU A   5       6.125  -6.668  -0.861  1.00  0.00           C  
ATOM     31  O   LEU A   5       5.035  -6.122  -0.972  1.00  0.00           O  
ATOM     32  CB  LEU A   5       7.952  -6.204  -2.529  1.00  0.00           C  
ATOM     33  CEN LEU A   5       8.457  -5.324  -3.688  1.00  0.00           X  
ATOM     34  H   LEU A   5       9.229  -6.691  -0.406  1.00  0.00           H  
ATOM     35  N   ASN A   6       6.257  -7.947  -0.499  1.00  0.00           N  
ATOM     36  CA  ASN A   6       5.098  -8.774  -0.190  1.00  0.00           C  
ATOM     37  C   ASN A   6       4.325  -8.177   0.990  1.00  0.00           C  
ATOM     38  O   ASN A   6       3.107  -8.094   0.916  1.00  0.00           O  
ATOM     39  CB  ASN A   6       5.496 -10.209   0.102  1.00  0.00           C  
ATOM     40  CEN ASN A   6       5.600 -11.114  -0.420  1.00  0.00           X  
ATOM     41  H   ASN A   6       7.167  -8.298  -0.241  1.00  0.00           H  
ATOM     42  N   ASP A   7       5.045  -7.682   2.004  1.00  0.00           N  
ATOM     43  CA  ASP A   7       4.445  -7.125   3.222  1.00  0.00           C  
ATOM     44  C   ASP A   7       3.672  -5.832   2.893  1.00  0.00           C  
ATOM     45  O   ASP A   7       2.541  -5.656   3.328  1.00  0.00           O  
ATOM     46  CB  ASP A   7       5.520  -6.852   4.277  1.00  0.00           C  
ATOM     47  CEN ASP A   7       5.929  -7.276   5.108  1.00  0.00           X  
ATOM     48  H   ASP A   7       6.049  -7.779   1.987  1.00  0.00           H  
ATOM     49  N   LEU A   8       4.218  -4.992   2.004  1.00  0.00           N  
ATOM     50  CA  LEU A   8       3.569  -3.760   1.553  1.00  0.00           C  
ATOM     51  C   LEU A   8       2.289  -4.002   0.732  1.00  0.00           C  
ATOM     52  O   LEU A   8       1.305  -3.274   0.867  1.00  0.00           O  
ATOM     53  CB  LEU A   8       4.566  -2.931   0.734  1.00  0.00           C  
ATOM     54  CEN LEU A   8       5.403  -1.680   1.062  1.00  0.00           X  
ATOM     55  H   LEU A   8       5.179  -5.150   1.737  1.00  0.00           H  
ATOM     56  N   LEU A   9       2.306  -5.000  -0.156  1.00  0.00           N  
ATOM     57  CA  LEU A   9       1.134  -5.363  -0.955  1.00  0.00           C  
ATOM     58  C   LEU A   9      -0.026  -5.815  -0.053  1.00  0.00           C  
ATOM     59  O   LEU A   9      -1.181  -5.495  -0.332  1.00  0.00           O  
ATOM     60  CB  LEU A   9       1.498  -6.465  -1.958  1.00  0.00           C  
ATOM     61  CEN LEU A   9       1.756  -6.454  -3.476  1.00  0.00           X  
ATOM     62  H   LEU A   9       3.149  -5.547  -0.242  1.00  0.00           H  
ATOM     63  N   GLU A  10       0.286  -6.529   1.028  1.00  0.00           N  
ATOM     64  CA  GLU A  10      -0.695  -7.005   2.007  1.00  0.00           C  
ATOM     65  C   GLU A  10      -1.367  -5.836   2.738  1.00  0.00           C  
ATOM     66  O   GLU A  10      -2.594  -5.824   2.875  1.00  0.00           O  
ATOM     67  CB  GLU A  10      -0.030  -7.943   3.016  1.00  0.00           C  
ATOM     68  CEN GLU A  10       0.322  -9.521   3.557  1.00  0.00           X  
ATOM     69  H   GLU A  10       1.260  -6.690   1.238  1.00  0.00           H  
ATOM     70  N   ASP A  11      -0.591  -4.826   3.130  1.00  0.00           N  
ATOM     71  CA  ASP A  11      -1.090  -3.644   3.829  1.00  0.00           C  
ATOM     72  C   ASP A  11      -2.004  -2.812   2.926  1.00  0.00           C  
ATOM     73  O   ASP A  11      -3.076  -2.384   3.356  1.00  0.00           O  
ATOM     74  CB  ASP A  11       0.075  -2.788   4.332  1.00  0.00           C  
ATOM     75  CEN ASP A  11       0.618  -2.621   5.178  1.00  0.00           X  
ATOM     76  H   ASP A  11       0.409  -4.918   3.026  1.00  0.00           H  
ATOM     77  N   LEU A  12      -1.643  -2.651   1.650  1.00  0.00           N  
ATOM     78  CA  LEU A  12      -2.448  -1.907   0.680  1.00  0.00           C  
ATOM     79  C   LEU A  12      -3.844  -2.521   0.482  1.00  0.00           C  
ATOM     80  O   LEU A  12      -4.859  -1.820   0.550  1.00  0.00           O  
ATOM     81  CB  LEU A  12      -1.707  -1.835  -0.661  1.00  0.00           C  
ATOM     82  CEN LEU A  12      -0.916  -0.712  -1.359  1.00  0.00           X  
ATOM     83  H   LEU A  12      -0.748  -3.020   1.365  1.00  0.00           H  
ATOM     84  N   GLN A  13      -3.920  -3.843   0.308  1.00  0.00           N  
ATOM     85  CA  GLN A  13      -5.192  -4.564   0.203  1.00  0.00           C  
ATOM     86  C   GLN A  13      -6.064  -4.405   1.453  1.00  0.00           C  
ATOM     87  O   GLN A  13      -7.277  -4.184   1.336  1.00  0.00           O  
ATOM     88  CB  GLN A  13      -4.934  -6.052  -0.050  1.00  0.00           C  
ATOM     89  CEN GLN A  13      -4.876  -7.294  -1.275  1.00  0.00           X  
ATOM     90  H   GLN A  13      -3.060  -4.373   0.313  1.00  0.00           H  
ATOM     91  N   GLU A  14      -5.495  -4.499   2.656  1.00  0.00           N  
ATOM     92  CA  GLU A  14      -6.273  -4.341   3.888  1.00  0.00           C  
ATOM     93  C   GLU A  14      -6.816  -2.910   4.024  1.00  0.00           C  
ATOM     94  O   GLU A  14      -8.002  -2.745   4.339  1.00  0.00           O  
ATOM     95  CB  GLU A  14      -5.420  -4.700   5.107  1.00  0.00           C  
ATOM     96  CEN GLU A  14      -4.953  -5.818   6.305  1.00  0.00           X  
ATOM     97  H   GLU A  14      -4.511  -4.714   2.722  1.00  0.00           H  
ATOM     98  N   VAL A  15      -6.036  -1.878   3.678  1.00  0.00           N  
ATOM     99  CA  VAL A  15      -6.518  -0.484   3.726  1.00  0.00           C  
ATOM    100  C   VAL A  15      -7.656  -0.246   2.747  1.00  0.00           C  
ATOM    101  O   VAL A  15      -8.641   0.393   3.124  1.00  0.00           O  
ATOM    102  CB  VAL A  15      -5.390   0.519   3.421  1.00  0.00           C  
ATOM    103  CEN VAL A  15      -4.984   1.000   3.702  1.00  0.00           X  
ATOM    104  H   VAL A  15      -5.091  -2.065   3.374  1.00  0.00           H  
ATOM    105  N   LEU A  16      -7.577  -0.793   1.530  1.00  0.00           N  
ATOM    106  CA  LEU A  16      -8.626  -0.619   0.513  1.00  0.00           C  
ATOM    107  C   LEU A  16      -9.934  -1.281   0.943  1.00  0.00           C  
ATOM    108  O   LEU A  16     -11.026  -0.716   0.848  1.00  0.00           O  
ATOM    109  CB  LEU A  16      -8.162  -1.189  -0.833  1.00  0.00           C  
ATOM    110  CEN LEU A  16      -7.667  -0.529  -2.134  1.00  0.00           X  
ATOM    111  H   LEU A  16      -6.764  -1.350   1.305  1.00  0.00           H  
ATOM    112  N   LYS A  17      -9.825  -2.493   1.482  1.00  0.00           N  
ATOM    113  CA  LYS A  17     -10.979  -3.264   1.932  1.00  0.00           C  
ATOM    114  C   LYS A  17     -11.702  -2.590   3.100  1.00  0.00           C  
ATOM    115  O   LYS A  17     -12.933  -2.551   3.107  1.00  0.00           O  
ATOM    116  CB  LYS A  17     -10.546  -4.676   2.330  1.00  0.00           C  
ATOM    117  CEN LYS A  17     -10.441  -6.736   1.861  1.00  0.00           X  
ATOM    118  H   LYS A  17      -8.904  -2.900   1.523  1.00  0.00           H  
ATOM    119  N   ASN A  18     -10.975  -2.067   4.084  1.00  0.00           N  
ATOM    120  CA  ASN A  18     -11.563  -1.407   5.247  1.00  0.00           C  
ATOM    121  C   ASN A  18     -12.203  -0.064   4.885  1.00  0.00           C  
ATOM    122  O   ASN A  18     -13.343   0.181   5.282  1.00  0.00           O  
ATOM    123  CB  ASN A  18     -10.533  -1.214   6.345  1.00  0.00           C  
ATOM    124  CEN ASN A  18     -10.188  -1.727   7.192  1.00  0.00           X  
ATOM    125  H   ASN A  18      -9.967  -2.107   4.005  1.00  0.00           H  
ATOM    126  N   LEU A  19     -11.549   0.752   4.060  1.00  0.00           N  
ATOM    127  CA  LEU A  19     -12.071   2.047   3.622  1.00  0.00           C  
ATOM    128  C   LEU A  19     -13.355   1.886   2.808  1.00  0.00           C  
ATOM    129  O   LEU A  19     -14.342   2.573   3.076  1.00  0.00           O  
ATOM    130  CB  LEU A  19     -11.011   2.794   2.802  1.00  0.00           C  
ATOM    131  CEN LEU A  19     -10.079   3.976   3.128  1.00  0.00           X  
ATOM    132  H   LEU A  19     -10.658   0.454   3.689  1.00  0.00           H  
ATOM    133  N   HIS A  20     -13.392   0.898   1.912  1.00  0.00           N  
ATOM    134  CA  HIS A  20     -14.586   0.578   1.128  1.00  0.00           C  
ATOM    135  C   HIS A  20     -15.744   0.045   1.988  1.00  0.00           C  
ATOM    136  O   HIS A  20     -16.866   0.546   1.896  1.00  0.00           O  
ATOM    137  CB  HIS A  20     -14.241  -0.443   0.039  1.00  0.00           C  
ATOM    138  CEN HIS A  20     -13.869  -0.445  -1.337  1.00  0.00           X  
ATOM    139  H   HIS A  20     -12.526   0.432   1.685  1.00  0.00           H  
ATOM    140  N   LYS A  21     -15.504  -0.960   2.845  1.00  0.00           N  
ATOM    141  CA  LYS A  21     -16.565  -1.586   3.668  1.00  0.00           C  
ATOM    142  C   LYS A  21     -17.176  -0.617   4.681  1.00  0.00           C  
ATOM    143  O   LYS A  21     -18.369  -0.717   4.967  1.00  0.00           O  
ATOM    144  CB  LYS A  21     -16.016  -2.810   4.402  1.00  0.00           C  
ATOM    145  CEN LYS A  21     -15.872  -4.916   4.554  1.00  0.00           X  
ATOM    146  H   LYS A  21     -14.551  -1.287   2.924  1.00  0.00           H  
ATOM    147  N   ASN A  22     -16.375   0.291   5.234  1.00  0.00           N  
ATOM    148  CA  ASN A  22     -16.807   1.244   6.252  1.00  0.00           C  
ATOM    149  C   ASN A  22     -17.733   2.355   5.705  1.00  0.00           C  
ATOM    150  O   ASN A  22     -18.688   2.742   6.384  1.00  0.00           O  
ATOM    151  CB  ASN A  22     -15.605   1.864   6.941  1.00  0.00           C  
ATOM    152  CEN ASN A  22     -15.001   1.677   7.778  1.00  0.00           X  
ATOM    153  H   ASN A  22     -15.400   0.291   4.969  1.00  0.00           H  
ATOM    154  N   ASP A  23     -17.537   2.808   4.455  1.00  0.00           N  
ATOM    155  CA  ASP A  23     -18.242   3.950   3.853  1.00  0.00           C  
ATOM    156  C   ASP A  23     -19.670   3.610   3.383  1.00  0.00           C  
ATOM    157  O   ASP A  23     -19.999   3.614   2.194  1.00  0.00           O  
ATOM    158  CB  ASP A  23     -17.431   4.498   2.676  1.00  0.00           C  
ATOM    159  CEN ASP A  23     -16.758   5.232   2.461  1.00  0.00           X  
ATOM    160  H   ASP A  23     -16.818   2.372   3.896  1.00  0.00           H  
ATOM    161  N   ARG A  24     -20.579   3.358   4.329  1.00  0.00           N  
ATOM    162  CA  ARG A  24     -21.992   3.113   3.988  1.00  0.00           C  
ATOM    163  C   ARG A  24     -22.930   4.295   4.205  1.00  0.00           C  
ATOM    164  O   ARG A  24     -24.082   4.190   3.796  1.00  0.00           O  
ATOM    165  CB  ARG A  24     -22.525   1.884   4.710  1.00  0.00           C  
ATOM    166  CEN ARG A  24     -23.169  -0.468   5.165  1.00  0.00           X  
ATOM    167  H   ARG A  24     -20.272   3.440   5.287  1.00  0.00           H  
ATOM    168  N   SER A  25     -22.488   5.403   4.805  1.00  0.00           N  
ATOM    169  CA  SER A  25     -23.396   6.535   5.072  1.00  0.00           C  
ATOM    170  C   SER A  25     -22.905   7.937   4.658  1.00  0.00           C  
ATOM    171  O   SER A  25     -23.562   8.914   5.016  1.00  0.00           O  
ATOM    172  CB  SER A  25     -23.727   6.546   6.552  1.00  0.00           C  
ATOM    173  CEN SER A  25     -23.655   6.496   7.089  1.00  0.00           X  
ATOM    174  H   SER A  25     -21.586   5.373   5.258  1.00  0.00           H  
ATOM    175  N   GLY A  26     -21.805   8.093   3.913  1.00  0.00           N  
ATOM    176  CA  GLY A  26     -21.280   9.437   3.598  1.00  0.00           C  
ATOM    177  C   GLY A  26     -20.477   9.543   2.302  1.00  0.00           C  
ATOM    178  O   GLY A  26     -19.251   9.573   2.358  1.00  0.00           O  
ATOM    179  CEN GLY A  26     -21.280   9.437   3.598  1.00  0.00           X  
ATOM    180  H   GLY A  26     -21.247   7.290   3.651  1.00  0.00           H  
ATOM    181  N   LYS A  27     -21.180   9.581   1.162  1.00  0.00           N  
ATOM    182  CA  LYS A  27     -20.645   9.616  -0.215  1.00  0.00           C  
ATOM    183  C   LYS A  27     -19.465  10.555  -0.451  1.00  0.00           C  
ATOM    184  O   LYS A  27     -18.579  10.216  -1.224  1.00  0.00           O  
ATOM    185  CB  LYS A  27     -21.767   9.988  -1.186  1.00  0.00           C  
ATOM    186  CEN LYS A  27     -23.187   9.378  -2.630  1.00  0.00           X  
ATOM    187  H   LYS A  27     -22.177   9.439   1.249  1.00  0.00           H  
ATOM    188  N   ASP A  28     -19.451  11.715   0.197  1.00  0.00           N  
ATOM    189  CA  ASP A  28     -18.339  12.652   0.018  1.00  0.00           C  
ATOM    190  C   ASP A  28     -17.008  12.076   0.525  1.00  0.00           C  
ATOM    191  O   ASP A  28     -15.970  12.286  -0.092  1.00  0.00           O  
ATOM    192  CB  ASP A  28     -18.642  13.972   0.731  1.00  0.00           C  
ATOM    193  CEN ASP A  28     -19.004  14.904   0.537  1.00  0.00           X  
ATOM    194  H   ASP A  28     -20.330  12.090   0.522  1.00  0.00           H  
ATOM    195  N   ASN A  29     -17.030  11.250   1.576  1.00  0.00           N  
ATOM    196  CA  ASN A  29     -15.788  10.714   2.141  1.00  0.00           C  
ATOM    197  C   ASN A  29     -15.274   9.472   1.395  1.00  0.00           C  
ATOM    198  O   ASN A  29     -14.070   9.225   1.382  1.00  0.00           O  
ATOM    199  CB  ASN A  29     -15.960  10.395   3.615  1.00  0.00           C  
ATOM    200  CEN ASN A  29     -15.826  10.873   4.539  1.00  0.00           X  
ATOM    201  H   ASN A  29     -17.911  11.084   2.045  1.00  0.00           H  
ATOM    202  N   ILE A  30     -16.164   8.670   0.802  1.00  0.00           N  
ATOM    203  CA  ILE A  30     -15.761   7.503   0.000  1.00  0.00           C  
ATOM    204  C   ILE A  30     -14.911   7.945  -1.187  1.00  0.00           C  
ATOM    205  O   ILE A  30     -13.933   7.273  -1.485  1.00  0.00           O  
ATOM    206  CB  ILE A  30     -16.976   6.711  -0.516  1.00  0.00           C  
ATOM    207  CEN ILE A  30     -17.695   5.925  -0.281  1.00  0.00           X  
ATOM    208  H   ILE A  30     -17.140   8.926   0.836  1.00  0.00           H  
ATOM    209  N   HIS A  31     -15.220   9.081  -1.823  1.00  0.00           N  
ATOM    210  CA  HIS A  31     -14.432   9.564  -2.958  1.00  0.00           C  
ATOM    211  C   HIS A  31     -13.004   9.930  -2.545  1.00  0.00           C  
ATOM    212  O   HIS A  31     -12.060   9.570  -3.244  1.00  0.00           O  
ATOM    213  CB  HIS A  31     -15.112  10.774  -3.607  1.00  0.00           C  
ATOM    214  CEN HIS A  31     -15.997  11.042  -4.691  1.00  0.00           X  
ATOM    215  H   HIS A  31     -15.978   9.658  -1.485  1.00  0.00           H  
ATOM    216  N   ASP A  32     -12.832  10.581  -1.392  1.00  0.00           N  
ATOM    217  CA  ASP A  32     -11.508  10.996  -0.921  1.00  0.00           C  
ATOM    218  C   ASP A  32     -10.587   9.793  -0.673  1.00  0.00           C  
ATOM    219  O   ASP A  32      -9.417   9.824  -1.049  1.00  0.00           O  
ATOM    220  CB  ASP A  32     -11.637  11.829   0.357  1.00  0.00           C  
ATOM    221  CEN ASP A  32     -11.664  12.800   0.661  1.00  0.00           X  
ATOM    222  H   ASP A  32     -13.642  10.893  -0.878  1.00  0.00           H  
ATOM    223  N   VAL A  33     -11.120   8.708  -0.102  1.00  0.00           N  
ATOM    224  CA  VAL A  33     -10.346   7.497   0.225  1.00  0.00           C  
ATOM    225  C   VAL A  33      -9.833   6.816  -1.046  1.00  0.00           C  
ATOM    226  O   VAL A  33      -8.707   6.340  -1.048  1.00  0.00           O  
ATOM    227  CB  VAL A  33     -11.182   6.487   1.033  1.00  0.00           C  
ATOM    228  CEN VAL A  33     -11.258   6.202   1.656  1.00  0.00           X  
ATOM    229  H   VAL A  33     -12.116   8.710   0.072  1.00  0.00           H  
ATOM    230  N   ASP A  34     -10.626   6.782  -2.120  1.00  0.00           N  
ATOM    231  CA  ASP A  34     -10.246   6.216  -3.420  1.00  0.00           C  
ATOM    232  C   ASP A  34      -9.049   6.967  -4.014  1.00  0.00           C  
ATOM    233  O   ASP A  34      -8.085   6.335  -4.442  1.00  0.00           O  
ATOM    234  CB  ASP A  34     -11.428   6.255  -4.391  1.00  0.00           C  
ATOM    235  CEN ASP A  34     -12.168   5.655  -4.752  1.00  0.00           X  
ATOM    236  H   ASP A  34     -11.559   7.164  -2.037  1.00  0.00           H  
ATOM    237  N   ASN A  35      -9.046   8.300  -3.936  1.00  0.00           N  
ATOM    238  CA  ASN A  35      -7.934   9.128  -4.409  1.00  0.00           C  
ATOM    239  C   ASN A  35      -6.648   8.860  -3.618  1.00  0.00           C  
ATOM    240  O   ASN A  35      -5.570   8.748  -4.199  1.00  0.00           O  
ATOM    241  CB  ASN A  35      -8.284  10.604  -4.351  1.00  0.00           C  
ATOM    242  CEN ASN A  35      -8.692  11.336  -4.983  1.00  0.00           X  
ATOM    243  H   ASN A  35      -9.859   8.759  -3.546  1.00  0.00           H  
ATOM    244  N   HIS A  36      -6.743   8.748  -2.291  1.00  0.00           N  
ATOM    245  CA  HIS A  36      -5.576   8.465  -1.461  1.00  0.00           C  
ATOM    246  C   HIS A  36      -4.969   7.098  -1.795  1.00  0.00           C  
ATOM    247  O   HIS A  36      -3.753   6.980  -1.928  1.00  0.00           O  
ATOM    248  CB  HIS A  36      -5.946   8.526   0.024  1.00  0.00           C  
ATOM    249  CEN HIS A  36      -5.910   9.469   1.092  1.00  0.00           X  
ATOM    250  H   HIS A  36      -7.641   8.882  -1.844  1.00  0.00           H  
ATOM    251  N   LEU A  37      -5.804   6.084  -2.021  1.00  0.00           N  
ATOM    252  CA  LEU A  37      -5.366   4.746  -2.401  1.00  0.00           C  
ATOM    253  C   LEU A  37      -4.636   4.726  -3.756  1.00  0.00           C  
ATOM    254  O   LEU A  37      -3.556   4.146  -3.851  1.00  0.00           O  
ATOM    255  CB  LEU A  37      -6.573   3.800  -2.434  1.00  0.00           C  
ATOM    256  CEN LEU A  37      -7.078   2.715  -1.464  1.00  0.00           X  
ATOM    257  H   LEU A  37      -6.792   6.240  -1.893  1.00  0.00           H  
ATOM    258  N   GLN A  38      -5.157   5.410  -4.782  1.00  0.00           N  
ATOM    259  CA  GLN A  38      -4.498   5.500  -6.091  1.00  0.00           C  
ATOM    260  C   GLN A  38      -3.119   6.164  -5.987  1.00  0.00           C  
ATOM    261  O   GLN A  38      -2.155   5.625  -6.529  1.00  0.00           O  
ATOM    262  CB  GLN A  38      -5.372   6.283  -7.075  1.00  0.00           C  
ATOM    263  CEN GLN A  38      -6.502   6.136  -8.397  1.00  0.00           X  
ATOM    264  H   GLN A  38      -6.006   5.936  -4.634  1.00  0.00           H  
ATOM    265  N   ASN A  39      -2.997   7.262  -5.233  1.00  0.00           N  
ATOM    266  CA  ASN A  39      -1.708   7.943  -5.054  1.00  0.00           C  
ATOM    267  C   ASN A  39      -0.680   7.035  -4.353  1.00  0.00           C  
ATOM    268  O   ASN A  39       0.460   6.950  -4.794  1.00  0.00           O  
ATOM    269  CB  ASN A  39      -1.873   9.240  -4.284  1.00  0.00           C  
ATOM    270  CEN ASN A  39      -2.031  10.257  -4.489  1.00  0.00           X  
ATOM    271  H   ASN A  39      -3.825   7.678  -4.836  1.00  0.00           H  
ATOM    272  N   VAL A  40      -1.103   6.274  -3.336  1.00  0.00           N  
ATOM    273  CA  VAL A  40      -0.228   5.323  -2.619  1.00  0.00           C  
ATOM    274  C   VAL A  40       0.280   4.217  -3.557  1.00  0.00           C  
ATOM    275  O   VAL A  40       1.461   3.871  -3.533  1.00  0.00           O  
ATOM    276  CB  VAL A  40      -0.954   4.673  -1.426  1.00  0.00           C  
ATOM    277  CEN VAL A  40      -0.982   4.654  -0.738  1.00  0.00           X  
ATOM    278  H   VAL A  40      -2.055   6.394  -3.018  1.00  0.00           H  
ATOM    279  N   ILE A  41      -0.586   3.656  -4.409  1.00  0.00           N  
ATOM    280  CA  ILE A  41      -0.184   2.615  -5.374  1.00  0.00           C  
ATOM    281  C   ILE A  41       0.874   3.138  -6.350  1.00  0.00           C  
ATOM    282  O   ILE A  41       1.872   2.449  -6.592  1.00  0.00           O  
ATOM    283  CB  ILE A  41      -1.388   2.090  -6.177  1.00  0.00           C  
ATOM    284  CEN ILE A  41      -2.211   1.374  -6.187  1.00  0.00           X  
ATOM    285  H   ILE A  41      -1.532   4.006  -4.431  1.00  0.00           H  
ATOM    286  N   GLU A  42       0.662   4.324  -6.918  1.00  0.00           N  
ATOM    287  CA  GLU A  42       1.603   4.942  -7.855  1.00  0.00           C  
ATOM    288  C   GLU A  42       2.977   5.147  -7.204  1.00  0.00           C  
ATOM    289  O   GLU A  42       3.995   4.776  -7.790  1.00  0.00           O  
ATOM    290  CB  GLU A  42       1.054   6.278  -8.361  1.00  0.00           C  
ATOM    291  CEN GLU A  42       0.258   7.187  -9.562  1.00  0.00           X  
ATOM    292  H   GLU A  42      -0.158   4.855  -6.656  1.00  0.00           H  
ATOM    293  N   ASP A  43       3.013   5.607  -5.955  1.00  0.00           N  
ATOM    294  CA  ASP A  43       4.255   5.838  -5.217  1.00  0.00           C  
ATOM    295  C   ASP A  43       5.021   4.539  -4.936  1.00  0.00           C  
ATOM    296  O   ASP A  43       6.237   4.473  -5.163  1.00  0.00           O  
ATOM    297  CB  ASP A  43       3.957   6.560  -3.901  1.00  0.00           C  
ATOM    298  CEN ASP A  43       3.951   7.499  -3.505  1.00  0.00           X  
ATOM    299  H   ASP A  43       2.152   5.930  -5.536  1.00  0.00           H  
ATOM    300  N   ILE A  44       4.330   3.465  -4.528  1.00  0.00           N  
ATOM    301  CA  ILE A  44       4.976   2.169  -4.262  1.00  0.00           C  
ATOM    302  C   ILE A  44       5.594   1.641  -5.550  1.00  0.00           C  
ATOM    303  O   ILE A  44       6.739   1.188  -5.539  1.00  0.00           O  
ATOM    304  CB  ILE A  44       3.988   1.128  -3.705  1.00  0.00           C  
ATOM    305  CEN ILE A  44       3.524   0.732  -2.801  1.00  0.00           X  
ATOM    306  H   ILE A  44       3.327   3.550  -4.459  1.00  0.00           H  
ATOM    307  N   HIS A  45       4.879   1.706  -6.674  1.00  0.00           N  
ATOM    308  CA  HIS A  45       5.387   1.241  -7.958  1.00  0.00           C  
ATOM    309  C   HIS A  45       6.669   1.963  -8.394  1.00  0.00           C  
ATOM    310  O   HIS A  45       7.656   1.311  -8.758  1.00  0.00           O  
ATOM    311  CB  HIS A  45       4.311   1.403  -9.036  1.00  0.00           C  
ATOM    312  CEN HIS A  45       3.289   0.619  -9.645  1.00  0.00           X  
ATOM    313  H   HIS A  45       3.962   2.131  -6.638  1.00  0.00           H  
ATOM    314  N   ASP A  46       6.708   3.283  -8.277  1.00  0.00           N  
ATOM    315  CA  ASP A  46       7.873   4.090  -8.637  1.00  0.00           C  
ATOM    316  C   ASP A  46       9.085   3.765  -7.761  1.00  0.00           C  
ATOM    317  O   ASP A  46      10.205   3.593  -8.268  1.00  0.00           O  
ATOM    318  CB  ASP A  46       7.539   5.580  -8.534  1.00  0.00           C  
ATOM    319  CEN ASP A  46       7.253   6.362  -9.120  1.00  0.00           X  
ATOM    320  H   ASP A  46       5.869   3.767  -7.990  1.00  0.00           H  
ATOM    321  N   PHE A  47       8.877   3.596  -6.453  1.00  0.00           N  
ATOM    322  CA  PHE A  47       9.950   3.272  -5.519  1.00  0.00           C  
ATOM    323  C   PHE A  47      10.569   1.904  -5.842  1.00  0.00           C  
ATOM    324  O   PHE A  47      11.796   1.767  -5.857  1.00  0.00           O  
ATOM    325  CB  PHE A  47       9.427   3.292  -4.082  1.00  0.00           C  
ATOM    326  CEN PHE A  47       9.400   4.285  -2.840  1.00  0.00           X  
ATOM    327  H   PHE A  47       7.932   3.670  -6.101  1.00  0.00           H  
ATOM    328  N   MET A  48       9.747   0.901  -6.165  1.00  0.00           N  
ATOM    329  CA  MET A  48      10.198  -0.445  -6.516  1.00  0.00           C  
ATOM    330  C   MET A  48      11.037  -0.445  -7.792  1.00  0.00           C  
ATOM    331  O   MET A  48      12.088  -1.091  -7.840  1.00  0.00           O  
ATOM    332  CB  MET A  48       8.997  -1.375  -6.677  1.00  0.00           C  
ATOM    333  CEN MET A  48       8.169  -2.726  -5.924  1.00  0.00           X  
ATOM    334  H   MET A  48       8.756   1.098  -6.170  1.00  0.00           H  
ATOM    335  N   GLN A  49      10.599   0.278  -8.820  1.00  0.00           N  
ATOM    336  CA  GLN A  49      11.308   0.367 -10.091  1.00  0.00           C  
ATOM    337  C   GLN A  49      12.694   1.001  -9.899  1.00  0.00           C  
ATOM    338  O   GLN A  49      13.698   0.455 -10.373  1.00  0.00           O  
ATOM    339  CB  GLN A  49      10.495   1.181 -11.101  1.00  0.00           C  
ATOM    340  CEN GLN A  49       9.419   1.077 -12.472  1.00  0.00           X  
ATOM    341  H   GLN A  49       9.714   0.761  -8.729  1.00  0.00           H  
ATOM    342  N   ALA A  50      12.775   2.083  -9.124  1.00  0.00           N  
ATOM    343  CA  ALA A  50      14.026   2.778  -8.837  1.00  0.00           C  
ATOM    344  C   ALA A  50      15.019   1.901  -8.053  1.00  0.00           C  
ATOM    345  O   ALA A  50      16.208   1.865  -8.386  1.00  0.00           O  
ATOM    346  CB  ALA A  50      13.738   4.064  -8.076  1.00  0.00           C  
ATOM    347  CEN ALA A  50      13.739   4.063  -8.076  1.00  0.00           X  
ATOM    348  H   ALA A  50      11.923   2.455  -8.729  1.00  0.00           H  
ATOM    349  N   ALA A  51      14.553   1.137  -7.063  1.00  0.00           N  
ATOM    350  CA  ALA A  51      15.395   0.238  -6.274  1.00  0.00           C  
ATOM    351  C   ALA A  51      15.937  -0.928  -7.118  1.00  0.00           C  
ATOM    352  O   ALA A  51      17.121  -1.273  -7.024  1.00  0.00           O  
ATOM    353  CB  ALA A  51      14.617  -0.288  -5.077  1.00  0.00           C  
ATOM    354  CEN ALA A  51      14.618  -0.288  -5.077  1.00  0.00           X  
ATOM    355  H   ALA A  51      13.580   1.228  -6.805  1.00  0.00           H  
ATOM    356  N   ALA A  52      15.113  -1.503  -7.997  1.00  0.00           N  
ATOM    357  CA  ALA A  52      15.501  -2.611  -8.864  1.00  0.00           C  
ATOM    358  C   ALA A  52      16.566  -2.181  -9.890  1.00  0.00           C  
ATOM    359  O   ALA A  52      17.552  -2.897 -10.095  1.00  0.00           O  
ATOM    360  CB  ALA A  52      14.276  -3.177  -9.567  1.00  0.00           C  
ATOM    361  CEN ALA A  52      14.277  -3.176  -9.567  1.00  0.00           X  
ATOM    362  H   ALA A  52      14.170  -1.150  -8.065  1.00  0.00           H  
ATOM    363  N   ALA A  53      16.414  -0.998 -10.494  1.00  0.00           N  
ATOM    364  CA  ALA A  53      17.376  -0.472 -11.458  1.00  0.00           C  
ATOM    365  C   ALA A  53      18.710  -0.115 -10.781  1.00  0.00           C  
ATOM    366  O   ALA A  53      19.772  -0.507 -11.269  1.00  0.00           O  
ATOM    367  CB  ALA A  53      16.794   0.740 -12.170  1.00  0.00           C  
ATOM    368  CEN ALA A  53      16.795   0.740 -12.170  1.00  0.00           X  
ATOM    369  H   ALA A  53      15.606  -0.436 -10.272  1.00  0.00           H  
ATOM    370  N   ALA A  54      18.675   0.532  -9.613  1.00  0.00           N  
ATOM    371  CA  ALA A  54      19.873   0.947  -8.884  1.00  0.00           C  
ATOM    372  C   ALA A  54      20.702  -0.251  -8.388  1.00  0.00           C  
ATOM    373  O   ALA A  54      21.933  -0.245  -8.493  1.00  0.00           O  
ATOM    374  CB  ALA A  54      19.484   1.842  -7.716  1.00  0.00           C  
ATOM    375  CEN ALA A  54      19.484   1.841  -7.717  1.00  0.00           X  
ATOM    376  H   ALA A  54      17.774   0.798  -9.240  1.00  0.00           H  
ATOM    377  N   ALA A  55      20.047  -1.312  -7.904  1.00  0.00           N  
ATOM    378  CA  ALA A  55      20.716  -2.535  -7.472  1.00  0.00           C  
ATOM    379  C   ALA A  55      21.295  -3.323  -8.665  1.00  0.00           C  
ATOM    380  O   ALA A  55      22.484  -3.662  -8.670  1.00  0.00           O  
ATOM    381  CB  ALA A  55      19.751  -3.401  -6.675  1.00  0.00           C  
ATOM    382  CEN ALA A  55      19.752  -3.401  -6.676  1.00  0.00           X  
ATOM    383  H   ALA A  55      19.044  -1.248  -7.809  1.00  0.00           H  
ATOM    384  N   ASN A  56      20.484  -3.575  -9.698  1.00  0.00           N  
ATOM    385  CA  ASN A  56      20.890  -4.364 -10.864  1.00  0.00           C  
ATOM    386  C   ASN A  56      21.985  -3.693 -11.702  1.00  0.00           C  
ATOM    387  O   ASN A  56      22.799  -4.406 -12.294  1.00  0.00           O  
ATOM    388  CB  ASN A  56      19.694  -4.679 -11.743  1.00  0.00           C  
ATOM    389  CEN ASN A  56      18.978  -5.439 -11.847  1.00  0.00           X  
ATOM    390  H   ASN A  56      19.537  -3.228  -9.659  1.00  0.00           H  
ATOM    391  N   CYS A  57      22.101  -2.360 -11.684  1.00  0.00           N  
ATOM    392  CA  CYS A  57      23.118  -1.634 -12.454  1.00  0.00           C  
ATOM    393  C   CYS A  57      24.531  -2.227 -12.306  1.00  0.00           C  
ATOM    394  O   CYS A  57      25.272  -2.281 -13.285  1.00  0.00           O  
ATOM    395  CB  CYS A  57      23.060  -0.240 -11.830  1.00  0.00           C  
ATOM    396  CEN CYS A  57      22.686   0.637 -12.210  1.00  0.00           X  
ATOM    397  H   CYS A  57      21.384  -1.819 -11.223  1.00  0.00           H  
ATOM    398  N   ARG A  58      24.917  -2.761 -11.135  1.00  0.00           N  
ATOM    399  CA  ARG A  58      26.277  -3.303 -10.940  1.00  0.00           C  
ATOM    400  C   ARG A  58      26.655  -4.497 -11.816  1.00  0.00           C  
ATOM    401  O   ARG A  58      27.851  -4.722 -11.993  1.00  0.00           O  
ATOM    402  CB  ARG A  58      26.524  -3.636  -9.476  1.00  0.00           C  
ATOM    403  CEN ARG A  58      27.241  -3.410  -7.112  1.00  0.00           X  
ATOM    404  H   ARG A  58      24.250  -2.777 -10.378  1.00  0.00           H  
ATOM    405  N   LYS A  59      25.713  -5.215 -12.442  1.00  0.00           N  
ATOM    406  CA  LYS A  59      26.074  -6.438 -13.199  1.00  0.00           C  
ATOM    407  C   LYS A  59      27.110  -6.162 -14.298  1.00  0.00           C  
ATOM    408  O   LYS A  59      27.826  -7.077 -14.686  1.00  0.00           O  
ATOM    409  CB  LYS A  59      24.826  -7.069 -13.818  1.00  0.00           C  
ATOM    410  CEN LYS A  59      23.354  -8.588 -13.774  1.00  0.00           X  
ATOM    411  H   LYS A  59      24.802  -4.800 -12.585  1.00  0.00           H  
ATOM    412  N   GLY A  60      27.237  -4.913 -14.749  1.00  0.00           N  
ATOM    413  CA  GLY A  60      28.157  -4.487 -15.806  1.00  0.00           C  
ATOM    414  C   GLY A  60      29.565  -4.080 -15.369  1.00  0.00           C  
ATOM    415  O   GLY A  60      30.366  -3.773 -16.242  1.00  0.00           O  
ATOM    416  CEN GLY A  60      28.157  -4.487 -15.806  1.00  0.00           X  
ATOM    417  H   GLY A  60      26.582  -4.216 -14.419  1.00  0.00           H  
ATOM    418  N   SER A  61      29.908  -4.088 -14.073  1.00  0.00           N  
ATOM    419  CA  SER A  61      31.228  -3.598 -13.634  1.00  0.00           C  
ATOM    420  C   SER A  61      32.278  -4.712 -13.519  1.00  0.00           C  
ATOM    421  O   SER A  61      33.311  -4.525 -12.878  1.00  0.00           O  
ATOM    422  CB  SER A  61      31.089  -2.883 -12.304  1.00  0.00           C  
ATOM    423  CEN SER A  61      30.906  -2.771 -11.804  1.00  0.00           X  
ATOM    424  H   SER A  61      29.306  -4.555 -13.408  1.00  0.00           H  
ATOM    425  N   PRO A  62      32.073  -5.890 -14.141  1.00  0.00           N  
ATOM    426  CA  PRO A  62      33.005  -7.005 -14.052  1.00  0.00           C  
ATOM    427  C   PRO A  62      34.177  -6.727 -15.011  1.00  0.00           C  
ATOM    428  O   PRO A  62      34.234  -7.234 -16.125  1.00  0.00           O  
ATOM    429  CB  PRO A  62      32.180  -8.238 -14.457  1.00  0.00           C  
ATOM    430  CEN PRO A  62      30.867  -7.049 -14.678  1.00  0.00           X  
ATOM    431  N   GLY A  63      35.080  -5.838 -14.599  1.00  0.00           N  
ATOM    432  CA  GLY A  63      36.220  -5.400 -15.406  1.00  0.00           C  
ATOM    433  C   GLY A  63      37.539  -6.005 -14.950  1.00  0.00           C  
ATOM    434  O   GLY A  63      38.326  -5.353 -14.276  1.00  0.00           O  
ATOM    435  CEN GLY A  63      36.221  -5.400 -15.406  1.00  0.00           X  
ATOM    436  H   GLY A  63      34.899  -5.349 -13.734  1.00  0.00           H  
ATOM    437  N   SER A  64      37.797  -7.267 -15.269  1.00  0.00           N  
ATOM    438  CA  SER A  64      39.037  -7.906 -14.838  1.00  0.00           C  
ATOM    439  C   SER A  64      39.730  -8.440 -16.082  1.00  0.00           C  
ATOM    440  O   SER A  64      39.198  -9.342 -16.725  1.00  0.00           O  
ATOM    441  CB  SER A  64      38.768  -9.015 -13.840  1.00  0.00           C  
ATOM    442  CEN SER A  64      38.509  -9.426 -13.595  1.00  0.00           X  
ATOM    443  H   SER A  64      37.299  -7.681 -16.041  1.00  0.00           H  
ATOM    444  N   PRO A  65      40.876  -7.855 -16.471  1.00  0.00           N  
ATOM    445  CA  PRO A  65      41.578  -8.281 -17.662  1.00  0.00           C  
ATOM    446  C   PRO A  65      42.224  -9.632 -17.349  1.00  0.00           C  
ATOM    447  O   PRO A  65      42.700  -9.869 -16.241  1.00  0.00           O  
ATOM    448  CB  PRO A  65      42.606  -7.170 -17.935  1.00  0.00           C  
ATOM    449  CEN PRO A  65      41.921  -6.436 -16.459  1.00  0.00           X  
ATOM    450  N   ALA A  66      42.254 -10.529 -18.334  1.00  0.00           N  
ATOM    451  CA  ALA A  66      42.847 -11.834 -18.121  1.00  0.00           C  
ATOM    452  C   ALA A  66      44.355 -11.640 -18.306  1.00  0.00           C  
ATOM    453  O   ALA A  66      44.969 -12.121 -19.260  1.00  0.00           O  
ATOM    454  CB  ALA A  66      42.282 -12.873 -19.078  1.00  0.00           C  
ATOM    455  CEN ALA A  66      42.283 -12.872 -19.078  1.00  0.00           X  
ATOM    456  H   ALA A  66      42.092 -10.217 -19.282  1.00  0.00           H  
ATOM    457  N   GLY A  67      44.926 -10.816 -17.433  1.00  0.00           N  
ATOM    458  CA  GLY A  67      46.329 -10.459 -17.472  1.00  0.00           C  
ATOM    459  C   GLY A  67      47.160 -11.697 -17.181  1.00  0.00           C  
ATOM    460  O   GLY A  67      46.924 -12.392 -16.200  1.00  0.00           O  
ATOM    461  CEN GLY A  67      46.330 -10.458 -17.472  1.00  0.00           X  
ATOM    462  H   GLY A  67      44.358 -10.473 -16.671  1.00  0.00           H  
ATOM    463  N   SER A  68      48.101 -11.987 -18.071  1.00  0.00           N  
ATOM    464  CA  SER A  68      49.024 -13.124 -17.992  1.00  0.00           C  
ATOM    465  C   SER A  68      50.226 -12.813 -18.888  1.00  0.00           C  
ATOM    466  O   SER A  68      50.527 -13.586 -19.796  1.00  0.00           O  
ATOM    467  CB  SER A  68      48.343 -14.412 -18.416  1.00  0.00           C  
ATOM    468  CEN SER A  68      48.007 -14.744 -18.685  1.00  0.00           X  
ATOM    469  H   SER A  68      48.441 -11.196 -18.599  1.00  0.00           H  
ATOM    470  N   PRO A  69      50.913 -11.676 -18.693  1.00  0.00           N  
ATOM    471  CA  PRO A  69      52.035 -11.338 -19.548  1.00  0.00           C  
ATOM    472  C   PRO A  69      53.285 -12.013 -18.977  1.00  0.00           C  
ATOM    473  O   PRO A  69      53.473 -12.109 -17.763  1.00  0.00           O  
ATOM    474  CB  PRO A  69      52.113  -9.803 -19.509  1.00  0.00           C  
ATOM    475  CEN PRO A  69      50.728  -9.953 -18.393  1.00  0.00           X  
ATOM    476  N   THR A  70      54.131 -12.511 -19.867  1.00  0.00           N  
ATOM    477  CA  THR A  70      55.415 -13.104 -19.507  1.00  0.00           C  
ATOM    478  C   THR A  70      56.434 -11.973 -19.369  1.00  0.00           C  
ATOM    479  O   THR A  70      56.567 -11.138 -20.262  1.00  0.00           O  
ATOM    480  CB  THR A  70      55.903 -14.126 -20.551  1.00  0.00           C  
ATOM    481  CEN THR A  70      55.840 -14.622 -20.853  1.00  0.00           X  
ATOM    482  H   THR A  70      54.011 -12.278 -20.844  1.00  0.00           H  
ATOM    483  N   SER A  71      57.118 -11.923 -18.224  1.00  0.00           N  
ATOM    484  CA  SER A  71      58.143 -10.932 -17.909  1.00  0.00           C  
ATOM    485  C   SER A  71      59.305 -11.002 -18.896  1.00  0.00           C  
ATOM    486  O   SER A  71      59.618 -12.098 -19.353  1.00  0.00           O  
ATOM    487  CB  SER A  71      58.642 -11.131 -16.491  1.00  0.00           C  
ATOM    488  CEN SER A  71      58.789 -11.390 -16.036  1.00  0.00           X  
ATOM    489  H   SER A  71      56.917 -12.610 -17.512  1.00  0.00           H  
ATOM    490  N   THR A  72      59.989  -9.882 -19.136  1.00  0.00           N  
ATOM    491  CA  THR A  72      61.145  -9.838 -20.042  1.00  0.00           C  
ATOM    492  C   THR A  72      62.279  -9.028 -19.408  1.00  0.00           C  
ATOM    493  O   THR A  72      62.332  -7.812 -19.541  1.00  0.00           O  
ATOM    494  CB  THR A  72      60.781  -9.224 -21.407  1.00  0.00           C  
ATOM    495  CEN THR A  72      60.473  -9.221 -21.903  1.00  0.00           X  
ATOM    496  H   THR A  72      59.805  -9.062 -18.577  1.00  0.00           H  
ATOM    497  N   GLU A  73      63.116  -9.772 -18.687  1.00  0.00           N  
ATOM    498  CA  GLU A  73      64.317  -9.419 -17.910  1.00  0.00           C  
ATOM    499  C   GLU A  73      64.409  -8.160 -17.018  1.00  0.00           C  
ATOM    500  O   GLU A  73      64.078  -7.034 -17.373  1.00  0.00           O  
ATOM    501  CB  GLU A  73      65.483  -9.356 -18.900  1.00  0.00           C  
ATOM    502  CEN GLU A  73      66.793 -10.108 -19.688  1.00  0.00           X  
ATOM    503  H   GLU A  73      63.170 -10.725 -19.016  1.00  0.00           H  
ATOM    504  N   GLU A  74      64.956  -8.437 -15.827  1.00  0.00           N  
ATOM    505  CA  GLU A  74      65.248  -7.585 -14.678  1.00  0.00           C  
ATOM    506  C   GLU A  74      66.495  -6.700 -14.822  1.00  0.00           C  
ATOM    507  O   GLU A  74      67.590  -7.169 -15.129  1.00  0.00           O  
ATOM    508  CB  GLU A  74      65.390  -8.457 -13.429  1.00  0.00           C  
ATOM    509  CEN GLU A  74      64.719  -9.135 -12.017  1.00  0.00           X  
ATOM    510  H   GLU A  74      65.360  -9.359 -15.743  1.00  0.00           H  
ATOM    511  N   GLY A  75      66.342  -5.429 -14.447  1.00  0.00           N  
ATOM    512  CA  GLY A  75      67.398  -4.422 -14.465  1.00  0.00           C  
ATOM    513  C   GLY A  75      67.069  -3.319 -13.464  1.00  0.00           C  
ATOM    514  O   GLY A  75      65.964  -2.785 -13.451  1.00  0.00           O  
ATOM    515  CEN GLY A  75      67.398  -4.422 -14.465  1.00  0.00           X  
ATOM    516  H   GLY A  75      65.487  -5.178 -13.974  1.00  0.00           H  
ATOM    517  N   THR A  76      68.030  -3.036 -12.594  1.00  0.00           N  
ATOM    518  CA  THR A  76      68.009  -2.063 -11.498  1.00  0.00           C  
ATOM    519  C   THR A  76      68.214  -0.615 -11.974  1.00  0.00           C  
ATOM    520  O   THR A  76      69.049  -0.365 -12.832  1.00  0.00           O  
ATOM    521  CB  THR A  76      69.086  -2.395 -10.448  1.00  0.00           C  
ATOM    522  CEN THR A  76      69.330  -2.756 -10.059  1.00  0.00           X  
ATOM    523  H   THR A  76      68.871  -3.588 -12.668  1.00  0.00           H  
ATOM    524  N   SER A  77      67.452   0.298 -11.355  1.00  0.00           N  
ATOM    525  CA  SER A  77      67.424   1.776 -11.445  1.00  0.00           C  
ATOM    526  C   SER A  77      67.631   2.502 -12.783  1.00  0.00           C  
ATOM    527  O   SER A  77      68.728   2.496 -13.316  1.00  0.00           O  
ATOM    528  CB  SER A  77      68.458   2.305 -10.470  1.00  0.00           C  
ATOM    529  CEN SER A  77      68.925   2.338 -10.194  1.00  0.00           X  
ATOM    530  H   SER A  77      67.066  -0.031 -10.482  1.00  0.00           H  
ATOM    531  N   GLU A  78      66.664   3.349 -13.168  1.00  0.00           N  
ATOM    532  CA  GLU A  78      66.773   4.173 -14.390  1.00  0.00           C  
ATOM    533  C   GLU A  78      65.968   5.478 -14.251  1.00  0.00           C  
ATOM    534  O   GLU A  78      64.870   5.516 -13.702  1.00  0.00           O  
ATOM    535  CB  GLU A  78      66.293   3.389 -15.613  1.00  0.00           C  
ATOM    536  CEN GLU A  78      66.637   2.454 -16.996  1.00  0.00           X  
ATOM    537  H   GLU A  78      66.109   3.765 -12.436  1.00  0.00           H  
ATOM    538  N   SER A  79      66.540   6.582 -14.735  1.00  0.00           N  
ATOM    539  CA  SER A  79      65.944   7.917 -14.729  1.00  0.00           C  
ATOM    540  C   SER A  79      65.344   8.223 -16.103  1.00  0.00           C  
ATOM    541  O   SER A  79      66.016   7.995 -17.110  1.00  0.00           O  
ATOM    542  CB  SER A  79      66.978   8.959 -14.349  1.00  0.00           C  
ATOM    543  CEN SER A  79      67.462   9.205 -14.314  1.00  0.00           X  
ATOM    544  H   SER A  79      67.389   6.482 -15.273  1.00  0.00           H  
ATOM    545  N   ALA A  80      64.143   8.797 -16.160  1.00  0.00           N  
ATOM    546  CA  ALA A  80      63.498   9.172 -17.417  1.00  0.00           C  
ATOM    547  C   ALA A  80      63.022  10.635 -17.337  1.00  0.00           C  
ATOM    548  O   ALA A  80      62.363  11.050 -16.385  1.00  0.00           O  
ATOM    549  CB  ALA A  80      62.339   8.235 -17.726  1.00  0.00           C  
ATOM    550  CEN ALA A  80      62.340   8.236 -17.726  1.00  0.00           X  
ATOM    551  H   ALA A  80      63.701   9.098 -15.301  1.00  0.00           H  
ATOM    552  N   THR A  81      63.425  11.413 -18.335  1.00  0.00           N  
ATOM    553  CA  THR A  81      63.126  12.831 -18.565  1.00  0.00           C  
ATOM    554  C   THR A  81      61.824  13.052 -19.355  1.00  0.00           C  
ATOM    555  O   THR A  81      61.749  12.603 -20.500  1.00  0.00           O  
ATOM    556  CB  THR A  81      64.281  13.523 -19.314  1.00  0.00           C  
ATOM    557  CEN THR A  81      64.841  13.683 -19.359  1.00  0.00           X  
ATOM    558  H   THR A  81      63.929  10.969 -19.090  1.00  0.00           H  
ATOM    559  N   PRO A  82      60.832  13.786 -18.812  1.00  0.00           N  
ATOM    560  CA  PRO A  82      59.569  14.061 -19.498  1.00  0.00           C  
ATOM    561  C   PRO A  82      59.777  15.029 -20.676  1.00  0.00           C  
ATOM    562  O   PRO A  82      60.611  15.931 -20.619  1.00  0.00           O  
ATOM    563  CB  PRO A  82      58.672  14.662 -18.402  1.00  0.00           C  
ATOM    564  CEN PRO A  82      60.127  14.488 -17.384  1.00  0.00           X  
ATOM    565  N   GLU A  83      59.013  14.822 -21.750  1.00  0.00           N  
ATOM    566  CA  GLU A  83      58.986  15.677 -22.942  1.00  0.00           C  
ATOM    567  C   GLU A  83      57.976  16.826 -22.801  1.00  0.00           C  
ATOM    568  O   GLU A  83      56.886  16.689 -22.243  1.00  0.00           O  
ATOM    569  CB  GLU A  83      58.660  14.843 -24.184  1.00  0.00           C  
ATOM    570  CEN GLU A  83      59.173  14.002 -25.574  1.00  0.00           X  
ATOM    571  H   GLU A  83      58.358  14.055 -21.728  1.00  0.00           H  
ATOM    572  N   SER A  84      58.405  17.974 -23.317  1.00  0.00           N  
ATOM    573  CA  SER A  84      57.699  19.249 -23.419  1.00  0.00           C  
ATOM    574  C   SER A  84      56.735  19.311 -24.607  1.00  0.00           C  
ATOM    575  O   SER A  84      57.068  18.867 -25.702  1.00  0.00           O  
ATOM    576  CB  SER A  84      58.706  20.379 -23.509  1.00  0.00           C  
ATOM    577  CEN SER A  84      59.161  20.645 -23.644  1.00  0.00           X  
ATOM    578  H   SER A  84      59.314  17.933 -23.754  1.00  0.00           H  
ATOM    579  N   GLY A  85      55.591  19.989 -24.444  1.00  0.00           N  
ATOM    580  CA  GLY A  85      54.664  20.217 -25.562  1.00  0.00           C  
ATOM    581  C   GLY A  85      53.167  20.189 -25.214  1.00  0.00           C  
ATOM    582  O   GLY A  85      52.590  19.106 -25.173  1.00  0.00           O  
ATOM    583  CEN GLY A  85      54.664  20.217 -25.563  1.00  0.00           X  
ATOM    584  H   GLY A  85      55.441  20.489 -23.579  1.00  0.00           H  
ATOM    585  N   PRO A  86      52.505  21.343 -25.012  1.00  0.00           N  
ATOM    586  CA  PRO A  86      51.073  21.411 -24.707  1.00  0.00           C  
ATOM    587  C   PRO A  86      50.220  20.830 -25.849  1.00  0.00           C  
ATOM    588  O   PRO A  86      50.627  20.828 -27.012  1.00  0.00           O  
ATOM    589  CB  PRO A  86      50.812  22.911 -24.494  1.00  0.00           C  
ATOM    590  CEN PRO A  86      52.537  23.077 -24.922  1.00  0.00           X  
ATOM    591  N   GLY A  87      49.026  20.335 -25.507  1.00  0.00           N  
ATOM    592  CA  GLY A  87      48.036  19.792 -26.440  1.00  0.00           C  
ATOM    593  C   GLY A  87      47.008  20.838 -26.882  1.00  0.00           C  
ATOM    594  O   GLY A  87      46.864  21.896 -26.278  1.00  0.00           O  
ATOM    595  CEN GLY A  87      48.036  19.792 -26.441  1.00  0.00           X  
ATOM    596  H   GLY A  87      48.753  20.407 -24.540  1.00  0.00           H  
ATOM    597  N   THR A  88      46.322  20.514 -27.968  1.00  0.00           N  
ATOM    598  CA  THR A  88      45.227  21.220 -28.642  1.00  0.00           C  
ATOM    599  C   THR A  88      43.824  20.990 -28.067  1.00  0.00           C  
ATOM    600  O   THR A  88      43.323  19.868 -28.062  1.00  0.00           O  
ATOM    601  CB  THR A  88      45.193  20.844 -30.134  1.00  0.00           C  
ATOM    602  CEN THR A  88      45.444  20.805 -30.661  1.00  0.00           X  
ATOM    603  H   THR A  88      46.630  19.689 -28.460  1.00  0.00           H  
ATOM    604  N   SER A  89      43.156  22.091 -27.714  1.00  0.00           N  
ATOM    605  CA  SER A  89      41.796  22.162 -27.166  1.00  0.00           C  
ATOM    606  C   SER A  89      40.712  21.858 -28.206  1.00  0.00           C  
ATOM    607  O   SER A  89      40.790  22.305 -29.350  1.00  0.00           O  
ATOM    608  CB  SER A  89      41.562  23.533 -26.562  1.00  0.00           C  
ATOM    609  CEN SER A  89      41.591  24.072 -26.500  1.00  0.00           X  
ATOM    610  H   SER A  89      43.596  22.985 -27.883  1.00  0.00           H  
ATOM    611  N   THR A  90      39.650  21.164 -27.802  1.00  0.00           N  
ATOM    612  CA  THR A  90      38.493  20.861 -28.661  1.00  0.00           C  
ATOM    613  C   THR A  90      37.235  20.884 -27.795  1.00  0.00           C  
ATOM    614  O   THR A  90      37.250  20.455 -26.645  1.00  0.00           O  
ATOM    615  CB  THR A  90      38.618  19.493 -29.357  1.00  0.00           C  
ATOM    616  CEN THR A  90      38.890  19.124 -29.718  1.00  0.00           X  
ATOM    617  H   THR A  90      39.509  21.022 -26.811  1.00  0.00           H  
ATOM    618  N   GLU A  91      36.201  21.492 -28.359  1.00  0.00           N  
ATOM    619  CA  GLU A  91      34.836  21.649 -27.860  1.00  0.00           C  
ATOM    620  C   GLU A  91      33.915  20.471 -28.261  1.00  0.00           C  
ATOM    621  O   GLU A  91      33.925  20.055 -29.427  1.00  0.00           O  
ATOM    622  CB  GLU A  91      34.250  22.969 -28.366  1.00  0.00           C  
ATOM    623  CEN GLU A  91      33.880  24.613 -28.113  1.00  0.00           X  
ATOM    624  H   GLU A  91      36.372  21.962 -29.238  1.00  0.00           H  
ATOM    625  N   PRO A  92      33.111  19.921 -27.327  1.00  0.00           N  
ATOM    626  CA  PRO A  92      32.175  18.830 -27.595  1.00  0.00           C  
ATOM    627  C   PRO A  92      30.926  19.314 -28.348  1.00  0.00           C  
ATOM    628  O   PRO A  92      30.394  20.382 -28.079  1.00  0.00           O  
ATOM    629  CB  PRO A  92      31.833  18.289 -26.197  1.00  0.00           C  
ATOM    630  CEN PRO A  92      32.878  19.622 -25.634  1.00  0.00           X  
ATOM    631  N   SER A  93      30.423  18.496 -29.277  1.00  0.00           N  
ATOM    632  CA  SER A  93      29.183  18.791 -30.006  1.00  0.00           C  
ATOM    633  C   SER A  93      27.959  18.246 -29.264  1.00  0.00           C  
ATOM    634  O   SER A  93      27.901  17.067 -28.912  1.00  0.00           O  
ATOM    635  CB  SER A  93      29.250  18.213 -31.406  1.00  0.00           C  
ATOM    636  CEN SER A  93      29.374  17.868 -31.808  1.00  0.00           X  
ATOM    637  H   SER A  93      30.860  17.595 -29.413  1.00  0.00           H  
ATOM    638  N   GLU A  94      26.972  19.114 -29.068  1.00  0.00           N  
ATOM    639  CA  GLU A  94      25.677  18.826 -28.457  1.00  0.00           C  
ATOM    640  C   GLU A  94      24.778  18.016 -29.409  1.00  0.00           C  
ATOM    641  O   GLU A  94      24.768  18.227 -30.622  1.00  0.00           O  
ATOM    642  CB  GLU A  94      24.981  20.127 -28.050  1.00  0.00           C  
ATOM    643  CEN GLU A  94      24.576  21.274 -26.857  1.00  0.00           X  
ATOM    644  H   GLU A  94      27.117  20.066 -29.371  1.00  0.00           H  
ATOM    645  N   GLY A  95      23.983  17.098 -28.859  1.00  0.00           N  
ATOM    646  CA  GLY A  95      23.046  16.254 -29.604  1.00  0.00           C  
ATOM    647  C   GLY A  95      21.794  15.988 -28.776  1.00  0.00           C  
ATOM    648  O   GLY A  95      21.499  14.845 -28.443  1.00  0.00           O  
ATOM    649  CEN GLY A  95      23.046  16.253 -29.604  1.00  0.00           X  
ATOM    650  H   GLY A  95      23.997  17.007 -27.852  1.00  0.00           H  
ATOM    651  N   SER A  96      21.060  17.050 -28.437  1.00  0.00           N  
ATOM    652  CA  SER A  96      19.815  16.989 -27.668  1.00  0.00           C  
ATOM    653  C   SER A  96      18.608  16.737 -28.580  1.00  0.00           C  
ATOM    654  O   SER A  96      18.547  17.332 -29.651  1.00  0.00           O  
ATOM    655  CB  SER A  96      19.625  18.272 -26.883  1.00  0.00           C  
ATOM    656  CEN SER A  96      19.643  18.803 -26.765  1.00  0.00           X  
ATOM    657  H   SER A  96      21.335  17.941 -28.825  1.00  0.00           H  
ATOM    658  N   ALA A  97      17.623  15.944 -28.135  1.00  0.00           N  
ATOM    659  CA  ALA A  97      16.371  15.676 -28.870  1.00  0.00           C  
ATOM    660  C   ALA A  97      15.282  15.052 -27.958  1.00  0.00           C  
ATOM    661  O   ALA A  97      15.258  13.835 -27.773  1.00  0.00           O  
ATOM    662  CB  ALA A  97      16.651  14.770 -30.060  1.00  0.00           C  
ATOM    663  CEN ALA A  97      16.650  14.770 -30.059  1.00  0.00           X  
ATOM    664  H   ALA A  97      17.628  15.720 -27.151  1.00  0.00           H  
ATOM    665  N   PRO A  98      14.340  15.847 -27.417  1.00  0.00           N  
ATOM    666  CA  PRO A  98      13.283  15.364 -26.529  1.00  0.00           C  
ATOM    667  C   PRO A  98      12.425  14.292 -27.227  1.00  0.00           C  
ATOM    668  O   PRO A  98      12.023  14.445 -28.377  1.00  0.00           O  
ATOM    669  CB  PRO A  98      12.476  16.628 -26.189  1.00  0.00           C  
ATOM    670  CEN PRO A  98      13.619  17.427 -27.303  1.00  0.00           X  
ATOM    671  N   GLY A  99      12.124  13.202 -26.519  1.00  0.00           N  
ATOM    672  CA  GLY A  99      11.271  12.124 -27.018  1.00  0.00           C  
ATOM    673  C   GLY A  99       9.896  12.171 -26.349  1.00  0.00           C  
ATOM    674  O   GLY A  99       9.792  11.929 -25.151  1.00  0.00           O  
ATOM    675  CEN GLY A  99      11.270  12.124 -27.018  1.00  0.00           X  
ATOM    676  H   GLY A  99      12.398  13.173 -25.547  1.00  0.00           H  
ATOM    677  N   SER A 100       8.844  12.462 -27.112  1.00  0.00           N  
ATOM    678  CA  SER A 100       7.470  12.560 -26.604  1.00  0.00           C  
ATOM    679  C   SER A 100       6.763  11.201 -26.689  1.00  0.00           C  
ATOM    680  O   SER A 100       6.808  10.573 -27.749  1.00  0.00           O  
ATOM    681  CB  SER A 100       6.698  13.610 -27.378  1.00  0.00           C  
ATOM    682  CEN SER A 100       6.537  13.915 -27.799  1.00  0.00           X  
ATOM    683  H   SER A 100       8.985  12.569 -28.106  1.00  0.00           H  
ATOM    684  N   PRO A 101       6.031  10.758 -25.653  1.00  0.00           N  
ATOM    685  CA  PRO A 101       5.292   9.506 -25.715  1.00  0.00           C  
ATOM    686  C   PRO A 101       4.109   9.646 -26.681  1.00  0.00           C  
ATOM    687  O   PRO A 101       3.425  10.667 -26.733  1.00  0.00           O  
ATOM    688  CB  PRO A 101       4.844   9.257 -24.266  1.00  0.00           C  
ATOM    689  CEN PRO A 101       5.644  10.822 -23.951  1.00  0.00           X  
ATOM    690  N   ALA A 102       3.866   8.583 -27.442  1.00  0.00           N  
ATOM    691  CA  ALA A 102       2.745   8.482 -28.363  1.00  0.00           C  
ATOM    692  C   ALA A 102       1.431   8.494 -27.559  1.00  0.00           C  
ATOM    693  O   ALA A 102       1.381   7.977 -26.442  1.00  0.00           O  
ATOM    694  CB  ALA A 102       2.861   7.227 -29.217  1.00  0.00           C  
ATOM    695  CEN ALA A 102       2.861   7.228 -29.216  1.00  0.00           X  
ATOM    696  H   ALA A 102       4.347   7.723 -27.215  1.00  0.00           H  
ATOM    697  N   GLY A 103       0.376   9.084 -28.120  1.00  0.00           N  
ATOM    698  CA  GLY A 103      -0.961   9.134 -27.527  1.00  0.00           C  
ATOM    699  C   GLY A 103      -2.002   8.879 -28.609  1.00  0.00           C  
ATOM    700  O   GLY A 103      -1.855   9.341 -29.735  1.00  0.00           O  
ATOM    701  CEN GLY A 103      -0.962   9.134 -27.527  1.00  0.00           X  
ATOM    702  H   GLY A 103       0.476   9.464 -29.048  1.00  0.00           H  
ATOM    703  N   SER A 104      -3.012   8.081 -28.269  1.00  0.00           N  
ATOM    704  CA  SER A 104      -4.132   7.683 -29.122  1.00  0.00           C  
ATOM    705  C   SER A 104      -5.210   8.774 -29.286  1.00  0.00           C  
ATOM    706  O   SER A 104      -5.668   9.325 -28.285  1.00  0.00           O  
ATOM    707  CB  SER A 104      -4.757   6.419 -28.564  1.00  0.00           C  
ATOM    708  CEN SER A 104      -4.934   6.059 -28.196  1.00  0.00           X  
ATOM    709  H   SER A 104      -2.963   7.628 -27.369  1.00  0.00           H  
ATOM    710  N   PRO A 105      -5.686   9.034 -30.519  1.00  0.00           N  
ATOM    711  CA  PRO A 105      -6.747   9.999 -30.792  1.00  0.00           C  
ATOM    712  C   PRO A 105      -8.066   9.555 -30.145  1.00  0.00           C  
ATOM    713  O   PRO A 105      -8.358   8.363 -30.063  1.00  0.00           O  
ATOM    714  CB  PRO A 105      -6.834  10.039 -32.326  1.00  0.00           C  
ATOM    715  CEN PRO A 105      -5.568   8.784 -32.240  1.00  0.00           X  
ATOM    716  N   THR A 106      -8.888  10.504 -29.704  1.00  0.00           N  
ATOM    717  CA  THR A 106     -10.212  10.205 -29.146  1.00  0.00           C  
ATOM    718  C   THR A 106     -11.211  11.233 -29.670  1.00  0.00           C  
ATOM    719  O   THR A 106     -11.020  12.431 -29.491  1.00  0.00           O  
ATOM    720  CB  THR A 106     -10.215  10.222 -27.607  1.00  0.00           C  
ATOM    721  CEN THR A 106     -10.030  10.021 -27.090  1.00  0.00           X  
ATOM    722  H   THR A 106      -8.655  11.473 -29.855  1.00  0.00           H  
ATOM    723  N   SER A 107     -12.266  10.745 -30.330  1.00  0.00           N  
ATOM    724  CA  SER A 107     -13.313  11.570 -30.935  1.00  0.00           C  
ATOM    725  C   SER A 107     -14.336  11.980 -29.877  1.00  0.00           C  
ATOM    726  O   SER A 107     -14.563  11.226 -28.936  1.00  0.00           O  
ATOM    727  CB  SER A 107     -13.988  10.822 -32.068  1.00  0.00           C  
ATOM    728  CEN SER A 107     -14.192  10.405 -32.351  1.00  0.00           X  
ATOM    729  H   SER A 107     -12.451   9.755 -30.266  1.00  0.00           H  
ATOM    730  N   THR A 108     -14.988  13.123 -30.081  1.00  0.00           N  
ATOM    731  CA  THR A 108     -16.053  13.623 -29.202  1.00  0.00           C  
ATOM    732  C   THR A 108     -17.121  14.289 -30.066  1.00  0.00           C  
ATOM    733  O   THR A 108     -16.821  14.885 -31.099  1.00  0.00           O  
ATOM    734  CB  THR A 108     -15.529  14.627 -28.159  1.00  0.00           C  
ATOM    735  CEN THR A 108     -15.188  14.766 -27.706  1.00  0.00           X  
ATOM    736  H   THR A 108     -14.925  13.568 -30.986  1.00  0.00           H  
ATOM    737  N   GLU A 109     -18.355  14.063 -29.644  1.00  0.00           N  
ATOM    738  CA  GLU A 109     -19.621  14.584 -30.133  1.00  0.00           C  
ATOM    739  C   GLU A 109     -20.076  15.959 -29.619  1.00  0.00           C  
ATOM    740  O   GLU A 109     -19.931  16.331 -28.454  1.00  0.00           O  
ATOM    741  CB  GLU A 109     -20.713  13.558 -29.823  1.00  0.00           C  
ATOM    742  CEN GLU A 109     -21.684  12.244 -30.307  1.00  0.00           X  
ATOM    743  H   GLU A 109     -18.471  13.257 -29.046  1.00  0.00           H  
ATOM    744  N   GLU A 110     -20.650  16.681 -30.578  1.00  0.00           N  
ATOM    745  CA  GLU A 110     -21.255  18.004 -30.564  1.00  0.00           C  
ATOM    746  C   GLU A 110     -22.537  18.122 -29.721  1.00  0.00           C  
ATOM    747  O   GLU A 110     -23.464  17.316 -29.822  1.00  0.00           O  
ATOM    748  CB  GLU A 110     -21.550  18.436 -32.002  1.00  0.00           C  
ATOM    749  CEN GLU A 110     -21.105  19.290 -33.408  1.00  0.00           X  
ATOM    750  H   GLU A 110     -20.785  16.194 -31.453  1.00  0.00           H  
ATOM    751  N   GLY A 111     -22.627  19.211 -28.953  1.00  0.00           N  
ATOM    752  CA  GLY A 111     -23.781  19.559 -28.125  1.00  0.00           C  
ATOM    753  C   GLY A 111     -23.660  20.985 -27.587  1.00  0.00           C  
ATOM    754  O   GLY A 111     -23.178  21.196 -26.483  1.00  0.00           O  
ATOM    755  CEN GLY A 111     -23.782  19.559 -28.125  1.00  0.00           X  
ATOM    756  H   GLY A 111     -21.870  19.876 -28.984  1.00  0.00           H  
ATOM    757  N   THR A 112     -24.074  21.941 -28.419  1.00  0.00           N  
ATOM    758  CA  THR A 112     -24.216  23.397 -28.218  1.00  0.00           C  
ATOM    759  C   THR A 112     -23.626  24.070 -26.963  1.00  0.00           C  
ATOM    760  O   THR A 112     -24.335  24.479 -26.047  1.00  0.00           O  
ATOM    761  CB  THR A 112     -25.712  23.763 -28.253  1.00  0.00           C  
ATOM    762  CEN THR A 112     -26.234  23.765 -28.515  1.00  0.00           X  
ATOM    763  H   THR A 112     -24.671  21.599 -29.158  1.00  0.00           H  
ATOM    764  N   SER A 113     -22.320  24.360 -27.043  1.00  0.00           N  
ATOM    765  CA  SER A 113     -21.511  25.018 -26.003  1.00  0.00           C  
ATOM    766  C   SER A 113     -21.609  26.542 -26.061  1.00  0.00           C  
ATOM    767  O   SER A 113     -21.708  27.120 -27.142  1.00  0.00           O  
ATOM    768  CB  SER A 113     -20.062  24.589 -26.128  1.00  0.00           C  
ATOM    769  CEN SER A 113     -19.595  24.440 -26.363  1.00  0.00           X  
ATOM    770  H   SER A 113     -21.863  24.211 -27.929  1.00  0.00           H  
ATOM    771  N   THR A 114     -21.454  27.200 -24.912  1.00  0.00           N  
ATOM    772  CA  THR A 114     -21.427  28.664 -24.830  1.00  0.00           C  
ATOM    773  C   THR A 114     -20.340  29.048 -23.830  1.00  0.00           C  
ATOM    774  O   THR A 114     -20.165  28.384 -22.812  1.00  0.00           O  
ATOM    775  CB  THR A 114     -22.778  29.259 -24.389  1.00  0.00           C  
ATOM    776  CEN THR A 114     -23.350  29.349 -24.469  1.00  0.00           X  
ATOM    777  H   THR A 114     -21.084  26.695 -24.120  1.00  0.00           H  
ATOM    778  N   GLU A 115     -19.577  30.080 -24.169  1.00  0.00           N  
ATOM    779  CA  GLU A 115     -18.468  30.629 -23.389  1.00  0.00           C  
ATOM    780  C   GLU A 115     -19.006  31.669 -22.381  1.00  0.00           C  
ATOM    781  O   GLU A 115     -19.920  32.423 -22.730  1.00  0.00           O  
ATOM    782  CB  GLU A 115     -17.420  31.259 -24.310  1.00  0.00           C  
ATOM    783  CEN GLU A 115     -15.933  31.165 -25.136  1.00  0.00           X  
ATOM    784  H   GLU A 115     -19.827  30.610 -24.992  1.00  0.00           H  
ATOM    785  N   PRO A 116     -18.500  31.733 -21.138  1.00  0.00           N  
ATOM    786  CA  PRO A 116     -18.937  32.734 -20.175  1.00  0.00           C  
ATOM    787  C   PRO A 116     -18.286  34.091 -20.479  1.00  0.00           C  
ATOM    788  O   PRO A 116     -17.305  34.182 -21.214  1.00  0.00           O  
ATOM    789  CB  PRO A 116     -18.499  32.164 -18.815  1.00  0.00           C  
ATOM    790  CEN PRO A 116     -17.816  30.844 -19.803  1.00  0.00           X  
ATOM    791  N   SER A 117     -18.865  35.135 -19.894  1.00  0.00           N  
ATOM    792  CA  SER A 117     -18.398  36.521 -19.915  1.00  0.00           C  
ATOM    793  C   SER A 117     -17.191  36.814 -19.012  1.00  0.00           C  
ATOM    794  O   SER A 117     -17.087  36.347 -17.879  1.00  0.00           O  
ATOM    795  CB  SER A 117     -19.548  37.433 -19.534  1.00  0.00           C  
ATOM    796  CEN SER A 117     -19.996  37.606 -19.279  1.00  0.00           X  
ATOM    797  H   SER A 117     -19.770  34.986 -19.473  1.00  0.00           H  
ATOM    798  N   GLU A 118     -16.326  37.675 -19.539  1.00  0.00           N  
ATOM    799  CA  GLU A 118     -15.099  38.209 -18.955  1.00  0.00           C  
ATOM    800  C   GLU A 118     -15.357  39.221 -17.820  1.00  0.00           C  
ATOM    801  O   GLU A 118     -16.141  40.160 -17.957  1.00  0.00           O  
ATOM    802  CB  GLU A 118     -14.249  38.859 -20.048  1.00  0.00           C  
ATOM    803  CEN GLU A 118     -12.963  38.778 -21.164  1.00  0.00           X  
ATOM    804  H   GLU A 118     -16.531  38.007 -20.471  1.00  0.00           H  
ATOM    805  N   GLY A 119     -14.628  39.074 -16.710  1.00  0.00           N  
ATOM    806  CA  GLY A 119     -14.679  39.970 -15.552  1.00  0.00           C  
ATOM    807  C   GLY A 119     -13.280  40.162 -14.975  1.00  0.00           C  
ATOM    808  O   GLY A 119     -12.950  39.599 -13.937  1.00  0.00           O  
ATOM    809  CEN GLY A 119     -14.679  39.970 -15.551  1.00  0.00           X  
ATOM    810  H   GLY A 119     -13.945  38.331 -16.689  1.00  0.00           H  
ATOM    811  N   SER A 120     -12.449  40.942 -15.665  1.00  0.00           N  
ATOM    812  CA  SER A 120     -11.051  41.218 -15.307  1.00  0.00           C  
ATOM    813  C   SER A 120     -10.955  42.086 -14.052  1.00  0.00           C  
ATOM    814  O   SER A 120     -11.760  43.002 -13.905  1.00  0.00           O  
ATOM    815  CB  SER A 120     -10.339  41.890 -16.465  1.00  0.00           C  
ATOM    816  CEN SER A 120     -10.264  42.208 -16.899  1.00  0.00           X  
ATOM    817  H   SER A 120     -12.842  41.463 -16.437  1.00  0.00           H  
ATOM    818  N   ALA A 121      -9.927  41.885 -13.219  1.00  0.00           N  
ATOM    819  CA  ALA A 121      -9.665  42.711 -12.032  1.00  0.00           C  
ATOM    820  C   ALA A 121      -8.279  42.401 -11.423  1.00  0.00           C  
ATOM    821  O   ALA A 121      -8.197  41.871 -10.314  1.00  0.00           O  
ATOM    822  CB  ALA A 121     -10.763  42.506 -10.999  1.00  0.00           C  
ATOM    823  CEN ALA A 121     -10.762  42.507 -10.999  1.00  0.00           X  
ATOM    824  H   ALA A 121      -9.183  41.280 -13.534  1.00  0.00           H  
ATOM    825  N   PRO A 122      -7.172  42.738 -12.108  1.00  0.00           N  
ATOM    826  CA  PRO A 122      -5.822  42.429 -11.653  1.00  0.00           C  
ATOM    827  C   PRO A 122      -5.327  43.448 -10.615  1.00  0.00           C  
ATOM    828  O   PRO A 122      -5.680  44.626 -10.672  1.00  0.00           O  
ATOM    829  CB  PRO A 122      -4.983  42.460 -12.942  1.00  0.00           C  
ATOM    830  CEN PRO A 122      -6.524  42.936 -13.706  1.00  0.00           X  
ATOM    831  N   GLY A 123      -4.420  43.013  -9.738  1.00  0.00           N  
ATOM    832  CA  GLY A 123      -3.756  43.913  -8.795  1.00  0.00           C  
ATOM    833  C   GLY A 123      -4.037  43.653  -7.321  1.00  0.00           C  
ATOM    834  O   GLY A 123      -5.133  43.916  -6.847  1.00  0.00           O  
ATOM    835  CEN GLY A 123      -3.756  43.913  -8.795  1.00  0.00           X  
ATOM    836  H   GLY A 123      -4.013  42.103  -9.889  1.00  0.00           H  
ATOM    837  N   THR A 124      -2.993  43.304  -6.572  1.00  0.00           N  
ATOM    838  CA  THR A 124      -3.097  43.056  -5.128  1.00  0.00           C  
ATOM    839  C   THR A 124      -1.835  43.605  -4.463  1.00  0.00           C  
ATOM    840  O   THR A 124      -0.719  43.179  -4.738  1.00  0.00           O  
ATOM    841  CB  THR A 124      -3.253  41.560  -4.797  1.00  0.00           C  
ATOM    842  CEN THR A 124      -3.542  41.053  -4.830  1.00  0.00           X  
ATOM    843  H   THR A 124      -2.061  43.509  -6.908  1.00  0.00           H  
ATOM    844  N   SER A 125      -2.012  44.626  -3.626  1.00  0.00           N  
ATOM    845  CA  SER A 125      -0.943  45.324  -2.920  1.00  0.00           C  
ATOM    846  C   SER A 125      -1.503  45.685  -1.549  1.00  0.00           C  
ATOM    847  O   SER A 125      -2.689  45.983  -1.449  1.00  0.00           O  
ATOM    848  CB  SER A 125      -0.485  46.556  -3.677  1.00  0.00           C  
ATOM    849  CEN SER A 125      -0.512  46.994  -3.998  1.00  0.00           X  
ATOM    850  H   SER A 125      -2.954  44.822  -3.312  1.00  0.00           H  
ATOM    851  N   THR A 126      -0.685  45.607  -0.501  1.00  0.00           N  
ATOM    852  CA  THR A 126      -1.090  45.984   0.858  1.00  0.00           C  
ATOM    853  C   THR A 126       0.022  46.825   1.466  1.00  0.00           C  
ATOM    854  O   THR A 126       1.164  46.388   1.588  1.00  0.00           O  
ATOM    855  CB  THR A 126      -1.364  44.761   1.753  1.00  0.00           C  
ATOM    856  CEN THR A 126      -1.659  44.273   1.880  1.00  0.00           X  
ATOM    857  H   THR A 126       0.289  45.371  -0.651  1.00  0.00           H  
ATOM    858  N   GLU A 127      -0.333  48.066   1.777  1.00  0.00           N  
ATOM    859  CA  GLU A 127       0.515  49.117   2.327  1.00  0.00           C  
ATOM    860  C   GLU A 127       0.464  49.116   3.875  1.00  0.00           C  
ATOM    861  O   GLU A 127      -0.624  48.973   4.442  1.00  0.00           O  
ATOM    862  CB  GLU A 127       0.092  50.481   1.777  1.00  0.00           C  
ATOM    863  CEN GLU A 127       0.308  51.758   0.671  1.00  0.00           X  
ATOM    864  H   GLU A 127      -1.306  48.313   1.665  1.00  0.00           H  
ATOM    865  N   PRO A 128       1.600  49.255   4.583  1.00  0.00           N  
ATOM    866  CA  PRO A 128       1.639  49.328   6.043  1.00  0.00           C  
ATOM    867  C   PRO A 128       0.892  50.570   6.560  1.00  0.00           C  
ATOM    868  O   PRO A 128       0.946  51.640   5.957  1.00  0.00           O  
ATOM    869  CB  PRO A 128       3.140  49.373   6.373  1.00  0.00           C  
ATOM    870  CEN PRO A 128       3.335  49.369   4.599  1.00  0.00           X  
ATOM    871  N   SER A 129       0.214  50.444   7.705  1.00  0.00           N  
ATOM    872  CA  SER A 129      -0.523  51.541   8.338  1.00  0.00           C  
ATOM    873  C   SER A 129       0.237  52.153   9.527  1.00  0.00           C  
ATOM    874  O   SER A 129       1.013  51.485  10.203  1.00  0.00           O  
ATOM    875  CB  SER A 129      -1.885  51.050   8.787  1.00  0.00           C  
ATOM    876  CEN SER A 129      -2.265  50.713   8.982  1.00  0.00           X  
ATOM    877  H   SER A 129       0.172  49.533   8.142  1.00  0.00           H  
ATOM    878  N   GLU A 130      -0.063  53.429   9.764  1.00  0.00           N  
ATOM    879  CA  GLU A 130       0.325  54.242  10.928  1.00  0.00           C  
ATOM    880  C   GLU A 130       1.682  53.984  11.622  1.00  0.00           C  
ATOM    881  O   GLU A 130       1.824  53.218  12.568  1.00  0.00           O  
ATOM    882  CB  GLU A 130      -0.780  54.114  11.979  1.00  0.00           C  
ATOM    883  CEN GLU A 130      -2.207  54.702  12.701  1.00  0.00           X  
ATOM    884  H   GLU A 130      -0.942  53.711   9.356  1.00  0.00           H  
ATOM    885  N   GLY A 131       2.667  54.800  11.231  1.00  0.00           N  
ATOM    886  CA  GLY A 131       3.871  54.960  12.055  1.00  0.00           C  
ATOM    887  C   GLY A 131       4.750  53.725  12.256  1.00  0.00           C  
ATOM    888  O   GLY A 131       5.314  53.501  13.322  1.00  0.00           O  
ATOM    889  CEN GLY A 131       3.872  54.960  12.056  1.00  0.00           X  
ATOM    890  H   GLY A 131       2.331  55.676  10.858  1.00  0.00           H  
ATOM    891  N   SER A 132       4.960  52.990  11.165  1.00  0.00           N  
ATOM    892  CA  SER A 132       5.759  51.767  11.090  1.00  0.00           C  
ATOM    893  C   SER A 132       7.269  52.033  11.194  1.00  0.00           C  
ATOM    894  O   SER A 132       7.766  52.980  10.589  1.00  0.00           O  
ATOM    895  CB  SER A 132       5.448  51.036   9.798  1.00  0.00           C  
ATOM    896  CEN SER A 132       5.323  50.961   9.274  1.00  0.00           X  
ATOM    897  H   SER A 132       4.575  53.329  10.297  1.00  0.00           H  
ATOM    898  N   ALA A 133       8.013  51.140  11.850  1.00  0.00           N  
ATOM    899  CA  ALA A 133       9.472  51.245  11.960  1.00  0.00           C  
ATOM    900  C   ALA A 133      10.122  49.888  12.297  1.00  0.00           C  
ATOM    901  O   ALA A 133      10.053  49.437  13.439  1.00  0.00           O  
ATOM    902  CB  ALA A 133       9.842  52.287  13.006  1.00  0.00           C  
ATOM    903  CEN ALA A 133       9.842  52.286  13.005  1.00  0.00           X  
ATOM    904  H   ALA A 133       7.579  50.280  12.155  1.00  0.00           H  
ATOM    905  N   PRO A 134      10.824  49.251  11.345  1.00  0.00           N  
ATOM    906  CA  PRO A 134      11.362  47.915  11.540  1.00  0.00           C  
ATOM    907  C   PRO A 134      12.813  48.032  12.014  1.00  0.00           C  
ATOM    908  O   PRO A 134      13.760  47.885  11.246  1.00  0.00           O  
ATOM    909  CB  PRO A 134      11.238  47.241  10.164  1.00  0.00           C  
ATOM    910  CEN PRO A 134      10.578  48.821   9.662  1.00  0.00           X  
ATOM    911  N   GLY A 135      12.988  48.328  13.300  1.00  0.00           N  
ATOM    912  CA  GLY A 135      14.306  48.462  13.901  1.00  0.00           C  
ATOM    913  C   GLY A 135      14.790  47.090  14.348  1.00  0.00           C  
ATOM    914  O   GLY A 135      13.989  46.309  14.848  1.00  0.00           O  
ATOM    915  CEN GLY A 135      14.306  48.462  13.901  1.00  0.00           X  
ATOM    916  H   GLY A 135      12.204  48.204  13.926  1.00  0.00           H  
ATOM    917  N   THR A 136      16.084  46.808  14.212  1.00  0.00           N  
ATOM    918  CA  THR A 136      16.663  45.539  14.671  1.00  0.00           C  
ATOM    919  C   THR A 136      17.919  45.830  15.474  1.00  0.00           C  
ATOM    920  O   THR A 136      18.924  46.303  14.941  1.00  0.00           O  
ATOM    921  CB  THR A 136      17.010  44.597  13.502  1.00  0.00           C  
ATOM    922  CEN THR A 136      16.858  44.278  13.037  1.00  0.00           X  
ATOM    923  H   THR A 136      16.724  47.547  13.964  1.00  0.00           H  
ATOM    924  N   SER A 137      17.801  45.585  16.771  1.00  0.00           N  
ATOM    925  CA  SER A 137      18.795  45.814  17.811  1.00  0.00           C  
ATOM    926  C   SER A 137      19.287  44.498  18.427  1.00  0.00           C  
ATOM    927  O   SER A 137      18.615  43.478  18.341  1.00  0.00           O  
ATOM    928  CB  SER A 137      18.217  46.716  18.883  1.00  0.00           C  
ATOM    929  CEN SER A 137      17.849  46.935  19.219  1.00  0.00           X  
ATOM    930  H   SER A 137      16.960  45.118  17.079  1.00  0.00           H  
ATOM    931  N   GLU A 138      20.413  44.612  19.143  1.00  0.00           N  
ATOM    932  CA  GLU A 138      21.045  43.603  20.018  1.00  0.00           C  
ATOM    933  C   GLU A 138      21.872  42.480  19.363  1.00  0.00           C  
ATOM    934  O   GLU A 138      21.929  41.333  19.789  1.00  0.00           O  
ATOM    935  CB  GLU A 138      19.956  42.956  20.876  1.00  0.00           C  
ATOM    936  CEN GLU A 138      19.081  42.873  22.336  1.00  0.00           X  
ATOM    937  H   GLU A 138      20.773  45.550  19.238  1.00  0.00           H  
ATOM    938  N   SER A 139      22.587  42.887  18.313  1.00  0.00           N  
ATOM    939  CA  SER A 139      23.578  42.073  17.592  1.00  0.00           C  
ATOM    940  C   SER A 139      23.839  40.631  18.074  1.00  0.00           C  
ATOM    941  O   SER A 139      24.429  40.420  19.130  1.00  0.00           O  
ATOM    942  CB  SER A 139      24.891  42.830  17.595  1.00  0.00           C  
ATOM    943  CEN SER A 139      25.297  43.142  17.779  1.00  0.00           X  
ATOM    944  H   SER A 139      22.949  43.821  18.426  1.00  0.00           H  
ATOM    945  N   ALA A 140      23.601  39.652  17.198  1.00  0.00           N  
ATOM    946  CA  ALA A 140      23.762  38.236  17.523  1.00  0.00           C  
ATOM    947  C   ALA A 140      24.439  37.512  16.346  1.00  0.00           C  
ATOM    948  O   ALA A 140      24.096  37.698  15.182  1.00  0.00           O  
ATOM    949  CB  ALA A 140      22.418  37.604  17.855  1.00  0.00           C  
ATOM    950  CEN ALA A 140      22.419  37.604  17.855  1.00  0.00           X  
ATOM    951  H   ALA A 140      23.550  39.885  16.218  1.00  0.00           H  
ATOM    952  N   THR A 141      25.468  36.757  16.706  1.00  0.00           N  
ATOM    953  CA  THR A 141      26.350  35.871  15.932  1.00  0.00           C  
ATOM    954  C   THR A 141      26.172  34.361  16.170  1.00  0.00           C  
ATOM    955  O   THR A 141      25.897  33.948  17.295  1.00  0.00           O  
ATOM    956  CB  THR A 141      27.824  36.221  16.206  1.00  0.00           C  
ATOM    957  CEN THR A 141      28.269  36.599  16.215  1.00  0.00           X  
ATOM    958  H   THR A 141      25.747  36.840  17.672  1.00  0.00           H  
ATOM    959  N   PRO A 142      26.359  33.530  15.120  1.00  0.00           N  
ATOM    960  CA  PRO A 142      26.311  32.070  15.191  1.00  0.00           C  
ATOM    961  C   PRO A 142      27.503  31.461  15.947  1.00  0.00           C  
ATOM    962  O   PRO A 142      28.654  31.831  15.722  1.00  0.00           O  
ATOM    963  CB  PRO A 142      26.292  31.640  13.715  1.00  0.00           C  
ATOM    964  CEN PRO A 142      26.454  33.390  13.402  1.00  0.00           X  
ATOM    965  N   GLU A 143      27.224  30.462  16.784  1.00  0.00           N  
ATOM    966  CA  GLU A 143      28.238  29.726  17.547  1.00  0.00           C  
ATOM    967  C   GLU A 143      28.878  28.646  16.665  1.00  0.00           C  
ATOM    968  O   GLU A 143      28.238  28.019  15.819  1.00  0.00           O  
ATOM    969  CB  GLU A 143      27.625  29.096  18.800  1.00  0.00           C  
ATOM    970  CEN GLU A 143      27.336  29.129  20.479  1.00  0.00           X  
ATOM    971  H   GLU A 143      26.294  30.073  16.778  1.00  0.00           H  
ATOM    972  N   SER A 144      30.181  28.502  16.856  1.00  0.00           N  
ATOM    973  CA  SER A 144      31.059  27.532  16.218  1.00  0.00           C  
ATOM    974  C   SER A 144      31.010  26.177  16.926  1.00  0.00           C  
ATOM    975  O   SER A 144      30.708  26.105  18.112  1.00  0.00           O  
ATOM    976  CB  SER A 144      32.479  28.062  16.188  1.00  0.00           C  
ATOM    977  CEN SER A 144      32.927  28.324  16.351  1.00  0.00           X  
ATOM    978  H   SER A 144      30.601  29.117  17.542  1.00  0.00           H  
ATOM    979  N   GLY A 145      31.409  25.112  16.231  1.00  0.00           N  
ATOM    980  CA  GLY A 145      31.504  23.771  16.799  1.00  0.00           C  
ATOM    981  C   GLY A 145      32.735  23.054  16.240  1.00  0.00           C  
ATOM    982  O   GLY A 145      32.858  22.974  15.017  1.00  0.00           O  
ATOM    983  CEN GLY A 145      31.504  23.770  16.799  1.00  0.00           X  
ATOM    984  H   GLY A 145      31.747  25.246  15.288  1.00  0.00           H  
ATOM    985  N   PRO A 146      33.654  22.537  17.078  1.00  0.00           N  
ATOM    986  CA  PRO A 146      34.883  21.910  16.607  1.00  0.00           C  
ATOM    987  C   PRO A 146      34.528  20.551  15.992  1.00  0.00           C  
ATOM    988  O   PRO A 146      34.837  19.494  16.538  1.00  0.00           O  
ATOM    989  CB  PRO A 146      35.764  21.784  17.861  1.00  0.00           C  
ATOM    990  CEN PRO A 146      34.362  22.518  18.686  1.00  0.00           X  
ATOM    991  N   GLY A 147      33.795  20.584  14.878  1.00  0.00           N  
ATOM    992  CA  GLY A 147      33.345  19.393  14.165  1.00  0.00           C  
ATOM    993  C   GLY A 147      34.548  18.604  13.655  1.00  0.00           C  
ATOM    994  O   GLY A 147      35.477  19.178  13.096  1.00  0.00           O  
ATOM    995  CEN GLY A 147      33.345  19.393  14.165  1.00  0.00           X  
ATOM    996  H   GLY A 147      33.659  21.480  14.434  1.00  0.00           H  
ATOM    997  N   SER A 148      34.520  17.298  13.895  1.00  0.00           N  
ATOM    998  CA  SER A 148      35.509  16.290  13.520  1.00  0.00           C  
ATOM    999  C   SER A 148      35.297  15.613  12.156  1.00  0.00           C  
ATOM   1000  O   SER A 148      34.168  15.380  11.725  1.00  0.00           O  
ATOM   1001  CB  SER A 148      35.555  15.231  14.604  1.00  0.00           C  
ATOM   1002  CEN SER A 148      35.377  14.891  14.990  1.00  0.00           X  
ATOM   1003  H   SER A 148      33.778  16.952  14.481  1.00  0.00           H  
ATOM   1004  N   GLU A 149      36.401  15.191  11.538  1.00  0.00           N  
ATOM   1005  CA  GLU A 149      36.428  14.402  10.299  1.00  0.00           C  
ATOM   1006  C   GLU A 149      36.149  12.906  10.613  1.00  0.00           C  
ATOM   1007  O   GLU A 149      36.166  12.542  11.794  1.00  0.00           O  
ATOM   1008  CB  GLU A 149      37.774  14.562   9.589  1.00  0.00           C  
ATOM   1009  CEN GLU A 149      38.728  15.292   8.380  1.00  0.00           X  
ATOM   1010  H   GLU A 149      37.263  15.206  12.066  1.00  0.00           H  
ATOM   1011  N   PRO A 150      35.922  12.010   9.629  1.00  0.00           N  
ATOM   1012  CA  PRO A 150      35.849  12.250   8.194  1.00  0.00           C  
ATOM   1013  C   PRO A 150      34.415  12.402   7.670  1.00  0.00           C  
ATOM   1014  O   PRO A 150      33.441  11.916   8.246  1.00  0.00           O  
ATOM   1015  CB  PRO A 150      36.548  11.019   7.592  1.00  0.00           C  
ATOM   1016  CEN PRO A 150      36.644  10.481   9.291  1.00  0.00           X  
ATOM   1017  N   ALA A 151      34.313  12.986   6.481  1.00  0.00           N  
ATOM   1018  CA  ALA A 151      33.039  13.183   5.818  1.00  0.00           C  
ATOM   1019  C   ALA A 151      32.633  11.862   5.148  1.00  0.00           C  
ATOM   1020  O   ALA A 151      32.457  11.797   3.930  1.00  0.00           O  
ATOM   1021  CB  ALA A 151      33.122  14.319   4.809  1.00  0.00           C  
ATOM   1022  CEN ALA A 151      33.121  14.318   4.809  1.00  0.00           X  
ATOM   1023  H   ALA A 151      35.144  13.076   5.915  1.00  0.00           H  
ATOM   1024  N   THR A 152      32.437  10.794   5.920  1.00  0.00           N  
ATOM   1025  CA  THR A 152      32.128   9.506   5.299  1.00  0.00           C  
ATOM   1026  C   THR A 152      30.636   9.539   4.994  1.00  0.00           C  
ATOM   1027  O   THR A 152      29.815   9.037   5.754  1.00  0.00           O  
ATOM   1028  CB  THR A 152      32.463   8.304   6.201  1.00  0.00           C  
ATOM   1029  CEN THR A 152      32.844   7.976   6.499  1.00  0.00           X  
ATOM   1030  H   THR A 152      32.246  10.920   6.903  1.00  0.00           H  
ATOM   1031  N   SER A 153      30.319  10.253   3.909  1.00  0.00           N  
ATOM   1032  CA  SER A 153      28.988  10.433   3.360  1.00  0.00           C  
ATOM   1033  C   SER A 153      28.479   9.063   2.956  1.00  0.00           C  
ATOM   1034  O   SER A 153      29.267   8.195   2.572  1.00  0.00           O  
ATOM   1035  CB  SER A 153      29.004  11.387   2.182  1.00  0.00           C  
ATOM   1036  CEN SER A 153      29.186  11.643   1.738  1.00  0.00           X  
ATOM   1037  H   SER A 153      31.092  10.579   3.347  1.00  0.00           H  
ATOM   1038  N   GLY A 154      27.170   8.862   3.090  1.00  0.00           N  
ATOM   1039  CA  GLY A 154      26.536   7.615   2.735  1.00  0.00           C  
ATOM   1040  C   GLY A 154      26.349   7.595   1.227  1.00  0.00           C  
ATOM   1041  O   GLY A 154      26.124   8.623   0.605  1.00  0.00           O  
ATOM   1042  CEN GLY A 154      26.536   7.615   2.735  1.00  0.00           X  
ATOM   1043  H   GLY A 154      26.574   9.656   3.286  1.00  0.00           H  
ATOM   1044  N   SER A 155      26.435   6.413   0.627  1.00  0.00           N  
ATOM   1045  CA  SER A 155      26.269   6.317  -0.814  1.00  0.00           C  
ATOM   1046  C   SER A 155      24.805   5.963  -1.025  1.00  0.00           C  
ATOM   1047  O   SER A 155      24.465   4.814  -1.318  1.00  0.00           O  
ATOM   1048  CB  SER A 155      27.195   5.281  -1.420  1.00  0.00           C  
ATOM   1049  CEN SER A 155      27.494   4.828  -1.460  1.00  0.00           X  
ATOM   1050  H   SER A 155      26.307   5.582   1.189  1.00  0.00           H  
ATOM   1051  N   GLU A 156      23.926   6.931  -0.766  1.00  0.00           N  
ATOM   1052  CA  GLU A 156      22.493   6.761  -0.915  1.00  0.00           C  
ATOM   1053  C   GLU A 156      22.304   6.375  -2.373  1.00  0.00           C  
ATOM   1054  O   GLU A 156      23.189   6.623  -3.185  1.00  0.00           O  
ATOM   1055  CB  GLU A 156      21.717   8.030  -0.557  1.00  0.00           C  
ATOM   1056  CEN GLU A 156      20.763   8.917   0.542  1.00  0.00           X  
ATOM   1057  H   GLU A 156      24.259   7.883  -0.798  1.00  0.00           H  
ATOM   1058  N   THR A 157      21.245   5.635  -2.685  1.00  0.00           N  
ATOM   1059  CA  THR A 157      20.937   5.228  -4.057  1.00  0.00           C  
ATOM   1060  C   THR A 157      20.379   6.455  -4.781  1.00  0.00           C  
ATOM   1061  O   THR A 157      19.767   7.299  -4.114  1.00  0.00           O  
ATOM   1062  CB  THR A 157      19.922   4.072  -4.119  1.00  0.00           C  
ATOM   1063  CEN THR A 157      19.761   3.523  -4.000  1.00  0.00           X  
ATOM   1064  H   THR A 157      20.534   5.473  -1.987  1.00  0.00           H  
ATOM   1065  N   PRO A 158      20.645   6.623  -6.089  1.00  0.00           N  
ATOM   1066  CA  PRO A 158      20.113   7.749  -6.833  1.00  0.00           C  
ATOM   1067  C   PRO A 158      18.589   7.732  -6.744  1.00  0.00           C  
ATOM   1068  O   PRO A 158      17.958   6.696  -6.932  1.00  0.00           O  
ATOM   1069  CB  PRO A 158      20.624   7.541  -8.268  1.00  0.00           C  
ATOM   1070  CEN PRO A 158      21.347   6.056  -7.591  1.00  0.00           X  
ATOM   1071  N   GLY A 159      17.993   8.888  -6.469  1.00  0.00           N  
ATOM   1072  CA  GLY A 159      16.551   9.017  -6.262  1.00  0.00           C  
ATOM   1073  C   GLY A 159      15.983   8.651  -4.892  1.00  0.00           C  
ATOM   1074  O   GLY A 159      14.784   8.832  -4.713  1.00  0.00           O  
ATOM   1075  CEN GLY A 159      16.551   9.017  -6.261  1.00  0.00           X  
ATOM   1076  H   GLY A 159      18.510   9.737  -6.654  1.00  0.00           H  
ATOM   1077  N   MET A 160      16.778   8.205  -3.909  1.00  0.00           N  
ATOM   1078  CA  MET A 160      16.199   7.794  -2.616  1.00  0.00           C  
ATOM   1079  C   MET A 160      15.409   8.937  -1.963  1.00  0.00           C  
ATOM   1080  O   MET A 160      14.420   8.672  -1.303  1.00  0.00           O  
ATOM   1081  CB  MET A 160      17.300   7.313  -1.674  1.00  0.00           C  
ATOM   1082  CEN MET A 160      17.953   5.874  -0.911  1.00  0.00           X  
ATOM   1083  H   MET A 160      17.760   8.071  -4.098  1.00  0.00           H  
ATOM   1084  N   TYR A 161      15.786  10.195  -2.210  1.00  0.00           N  
ATOM   1085  CA  TYR A 161      15.096  11.360  -1.640  1.00  0.00           C  
ATOM   1086  C   TYR A 161      13.616  11.462  -2.038  1.00  0.00           C  
ATOM   1087  O   TYR A 161      12.771  11.597  -1.168  1.00  0.00           O  
ATOM   1088  CB  TYR A 161      15.823  12.643  -2.053  1.00  0.00           C  
ATOM   1089  CEN TYR A 161      16.981  13.797  -1.426  1.00  0.00           X  
ATOM   1090  H   TYR A 161      16.607  10.356  -2.776  1.00  0.00           H  
ATOM   1091  N   GLY A 162      13.301  11.404  -3.340  1.00  0.00           N  
ATOM   1092  CA  GLY A 162      11.920  11.505  -3.827  1.00  0.00           C  
ATOM   1093  C   GLY A 162      11.030  10.455  -3.174  1.00  0.00           C  
ATOM   1094  O   GLY A 162      10.087  10.811  -2.480  1.00  0.00           O  
ATOM   1095  CEN GLY A 162      11.919  11.505  -3.827  1.00  0.00           X  
ATOM   1096  H   GLY A 162      14.027  11.167  -4.001  1.00  0.00           H  
ATOM   1097  N   LYS A 163      11.454   9.182  -3.256  1.00  0.00           N  
ATOM   1098  CA  LYS A 163      10.684   8.028  -2.753  1.00  0.00           C  
ATOM   1099  C   LYS A 163      10.129   8.242  -1.341  1.00  0.00           C  
ATOM   1100  O   LYS A 163       9.011   7.862  -1.037  1.00  0.00           O  
ATOM   1101  CB  LYS A 163      11.553   6.770  -2.774  1.00  0.00           C  
ATOM   1102  CEN LYS A 163      12.059   4.935  -3.699  1.00  0.00           X  
ATOM   1103  H   LYS A 163      12.340   9.001  -3.702  1.00  0.00           H  
ATOM   1104  N   LEU A 164      10.949   8.808  -0.465  1.00  0.00           N  
ATOM   1105  CA  LEU A 164      10.598   9.123   0.910  1.00  0.00           C  
ATOM   1106  C   LEU A 164       9.477  10.152   1.019  1.00  0.00           C  
ATOM   1107  O   LEU A 164       8.559   9.958   1.804  1.00  0.00           O  
ATOM   1108  CB  LEU A 164      11.842   9.620   1.657  1.00  0.00           C  
ATOM   1109  CEN LEU A 164      12.786   8.953   2.676  1.00  0.00           X  
ATOM   1110  H   LEU A 164      11.874   9.051  -0.787  1.00  0.00           H  
ATOM   1111  N   ASN A 165       9.561  11.242   0.249  1.00  0.00           N  
ATOM   1112  CA  ASN A 165       8.541  12.285   0.293  1.00  0.00           C  
ATOM   1113  C   ASN A 165       7.215  11.740  -0.233  1.00  0.00           C  
ATOM   1114  O   ASN A 165       6.202  11.965   0.414  1.00  0.00           O  
ATOM   1115  CB  ASN A 165       8.960  13.516  -0.490  1.00  0.00           C  
ATOM   1116  CEN ASN A 165       9.440  14.432  -0.309  1.00  0.00           X  
ATOM   1117  H   ASN A 165      10.233  11.263  -0.504  1.00  0.00           H  
ATOM   1118  N   ASP A 166       7.256  10.964  -1.319  1.00  0.00           N  
ATOM   1119  CA  ASP A 166       6.054  10.419  -1.957  1.00  0.00           C  
ATOM   1120  C   ASP A 166       5.340   9.441  -1.001  1.00  0.00           C  
ATOM   1121  O   ASP A 166       4.148   9.581  -0.736  1.00  0.00           O  
ATOM   1122  CB  ASP A 166       6.411   9.720  -3.271  1.00  0.00           C  
ATOM   1123  CEN ASP A 166       6.425   9.896  -4.274  1.00  0.00           X  
ATOM   1124  H   ASP A 166       8.137  10.831  -1.800  1.00  0.00           H  
ATOM   1125  N   LEU A 167       6.094   8.545  -0.353  1.00  0.00           N  
ATOM   1126  CA  LEU A 167       5.557   7.595   0.624  1.00  0.00           C  
ATOM   1127  C   LEU A 167       4.957   8.269   1.872  1.00  0.00           C  
ATOM   1128  O   LEU A 167       3.888   7.882   2.346  1.00  0.00           O  
ATOM   1129  CB  LEU A 167       6.660   6.614   1.041  1.00  0.00           C  
ATOM   1130  CEN LEU A 167       6.959   5.152   0.657  1.00  0.00           X  
ATOM   1131  H   LEU A 167       7.055   8.439  -0.646  1.00  0.00           H  
ATOM   1132  N   LEU A 168       5.666   9.246   2.446  1.00  0.00           N  
ATOM   1133  CA  LEU A 168       5.191   9.983   3.618  1.00  0.00           C  
ATOM   1134  C   LEU A 168       3.873  10.709   3.312  1.00  0.00           C  
ATOM   1135  O   LEU A 168       2.945  10.655   4.118  1.00  0.00           O  
ATOM   1136  CB  LEU A 168       6.258  10.981   4.085  1.00  0.00           C  
ATOM   1137  CEN LEU A 168       7.249  10.976   5.264  1.00  0.00           X  
ATOM   1138  H   LEU A 168       6.538   9.514   2.013  1.00  0.00           H  
ATOM   1139  N   GLU A 169       3.798  11.373   2.159  1.00  0.00           N  
ATOM   1140  CA  GLU A 169       2.625  12.122   1.703  1.00  0.00           C  
ATOM   1141  C   GLU A 169       1.412  11.200   1.532  1.00  0.00           C  
ATOM   1142  O   GLU A 169       0.328  11.534   2.021  1.00  0.00           O  
ATOM   1143  CB  GLU A 169       2.930  12.843   0.387  1.00  0.00           C  
ATOM   1144  CEN GLU A 169       3.363  14.260  -0.454  1.00  0.00           X  
ATOM   1145  H   GLU A 169       4.572  11.304   1.511  1.00  0.00           H  
ATOM   1146  N   ASP A 170       1.601  10.021   0.938  1.00  0.00           N  
ATOM   1147  CA  ASP A 170       0.534   9.042   0.732  1.00  0.00           C  
ATOM   1148  C   ASP A 170       0.003   8.520   2.076  1.00  0.00           C  
ATOM   1149  O   ASP A 170      -1.204   8.507   2.326  1.00  0.00           O  
ATOM   1150  CB  ASP A 170       1.032   7.879  -0.130  1.00  0.00           C  
ATOM   1151  CEN ASP A 170       1.025   7.561  -1.098  1.00  0.00           X  
ATOM   1152  H   ASP A 170       2.499   9.830   0.516  1.00  0.00           H  
ATOM   1153  N   LEU A 171       0.891   8.205   3.022  1.00  0.00           N  
ATOM   1154  CA  LEU A 171       0.473   7.766   4.355  1.00  0.00           C  
ATOM   1155  C   LEU A 171      -0.333   8.842   5.113  1.00  0.00           C  
ATOM   1156  O   LEU A 171      -1.397   8.554   5.673  1.00  0.00           O  
ATOM   1157  CB  LEU A 171       1.705   7.356   5.171  1.00  0.00           C  
ATOM   1158  CEN LEU A 171       2.297   5.986   5.554  1.00  0.00           X  
ATOM   1159  H   LEU A 171       1.871   8.223   2.780  1.00  0.00           H  
ATOM   1160  N   GLN A 172       0.114  10.101   5.092  1.00  0.00           N  
ATOM   1161  CA  GLN A 172      -0.618  11.207   5.720  1.00  0.00           C  
ATOM   1162  C   GLN A 172      -2.015  11.412   5.121  1.00  0.00           C  
ATOM   1163  O   GLN A 172      -2.978  11.627   5.866  1.00  0.00           O  
ATOM   1164  CB  GLN A 172       0.183  12.505   5.592  1.00  0.00           C  
ATOM   1165  CEN GLN A 172       1.258  13.599   6.427  1.00  0.00           X  
ATOM   1166  H   GLN A 172       0.934  10.308   4.542  1.00  0.00           H  
ATOM   1167  N   GLU A 173      -2.168  11.338   3.800  1.00  0.00           N  
ATOM   1168  CA  GLU A 173      -3.480  11.476   3.169  1.00  0.00           C  
ATOM   1169  C   GLU A 173      -4.419  10.323   3.581  1.00  0.00           C  
ATOM   1170  O   GLU A 173      -5.563  10.598   3.955  1.00  0.00           O  
ATOM   1171  CB  GLU A 173      -3.335  11.525   1.647  1.00  0.00           C  
ATOM   1172  CEN GLU A 173      -3.252  12.421   0.200  1.00  0.00           X  
ATOM   1173  H   GLU A 173      -1.360  11.186   3.213  1.00  0.00           H  
ATOM   1174  N   VAL A 174      -3.934   9.070   3.662  1.00  0.00           N  
ATOM   1175  CA  VAL A 174      -4.748   7.903   4.084  1.00  0.00           C  
ATOM   1176  C   VAL A 174      -5.229   8.073   5.532  1.00  0.00           C  
ATOM   1177  O   VAL A 174      -6.395   7.800   5.830  1.00  0.00           O  
ATOM   1178  CB  VAL A 174      -3.965   6.583   3.967  1.00  0.00           C  
ATOM   1179  CEN VAL A 174      -3.918   5.995   3.610  1.00  0.00           X  
ATOM   1180  H   VAL A 174      -2.963   8.928   3.424  1.00  0.00           H  
ATOM   1181  N   LEU A 175      -4.363   8.576   6.423  1.00  0.00           N  
ATOM   1182  CA  LEU A 175      -4.697   8.820   7.836  1.00  0.00           C  
ATOM   1183  C   LEU A 175      -5.757   9.911   7.992  1.00  0.00           C  
ATOM   1184  O   LEU A 175      -6.713   9.802   8.760  1.00  0.00           O  
ATOM   1185  CB  LEU A 175      -3.434   9.198   8.620  1.00  0.00           C  
ATOM   1186  CEN LEU A 175      -2.543   8.420   9.607  1.00  0.00           X  
ATOM   1187  H   LEU A 175      -3.426   8.778   6.108  1.00  0.00           H  
ATOM   1188  N   LYS A 176      -5.619  10.980   7.214  1.00  0.00           N  
ATOM   1189  CA  LYS A 176      -6.543  12.110   7.260  1.00  0.00           C  
ATOM   1190  C   LYS A 176      -7.947  11.716   6.797  1.00  0.00           C  
ATOM   1191  O   LYS A 176      -8.926  12.115   7.430  1.00  0.00           O  
ATOM   1192  CB  LYS A 176      -6.014  13.262   6.405  1.00  0.00           C  
ATOM   1193  CEN LYS A 176      -5.075  15.155   6.301  1.00  0.00           X  
ATOM   1194  H   LYS A 176      -4.808  11.018   6.612  1.00  0.00           H  
ATOM   1195  N   ASN A 177      -8.070  10.944   5.719  1.00  0.00           N  
ATOM   1196  CA  ASN A 177      -9.361  10.487   5.207  1.00  0.00           C  
ATOM   1197  C   ASN A 177     -10.026   9.470   6.141  1.00  0.00           C  
ATOM   1198  O   ASN A 177     -11.192   9.652   6.488  1.00  0.00           O  
ATOM   1199  CB  ASN A 177      -9.220   9.900   3.814  1.00  0.00           C  
ATOM   1200  CEN ASN A 177      -9.285  10.224   2.819  1.00  0.00           X  
ATOM   1201  H   ASN A 177      -7.229  10.645   5.247  1.00  0.00           H  
ATOM   1202  N   LEU A 178      -9.281   8.481   6.633  1.00  0.00           N  
ATOM   1203  CA  LEU A 178      -9.806   7.475   7.561  1.00  0.00           C  
ATOM   1204  C   LEU A 178     -10.346   8.107   8.843  1.00  0.00           C  
ATOM   1205  O   LEU A 178     -11.496   7.862   9.215  1.00  0.00           O  
ATOM   1206  CB  LEU A 178      -8.715   6.450   7.898  1.00  0.00           C  
ATOM   1207  CEN LEU A 178      -8.464   5.002   7.437  1.00  0.00           X  
ATOM   1208  H   LEU A 178      -8.304   8.436   6.389  1.00  0.00           H  
ATOM   1209  N   HIS A 179      -9.571   9.003   9.453  1.00  0.00           N  
ATOM   1210  CA  HIS A 179     -10.013   9.784  10.605  1.00  0.00           C  
ATOM   1211  C   HIS A 179     -11.289  10.591  10.298  1.00  0.00           C  
ATOM   1212  O   HIS A 179     -12.338  10.361  10.900  1.00  0.00           O  
ATOM   1213  CB  HIS A 179      -8.896  10.726  11.066  1.00  0.00           C  
ATOM   1214  CEN HIS A 179      -7.841  10.736  12.025  1.00  0.00           X  
ATOM   1215  H   HIS A 179      -8.596   9.040   9.190  1.00  0.00           H  
ATOM   1216  N   LYS A 180     -11.246  11.510   9.316  1.00  0.00           N  
ATOM   1217  CA  LYS A 180     -12.383  12.400   8.991  1.00  0.00           C  
ATOM   1218  C   LYS A 180     -13.683  11.632   8.715  1.00  0.00           C  
ATOM   1219  O   LYS A 180     -14.761  12.144   9.017  1.00  0.00           O  
ATOM   1220  CB  LYS A 180     -12.039  13.274   7.784  1.00  0.00           C  
ATOM   1221  CEN LYS A 180     -11.465  15.162   7.022  1.00  0.00           X  
ATOM   1222  H   LYS A 180     -10.397  11.571   8.774  1.00  0.00           H  
ATOM   1223  N   ASN A 181     -13.595  10.426   8.148  1.00  0.00           N  
ATOM   1224  CA  ASN A 181     -14.753   9.587   7.834  1.00  0.00           C  
ATOM   1225  C   ASN A 181     -15.394   8.922   9.067  1.00  0.00           C  
ATOM   1226  O   ASN A 181     -16.592   8.625   9.042  1.00  0.00           O  
ATOM   1227  CB  ASN A 181     -14.379   8.525   6.816  1.00  0.00           C  
ATOM   1228  CEN ASN A 181     -14.372   8.410   5.773  1.00  0.00           X  
ATOM   1229  H   ASN A 181     -12.678  10.091   7.890  1.00  0.00           H  
ATOM   1230  N   ASP A 182     -14.652   8.740  10.167  1.00  0.00           N  
ATOM   1231  CA  ASP A 182     -15.107   8.035  11.372  1.00  0.00           C  
ATOM   1232  C   ASP A 182     -16.055   8.864  12.265  1.00  0.00           C  
ATOM   1233  O   ASP A 182     -15.740   9.245  13.398  1.00  0.00           O  
ATOM   1234  CB  ASP A 182     -13.895   7.586  12.191  1.00  0.00           C  
ATOM   1235  CEN ASP A 182     -13.304   6.769  12.335  1.00  0.00           X  
ATOM   1236  H   ASP A 182     -13.680   9.008  10.139  1.00  0.00           H  
ATOM   1237  N   ARG A 183     -17.275   9.125  11.786  1.00  0.00           N  
ATOM   1238  CA  ARG A 183     -18.266   9.898  12.557  1.00  0.00           C  
ATOM   1239  C   ARG A 183     -19.372   9.083  13.217  1.00  0.00           C  
ATOM   1240  O   ARG A 183     -20.020   9.636  14.099  1.00  0.00           O  
ATOM   1241  CB  ARG A 183     -18.873  11.007  11.710  1.00  0.00           C  
ATOM   1242  CEN ARG A 183     -19.252  13.240  10.700  1.00  0.00           X  
ATOM   1243  H   ARG A 183     -17.509   8.705  10.898  1.00  0.00           H  
ATOM   1244  N   SER A 184     -19.608   7.811  12.869  1.00  0.00           N  
ATOM   1245  CA  SER A 184     -20.763   7.091  13.454  1.00  0.00           C  
ATOM   1246  C   SER A 184     -20.654   5.576  13.705  1.00  0.00           C  
ATOM   1247  O   SER A 184     -21.664   4.970  14.047  1.00  0.00           O  
ATOM   1248  CB  SER A 184     -21.966   7.340  12.566  1.00  0.00           C  
ATOM   1249  CEN SER A 184     -22.256   7.411  12.111  1.00  0.00           X  
ATOM   1250  H   SER A 184     -19.044   7.380  12.150  1.00  0.00           H  
ATOM   1251  N   GLY A 185     -19.472   4.944  13.631  1.00  0.00           N  
ATOM   1252  CA  GLY A 185     -19.363   3.479  13.796  1.00  0.00           C  
ATOM   1253  C   GLY A 185     -17.995   2.972  14.255  1.00  0.00           C  
ATOM   1254  O   GLY A 185     -17.172   2.620  13.412  1.00  0.00           O  
ATOM   1255  CEN GLY A 185     -19.363   3.478  13.796  1.00  0.00           X  
ATOM   1256  H   GLY A 185     -18.644   5.454  13.361  1.00  0.00           H  
ATOM   1257  N   LYS A 186     -17.767   2.971  15.578  1.00  0.00           N  
ATOM   1258  CA  LYS A 186     -16.514   2.612  16.272  1.00  0.00           C  
ATOM   1259  C   LYS A 186     -15.770   1.382  15.750  1.00  0.00           C  
ATOM   1260  O   LYS A 186     -14.547   1.384  15.765  1.00  0.00           O  
ATOM   1261  CB  LYS A 186     -16.805   2.409  17.760  1.00  0.00           C  
ATOM   1262  CEN LYS A 186     -16.737   3.160  19.736  1.00  0.00           X  
ATOM   1263  H   LYS A 186     -18.482   3.400  16.148  1.00  0.00           H  
ATOM   1264  N   ASP A 187     -16.480   0.357  15.292  1.00  0.00           N  
ATOM   1265  CA  ASP A 187     -15.817  -0.808  14.695  1.00  0.00           C  
ATOM   1266  C   ASP A 187     -14.953  -0.416  13.485  1.00  0.00           C  
ATOM   1267  O   ASP A 187     -13.808  -0.839  13.353  1.00  0.00           O  
ATOM   1268  CB  ASP A 187     -16.854  -1.854  14.280  1.00  0.00           C  
ATOM   1269  CEN ASP A 187     -17.282  -2.713  14.622  1.00  0.00           X  
ATOM   1270  H   ASP A 187     -17.429   0.245  15.620  1.00  0.00           H  
ATOM   1271  N   ASN A 188     -15.450   0.498  12.654  1.00  0.00           N  
ATOM   1272  CA  ASN A 188     -14.732   0.956  11.467  1.00  0.00           C  
ATOM   1273  C   ASN A 188     -13.494   1.803  11.792  1.00  0.00           C  
ATOM   1274  O   ASN A 188     -12.457   1.655  11.154  1.00  0.00           O  
ATOM   1275  CB  ASN A 188     -15.657   1.731  10.546  1.00  0.00           C  
ATOM   1276  CEN ASN A 188     -16.289   1.539   9.731  1.00  0.00           X  
ATOM   1277  H   ASN A 188     -16.390   0.828  12.824  1.00  0.00           H  
ATOM   1278  N   ILE A 189     -13.611   2.723  12.757  1.00  0.00           N  
ATOM   1279  CA  ILE A 189     -12.493   3.585  13.149  1.00  0.00           C  
ATOM   1280  C   ILE A 189     -11.335   2.730  13.657  1.00  0.00           C  
ATOM   1281  O   ILE A 189     -10.212   2.941  13.220  1.00  0.00           O  
ATOM   1282  CB  ILE A 189     -12.899   4.597  14.237  1.00  0.00           C  
ATOM   1283  CEN ILE A 189     -13.331   5.580  14.425  1.00  0.00           X  
ATOM   1284  H   ILE A 189     -14.475   2.767  13.280  1.00  0.00           H  
ATOM   1285  N   HIS A 190     -11.601   1.742  14.516  1.00  0.00           N  
ATOM   1286  CA  HIS A 190     -10.546   0.876  15.039  1.00  0.00           C  
ATOM   1287  C   HIS A 190      -9.864   0.071  13.923  1.00  0.00           C  
ATOM   1288  O   HIS A 190      -8.635  -0.017  13.895  1.00  0.00           O  
ATOM   1289  CB  HIS A 190     -11.111  -0.075  16.099  1.00  0.00           C  
ATOM   1290  CEN HIS A 190     -11.240  -0.131  17.517  1.00  0.00           X  
ATOM   1291  H   HIS A 190     -12.553   1.559  14.798  1.00  0.00           H  
ATOM   1292  N   ASP A 191     -10.637  -0.477  12.984  1.00  0.00           N  
ATOM   1293  CA  ASP A 191     -10.089  -1.254  11.868  1.00  0.00           C  
ATOM   1294  C   ASP A 191      -9.191  -0.395  10.970  1.00  0.00           C  
ATOM   1295  O   ASP A 191      -8.115  -0.834  10.568  1.00  0.00           O  
ATOM   1296  CB  ASP A 191     -11.220  -1.870  11.041  1.00  0.00           C  
ATOM   1297  CEN ASP A 191     -11.729  -2.747  10.938  1.00  0.00           X  
ATOM   1298  H   ASP A 191     -11.640  -0.431  13.083  1.00  0.00           H  
ATOM   1299  N   VAL A 192      -9.593   0.850  10.703  1.00  0.00           N  
ATOM   1300  CA  VAL A 192      -8.817   1.798   9.891  1.00  0.00           C  
ATOM   1301  C   VAL A 192      -7.500   2.179  10.573  1.00  0.00           C  
ATOM   1302  O   VAL A 192      -6.474   2.234   9.901  1.00  0.00           O  
ATOM   1303  CB  VAL A 192      -9.619   3.081   9.603  1.00  0.00           C  
ATOM   1304  CEN VAL A 192      -9.946   3.431   9.107  1.00  0.00           X  
ATOM   1305  H   VAL A 192     -10.464   1.162  11.110  1.00  0.00           H  
ATOM   1306  N   ASP A 193      -7.514   2.415  11.886  1.00  0.00           N  
ATOM   1307  CA  ASP A 193      -6.338   2.762  12.690  1.00  0.00           C  
ATOM   1308  C   ASP A 193      -5.303   1.631  12.653  1.00  0.00           C  
ATOM   1309  O   ASP A 193      -4.135   1.875  12.354  1.00  0.00           O  
ATOM   1310  CB  ASP A 193      -6.742   3.061  14.136  1.00  0.00           C  
ATOM   1311  CEN ASP A 193      -6.944   3.851  14.747  1.00  0.00           X  
ATOM   1312  H   ASP A 193      -8.402   2.371  12.364  1.00  0.00           H  
ATOM   1313  N   ASN A 194      -5.747   0.381  12.827  1.00  0.00           N  
ATOM   1314  CA  ASN A 194      -4.876  -0.793  12.767  1.00  0.00           C  
ATOM   1315  C   ASN A 194      -4.251  -0.970  11.375  1.00  0.00           C  
ATOM   1316  O   ASN A 194      -3.057  -1.235  11.257  1.00  0.00           O  
ATOM   1317  CB  ASN A 194      -5.623  -2.052  13.169  1.00  0.00           C  
ATOM   1318  CEN ASN A 194      -5.803  -2.611  14.038  1.00  0.00           X  
ATOM   1319  H   ASN A 194      -6.728   0.248  13.023  1.00  0.00           H  
ATOM   1320  N   HIS A 195      -5.047  -0.830  10.309  1.00  0.00           N  
ATOM   1321  CA  HIS A 195      -4.532  -0.941   8.946  1.00  0.00           C  
ATOM   1322  C   HIS A 195      -3.479   0.131   8.650  1.00  0.00           C  
ATOM   1323  O   HIS A 195      -2.437  -0.193   8.088  1.00  0.00           O  
ATOM   1324  CB  HIS A 195      -5.676  -0.843   7.931  1.00  0.00           C  
ATOM   1325  CEN HIS A 195      -6.524  -1.722   7.197  1.00  0.00           X  
ATOM   1326  H   HIS A 195      -6.034  -0.667  10.450  1.00  0.00           H  
ATOM   1327  N   LEU A 196      -3.684   1.382   9.083  1.00  0.00           N  
ATOM   1328  CA  LEU A 196      -2.697   2.452   8.888  1.00  0.00           C  
ATOM   1329  C   LEU A 196      -1.383   2.163   9.616  1.00  0.00           C  
ATOM   1330  O   LEU A 196      -0.325   2.364   9.030  1.00  0.00           O  
ATOM   1331  CB  LEU A 196      -3.276   3.792   9.359  1.00  0.00           C  
ATOM   1332  CEN LEU A 196      -3.838   5.011   8.603  1.00  0.00           X  
ATOM   1333  H   LEU A 196      -4.526   1.586   9.603  1.00  0.00           H  
ATOM   1334  N   GLN A 197      -1.433   1.687  10.862  1.00  0.00           N  
ATOM   1335  CA  GLN A 197      -0.215   1.362  11.616  1.00  0.00           C  
ATOM   1336  C   GLN A 197       0.594   0.269  10.910  1.00  0.00           C  
ATOM   1337  O   GLN A 197       1.798   0.436  10.729  1.00  0.00           O  
ATOM   1338  CB  GLN A 197      -0.565   0.909  13.036  1.00  0.00           C  
ATOM   1339  CEN GLN A 197      -0.651   1.411  14.705  1.00  0.00           X  
ATOM   1340  H   GLN A 197      -2.330   1.532  11.296  1.00  0.00           H  
ATOM   1341  N   ASN A 198      -0.066  -0.784  10.420  1.00  0.00           N  
ATOM   1342  CA  ASN A 198       0.612  -1.867   9.704  1.00  0.00           C  
ATOM   1343  C   ASN A 198       1.275  -1.369   8.404  1.00  0.00           C  
ATOM   1344  O   ASN A 198       2.417  -1.723   8.129  1.00  0.00           O  
ATOM   1345  CB  ASN A 198      -0.345  -3.006   9.402  1.00  0.00           C  
ATOM   1346  CEN ASN A 198      -0.656  -3.904   9.845  1.00  0.00           X  
ATOM   1347  H   ASN A 198      -1.056  -0.862  10.606  1.00  0.00           H  
ATOM   1348  N   VAL A 199       0.605  -0.488   7.646  1.00  0.00           N  
ATOM   1349  CA  VAL A 199       1.167   0.097   6.411  1.00  0.00           C  
ATOM   1350  C   VAL A 199       2.419   0.932   6.719  1.00  0.00           C  
ATOM   1351  O   VAL A 199       3.422   0.823   6.013  1.00  0.00           O  
ATOM   1352  CB  VAL A 199       0.140   0.984   5.682  1.00  0.00           C  
ATOM   1353  CEN VAL A 199      -0.260   1.024   5.122  1.00  0.00           X  
ATOM   1354  H   VAL A 199      -0.331  -0.232   7.926  1.00  0.00           H  
ATOM   1355  N   ILE A 200       2.413   1.742   7.782  1.00  0.00           N  
ATOM   1356  CA  ILE A 200       3.579   2.557   8.168  1.00  0.00           C  
ATOM   1357  C   ILE A 200       4.781   1.668   8.504  1.00  0.00           C  
ATOM   1358  O   ILE A 200       5.894   1.948   8.045  1.00  0.00           O  
ATOM   1359  CB  ILE A 200       3.269   3.460   9.375  1.00  0.00           C  
ATOM   1360  CEN ILE A 200       2.861   4.421   9.689  1.00  0.00           X  
ATOM   1361  H   ILE A 200       1.586   1.762   8.361  1.00  0.00           H  
ATOM   1362  N   GLU A 201       4.574   0.617   9.295  1.00  0.00           N  
ATOM   1363  CA  GLU A 201       5.635  -0.320   9.665  1.00  0.00           C  
ATOM   1364  C   GLU A 201       6.246  -0.992   8.428  1.00  0.00           C  
ATOM   1365  O   GLU A 201       7.472  -1.071   8.311  1.00  0.00           O  
ATOM   1366  CB  GLU A 201       5.097  -1.380  10.629  1.00  0.00           C  
ATOM   1367  CEN GLU A 201       4.899  -1.969  12.215  1.00  0.00           X  
ATOM   1368  H   GLU A 201       3.640   0.435   9.635  1.00  0.00           H  
ATOM   1369  N   ASP A 202       5.422  -1.383   7.456  1.00  0.00           N  
ATOM   1370  CA  ASP A 202       5.882  -2.007   6.216  1.00  0.00           C  
ATOM   1371  C   ASP A 202       6.731  -1.056   5.361  1.00  0.00           C  
ATOM   1372  O   ASP A 202       7.802  -1.448   4.870  1.00  0.00           O  
ATOM   1373  CB  ASP A 202       4.684  -2.506   5.404  1.00  0.00           C  
ATOM   1374  CEN ASP A 202       4.153  -3.358   5.232  1.00  0.00           X  
ATOM   1375  H   ASP A 202       4.426  -1.337   7.626  1.00  0.00           H  
ATOM   1376  N   ILE A 203       6.318   0.213   5.221  1.00  0.00           N  
ATOM   1377  CA  ILE A 203       7.072   1.218   4.455  1.00  0.00           C  
ATOM   1378  C   ILE A 203       8.439   1.408   5.098  1.00  0.00           C  
ATOM   1379  O   ILE A 203       9.451   1.394   4.395  1.00  0.00           O  
ATOM   1380  CB  ILE A 203       6.343   2.573   4.391  1.00  0.00           C  
ATOM   1381  CEN ILE A 203       5.607   3.165   3.847  1.00  0.00           X  
ATOM   1382  H   ILE A 203       5.492   0.495   5.729  1.00  0.00           H  
ATOM   1383  N   HIS A 204       8.501   1.538   6.419  1.00  0.00           N  
ATOM   1384  CA  HIS A 204       9.757   1.708   7.138  1.00  0.00           C  
ATOM   1385  C   HIS A 204      10.746   0.561   6.922  1.00  0.00           C  
ATOM   1386  O   HIS A 204      11.908   0.796   6.573  1.00  0.00           O  
ATOM   1387  CB  HIS A 204       9.481   1.869   8.636  1.00  0.00           C  
ATOM   1388  CEN HIS A 204       9.295   2.924   9.576  1.00  0.00           X  
ATOM   1389  H   HIS A 204       7.641   1.514   6.947  1.00  0.00           H  
ATOM   1390  N   ASP A 205      10.285  -0.679   7.022  1.00  0.00           N  
ATOM   1391  CA  ASP A 205      11.119  -1.858   6.803  1.00  0.00           C  
ATOM   1392  C   ASP A 205      11.643  -1.934   5.367  1.00  0.00           C  
ATOM   1393  O   ASP A 205      12.825  -2.232   5.137  1.00  0.00           O  
ATOM   1394  CB  ASP A 205      10.337  -3.129   7.142  1.00  0.00           C  
ATOM   1395  CEN ASP A 205      10.208  -3.790   7.906  1.00  0.00           X  
ATOM   1396  H   ASP A 205       9.331  -0.815   7.322  1.00  0.00           H  
ATOM   1397  N   PHE A 206      10.803  -1.614   4.377  1.00  0.00           N  
ATOM   1398  CA  PHE A 206      11.209  -1.638   2.974  1.00  0.00           C  
ATOM   1399  C   PHE A 206      12.323  -0.619   2.698  1.00  0.00           C  
ATOM   1400  O   PHE A 206      13.313  -0.959   2.034  1.00  0.00           O  
ATOM   1401  CB  PHE A 206      10.006  -1.363   2.069  1.00  0.00           C  
ATOM   1402  CEN PHE A 206       8.957  -2.186   1.203  1.00  0.00           X  
ATOM   1403  H   PHE A 206       9.872  -1.306   4.615  1.00  0.00           H  
ATOM   1404  N   MET A 207      12.217   0.590   3.245  1.00  0.00           N  
ATOM   1405  CA  MET A 207      13.209   1.660   3.096  1.00  0.00           C  
ATOM   1406  C   MET A 207      14.552   1.261   3.706  1.00  0.00           C  
ATOM   1407  O   MET A 207      15.598   1.433   3.074  1.00  0.00           O  
ATOM   1408  CB  MET A 207      12.698   2.947   3.742  1.00  0.00           C  
ATOM   1409  CEN MET A 207      12.110   4.557   3.367  1.00  0.00           X  
ATOM   1410  H   MET A 207      11.398   0.778   3.804  1.00  0.00           H  
ATOM   1411  N   GLN A 208      14.537   0.683   4.911  1.00  0.00           N  
ATOM   1412  CA  GLN A 208      15.751   0.273   5.603  1.00  0.00           C  
ATOM   1413  C   GLN A 208      16.501  -0.807   4.808  1.00  0.00           C  
ATOM   1414  O   GLN A 208      17.712  -0.691   4.584  1.00  0.00           O  
ATOM   1415  CB  GLN A 208      15.414  -0.247   7.003  1.00  0.00           C  
ATOM   1416  CEN GLN A 208      15.378   0.163   8.700  1.00  0.00           X  
ATOM   1417  H   GLN A 208      13.650   0.571   5.378  1.00  0.00           H  
ATOM   1418  N   ALA A 209      15.782  -1.804   4.281  1.00  0.00           N  
ATOM   1419  CA  ALA A 209      16.366  -2.877   3.483  1.00  0.00           C  
ATOM   1420  C   ALA A 209      16.965  -2.370   2.159  1.00  0.00           C  
ATOM   1421  O   ALA A 209      18.066  -2.789   1.785  1.00  0.00           O  
ATOM   1422  CB  ALA A 209      15.317  -3.947   3.215  1.00  0.00           C  
ATOM   1423  CEN ALA A 209      15.318  -3.946   3.214  1.00  0.00           X  
ATOM   1424  H   ALA A 209      14.791  -1.828   4.471  1.00  0.00           H  
ATOM   1425  N   ALA A 210      16.292  -1.454   1.459  1.00  0.00           N  
ATOM   1426  CA  ALA A 210      16.773  -0.881   0.203  1.00  0.00           C  
ATOM   1427  C   ALA A 210      18.063  -0.069   0.408  1.00  0.00           C  
ATOM   1428  O   ALA A 210      19.010  -0.199  -0.372  1.00  0.00           O  
ATOM   1429  CB  ALA A 210      15.690  -0.015  -0.424  1.00  0.00           C  
ATOM   1430  CEN ALA A 210      15.691  -0.015  -0.424  1.00  0.00           X  
ATOM   1431  H   ALA A 210      15.392  -1.157   1.804  1.00  0.00           H  
ATOM   1432  N   ALA A 211      18.145   0.706   1.495  1.00  0.00           N  
ATOM   1433  CA  ALA A 211      19.320   1.503   1.835  1.00  0.00           C  
ATOM   1434  C   ALA A 211      20.526   0.627   2.209  1.00  0.00           C  
ATOM   1435  O   ALA A 211      21.641   0.868   1.739  1.00  0.00           O  
ATOM   1436  CB  ALA A 211      18.986   2.462   2.969  1.00  0.00           C  
ATOM   1437  CEN ALA A 211      18.987   2.461   2.968  1.00  0.00           X  
ATOM   1438  H   ALA A 211      17.344   0.754   2.106  1.00  0.00           H  
ATOM   1439  N   ALA A 212      20.320  -0.424   3.005  1.00  0.00           N  
ATOM   1440  CA  ALA A 212      21.401  -1.306   3.441  1.00  0.00           C  
ATOM   1441  C   ALA A 212      22.043  -2.034   2.251  1.00  0.00           C  
ATOM   1442  O   ALA A 212      23.269  -2.072   2.129  1.00  0.00           O  
ATOM   1443  CB  ALA A 212      20.884  -2.307   4.464  1.00  0.00           C  
ATOM   1444  CEN ALA A 212      20.884  -2.307   4.463  1.00  0.00           X  
ATOM   1445  H   ALA A 212      19.385  -0.614   3.335  1.00  0.00           H  
ATOM   1446  N   ALA A 213      21.233  -2.538   1.312  1.00  0.00           N  
ATOM   1447  CA  ALA A 213      21.723  -3.128   0.069  1.00  0.00           C  
ATOM   1448  C   ALA A 213      22.615  -2.166  -0.729  1.00  0.00           C  
ATOM   1449  O   ALA A 213      23.729  -2.538  -1.113  1.00  0.00           O  
ATOM   1450  CB  ALA A 213      20.548  -3.588  -0.781  1.00  0.00           C  
ATOM   1451  CEN ALA A 213      20.549  -3.588  -0.781  1.00  0.00           X  
ATOM   1452  H   ALA A 213      20.236  -2.537   1.483  1.00  0.00           H  
ATOM   1453  N   ALA A 214      22.167  -0.927  -0.949  1.00  0.00           N  
ATOM   1454  CA  ALA A 214      22.904   0.081  -1.708  1.00  0.00           C  
ATOM   1455  C   ALA A 214      24.241   0.443  -1.040  1.00  0.00           C  
ATOM   1456  O   ALA A 214      25.254   0.589  -1.727  1.00  0.00           O  
ATOM   1457  CB  ALA A 214      22.046   1.325  -1.889  1.00  0.00           C  
ATOM   1458  CEN ALA A 214      22.047   1.325  -1.889  1.00  0.00           X  
ATOM   1459  H   ALA A 214      21.255  -0.677  -0.587  1.00  0.00           H  
ATOM   1460  N   ASN A 215      24.271   0.539   0.293  1.00  0.00           N  
ATOM   1461  CA  ASN A 215      25.496   0.834   1.047  1.00  0.00           C  
ATOM   1462  C   ASN A 215      26.590  -0.231   0.876  1.00  0.00           C  
ATOM   1463  O   ASN A 215      27.721   0.121   0.549  1.00  0.00           O  
ATOM   1464  CB  ASN A 215      25.189   1.020   2.521  1.00  0.00           C  
ATOM   1465  CEN ASN A 215      24.948   1.802   3.177  1.00  0.00           X  
ATOM   1466  H   ASN A 215      23.403   0.448   0.800  1.00  0.00           H  
ATOM   1467  N   CYS A 216      26.273  -1.524   1.010  1.00  0.00           N  
ATOM   1468  CA  CYS A 216      27.247  -2.620   0.891  1.00  0.00           C  
ATOM   1469  C   CYS A 216      27.829  -2.839  -0.522  1.00  0.00           C  
ATOM   1470  O   CYS A 216      29.007  -3.181  -0.632  1.00  0.00           O  
ATOM   1471  CB  CYS A 216      26.402  -3.827   1.299  1.00  0.00           C  
ATOM   1472  CEN CYS A 216      26.419  -4.381   2.162  1.00  0.00           X  
ATOM   1473  H   CYS A 216      25.353  -1.746   1.361  1.00  0.00           H  
ATOM   1474  N   ARG A 217      27.059  -2.679  -1.611  1.00  0.00           N  
ATOM   1475  CA  ARG A 217      27.558  -2.861  -2.994  1.00  0.00           C  
ATOM   1476  C   ARG A 217      28.791  -2.020  -3.362  1.00  0.00           C  
ATOM   1477  O   ARG A 217      29.655  -2.521  -4.087  1.00  0.00           O  
ATOM   1478  CB  ARG A 217      26.448  -2.637  -4.011  1.00  0.00           C  
ATOM   1479  CEN ARG A 217      24.589  -3.099  -5.586  1.00  0.00           X  
ATOM   1480  H   ARG A 217      26.119  -2.341  -1.470  1.00  0.00           H  
ATOM   1481  N   LYS A 218      28.881  -0.778  -2.879  1.00  0.00           N  
ATOM   1482  CA  LYS A 218      30.039   0.088  -3.168  1.00  0.00           C  
ATOM   1483  C   LYS A 218      31.112  -0.147  -2.111  1.00  0.00           C  
ATOM   1484  O   LYS A 218      32.293  -0.193  -2.511  1.00  0.00           O  
ATOM   1485  CB  LYS A 218      29.637   1.563  -3.200  1.00  0.00           C  
ATOM   1486  CEN LYS A 218      29.235   3.305  -4.331  1.00  0.00           X  
ATOM   1487  H   LYS A 218      28.415  -0.597  -2.001  1.00  0.00           H  
TER                                                                             
# All scores below are weighted scores, not raw scores.
#BEGIN_POSE_ENERGIES_TABLE ./minmover_pdb/pose_76.pdb
label vdw cenpack pair env cbeta hs_pair ss_pair sheet total
weights 1 0.5 1 1 0.25 1 1 1 NA
pose 0.82284 2.49375 -13.8251 2.88616 12.3963 0 0 0 4.77397
MET:NtermProteinFull_1 0 -0.0527 -0.34726 0.10186 0.04333 0 0 0 -0.25476
TYR_2 0 -0.06445 0.02038 0.7968 0.07003 0 0 0 0.82275
GLY_3 0 0.03304 0.04763 -0.09146 0.06956 0 0 0 0.05877
LYS_4 0 0.07885 -0.12084 0.40067 0.03543 0 0 0 0.39411
LEU_5 0 0.1463 -0.39717 -0.06582 0.04336 0 0 0 -0.27333
ASN_6 0 -0.04306 -0.02833 -0.36221 0.06964 0 0 0 -0.36396
ASP_7 0 -0.11399 -0.00419 -0.31759 0.06893 0 0 0 -0.36684
LEU_8 0 -0.23271 -0.56371 -0.45811 0.0323 0 0 0 -1.22222
LEU_9 0 0.10128 -0.1466 0.4149 0.06884 0 0 0 0.43841
GLU_10 0 0.03989 -0.03688 -0.60186 0.06894 0 0 0 -0.52991
ASP_11 0 0.03999 0.39049 0.56875 0.03654 0 0 0 1.03577
LEU_12 0 -0.3099 -0.52084 -0.06582 0.03741 0 0 0 -0.85914
GLN_13 0 -0.10595 0.04562 -0.59803 0.06893 0 0 0 -0.58942
GLU_14 0 -0.15219 -0.36567 -0.37543 0.04283 0 0 0 -0.85047
VAL_15 0 -0.39167 -0.80052 -0.35242 0.03681 0 0 0 -1.5078
LEU_16 0 0.29558 -0.18186 0.24309 0.06961 0 0 0 0.42642
LYS_17 0 -0.02666 -0.0693 -0.77863 0.06947 0 0 0 -0.80511
ASN_18 0 -0.09857 -0.01102 0.05572 0.0305 0 0 0 -0.02337
LEU_19 0 0.36735 0.24876 -0.50394 0.03404 0 0 0 0.14621
HIS_20 0 0.21094 -0.01946 0.0215 0.06878 0 0 0 0.28177
LYS_21 0 -0.00148 -0.2157 -0.8715 0.0694 0 0 0 -1.01929
ASN_22 0.20773 0.86038 -0.47785 0.26721 0.0359 0 0 0 0.89338
ASP_23 0 -0.23258 -0.13313 0.2122 0.03561 0 0 0 -0.1179
ARG_24 0 -0.04057 -0.09854 -0.64658 0.07072 0 0 0 -0.71498
SER_25 0 -0.08951 -0.20484 -0.20705 0.04409 0 0 0 -0.45731
GLY_26 0 0.05987 -0.10417 0.0322 0.04316 0 0 0 0.03106
LYS_27 0 0 0 -1.04927 0.07259 0 0 0 -0.97669
ASP_28 0 -0.06679 -0.24894 -0.56986 0.06961 0 0 0 -0.81598
ASN_29 0 0.41338 -0.74571 -0.01232 0.03976 0 0 0 -0.30489
ILE_30 0 0.11166 0.45934 0.34575 0.06896 0 0 0 0.98571
HIS_D_31 0 -0.04992 -0.02641 0.11054 0.06947 0 0 0 0.10368
ASP_32 0 0.04899 -1.02529 -0.1485 0.05757 0 0 0 -1.06723
VAL_33 0 0.29076 0.54739 -0.27892 0.0316 0 0 0 0.59082
ASP_34 0 0.11948 -0.26298 -0.31759 0.06887 0 0 0 -0.39222
ASN_35 0 0.06141 -0.10878 -0.32173 0.06893 0 0 0 -0.30016
HIS_D_36 0 -0.18399 0.28704 -0.10893 0.03683 0 0 0 0.03096
LEU_37 0 0.19638 -0.51602 -0.30366 0.03683 0 0 0 -0.58646
GLN_38 0 -0.06615 0.04702 -0.59803 0.06921 0 0 0 -0.54795
ASN_39 0 -0.16939 -0.39379 -0.19403 0.04283 0 0 0 -0.71438
VAL_40 0 0.16106 -0.42575 -0.46599 0.03869 0 0 0 -0.69198
ILE_41 0 -0.07311 -0.35676 0.72502 0.06908 0 0 0 0.36424
GLU_42 0 -7e-05 -0.24106 -0.60186 0.06894 0 0 0 -0.77405
ASP_43 0 0.07548 0.42395 0.34071 0.03623 0 0 0 0.87638
ILE_44 0 0.00178 -0.29522 -0.49284 0.04512 0 0 0 -0.74116
HIS_D_45 0 -0.07158 0.23512 0.0215 0.06884 0 0 0 0.25388
ASP_46 0 0.02576 -0.48245 -0.37876 0.06884 0 0 0 -0.76661
PHE_47 0 0.54204 -0.16132 -0.44993 0.04596 0 0 0 -0.02326
MET_48 0 0.3016 -0.08466 0.10186 0.07014 0 0 0 0.38894
GLN_49 0 -0.0463 -0.08414 -0.59803 0.06947 0 0 0 -0.65901
ALA_50 0 -0.11693 0.13278 0.07904 0.03785 0 0 0 0.13275
ALA_51 0 -0.18474 -0.11661 -0.17838 0.0378 0 0 0 -0.44193
ALA_52 0 -0.0768 -0.10364 0.15304 0.03493 0 0 0 0.00753
ALA_53 0 -0.07916 0.06475 0.20553 0.0353 0 0 0 0.22644
ALA_54 0 -0.06036 -0.00452 -0.01847 0.0377 0 0 0 -0.04565
ALA_55 0 -0.10774 0.08595 0.07904 0.03009 0 0 0 0.08735
ASN_56 0 -0.01157 0.0005 -0.32173 0.03634 0 0 0 -0.29645
CYS_57 0 0.07517 0.02346 1.00839 0.04306 0 0 0 1.15008
ARG_58 0 0.3242 0.17734 -0.26954 0.05289 0 0 0 0.2849
LYS_59 0 -0.02525 -0.0169 -0.77863 0.07212 0 0 0 -0.74866
GLY_60 0 -0.02106 0.00471 0.60923 0.04731 0 0 0 0.64019
SER_61 0 0.00488 -0.06534 -0.18312 0.0434 0 0 0 -0.20018
PRO_62 0 -0.01222 -0.00677 0.043 0.04109 0 0 0 0.0651
GLY_63 0 0 0 0.91259 0.04183 0 0 0 0.95441
SER_64 0 0 0 0.13063 0.04932 0 0 0 0.17995
PRO_65 0 0 0 0.2123 0.04957 0 0 0 0.26186
ALA_66 0 0 0 0.89846 0.07201 0 0 0 0.97046
GLY_67 0 0 0 0.91259 0.04183 0 0 0 0.95441
SER_68 0 0 0 0.29023 0.04844 0 0 0 0.33867
PRO_69 0 0 0 0.043 0.04957 0 0 0 0.09257
THR_70 0 0 0 0.48779 0.07499 0 0 0 0.56278
SER_71 0 0 0 0.13063 0.07347 0 0 0 0.2041
THR_72 0 0 0 0.48779 0.07499 0 0 0 0.56278
GLU_73 0 0 0 -1.01303 0.07573 0 0 0 -0.9373
GLU_74 0 0 0 -1.01303 0.07582 0 0 0 -0.93721
GLY_75 0 0 0 0.91259 0.04957 0 0 0 0.96215
THR_76 0 0 0 0.48779 0.04957 0 0 0 0.53736
SER_77 0 0 0 0.29023 0.07582 0 0 0 0.36605
GLU_78 0 0 0 -1.03403 0.07499 0 0 0 -0.95904
SER_79 0 0 0 0.13063 0.07573 0 0 0 0.20636
ALA_80 0 0 0 0.797 0.07499 0 0 0 0.87199
THR_81 0 0 0 0.48779 0.07582 0 0 0 0.56361
PRO_82 0 0 0 0.2123 0.07582 0 0 0 0.28812
GLU_83 0 0 0 -1.01303 0.07499 0 0 0 -0.93804
SER_84 0 0 0 0.29023 0.07582 0 0 0 0.36605
GLY_85 0 0 0 0.91259 0.04957 0 0 0 0.96215
PRO_86 0 0 0 0.51404 0.04957 0 0 0 0.5636
GLY_87 0 0 0 0.91259 0.04957 0 0 0 0.96215
THR_88 0 0 0 0.48779 0.07582 0 0 0 0.56361
SER_89 0 0 0 0.13063 0.07499 0 0 0 0.20562
THR_90 0 0 0 0.33798 0.07499 0 0 0 0.41297
GLU_91 0 0 0 -1.01303 0.07582 0 0 0 -0.93721
PRO_92 0 0 0 0.2123 0.07582 0 0 0 0.28812
SER_93 0 0 0 0.13063 0.07499 0 0 0 0.20562
GLU_94 0 0 0 -1.01303 0.04957 0 0 0 -0.96347
GLY_95 0 0 0 0.91259 0.04957 0 0 0 0.96215
SER_96 0 0 0 0.29023 0.04616 0 0 0 0.33639
ALA_97 0 0 0 0.797 0.06427 0 0 0 0.86127
PRO_98 0 0 0 0.2123 0.04957 0 0 0 0.26186
GLY_99 0 0 0 0.91259 0.04957 0 0 0 0.96215
SER_100 0 0 0 0.13063 0.04957 0 0 0 0.1802
PRO_101 0 0 0 0.51404 0.07582 0 0 0 0.58986
ALA_102 0 0 0 0.89846 0.07582 0 0 0 0.97427
GLY_103 0 0 0 0.60923 0.04957 0 0 0 0.6588
SER_104 0 0 0 0.29023 0.04957 0 0 0 0.3398
PRO_105 0 0 0 0.2123 0.07582 0 0 0 0.28812
THR_106 0 0 0 0.43096 0.07573 0 0 0 0.50669
SER_107 0 0 0 0.29023 0.07499 0 0 0 0.36522
THR_108 0 0 0 0.43096 0.07499 0 0 0 0.50594
GLU_109 0 0 0 -1.01303 0.07573 0 0 0 -0.9373
GLU_110 0 0 0 -1.03403 0.07582 0 0 0 -0.95821
GLY_111 0 0 0 0.91259 0.04957 0 0 0 0.96215
THR_112 0 0 0 0.48779 0.07582 0 0 0 0.56361
SER_113 0 0 0 -0.0106 0.07347 0 0 0 0.06287
THR_114 0 0 0 0.48779 0.07499 0 0 0 0.56278
GLU_115 0 0 0 -1.03403 0.07582 0 0 0 -0.95821
PRO_116 0 0 0 0.2123 0.07582 0 0 0 0.28812
SER_117 0 0 0 0.29023 0.07499 0 0 0 0.36522
GLU_118 0 0 0 -1.03403 0.07445 0 0 0 -0.95958
GLY_119 0 0 0 0.91259 0.05977 0 0 0 0.97236
SER_120 0 0 0 0.29023 0.04183 0 0 0 0.33206
ALA_121 0 0 0 0.89846 0.04957 0 0 0 0.94802
PRO_122 0 0 0 0.2123 0.04183 0 0 0 0.25412
GLY_123 0 0 0 0.91259 0.04957 0 0 0 0.96215
THR_124 0 0 0 0.43096 0.07582 0 0 0 0.50678
SER_125 0 0 0 0.13063 0.07573 0 0 0 0.20636
THR_126 0 0 0 0.43096 0.07499 0 0 0 0.50594
GLU_127 0 0 0 -1.01303 0.07582 0 0 0 -0.93721
PRO_128 0 0 0 -0.05784 0.04731 0 0 0 -0.01054
SER_129 0 0 0 -0.0106 0.07582 0 0 0 0.06522
GLU_130 0 0 0 -0.93278 0.07582 0 0 0 -0.85696
GLY_131 0 0 0 0.60923 0.07582 0 0 0 0.68505
SER_132 0 0 0 -0.0106 0.03967 0 0 0 0.02907
ALA_133 0 0 0 0.797 0.0463 0 0 0 0.8433
PRO_134 0 0 0 0.043 0.04183 0 0 0 0.08483
GLY_135 0 0 0 0.91259 0.04183 0 0 0 0.95441
THR_136 0 0 0 0.33798 0.07508 0 0 0 0.41306
SER_137 0 0 0 0.29023 0.07582 0 0 0 0.36605
GLU_138 0 0 0 -1.01303 0.07582 0 0 0 -0.93721
SER_139 0 0 0 0.13063 0.07499 0 0 0 0.20562
ALA_140 0 0 0 0.89846 0.07347 0 0 0 0.97192
THR_141 0 0 0 0.43096 0.07582 0 0 0 0.50678
PRO_142 0 0 0 0.51404 0.07582 0 0 0 0.58986
GLU_143 0 0 0 -1.03403 0.07499 0 0 0 -0.95904
SER_144 0 0 0 -0.0106 0.07582 0 0 0 0.06522
GLY_145 0 0 0 0.91259 0.04183 0 0 0 0.95441
PRO_146 0 0 0 0.2123 0.04957 0 0 0 0.26186
GLY_147 0 0 0 0.91259 0.04183 0 0 0 0.95441
SER_148 0 0 0 0.13063 0.07508 0 0 0 0.20571
GLU_149 0 0 0 -1.03403 0.07582 0 0 0 -0.95821
PRO_150 0 0 0 0.51404 0.04957 0 0 0 0.5636
ALA_151 0 0 0 0.89846 0.07508 0 0 0 0.97353
THR_152 0 -0.02703 0.00288 0.43096 0.07356 0 0 0 0.48037
SER_153 0 -0.04737 0.02234 0.13063 0.04883 0 0 0 0.15443
GLY_154 0 0.00175 -0.06398 -0.0429 0.04376 0 0 0 -0.06138
SER_155 0 0.02172 -0.15017 -0.1806 0.04314 0 0 0 -0.26591
GLU_156 0 0.038 0.08229 -0.37543 0.06902 0 0 0 -0.18612
THR_157 0 0.22535 -0.02043 0.07803 0.03105 0 0 0 0.31401
PRO_158 0 -0.02208 -0.00627 -0.29053 0.03493 0 0 0 -0.28395
GLY_159 0 -0.08802 0.0812 -0.09146 0.03722 0 0 0 -0.06107
MET_160 0 0.06506 -0.30855 -0.13184 0.03528 0 0 0 -0.34005
TYR_161 0 -0.00894 -0.00648 0.80588 0.07072 0 0 0 0.86118
GLY_162 0 0.04848 0.02544 -0.08884 0.0353 0 0 0 0.02039
LYS_163 0 0.26267 0.21852 0.84859 0.04037 0 0 0 1.37014
LEU_164 0 -0.18737 -0.21227 0.08126 0.06919 0 0 0 -0.24918
ASN_165 0 -0.04251 -0.07295 -0.40966 0.0697 0 0 0 -0.45542
ASP_166 0 0.0937 0.14745 -0.1485 0.04283 0 0 0 0.13548
LEU_167 0 -0.20917 -0.34437 -0.45811 0.03228 0 0 0 -0.97937
LEU_168 0 0.01081 0.0244 0.75945 0.06884 0 0 0 0.86349
GLU_169 0 0.03408 -0.0773 -0.60186 0.06893 0 0 0 -0.57616
ASP_170 0 0.11851 0.65887 0.46164 0.03738 0 0 0 1.2764
LEU_171 0 -0.35333 -0.36348 -0.19483 0.03721 0 0 0 -0.87444
GLN_172 0 -0.06863 0.04516 -0.49415 0.0688 0 0 0 -0.44881
GLU_173 0 -0.13808 -0.40609 -0.37543 0.04294 0 0 0 -0.87666
VAL_174 0 -0.3718 -0.80829 -0.50425 0.03342 0 0 0 -1.65092
LEU_175 0 0.06428 -0.19497 0.24309 0.06935 0 0 0 0.18174
LYS_176 0 0.0127 -0.13798 -0.68888 0.06921 0 0 0 -0.74496
ASN_177 0 -0.23499 0.09683 0.26721 0.03615 0 0 0 0.1652
LEU_178 0.01554 0.52589 0.41457 -0.52948 0.03629 0 0 0 0.4628
HIS_179 0 0.13265 -0.13973 0.0215 0.06893 0 0 0 0.08335
LYS_180 0 0.03018 -0.65227 -0.68888 0.06911 0 0 0 -1.24187
ASN_181 0 0.50297 -0.27728 0.26721 0.03614 0 0 0 0.52904
ASP_182 0.18815 -0.02772 -0.18307 -0.1485 0.04307 0 0 0 -0.12806
ARG_183 0 0.06192 -0.22157 -0.48527 0.07025 0 0 0 -0.57466
SER_184 0 -0.1785 -0.09307 -0.11629 0.04409 0 0 0 -0.34378
GLY_185 0 0.03188 -0.02372 0.0322 0.04333 0 0 0 0.08368
LYS_186 0 0 0 -1.04927 0.07203 0 0 0 -0.97725
ASP_187 0 -0.03223 -0.1353 -0.60822 0.06947 0 0 0 -0.70629
ASN_188 0.20773 0.63748 -0.67675 0.05572 0.04303 0 0 0 0.26721
ILE_189 0.18815 0.07458 0.14659 0.47679 0.06887 0 0 0 0.95499
HIS_D_190 0 -0.06567 -0.02733 0.06501 0.0693 0 0 0 0.04131
ASP_191 0 -0.03587 -0.68959 -0.24167 0.06893 0 0 0 -0.89821
VAL_192 0.01554 0.36925 0.70469 -0.35242 0.03318 0 0 0 0.77024
ASP_193 0 0.15354 -0.2682 -0.31759 0.06886 0 0 0 -0.3634
ASN_194 0 -0.01783 -0.12398 -0.32173 0.06882 0 0 0 -0.39472
HIS_D_195 0 -0.12836 0.18657 -0.18746 0.03668 0 0 0 -0.09258
LEU_196 0 -0.2093 -0.43254 -0.39148 0.03741 0 0 0 -0.9959
GLN_197 0 -0.06706 0.05336 -0.59803 0.06893 0 0 0 -0.5428
ASN_198 0 -0.18919 -0.39244 -0.19403 0.04268 0 0 0 -0.73299
VAL_199 0 -0.01038 -0.58808 -0.41511 0.03821 0 0 0 -0.97535
ILE_200 0 -0.15302 -0.29389 0.34575 0.06939 0 0 0 -0.03177
GLU_201 0 -0.02559 -0.22147 -0.60186 0.06894 0 0 0 -0.77999
ASP_202 0 -0.18491 0.29709 0.46164 0.03614 0 0 0 0.60996
ILE_203 0 -0.11049 -0.49501 -0.49284 0.03721 0 0 0 -1.06113
HIS_D_204 0 -0.03824 0.28772 -0.06774 0.06884 0 0 0 0.25058
ASP_205 0 -0.17611 -0.49452 -0.37876 0.06897 0 0 0 -0.98042
PHE_206 0 0.42198 -0.06788 -0.4994 0.03683 0 0 0 -0.10847
MET_207 0 -0.1224 -0.05063 0.10186 0.04491 0 0 0 -0.02627
GLN_208 0 0.02274 -0.07766 -0.59803 0.0693 0 0 0 -0.58365
ALA_209 0 0.18067 0.10056 0.14698 0.03543 0 0 0 0.46365
ALA_210 0 0.03456 -0.2101 -0.16647 0.03212 0 0 0 -0.30989
ALA_211 0 -0.03522 0.06378 0.03291 0.03257 0 0 0 0.09404
ALA_212 0 -0.12489 0.05766 0.28428 0.03019 0 0 0 0.24724
ALA_213 0 0.07303 -0.02764 0.07904 0.03456 0 0 0 0.15899
ALA_214 0 0.2473 0.0112 -0.06885 0.03017 0 0 0 0.21982
ASN_215 0 -0.05082 -0.25438 -0.28327 0.03861 0 0 0 -0.54986
CYS_216 0 -0.06692 0.04981 1.70525 0.06988 0 0 0 1.75801
ARG_217 0 0.16869 0.10863 -0.22643 0.04294 0 0 0 0.09383
LYS:CtermProteinFull_218 0 0.06902 -0.04227 -0.68888 0.06939 0 0 0 -0.59275
#END_POSE_ENERGIES_TABLE ./minmover_pdb/pose_76.pdb
