# Supplementary material for: Selection of a promiscuous minimalist cAMP phosphodiesterase from a library of de novo designed proteins
Source: Nat Chem. 2024 May 3;16(7):1200–8. doi: 10.1038/s41557-024-01490-4 (PMC11230910; doi:10.1038/s41557-024-01490-4)
Supplement: Supplementary file 3 — MD input files, scripts and final structures derived from MD, AlphaFold2, EMSfold and MultiSFold. [file 41557_2024_1490_MOESM3_ESM.zip › Computational_Data/4_MultiSFold/campase/pose_77.pdb]

ATOM      1  N   MET A   1      -5.685  -3.190  15.727  1.00  0.00           N  
ATOM      2  CA  MET A   1      -6.194  -2.453  14.552  1.00  0.00           C  
ATOM      3  C   MET A   1      -5.242  -1.342  14.148  1.00  0.00           C  
ATOM      4  O   MET A   1      -4.839  -1.359  13.005  1.00  0.00           O  
ATOM      5  CB  MET A   1      -7.577  -1.873  14.839  1.00  0.00           C  
ATOM      6  CEN MET A   1      -9.273  -2.040  14.422  1.00  0.00           X  
ATOM      7  H   MET A   1      -6.223  -3.221  16.569  1.00  0.00           H  
ATOM      8  N   TYR A   2      -4.794  -0.477  15.066  1.00  0.00           N  
ATOM      9  CA  TYR A   2      -3.916   0.651  14.716  1.00  0.00           C  
ATOM     10  C   TYR A   2      -2.546   0.277  14.107  1.00  0.00           C  
ATOM     11  O   TYR A   2      -2.302   0.650  12.975  1.00  0.00           O  
ATOM     12  CB  TYR A   2      -3.689   1.510  15.962  1.00  0.00           C  
ATOM     13  CEN TYR A   2      -4.292   2.969  16.722  1.00  0.00           X  
ATOM     14  H   TYR A   2      -5.228  -0.416  15.976  1.00  0.00           H  
ATOM     15  N   GLY A   3      -1.685  -0.475  14.814  1.00  0.00           N  
ATOM     16  CA  GLY A   3      -0.389  -0.931  14.271  1.00  0.00           C  
ATOM     17  C   GLY A   3      -0.511  -1.564  12.882  1.00  0.00           C  
ATOM     18  O   GLY A   3       0.051  -1.034  11.942  1.00  0.00           O  
ATOM     19  CEN GLY A   3      -0.389  -0.931  14.271  1.00  0.00           X  
ATOM     20  H   GLY A   3      -1.900  -0.695  15.776  1.00  0.00           H  
ATOM     21  N   LYS A   4      -1.375  -2.582  12.740  1.00  0.00           N  
ATOM     22  CA  LYS A   4      -1.643  -3.267  11.457  1.00  0.00           C  
ATOM     23  C   LYS A   4      -2.083  -2.329  10.332  1.00  0.00           C  
ATOM     24  O   LYS A   4      -1.712  -2.494   9.184  1.00  0.00           O  
ATOM     25  CB  LYS A   4      -2.707  -4.347  11.655  1.00  0.00           C  
ATOM     26  CEN LYS A   4      -3.188  -6.397  11.871  1.00  0.00           X  
ATOM     27  H   LYS A   4      -1.781  -2.982  13.575  1.00  0.00           H  
ATOM     28  N   LEU A   5      -2.933  -1.370  10.673  1.00  0.00           N  
ATOM     29  CA  LEU A   5      -3.310  -0.274   9.796  1.00  0.00           C  
ATOM     30  C   LEU A   5      -2.094   0.548   9.345  1.00  0.00           C  
ATOM     31  O   LEU A   5      -1.988   0.906   8.181  1.00  0.00           O  
ATOM     32  CB  LEU A   5      -4.332   0.626  10.503  1.00  0.00           C  
ATOM     33  CEN LEU A   5      -5.858   0.783  10.365  1.00  0.00           X  
ATOM     34  H   LEU A   5      -3.294  -1.376  11.618  1.00  0.00           H  
ATOM     35  N   ASN A   6      -1.189   0.843  10.278  1.00  0.00           N  
ATOM     36  CA  ASN A   6       0.048   1.544   9.970  1.00  0.00           C  
ATOM     37  C   ASN A   6       0.853   0.773   8.920  1.00  0.00           C  
ATOM     38  O   ASN A   6       1.212   1.364   7.914  1.00  0.00           O  
ATOM     39  CB  ASN A   6       0.881   1.776  11.217  1.00  0.00           C  
ATOM     40  CEN ASN A   6       1.011   2.522  11.943  1.00  0.00           X  
ATOM     41  H   ASN A   6      -1.259   0.407  11.185  1.00  0.00           H  
ATOM     42  N   ASP A   7       1.048  -0.535   9.122  1.00  0.00           N  
ATOM     43  CA  ASP A   7       1.865  -1.375   8.240  1.00  0.00           C  
ATOM     44  C   ASP A   7       1.262  -1.407   6.822  1.00  0.00           C  
ATOM     45  O   ASP A   7       1.938  -1.093   5.849  1.00  0.00           O  
ATOM     46  CB  ASP A   7       1.983  -2.794   8.803  1.00  0.00           C  
ATOM     47  CEN ASP A   7       2.622  -3.371   9.347  1.00  0.00           X  
ATOM     48  H   ASP A   7       0.687  -0.962   9.963  1.00  0.00           H  
ATOM     49  N   LEU A   8      -0.055  -1.629   6.716  1.00  0.00           N  
ATOM     50  CA  LEU A   8      -0.768  -1.636   5.441  1.00  0.00           C  
ATOM     51  C   LEU A   8      -0.694  -0.293   4.692  1.00  0.00           C  
ATOM     52  O   LEU A   8      -0.480  -0.253   3.481  1.00  0.00           O  
ATOM     53  CB  LEU A   8      -2.233  -2.024   5.679  1.00  0.00           C  
ATOM     54  CEN LEU A   8      -3.017  -3.332   5.458  1.00  0.00           X  
ATOM     55  H   LEU A   8      -0.549  -1.943   7.541  1.00  0.00           H  
ATOM     56  N   LEU A   9      -0.913   0.820   5.401  1.00  0.00           N  
ATOM     57  CA  LEU A   9      -0.771   2.153   4.818  1.00  0.00           C  
ATOM     58  C   LEU A   9       0.609   2.331   4.167  1.00  0.00           C  
ATOM     59  O   LEU A   9       0.695   2.857   3.060  1.00  0.00           O  
ATOM     60  CB  LEU A   9      -1.000   3.224   5.891  1.00  0.00           C  
ATOM     61  CEN LEU A   9      -2.186   4.159   6.200  1.00  0.00           X  
ATOM     62  H   LEU A   9      -1.125   0.726   6.384  1.00  0.00           H  
ATOM     63  N   GLU A  10       1.675   1.906   4.849  1.00  0.00           N  
ATOM     64  CA  GLU A  10       3.053   2.044   4.374  1.00  0.00           C  
ATOM     65  C   GLU A  10       3.269   1.279   3.068  1.00  0.00           C  
ATOM     66  O   GLU A  10       3.826   1.849   2.126  1.00  0.00           O  
ATOM     67  CB  GLU A  10       4.038   1.554   5.438  1.00  0.00           C  
ATOM     68  CEN GLU A  10       5.124   1.885   6.708  1.00  0.00           X  
ATOM     69  H   GLU A  10       1.529   1.370   5.692  1.00  0.00           H  
ATOM     70  N   ASP A  11       2.750   0.056   2.977  1.00  0.00           N  
ATOM     71  CA  ASP A  11       2.910  -0.802   1.806  1.00  0.00           C  
ATOM     72  C   ASP A  11       2.096  -0.266   0.622  1.00  0.00           C  
ATOM     73  O   ASP A  11       2.588  -0.132  -0.496  1.00  0.00           O  
ATOM     74  CB  ASP A  11       2.491  -2.238   2.132  1.00  0.00           C  
ATOM     75  CEN ASP A  11       2.898  -3.132   2.399  1.00  0.00           X  
ATOM     76  H   ASP A  11       2.311  -0.348   3.790  1.00  0.00           H  
ATOM     77  N   LEU A  12       0.869   0.196   0.858  1.00  0.00           N  
ATOM     78  CA  LEU A  12       0.036   0.777  -0.195  1.00  0.00           C  
ATOM     79  C   LEU A  12       0.661   2.041  -0.824  1.00  0.00           C  
ATOM     80  O   LEU A  12       0.758   2.168  -2.049  1.00  0.00           O  
ATOM     81  CB  LEU A  12      -1.353   1.098   0.370  1.00  0.00           C  
ATOM     82  CEN LEU A  12      -2.720   0.398   0.247  1.00  0.00           X  
ATOM     83  H   LEU A  12       0.487   0.070   1.785  1.00  0.00           H  
ATOM     84  N   GLN A  13       1.155   2.960   0.003  1.00  0.00           N  
ATOM     85  CA  GLN A  13       1.826   4.171  -0.471  1.00  0.00           C  
ATOM     86  C   GLN A  13       3.075   3.869  -1.303  1.00  0.00           C  
ATOM     87  O   GLN A  13       3.287   4.495  -2.347  1.00  0.00           O  
ATOM     88  CB  GLN A  13       2.210   5.057   0.717  1.00  0.00           C  
ATOM     89  CEN GLN A  13       1.749   6.458   1.651  1.00  0.00           X  
ATOM     90  H   GLN A  13       1.139   2.763   0.993  1.00  0.00           H  
ATOM     91  N   GLU A  14       3.929   2.955  -0.861  1.00  0.00           N  
ATOM     92  CA  GLU A  14       5.114   2.557  -1.610  1.00  0.00           C  
ATOM     93  C   GLU A  14       4.732   1.951  -2.975  1.00  0.00           C  
ATOM     94  O   GLU A  14       5.356   2.316  -3.979  1.00  0.00           O  
ATOM     95  CB  GLU A  14       5.943   1.560  -0.797  1.00  0.00           C  
ATOM     96  CEN GLU A  14       7.258   1.228   0.234  1.00  0.00           X  
ATOM     97  H   GLU A  14       3.732   2.467  -0.001  1.00  0.00           H  
ATOM     98  N   VAL A  15       3.638   1.177  -3.068  1.00  0.00           N  
ATOM     99  CA  VAL A  15       3.124   0.613  -4.338  1.00  0.00           C  
ATOM    100  C   VAL A  15       2.722   1.746  -5.287  1.00  0.00           C  
ATOM    101  O   VAL A  15       3.072   1.699  -6.467  1.00  0.00           O  
ATOM    102  CB  VAL A  15       1.913  -0.313  -4.114  1.00  0.00           C  
ATOM    103  CEN VAL A  15       1.706  -0.969  -4.134  1.00  0.00           X  
ATOM    104  H   VAL A  15       3.145   0.967  -2.210  1.00  0.00           H  
ATOM    105  N   LEU A  16       2.072   2.805  -4.781  1.00  0.00           N  
ATOM    106  CA  LEU A  16       1.695   3.981  -5.582  1.00  0.00           C  
ATOM    107  C   LEU A  16       2.914   4.735  -6.128  1.00  0.00           C  
ATOM    108  O   LEU A  16       2.956   5.119  -7.298  1.00  0.00           O  
ATOM    109  CB  LEU A  16       0.826   4.927  -4.743  1.00  0.00           C  
ATOM    110  CEN LEU A  16      -0.687   5.214  -4.723  1.00  0.00           X  
ATOM    111  H   LEU A  16       1.788   2.760  -3.812  1.00  0.00           H  
ATOM    112  N   LYS A  17       3.940   4.953  -5.296  1.00  0.00           N  
ATOM    113  CA  LYS A  17       5.167   5.640  -5.729  1.00  0.00           C  
ATOM    114  C   LYS A  17       5.883   4.864  -6.825  1.00  0.00           C  
ATOM    115  O   LYS A  17       6.367   5.477  -7.777  1.00  0.00           O  
ATOM    116  CB  LYS A  17       6.111   5.855  -4.545  1.00  0.00           C  
ATOM    117  CEN LYS A  17       6.947   7.169  -3.113  1.00  0.00           X  
ATOM    118  H   LYS A  17       3.858   4.608  -4.349  1.00  0.00           H  
ATOM    119  N   ASN A  18       5.962   3.542  -6.713  1.00  0.00           N  
ATOM    120  CA  ASN A  18       6.605   2.694  -7.712  1.00  0.00           C  
ATOM    121  C   ASN A  18       5.887   2.752  -9.066  1.00  0.00           C  
ATOM    122  O   ASN A  18       6.496   3.161 -10.055  1.00  0.00           O  
ATOM    123  CB  ASN A  18       6.697   1.258  -7.230  1.00  0.00           C  
ATOM    124  CEN ASN A  18       7.378   0.647  -6.716  1.00  0.00           X  
ATOM    125  H   ASN A  18       5.571   3.105  -5.890  1.00  0.00           H  
ATOM    126  N   LEU A  19       4.580   2.487  -9.106  1.00  0.00           N  
ATOM    127  CA  LEU A  19       3.779   2.528 -10.331  1.00  0.00           C  
ATOM    128  C   LEU A  19       3.889   3.896 -11.029  1.00  0.00           C  
ATOM    129  O   LEU A  19       4.214   3.970 -12.215  1.00  0.00           O  
ATOM    130  CB  LEU A  19       2.314   2.206 -10.011  1.00  0.00           C  
ATOM    131  CEN LEU A  19       1.451   0.947 -10.219  1.00  0.00           X  
ATOM    132  H   LEU A  19       4.113   2.226  -8.249  1.00  0.00           H  
ATOM    133  N   HIS A  20       3.747   4.993 -10.284  1.00  0.00           N  
ATOM    134  CA  HIS A  20       3.730   6.341 -10.856  1.00  0.00           C  
ATOM    135  C   HIS A  20       4.976   6.676 -11.685  1.00  0.00           C  
ATOM    136  O   HIS A  20       4.860   7.173 -12.808  1.00  0.00           O  
ATOM    137  CB  HIS A  20       3.567   7.379  -9.741  1.00  0.00           C  
ATOM    138  CEN HIS A  20       2.516   8.100  -9.104  1.00  0.00           X  
ATOM    139  H   HIS A  20       3.536   4.876  -9.302  1.00  0.00           H  
ATOM    140  N   LYS A  21       6.185   6.402 -11.171  1.00  0.00           N  
ATOM    141  CA  LYS A  21       7.429   6.954 -11.745  1.00  0.00           C  
ATOM    142  C   LYS A  21       7.332   7.052 -13.278  1.00  0.00           C  
ATOM    143  O   LYS A  21       7.795   8.043 -13.849  1.00  0.00           O  
ATOM    144  CB  LYS A  21       8.632   6.097 -11.348  1.00  0.00           C  
ATOM    145  CEN LYS A  21      10.354   5.842 -10.146  1.00  0.00           X  
ATOM    146  H   LYS A  21       6.237   5.737 -10.415  1.00  0.00           H  
ATOM    147  N   ASN A  22       6.685   6.081 -13.925  1.00  0.00           N  
ATOM    148  CA  ASN A  22       6.751   5.853 -15.375  1.00  0.00           C  
ATOM    149  C   ASN A  22       5.432   5.433 -16.010  1.00  0.00           C  
ATOM    150  O   ASN A  22       5.463   4.708 -17.008  1.00  0.00           O  
ATOM    151  CB  ASN A  22       7.814   4.822 -15.707  1.00  0.00           C  
ATOM    152  CEN ASN A  22       8.834   4.801 -15.951  1.00  0.00           X  
ATOM    153  H   ASN A  22       6.152   5.424 -13.374  1.00  0.00           H  
ATOM    154  N   ASP A  23       4.298   5.918 -15.497  1.00  0.00           N  
ATOM    155  CA  ASP A  23       2.970   5.525 -15.984  1.00  0.00           C  
ATOM    156  C   ASP A  23       2.880   5.567 -17.525  1.00  0.00           C  
ATOM    157  O   ASP A  23       2.382   4.639 -18.168  1.00  0.00           O  
ATOM    158  CB  ASP A  23       1.897   6.428 -15.372  1.00  0.00           C  
ATOM    159  CEN ASP A  23       1.230   6.444 -14.602  1.00  0.00           X  
ATOM    160  H   ASP A  23       4.351   6.506 -14.677  1.00  0.00           H  
ATOM    161  N   ARG A  24       3.458   6.605 -18.155  1.00  0.00           N  
ATOM    162  CA  ARG A  24       3.383   6.815 -19.609  1.00  0.00           C  
ATOM    163  C   ARG A  24       4.000   5.724 -20.481  1.00  0.00           C  
ATOM    164  O   ARG A  24       3.666   5.716 -21.665  1.00  0.00           O  
ATOM    165  CB  ARG A  24       3.961   8.170 -19.989  1.00  0.00           C  
ATOM    166  CEN ARG A  24       4.099  10.585 -20.539  1.00  0.00           X  
ATOM    167  H   ARG A  24       3.977   7.257 -17.583  1.00  0.00           H  
ATOM    168  N   SER A  25       4.885   4.853 -19.981  1.00  0.00           N  
ATOM    169  CA  SER A  25       5.547   3.851 -20.845  1.00  0.00           C  
ATOM    170  C   SER A  25       4.698   2.677 -21.336  1.00  0.00           C  
ATOM    171  O   SER A  25       5.091   2.083 -22.329  1.00  0.00           O  
ATOM    172  CB  SER A  25       6.754   3.301 -20.110  1.00  0.00           C  
ATOM    173  CEN SER A  25       7.059   3.123 -19.697  1.00  0.00           X  
ATOM    174  H   SER A  25       5.226   4.990 -19.042  1.00  0.00           H  
ATOM    175  N   GLY A  26       3.530   2.389 -20.752  1.00  0.00           N  
ATOM    176  CA  GLY A  26       2.755   1.181 -21.072  1.00  0.00           C  
ATOM    177  C   GLY A  26       3.434  -0.148 -20.700  1.00  0.00           C  
ATOM    178  O   GLY A  26       4.192  -0.225 -19.748  1.00  0.00           O  
ATOM    179  CEN GLY A  26       2.755   1.181 -21.072  1.00  0.00           X  
ATOM    180  H   GLY A  26       3.167   3.031 -20.062  1.00  0.00           H  
ATOM    181  N   LYS A  27       3.178  -1.174 -21.523  1.00  0.00           N  
ATOM    182  CA  LYS A  27       3.620  -2.587 -21.481  1.00  0.00           C  
ATOM    183  C   LYS A  27       3.948  -3.240 -20.130  1.00  0.00           C  
ATOM    184  O   LYS A  27       3.008  -3.653 -19.461  1.00  0.00           O  
ATOM    185  CB  LYS A  27       4.850  -2.730 -22.379  1.00  0.00           C  
ATOM    186  CEN LYS A  27       5.675  -3.314 -24.238  1.00  0.00           X  
ATOM    187  H   LYS A  27       2.628  -0.935 -22.337  1.00  0.00           H  
ATOM    188  N   ASP A  28       5.199  -3.292 -19.691  1.00  0.00           N  
ATOM    189  CA  ASP A  28       5.521  -3.851 -18.372  1.00  0.00           C  
ATOM    190  C   ASP A  28       4.689  -3.240 -17.238  1.00  0.00           C  
ATOM    191  O   ASP A  28       4.332  -3.953 -16.304  1.00  0.00           O  
ATOM    192  CB  ASP A  28       7.011  -3.662 -18.074  1.00  0.00           C  
ATOM    193  CEN ASP A  28       7.892  -4.171 -18.127  1.00  0.00           X  
ATOM    194  H   ASP A  28       5.946  -3.184 -20.360  1.00  0.00           H  
ATOM    195  N   ASN A  29       4.273  -1.970 -17.337  1.00  0.00           N  
ATOM    196  CA  ASN A  29       3.471  -1.358 -16.270  1.00  0.00           C  
ATOM    197  C   ASN A  29       2.203  -2.161 -15.913  1.00  0.00           C  
ATOM    198  O   ASN A  29       1.648  -1.946 -14.837  1.00  0.00           O  
ATOM    199  CB  ASN A  29       3.090   0.065 -16.637  1.00  0.00           C  
ATOM    200  CEN ASN A  29       3.472   1.034 -16.509  1.00  0.00           X  
ATOM    201  H   ASN A  29       4.553  -1.418 -18.136  1.00  0.00           H  
ATOM    202  N   ILE A  30       1.703  -3.077 -16.764  1.00  0.00           N  
ATOM    203  CA  ILE A  30       0.515  -3.887 -16.416  1.00  0.00           C  
ATOM    204  C   ILE A  30       0.885  -4.928 -15.358  1.00  0.00           C  
ATOM    205  O   ILE A  30       0.112  -5.140 -14.432  1.00  0.00           O  
ATOM    206  CB  ILE A  30      -0.079  -4.602 -17.644  1.00  0.00           C  
ATOM    207  CEN ILE A  30      -0.766  -4.508 -18.485  1.00  0.00           X  
ATOM    208  H   ILE A  30       2.245  -3.326 -17.579  1.00  0.00           H  
ATOM    209  N   HIS A  31       2.088  -5.505 -15.438  1.00  0.00           N  
ATOM    210  CA  HIS A  31       2.538  -6.534 -14.497  1.00  0.00           C  
ATOM    211  C   HIS A  31       2.743  -5.988 -13.079  1.00  0.00           C  
ATOM    212  O   HIS A  31       2.356  -6.642 -12.118  1.00  0.00           O  
ATOM    213  CB  HIS A  31       3.837  -7.176 -14.995  1.00  0.00           C  
ATOM    214  CEN HIS A  31       4.239  -8.317 -15.747  1.00  0.00           X  
ATOM    215  H   HIS A  31       2.732  -5.202 -16.157  1.00  0.00           H  
ATOM    216  N   ASP A  32       3.294  -4.778 -12.950  1.00  0.00           N  
ATOM    217  CA  ASP A  32       3.528  -4.163 -11.638  1.00  0.00           C  
ATOM    218  C   ASP A  32       2.214  -3.915 -10.888  1.00  0.00           C  
ATOM    219  O   ASP A  32       2.067  -4.335  -9.744  1.00  0.00           O  
ATOM    220  CB  ASP A  32       4.297  -2.849 -11.794  1.00  0.00           C  
ATOM    221  CEN ASP A  32       5.247  -2.484 -11.740  1.00  0.00           X  
ATOM    222  H   ASP A  32       3.633  -4.303 -13.771  1.00  0.00           H  
ATOM    223  N   VAL A  33       1.243  -3.267 -11.543  1.00  0.00           N  
ATOM    224  CA  VAL A  33      -0.090  -3.021 -10.971  1.00  0.00           C  
ATOM    225  C   VAL A  33      -0.799  -4.339 -10.678  1.00  0.00           C  
ATOM    226  O   VAL A  33      -1.461  -4.432  -9.650  1.00  0.00           O  
ATOM    227  CB  VAL A  33      -0.970  -2.174 -11.910  1.00  0.00           C  
ATOM    228  CEN VAL A  33      -1.259  -1.554 -11.989  1.00  0.00           X  
ATOM    229  H   VAL A  33       1.423  -2.992 -12.499  1.00  0.00           H  
ATOM    230  N   ASP A  34      -0.637  -5.351 -11.529  1.00  0.00           N  
ATOM    231  CA  ASP A  34      -1.237  -6.675 -11.343  1.00  0.00           C  
ATOM    232  C   ASP A  34      -0.750  -7.336 -10.048  1.00  0.00           C  
ATOM    233  O   ASP A  34      -1.555  -7.850  -9.273  1.00  0.00           O  
ATOM    234  CB  ASP A  34      -0.925  -7.575 -12.541  1.00  0.00           C  
ATOM    235  CEN ASP A  34      -1.345  -7.897 -13.411  1.00  0.00           X  
ATOM    236  H   ASP A  34      -0.097  -5.202 -12.368  1.00  0.00           H  
ATOM    237  N   ASN A  35       0.543  -7.222  -9.734  1.00  0.00           N  
ATOM    238  CA  ASN A  35       1.111  -7.729  -8.485  1.00  0.00           C  
ATOM    239  C   ASN A  35       0.674  -6.894  -7.271  1.00  0.00           C  
ATOM    240  O   ASN A  35       0.360  -7.429  -6.212  1.00  0.00           O  
ATOM    241  CB  ASN A  35       2.626  -7.789  -8.560  1.00  0.00           C  
ATOM    242  CEN ASN A  35       3.369  -8.482  -8.824  1.00  0.00           X  
ATOM    243  H   ASN A  35       1.166  -6.802 -10.410  1.00  0.00           H  
ATOM    244  N   HIS A  36       0.630  -5.571  -7.424  1.00  0.00           N  
ATOM    245  CA  HIS A  36       0.308  -4.694  -6.308  1.00  0.00           C  
ATOM    246  C   HIS A  36      -1.116  -4.916  -5.788  1.00  0.00           C  
ATOM    247  O   HIS A  36      -1.315  -5.024  -4.581  1.00  0.00           O  
ATOM    248  CB  HIS A  36       0.491  -3.229  -6.716  1.00  0.00           C  
ATOM    249  CEN HIS A  36       1.497  -2.222  -6.642  1.00  0.00           X  
ATOM    250  H   HIS A  36       0.810  -5.165  -8.332  1.00  0.00           H  
ATOM    251  N   LEU A  37      -2.091  -5.063  -6.686  1.00  0.00           N  
ATOM    252  CA  LEU A  37      -3.477  -5.320  -6.322  1.00  0.00           C  
ATOM    253  C   LEU A  37      -3.614  -6.646  -5.564  1.00  0.00           C  
ATOM    254  O   LEU A  37      -4.262  -6.661  -4.524  1.00  0.00           O  
ATOM    255  CB  LEU A  37      -4.358  -5.324  -7.578  1.00  0.00           C  
ATOM    256  CEN LEU A  37      -5.345  -4.298  -8.165  1.00  0.00           X  
ATOM    257  H   LEU A  37      -1.862  -5.019  -7.669  1.00  0.00           H  
ATOM    258  N   GLN A  38      -2.957  -7.721  -6.014  1.00  0.00           N  
ATOM    259  CA  GLN A  38      -3.019  -9.037  -5.360  1.00  0.00           C  
ATOM    260  C   GLN A  38      -2.443  -8.999  -3.939  1.00  0.00           C  
ATOM    261  O   GLN A  38      -3.064  -9.536  -3.026  1.00  0.00           O  
ATOM    262  CB  GLN A  38      -2.264 -10.079  -6.189  1.00  0.00           C  
ATOM    263  CEN GLN A  38      -2.444 -11.380  -7.339  1.00  0.00           X  
ATOM    264  H   GLN A  38      -2.382  -7.618  -6.839  1.00  0.00           H  
ATOM    265  N   ASN A  39      -1.326  -8.293  -3.726  1.00  0.00           N  
ATOM    266  CA  ASN A  39      -0.717  -8.179  -2.395  1.00  0.00           C  
ATOM    267  C   ASN A  39      -1.598  -7.363  -1.430  1.00  0.00           C  
ATOM    268  O   ASN A  39      -1.823  -7.784  -0.301  1.00  0.00           O  
ATOM    269  CB  ASN A  39       0.671  -7.570  -2.478  1.00  0.00           C  
ATOM    270  CEN ASN A  39       1.664  -7.897  -2.567  1.00  0.00           X  
ATOM    271  H   ASN A  39      -0.852  -7.882  -4.519  1.00  0.00           H  
ATOM    272  N   VAL A  40      -2.170  -6.243  -1.893  1.00  0.00           N  
ATOM    273  CA  VAL A  40      -3.079  -5.401  -1.094  1.00  0.00           C  
ATOM    274  C   VAL A  40      -4.322  -6.192  -0.658  1.00  0.00           C  
ATOM    275  O   VAL A  40      -4.734  -6.097   0.499  1.00  0.00           O  
ATOM    276  CB  VAL A  40      -3.526  -4.150  -1.873  1.00  0.00           C  
ATOM    277  CEN VAL A  40      -3.459  -3.465  -1.909  1.00  0.00           X  
ATOM    278  H   VAL A  40      -1.955  -5.961  -2.841  1.00  0.00           H  
ATOM    279  N   ILE A  41      -4.928  -6.983  -1.556  1.00  0.00           N  
ATOM    280  CA  ILE A  41      -6.111  -7.799  -1.223  1.00  0.00           C  
ATOM    281  C   ILE A  41      -5.752  -8.858  -0.180  1.00  0.00           C  
ATOM    282  O   ILE A  41      -6.475  -9.009   0.808  1.00  0.00           O  
ATOM    283  CB  ILE A  41      -6.699  -8.493  -2.465  1.00  0.00           C  
ATOM    284  CEN ILE A  41      -7.381  -8.385  -3.309  1.00  0.00           X  
ATOM    285  H   ILE A  41      -4.523  -7.058  -2.477  1.00  0.00           H  
ATOM    286  N   GLU A  42      -4.659  -9.591  -0.398  1.00  0.00           N  
ATOM    287  CA  GLU A  42      -4.205 -10.654   0.501  1.00  0.00           C  
ATOM    288  C   GLU A  42      -3.949 -10.113   1.913  1.00  0.00           C  
ATOM    289  O   GLU A  42      -4.274 -10.781   2.895  1.00  0.00           O  
ATOM    290  CB  GLU A  42      -2.939 -11.314  -0.048  1.00  0.00           C  
ATOM    291  CEN GLU A  42      -2.185 -12.588  -0.893  1.00  0.00           X  
ATOM    292  H   GLU A  42      -4.095  -9.392  -1.212  1.00  0.00           H  
ATOM    293  N   ASP A  43      -3.483  -8.870   2.031  1.00  0.00           N  
ATOM    294  CA  ASP A  43      -3.264  -8.215   3.318  1.00  0.00           C  
ATOM    295  C   ASP A  43      -4.570  -7.799   4.000  1.00  0.00           C  
ATOM    296  O   ASP A  43      -4.775  -8.092   5.184  1.00  0.00           O  
ATOM    297  CB  ASP A  43      -2.362  -6.992   3.136  1.00  0.00           C  
ATOM    298  CEN ASP A  43      -1.384  -6.719   3.217  1.00  0.00           X  
ATOM    299  H   ASP A  43      -3.161  -8.400   1.198  1.00  0.00           H  
ATOM    300  N   ILE A  44      -5.493  -7.164   3.263  1.00  0.00           N  
ATOM    301  CA  ILE A  44      -6.779  -6.721   3.823  1.00  0.00           C  
ATOM    302  C   ILE A  44      -7.499  -7.926   4.402  1.00  0.00           C  
ATOM    303  O   ILE A  44      -8.047  -7.820   5.493  1.00  0.00           O  
ATOM    304  CB  ILE A  44      -7.676  -6.043   2.772  1.00  0.00           C  
ATOM    305  CEN ILE A  44      -7.924  -5.099   2.285  1.00  0.00           X  
ATOM    306  H   ILE A  44      -5.317  -7.056   2.276  1.00  0.00           H  
ATOM    307  N   HIS A  45      -7.476  -9.075   3.736  1.00  0.00           N  
ATOM    308  CA  HIS A  45      -8.144 -10.283   4.211  1.00  0.00           C  
ATOM    309  C   HIS A  45      -7.685 -10.719   5.607  1.00  0.00           C  
ATOM    310  O   HIS A  45      -8.501 -10.803   6.528  1.00  0.00           O  
ATOM    311  CB  HIS A  45      -7.924 -11.428   3.217  1.00  0.00           C  
ATOM    312  CEN HIS A  45      -8.595 -12.015   2.106  1.00  0.00           X  
ATOM    313  H   HIS A  45      -6.965  -9.120   2.867  1.00  0.00           H  
ATOM    314  N   ASP A  46      -6.385 -10.889   5.812  1.00  0.00           N  
ATOM    315  CA  ASP A  46      -5.815 -11.310   7.087  1.00  0.00           C  
ATOM    316  C   ASP A  46      -6.075 -10.282   8.191  1.00  0.00           C  
ATOM    317  O   ASP A  46      -6.345 -10.641   9.348  1.00  0.00           O  
ATOM    318  CB  ASP A  46      -4.311 -11.554   6.941  1.00  0.00           C  
ATOM    319  CEN ASP A  46      -3.651 -12.315   6.793  1.00  0.00           X  
ATOM    320  H   ASP A  46      -5.760 -10.772   5.028  1.00  0.00           H  
ATOM    321  N   PHE A  47      -6.035  -8.992   7.859  1.00  0.00           N  
ATOM    322  CA  PHE A  47      -6.341  -7.923   8.801  1.00  0.00           C  
ATOM    323  C   PHE A  47      -7.776  -8.039   9.333  1.00  0.00           C  
ATOM    324  O   PHE A  47      -7.983  -7.968  10.546  1.00  0.00           O  
ATOM    325  CB  PHE A  47      -6.130  -6.560   8.140  1.00  0.00           C  
ATOM    326  CEN PHE A  47      -5.012  -5.432   8.072  1.00  0.00           X  
ATOM    327  H   PHE A  47      -5.810  -8.752   6.904  1.00  0.00           H  
ATOM    328  N   MET A  48      -8.751  -8.284   8.456  1.00  0.00           N  
ATOM    329  CA  MET A  48     -10.165  -8.471   8.775  1.00  0.00           C  
ATOM    330  C   MET A  48     -10.353  -9.662   9.704  1.00  0.00           C  
ATOM    331  O   MET A  48     -11.060  -9.563  10.705  1.00  0.00           O  
ATOM    332  CB  MET A  48     -10.979  -8.662   7.497  1.00  0.00           C  
ATOM    333  CEN MET A  48     -12.167  -7.878   6.470  1.00  0.00           X  
ATOM    334  H   MET A  48      -8.479  -8.370   7.487  1.00  0.00           H  
ATOM    335  N   GLN A  49      -9.687 -10.778   9.416  1.00  0.00           N  
ATOM    336  CA  GLN A  49      -9.746 -11.978  10.238  1.00  0.00           C  
ATOM    337  C   GLN A  49      -9.257 -11.696  11.663  1.00  0.00           C  
ATOM    338  O   GLN A  49      -9.930 -12.055  12.631  1.00  0.00           O  
ATOM    339  CB  GLN A  49      -8.908 -13.095   9.610  1.00  0.00           C  
ATOM    340  CEN GLN A  49      -8.974 -14.552   8.651  1.00  0.00           X  
ATOM    341  H   GLN A  49      -9.168 -10.820   8.552  1.00  0.00           H  
ATOM    342  N   ALA A  50      -8.144 -10.974  11.814  1.00  0.00           N  
ATOM    343  CA  ALA A  50      -7.587 -10.613  13.115  1.00  0.00           C  
ATOM    344  C   ALA A  50      -8.532  -9.708  13.927  1.00  0.00           C  
ATOM    345  O   ALA A  50      -8.700  -9.911  15.131  1.00  0.00           O  
ATOM    346  CB  ALA A  50      -6.236  -9.938  12.928  1.00  0.00           C  
ATOM    347  CEN ALA A  50      -6.237  -9.938  12.929  1.00  0.00           X  
ATOM    348  H   ALA A  50      -7.646 -10.689  10.983  1.00  0.00           H  
ATOM    349  N   ALA A  51      -9.176  -8.729  13.289  1.00  0.00           N  
ATOM    350  CA  ALA A  51     -10.159  -7.850  13.917  1.00  0.00           C  
ATOM    351  C   ALA A  51     -11.375  -8.640  14.426  1.00  0.00           C  
ATOM    352  O   ALA A  51     -11.828  -8.411  15.550  1.00  0.00           O  
ATOM    353  CB  ALA A  51     -10.594  -6.768  12.940  1.00  0.00           C  
ATOM    354  CEN ALA A  51     -10.594  -6.768  12.941  1.00  0.00           X  
ATOM    355  H   ALA A  51      -8.968  -8.576  12.314  1.00  0.00           H  
ATOM    356  N   ALA A  52     -11.857  -9.615  13.652  1.00  0.00           N  
ATOM    357  CA  ALA A  52     -13.000 -10.455  13.995  1.00  0.00           C  
ATOM    358  C   ALA A  52     -12.690 -11.350  15.202  1.00  0.00           C  
ATOM    359  O   ALA A  52     -13.523 -11.479  16.099  1.00  0.00           O  
ATOM    360  CB  ALA A  52     -13.414 -11.296  12.796  1.00  0.00           C  
ATOM    361  CEN ALA A  52     -13.413 -11.296  12.797  1.00  0.00           X  
ATOM    362  H   ALA A  52     -11.416  -9.776  12.761  1.00  0.00           H  
ATOM    363  N   ALA A  53     -11.476 -11.898  15.292  1.00  0.00           N  
ATOM    364  CA  ALA A  53     -11.043 -12.697  16.435  1.00  0.00           C  
ATOM    365  C   ALA A  53     -10.924 -11.834  17.700  1.00  0.00           C  
ATOM    366  O   ALA A  53     -11.436 -12.208  18.752  1.00  0.00           O  
ATOM    367  CB  ALA A  53      -9.721 -13.384  16.127  1.00  0.00           C  
ATOM    368  CEN ALA A  53      -9.721 -13.384  16.127  1.00  0.00           X  
ATOM    369  H   ALA A  53     -10.827 -11.773  14.528  1.00  0.00           H  
ATOM    370  N   ALA A  54     -10.343 -10.633  17.606  1.00  0.00           N  
ATOM    371  CA  ALA A  54     -10.162  -9.742  18.753  1.00  0.00           C  
ATOM    372  C   ALA A  54     -11.494  -9.242  19.349  1.00  0.00           C  
ATOM    373  O   ALA A  54     -11.629  -9.149  20.574  1.00  0.00           O  
ATOM    374  CB  ALA A  54      -9.290  -8.562  18.350  1.00  0.00           C  
ATOM    375  CEN ALA A  54      -9.291  -8.562  18.350  1.00  0.00           X  
ATOM    376  H   ALA A  54      -9.975 -10.348  16.711  1.00  0.00           H  
ATOM    377  N   ALA A  55     -12.486  -8.937  18.508  1.00  0.00           N  
ATOM    378  CA  ALA A  55     -13.835  -8.574  18.926  1.00  0.00           C  
ATOM    379  C   ALA A  55     -14.571  -9.767  19.558  1.00  0.00           C  
ATOM    380  O   ALA A  55     -14.981  -9.685  20.719  1.00  0.00           O  
ATOM    381  CB  ALA A  55     -14.619  -8.026  17.742  1.00  0.00           C  
ATOM    382  CEN ALA A  55     -14.619  -8.027  17.743  1.00  0.00           X  
ATOM    383  H   ALA A  55     -12.290  -8.955  17.517  1.00  0.00           H  
ATOM    384  N   ASN A  56     -14.670 -10.897  18.854  1.00  0.00           N  
ATOM    385  CA  ASN A  56     -15.352 -12.109  19.320  1.00  0.00           C  
ATOM    386  C   ASN A  56     -14.794 -12.636  20.646  1.00  0.00           C  
ATOM    387  O   ASN A  56     -15.567 -13.116  21.472  1.00  0.00           O  
ATOM    388  CB  ASN A  56     -15.295 -13.202  18.269  1.00  0.00           C  
ATOM    389  CEN ASN A  56     -15.876 -13.545  17.465  1.00  0.00           X  
ATOM    390  H   ASN A  56     -14.290 -10.907  17.918  1.00  0.00           H  
ATOM    391  N   CYS A  57     -13.506 -12.428  20.941  1.00  0.00           N  
ATOM    392  CA  CYS A  57     -12.905 -12.828  22.216  1.00  0.00           C  
ATOM    393  C   CYS A  57     -13.713 -12.329  23.429  1.00  0.00           C  
ATOM    394  O   CYS A  57     -13.706 -12.979  24.470  1.00  0.00           O  
ATOM    395  CB  CYS A  57     -11.540 -12.141  22.163  1.00  0.00           C  
ATOM    396  CEN CYS A  57     -10.605 -12.544  22.032  1.00  0.00           X  
ATOM    397  H   CYS A  57     -12.903 -12.044  20.226  1.00  0.00           H  
ATOM    398  N   ARG A  58     -14.466 -11.218  23.323  1.00  0.00           N  
ATOM    399  CA  ARG A  58     -15.253 -10.689  24.454  1.00  0.00           C  
ATOM    400  C   ARG A  58     -16.327 -11.647  24.969  1.00  0.00           C  
ATOM    401  O   ARG A  58     -16.880 -11.381  26.031  1.00  0.00           O  
ATOM    402  CB  ARG A  58     -15.863  -9.335  24.123  1.00  0.00           C  
ATOM    403  CEN ARG A  58     -16.163  -6.877  23.970  1.00  0.00           X  
ATOM    404  H   ARG A  58     -14.572 -10.796  22.410  1.00  0.00           H  
ATOM    405  N   LYS A  59     -16.632 -12.739  24.258  1.00  0.00           N  
ATOM    406  CA  LYS A  59     -17.706 -13.687  24.616  1.00  0.00           C  
ATOM    407  C   LYS A  59     -17.551 -14.283  26.024  1.00  0.00           C  
ATOM    408  O   LYS A  59     -18.552 -14.652  26.627  1.00  0.00           O  
ATOM    409  CB  LYS A  59     -17.768 -14.818  23.588  1.00  0.00           C  
ATOM    410  CEN LYS A  59     -18.721 -15.692  21.914  1.00  0.00           X  
ATOM    411  H   LYS A  59     -16.043 -12.974  23.472  1.00  0.00           H  
ATOM    412  N   GLY A  60     -16.330 -14.330  26.572  1.00  0.00           N  
ATOM    413  CA  GLY A  60     -15.986 -15.024  27.821  1.00  0.00           C  
ATOM    414  C   GLY A  60     -16.333 -14.289  29.117  1.00  0.00           C  
ATOM    415  O   GLY A  60     -16.065 -14.820  30.186  1.00  0.00           O  
ATOM    416  CEN GLY A  60     -15.986 -15.024  27.821  1.00  0.00           X  
ATOM    417  H   GLY A  60     -15.565 -13.949  26.035  1.00  0.00           H  
ATOM    418  N   SER A  61     -16.905 -13.081  29.057  1.00  0.00           N  
ATOM    419  CA  SER A  61     -17.184 -12.285  30.258  1.00  0.00           C  
ATOM    420  C   SER A  61     -18.690 -12.268  30.584  1.00  0.00           C  
ATOM    421  O   SER A  61     -19.268 -11.184  30.635  1.00  0.00           O  
ATOM    422  CB  SER A  61     -16.666 -10.872  30.074  1.00  0.00           C  
ATOM    423  CEN SER A  61     -16.539 -10.406  29.825  1.00  0.00           X  
ATOM    424  H   SER A  61     -17.251 -12.755  28.166  1.00  0.00           H  
ATOM    425  N   PRO A  62     -19.359 -13.414  30.835  1.00  0.00           N  
ATOM    426  CA  PRO A  62     -20.769 -13.392  31.181  1.00  0.00           C  
ATOM    427  C   PRO A  62     -20.911 -12.758  32.571  1.00  0.00           C  
ATOM    428  O   PRO A  62     -20.003 -12.834  33.385  1.00  0.00           O  
ATOM    429  CB  PRO A  62     -21.203 -14.867  31.148  1.00  0.00           C  
ATOM    430  CEN PRO A  62     -19.490 -15.163  30.743  1.00  0.00           X  
ATOM    431  N   GLY A  63     -22.045 -12.098  32.802  1.00  0.00           N  
ATOM    432  CA  GLY A  63     -22.440 -11.528  34.096  1.00  0.00           C  
ATOM    433  C   GLY A  63     -22.087 -10.066  34.390  1.00  0.00           C  
ATOM    434  O   GLY A  63     -21.123  -9.509  33.881  1.00  0.00           O  
ATOM    435  CEN GLY A  63     -22.440 -11.528  34.096  1.00  0.00           X  
ATOM    436  H   GLY A  63     -22.799 -12.297  32.160  1.00  0.00           H  
ATOM    437  N   SER A  64     -22.790  -9.489  35.362  1.00  0.00           N  
ATOM    438  CA  SER A  64     -22.594  -8.103  35.785  1.00  0.00           C  
ATOM    439  C   SER A  64     -22.067  -7.998  37.231  1.00  0.00           C  
ATOM    440  O   SER A  64     -22.575  -8.709  38.101  1.00  0.00           O  
ATOM    441  CB  SER A  64     -23.897  -7.340  35.645  1.00  0.00           C  
ATOM    442  CEN SER A  64     -24.433  -7.243  35.651  1.00  0.00           X  
ATOM    443  H   SER A  64     -23.298 -10.087  36.001  1.00  0.00           H  
ATOM    444  N   PRO A  65     -21.144  -7.067  37.542  1.00  0.00           N  
ATOM    445  CA  PRO A  65     -20.589  -6.953  38.883  1.00  0.00           C  
ATOM    446  C   PRO A  65     -21.607  -6.216  39.760  1.00  0.00           C  
ATOM    447  O   PRO A  65     -21.429  -5.055  40.125  1.00  0.00           O  
ATOM    448  CB  PRO A  65     -19.278  -6.169  38.702  1.00  0.00           C  
ATOM    449  CEN PRO A  65     -19.757  -6.141  36.982  1.00  0.00           X  
ATOM    450  N   ALA A  66     -22.716  -6.881  40.063  1.00  0.00           N  
ATOM    451  CA  ALA A  66     -23.773  -6.336  40.898  1.00  0.00           C  
ATOM    452  C   ALA A  66     -23.247  -6.225  42.333  1.00  0.00           C  
ATOM    453  O   ALA A  66     -22.507  -7.089  42.788  1.00  0.00           O  
ATOM    454  CB  ALA A  66     -25.022  -7.201  40.829  1.00  0.00           C  
ATOM    455  CEN ALA A  66     -25.022  -7.201  40.829  1.00  0.00           X  
ATOM    456  H   ALA A  66     -22.769  -7.859  39.816  1.00  0.00           H  
ATOM    457  N   GLY A  67     -23.672  -5.184  43.050  1.00  0.00           N  
ATOM    458  CA  GLY A  67     -23.340  -5.003  44.465  1.00  0.00           C  
ATOM    459  C   GLY A  67     -22.670  -3.677  44.835  1.00  0.00           C  
ATOM    460  O   GLY A  67     -21.964  -3.087  44.039  1.00  0.00           O  
ATOM    461  CEN GLY A  67     -23.339  -5.003  44.466  1.00  0.00           X  
ATOM    462  H   GLY A  67     -24.401  -4.609  42.653  1.00  0.00           H  
ATOM    463  N   SER A  68     -22.888  -3.284  46.091  1.00  0.00           N  
ATOM    464  CA  SER A  68     -22.396  -2.080  46.782  1.00  0.00           C  
ATOM    465  C   SER A  68     -22.695  -0.671  46.219  1.00  0.00           C  
ATOM    466  O   SER A  68     -21.772   0.107  45.990  1.00  0.00           O  
ATOM    467  CB  SER A  68     -20.893  -2.224  46.919  1.00  0.00           C  
ATOM    468  CEN SER A  68     -20.381  -2.349  46.787  1.00  0.00           X  
ATOM    469  H   SER A  68     -23.008  -4.051  46.737  1.00  0.00           H  
ATOM    470  N   PRO A  69     -23.976  -0.246  46.164  1.00  0.00           N  
ATOM    471  CA  PRO A  69     -24.334   1.075  45.664  1.00  0.00           C  
ATOM    472  C   PRO A  69     -23.847   2.158  46.634  1.00  0.00           C  
ATOM    473  O   PRO A  69     -23.822   1.951  47.848  1.00  0.00           O  
ATOM    474  CB  PRO A  69     -25.867   1.035  45.551  1.00  0.00           C  
ATOM    475  CEN PRO A  69     -25.682  -0.610  46.219  1.00  0.00           X  
ATOM    476  N   THR A  70     -23.502   3.331  46.112  1.00  0.00           N  
ATOM    477  CA  THR A  70     -23.080   4.478  46.933  1.00  0.00           C  
ATOM    478  C   THR A  70     -23.769   5.737  46.407  1.00  0.00           C  
ATOM    479  O   THR A  70     -24.175   5.805  45.251  1.00  0.00           O  
ATOM    480  CB  THR A  70     -21.554   4.680  46.916  1.00  0.00           C  
ATOM    481  CEN THR A  70     -21.010   4.495  47.022  1.00  0.00           X  
ATOM    482  H   THR A  70     -23.773   3.539  45.161  1.00  0.00           H  
ATOM    483  N   SER A  71     -24.007   6.663  47.336  1.00  0.00           N  
ATOM    484  CA  SER A  71     -24.599   7.986  47.154  1.00  0.00           C  
ATOM    485  C   SER A  71     -24.071   9.066  48.106  1.00  0.00           C  
ATOM    486  O   SER A  71     -23.613   8.754  49.197  1.00  0.00           O  
ATOM    487  CB  SER A  71     -26.105   7.875  47.296  1.00  0.00           C  
ATOM    488  CEN SER A  71     -26.586   7.705  47.483  1.00  0.00           X  
ATOM    489  H   SER A  71     -23.825   6.410  48.296  1.00  0.00           H  
ATOM    490  N   THR A  72     -24.253  10.313  47.658  1.00  0.00           N  
ATOM    491  CA  THR A  72     -23.968  11.588  48.349  1.00  0.00           C  
ATOM    492  C   THR A  72     -22.631  11.768  49.081  1.00  0.00           C  
ATOM    493  O   THR A  72     -22.394  11.099  50.076  1.00  0.00           O  
ATOM    494  CB  THR A  72     -25.078  11.869  49.379  1.00  0.00           C  
ATOM    495  CEN THR A  72     -25.640  11.943  49.521  1.00  0.00           X  
ATOM    496  H   THR A  72     -25.075  10.406  47.079  1.00  0.00           H  
ATOM    497  N   GLU A  73     -21.852  12.771  48.654  1.00  0.00           N  
ATOM    498  CA  GLU A  73     -20.515  13.162  49.177  1.00  0.00           C  
ATOM    499  C   GLU A  73     -20.431  14.710  49.181  1.00  0.00           C  
ATOM    500  O   GLU A  73     -21.308  15.385  48.650  1.00  0.00           O  
ATOM    501  CB  GLU A  73     -19.388  12.558  48.336  1.00  0.00           C  
ATOM    502  CEN GLU A  73     -18.189  11.369  48.110  1.00  0.00           X  
ATOM    503  H   GLU A  73     -22.334  13.543  48.212  1.00  0.00           H  
ATOM    504  N   GLU A  74     -19.664  15.301  50.106  1.00  0.00           N  
ATOM    505  CA  GLU A  74     -19.333  16.739  50.260  1.00  0.00           C  
ATOM    506  C   GLU A  74     -20.530  17.711  50.379  1.00  0.00           C  
ATOM    507  O   GLU A  74     -21.691  17.326  50.270  1.00  0.00           O  
ATOM    508  CB  GLU A  74     -18.459  17.179  49.083  1.00  0.00           C  
ATOM    509  CEN GLU A  74     -16.919  17.489  48.422  1.00  0.00           X  
ATOM    510  H   GLU A  74     -19.955  14.940  51.005  1.00  0.00           H  
ATOM    511  N   GLY A  75     -20.231  19.011  50.552  1.00  0.00           N  
ATOM    512  CA  GLY A  75     -21.238  20.079  50.675  1.00  0.00           C  
ATOM    513  C   GLY A  75     -20.737  21.503  50.371  1.00  0.00           C  
ATOM    514  O   GLY A  75     -21.246  22.468  50.930  1.00  0.00           O  
ATOM    515  CEN GLY A  75     -21.239  20.079  50.675  1.00  0.00           X  
ATOM    516  H   GLY A  75     -19.259  19.282  50.572  1.00  0.00           H  
ATOM    517  N   THR A  76     -19.717  21.602  49.521  1.00  0.00           N  
ATOM    518  CA  THR A  76     -18.954  22.762  48.995  1.00  0.00           C  
ATOM    519  C   THR A  76     -19.671  23.876  48.182  1.00  0.00           C  
ATOM    520  O   THR A  76     -20.471  23.598  47.297  1.00  0.00           O  
ATOM    521  CB  THR A  76     -17.806  22.239  48.112  1.00  0.00           C  
ATOM    522  CEN THR A  76     -17.332  21.907  48.028  1.00  0.00           X  
ATOM    523  H   THR A  76     -19.552  20.775  48.966  1.00  0.00           H  
ATOM    524  N   SER A  77     -19.234  25.112  48.473  1.00  0.00           N  
ATOM    525  CA  SER A  77     -19.558  26.472  47.958  1.00  0.00           C  
ATOM    526  C   SER A  77     -19.169  26.953  46.545  1.00  0.00           C  
ATOM    527  O   SER A  77     -18.055  26.693  46.118  1.00  0.00           O  
ATOM    528  CB  SER A  77     -18.975  27.467  48.943  1.00  0.00           C  
ATOM    529  CEN SER A  77     -18.621  27.689  49.291  1.00  0.00           X  
ATOM    530  H   SER A  77     -18.276  25.092  48.793  1.00  0.00           H  
ATOM    531  N   GLU A  78     -19.977  27.853  45.948  1.00  0.00           N  
ATOM    532  CA  GLU A  78     -19.715  28.472  44.618  1.00  0.00           C  
ATOM    533  C   GLU A  78     -19.682  30.026  44.677  1.00  0.00           C  
ATOM    534  O   GLU A  78     -20.324  30.654  45.513  1.00  0.00           O  
ATOM    535  CB  GLU A  78     -20.771  28.016  43.609  1.00  0.00           C  
ATOM    536  CEN GLU A  78     -21.253  26.988  42.338  1.00  0.00           X  
ATOM    537  H   GLU A  78     -20.543  28.430  46.554  1.00  0.00           H  
ATOM    538  N   SER A  79     -18.868  30.629  43.807  1.00  0.00           N  
ATOM    539  CA  SER A  79     -18.638  32.064  43.556  1.00  0.00           C  
ATOM    540  C   SER A  79     -18.337  32.446  42.098  1.00  0.00           C  
ATOM    541  O   SER A  79     -17.730  31.642  41.395  1.00  0.00           O  
ATOM    542  CB  SER A  79     -17.503  32.542  44.441  1.00  0.00           C  
ATOM    543  CEN SER A  79     -17.032  32.532  44.712  1.00  0.00           X  
ATOM    544  H   SER A  79     -18.284  30.016  43.260  1.00  0.00           H  
ATOM    545  N   ALA A  80     -18.539  33.720  41.708  1.00  0.00           N  
ATOM    546  CA  ALA A  80     -18.215  34.218  40.358  1.00  0.00           C  
ATOM    547  C   ALA A  80     -17.780  35.709  40.340  1.00  0.00           C  
ATOM    548  O   ALA A  80     -18.183  36.492  41.191  1.00  0.00           O  
ATOM    549  CB  ALA A  80     -19.409  34.009  39.438  1.00  0.00           C  
ATOM    550  CEN ALA A  80     -19.408  34.009  39.439  1.00  0.00           X  
ATOM    551  H   ALA A  80     -18.738  34.415  42.415  1.00  0.00           H  
ATOM    552  N   THR A  81     -16.936  36.034  39.349  1.00  0.00           N  
ATOM    553  CA  THR A  81     -16.329  37.336  38.941  1.00  0.00           C  
ATOM    554  C   THR A  81     -17.088  38.418  38.129  1.00  0.00           C  
ATOM    555  O   THR A  81     -17.466  38.177  36.987  1.00  0.00           O  
ATOM    556  CB  THR A  81     -15.048  37.035  38.141  1.00  0.00           C  
ATOM    557  CEN THR A  81     -14.527  36.778  38.083  1.00  0.00           X  
ATOM    558  H   THR A  81     -17.072  35.441  38.542  1.00  0.00           H  
ATOM    559  N   PRO A  82     -17.161  39.676  38.642  1.00  0.00           N  
ATOM    560  CA  PRO A  82     -17.812  40.815  37.987  1.00  0.00           C  
ATOM    561  C   PRO A  82     -17.098  41.240  36.687  1.00  0.00           C  
ATOM    562  O   PRO A  82     -15.869  41.266  36.627  1.00  0.00           O  
ATOM    563  CB  PRO A  82     -17.767  41.920  39.056  1.00  0.00           C  
ATOM    564  CEN PRO A  82     -16.861  40.705  39.999  1.00  0.00           X  
ATOM    565  N   GLU A  83     -17.858  41.654  35.668  1.00  0.00           N  
ATOM    566  CA  GLU A  83     -17.312  42.136  34.392  1.00  0.00           C  
ATOM    567  C   GLU A  83     -17.630  43.624  34.180  1.00  0.00           C  
ATOM    568  O   GLU A  83     -18.740  44.096  34.421  1.00  0.00           O  
ATOM    569  CB  GLU A  83     -17.861  41.309  33.228  1.00  0.00           C  
ATOM    570  CEN GLU A  83     -17.676  40.051  32.093  1.00  0.00           X  
ATOM    571  H   GLU A  83     -18.855  41.749  35.804  1.00  0.00           H  
ATOM    572  N   SER A  84     -16.615  44.357  33.714  1.00  0.00           N  
ATOM    573  CA  SER A  84     -16.655  45.787  33.402  1.00  0.00           C  
ATOM    574  C   SER A  84     -17.110  45.985  31.955  1.00  0.00           C  
ATOM    575  O   SER A  84     -16.913  45.098  31.129  1.00  0.00           O  
ATOM    576  CB  SER A  84     -15.297  46.420  33.630  1.00  0.00           C  
ATOM    577  CEN SER A  84     -14.755  46.468  33.649  1.00  0.00           X  
ATOM    578  H   SER A  84     -15.836  43.844  33.328  1.00  0.00           H  
ATOM    579  N   GLY A  85     -17.651  47.161  31.633  1.00  0.00           N  
ATOM    580  CA  GLY A  85     -18.073  47.549  30.283  1.00  0.00           C  
ATOM    581  C   GLY A  85     -17.613  48.980  29.943  1.00  0.00           C  
ATOM    582  O   GLY A  85     -17.193  49.684  30.860  1.00  0.00           O  
ATOM    583  CEN GLY A  85     -18.073  47.549  30.283  1.00  0.00           X  
ATOM    584  H   GLY A  85     -17.703  47.874  32.346  1.00  0.00           H  
ATOM    585  N   PRO A  86     -17.665  49.421  28.668  1.00  0.00           N  
ATOM    586  CA  PRO A  86     -17.290  50.769  28.230  1.00  0.00           C  
ATOM    587  C   PRO A  86     -18.280  51.863  28.688  1.00  0.00           C  
ATOM    588  O   PRO A  86     -19.464  51.591  28.871  1.00  0.00           O  
ATOM    589  CB  PRO A  86     -17.246  50.645  26.698  1.00  0.00           C  
ATOM    590  CEN PRO A  86     -17.814  48.981  27.008  1.00  0.00           X  
ATOM    591  N   GLY A  87     -17.819  53.120  28.757  1.00  0.00           N  
ATOM    592  CA  GLY A  87     -18.684  54.283  29.045  1.00  0.00           C  
ATOM    593  C   GLY A  87     -18.197  55.162  30.204  1.00  0.00           C  
ATOM    594  O   GLY A  87     -17.341  54.739  30.965  1.00  0.00           O  
ATOM    595  CEN GLY A  87     -18.684  54.283  29.045  1.00  0.00           X  
ATOM    596  H   GLY A  87     -16.880  53.301  28.434  1.00  0.00           H  
ATOM    597  N   THR A  88     -18.598  56.441  30.266  1.00  0.00           N  
ATOM    598  CA  THR A  88     -18.236  57.440  31.311  1.00  0.00           C  
ATOM    599  C   THR A  88     -16.724  57.710  31.406  1.00  0.00           C  
ATOM    600  O   THR A  88     -15.925  56.786  31.338  1.00  0.00           O  
ATOM    601  CB  THR A  88     -18.733  56.996  32.699  1.00  0.00           C  
ATOM    602  CEN THR A  88     -19.160  56.842  33.067  1.00  0.00           X  
ATOM    603  H   THR A  88     -18.494  56.861  29.351  1.00  0.00           H  
ATOM    604  N   SER A  89     -16.302  58.979  31.404  1.00  0.00           N  
ATOM    605  CA  SER A  89     -17.129  60.211  31.366  1.00  0.00           C  
ATOM    606  C   SER A  89     -17.474  60.752  32.753  1.00  0.00           C  
ATOM    607  O   SER A  89     -18.579  61.227  32.984  1.00  0.00           O  
ATOM    608  CB  SER A  89     -18.406  59.951  30.592  1.00  0.00           C  
ATOM    609  CEN SER A  89     -18.840  59.682  30.403  1.00  0.00           X  
ATOM    610  H   SER A  89     -15.561  59.078  32.084  1.00  0.00           H  
ATOM    611  N   THR A  90     -16.487  60.810  33.647  1.00  0.00           N  
ATOM    612  CA  THR A  90     -16.667  61.376  34.992  1.00  0.00           C  
ATOM    613  C   THR A  90     -15.483  62.300  35.277  1.00  0.00           C  
ATOM    614  O   THR A  90     -14.498  62.313  34.543  1.00  0.00           O  
ATOM    615  CB  THR A  90     -16.756  60.292  36.082  1.00  0.00           C  
ATOM    616  CEN THR A  90     -17.014  59.826  36.324  1.00  0.00           X  
ATOM    617  H   THR A  90     -15.534  60.831  33.313  1.00  0.00           H  
ATOM    618  N   GLU A  91     -15.686  63.140  36.285  1.00  0.00           N  
ATOM    619  CA  GLU A  91     -14.781  64.120  36.887  1.00  0.00           C  
ATOM    620  C   GLU A  91     -14.597  63.914  38.417  1.00  0.00           C  
ATOM    621  O   GLU A  91     -15.581  63.636  39.110  1.00  0.00           O  
ATOM    622  CB  GLU A  91     -15.294  65.534  36.607  1.00  0.00           C  
ATOM    623  CEN GLU A  91     -15.253  66.964  35.680  1.00  0.00           X  
ATOM    624  H   GLU A  91     -16.595  63.107  36.721  1.00  0.00           H  
ATOM    625  N   PRO A  92     -13.356  63.990  38.944  1.00  0.00           N  
ATOM    626  CA  PRO A  92     -13.032  63.890  40.367  1.00  0.00           C  
ATOM    627  C   PRO A  92     -13.460  65.123  41.177  1.00  0.00           C  
ATOM    628  O   PRO A  92     -13.418  66.257  40.709  1.00  0.00           O  
ATOM    629  CB  PRO A  92     -11.505  63.704  40.374  1.00  0.00           C  
ATOM    630  CEN PRO A  92     -11.665  63.909  38.608  1.00  0.00           X  
ATOM    631  N   SER A  93     -13.828  64.911  42.441  1.00  0.00           N  
ATOM    632  CA  SER A  93     -14.165  66.005  43.358  1.00  0.00           C  
ATOM    633  C   SER A  93     -13.970  65.568  44.804  1.00  0.00           C  
ATOM    634  O   SER A  93     -14.309  64.457  45.199  1.00  0.00           O  
ATOM    635  CB  SER A  93     -15.592  66.465  43.133  1.00  0.00           C  
ATOM    636  CEN SER A  93     -16.123  66.437  43.015  1.00  0.00           X  
ATOM    637  H   SER A  93     -13.703  63.991  42.837  1.00  0.00           H  
ATOM    638  N   GLU A  94     -13.395  66.497  45.567  1.00  0.00           N  
ATOM    639  CA  GLU A  94     -13.142  66.405  46.998  1.00  0.00           C  
ATOM    640  C   GLU A  94     -14.451  66.601  47.782  1.00  0.00           C  
ATOM    641  O   GLU A  94     -15.352  67.312  47.338  1.00  0.00           O  
ATOM    642  CB  GLU A  94     -12.099  67.440  47.426  1.00  0.00           C  
ATOM    643  CEN GLU A  94     -10.490  67.839  47.823  1.00  0.00           X  
ATOM    644  H   GLU A  94     -13.351  67.430  45.189  1.00  0.00           H  
ATOM    645  N   GLY A  95     -14.566  65.984  48.962  1.00  0.00           N  
ATOM    646  CA  GLY A  95     -15.745  66.138  49.817  1.00  0.00           C  
ATOM    647  C   GLY A  95     -15.494  66.935  51.098  1.00  0.00           C  
ATOM    648  O   GLY A  95     -16.400  67.145  51.887  1.00  0.00           O  
ATOM    649  CEN GLY A  95     -15.745  66.138  49.818  1.00  0.00           X  
ATOM    650  H   GLY A  95     -13.868  65.300  49.217  1.00  0.00           H  
ATOM    651  N   SER A  96     -14.235  67.339  51.279  1.00  0.00           N  
ATOM    652  CA  SER A  96     -13.664  68.081  52.420  1.00  0.00           C  
ATOM    653  C   SER A  96     -13.935  67.673  53.888  1.00  0.00           C  
ATOM    654  O   SER A  96     -14.013  68.507  54.782  1.00  0.00           O  
ATOM    655  CB  SER A  96     -14.089  69.527  52.257  1.00  0.00           C  
ATOM    656  CEN SER A  96     -14.407  69.954  52.145  1.00  0.00           X  
ATOM    657  H   SER A  96     -13.778  67.566  50.408  1.00  0.00           H  
ATOM    658  N   ALA A  97     -13.751  66.363  54.105  1.00  0.00           N  
ATOM    659  CA  ALA A  97     -13.847  65.634  55.386  1.00  0.00           C  
ATOM    660  C   ALA A  97     -14.802  66.109  56.522  1.00  0.00           C  
ATOM    661  O   ALA A  97     -15.570  67.053  56.365  1.00  0.00           O  
ATOM    662  CB  ALA A  97     -12.438  65.547  55.955  1.00  0.00           C  
ATOM    663  CEN ALA A  97     -12.439  65.547  55.955  1.00  0.00           X  
ATOM    664  H   ALA A  97     -13.130  65.926  53.437  1.00  0.00           H  
ATOM    665  N   PRO A  98     -14.745  65.440  57.701  1.00  0.00           N  
ATOM    666  CA  PRO A  98     -15.535  65.773  58.887  1.00  0.00           C  
ATOM    667  C   PRO A  98     -14.963  66.951  59.690  1.00  0.00           C  
ATOM    668  O   PRO A  98     -13.757  67.195  59.698  1.00  0.00           O  
ATOM    669  CB  PRO A  98     -15.524  64.468  59.701  1.00  0.00           C  
ATOM    670  CEN PRO A  98     -14.448  63.890  58.399  1.00  0.00           X  
ATOM    671  N   GLY A  99     -15.837  67.637  60.435  1.00  0.00           N  
ATOM    672  CA  GLY A  99     -15.483  68.729  61.339  1.00  0.00           C  
ATOM    673  C   GLY A  99     -14.821  68.235  62.631  1.00  0.00           C  
ATOM    674  O   GLY A  99     -15.065  67.131  63.101  1.00  0.00           O  
ATOM    675  CEN GLY A  99     -15.483  68.729  61.339  1.00  0.00           X  
ATOM    676  H   GLY A  99     -16.806  67.353  60.407  1.00  0.00           H  
ATOM    677  N   SER A 100     -13.994  69.084  63.225  1.00  0.00           N  
ATOM    678  CA  SER A 100     -13.235  68.909  64.478  1.00  0.00           C  
ATOM    679  C   SER A 100     -12.922  70.337  64.975  1.00  0.00           C  
ATOM    680  O   SER A 100     -13.264  71.267  64.239  1.00  0.00           O  
ATOM    681  CB  SER A 100     -11.973  68.098  64.259  1.00  0.00           C  
ATOM    682  CEN SER A 100     -11.534  67.899  64.007  1.00  0.00           X  
ATOM    683  H   SER A 100     -14.040  70.043  62.912  1.00  0.00           H  
ATOM    684  N   PRO A 101     -12.260  70.600  66.126  1.00  0.00           N  
ATOM    685  CA  PRO A 101     -11.755  69.702  67.176  1.00  0.00           C  
ATOM    686  C   PRO A 101     -12.401  69.965  68.575  1.00  0.00           C  
ATOM    687  O   PRO A 101     -13.506  70.487  68.675  1.00  0.00           O  
ATOM    688  CB  PRO A 101     -10.242  69.979  67.178  1.00  0.00           C  
ATOM    689  CEN PRO A 101     -10.661  71.217  65.962  1.00  0.00           X  
ATOM    690  N   ALA A 102     -11.622  69.701  69.636  1.00  0.00           N  
ATOM    691  CA  ALA A 102     -11.898  69.956  71.061  1.00  0.00           C  
ATOM    692  C   ALA A 102     -12.825  68.977  71.818  1.00  0.00           C  
ATOM    693  O   ALA A 102     -13.909  69.319  72.278  1.00  0.00           O  
ATOM    694  CB  ALA A 102     -12.464  71.363  71.190  1.00  0.00           C  
ATOM    695  CEN ALA A 102     -12.464  71.362  71.190  1.00  0.00           X  
ATOM    696  H   ALA A 102     -10.651  69.521  69.416  1.00  0.00           H  
ATOM    697  N   GLY A 103     -12.281  67.783  72.074  1.00  0.00           N  
ATOM    698  CA  GLY A 103     -12.906  66.696  72.830  1.00  0.00           C  
ATOM    699  C   GLY A 103     -11.807  65.868  73.511  1.00  0.00           C  
ATOM    700  O   GLY A 103     -10.704  65.761  72.984  1.00  0.00           O  
ATOM    701  CEN GLY A 103     -12.906  66.696  72.831  1.00  0.00           X  
ATOM    702  H   GLY A 103     -11.294  67.660  71.891  1.00  0.00           H  
ATOM    703  N   SER A 104     -12.092  65.400  74.723  1.00  0.00           N  
ATOM    704  CA  SER A 104     -11.255  64.576  75.616  1.00  0.00           C  
ATOM    705  C   SER A 104     -11.509  63.049  75.509  1.00  0.00           C  
ATOM    706  O   SER A 104     -12.633  62.643  75.230  1.00  0.00           O  
ATOM    707  CB  SER A 104     -11.466  65.030  77.048  1.00  0.00           C  
ATOM    708  CEN SER A 104     -11.725  65.214  77.489  1.00  0.00           X  
ATOM    709  H   SER A 104     -12.970  65.702  75.118  1.00  0.00           H  
ATOM    710  N   PRO A 105     -10.471  62.202  75.716  1.00  0.00           N  
ATOM    711  CA  PRO A 105     -10.560  60.736  75.768  1.00  0.00           C  
ATOM    712  C   PRO A 105     -11.297  60.190  77.003  1.00  0.00           C  
ATOM    713  O   PRO A 105     -11.146  60.727  78.100  1.00  0.00           O  
ATOM    714  CB  PRO A 105      -9.087  60.294  75.748  1.00  0.00           C  
ATOM    715  CEN PRO A 105      -8.758  62.047  75.800  1.00  0.00           X  
ATOM    716  N   THR A 106     -11.981  59.049  76.865  1.00  0.00           N  
ATOM    717  CA  THR A 106     -12.651  58.365  77.988  1.00  0.00           C  
ATOM    718  C   THR A 106     -12.534  56.840  77.885  1.00  0.00           C  
ATOM    719  O   THR A 106     -12.477  56.294  76.785  1.00  0.00           O  
ATOM    720  CB  THR A 106     -14.142  58.742  78.067  1.00  0.00           C  
ATOM    721  CEN THR A 106     -14.570  59.136  78.125  1.00  0.00           X  
ATOM    722  H   THR A 106     -11.960  58.567  75.977  1.00  0.00           H  
ATOM    723  N   SER A 107     -12.499  56.199  79.059  1.00  0.00           N  
ATOM    724  CA  SER A 107     -12.475  54.759  79.368  1.00  0.00           C  
ATOM    725  C   SER A 107     -13.788  54.016  79.130  1.00  0.00           C  
ATOM    726  O   SER A 107     -14.836  54.549  79.486  1.00  0.00           O  
ATOM    727  CB  SER A 107     -12.049  54.569  80.811  1.00  0.00           C  
ATOM    728  CEN SER A 107     -12.005  54.665  81.345  1.00  0.00           X  
ATOM    729  H   SER A 107     -12.510  56.783  79.885  1.00  0.00           H  
ATOM    730  N   THR A 108     -13.708  52.746  78.697  1.00  0.00           N  
ATOM    731  CA  THR A 108     -14.862  51.830  78.472  1.00  0.00           C  
ATOM    732  C   THR A 108     -14.510  50.385  78.912  1.00  0.00           C  
ATOM    733  O   THR A 108     -13.337  50.055  79.028  1.00  0.00           O  
ATOM    734  CB  THR A 108     -15.300  51.814  76.996  1.00  0.00           C  
ATOM    735  CEN THR A 108     -15.498  52.082  76.516  1.00  0.00           X  
ATOM    736  H   THR A 108     -12.843  52.259  78.881  1.00  0.00           H  
ATOM    737  N   GLU A 109     -15.579  49.608  79.169  1.00  0.00           N  
ATOM    738  CA  GLU A 109     -15.725  48.159  79.494  1.00  0.00           C  
ATOM    739  C   GLU A 109     -14.859  47.483  80.582  1.00  0.00           C  
ATOM    740  O   GLU A 109     -13.700  47.152  80.384  1.00  0.00           O  
ATOM    741  CB  GLU A 109     -15.524  47.371  78.198  1.00  0.00           C  
ATOM    742  CEN GLU A 109     -16.170  46.603  76.821  1.00  0.00           X  
ATOM    743  H   GLU A 109     -16.416  49.939  78.713  1.00  0.00           H  
ATOM    744  N   GLU A 110     -15.324  47.479  81.842  1.00  0.00           N  
ATOM    745  CA  GLU A 110     -16.650  47.873  82.402  1.00  0.00           C  
ATOM    746  C   GLU A 110     -17.721  46.768  82.303  1.00  0.00           C  
ATOM    747  O   GLU A 110     -18.842  46.989  81.856  1.00  0.00           O  
ATOM    748  CB  GLU A 110     -17.161  49.133  81.699  1.00  0.00           C  
ATOM    749  CEN GLU A 110     -17.368  50.824  81.665  1.00  0.00           X  
ATOM    750  H   GLU A 110     -15.091  46.568  82.207  1.00  0.00           H  
ATOM    751  N   GLY A 111     -17.369  45.559  82.763  1.00  0.00           N  
ATOM    752  CA  GLY A 111     -18.279  44.413  82.820  1.00  0.00           C  
ATOM    753  C   GLY A 111     -17.655  43.110  83.343  1.00  0.00           C  
ATOM    754  O   GLY A 111     -16.470  42.880  83.156  1.00  0.00           O  
ATOM    755  CEN GLY A 111     -18.279  44.413  82.820  1.00  0.00           X  
ATOM    756  H   GLY A 111     -16.422  45.430  83.089  1.00  0.00           H  
ATOM    757  N   THR A 112     -18.477  42.283  83.988  1.00  0.00           N  
ATOM    758  CA  THR A 112     -18.167  40.947  84.558  1.00  0.00           C  
ATOM    759  C   THR A 112     -16.741  40.578  85.043  1.00  0.00           C  
ATOM    760  O   THR A 112     -16.008  39.838  84.402  1.00  0.00           O  
ATOM    761  CB  THR A 112     -18.566  39.874  83.528  1.00  0.00           C  
ATOM    762  CEN THR A 112     -18.956  39.622  83.173  1.00  0.00           X  
ATOM    763  H   THR A 112     -19.424  42.328  83.642  1.00  0.00           H  
ATOM    764  N   SER A 113     -16.468  40.998  86.288  1.00  0.00           N  
ATOM    765  CA  SER A 113     -15.290  40.766  87.164  1.00  0.00           C  
ATOM    766  C   SER A 113     -15.344  39.733  88.301  1.00  0.00           C  
ATOM    767  O   SER A 113     -16.202  39.832  89.170  1.00  0.00           O  
ATOM    768  CB  SER A 113     -14.902  42.100  87.771  1.00  0.00           C  
ATOM    769  CEN SER A 113     -14.960  42.592  87.995  1.00  0.00           X  
ATOM    770  H   SER A 113     -17.284  41.277  86.815  1.00  0.00           H  
ATOM    771  N   THR A 114     -14.275  38.925  88.438  1.00  0.00           N  
ATOM    772  CA  THR A 114     -14.100  37.911  89.513  1.00  0.00           C  
ATOM    773  C   THR A 114     -12.701  38.061  90.151  1.00  0.00           C  
ATOM    774  O   THR A 114     -11.836  38.738  89.607  1.00  0.00           O  
ATOM    775  CB  THR A 114     -14.268  36.474  88.986  1.00  0.00           C  
ATOM    776  CEN THR A 114     -14.584  36.053  88.732  1.00  0.00           X  
ATOM    777  H   THR A 114     -13.394  39.292  88.107  1.00  0.00           H  
ATOM    778  N   GLU A 115     -12.549  37.487  91.347  1.00  0.00           N  
ATOM    779  CA  GLU A 115     -11.374  37.343  92.229  1.00  0.00           C  
ATOM    780  C   GLU A 115     -10.219  36.397  91.798  1.00  0.00           C  
ATOM    781  O   GLU A 115     -10.465  35.365  91.171  1.00  0.00           O  
ATOM    782  CB  GLU A 115     -11.869  36.900  93.607  1.00  0.00           C  
ATOM    783  CEN GLU A 115     -12.353  37.284  95.195  1.00  0.00           X  
ATOM    784  H   GLU A 115     -13.400  37.145  91.770  1.00  0.00           H  
ATOM    785  N   PRO A 116      -8.947  36.742  92.139  1.00  0.00           N  
ATOM    786  CA  PRO A 116      -7.755  35.933  91.888  1.00  0.00           C  
ATOM    787  C   PRO A 116      -7.669  34.662  92.753  1.00  0.00           C  
ATOM    788  O   PRO A 116      -7.996  34.676  93.938  1.00  0.00           O  
ATOM    789  CB  PRO A 116      -6.601  36.904  92.189  1.00  0.00           C  
ATOM    790  CEN PRO A 116      -7.915  38.017  92.660  1.00  0.00           X  
ATOM    791  N   SER A 117      -7.151  33.572  92.179  1.00  0.00           N  
ATOM    792  CA  SER A 117      -6.916  32.309  92.894  1.00  0.00           C  
ATOM    793  C   SER A 117      -5.658  31.613  92.388  1.00  0.00           C  
ATOM    794  O   SER A 117      -5.292  31.681  91.218  1.00  0.00           O  
ATOM    795  CB  SER A 117      -8.115  31.392  92.748  1.00  0.00           C  
ATOM    796  CEN SER A 117      -8.546  31.152  92.520  1.00  0.00           X  
ATOM    797  H   SER A 117      -6.722  33.668  91.270  1.00  0.00           H  
ATOM    798  N   GLU A 118      -5.009  30.976  93.353  1.00  0.00           N  
ATOM    799  CA  GLU A 118      -3.822  30.136  93.307  1.00  0.00           C  
ATOM    800  C   GLU A 118      -4.131  28.731  92.757  1.00  0.00           C  
ATOM    801  O   GLU A 118      -5.202  28.185  93.019  1.00  0.00           O  
ATOM    802  CB  GLU A 118      -3.201  30.032  94.702  1.00  0.00           C  
ATOM    803  CEN GLU A 118      -2.041  30.538  95.843  1.00  0.00           X  
ATOM    804  H   GLU A 118      -5.410  31.061  94.275  1.00  0.00           H  
ATOM    805  N   GLY A 119      -3.174  28.093  92.074  1.00  0.00           N  
ATOM    806  CA  GLY A 119      -3.367  26.713  91.617  1.00  0.00           C  
ATOM    807  C   GLY A 119      -2.859  26.384  90.213  1.00  0.00           C  
ATOM    808  O   GLY A 119      -3.328  26.964  89.248  1.00  0.00           O  
ATOM    809  CEN GLY A 119      -3.367  26.713  91.616  1.00  0.00           X  
ATOM    810  H   GLY A 119      -2.270  28.531  91.962  1.00  0.00           H  
ATOM    811  N   SER A 120      -1.907  25.442  90.145  1.00  0.00           N  
ATOM    812  CA  SER A 120      -1.241  24.857  88.953  1.00  0.00           C  
ATOM    813  C   SER A 120      -1.930  23.700  88.196  1.00  0.00           C  
ATOM    814  O   SER A 120      -2.770  23.020  88.758  1.00  0.00           O  
ATOM    815  CB  SER A 120       0.140  24.392  89.373  1.00  0.00           C  
ATOM    816  CEN SER A 120       0.531  24.176  89.683  1.00  0.00           X  
ATOM    817  H   SER A 120      -1.983  24.755  90.881  1.00  0.00           H  
ATOM    818  N   ALA A 121      -1.529  23.230  87.013  1.00  0.00           N  
ATOM    819  CA  ALA A 121      -0.487  23.518  86.021  1.00  0.00           C  
ATOM    820  C   ALA A 121      -1.009  22.956  84.666  1.00  0.00           C  
ATOM    821  O   ALA A 121      -1.825  22.030  84.688  1.00  0.00           O  
ATOM    822  CB  ALA A 121       0.847  22.903  86.420  1.00  0.00           C  
ATOM    823  CEN ALA A 121       0.846  22.903  86.419  1.00  0.00           X  
ATOM    824  H   ALA A 121      -2.091  22.435  86.745  1.00  0.00           H  
ATOM    825  N   PRO A 122      -0.563  23.433  83.489  1.00  0.00           N  
ATOM    826  CA  PRO A 122      -0.976  22.863  82.207  1.00  0.00           C  
ATOM    827  C   PRO A 122      -0.352  21.471  82.001  1.00  0.00           C  
ATOM    828  O   PRO A 122       0.819  21.249  82.308  1.00  0.00           O  
ATOM    829  CB  PRO A 122      -0.482  23.884  81.168  1.00  0.00           C  
ATOM    830  CEN PRO A 122       0.180  24.729  82.593  1.00  0.00           X  
ATOM    831  N   GLY A 123      -1.142  20.532  81.476  1.00  0.00           N  
ATOM    832  CA  GLY A 123      -0.709  19.170  81.171  1.00  0.00           C  
ATOM    833  C   GLY A 123       0.055  19.123  79.845  1.00  0.00           C  
ATOM    834  O   GLY A 123       0.124  20.111  79.121  1.00  0.00           O  
ATOM    835  CEN GLY A 123      -0.709  19.169  81.171  1.00  0.00           X  
ATOM    836  H   GLY A 123      -2.063  20.807  81.169  1.00  0.00           H  
ATOM    837  N   THR A 124       0.644  17.968  79.566  1.00  0.00           N  
ATOM    838  CA  THR A 124       1.405  17.598  78.368  1.00  0.00           C  
ATOM    839  C   THR A 124       0.917  16.306  77.704  1.00  0.00           C  
ATOM    840  O   THR A 124       0.677  15.322  78.395  1.00  0.00           O  
ATOM    841  CB  THR A 124       2.901  17.443  78.697  1.00  0.00           C  
ATOM    842  CEN THR A 124       3.408  17.653  78.898  1.00  0.00           X  
ATOM    843  H   THR A 124       0.565  17.236  80.258  1.00  0.00           H  
ATOM    844  N   SER A 125       0.911  16.323  76.364  1.00  0.00           N  
ATOM    845  CA  SER A 125       0.573  15.239  75.420  1.00  0.00           C  
ATOM    846  C   SER A 125       1.577  14.107  75.168  1.00  0.00           C  
ATOM    847  O   SER A 125       2.712  14.375  74.798  1.00  0.00           O  
ATOM    848  CB  SER A 125       0.240  15.876  74.085  1.00  0.00           C  
ATOM    849  CEN SER A 125       0.270  16.219  73.664  1.00  0.00           X  
ATOM    850  H   SER A 125       1.530  17.006  75.958  1.00  0.00           H  
ATOM    851  N   THR A 126       1.102  12.855  75.127  1.00  0.00           N  
ATOM    852  CA  THR A 126       1.940  11.671  74.822  1.00  0.00           C  
ATOM    853  C   THR A 126       1.318  10.865  73.665  1.00  0.00           C  
ATOM    854  O   THR A 126       0.201  11.132  73.234  1.00  0.00           O  
ATOM    855  CB  THR A 126       2.106  10.752  76.047  1.00  0.00           C  
ATOM    856  CEN THR A 126       2.280  10.655  76.596  1.00  0.00           X  
ATOM    857  H   THR A 126       0.119  12.719  74.951  1.00  0.00           H  
ATOM    858  N   GLU A 127       2.138   9.951  73.161  1.00  0.00           N  
ATOM    859  CA  GLU A 127       2.025   8.919  72.123  1.00  0.00           C  
ATOM    860  C   GLU A 127       1.414   7.537  72.461  1.00  0.00           C  
ATOM    861  O   GLU A 127       1.726   6.940  73.492  1.00  0.00           O  
ATOM    862  CB  GLU A 127       3.424   8.691  71.544  1.00  0.00           C  
ATOM    863  CEN GLU A 127       4.607   9.028  70.365  1.00  0.00           X  
ATOM    864  H   GLU A 127       3.076   9.996  73.531  1.00  0.00           H  
ATOM    865  N   PRO A 128       0.577   6.999  71.539  1.00  0.00           N  
ATOM    866  CA  PRO A 128      -0.053   5.683  71.629  1.00  0.00           C  
ATOM    867  C   PRO A 128       0.978   4.548  71.482  1.00  0.00           C  
ATOM    868  O   PRO A 128       1.908   4.680  70.699  1.00  0.00           O  
ATOM    869  CB  PRO A 128      -1.080   5.688  70.484  1.00  0.00           C  
ATOM    870  CEN PRO A 128      -0.397   7.299  70.134  1.00  0.00           X  
ATOM    871  N   SER A 129       0.790   3.406  72.157  1.00  0.00           N  
ATOM    872  CA  SER A 129       1.696   2.250  72.013  1.00  0.00           C  
ATOM    873  C   SER A 129       0.998   0.911  72.267  1.00  0.00           C  
ATOM    874  O   SER A 129      -0.018   0.831  72.948  1.00  0.00           O  
ATOM    875  CB  SER A 129       2.875   2.401  72.955  1.00  0.00           C  
ATOM    876  CEN SER A 129       3.154   2.534  73.403  1.00  0.00           X  
ATOM    877  H   SER A 129      -0.108   3.240  72.587  1.00  0.00           H  
ATOM    878  N   GLU A 130       1.615  -0.132  71.712  1.00  0.00           N  
ATOM    879  CA  GLU A 130       1.271  -1.547  71.896  1.00  0.00           C  
ATOM    880  C   GLU A 130      -0.185  -2.000  71.685  1.00  0.00           C  
ATOM    881  O   GLU A 130      -0.788  -2.697  72.494  1.00  0.00           O  
ATOM    882  CB  GLU A 130       1.698  -1.959  73.307  1.00  0.00           C  
ATOM    883  CEN GLU A 130       2.846  -2.649  74.360  1.00  0.00           X  
ATOM    884  H   GLU A 130       2.613   0.002  71.634  1.00  0.00           H  
ATOM    885  N   GLY A 131      -0.684  -1.733  70.472  1.00  0.00           N  
ATOM    886  CA  GLY A 131      -2.059  -2.010  70.061  1.00  0.00           C  
ATOM    887  C   GLY A 131      -2.139  -3.332  69.294  1.00  0.00           C  
ATOM    888  O   GLY A 131      -3.112  -3.578  68.591  1.00  0.00           O  
ATOM    889  CEN GLY A 131      -2.059  -2.011  70.061  1.00  0.00           X  
ATOM    890  H   GLY A 131      -0.038  -1.441  69.754  1.00  0.00           H  
ATOM    891  N   SER A 132      -1.113  -4.176  69.417  1.00  0.00           N  
ATOM    892  CA  SER A 132      -1.002  -5.444  68.677  1.00  0.00           C  
ATOM    893  C   SER A 132      -0.340  -6.494  69.570  1.00  0.00           C  
ATOM    894  O   SER A 132       0.484  -6.136  70.405  1.00  0.00           O  
ATOM    895  CB  SER A 132      -0.213  -5.253  67.397  1.00  0.00           C  
ATOM    896  CEN SER A 132       0.162  -5.056  67.056  1.00  0.00           X  
ATOM    897  H   SER A 132      -0.524  -4.069  70.232  1.00  0.00           H  
ATOM    898  N   ALA A 133      -0.629  -7.779  69.356  1.00  0.00           N  
ATOM    899  CA  ALA A 133       0.022  -8.867  70.084  1.00  0.00           C  
ATOM    900  C   ALA A 133       0.169 -10.131  69.212  1.00  0.00           C  
ATOM    901  O   ALA A 133      -0.680 -10.379  68.358  1.00  0.00           O  
ATOM    902  CB  ALA A 133      -0.754  -9.180  71.355  1.00  0.00           C  
ATOM    903  CEN ALA A 133      -0.753  -9.181  71.355  1.00  0.00           X  
ATOM    904  H   ALA A 133      -1.149  -8.034  68.527  1.00  0.00           H  
ATOM    905  N   PRO A 134       1.255 -10.910  69.396  1.00  0.00           N  
ATOM    906  CA  PRO A 134       1.480 -12.178  68.699  1.00  0.00           C  
ATOM    907  C   PRO A 134       0.417 -13.251  69.003  1.00  0.00           C  
ATOM    908  O   PRO A 134       0.042 -13.471  70.151  1.00  0.00           O  
ATOM    909  CB  PRO A 134       2.875 -12.605  69.186  1.00  0.00           C  
ATOM    910  CEN PRO A 134       2.752 -11.150  70.213  1.00  0.00           X  
ATOM    911  N   GLY A 135      -0.005 -13.992  67.974  1.00  0.00           N  
ATOM    912  CA  GLY A 135      -0.973 -15.096  68.086  1.00  0.00           C  
ATOM    913  C   GLY A 135      -0.802 -16.080  66.925  1.00  0.00           C  
ATOM    914  O   GLY A 135      -1.749 -16.314  66.193  1.00  0.00           O  
ATOM    915  CEN GLY A 135      -0.974 -15.096  68.086  1.00  0.00           X  
ATOM    916  H   GLY A 135       0.372 -13.795  67.056  1.00  0.00           H  
ATOM    917  N   THR A 136       0.429 -16.388  66.500  1.00  0.00           N  
ATOM    918  CA  THR A 136       0.820 -17.349  65.439  1.00  0.00           C  
ATOM    919  C   THR A 136      -0.186 -17.503  64.296  1.00  0.00           C  
ATOM    920  O   THR A 136      -1.302 -17.011  64.406  1.00  0.00           O  
ATOM    921  CB  THR A 136       1.068 -18.747  66.036  1.00  0.00           C  
ATOM    922  CEN THR A 136       1.346 -19.107  66.403  1.00  0.00           X  
ATOM    923  H   THR A 136       0.927 -15.522  66.360  1.00  0.00           H  
ATOM    924  N   SER A 137       0.227 -18.334  63.325  1.00  0.00           N  
ATOM    925  CA  SER A 137      -0.493 -18.733  62.098  1.00  0.00           C  
ATOM    926  C   SER A 137      -1.209 -17.604  61.331  1.00  0.00           C  
ATOM    927  O   SER A 137      -1.050 -16.437  61.632  1.00  0.00           O  
ATOM    928  CB  SER A 137      -1.502 -19.807  62.455  1.00  0.00           C  
ATOM    929  CEN SER A 137      -1.876 -20.078  62.743  1.00  0.00           X  
ATOM    930  H   SER A 137       0.929 -19.005  63.605  1.00  0.00           H  
ATOM    931  N   GLU A 138      -2.031 -17.820  60.311  1.00  0.00           N  
ATOM    932  CA  GLU A 138      -2.446 -19.038  59.625  1.00  0.00           C  
ATOM    933  C   GLU A 138      -2.501 -18.734  58.110  1.00  0.00           C  
ATOM    934  O   GLU A 138      -2.741 -17.602  57.703  1.00  0.00           O  
ATOM    935  CB  GLU A 138      -3.800 -19.528  60.141  1.00  0.00           C  
ATOM    936  CEN GLU A 138      -4.714 -20.576  61.126  1.00  0.00           X  
ATOM    937  H   GLU A 138      -2.638 -17.034  60.123  1.00  0.00           H  
ATOM    938  N   SER A 139      -2.227 -19.760  57.306  1.00  0.00           N  
ATOM    939  CA  SER A 139      -2.245 -19.845  55.838  1.00  0.00           C  
ATOM    940  C   SER A 139      -3.566 -19.714  55.048  1.00  0.00           C  
ATOM    941  O   SER A 139      -4.526 -20.419  55.332  1.00  0.00           O  
ATOM    942  CB  SER A 139      -1.602 -21.165  55.460  1.00  0.00           C  
ATOM    943  CEN SER A 139      -1.476 -21.693  55.482  1.00  0.00           X  
ATOM    944  H   SER A 139      -2.421 -20.663  57.716  1.00  0.00           H  
ATOM    945  N   ALA A 140      -3.533 -18.978  53.924  1.00  0.00           N  
ATOM    946  CA  ALA A 140      -4.687 -18.788  53.013  1.00  0.00           C  
ATOM    947  C   ALA A 140      -4.275 -18.118  51.679  1.00  0.00           C  
ATOM    948  O   ALA A 140      -3.475 -17.186  51.650  1.00  0.00           O  
ATOM    949  CB  ALA A 140      -5.768 -17.968  53.702  1.00  0.00           C  
ATOM    950  CEN ALA A 140      -5.768 -17.968  53.702  1.00  0.00           X  
ATOM    951  H   ALA A 140      -2.646 -18.981  53.443  1.00  0.00           H  
ATOM    952  N   THR A 141      -4.874 -18.567  50.576  1.00  0.00           N  
ATOM    953  CA  THR A 141      -4.697 -18.043  49.203  1.00  0.00           C  
ATOM    954  C   THR A 141      -6.070 -17.969  48.507  1.00  0.00           C  
ATOM    955  O   THR A 141      -7.004 -18.605  49.006  1.00  0.00           O  
ATOM    956  CB  THR A 141      -3.742 -18.916  48.367  1.00  0.00           C  
ATOM    957  CEN THR A 141      -3.219 -19.158  48.270  1.00  0.00           X  
ATOM    958  H   THR A 141      -5.693 -19.149  50.687  1.00  0.00           H  
ATOM    959  N   PRO A 142      -6.255 -17.215  47.400  1.00  0.00           N  
ATOM    960  CA  PRO A 142      -5.192 -16.339  46.856  1.00  0.00           C  
ATOM    961  C   PRO A 142      -5.714 -15.038  46.194  1.00  0.00           C  
ATOM    962  O   PRO A 142      -6.520 -15.058  45.276  1.00  0.00           O  
ATOM    963  CB  PRO A 142      -4.478 -17.243  45.837  1.00  0.00           C  
ATOM    964  CEN PRO A 142      -5.754 -18.415  46.270  1.00  0.00           X  
ATOM    965  N   GLU A 143      -5.480 -13.865  46.791  1.00  0.00           N  
ATOM    966  CA  GLU A 143      -5.752 -12.511  46.262  1.00  0.00           C  
ATOM    967  C   GLU A 143      -7.072 -12.299  45.480  1.00  0.00           C  
ATOM    968  O   GLU A 143      -7.090 -11.847  44.343  1.00  0.00           O  
ATOM    969  CB  GLU A 143      -4.583 -12.094  45.367  1.00  0.00           C  
ATOM    970  CEN GLU A 143      -3.103 -11.275  45.157  1.00  0.00           X  
ATOM    971  H   GLU A 143      -5.821 -13.929  47.740  1.00  0.00           H  
ATOM    972  N   SER A 144      -8.171 -12.607  46.193  1.00  0.00           N  
ATOM    973  CA  SER A 144      -9.593 -12.446  45.831  1.00  0.00           C  
ATOM    974  C   SER A 144     -10.042 -12.045  44.414  1.00  0.00           C  
ATOM    975  O   SER A 144      -9.286 -12.118  43.453  1.00  0.00           O  
ATOM    976  CB  SER A 144     -10.182 -11.438  46.798  1.00  0.00           C  
ATOM    977  CEN SER A 144     -10.217 -10.994  47.111  1.00  0.00           X  
ATOM    978  H   SER A 144      -8.052 -12.393  47.173  1.00  0.00           H  
ATOM    979  N   GLY A 145     -11.214 -11.393  44.323  1.00  0.00           N  
ATOM    980  CA  GLY A 145     -11.772 -10.902  43.051  1.00  0.00           C  
ATOM    981  C   GLY A 145     -13.206 -11.382  42.738  1.00  0.00           C  
ATOM    982  O   GLY A 145     -13.703 -12.227  43.474  1.00  0.00           O  
ATOM    983  CEN GLY A 145     -11.772 -10.902  43.050  1.00  0.00           X  
ATOM    984  H   GLY A 145     -11.670 -11.097  45.174  1.00  0.00           H  
ATOM    985  N   PRO A 146     -13.892 -10.867  41.692  1.00  0.00           N  
ATOM    986  CA  PRO A 146     -15.258 -11.248  41.308  1.00  0.00           C  
ATOM    987  C   PRO A 146     -15.418 -12.750  41.014  1.00  0.00           C  
ATOM    988  O   PRO A 146     -14.505 -13.397  40.507  1.00  0.00           O  
ATOM    989  CB  PRO A 146     -15.530 -10.393  40.060  1.00  0.00           C  
ATOM    990  CEN PRO A 146     -13.838  -9.870  40.283  1.00  0.00           X  
ATOM    991  N   GLY A 147     -16.608 -13.297  41.279  1.00  0.00           N  
ATOM    992  CA  GLY A 147     -16.947 -14.697  41.023  1.00  0.00           C  
ATOM    993  C   GLY A 147     -17.091 -14.960  39.529  1.00  0.00           C  
ATOM    994  O   GLY A 147     -17.500 -14.083  38.776  1.00  0.00           O  
ATOM    995  CEN GLY A 147     -16.947 -14.698  41.023  1.00  0.00           X  
ATOM    996  H   GLY A 147     -17.325 -12.722  41.695  1.00  0.00           H  
ATOM    997  N   SER A 148     -16.692 -16.160  39.133  1.00  0.00           N  
ATOM    998  CA  SER A 148     -16.712 -16.722  37.789  1.00  0.00           C  
ATOM    999  C   SER A 148     -18.101 -17.076  37.242  1.00  0.00           C  
ATOM   1000  O   SER A 148     -19.008 -17.485  37.963  1.00  0.00           O  
ATOM   1001  CB  SER A 148     -15.830 -17.956  37.765  1.00  0.00           C  
ATOM   1002  CEN SER A 148     -15.594 -18.415  37.936  1.00  0.00           X  
ATOM   1003  H   SER A 148     -16.246 -16.746  39.826  1.00  0.00           H  
ATOM   1004  N   GLU A 149     -18.188 -16.921  35.920  1.00  0.00           N  
ATOM   1005  CA  GLU A 149     -19.278 -17.199  34.981  1.00  0.00           C  
ATOM   1006  C   GLU A 149     -18.880 -17.966  33.700  1.00  0.00           C  
ATOM   1007  O   GLU A 149     -17.832 -17.726  33.099  1.00  0.00           O  
ATOM   1008  CB  GLU A 149     -19.945 -15.879  34.589  1.00  0.00           C  
ATOM   1009  CEN GLU A 149     -21.187 -14.732  34.801  1.00  0.00           X  
ATOM   1010  H   GLU A 149     -17.354 -16.572  35.475  1.00  0.00           H  
ATOM   1011  N   PRO A 150     -19.785 -18.827  33.205  1.00  0.00           N  
ATOM   1012  CA  PRO A 150     -19.430 -19.513  31.965  1.00  0.00           C  
ATOM   1013  C   PRO A 150     -19.371 -18.570  30.763  1.00  0.00           C  
ATOM   1014  O   PRO A 150     -20.118 -17.598  30.652  1.00  0.00           O  
ATOM   1015  CB  PRO A 150     -20.533 -20.573  31.806  1.00  0.00           C  
ATOM   1016  CEN PRO A 150     -21.202 -19.821  33.280  1.00  0.00           X  
ATOM   1017  N   ALA A 151     -18.492 -18.912  29.823  1.00  0.00           N  
ATOM   1018  CA  ALA A 151     -18.312 -18.218  28.560  1.00  0.00           C  
ATOM   1019  C   ALA A 151     -19.537 -18.406  27.647  1.00  0.00           C  
ATOM   1020  O   ALA A 151     -20.178 -19.456  27.650  1.00  0.00           O  
ATOM   1021  CB  ALA A 151     -17.043 -18.704  27.874  1.00  0.00           C  
ATOM   1022  CEN ALA A 151     -17.045 -18.704  27.874  1.00  0.00           X  
ATOM   1023  H   ALA A 151     -17.969 -19.764  29.951  1.00  0.00           H  
ATOM   1024  N   THR A 152     -19.839 -17.409  26.822  1.00  0.00           N  
ATOM   1025  CA  THR A 152     -20.926 -17.503  25.846  1.00  0.00           C  
ATOM   1026  C   THR A 152     -20.401 -17.003  24.516  1.00  0.00           C  
ATOM   1027  O   THR A 152     -19.401 -16.289  24.438  1.00  0.00           O  
ATOM   1028  CB  THR A 152     -22.164 -16.684  26.257  1.00  0.00           C  
ATOM   1029  CEN THR A 152     -22.605 -16.567  26.623  1.00  0.00           X  
ATOM   1030  H   THR A 152     -19.249 -16.589  26.810  1.00  0.00           H  
ATOM   1031  N   SER A 153     -21.104 -17.429  23.472  1.00  0.00           N  
ATOM   1032  CA  SER A 153     -20.848 -17.103  22.078  1.00  0.00           C  
ATOM   1033  C   SER A 153     -21.007 -15.594  21.864  1.00  0.00           C  
ATOM   1034  O   SER A 153     -21.979 -14.991  22.310  1.00  0.00           O  
ATOM   1035  CB  SER A 153     -21.784 -17.880  21.173  1.00  0.00           C  
ATOM   1036  CEN SER A 153     -22.238 -18.128  21.004  1.00  0.00           X  
ATOM   1037  H   SER A 153     -21.994 -17.858  23.678  1.00  0.00           H  
ATOM   1038  N   GLY A 154     -20.006 -14.987  21.238  1.00  0.00           N  
ATOM   1039  CA  GLY A 154     -19.943 -13.559  20.935  1.00  0.00           C  
ATOM   1040  C   GLY A 154     -20.029 -13.317  19.432  1.00  0.00           C  
ATOM   1041  O   GLY A 154     -19.923 -12.184  18.973  1.00  0.00           O  
ATOM   1042  CEN GLY A 154     -19.943 -13.559  20.935  1.00  0.00           X  
ATOM   1043  H   GLY A 154     -19.175 -15.535  21.070  1.00  0.00           H  
ATOM   1044  N   SER A 155     -20.167 -14.401  18.664  1.00  0.00           N  
ATOM   1045  CA  SER A 155     -20.181 -14.343  17.209  1.00  0.00           C  
ATOM   1046  C   SER A 155     -21.501 -13.628  16.882  1.00  0.00           C  
ATOM   1047  O   SER A 155     -22.460 -13.709  17.636  1.00  0.00           O  
ATOM   1048  CB  SER A 155     -20.101 -15.722  16.583  1.00  0.00           C  
ATOM   1049  CEN SER A 155     -20.171 -16.258  16.525  1.00  0.00           X  
ATOM   1050  H   SER A 155     -20.712 -15.163  19.042  1.00  0.00           H  
ATOM   1051  N   GLU A 156     -21.598 -12.767  15.886  1.00  0.00           N  
ATOM   1052  CA  GLU A 156     -20.477 -12.396  15.059  1.00  0.00           C  
ATOM   1053  C   GLU A 156     -20.493 -10.846  15.060  1.00  0.00           C  
ATOM   1054  O   GLU A 156     -21.540 -10.239  15.242  1.00  0.00           O  
ATOM   1055  CB  GLU A 156     -20.594 -12.979  13.649  1.00  0.00           C  
ATOM   1056  CEN GLU A 156     -20.152 -14.152  12.495  1.00  0.00           X  
ATOM   1057  H   GLU A 156     -22.408 -12.959  15.317  1.00  0.00           H  
ATOM   1058  N   THR A 157     -19.372 -10.180  14.763  1.00  0.00           N  
ATOM   1059  CA  THR A 157     -19.368  -8.702  14.729  1.00  0.00           C  
ATOM   1060  C   THR A 157     -19.934  -8.247  13.375  1.00  0.00           C  
ATOM   1061  O   THR A 157     -19.332  -8.542  12.341  1.00  0.00           O  
ATOM   1062  CB  THR A 157     -17.959  -8.114  14.927  1.00  0.00           C  
ATOM   1063  CEN THR A 157     -17.475  -8.036  15.244  1.00  0.00           X  
ATOM   1064  H   THR A 157     -18.668 -10.654  14.212  1.00  0.00           H  
ATOM   1065  N   PRO A 158     -21.113  -7.605  13.322  1.00  0.00           N  
ATOM   1066  CA  PRO A 158     -21.846  -7.234  12.118  1.00  0.00           C  
ATOM   1067  C   PRO A 158     -21.102  -6.041  11.527  1.00  0.00           C  
ATOM   1068  O   PRO A 158     -21.450  -4.882  11.724  1.00  0.00           O  
ATOM   1069  CB  PRO A 158     -23.267  -6.888  12.591  1.00  0.00           C  
ATOM   1070  CEN PRO A 158     -22.623  -7.293  14.206  1.00  0.00           X  
ATOM   1071  N   GLY A 159     -19.954  -6.310  10.935  1.00  0.00           N  
ATOM   1072  CA  GLY A 159     -19.176  -5.234  10.327  1.00  0.00           C  
ATOM   1073  C   GLY A 159     -18.047  -5.731   9.457  1.00  0.00           C  
ATOM   1074  O   GLY A 159     -17.741  -5.093   8.465  1.00  0.00           O  
ATOM   1075  CEN GLY A 159     -19.176  -5.234  10.327  1.00  0.00           X  
ATOM   1076  H   GLY A 159     -19.665  -7.273  10.829  1.00  0.00           H  
ATOM   1077  N   MET A 160     -17.488  -6.909   9.757  1.00  0.00           N  
ATOM   1078  CA  MET A 160     -16.454  -7.514   8.911  1.00  0.00           C  
ATOM   1079  C   MET A 160     -17.015  -7.859   7.528  1.00  0.00           C  
ATOM   1080  O   MET A 160     -16.343  -7.615   6.542  1.00  0.00           O  
ATOM   1081  CB  MET A 160     -15.886  -8.764   9.580  1.00  0.00           C  
ATOM   1082  CEN MET A 160     -14.449  -9.393  10.366  1.00  0.00           X  
ATOM   1083  H   MET A 160     -17.767  -7.379  10.607  1.00  0.00           H  
ATOM   1084  N   TYR A 161     -18.264  -8.332   7.445  1.00  0.00           N  
ATOM   1085  CA  TYR A 161     -18.897  -8.677   6.166  1.00  0.00           C  
ATOM   1086  C   TYR A 161     -19.041  -7.484   5.209  1.00  0.00           C  
ATOM   1087  O   TYR A 161     -18.530  -7.553   4.101  1.00  0.00           O  
ATOM   1088  CB  TYR A 161     -20.273  -9.296   6.423  1.00  0.00           C  
ATOM   1089  CEN TYR A 161     -21.049 -10.863   6.523  1.00  0.00           X  
ATOM   1090  H   TYR A 161     -18.783  -8.503   8.296  1.00  0.00           H  
ATOM   1091  N   GLY A 162     -19.721  -6.408   5.627  1.00  0.00           N  
ATOM   1092  CA  GLY A 162     -19.834  -5.180   4.829  1.00  0.00           C  
ATOM   1093  C   GLY A 162     -18.451  -4.648   4.473  1.00  0.00           C  
ATOM   1094  O   GLY A 162     -18.142  -4.520   3.301  1.00  0.00           O  
ATOM   1095  CEN GLY A 162     -19.834  -5.179   4.829  1.00  0.00           X  
ATOM   1096  H   GLY A 162     -20.032  -6.373   6.586  1.00  0.00           H  
ATOM   1097  N   LYS A 163     -17.578  -4.531   5.485  1.00  0.00           N  
ATOM   1098  CA  LYS A 163     -16.220  -3.978   5.337  1.00  0.00           C  
ATOM   1099  C   LYS A 163     -15.425  -4.625   4.205  1.00  0.00           C  
ATOM   1100  O   LYS A 163     -14.732  -3.952   3.459  1.00  0.00           O  
ATOM   1101  CB  LYS A 163     -15.446  -4.126   6.648  1.00  0.00           C  
ATOM   1102  CEN LYS A 163     -14.685  -3.236   8.410  1.00  0.00           X  
ATOM   1103  H   LYS A 163     -17.882  -4.792   6.411  1.00  0.00           H  
ATOM   1104  N   LEU A 164     -15.492  -5.948   4.118  1.00  0.00           N  
ATOM   1105  CA  LEU A 164     -14.876  -6.707   3.045  1.00  0.00           C  
ATOM   1106  C   LEU A 164     -15.382  -6.291   1.662  1.00  0.00           C  
ATOM   1107  O   LEU A 164     -14.583  -6.123   0.746  1.00  0.00           O  
ATOM   1108  CB  LEU A 164     -15.120  -8.205   3.270  1.00  0.00           C  
ATOM   1109  CEN LEU A 164     -14.222  -9.343   3.792  1.00  0.00           X  
ATOM   1110  H   LEU A 164     -15.992  -6.447   4.841  1.00  0.00           H  
ATOM   1111  N   ASN A 165     -16.698  -6.138   1.522  1.00  0.00           N  
ATOM   1112  CA  ASN A 165     -17.292  -5.780   0.242  1.00  0.00           C  
ATOM   1113  C   ASN A 165     -16.848  -4.384  -0.182  1.00  0.00           C  
ATOM   1114  O   ASN A 165     -16.441  -4.236  -1.327  1.00  0.00           O  
ATOM   1115  CB  ASN A 165     -18.807  -5.864   0.287  1.00  0.00           C  
ATOM   1116  CEN ASN A 165     -19.558  -6.566   0.077  1.00  0.00           X  
ATOM   1117  H   ASN A 165     -17.282  -6.108   2.343  1.00  0.00           H  
ATOM   1118  N   ASP A 166     -16.850  -3.415   0.739  1.00  0.00           N  
ATOM   1119  CA  ASP A 166     -16.475  -2.028   0.447  1.00  0.00           C  
ATOM   1120  C   ASP A 166     -15.000  -1.957   0.002  1.00  0.00           C  
ATOM   1121  O   ASP A 166     -14.691  -1.459  -1.078  1.00  0.00           O  
ATOM   1122  CB  ASP A 166     -16.709  -1.137   1.669  1.00  0.00           C  
ATOM   1123  CEN ASP A 166     -17.399  -0.490   2.047  1.00  0.00           X  
ATOM   1124  H   ASP A 166     -17.222  -3.608   1.655  1.00  0.00           H  
ATOM   1125  N   LEU A 167     -14.098  -2.590   0.761  1.00  0.00           N  
ATOM   1126  CA  LEU A 167     -12.678  -2.665   0.414  1.00  0.00           C  
ATOM   1127  C   LEU A 167     -12.430  -3.302  -0.960  1.00  0.00           C  
ATOM   1128  O   LEU A 167     -11.586  -2.842  -1.728  1.00  0.00           O  
ATOM   1129  CB  LEU A 167     -11.924  -3.445   1.498  1.00  0.00           C  
ATOM   1130  CEN LEU A 167     -11.007  -3.007   2.656  1.00  0.00           X  
ATOM   1131  H   LEU A 167     -14.392  -2.926   1.667  1.00  0.00           H  
ATOM   1132  N   LEU A 168     -13.130  -4.399  -1.267  1.00  0.00           N  
ATOM   1133  CA  LEU A 168     -13.023  -5.051  -2.569  1.00  0.00           C  
ATOM   1134  C   LEU A 168     -13.404  -4.091  -3.705  1.00  0.00           C  
ATOM   1135  O   LEU A 168     -12.674  -3.999  -4.691  1.00  0.00           O  
ATOM   1136  CB  LEU A 168     -13.907  -6.304  -2.604  1.00  0.00           C  
ATOM   1137  CEN LEU A 168     -13.593  -7.809  -2.510  1.00  0.00           X  
ATOM   1138  H   LEU A 168     -13.806  -4.734  -0.597  1.00  0.00           H  
ATOM   1139  N   GLU A 169     -14.531  -3.393  -3.575  1.00  0.00           N  
ATOM   1140  CA  GLU A 169     -15.003  -2.400  -4.542  1.00  0.00           C  
ATOM   1141  C   GLU A 169     -13.938  -1.335  -4.809  1.00  0.00           C  
ATOM   1142  O   GLU A 169     -13.670  -1.028  -5.974  1.00  0.00           O  
ATOM   1143  CB  GLU A 169     -16.293  -1.742  -4.047  1.00  0.00           C  
ATOM   1144  CEN GLU A 169     -17.992  -1.624  -4.067  1.00  0.00           X  
ATOM   1145  H   GLU A 169     -15.056  -3.482  -2.718  1.00  0.00           H  
ATOM   1146  N   ASP A 170     -13.261  -0.862  -3.760  1.00  0.00           N  
ATOM   1147  CA  ASP A 170     -12.216   0.151  -3.874  1.00  0.00           C  
ATOM   1148  C   ASP A 170     -11.023  -0.375  -4.685  1.00  0.00           C  
ATOM   1149  O   ASP A 170     -10.587   0.234  -5.660  1.00  0.00           O  
ATOM   1150  CB  ASP A 170     -11.755   0.601  -2.485  1.00  0.00           C  
ATOM   1151  CEN ASP A 170     -11.913   1.348  -1.811  1.00  0.00           X  
ATOM   1152  H   ASP A 170     -13.552  -1.130  -2.832  1.00  0.00           H  
ATOM   1153  N   LEU A 171     -10.540  -1.583  -4.397  1.00  0.00           N  
ATOM   1154  CA  LEU A 171      -9.463  -2.199  -5.178  1.00  0.00           C  
ATOM   1155  C   LEU A 171      -9.832  -2.360  -6.667  1.00  0.00           C  
ATOM   1156  O   LEU A 171      -9.032  -2.065  -7.563  1.00  0.00           O  
ATOM   1157  CB  LEU A 171      -9.100  -3.561  -4.574  1.00  0.00           C  
ATOM   1158  CEN LEU A 171      -7.924  -4.036  -3.699  1.00  0.00           X  
ATOM   1159  H   LEU A 171     -10.895  -2.053  -3.576  1.00  0.00           H  
ATOM   1160  N   GLN A 172     -11.067  -2.776  -6.957  1.00  0.00           N  
ATOM   1161  CA  GLN A 172     -11.550  -2.934  -8.327  1.00  0.00           C  
ATOM   1162  C   GLN A 172     -11.519  -1.628  -9.117  1.00  0.00           C  
ATOM   1163  O   GLN A 172     -11.086  -1.610 -10.274  1.00  0.00           O  
ATOM   1164  CB  GLN A 172     -12.976  -3.490  -8.321  1.00  0.00           C  
ATOM   1165  CEN GLN A 172     -13.938  -4.934  -8.507  1.00  0.00           X  
ATOM   1166  H   GLN A 172     -11.711  -2.907  -6.190  1.00  0.00           H  
ATOM   1167  N   GLU A 173     -11.994  -0.533  -8.542  1.00  0.00           N  
ATOM   1168  CA  GLU A 173     -11.979   0.768  -9.192  1.00  0.00           C  
ATOM   1169  C   GLU A 173     -10.537   1.254  -9.438  1.00  0.00           C  
ATOM   1170  O   GLU A 173     -10.243   1.702 -10.551  1.00  0.00           O  
ATOM   1171  CB  GLU A 173     -12.749   1.788  -8.349  1.00  0.00           C  
ATOM   1172  CEN GLU A 173     -14.175   2.663  -8.030  1.00  0.00           X  
ATOM   1173  H   GLU A 173     -12.356  -0.583  -7.600  1.00  0.00           H  
ATOM   1174  N   VAL A 174      -9.591   1.013  -8.511  1.00  0.00           N  
ATOM   1175  CA  VAL A 174      -8.164   1.368  -8.677  1.00  0.00           C  
ATOM   1176  C   VAL A 174      -7.572   0.615  -9.873  1.00  0.00           C  
ATOM   1177  O   VAL A 174      -6.840   1.216 -10.662  1.00  0.00           O  
ATOM   1178  CB  VAL A 174      -7.338   1.046  -7.418  1.00  0.00           C  
ATOM   1179  CEN VAL A 174      -6.996   1.329  -6.891  1.00  0.00           X  
ATOM   1180  H   VAL A 174      -9.889   0.577  -7.650  1.00  0.00           H  
ATOM   1181  N   LEU A 175      -7.923  -0.665 -10.062  1.00  0.00           N  
ATOM   1182  CA  LEU A 175      -7.458  -1.468 -11.204  1.00  0.00           C  
ATOM   1183  C   LEU A 175      -8.020  -0.966 -12.538  1.00  0.00           C  
ATOM   1184  O   LEU A 175      -7.290  -0.837 -13.524  1.00  0.00           O  
ATOM   1185  CB  LEU A 175      -7.836  -2.940 -10.997  1.00  0.00           C  
ATOM   1186  CEN LEU A 175      -7.022  -4.180 -10.578  1.00  0.00           X  
ATOM   1187  H   LEU A 175      -8.499  -1.104  -9.358  1.00  0.00           H  
ATOM   1188  N   LYS A 176      -9.322  -0.657 -12.592  1.00  0.00           N  
ATOM   1189  CA  LYS A 176      -9.956  -0.148 -13.819  1.00  0.00           C  
ATOM   1190  C   LYS A 176      -9.292   1.138 -14.287  1.00  0.00           C  
ATOM   1191  O   LYS A 176      -9.069   1.293 -15.488  1.00  0.00           O  
ATOM   1192  CB  LYS A 176     -11.451   0.087 -13.599  1.00  0.00           C  
ATOM   1193  CEN LYS A 176     -13.447  -0.545 -13.904  1.00  0.00           X  
ATOM   1194  H   LYS A 176      -9.869  -0.771 -11.751  1.00  0.00           H  
ATOM   1195  N   ASN A 177      -8.992   2.057 -13.377  1.00  0.00           N  
ATOM   1196  CA  ASN A 177      -8.283   3.282 -13.707  1.00  0.00           C  
ATOM   1197  C   ASN A 177      -6.884   2.972 -14.239  1.00  0.00           C  
ATOM   1198  O   ASN A 177      -6.652   3.175 -15.425  1.00  0.00           O  
ATOM   1199  CB  ASN A 177      -8.202   4.215 -12.513  1.00  0.00           C  
ATOM   1200  CEN ASN A 177      -8.747   5.014 -12.106  1.00  0.00           X  
ATOM   1201  H   ASN A 177      -9.258   1.892 -12.416  1.00  0.00           H  
ATOM   1202  N   LEU A 178      -6.007   2.331 -13.466  1.00  0.00           N  
ATOM   1203  CA  LEU A 178      -4.643   2.013 -13.896  1.00  0.00           C  
ATOM   1204  C   LEU A 178      -4.610   1.374 -15.300  1.00  0.00           C  
ATOM   1205  O   LEU A 178      -3.736   1.691 -16.107  1.00  0.00           O  
ATOM   1206  CB  LEU A 178      -3.981   1.084 -12.872  1.00  0.00           C  
ATOM   1207  CEN LEU A 178      -2.933   1.322 -11.768  1.00  0.00           X  
ATOM   1208  H   LEU A 178      -6.280   2.074 -12.529  1.00  0.00           H  
ATOM   1209  N   HIS A 179      -5.618   0.573 -15.647  1.00  0.00           N  
ATOM   1210  CA  HIS A 179      -5.716  -0.080 -16.955  1.00  0.00           C  
ATOM   1211  C   HIS A 179      -5.845   0.902 -18.132  1.00  0.00           C  
ATOM   1212  O   HIS A 179      -5.170   0.740 -19.152  1.00  0.00           O  
ATOM   1213  CB  HIS A 179      -6.905  -1.047 -16.966  1.00  0.00           C  
ATOM   1214  CEN HIS A 179      -7.153  -2.430 -16.733  1.00  0.00           X  
ATOM   1215  H   HIS A 179      -6.306   0.344 -14.942  1.00  0.00           H  
ATOM   1216  N   LYS A 180      -6.686   1.940 -18.024  1.00  0.00           N  
ATOM   1217  CA  LYS A 180      -6.863   2.927 -19.107  1.00  0.00           C  
ATOM   1218  C   LYS A 180      -5.735   3.973 -19.086  1.00  0.00           C  
ATOM   1219  O   LYS A 180      -5.167   4.272 -20.140  1.00  0.00           O  
ATOM   1220  CB  LYS A 180      -8.223   3.618 -18.992  1.00  0.00           C  
ATOM   1221  CEN LYS A 180     -10.209   3.829 -19.687  1.00  0.00           X  
ATOM   1222  H   LYS A 180      -7.114   2.112 -17.125  1.00  0.00           H  
ATOM   1223  N   ASN A 181      -5.376   4.488 -17.908  1.00  0.00           N  
ATOM   1224  CA  ASN A 181      -4.420   5.595 -17.735  1.00  0.00           C  
ATOM   1225  C   ASN A 181      -3.119   5.389 -18.488  1.00  0.00           C  
ATOM   1226  O   ASN A 181      -2.644   6.327 -19.132  1.00  0.00           O  
ATOM   1227  CB  ASN A 181      -4.119   5.833 -16.266  1.00  0.00           C  
ATOM   1228  CEN ASN A 181      -4.479   6.428 -15.480  1.00  0.00           X  
ATOM   1229  H   ASN A 181      -5.915   4.209 -17.101  1.00  0.00           H  
ATOM   1230  N   ASP A 182      -2.591   4.165 -18.473  1.00  0.00           N  
ATOM   1231  CA  ASP A 182      -1.285   3.844 -19.046  1.00  0.00           C  
ATOM   1232  C   ASP A 182      -1.167   4.325 -20.512  1.00  0.00           C  
ATOM   1233  O   ASP A 182      -0.076   4.613 -21.020  1.00  0.00           O  
ATOM   1234  CB  ASP A 182      -1.031   2.337 -18.962  1.00  0.00           C  
ATOM   1235  CEN ASP A 182      -0.558   1.653 -18.374  1.00  0.00           X  
ATOM   1236  H   ASP A 182      -3.093   3.428 -17.997  1.00  0.00           H  
ATOM   1237  N   ARG A 183      -2.309   4.534 -21.190  1.00  0.00           N  
ATOM   1238  CA  ARG A 183      -2.361   4.996 -22.581  1.00  0.00           C  
ATOM   1239  C   ARG A 183      -1.802   6.396 -22.844  1.00  0.00           C  
ATOM   1240  O   ARG A 183      -1.388   6.623 -23.981  1.00  0.00           O  
ATOM   1241  CB  ARG A 183      -3.774   4.885 -23.132  1.00  0.00           C  
ATOM   1242  CEN ARG A 183      -5.772   3.974 -24.287  1.00  0.00           X  
ATOM   1243  H   ARG A 183      -3.174   4.346 -20.697  1.00  0.00           H  
ATOM   1244  N   SER A 184      -1.773   7.326 -21.881  1.00  0.00           N  
ATOM   1245  CA  SER A 184      -1.321   8.710 -22.142  1.00  0.00           C  
ATOM   1246  C   SER A 184      -0.327   9.328 -21.155  1.00  0.00           C  
ATOM   1247  O   SER A 184       0.505  10.102 -21.604  1.00  0.00           O  
ATOM   1248  CB  SER A 184      -2.541   9.607 -22.224  1.00  0.00           C  
ATOM   1249  CEN SER A 184      -3.034   9.805 -22.109  1.00  0.00           X  
ATOM   1250  H   SER A 184      -2.251   7.129 -21.013  1.00  0.00           H  
ATOM   1251  N   GLY A 185      -0.331   8.962 -19.867  1.00  0.00           N  
ATOM   1252  CA  GLY A 185       0.433   9.651 -18.815  1.00  0.00           C  
ATOM   1253  C   GLY A 185      -0.084  11.036 -18.376  1.00  0.00           C  
ATOM   1254  O   GLY A 185      -1.224  11.390 -18.651  1.00  0.00           O  
ATOM   1255  CEN GLY A 185       0.433   9.651 -18.814  1.00  0.00           X  
ATOM   1256  H   GLY A 185      -0.788   8.090 -19.633  1.00  0.00           H  
ATOM   1257  N   LYS A 186       0.837  11.865 -17.864  1.00  0.00           N  
ATOM   1258  CA  LYS A 186       0.676  13.214 -17.265  1.00  0.00           C  
ATOM   1259  C   LYS A 186      -0.615  13.513 -16.503  1.00  0.00           C  
ATOM   1260  O   LYS A 186      -0.659  13.161 -15.330  1.00  0.00           O  
ATOM   1261  CB  LYS A 186       0.828  14.266 -18.365  1.00  0.00           C  
ATOM   1262  CEN LYS A 186       2.033  15.709 -19.334  1.00  0.00           X  
ATOM   1263  H   LYS A 186       1.789  11.535 -17.919  1.00  0.00           H  
ATOM   1264  N   ASP A 187      -1.657  14.070 -17.115  1.00  0.00           N  
ATOM   1265  CA  ASP A 187      -2.908  14.300 -16.360  1.00  0.00           C  
ATOM   1266  C   ASP A 187      -3.313  13.115 -15.474  1.00  0.00           C  
ATOM   1267  O   ASP A 187      -3.537  13.251 -14.277  1.00  0.00           O  
ATOM   1268  CB  ASP A 187      -4.051  14.625 -17.325  1.00  0.00           C  
ATOM   1269  CEN ASP A 187      -4.544  15.426 -17.716  1.00  0.00           X  
ATOM   1270  H   ASP A 187      -1.501  14.599 -17.959  1.00  0.00           H  
ATOM   1271  N   ASN A 188      -3.284  11.914 -16.033  1.00  0.00           N  
ATOM   1272  CA  ASN A 188      -3.773  10.734 -15.343  1.00  0.00           C  
ATOM   1273  C   ASN A 188      -3.092  10.478 -13.977  1.00  0.00           C  
ATOM   1274  O   ASN A 188      -3.681   9.826 -13.114  1.00  0.00           O  
ATOM   1275  CB  ASN A 188      -3.630   9.512 -16.232  1.00  0.00           C  
ATOM   1276  CEN ASN A 188      -4.198   8.993 -16.946  1.00  0.00           X  
ATOM   1277  H   ASN A 188      -3.115  11.868 -17.026  1.00  0.00           H  
ATOM   1278  N   ILE A 189      -1.830  10.884 -13.772  1.00  0.00           N  
ATOM   1279  CA  ILE A 189      -1.146  10.652 -12.481  1.00  0.00           C  
ATOM   1280  C   ILE A 189      -1.868  11.423 -11.376  1.00  0.00           C  
ATOM   1281  O   ILE A 189      -2.001  10.908 -10.274  1.00  0.00           O  
ATOM   1282  CB  ILE A 189       0.332  11.080 -12.518  1.00  0.00           C  
ATOM   1283  CEN ILE A 189       1.347  10.764 -12.760  1.00  0.00           X  
ATOM   1284  H   ILE A 189      -1.399  11.490 -14.458  1.00  0.00           H  
ATOM   1285  N   HIS A 190      -2.392  12.611 -11.692  1.00  0.00           N  
ATOM   1286  CA  HIS A 190      -3.186  13.407 -10.752  1.00  0.00           C  
ATOM   1287  C   HIS A 190      -4.465  12.680 -10.327  1.00  0.00           C  
ATOM   1288  O   HIS A 190      -4.734  12.568  -9.135  1.00  0.00           O  
ATOM   1289  CB  HIS A 190      -3.539  14.766 -11.366  1.00  0.00           C  
ATOM   1290  CEN HIS A 190      -3.033  16.098 -11.363  1.00  0.00           X  
ATOM   1291  H   HIS A 190      -2.339  12.932 -12.648  1.00  0.00           H  
ATOM   1292  N   ASP A 191      -5.233  12.147 -11.282  1.00  0.00           N  
ATOM   1293  CA  ASP A 191      -6.479  11.436 -10.975  1.00  0.00           C  
ATOM   1294  C   ASP A 191      -6.211  10.154 -10.178  1.00  0.00           C  
ATOM   1295  O   ASP A 191      -6.951   9.840  -9.250  1.00  0.00           O  
ATOM   1296  CB  ASP A 191      -7.236  11.104 -12.264  1.00  0.00           C  
ATOM   1297  CEN ASP A 191      -7.997  11.459 -12.840  1.00  0.00           X  
ATOM   1298  H   ASP A 191      -4.996  12.297 -12.251  1.00  0.00           H  
ATOM   1299  N   VAL A 192      -5.127   9.438 -10.499  1.00  0.00           N  
ATOM   1300  CA  VAL A 192      -4.720   8.226  -9.772  1.00  0.00           C  
ATOM   1301  C   VAL A 192      -4.354   8.554  -8.327  1.00  0.00           C  
ATOM   1302  O   VAL A 192      -4.759   7.818  -7.437  1.00  0.00           O  
ATOM   1303  CB  VAL A 192      -3.524   7.530 -10.447  1.00  0.00           C  
ATOM   1304  CEN VAL A 192      -3.337   6.973 -10.808  1.00  0.00           X  
ATOM   1305  H   VAL A 192      -4.544   9.778 -11.251  1.00  0.00           H  
ATOM   1306  N   ASP A 193      -3.635   9.654  -8.086  1.00  0.00           N  
ATOM   1307  CA  ASP A 193      -3.260  10.092  -6.736  1.00  0.00           C  
ATOM   1308  C   ASP A 193      -4.497  10.441  -5.901  1.00  0.00           C  
ATOM   1309  O   ASP A 193      -4.612   9.989  -4.763  1.00  0.00           O  
ATOM   1310  CB  ASP A 193      -2.318  11.297  -6.807  1.00  0.00           C  
ATOM   1311  CEN ASP A 193      -1.325  11.519  -6.768  1.00  0.00           X  
ATOM   1312  H   ASP A 193      -3.310  10.211  -8.864  1.00  0.00           H  
ATOM   1313  N   ASN A 194      -5.477  11.138  -6.484  1.00  0.00           N  
ATOM   1314  CA  ASN A 194      -6.738  11.470  -5.815  1.00  0.00           C  
ATOM   1315  C   ASN A 194      -7.531  10.220  -5.430  1.00  0.00           C  
ATOM   1316  O   ASN A 194      -8.063  10.123  -4.329  1.00  0.00           O  
ATOM   1317  CB  ASN A 194      -7.593  12.383  -6.675  1.00  0.00           C  
ATOM   1318  CEN ASN A 194      -7.750  13.412  -6.807  1.00  0.00           X  
ATOM   1319  H   ASN A 194      -5.327  11.472  -7.427  1.00  0.00           H  
ATOM   1320  N   HIS A 195      -7.618   9.251  -6.342  1.00  0.00           N  
ATOM   1321  CA  HIS A 195      -8.379   8.042  -6.081  1.00  0.00           C  
ATOM   1322  C   HIS A 195      -7.760   7.197  -4.965  1.00  0.00           C  
ATOM   1323  O   HIS A 195      -8.462   6.777  -4.048  1.00  0.00           O  
ATOM   1324  CB  HIS A 195      -8.500   7.208  -7.361  1.00  0.00           C  
ATOM   1325  CEN HIS A 195      -9.425   7.031  -8.431  1.00  0.00           X  
ATOM   1326  H   HIS A 195      -7.176   9.370  -7.239  1.00  0.00           H  
ATOM   1327  N   LEU A 196      -6.437   7.018  -4.983  1.00  0.00           N  
ATOM   1328  CA  LEU A 196      -5.722   6.276  -3.954  1.00  0.00           C  
ATOM   1329  C   LEU A 196      -5.834   6.947  -2.578  1.00  0.00           C  
ATOM   1330  O   LEU A 196      -6.040   6.260  -1.584  1.00  0.00           O  
ATOM   1331  CB  LEU A 196      -4.249   6.121  -4.354  1.00  0.00           C  
ATOM   1332  CEN LEU A 196      -3.438   4.940  -4.920  1.00  0.00           X  
ATOM   1333  H   LEU A 196      -5.898   7.436  -5.729  1.00  0.00           H  
ATOM   1334  N   GLN A 197      -5.765   8.282  -2.516  1.00  0.00           N  
ATOM   1335  CA  GLN A 197      -5.940   9.027  -1.263  1.00  0.00           C  
ATOM   1336  C   GLN A 197      -7.331   8.796  -0.663  1.00  0.00           C  
ATOM   1337  O   GLN A 197      -7.420   8.449   0.512  1.00  0.00           O  
ATOM   1338  CB  GLN A 197      -5.723  10.524  -1.496  1.00  0.00           C  
ATOM   1339  CEN GLN A 197      -4.582  11.836  -1.335  1.00  0.00           X  
ATOM   1340  H   GLN A 197      -5.617   8.800  -3.372  1.00  0.00           H  
ATOM   1341  N   ASN A 198      -8.395   8.897  -1.466  1.00  0.00           N  
ATOM   1342  CA  ASN A 198      -9.763   8.695  -0.972  1.00  0.00           C  
ATOM   1343  C   ASN A 198      -9.983   7.251  -0.482  1.00  0.00           C  
ATOM   1344  O   ASN A 198     -10.587   7.046   0.563  1.00  0.00           O  
ATOM   1345  CB  ASN A 198     -10.789   9.051  -2.033  1.00  0.00           C  
ATOM   1346  CEN ASN A 198     -11.350   9.887  -2.329  1.00  0.00           X  
ATOM   1347  H   ASN A 198      -8.257   9.174  -2.426  1.00  0.00           H  
ATOM   1348  N   VAL A 199      -9.391   6.259  -1.164  1.00  0.00           N  
ATOM   1349  CA  VAL A 199      -9.440   4.840  -0.755  1.00  0.00           C  
ATOM   1350  C   VAL A 199      -8.776   4.622   0.611  1.00  0.00           C  
ATOM   1351  O   VAL A 199      -9.325   3.929   1.472  1.00  0.00           O  
ATOM   1352  CB  VAL A 199      -8.757   3.928  -1.791  1.00  0.00           C  
ATOM   1353  CEN VAL A 199      -8.875   3.452  -2.274  1.00  0.00           X  
ATOM   1354  H   VAL A 199      -8.930   6.494  -2.030  1.00  0.00           H  
ATOM   1355  N   ILE A 200      -7.592   5.195   0.842  1.00  0.00           N  
ATOM   1356  CA  ILE A 200      -6.890   5.106   2.137  1.00  0.00           C  
ATOM   1357  C   ILE A 200      -7.738   5.704   3.258  1.00  0.00           C  
ATOM   1358  O   ILE A 200      -7.855   5.086   4.320  1.00  0.00           O  
ATOM   1359  CB  ILE A 200      -5.529   5.825   2.101  1.00  0.00           C  
ATOM   1360  CEN ILE A 200      -4.471   5.722   1.856  1.00  0.00           X  
ATOM   1361  H   ILE A 200      -7.185   5.758   0.107  1.00  0.00           H  
ATOM   1362  N   GLU A 201      -8.304   6.891   3.040  1.00  0.00           N  
ATOM   1363  CA  GLU A 201      -9.164   7.568   4.012  1.00  0.00           C  
ATOM   1364  C   GLU A 201     -10.349   6.678   4.403  1.00  0.00           C  
ATOM   1365  O   GLU A 201     -10.624   6.514   5.592  1.00  0.00           O  
ATOM   1366  CB  GLU A 201      -9.665   8.900   3.450  1.00  0.00           C  
ATOM   1367  CEN GLU A 201      -9.547  10.597   3.346  1.00  0.00           X  
ATOM   1368  H   GLU A 201      -8.189   7.329   2.137  1.00  0.00           H  
ATOM   1369  N   ASP A 202     -10.971   6.002   3.437  1.00  0.00           N  
ATOM   1370  CA  ASP A 202     -12.104   5.111   3.675  1.00  0.00           C  
ATOM   1371  C   ASP A 202     -11.721   3.864   4.475  1.00  0.00           C  
ATOM   1372  O   ASP A 202     -12.447   3.470   5.396  1.00  0.00           O  
ATOM   1373  CB  ASP A 202     -12.733   4.697   2.342  1.00  0.00           C  
ATOM   1374  CEN ASP A 202     -13.502   4.952   1.724  1.00  0.00           X  
ATOM   1375  H   ASP A 202     -10.738   6.214   2.477  1.00  0.00           H  
ATOM   1376  N   ILE A 203     -10.556   3.261   4.201  1.00  0.00           N  
ATOM   1377  CA  ILE A 203     -10.046   2.130   4.991  1.00  0.00           C  
ATOM   1378  C   ILE A 203      -9.860   2.568   6.432  1.00  0.00           C  
ATOM   1379  O   ILE A 203     -10.234   1.833   7.341  1.00  0.00           O  
ATOM   1380  CB  ILE A 203      -8.712   1.590   4.445  1.00  0.00           C  
ATOM   1381  CEN ILE A 203      -8.251   0.901   3.737  1.00  0.00           X  
ATOM   1382  H   ILE A 203      -9.997   3.640   3.448  1.00  0.00           H  
ATOM   1383  N   HIS A 204      -9.311   3.758   6.672  1.00  0.00           N  
ATOM   1384  CA  HIS A 204      -9.105   4.271   8.019  1.00  0.00           C  
ATOM   1385  C   HIS A 204     -10.414   4.385   8.811  1.00  0.00           C  
ATOM   1386  O   HIS A 204     -10.537   3.790   9.889  1.00  0.00           O  
ATOM   1387  CB  HIS A 204      -8.410   5.635   7.962  1.00  0.00           C  
ATOM   1388  CEN HIS A 204      -7.087   6.158   8.032  1.00  0.00           X  
ATOM   1389  H   HIS A 204      -9.059   4.340   5.886  1.00  0.00           H  
ATOM   1390  N   ASP A 205     -11.419   5.057   8.263  1.00  0.00           N  
ATOM   1391  CA  ASP A 205     -12.718   5.241   8.905  1.00  0.00           C  
ATOM   1392  C   ASP A 205     -13.407   3.903   9.194  1.00  0.00           C  
ATOM   1393  O   ASP A 205     -13.968   3.704  10.279  1.00  0.00           O  
ATOM   1394  CB  ASP A 205     -13.620   6.117   8.032  1.00  0.00           C  
ATOM   1395  CEN ASP A 205     -13.919   7.086   7.939  1.00  0.00           X  
ATOM   1396  H   ASP A 205     -11.266   5.512   7.375  1.00  0.00           H  
ATOM   1397  N   PHE A 206     -13.324   2.945   8.270  1.00  0.00           N  
ATOM   1398  CA  PHE A 206     -13.912   1.620   8.430  1.00  0.00           C  
ATOM   1399  C   PHE A 206     -13.279   0.869   9.608  1.00  0.00           C  
ATOM   1400  O   PHE A 206     -13.997   0.316  10.442  1.00  0.00           O  
ATOM   1401  CB  PHE A 206     -13.756   0.811   7.141  1.00  0.00           C  
ATOM   1402  CEN PHE A 206     -14.621   0.432   5.863  1.00  0.00           X  
ATOM   1403  H   PHE A 206     -12.810   3.144   7.423  1.00  0.00           H  
ATOM   1404  N   MET A 207     -11.947   0.897   9.732  1.00  0.00           N  
ATOM   1405  CA  MET A 207     -11.207   0.275  10.830  1.00  0.00           C  
ATOM   1406  C   MET A 207     -11.632   0.858  12.170  1.00  0.00           C  
ATOM   1407  O   MET A 207     -11.851   0.114  13.128  1.00  0.00           O  
ATOM   1408  CB  MET A 207      -9.704   0.456  10.629  1.00  0.00           C  
ATOM   1409  CEN MET A 207      -8.234  -0.420  10.240  1.00  0.00           X  
ATOM   1410  H   MET A 207     -11.429   1.399   9.024  1.00  0.00           H  
ATOM   1411  N   GLN A 208     -11.777   2.181  12.253  1.00  0.00           N  
ATOM   1412  CA  GLN A 208     -12.191   2.861  13.470  1.00  0.00           C  
ATOM   1413  C   GLN A 208     -13.577   2.387  13.923  1.00  0.00           C  
ATOM   1414  O   GLN A 208     -13.752   2.015  15.085  1.00  0.00           O  
ATOM   1415  CB  GLN A 208     -12.202   4.377  13.255  1.00  0.00           C  
ATOM   1416  CEN GLN A 208     -11.313   5.856  13.521  1.00  0.00           X  
ATOM   1417  H   GLN A 208     -11.528   2.742  11.452  1.00  0.00           H  
ATOM   1418  N   ALA A 209     -14.537   2.309  13.003  1.00  0.00           N  
ATOM   1419  CA  ALA A 209     -15.893   1.861  13.289  1.00  0.00           C  
ATOM   1420  C   ALA A 209     -15.924   0.406  13.788  1.00  0.00           C  
ATOM   1421  O   ALA A 209     -16.631   0.094  14.749  1.00  0.00           O  
ATOM   1422  CB  ALA A 209     -16.764   2.022  12.052  1.00  0.00           C  
ATOM   1423  CEN ALA A 209     -16.764   2.021  12.053  1.00  0.00           X  
ATOM   1424  H   ALA A 209     -14.320   2.601  12.059  1.00  0.00           H  
ATOM   1425  N   ALA A 210     -15.135  -0.491  13.192  1.00  0.00           N  
ATOM   1426  CA  ALA A 210     -15.044  -1.893  13.585  1.00  0.00           C  
ATOM   1427  C   ALA A 210     -14.479  -2.042  15.007  1.00  0.00           C  
ATOM   1428  O   ALA A 210     -15.002  -2.821  15.807  1.00  0.00           O  
ATOM   1429  CB  ALA A 210     -14.192  -2.662  12.586  1.00  0.00           C  
ATOM   1430  CEN ALA A 210     -14.192  -2.662  12.587  1.00  0.00           X  
ATOM   1431  H   ALA A 210     -14.586  -0.189  12.397  1.00  0.00           H  
ATOM   1432  N   ALA A 211     -13.457  -1.257  15.363  1.00  0.00           N  
ATOM   1433  CA  ALA A 211     -12.836  -1.264  16.685  1.00  0.00           C  
ATOM   1434  C   ALA A 211     -13.802  -0.762  17.768  1.00  0.00           C  
ATOM   1435  O   ALA A 211     -13.882  -1.372  18.837  1.00  0.00           O  
ATOM   1436  CB  ALA A 211     -11.567  -0.425  16.670  1.00  0.00           C  
ATOM   1437  CEN ALA A 211     -11.568  -0.425  16.671  1.00  0.00           X  
ATOM   1438  H   ALA A 211     -13.082  -0.629  14.669  1.00  0.00           H  
ATOM   1439  N   ALA A 212     -14.579   0.290  17.494  1.00  0.00           N  
ATOM   1440  CA  ALA A 212     -15.547   0.841  18.438  1.00  0.00           C  
ATOM   1441  C   ALA A 212     -16.707  -0.142  18.677  1.00  0.00           C  
ATOM   1442  O   ALA A 212     -17.090  -0.370  19.824  1.00  0.00           O  
ATOM   1443  CB  ALA A 212     -16.069   2.179  17.934  1.00  0.00           C  
ATOM   1444  CEN ALA A 212     -16.070   2.178  17.934  1.00  0.00           X  
ATOM   1445  H   ALA A 212     -14.493   0.734  16.593  1.00  0.00           H  
ATOM   1446  N   ALA A 213     -17.185  -0.819  17.631  1.00  0.00           N  
ATOM   1447  CA  ALA A 213     -18.262  -1.809  17.736  1.00  0.00           C  
ATOM   1448  C   ALA A 213     -17.851  -3.050  18.555  1.00  0.00           C  
ATOM   1449  O   ALA A 213     -18.594  -3.496  19.436  1.00  0.00           O  
ATOM   1450  CB  ALA A 213     -18.719  -2.223  16.345  1.00  0.00           C  
ATOM   1451  CEN ALA A 213     -18.719  -2.223  16.346  1.00  0.00           X  
ATOM   1452  H   ALA A 213     -16.829  -0.599  16.712  1.00  0.00           H  
ATOM   1453  N   ALA A 214     -16.666  -3.611  18.302  1.00  0.00           N  
ATOM   1454  CA  ALA A 214     -16.123  -4.733  19.058  1.00  0.00           C  
ATOM   1455  C   ALA A 214     -15.888  -4.386  20.539  1.00  0.00           C  
ATOM   1456  O   ALA A 214     -16.344  -5.127  21.409  1.00  0.00           O  
ATOM   1457  CB  ALA A 214     -14.830  -5.211  18.413  1.00  0.00           C  
ATOM   1458  CEN ALA A 214     -14.830  -5.211  18.414  1.00  0.00           X  
ATOM   1459  H   ALA A 214     -16.131  -3.253  17.522  1.00  0.00           H  
ATOM   1460  N   ASN A 215     -15.223  -3.264  20.835  1.00  0.00           N  
ATOM   1461  CA  ASN A 215     -14.956  -2.808  22.199  1.00  0.00           C  
ATOM   1462  C   ASN A 215     -16.218  -2.698  23.063  1.00  0.00           C  
ATOM   1463  O   ASN A 215     -16.201  -3.189  24.185  1.00  0.00           O  
ATOM   1464  CB  ASN A 215     -14.226  -1.477  22.187  1.00  0.00           C  
ATOM   1465  CEN ASN A 215     -13.236  -1.128  22.189  1.00  0.00           X  
ATOM   1466  H   ASN A 215     -14.861  -2.712  20.071  1.00  0.00           H  
ATOM   1467  N   CYS A 216     -17.337  -2.196  22.536  1.00  0.00           N  
ATOM   1468  CA  CYS A 216     -18.602  -2.108  23.277  1.00  0.00           C  
ATOM   1469  C   CYS A 216     -19.142  -3.482  23.743  1.00  0.00           C  
ATOM   1470  O   CYS A 216     -19.661  -3.591  24.849  1.00  0.00           O  
ATOM   1471  CB  CYS A 216     -19.538  -1.495  22.236  1.00  0.00           C  
ATOM   1472  CEN CYS A 216     -19.933  -0.549  22.180  1.00  0.00           X  
ATOM   1473  H   CYS A 216     -17.306  -1.814  21.601  1.00  0.00           H  
ATOM   1474  N   ARG A 217     -19.063  -4.524  22.901  1.00  0.00           N  
ATOM   1475  CA  ARG A 217     -19.480  -5.905  23.198  1.00  0.00           C  
ATOM   1476  C   ARG A 217     -18.692  -6.572  24.342  1.00  0.00           C  
ATOM   1477  O   ARG A 217     -19.319  -7.259  25.151  1.00  0.00           O  
ATOM   1478  CB  ARG A 217     -19.446  -6.769  21.946  1.00  0.00           C  
ATOM   1479  CEN ARG A 217     -20.191  -7.948  19.895  1.00  0.00           X  
ATOM   1480  H   ARG A 217     -18.672  -4.342  21.988  1.00  0.00           H  
ATOM   1481  N   LYS A 218     -17.361  -6.435  24.377  1.00  0.00           N  
ATOM   1482  CA  LYS A 218     -16.471  -6.975  25.426  1.00  0.00           C  
ATOM   1483  C   LYS A 218     -16.966  -6.544  26.797  1.00  0.00           C  
ATOM   1484  O   LYS A 218     -16.837  -7.374  27.719  1.00  0.00           O  
ATOM   1485  CB  LYS A 218     -15.028  -6.514  25.220  1.00  0.00           C  
ATOM   1486  CEN LYS A 218     -13.052  -6.966  24.612  1.00  0.00           X  
ATOM   1487  H   LYS A 218     -16.957  -5.693  23.824  1.00  0.00           H  
TER                                                                             
# All scores below are weighted scores, not raw scores.
#BEGIN_POSE_ENERGIES_TABLE ./minmover_pdb/pose_77.pdb
label vdw cenpack pair env cbeta hs_pair ss_pair sheet total
weights 1 0.5 1 1 0.25 1 1 1 NA
pose 3.20517 -0.8421 -4.14249 -3.92372 12.4023 0 0 0 6.69919
MET:NtermProteinFull_1 0 -0.19017 -0.18338 -0.13184 0.03305 0 0 0 -0.47234
TYR_2 0 0.0705 -0.02657 0.85888 0.0697 0 0 0 0.97251
GLY_3 0 -0.03612 0.03238 -0.07965 0.0663 0 0 0 -0.01709
LYS_4 0 -0.25509 0.18657 -0.33001 0.04286 0 0 0 -0.35566
LEU_5 0 0.52276 -0.30411 -0.30366 0.04327 0 0 0 -0.04174
ASN_6 0 -0.03483 0.03814 -0.32173 0.06956 0 0 0 -0.24886
ASP_7 0 0.06012 0.00865 -0.47618 0.06921 0 0 0 -0.33821
LEU_8 0 -0.08757 -0.4623 -0.19483 0.04438 0 0 0 -0.70033
LEU_9 0 -0.24538 -0.23948 0.58995 0.04322 0 0 0 0.14831
GLU_10 0 -0.02119 0.01172 -0.82678 0.06947 0 0 0 -0.76679
ASP_11 0 0.03765 -0.22987 -0.37876 0.06893 0 0 0 -0.50205
LEU_12 0 0.13104 -0.63801 -0.39148 0.04435 0 0 0 -0.85411
GLN_13 0 -0.04973 0.21165 -0.4142 0.0689 0 0 0 -0.18338
GLU_14 0 -0.02978 -0.02772 -0.92601 0.06932 0 0 0 -0.91419
VAL_15 0 0.47734 0.04834 -0.19594 0.07051 0 0 0 0.40026
LEU_16 0 0.68395 0.07491 -0.30366 0.07074 0 0 0 0.52594
LYS_17 0 -0.06649 -0.01652 -0.8715 0.06961 0 0 0 -0.8849
ASN_18 0 -0.03407 -0.2946 -0.36221 0.06878 0 0 0 -0.62211
LEU_19 0 -0.4743 0.64099 -0.30366 0.03228 0 0 0 -0.10468
HIS_20 0 -0.35975 -0.19783 -0.06774 0.03574 0 0 0 -0.58958
LYS_21 0 -0.02947 -0.14197 -1.04927 0.07072 0 0 0 -1.14999
ASN_22 0 -0.07721 -0.07366 -0.36221 0.06966 0 0 0 -0.44342
ASP_23 0 -0.26611 0.21589 0.08318 0.03448 0 0 0 0.06743
ARG_24 0 -0.06643 -0.16308 -0.39371 0.04409 0 0 0 -0.57913
SER_25 0 0.03761 0.00739 -0.22078 0.03681 0 0 0 -0.13896
GLY_26 0 -0.17003 -0.2221 -0.07965 0.03503 0 0 0 -0.43675
LYS_27 0 -0.00245 -0.14199 -0.96458 0.07322 0 0 0 -1.03579
ASP_28 0 -0.03476 -0.00375 -0.56986 0.06985 0 0 0 -0.53851
ASN_29 0 -0.14968 -0.01799 -0.07783 0.03519 0 0 0 -0.21032
ILE_30 0 0.02725 0.57242 0.84939 0.06878 0 0 0 1.51784
HIS_D_31 0 -0.03123 0.0059 0.20362 0.06985 0 0 0 0.24814
ASP_32 0 -0.10007 -0.00261 -0.03907 0.06902 0 0 0 -0.07273
VAL_33 0 0.30854 0.0212 -0.27892 0.04392 0 0 0 0.09473
ASP_34 0 0.06352 0.43119 -0.37876 0.06893 0 0 0 0.18488
ASN_35 0 -0.0512 0.1149 -0.32173 0.06913 0 0 0 -0.1889
HIS_D_36 0 0.35492 0.26885 -0.18746 0.04375 0 0 0 0.48005
LEU_37 0 0.15893 -0.62832 -0.06582 0.04018 0 0 0 -0.49503
GLN_38 0 -0.00503 0.13938 -0.55896 0.0693 0 0 0 -0.35531
ASN_39 0 0.06278 0.09215 -0.28327 0.06904 0 0 0 -0.05929
VAL_40 0 -0.15572 -0.5784 -0.35242 0.04458 0 0 0 -1.04197
ILE_41 0 -0.22043 -0.38549 0.47679 0.06948 0 0 0 -0.05965
GLU_42 0 -0.04938 -0.03235 -0.92601 0.0693 0 0 0 -0.93844
ASP_43 0 -0.1712 0.106 -0.1485 0.04303 0 0 0 -0.17067
ILE_44 0 0.06599 -0.73952 -0.20059 0.07221 0 0 0 -0.80191
HIS_45 0 0.05951 0.36115 -0.02241 0.06886 0 0 0 0.4671
ASP_46 0 0.01956 -0.05804 -0.47618 0.06893 0 0 0 -0.44573
PHE_47 0 -0.14541 -0.17796 -0.19907 0.04479 0 0 0 -0.47766
MET_48 0 -0.19242 -0.07092 -0.13184 0.03683 0 0 0 -0.35834
GLN_49 0 0.02473 0.06832 -0.55896 0.06921 0 0 0 -0.3967
ALA_50 0 -0.27238 0.16922 0.15304 0.03543 0 0 0 0.08531
ALA_51 0 -0.034 -0.11742 -0.14527 0.03892 0 0 0 -0.25776
ALA_52 0 0.19011 0.12137 -0.06885 0.03547 0 0 0 0.27811
ALA_53 0 -0.10128 0.03161 0.16717 0.03406 0 0 0 0.13156
ALA_54 0 0.17679 0.05142 0.03291 0.02991 0 0 0 0.29103
ALA_55 0.22338 0.71835 0.09326 -0.17838 0.03394 0 0 0 0.89055
ASN_56 0 -0.11601 -0.51085 0.05572 0.0345 0 0 0 -0.53664
CYS_57 0 -0.03057 0.12419 1.27167 0.06373 0 0 0 1.42902
ARG_58 0.77029 0.39414 0.3098 -0.17363 0.03514 0 0 0 1.33573
LYS_59 0.52089 0.39028 -0.25773 -0.2228 0.03028 0 0 0 0.46093
GLY_60 0 0.11778 -0.09526 -0.08884 0.0357 0 0 0 -0.03061
SER_61 0 0.01545 -0.0603 -0.22078 0.04309 0 0 0 -0.22253
PRO_62 0 -0.4804 -0.24206 -0.22805 0.05172 0 0 0 -0.89879
GLY_63 0 0.07642 0.00318 -0.0429 0.03743 0 0 0 0.07413
SER_64 0 0.00672 -0.00708 0.13063 0.04109 0 0 0 0.17136
PRO_65 0 0.03355 -0.15388 -0.12679 0.07143 0 0 0 -0.1757
ALA_66 0 -0.0454 0.04306 0.77873 0.04731 0 0 0 0.82369
GLY_67 0 -0.00894 -0.00761 0.91259 0.04183 0 0 0 0.93786
SER_68 0 -0.01209 0.00237 0.29023 0.04957 0 0 0 0.33008
PRO_69 0 0 0 0.2123 0.04957 0 0 0 0.26186
THR_70 0 0 0 0.43096 0.07499 0 0 0 0.50594
SER_71 0 0 0 0.29023 0.07582 0 0 0 0.36605
THR_72 0 0 0 0.48779 0.07582 0 0 0 0.56361
GLU_73 0 0 0 -1.03403 0.07499 0 0 0 -0.95904
GLU_74 0 0 0 -0.93278 0.04957 0 0 0 -0.88321
GLY_75 0 0 0 0.91259 0.04957 0 0 0 0.96215
THR_76 0 0 0 0.48779 0.04957 0 0 0 0.53736
SER_77 0 0 0 0.29023 0.07499 0 0 0 0.36522
GLU_78 0 0 0 -1.01303 0.07573 0 0 0 -0.9373
SER_79 0 0 0 0.13063 0.07565 0 0 0 0.20628
ALA_80 0 0 0 0.89846 0.0548 0 0 0 0.95326
THR_81 0 0 0 0.48779 0.04957 0 0 0 0.53736
PRO_82 0 0 0 0.2123 0.07582 0 0 0 0.28812
GLU_83 0 0 0 -1.03403 0.07499 0 0 0 -0.95904
SER_84 0 0 0 0.13063 0.07508 0 0 0 0.20571
GLY_85 0 0 0 0.91259 0.04957 0 0 0 0.96215
PRO_86 0 0 0 0.51404 0.04957 0 0 0 0.5636
GLY_87 0 0 0 0.60923 0.04183 0 0 0 0.65106
THR_88 0 0 0 0.48779 0.04183 0 0 0 0.52962
SER_89 0 0 0 0.29023 0.04957 0 0 0 0.3398
THR_90 0 0 0 0.33798 0.07582 0 0 0 0.4138
GLU_91 0 0 0 -1.01303 0.07582 0 0 0 -0.93721
PRO_92 0 0 0 0.51404 0.07582 0 0 0 0.58986
SER_93 0 0 0 -0.0106 0.07499 0 0 0 0.06439
GLU_94 0 0 0 -1.01303 0.07582 0 0 0 -0.93721
GLY_95 0 0 0 0.91259 0.04957 0 0 0 0.96215
SER_96 0 0 0 -0.0106 0.07582 0 0 0 0.06522
ALA_97 0 0 0 0.77873 0.07508 0 0 0 0.85381
PRO_98 0 0 0 0.2123 0.04957 0 0 0 0.26186
GLY_99 0 0 0 0.91259 0.04883 0 0 0 0.96142
SER_100 0 0 0 -0.0106 0.04957 0 0 0 0.03897
PRO_101 0 0 0 0.51404 0.04957 0 0 0 0.5636
ALA_102 0 0 0 0.797 0.04957 0 0 0 0.84657
GLY_103 0 0 0 0.60923 0.04957 0 0 0 0.6588
SER_104 0 0 0 0.29023 0.04957 0 0 0 0.3398
PRO_105 0 0 0 0.51404 0.07582 0 0 0 0.58986
THR_106 0 0 0 0.33798 0.07499 0 0 0 0.41297
SER_107 0 0 0 0.29023 0.07499 0 0 0 0.36522
THR_108 0 0 0 0.48779 0.04957 0 0 0 0.53736
GLU_109 0.0001 0 0 -1.01303 0.07582 0 0 0 -0.93711
GLU_110 0.0001 0 0 -1.03403 0.07508 0 0 0 -0.95885
GLY_111 0 0 0 0.91259 0.07582 0 0 0 0.98841
THR_112 0 0 0 0.48779 0.07582 0 0 0 0.56361
SER_113 0 0 0 0.13063 0.07347 0 0 0 0.2041
THR_114 0 0 0 0.43096 0.07499 0 0 0 0.50594
GLU_115 0 0 0 -1.01303 0.07582 0 0 0 -0.93721
PRO_116 0 0 0 0.51404 0.07582 0 0 0 0.58986
SER_117 0 0 0 0.13063 0.07499 0 0 0 0.20562
GLU_118 0 0 0 -0.93278 0.07582 0 0 0 -0.85696
GLY_119 0 0 0 0.91259 0.04957 0 0 0 0.96215
SER_120 0 0 0 0.29023 0.04957 0 0 0 0.3398
ALA_121 0 0 0 0.89846 0.04957 0 0 0 0.94802
PRO_122 0 0 0 0.2123 0.04957 0 0 0 0.26186
GLY_123 0 0 0 0.91259 0.04957 0 0 0 0.96215
THR_124 0 0 0 0.43096 0.07582 0 0 0 0.50678
SER_125 0 0 0 0.13063 0.07573 0 0 0 0.20636
THR_126 0 0 0 0.43096 0.07499 0 0 0 0.50594
GLU_127 0 0 0 -1.01303 0.07582 0 0 0 -0.93721
PRO_128 0 0 0 0.2123 0.07582 0 0 0 0.28812
SER_129 0 0 0 0.13063 0.07582 0 0 0 0.20645
GLU_130 0 0 0 -1.03403 0.07582 0 0 0 -0.95821
GLY_131 0 0 0 0.91259 0.07582 0 0 0 0.98841
SER_132 0 0 0 0.29023 0.06999 0 0 0 0.36023
ALA_133 0 0 0 0.89846 0.06999 0 0 0 0.96845
PRO_134 0 0 0 0.2123 0.04957 0 0 0 0.26186
GLY_135 0.08385 0 0 0.91259 0.04957 0 0 0 1.046
THR_136 0.08385 0 0 0.48779 0.04957 0 0 0 0.6212
SER_137 0 0 0 0.29023 0.04957 0 0 0 0.3398
GLU_138 0 0 0 -1.03403 0.07582 0 0 0 -0.95821
SER_139 0 0 0 0.29023 0.07577 0 0 0 0.36601
ALA_140 0 0 0 0.797 0.07499 0 0 0 0.87199
THR_141 0.00408 0 0 0.48779 0.07582 0 0 0 0.56769
PRO_142 0.00408 0 0 0.51404 0.07582 0 0 0 0.59393
GLU_143 0 0 0 -1.01303 0.07499 0 0 0 -0.93804
SER_144 0 0 0 0.13063 0.07508 0 0 0 0.20571
GLY_145 0 -0.01898 -0.00761 0.91259 0.04957 0 0 0 0.93557
PRO_146 0 -0.02288 -0.06558 0.2123 0.04456 0 0 0 0.1684
GLY_147 0 -0.0618 -0.07381 0.35201 0.04552 0 0 0 0.26192
SER_148 0 -0.04393 -0.04391 -0.0106 0.07212 0 0 0 -0.02632
GLU_149 0 0.0381 -0.00522 -0.4886 0.03743 0 0 0 -0.41828
PRO_150 0 -0.05236 -0.14872 -0.05784 0.04731 0 0 0 -0.21162
ALA_151 0 -0.09043 0.17756 0.28428 0.04443 0 0 0 0.41583
THR_152 0.06508 -0.03923 -0.14938 -0.06501 0.04409 0 0 0 -0.14445
SER_153 0 -0.16362 -0.01783 -0.18312 0.03597 0 0 0 -0.3286
GLY_154 0.45582 0.31992 -0.19881 -0.06259 0.03495 0 0 0 0.54928
SER_155 0 -0.22918 -0.19867 -0.21543 0.03683 0 0 0 -0.60646
GLU_156 0 0.0788 -0.31106 -0.25924 0.06902 0 0 0 -0.42248
THR_157 0 -0.25255 -0.0517 0.07803 0.0494 0 0 0 -0.17682
PRO_158 0 0.01454 0.01183 -0.30063 0.04278 0 0 0 -0.23149
GLY_159 0 0.08941 0.05351 0.01121 0.0302 0 0 0 0.18433
MET_160 0 0.10287 -0.15086 -0.13184 0.03172 0 0 0 -0.1481
TYR_161 0 -0.00097 0.01922 0.81073 0.06961 0 0 0 0.89859
GLY_162 0 0.00609 0.08865 -0.08884 0.03688 0 0 0 0.04279
LYS_163 0 -0.17923 1.15996 1.09157 0.03153 0 0 0 2.10383
LEU_164 0 0.05341 -0.03694 0.24309 0.06939 0 0 0 0.32896
ASN_165 0 -0.03833 0.07407 -0.40966 0.06956 0 0 0 -0.30436
ASP_166 0 -0.22473 0.31048 -0.37876 0.04822 0 0 0 -0.24479
LEU_167 0 -0.11585 -0.39172 -0.50394 0.03741 0 0 0 -0.97409
LEU_168 0 0.04815 -0.1689 0.75945 0.06882 0 0 0 0.70751
GLU_169 0 -0.05213 -0.0437 -0.71584 0.0693 0 0 0 -0.74236
ASP_170 0 0.00119 0.77738 0.34071 0.04358 0 0 0 1.16286
LEU_171 0 -0.53088 -0.40492 0.08126 0.0366 0 0 0 -0.81793
GLN_172 0 0.00859 0.14262 -0.49415 0.06922 0 0 0 -0.27372
GLU_173 0 0.02922 -0.21073 -0.71584 0.06884 0 0 0 -0.82851
VAL_174 0 -0.03124 -0.5237 -0.27892 0.04101 0 0 0 -0.79285
LEU_175 0 0.44754 0.10352 0.24309 0.06987 0 0 0 0.86402
LYS_176 0 -0.05152 0.0281 -0.8715 0.07025 0 0 0 -0.82467
ASN_177 0 -0.18616 0.04083 -0.07783 0.03528 0 0 0 -0.18788
LEU_178 0 0.3036 0.21032 -0.50394 0.03727 0 0 0 0.04725
HIS_179 0 0.10636 0.23301 0.0215 0.06878 0 0 0 0.42965
LYS_180 0 -0.04454 0.01898 -0.8715 0.07025 0 0 0 -0.82681
ASN_181 0 -0.26523 -0.20368 0.19574 0.03095 0 0 0 -0.24222
ASP_182 0 -0.13366 0.03032 0.08318 0.04336 0 0 0 0.0232
ARG_183 0 -0.00994 0.00557 -0.55583 0.07203 0 0 0 -0.48817
SER_184 0 0.05089 -0.10796 -0.22078 0.04409 0 0 0 -0.23375
GLY_185 0 -0.21216 -0.20623 -0.08884 0.03028 0 0 0 -0.47694
LYS_186 0 -0.06336 0.00054 -0.8715 0.07291 0 0 0 -0.86142
ASP_187 0 -0.04278 -0.03077 -0.56986 0.07025 0 0 0 -0.57316
ASN_188 0 0.03552 -0.32017 -0.01232 0.03512 0 0 0 -0.26185
ILE_189 0 -0.44852 0.37424 0.72502 0.04303 0 0 0 0.69377
HIS_190 0 -0.06465 -0.13524 0.159 0.06947 0 0 0 0.02858
ASP_191 0 0.03433 -0.38286 -0.47618 0.0689 0 0 0 -0.75581
VAL_192 0 -0.11624 0.53815 -0.19594 0.03162 0 0 0 0.25758
ASP_193 0 -0.10339 -0.04387 -0.42964 0.06908 0 0 0 -0.50782
ASN_194 0 -0.06583 -0.08514 -0.40966 0.06894 0 0 0 -0.49169
HIS_D_195 0 -0.04319 0.05311 -0.15264 0.06913 0 0 0 -0.07358
LEU_196 0 0.5153 -0.30285 -0.45811 0.04516 0 0 0 -0.20051
GLN_197 0 -0.01335 0.01055 -0.49415 0.06893 0 0 0 -0.42802
ASN_198 0 -0.03277 -0.10119 -0.32173 0.06898 0 0 0 -0.3867
VAL_199 0 0.0178 -0.16431 -0.00525 0.0453 0 0 0 -0.10646
ILE_200 0 -0.23647 -0.33874 0.34575 0.04367 0 0 0 -0.18579
GLU_201 0 -0.05243 -0.01793 -0.82678 0.06959 0 0 0 -0.82755
ASP_202 0 -0.09373 -0.221 -0.37876 0.0691 0 0 0 -0.62439
ILE_203 0 0.13286 -0.69605 -0.31819 0.07157 0 0 0 -0.80981
HIS_D_204 0 -0.19217 0.24124 -0.02241 0.05284 0 0 0 0.07951
ASP_205 0 -0.0978 -0.03584 -0.56986 0.06879 0 0 0 -0.63472
PHE_206 0 -0.33835 0.20189 -0.07541 0.0359 0 0 0 -0.17597
MET_207 0 0.63928 0.05573 -0.29185 0.04494 0 0 0 0.44809
GLN_208 0 0.0663 0.05533 -0.4142 0.06894 0 0 0 -0.22363
ALA_209 0 -0.02262 0.09314 0.15304 0.04302 0 0 0 0.26657
ALA_210 0 -0.13652 -0.04786 -0.16647 0.03886 0 0 0 -0.31198
ALA_211 0 0.1639 -0.00872 0.07904 0.03084 0 0 0 0.26507
ALA_212 0 -0.11346 0.00852 0.28428 0.03503 0 0 0 0.21437
ALA_213 0 0.10406 0.03969 0.07904 0.03487 0 0 0 0.25766
ALA_214 0.22338 0.41358 -0.00251 -0.16647 0.03481 0 0 0 0.50279
ASN_215 0 0.02981 0.05928 -0.28327 0.04305 0 0 0 -0.15112
CYS_216 0 0.0047 0.04136 1.70525 0.06961 0 0 0 1.82091
ARG_217 0 -0.22485 -0.34227 -0.26954 0.03141 0 0 0 -0.80524
LYS:CtermProteinFull_218 0.77029 0.47325 0.50091 -0.60186 0.06887 0 0 0 1.21146
#END_POSE_ENERGIES_TABLE ./minmover_pdb/pose_77.pdb
