# Supplementary material for: Selection of a promiscuous minimalist cAMP phosphodiesterase from a library of de novo designed proteins
Source: Nat Chem. 2024 May 3;16(7):1200–8. doi: 10.1038/s41557-024-01490-4 (PMC11230910; doi:10.1038/s41557-024-01490-4)
Supplement: Supplementary file 3 — MD input files, scripts and final structures derived from MD, AlphaFold2, EMSfold and MultiSFold. [file 41557_2024_1490_MOESM3_ESM.zip › Computational_Data/4_MultiSFold/campase/pose_78.pdb]

ATOM      1  N   MET A   1      14.999  -7.930  -0.838  1.00  0.00           N  
ATOM      2  CA  MET A   1      13.940  -6.997  -1.273  1.00  0.00           C  
ATOM      3  C   MET A   1      12.590  -7.687  -1.322  1.00  0.00           C  
ATOM      4  O   MET A   1      11.691  -7.160  -0.703  1.00  0.00           O  
ATOM      5  CB  MET A   1      14.272  -6.407  -2.642  1.00  0.00           C  
ATOM      6  CEN MET A   1      14.749  -4.920  -3.441  1.00  0.00           X  
ATOM      7  H   MET A   1      15.775  -8.121  -1.439  1.00  0.00           H  
ATOM      8  N   TYR A   2      12.465  -8.878  -1.918  1.00  0.00           N  
ATOM      9  CA  TYR A   2      11.177  -9.590  -2.000  1.00  0.00           C  
ATOM     10  C   TYR A   2      10.455  -9.870  -0.665  1.00  0.00           C  
ATOM     11  O   TYR A   2       9.263  -9.637  -0.597  1.00  0.00           O  
ATOM     12  CB  TYR A   2      11.392 -10.917  -2.730  1.00  0.00           C  
ATOM     13  CEN TYR A   2      11.228 -11.620  -4.327  1.00  0.00           X  
ATOM     14  H   TYR A   2      13.163  -9.198  -2.572  1.00  0.00           H  
ATOM     15  N   GLY A   3      11.151 -10.323   0.391  1.00  0.00           N  
ATOM     16  CA  GLY A   3      10.521 -10.651   1.685  1.00  0.00           C  
ATOM     17  C   GLY A   3       9.900  -9.436   2.382  1.00  0.00           C  
ATOM     18  O   GLY A   3       8.782  -9.535   2.859  1.00  0.00           O  
ATOM     19  CEN GLY A   3      10.521 -10.651   1.685  1.00  0.00           X  
ATOM     20  H   GLY A   3      12.137 -10.505   0.283  1.00  0.00           H  
ATOM     21  N   LYS A   4      10.558  -8.267   2.292  1.00  0.00           N  
ATOM     22  CA  LYS A   4      10.086  -6.999   2.896  1.00  0.00           C  
ATOM     23  C   LYS A   4       8.855  -6.398   2.208  1.00  0.00           C  
ATOM     24  O   LYS A   4       7.982  -5.847   2.848  1.00  0.00           O  
ATOM     25  CB  LYS A   4      11.216  -5.968   2.892  1.00  0.00           C  
ATOM     26  CEN LYS A   4      12.719  -4.927   3.955  1.00  0.00           X  
ATOM     27  H   LYS A   4      11.464  -8.262   1.847  1.00  0.00           H  
ATOM     28  N   LEU A   5       8.840  -6.452   0.881  1.00  0.00           N  
ATOM     29  CA  LEU A   5       7.728  -6.023   0.052  1.00  0.00           C  
ATOM     30  C   LEU A   5       6.458  -6.831   0.333  1.00  0.00           C  
ATOM     31  O   LEU A   5       5.376  -6.262   0.409  1.00  0.00           O  
ATOM     32  CB  LEU A   5       8.113  -6.131  -1.429  1.00  0.00           C  
ATOM     33  CEN LEU A   5       8.520  -5.083  -2.482  1.00  0.00           X  
ATOM     34  H   LEU A   5       9.625  -6.901   0.425  1.00  0.00           H  
ATOM     35  N   ASN A   6       6.591  -8.150   0.491  1.00  0.00           N  
ATOM     36  CA  ASN A   6       5.437  -9.010   0.722  1.00  0.00           C  
ATOM     37  C   ASN A   6       4.701  -8.572   1.993  1.00  0.00           C  
ATOM     38  O   ASN A   6       3.486  -8.440   1.956  1.00  0.00           O  
ATOM     39  CB  ASN A   6       5.837 -10.471   0.811  1.00  0.00           C  
ATOM     40  CEN ASN A   6       5.921 -11.299   0.172  1.00  0.00           X  
ATOM     41  H   ASN A   6       7.507  -8.541   0.654  1.00  0.00           H  
ATOM     42  N   ASP A   7       5.451  -8.258   3.057  1.00  0.00           N  
ATOM     43  CA  ASP A   7       4.888  -7.819   4.339  1.00  0.00           C  
ATOM     44  C   ASP A   7       4.164  -6.469   4.170  1.00  0.00           C  
ATOM     45  O   ASP A   7       3.032  -6.312   4.609  1.00  0.00           O  
ATOM     46  CB  ASP A   7       5.985  -7.708   5.401  1.00  0.00           C  
ATOM     47  CEN ASP A   7       6.387  -8.239   6.172  1.00  0.00           X  
ATOM     48  H   ASP A   7       6.448  -8.417   3.020  1.00  0.00           H  
ATOM     49  N   LEU A   8       4.753  -5.541   3.404  1.00  0.00           N  
ATOM     50  CA  LEU A   8       4.177  -4.219   3.151  1.00  0.00           C  
ATOM     51  C   LEU A   8       2.855  -4.260   2.364  1.00  0.00           C  
ATOM     52  O   LEU A   8       1.950  -3.461   2.604  1.00  0.00           O  
ATOM     53  CB  LEU A   8       5.201  -3.353   2.406  1.00  0.00           C  
ATOM     54  CEN LEU A   8       6.136  -2.216   2.860  1.00  0.00           X  
ATOM     55  H   LEU A   8       5.700  -5.715   3.099  1.00  0.00           H  
ATOM     56  N   LEU A   9       2.749  -5.168   1.387  1.00  0.00           N  
ATOM     57  CA  LEU A   9       1.530  -5.327   0.592  1.00  0.00           C  
ATOM     58  C   LEU A   9       0.382  -5.880   1.450  1.00  0.00           C  
ATOM     59  O   LEU A   9      -0.732  -5.362   1.392  1.00  0.00           O  
ATOM     60  CB  LEU A   9       1.796  -6.246  -0.607  1.00  0.00           C  
ATOM     61  CEN LEU A   9       1.998  -5.973  -2.109  1.00  0.00           X  
ATOM     62  H   LEU A   9       3.526  -5.793   1.230  1.00  0.00           H  
ATOM     63  N   GLU A  10       0.663  -6.905   2.255  1.00  0.00           N  
ATOM     64  CA  GLU A  10      -0.309  -7.527   3.158  1.00  0.00           C  
ATOM     65  C   GLU A  10      -0.836  -6.520   4.189  1.00  0.00           C  
ATOM     66  O   GLU A  10      -2.047  -6.461   4.423  1.00  0.00           O  
ATOM     67  CB  GLU A  10       0.316  -8.730   3.869  1.00  0.00           C  
ATOM     68  CEN GLU A  10       0.549 -10.413   3.995  1.00  0.00           X  
ATOM     69  H   GLU A  10       1.615  -7.231   2.309  1.00  0.00           H  
ATOM     70  N   ASP A  11       0.041  -5.681   4.737  1.00  0.00           N  
ATOM     71  CA  ASP A  11      -0.318  -4.642   5.698  1.00  0.00           C  
ATOM     72  C   ASP A  11      -1.230  -3.591   5.060  1.00  0.00           C  
ATOM     73  O   ASP A  11      -2.232  -3.194   5.659  1.00  0.00           O  
ATOM     74  CB  ASP A  11       0.940  -3.977   6.262  1.00  0.00           C  
ATOM     75  CEN ASP A  11       1.553  -4.019   7.075  1.00  0.00           X  
ATOM     76  H   ASP A  11       1.025  -5.825   4.553  1.00  0.00           H  
ATOM     77  N   LEU A  12      -0.953  -3.196   3.815  1.00  0.00           N  
ATOM     78  CA  LEU A  12      -1.783  -2.246   3.075  1.00  0.00           C  
ATOM     79  C   LEU A  12      -3.207  -2.777   2.830  1.00  0.00           C  
ATOM     80  O   LEU A  12      -4.195  -2.079   3.082  1.00  0.00           O  
ATOM     81  CB  LEU A  12      -1.109  -1.901   1.741  1.00  0.00           C  
ATOM     82  CEN LEU A  12      -0.319  -0.670   1.257  1.00  0.00           X  
ATOM     83  H   LEU A  12      -0.101  -3.537   3.394  1.00  0.00           H  
ATOM     84  N   GLN A  13      -3.333  -4.039   2.409  1.00  0.00           N  
ATOM     85  CA  GLN A  13      -4.632  -4.691   2.222  1.00  0.00           C  
ATOM     86  C   GLN A  13      -5.459  -4.738   3.513  1.00  0.00           C  
ATOM     87  O   GLN A  13      -6.642  -4.370   3.502  1.00  0.00           O  
ATOM     88  CB  GLN A  13      -4.434  -6.114   1.692  1.00  0.00           C  
ATOM     89  CEN GLN A  13      -4.457  -7.112   0.260  1.00  0.00           X  
ATOM     90  H   GLN A  13      -2.492  -4.582   2.275  1.00  0.00           H  
ATOM     91  N   GLU A  14      -4.884  -5.169   4.636  1.00  0.00           N  
ATOM     92  CA  GLU A  14      -5.615  -5.218   5.903  1.00  0.00           C  
ATOM     93  C   GLU A  14      -6.067  -3.815   6.339  1.00  0.00           C  
ATOM     94  O   GLU A  14      -7.232  -3.650   6.719  1.00  0.00           O  
ATOM     95  CB  GLU A  14      -4.751  -5.857   6.992  1.00  0.00           C  
ATOM     96  CEN GLU A  14      -4.317  -7.215   7.925  1.00  0.00           X  
ATOM     97  H   GLU A  14      -3.928  -5.500   4.608  1.00  0.00           H  
ATOM     98  N   VAL A  15      -5.231  -2.780   6.182  1.00  0.00           N  
ATOM     99  CA  VAL A  15      -5.620  -1.403   6.535  1.00  0.00           C  
ATOM    100  C   VAL A  15      -6.779  -0.905   5.685  1.00  0.00           C  
ATOM    101  O   VAL A  15      -7.682  -0.268   6.227  1.00  0.00           O  
ATOM    102  CB  VAL A  15      -4.441  -0.424   6.381  1.00  0.00           C  
ATOM    103  CEN VAL A  15      -3.994  -0.035   6.733  1.00  0.00           X  
ATOM    104  H   VAL A  15      -4.310  -2.953   5.805  1.00  0.00           H  
ATOM    105  N   LEU A  16      -6.808  -1.236   4.390  1.00  0.00           N  
ATOM    106  CA  LEU A  16      -7.902  -0.836   3.494  1.00  0.00           C  
ATOM    107  C   LEU A  16      -9.237  -1.428   3.944  1.00  0.00           C  
ATOM    108  O   LEU A  16     -10.259  -0.748   4.063  1.00  0.00           O  
ATOM    109  CB  LEU A  16      -7.592  -1.263   2.054  1.00  0.00           C  
ATOM    110  CEN LEU A  16      -7.124  -0.484   0.810  1.00  0.00           X  
ATOM    111  H   LEU A  16      -6.046  -1.784   4.017  1.00  0.00           H  
ATOM    112  N   LYS A  17      -9.223  -2.720   4.258  1.00  0.00           N  
ATOM    113  CA  LYS A  17     -10.408  -3.434   4.723  1.00  0.00           C  
ATOM    114  C   LYS A  17     -10.960  -2.848   6.024  1.00  0.00           C  
ATOM    115  O   LYS A  17     -12.172  -2.651   6.134  1.00  0.00           O  
ATOM    116  CB  LYS A  17     -10.089  -4.918   4.913  1.00  0.00           C  
ATOM    117  CEN LYS A  17     -10.231  -6.905   4.202  1.00  0.00           X  
ATOM    118  H   LYS A  17      -8.362  -3.224   4.113  1.00  0.00           H  
ATOM    119  N   ASN A  18     -10.111  -2.569   7.009  1.00  0.00           N  
ATOM    120  CA  ASN A  18     -10.531  -2.020   8.296  1.00  0.00           C  
ATOM    121  C   ASN A  18     -11.089  -0.599   8.160  1.00  0.00           C  
ATOM    122  O   ASN A  18     -12.143  -0.314   8.731  1.00  0.00           O  
ATOM    123  CB  ASN A  18      -9.390  -2.039   9.297  1.00  0.00           C  
ATOM    124  CEN ASN A  18      -9.011  -2.678  10.038  1.00  0.00           X  
ATOM    125  H   ASN A  18      -9.124  -2.722   6.847  1.00  0.00           H  
ATOM    126  N   LEU A  19     -10.474   0.251   7.342  1.00  0.00           N  
ATOM    127  CA  LEU A  19     -10.952   1.607   7.076  1.00  0.00           C  
ATOM    128  C   LEU A  19     -12.338   1.595   6.430  1.00  0.00           C  
ATOM    129  O   LEU A  19     -13.207   2.371   6.827  1.00  0.00           O  
ATOM    130  CB  LEU A  19      -9.954   2.352   6.181  1.00  0.00           C  
ATOM    131  CEN LEU A  19      -8.904   3.442   6.468  1.00  0.00           X  
ATOM    132  H   LEU A  19      -9.646  -0.058   6.849  1.00  0.00           H  
ATOM    133  N   HIS A  20     -12.585   0.638   5.533  1.00  0.00           N  
ATOM    134  CA  HIS A  20     -13.906   0.427   4.940  1.00  0.00           C  
ATOM    135  C   HIS A  20     -14.973   0.027   5.974  1.00  0.00           C  
ATOM    136  O   HIS A  20     -16.035   0.645   6.041  1.00  0.00           O  
ATOM    137  CB  HIS A  20     -13.824  -0.641   3.844  1.00  0.00           C  
ATOM    138  CEN HIS A  20     -13.658  -0.702   2.430  1.00  0.00           X  
ATOM    139  H   HIS A  20     -11.802   0.116   5.168  1.00  0.00           H  
ATOM    140  N   LYS A  21     -14.715  -0.998   6.804  1.00  0.00           N  
ATOM    141  CA  LYS A  21     -15.690  -1.481   7.810  1.00  0.00           C  
ATOM    142  C   LYS A  21     -15.995  -0.436   8.887  1.00  0.00           C  
ATOM    143  O   LYS A  21     -17.119  -0.398   9.386  1.00  0.00           O  
ATOM    144  CB  LYS A  21     -15.179  -2.762   8.472  1.00  0.00           C  
ATOM    145  CEN LYS A  21     -15.273  -4.868   8.652  1.00  0.00           X  
ATOM    146  H   LYS A  21     -13.812  -1.444   6.729  1.00  0.00           H  
ATOM    147  N   ASN A  22     -15.013   0.384   9.253  1.00  0.00           N  
ATOM    148  CA  ASN A  22     -15.119   1.334  10.356  1.00  0.00           C  
ATOM    149  C   ASN A  22     -15.928   2.603  10.004  1.00  0.00           C  
ATOM    150  O   ASN A  22     -16.595   3.161  10.881  1.00  0.00           O  
ATOM    151  CB  ASN A  22     -13.739   1.722  10.855  1.00  0.00           C  
ATOM    152  CEN ASN A  22     -13.048   1.397  11.575  1.00  0.00           X  
ATOM    153  H   ASN A  22     -14.129   0.312   8.771  1.00  0.00           H  
ATOM    154  N   ASP A  23     -15.972   3.014   8.725  1.00  0.00           N  
ATOM    155  CA  ASP A  23     -16.512   4.306   8.274  1.00  0.00           C  
ATOM    156  C   ASP A  23     -18.053   4.356   8.257  1.00  0.00           C  
ATOM    157  O   ASP A  23     -18.709   4.301   7.213  1.00  0.00           O  
ATOM    158  CB  ASP A  23     -15.972   4.636   6.880  1.00  0.00           C  
ATOM    159  CEN ASP A  23     -15.230   5.170   6.433  1.00  0.00           X  
ATOM    160  H   ASP A  23     -15.559   2.422   8.017  1.00  0.00           H  
ATOM    161  N   ARG A  24     -18.670   4.514   9.433  1.00  0.00           N  
ATOM    162  CA  ARG A  24     -20.131   4.690   9.512  1.00  0.00           C  
ATOM    163  C   ARG A  24     -20.623   6.129   9.396  1.00  0.00           C  
ATOM    164  O   ARG A  24     -21.829   6.310   9.284  1.00  0.00           O  
ATOM    165  CB  ARG A  24     -20.694   4.046  10.770  1.00  0.00           C  
ATOM    166  CEN ARG A  24     -21.724   2.373  12.283  1.00  0.00           X  
ATOM    167  H   ARG A  24     -18.080   4.606  10.246  1.00  0.00           H  
ATOM    168  N   SER A  25     -19.749   7.138   9.401  1.00  0.00           N  
ATOM    169  CA  SER A  25     -20.210   8.539   9.476  1.00  0.00           C  
ATOM    170  C   SER A  25     -19.848   9.457   8.293  1.00  0.00           C  
ATOM    171  O   SER A  25     -20.074  10.662   8.400  1.00  0.00           O  
ATOM    172  CB  SER A  25     -19.677   9.153  10.756  1.00  0.00           C  
ATOM    173  CEN SER A  25     -19.332   9.260  11.162  1.00  0.00           X  
ATOM    174  H   SER A  25     -18.774   6.926   9.565  1.00  0.00           H  
ATOM    175  N   GLY A  26     -19.321   8.959   7.167  1.00  0.00           N  
ATOM    176  CA  GLY A  26     -18.859   9.851   6.083  1.00  0.00           C  
ATOM    177  C   GLY A  26     -18.691   9.190   4.717  1.00  0.00           C  
ATOM    178  O   GLY A  26     -17.579   9.163   4.197  1.00  0.00           O  
ATOM    179  CEN GLY A  26     -18.859   9.852   6.082  1.00  0.00           X  
ATOM    180  H   GLY A  26     -19.124   7.973   7.089  1.00  0.00           H  
ATOM    181  N   LYS A  27     -19.792   8.655   4.166  1.00  0.00           N  
ATOM    182  CA  LYS A  27     -19.887   7.933   2.884  1.00  0.00           C  
ATOM    183  C   LYS A  27     -19.057   8.496   1.732  1.00  0.00           C  
ATOM    184  O   LYS A  27     -18.496   7.724   0.966  1.00  0.00           O  
ATOM    185  CB  LYS A  27     -21.351   7.870   2.447  1.00  0.00           C  
ATOM    186  CEN LYS A  27     -23.142   6.758   2.275  1.00  0.00           X  
ATOM    187  H   LYS A  27     -20.614   8.631   4.755  1.00  0.00           H  
ATOM    188  N   ASP A  28     -18.982   9.816   1.608  1.00  0.00           N  
ATOM    189  CA  ASP A  28     -18.207  10.416   0.519  1.00  0.00           C  
ATOM    190  C   ASP A  28     -16.705  10.122   0.645  1.00  0.00           C  
ATOM    191  O   ASP A  28     -16.039   9.868  -0.353  1.00  0.00           O  
ATOM    192  CB  ASP A  28     -18.440  11.928   0.476  1.00  0.00           C  
ATOM    193  CEN ASP A  28     -19.006  12.621  -0.011  1.00  0.00           X  
ATOM    194  H   ASP A  28     -19.709  10.378   2.028  1.00  0.00           H  
ATOM    195  N   ASN A  29     -16.174  10.029   1.868  1.00  0.00           N  
ATOM    196  CA  ASN A  29     -14.740   9.788   2.053  1.00  0.00           C  
ATOM    197  C   ASN A  29     -14.353   8.306   1.903  1.00  0.00           C  
ATOM    198  O   ASN A  29     -13.220   8.009   1.532  1.00  0.00           O  
ATOM    199  CB  ASN A  29     -14.276  10.308   3.401  1.00  0.00           C  
ATOM    200  CEN ASN A  29     -13.879  11.192   3.804  1.00  0.00           X  
ATOM    201  H   ASN A  29     -16.758  10.234   2.668  1.00  0.00           H  
ATOM    202  N   ILE A  30     -15.261   7.376   2.212  1.00  0.00           N  
ATOM    203  CA  ILE A  30     -15.006   5.937   2.037  1.00  0.00           C  
ATOM    204  C   ILE A  30     -14.781   5.617   0.565  1.00  0.00           C  
ATOM    205  O   ILE A  30     -13.864   4.862   0.267  1.00  0.00           O  
ATOM    206  CB  ILE A  30     -16.167   5.076   2.570  1.00  0.00           C  
ATOM    207  CEN ILE A  30     -16.585   4.589   3.451  1.00  0.00           X  
ATOM    208  H   ILE A  30     -16.182   7.678   2.496  1.00  0.00           H  
ATOM    209  N   HIS A  31     -15.545   6.214  -0.359  1.00  0.00           N  
ATOM    210  CA  HIS A  31     -15.336   5.989  -1.791  1.00  0.00           C  
ATOM    211  C   HIS A  31     -13.953   6.462  -2.243  1.00  0.00           C  
ATOM    212  O   HIS A  31     -13.226   5.693  -2.869  1.00  0.00           O  
ATOM    213  CB  HIS A  31     -16.421   6.695  -2.610  1.00  0.00           C  
ATOM    214  CEN HIS A  31     -17.675   6.381  -3.208  1.00  0.00           X  
ATOM    215  H   HIS A  31     -16.248   6.882  -0.073  1.00  0.00           H  
ATOM    216  N   ASP A  32     -13.555   7.684  -1.883  1.00  0.00           N  
ATOM    217  CA  ASP A  32     -12.245   8.220  -2.255  1.00  0.00           C  
ATOM    218  C   ASP A  32     -11.099   7.386  -1.665  1.00  0.00           C  
ATOM    219  O   ASP A  32     -10.110   7.128  -2.349  1.00  0.00           O  
ATOM    220  CB  ASP A  32     -12.120   9.676  -1.802  1.00  0.00           C  
ATOM    221  CEN ASP A  32     -12.221  10.623  -2.165  1.00  0.00           X  
ATOM    222  H   ASP A  32     -14.216   8.301  -1.435  1.00  0.00           H  
ATOM    223  N   VAL A  33     -11.250   6.909  -0.426  1.00  0.00           N  
ATOM    224  CA  VAL A  33     -10.255   6.052   0.242  1.00  0.00           C  
ATOM    225  C   VAL A  33     -10.108   4.713  -0.485  1.00  0.00           C  
ATOM    226  O   VAL A  33      -8.987   4.248  -0.650  1.00  0.00           O  
ATOM    227  CB  VAL A  33     -10.627   5.786   1.713  1.00  0.00           C  
ATOM    228  CEN VAL A  33     -10.451   5.927   2.363  1.00  0.00           X  
ATOM    229  H   VAL A  33     -12.115   7.115   0.054  1.00  0.00           H  
ATOM    230  N   ASP A  34     -11.209   4.106  -0.937  1.00  0.00           N  
ATOM    231  CA  ASP A  34     -11.216   2.834  -1.672  1.00  0.00           C  
ATOM    232  C   ASP A  34     -10.475   2.972  -3.007  1.00  0.00           C  
ATOM    233  O   ASP A  34      -9.600   2.163  -3.304  1.00  0.00           O  
ATOM    234  CB  ASP A  34     -12.651   2.357  -1.911  1.00  0.00           C  
ATOM    235  CEN ASP A  34     -13.341   1.719  -1.519  1.00  0.00           X  
ATOM    236  H   ASP A  34     -12.102   4.538  -0.754  1.00  0.00           H  
ATOM    237  N   ASN A  35     -10.734   4.049  -3.757  1.00  0.00           N  
ATOM    238  CA  ASN A  35     -10.047   4.327  -5.022  1.00  0.00           C  
ATOM    239  C   ASN A  35      -8.540   4.527  -4.816  1.00  0.00           C  
ATOM    240  O   ASN A  35      -7.733   3.996  -5.576  1.00  0.00           O  
ATOM    241  CB  ASN A  35     -10.645   5.537  -5.717  1.00  0.00           C  
ATOM    242  CEN ASN A  35     -11.386   5.741  -6.432  1.00  0.00           X  
ATOM    243  H   ASN A  35     -11.449   4.691  -3.442  1.00  0.00           H  
ATOM    244  N   HIS A  36      -8.144   5.285  -3.791  1.00  0.00           N  
ATOM    245  CA  HIS A  36      -6.729   5.527  -3.518  1.00  0.00           C  
ATOM    246  C   HIS A  36      -5.995   4.227  -3.171  1.00  0.00           C  
ATOM    247  O   HIS A  36      -4.911   3.976  -3.690  1.00  0.00           O  
ATOM    248  CB  HIS A  36      -6.566   6.540  -2.381  1.00  0.00           C  
ATOM    249  CEN HIS A  36      -6.366   7.942  -2.226  1.00  0.00           X  
ATOM    250  H   HIS A  36      -8.837   5.721  -3.198  1.00  0.00           H  
ATOM    251  N   LEU A  37      -6.614   3.356  -2.372  1.00  0.00           N  
ATOM    252  CA  LEU A  37      -6.055   2.061  -2.003  1.00  0.00           C  
ATOM    253  C   LEU A  37      -5.852   1.139  -3.220  1.00  0.00           C  
ATOM    254  O   LEU A  37      -4.775   0.568  -3.370  1.00  0.00           O  
ATOM    255  CB  LEU A  37      -6.963   1.384  -0.969  1.00  0.00           C  
ATOM    256  CEN LEU A  37      -6.854   1.199   0.557  1.00  0.00           X  
ATOM    257  H   LEU A  37      -7.501   3.621  -1.972  1.00  0.00           H  
ATOM    258  N   GLN A  38      -6.831   1.041  -4.128  1.00  0.00           N  
ATOM    259  CA  GLN A  38      -6.698   0.240  -5.352  1.00  0.00           C  
ATOM    260  C   GLN A  38      -5.534   0.730  -6.225  1.00  0.00           C  
ATOM    261  O   GLN A  38      -4.716  -0.090  -6.640  1.00  0.00           O  
ATOM    262  CB  GLN A  38      -7.999   0.282  -6.159  1.00  0.00           C  
ATOM    263  CEN GLN A  38      -9.461  -0.591  -6.541  1.00  0.00           X  
ATOM    264  H   GLN A  38      -7.672   1.585  -3.999  1.00  0.00           H  
ATOM    265  N   ASN A  39      -5.402   2.045  -6.433  1.00  0.00           N  
ATOM    266  CA  ASN A  39      -4.304   2.599  -7.232  1.00  0.00           C  
ATOM    267  C   ASN A  39      -2.934   2.298  -6.596  1.00  0.00           C  
ATOM    268  O   ASN A  39      -2.009   1.903  -7.298  1.00  0.00           O  
ATOM    269  CB  ASN A  39      -4.471   4.093  -7.436  1.00  0.00           C  
ATOM    270  CEN ASN A  39      -4.899   4.743  -8.141  1.00  0.00           X  
ATOM    271  H   ASN A  39      -6.120   2.668  -6.092  1.00  0.00           H  
ATOM    272  N   VAL A  40      -2.826   2.375  -5.263  1.00  0.00           N  
ATOM    273  CA  VAL A  40      -1.580   2.061  -4.532  1.00  0.00           C  
ATOM    274  C   VAL A  40      -1.187   0.587  -4.710  1.00  0.00           C  
ATOM    275  O   VAL A  40      -0.018   0.277  -4.937  1.00  0.00           O  
ATOM    276  CB  VAL A  40      -1.713   2.365  -3.028  1.00  0.00           C  
ATOM    277  CEN VAL A  40      -1.507   2.792  -2.528  1.00  0.00           X  
ATOM    278  H   VAL A  40      -3.625   2.710  -4.742  1.00  0.00           H  
ATOM    279  N   ILE A  41      -2.145  -0.343  -4.631  1.00  0.00           N  
ATOM    280  CA  ILE A  41      -1.874  -1.777  -4.837  1.00  0.00           C  
ATOM    281  C   ILE A  41      -1.311  -2.045  -6.236  1.00  0.00           C  
ATOM    282  O   ILE A  41      -0.295  -2.740  -6.361  1.00  0.00           O  
ATOM    283  CB  ILE A  41      -3.142  -2.628  -4.638  1.00  0.00           C  
ATOM    284  CEN ILE A  41      -3.765  -3.144  -3.907  1.00  0.00           X  
ATOM    285  H   ILE A  41      -3.098  -0.038  -4.488  1.00  0.00           H  
ATOM    286  N   GLU A  42      -1.961  -1.521  -7.275  1.00  0.00           N  
ATOM    287  CA  GLU A  42      -1.519  -1.690  -8.662  1.00  0.00           C  
ATOM    288  C   GLU A  42      -0.084  -1.178  -8.853  1.00  0.00           C  
ATOM    289  O   GLU A  42       0.753  -1.893  -9.402  1.00  0.00           O  
ATOM    290  CB  GLU A  42      -2.470  -0.966  -9.618  1.00  0.00           C  
ATOM    291  CEN GLU A  42      -3.780  -1.002 -10.706  1.00  0.00           X  
ATOM    292  H   GLU A  42      -2.765  -0.933  -7.106  1.00  0.00           H  
ATOM    293  N   ASP A  43       0.238  -0.013  -8.297  1.00  0.00           N  
ATOM    294  CA  ASP A  43       1.570   0.583  -8.395  1.00  0.00           C  
ATOM    295  C   ASP A  43       2.643  -0.255  -7.686  1.00  0.00           C  
ATOM    296  O   ASP A  43       3.730  -0.470  -8.235  1.00  0.00           O  
ATOM    297  CB  ASP A  43       1.553   2.001  -7.819  1.00  0.00           C  
ATOM    298  CEN ASP A  43       1.471   2.970  -8.122  1.00  0.00           X  
ATOM    299  H   ASP A  43      -0.497   0.548  -7.894  1.00  0.00           H  
ATOM    300  N   ILE A  44       2.336  -0.817  -6.506  1.00  0.00           N  
ATOM    301  CA  ILE A  44       3.278  -1.686  -5.781  1.00  0.00           C  
ATOM    302  C   ILE A  44       3.588  -2.913  -6.631  1.00  0.00           C  
ATOM    303  O   ILE A  44       4.755  -3.279  -6.772  1.00  0.00           O  
ATOM    304  CB  ILE A  44       2.725  -2.135  -4.417  1.00  0.00           C  
ATOM    305  CEN ILE A  44       2.633  -1.876  -3.362  1.00  0.00           X  
ATOM    306  H   ILE A  44       1.405  -0.672  -6.143  1.00  0.00           H  
ATOM    307  N   HIS A  45       2.578  -3.546  -7.227  1.00  0.00           N  
ATOM    308  CA  HIS A  45       2.776  -4.711  -8.080  1.00  0.00           C  
ATOM    309  C   HIS A  45       3.725  -4.443  -9.256  1.00  0.00           C  
ATOM    310  O   HIS A  45       4.725  -5.153  -9.419  1.00  0.00           O  
ATOM    311  CB  HIS A  45       1.426  -5.207  -8.609  1.00  0.00           C  
ATOM    312  CEN HIS A  45       0.435  -6.169  -8.259  1.00  0.00           X  
ATOM    313  H   HIS A  45       1.644  -3.177  -7.116  1.00  0.00           H  
ATOM    314  N   ASP A  46       3.486  -3.383 -10.016  1.00  0.00           N  
ATOM    315  CA  ASP A  46       4.323  -3.006 -11.155  1.00  0.00           C  
ATOM    316  C   ASP A  46       5.766  -2.714 -10.732  1.00  0.00           C  
ATOM    317  O   ASP A  46       6.720  -3.175 -11.378  1.00  0.00           O  
ATOM    318  CB  ASP A  46       3.730  -1.788 -11.867  1.00  0.00           C  
ATOM    319  CEN ASP A  46       3.144  -1.556 -12.668  1.00  0.00           X  
ATOM    320  H   ASP A  46       2.649  -2.846  -9.848  1.00  0.00           H  
ATOM    321  N   PHE A  47       5.953  -2.018  -9.610  1.00  0.00           N  
ATOM    322  CA  PHE A  47       7.280  -1.678  -9.104  1.00  0.00           C  
ATOM    323  C   PHE A  47       8.068  -2.940  -8.729  1.00  0.00           C  
ATOM    324  O   PHE A  47       9.259  -3.041  -9.041  1.00  0.00           O  
ATOM    325  CB  PHE A  47       7.166  -0.746  -7.896  1.00  0.00           C  
ATOM    326  CEN PHE A  47       7.259   0.809  -7.582  1.00  0.00           X  
ATOM    327  H   PHE A  47       5.144  -1.740  -9.074  1.00  0.00           H  
ATOM    328  N   MET A  48       7.416  -3.934  -8.122  1.00  0.00           N  
ATOM    329  CA  MET A  48       8.027  -5.213  -7.761  1.00  0.00           C  
ATOM    330  C   MET A  48       8.523  -5.970  -8.987  1.00  0.00           C  
ATOM    331  O   MET A  48       9.658  -6.458  -8.994  1.00  0.00           O  
ATOM    332  CB  MET A  48       7.029  -6.070  -6.985  1.00  0.00           C  
ATOM    333  CEN MET A  48       6.685  -6.707  -5.386  1.00  0.00           X  
ATOM    334  H   MET A  48       6.437  -3.786  -7.913  1.00  0.00           H  
ATOM    335  N   GLN A  49       7.702  -6.066 -10.031  1.00  0.00           N  
ATOM    336  CA  GLN A  49       8.064  -6.740 -11.271  1.00  0.00           C  
ATOM    337  C   GLN A  49       9.316  -6.103 -11.895  1.00  0.00           C  
ATOM    338  O   GLN A  49      10.299  -6.806 -12.165  1.00  0.00           O  
ATOM    339  CB  GLN A  49       6.900  -6.692 -12.264  1.00  0.00           C  
ATOM    340  CEN GLN A  49       5.570  -7.599 -12.938  1.00  0.00           X  
ATOM    341  H   GLN A  49       6.768  -5.681  -9.948  1.00  0.00           H  
ATOM    342  N   ALA A  50       9.333  -4.776 -12.024  1.00  0.00           N  
ATOM    343  CA  ALA A  50      10.451  -4.037 -12.601  1.00  0.00           C  
ATOM    344  C   ALA A  50      11.753  -4.215 -11.793  1.00  0.00           C  
ATOM    345  O   ALA A  50      12.822  -4.411 -12.379  1.00  0.00           O  
ATOM    346  CB  ALA A  50      10.090  -2.562 -12.711  1.00  0.00           C  
ATOM    347  CEN ALA A  50      10.091  -2.563 -12.711  1.00  0.00           X  
ATOM    348  H   ALA A  50       8.521  -4.255 -11.727  1.00  0.00           H  
ATOM    349  N   ALA A  51      11.680  -4.227 -10.459  1.00  0.00           N  
ATOM    350  CA  ALA A  51      12.842  -4.404  -9.590  1.00  0.00           C  
ATOM    351  C   ALA A  51      13.432  -5.821  -9.706  1.00  0.00           C  
ATOM    352  O   ALA A  51      14.655  -5.990  -9.756  1.00  0.00           O  
ATOM    353  CB  ALA A  51      12.466  -4.099  -8.148  1.00  0.00           C  
ATOM    354  CEN ALA A  51      12.467  -4.100  -8.149  1.00  0.00           X  
ATOM    355  H   ALA A  51      10.785  -4.041 -10.026  1.00  0.00           H  
ATOM    356  N   ALA A  52      12.584  -6.846  -9.818  1.00  0.00           N  
ATOM    357  CA  ALA A  52      13.008  -8.233  -9.985  1.00  0.00           C  
ATOM    358  C   ALA A  52      13.733  -8.445 -11.326  1.00  0.00           C  
ATOM    359  O   ALA A  52      14.796  -9.074 -11.362  1.00  0.00           O  
ATOM    360  CB  ALA A  52      11.810  -9.164  -9.870  1.00  0.00           C  
ATOM    361  CEN ALA A  52      11.811  -9.164  -9.871  1.00  0.00           X  
ATOM    362  H   ALA A  52      11.595  -6.648  -9.786  1.00  0.00           H  
ATOM    363  N   ALA A  53      13.208  -7.883 -12.419  1.00  0.00           N  
ATOM    364  CA  ALA A  53      13.830  -7.982 -13.738  1.00  0.00           C  
ATOM    365  C   ALA A  53      15.188  -7.266 -13.773  1.00  0.00           C  
ATOM    366  O   ALA A  53      16.181  -7.849 -14.214  1.00  0.00           O  
ATOM    367  CB  ALA A  53      12.899  -7.416 -14.801  1.00  0.00           C  
ATOM    368  CEN ALA A  53      12.900  -7.416 -14.800  1.00  0.00           X  
ATOM    369  H   ALA A  53      12.351  -7.359 -12.334  1.00  0.00           H  
ATOM    370  N   ALA A  54      15.278  -6.049 -13.226  1.00  0.00           N  
ATOM    371  CA  ALA A  54      16.504  -5.251 -13.225  1.00  0.00           C  
ATOM    372  C   ALA A  54      17.627  -5.903 -12.399  1.00  0.00           C  
ATOM    373  O   ALA A  54      18.779  -5.957 -12.844  1.00  0.00           O  
ATOM    374  CB  ALA A  54      16.210  -3.851 -12.707  1.00  0.00           C  
ATOM    375  CEN ALA A  54      16.211  -3.852 -12.707  1.00  0.00           X  
ATOM    376  H   ALA A  54      14.439  -5.634 -12.841  1.00  0.00           H  
ATOM    377  N   ALA A  55      17.303  -6.462 -11.227  1.00  0.00           N  
ATOM    378  CA  ALA A  55      18.261  -7.181 -10.395  1.00  0.00           C  
ATOM    379  C   ALA A  55      18.753  -8.476 -11.075  1.00  0.00           C  
ATOM    380  O   ALA A  55      19.961  -8.723 -11.141  1.00  0.00           O  
ATOM    381  CB  ALA A  55      17.643  -7.490  -9.039  1.00  0.00           C  
ATOM    382  CEN ALA A  55      17.643  -7.490  -9.040  1.00  0.00           X  
ATOM    383  H   ALA A  55      16.356  -6.351 -10.894  1.00  0.00           H  
ATOM    384  N   ASN A  56      17.835  -9.278 -11.625  1.00  0.00           N  
ATOM    385  CA  ASN A  56      18.169 -10.531 -12.306  1.00  0.00           C  
ATOM    386  C   ASN A  56      18.993 -10.328 -13.583  1.00  0.00           C  
ATOM    387  O   ASN A  56      19.825 -11.185 -13.893  1.00  0.00           O  
ATOM    388  CB  ASN A  56      16.913 -11.320 -12.629  1.00  0.00           C  
ATOM    389  CEN ASN A  56      16.320 -12.063 -12.184  1.00  0.00           X  
ATOM    390  H   ASN A  56      16.863  -9.021 -11.541  1.00  0.00           H  
ATOM    391  N   CYS A  57      18.872  -9.187 -14.269  1.00  0.00           N  
ATOM    392  CA  CYS A  57      19.636  -8.899 -15.490  1.00  0.00           C  
ATOM    393  C   CYS A  57      21.130  -9.243 -15.367  1.00  0.00           C  
ATOM    394  O   CYS A  57      21.711  -9.772 -16.313  1.00  0.00           O  
ATOM    395  CB  CYS A  57      19.450  -7.389 -15.638  1.00  0.00           C  
ATOM    396  CEN CYS A  57      18.890  -6.858 -16.314  1.00  0.00           X  
ATOM    397  H   CYS A  57      18.137  -8.545 -14.010  1.00  0.00           H  
ATOM    398  N   ARG A  58      21.772  -9.050 -14.202  1.00  0.00           N  
ATOM    399  CA  ARG A  58      23.218  -9.317 -14.060  1.00  0.00           C  
ATOM    400  C   ARG A  58      23.661 -10.762 -14.295  1.00  0.00           C  
ATOM    401  O   ARG A  58      24.837 -10.958 -14.591  1.00  0.00           O  
ATOM    402  CB  ARG A  58      23.729  -8.833 -12.711  1.00  0.00           C  
ATOM    403  CEN ARG A  58      24.737  -7.374 -10.976  1.00  0.00           X  
ATOM    404  H   ARG A  58      21.239  -8.705 -13.418  1.00  0.00           H  
ATOM    405  N   LYS A  59      22.770 -11.765 -14.270  1.00  0.00           N  
ATOM    406  CA  LYS A  59      23.219 -13.173 -14.395  1.00  0.00           C  
ATOM    407  C   LYS A  59      24.087 -13.403 -15.639  1.00  0.00           C  
ATOM    408  O   LYS A  59      24.947 -14.274 -15.613  1.00  0.00           O  
ATOM    409  CB  LYS A  59      22.013 -14.114 -14.430  1.00  0.00           C  
ATOM    410  CEN LYS A  59      20.781 -15.514 -13.432  1.00  0.00           X  
ATOM    411  H   LYS A  59      21.793 -11.547 -14.392  1.00  0.00           H  
ATOM    412  N   GLY A  60      23.917 -12.599 -16.690  1.00  0.00           N  
ATOM    413  CA  GLY A  60      24.611 -12.725 -17.972  1.00  0.00           C  
ATOM    414  C   GLY A  60      25.914 -11.940 -18.127  1.00  0.00           C  
ATOM    415  O   GLY A  60      26.472 -11.971 -19.216  1.00  0.00           O  
ATOM    416  CEN GLY A  60      24.611 -12.725 -17.972  1.00  0.00           X  
ATOM    417  H   GLY A  60      23.178 -11.907 -16.647  1.00  0.00           H  
ATOM    418  N   SER A  61      26.434 -11.263 -17.094  1.00  0.00           N  
ATOM    419  CA  SER A  61      27.630 -10.420 -17.261  1.00  0.00           C  
ATOM    420  C   SER A  61      28.939 -11.147 -16.920  1.00  0.00           C  
ATOM    421  O   SER A  61      30.013 -10.553 -16.983  1.00  0.00           O  
ATOM    422  CB  SER A  61      27.498  -9.174 -16.407  1.00  0.00           C  
ATOM    423  CEN SER A  61      27.363  -8.860 -15.984  1.00  0.00           X  
ATOM    424  H   SER A  61      26.079 -11.439 -16.164  1.00  0.00           H  
ATOM    425  N   PRO A  62      28.906 -12.451 -16.573  1.00  0.00           N  
ATOM    426  CA  PRO A  62      30.087 -13.183 -16.139  1.00  0.00           C  
ATOM    427  C   PRO A  62      30.811 -13.705 -17.390  1.00  0.00           C  
ATOM    428  O   PRO A  62      30.717 -14.872 -17.753  1.00  0.00           O  
ATOM    429  CB  PRO A  62      29.543 -14.311 -15.247  1.00  0.00           C  
ATOM    430  CEN PRO A  62      27.953 -13.614 -15.662  1.00  0.00           X  
ATOM    431  N   GLY A  63      31.478 -12.802 -18.108  1.00  0.00           N  
ATOM    432  CA  GLY A  63      32.186 -13.112 -19.353  1.00  0.00           C  
ATOM    433  C   GLY A  63      33.697 -12.983 -19.225  1.00  0.00           C  
ATOM    434  O   GLY A  63      34.260 -11.935 -19.511  1.00  0.00           O  
ATOM    435  CEN GLY A  63      32.186 -13.112 -19.354  1.00  0.00           X  
ATOM    436  H   GLY A  63      31.386 -11.832 -17.848  1.00  0.00           H  
ATOM    437  N   SER A  64      34.379 -14.020 -18.758  1.00  0.00           N  
ATOM    438  CA  SER A  64      35.829 -13.941 -18.587  1.00  0.00           C  
ATOM    439  C   SER A  64      36.432 -15.173 -19.245  1.00  0.00           C  
ATOM    440  O   SER A  64      36.023 -16.287 -18.924  1.00  0.00           O  
ATOM    441  CB  SER A  64      36.207 -13.860 -17.121  1.00  0.00           C  
ATOM    442  CEN SER A  64      36.181 -13.945 -16.584  1.00  0.00           X  
ATOM    443  H   SER A  64      33.962 -14.935 -18.810  1.00  0.00           H  
ATOM    444  N   PRO A  65      37.353 -14.990 -20.206  1.00  0.00           N  
ATOM    445  CA  PRO A  65      37.978 -16.108 -20.879  1.00  0.00           C  
ATOM    446  C   PRO A  65      38.858 -16.821 -19.851  1.00  0.00           C  
ATOM    447  O   PRO A  65      39.461 -16.194 -18.984  1.00  0.00           O  
ATOM    448  CB  PRO A  65      38.782 -15.480 -22.030  1.00  0.00           C  
ATOM    449  CEN PRO A  65      38.157 -13.943 -21.373  1.00  0.00           X  
ATOM    450  N   ALA A  66      38.943 -18.149 -19.948  1.00  0.00           N  
ATOM    451  CA  ALA A  66      39.758 -18.902 -19.016  1.00  0.00           C  
ATOM    452  C   ALA A  66      41.186 -18.835 -19.563  1.00  0.00           C  
ATOM    453  O   ALA A  66      41.686 -19.756 -20.211  1.00  0.00           O  
ATOM    454  CB  ALA A  66      39.268 -20.335 -18.870  1.00  0.00           C  
ATOM    455  CEN ALA A  66      39.268 -20.334 -18.870  1.00  0.00           X  
ATOM    456  H   ALA A  66      38.649 -18.594 -20.807  1.00  0.00           H  
ATOM    457  N   GLY A  67      41.798 -17.667 -19.390  1.00  0.00           N  
ATOM    458  CA  GLY A  67      43.132 -17.388 -19.881  1.00  0.00           C  
ATOM    459  C   GLY A  67      44.129 -18.232 -19.103  1.00  0.00           C  
ATOM    460  O   GLY A  67      43.836 -18.689 -18.005  1.00  0.00           O  
ATOM    461  CEN GLY A  67      43.132 -17.387 -19.881  1.00  0.00           X  
ATOM    462  H   GLY A  67      41.326 -16.967 -18.839  1.00  0.00           H  
ATOM    463  N   SER A  68      45.287 -18.467 -19.709  1.00  0.00           N  
ATOM    464  CA  SER A  68      46.420 -19.191 -19.122  1.00  0.00           C  
ATOM    465  C   SER A  68      47.698 -18.666 -19.782  1.00  0.00           C  
ATOM    466  O   SER A  68      48.457 -19.449 -20.353  1.00  0.00           O  
ATOM    467  CB  SER A  68      46.275 -20.687 -19.318  1.00  0.00           C  
ATOM    468  CEN SER A  68      46.137 -21.158 -19.555  1.00  0.00           X  
ATOM    469  H   SER A  68      45.528 -17.802 -20.429  1.00  0.00           H  
ATOM    470  N   PRO A  69      47.955 -17.349 -19.759  1.00  0.00           N  
ATOM    471  CA  PRO A  69      49.155 -16.823 -20.383  1.00  0.00           C  
ATOM    472  C   PRO A  69      50.358 -17.289 -19.557  1.00  0.00           C  
ATOM    473  O   PRO A  69      50.324 -17.337 -18.328  1.00  0.00           O  
ATOM    474  CB  PRO A  69      48.972 -15.296 -20.366  1.00  0.00           C  
ATOM    475  CEN PRO A  69      47.435 -15.682 -19.544  1.00  0.00           X  
ATOM    476  N   THR A  70      51.424 -17.666 -20.251  1.00  0.00           N  
ATOM    477  CA  THR A  70      52.690 -18.047 -19.633  1.00  0.00           C  
ATOM    478  C   THR A  70      53.696 -16.925 -19.887  1.00  0.00           C  
ATOM    479  O   THR A  70      53.784 -16.404 -20.996  1.00  0.00           O  
ATOM    480  CB  THR A  70      53.237 -19.376 -20.187  1.00  0.00           C  
ATOM    481  CEN THR A  70      53.191 -19.951 -20.280  1.00  0.00           X  
ATOM    482  H   THR A  70      51.459 -17.470 -21.242  1.00  0.00           H  
ATOM    483  N   SER A  71      54.420 -16.526 -18.841  1.00  0.00           N  
ATOM    484  CA  SER A  71      55.445 -15.488 -18.886  1.00  0.00           C  
ATOM    485  C   SER A  71      56.664 -15.947 -19.681  1.00  0.00           C  
ATOM    486  O   SER A  71      57.099 -17.080 -19.488  1.00  0.00           O  
ATOM    487  CB  SER A  71      55.849 -15.094 -17.478  1.00  0.00           C  
ATOM    488  CEN SER A  71      55.960 -15.146 -16.949  1.00  0.00           X  
ATOM    489  H   SER A  71      54.253 -16.958 -17.945  1.00  0.00           H  
ATOM    490  N   THR A  72      57.262 -15.057 -20.478  1.00  0.00           N  
ATOM    491  CA  THR A  72      58.466 -15.378 -21.260  1.00  0.00           C  
ATOM    492  C   THR A  72      59.364 -14.141 -21.370  1.00  0.00           C  
ATOM    493  O   THR A  72      59.154 -13.286 -22.218  1.00  0.00           O  
ATOM    494  CB  THR A  72      58.117 -15.881 -22.672  1.00  0.00           C  
ATOM    495  CEN THR A  72      57.859 -16.262 -23.033  1.00  0.00           X  
ATOM    496  H   THR A  72      56.976 -14.093 -20.440  1.00  0.00           H  
ATOM    497  N   GLU A  73      60.312 -14.099 -20.435  1.00  0.00           N  
ATOM    498  CA  GLU A  73      61.389 -13.126 -20.178  1.00  0.00           C  
ATOM    499  C   GLU A  73      61.282 -11.627 -20.546  1.00  0.00           C  
ATOM    500  O   GLU A  73      61.072 -11.205 -21.677  1.00  0.00           O  
ATOM    501  CB  GLU A  73      62.647 -13.669 -20.860  1.00  0.00           C  
ATOM    502  CEN GLU A  73      64.090 -14.572 -20.791  1.00  0.00           X  
ATOM    503  H   GLU A  73      60.572 -15.016 -20.103  1.00  0.00           H  
ATOM    504  N   GLU A  74      61.512 -10.844 -19.485  1.00  0.00           N  
ATOM    505  CA  GLU A  74      61.546  -9.389 -19.347  1.00  0.00           C  
ATOM    506  C   GLU A  74      62.724  -8.699 -20.052  1.00  0.00           C  
ATOM    507  O   GLU A  74      63.871  -9.139 -19.982  1.00  0.00           O  
ATOM    508  CB  GLU A  74      61.560  -9.023 -17.861  1.00  0.00           C  
ATOM    509  CEN GLU A  74      60.732  -8.551 -16.449  1.00  0.00           X  
ATOM    510  H   GLU A  74      61.846 -11.322 -18.660  1.00  0.00           H  
ATOM    511  N   GLY A  75      62.446  -7.518 -20.607  1.00  0.00           N  
ATOM    512  CA  GLY A  75      63.422  -6.654 -21.264  1.00  0.00           C  
ATOM    513  C   GLY A  75      62.988  -5.197 -21.132  1.00  0.00           C  
ATOM    514  O   GLY A  75      61.808  -4.900 -20.971  1.00  0.00           O  
ATOM    515  CEN GLY A  75      63.423  -6.654 -21.264  1.00  0.00           X  
ATOM    516  H   GLY A  75      61.535  -7.118 -20.431  1.00  0.00           H  
ATOM    517  N   THR A  76      63.972  -4.308 -21.139  1.00  0.00           N  
ATOM    518  CA  THR A  76      63.889  -2.855 -20.973  1.00  0.00           C  
ATOM    519  C   THR A  76      63.298  -2.143 -22.201  1.00  0.00           C  
ATOM    520  O   THR A  76      63.525  -2.570 -23.326  1.00  0.00           O  
ATOM    521  CB  THR A  76      65.275  -2.256 -20.674  1.00  0.00           C  
ATOM    522  CEN THR A  76      65.759  -2.217 -20.348  1.00  0.00           X  
ATOM    523  H   THR A  76      64.906  -4.684 -21.230  1.00  0.00           H  
ATOM    524  N   SER A  77      62.582  -1.042 -21.928  1.00  0.00           N  
ATOM    525  CA  SER A  77      61.996  -0.008 -22.812  1.00  0.00           C  
ATOM    526  C   SER A  77      61.691  -0.295 -24.290  1.00  0.00           C  
ATOM    527  O   SER A  77      62.574  -0.710 -25.024  1.00  0.00           O  
ATOM    528  CB  SER A  77      62.911   1.201 -22.759  1.00  0.00           C  
ATOM    529  CEN SER A  77      63.372   1.488 -22.741  1.00  0.00           X  
ATOM    530  H   SER A  77      62.730  -0.695 -20.990  1.00  0.00           H  
ATOM    531  N   GLU A  78      60.539   0.190 -24.775  1.00  0.00           N  
ATOM    532  CA  GLU A  78      60.161   0.059 -26.198  1.00  0.00           C  
ATOM    533  C   GLU A  78      59.458   1.333 -26.705  1.00  0.00           C  
ATOM    534  O   GLU A  78      58.633   1.938 -26.027  1.00  0.00           O  
ATOM    535  CB  GLU A  78      59.257  -1.158 -26.405  1.00  0.00           C  
ATOM    536  CEN GLU A  78      59.053  -2.784 -26.872  1.00  0.00           X  
ATOM    537  H   GLU A  78      60.164   1.007 -24.321  1.00  0.00           H  
ATOM    538  N   SER A  79      59.818   1.763 -27.912  1.00  0.00           N  
ATOM    539  CA  SER A  79      59.248   2.922 -28.602  1.00  0.00           C  
ATOM    540  C   SER A  79      58.366   2.453 -29.760  1.00  0.00           C  
ATOM    541  O   SER A  79      58.793   1.581 -30.518  1.00  0.00           O  
ATOM    542  CB  SER A  79      60.348   3.838 -29.101  1.00  0.00           C  
ATOM    543  CEN SER A  79      60.829   3.991 -29.302  1.00  0.00           X  
ATOM    544  H   SER A  79      60.429   1.180 -28.468  1.00  0.00           H  
ATOM    545  N   ALA A  80      57.196   3.060 -29.956  1.00  0.00           N  
ATOM    546  CA  ALA A  80      56.299   2.725 -31.061  1.00  0.00           C  
ATOM    547  C   ALA A  80      55.537   3.985 -31.509  1.00  0.00           C  
ATOM    548  O   ALA A  80      55.181   4.846 -30.707  1.00  0.00           O  
ATOM    549  CB  ALA A  80      55.337   1.619 -30.653  1.00  0.00           C  
ATOM    550  CEN ALA A  80      55.337   1.620 -30.654  1.00  0.00           X  
ATOM    551  H   ALA A  80      56.962   3.870 -29.396  1.00  0.00           H  
ATOM    552  N   THR A  81      55.349   4.092 -32.820  1.00  0.00           N  
ATOM    553  CA  THR A  81      54.634   5.142 -33.556  1.00  0.00           C  
ATOM    554  C   THR A  81      53.133   4.849 -33.716  1.00  0.00           C  
ATOM    555  O   THR A  81      52.793   3.813 -34.289  1.00  0.00           O  
ATOM    556  CB  THR A  81      55.247   5.350 -34.954  1.00  0.00           C  
ATOM    557  CEN THR A  81      55.697   5.478 -35.303  1.00  0.00           X  
ATOM    558  H   THR A  81      55.651   3.316 -33.392  1.00  0.00           H  
ATOM    559  N   PRO A  82      52.229   5.759 -33.299  1.00  0.00           N  
ATOM    560  CA  PRO A  82      50.785   5.580 -33.442  1.00  0.00           C  
ATOM    561  C   PRO A  82      50.371   5.580 -34.923  1.00  0.00           C  
ATOM    562  O   PRO A  82      51.001   6.221 -35.762  1.00  0.00           O  
ATOM    563  CB  PRO A  82      50.184   6.766 -32.669  1.00  0.00           C  
ATOM    564  CEN PRO A  82      51.892   7.227 -32.428  1.00  0.00           X  
ATOM    565  N   GLU A  83      49.304   4.840 -35.237  1.00  0.00           N  
ATOM    566  CA  GLU A  83      48.686   4.776 -36.568  1.00  0.00           C  
ATOM    567  C   GLU A  83      47.651   5.893 -36.775  1.00  0.00           C  
ATOM    568  O   GLU A  83      46.887   6.265 -35.882  1.00  0.00           O  
ATOM    569  CB  GLU A  83      48.028   3.410 -36.781  1.00  0.00           C  
ATOM    570  CEN GLU A  83      48.076   1.832 -37.422  1.00  0.00           X  
ATOM    571  H   GLU A  83      48.847   4.329 -34.500  1.00  0.00           H  
ATOM    572  N   SER A  84      47.681   6.424 -37.995  1.00  0.00           N  
ATOM    573  CA  SER A  84      46.825   7.467 -38.555  1.00  0.00           C  
ATOM    574  C   SER A  84      45.472   6.938 -39.037  1.00  0.00           C  
ATOM    575  O   SER A  84      45.383   5.832 -39.559  1.00  0.00           O  
ATOM    576  CB  SER A  84      47.548   8.156 -39.696  1.00  0.00           C  
ATOM    577  CEN SER A  84      47.871   8.218 -40.130  1.00  0.00           X  
ATOM    578  H   SER A  84      48.340   5.998 -38.629  1.00  0.00           H  
ATOM    579  N   GLY A  85      44.429   7.783 -38.994  1.00  0.00           N  
ATOM    580  CA  GLY A  85      43.126   7.424 -39.573  1.00  0.00           C  
ATOM    581  C   GLY A  85      41.904   7.645 -38.668  1.00  0.00           C  
ATOM    582  O   GLY A  85      41.714   6.875 -37.732  1.00  0.00           O  
ATOM    583  CEN GLY A  85      43.125   7.424 -39.573  1.00  0.00           X  
ATOM    584  H   GLY A  85      44.587   8.737 -38.706  1.00  0.00           H  
ATOM    585  N   PRO A  86      41.038   8.639 -38.942  1.00  0.00           N  
ATOM    586  CA  PRO A  86      39.837   8.909 -38.147  1.00  0.00           C  
ATOM    587  C   PRO A  86      38.785   7.796 -38.312  1.00  0.00           C  
ATOM    588  O   PRO A  86      38.612   7.239 -39.397  1.00  0.00           O  
ATOM    589  CB  PRO A  86      39.338  10.262 -38.681  1.00  0.00           C  
ATOM    590  CEN PRO A  86      40.707  10.104 -39.815  1.00  0.00           X  
ATOM    591  N   GLY A  87      38.078   7.480 -37.224  1.00  0.00           N  
ATOM    592  CA  GLY A  87      36.975   6.516 -37.179  1.00  0.00           C  
ATOM    593  C   GLY A  87      35.630   7.145 -37.552  1.00  0.00           C  
ATOM    594  O   GLY A  87      35.452   8.358 -37.510  1.00  0.00           O  
ATOM    595  CEN GLY A  87      36.975   6.516 -37.179  1.00  0.00           X  
ATOM    596  H   GLY A  87      38.268   7.997 -36.379  1.00  0.00           H  
ATOM    597  N   THR A  88      34.701   6.281 -37.934  1.00  0.00           N  
ATOM    598  CA  THR A  88      33.296   6.497 -38.295  1.00  0.00           C  
ATOM    599  C   THR A  88      32.277   6.343 -37.159  1.00  0.00           C  
ATOM    600  O   THR A  88      32.189   5.287 -36.534  1.00  0.00           O  
ATOM    601  CB  THR A  88      32.888   5.540 -39.430  1.00  0.00           C  
ATOM    602  CEN THR A  88      32.956   5.321 -39.967  1.00  0.00           X  
ATOM    603  H   THR A  88      35.009   5.329 -38.068  1.00  0.00           H  
ATOM    604  N   SER A  89      31.428   7.360 -37.002  1.00  0.00           N  
ATOM    605  CA  SER A  89      30.338   7.456 -36.025  1.00  0.00           C  
ATOM    606  C   SER A  89      29.100   6.646 -36.426  1.00  0.00           C  
ATOM    607  O   SER A  89      28.743   6.572 -37.600  1.00  0.00           O  
ATOM    608  CB  SER A  89      29.960   8.911 -35.826  1.00  0.00           C  
ATOM    609  CEN SER A  89      29.868   9.434 -35.947  1.00  0.00           X  
ATOM    610  H   SER A  89      31.495   8.136 -37.647  1.00  0.00           H  
ATOM    611  N   THR A  90      28.383   6.093 -35.446  1.00  0.00           N  
ATOM    612  CA  THR A  90      27.111   5.385 -35.659  1.00  0.00           C  
ATOM    613  C   THR A  90      26.171   5.734 -34.511  1.00  0.00           C  
ATOM    614  O   THR A  90      26.607   6.043 -33.405  1.00  0.00           O  
ATOM    615  CB  THR A  90      27.291   3.857 -35.735  1.00  0.00           C  
ATOM    616  CEN THR A  90      27.515   3.378 -35.983  1.00  0.00           X  
ATOM    617  H   THR A  90      28.585   6.351 -34.490  1.00  0.00           H  
ATOM    618  N   GLU A  91      24.889   5.771 -34.852  1.00  0.00           N  
ATOM    619  CA  GLU A  91      23.714   6.003 -34.013  1.00  0.00           C  
ATOM    620  C   GLU A  91      23.200   4.709 -33.336  1.00  0.00           C  
ATOM    621  O   GLU A  91      23.159   3.655 -33.982  1.00  0.00           O  
ATOM    622  CB  GLU A  91      22.598   6.635 -34.848  1.00  0.00           C  
ATOM    623  CEN GLU A  91      21.742   8.015 -35.366  1.00  0.00           X  
ATOM    624  H   GLU A  91      24.677   5.677 -35.836  1.00  0.00           H  
ATOM    625  N   PRO A  92      22.802   4.759 -32.049  1.00  0.00           N  
ATOM    626  CA  PRO A  92      22.232   3.622 -31.326  1.00  0.00           C  
ATOM    627  C   PRO A  92      20.836   3.247 -31.846  1.00  0.00           C  
ATOM    628  O   PRO A  92      20.034   4.105 -32.196  1.00  0.00           O  
ATOM    629  CB  PRO A  92      22.194   4.100 -29.865  1.00  0.00           C  
ATOM    630  CEN PRO A  92      22.816   5.627 -30.548  1.00  0.00           X  
ATOM    631  N   SER A  93      20.520   1.951 -31.859  1.00  0.00           N  
ATOM    632  CA  SER A  93      19.195   1.459 -32.259  1.00  0.00           C  
ATOM    633  C   SER A  93      18.188   1.583 -31.112  1.00  0.00           C  
ATOM    634  O   SER A  93      18.522   1.385 -29.946  1.00  0.00           O  
ATOM    635  CB  SER A  93      19.290   0.019 -32.722  1.00  0.00           C  
ATOM    636  CEN SER A  93      19.460  -0.498 -32.745  1.00  0.00           X  
ATOM    637  H   SER A  93      21.185   1.289 -31.486  1.00  0.00           H  
ATOM    638  N   GLU A  94      16.942   1.881 -31.472  1.00  0.00           N  
ATOM    639  CA  GLU A  94      15.782   1.956 -30.586  1.00  0.00           C  
ATOM    640  C   GLU A  94      15.321   0.555 -30.148  1.00  0.00           C  
ATOM    641  O   GLU A  94      15.164  -0.356 -30.961  1.00  0.00           O  
ATOM    642  CB  GLU A  94      14.636   2.699 -31.275  1.00  0.00           C  
ATOM    643  CEN GLU A  94      13.742   4.128 -31.525  1.00  0.00           X  
ATOM    644  H   GLU A  94      16.768   2.067 -32.448  1.00  0.00           H  
ATOM    645  N   GLY A  95      15.065   0.378 -28.852  1.00  0.00           N  
ATOM    646  CA  GLY A  95      14.583  -0.872 -28.263  1.00  0.00           C  
ATOM    647  C   GLY A  95      13.507  -0.589 -27.217  1.00  0.00           C  
ATOM    648  O   GLY A  95      13.556  -1.129 -26.118  1.00  0.00           O  
ATOM    649  CEN GLY A  95      14.582  -0.872 -28.263  1.00  0.00           X  
ATOM    650  H   GLY A  95      15.170   1.173 -28.240  1.00  0.00           H  
ATOM    651  N   SER A  96      12.544   0.267 -27.559  1.00  0.00           N  
ATOM    652  CA  SER A  96      11.402   0.618 -26.710  1.00  0.00           C  
ATOM    653  C   SER A  96      10.343  -0.492 -26.713  1.00  0.00           C  
ATOM    654  O   SER A  96      10.130  -1.094 -27.761  1.00  0.00           O  
ATOM    655  CB  SER A  96      10.795   1.929 -27.170  1.00  0.00           C  
ATOM    656  CEN SER A  96      10.632   2.322 -27.509  1.00  0.00           X  
ATOM    657  H   SER A  96      12.557   0.618 -28.506  1.00  0.00           H  
ATOM    658  N   ALA A  97       9.634  -0.705 -25.598  1.00  0.00           N  
ATOM    659  CA  ALA A  97       8.530  -1.679 -25.483  1.00  0.00           C  
ATOM    660  C   ALA A  97       7.688  -1.455 -24.200  1.00  0.00           C  
ATOM    661  O   ALA A  97       7.944  -2.095 -23.177  1.00  0.00           O  
ATOM    662  CB  ALA A  97       9.082  -3.096 -25.517  1.00  0.00           C  
ATOM    663  CEN ALA A  97       9.081  -3.096 -25.516  1.00  0.00           X  
ATOM    664  H   ALA A  97       9.691   0.002 -24.880  1.00  0.00           H  
ATOM    665  N   PRO A  98       6.651  -0.600 -24.232  1.00  0.00           N  
ATOM    666  CA  PRO A  98       5.795  -0.319 -23.079  1.00  0.00           C  
ATOM    667  C   PRO A  98       4.944  -1.549 -22.712  1.00  0.00           C  
ATOM    668  O   PRO A  98       4.699  -2.424 -23.538  1.00  0.00           O  
ATOM    669  CB  PRO A  98       4.934   0.871 -23.535  1.00  0.00           C  
ATOM    670  CEN PRO A  98       5.809   0.668 -25.077  1.00  0.00           X  
ATOM    671  N   GLY A  99       4.475  -1.608 -21.465  1.00  0.00           N  
ATOM    672  CA  GLY A  99       3.640  -2.701 -20.968  1.00  0.00           C  
ATOM    673  C   GLY A  99       2.327  -2.163 -20.399  1.00  0.00           C  
ATOM    674  O   GLY A  99       2.349  -1.270 -19.555  1.00  0.00           O  
ATOM    675  CEN GLY A  99       3.640  -2.702 -20.968  1.00  0.00           X  
ATOM    676  H   GLY A  99       4.600  -0.803 -20.869  1.00  0.00           H  
ATOM    677  N   SER A 100       1.191  -2.704 -20.836  1.00  0.00           N  
ATOM    678  CA  SER A 100      -0.141  -2.282 -20.384  1.00  0.00           C  
ATOM    679  C   SER A 100      -0.630  -3.179 -19.240  1.00  0.00           C  
ATOM    680  O   SER A 100      -0.321  -4.372 -19.244  1.00  0.00           O  
ATOM    681  CB  SER A 100      -1.122  -2.309 -21.540  1.00  0.00           C  
ATOM    682  CEN SER A 100      -1.360  -2.473 -22.001  1.00  0.00           X  
ATOM    683  H   SER A 100       1.244  -3.482 -21.477  1.00  0.00           H  
ATOM    684  N   PRO A 101      -1.460  -2.685 -18.305  1.00  0.00           N  
ATOM    685  CA  PRO A 101      -1.999  -3.512 -17.240  1.00  0.00           C  
ATOM    686  C   PRO A 101      -3.005  -4.519 -17.817  1.00  0.00           C  
ATOM    687  O   PRO A 101      -3.868  -4.186 -18.628  1.00  0.00           O  
ATOM    688  CB  PRO A 101      -2.655  -2.508 -16.277  1.00  0.00           C  
ATOM    689  CEN PRO A 101      -2.143  -1.302 -17.489  1.00  0.00           X  
ATOM    690  N   ALA A 102      -2.885  -5.764 -17.370  1.00  0.00           N  
ATOM    691  CA  ALA A 102      -3.798  -6.842 -17.720  1.00  0.00           C  
ATOM    692  C   ALA A 102      -5.121  -6.650 -16.957  1.00  0.00           C  
ATOM    693  O   ALA A 102      -5.114  -6.283 -15.783  1.00  0.00           O  
ATOM    694  CB  ALA A 102      -3.175  -8.196 -17.414  1.00  0.00           C  
ATOM    695  CEN ALA A 102      -3.175  -8.195 -17.413  1.00  0.00           X  
ATOM    696  H   ALA A 102      -2.274  -5.923 -16.583  1.00  0.00           H  
ATOM    697  N   GLY A 103      -6.251  -6.889 -17.621  1.00  0.00           N  
ATOM    698  CA  GLY A 103      -7.589  -6.840 -17.031  1.00  0.00           C  
ATOM    699  C   GLY A 103      -8.585  -7.486 -17.986  1.00  0.00           C  
ATOM    700  O   GLY A 103      -8.502  -7.294 -19.195  1.00  0.00           O  
ATOM    701  CEN GLY A 103      -7.589  -6.840 -17.031  1.00  0.00           X  
ATOM    702  H   GLY A 103      -6.189  -7.192 -18.581  1.00  0.00           H  
ATOM    703  N   SER A 104      -9.473  -8.308 -17.435  1.00  0.00           N  
ATOM    704  CA  SER A 104     -10.532  -9.041 -18.128  1.00  0.00           C  
ATOM    705  C   SER A 104     -11.633  -8.137 -18.721  1.00  0.00           C  
ATOM    706  O   SER A 104     -12.059  -7.194 -18.057  1.00  0.00           O  
ATOM    707  CB  SER A 104     -11.147 -10.046 -17.173  1.00  0.00           C  
ATOM    708  CEN SER A 104     -11.332 -10.257 -16.707  1.00  0.00           X  
ATOM    709  H   SER A 104      -9.360  -8.526 -16.456  1.00  0.00           H  
ATOM    710  N   PRO A 105     -12.159  -8.459 -19.920  1.00  0.00           N  
ATOM    711  CA  PRO A 105     -13.272  -7.742 -20.532  1.00  0.00           C  
ATOM    712  C   PRO A 105     -14.509  -7.779 -19.624  1.00  0.00           C  
ATOM    713  O   PRO A 105     -14.720  -8.738 -18.884  1.00  0.00           O  
ATOM    714  CB  PRO A 105     -13.503  -8.476 -21.863  1.00  0.00           C  
ATOM    715  CEN PRO A 105     -12.193  -9.540 -21.284  1.00  0.00           X  
ATOM    716  N   THR A 106     -15.354  -6.753 -19.688  1.00  0.00           N  
ATOM    717  CA  THR A 106     -16.613  -6.717 -18.936  1.00  0.00           C  
ATOM    718  C   THR A 106     -17.729  -6.252 -19.866  1.00  0.00           C  
ATOM    719  O   THR A 106     -17.656  -5.167 -20.432  1.00  0.00           O  
ATOM    720  CB  THR A 106     -16.538  -5.784 -17.714  1.00  0.00           C  
ATOM    721  CEN THR A 106     -16.308  -5.627 -17.200  1.00  0.00           X  
ATOM    722  H   THR A 106     -15.191  -6.016 -20.358  1.00  0.00           H  
ATOM    723  N   SER A 107     -18.753  -7.097 -20.022  1.00  0.00           N  
ATOM    724  CA  SER A 107     -19.923  -6.830 -20.863  1.00  0.00           C  
ATOM    725  C   SER A 107     -21.044  -6.219 -20.024  1.00  0.00           C  
ATOM    726  O   SER A 107     -21.246  -6.643 -18.890  1.00  0.00           O  
ATOM    727  CB  SER A 107     -20.395  -8.103 -21.538  1.00  0.00           C  
ATOM    728  CEN SER A 107     -20.500  -8.632 -21.607  1.00  0.00           X  
ATOM    729  H   SER A 107     -18.818  -7.890 -19.400  1.00  0.00           H  
ATOM    730  N   THR A 108     -21.797  -5.291 -20.611  1.00  0.00           N  
ATOM    731  CA  THR A 108     -22.966  -4.671 -19.978  1.00  0.00           C  
ATOM    732  C   THR A 108     -24.048  -4.481 -21.038  1.00  0.00           C  
ATOM    733  O   THR A 108     -23.821  -4.706 -22.225  1.00  0.00           O  
ATOM    734  CB  THR A 108     -22.630  -3.314 -19.331  1.00  0.00           C  
ATOM    735  CEN THR A 108     -22.337  -2.987 -18.945  1.00  0.00           X  
ATOM    736  H   THR A 108     -21.717  -5.155 -21.610  1.00  0.00           H  
ATOM    737  N   GLU A 109     -25.229  -4.166 -20.534  1.00  0.00           N  
ATOM    738  CA  GLU A 109     -26.475  -3.825 -21.206  1.00  0.00           C  
ATOM    739  C   GLU A 109     -26.565  -2.453 -21.892  1.00  0.00           C  
ATOM    740  O   GLU A 109     -26.170  -1.407 -21.378  1.00  0.00           O  
ATOM    741  CB  GLU A 109     -27.616  -3.942 -20.192  1.00  0.00           C  
ATOM    742  CEN GLU A 109     -28.876  -4.845 -19.486  1.00  0.00           X  
ATOM    743  H   GLU A 109     -25.363  -4.399 -19.560  1.00  0.00           H  
ATOM    744  N   GLU A 110     -27.128  -2.540 -23.094  1.00  0.00           N  
ATOM    745  CA  GLU A 110     -27.470  -1.522 -24.079  1.00  0.00           C  
ATOM    746  C   GLU A 110     -28.673  -0.637 -23.703  1.00  0.00           C  
ATOM    747  O   GLU A 110     -29.721  -1.108 -23.259  1.00  0.00           O  
ATOM    748  CB  GLU A 110     -27.733  -2.196 -25.427  1.00  0.00           C  
ATOM    749  CEN GLU A 110     -27.190  -2.676 -26.969  1.00  0.00           X  
ATOM    750  H   GLU A 110     -27.473  -3.455 -23.336  1.00  0.00           H  
ATOM    751  N   GLY A 111     -28.549   0.661 -23.993  1.00  0.00           N  
ATOM    752  CA  GLY A 111     -29.593   1.667 -23.801  1.00  0.00           C  
ATOM    753  C   GLY A 111     -29.179   3.011 -24.401  1.00  0.00           C  
ATOM    754  O   GLY A 111     -28.694   3.883 -23.695  1.00  0.00           O  
ATOM    755  CEN GLY A 111     -29.593   1.667 -23.801  1.00  0.00           X  
ATOM    756  H   GLY A 111     -27.693   0.969 -24.434  1.00  0.00           H  
ATOM    757  N   THR A 112     -29.349   3.119 -25.719  1.00  0.00           N  
ATOM    758  CA  THR A 112     -29.244   4.290 -26.610  1.00  0.00           C  
ATOM    759  C   THR A 112     -28.670   5.620 -26.081  1.00  0.00           C  
ATOM    760  O   THR A 112     -29.373   6.618 -25.927  1.00  0.00           O  
ATOM    761  CB  THR A 112     -30.638   4.605 -27.184  1.00  0.00           C  
ATOM    762  CEN THR A 112     -31.122   4.450 -27.471  1.00  0.00           X  
ATOM    763  H   THR A 112     -29.941   2.398 -26.108  1.00  0.00           H  
ATOM    764  N   SER A 113     -27.332   5.667 -26.006  1.00  0.00           N  
ATOM    765  CA  SER A 113     -26.529   6.812 -25.548  1.00  0.00           C  
ATOM    766  C   SER A 113     -26.409   7.906 -26.610  1.00  0.00           C  
ATOM    767  O   SER A 113     -26.368   7.614 -27.804  1.00  0.00           O  
ATOM    768  CB  SER A 113     -25.148   6.340 -25.135  1.00  0.00           C  
ATOM    769  CEN SER A 113     -24.689   6.049 -25.138  1.00  0.00           X  
ATOM    770  H   SER A 113     -26.818   4.890 -26.391  1.00  0.00           H  
ATOM    771  N   THR A 114     -26.225   9.151 -26.173  1.00  0.00           N  
ATOM    772  CA  THR A 114     -25.981  10.283 -27.072  1.00  0.00           C  
ATOM    773  C   THR A 114     -24.992  11.217 -26.380  1.00  0.00           C  
ATOM    774  O   THR A 114     -25.019  11.360 -25.161  1.00  0.00           O  
ATOM    775  CB  THR A 114     -27.270  11.050 -27.423  1.00  0.00           C  
ATOM    776  CEN THR A 114     -27.804  11.076 -27.657  1.00  0.00           X  
ATOM    777  H   THR A 114     -25.982   9.284 -25.201  1.00  0.00           H  
ATOM    778  N   GLU A 115     -24.085  11.789 -27.162  1.00  0.00           N  
ATOM    779  CA  GLU A 115     -23.032  12.708 -26.737  1.00  0.00           C  
ATOM    780  C   GLU A 115     -23.512  14.166 -26.912  1.00  0.00           C  
ATOM    781  O   GLU A 115     -24.007  14.508 -27.989  1.00  0.00           O  
ATOM    782  CB  GLU A 115     -21.748  12.463 -27.532  1.00  0.00           C  
ATOM    783  CEN GLU A 115     -20.194  11.773 -27.652  1.00  0.00           X  
ATOM    784  H   GLU A 115     -24.172  11.665 -28.162  1.00  0.00           H  
ATOM    785  N   PRO A 116     -23.413  15.037 -25.894  1.00  0.00           N  
ATOM    786  CA  PRO A 116     -23.743  16.448 -26.048  1.00  0.00           C  
ATOM    787  C   PRO A 116     -22.686  17.153 -26.912  1.00  0.00           C  
ATOM    788  O   PRO A 116     -21.548  16.706 -27.027  1.00  0.00           O  
ATOM    789  CB  PRO A 116     -23.779  16.985 -24.607  1.00  0.00           C  
ATOM    790  CEN PRO A 116     -23.302  15.320 -24.177  1.00  0.00           X  
ATOM    791  N   SER A 117     -23.103  18.264 -27.514  1.00  0.00           N  
ATOM    792  CA  SER A 117     -22.288  19.200 -28.286  1.00  0.00           C  
ATOM    793  C   SER A 117     -21.156  19.878 -27.502  1.00  0.00           C  
ATOM    794  O   SER A 117     -21.332  20.384 -26.394  1.00  0.00           O  
ATOM    795  CB  SER A 117     -23.192  20.258 -28.887  1.00  0.00           C  
ATOM    796  CEN SER A 117     -23.604  20.611 -28.927  1.00  0.00           X  
ATOM    797  H   SER A 117     -24.096  18.438 -27.526  1.00  0.00           H  
ATOM    798  N   GLU A 118     -20.005  19.938 -28.167  1.00  0.00           N  
ATOM    799  CA  GLU A 118     -18.738  20.532 -27.750  1.00  0.00           C  
ATOM    800  C   GLU A 118     -18.772  22.072 -27.718  1.00  0.00           C  
ATOM    801  O   GLU A 118     -19.381  22.723 -28.570  1.00  0.00           O  
ATOM    802  CB  GLU A 118     -17.616  20.056 -28.676  1.00  0.00           C  
ATOM    803  CEN GLU A 118     -16.318  19.002 -29.002  1.00  0.00           X  
ATOM    804  H   GLU A 118     -19.992  19.509 -29.083  1.00  0.00           H  
ATOM    805  N   GLY A 119     -18.044  22.670 -26.772  1.00  0.00           N  
ATOM    806  CA  GLY A 119     -17.878  24.119 -26.634  1.00  0.00           C  
ATOM    807  C   GLY A 119     -16.449  24.447 -26.211  1.00  0.00           C  
ATOM    808  O   GLY A 119     -16.118  24.402 -25.032  1.00  0.00           O  
ATOM    809  CEN GLY A 119     -17.878  24.120 -26.634  1.00  0.00           X  
ATOM    810  H   GLY A 119     -17.513  22.083 -26.145  1.00  0.00           H  
ATOM    811  N   SER A 120     -15.593  24.753 -27.187  1.00  0.00           N  
ATOM    812  CA  SER A 120     -14.166  25.046 -26.999  1.00  0.00           C  
ATOM    813  C   SER A 120     -13.950  26.449 -26.433  1.00  0.00           C  
ATOM    814  O   SER A 120     -14.689  27.356 -26.806  1.00  0.00           O  
ATOM    815  CB  SER A 120     -13.424  24.891 -28.313  1.00  0.00           C  
ATOM    816  CEN SER A 120     -13.331  24.907 -28.848  1.00  0.00           X  
ATOM    817  H   SER A 120     -15.979  24.894 -28.110  1.00  0.00           H  
ATOM    818  N   ALA A 121     -12.891  26.658 -25.643  1.00  0.00           N  
ATOM    819  CA  ALA A 121     -12.514  27.978 -25.115  1.00  0.00           C  
ATOM    820  C   ALA A 121     -11.110  27.948 -24.468  1.00  0.00           C  
ATOM    821  O   ALA A 121     -10.967  28.278 -23.290  1.00  0.00           O  
ATOM    822  CB  ALA A 121     -13.555  28.459 -24.115  1.00  0.00           C  
ATOM    823  CEN ALA A 121     -13.554  28.458 -24.115  1.00  0.00           X  
ATOM    824  H   ALA A 121     -12.203  25.922 -25.581  1.00  0.00           H  
ATOM    825  N   PRO A 122     -10.054  27.582 -25.214  1.00  0.00           N  
ATOM    826  CA  PRO A 122      -8.704  27.448 -24.682  1.00  0.00           C  
ATOM    827  C   PRO A 122      -8.117  28.807 -24.274  1.00  0.00           C  
ATOM    828  O   PRO A 122      -8.247  29.791 -25.002  1.00  0.00           O  
ATOM    829  CB  PRO A 122      -7.918  26.799 -25.834  1.00  0.00           C  
ATOM    830  CEN PRO A 122      -9.463  26.943 -26.715  1.00  0.00           X  
ATOM    831  N   GLY A 123      -7.376  28.831 -23.163  1.00  0.00           N  
ATOM    832  CA  GLY A 123      -6.658  30.029 -22.734  1.00  0.00           C  
ATOM    833  C   GLY A 123      -6.987  30.531 -21.334  1.00  0.00           C  
ATOM    834  O   GLY A 123      -8.128  30.870 -21.054  1.00  0.00           O  
ATOM    835  CEN GLY A 123      -6.658  30.029 -22.734  1.00  0.00           X  
ATOM    836  H   GLY A 123      -7.114  27.948 -22.751  1.00  0.00           H  
ATOM    837  N   THR A 124      -5.953  30.743 -20.522  1.00  0.00           N  
ATOM    838  CA  THR A 124      -6.105  31.276 -19.164  1.00  0.00           C  
ATOM    839  C   THR A 124      -4.874  32.128 -18.850  1.00  0.00           C  
ATOM    840  O   THR A 124      -3.737  31.724 -19.061  1.00  0.00           O  
ATOM    841  CB  THR A 124      -6.254  30.165 -18.108  1.00  0.00           C  
ATOM    842  CEN THR A 124      -6.536  29.706 -17.881  1.00  0.00           X  
ATOM    843  H   THR A 124      -5.030  30.842 -20.924  1.00  0.00           H  
ATOM    844  N   SER A 125      -5.115  33.363 -18.410  1.00  0.00           N  
ATOM    845  CA  SER A 125      -4.090  34.339 -18.063  1.00  0.00           C  
ATOM    846  C   SER A 125      -4.643  35.134 -16.886  1.00  0.00           C  
ATOM    847  O   SER A 125      -5.796  35.549 -16.933  1.00  0.00           O  
ATOM    848  CB  SER A 125      -3.756  35.238 -19.238  1.00  0.00           C  
ATOM    849  CEN SER A 125      -3.827  35.526 -19.693  1.00  0.00           X  
ATOM    850  H   SER A 125      -6.058  33.586 -18.122  1.00  0.00           H  
ATOM    851  N   THR A 126      -3.857  35.301 -15.822  1.00  0.00           N  
ATOM    852  CA  THR A 126      -4.236  36.134 -14.674  1.00  0.00           C  
ATOM    853  C   THR A 126      -3.150  37.179 -14.470  1.00  0.00           C  
ATOM    854  O   THR A 126      -1.988  36.856 -14.231  1.00  0.00           O  
ATOM    855  CB  THR A 126      -4.415  35.314 -13.383  1.00  0.00           C  
ATOM    856  CEN THR A 126      -4.680  34.895 -13.072  1.00  0.00           X  
ATOM    857  H   THR A 126      -2.918  34.922 -15.836  1.00  0.00           H  
ATOM    858  N   GLU A 127      -3.551  38.432 -14.638  1.00  0.00           N  
ATOM    859  CA  GLU A 127      -2.742  39.642 -14.547  1.00  0.00           C  
ATOM    860  C   GLU A 127      -2.695  40.168 -13.092  1.00  0.00           C  
ATOM    861  O   GLU A 127      -3.711  40.096 -12.391  1.00  0.00           O  
ATOM    862  CB  GLU A 127      -3.289  40.718 -15.488  1.00  0.00           C  
ATOM    863  CEN GLU A 127      -3.229  41.549 -16.974  1.00  0.00           X  
ATOM    864  H   GLU A 127      -4.536  38.586 -14.808  1.00  0.00           H  
ATOM    865  N   PRO A 128      -1.551  40.680 -12.600  1.00  0.00           N  
ATOM    866  CA  PRO A 128      -1.434  41.255 -11.260  1.00  0.00           C  
ATOM    867  C   PRO A 128      -1.928  42.710 -11.229  1.00  0.00           C  
ATOM    868  O   PRO A 128      -1.876  43.419 -12.231  1.00  0.00           O  
ATOM    869  CB  PRO A 128       0.065  41.143 -10.938  1.00  0.00           C  
ATOM    870  CEN PRO A 128       0.176  40.481 -12.592  1.00  0.00           X  
ATOM    871  N   SER A 129      -2.382  43.178 -10.062  1.00  0.00           N  
ATOM    872  CA  SER A 129      -2.813  44.563  -9.853  1.00  0.00           C  
ATOM    873  C   SER A 129      -1.693  45.449  -9.284  1.00  0.00           C  
ATOM    874  O   SER A 129      -0.763  44.972  -8.639  1.00  0.00           O  
ATOM    875  CB  SER A 129      -4.018  44.589  -8.934  1.00  0.00           C  
ATOM    876  CEN SER A 129      -4.349  44.448  -8.525  1.00  0.00           X  
ATOM    877  H   SER A 129      -2.471  42.535  -9.289  1.00  0.00           H  
ATOM    878  N   GLU A 130      -1.859  46.750  -9.515  1.00  0.00           N  
ATOM    879  CA  GLU A 130      -1.099  47.871  -8.939  1.00  0.00           C  
ATOM    880  C   GLU A 130       0.438  47.762  -8.800  1.00  0.00           C  
ATOM    881  O   GLU A 130       1.000  47.358  -7.788  1.00  0.00           O  
ATOM    882  CB  GLU A 130      -1.681  48.170  -7.556  1.00  0.00           C  
ATOM    883  CEN GLU A 130      -2.741  49.059  -6.561  1.00  0.00           X  
ATOM    884  H   GLU A 130      -2.812  46.991  -9.747  1.00  0.00           H  
ATOM    885  N   GLY A 131       1.121  48.315  -9.808  1.00  0.00           N  
ATOM    886  CA  GLY A 131       2.525  48.707  -9.627  1.00  0.00           C  
ATOM    887  C   GLY A 131       3.520  47.600  -9.270  1.00  0.00           C  
ATOM    888  O   GLY A 131       4.474  47.805  -8.526  1.00  0.00           O  
ATOM    889  CEN GLY A 131       2.525  48.707  -9.627  1.00  0.00           X  
ATOM    890  H   GLY A 131       0.588  49.002 -10.321  1.00  0.00           H  
ATOM    891  N   SER A 132       3.349  46.450  -9.916  1.00  0.00           N  
ATOM    892  CA  SER A 132       4.153  45.238  -9.745  1.00  0.00           C  
ATOM    893  C   SER A 132       5.594  45.402 -10.243  1.00  0.00           C  
ATOM    894  O   SER A 132       5.819  46.039 -11.271  1.00  0.00           O  
ATOM    895  CB  SER A 132       3.485  44.080 -10.460  1.00  0.00           C  
ATOM    896  CEN SER A 132       3.203  43.812 -10.841  1.00  0.00           X  
ATOM    897  H   SER A 132       2.633  46.416 -10.627  1.00  0.00           H  
ATOM    898  N   ALA A 133       6.556  44.739  -9.595  1.00  0.00           N  
ATOM    899  CA  ALA A 133       7.957  44.736 -10.031  1.00  0.00           C  
ATOM    900  C   ALA A 133       8.667  43.416  -9.670  1.00  0.00           C  
ATOM    901  O   ALA A 133       8.817  43.100  -8.490  1.00  0.00           O  
ATOM    902  CB  ALA A 133       8.694  45.922  -9.426  1.00  0.00           C  
ATOM    903  CEN ALA A 133       8.694  45.921  -9.426  1.00  0.00           X  
ATOM    904  H   ALA A 133       6.289  44.091  -8.869  1.00  0.00           H  
ATOM    905  N   PRO A 134       9.185  42.664 -10.656  1.00  0.00           N  
ATOM    906  CA  PRO A 134       9.757  41.350 -10.413  1.00  0.00           C  
ATOM    907  C   PRO A 134      11.227  41.520 -10.019  1.00  0.00           C  
ATOM    908  O   PRO A 134      12.142  41.204 -10.775  1.00  0.00           O  
ATOM    909  CB  PRO A 134       9.580  40.596 -11.742  1.00  0.00           C  
ATOM    910  CEN PRO A 134       8.865  42.134 -12.298  1.00  0.00           X  
ATOM    911  N   GLY A 135      11.456  42.051  -8.821  1.00  0.00           N  
ATOM    912  CA  GLY A 135      12.797  42.240  -8.291  1.00  0.00           C  
ATOM    913  C   GLY A 135      13.335  40.900  -7.809  1.00  0.00           C  
ATOM    914  O   GLY A 135      12.564  40.097  -7.296  1.00  0.00           O  
ATOM    915  CEN GLY A 135      12.798  42.240  -8.291  1.00  0.00           X  
ATOM    916  H   GLY A 135      10.688  42.085  -8.163  1.00  0.00           H  
ATOM    917  N   THR A 136      14.640  40.669  -7.928  1.00  0.00           N  
ATOM    918  CA  THR A 136      15.271  39.440  -7.431  1.00  0.00           C  
ATOM    919  C   THR A 136      16.542  39.806  -6.686  1.00  0.00           C  
ATOM    920  O   THR A 136      17.460  40.410  -7.239  1.00  0.00           O  
ATOM    921  CB  THR A 136      15.607  38.453  -8.564  1.00  0.00           C  
ATOM    922  CEN THR A 136      15.449  38.108  -9.008  1.00  0.00           X  
ATOM    923  H   THR A 136      15.250  41.429  -8.198  1.00  0.00           H  
ATOM    924  N   SER A 137      16.533  39.466  -5.403  1.00  0.00           N  
ATOM    925  CA  SER A 137      17.589  39.679  -4.422  1.00  0.00           C  
ATOM    926  C   SER A 137      18.241  38.360  -3.991  1.00  0.00           C  
ATOM    927  O   SER A 137      17.641  37.297  -4.119  1.00  0.00           O  
ATOM    928  CB  SER A 137      17.032  40.411  -3.217  1.00  0.00           C  
ATOM    929  CEN SER A 137      16.677  40.561  -2.833  1.00  0.00           X  
ATOM    930  H   SER A 137      15.741  38.935  -5.068  1.00  0.00           H  
ATOM    931  N   GLU A 138      19.420  38.501  -3.375  1.00  0.00           N  
ATOM    932  CA  GLU A 138      20.218  37.469  -2.677  1.00  0.00           C  
ATOM    933  C   GLU A 138      20.838  36.335  -3.510  1.00  0.00           C  
ATOM    934  O   GLU A 138      20.929  35.174  -3.128  1.00  0.00           O  
ATOM    935  CB  GLU A 138      19.348  36.839  -1.587  1.00  0.00           C  
ATOM    936  CEN GLU A 138      18.844  36.761   0.039  1.00  0.00           X  
ATOM    937  H   GLU A 138      19.713  39.453  -3.215  1.00  0.00           H  
ATOM    938  N   SER A 139      21.342  36.743  -4.675  1.00  0.00           N  
ATOM    939  CA  SER A 139      22.038  35.884  -5.648  1.00  0.00           C  
ATOM    940  C   SER A 139      23.463  35.402  -5.320  1.00  0.00           C  
ATOM    941  O   SER A 139      24.314  36.189  -4.909  1.00  0.00           O  
ATOM    942  CB  SER A 139      22.069  36.616  -6.976  1.00  0.00           C  
ATOM    943  CEN SER A 139      22.111  37.028  -7.328  1.00  0.00           X  
ATOM    944  H   SER A 139      21.835  37.620  -4.601  1.00  0.00           H  
ATOM    945  N   ALA A 140      23.786  34.166  -5.710  1.00  0.00           N  
ATOM    946  CA  ALA A 140      25.107  33.579  -5.490  1.00  0.00           C  
ATOM    947  C   ALA A 140      25.416  32.573  -6.612  1.00  0.00           C  
ATOM    948  O   ALA A 140      24.531  32.039  -7.273  1.00  0.00           O  
ATOM    949  CB  ALA A 140      25.179  32.914  -4.123  1.00  0.00           C  
ATOM    950  CEN ALA A 140      25.179  32.914  -4.124  1.00  0.00           X  
ATOM    951  H   ALA A 140      23.198  33.710  -6.391  1.00  0.00           H  
ATOM    952  N   THR A 141      26.713  32.427  -6.850  1.00  0.00           N  
ATOM    953  CA  THR A 141      27.445  31.547  -7.772  1.00  0.00           C  
ATOM    954  C   THR A 141      28.299  30.443  -7.120  1.00  0.00           C  
ATOM    955  O   THR A 141      28.778  30.621  -6.003  1.00  0.00           O  
ATOM    956  CB  THR A 141      28.365  32.383  -8.681  1.00  0.00           C  
ATOM    957  CEN THR A 141      28.453  32.809  -9.071  1.00  0.00           X  
ATOM    958  H   THR A 141      27.318  33.069  -6.361  1.00  0.00           H  
ATOM    959  N   PRO A 142      28.514  29.310  -7.829  1.00  0.00           N  
ATOM    960  CA  PRO A 142      29.340  28.189  -7.383  1.00  0.00           C  
ATOM    961  C   PRO A 142      30.845  28.431  -7.585  1.00  0.00           C  
ATOM    962  O   PRO A 142      31.270  28.987  -8.597  1.00  0.00           O  
ATOM    963  CB  PRO A 142      28.832  27.010  -8.229  1.00  0.00           C  
ATOM    964  CEN PRO A 142      27.797  28.250  -8.989  1.00  0.00           X  
ATOM    965  N   GLU A 143      31.655  27.932  -6.650  1.00  0.00           N  
ATOM    966  CA  GLU A 143      33.118  27.973  -6.727  1.00  0.00           C  
ATOM    967  C   GLU A 143      33.635  26.763  -7.511  1.00  0.00           C  
ATOM    968  O   GLU A 143      33.156  25.635  -7.383  1.00  0.00           O  
ATOM    969  CB  GLU A 143      33.736  28.006  -5.328  1.00  0.00           C  
ATOM    970  CEN GLU A 143      34.438  28.879  -4.044  1.00  0.00           X  
ATOM    971  H   GLU A 143      31.257  27.349  -5.928  1.00  0.00           H  
ATOM    972  N   SER A 144      34.597  27.055  -8.378  1.00  0.00           N  
ATOM    973  CA  SER A 144      35.316  26.126  -9.236  1.00  0.00           C  
ATOM    974  C   SER A 144      36.017  25.036  -8.427  1.00  0.00           C  
ATOM    975  O   SER A 144      36.542  25.300  -7.350  1.00  0.00           O  
ATOM    976  CB  SER A 144      36.320  26.880 -10.086  1.00  0.00           C  
ATOM    977  CEN SER A 144      36.689  27.256 -10.224  1.00  0.00           X  
ATOM    978  H   SER A 144      34.877  28.028  -8.419  1.00  0.00           H  
ATOM    979  N   GLY A 145      36.120  23.833  -8.990  1.00  0.00           N  
ATOM    980  CA  GLY A 145      36.839  22.718  -8.376  1.00  0.00           C  
ATOM    981  C   GLY A 145      37.243  21.707  -9.450  1.00  0.00           C  
ATOM    982  O   GLY A 145      36.386  21.339 -10.255  1.00  0.00           O  
ATOM    983  CEN GLY A 145      36.839  22.718  -8.376  1.00  0.00           X  
ATOM    984  H   GLY A 145      35.763  23.701  -9.925  1.00  0.00           H  
ATOM    985  N   PRO A 146      38.506  21.243  -9.501  1.00  0.00           N  
ATOM    986  CA  PRO A 146      38.954  20.295 -10.515  1.00  0.00           C  
ATOM    987  C   PRO A 146      38.458  18.897 -10.123  1.00  0.00           C  
ATOM    988  O   PRO A 146      39.234  18.026  -9.727  1.00  0.00           O  
ATOM    989  CB  PRO A 146      40.488  20.408 -10.505  1.00  0.00           C  
ATOM    990  CEN PRO A 146      40.202  21.594  -9.202  1.00  0.00           X  
ATOM    991  N   GLY A 147      37.140  18.709 -10.159  1.00  0.00           N  
ATOM    992  CA  GLY A 147      36.485  17.461  -9.785  1.00  0.00           C  
ATOM    993  C   GLY A 147      36.631  16.437 -10.909  1.00  0.00           C  
ATOM    994  O   GLY A 147      36.866  16.802 -12.056  1.00  0.00           O  
ATOM    995  CEN GLY A 147      36.485  17.461  -9.785  1.00  0.00           X  
ATOM    996  H   GLY A 147      36.577  19.425 -10.596  1.00  0.00           H  
ATOM    997  N   SER A 148      36.522  15.165 -10.542  1.00  0.00           N  
ATOM    998  CA  SER A 148      36.590  13.973 -11.386  1.00  0.00           C  
ATOM    999  C   SER A 148      35.316  13.635 -12.176  1.00  0.00           C  
ATOM   1000  O   SER A 148      34.199  13.813 -11.694  1.00  0.00           O  
ATOM   1001  CB  SER A 148      36.974  12.790 -10.519  1.00  0.00           C  
ATOM   1002  CEN SER A 148      36.994  12.464 -10.084  1.00  0.00           X  
ATOM   1003  H   SER A 148      36.477  14.971  -9.553  1.00  0.00           H  
ATOM   1004  N   GLU A 149      35.503  13.032 -13.349  1.00  0.00           N  
ATOM   1005  CA  GLU A 149      34.435  12.506 -14.212  1.00  0.00           C  
ATOM   1006  C   GLU A 149      34.200  11.001 -13.913  1.00  0.00           C  
ATOM   1007  O   GLU A 149      34.898  10.457 -13.051  1.00  0.00           O  
ATOM   1008  CB  GLU A 149      34.785  12.713 -15.687  1.00  0.00           C  
ATOM   1009  CEN GLU A 149      34.624  13.603 -17.132  1.00  0.00           X  
ATOM   1010  H   GLU A 149      36.437  12.699 -13.557  1.00  0.00           H  
ATOM   1011  N   PRO A 150      33.277  10.284 -14.589  1.00  0.00           N  
ATOM   1012  CA  PRO A 150      32.340  10.752 -15.603  1.00  0.00           C  
ATOM   1013  C   PRO A 150      30.869  10.595 -15.194  1.00  0.00           C  
ATOM   1014  O   PRO A 150      30.509   9.870 -14.266  1.00  0.00           O  
ATOM   1015  CB  PRO A 150      32.687   9.894 -16.831  1.00  0.00           C  
ATOM   1016  CEN PRO A 150      33.834   9.103 -15.715  1.00  0.00           X  
ATOM   1017  N   ALA A 151      29.998  11.198 -15.997  1.00  0.00           N  
ATOM   1018  CA  ALA A 151      28.565  11.116 -15.791  1.00  0.00           C  
ATOM   1019  C   ALA A 151      28.136   9.650 -15.967  1.00  0.00           C  
ATOM   1020  O   ALA A 151      27.343   9.321 -16.849  1.00  0.00           O  
ATOM   1021  CB  ALA A 151      27.825  12.035 -16.753  1.00  0.00           C  
ATOM   1022  CEN ALA A 151      27.825  12.034 -16.752  1.00  0.00           X  
ATOM   1023  H   ALA A 151      30.317  11.514 -16.902  1.00  0.00           H  
ATOM   1024  N   THR A 152      28.613   8.745 -15.111  1.00  0.00           N  
ATOM   1025  CA  THR A 152      28.244   7.339 -15.276  1.00  0.00           C  
ATOM   1026  C   THR A 152      26.873   7.191 -14.633  1.00  0.00           C  
ATOM   1027  O   THR A 152      26.743   7.049 -13.418  1.00  0.00           O  
ATOM   1028  CB  THR A 152      29.248   6.371 -14.624  1.00  0.00           C  
ATOM   1029  CEN THR A 152      29.782   6.139 -14.577  1.00  0.00           X  
ATOM   1030  H   THR A 152      28.997   9.049 -14.228  1.00  0.00           H  
ATOM   1031  N   SER A 153      25.852   7.348 -15.482  1.00  0.00           N  
ATOM   1032  CA  SER A 153      24.445   7.201 -15.169  1.00  0.00           C  
ATOM   1033  C   SER A 153      24.187   5.725 -14.928  1.00  0.00           C  
ATOM   1034  O   SER A 153      24.870   4.871 -15.501  1.00  0.00           O  
ATOM   1035  CB  SER A 153      23.575   7.738 -16.288  1.00  0.00           C  
ATOM   1036  CEN SER A 153      23.416   7.863 -16.793  1.00  0.00           X  
ATOM   1037  H   SER A 153      26.096   7.439 -16.457  1.00  0.00           H  
ATOM   1038  N   GLY A 154      23.237   5.434 -14.043  1.00  0.00           N  
ATOM   1039  CA  GLY A 154      22.864   4.078 -13.723  1.00  0.00           C  
ATOM   1040  C   GLY A 154      21.927   3.580 -14.813  1.00  0.00           C  
ATOM   1041  O   GLY A 154      21.283   4.361 -15.498  1.00  0.00           O  
ATOM   1042  CEN GLY A 154      22.864   4.077 -13.723  1.00  0.00           X  
ATOM   1043  H   GLY A 154      22.641   6.180 -13.707  1.00  0.00           H  
ATOM   1044  N   SER A 155      21.847   2.262 -14.976  1.00  0.00           N  
ATOM   1045  CA  SER A 155      21.052   1.716 -16.067  1.00  0.00           C  
ATOM   1046  C   SER A 155      19.634   1.622 -15.519  1.00  0.00           C  
ATOM   1047  O   SER A 155      19.104   0.527 -15.317  1.00  0.00           O  
ATOM   1048  CB  SER A 155      21.572   0.367 -16.523  1.00  0.00           C  
ATOM   1049  CEN SER A 155      21.805  -0.123 -16.495  1.00  0.00           X  
ATOM   1050  H   SER A 155      22.065   1.670 -14.190  1.00  0.00           H  
ATOM   1051  N   GLU A 156      19.063   2.774 -15.177  1.00  0.00           N  
ATOM   1052  CA  GLU A 156      17.744   2.857 -14.573  1.00  0.00           C  
ATOM   1053  C   GLU A 156      16.797   2.378 -15.661  1.00  0.00           C  
ATOM   1054  O   GLU A 156      17.052   2.617 -16.837  1.00  0.00           O  
ATOM   1055  CB  GLU A 156      17.406   4.275 -14.109  1.00  0.00           C  
ATOM   1056  CEN GLU A 156      17.249   5.422 -12.858  1.00  0.00           X  
ATOM   1057  H   GLU A 156      19.384   3.612 -15.642  1.00  0.00           H  
ATOM   1058  N   THR A 157      15.802   1.570 -15.303  1.00  0.00           N  
ATOM   1059  CA  THR A 157      14.782   1.105 -16.242  1.00  0.00           C  
ATOM   1060  C   THR A 157      13.908   2.311 -16.597  1.00  0.00           C  
ATOM   1061  O   THR A 157      13.728   3.175 -15.733  1.00  0.00           O  
ATOM   1062  CB  THR A 157      13.913  -0.025 -15.659  1.00  0.00           C  
ATOM   1063  CEN THR A 157      13.849  -0.562 -15.439  1.00  0.00           X  
ATOM   1064  H   THR A 157      15.643   1.388 -14.324  1.00  0.00           H  
ATOM   1065  N   PRO A 158      13.442   2.436 -17.852  1.00  0.00           N  
ATOM   1066  CA  PRO A 158      12.578   3.538 -18.234  1.00  0.00           C  
ATOM   1067  C   PRO A 158      11.292   3.471 -17.416  1.00  0.00           C  
ATOM   1068  O   PRO A 158      10.622   2.441 -17.378  1.00  0.00           O  
ATOM   1069  CB  PRO A 158      12.334   3.336 -19.739  1.00  0.00           C  
ATOM   1070  CEN PRO A 158      13.345   1.882 -19.512  1.00  0.00           X  
ATOM   1071  N   GLY A 159      10.935   4.575 -16.769  1.00  0.00           N  
ATOM   1072  CA  GLY A 159       9.777   4.643 -15.878  1.00  0.00           C  
ATOM   1073  C   GLY A 159       9.933   4.120 -14.453  1.00  0.00           C  
ATOM   1074  O   GLY A 159       8.970   4.228 -13.705  1.00  0.00           O  
ATOM   1075  CEN GLY A 159       9.776   4.643 -15.878  1.00  0.00           X  
ATOM   1076  H   GLY A 159      11.320   5.452 -17.094  1.00  0.00           H  
ATOM   1077  N   MET A 160      11.099   3.616 -14.021  1.00  0.00           N  
ATOM   1078  CA  MET A 160      11.218   3.091 -12.650  1.00  0.00           C  
ATOM   1079  C   MET A 160      11.218   4.219 -11.609  1.00  0.00           C  
ATOM   1080  O   MET A 160      10.473   4.138 -10.649  1.00  0.00           O  
ATOM   1081  CB  MET A 160      12.490   2.255 -12.515  1.00  0.00           C  
ATOM   1082  CEN MET A 160      13.060   0.607 -12.324  1.00  0.00           X  
ATOM   1083  H   MET A 160      11.861   3.522 -14.677  1.00  0.00           H  
ATOM   1084  N   TYR A 161      11.975   5.296 -11.840  1.00  0.00           N  
ATOM   1085  CA  TYR A 161      12.075   6.414 -10.890  1.00  0.00           C  
ATOM   1086  C   TYR A 161      10.753   7.161 -10.668  1.00  0.00           C  
ATOM   1087  O   TYR A 161      10.350   7.338  -9.528  1.00  0.00           O  
ATOM   1088  CB  TYR A 161      13.142   7.402 -11.368  1.00  0.00           C  
ATOM   1089  CEN TYR A 161      14.820   7.819 -11.081  1.00  0.00           X  
ATOM   1090  H   TYR A 161      12.537   5.329 -12.677  1.00  0.00           H  
ATOM   1091  N   GLY A 162      10.080   7.601 -11.739  1.00  0.00           N  
ATOM   1092  CA  GLY A 162       8.800   8.311 -11.637  1.00  0.00           C  
ATOM   1093  C   GLY A 162       7.807   7.527 -10.784  1.00  0.00           C  
ATOM   1094  O   GLY A 162       7.356   8.034  -9.766  1.00  0.00           O  
ATOM   1095  CEN GLY A 162       8.799   8.311 -11.637  1.00  0.00           X  
ATOM   1096  H   GLY A 162      10.409   7.337 -12.656  1.00  0.00           H  
ATOM   1097  N   LYS A 163       7.623   6.240 -11.119  1.00  0.00           N  
ATOM   1098  CA  LYS A 163       6.652   5.351 -10.455  1.00  0.00           C  
ATOM   1099  C   LYS A 163       6.735   5.394  -8.926  1.00  0.00           C  
ATOM   1100  O   LYS A 163       5.732   5.377  -8.237  1.00  0.00           O  
ATOM   1101  CB  LYS A 163       6.847   3.912 -10.935  1.00  0.00           C  
ATOM   1102  CEN LYS A 163       6.197   2.305 -12.146  1.00  0.00           X  
ATOM   1103  H   LYS A 163       8.170   5.860 -11.877  1.00  0.00           H  
ATOM   1104  N   LEU A 164       7.957   5.395  -8.405  1.00  0.00           N  
ATOM   1105  CA  LEU A 164       8.246   5.502  -6.984  1.00  0.00           C  
ATOM   1106  C   LEU A 164       7.734   6.801  -6.368  1.00  0.00           C  
ATOM   1107  O   LEU A 164       7.134   6.761  -5.303  1.00  0.00           O  
ATOM   1108  CB  LEU A 164       9.757   5.372  -6.755  1.00  0.00           C  
ATOM   1109  CEN LEU A 164      10.642   4.220  -6.242  1.00  0.00           X  
ATOM   1110  H   LEU A 164       8.734   5.333  -9.045  1.00  0.00           H  
ATOM   1111  N   ASN A 165       7.983   7.937  -7.023  1.00  0.00           N  
ATOM   1112  CA  ASN A 165       7.523   9.226  -6.515  1.00  0.00           C  
ATOM   1113  C   ASN A 165       5.999   9.265  -6.495  1.00  0.00           C  
ATOM   1114  O   ASN A 165       5.445   9.640  -5.470  1.00  0.00           O  
ATOM   1115  CB  ASN A 165       8.073  10.383  -7.330  1.00  0.00           C  
ATOM   1116  CEN ASN A 165       8.895  11.036  -7.305  1.00  0.00           X  
ATOM   1117  H   ASN A 165       8.328   7.895  -7.974  1.00  0.00           H  
ATOM   1118  N   ASP A 166       5.355   8.791  -7.565  1.00  0.00           N  
ATOM   1119  CA  ASP A 166       3.895   8.776  -7.677  1.00  0.00           C  
ATOM   1120  C   ASP A 166       3.279   7.909  -6.557  1.00  0.00           C  
ATOM   1121  O   ASP A 166       2.335   8.322  -5.891  1.00  0.00           O  
ATOM   1122  CB  ASP A 166       3.466   8.259  -9.052  1.00  0.00           C  
ATOM   1123  CEN ASP A 166       3.174   8.605  -9.964  1.00  0.00           X  
ATOM   1124  H   ASP A 166       5.884   8.532  -8.387  1.00  0.00           H  
ATOM   1125  N   LEU A 167       3.913   6.774  -6.235  1.00  0.00           N  
ATOM   1126  CA  LEU A 167       3.484   5.890  -5.148  1.00  0.00           C  
ATOM   1127  C   LEU A 167       3.590   6.541  -3.752  1.00  0.00           C  
ATOM   1128  O   LEU A 167       2.701   6.384  -2.914  1.00  0.00           O  
ATOM   1129  CB  LEU A 167       4.309   4.598  -5.188  1.00  0.00           C  
ATOM   1130  CEN LEU A 167       3.996   3.173  -5.684  1.00  0.00           X  
ATOM   1131  H   LEU A 167       4.645   6.452  -6.853  1.00  0.00           H  
ATOM   1132  N   LEU A 168       4.704   7.225  -3.474  1.00  0.00           N  
ATOM   1133  CA  LEU A 168       4.889   7.953  -2.219  1.00  0.00           C  
ATOM   1134  C   LEU A 168       3.775   8.990  -2.018  1.00  0.00           C  
ATOM   1135  O   LEU A 168       3.165   9.033  -0.951  1.00  0.00           O  
ATOM   1136  CB  LEU A 168       6.265   8.630  -2.198  1.00  0.00           C  
ATOM   1137  CEN LEU A 168       7.584   8.295  -1.476  1.00  0.00           X  
ATOM   1138  H   LEU A 168       5.416   7.277  -4.189  1.00  0.00           H  
ATOM   1139  N   GLU A 169       3.518   9.813  -3.036  1.00  0.00           N  
ATOM   1140  CA  GLU A 169       2.490  10.856  -3.027  1.00  0.00           C  
ATOM   1141  C   GLU A 169       1.102  10.262  -2.756  1.00  0.00           C  
ATOM   1142  O   GLU A 169       0.372  10.795  -1.916  1.00  0.00           O  
ATOM   1143  CB  GLU A 169       2.489  11.617  -4.354  1.00  0.00           C  
ATOM   1144  CEN GLU A 169       2.945  12.974  -5.278  1.00  0.00           X  
ATOM   1145  H   GLU A 169       4.010   9.669  -3.908  1.00  0.00           H  
ATOM   1146  N   ASP A 170       0.774   9.127  -3.378  1.00  0.00           N  
ATOM   1147  CA  ASP A 170      -0.510   8.452  -3.199  1.00  0.00           C  
ATOM   1148  C   ASP A 170      -0.668   7.956  -1.751  1.00  0.00           C  
ATOM   1149  O   ASP A 170      -1.706   8.157  -1.115  1.00  0.00           O  
ATOM   1150  CB  ASP A 170      -0.643   7.284  -4.179  1.00  0.00           C  
ATOM   1151  CEN ASP A 170      -1.057   7.061  -5.083  1.00  0.00           X  
ATOM   1152  H   ASP A 170       1.398   8.768  -4.087  1.00  0.00           H  
ATOM   1153  N   LEU A 171       0.395   7.412  -1.156  1.00  0.00           N  
ATOM   1154  CA  LEU A 171       0.359   6.994   0.247  1.00  0.00           C  
ATOM   1155  C   LEU A 171       0.147   8.175   1.220  1.00  0.00           C  
ATOM   1156  O   LEU A 171      -0.702   8.108   2.116  1.00  0.00           O  
ATOM   1157  CB  LEU A 171       1.654   6.250   0.594  1.00  0.00           C  
ATOM   1158  CEN LEU A 171       1.986   4.756   0.772  1.00  0.00           X  
ATOM   1159  H   LEU A 171       1.219   7.242  -1.713  1.00  0.00           H  
ATOM   1160  N   GLN A 172       0.856   9.290   1.026  1.00  0.00           N  
ATOM   1161  CA  GLN A 172       0.689  10.486   1.860  1.00  0.00           C  
ATOM   1162  C   GLN A 172      -0.721  11.081   1.768  1.00  0.00           C  
ATOM   1163  O   GLN A 172      -1.273  11.515   2.788  1.00  0.00           O  
ATOM   1164  CB  GLN A 172       1.716  11.550   1.462  1.00  0.00           C  
ATOM   1165  CEN GLN A 172       3.252  12.266   1.879  1.00  0.00           X  
ATOM   1166  H   GLN A 172       1.453   9.342   0.214  1.00  0.00           H  
ATOM   1167  N   GLU A 173      -1.333  11.112   0.586  1.00  0.00           N  
ATOM   1168  CA  GLU A 173      -2.728  11.532   0.454  1.00  0.00           C  
ATOM   1169  C   GLU A 173      -3.668  10.607   1.255  1.00  0.00           C  
ATOM   1170  O   GLU A 173      -4.465  11.119   2.048  1.00  0.00           O  
ATOM   1171  CB  GLU A 173      -3.138  11.556  -1.020  1.00  0.00           C  
ATOM   1172  CEN GLU A 173      -3.405  12.420  -2.464  1.00  0.00           X  
ATOM   1173  H   GLU A 173      -0.828  10.841  -0.244  1.00  0.00           H  
ATOM   1174  N   VAL A 174      -3.502   9.273   1.186  1.00  0.00           N  
ATOM   1175  CA  VAL A 174      -4.386   8.302   1.878  1.00  0.00           C  
ATOM   1176  C   VAL A 174      -4.324   8.501   3.399  1.00  0.00           C  
ATOM   1177  O   VAL A 174      -5.364   8.468   4.066  1.00  0.00           O  
ATOM   1178  CB  VAL A 174      -4.009   6.846   1.548  1.00  0.00           C  
ATOM   1179  CEN VAL A 174      -4.216   6.282   1.211  1.00  0.00           X  
ATOM   1180  H   VAL A 174      -2.731   8.926   0.635  1.00  0.00           H  
ATOM   1181  N   LEU A 175      -3.133   8.768   3.946  1.00  0.00           N  
ATOM   1182  CA  LEU A 175      -2.938   9.049   5.380  1.00  0.00           C  
ATOM   1183  C   LEU A 175      -3.691  10.302   5.824  1.00  0.00           C  
ATOM   1184  O   LEU A 175      -4.407  10.325   6.826  1.00  0.00           O  
ATOM   1185  CB  LEU A 175      -1.443   9.199   5.691  1.00  0.00           C  
ATOM   1186  CEN LEU A 175      -0.418   8.270   6.369  1.00  0.00           X  
ATOM   1187  H   LEU A 175      -2.323   8.756   3.344  1.00  0.00           H  
ATOM   1188  N   LYS A 176      -3.574  11.369   5.040  1.00  0.00           N  
ATOM   1189  CA  LYS A 176      -4.211  12.646   5.348  1.00  0.00           C  
ATOM   1190  C   LYS A 176      -5.739  12.534   5.349  1.00  0.00           C  
ATOM   1191  O   LYS A 176      -6.385  13.093   6.234  1.00  0.00           O  
ATOM   1192  CB  LYS A 176      -3.765  13.715   4.348  1.00  0.00           C  
ATOM   1193  CEN LYS A 176      -2.567  15.405   3.921  1.00  0.00           X  
ATOM   1194  H   LYS A 176      -2.971  11.291   4.233  1.00  0.00           H  
ATOM   1195  N   ASN A 177      -6.324  11.826   4.385  1.00  0.00           N  
ATOM   1196  CA  ASN A 177      -7.774  11.662   4.284  1.00  0.00           C  
ATOM   1197  C   ASN A 177      -8.333  10.765   5.391  1.00  0.00           C  
ATOM   1198  O   ASN A 177      -9.292  11.161   6.056  1.00  0.00           O  
ATOM   1199  CB  ASN A 177      -8.169  11.117   2.924  1.00  0.00           C  
ATOM   1200  CEN ASN A 177      -8.453  11.489   1.985  1.00  0.00           X  
ATOM   1201  H   ASN A 177      -5.737  11.363   3.706  1.00  0.00           H  
ATOM   1202  N   LEU A 178      -7.690   9.632   5.676  1.00  0.00           N  
ATOM   1203  CA  LEU A 178      -8.110   8.724   6.747  1.00  0.00           C  
ATOM   1204  C   LEU A 178      -8.106   9.412   8.111  1.00  0.00           C  
ATOM   1205  O   LEU A 178      -9.070   9.283   8.866  1.00  0.00           O  
ATOM   1206  CB  LEU A 178      -7.200   7.489   6.777  1.00  0.00           C  
ATOM   1207  CEN LEU A 178      -7.396   6.035   6.307  1.00  0.00           X  
ATOM   1208  H   LEU A 178      -6.858   9.402   5.158  1.00  0.00           H  
ATOM   1209  N   HIS A 179      -7.086  10.222   8.381  1.00  0.00           N  
ATOM   1210  CA  HIS A 179      -7.061  11.116   9.536  1.00  0.00           C  
ATOM   1211  C   HIS A 179      -8.278  12.062   9.555  1.00  0.00           C  
ATOM   1212  O   HIS A 179      -9.222  11.856  10.321  1.00  0.00           O  
ATOM   1213  CB  HIS A 179      -5.763  11.929   9.551  1.00  0.00           C  
ATOM   1214  CEN HIS A 179      -4.468  11.855  10.141  1.00  0.00           X  
ATOM   1215  H   HIS A 179      -6.239  10.113   7.840  1.00  0.00           H  
ATOM   1216  N   LYS A 180      -8.312  13.081   8.678  1.00  0.00           N  
ATOM   1217  CA  LYS A 180      -9.338  14.145   8.713  1.00  0.00           C  
ATOM   1218  C   LYS A 180     -10.769  13.593   8.787  1.00  0.00           C  
ATOM   1219  O   LYS A 180     -11.636  14.241   9.376  1.00  0.00           O  
ATOM   1220  CB  LYS A 180      -9.201  15.048   7.486  1.00  0.00           C  
ATOM   1221  CEN LYS A 180      -8.562  16.885   6.653  1.00  0.00           X  
ATOM   1222  H   LYS A 180      -7.607  13.096   7.956  1.00  0.00           H  
ATOM   1223  N   ASN A 181     -11.024  12.421   8.203  1.00  0.00           N  
ATOM   1224  CA  ASN A 181     -12.355  11.818   8.130  1.00  0.00           C  
ATOM   1225  C   ASN A 181     -12.828  11.189   9.454  1.00  0.00           C  
ATOM   1226  O   ASN A 181     -14.036  11.147   9.710  1.00  0.00           O  
ATOM   1227  CB  ASN A 181     -12.409  10.782   7.022  1.00  0.00           C  
ATOM   1228  CEN ASN A 181     -12.647  10.741   6.000  1.00  0.00           X  
ATOM   1229  H   ASN A 181     -10.258  11.941   7.751  1.00  0.00           H  
ATOM   1230  N   ASP A 182     -11.912  10.759  10.332  1.00  0.00           N  
ATOM   1231  CA  ASP A 182     -12.206   9.910  11.494  1.00  0.00           C  
ATOM   1232  C   ASP A 182     -12.993  10.626  12.612  1.00  0.00           C  
ATOM   1233  O   ASP A 182     -12.494  10.898  13.708  1.00  0.00           O  
ATOM   1234  CB  ASP A 182     -10.899   9.353  12.065  1.00  0.00           C  
ATOM   1235  CEN ASP A 182     -10.315   8.520  12.019  1.00  0.00           X  
ATOM   1236  H   ASP A 182     -10.939  10.935  10.135  1.00  0.00           H  
ATOM   1237  N   ARG A 183     -14.279  10.907  12.372  1.00  0.00           N  
ATOM   1238  CA  ARG A 183     -15.123  11.595  13.365  1.00  0.00           C  
ATOM   1239  C   ARG A 183     -15.723  10.710  14.449  1.00  0.00           C  
ATOM   1240  O   ARG A 183     -16.148  11.272  15.454  1.00  0.00           O  
ATOM   1241  CB  ARG A 183     -16.222  12.398  12.685  1.00  0.00           C  
ATOM   1242  CEN ARG A 183     -17.438  14.303  11.663  1.00  0.00           X  
ATOM   1243  H   ARG A 183     -14.662  10.556  11.504  1.00  0.00           H  
ATOM   1244  N   SER A 184     -15.759   9.377  14.326  1.00  0.00           N  
ATOM   1245  CA  SER A 184     -16.476   8.564  15.339  1.00  0.00           C  
ATOM   1246  C   SER A 184     -15.808   7.288  15.883  1.00  0.00           C  
ATOM   1247  O   SER A 184     -16.407   6.639  16.736  1.00  0.00           O  
ATOM   1248  CB  SER A 184     -17.827   8.183  14.765  1.00  0.00           C  
ATOM   1249  CEN SER A 184     -18.198   8.031  14.398  1.00  0.00           X  
ATOM   1250  H   SER A 184     -15.373   8.942  13.500  1.00  0.00           H  
ATOM   1251  N   GLY A 185     -14.573   6.931  15.497  1.00  0.00           N  
ATOM   1252  CA  GLY A 185     -13.958   5.662  15.936  1.00  0.00           C  
ATOM   1253  C   GLY A 185     -12.490   5.754  16.353  1.00  0.00           C  
ATOM   1254  O   GLY A 185     -11.680   4.962  15.876  1.00  0.00           O  
ATOM   1255  CEN GLY A 185     -13.958   5.662  15.936  1.00  0.00           X  
ATOM   1256  H   GLY A 185     -14.079   7.487  14.814  1.00  0.00           H  
ATOM   1257  N   LYS A 186     -12.170   6.738  17.210  1.00  0.00           N  
ATOM   1258  CA  LYS A 186     -10.818   7.241  17.533  1.00  0.00           C  
ATOM   1259  C   LYS A 186      -9.716   6.192  17.685  1.00  0.00           C  
ATOM   1260  O   LYS A 186      -8.635   6.395  17.154  1.00  0.00           O  
ATOM   1261  CB  LYS A 186     -10.883   8.066  18.820  1.00  0.00           C  
ATOM   1262  CEN LYS A 186     -10.931   9.965  19.751  1.00  0.00           X  
ATOM   1263  H   LYS A 186     -12.943   7.286  17.559  1.00  0.00           H  
ATOM   1264  N   ASP A 187      -9.977   5.095  18.387  1.00  0.00           N  
ATOM   1265  CA  ASP A 187      -8.946   4.067  18.583  1.00  0.00           C  
ATOM   1266  C   ASP A 187      -8.465   3.479  17.248  1.00  0.00           C  
ATOM   1267  O   ASP A 187      -7.277   3.254  17.039  1.00  0.00           O  
ATOM   1268  CB  ASP A 187      -9.475   2.950  19.485  1.00  0.00           C  
ATOM   1269  CEN ASP A 187      -9.457   2.654  20.460  1.00  0.00           X  
ATOM   1270  H   ASP A 187     -10.761   5.105  19.021  1.00  0.00           H  
ATOM   1271  N   ASN A 188      -9.372   3.337  16.282  1.00  0.00           N  
ATOM   1272  CA  ASN A 188      -9.044   2.799  14.967  1.00  0.00           C  
ATOM   1273  C   ASN A 188      -8.309   3.797  14.064  1.00  0.00           C  
ATOM   1274  O   ASN A 188      -7.493   3.400  13.235  1.00  0.00           O  
ATOM   1275  CB  ASN A 188     -10.294   2.298  14.267  1.00  0.00           C  
ATOM   1276  CEN ASN A 188     -10.835   1.403  14.177  1.00  0.00           X  
ATOM   1277  H   ASN A 188     -10.333   3.553  16.507  1.00  0.00           H  
ATOM   1278  N   ILE A 189      -8.629   5.091  14.187  1.00  0.00           N  
ATOM   1279  CA  ILE A 189      -7.872   6.144  13.502  1.00  0.00           C  
ATOM   1280  C   ILE A 189      -6.444   6.188  14.040  1.00  0.00           C  
ATOM   1281  O   ILE A 189      -5.524   6.356  13.249  1.00  0.00           O  
ATOM   1282  CB  ILE A 189      -8.525   7.528  13.673  1.00  0.00           C  
ATOM   1283  CEN ILE A 189      -9.267   8.220  13.275  1.00  0.00           X  
ATOM   1284  H   ILE A 189      -9.364   5.346  14.831  1.00  0.00           H  
ATOM   1285  N   HIS A 190      -6.246   5.976  15.343  1.00  0.00           N  
ATOM   1286  CA  HIS A 190      -4.902   5.907  15.913  1.00  0.00           C  
ATOM   1287  C   HIS A 190      -4.099   4.730  15.335  1.00  0.00           C  
ATOM   1288  O   HIS A 190      -3.001   4.932  14.817  1.00  0.00           O  
ATOM   1289  CB  HIS A 190      -4.974   5.793  17.439  1.00  0.00           C  
ATOM   1290  CEN HIS A 190      -4.923   6.654  18.573  1.00  0.00           X  
ATOM   1291  H   HIS A 190      -7.031   5.834  15.959  1.00  0.00           H  
ATOM   1292  N   ASP A 191      -4.650   3.514  15.380  1.00  0.00           N  
ATOM   1293  CA  ASP A 191      -3.971   2.325  14.862  1.00  0.00           C  
ATOM   1294  C   ASP A 191      -3.680   2.445  13.362  1.00  0.00           C  
ATOM   1295  O   ASP A 191      -2.594   2.091  12.910  1.00  0.00           O  
ATOM   1296  CB  ASP A 191      -4.808   1.073  15.133  1.00  0.00           C  
ATOM   1297  CEN ASP A 191      -4.882   0.308  15.802  1.00  0.00           X  
ATOM   1298  H   ASP A 191      -5.528   3.389  15.860  1.00  0.00           H  
ATOM   1299  N   VAL A 192      -4.617   3.008  12.595  1.00  0.00           N  
ATOM   1300  CA  VAL A 192      -4.470   3.207  11.146  1.00  0.00           C  
ATOM   1301  C   VAL A 192      -3.360   4.209  10.822  1.00  0.00           C  
ATOM   1302  O   VAL A 192      -2.604   3.980   9.886  1.00  0.00           O  
ATOM   1303  CB  VAL A 192      -5.784   3.696  10.508  1.00  0.00           C  
ATOM   1304  CEN VAL A 192      -6.305   3.508  10.098  1.00  0.00           X  
ATOM   1305  H   VAL A 192      -5.459   3.344  13.046  1.00  0.00           H  
ATOM   1306  N   ASP A 193      -3.243   5.291  11.594  1.00  0.00           N  
ATOM   1307  CA  ASP A 193      -2.207   6.321  11.447  1.00  0.00           C  
ATOM   1308  C   ASP A 193      -0.812   5.724  11.677  1.00  0.00           C  
ATOM   1309  O   ASP A 193       0.078   5.905  10.848  1.00  0.00           O  
ATOM   1310  CB  ASP A 193      -2.454   7.478  12.419  1.00  0.00           C  
ATOM   1311  CEN ASP A 193      -2.866   8.409  12.441  1.00  0.00           X  
ATOM   1312  H   ASP A 193      -3.925   5.426  12.325  1.00  0.00           H  
ATOM   1313  N   ASN A 194      -0.654   4.911  12.728  1.00  0.00           N  
ATOM   1314  CA  ASN A 194       0.601   4.216  13.020  1.00  0.00           C  
ATOM   1315  C   ASN A 194       1.004   3.266  11.881  1.00  0.00           C  
ATOM   1316  O   ASN A 194       2.156   3.265  11.452  1.00  0.00           O  
ATOM   1317  CB  ASN A 194       0.515   3.456  14.330  1.00  0.00           C  
ATOM   1318  CEN ASN A 194       0.727   3.621  15.345  1.00  0.00           X  
ATOM   1319  H   ASN A 194      -1.437   4.784  13.352  1.00  0.00           H  
ATOM   1320  N   HIS A 195       0.067   2.451  11.386  1.00  0.00           N  
ATOM   1321  CA  HIS A 195       0.364   1.505  10.308  1.00  0.00           C  
ATOM   1322  C   HIS A 195       0.748   2.230   9.012  1.00  0.00           C  
ATOM   1323  O   HIS A 195       1.700   1.819   8.357  1.00  0.00           O  
ATOM   1324  CB  HIS A 195      -0.834   0.584  10.056  1.00  0.00           C  
ATOM   1325  CEN HIS A 195      -1.281  -0.710  10.451  1.00  0.00           X  
ATOM   1326  H   HIS A 195      -0.862   2.465  11.781  1.00  0.00           H  
ATOM   1327  N   LEU A 196       0.086   3.341   8.669  1.00  0.00           N  
ATOM   1328  CA  LEU A 196       0.445   4.135   7.487  1.00  0.00           C  
ATOM   1329  C   LEU A 196       1.856   4.718   7.592  1.00  0.00           C  
ATOM   1330  O   LEU A 196       2.593   4.670   6.613  1.00  0.00           O  
ATOM   1331  CB  LEU A 196      -0.577   5.261   7.283  1.00  0.00           C  
ATOM   1332  CEN LEU A 196      -1.744   5.447   6.295  1.00  0.00           X  
ATOM   1333  H   LEU A 196      -0.657   3.672   9.267  1.00  0.00           H  
ATOM   1334  N   GLN A 197       2.244   5.251   8.752  1.00  0.00           N  
ATOM   1335  CA  GLN A 197       3.599   5.782   8.946  1.00  0.00           C  
ATOM   1336  C   GLN A 197       4.655   4.698   8.712  1.00  0.00           C  
ATOM   1337  O   GLN A 197       5.565   4.909   7.912  1.00  0.00           O  
ATOM   1338  CB  GLN A 197       3.755   6.357  10.356  1.00  0.00           C  
ATOM   1339  CEN GLN A 197       3.774   7.829  11.295  1.00  0.00           X  
ATOM   1340  H   GLN A 197       1.593   5.280   9.524  1.00  0.00           H  
ATOM   1341  N   ASN A 198       4.485   3.517   9.309  1.00  0.00           N  
ATOM   1342  CA  ASN A 198       5.433   2.413   9.142  1.00  0.00           C  
ATOM   1343  C   ASN A 198       5.543   1.969   7.671  1.00  0.00           C  
ATOM   1344  O   ASN A 198       6.649   1.758   7.180  1.00  0.00           O  
ATOM   1345  CB  ASN A 198       5.058   1.232  10.019  1.00  0.00           C  
ATOM   1346  CEN ASN A 198       5.277   0.871  10.979  1.00  0.00           X  
ATOM   1347  H   ASN A 198       3.708   3.405   9.946  1.00  0.00           H  
ATOM   1348  N   VAL A 199       4.423   1.904   6.940  1.00  0.00           N  
ATOM   1349  CA  VAL A 199       4.415   1.525   5.512  1.00  0.00           C  
ATOM   1350  C   VAL A 199       5.181   2.556   4.667  1.00  0.00           C  
ATOM   1351  O   VAL A 199       5.969   2.179   3.800  1.00  0.00           O  
ATOM   1352  CB  VAL A 199       2.981   1.394   4.965  1.00  0.00           C  
ATOM   1353  CEN VAL A 199       2.511   0.941   4.745  1.00  0.00           X  
ATOM   1354  H   VAL A 199       3.545   2.106   7.396  1.00  0.00           H  
ATOM   1355  N   ILE A 200       5.001   3.857   4.914  1.00  0.00           N  
ATOM   1356  CA  ILE A 200       5.713   4.913   4.172  1.00  0.00           C  
ATOM   1357  C   ILE A 200       7.226   4.802   4.378  1.00  0.00           C  
ATOM   1358  O   ILE A 200       7.984   4.882   3.406  1.00  0.00           O  
ATOM   1359  CB  ILE A 200       5.250   6.319   4.595  1.00  0.00           C  
ATOM   1360  CEN ILE A 200       4.512   7.104   4.426  1.00  0.00           X  
ATOM   1361  H   ILE A 200       4.381   4.118   5.667  1.00  0.00           H  
ATOM   1362  N   GLU A 201       7.672   4.628   5.621  1.00  0.00           N  
ATOM   1363  CA  GLU A 201       9.093   4.472   5.944  1.00  0.00           C  
ATOM   1364  C   GLU A 201       9.700   3.261   5.225  1.00  0.00           C  
ATOM   1365  O   GLU A 201      10.769   3.377   4.620  1.00  0.00           O  
ATOM   1366  CB  GLU A 201       9.284   4.337   7.456  1.00  0.00           C  
ATOM   1367  CEN GLU A 201       9.676   5.031   8.962  1.00  0.00           X  
ATOM   1368  H   GLU A 201       7.005   4.569   6.379  1.00  0.00           H  
ATOM   1369  N   ASP A 202       8.991   2.133   5.193  1.00  0.00           N  
ATOM   1370  CA  ASP A 202       9.447   0.918   4.518  1.00  0.00           C  
ATOM   1371  C   ASP A 202       9.588   1.108   3.000  1.00  0.00           C  
ATOM   1372  O   ASP A 202      10.608   0.709   2.414  1.00  0.00           O  
ATOM   1373  CB  ASP A 202       8.487  -0.238   4.811  1.00  0.00           C  
ATOM   1374  CEN ASP A 202       8.387  -1.035   5.437  1.00  0.00           X  
ATOM   1375  H   ASP A 202       8.145   2.084   5.744  1.00  0.00           H  
ATOM   1376  N   ILE A 203       8.618   1.768   2.350  1.00  0.00           N  
ATOM   1377  CA  ILE A 203       8.667   2.040   0.905  1.00  0.00           C  
ATOM   1378  C   ILE A 203       9.879   2.913   0.606  1.00  0.00           C  
ATOM   1379  O   ILE A 203      10.613   2.635  -0.342  1.00  0.00           O  
ATOM   1380  CB  ILE A 203       7.393   2.740   0.398  1.00  0.00           C  
ATOM   1381  CEN ILE A 203       6.382   2.588   0.019  1.00  0.00           X  
ATOM   1382  H   ILE A 203       7.864   2.153   2.900  1.00  0.00           H  
ATOM   1383  N   HIS A 204      10.132   3.938   1.416  1.00  0.00           N  
ATOM   1384  CA  HIS A 204      11.268   4.830   1.231  1.00  0.00           C  
ATOM   1385  C   HIS A 204      12.622   4.124   1.329  1.00  0.00           C  
ATOM   1386  O   HIS A 204      13.506   4.349   0.491  1.00  0.00           O  
ATOM   1387  CB  HIS A 204      11.210   5.968   2.256  1.00  0.00           C  
ATOM   1388  CEN HIS A 204      10.721   7.304   2.335  1.00  0.00           X  
ATOM   1389  H   HIS A 204       9.511   4.100   2.195  1.00  0.00           H  
ATOM   1390  N   ASP A 205      12.771   3.201   2.267  1.00  0.00           N  
ATOM   1391  CA  ASP A 205      13.989   2.411   2.423  1.00  0.00           C  
ATOM   1392  C   ASP A 205      14.187   1.426   1.267  1.00  0.00           C  
ATOM   1393  O   ASP A 205      15.313   1.236   0.781  1.00  0.00           O  
ATOM   1394  CB  ASP A 205      13.962   1.655   3.754  1.00  0.00           C  
ATOM   1395  CEN ASP A 205      14.308   1.736   4.709  1.00  0.00           X  
ATOM   1396  H   ASP A 205      12.034   3.082   2.949  1.00  0.00           H  
ATOM   1397  N   PHE A 206      13.103   0.827   0.766  1.00  0.00           N  
ATOM   1398  CA  PHE A 206      13.183  -0.123  -0.341  1.00  0.00           C  
ATOM   1399  C   PHE A 206      13.524   0.582  -1.660  1.00  0.00           C  
ATOM   1400  O   PHE A 206      14.358   0.083  -2.426  1.00  0.00           O  
ATOM   1401  CB  PHE A 206      11.866  -0.890  -0.477  1.00  0.00           C  
ATOM   1402  CEN PHE A 206      11.257  -2.293  -0.045  1.00  0.00           X  
ATOM   1403  H   PHE A 206      12.199   1.075   1.136  1.00  0.00           H  
ATOM   1404  N   MET A 207      12.946   1.759  -1.909  1.00  0.00           N  
ATOM   1405  CA  MET A 207      13.220   2.583  -3.089  1.00  0.00           C  
ATOM   1406  C   MET A 207      14.660   3.095  -3.086  1.00  0.00           C  
ATOM   1407  O   MET A 207      15.326   3.087  -4.127  1.00  0.00           O  
ATOM   1408  CB  MET A 207      12.244   3.756  -3.153  1.00  0.00           C  
ATOM   1409  CEN MET A 207      10.871   4.379  -4.049  1.00  0.00           X  
ATOM   1410  H   MET A 207      12.281   2.100  -1.234  1.00  0.00           H  
ATOM   1411  N   GLN A 208      15.173   3.497  -1.921  1.00  0.00           N  
ATOM   1412  CA  GLN A 208      16.556   3.934  -1.773  1.00  0.00           C  
ATOM   1413  C   GLN A 208      17.530   2.801  -2.125  1.00  0.00           C  
ATOM   1414  O   GLN A 208      18.492   3.014  -2.874  1.00  0.00           O  
ATOM   1415  CB  GLN A 208      16.812   4.417  -0.343  1.00  0.00           C  
ATOM   1416  CEN GLN A 208      16.957   5.829   0.673  1.00  0.00           X  
ATOM   1417  H   GLN A 208      14.561   3.544  -1.117  1.00  0.00           H  
ATOM   1418  N   ALA A 209      17.242   1.570  -1.688  1.00  0.00           N  
ATOM   1419  CA  ALA A 209      18.045   0.396  -2.009  1.00  0.00           C  
ATOM   1420  C   ALA A 209      18.074   0.094  -3.520  1.00  0.00           C  
ATOM   1421  O   ALA A 209      19.146  -0.180  -4.068  1.00  0.00           O  
ATOM   1422  CB  ALA A 209      17.527  -0.808  -1.236  1.00  0.00           C  
ATOM   1423  CEN ALA A 209      17.527  -0.807  -1.237  1.00  0.00           X  
ATOM   1424  H   ALA A 209      16.444   1.458  -1.081  1.00  0.00           H  
ATOM   1425  N   ALA A 210      16.935   0.174  -4.209  1.00  0.00           N  
ATOM   1426  CA  ALA A 210      16.847  -0.047  -5.654  1.00  0.00           C  
ATOM   1427  C   ALA A 210      17.692   0.972  -6.434  1.00  0.00           C  
ATOM   1428  O   ALA A 210      18.380   0.607  -7.389  1.00  0.00           O  
ATOM   1429  CB  ALA A 210      15.394   0.008  -6.104  1.00  0.00           C  
ATOM   1430  CEN ALA A 210      15.395   0.008  -6.104  1.00  0.00           X  
ATOM   1431  H   ALA A 210      16.083   0.372  -3.707  1.00  0.00           H  
ATOM   1432  N   ALA A 211      17.719   2.234  -5.988  1.00  0.00           N  
ATOM   1433  CA  ALA A 211      18.503   3.300  -6.605  1.00  0.00           C  
ATOM   1434  C   ALA A 211      20.013   3.090  -6.408  1.00  0.00           C  
ATOM   1435  O   ALA A 211      20.797   3.270  -7.344  1.00  0.00           O  
ATOM   1436  CB  ALA A 211      18.074   4.649  -6.048  1.00  0.00           C  
ATOM   1437  CEN ALA A 211      18.075   4.649  -6.048  1.00  0.00           X  
ATOM   1438  H   ALA A 211      17.148   2.467  -5.188  1.00  0.00           H  
ATOM   1439  N   ALA A 212      20.442   2.665  -5.216  1.00  0.00           N  
ATOM   1440  CA  ALA A 212      21.851   2.404  -4.933  1.00  0.00           C  
ATOM   1441  C   ALA A 212      22.394   1.261  -5.807  1.00  0.00           C  
ATOM   1442  O   ALA A 212      23.468   1.390  -6.405  1.00  0.00           O  
ATOM   1443  CB  ALA A 212      22.040   2.088  -3.457  1.00  0.00           C  
ATOM   1444  CEN ALA A 212      22.040   2.087  -3.458  1.00  0.00           X  
ATOM   1445  H   ALA A 212      19.771   2.529  -4.475  1.00  0.00           H  
ATOM   1446  N   ALA A 213      21.631   0.176  -5.969  1.00  0.00           N  
ATOM   1447  CA  ALA A 213      21.970  -0.909  -6.885  1.00  0.00           C  
ATOM   1448  C   ALA A 213      22.129  -0.427  -8.337  1.00  0.00           C  
ATOM   1449  O   ALA A 213      23.158  -0.703  -8.963  1.00  0.00           O  
ATOM   1450  CB  ALA A 213      20.914  -2.002  -6.803  1.00  0.00           C  
ATOM   1451  CEN ALA A 213      20.915  -2.001  -6.803  1.00  0.00           X  
ATOM   1452  H   ALA A 213      20.792   0.089  -5.410  1.00  0.00           H  
ATOM   1453  N   ALA A 214      21.154   0.320  -8.864  1.00  0.00           N  
ATOM   1454  CA  ALA A 214      21.173   0.831 -10.232  1.00  0.00           C  
ATOM   1455  C   ALA A 214      22.373   1.760 -10.484  1.00  0.00           C  
ATOM   1456  O   ALA A 214      22.991   1.694 -11.549  1.00  0.00           O  
ATOM   1457  CB  ALA A 214      19.868   1.553 -10.536  1.00  0.00           C  
ATOM   1458  CEN ALA A 214      19.869   1.553 -10.536  1.00  0.00           X  
ATOM   1459  H   ALA A 214      20.347   0.525  -8.291  1.00  0.00           H  
ATOM   1460  N   ASN A 215      22.749   2.585  -9.500  1.00  0.00           N  
ATOM   1461  CA  ASN A 215      23.935   3.443  -9.584  1.00  0.00           C  
ATOM   1462  C   ASN A 215      25.243   2.660  -9.785  1.00  0.00           C  
ATOM   1463  O   ASN A 215      26.019   3.011 -10.669  1.00  0.00           O  
ATOM   1464  CB  ASN A 215      24.049   4.324  -8.353  1.00  0.00           C  
ATOM   1465  CEN ASN A 215      23.742   5.278  -8.043  1.00  0.00           X  
ATOM   1466  H   ASN A 215      22.160   2.654  -8.683  1.00  0.00           H  
ATOM   1467  N   CYS A 216      25.472   1.571  -9.045  1.00  0.00           N  
ATOM   1468  CA  CYS A 216      26.704   0.771  -9.133  1.00  0.00           C  
ATOM   1469  C   CYS A 216      26.807  -0.159 -10.363  1.00  0.00           C  
ATOM   1470  O   CYS A 216      27.924  -0.471 -10.777  1.00  0.00           O  
ATOM   1471  CB  CYS A 216      26.618  -0.064  -7.855  1.00  0.00           C  
ATOM   1472  CEN CYS A 216      27.151   0.011  -6.982  1.00  0.00           X  
ATOM   1473  H   CYS A 216      24.838   1.373  -8.288  1.00  0.00           H  
ATOM   1474  N   ARG A 217      25.699  -0.636 -10.952  1.00  0.00           N  
ATOM   1475  CA  ARG A 217      25.722  -1.687 -11.997  1.00  0.00           C  
ATOM   1476  C   ARG A 217      26.335  -1.262 -13.340  1.00  0.00           C  
ATOM   1477  O   ARG A 217      27.029  -2.075 -13.958  1.00  0.00           O  
ATOM   1478  CB  ARG A 217      24.335  -2.273 -12.217  1.00  0.00           C  
ATOM   1479  CEN ARG A 217      22.373  -3.778 -12.027  1.00  0.00           X  
ATOM   1480  H   ARG A 217      24.820  -0.193 -10.723  1.00  0.00           H  
ATOM   1481  N   LYS A 218      26.099  -0.024 -13.788  1.00  0.00           N  
ATOM   1482  CA  LYS A 218      26.721   0.491 -15.018  1.00  0.00           C  
ATOM   1483  C   LYS A 218      28.235   0.488 -14.851  1.00  0.00           C  
ATOM   1484  O   LYS A 218      28.909   0.124 -15.836  1.00  0.00           O  
ATOM   1485  CB  LYS A 218      26.222   1.900 -15.344  1.00  0.00           C  
ATOM   1486  CEN LYS A 218      25.010   3.160 -16.535  1.00  0.00           X  
ATOM   1487  H   LYS A 218      25.876   0.672 -13.090  1.00  0.00           H  
TER                                                                             
# All scores below are weighted scores, not raw scores.
#BEGIN_POSE_ENERGIES_TABLE ./minmover_pdb/pose_78.pdb
label vdw cenpack pair env cbeta hs_pair ss_pair sheet total
weights 1 0.5 1 1 0.25 1 1 1 NA
pose 5.39697 -5.63603 -19.6351 -8.89995 12.3757 0 0 0 -16.3984
MET:NtermProteinFull_1 0 -0.35147 -0.32062 0.25591 0.03079 0 0 0 -0.38539
TYR_2 0 0.02936 -0.01131 0.85474 0.06946 0 0 0 0.94226
GLY_3 0 -0.03281 0.04347 0.0322 0.06986 0 0 0 0.11272
LYS_4 0 -0.10517 -0.74021 -0.68888 0.05838 0 0 0 -1.47588
LEU_5 0 -0.05767 -0.51763 -0.30366 0.044 0 0 0 -0.83495
ASN_6 0 -0.00197 0.08251 -0.40966 0.0693 0 0 0 -0.25982
ASP_7 0 -0.00018 0.00805 -0.47618 0.0692 0 0 0 -0.39912
LEU_8 0 -0.22839 -0.32467 -0.19483 0.03108 0 0 0 -0.71682
LEU_9 0 -0.21992 -0.30583 0.24309 0.04389 0 0 0 -0.23878
GLU_10 0 -0.04024 0.067 -1.00041 0.06894 0 0 0 -0.90472
ASP_11 0 -0.12784 -0.25363 -0.37876 0.04318 0 0 0 -0.71706
LEU_12 0 -0.21304 -0.94137 -0.30366 0.03238 0 0 0 -1.42568
GLN_13 0 -0.06749 0.24051 -0.3291 0.06902 0 0 0 -0.08706
GLU_14 0 -0.00226 -0.0125 -0.92601 0.06894 0 0 0 -0.87183
VAL_15 0 -0.12084 -0.69774 -0.19594 0.03535 0 0 0 -0.97918
LEU_16 0.88671 0.94421 -0.30753 -0.06582 0.07071 0 0 0 1.52828
LYS_17 0 -0.0413 0.026 -0.77863 0.06961 0 0 0 -0.72431
ASN_18 0 0.08509 -0.02243 -0.19403 0.06919 0 0 0 -0.06217
LEU_19 0 0.28377 -0.24602 -0.52948 0.03596 0 0 0 -0.45577
HIS_D_20 0 -0.12377 0.17978 -0.06774 0.06889 0 0 0 0.05716
LYS_21 0 -0.02181 -0.08876 -1.04927 0.07134 0 0 0 -1.08851
ASN_22 0 0.30509 -0.33612 -0.01232 0.04289 0 0 0 -0.00045
ASP_23 0 0.0522 0.00712 0.34071 0.04365 0 0 0 0.44367
ARG_24 0 0.07775 -0.14567 -0.64658 0.07134 0 0 0 -0.64317
SER_25 0 0.03135 -0.23077 -0.22078 0.03631 0 0 0 -0.38389
GLY_26 0 0.07243 -0.1817 -0.0429 0.03539 0 0 0 -0.11678
LYS_27 0 -0.00936 -0.02367 -1.04927 0.07134 0 0 0 -1.01096
ASP_28 0 -0.03069 -0.10696 -0.60822 0.07025 0 0 0 -0.67562
ASN_29 0.0453 0.42065 -0.63533 -0.07783 0.03505 0 0 0 -0.21217
ILE_30 0 0.01182 0.27254 0.34575 0.06919 0 0 0 0.69931
HIS_D_31 0 -0.04972 -0.20815 0.11054 0.0693 0 0 0 -0.07803
ASP_32 0 -0.06873 -0.28807 -0.37876 0.06902 0 0 0 -0.66655
VAL_33 0 -0.11431 0.30287 -0.27892 0.03663 0 0 0 -0.05373
ASP_34 0 -0.14397 0.06453 -0.37876 0.06908 0 0 0 -0.38912
ASN_35 0 -0.12271 -0.00868 -0.40966 0.06882 0 0 0 -0.47224
HIS_D_36 0 -0.40532 -0.24619 -0.11266 0.03561 0 0 0 -0.72856
LEU_37 0.88671 0.90438 -0.57281 -0.39148 0.04516 0 0 0 0.87195
GLN_38 0 -0.02781 -0.00165 -0.55896 0.06894 0 0 0 -0.51949
ASN_39 0 -0.14465 -0.19836 -0.19403 0.06919 0 0 0 -0.46783
VAL_40 0 -0.47927 -0.60731 -0.19594 0.03234 0 0 0 -1.25019
ILE_41 0 -0.01572 -0.41805 0.72502 0.06951 0 0 0 0.36077
GLU_42 0 -0.03458 -0.03728 -0.4886 0.06904 0 0 0 -0.49142
ASP_43 0 -0.09084 -0.24033 -0.03907 0.04389 0 0 0 -0.32635
ILE_44 0 -0.13165 -0.99513 -0.20059 0.03717 0 0 0 -1.2902
HIS_D_45 0 -0.11235 0.15565 0.06501 0.0691 0 0 0 0.17741
ASP_46 0 -0.17968 -0.43668 -0.31759 0.06985 0 0 0 -0.86411
PHE_47 0 -0.39569 -0.35886 -0.38422 0.03741 0 0 0 -1.10136
MET_48 0 0.06141 -0.16961 0.10186 0.04435 0 0 0 0.038
GLN_49 0 -0.13098 -0.08999 -0.55896 0.06899 0 0 0 -0.71093
ALA_50 0 -0.33582 0.07499 0.07904 0.03255 0 0 0 -0.14924
ALA_51 0 -0.03201 -0.14471 -0.16647 0.03532 0 0 0 -0.30787
ALA_52 0 -0.11035 -0.06455 0.15304 0.03488 0 0 0 0.01302
ALA_53 0 0.01834 0.00206 0.20553 0.03786 0 0 0 0.2638
ALA_54 0 -0.06636 0.02051 -0.01847 0.03787 0 0 0 -0.02645
ALA_55 0 0.15694 -0.09523 0.07904 0.04272 0 0 0 0.18347
ASN_56 0 -0.03658 -0.03441 -0.36221 0.03681 0 0 0 -0.39639
CYS_57 0 0.03558 0.09022 1.00839 0.06893 0 0 0 1.20312
ARG_58 0 -0.12078 0.14119 -0.30477 0.04345 0 0 0 -0.24091
LYS_59 0 -0.01209 -0.01939 -0.8715 0.07212 0 0 0 -0.83086
GLY_60 0 -0.02106 0.00471 0.60923 0.04731 0 0 0 0.64019
SER_61 0 0.00875 -0.0536 -0.11629 0.04068 0 0 0 -0.12047
PRO_62 0 -0.00936 -0.00677 0.043 0.04109 0 0 0 0.06796
GLY_63 0 0 0 0.91259 0.04957 0 0 0 0.96215
SER_64 0 0 0 0.13063 0.04883 0 0 0 0.17946
PRO_65 0 0 0 0.2123 0.07508 0 0 0 0.28738
ALA_66 0 0 0 0.89846 0.07582 0 0 0 0.97427
GLY_67 0 0 0 0.91259 0.04183 0 0 0 0.95441
SER_68 0 0 0 0.29023 0.04957 0 0 0 0.3398
PRO_69 0 0 0 0.043 0.04883 0 0 0 0.09183
THR_70 0 0 0 0.48779 0.07573 0 0 0 0.56352
SER_71 0 0 0 0.13063 0.07499 0 0 0 0.20562
THR_72 0 0 0 0.48779 0.07499 0 0 0 0.56278
GLU_73 0 0 0 -1.01303 0.07573 0 0 0 -0.9373
GLU_74 0 0 0 -1.01303 0.07582 0 0 0 -0.93721
GLY_75 0 0 0 0.91259 0.04957 0 0 0 0.96215
THR_76 0 0 0 0.48779 0.04957 0 0 0 0.53736
SER_77 0 0 0 0.29023 0.07582 0 0 0 0.36605
GLU_78 0 0 0 -1.03403 0.07558 0 0 0 -0.95845
SER_79 0 0 0 0.29023 0.07506 0 0 0 0.36529
ALA_80 0 0 0 0.89846 0.07499 0 0 0 0.97344
THR_81 0 0 0 0.43096 0.07582 0 0 0 0.50678
PRO_82 0 0 0 0.51404 0.07582 0 0 0 0.58986
GLU_83 0 0 0 -1.03403 0.07499 0 0 0 -0.95904
SER_84 0 0 0 0.13063 0.07582 0 0 0 0.20645
GLY_85 0 0 0 0.91259 0.04957 0 0 0 0.96215
PRO_86 0 0 0 0.51404 0.04957 0 0 0 0.5636
GLY_87 0 0 0 0.91259 0.04957 0 0 0 0.96215
THR_88 0 0 0 0.48779 0.07582 0 0 0 0.56361
SER_89 0 0 0 0.13063 0.07499 0 0 0 0.20562
THR_90 0 0 0 0.43096 0.07499 0 0 0 0.50594
GLU_91 0 0 0 -1.03403 0.07582 0 0 0 -0.95821
PRO_92 0 0 0 0.2123 0.07582 0 0 0 0.28812
SER_93 0 0 0 0.13063 0.07499 0 0 0 0.20562
GLU_94 0 0 0 -1.03403 0.06977 0 0 0 -0.96427
GLY_95 0 -0.00679 -0.02371 0.60923 0.06977 0 0 0 0.6485
SER_96 0 0.01516 -0.02364 0.13063 0.03812 0 0 0 0.16026
ALA_97 0 -0.00057 0.02628 0.89846 0.05562 0 0 0 0.97977
PRO_98 0 -0.01506 -0.07649 0.043 0.04109 0 0 0 -0.00746
GLY_99 0 -0.07595 0.0022 0.35201 0.04456 0 0 0 0.32282
SER_100 0 -0.03232 0.03229 0.13063 0.04883 0 0 0 0.17943
PRO_101 0 0.06409 -0.23461 0.043 0.07081 0 0 0 -0.0567
ALA_102 0 -0.05721 0.11312 0.4142 0.07212 0 0 0 0.54223
GLY_103 0 -0.01034 -0.02005 0.35201 0.04883 0 0 0 0.37046
SER_104 0 0 0 0.29023 0.04957 0 0 0 0.3398
PRO_105 0 0 0 0.2123 0.07582 0 0 0 0.28812
THR_106 0 0 0 0.43096 0.07573 0 0 0 0.50669
SER_107 0 0 0 0.29023 0.07499 0 0 0 0.36522
THR_108 0 0 0 0.43096 0.07499 0 0 0 0.50594
GLU_109 0 0 0 -1.01303 0.07573 0 0 0 -0.9373
GLU_110 0 0 0 -1.03403 0.07582 0 0 0 -0.95821
GLY_111 0 0 0 0.91259 0.04957 0 0 0 0.96215
THR_112 0 0 0 0.48779 0.07582 0 0 0 0.56361
SER_113 0 0 0 -0.0106 0.07347 0 0 0 0.06287
THR_114 0 0 0 0.48779 0.07499 0 0 0 0.56278
GLU_115 0 0 0 -1.03403 0.07582 0 0 0 -0.95821
PRO_116 0 0 0 0.2123 0.07582 0 0 0 0.28812
SER_117 0 0 0 0.29023 0.07499 0 0 0 0.36522
GLU_118 0 0 0 -1.03403 0.07508 0 0 0 -0.95895
GLY_119 0 0 0 0.91259 0.04957 0 0 0 0.96215
SER_120 0 0 0 0.29023 0.04183 0 0 0 0.33206
ALA_121 0 0 0 0.89846 0.04957 0 0 0 0.94802
PRO_122 0 0 0 0.2123 0.04183 0 0 0 0.25412
GLY_123 0 0 0 0.91259 0.04957 0 0 0 0.96215
THR_124 0 0 0 0.43096 0.07582 0 0 0 0.50678
SER_125 0 0 0 0.13063 0.07573 0 0 0 0.20636
THR_126 0 0 0 0.48779 0.07499 0 0 0 0.56278
GLU_127 0 0 0 -1.03403 0.07582 0 0 0 -0.95821
PRO_128 0 0 0 -0.05784 0.04731 0 0 0 -0.01054
SER_129 0 0 0 0.13063 0.07582 0 0 0 0.20645
GLU_130 0 0 0 -0.93278 0.07582 0 0 0 -0.85696
GLY_131 0 0 0 0.60923 0.07508 0 0 0 0.68431
SER_132 0 0 0 -0.11629 0.04883 0 0 0 -0.06747
ALA_133 0 0 0 0.797 0.04957 0 0 0 0.84657
PRO_134 0 0 0 0.043 0.04957 0 0 0 0.09257
GLY_135 0 0 0 0.91259 0.04183 0 0 0 0.95441
THR_136 0 0 0 0.43096 0.07582 0 0 0 0.50678
SER_137 0 0 0 0.29023 0.07582 0 0 0 0.36605
GLU_138 0 0 0 -1.01303 0.07582 0 0 0 -0.93721
SER_139 0 0 0 0.13063 0.07347 0 0 0 0.2041
ALA_140 0 0 0 0.797 0.07582 0 0 0 0.87282
THR_141 0 0 0 0.48779 0.04957 0 0 0 0.53736
PRO_142 0 0 0 0.51404 0.07582 0 0 0 0.58986
GLU_143 0 0 0 -1.01303 0.07499 0 0 0 -0.93804
SER_144 0 0 0 0.13063 0.07582 0 0 0 0.20645
GLY_145 0 0 0 0.91259 0.04183 0 0 0 0.95441
PRO_146 0 0 0 0.51404 0.04957 0 0 0 0.5636
GLY_147 0 0 0 0.91259 0.04183 0 0 0 0.95441
SER_148 0 0 0 0.29023 0.07508 0 0 0 0.36531
GLU_149 0 0 0 -1.03403 0.07582 0 0 0 -0.95821
PRO_150 0 -0.02266 -0.03422 0.51404 0.04957 0 0 0 0.50673
ALA_151 0 -0.01074 0.05058 0.77873 0.07259 0 0 0 0.89116
THR_152 0 -0.05015 -0.08246 0.23017 0.04755 0 0 0 0.1451
SER_153 0 -0.1374 -0.01505 -0.18312 0.04629 0 0 0 -0.28929
GLY_154 0 -0.08494 -0.12086 -0.08884 0.03807 0 0 0 -0.25656
SER_155 0 -0.08383 -0.12069 -0.14648 0.03503 0 0 0 -0.31596
GLU_156 0 -0.07324 0.07257 0.14567 0.03508 0 0 0 0.18008
THR_157 0 -0.25206 0.03463 -0.18847 0.03032 0 0 0 -0.37558
PRO_158 0 -0.04647 -0.02997 -0.2658 0.04277 0 0 0 -0.29947
GLY_159 0 -0.06203 0.04478 -0.09146 0.03491 0 0 0 -0.0738
MET_160 0 -0.12166 -0.32572 -0.13184 0.03594 0 0 0 -0.54327
TYR_161 0 0.06444 0.02202 0.43308 0.06908 0 0 0 0.58861
GLY_162 0 -0.02447 0.05389 -0.08884 0.03503 0 0 0 -0.02439
LYS_163 0 -0.4446 -0.71762 -0.33001 0.03544 0 0 0 -1.45679
LEU_164 0 0.46033 -0.20895 -0.50394 0.04527 0 0 0 -0.2073
ASN_165 0 -0.0311 0.06337 -0.40966 0.06903 0 0 0 -0.30836
ASP_166 0 -0.06118 -0.09101 -0.37876 0.06902 0 0 0 -0.46193
LEU_167 0 -0.19647 -0.50484 -0.30366 0.03821 0 0 0 -0.96675
LEU_168 0 -0.28726 -0.31209 0.4149 0.04099 0 0 0 -0.14345
GLU_169 0 -0.08609 0.03919 -0.82678 0.06893 0 0 0 -0.80475
ASP_170 0 -0.48955 -0.14526 -0.31759 0.03593 0 0 0 -0.91647
LEU_171 0 -0.56489 -0.74741 -0.45811 0.03707 0 0 0 -1.73334
GLN_172 0 -0.10468 0.18616 -0.4142 0.0689 0 0 0 -0.26381
GLU_173 0 -0.16425 -0.23525 -0.4886 0.06887 0 0 0 -0.81922
VAL_174 0 -0.12203 -0.71222 -0.41511 0.0342 0 0 0 -1.21516
LEU_175 0 0.19433 0.12523 0.08126 0.04458 0 0 0 0.4454
LYS_176 0 -0.08741 -0.00022 -0.8715 0.06939 0 0 0 -0.88975
ASN_177 0 -0.31868 -0.20076 -0.19403 0.03479 0 0 0 -0.67867
LEU_178 0 0.19816 -0.20327 -0.52948 0.03373 0 0 0 -0.50087
HIS_D_179 0 -0.10751 -0.08875 -0.06774 0.06893 0 0 0 -0.19507
LYS_180 0 -0.02888 -0.13563 -1.04927 0.06947 0 0 0 -1.14431
ASN_181 0.0453 0.5808 -0.49379 -0.01232 0.04341 0 0 0 0.16341
ASP_182 1.76647 0.18227 0.02714 0.08318 0.07014 0 0 0 2.1292
ARG_183 0 -0.00543 -0.27916 -0.55583 0.07081 0 0 0 -0.76961
SER_184 0 0.17881 -0.23628 -0.20705 0.04345 0 0 0 -0.22108
GLY_185 0 0.01685 -0.12876 -0.09146 0.0365 0 0 0 -0.16686
LYS_186 0 -0.02417 0.00351 -0.96458 0.07112 0 0 0 -0.91412
ASP_187 0 -0.0159 -0.0837 -0.60822 0.06961 0 0 0 -0.63822
ASN_188 0 0.14444 -0.57044 -0.13901 0.04263 0 0 0 -0.52238
ILE_189 1.76647 0.07914 0.32973 0.20907 0.0484 0 0 0 2.43281
HIS_D_190 0 -0.03734 -0.19494 0.0215 0.06947 0 0 0 -0.14131
ASP_191 0 -0.02665 -0.08801 -0.42964 0.06878 0 0 0 -0.47552
VAL_192 0 -0.18316 0.44469 -0.35242 0.0366 0 0 0 -0.05428
ASP_193 0 -0.03247 0.1132 -0.31759 0.06936 0 0 0 -0.1675
ASN_194 0 -0.07966 0.01557 -0.40966 0.06894 0 0 0 -0.40481
HIS_195 0 -0.23674 -0.02776 -0.15264 0.04347 0 0 0 -0.37366
LEU_196 0 0.29867 -0.91711 -0.45811 0.03172 0 0 0 -1.04483
GLN_197 0 0.00113 0.09804 -0.55896 0.06896 0 0 0 -0.39084
ASN_198 0 -0.01202 -0.09286 -0.32173 0.06899 0 0 0 -0.35763
VAL_199 0 -0.48064 -0.41479 -0.10438 0.03283 0 0 0 -0.96698
ILE_200 0 -0.30761 -0.47748 0.34575 0.03566 0 0 0 -0.40368
GLU_201 0 -0.09921 -0.11087 -0.82678 0.06893 0 0 0 -0.96792
ASP_202 0 0.11335 -0.1798 -0.1485 0.05884 0 0 0 -0.15611
ILE_203 0 -0.08186 -1.03918 -0.31819 0.04287 0 0 0 -1.39636
HIS_204 0 -0.19648 0.21423 -0.02241 0.06887 0 0 0 0.06421
ASP_205 0 0.01794 -0.32385 -0.47618 0.06884 0 0 0 -0.71326
PHE_206 0 -0.42928 -0.24051 -0.30123 0.03091 0 0 0 -0.94012
MET_207 0 0.49535 -0.21625 -0.05461 0.04516 0 0 0 0.26965
GLN_208 0 -0.05055 0.14168 -0.49415 0.06917 0 0 0 -0.33385
ALA_209 0 -0.10836 -0.11986 0.14698 0.035 0 0 0 -0.04624
ALA_210 0 0.0205 -0.10017 -0.14527 0.03579 0 0 0 -0.18914
ALA_211 0 0.11632 0.06811 0.14698 0.03474 0 0 0 0.36615
ALA_212 0 -0.10256 0.01767 0.4142 0.03067 0 0 0 0.35998
ALA_213 0 0.10723 -0.0218 0.07904 0.02977 0 0 0 0.19424
ALA_214 0 -0.08868 0.01914 -0.06885 0.03484 0 0 0 -0.10354
ASN_215 0 -0.00032 -0.19665 -0.28327 0.0351 0 0 0 -0.44514
CYS_216 0 -0.03667 0.00273 1.70525 0.06961 0 0 0 1.74091
ARG_217 0 -0.12829 0.10181 -0.26954 0.03519 0 0 0 -0.26082
LYS:CtermProteinFull_218 0 -0.26931 -0.17132 -0.68888 0.03153 0 0 0 -1.09799
#END_POSE_ENERGIES_TABLE ./minmover_pdb/pose_78.pdb
