# Supplementary material for: Selection of a promiscuous minimalist cAMP phosphodiesterase from a library of de novo designed proteins
Source: Nat Chem. 2024 May 3;16(7):1200–8. doi: 10.1038/s41557-024-01490-4 (PMC11230910; doi:10.1038/s41557-024-01490-4)
Supplement: Supplementary file 3 — MD input files, scripts and final structures derived from MD, AlphaFold2, EMSfold and MultiSFold. [file 41557_2024_1490_MOESM3_ESM.zip › Computational_Data/4_MultiSFold/campase/pose_79.pdb]

ATOM      1  N   MET A   1      -5.685  -3.190  15.727  1.00  0.00           N  
ATOM      2  CA  MET A   1      -6.194  -2.453  14.552  1.00  0.00           C  
ATOM      3  C   MET A   1      -5.242  -1.342  14.148  1.00  0.00           C  
ATOM      4  O   MET A   1      -4.824  -1.369  13.010  1.00  0.00           O  
ATOM      5  CB  MET A   1      -7.577  -1.873  14.839  1.00  0.00           C  
ATOM      6  CEN MET A   1      -9.273  -2.040  14.422  1.00  0.00           X  
ATOM      7  H   MET A   1      -6.223  -3.221  16.569  1.00  0.00           H  
ATOM      8  N   TYR A   2      -4.809  -0.465  15.062  1.00  0.00           N  
ATOM      9  CA  TYR A   2      -3.874   0.620  14.725  1.00  0.00           C  
ATOM     10  C   TYR A   2      -2.536   0.184  14.086  1.00  0.00           C  
ATOM     11  O   TYR A   2      -2.201   0.712  13.043  1.00  0.00           O  
ATOM     12  CB  TYR A   2      -3.581   1.435  15.987  1.00  0.00           C  
ATOM     13  CEN TYR A   2      -4.090   2.906  16.790  1.00  0.00           X  
ATOM     14  H   TYR A   2      -5.286  -0.361  15.946  1.00  0.00           H  
ATOM     15  N   GLY A   3      -1.804  -0.782  14.667  1.00  0.00           N  
ATOM     16  CA  GLY A   3      -0.573  -1.327  14.058  1.00  0.00           C  
ATOM     17  C   GLY A   3      -0.771  -1.777  12.607  1.00  0.00           C  
ATOM     18  O   GLY A   3      -0.442  -1.026  11.708  1.00  0.00           O  
ATOM     19  CEN GLY A   3      -0.573  -1.327  14.058  1.00  0.00           X  
ATOM     20  H   GLY A   3      -2.067  -1.115  15.583  1.00  0.00           H  
ATOM     21  N   LYS A   4      -1.458  -2.912  12.400  1.00  0.00           N  
ATOM     22  CA  LYS A   4      -1.778  -3.453  11.061  1.00  0.00           C  
ATOM     23  C   LYS A   4      -2.288  -2.402  10.073  1.00  0.00           C  
ATOM     24  O   LYS A   4      -1.973  -2.430   8.897  1.00  0.00           O  
ATOM     25  CB  LYS A   4      -2.814  -4.572  11.184  1.00  0.00           C  
ATOM     26  CEN LYS A   4      -3.250  -6.642  11.186  1.00  0.00           X  
ATOM     27  H   LYS A   4      -1.669  -3.493  13.199  1.00  0.00           H  
ATOM     28  N   LEU A   5      -3.132  -1.505  10.562  1.00  0.00           N  
ATOM     29  CA  LEU A   5      -3.673  -0.399   9.790  1.00  0.00           C  
ATOM     30  C   LEU A   5      -2.572   0.536   9.270  1.00  0.00           C  
ATOM     31  O   LEU A   5      -2.539   0.857   8.091  1.00  0.00           O  
ATOM     32  CB  LEU A   5      -4.679   0.383  10.643  1.00  0.00           C  
ATOM     33  CEN LEU A   5      -6.219   0.429  10.665  1.00  0.00           X  
ATOM     34  H   LEU A   5      -3.365  -1.565  11.545  1.00  0.00           H  
ATOM     35  N   ASN A   6      -1.681   0.969  10.163  1.00  0.00           N  
ATOM     36  CA  ASN A   6      -0.605   1.881   9.810  1.00  0.00           C  
ATOM     37  C   ASN A   6       0.359   1.218   8.823  1.00  0.00           C  
ATOM     38  O   ASN A   6       0.738   1.862   7.857  1.00  0.00           O  
ATOM     39  CB  ASN A   6       0.140   2.364  11.041  1.00  0.00           C  
ATOM     40  CEN ASN A   6       0.103   3.170  11.711  1.00  0.00           X  
ATOM     41  H   ASN A   6      -1.622   0.509  11.059  1.00  0.00           H  
ATOM     42  N   ASP A   7       0.671  -0.067   9.027  1.00  0.00           N  
ATOM     43  CA  ASP A   7       1.625  -0.808   8.194  1.00  0.00           C  
ATOM     44  C   ASP A   7       1.073  -0.974   6.765  1.00  0.00           C  
ATOM     45  O   ASP A   7       1.733  -0.621   5.795  1.00  0.00           O  
ATOM     46  CB  ASP A   7       1.931  -2.175   8.810  1.00  0.00           C  
ATOM     47  CEN ASP A   7       2.632  -2.636   9.388  1.00  0.00           X  
ATOM     48  H   ASP A   7       0.300  -0.541   9.837  1.00  0.00           H  
ATOM     49  N   LEU A   8      -0.204  -1.361   6.639  1.00  0.00           N  
ATOM     50  CA  LEU A   8      -0.880  -1.489   5.349  1.00  0.00           C  
ATOM     51  C   LEU A   8      -0.988  -0.158   4.583  1.00  0.00           C  
ATOM     52  O   LEU A   8      -0.791  -0.107   3.370  1.00  0.00           O  
ATOM     53  CB  LEU A   8      -2.276  -2.087   5.562  1.00  0.00           C  
ATOM     54  CEN LEU A   8      -2.854  -3.498   5.343  1.00  0.00           X  
ATOM     55  H   LEU A   8      -0.675  -1.713   7.461  1.00  0.00           H  
ATOM     56  N   LEU A   9      -1.349   0.925   5.279  1.00  0.00           N  
ATOM     57  CA  LEU A   9      -1.455   2.247   4.662  1.00  0.00           C  
ATOM     58  C   LEU A   9      -0.101   2.710   4.103  1.00  0.00           C  
ATOM     59  O   LEU A   9      -0.038   3.164   2.963  1.00  0.00           O  
ATOM     60  CB  LEU A   9      -1.991   3.262   5.680  1.00  0.00           C  
ATOM     61  CEN LEU A   9      -3.370   3.921   5.872  1.00  0.00           X  
ATOM     62  H   LEU A   9      -1.493   0.827   6.274  1.00  0.00           H  
ATOM     63  N   GLU A  10       0.966   2.602   4.898  1.00  0.00           N  
ATOM     64  CA  GLU A  10       2.316   3.012   4.507  1.00  0.00           C  
ATOM     65  C   GLU A  10       2.797   2.237   3.281  1.00  0.00           C  
ATOM     66  O   GLU A  10       3.303   2.858   2.342  1.00  0.00           O  
ATOM     67  CB  GLU A  10       3.293   2.816   5.668  1.00  0.00           C  
ATOM     68  CEN GLU A  10       4.176   3.454   6.979  1.00  0.00           X  
ATOM     69  H   GLU A  10       0.866   2.125   5.782  1.00  0.00           H  
ATOM     70  N   ASP A  11       2.554   0.928   3.243  1.00  0.00           N  
ATOM     71  CA  ASP A  11       2.930   0.070   2.124  1.00  0.00           C  
ATOM     72  C   ASP A  11       2.180   0.476   0.849  1.00  0.00           C  
ATOM     73  O   ASP A  11       2.763   0.657  -0.216  1.00  0.00           O  
ATOM     74  CB  ASP A  11       2.654  -1.398   2.458  1.00  0.00           C  
ATOM     75  CEN ASP A  11       3.136  -2.230   2.795  1.00  0.00           X  
ATOM     76  H   ASP A  11       2.184   0.479   4.068  1.00  0.00           H  
ATOM     77  N   LEU A  12       0.886   0.773   0.949  1.00  0.00           N  
ATOM     78  CA  LEU A  12       0.100   1.239  -0.195  1.00  0.00           C  
ATOM     79  C   LEU A  12       0.628   2.565  -0.783  1.00  0.00           C  
ATOM     80  O   LEU A  12       0.819   2.700  -1.996  1.00  0.00           O  
ATOM     81  CB  LEU A  12      -1.369   1.392   0.220  1.00  0.00           C  
ATOM     82  CEN LEU A  12      -2.620   0.528  -0.027  1.00  0.00           X  
ATOM     83  H   LEU A  12       0.426   0.599   1.831  1.00  0.00           H  
ATOM     84  N   GLN A  13       0.935   3.539   0.072  1.00  0.00           N  
ATOM     85  CA  GLN A  13       1.476   4.829  -0.358  1.00  0.00           C  
ATOM     86  C   GLN A  13       2.842   4.701  -1.036  1.00  0.00           C  
ATOM     87  O   GLN A  13       3.097   5.375  -2.039  1.00  0.00           O  
ATOM     88  CB  GLN A  13       1.591   5.775   0.840  1.00  0.00           C  
ATOM     89  CEN GLN A  13       0.831   7.106   1.676  1.00  0.00           X  
ATOM     90  H   GLN A  13       0.871   3.337   1.060  1.00  0.00           H  
ATOM     91  N   GLU A  14       3.744   3.886  -0.504  1.00  0.00           N  
ATOM     92  CA  GLU A  14       5.062   3.684  -1.088  1.00  0.00           C  
ATOM     93  C   GLU A  14       4.964   3.001  -2.466  1.00  0.00           C  
ATOM     94  O   GLU A  14       5.612   3.473  -3.407  1.00  0.00           O  
ATOM     95  CB  GLU A  14       5.936   2.856  -0.144  1.00  0.00           C  
ATOM     96  CEN GLU A  14       7.146   2.769   1.053  1.00  0.00           X  
ATOM     97  H   GLU A  14       3.499   3.334   0.305  1.00  0.00           H  
ATOM     98  N   VAL A  15       4.059   2.024  -2.653  1.00  0.00           N  
ATOM     99  CA  VAL A  15       3.860   1.310  -3.936  1.00  0.00           C  
ATOM    100  C   VAL A  15       3.307   2.275  -4.988  1.00  0.00           C  
ATOM    101  O   VAL A  15       3.800   2.286  -6.118  1.00  0.00           O  
ATOM    102  CB  VAL A  15       2.900   0.114  -3.792  1.00  0.00           C  
ATOM    103  CEN VAL A  15       2.867  -0.574  -3.796  1.00  0.00           X  
ATOM    104  H   VAL A  15       3.489   1.764  -1.860  1.00  0.00           H  
ATOM    105  N   LEU A  16       2.354   3.146  -4.624  1.00  0.00           N  
ATOM    106  CA  LEU A  16       1.753   4.123  -5.545  1.00  0.00           C  
ATOM    107  C   LEU A  16       2.753   5.195  -5.997  1.00  0.00           C  
ATOM    108  O   LEU A  16       2.879   5.492  -7.186  1.00  0.00           O  
ATOM    109  CB  LEU A  16       0.538   4.785  -4.883  1.00  0.00           C  
ATOM    110  CEN LEU A  16      -0.981   4.596  -5.060  1.00  0.00           X  
ATOM    111  H   LEU A  16       2.002   3.084  -3.678  1.00  0.00           H  
ATOM    112  N   LYS A  17       3.496   5.793  -5.057  1.00  0.00           N  
ATOM    113  CA  LYS A  17       4.479   6.837  -5.384  1.00  0.00           C  
ATOM    114  C   LYS A  17       5.598   6.291  -6.262  1.00  0.00           C  
ATOM    115  O   LYS A  17       5.984   6.956  -7.223  1.00  0.00           O  
ATOM    116  CB  LYS A  17       5.067   7.442  -4.108  1.00  0.00           C  
ATOM    117  CEN LYS A  17       5.144   9.051  -2.737  1.00  0.00           X  
ATOM    118  H   LYS A  17       3.376   5.491  -4.100  1.00  0.00           H  
ATOM    119  N   ASN A  18       6.124   5.111  -5.953  1.00  0.00           N  
ATOM    120  CA  ASN A  18       7.164   4.468  -6.748  1.00  0.00           C  
ATOM    121  C   ASN A  18       6.694   4.163  -8.175  1.00  0.00           C  
ATOM    122  O   ASN A  18       7.270   4.692  -9.127  1.00  0.00           O  
ATOM    123  CB  ASN A  18       7.656   3.198  -6.077  1.00  0.00           C  
ATOM    124  CEN ASN A  18       8.411   2.909  -5.409  1.00  0.00           X  
ATOM    125  H   ASN A  18       5.796   4.643  -5.118  1.00  0.00           H  
ATOM    126  N   LEU A  19       5.583   3.442  -8.341  1.00  0.00           N  
ATOM    127  CA  LEU A  19       5.057   3.046  -9.648  1.00  0.00           C  
ATOM    128  C   LEU A  19       4.748   4.273 -10.525  1.00  0.00           C  
ATOM    129  O   LEU A  19       5.139   4.325 -11.692  1.00  0.00           O  
ATOM    130  CB  LEU A  19       3.800   2.185  -9.469  1.00  0.00           C  
ATOM    131  CEN LEU A  19       3.544   0.671  -9.590  1.00  0.00           X  
ATOM    132  H   LEU A  19       5.082   3.132  -7.520  1.00  0.00           H  
ATOM    133  N   HIS A  20       4.158   5.322  -9.948  1.00  0.00           N  
ATOM    134  CA  HIS A  20       3.751   6.512 -10.699  1.00  0.00           C  
ATOM    135  C   HIS A  20       4.911   7.215 -11.418  1.00  0.00           C  
ATOM    136  O   HIS A  20       4.817   7.503 -12.613  1.00  0.00           O  
ATOM    137  CB  HIS A  20       3.055   7.506  -9.764  1.00  0.00           C  
ATOM    138  CEN HIS A  20       1.729   7.834  -9.358  1.00  0.00           X  
ATOM    139  H   HIS A  20       3.889   5.240  -8.977  1.00  0.00           H  
ATOM    140  N   LYS A  21       6.026   7.490 -10.725  1.00  0.00           N  
ATOM    141  CA  LYS A  21       7.064   8.408 -11.236  1.00  0.00           C  
ATOM    142  C   LYS A  21       7.566   7.956 -12.620  1.00  0.00           C  
ATOM    143  O   LYS A  21       8.002   8.799 -13.408  1.00  0.00           O  
ATOM    144  CB  LYS A  21       8.234   8.497 -10.255  1.00  0.00           C  
ATOM    145  CEN LYS A  21       9.267   9.587  -8.764  1.00  0.00           X  
ATOM    146  H   LYS A  21       6.183   6.991  -9.863  1.00  0.00           H  
ATOM    147  N   ASN A  22       7.446   6.665 -12.934  1.00  0.00           N  
ATOM    148  CA  ASN A  22       8.023   6.039 -14.131  1.00  0.00           C  
ATOM    149  C   ASN A  22       7.005   5.652 -15.196  1.00  0.00           C  
ATOM    150  O   ASN A  22       7.351   4.874 -16.089  1.00  0.00           O  
ATOM    151  CB  ASN A  22       8.839   4.816 -13.754  1.00  0.00           C  
ATOM    152  CEN ASN A  22       9.833   4.584 -13.510  1.00  0.00           X  
ATOM    153  H   ASN A  22       6.967   6.065 -12.279  1.00  0.00           H  
ATOM    154  N   ASP A  23       5.795   6.219 -15.154  1.00  0.00           N  
ATOM    155  CA  ASP A  23       4.709   5.852 -16.071  1.00  0.00           C  
ATOM    156  C   ASP A  23       5.176   5.828 -17.544  1.00  0.00           C  
ATOM    157  O   ASP A  23       4.753   4.988 -18.342  1.00  0.00           O  
ATOM    158  CB  ASP A  23       3.534   6.820 -15.909  1.00  0.00           C  
ATOM    159  CEN ASP A  23       2.639   6.893 -15.428  1.00  0.00           X  
ATOM    160  H   ASP A  23       5.587   6.858 -14.400  1.00  0.00           H  
ATOM    161  N   ARG A  24       6.143   6.691 -17.906  1.00  0.00           N  
ATOM    162  CA  ARG A  24       6.660   6.800 -19.278  1.00  0.00           C  
ATOM    163  C   ARG A  24       7.304   5.543 -19.857  1.00  0.00           C  
ATOM    164  O   ARG A  24       7.361   5.474 -21.085  1.00  0.00           O  
ATOM    165  CB  ARG A  24       7.616   7.977 -19.402  1.00  0.00           C  
ATOM    166  CEN ARG A  24       8.469  10.264 -19.844  1.00  0.00           X  
ATOM    167  H   ARG A  24       6.529   7.278 -17.179  1.00  0.00           H  
ATOM    168  N   SER A  25       7.812   4.593 -19.063  1.00  0.00           N  
ATOM    169  CA  SER A  25       8.473   3.395 -19.625  1.00  0.00           C  
ATOM    170  C   SER A  25       7.625   2.472 -20.502  1.00  0.00           C  
ATOM    171  O   SER A  25       8.205   1.856 -21.386  1.00  0.00           O  
ATOM    172  CB  SER A  25       9.050   2.581 -18.484  1.00  0.00           C  
ATOM    173  CEN SER A  25       9.090   2.352 -17.992  1.00  0.00           X  
ATOM    174  H   SER A  25       7.893   4.777 -18.074  1.00  0.00           H  
ATOM    175  N   GLY A  26       6.296   2.427 -20.359  1.00  0.00           N  
ATOM    176  CA  GLY A  26       5.440   1.531 -21.148  1.00  0.00           C  
ATOM    177  C   GLY A  26       5.633   0.030 -20.870  1.00  0.00           C  
ATOM    178  O   GLY A  26       6.208  -0.356 -19.868  1.00  0.00           O  
ATOM    179  CEN GLY A  26       5.440   1.531 -21.148  1.00  0.00           X  
ATOM    180  H   GLY A  26       5.866   3.037 -19.678  1.00  0.00           H  
ATOM    181  N   LYS A  27       5.179  -0.795 -21.826  1.00  0.00           N  
ATOM    182  CA  LYS A  27       5.177  -2.273 -21.911  1.00  0.00           C  
ATOM    183  C   LYS A  27       5.185  -3.108 -20.623  1.00  0.00           C  
ATOM    184  O   LYS A  27       4.175  -3.082 -19.929  1.00  0.00           O  
ATOM    185  CB  LYS A  27       6.378  -2.705 -22.754  1.00  0.00           C  
ATOM    186  CEN LYS A  27       7.142  -3.350 -24.619  1.00  0.00           X  
ATOM    187  H   LYS A  27       4.821  -0.330 -22.647  1.00  0.00           H  
ATOM    188  N   ASP A  28       6.270  -3.777 -20.256  1.00  0.00           N  
ATOM    189  CA  ASP A  28       6.305  -4.549 -19.009  1.00  0.00           C  
ATOM    190  C   ASP A  28       5.736  -3.783 -17.808  1.00  0.00           C  
ATOM    191  O   ASP A  28       5.122  -4.398 -16.940  1.00  0.00           O  
ATOM    192  CB  ASP A  28       7.740  -4.986 -18.706  1.00  0.00           C  
ATOM    193  CEN ASP A  28       8.357  -5.788 -18.822  1.00  0.00           X  
ATOM    194  H   ASP A  28       6.977  -3.960 -20.952  1.00  0.00           H  
ATOM    195  N   ASN A  29       5.820  -2.446 -17.779  1.00  0.00           N  
ATOM    196  CA  ASN A  29       5.367  -1.691 -16.605  1.00  0.00           C  
ATOM    197  C   ASN A  29       3.887  -1.941 -16.245  1.00  0.00           C  
ATOM    198  O   ASN A  29       3.524  -1.779 -15.081  1.00  0.00           O  
ATOM    199  CB  ASN A  29       5.604  -0.205 -16.802  1.00  0.00           C  
ATOM    200  CEN ASN A  29       6.356   0.500 -16.605  1.00  0.00           X  
ATOM    201  H   ASN A  29       6.243  -1.960 -18.559  1.00  0.00           H  
ATOM    202  N   ILE A  30       3.002  -2.320 -17.186  1.00  0.00           N  
ATOM    203  CA  ILE A  30       1.583  -2.575 -16.854  1.00  0.00           C  
ATOM    204  C   ILE A  30       1.469  -3.829 -15.983  1.00  0.00           C  
ATOM    205  O   ILE A  30       0.658  -3.848 -15.065  1.00  0.00           O  
ATOM    206  CB  ILE A  30       0.716  -2.752 -18.114  1.00  0.00           C  
ATOM    207  CEN ILE A  30       0.130  -2.234 -18.874  1.00  0.00           X  
ATOM    208  H   ILE A  30       3.349  -2.592 -18.095  1.00  0.00           H  
ATOM    209  N   HIS A  31       2.327  -4.829 -16.206  1.00  0.00           N  
ATOM    210  CA  HIS A  31       2.227  -6.125 -15.531  1.00  0.00           C  
ATOM    211  C   HIS A  31       2.624  -6.053 -14.052  1.00  0.00           C  
ATOM    212  O   HIS A  31       1.907  -6.577 -13.209  1.00  0.00           O  
ATOM    213  CB  HIS A  31       3.096  -7.164 -16.248  1.00  0.00           C  
ATOM    214  CEN HIS A  31       2.945  -8.170 -17.245  1.00  0.00           X  
ATOM    215  H   HIS A  31       3.099  -4.681 -16.843  1.00  0.00           H  
ATOM    216  N   ASP A  32       3.722  -5.363 -13.734  1.00  0.00           N  
ATOM    217  CA  ASP A  32       4.184  -5.228 -12.348  1.00  0.00           C  
ATOM    218  C   ASP A  32       3.162  -4.484 -11.482  1.00  0.00           C  
ATOM    219  O   ASP A  32       2.810  -4.950 -10.402  1.00  0.00           O  
ATOM    220  CB  ASP A  32       5.532  -4.505 -12.303  1.00  0.00           C  
ATOM    221  CEN ASP A  32       6.529  -4.707 -12.242  1.00  0.00           X  
ATOM    222  H   ASP A  32       4.298  -4.989 -14.471  1.00  0.00           H  
ATOM    223  N   VAL A  33       2.656  -3.344 -11.968  1.00  0.00           N  
ATOM    224  CA  VAL A  33       1.669  -2.526 -11.245  1.00  0.00           C  
ATOM    225  C   VAL A  33       0.355  -3.286 -11.090  1.00  0.00           C  
ATOM    226  O   VAL A  33      -0.198  -3.283  -9.995  1.00  0.00           O  
ATOM    227  CB  VAL A  33       1.396  -1.190 -11.960  1.00  0.00           C  
ATOM    228  CEN VAL A  33       1.492  -0.509 -11.919  1.00  0.00           X  
ATOM    229  H   VAL A  33       2.922  -3.072 -12.905  1.00  0.00           H  
ATOM    230  N   ASP A  34      -0.120  -3.956 -12.138  1.00  0.00           N  
ATOM    231  CA  ASP A  34      -1.356  -4.742 -12.111  1.00  0.00           C  
ATOM    232  C   ASP A  34      -1.281  -5.873 -11.078  1.00  0.00           C  
ATOM    233  O   ASP A  34      -2.216  -6.070 -10.305  1.00  0.00           O  
ATOM    234  CB  ASP A  34      -1.652  -5.317 -13.498  1.00  0.00           C  
ATOM    235  CEN ASP A  34      -2.213  -5.120 -14.326  1.00  0.00           X  
ATOM    236  H   ASP A  34       0.376  -3.904 -13.016  1.00  0.00           H  
ATOM    237  N   ASN A  35      -0.130  -6.543 -10.966  1.00  0.00           N  
ATOM    238  CA  ASN A  35       0.076  -7.622 -10.001  1.00  0.00           C  
ATOM    239  C   ASN A  35       0.127  -7.102  -8.556  1.00  0.00           C  
ATOM    240  O   ASN A  35      -0.462  -7.684  -7.651  1.00  0.00           O  
ATOM    241  CB  ASN A  35       1.337  -8.405 -10.319  1.00  0.00           C  
ATOM    242  CEN ASN A  35       1.611  -9.255 -10.870  1.00  0.00           X  
ATOM    243  H   ASN A  35       0.619  -6.320 -11.607  1.00  0.00           H  
ATOM    244  N   HIS A  36       0.818  -5.984  -8.333  1.00  0.00           N  
ATOM    245  CA  HIS A  36       0.914  -5.411  -6.999  1.00  0.00           C  
ATOM    246  C   HIS A  36      -0.444  -4.932  -6.474  1.00  0.00           C  
ATOM    247  O   HIS A  36      -0.789  -5.211  -5.329  1.00  0.00           O  
ATOM    248  CB  HIS A  36       1.915  -4.251  -6.992  1.00  0.00           C  
ATOM    249  CEN HIS A  36       3.293  -4.037  -6.703  1.00  0.00           X  
ATOM    250  H   HIS A  36       1.274  -5.516  -9.103  1.00  0.00           H  
ATOM    251  N   LEU A  37      -1.246  -4.285  -7.321  1.00  0.00           N  
ATOM    252  CA  LEU A  37      -2.521  -3.705  -6.926  1.00  0.00           C  
ATOM    253  C   LEU A  37      -3.461  -4.772  -6.352  1.00  0.00           C  
ATOM    254  O   LEU A  37      -4.036  -4.538  -5.295  1.00  0.00           O  
ATOM    255  CB  LEU A  37      -3.172  -3.002  -8.124  1.00  0.00           C  
ATOM    256  CEN LEU A  37      -3.316  -1.519  -8.514  1.00  0.00           X  
ATOM    257  H   LEU A  37      -0.974  -4.210  -8.291  1.00  0.00           H  
ATOM    258  N   GLN A  38      -3.559  -5.952  -6.973  1.00  0.00           N  
ATOM    259  CA  GLN A  38      -4.422  -7.046  -6.499  1.00  0.00           C  
ATOM    260  C   GLN A  38      -3.963  -7.591  -5.142  1.00  0.00           C  
ATOM    261  O   GLN A  38      -4.790  -7.748  -4.248  1.00  0.00           O  
ATOM    262  CB  GLN A  38      -4.450  -8.184  -7.523  1.00  0.00           C  
ATOM    263  CEN GLN A  38      -5.372  -8.908  -8.816  1.00  0.00           X  
ATOM    264  H   GLN A  38      -3.003  -6.102  -7.805  1.00  0.00           H  
ATOM    265  N   ASN A  39      -2.653  -7.785  -4.947  1.00  0.00           N  
ATOM    266  CA  ASN A  39      -2.110  -8.188  -3.644  1.00  0.00           C  
ATOM    267  C   ASN A  39      -2.501  -7.199  -2.529  1.00  0.00           C  
ATOM    268  O   ASN A  39      -2.952  -7.618  -1.469  1.00  0.00           O  
ATOM    269  CB  ASN A  39      -0.601  -8.340  -3.703  1.00  0.00           C  
ATOM    270  CEN ASN A  39       0.102  -9.097  -3.886  1.00  0.00           X  
ATOM    271  H   ASN A  39      -2.028  -7.716  -5.738  1.00  0.00           H  
ATOM    272  N   VAL A  40      -2.415  -5.888  -2.792  1.00  0.00           N  
ATOM    273  CA  VAL A  40      -2.802  -4.838  -1.831  1.00  0.00           C  
ATOM    274  C   VAL A  40      -4.286  -4.957  -1.450  1.00  0.00           C  
ATOM    275  O   VAL A  40      -4.621  -4.895  -0.267  1.00  0.00           O  
ATOM    276  CB  VAL A  40      -2.539  -3.429  -2.394  1.00  0.00           C  
ATOM    277  CEN VAL A  40      -2.136  -2.873  -2.332  1.00  0.00           X  
ATOM    278  H   VAL A  40      -2.058  -5.609  -3.696  1.00  0.00           H  
ATOM    279  N   ILE A  41      -5.187  -5.139  -2.427  1.00  0.00           N  
ATOM    280  CA  ILE A  41      -6.635  -5.238  -2.161  1.00  0.00           C  
ATOM    281  C   ILE A  41      -6.935  -6.466  -1.299  1.00  0.00           C  
ATOM    282  O   ILE A  41      -7.727  -6.371  -0.358  1.00  0.00           O  
ATOM    283  CB  ILE A  41      -7.454  -5.321  -3.462  1.00  0.00           C  
ATOM    284  CEN ILE A  41      -7.941  -4.744  -4.248  1.00  0.00           X  
ATOM    285  H   ILE A  41      -4.852  -5.265  -3.370  1.00  0.00           H  
ATOM    286  N   GLU A  42      -6.324  -7.608  -1.619  1.00  0.00           N  
ATOM    287  CA  GLU A  42      -6.502  -8.857  -0.877  1.00  0.00           C  
ATOM    288  C   GLU A  42      -6.118  -8.684   0.597  1.00  0.00           C  
ATOM    289  O   GLU A  42      -6.844  -9.145   1.479  1.00  0.00           O  
ATOM    290  CB  GLU A  42      -5.674  -9.978  -1.510  1.00  0.00           C  
ATOM    291  CEN GLU A  42      -5.568 -11.344  -2.522  1.00  0.00           X  
ATOM    292  H   GLU A  42      -5.683  -7.614  -2.401  1.00  0.00           H  
ATOM    293  N   ASP A  43      -5.057  -7.930   0.883  1.00  0.00           N  
ATOM    294  CA  ASP A  43      -4.625  -7.635   2.247  1.00  0.00           C  
ATOM    295  C   ASP A  43      -5.579  -6.685   2.976  1.00  0.00           C  
ATOM    296  O   ASP A  43      -5.972  -6.953   4.118  1.00  0.00           O  
ATOM    297  CB  ASP A  43      -3.214  -7.042   2.233  1.00  0.00           C  
ATOM    298  CEN ASP A  43      -2.243  -7.326   2.352  1.00  0.00           X  
ATOM    299  H   ASP A  43      -4.458  -7.642   0.122  1.00  0.00           H  
ATOM    300  N   ILE A  44      -6.010  -5.597   2.322  1.00  0.00           N  
ATOM    301  CA  ILE A  44      -6.882  -4.592   2.952  1.00  0.00           C  
ATOM    302  C   ILE A  44      -8.165  -5.273   3.395  1.00  0.00           C  
ATOM    303  O   ILE A  44      -8.591  -5.053   4.523  1.00  0.00           O  
ATOM    304  CB  ILE A  44      -7.220  -3.427   2.004  1.00  0.00           C  
ATOM    305  CEN ILE A  44      -6.896  -2.452   1.637  1.00  0.00           X  
ATOM    306  H   ILE A  44      -5.780  -5.512   1.343  1.00  0.00           H  
ATOM    307  N   HIS A  45      -8.767  -6.121   2.570  1.00  0.00           N  
ATOM    308  CA  HIS A  45     -10.010  -6.810   2.905  1.00  0.00           C  
ATOM    309  C   HIS A  45      -9.921  -7.620   4.202  1.00  0.00           C  
ATOM    310  O   HIS A  45     -10.756  -7.452   5.095  1.00  0.00           O  
ATOM    311  CB  HIS A  45     -10.426  -7.730   1.753  1.00  0.00           C  
ATOM    312  CEN HIS A  45     -11.269  -7.683   0.605  1.00  0.00           X  
ATOM    313  H   HIS A  45      -8.342  -6.308   1.674  1.00  0.00           H  
ATOM    314  N   ASP A  46      -8.870  -8.412   4.374  1.00  0.00           N  
ATOM    315  CA  ASP A  46      -8.659  -9.231   5.561  1.00  0.00           C  
ATOM    316  C   ASP A  46      -8.418  -8.375   6.807  1.00  0.00           C  
ATOM    317  O   ASP A  46      -8.916  -8.681   7.900  1.00  0.00           O  
ATOM    318  CB  ASP A  46      -7.482 -10.184   5.344  1.00  0.00           C  
ATOM    319  CEN ASP A  46      -7.292 -11.148   5.072  1.00  0.00           X  
ATOM    320  H   ASP A  46      -8.207  -8.494   3.617  1.00  0.00           H  
ATOM    321  N   PHE A  47      -7.685  -7.269   6.666  1.00  0.00           N  
ATOM    322  CA  PHE A  47      -7.447  -6.334   7.757  1.00  0.00           C  
ATOM    323  C   PHE A  47      -8.759  -5.727   8.272  1.00  0.00           C  
ATOM    324  O   PHE A  47      -8.975  -5.683   9.484  1.00  0.00           O  
ATOM    325  CB  PHE A  47      -6.493  -5.227   7.305  1.00  0.00           C  
ATOM    326  CEN PHE A  47      -4.945  -4.879   7.401  1.00  0.00           X  
ATOM    327  H   PHE A  47      -7.305  -7.062   5.754  1.00  0.00           H  
ATOM    328  N   MET A  48      -9.659  -5.327   7.372  1.00  0.00           N  
ATOM    329  CA  MET A  48     -10.961  -4.733   7.665  1.00  0.00           C  
ATOM    330  C   MET A  48     -11.848  -5.723   8.406  1.00  0.00           C  
ATOM    331  O   MET A  48     -12.453  -5.376   9.420  1.00  0.00           O  
ATOM    332  CB  MET A  48     -11.640  -4.274   6.376  1.00  0.00           C  
ATOM    333  CEN MET A  48     -12.111  -2.839   5.483  1.00  0.00           X  
ATOM    334  H   MET A  48      -9.424  -5.472   6.399  1.00  0.00           H  
ATOM    335  N   GLN A  49     -11.898  -6.971   7.944  1.00  0.00           N  
ATOM    336  CA  GLN A  49     -12.683  -8.023   8.570  1.00  0.00           C  
ATOM    337  C   GLN A  49     -12.198  -8.302   9.997  1.00  0.00           C  
ATOM    338  O   GLN A  49     -13.009  -8.387  10.921  1.00  0.00           O  
ATOM    339  CB  GLN A  49     -12.614  -9.305   7.736  1.00  0.00           C  
ATOM    340  CEN GLN A  49     -13.460 -10.283   6.563  1.00  0.00           X  
ATOM    341  H   GLN A  49     -11.421  -7.182   7.081  1.00  0.00           H  
ATOM    342  N   ALA A  50     -10.882  -8.349  10.214  1.00  0.00           N  
ATOM    343  CA  ALA A  50     -10.290  -8.577  11.529  1.00  0.00           C  
ATOM    344  C   ALA A  50     -10.593  -7.434  12.515  1.00  0.00           C  
ATOM    345  O   ALA A  50     -10.900  -7.688  13.681  1.00  0.00           O  
ATOM    346  CB  ALA A  50      -8.788  -8.775  11.391  1.00  0.00           C  
ATOM    347  CEN ALA A  50      -8.788  -8.774  11.391  1.00  0.00           X  
ATOM    348  H   ALA A  50     -10.265  -8.253   9.420  1.00  0.00           H  
ATOM    349  N   ALA A  51     -10.540  -6.178  12.065  1.00  0.00           N  
ATOM    350  CA  ALA A  51     -10.882  -5.007  12.867  1.00  0.00           C  
ATOM    351  C   ALA A  51     -12.366  -5.012  13.269  1.00  0.00           C  
ATOM    352  O   ALA A  51     -12.688  -4.733  14.425  1.00  0.00           O  
ATOM    353  CB  ALA A  51     -10.537  -3.734  12.107  1.00  0.00           C  
ATOM    354  CEN ALA A  51     -10.538  -3.735  12.108  1.00  0.00           X  
ATOM    355  H   ALA A  51     -10.239  -6.023  11.115  1.00  0.00           H  
ATOM    356  N   ALA A  52     -13.259  -5.399  12.355  1.00  0.00           N  
ATOM    357  CA  ALA A  52     -14.700  -5.468  12.584  1.00  0.00           C  
ATOM    358  C   ALA A  52     -15.046  -6.540  13.625  1.00  0.00           C  
ATOM    359  O   ALA A  52     -15.833  -6.280  14.533  1.00  0.00           O  
ATOM    360  CB  ALA A  52     -15.429  -5.736  11.276  1.00  0.00           C  
ATOM    361  CEN ALA A  52     -15.429  -5.737  11.277  1.00  0.00           X  
ATOM    362  H   ALA A  52     -12.924  -5.646  11.437  1.00  0.00           H  
ATOM    363  N   ALA A  53     -14.405  -7.711  13.569  1.00  0.00           N  
ATOM    364  CA  ALA A  53     -14.619  -8.785  14.535  1.00  0.00           C  
ATOM    365  C   ALA A  53     -14.057  -8.409  15.913  1.00  0.00           C  
ATOM    366  O   ALA A  53     -14.728  -8.596  16.925  1.00  0.00           O  
ATOM    367  CB  ALA A  53     -13.992 -10.078  14.033  1.00  0.00           C  
ATOM    368  CEN ALA A  53     -13.992 -10.077  14.034  1.00  0.00           X  
ATOM    369  H   ALA A  53     -13.754  -7.874  12.813  1.00  0.00           H  
ATOM    370  N   ALA A  54     -12.875  -7.787  15.978  1.00  0.00           N  
ATOM    371  CA  ALA A  54     -12.255  -7.378  17.239  1.00  0.00           C  
ATOM    372  C   ALA A  54     -13.052  -6.287  17.982  1.00  0.00           C  
ATOM    373  O   ALA A  54     -13.157  -6.325  19.213  1.00  0.00           O  
ATOM    374  CB  ALA A  54     -10.833  -6.904  16.978  1.00  0.00           C  
ATOM    375  CEN ALA A  54     -10.834  -6.904  16.979  1.00  0.00           X  
ATOM    376  H   ALA A  54     -12.369  -7.630  15.119  1.00  0.00           H  
ATOM    377  N   ALA A  55     -13.632  -5.327  17.258  1.00  0.00           N  
ATOM    378  CA  ALA A  55     -14.520  -4.306  17.806  1.00  0.00           C  
ATOM    379  C   ALA A  55     -15.848  -4.912  18.286  1.00  0.00           C  
ATOM    380  O   ALA A  55     -16.185  -4.785  19.466  1.00  0.00           O  
ATOM    381  CB  ALA A  55     -14.771  -3.220  16.770  1.00  0.00           C  
ATOM    382  CEN ALA A  55     -14.771  -3.221  16.771  1.00  0.00           X  
ATOM    383  H   ALA A  55     -13.443  -5.300  16.266  1.00  0.00           H  
ATOM    384  N   ASN A  56     -16.564  -5.639  17.424  1.00  0.00           N  
ATOM    385  CA  ASN A  56     -17.838  -6.291  17.745  1.00  0.00           C  
ATOM    386  C   ASN A  56     -17.741  -7.231  18.951  1.00  0.00           C  
ATOM    387  O   ASN A  56     -18.661  -7.255  19.765  1.00  0.00           O  
ATOM    388  CB  ASN A  56     -18.377  -7.049  16.546  1.00  0.00           C  
ATOM    389  CEN ASN A  56     -19.016  -6.873  15.732  1.00  0.00           X  
ATOM    390  H   ASN A  56     -16.229  -5.710  16.473  1.00  0.00           H  
ATOM    391  N   CYS A  57     -16.599  -7.888  19.177  1.00  0.00           N  
ATOM    392  CA  CYS A  57     -16.398  -8.766  20.334  1.00  0.00           C  
ATOM    393  C   CYS A  57     -16.762  -8.076  21.664  1.00  0.00           C  
ATOM    394  O   CYS A  57     -17.117  -8.757  22.621  1.00  0.00           O  
ATOM    395  CB  CYS A  57     -14.897  -9.051  20.271  1.00  0.00           C  
ATOM    396  CEN CYS A  57     -14.400  -9.911  20.014  1.00  0.00           X  
ATOM    397  H   CYS A  57     -15.866  -7.838  18.482  1.00  0.00           H  
ATOM    398  N   ARG A  58     -16.744  -6.733  21.751  1.00  0.00           N  
ATOM    399  CA  ARG A  58     -17.071  -6.019  23.001  1.00  0.00           C  
ATOM    400  C   ARG A  58     -18.504  -6.242  23.489  1.00  0.00           C  
ATOM    401  O   ARG A  58     -18.779  -5.920  24.640  1.00  0.00           O  
ATOM    402  CB  ARG A  58     -16.772  -4.531  22.887  1.00  0.00           C  
ATOM    403  CEN ARG A  58     -15.576  -2.365  23.053  1.00  0.00           X  
ATOM    404  H   ARG A  58     -16.603  -6.200  20.903  1.00  0.00           H  
ATOM    405  N   LYS A  59     -19.408  -6.776  22.658  1.00  0.00           N  
ATOM    406  CA  LYS A  59     -20.838  -6.939  22.987  1.00  0.00           C  
ATOM    407  C   LYS A  59     -21.086  -7.814  24.226  1.00  0.00           C  
ATOM    408  O   LYS A  59     -22.143  -7.698  24.833  1.00  0.00           O  
ATOM    409  CB  LYS A  59     -21.584  -7.529  21.789  1.00  0.00           C  
ATOM    410  CEN LYS A  59     -22.873  -7.237  20.137  1.00  0.00           X  
ATOM    411  H   LYS A  59     -19.082  -7.164  21.786  1.00  0.00           H  
ATOM    412  N   GLY A  60     -20.115  -8.640  24.633  1.00  0.00           N  
ATOM    413  CA  GLY A  60     -20.241  -9.634  25.709  1.00  0.00           C  
ATOM    414  C   GLY A  60     -20.279  -9.082  27.135  1.00  0.00           C  
ATOM    415  O   GLY A  60     -20.501  -9.854  28.059  1.00  0.00           O  
ATOM    416  CEN GLY A  60     -20.241  -9.634  25.709  1.00  0.00           X  
ATOM    417  H   GLY A  60     -19.261  -8.655  24.095  1.00  0.00           H  
ATOM    418  N   SER A  61     -20.056  -7.781  27.345  1.00  0.00           N  
ATOM    419  CA  SER A  61     -20.049  -7.194  28.690  1.00  0.00           C  
ATOM    420  C   SER A  61     -21.254  -6.258  28.902  1.00  0.00           C  
ATOM    421  O   SER A  61     -21.042  -5.078  29.178  1.00  0.00           O  
ATOM    422  CB  SER A  61     -18.751  -6.446  28.922  1.00  0.00           C  
ATOM    423  CEN SER A  61     -18.314  -6.141  28.813  1.00  0.00           X  
ATOM    424  H   SER A  61     -19.998  -7.166  26.545  1.00  0.00           H  
ATOM    425  N   PRO A  62     -22.519  -6.724  28.812  1.00  0.00           N  
ATOM    426  CA  PRO A  62     -23.655  -5.837  28.996  1.00  0.00           C  
ATOM    427  C   PRO A  62     -23.687  -5.399  30.466  1.00  0.00           C  
ATOM    428  O   PRO A  62     -23.190  -6.099  31.335  1.00  0.00           O  
ATOM    429  CB  PRO A  62     -24.878  -6.679  28.596  1.00  0.00           C  
ATOM    430  CEN PRO A  62     -23.667  -7.962  28.327  1.00  0.00           X  
ATOM    431  N   GLY A  63     -24.243  -4.213  30.713  1.00  0.00           N  
ATOM    432  CA  GLY A  63     -24.482  -3.657  32.051  1.00  0.00           C  
ATOM    433  C   GLY A  63     -23.454  -2.682  32.632  1.00  0.00           C  
ATOM    434  O   GLY A  63     -22.268  -2.724  32.334  1.00  0.00           O  
ATOM    435  CEN GLY A  63     -24.482  -3.656  32.051  1.00  0.00           X  
ATOM    436  H   GLY A  63     -24.822  -3.845  29.973  1.00  0.00           H  
ATOM    437  N   SER A  64     -23.896  -1.896  33.613  1.00  0.00           N  
ATOM    438  CA  SER A  64     -23.065  -0.897  34.284  1.00  0.00           C  
ATOM    439  C   SER A  64     -22.834  -1.231  35.772  1.00  0.00           C  
ATOM    440  O   SER A  64     -23.761  -1.713  36.423  1.00  0.00           O  
ATOM    441  CB  SER A  64     -23.703   0.472  34.144  1.00  0.00           C  
ATOM    442  CEN SER A  64     -24.093   0.849  34.112  1.00  0.00           X  
ATOM    443  H   SER A  64     -24.752  -2.161  34.084  1.00  0.00           H  
ATOM    444  N   PRO A  65     -21.668  -0.895  36.360  1.00  0.00           N  
ATOM    445  CA  PRO A  65     -21.410  -1.171  37.767  1.00  0.00           C  
ATOM    446  C   PRO A  65     -22.086  -0.076  38.599  1.00  0.00           C  
ATOM    447  O   PRO A  65     -21.437   0.810  39.156  1.00  0.00           O  
ATOM    448  CB  PRO A  65     -19.878  -1.159  37.896  1.00  0.00           C  
ATOM    449  CEN PRO A  65     -19.924  -0.777  36.154  1.00  0.00           X  
ATOM    450  N   ALA A  66     -23.413  -0.104  38.647  1.00  0.00           N  
ATOM    451  CA  ALA A  66     -24.209   0.877  39.365  1.00  0.00           C  
ATOM    452  C   ALA A  66     -23.972   0.683  40.868  1.00  0.00           C  
ATOM    453  O   ALA A  66     -23.749  -0.434  41.318  1.00  0.00           O  
ATOM    454  CB  ALA A  66     -25.683   0.746  39.012  1.00  0.00           C  
ATOM    455  CEN ALA A  66     -25.683   0.746  39.013  1.00  0.00           X  
ATOM    456  H   ALA A  66     -23.886  -0.918  38.280  1.00  0.00           H  
ATOM    457  N   GLY A  67     -24.074   1.769  41.636  1.00  0.00           N  
ATOM    458  CA  GLY A  67     -23.969   1.722  43.096  1.00  0.00           C  
ATOM    459  C   GLY A  67     -23.022   2.737  43.736  1.00  0.00           C  
ATOM    460  O   GLY A  67     -22.094   3.214  43.108  1.00  0.00           O  
ATOM    461  CEN GLY A  67     -23.969   1.722  43.096  1.00  0.00           X  
ATOM    462  H   GLY A  67     -24.420   2.615  41.208  1.00  0.00           H  
ATOM    463  N   SER A  68     -23.273   2.990  45.022  1.00  0.00           N  
ATOM    464  CA  SER A  68     -22.567   3.896  45.943  1.00  0.00           C  
ATOM    465  C   SER A  68     -22.327   5.375  45.561  1.00  0.00           C  
ATOM    466  O   SER A  68     -21.216   5.877  45.717  1.00  0.00           O  
ATOM    467  CB  SER A  68     -21.224   3.264  46.253  1.00  0.00           C  
ATOM    468  CEN SER A  68     -20.758   2.995  46.171  1.00  0.00           X  
ATOM    469  H   SER A  68     -23.664   2.202  45.517  1.00  0.00           H  
ATOM    470  N   PRO A  69     -23.384   6.149  45.239  1.00  0.00           N  
ATOM    471  CA  PRO A  69     -23.239   7.553  44.873  1.00  0.00           C  
ATOM    472  C   PRO A  69     -22.728   8.360  46.073  1.00  0.00           C  
ATOM    473  O   PRO A  69     -23.088   8.084  47.218  1.00  0.00           O  
ATOM    474  CB  PRO A  69     -24.650   7.980  44.436  1.00  0.00           C  
ATOM    475  CEN PRO A  69     -25.086   6.306  44.879  1.00  0.00           X  
ATOM    476  N   THR A  70     -21.925   9.389  45.815  1.00  0.00           N  
ATOM    477  CA  THR A  70     -21.416  10.287  46.864  1.00  0.00           C  
ATOM    478  C   THR A  70     -21.577  11.731  46.393  1.00  0.00           C  
ATOM    479  O   THR A  70     -21.823  11.995  45.219  1.00  0.00           O  
ATOM    480  CB  THR A  70     -19.938  10.016  47.201  1.00  0.00           C  
ATOM    481  CEN THR A  70     -19.510   9.667  47.392  1.00  0.00           X  
ATOM    482  H   THR A  70     -21.860   9.729  44.866  1.00  0.00           H  
ATOM    483  N   SER A  71     -21.564  12.634  47.372  1.00  0.00           N  
ATOM    484  CA  SER A  71     -21.626  14.090  47.253  1.00  0.00           C  
ATOM    485  C   SER A  71     -20.937  14.860  48.386  1.00  0.00           C  
ATOM    486  O   SER A  71     -20.876  14.380  49.509  1.00  0.00           O  
ATOM    487  CB  SER A  71     -23.078  14.516  47.160  1.00  0.00           C  
ATOM    488  CEN SER A  71     -23.614  14.519  47.255  1.00  0.00           X  
ATOM    489  H   SER A  71     -21.586  12.288  48.320  1.00  0.00           H  
ATOM    490  N   THR A  72     -20.523  16.083  48.030  1.00  0.00           N  
ATOM    491  CA  THR A  72     -19.913  17.127  48.880  1.00  0.00           C  
ATOM    492  C   THR A  72     -18.839  16.738  49.903  1.00  0.00           C  
ATOM    493  O   THR A  72     -19.160  16.122  50.908  1.00  0.00           O  
ATOM    494  CB  THR A  72     -21.021  17.861  49.658  1.00  0.00           C  
ATOM    495  CEN THR A  72     -21.518  18.166  49.679  1.00  0.00           X  
ATOM    496  H   THR A  72     -21.106  16.503  47.321  1.00  0.00           H  
ATOM    497  N   GLU A  73     -17.614  17.235  49.693  1.00  0.00           N  
ATOM    498  CA  GLU A  73     -16.395  17.013  50.519  1.00  0.00           C  
ATOM    499  C   GLU A  73     -15.694  18.379  50.727  1.00  0.00           C  
ATOM    500  O   GLU A  73     -16.058  19.370  50.101  1.00  0.00           O  
ATOM    501  CB  GLU A  73     -15.446  16.012  49.857  1.00  0.00           C  
ATOM    502  CEN GLU A  73     -14.814  14.434  49.735  1.00  0.00           X  
ATOM    503  H   GLU A  73     -17.574  18.103  49.176  1.00  0.00           H  
ATOM    504  N   GLU A  74     -15.013  18.575  51.863  1.00  0.00           N  
ATOM    505  CA  GLU A  74     -14.187  19.742  52.263  1.00  0.00           C  
ATOM    506  C   GLU A  74     -14.841  21.134  52.097  1.00  0.00           C  
ATOM    507  O   GLU A  74     -15.923  21.282  51.536  1.00  0.00           O  
ATOM    508  CB  GLU A  74     -12.875  19.719  51.476  1.00  0.00           C  
ATOM    509  CEN GLU A  74     -11.222  19.317  51.373  1.00  0.00           X  
ATOM    510  H   GLU A  74     -15.637  18.347  52.625  1.00  0.00           H  
ATOM    511  N   GLY A  75     -14.130  22.186  52.547  1.00  0.00           N  
ATOM    512  CA  GLY A  75     -14.585  23.583  52.459  1.00  0.00           C  
ATOM    513  C   GLY A  75     -13.473  24.647  52.497  1.00  0.00           C  
ATOM    514  O   GLY A  75     -13.659  25.716  53.066  1.00  0.00           O  
ATOM    515  CEN GLY A  75     -14.585  23.583  52.459  1.00  0.00           X  
ATOM    516  H   GLY A  75     -13.220  22.015  52.946  1.00  0.00           H  
ATOM    517  N   THR A  76     -12.316  24.315  51.922  1.00  0.00           N  
ATOM    518  CA  THR A  76     -11.031  25.037  51.756  1.00  0.00           C  
ATOM    519  C   THR A  76     -10.928  26.260  50.805  1.00  0.00           C  
ATOM    520  O   THR A  76     -11.333  26.199  49.650  1.00  0.00           O  
ATOM    521  CB  THR A  76      -9.955  24.033  51.303  1.00  0.00           C  
ATOM    522  CEN THR A  76      -9.652  23.538  51.373  1.00  0.00           X  
ATOM    523  H   THR A  76     -12.370  23.518  51.305  1.00  0.00           H  
ATOM    524  N   SER A  77     -10.267  27.300  51.343  1.00  0.00           N  
ATOM    525  CA  SER A  77      -9.879  28.648  50.844  1.00  0.00           C  
ATOM    526  C   SER A  77      -8.840  28.867  49.725  1.00  0.00           C  
ATOM    527  O   SER A  77      -7.792  28.241  49.761  1.00  0.00           O  
ATOM    528  CB  SER A  77      -9.413  29.443  52.048  1.00  0.00           C  
ATOM    529  CEN SER A  77      -9.166  29.552  52.520  1.00  0.00           X  
ATOM    530  H   SER A  77      -9.591  26.983  52.024  1.00  0.00           H  
ATOM    531  N   GLU A  78      -9.020  29.920  48.902  1.00  0.00           N  
ATOM    532  CA  GLU A  78      -8.083  30.313  47.814  1.00  0.00           C  
ATOM    533  C   GLU A  78      -7.611  31.792  47.935  1.00  0.00           C  
ATOM    534  O   GLU A  78      -8.330  32.662  48.416  1.00  0.00           O  
ATOM    535  CB  GLU A  78      -8.739  30.089  46.450  1.00  0.00           C  
ATOM    536  CEN GLU A  78      -8.965  29.131  45.059  1.00  0.00           X  
ATOM    537  H   GLU A  78      -9.562  30.694  49.263  1.00  0.00           H  
ATOM    538  N   SER A  79      -6.360  32.042  47.542  1.00  0.00           N  
ATOM    539  CA  SER A  79      -5.624  33.319  47.459  1.00  0.00           C  
ATOM    540  C   SER A  79      -4.503  33.376  46.410  1.00  0.00           C  
ATOM    541  O   SER A  79      -3.871  32.351  46.170  1.00  0.00           O  
ATOM    542  CB  SER A  79      -5.046  33.642  48.823  1.00  0.00           C  
ATOM    543  CEN SER A  79      -4.816  33.562  49.309  1.00  0.00           X  
ATOM    544  H   SER A  79      -5.808  31.233  47.299  1.00  0.00           H  
ATOM    545  N   ALA A  80      -4.102  34.581  45.960  1.00  0.00           N  
ATOM    546  CA  ALA A  80      -2.988  34.763  45.011  1.00  0.00           C  
ATOM    547  C   ALA A  80      -2.186  36.073  45.247  1.00  0.00           C  
ATOM    548  O   ALA A  80      -2.730  37.068  45.710  1.00  0.00           O  
ATOM    549  CB  ALA A  80      -3.521  34.723  43.586  1.00  0.00           C  
ATOM    550  CEN ALA A  80      -3.521  34.724  43.587  1.00  0.00           X  
ATOM    551  H   ALA A  80      -4.441  35.408  46.429  1.00  0.00           H  
ATOM    552  N   THR A  81      -0.886  36.002  44.921  1.00  0.00           N  
ATOM    553  CA  THR A  81       0.202  37.023  44.927  1.00  0.00           C  
ATOM    554  C   THR A  81       0.330  38.146  43.865  1.00  0.00           C  
ATOM    555  O   THR A  81       0.374  37.861  42.673  1.00  0.00           O  
ATOM    556  CB  THR A  81       1.552  36.282  44.915  1.00  0.00           C  
ATOM    557  CEN THR A  81       1.924  35.888  45.135  1.00  0.00           X  
ATOM    558  H   THR A  81      -0.728  35.323  44.188  1.00  0.00           H  
ATOM    559  N   PRO A  82       0.571  39.416  44.293  1.00  0.00           N  
ATOM    560  CA  PRO A  82       0.755  40.577  43.420  1.00  0.00           C  
ATOM    561  C   PRO A  82       2.012  40.463  42.534  1.00  0.00           C  
ATOM    562  O   PRO A  82       3.037  39.937  42.969  1.00  0.00           O  
ATOM    563  CB  PRO A  82       0.850  41.756  44.403  1.00  0.00           C  
ATOM    564  CEN PRO A  82       0.737  40.479  45.646  1.00  0.00           X  
ATOM    565  N   GLU A  83       1.972  41.023  41.322  1.00  0.00           N  
ATOM    566  CA  GLU A  83       3.112  41.036  40.394  1.00  0.00           C  
ATOM    567  C   GLU A  83       3.534  42.473  40.054  1.00  0.00           C  
ATOM    568  O   GLU A  83       2.714  43.377  39.909  1.00  0.00           O  
ATOM    569  CB  GLU A  83       2.769  40.272  39.113  1.00  0.00           C  
ATOM    570  CEN GLU A  83       2.850  38.852  38.175  1.00  0.00           X  
ATOM    571  H   GLU A  83       1.161  41.564  41.057  1.00  0.00           H  
ATOM    572  N   SER A  84       4.850  42.659  39.928  1.00  0.00           N  
ATOM    573  CA  SER A  84       5.513  43.911  39.559  1.00  0.00           C  
ATOM    574  C   SER A  84       5.530  44.055  38.036  1.00  0.00           C  
ATOM    575  O   SER A  84       5.602  43.052  37.332  1.00  0.00           O  
ATOM    576  CB  SER A  84       6.921  43.953  40.119  1.00  0.00           C  
ATOM    577  CEN SER A  84       7.409  43.775  40.281  1.00  0.00           X  
ATOM    578  H   SER A  84       5.414  41.824  39.852  1.00  0.00           H  
ATOM    579  N   GLY A  85       5.532  45.290  37.531  1.00  0.00           N  
ATOM    580  CA  GLY A  85       5.614  45.612  36.104  1.00  0.00           C  
ATOM    581  C   GLY A  85       6.794  46.559  35.812  1.00  0.00           C  
ATOM    582  O   GLY A  85       7.412  47.024  36.767  1.00  0.00           O  
ATOM    583  CEN GLY A  85       5.614  45.612  36.104  1.00  0.00           X  
ATOM    584  H   GLY A  85       5.565  46.068  38.175  1.00  0.00           H  
ATOM    585  N   PRO A  86       7.131  46.844  34.534  1.00  0.00           N  
ATOM    586  CA  PRO A  86       8.210  47.753  34.134  1.00  0.00           C  
ATOM    587  C   PRO A  86       7.913  49.237  34.443  1.00  0.00           C  
ATOM    588  O   PRO A  86       6.757  49.650  34.447  1.00  0.00           O  
ATOM    589  CB  PRO A  86       8.344  47.500  32.623  1.00  0.00           C  
ATOM    590  CEN PRO A  86       6.948  46.417  32.874  1.00  0.00           X  
ATOM    591  N   GLY A  87       8.964  50.058  34.581  1.00  0.00           N  
ATOM    592  CA  GLY A  87       8.829  51.520  34.755  1.00  0.00           C  
ATOM    593  C   GLY A  87       9.604  52.090  35.949  1.00  0.00           C  
ATOM    594  O   GLY A  87      10.112  51.329  36.758  1.00  0.00           O  
ATOM    595  CEN GLY A  87       8.829  51.520  34.755  1.00  0.00           X  
ATOM    596  H   GLY A  87       9.884  49.690  34.391  1.00  0.00           H  
ATOM    597  N   THR A  88       9.853  53.407  35.997  1.00  0.00           N  
ATOM    598  CA  THR A  88      10.583  54.139  37.072  1.00  0.00           C  
ATOM    599  C   THR A  88      12.030  53.654  37.271  1.00  0.00           C  
ATOM    600  O   THR A  88      12.283  52.456  37.297  1.00  0.00           O  
ATOM    601  CB  THR A  88       9.848  54.024  38.420  1.00  0.00           C  
ATOM    602  CEN THR A  88       9.378  54.104  38.758  1.00  0.00           X  
ATOM    603  H   THR A  88      10.197  53.708  35.094  1.00  0.00           H  
ATOM    604  N   SER A  89      13.011  54.559  37.258  1.00  0.00           N  
ATOM    605  CA  SER A  89      12.892  56.029  37.090  1.00  0.00           C  
ATOM    606  C   SER A  89      12.592  56.768  38.394  1.00  0.00           C  
ATOM    607  O   SER A  89      11.883  57.765  38.401  1.00  0.00           O  
ATOM    608  CB  SER A  89      11.815  56.345  36.071  1.00  0.00           C  
ATOM    609  CEN SER A  89      11.350  56.299  35.792  1.00  0.00           X  
ATOM    610  H   SER A  89      13.662  54.348  38.003  1.00  0.00           H  
ATOM    611  N   THR A  90      13.244  56.363  39.484  1.00  0.00           N  
ATOM    612  CA  THR A  90      13.123  57.050  40.780  1.00  0.00           C  
ATOM    613  C   THR A  90      14.533  57.267  41.331  1.00  0.00           C  
ATOM    614  O   THR A  90      15.497  56.673  40.856  1.00  0.00           O  
ATOM    615  CB  THR A  90      12.284  56.253  41.795  1.00  0.00           C  
ATOM    616  CEN THR A  90      11.783  56.003  41.965  1.00  0.00           X  
ATOM    617  H   THR A  90      14.101  55.842  39.370  1.00  0.00           H  
ATOM    618  N   GLU A  91      14.612  58.222  42.248  1.00  0.00           N  
ATOM    619  CA  GLU A  91      15.758  58.677  43.036  1.00  0.00           C  
ATOM    620  C   GLU A  91      15.436  58.813  44.552  1.00  0.00           C  
ATOM    621  O   GLU A  91      14.287  59.110  44.898  1.00  0.00           O  
ATOM    622  CB  GLU A  91      16.262  60.013  42.484  1.00  0.00           C  
ATOM    623  CEN GLU A  91      17.348  60.892  41.510  1.00  0.00           X  
ATOM    624  H   GLU A  91      13.757  58.717  42.455  1.00  0.00           H  
ATOM    625  N   PRO A  92      16.405  58.550  45.454  1.00  0.00           N  
ATOM    626  CA  PRO A  92      16.283  58.720  46.902  1.00  0.00           C  
ATOM    627  C   PRO A  92      16.141  60.187  47.332  1.00  0.00           C  
ATOM    628  O   PRO A  92      16.656  61.106  46.700  1.00  0.00           O  
ATOM    629  CB  PRO A  92      17.575  58.089  47.447  1.00  0.00           C  
ATOM    630  CEN PRO A  92      17.973  57.876  45.720  1.00  0.00           X  
ATOM    631  N   SER A  93      15.475  60.418  48.463  1.00  0.00           N  
ATOM    632  CA  SER A  93      15.327  61.762  49.033  1.00  0.00           C  
ATOM    633  C   SER A  93      15.284  61.697  50.553  1.00  0.00           C  
ATOM    634  O   SER A  93      14.846  60.718  51.150  1.00  0.00           O  
ATOM    635  CB  SER A  93      14.076  62.430  48.497  1.00  0.00           C  
ATOM    636  CEN SER A  93      13.566  62.482  48.314  1.00  0.00           X  
ATOM    637  H   SER A  93      15.212  59.635  49.044  1.00  0.00           H  
ATOM    638  N   GLU A  94      15.775  62.783  51.147  1.00  0.00           N  
ATOM    639  CA  GLU A  94      15.826  63.039  52.580  1.00  0.00           C  
ATOM    640  C   GLU A  94      14.415  63.344  53.113  1.00  0.00           C  
ATOM    641  O   GLU A  94      13.618  64.004  52.447  1.00  0.00           O  
ATOM    642  CB  GLU A  94      16.779  64.196  52.886  1.00  0.00           C  
ATOM    643  CEN GLU A  94      18.308  64.757  53.387  1.00  0.00           X  
ATOM    644  H   GLU A  94      15.899  63.600  50.568  1.00  0.00           H  
ATOM    645  N   GLY A  95      14.097  62.883  54.326  1.00  0.00           N  
ATOM    646  CA  GLY A  95      12.804  63.156  54.956  1.00  0.00           C  
ATOM    647  C   GLY A  95      12.810  64.343  55.920  1.00  0.00           C  
ATOM    648  O   GLY A  95      11.794  64.669  56.510  1.00  0.00           O  
ATOM    649  CEN GLY A  95      12.804  63.156  54.956  1.00  0.00           X  
ATOM    650  H   GLY A  95      14.725  62.228  54.772  1.00  0.00           H  
ATOM    651  N   SER A  96      13.990  64.948  56.068  1.00  0.00           N  
ATOM    652  CA  SER A  96      14.334  66.088  56.940  1.00  0.00           C  
ATOM    653  C   SER A  96      14.004  66.101  58.452  1.00  0.00           C  
ATOM    654  O   SER A  96      13.914  67.148  59.080  1.00  0.00           O  
ATOM    655  CB  SER A  96      13.701  67.318  56.320  1.00  0.00           C  
ATOM    656  CEN SER A  96      13.330  67.627  56.069  1.00  0.00           X  
ATOM    657  H   SER A  96      14.532  64.941  55.217  1.00  0.00           H  
ATOM    658  N   ALA A  97      14.149  64.897  59.024  1.00  0.00           N  
ATOM    659  CA  ALA A  97      13.980  64.545  60.449  1.00  0.00           C  
ATOM    660  C   ALA A  97      12.999  65.332  61.370  1.00  0.00           C  
ATOM    661  O   ALA A  97      12.229  66.175  60.920  1.00  0.00           O  
ATOM    662  CB  ALA A  97      15.362  64.584  61.084  1.00  0.00           C  
ATOM    663  CEN ALA A  97      15.361  64.584  61.084  1.00  0.00           X  
ATOM    664  H   ALA A  97      14.789  64.289  58.531  1.00  0.00           H  
ATOM    665  N   PRO A  98      13.034  65.051  62.696  1.00  0.00           N  
ATOM    666  CA  PRO A  98      12.203  65.703  63.707  1.00  0.00           C  
ATOM    667  C   PRO A  98      12.614  67.155  63.992  1.00  0.00           C  
ATOM    668  O   PRO A  98      13.788  67.516  63.914  1.00  0.00           O  
ATOM    669  CB  PRO A  98      12.379  64.808  64.945  1.00  0.00           C  
ATOM    670  CEN PRO A  98      13.526  63.921  63.904  1.00  0.00           X  
ATOM    671  N   GLY A  99      11.642  67.975  64.406  1.00  0.00           N  
ATOM    672  CA  GLY A  99      11.842  69.359  64.831  1.00  0.00           C  
ATOM    673  C   GLY A  99      12.465  69.464  66.229  1.00  0.00           C  
ATOM    674  O   GLY A  99      12.311  68.588  67.070  1.00  0.00           O  
ATOM    675  CEN GLY A  99      11.842  69.359  64.831  1.00  0.00           X  
ATOM    676  H   GLY A  99      10.706  67.601  64.474  1.00  0.00           H  
ATOM    677  N   SER A 100      13.150  70.570  66.482  1.00  0.00           N  
ATOM    678  CA  SER A 100      13.815  70.977  67.734  1.00  0.00           C  
ATOM    679  C   SER A 100      13.993  72.507  67.631  1.00  0.00           C  
ATOM    680  O   SER A 100      13.713  73.023  66.546  1.00  0.00           O  
ATOM    681  CB  SER A 100      15.142  70.267  67.921  1.00  0.00           C  
ATOM    682  CEN SER A 100      15.612  70.026  67.790  1.00  0.00           X  
ATOM    683  H   SER A 100      13.035  71.324  65.822  1.00  0.00           H  
ATOM    684  N   PRO A 101      14.475  73.276  68.634  1.00  0.00           N  
ATOM    685  CA  PRO A 101      14.890  72.924  70.002  1.00  0.00           C  
ATOM    686  C   PRO A 101      13.945  73.509  71.102  1.00  0.00           C  
ATOM    687  O   PRO A 101      12.858  73.997  70.811  1.00  0.00           O  
ATOM    688  CB  PRO A 101      16.312  73.501  70.098  1.00  0.00           C  
ATOM    689  CEN PRO A 101      15.964  74.124  68.462  1.00  0.00           X  
ATOM    690  N   ALA A 102      14.453  73.554  72.343  1.00  0.00           N  
ATOM    691  CA  ALA A 102      13.856  74.146  73.555  1.00  0.00           C  
ATOM    692  C   ALA A 102      12.616  73.465  74.174  1.00  0.00           C  
ATOM    693  O   ALA A 102      11.586  74.077  74.430  1.00  0.00           O  
ATOM    694  CB  ALA A 102      13.516  75.599  73.255  1.00  0.00           C  
ATOM    695  CEN ALA A 102      13.516  75.598  73.255  1.00  0.00           X  
ATOM    696  H   ALA A 102      15.446  73.369  72.404  1.00  0.00           H  
ATOM    697  N   GLY A 103      12.810  72.198  74.556  1.00  0.00           N  
ATOM    698  CA  GLY A 103      11.838  71.347  75.243  1.00  0.00           C  
ATOM    699  C   GLY A 103      12.592  70.289  76.060  1.00  0.00           C  
ATOM    700  O   GLY A 103      13.702  69.910  75.700  1.00  0.00           O  
ATOM    701  CEN GLY A 103      11.838  71.347  75.244  1.00  0.00           X  
ATOM    702  H   GLY A 103      13.754  71.835  74.536  1.00  0.00           H  
ATOM    703  N   SER A 104      12.026  69.922  77.208  1.00  0.00           N  
ATOM    704  CA  SER A 104      12.496  68.929  78.194  1.00  0.00           C  
ATOM    705  C   SER A 104      11.973  67.489  77.956  1.00  0.00           C  
ATOM    706  O   SER A 104      10.856  67.323  77.476  1.00  0.00           O  
ATOM    707  CB  SER A 104      12.107  69.390  79.585  1.00  0.00           C  
ATOM    708  CEN SER A 104      11.809  69.615  79.981  1.00  0.00           X  
ATOM    709  H   SER A 104      11.200  70.434  77.477  1.00  0.00           H  
ATOM    710  N   PRO A 105      12.776  66.444  78.278  1.00  0.00           N  
ATOM    711  CA  PRO A 105      12.400  65.026  78.226  1.00  0.00           C  
ATOM    712  C   PRO A 105      11.347  64.613  79.268  1.00  0.00           C  
ATOM    713  O   PRO A 105      11.364  65.108  80.395  1.00  0.00           O  
ATOM    714  CB  PRO A 105      13.736  64.299  78.455  1.00  0.00           C  
ATOM    715  CEN PRO A 105      14.378  65.950  78.670  1.00  0.00           X  
ATOM    716  N   THR A 106      10.517  63.611  78.953  1.00  0.00           N  
ATOM    717  CA  THR A 106       9.520  63.060  79.889  1.00  0.00           C  
ATOM    718  C   THR A 106       9.506  61.527  79.879  1.00  0.00           C  
ATOM    719  O   THR A 106       9.819  60.909  78.863  1.00  0.00           O  
ATOM    720  CB  THR A 106       8.103  63.570  79.565  1.00  0.00           C  
ATOM    721  CEN THR A 106       7.716  64.002  79.494  1.00  0.00           X  
ATOM    722  H   THR A 106      10.640  63.130  78.072  1.00  0.00           H  
ATOM    723  N   SER A 107       9.140  60.961  81.035  1.00  0.00           N  
ATOM    724  CA  SER A 107       8.927  59.546  81.388  1.00  0.00           C  
ATOM    725  C   SER A 107       7.638  58.925  80.854  1.00  0.00           C  
ATOM    726  O   SER A 107       6.605  59.588  80.897  1.00  0.00           O  
ATOM    727  CB  SER A 107       8.961  59.400  82.897  1.00  0.00           C  
ATOM    728  CEN SER A 107       8.883  59.523  83.421  1.00  0.00           X  
ATOM    729  H   SER A 107       8.955  61.594  81.802  1.00  0.00           H  
ATOM    730  N   THR A 108       7.674  57.622  80.520  1.00  0.00           N  
ATOM    731  CA  THR A 108       6.509  56.809  80.071  1.00  0.00           C  
ATOM    732  C   THR A 108       6.542  55.398  80.714  1.00  0.00           C  
ATOM    733  O   THR A 108       7.586  54.972  81.187  1.00  0.00           O  
ATOM    734  CB  THR A 108       6.472  56.663  78.538  1.00  0.00           C  
ATOM    735  CEN THR A 108       6.443  56.891  78.001  1.00  0.00           X  
ATOM    736  H   THR A 108       8.408  57.070  80.937  1.00  0.00           H  
ATOM    737  N   GLU A 109       5.354  54.764  80.722  1.00  0.00           N  
ATOM    738  CA  GLU A 109       4.941  53.388  81.121  1.00  0.00           C  
ATOM    739  C   GLU A 109       5.459  52.735  82.424  1.00  0.00           C  
ATOM    740  O   GLU A 109       6.506  52.107  82.471  1.00  0.00           O  
ATOM    741  CB  GLU A 109       5.294  52.445  79.969  1.00  0.00           C  
ATOM    742  CEN GLU A 109       4.846  51.615  78.550  1.00  0.00           X  
ATOM    743  H   GLU A 109       4.723  55.115  80.016  1.00  0.00           H  
ATOM    744  N   GLU A 110       4.854  53.069  83.575  1.00  0.00           N  
ATOM    745  CA  GLU A 110       3.649  53.904  83.848  1.00  0.00           C  
ATOM    746  C   GLU A 110       2.319  53.225  83.460  1.00  0.00           C  
ATOM    747  O   GLU A 110       1.444  53.817  82.838  1.00  0.00           O  
ATOM    748  CB  GLU A 110       3.763  55.242  83.114  1.00  0.00           C  
ATOM    749  CEN GLU A 110       4.151  56.901  83.121  1.00  0.00           X  
ATOM    750  H   GLU A 110       4.753  52.201  84.083  1.00  0.00           H  
ATOM    751  N   GLY A 111       2.161  51.958  83.867  1.00  0.00           N  
ATOM    752  CA  GLY A 111       0.924  51.193  83.686  1.00  0.00           C  
ATOM    753  C   GLY A 111       0.992  49.727  84.144  1.00  0.00           C  
ATOM    754  O   GLY A 111       2.051  49.122  84.108  1.00  0.00           O  
ATOM    755  CEN GLY A 111       0.924  51.193  83.686  1.00  0.00           X  
ATOM    756  H   GLY A 111       2.937  51.502  84.327  1.00  0.00           H  
ATOM    757  N   THR A 112      -0.154  49.190  84.564  1.00  0.00           N  
ATOM    758  CA  THR A 112      -0.399  47.798  85.014  1.00  0.00           C  
ATOM    759  C   THR A 112       0.648  47.014  85.847  1.00  0.00           C  
ATOM    760  O   THR A 112       1.373  46.166  85.348  1.00  0.00           O  
ATOM    761  CB  THR A 112      -0.705  46.933  83.777  1.00  0.00           C  
ATOM    762  CEN THR A 112      -1.010  46.821  83.292  1.00  0.00           X  
ATOM    763  H   THR A 112      -0.960  49.576  84.092  1.00  0.00           H  
ATOM    764  N   SER A 113       0.557  47.228  87.170  1.00  0.00           N  
ATOM    765  CA  SER A 113       1.315  46.648  88.310  1.00  0.00           C  
ATOM    766  C   SER A 113       0.702  45.544  89.185  1.00  0.00           C  
ATOM    767  O   SER A 113      -0.399  45.716  89.696  1.00  0.00           O  
ATOM    768  CB  SER A 113       1.712  47.791  89.224  1.00  0.00           C  
ATOM    769  CEN SER A 113       1.673  48.258  89.500  1.00  0.00           X  
ATOM    770  H   SER A 113      -0.327  47.622  87.462  1.00  0.00           H  
ATOM    771  N   THR A 114       1.523  44.549  89.573  1.00  0.00           N  
ATOM    772  CA  THR A 114       1.146  43.434  90.481  1.00  0.00           C  
ATOM    773  C   THR A 114       2.305  43.144  91.464  1.00  0.00           C  
ATOM    774  O   THR A 114       3.434  43.560  91.234  1.00  0.00           O  
ATOM    775  CB  THR A 114       0.802  42.149  89.705  1.00  0.00           C  
ATOM    776  CEN THR A 114       0.481  41.854  89.316  1.00  0.00           X  
ATOM    777  H   THR A 114       2.504  44.780  89.630  1.00  0.00           H  
ATOM    778  N   GLU A 115       1.963  42.506  92.585  1.00  0.00           N  
ATOM    779  CA  GLU A 115       2.769  41.990  93.710  1.00  0.00           C  
ATOM    780  C   GLU A 115       3.591  40.687  93.512  1.00  0.00           C  
ATOM    781  O   GLU A 115       3.091  39.720  92.934  1.00  0.00           O  
ATOM    782  CB  GLU A 115       1.838  41.793  94.908  1.00  0.00           C  
ATOM    783  CEN GLU A 115       1.153  42.372  96.357  1.00  0.00           X  
ATOM    784  H   GLU A 115       0.970  42.414  92.740  1.00  0.00           H  
ATOM    785  N   PRO A 116       4.863  40.652  93.997  1.00  0.00           N  
ATOM    786  CA  PRO A 116       5.754  39.494  93.951  1.00  0.00           C  
ATOM    787  C   PRO A 116       5.312  38.328  94.853  1.00  0.00           C  
ATOM    788  O   PRO A 116       4.801  38.532  95.953  1.00  0.00           O  
ATOM    789  CB  PRO A 116       7.107  40.074  94.395  1.00  0.00           C  
ATOM    790  CEN PRO A 116       6.170  41.575  94.632  1.00  0.00           X  
ATOM    791  N   SER A 117       5.579  37.091  94.421  1.00  0.00           N  
ATOM    792  CA  SER A 117       5.312  35.878  95.206  1.00  0.00           C  
ATOM    793  C   SER A 117       6.250  34.745  94.811  1.00  0.00           C  
ATOM    794  O   SER A 117       6.701  34.629  93.675  1.00  0.00           O  
ATOM    795  CB  SER A 117       3.869  35.447  95.032  1.00  0.00           C  
ATOM    796  CEN SER A 117       3.389  35.364  94.790  1.00  0.00           X  
ATOM    797  H   SER A 117       6.167  36.985  93.606  1.00  0.00           H  
ATOM    798  N   GLU A 118       6.537  33.945  95.829  1.00  0.00           N  
ATOM    799  CA  GLU A 118       7.319  32.720  95.886  1.00  0.00           C  
ATOM    800  C   GLU A 118       6.546  31.516  95.317  1.00  0.00           C  
ATOM    801  O   GLU A 118       5.348  31.379  95.560  1.00  0.00           O  
ATOM    802  CB  GLU A 118       7.747  32.440  97.328  1.00  0.00           C  
ATOM    803  CEN GLU A 118       8.921  32.513  98.561  1.00  0.00           X  
ATOM    804  H   GLU A 118       6.131  34.210  96.715  1.00  0.00           H  
ATOM    805  N   GLY A 119       7.229  30.588  94.637  1.00  0.00           N  
ATOM    806  CA  GLY A 119       6.574  29.361  94.170  1.00  0.00           C  
ATOM    807  C   GLY A 119       6.995  28.845  92.796  1.00  0.00           C  
ATOM    808  O   GLY A 119       6.918  29.578  91.823  1.00  0.00           O  
ATOM    809  CEN GLY A 119       6.574  29.361  94.170  1.00  0.00           X  
ATOM    810  H   GLY A 119       8.230  30.686  94.533  1.00  0.00           H  
ATOM    811  N   SER A 120       7.428  27.577  92.756  1.00  0.00           N  
ATOM    812  CA  SER A 120       7.866  26.761  91.596  1.00  0.00           C  
ATOM    813  C   SER A 120       6.800  26.113  90.684  1.00  0.00           C  
ATOM    814  O   SER A 120       5.772  25.672  91.169  1.00  0.00           O  
ATOM    815  CB  SER A 120       8.777  25.665  92.115  1.00  0.00           C  
ATOM    816  CEN SER A 120       8.968  25.278  92.446  1.00  0.00           X  
ATOM    817  H   SER A 120       6.986  26.992  93.452  1.00  0.00           H  
ATOM    818  N   ALA A 121       6.997  25.794  89.403  1.00  0.00           N  
ATOM    819  CA  ALA A 121       8.071  25.890  88.408  1.00  0.00           C  
ATOM    820  C   ALA A 121       7.374  25.875  87.015  1.00  0.00           C  
ATOM    821  O   ALA A 121       6.279  25.316  86.911  1.00  0.00           O  
ATOM    822  CB  ALA A 121       9.074  24.756  88.559  1.00  0.00           C  
ATOM    823  CEN ALA A 121       9.073  24.756  88.558  1.00  0.00           X  
ATOM    824  H   ALA A 121       6.181  25.331  89.030  1.00  0.00           H  
ATOM    825  N   PRO A 122       7.959  26.421  85.932  1.00  0.00           N  
ATOM    826  CA  PRO A 122       7.359  26.348  84.600  1.00  0.00           C  
ATOM    827  C   PRO A 122       7.312  24.893  84.101  1.00  0.00           C  
ATOM    828  O   PRO A 122       8.213  24.097  84.378  1.00  0.00           O  
ATOM    829  CB  PRO A 122       8.267  27.234  83.731  1.00  0.00           C  
ATOM    830  CEN PRO A 122       9.209  27.415  85.236  1.00  0.00           X  
ATOM    831  N   GLY A 123       6.259  24.547  83.361  1.00  0.00           N  
ATOM    832  CA  GLY A 123       6.080  23.229  82.748  1.00  0.00           C  
ATOM    833  C   GLY A 123       6.742  23.173  81.371  1.00  0.00           C  
ATOM    834  O   GLY A 123       7.199  24.183  80.847  1.00  0.00           O  
ATOM    835  CEN GLY A 123       6.080  23.229  82.748  1.00  0.00           X  
ATOM    836  H   GLY A 123       5.595  25.266  83.114  1.00  0.00           H  
ATOM    837  N   THR A 124       6.805  21.968  80.815  1.00  0.00           N  
ATOM    838  CA  THR A 124       7.329  21.599  79.498  1.00  0.00           C  
ATOM    839  C   THR A 124       6.381  20.708  78.688  1.00  0.00           C  
ATOM    840  O   THR A 124       5.700  19.865  79.263  1.00  0.00           O  
ATOM    841  CB  THR A 124       8.683  20.878  79.630  1.00  0.00           C  
ATOM    842  CEN THR A 124       9.240  20.858  79.806  1.00  0.00           X  
ATOM    843  H   THR A 124       6.448  21.196  81.360  1.00  0.00           H  
ATOM    844  N   SER A 125       6.469  20.848  77.357  1.00  0.00           N  
ATOM    845  CA  SER A 125       5.769  20.101  76.293  1.00  0.00           C  
ATOM    846  C   SER A 125       6.112  18.628  76.041  1.00  0.00           C  
ATOM    847  O   SER A 125       7.285  18.286  75.965  1.00  0.00           O  
ATOM    848  CB  SER A 125       5.964  20.857  74.993  1.00  0.00           C  
ATOM    849  CEN SER A 125       6.212  21.151  74.609  1.00  0.00           X  
ATOM    850  H   SER A 125       7.344  21.235  77.039  1.00  0.00           H  
ATOM    851  N   THR A 126       5.117  17.810  75.671  1.00  0.00           N  
ATOM    852  CA  THR A 126       5.314  16.385  75.322  1.00  0.00           C  
ATOM    853  C   THR A 126       4.526  16.040  74.042  1.00  0.00           C  
ATOM    854  O   THR A 126       3.626  16.766  73.635  1.00  0.00           O  
ATOM    855  CB  THR A 126       4.871  15.448  76.461  1.00  0.00           C  
ATOM    856  CEN THR A 126       4.909  15.253  77.010  1.00  0.00           X  
ATOM    857  H   THR A 126       4.281  18.220  75.282  1.00  0.00           H  
ATOM    858  N   GLU A 127       4.984  14.960  73.420  1.00  0.00           N  
ATOM    859  CA  GLU A 127       4.569  14.192  72.239  1.00  0.00           C  
ATOM    860  C   GLU A 127       3.379  13.207  72.330  1.00  0.00           C  
ATOM    861  O   GLU A 127       3.254  12.449  73.293  1.00  0.00           O  
ATOM    862  CB  GLU A 127       5.790  13.416  71.739  1.00  0.00           C  
ATOM    863  CEN GLU A 127       7.143  13.294  70.711  1.00  0.00           X  
ATOM    864  H   GLU A 127       5.844  14.600  73.806  1.00  0.00           H  
ATOM    865  N   PRO A 128       2.529  13.178  71.273  1.00  0.00           N  
ATOM    866  CA  PRO A 128       1.389  12.276  71.123  1.00  0.00           C  
ATOM    867  C   PRO A 128       1.838  10.810  70.984  1.00  0.00           C  
ATOM    868  O   PRO A 128       2.867  10.552  70.372  1.00  0.00           O  
ATOM    869  CB  PRO A 128       0.679  12.788  69.858  1.00  0.00           C  
ATOM    870  CEN PRO A 128       2.038  13.943  69.795  1.00  0.00           X  
ATOM    871  N   SER A 129       1.053   9.839  71.468  1.00  0.00           N  
ATOM    872  CA  SER A 129       1.390   8.408  71.322  1.00  0.00           C  
ATOM    873  C   SER A 129       0.164   7.495  71.414  1.00  0.00           C  
ATOM    874  O   SER A 129      -0.881   7.867  71.939  1.00  0.00           O  
ATOM    875  CB  SER A 129       2.407   8.009  72.374  1.00  0.00           C  
ATOM    876  CEN SER A 129       2.664   7.997  72.853  1.00  0.00           X  
ATOM    877  H   SER A 129       0.104  10.066  71.727  1.00  0.00           H  
ATOM    878  N   GLU A 130       0.359   6.279  70.906  1.00  0.00           N  
ATOM    879  CA  GLU A 130      -0.577   5.149  70.969  1.00  0.00           C  
ATOM    880  C   GLU A 130      -1.998   5.318  70.405  1.00  0.00           C  
ATOM    881  O   GLU A 130      -3.003   5.013  71.035  1.00  0.00           O  
ATOM    882  CB  GLU A 130      -0.694   4.711  72.431  1.00  0.00           C  
ATOM    883  CEN GLU A 130      -0.212   3.695  73.711  1.00  0.00           X  
ATOM    884  H   GLU A 130       1.318   5.973  70.986  1.00  0.00           H  
ATOM    885  N   GLY A 131      -2.051   5.652  69.109  1.00  0.00           N  
ATOM    886  CA  GLY A 131      -3.284   5.923  68.371  1.00  0.00           C  
ATOM    887  C   GLY A 131      -3.753   4.673  67.623  1.00  0.00           C  
ATOM    888  O   GLY A 131      -4.719   4.731  66.875  1.00  0.00           O  
ATOM    889  CEN GLY A 131      -3.284   5.923  68.371  1.00  0.00           X  
ATOM    890  H   GLY A 131      -1.198   5.587  68.574  1.00  0.00           H  
ATOM    891  N   SER A 132      -3.062   3.547  67.816  1.00  0.00           N  
ATOM    892  CA  SER A 132      -3.339   2.285  67.111  1.00  0.00           C  
ATOM    893  C   SER A 132      -3.095   1.112  68.060  1.00  0.00           C  
ATOM    894  O   SER A 132      -2.247   1.220  68.940  1.00  0.00           O  
ATOM    895  CB  SER A 132      -2.476   2.160  65.871  1.00  0.00           C  
ATOM    896  CEN SER A 132      -2.043   2.212  65.546  1.00  0.00           X  
ATOM    897  H   SER A 132      -2.502   3.488  68.657  1.00  0.00           H  
ATOM    898  N   ALA A 133      -3.763  -0.024  67.847  1.00  0.00           N  
ATOM    899  CA  ALA A 133      -3.537  -1.233  68.638  1.00  0.00           C  
ATOM    900  C   ALA A 133      -3.903  -2.508  67.850  1.00  0.00           C  
ATOM    901  O   ALA A 133      -4.745  -2.447  66.958  1.00  0.00           O  
ATOM    902  CB  ALA A 133      -4.327  -1.161  69.936  1.00  0.00           C  
ATOM    903  CEN ALA A 133      -4.327  -1.161  69.936  1.00  0.00           X  
ATOM    904  H   ALA A 133      -4.285  -0.134  66.989  1.00  0.00           H  
ATOM    905  N   PRO A 134      -3.249  -3.650  68.147  1.00  0.00           N  
ATOM    906  CA  PRO A 134      -3.551  -4.947  67.541  1.00  0.00           C  
ATOM    907  C   PRO A 134      -4.939  -5.502  67.919  1.00  0.00           C  
ATOM    908  O   PRO A 134      -5.453  -5.246  69.004  1.00  0.00           O  
ATOM    909  CB  PRO A 134      -2.417  -5.849  68.056  1.00  0.00           C  
ATOM    910  CEN PRO A 134      -1.941  -4.398  68.980  1.00  0.00           X  
ATOM    911  N   GLY A 135      -5.509  -6.344  67.052  1.00  0.00           N  
ATOM    912  CA  GLY A 135      -6.792  -7.029  67.282  1.00  0.00           C  
ATOM    913  C   GLY A 135      -6.798  -8.399  66.597  1.00  0.00           C  
ATOM    914  O   GLY A 135      -7.832  -8.817  66.103  1.00  0.00           O  
ATOM    915  CEN GLY A 135      -6.792  -7.030  67.282  1.00  0.00           X  
ATOM    916  H   GLY A 135      -5.027  -6.539  66.185  1.00  0.00           H  
ATOM    917  N   THR A 136      -5.639  -8.955  66.226  1.00  0.00           N  
ATOM    918  CA  THR A 136      -5.415 -10.287  65.611  1.00  0.00           C  
ATOM    919  C   THR A 136      -6.353 -10.636  64.453  1.00  0.00           C  
ATOM    920  O   THR A 136      -7.489 -10.175  64.438  1.00  0.00           O  
ATOM    921  CB  THR A 136      -5.539 -11.402  66.666  1.00  0.00           C  
ATOM    922  CEN THR A 136      -5.377 -11.655  67.167  1.00  0.00           X  
ATOM    923  H   THR A 136      -5.123  -8.261  65.707  1.00  0.00           H  
ATOM    924  N   SER A 137      -5.864 -11.578  63.632  1.00  0.00           N  
ATOM    925  CA  SER A 137      -6.511 -12.182  62.446  1.00  0.00           C  
ATOM    926  C   SER A 137      -7.079 -11.198  61.406  1.00  0.00           C  
ATOM    927  O   SER A 137      -6.952  -9.996  61.538  1.00  0.00           O  
ATOM    928  CB  SER A 137      -7.621 -13.104  62.912  1.00  0.00           C  
ATOM    929  CEN SER A 137      -8.036 -13.288  63.212  1.00  0.00           X  
ATOM    930  H   SER A 137      -5.150 -12.170  64.033  1.00  0.00           H  
ATOM    931  N   GLU A 138      -7.731 -11.583  60.315  1.00  0.00           N  
ATOM    932  CA  GLU A 138      -8.056 -12.899  59.779  1.00  0.00           C  
ATOM    933  C   GLU A 138      -7.900 -12.837  58.241  1.00  0.00           C  
ATOM    934  O   GLU A 138      -8.080 -11.788  57.633  1.00  0.00           O  
ATOM    935  CB  GLU A 138      -9.472 -13.322  60.177  1.00  0.00           C  
ATOM    936  CEN GLU A 138     -10.519 -14.215  61.181  1.00  0.00           X  
ATOM    937  H   GLU A 138      -8.285 -10.843  59.907  1.00  0.00           H  
ATOM    938  N   SER A 139      -7.521 -13.970  57.654  1.00  0.00           N  
ATOM    939  CA  SER A 139      -7.348 -14.286  56.228  1.00  0.00           C  
ATOM    940  C   SER A 139      -8.562 -14.365  55.276  1.00  0.00           C  
ATOM    941  O   SER A 139      -9.553 -15.010  55.595  1.00  0.00           O  
ATOM    942  CB  SER A 139      -6.605 -15.605  56.152  1.00  0.00           C  
ATOM    943  CEN SER A 139      -6.460 -16.115  56.276  1.00  0.00           X  
ATOM    944  H   SER A 139      -7.764 -14.801  58.174  1.00  0.00           H  
ATOM    945  N   ALA A 140      -8.389 -13.902  54.026  1.00  0.00           N  
ATOM    946  CA  ALA A 140      -9.420 -13.952  52.964  1.00  0.00           C  
ATOM    947  C   ALA A 140      -8.802 -13.883  51.545  1.00  0.00           C  
ATOM    948  O   ALA A 140      -7.784 -13.231  51.321  1.00  0.00           O  
ATOM    949  CB  ALA A 140     -10.424 -12.825  53.158  1.00  0.00           C  
ATOM    950  CEN ALA A 140     -10.423 -12.826  53.157  1.00  0.00           X  
ATOM    951  H   ALA A 140      -7.449 -13.991  53.669  1.00  0.00           H  
ATOM    952  N   THR A 141      -9.460 -14.517  50.576  1.00  0.00           N  
ATOM    953  CA  THR A 141      -9.108 -14.535  49.139  1.00  0.00           C  
ATOM    954  C   THR A 141     -10.395 -14.422  48.299  1.00  0.00           C  
ATOM    955  O   THR A 141     -11.478 -14.512  48.888  1.00  0.00           O  
ATOM    956  CB  THR A 141      -8.347 -15.814  48.744  1.00  0.00           C  
ATOM    957  CEN THR A 141      -7.890 -16.176  48.791  1.00  0.00           X  
ATOM    958  H   THR A 141     -10.405 -14.821  50.766  1.00  0.00           H  
ATOM    959  N   PRO A 142     -10.347 -14.205  46.964  1.00  0.00           N  
ATOM    960  CA  PRO A 142      -9.069 -13.987  46.248  1.00  0.00           C  
ATOM    961  C   PRO A 142      -9.131 -12.893  45.153  1.00  0.00           C  
ATOM    962  O   PRO A 142      -9.942 -12.936  44.239  1.00  0.00           O  
ATOM    963  CB  PRO A 142      -8.761 -15.369  45.647  1.00  0.00           C  
ATOM    964  CEN PRO A 142     -10.344 -15.812  46.341  1.00  0.00           X  
ATOM    965  N   GLU A 143      -8.463 -11.750  45.336  1.00  0.00           N  
ATOM    966  CA  GLU A 143      -8.282 -10.642  44.371  1.00  0.00           C  
ATOM    967  C   GLU A 143      -9.498 -10.251  43.494  1.00  0.00           C  
ATOM    968  O   GLU A 143      -9.414 -10.133  42.279  1.00  0.00           O  
ATOM    969  CB  GLU A 143      -7.108 -10.983  43.451  1.00  0.00           C  
ATOM    970  CEN GLU A 143      -5.455 -10.856  43.056  1.00  0.00           X  
ATOM    971  H   GLU A 143      -8.736 -11.372  46.232  1.00  0.00           H  
ATOM    972  N   SER A 144     -10.613 -10.006  44.207  1.00  0.00           N  
ATOM    973  CA  SER A 144     -11.926  -9.515  43.744  1.00  0.00           C  
ATOM    974  C   SER A 144     -12.315  -9.485  42.253  1.00  0.00           C  
ATOM    975  O   SER A 144     -11.770 -10.209  41.431  1.00  0.00           O  
ATOM    976  CB  SER A 144     -12.085  -8.108  44.287  1.00  0.00           C  
ATOM    977  CEN SER A 144     -11.952  -7.601  44.430  1.00  0.00           X  
ATOM    978  H   SER A 144     -10.400  -9.589  45.102  1.00  0.00           H  
ATOM    979  N   GLY A 145     -13.103  -8.466  41.868  1.00  0.00           N  
ATOM    980  CA  GLY A 145     -13.528  -8.257  40.472  1.00  0.00           C  
ATOM    981  C   GLY A 145     -15.054  -8.144  40.264  1.00  0.00           C  
ATOM    982  O   GLY A 145     -15.789  -8.597  41.136  1.00  0.00           O  
ATOM    983  CEN GLY A 145     -13.528  -8.257  40.472  1.00  0.00           X  
ATOM    984  H   GLY A 145     -13.299  -7.729  42.526  1.00  0.00           H  
ATOM    985  N   PRO A 146     -15.557  -7.546  39.160  1.00  0.00           N  
ATOM    986  CA  PRO A 146     -16.987  -7.386  38.865  1.00  0.00           C  
ATOM    987  C   PRO A 146     -17.696  -8.705  38.511  1.00  0.00           C  
ATOM    988  O   PRO A 146     -17.120  -9.578  37.866  1.00  0.00           O  
ATOM    989  CB  PRO A 146     -16.999  -6.401  37.684  1.00  0.00           C  
ATOM    990  CEN PRO A 146     -15.223  -6.535  37.802  1.00  0.00           X  
ATOM    991  N   GLY A 147     -18.973  -8.827  38.881  1.00  0.00           N  
ATOM    992  CA  GLY A 147     -19.824  -9.969  38.543  1.00  0.00           C  
ATOM    993  C   GLY A 147     -20.191  -9.958  37.064  1.00  0.00           C  
ATOM    994  O   GLY A 147     -20.167  -8.914  36.422  1.00  0.00           O  
ATOM    995  CEN GLY A 147     -19.824  -9.969  38.543  1.00  0.00           X  
ATOM    996  H   GLY A 147     -19.389  -8.097  39.442  1.00  0.00           H  
ATOM    997  N   SER A 148     -20.466 -11.147  36.551  1.00  0.00           N  
ATOM    998  CA  SER A 148     -20.910 -11.469  35.200  1.00  0.00           C  
ATOM    999  C   SER A 148     -22.354 -11.067  34.866  1.00  0.00           C  
ATOM   1000  O   SER A 148     -23.256 -11.104  35.698  1.00  0.00           O  
ATOM   1001  CB  SER A 148     -20.733 -12.958  34.972  1.00  0.00           C  
ATOM   1002  CEN SER A 148     -20.727 -13.491  35.080  1.00  0.00           X  
ATOM   1003  H   SER A 148     -20.281 -11.952  37.132  1.00  0.00           H  
ATOM   1004  N   GLU A 149     -22.508 -10.717  33.589  1.00  0.00           N  
ATOM   1005  CA  GLU A 149     -23.697 -10.324  32.827  1.00  0.00           C  
ATOM   1006  C   GLU A 149     -23.858 -10.994  31.445  1.00  0.00           C  
ATOM   1007  O   GLU A 149     -22.898 -11.183  30.698  1.00  0.00           O  
ATOM   1008  CB  GLU A 149     -23.695  -8.804  32.651  1.00  0.00           C  
ATOM   1009  CEN GLU A 149     -24.211  -7.259  33.152  1.00  0.00           X  
ATOM   1010  H   GLU A 149     -21.667 -10.744  33.034  1.00  0.00           H  
ATOM   1011  N   PRO A 150     -25.115 -11.257  31.043  1.00  0.00           N  
ATOM   1012  CA  PRO A 150     -25.270 -11.832  29.709  1.00  0.00           C  
ATOM   1013  C   PRO A 150     -24.821 -10.883  28.596  1.00  0.00           C  
ATOM   1014  O   PRO A 150     -25.010  -9.669  28.656  1.00  0.00           O  
ATOM   1015  CB  PRO A 150     -26.773 -12.144  29.622  1.00  0.00           C  
ATOM   1016  CEN PRO A 150     -26.830 -11.386  31.236  1.00  0.00           X  
ATOM   1017  N   ALA A 151     -24.267 -11.474  27.542  1.00  0.00           N  
ATOM   1018  CA  ALA A 151     -23.804 -10.788  26.350  1.00  0.00           C  
ATOM   1019  C   ALA A 151     -24.983 -10.181  25.569  1.00  0.00           C  
ATOM   1020  O   ALA A 151     -26.067 -10.758  25.504  1.00  0.00           O  
ATOM   1021  CB  ALA A 151     -23.007 -11.743  25.474  1.00  0.00           C  
ATOM   1022  CEN ALA A 151     -23.008 -11.742  25.474  1.00  0.00           X  
ATOM   1023  H   ALA A 151     -24.240 -12.483  27.524  1.00  0.00           H  
ATOM   1024  N   THR A 152     -24.764  -9.037  24.927  1.00  0.00           N  
ATOM   1025  CA  THR A 152     -25.786  -8.399  24.097  1.00  0.00           C  
ATOM   1026  C   THR A 152     -25.127  -7.957  22.807  1.00  0.00           C  
ATOM   1027  O   THR A 152     -23.914  -7.762  22.728  1.00  0.00           O  
ATOM   1028  CB  THR A 152     -26.440  -7.188  24.788  1.00  0.00           C  
ATOM   1029  CEN THR A 152     -26.752  -6.950  25.221  1.00  0.00           X  
ATOM   1030  H   THR A 152     -23.837  -8.638  24.947  1.00  0.00           H  
ATOM   1031  N   SER A 153     -25.976  -7.836  21.792  1.00  0.00           N  
ATOM   1032  CA  SER A 153     -25.644  -7.376  20.450  1.00  0.00           C  
ATOM   1033  C   SER A 153     -25.310  -5.880  20.488  1.00  0.00           C  
ATOM   1034  O   SER A 153     -25.967  -5.102  21.174  1.00  0.00           O  
ATOM   1035  CB  SER A 153     -26.791  -7.652  19.497  1.00  0.00           C  
ATOM   1036  CEN SER A 153     -27.302  -7.710  19.321  1.00  0.00           X  
ATOM   1037  H   SER A 153     -26.957  -7.888  22.020  1.00  0.00           H  
ATOM   1038  N   GLY A 154     -24.240  -5.507  19.797  1.00  0.00           N  
ATOM   1039  CA  GLY A 154     -23.753  -4.135  19.671  1.00  0.00           C  
ATOM   1040  C   GLY A 154     -24.002  -3.596  18.266  1.00  0.00           C  
ATOM   1041  O   GLY A 154     -23.550  -2.507  17.925  1.00  0.00           O  
ATOM   1042  CEN GLY A 154     -23.753  -4.135  19.671  1.00  0.00           X  
ATOM   1043  H   GLY A 154     -23.652  -6.243  19.434  1.00  0.00           H  
ATOM   1044  N   SER A 155     -24.678  -4.394  17.437  1.00  0.00           N  
ATOM   1045  CA  SER A 155     -24.925  -4.056  16.041  1.00  0.00           C  
ATOM   1046  C   SER A 155     -25.904  -2.875  16.117  1.00  0.00           C  
ATOM   1047  O   SER A 155     -26.570  -2.676  17.122  1.00  0.00           O  
ATOM   1048  CB  SER A 155     -25.493  -5.227  15.263  1.00  0.00           C  
ATOM   1049  CEN SER A 155     -25.772  -5.683  15.164  1.00  0.00           X  
ATOM   1050  H   SER A 155     -25.398  -4.974  17.843  1.00  0.00           H  
ATOM   1051  N   GLU A 156     -25.935  -1.937  15.189  1.00  0.00           N  
ATOM   1052  CA  GLU A 156     -25.028  -1.912  14.068  1.00  0.00           C  
ATOM   1053  C   GLU A 156     -24.800  -0.404  13.791  1.00  0.00           C  
ATOM   1054  O   GLU A 156     -25.725   0.392  13.900  1.00  0.00           O  
ATOM   1055  CB  GLU A 156     -25.602  -2.646  12.854  1.00  0.00           C  
ATOM   1056  CEN GLU A 156     -25.669  -4.029  11.861  1.00  0.00           X  
ATOM   1057  H   GLU A 156     -26.880  -1.762  14.880  1.00  0.00           H  
ATOM   1058  N   THR A 157     -23.611   0.005  13.338  1.00  0.00           N  
ATOM   1059  CA  THR A 157     -23.408   1.414  12.939  1.00  0.00           C  
ATOM   1060  C   THR A 157     -23.626   1.523  11.422  1.00  0.00           C  
ATOM   1061  O   THR A 157     -22.912   0.869  10.661  1.00  0.00           O  
ATOM   1062  CB  THR A 157     -22.003   1.931  13.300  1.00  0.00           C  
ATOM   1063  CEN THR A 157     -21.586   2.056  13.689  1.00  0.00           X  
ATOM   1064  H   THR A 157     -22.997  -0.682  12.922  1.00  0.00           H  
ATOM   1065  N   PRO A 158     -24.640   2.265  10.942  1.00  0.00           N  
ATOM   1066  CA  PRO A 158     -25.064   2.361   9.551  1.00  0.00           C  
ATOM   1067  C   PRO A 158     -23.990   3.182   8.843  1.00  0.00           C  
ATOM   1068  O   PRO A 158     -24.080   4.395   8.693  1.00  0.00           O  
ATOM   1069  CB  PRO A 158     -26.435   3.057   9.585  1.00  0.00           C  
ATOM   1070  CEN PRO A 158     -26.172   3.068  11.350  1.00  0.00           X  
ATOM   1071  N   GLY A 159     -22.870   2.546   8.554  1.00  0.00           N  
ATOM   1072  CA  GLY A 159     -21.803   3.238   7.839  1.00  0.00           C  
ATOM   1073  C   GLY A 159     -20.657   2.334   7.454  1.00  0.00           C  
ATOM   1074  O   GLY A 159     -20.140   2.470   6.359  1.00  0.00           O  
ATOM   1075  CEN GLY A 159     -21.803   3.238   7.839  1.00  0.00           X  
ATOM   1076  H   GLY A 159     -22.796   1.559   8.753  1.00  0.00           H  
ATOM   1077  N   MET A 160     -20.319   1.348   8.293  1.00  0.00           N  
ATOM   1078  CA  MET A 160     -19.198   0.446   8.015  1.00  0.00           C  
ATOM   1079  C   MET A 160     -19.505  -0.452   6.814  1.00  0.00           C  
ATOM   1080  O   MET A 160     -18.675  -0.559   5.929  1.00  0.00           O  
ATOM   1081  CB  MET A 160     -18.883  -0.403   9.245  1.00  0.00           C  
ATOM   1082  CEN MET A 160     -17.688  -0.637  10.509  1.00  0.00           X  
ATOM   1083  H   MET A 160     -20.835   1.244   9.156  1.00  0.00           H  
ATOM   1084  N   TYR A 161     -20.715  -1.019   6.733  1.00  0.00           N  
ATOM   1085  CA  TYR A 161     -21.111  -1.885   5.615  1.00  0.00           C  
ATOM   1086  C   TYR A 161     -21.061  -1.187   4.247  1.00  0.00           C  
ATOM   1087  O   TYR A 161     -20.362  -1.667   3.368  1.00  0.00           O  
ATOM   1088  CB  TYR A 161     -22.520  -2.431   5.858  1.00  0.00           C  
ATOM   1089  CEN TYR A 161     -23.325  -3.870   6.448  1.00  0.00           X  
ATOM   1090  H   TYR A 161     -21.372  -0.886   7.489  1.00  0.00           H  
ATOM   1091  N   GLY A 162     -21.785  -0.073   4.073  1.00  0.00           N  
ATOM   1092  CA  GLY A 162     -21.727   0.726   2.841  1.00  0.00           C  
ATOM   1093  C   GLY A 162     -20.289   1.125   2.532  1.00  0.00           C  
ATOM   1094  O   GLY A 162     -19.742   0.676   1.539  1.00  0.00           O  
ATOM   1095  CEN GLY A 162     -21.727   0.726   2.841  1.00  0.00           X  
ATOM   1096  H   GLY A 162     -22.262   0.325   4.867  1.00  0.00           H  
ATOM   1097  N   LYS A 163     -19.640   1.808   3.487  1.00  0.00           N  
ATOM   1098  CA  LYS A 163     -18.284   2.360   3.324  1.00  0.00           C  
ATOM   1099  C   LYS A 163     -17.281   1.347   2.780  1.00  0.00           C  
ATOM   1100  O   LYS A 163     -16.444   1.675   1.954  1.00  0.00           O  
ATOM   1101  CB  LYS A 163     -17.777   2.910   4.658  1.00  0.00           C  
ATOM   1102  CEN LYS A 163     -17.377   4.581   5.892  1.00  0.00           X  
ATOM   1103  H   LYS A 163     -20.124   1.993   4.354  1.00  0.00           H  
ATOM   1104  N   LEU A 164     -17.341   0.124   3.289  1.00  0.00           N  
ATOM   1105  CA  LEU A 164     -16.490  -0.965   2.847  1.00  0.00           C  
ATOM   1106  C   LEU A 164     -16.660  -1.283   1.360  1.00  0.00           C  
ATOM   1107  O   LEU A 164     -15.672  -1.430   0.652  1.00  0.00           O  
ATOM   1108  CB  LEU A 164     -16.774  -2.214   3.691  1.00  0.00           C  
ATOM   1109  CEN LEU A 164     -16.020  -2.883   4.856  1.00  0.00           X  
ATOM   1110  H   LEU A 164     -18.010  -0.051   4.026  1.00  0.00           H  
ATOM   1111  N   ASN A 165     -17.908  -1.393   0.908  1.00  0.00           N  
ATOM   1112  CA  ASN A 165     -18.189  -1.770  -0.470  1.00  0.00           C  
ATOM   1113  C   ASN A 165     -17.811  -0.638  -1.421  1.00  0.00           C  
ATOM   1114  O   ASN A 165     -17.227  -0.931  -2.455  1.00  0.00           O  
ATOM   1115  CB  ASN A 165     -19.644  -2.157  -0.657  1.00  0.00           C  
ATOM   1116  CEN ASN A 165     -20.231  -3.027  -0.637  1.00  0.00           X  
ATOM   1117  H   ASN A 165     -18.671  -1.055   1.474  1.00  0.00           H  
ATOM   1118  N   ASP A 166     -18.065   0.617  -1.040  1.00  0.00           N  
ATOM   1119  CA  ASP A 166     -17.744   1.789  -1.862  1.00  0.00           C  
ATOM   1120  C   ASP A 166     -16.216   1.919  -2.028  1.00  0.00           C  
ATOM   1121  O   ASP A 166     -15.715   2.081  -3.138  1.00  0.00           O  
ATOM   1122  CB  ASP A 166     -18.326   3.061  -1.240  1.00  0.00           C  
ATOM   1123  CEN ASP A 166     -19.133   3.676  -1.323  1.00  0.00           X  
ATOM   1124  H   ASP A 166     -18.594   0.777  -0.197  1.00  0.00           H  
ATOM   1125  N   LEU A 167     -15.459   1.699  -0.947  1.00  0.00           N  
ATOM   1126  CA  LEU A 167     -13.997   1.747  -0.977  1.00  0.00           C  
ATOM   1127  C   LEU A 167     -13.378   0.630  -1.830  1.00  0.00           C  
ATOM   1128  O   LEU A 167     -12.456   0.867  -2.611  1.00  0.00           O  
ATOM   1129  CB  LEU A 167     -13.451   1.679   0.455  1.00  0.00           C  
ATOM   1130  CEN LEU A 167     -12.874   2.744   1.406  1.00  0.00           X  
ATOM   1131  H   LEU A 167     -15.921   1.611  -0.052  1.00  0.00           H  
ATOM   1132  N   LEU A 168     -13.845  -0.610  -1.657  1.00  0.00           N  
ATOM   1133  CA  LEU A 168     -13.355  -1.742  -2.437  1.00  0.00           C  
ATOM   1134  C   LEU A 168     -13.605  -1.532  -3.938  1.00  0.00           C  
ATOM   1135  O   LEU A 168     -12.692  -1.731  -4.738  1.00  0.00           O  
ATOM   1136  CB  LEU A 168     -14.020  -3.038  -1.957  1.00  0.00           C  
ATOM   1137  CEN LEU A 168     -13.522  -4.210  -1.090  1.00  0.00           X  
ATOM   1138  H   LEU A 168     -14.612  -0.742  -1.015  1.00  0.00           H  
ATOM   1139  N   GLU A 169     -14.823  -1.144  -4.316  1.00  0.00           N  
ATOM   1140  CA  GLU A 169     -15.219  -0.905  -5.705  1.00  0.00           C  
ATOM   1141  C   GLU A 169     -14.349   0.175  -6.350  1.00  0.00           C  
ATOM   1142  O   GLU A 169     -13.840  -0.041  -7.452  1.00  0.00           O  
ATOM   1143  CB  GLU A 169     -16.694  -0.506  -5.780  1.00  0.00           C  
ATOM   1144  CEN GLU A 169     -18.323  -0.919  -6.064  1.00  0.00           X  
ATOM   1145  H   GLU A 169     -15.497  -0.915  -3.601  1.00  0.00           H  
ATOM   1146  N   ASP A 170     -14.092   1.271  -5.633  1.00  0.00           N  
ATOM   1147  CA  ASP A 170     -13.255   2.365  -6.119  1.00  0.00           C  
ATOM   1148  C   ASP A 170     -11.810   1.897  -6.344  1.00  0.00           C  
ATOM   1149  O   ASP A 170     -11.210   2.141  -7.389  1.00  0.00           O  
ATOM   1150  CB  ASP A 170     -13.285   3.538  -5.136  1.00  0.00           C  
ATOM   1151  CEN ASP A 170     -13.754   4.431  -4.994  1.00  0.00           X  
ATOM   1152  H   ASP A 170     -14.580   1.407  -4.761  1.00  0.00           H  
ATOM   1153  N   LEU A 171     -11.250   1.101  -5.435  1.00  0.00           N  
ATOM   1154  CA  LEU A 171      -9.900   0.554  -5.606  1.00  0.00           C  
ATOM   1155  C   LEU A 171      -9.784  -0.354  -6.847  1.00  0.00           C  
ATOM   1156  O   LEU A 171      -8.850  -0.233  -7.648  1.00  0.00           O  
ATOM   1157  CB  LEU A 171      -9.492  -0.218  -4.345  1.00  0.00           C  
ATOM   1158  CEN LEU A 171      -8.558   0.121  -3.168  1.00  0.00           X  
ATOM   1159  H   LEU A 171     -11.758   0.926  -4.580  1.00  0.00           H  
ATOM   1160  N   GLN A 172     -10.760  -1.241  -7.058  1.00  0.00           N  
ATOM   1161  CA  GLN A 172     -10.789  -2.127  -8.221  1.00  0.00           C  
ATOM   1162  C   GLN A 172     -10.872  -1.364  -9.541  1.00  0.00           C  
ATOM   1163  O   GLN A 172     -10.199  -1.724 -10.512  1.00  0.00           O  
ATOM   1164  CB  GLN A 172     -11.974  -3.091  -8.118  1.00  0.00           C  
ATOM   1165  CEN GLN A 172     -12.450  -4.714  -7.685  1.00  0.00           X  
ATOM   1166  H   GLN A 172     -11.546  -1.237  -6.424  1.00  0.00           H  
ATOM   1167  N   GLU A 173     -11.701  -0.333  -9.621  1.00  0.00           N  
ATOM   1168  CA  GLU A 173     -11.847   0.469 -10.826  1.00  0.00           C  
ATOM   1169  C   GLU A 173     -10.555   1.248 -11.138  1.00  0.00           C  
ATOM   1170  O   GLU A 173     -10.115   1.232 -12.294  1.00  0.00           O  
ATOM   1171  CB  GLU A 173     -13.028   1.432 -10.680  1.00  0.00           C  
ATOM   1172  CEN GLU A 173     -14.659   1.824 -10.978  1.00  0.00           X  
ATOM   1173  H   GLU A 173     -12.240  -0.063  -8.810  1.00  0.00           H  
ATOM   1174  N   VAL A 174      -9.839   1.772 -10.127  1.00  0.00           N  
ATOM   1175  CA  VAL A 174      -8.556   2.489 -10.309  1.00  0.00           C  
ATOM   1176  C   VAL A 174      -7.480   1.522 -10.813  1.00  0.00           C  
ATOM   1177  O   VAL A 174      -6.701   1.895 -11.691  1.00  0.00           O  
ATOM   1178  CB  VAL A 174      -8.072   3.148  -9.004  1.00  0.00           C  
ATOM   1179  CEN VAL A 174      -7.976   3.755  -8.691  1.00  0.00           X  
ATOM   1180  H   VAL A 174     -10.215   1.674  -9.194  1.00  0.00           H  
ATOM   1181  N   LEU A 175      -7.462   0.273 -10.326  1.00  0.00           N  
ATOM   1182  CA  LEU A 175      -6.517  -0.757 -10.786  1.00  0.00           C  
ATOM   1183  C   LEU A 175      -6.745  -1.147 -12.250  1.00  0.00           C  
ATOM   1184  O   LEU A 175      -5.805  -1.185 -13.048  1.00  0.00           O  
ATOM   1185  CB  LEU A 175      -6.620  -1.998  -9.891  1.00  0.00           C  
ATOM   1186  CEN LEU A 175      -5.727  -2.551  -8.764  1.00  0.00           X  
ATOM   1187  H   LEU A 175      -8.103   0.051  -9.579  1.00  0.00           H  
ATOM   1188  N   LYS A 176      -7.997  -1.424 -12.637  1.00  0.00           N  
ATOM   1189  CA  LYS A 176      -8.324  -1.800 -14.021  1.00  0.00           C  
ATOM   1190  C   LYS A 176      -7.943  -0.695 -14.996  1.00  0.00           C  
ATOM   1191  O   LYS A 176      -7.356  -0.991 -16.037  1.00  0.00           O  
ATOM   1192  CB  LYS A 176      -9.813  -2.123 -14.157  1.00  0.00           C  
ATOM   1193  CEN LYS A 176     -11.339  -3.575 -14.351  1.00  0.00           X  
ATOM   1194  H   LYS A 176      -8.729  -1.355 -11.945  1.00  0.00           H  
ATOM   1195  N   ASN A 177      -8.277   0.553 -14.689  1.00  0.00           N  
ATOM   1196  CA  ASN A 177      -7.901   1.687 -15.516  1.00  0.00           C  
ATOM   1197  C   ASN A 177      -6.381   1.780 -15.651  1.00  0.00           C  
ATOM   1198  O   ASN A 177      -5.872   1.490 -16.726  1.00  0.00           O  
ATOM   1199  CB  ASN A 177      -8.466   2.984 -14.967  1.00  0.00           C  
ATOM   1200  CEN ASN A 177      -9.322   3.579 -15.092  1.00  0.00           X  
ATOM   1201  H   ASN A 177      -8.802   0.720 -13.843  1.00  0.00           H  
ATOM   1202  N   LEU A 178      -5.630   2.000 -14.570  1.00  0.00           N  
ATOM   1203  CA  LEU A 178      -4.177   2.165 -14.626  1.00  0.00           C  
ATOM   1204  C   LEU A 178      -3.488   1.010 -15.382  1.00  0.00           C  
ATOM   1205  O   LEU A 178      -2.532   1.237 -16.126  1.00  0.00           O  
ATOM   1206  CB  LEU A 178      -3.614   2.281 -13.204  1.00  0.00           C  
ATOM   1207  CEN LEU A 178      -3.116   3.478 -12.371  1.00  0.00           X  
ATOM   1208  H   LEU A 178      -6.084   2.083 -13.673  1.00  0.00           H  
ATOM   1209  N   HIS A 179      -4.034  -0.204 -15.303  1.00  0.00           N  
ATOM   1210  CA  HIS A 179      -3.506  -1.374 -16.009  1.00  0.00           C  
ATOM   1211  C   HIS A 179      -3.498  -1.223 -17.540  1.00  0.00           C  
ATOM   1212  O   HIS A 179      -2.519  -1.589 -18.195  1.00  0.00           O  
ATOM   1213  CB  HIS A 179      -4.310  -2.620 -15.623  1.00  0.00           C  
ATOM   1214  CEN HIS A 179      -4.233  -3.685 -14.680  1.00  0.00           X  
ATOM   1215  H   HIS A 179      -4.802  -0.336 -14.659  1.00  0.00           H  
ATOM   1216  N   LYS A 180      -4.562  -0.677 -18.146  1.00  0.00           N  
ATOM   1217  CA  LYS A 180      -4.615  -0.464 -19.604  1.00  0.00           C  
ATOM   1218  C   LYS A 180      -3.913   0.848 -19.994  1.00  0.00           C  
ATOM   1219  O   LYS A 180      -3.195   0.876 -20.997  1.00  0.00           O  
ATOM   1220  CB  LYS A 180      -6.064  -0.452 -20.094  1.00  0.00           C  
ATOM   1221  CEN LYS A 180      -7.650  -1.448 -21.078  1.00  0.00           X  
ATOM   1222  H   LYS A 180      -5.293  -0.291 -17.564  1.00  0.00           H  
ATOM   1223  N   ASN A 181      -4.070   1.907 -19.197  1.00  0.00           N  
ATOM   1224  CA  ASN A 181      -3.572   3.260 -19.494  1.00  0.00           C  
ATOM   1225  C   ASN A 181      -2.092   3.294 -19.831  1.00  0.00           C  
ATOM   1226  O   ASN A 181      -1.693   4.080 -20.694  1.00  0.00           O  
ATOM   1227  CB  ASN A 181      -3.848   4.210 -18.343  1.00  0.00           C  
ATOM   1228  CEN ASN A 181      -4.597   4.883 -18.047  1.00  0.00           X  
ATOM   1229  H   ASN A 181      -4.709   1.808 -18.420  1.00  0.00           H  
ATOM   1230  N   ASP A 182      -1.305   2.407 -19.223  1.00  0.00           N  
ATOM   1231  CA  ASP A 182       0.142   2.342 -19.423  1.00  0.00           C  
ATOM   1232  C   ASP A 182       0.512   2.312 -20.926  1.00  0.00           C  
ATOM   1233  O   ASP A 182       1.579   2.775 -21.344  1.00  0.00           O  
ATOM   1234  CB  ASP A 182       0.716   1.114 -18.711  1.00  0.00           C  
ATOM   1235  CEN ASP A 182       1.171   0.856 -17.838  1.00  0.00           X  
ATOM   1236  H   ASP A 182      -1.719   1.779 -18.547  1.00  0.00           H  
ATOM   1237  N   ARG A 183      -0.423   1.868 -21.786  1.00  0.00           N  
ATOM   1238  CA  ARG A 183      -0.233   1.814 -23.240  1.00  0.00           C  
ATOM   1239  C   ARG A 183      -0.060   3.160 -23.944  1.00  0.00           C  
ATOM   1240  O   ARG A 183       0.737   3.198 -24.879  1.00  0.00           O  
ATOM   1241  CB  ARG A 183      -1.350   1.019 -23.900  1.00  0.00           C  
ATOM   1242  CEN ARG A 183      -2.607  -0.881 -24.881  1.00  0.00           X  
ATOM   1243  H   ARG A 183      -1.294   1.544 -21.387  1.00  0.00           H  
ATOM   1244  N   SER A 184      -0.753   4.240 -23.557  1.00  0.00           N  
ATOM   1245  CA  SER A 184      -0.553   5.565 -24.187  1.00  0.00           C  
ATOM   1246  C   SER A 184      -0.146   6.727 -23.279  1.00  0.00           C  
ATOM   1247  O   SER A 184       0.551   7.605 -23.765  1.00  0.00           O  
ATOM   1248  CB  SER A 184      -1.825   5.949 -24.918  1.00  0.00           C  
ATOM   1249  CEN SER A 184      -2.357   5.998 -25.021  1.00  0.00           X  
ATOM   1250  H   SER A 184      -1.558   4.104 -22.964  1.00  0.00           H  
ATOM   1251  N   GLY A 185      -0.480   6.723 -21.982  1.00  0.00           N  
ATOM   1252  CA  GLY A 185      -0.114   7.792 -21.039  1.00  0.00           C  
ATOM   1253  C   GLY A 185      -1.012   9.047 -21.027  1.00  0.00           C  
ATOM   1254  O   GLY A 185      -2.085   9.048 -21.612  1.00  0.00           O  
ATOM   1255  CEN GLY A 185      -0.114   7.792 -21.039  1.00  0.00           X  
ATOM   1256  H   GLY A 185      -0.900   5.882 -21.612  1.00  0.00           H  
ATOM   1257  N   LYS A 186      -0.455  10.154 -20.515  1.00  0.00           N  
ATOM   1258  CA  LYS A 186      -1.032  11.510 -20.325  1.00  0.00           C  
ATOM   1259  C   LYS A 186      -2.383  11.624 -19.620  1.00  0.00           C  
ATOM   1260  O   LYS A 186      -2.431  11.246 -18.455  1.00  0.00           O  
ATOM   1261  CB  LYS A 186      -1.153  12.192 -21.688  1.00  0.00           C  
ATOM   1262  CEN LYS A 186      -0.389  13.578 -23.092  1.00  0.00           X  
ATOM   1263  H   LYS A 186       0.512  10.062 -20.242  1.00  0.00           H  
ATOM   1264  N   ASP A 187      -3.461  12.052 -20.271  1.00  0.00           N  
ATOM   1265  CA  ASP A 187      -4.724  12.262 -19.532  1.00  0.00           C  
ATOM   1266  C   ASP A 187      -4.970  11.217 -18.435  1.00  0.00           C  
ATOM   1267  O   ASP A 187      -4.808  11.475 -17.249  1.00  0.00           O  
ATOM   1268  CB  ASP A 187      -5.905  12.266 -20.505  1.00  0.00           C  
ATOM   1269  CEN ASP A 187      -6.496  12.918 -21.019  1.00  0.00           X  
ATOM   1270  H   ASP A 187      -3.343  12.513 -21.159  1.00  0.00           H  
ATOM   1271  N   ASN A 188      -5.246   9.985 -18.836  1.00  0.00           N  
ATOM   1272  CA  ASN A 188      -5.661   8.948 -17.906  1.00  0.00           C  
ATOM   1273  C   ASN A 188      -4.694   8.752 -16.714  1.00  0.00           C  
ATOM   1274  O   ASN A 188      -5.120   8.289 -15.654  1.00  0.00           O  
ATOM   1275  CB  ASN A 188      -5.854   7.634 -18.640  1.00  0.00           C  
ATOM   1276  CEN ASN A 188      -6.625   7.117 -19.130  1.00  0.00           X  
ATOM   1277  H   ASN A 188      -5.366   9.833 -19.826  1.00  0.00           H  
ATOM   1278  N   ILE A 189      -3.383   8.991 -16.868  1.00  0.00           N  
ATOM   1279  CA  ILE A 189      -2.424   8.761 -15.766  1.00  0.00           C  
ATOM   1280  C   ILE A 189      -2.731   9.722 -14.615  1.00  0.00           C  
ATOM   1281  O   ILE A 189      -2.674   9.313 -13.463  1.00  0.00           O  
ATOM   1282  CB  ILE A 189      -0.964   8.953 -16.214  1.00  0.00           C  
ATOM   1283  CEN ILE A 189      -0.096   8.465 -16.659  1.00  0.00           X  
ATOM   1284  H   ILE A 189      -3.077   9.481 -17.698  1.00  0.00           H  
ATOM   1285  N   HIS A 190      -3.122  10.960 -14.931  1.00  0.00           N  
ATOM   1286  CA  HIS A 190      -3.475  11.964 -13.925  1.00  0.00           C  
ATOM   1287  C   HIS A 190      -4.740  11.574 -13.149  1.00  0.00           C  
ATOM   1288  O   HIS A 190      -4.740  11.619 -11.924  1.00  0.00           O  
ATOM   1289  CB  HIS A 190      -3.669  13.334 -14.581  1.00  0.00           C  
ATOM   1290  CEN HIS A 190      -2.905  14.511 -14.831  1.00  0.00           X  
ATOM   1291  H   HIS A 190      -3.288  11.190 -15.900  1.00  0.00           H  
ATOM   1292  N   ASP A 191      -5.800  11.151 -13.845  1.00  0.00           N  
ATOM   1293  CA  ASP A 191      -7.044  10.731 -13.194  1.00  0.00           C  
ATOM   1294  C   ASP A 191      -6.827   9.497 -12.310  1.00  0.00           C  
ATOM   1295  O   ASP A 191      -7.352   9.432 -11.201  1.00  0.00           O  
ATOM   1296  CB  ASP A 191      -8.123  10.443 -14.240  1.00  0.00           C  
ATOM   1297  CEN ASP A 191      -8.923  10.890 -14.686  1.00  0.00           X  
ATOM   1298  H   ASP A 191      -5.777  11.187 -14.854  1.00  0.00           H  
ATOM   1299  N   VAL A 192      -6.014   8.539 -12.771  1.00  0.00           N  
ATOM   1300  CA  VAL A 192      -5.667   7.338 -11.996  1.00  0.00           C  
ATOM   1301  C   VAL A 192      -4.905   7.708 -10.726  1.00  0.00           C  
ATOM   1302  O   VAL A 192      -5.234   7.185  -9.670  1.00  0.00           O  
ATOM   1303  CB  VAL A 192      -4.819   6.352 -12.821  1.00  0.00           C  
ATOM   1304  CEN VAL A 192      -4.830   5.740 -13.136  1.00  0.00           X  
ATOM   1305  H   VAL A 192      -5.588   8.679 -13.676  1.00  0.00           H  
ATOM   1306  N   ASP A 193      -3.931   8.619 -10.810  1.00  0.00           N  
ATOM   1307  CA  ASP A 193      -3.141   9.063  -9.657  1.00  0.00           C  
ATOM   1308  C   ASP A 193      -4.027   9.737  -8.601  1.00  0.00           C  
ATOM   1309  O   ASP A 193      -3.933   9.402  -7.421  1.00  0.00           O  
ATOM   1310  CB  ASP A 193      -2.034  10.022 -10.103  1.00  0.00           C  
ATOM   1311  CEN ASP A 193      -1.041  10.021 -10.331  1.00  0.00           X  
ATOM   1312  H   ASP A 193      -3.705   9.015 -11.711  1.00  0.00           H  
ATOM   1313  N   ASN A 194      -4.963  10.594  -9.019  1.00  0.00           N  
ATOM   1314  CA  ASN A 194      -5.894  11.275  -8.113  1.00  0.00           C  
ATOM   1315  C   ASN A 194      -6.820  10.290  -7.397  1.00  0.00           C  
ATOM   1316  O   ASN A 194      -7.048  10.396  -6.195  1.00  0.00           O  
ATOM   1317  CB  ASN A 194      -6.715  12.317  -8.849  1.00  0.00           C  
ATOM   1318  CEN ASN A 194      -6.663  13.342  -9.067  1.00  0.00           X  
ATOM   1319  H   ASN A 194      -5.013  10.801 -10.009  1.00  0.00           H  
ATOM   1320  N   HIS A 195      -7.363   9.321  -8.132  1.00  0.00           N  
ATOM   1321  CA  HIS A 195      -8.227   8.319  -7.534  1.00  0.00           C  
ATOM   1322  C   HIS A 195      -7.489   7.457  -6.506  1.00  0.00           C  
ATOM   1323  O   HIS A 195      -8.018   7.204  -5.425  1.00  0.00           O  
ATOM   1324  CB  HIS A 195      -8.835   7.428  -8.623  1.00  0.00           C  
ATOM   1325  CEN HIS A 195     -10.029   7.359  -9.397  1.00  0.00           X  
ATOM   1326  H   HIS A 195      -7.202   9.299  -9.127  1.00  0.00           H  
ATOM   1327  N   LEU A 196      -6.241   7.082  -6.792  1.00  0.00           N  
ATOM   1328  CA  LEU A 196      -5.412   6.317  -5.870  1.00  0.00           C  
ATOM   1329  C   LEU A 196      -5.123   7.093  -4.578  1.00  0.00           C  
ATOM   1330  O   LEU A 196      -5.236   6.529  -3.495  1.00  0.00           O  
ATOM   1331  CB  LEU A 196      -4.101   5.919  -6.559  1.00  0.00           C  
ATOM   1332  CEN LEU A 196      -3.597   4.594  -7.162  1.00  0.00           X  
ATOM   1333  H   LEU A 196      -5.841   7.359  -7.676  1.00  0.00           H  
ATOM   1334  N   GLN A 197      -4.814   8.391  -4.672  1.00  0.00           N  
ATOM   1335  CA  GLN A 197      -4.578   9.238  -3.497  1.00  0.00           C  
ATOM   1336  C   GLN A 197      -5.850   9.396  -2.656  1.00  0.00           C  
ATOM   1337  O   GLN A 197      -5.781   9.237  -1.441  1.00  0.00           O  
ATOM   1338  CB  GLN A 197      -4.069  10.616  -3.925  1.00  0.00           C  
ATOM   1339  CEN GLN A 197      -2.647  11.614  -4.097  1.00  0.00           X  
ATOM   1340  H   GLN A 197      -4.773   8.813  -5.591  1.00  0.00           H  
ATOM   1341  N   ASN A 198      -7.008   9.616  -3.288  1.00  0.00           N  
ATOM   1342  CA  ASN A 198      -8.289   9.659  -2.572  1.00  0.00           C  
ATOM   1343  C   ASN A 198      -8.539   8.363  -1.778  1.00  0.00           C  
ATOM   1344  O   ASN A 198      -8.868   8.422  -0.599  1.00  0.00           O  
ATOM   1345  CB  ASN A 198      -9.442   9.922  -3.524  1.00  0.00           C  
ATOM   1346  CEN ASN A 198      -9.976  10.745  -3.897  1.00  0.00           X  
ATOM   1347  H   ASN A 198      -6.993   9.812  -4.277  1.00  0.00           H  
ATOM   1348  N   VAL A 199      -8.266   7.196  -2.379  1.00  0.00           N  
ATOM   1349  CA  VAL A 199      -8.417   5.881  -1.721  1.00  0.00           C  
ATOM   1350  C   VAL A 199      -7.523   5.764  -0.479  1.00  0.00           C  
ATOM   1351  O   VAL A 199      -7.973   5.313   0.576  1.00  0.00           O  
ATOM   1352  CB  VAL A 199      -8.084   4.726  -2.684  1.00  0.00           C  
ATOM   1353  CEN VAL A 199      -8.360   4.208  -3.046  1.00  0.00           X  
ATOM   1354  H   VAL A 199      -7.991   7.218  -3.348  1.00  0.00           H  
ATOM   1355  N   ILE A 200      -6.249   6.158  -0.573  1.00  0.00           N  
ATOM   1356  CA  ILE A 200      -5.292   6.068   0.547  1.00  0.00           C  
ATOM   1357  C   ILE A 200      -5.759   6.911   1.731  1.00  0.00           C  
ATOM   1358  O   ILE A 200      -5.691   6.441   2.873  1.00  0.00           O  
ATOM   1359  CB  ILE A 200      -3.881   6.523   0.133  1.00  0.00           C  
ATOM   1360  CEN ILE A 200      -2.937   6.209  -0.312  1.00  0.00           X  
ATOM   1361  H   ILE A 200      -5.947   6.584  -1.437  1.00  0.00           H  
ATOM   1362  N   GLU A 201      -6.205   8.142   1.478  1.00  0.00           N  
ATOM   1363  CA  GLU A 201      -6.723   9.042   2.509  1.00  0.00           C  
ATOM   1364  C   GLU A 201      -7.912   8.409   3.238  1.00  0.00           C  
ATOM   1365  O   GLU A 201      -7.928   8.378   4.470  1.00  0.00           O  
ATOM   1366  CB  GLU A 201      -7.133  10.383   1.894  1.00  0.00           C  
ATOM   1367  CEN GLU A 201      -6.791  12.017   1.553  1.00  0.00           X  
ATOM   1368  H   GLU A 201      -6.247   8.458   0.520  1.00  0.00           H  
ATOM   1369  N   ASP A 202      -8.841   7.789   2.508  1.00  0.00           N  
ATOM   1370  CA  ASP A 202     -10.009   7.123   3.080  1.00  0.00           C  
ATOM   1371  C   ASP A 202      -9.636   5.934   3.971  1.00  0.00           C  
ATOM   1372  O   ASP A 202     -10.151   5.812   5.090  1.00  0.00           O  
ATOM   1373  CB  ASP A 202     -10.946   6.659   1.962  1.00  0.00           C  
ATOM   1374  CEN ASP A 202     -11.784   6.958   1.466  1.00  0.00           X  
ATOM   1375  H   ASP A 202      -8.809   7.897   1.504  1.00  0.00           H  
ATOM   1376  N   ILE A 203      -8.698   5.082   3.538  1.00  0.00           N  
ATOM   1377  CA  ILE A 203      -8.256   3.925   4.332  1.00  0.00           C  
ATOM   1378  C   ILE A 203      -7.611   4.415   5.616  1.00  0.00           C  
ATOM   1379  O   ILE A 203      -7.884   3.866   6.679  1.00  0.00           O  
ATOM   1380  CB  ILE A 203      -7.259   3.037   3.567  1.00  0.00           C  
ATOM   1381  CEN ILE A 203      -7.157   2.204   2.870  1.00  0.00           X  
ATOM   1382  H   ILE A 203      -8.256   5.280   2.651  1.00  0.00           H  
ATOM   1383  N   HIS A 204      -6.776   5.451   5.555  1.00  0.00           N  
ATOM   1384  CA  HIS A 204      -6.113   5.994   6.732  1.00  0.00           C  
ATOM   1385  C   HIS A 204      -7.106   6.517   7.778  1.00  0.00           C  
ATOM   1386  O   HIS A 204      -6.989   6.177   8.963  1.00  0.00           O  
ATOM   1387  CB  HIS A 204      -5.150   7.114   6.324  1.00  0.00           C  
ATOM   1388  CEN HIS A 204      -3.768   7.268   6.014  1.00  0.00           X  
ATOM   1389  H   HIS A 204      -6.624   5.896   4.662  1.00  0.00           H  
ATOM   1390  N   ASP A 205      -8.124   7.254   7.358  1.00  0.00           N  
ATOM   1391  CA  ASP A 205      -9.158   7.789   8.242  1.00  0.00           C  
ATOM   1392  C   ASP A 205      -9.967   6.676   8.913  1.00  0.00           C  
ATOM   1393  O   ASP A 205     -10.194   6.707  10.130  1.00  0.00           O  
ATOM   1394  CB  ASP A 205     -10.093   8.718   7.463  1.00  0.00           C  
ATOM   1395  CEN ASP A 205     -10.235   9.708   7.273  1.00  0.00           X  
ATOM   1396  H   ASP A 205      -8.166   7.505   6.381  1.00  0.00           H  
ATOM   1397  N   PHE A 206     -10.361   5.645   8.161  1.00  0.00           N  
ATOM   1398  CA  PHE A 206     -11.125   4.516   8.679  1.00  0.00           C  
ATOM   1399  C   PHE A 206     -10.333   3.749   9.743  1.00  0.00           C  
ATOM   1400  O   PHE A 206     -10.870   3.445  10.809  1.00  0.00           O  
ATOM   1401  CB  PHE A 206     -11.524   3.579   7.538  1.00  0.00           C  
ATOM   1402  CEN PHE A 206     -12.788   3.298   6.617  1.00  0.00           X  
ATOM   1403  H   PHE A 206     -10.095   5.640   7.186  1.00  0.00           H  
ATOM   1404  N   MET A 207      -9.041   3.490   9.505  1.00  0.00           N  
ATOM   1405  CA  MET A 207      -8.156   2.789  10.436  1.00  0.00           C  
ATOM   1406  C   MET A 207      -8.004   3.570  11.734  1.00  0.00           C  
ATOM   1407  O   MET A 207      -8.086   2.991  12.818  1.00  0.00           O  
ATOM   1408  CB  MET A 207      -6.788   2.558   9.797  1.00  0.00           C  
ATOM   1409  CEN MET A 207      -5.744   1.302   9.154  1.00  0.00           X  
ATOM   1410  H   MET A 207      -8.659   3.820   8.631  1.00  0.00           H  
ATOM   1411  N   GLN A 208      -7.801   4.886  11.646  1.00  0.00           N  
ATOM   1412  CA  GLN A 208      -7.603   5.738  12.807  1.00  0.00           C  
ATOM   1413  C   GLN A 208      -8.845   5.748  13.703  1.00  0.00           C  
ATOM   1414  O   GLN A 208      -8.731   5.578  14.919  1.00  0.00           O  
ATOM   1415  CB  GLN A 208      -7.265   7.165  12.368  1.00  0.00           C  
ATOM   1416  CEN GLN A 208      -5.967   8.308  12.134  1.00  0.00           X  
ATOM   1417  H   GLN A 208      -7.724   5.298  10.729  1.00  0.00           H  
ATOM   1418  N   ALA A 209     -10.035   5.858  13.112  1.00  0.00           N  
ATOM   1419  CA  ALA A 209     -11.298   5.850  13.838  1.00  0.00           C  
ATOM   1420  C   ALA A 209     -11.515   4.528  14.597  1.00  0.00           C  
ATOM   1421  O   ALA A 209     -11.894   4.541  15.769  1.00  0.00           O  
ATOM   1422  CB  ALA A 209     -12.449   6.111  12.878  1.00  0.00           C  
ATOM   1423  CEN ALA A 209     -12.449   6.110  12.879  1.00  0.00           X  
ATOM   1424  H   ALA A 209     -10.062   5.981  12.108  1.00  0.00           H  
ATOM   1425  N   ALA A 210     -11.234   3.380  13.976  1.00  0.00           N  
ATOM   1426  CA  ALA A 210     -11.373   2.063  14.585  1.00  0.00           C  
ATOM   1427  C   ALA A 210     -10.472   1.917  15.822  1.00  0.00           C  
ATOM   1428  O   ALA A 210     -10.912   1.418  16.858  1.00  0.00           O  
ATOM   1429  CB  ALA A 210     -11.062   0.979  13.564  1.00  0.00           C  
ATOM   1430  CEN ALA A 210     -11.062   0.979  13.565  1.00  0.00           X  
ATOM   1431  H   ALA A 210     -10.934   3.424  13.011  1.00  0.00           H  
ATOM   1432  N   ALA A 211      -9.229   2.407  15.754  1.00  0.00           N  
ATOM   1433  CA  ALA A 211      -8.258   2.339  16.843  1.00  0.00           C  
ATOM   1434  C   ALA A 211      -8.674   3.220  18.030  1.00  0.00           C  
ATOM   1435  O   ALA A 211      -8.555   2.788  19.178  1.00  0.00           O  
ATOM   1436  CB  ALA A 211      -6.879   2.739  16.338  1.00  0.00           C  
ATOM   1437  CEN ALA A 211      -6.880   2.739  16.339  1.00  0.00           X  
ATOM   1438  H   ALA A 211      -8.939   2.841  14.891  1.00  0.00           H  
ATOM   1439  N   ALA A 212      -9.214   4.417  17.778  1.00  0.00           N  
ATOM   1440  CA  ALA A 212      -9.721   5.304  18.820  1.00  0.00           C  
ATOM   1441  C   ALA A 212     -10.929   4.678  19.539  1.00  0.00           C  
ATOM   1442  O   ALA A 212     -10.981   4.686  20.768  1.00  0.00           O  
ATOM   1443  CB  ALA A 212     -10.089   6.656  18.226  1.00  0.00           C  
ATOM   1444  CEN ALA A 212     -10.089   6.656  18.226  1.00  0.00           X  
ATOM   1445  H   ALA A 212      -9.272   4.731  16.820  1.00  0.00           H  
ATOM   1446  N   ALA A 213     -11.835   4.029  18.804  1.00  0.00           N  
ATOM   1447  CA  ALA A 213     -13.002   3.352  19.375  1.00  0.00           C  
ATOM   1448  C   ALA A 213     -12.617   2.145  20.256  1.00  0.00           C  
ATOM   1449  O   ALA A 213     -13.271   1.870  21.267  1.00  0.00           O  
ATOM   1450  CB  ALA A 213     -13.939   2.914  18.259  1.00  0.00           C  
ATOM   1451  CEN ALA A 213     -13.939   2.914  18.260  1.00  0.00           X  
ATOM   1452  H   ALA A 213     -11.743   4.054  17.799  1.00  0.00           H  
ATOM   1453  N   ALA A 214     -11.551   1.421  19.906  1.00  0.00           N  
ATOM   1454  CA  ALA A 214     -11.071   0.268  20.659  1.00  0.00           C  
ATOM   1455  C   ALA A 214     -10.466   0.665  22.018  1.00  0.00           C  
ATOM   1456  O   ALA A 214     -10.752   0.006  23.017  1.00  0.00           O  
ATOM   1457  CB  ALA A 214     -10.054  -0.502  19.830  1.00  0.00           C  
ATOM   1458  CEN ALA A 214     -10.054  -0.502  19.831  1.00  0.00           X  
ATOM   1459  H   ALA A 214     -11.068   1.674  19.054  1.00  0.00           H  
ATOM   1460  N   ASN A 215      -9.670   1.738  22.074  1.00  0.00           N  
ATOM   1461  CA  ASN A 215      -9.088   2.260  23.310  1.00  0.00           C  
ATOM   1462  C   ASN A 215     -10.139   2.666  24.354  1.00  0.00           C  
ATOM   1463  O   ASN A 215     -10.014   2.247  25.498  1.00  0.00           O  
ATOM   1464  CB  ASN A 215      -8.174   3.436  23.019  1.00  0.00           C  
ATOM   1465  CEN ASN A 215      -7.159   3.606  22.815  1.00  0.00           X  
ATOM   1466  H   ASN A 215      -9.436   2.202  21.208  1.00  0.00           H  
ATOM   1467  N   CYS A 216     -11.221   3.346  23.969  1.00  0.00           N  
ATOM   1468  CA  CYS A 216     -12.297   3.725  24.896  1.00  0.00           C  
ATOM   1469  C   CYS A 216     -13.012   2.515  25.542  1.00  0.00           C  
ATOM   1470  O   CYS A 216     -13.176   2.480  26.757  1.00  0.00           O  
ATOM   1471  CB  CYS A 216     -13.257   4.480  23.977  1.00  0.00           C  
ATOM   1472  CEN CYS A 216     -13.458   5.485  23.918  1.00  0.00           X  
ATOM   1473  H   CYS A 216     -11.287   3.656  23.010  1.00  0.00           H  
ATOM   1474  N   ARG A 217     -13.476   1.540  24.745  1.00  0.00           N  
ATOM   1475  CA  ARG A 217     -14.213   0.344  25.185  1.00  0.00           C  
ATOM   1476  C   ARG A 217     -13.390  -0.617  26.069  1.00  0.00           C  
ATOM   1477  O   ARG A 217     -13.990  -1.269  26.926  1.00  0.00           O  
ATOM   1478  CB  ARG A 217     -14.815  -0.397  24.001  1.00  0.00           C  
ATOM   1479  CEN ARG A 217     -16.449  -1.135  22.286  1.00  0.00           X  
ATOM   1480  H   ARG A 217     -13.291   1.635  23.757  1.00  0.00           H  
ATOM   1481  N   LYS A 218     -12.079  -0.752  25.833  1.00  0.00           N  
ATOM   1482  CA  LYS A 218     -11.142  -1.560  26.639  1.00  0.00           C  
ATOM   1483  C   LYS A 218     -11.257  -1.174  28.106  1.00  0.00           C  
ATOM   1484  O   LYS A 218     -11.136  -2.100  28.934  1.00  0.00           O  
ATOM   1485  CB  LYS A 218      -9.702  -1.379  26.158  1.00  0.00           C  
ATOM   1486  CEN LYS A 218      -8.030  -2.156  25.120  1.00  0.00           X  
ATOM   1487  H   LYS A 218     -11.641  -0.054  25.249  1.00  0.00           H  
TER                                                                             
# All scores below are weighted scores, not raw scores.
#BEGIN_POSE_ENERGIES_TABLE ./minmover_pdb/pose_79.pdb
label vdw cenpack pair env cbeta hs_pair ss_pair sheet total
weights 1 0.5 1 1 0.25 1 1 1 NA
pose 0.69152 6.76019 -13.2112 -8.20855 12.4242 0 0 0 -1.54387
MET:NtermProteinFull_1 0 0.34496 -0.33359 -0.13184 0.0385 0 0 0 -0.08197
TYR_2 0 0.69374 0.12077 0.59369 0.06887 0 0 0 1.47706
GLY_3 0 0.02747 0.09399 -0.07965 0.04292 0 0 0 0.08474
LYS_4 0 -0.1533 0.011 -0.42611 0.04268 0 0 0 -0.52573
LEU_5 0.17649 0.52875 -0.32027 -0.45811 0.03686 0 0 0 -0.03628
ASN_6 0 0.1492 0.05491 -0.28327 0.06903 0 0 0 -0.01013
ASP_7 0 0.02227 0.02013 -0.42964 0.0697 0 0 0 -0.31755
LEU_8 0 0.04804 -0.24036 0.08126 0.0359 0 0 0 -0.07515
LEU_9 0 -0.08769 -0.30843 -0.19483 0.03711 0 0 0 -0.55386
GLU_10 0 -0.04245 -0.02326 -0.82678 0.0693 0 0 0 -0.8232
ASP_11 0 0.03171 0.17258 -0.37876 0.0691 0 0 0 -0.10538
LEU_12 0 -0.16373 -0.95033 -0.39148 0.0321 0 0 0 -1.47344
GLN_13 0 -0.10913 0.02565 -0.24561 0.06893 0 0 0 -0.26017
GLU_14 0 -0.0458 0.04749 -1.00041 0.06947 0 0 0 -0.92925
VAL_15 0 -0.23311 -0.18131 0.21583 0.03645 0 0 0 -0.16213
LEU_16 0 0.46563 -0.43521 -0.45811 0.0431 0 0 0 -0.38458
LYS_17 0 0.0086 -0.14719 -0.60186 0.06947 0 0 0 -0.67098
ASN_18 0 -0.04983 -0.03384 -0.36221 0.06947 0 0 0 -0.37641
LEU_19 0 0.29941 0.35707 -0.06582 0.03776 0 0 0 0.62842
HIS_D_20 0 0.22082 -0.08314 -0.15264 0.06301 0 0 0 0.04807
LYS_21 0 -0.0207 -0.02835 -1.04927 0.07158 0 0 0 -1.02674
ASN_22 0 -0.09328 -0.01647 -0.28327 0.0697 0 0 0 -0.32332
ASP_23 0 0.5378 0.22202 0.08318 0.06919 0 0 0 0.91219
ARG_24 0 -0.01828 0.05296 -0.55583 0.07203 0 0 0 -0.44912
SER_25 0 0.00789 -0.00997 -0.21543 0.03634 0 0 0 -0.18117
GLY_26 0 -0.07982 -0.1189 -0.08884 0.03539 0 0 0 -0.25217
LYS_27 0 -0.05377 -0.14323 -0.96458 0.07259 0 0 0 -1.08899
ASP_28 0 -0.00245 -0.08687 -0.56986 0.07025 0 0 0 -0.58893
ASN_29 0 -0.11772 -0.15622 -0.24178 0.03487 0 0 0 -0.48084
ILE_30 0 0.17319 0.76925 0.47679 0.04318 0 0 0 1.4624
HIS_31 0 -0.02272 -0.23286 0.06501 0.0693 0 0 0 -0.12128
ASP_32 0 -0.02502 0.19219 -0.37876 0.06893 0 0 0 -0.14267
VAL_33 0 0.25947 0.20879 -0.27892 0.05186 0 0 0 0.24119
ASP_34 0 0.54974 -0.13493 -0.1485 0.04289 0 0 0 0.30921
ASN_35 0 -0.06886 0.01223 -0.36221 0.06921 0 0 0 -0.34963
HIS_36 0 -0.28918 0.22984 -0.06774 0.04283 0 0 0 -0.08425
LEU_37 0 0.85339 -0.90516 -0.45811 0.05232 0 0 0 -0.45756
GLN_38 0 0.09591 -0.00698 -0.4142 0.06894 0 0 0 -0.25633
ASN_39 0 -0.09995 0.10266 -0.36221 0.06878 0 0 0 -0.29072
VAL_40 0 0.12788 -0.54578 -0.27892 0.04435 0 0 0 -0.65247
ILE_41 0 -0.34153 -0.55649 0.34575 0.03617 0 0 0 -0.5161
GLU_42 0 -0.07548 -0.07106 -0.82678 0.06921 0 0 0 -0.90411
ASP_43 0 -0.14092 -0.03229 -0.31759 0.06909 0 0 0 -0.42171
ILE_44 0 -0.31348 -1.20822 -0.41682 0.0323 0 0 0 -1.90622
HIS_45 0 -0.2047 0.16514 -0.02241 0.0691 0 0 0 0.00712
ASP_46 0 -0.00798 -0.06655 -0.47618 0.06913 0 0 0 -0.48158
PHE_47 0 0.22957 -0.25946 -0.19907 0.0437 0 0 0 -0.18526
MET_48 0 0.15591 -0.13852 -0.21391 0.07236 0 0 0 -0.12416
GLN_49 0 0.00456 0.1267 -0.55896 0.06921 0 0 0 -0.35849
ALA_50 0 -0.04736 -0.05978 0.15304 0.03731 0 0 0 0.08321
ALA_51 0 0.28425 -0.19065 -0.11236 0.03484 0 0 0 0.01609
ALA_52 0 -0.05617 -0.0398 0.13638 0.03046 0 0 0 0.07087
ALA_53 0 -0.0546 -0.03147 0.28428 0.03426 0 0 0 0.23247
ALA_54 0 -0.03812 -0.0142 0.13638 0.03483 0 0 0 0.1189
ALA_55 0 0.08472 -0.05825 -0.01847 0.04346 0 0 0 0.05145
ASN_56 0 0.11461 -0.27013 -0.07783 0.03518 0 0 0 -0.19818
CYS_57 0 -0.10986 0.10006 1.81599 0.05523 0 0 0 1.86141
ARG_58 0.14324 0.77667 0.23723 -0.26954 0.06894 0 0 0 0.95653
LYS_59 0.00312 0.25143 -0.20929 -0.2228 0.03124 0 0 0 -0.14631
GLY_60 0 0.24361 -0.12643 -0.08884 0.03634 0 0 0 0.06469
SER_61 0 0.01326 -0.13486 -0.20705 0.04305 0 0 0 -0.28561
PRO_62 0 -0.52819 -0.20211 -0.2658 0.05116 0 0 0 -0.94495
GLY_63 0 0.03572 0.0338 0.0322 0.03743 0 0 0 0.13916
SER_64 0 0.03255 0.00354 0.13063 0.04183 0 0 0 0.20855
PRO_65 0 0.07627 -0.15388 -0.12679 0.07143 0 0 0 -0.13298
ALA_66 0 -0.02852 0.02191 0.77873 0.04957 0 0 0 0.82168
GLY_67 0 0 0 0.91259 0.04183 0 0 0 0.95441
SER_68 0 0 0 0.29023 0.04957 0 0 0 0.3398
PRO_69 0 0 0 0.2123 0.04957 0 0 0 0.26186
THR_70 0 0 0 0.43096 0.07499 0 0 0 0.50594
SER_71 0 0 0 0.29023 0.07582 0 0 0 0.36605
THR_72 0 0 0 0.48779 0.07582 0 0 0 0.56361
GLU_73 0 0 0 -1.03403 0.07499 0 0 0 -0.95904
GLU_74 0 0 0 -0.93278 0.04957 0 0 0 -0.88321
GLY_75 0 0 0 0.91259 0.04957 0 0 0 0.96215
THR_76 0 0 0 0.48779 0.04957 0 0 0 0.53736
SER_77 0 0 0 0.29023 0.07499 0 0 0 0.36522
GLU_78 0 0 0 -1.01303 0.07499 0 0 0 -0.93804
SER_79 0 0 0 0.13063 0.07556 0 0 0 0.20619
ALA_80 0 0 0 0.89846 0.0577 0 0 0 0.95616
THR_81 0 0 0 0.48779 0.04957 0 0 0 0.53736
PRO_82 0 0 0 0.2123 0.07582 0 0 0 0.28812
GLU_83 0 0 0 -1.03403 0.07499 0 0 0 -0.95904
SER_84 0 0 0 0.13063 0.07508 0 0 0 0.20571
GLY_85 0 0 0 0.91259 0.04957 0 0 0 0.96215
PRO_86 0 0 0 0.51404 0.04957 0 0 0 0.5636
GLY_87 0 0 0 0.60923 0.04183 0 0 0 0.65106
THR_88 0 0 0 0.48779 0.04183 0 0 0 0.52962
SER_89 0 0 0 0.29023 0.04957 0 0 0 0.3398
THR_90 0 0 0 0.33798 0.07582 0 0 0 0.4138
GLU_91 0 0 0 -1.01303 0.07582 0 0 0 -0.93721
PRO_92 0 0 0 0.51404 0.07573 0 0 0 0.58977
SER_93 0 0 0 -0.0106 0.07499 0 0 0 0.06439
GLU_94 0 0 0 -1.01303 0.07582 0 0 0 -0.93721
GLY_95 0 0 0 0.91259 0.04957 0 0 0 0.96215
SER_96 0 0 0 -0.0106 0.07582 0 0 0 0.06522
ALA_97 0 0 0 0.77873 0.07582 0 0 0 0.85455
PRO_98 0 0 0 0.2123 0.04957 0 0 0 0.26186
GLY_99 0 0 0 0.91259 0.04883 0 0 0 0.96141
SER_100 0 0 0 -0.0106 0.04957 0 0 0 0.03897
PRO_101 0 0 0 0.51404 0.04957 0 0 0 0.5636
ALA_102 0 0 0 0.797 0.04957 0 0 0 0.84657
GLY_103 0 0 0 0.60923 0.04957 0 0 0 0.6588
SER_104 0 0 0 0.29023 0.04957 0 0 0 0.3398
PRO_105 0 0 0 0.51404 0.07582 0 0 0 0.58986
THR_106 0 0 0 0.33798 0.07499 0 0 0 0.41297
SER_107 0 0 0 0.29023 0.07508 0 0 0 0.36531
THR_108 0 0 0 0.43096 0.04957 0 0 0 0.48052
GLU_109 0.02095 0 0 -1.01303 0.07582 0 0 0 -0.91626
GLU_110 0.02095 0 0 -1.03403 0.04957 0 0 0 -0.96351
GLY_111 0 0 0 0.91259 0.07508 0 0 0 0.98767
THR_112 0 0 0 0.48779 0.07582 0 0 0 0.56361
SER_113 0 0 0 0.13063 0.07347 0 0 0 0.2041
THR_114 0 0 0 0.43096 0.07499 0 0 0 0.50594
GLU_115 0 0 0 -1.01303 0.07582 0 0 0 -0.93721
PRO_116 0 0 0 0.51404 0.07582 0 0 0 0.58986
SER_117 0 0 0 0.13063 0.07499 0 0 0 0.20562
GLU_118 0 0 0 -0.93278 0.07582 0 0 0 -0.85696
GLY_119 0 0 0 0.91259 0.04957 0 0 0 0.96215
SER_120 0 0 0 0.29023 0.04957 0 0 0 0.3398
ALA_121 0 0 0 0.89846 0.04957 0 0 0 0.94802
PRO_122 0 0 0 0.2123 0.04957 0 0 0 0.26186
GLY_123 0 0 0 0.91259 0.04957 0 0 0 0.96215
THR_124 0 0 0 0.43096 0.06849 0 0 0 0.49945
SER_125 0 0 0 0.13063 0.07575 0 0 0 0.20638
THR_126 0 0 0 0.33798 0.07499 0 0 0 0.41297
GLU_127 0 0 0 -1.01303 0.07582 0 0 0 -0.93721
PRO_128 0 0 0 0.2123 0.07582 0 0 0 0.28812
SER_129 0 0 0 0.13063 0.07508 0 0 0 0.20571
GLU_130 0 0 0 -1.03403 0.07582 0 0 0 -0.95821
GLY_131 0 0 0 0.91259 0.07582 0 0 0 0.98841
SER_132 0 0 0 0.29023 0.05978 0 0 0 0.35001
ALA_133 0 0 0 0.89846 0.05949 0 0 0 0.95795
PRO_134 0 0 0 0.2123 0.04957 0 0 0 0.26186
GLY_135 0.00196 0 0 0.91259 0.04957 0 0 0 0.96412
THR_136 0.00196 0 0 0.48779 0.04957 0 0 0 0.53932
SER_137 0 0 0 0.29023 0.04957 0 0 0 0.3398
GLU_138 0 0 0 -1.01303 0.07582 0 0 0 -0.93721
SER_139 0 0 0 0.29023 0.07523 0 0 0 0.36546
ALA_140 0 0 0 0.797 0.07394 0 0 0 0.87094
THR_141 0 0 0 0.48779 0.07582 0 0 0 0.56361
PRO_142 0 0 0 0.51404 0.07582 0 0 0 0.58986
GLU_143 0 0 0 -1.01303 0.07499 0 0 0 -0.93804
SER_144 0 0 0 0.29023 0.07508 0 0 0 0.36531
GLY_145 0 -0.01681 -0.00761 0.91259 0.04957 0 0 0 0.93774
PRO_146 0 0.05135 -0.08715 0.043 0.04731 0 0 0 0.05451
GLY_147 0 -0.07088 -0.05452 0.91259 0.04643 0 0 0 0.83362
SER_148 0 -0.08196 -0.03152 -0.0106 0.07212 0 0 0 -0.05196
GLU_149 0 0.0076 -0.1082 -0.4886 0.03743 0 0 0 -0.55176
PRO_150 0 -0.05125 -0.14872 -0.05784 0.04731 0 0 0 -0.21051
ALA_151 0 0.1108 0.15543 0.28428 0.04456 0 0 0 0.59506
THR_152 0.0031 0.05672 -0.10587 -0.06501 0.05218 0 0 0 -0.05888
SER_153 0 -0.13832 -0.03048 -0.21543 0.03779 0 0 0 -0.34643
GLY_154 1e-05 0.31074 -0.21239 -0.08884 0.03539 0 0 0 0.04492
SER_155 0 0.04253 -0.18331 -0.18312 0.03417 0 0 0 -0.28973
GLU_156 0 -0.00897 -0.18521 -0.60186 0.04436 0 0 0 -0.75169
THR_157 0 -0.13469 0.09721 -0.13245 0.03679 0 0 0 -0.13314
PRO_158 0 0 0 -0.05784 0.04731 0 0 0 -0.01054
GLY_159 0 -0.02773 0.06965 -0.0429 0.03275 0 0 0 0.03177
MET_160 0 0.25159 -0.14537 0.0106 0.04336 0 0 0 0.16018
TYR_161 0 -0.04537 -0.015 0.81073 0.06956 0 0 0 0.81991
GLY_162 0 -0.0649 -0.00505 -0.0429 0.03556 0 0 0 -0.07729
LYS_163 0 -0.10612 -0.21051 -0.42611 0.04277 0 0 0 -0.69997
LEU_164 0 0.08563 -0.12269 0.08126 0.07071 0 0 0 0.11492
ASN_165 0 -0.05773 -0.01394 -0.46336 0.0697 0 0 0 -0.46533
ASP_166 0 -0.05521 -0.0537 -0.47618 0.0693 0 0 0 -0.51579
LEU_167 0 -0.2797 -0.26027 0.08126 0.03623 0 0 0 -0.42248
LEU_168 0 -0.01348 -0.37569 0.4149 0.06943 0 0 0 0.09516
GLU_169 0 -0.03433 0.04749 -0.82678 0.0693 0 0 0 -0.74433
ASP_170 0 0.05896 -0.26797 -0.37876 0.06919 0 0 0 -0.51858
LEU_171 0 -0.03578 -0.83184 -0.39148 0.03689 0 0 0 -1.22221
GLN_172 0 -0.08825 0.16405 -0.3291 0.06887 0 0 0 -0.18443
GLU_173 0 0.01169 -0.14237 -0.92601 0.06914 0 0 0 -0.98756
VAL_174 0 -0.38892 -0.26976 -0.19594 0.03161 0 0 0 -0.82302
LEU_175 0 0.56474 -0.08124 -0.39148 0.04463 0 0 0 0.13665
LYS_176 0 -0.06489 -0.22307 -0.68888 0.0693 0 0 0 -0.90755
ASN_177 0 -0.0553 -0.23898 -0.19403 0.03969 0 0 0 -0.44861
LEU_178 0 0.72161 0.27155 -0.45811 0.04367 0 0 0 0.57872
HIS_179 0 0.58224 0.08296 -0.15264 0.06943 0 0 0 0.58199
LYS_180 0 0.01756 -0.04643 -0.60186 0.06961 0 0 0 -0.56112
ASN_181 0 -0.25056 0.06573 -0.01232 0.03134 0 0 0 -0.1658
ASP_182 0 0.10337 -0.17736 0.46164 0.03543 0 0 0 0.42309
ARG_183 0 0.02391 0.11906 -0.48527 0.07025 0 0 0 -0.27205
SER_184 0 -0.05408 0.01579 -0.22078 0.07081 0 0 0 -0.18826
GLY_185 0 0.00787 -0.19251 -0.08884 0.04268 0 0 0 -0.23081
LYS_186 0 -0.04791 -0.04649 -0.96458 0.07203 0 0 0 -0.98694
ASP_187 0 -0.00894 -0.0079 -0.56986 0.07078 0 0 0 -0.51592
ASN_188 0 -0.04128 -0.18757 -0.24178 0.05784 0 0 0 -0.41278
ILE_189 0 0.20451 0.23832 0.20907 0.03519 0 0 0 0.68709
HIS_190 0 -0.03981 -0.25762 0.0215 0.0693 0 0 0 -0.20662
ASP_191 0 0.09648 -0.11526 -0.37876 0.06921 0 0 0 -0.32834
VAL_192 0 0.14387 0.34943 -0.35242 0.03105 0 0 0 0.17193
ASP_193 0 0.20482 -0.08764 -0.1485 0.06943 0 0 0 0.03811
ASN_194 0 -0.08446 0.0474 -0.36221 0.06879 0 0 0 -0.33047
HIS_195 0 0.05638 -0.43553 -0.06774 0.06919 0 0 0 -0.3777
LEU_196 0 0.07475 -0.53659 -0.45811 0.03727 0 0 0 -0.88269
GLN_197 0 0.13921 -0.00065 -0.4142 0.06878 0 0 0 -0.20686
ASN_198 0 -0.00077 -0.09206 -0.32173 0.06878 0 0 0 -0.34578
VAL_199 0 -0.10432 -0.41925 -0.19594 0.03721 0 0 0 -0.6823
ILE_200 0 -0.3648 -0.56316 0.06915 0.03624 0 0 0 -0.82257
GLU_201 0 -0.0196 -0.0072 -0.60186 0.06921 0 0 0 -0.55945
ASP_202 0 -0.07882 -0.05443 -0.31759 0.06943 0 0 0 -0.38141
ILE_203 0 -0.2699 -1.11368 -0.31819 0.03225 0 0 0 -1.66952
HIS_D_204 0 0.2735 0.05738 -0.11266 0.06919 0 0 0 0.28741
ASP_205 0 -0.00704 0.01198 -0.42964 0.06893 0 0 0 -0.35578
PHE_206 0 -0.23735 -0.30302 -0.07541 0.04435 0 0 0 -0.57143
MET_207 0.17649 0.78749 -0.14252 -0.29185 0.04496 0 0 0 0.57457
GLN_208 0 0.1828 0.05176 -0.4142 0.06893 0 0 0 -0.11071
ALA_209 0 -0.09392 -0.04079 0.13638 0.04312 0 0 0 0.04479
ALA_210 0 -0.10391 -0.11983 0.03291 0.03892 0 0 0 -0.15191
ALA_211 0 0.40136 0.00073 0.11438 0.03449 0 0 0 0.55096
ALA_212 0 0.02431 -0.06304 0.20553 0.03556 0 0 0 0.20237
ALA_213 0 0.08083 0.00361 0.13638 0.03487 0 0 0 0.2557
ALA_214 0 0.11552 -0.06321 0.11438 0.03458 0 0 0 0.20127
ASN_215 0 -0.00132 0.02294 -0.46336 0.06965 0 0 0 -0.37209
CYS_216 0 0.0203 0.05917 1.70525 0.07072 0 0 0 1.85544
ARG_217 0.14324 0.58898 0.11105 -0.26954 0.06904 0 0 0 0.64277
LYS:CtermProteinFull_218 0 -0.03971 0.11639 -0.96458 0.0697 0 0 0 -0.8182
#END_POSE_ENERGIES_TABLE ./minmover_pdb/pose_79.pdb
