# Supplementary material for: Selection of a promiscuous minimalist cAMP phosphodiesterase from a library of de novo designed proteins
Source: Nat Chem. 2024 May 3;16(7):1200–8. doi: 10.1038/s41557-024-01490-4 (PMC11230910; doi:10.1038/s41557-024-01490-4)
Supplement: Supplementary file 3 — MD input files, scripts and final structures derived from MD, AlphaFold2, EMSfold and MultiSFold. [file 41557_2024_1490_MOESM3_ESM.zip › Computational_Data/4_MultiSFold/campase/pose_8.pdb]

ATOM      1  N   MET A   1      -5.685  -3.190  15.727  1.00  0.00           N  
ATOM      2  CA  MET A   1      -6.194  -2.453  14.552  1.00  0.00           C  
ATOM      3  C   MET A   1      -5.242  -1.342  14.148  1.00  0.00           C  
ATOM      4  O   MET A   1      -4.840  -1.358  13.005  1.00  0.00           O  
ATOM      5  CB  MET A   1      -7.577  -1.873  14.839  1.00  0.00           C  
ATOM      6  CEN MET A   1      -9.273  -2.040  14.422  1.00  0.00           X  
ATOM      7  H   MET A   1      -6.223  -3.221  16.569  1.00  0.00           H  
ATOM      8  N   TYR A   2      -4.793  -0.478  15.066  1.00  0.00           N  
ATOM      9  CA  TYR A   2      -3.884   0.628  14.722  1.00  0.00           C  
ATOM     10  C   TYR A   2      -2.530   0.219  14.099  1.00  0.00           C  
ATOM     11  O   TYR A   2      -2.278   0.608  12.975  1.00  0.00           O  
ATOM     12  CB  TYR A   2      -3.623   1.466  15.975  1.00  0.00           C  
ATOM     13  CEN TYR A   2      -4.175   2.935  16.755  1.00  0.00           X  
ATOM     14  H   TYR A   2      -5.243  -0.398  15.967  1.00  0.00           H  
ATOM     15  N   GLY A   3      -1.693  -0.576  14.786  1.00  0.00           N  
ATOM     16  CA  GLY A   3      -0.433  -1.094  14.215  1.00  0.00           C  
ATOM     17  C   GLY A   3      -0.604  -1.660  12.802  1.00  0.00           C  
ATOM     18  O   GLY A   3      -0.138  -1.044  11.861  1.00  0.00           O  
ATOM     19  CEN GLY A   3      -0.433  -1.094  14.215  1.00  0.00           X  
ATOM     20  H   GLY A   3      -1.898  -0.788  15.753  1.00  0.00           H  
ATOM     21  N   LYS A   4      -1.410  -2.724  12.655  1.00  0.00           N  
ATOM     22  CA  LYS A   4      -1.658  -3.402  11.364  1.00  0.00           C  
ATOM     23  C   LYS A   4      -2.111  -2.461  10.246  1.00  0.00           C  
ATOM     24  O   LYS A   4      -1.684  -2.571   9.111  1.00  0.00           O  
ATOM     25  CB  LYS A   4      -2.702  -4.505  11.546  1.00  0.00           C  
ATOM     26  CEN LYS A   4      -3.143  -6.565  11.739  1.00  0.00           X  
ATOM     27  H   LYS A   4      -1.778  -3.160  13.488  1.00  0.00           H  
ATOM     28  N   LEU A   5      -3.032  -1.566  10.575  1.00  0.00           N  
ATOM     29  CA  LEU A   5      -3.482  -0.506   9.689  1.00  0.00           C  
ATOM     30  C   LEU A   5      -2.389   0.543   9.443  1.00  0.00           C  
ATOM     31  O   LEU A   5      -2.286   1.083   8.350  1.00  0.00           O  
ATOM     32  CB  LEU A   5      -4.737   0.156  10.271  1.00  0.00           C  
ATOM     33  CEN LEU A   5      -6.234   0.048   9.922  1.00  0.00           X  
ATOM     34  H   LEU A   5      -3.397  -1.593  11.518  1.00  0.00           H  
ATOM     35  N   ASN A   6      -1.585   0.827  10.468  1.00  0.00           N  
ATOM     36  CA  ASN A   6      -0.408   1.667  10.325  1.00  0.00           C  
ATOM     37  C   ASN A   6       0.550   1.077   9.286  1.00  0.00           C  
ATOM     38  O   ASN A   6       0.817   1.741   8.297  1.00  0.00           O  
ATOM     39  CB  ASN A   6       0.299   1.862  11.654  1.00  0.00           C  
ATOM     40  CEN ASN A   6       0.295   2.547  12.448  1.00  0.00           X  
ATOM     41  H   ASN A   6      -1.673   0.295  11.321  1.00  0.00           H  
ATOM     42  N   ASP A   7       0.981  -0.175   9.478  1.00  0.00           N  
ATOM     43  CA  ASP A   7       1.833  -0.890   8.521  1.00  0.00           C  
ATOM     44  C   ASP A   7       1.252  -0.776   7.098  1.00  0.00           C  
ATOM     45  O   ASP A   7       1.912  -0.276   6.193  1.00  0.00           O  
ATOM     46  CB  ASP A   7       1.980  -2.360   8.922  1.00  0.00           C  
ATOM     47  CEN ASP A   7       2.625  -2.980   9.408  1.00  0.00           X  
ATOM     48  H   ASP A   7       0.784  -0.635  10.354  1.00  0.00           H  
ATOM     49  N   LEU A   8      -0.040  -1.088   6.932  1.00  0.00           N  
ATOM     50  CA  LEU A   8      -0.702  -1.097   5.628  1.00  0.00           C  
ATOM     51  C   LEU A   8      -0.786   0.295   4.977  1.00  0.00           C  
ATOM     52  O   LEU A   8      -0.698   0.431   3.758  1.00  0.00           O  
ATOM     53  CB  LEU A   8      -2.108  -1.693   5.774  1.00  0.00           C  
ATOM     54  CEN LEU A   8      -2.699  -3.073   5.428  1.00  0.00           X  
ATOM     55  H   LEU A   8      -0.540  -1.469   7.723  1.00  0.00           H  
ATOM     56  N   LEU A   9      -1.003   1.340   5.784  1.00  0.00           N  
ATOM     57  CA  LEU A   9      -0.977   2.718   5.295  1.00  0.00           C  
ATOM     58  C   LEU A   9       0.393   3.070   4.698  1.00  0.00           C  
ATOM     59  O   LEU A   9       0.453   3.676   3.631  1.00  0.00           O  
ATOM     60  CB  LEU A   9      -1.332   3.687   6.430  1.00  0.00           C  
ATOM     61  CEN LEU A   9      -2.609   4.482   6.764  1.00  0.00           X  
ATOM     62  H   LEU A   9      -1.131   1.163   6.769  1.00  0.00           H  
ATOM     63  N   GLU A  10       1.480   2.701   5.380  1.00  0.00           N  
ATOM     64  CA  GLU A  10       2.848   2.971   4.937  1.00  0.00           C  
ATOM     65  C   GLU A  10       3.109   2.381   3.551  1.00  0.00           C  
ATOM     66  O   GLU A  10       3.607   3.101   2.680  1.00  0.00           O  
ATOM     67  CB  GLU A  10       3.856   2.413   5.944  1.00  0.00           C  
ATOM     68  CEN GLU A  10       4.920   2.650   7.254  1.00  0.00           X  
ATOM     69  H   GLU A  10       1.364   2.118   6.196  1.00  0.00           H  
ATOM     70  N   ASP A  11       2.691   1.138   3.319  1.00  0.00           N  
ATOM     71  CA  ASP A  11       2.903   0.439   2.057  1.00  0.00           C  
ATOM     72  C   ASP A  11       2.098   1.097   0.928  1.00  0.00           C  
ATOM     73  O   ASP A  11       2.622   1.431  -0.132  1.00  0.00           O  
ATOM     74  CB  ASP A  11       2.522  -1.037   2.192  1.00  0.00           C  
ATOM     75  CEN ASP A  11       2.951  -1.946   2.358  1.00  0.00           X  
ATOM     76  H   ASP A  11       2.299   0.608   4.084  1.00  0.00           H  
ATOM     77  N   LEU A  12       0.834   1.437   1.172  1.00  0.00           N  
ATOM     78  CA  LEU A  12       0.024   2.178   0.204  1.00  0.00           C  
ATOM     79  C   LEU A  12       0.690   3.493  -0.254  1.00  0.00           C  
ATOM     80  O   LEU A  12       0.813   3.769  -1.452  1.00  0.00           O  
ATOM     81  CB  LEU A  12      -1.357   2.467   0.806  1.00  0.00           C  
ATOM     82  CEN LEU A  12      -2.744   1.832   0.592  1.00  0.00           X  
ATOM     83  H   LEU A  12       0.411   1.106   2.027  1.00  0.00           H  
ATOM     84  N   GLN A  13       1.189   4.291   0.689  1.00  0.00           N  
ATOM     85  CA  GLN A  13       1.866   5.551   0.383  1.00  0.00           C  
ATOM     86  C   GLN A  13       3.140   5.353  -0.443  1.00  0.00           C  
ATOM     87  O   GLN A  13       3.365   6.086  -1.411  1.00  0.00           O  
ATOM     88  CB  GLN A  13       2.211   6.289   1.680  1.00  0.00           C  
ATOM     89  CEN GLN A  13       1.715   7.567   2.761  1.00  0.00           X  
ATOM     90  H   GLN A  13       1.173   3.960   1.644  1.00  0.00           H  
ATOM     91  N   GLU A  14       3.998   4.412  -0.075  1.00  0.00           N  
ATOM     92  CA  GLU A  14       5.235   4.150  -0.798  1.00  0.00           C  
ATOM     93  C   GLU A  14       4.953   3.710  -2.246  1.00  0.00           C  
ATOM     94  O   GLU A  14       5.576   4.256  -3.163  1.00  0.00           O  
ATOM     95  CB  GLU A  14       6.058   3.085  -0.069  1.00  0.00           C  
ATOM     96  CEN GLU A  14       7.328   2.668   0.987  1.00  0.00           X  
ATOM     97  H   GLU A  14       3.770   3.807   0.700  1.00  0.00           H  
ATOM     98  N   VAL A  15       3.929   2.872  -2.492  1.00  0.00           N  
ATOM     99  CA  VAL A  15       3.532   2.420  -3.845  1.00  0.00           C  
ATOM    100  C   VAL A  15       2.998   3.604  -4.655  1.00  0.00           C  
ATOM    101  O   VAL A  15       3.393   3.774  -5.812  1.00  0.00           O  
ATOM    102  CB  VAL A  15       2.459   1.316  -3.796  1.00  0.00           C  
ATOM    103  CEN VAL A  15       2.348   0.646  -3.910  1.00  0.00           X  
ATOM    104  H   VAL A  15       3.410   2.532  -1.695  1.00  0.00           H  
ATOM    105  N   LEU A  16       2.179   4.477  -4.052  1.00  0.00           N  
ATOM    106  CA  LEU A  16       1.733   5.734  -4.674  1.00  0.00           C  
ATOM    107  C   LEU A  16       2.905   6.619  -5.116  1.00  0.00           C  
ATOM    108  O   LEU A  16       2.985   7.045  -6.270  1.00  0.00           O  
ATOM    109  CB  LEU A  16       0.831   6.506  -3.702  1.00  0.00           C  
ATOM    110  CEN LEU A  16      -0.694   6.709  -3.629  1.00  0.00           X  
ATOM    111  H   LEU A  16       1.815   4.225  -3.142  1.00  0.00           H  
ATOM    112  N   LYS A  17       3.848   6.906  -4.210  1.00  0.00           N  
ATOM    113  CA  LYS A  17       5.021   7.733  -4.537  1.00  0.00           C  
ATOM    114  C   LYS A  17       5.835   7.122  -5.670  1.00  0.00           C  
ATOM    115  O   LYS A  17       6.264   7.853  -6.561  1.00  0.00           O  
ATOM    116  CB  LYS A  17       5.908   7.923  -3.305  1.00  0.00           C  
ATOM    117  CEN LYS A  17       6.581   9.170  -1.735  1.00  0.00           X  
ATOM    118  H   LYS A  17       3.744   6.516  -3.283  1.00  0.00           H  
ATOM    119  N   ASN A  18       6.057   5.812  -5.652  1.00  0.00           N  
ATOM    120  CA  ASN A  18       6.829   5.119  -6.677  1.00  0.00           C  
ATOM    121  C   ASN A  18       6.160   5.195  -8.055  1.00  0.00           C  
ATOM    122  O   ASN A  18       6.812   5.589  -9.022  1.00  0.00           O  
ATOM    123  CB  ASN A  18       7.069   3.671  -6.292  1.00  0.00           C  
ATOM    124  CEN ASN A  18       7.796   3.105  -5.790  1.00  0.00           X  
ATOM    125  H   ASN A  18       5.683   5.272  -4.884  1.00  0.00           H  
ATOM    126  N   LEU A  19       4.848   4.961  -8.140  1.00  0.00           N  
ATOM    127  CA  LEU A  19       4.089   5.037  -9.388  1.00  0.00           C  
ATOM    128  C   LEU A  19       4.196   6.434 -10.028  1.00  0.00           C  
ATOM    129  O   LEU A  19       4.605   6.563 -11.183  1.00  0.00           O  
ATOM    130  CB  LEU A  19       2.621   4.676  -9.131  1.00  0.00           C  
ATOM    131  CEN LEU A  19       1.790   3.410  -9.416  1.00  0.00           X  
ATOM    132  H   LEU A  19       4.350   4.699  -7.301  1.00  0.00           H  
ATOM    133  N   HIS A  20       3.954   7.496  -9.258  1.00  0.00           N  
ATOM    134  CA  HIS A  20       3.897   8.859  -9.788  1.00  0.00           C  
ATOM    135  C   HIS A  20       5.215   9.334 -10.415  1.00  0.00           C  
ATOM    136  O   HIS A  20       5.203  10.062 -11.410  1.00  0.00           O  
ATOM    137  CB  HIS A  20       3.480   9.831  -8.680  1.00  0.00           C  
ATOM    138  CEN HIS A  20       2.286  10.431  -8.185  1.00  0.00           X  
ATOM    139  H   HIS A  20       3.696   7.333  -8.294  1.00  0.00           H  
ATOM    140  N   LYS A  21       6.372   8.926  -9.871  1.00  0.00           N  
ATOM    141  CA  LYS A  21       7.681   9.431 -10.331  1.00  0.00           C  
ATOM    142  C   LYS A  21       7.642   9.778 -11.830  1.00  0.00           C  
ATOM    143  O   LYS A  21       8.187  10.813 -12.225  1.00  0.00           O  
ATOM    144  CB  LYS A  21       8.781   8.404 -10.057  1.00  0.00           C  
ATOM    145  CEN LYS A  21      10.431   7.788  -8.885  1.00  0.00           X  
ATOM    146  H   LYS A  21       6.336   8.193  -9.178  1.00  0.00           H  
ATOM    147  N   ASN A  22       6.957   8.968 -12.639  1.00  0.00           N  
ATOM    148  CA  ASN A  22       7.066   8.961 -14.103  1.00  0.00           C  
ATOM    149  C   ASN A  22       5.733   8.892 -14.838  1.00  0.00           C  
ATOM    150  O   ASN A  22       5.688   8.316 -15.928  1.00  0.00           O  
ATOM    151  CB  ASN A  22       7.951   7.819 -14.567  1.00  0.00           C  
ATOM    152  CEN ASN A  22       8.965   7.651 -14.780  1.00  0.00           X  
ATOM    153  H   ASN A  22       6.359   8.276 -12.213  1.00  0.00           H  
ATOM    154  N   ASP A  23       4.680   9.512 -14.298  1.00  0.00           N  
ATOM    155  CA  ASP A  23       3.328   9.429 -14.865  1.00  0.00           C  
ATOM    156  C   ASP A  23       3.315   9.723 -16.381  1.00  0.00           C  
ATOM    157  O   ASP A  23       2.492   9.193 -17.135  1.00  0.00           O  
ATOM    158  CB  ASP A  23       2.391  10.395 -14.136  1.00  0.00           C  
ATOM    159  CEN ASP A  23       1.703  10.404 -13.386  1.00  0.00           X  
ATOM    160  H   ASP A  23       4.796   9.980 -13.410  1.00  0.00           H  
ATOM    161  N   ARG A  24       4.298  10.496 -16.875  1.00  0.00           N  
ATOM    162  CA  ARG A  24       4.399  10.872 -18.293  1.00  0.00           C  
ATOM    163  C   ARG A  24       4.470   9.720 -19.292  1.00  0.00           C  
ATOM    164  O   ARG A  24       4.256  10.004 -20.470  1.00  0.00           O  
ATOM    165  CB  ARG A  24       5.564  11.825 -18.517  1.00  0.00           C  
ATOM    166  CEN ARG A  24       6.848  13.930 -18.781  1.00  0.00           X  
ATOM    167  H   ARG A  24       5.000  10.817 -16.223  1.00  0.00           H  
ATOM    168  N   SER A  25       4.789   8.480 -18.902  1.00  0.00           N  
ATOM    169  CA  SER A  25       4.918   7.377 -19.879  1.00  0.00           C  
ATOM    170  C   SER A  25       3.643   6.906 -20.580  1.00  0.00           C  
ATOM    171  O   SER A  25       3.759   6.483 -21.722  1.00  0.00           O  
ATOM    172  CB  SER A  25       5.555   6.189 -19.185  1.00  0.00           C  
ATOM    173  CEN SER A  25       5.668   5.832 -18.791  1.00  0.00           X  
ATOM    174  H   SER A  25       5.104   8.334 -17.955  1.00  0.00           H  
ATOM    175  N   GLY A  26       2.451   7.049 -19.993  1.00  0.00           N  
ATOM    176  CA  GLY A  26       1.204   6.549 -20.590  1.00  0.00           C  
ATOM    177  C   GLY A  26       0.971   5.036 -20.447  1.00  0.00           C  
ATOM    178  O   GLY A  26       1.671   4.357 -19.716  1.00  0.00           O  
ATOM    179  CEN GLY A  26       1.204   6.549 -20.590  1.00  0.00           X  
ATOM    180  H   GLY A  26       2.408   7.520 -19.101  1.00  0.00           H  
ATOM    181  N   LYS A  27      -0.001   4.528 -21.218  1.00  0.00           N  
ATOM    182  CA  LYS A  27      -0.505   3.143 -21.359  1.00  0.00           C  
ATOM    183  C   LYS A  27      -0.358   2.158 -20.191  1.00  0.00           C  
ATOM    184  O   LYS A  27      -1.160   2.255 -19.269  1.00  0.00           O  
ATOM    185  CB  LYS A  27       0.160   2.515 -22.585  1.00  0.00           C  
ATOM    186  CEN LYS A  27       0.043   1.964 -24.624  1.00  0.00           X  
ATOM    187  H   LYS A  27      -0.434   5.194 -21.843  1.00  0.00           H  
ATOM    188  N   ASP A  28       0.638   1.283 -20.164  1.00  0.00           N  
ATOM    189  CA  ASP A  28       0.843   0.395 -19.014  1.00  0.00           C  
ATOM    190  C   ASP A  28       0.716   1.114 -17.665  1.00  0.00           C  
ATOM    191  O   ASP A  28       0.100   0.573 -16.752  1.00  0.00           O  
ATOM    192  CB  ASP A  28       2.216  -0.276 -19.111  1.00  0.00           C  
ATOM    193  CEN ASP A  28       2.643  -1.144 -19.426  1.00  0.00           X  
ATOM    194  H   ASP A  28       1.098   1.054 -21.033  1.00  0.00           H  
ATOM    195  N   ASN A  29       1.180   2.365 -17.539  1.00  0.00           N  
ATOM    196  CA  ASN A  29       1.169   3.041 -16.237  1.00  0.00           C  
ATOM    197  C   ASN A  29      -0.234   3.120 -15.595  1.00  0.00           C  
ATOM    198  O   ASN A  29      -0.323   3.153 -14.369  1.00  0.00           O  
ATOM    199  CB  ASN A  29       1.760   4.434 -16.354  1.00  0.00           C  
ATOM    200  CEN ASN A  29       2.698   4.896 -16.262  1.00  0.00           X  
ATOM    201  H   ASN A  29       1.585   2.827 -18.344  1.00  0.00           H  
ATOM    202  N   ILE A  30      -1.341   3.157 -16.359  1.00  0.00           N  
ATOM    203  CA  ILE A  30      -2.692   3.208 -15.758  1.00  0.00           C  
ATOM    204  C   ILE A  30      -3.013   1.874 -15.082  1.00  0.00           C  
ATOM    205  O   ILE A  30      -3.647   1.872 -14.034  1.00  0.00           O  
ATOM    206  CB  ILE A  30      -3.779   3.521 -16.802  1.00  0.00           C  
ATOM    207  CEN ILE A  30      -4.313   4.316 -17.324  1.00  0.00           X  
ATOM    208  H   ILE A  30      -1.252   2.982 -17.350  1.00  0.00           H  
ATOM    209  N   HIS A  31      -2.510   0.760 -15.621  1.00  0.00           N  
ATOM    210  CA  HIS A  31      -2.777  -0.575 -15.078  1.00  0.00           C  
ATOM    211  C   HIS A  31      -2.186  -0.772 -13.678  1.00  0.00           C  
ATOM    212  O   HIS A  31      -2.858  -1.313 -12.809  1.00  0.00           O  
ATOM    213  CB  HIS A  31      -2.231  -1.651 -16.023  1.00  0.00           C  
ATOM    214  CEN HIS A  31      -2.707  -2.473 -17.085  1.00  0.00           X  
ATOM    215  H   HIS A  31      -1.891   0.835 -16.418  1.00  0.00           H  
ATOM    216  N   ASP A  32      -0.963  -0.289 -13.443  1.00  0.00           N  
ATOM    217  CA  ASP A  32      -0.315  -0.409 -12.133  1.00  0.00           C  
ATOM    218  C   ASP A  32      -1.077   0.365 -11.052  1.00  0.00           C  
ATOM    219  O   ASP A  32      -1.359  -0.176  -9.986  1.00  0.00           O  
ATOM    220  CB  ASP A  32       1.132   0.084 -12.207  1.00  0.00           C  
ATOM    221  CEN ASP A  32       2.079  -0.276 -12.314  1.00  0.00           X  
ATOM    222  H   ASP A  32      -0.434   0.101 -14.207  1.00  0.00           H  
ATOM    223  N   VAL A  33      -1.447   1.620 -11.336  1.00  0.00           N  
ATOM    224  CA  VAL A  33      -2.267   2.443 -10.434  1.00  0.00           C  
ATOM    225  C   VAL A  33      -3.618   1.780 -10.184  1.00  0.00           C  
ATOM    226  O   VAL A  33      -4.090   1.822  -9.053  1.00  0.00           O  
ATOM    227  CB  VAL A  33      -2.497   3.858 -10.998  1.00  0.00           C  
ATOM    228  CEN VAL A  33      -2.336   4.522 -10.912  1.00  0.00           X  
ATOM    229  H   VAL A  33      -1.200   1.989 -12.245  1.00  0.00           H  
ATOM    230  N   ASP A  34      -4.213   1.148 -11.194  1.00  0.00           N  
ATOM    231  CA  ASP A  34      -5.507   0.471 -11.081  1.00  0.00           C  
ATOM    232  C   ASP A  34      -5.442  -0.710 -10.106  1.00  0.00           C  
ATOM    233  O   ASP A  34      -6.311  -0.857  -9.249  1.00  0.00           O  
ATOM    234  CB  ASP A  34      -5.979  -0.009 -12.456  1.00  0.00           C  
ATOM    235  CEN ASP A  34      -6.592   0.275 -13.218  1.00  0.00           X  
ATOM    236  H   ASP A  34      -3.771   1.151 -12.101  1.00  0.00           H  
ATOM    237  N   ASN A  35      -4.357  -1.491 -10.138  1.00  0.00           N  
ATOM    238  CA  ASN A  35      -4.121  -2.573  -9.184  1.00  0.00           C  
ATOM    239  C   ASN A  35      -3.829  -2.042  -7.772  1.00  0.00           C  
ATOM    240  O   ASN A  35      -4.305  -2.584  -6.779  1.00  0.00           O  
ATOM    241  CB  ASN A  35      -2.991  -3.473  -9.648  1.00  0.00           C  
ATOM    242  CEN ASN A  35      -2.871  -4.351 -10.210  1.00  0.00           X  
ATOM    243  H   ASN A  35      -3.688  -1.351 -10.883  1.00  0.00           H  
ATOM    244  N   HIS A  36      -3.056  -0.960  -7.671  1.00  0.00           N  
ATOM    245  CA  HIS A  36      -2.651  -0.441  -6.375  1.00  0.00           C  
ATOM    246  C   HIS A  36      -3.844   0.050  -5.548  1.00  0.00           C  
ATOM    247  O   HIS A  36      -3.998  -0.353  -4.399  1.00  0.00           O  
ATOM    248  CB  HIS A  36      -1.637   0.694  -6.553  1.00  0.00           C  
ATOM    249  CEN HIS A  36      -0.222   0.863  -6.570  1.00  0.00           X  
ATOM    250  H   HIS A  36      -2.754  -0.482  -8.509  1.00  0.00           H  
ATOM    251  N   LEU A  37      -4.729   0.851  -6.145  1.00  0.00           N  
ATOM    252  CA  LEU A  37      -5.918   1.359  -5.479  1.00  0.00           C  
ATOM    253  C   LEU A  37      -6.836   0.214  -5.035  1.00  0.00           C  
ATOM    254  O   LEU A  37      -7.363   0.282  -3.930  1.00  0.00           O  
ATOM    255  CB  LEU A  37      -6.668   2.322  -6.407  1.00  0.00           C  
ATOM    256  CEN LEU A  37      -6.783   3.858  -6.448  1.00  0.00           X  
ATOM    257  H   LEU A  37      -4.584   1.103  -7.112  1.00  0.00           H  
ATOM    258  N   GLN A  38      -6.968  -0.856  -5.826  1.00  0.00           N  
ATOM    259  CA  GLN A  38      -7.780  -2.030  -5.469  1.00  0.00           C  
ATOM    260  C   GLN A  38      -7.237  -2.746  -4.226  1.00  0.00           C  
ATOM    261  O   GLN A  38      -8.017  -3.084  -3.341  1.00  0.00           O  
ATOM    262  CB  GLN A  38      -7.837  -3.014  -6.641  1.00  0.00           C  
ATOM    263  CEN GLN A  38      -8.810  -3.576  -7.977  1.00  0.00           X  
ATOM    264  H   GLN A  38      -6.474  -0.861  -6.709  1.00  0.00           H  
ATOM    265  N   ASN A  39      -5.912  -2.890  -4.105  1.00  0.00           N  
ATOM    266  CA  ASN A  39      -5.298  -3.493  -2.917  1.00  0.00           C  
ATOM    267  C   ASN A  39      -5.494  -2.617  -1.664  1.00  0.00           C  
ATOM    268  O   ASN A  39      -5.879  -3.124  -0.616  1.00  0.00           O  
ATOM    269  CB  ASN A  39      -3.822  -3.764  -3.142  1.00  0.00           C  
ATOM    270  CEN ASN A  39      -3.213  -4.549  -3.478  1.00  0.00           X  
ATOM    271  H   ASN A  39      -5.321  -2.636  -4.887  1.00  0.00           H  
ATOM    272  N   VAL A  40      -5.317  -1.294  -1.786  1.00  0.00           N  
ATOM    273  CA  VAL A  40      -5.537  -0.339  -0.686  1.00  0.00           C  
ATOM    274  C   VAL A  40      -6.977  -0.430  -0.155  1.00  0.00           C  
ATOM    275  O   VAL A  40      -7.181  -0.473   1.058  1.00  0.00           O  
ATOM    276  CB  VAL A  40      -5.253   1.109  -1.127  1.00  0.00           C  
ATOM    277  CEN VAL A  40      -4.814   1.635  -1.055  1.00  0.00           X  
ATOM    278  H   VAL A  40      -5.006  -0.940  -2.682  1.00  0.00           H  
ATOM    279  N   ILE A  41      -7.985  -0.471  -1.038  1.00  0.00           N  
ATOM    280  CA  ILE A  41      -9.400  -0.550  -0.624  1.00  0.00           C  
ATOM    281  C   ILE A  41      -9.675  -1.884   0.073  1.00  0.00           C  
ATOM    282  O   ILE A  41     -10.283  -1.895   1.147  1.00  0.00           O  
ATOM    283  CB  ILE A  41     -10.359  -0.397  -1.819  1.00  0.00           C  
ATOM    284  CEN ILE A  41     -10.894   0.315  -2.448  1.00  0.00           X  
ATOM    285  H   ILE A  41      -7.759  -0.502  -2.022  1.00  0.00           H  
ATOM    286  N   GLU A  42      -9.249  -2.995  -0.530  1.00  0.00           N  
ATOM    287  CA  GLU A  42      -9.477  -4.341  -0.001  1.00  0.00           C  
ATOM    288  C   GLU A  42      -8.880  -4.492   1.403  1.00  0.00           C  
ATOM    289  O   GLU A  42      -9.481  -5.145   2.259  1.00  0.00           O  
ATOM    290  CB  GLU A  42      -8.885  -5.393  -0.942  1.00  0.00           C  
ATOM    291  CEN GLU A  42      -9.084  -6.543  -2.183  1.00  0.00           X  
ATOM    292  H   GLU A  42      -8.718  -2.910  -1.385  1.00  0.00           H  
ATOM    293  N   ASP A  43      -7.774  -3.808   1.690  1.00  0.00           N  
ATOM    294  CA  ASP A  43      -7.152  -3.804   3.013  1.00  0.00           C  
ATOM    295  C   ASP A  43      -7.927  -2.962   4.029  1.00  0.00           C  
ATOM    296  O   ASP A  43      -8.261  -3.450   5.116  1.00  0.00           O  
ATOM    297  CB  ASP A  43      -5.711  -3.297   2.913  1.00  0.00           C  
ATOM    298  CEN ASP A  43      -4.758  -3.650   2.843  1.00  0.00           X  
ATOM    299  H   ASP A  43      -7.280  -3.359   0.932  1.00  0.00           H  
ATOM    300  N   ILE A  44      -8.275  -1.714   3.682  1.00  0.00           N  
ATOM    301  CA  ILE A  44      -9.029  -0.828   4.582  1.00  0.00           C  
ATOM    302  C   ILE A  44     -10.306  -1.534   5.000  1.00  0.00           C  
ATOM    303  O   ILE A  44     -10.681  -1.439   6.163  1.00  0.00           O  
ATOM    304  CB  ILE A  44      -9.378   0.520   3.925  1.00  0.00           C  
ATOM    305  CEN ILE A  44      -9.031   1.535   3.733  1.00  0.00           X  
ATOM    306  H   ILE A  44      -8.067  -1.409   2.744  1.00  0.00           H  
ATOM    307  N   HIS A  45     -10.958  -2.275   4.111  1.00  0.00           N  
ATOM    308  CA  HIS A  45     -12.195  -2.987   4.421  1.00  0.00           C  
ATOM    309  C   HIS A  45     -12.039  -4.003   5.557  1.00  0.00           C  
ATOM    310  O   HIS A  45     -12.723  -3.899   6.579  1.00  0.00           O  
ATOM    311  CB  HIS A  45     -12.720  -3.695   3.168  1.00  0.00           C  
ATOM    312  CEN HIS A  45     -13.641  -3.442   2.111  1.00  0.00           X  
ATOM    313  H   HIS A  45     -10.578  -2.359   3.181  1.00  0.00           H  
ATOM    314  N   ASP A  46     -11.080  -4.915   5.453  1.00  0.00           N  
ATOM    315  CA  ASP A  46     -10.817  -5.933   6.463  1.00  0.00           C  
ATOM    316  C   ASP A  46     -10.423  -5.312   7.805  1.00  0.00           C  
ATOM    317  O   ASP A  46     -10.842  -5.781   8.874  1.00  0.00           O  
ATOM    318  CB  ASP A  46      -9.719  -6.885   5.983  1.00  0.00           C  
ATOM    319  CEN ASP A  46      -9.608  -7.795   5.539  1.00  0.00           X  
ATOM    320  H   ASP A  46     -10.538  -4.940   4.601  1.00  0.00           H  
ATOM    321  N   PHE A  47      -9.646  -4.229   7.782  1.00  0.00           N  
ATOM    322  CA  PHE A  47      -9.259  -3.507   8.987  1.00  0.00           C  
ATOM    323  C   PHE A  47     -10.478  -2.887   9.684  1.00  0.00           C  
ATOM    324  O   PHE A  47     -10.635  -3.049  10.895  1.00  0.00           O  
ATOM    325  CB  PHE A  47      -8.235  -2.423   8.647  1.00  0.00           C  
ATOM    326  CEN PHE A  47      -6.658  -2.223   8.685  1.00  0.00           X  
ATOM    327  H   PHE A  47      -9.337  -3.882   6.886  1.00  0.00           H  
ATOM    328  N   MET A  48     -11.370  -2.243   8.929  1.00  0.00           N  
ATOM    329  CA  MET A  48     -12.602  -1.617   9.402  1.00  0.00           C  
ATOM    330  C   MET A  48     -13.532  -2.654  10.014  1.00  0.00           C  
ATOM    331  O   MET A  48     -14.118  -2.415  11.070  1.00  0.00           O  
ATOM    332  CB  MET A  48     -13.302  -0.887   8.258  1.00  0.00           C  
ATOM    333  CEN MET A  48     -13.695   0.715   7.659  1.00  0.00           X  
ATOM    334  H   MET A  48     -11.185  -2.210   7.936  1.00  0.00           H  
ATOM    335  N   GLN A  49     -13.639  -3.828   9.395  1.00  0.00           N  
ATOM    336  CA  GLN A  49     -14.470  -4.915   9.885  1.00  0.00           C  
ATOM    337  C   GLN A  49     -13.955  -5.446  11.228  1.00  0.00           C  
ATOM    338  O   GLN A  49     -14.746  -5.681  12.144  1.00  0.00           O  
ATOM    339  CB  GLN A  49     -14.518  -6.050   8.859  1.00  0.00           C  
ATOM    340  CEN GLN A  49     -15.469  -6.776   7.587  1.00  0.00           X  
ATOM    341  H   GLN A  49     -13.173  -3.947   8.509  1.00  0.00           H  
ATOM    342  N   ALA A  50     -12.635  -5.545  11.399  1.00  0.00           N  
ATOM    343  CA  ALA A  50     -12.014  -5.947  12.658  1.00  0.00           C  
ATOM    344  C   ALA A  50     -12.245  -4.920  13.781  1.00  0.00           C  
ATOM    345  O   ALA A  50     -12.495  -5.302  14.926  1.00  0.00           O  
ATOM    346  CB  ALA A  50     -10.525  -6.178  12.448  1.00  0.00           C  
ATOM    347  CEN ALA A  50     -10.525  -6.177  12.448  1.00  0.00           X  
ATOM    348  H   ALA A  50     -12.038  -5.362  10.605  1.00  0.00           H  
ATOM    349  N   ALA A  51     -12.195  -3.622  13.474  1.00  0.00           N  
ATOM    350  CA  ALA A  51     -12.482  -2.546  14.418  1.00  0.00           C  
ATOM    351  C   ALA A  51     -13.929  -2.619  14.932  1.00  0.00           C  
ATOM    352  O   ALA A  51     -14.161  -2.462  16.133  1.00  0.00           O  
ATOM    353  CB  ALA A  51     -12.211  -1.196  13.771  1.00  0.00           C  
ATOM    354  CEN ALA A  51     -12.211  -1.196  13.771  1.00  0.00           X  
ATOM    355  H   ALA A  51     -11.937  -3.363  12.534  1.00  0.00           H  
ATOM    356  N   ALA A  52     -14.888  -2.928  14.058  1.00  0.00           N  
ATOM    357  CA  ALA A  52     -16.307  -3.039  14.390  1.00  0.00           C  
ATOM    358  C   ALA A  52     -16.569  -4.231  15.319  1.00  0.00           C  
ATOM    359  O   ALA A  52     -17.327  -4.103  16.279  1.00  0.00           O  
ATOM    360  CB  ALA A  52     -17.138  -3.157  13.120  1.00  0.00           C  
ATOM    361  CEN ALA A  52     -17.137  -3.157  13.121  1.00  0.00           X  
ATOM    362  H   ALA A  52     -14.625  -3.084  13.098  1.00  0.00           H  
ATOM    363  N   ALA A  53     -15.888  -5.361  15.112  1.00  0.00           N  
ATOM    364  CA  ALA A  53     -15.977  -6.520  15.995  1.00  0.00           C  
ATOM    365  C   ALA A  53     -15.390  -6.208  17.379  1.00  0.00           C  
ATOM    366  O   ALA A  53     -16.021  -6.490  18.394  1.00  0.00           O  
ATOM    367  CB  ALA A  53     -15.272  -7.714  15.369  1.00  0.00           C  
ATOM    368  CEN ALA A  53     -15.272  -7.714  15.370  1.00  0.00           X  
ATOM    369  H   ALA A  53     -15.296  -5.429  14.297  1.00  0.00           H  
ATOM    370  N   ALA A  54     -14.235  -5.538  17.451  1.00  0.00           N  
ATOM    371  CA  ALA A  54     -13.591  -5.190  18.719  1.00  0.00           C  
ATOM    372  C   ALA A  54     -14.427  -4.221  19.579  1.00  0.00           C  
ATOM    373  O   ALA A  54     -14.501  -4.383  20.803  1.00  0.00           O  
ATOM    374  CB  ALA A  54     -12.216  -4.598  18.447  1.00  0.00           C  
ATOM    375  CEN ALA A  54     -12.216  -4.598  18.448  1.00  0.00           X  
ATOM    376  H   ALA A  54     -13.766  -5.299  16.591  1.00  0.00           H  
ATOM    377  N   ALA A  55     -15.075  -3.230  18.962  1.00  0.00           N  
ATOM    378  CA  ALA A  55     -16.002  -2.316  19.624  1.00  0.00           C  
ATOM    379  C   ALA A  55     -17.256  -3.050  20.122  1.00  0.00           C  
ATOM    380  O   ALA A  55     -17.548  -3.014  21.321  1.00  0.00           O  
ATOM    381  CB  ALA A  55     -16.383  -1.183  18.682  1.00  0.00           C  
ATOM    382  CEN ALA A  55     -16.384  -1.184  18.683  1.00  0.00           X  
ATOM    383  H   ALA A  55     -14.912  -3.098  17.974  1.00  0.00           H  
ATOM    384  N   ASN A  56     -17.954  -3.783  19.250  1.00  0.00           N  
ATOM    385  CA  ASN A  56     -19.168  -4.537  19.583  1.00  0.00           C  
ATOM    386  C   ASN A  56     -18.949  -5.553  20.707  1.00  0.00           C  
ATOM    387  O   ASN A  56     -19.843  -5.737  21.530  1.00  0.00           O  
ATOM    388  CB  ASN A  56     -19.724  -5.240  18.358  1.00  0.00           C  
ATOM    389  CEN ASN A  56     -20.417  -5.047  17.593  1.00  0.00           X  
ATOM    390  H   ASN A  56     -17.654  -3.782  18.285  1.00  0.00           H  
ATOM    391  N   CYS A  57     -17.741  -6.107  20.862  1.00  0.00           N  
ATOM    392  CA  CYS A  57     -17.414  -7.011  21.968  1.00  0.00           C  
ATOM    393  C   CYS A  57     -17.854  -6.451  23.335  1.00  0.00           C  
ATOM    394  O   CYS A  57     -18.201  -7.224  24.222  1.00  0.00           O  
ATOM    395  CB  CYS A  57     -15.889  -7.088  21.886  1.00  0.00           C  
ATOM    396  CEN CYS A  57     -15.284  -7.858  21.581  1.00  0.00           X  
ATOM    397  H   CYS A  57     -17.044  -5.955  20.146  1.00  0.00           H  
ATOM    398  N   ARG A  58     -17.910  -5.119  23.528  1.00  0.00           N  
ATOM    399  CA  ARG A  58     -18.300  -4.527  24.824  1.00  0.00           C  
ATOM    400  C   ARG A  58     -19.708  -4.906  25.284  1.00  0.00           C  
ATOM    401  O   ARG A  58     -20.033  -4.635  26.435  1.00  0.00           O  
ATOM    402  CB  ARG A  58     -18.131  -3.015  24.820  1.00  0.00           C  
ATOM    403  CEN ARG A  58     -17.128  -0.770  25.150  1.00  0.00           X  
ATOM    404  H   ARG A  58     -17.782  -4.514  22.729  1.00  0.00           H  
ATOM    405  N   LYS A  59     -20.539  -5.517  24.431  1.00  0.00           N  
ATOM    406  CA  LYS A  59     -21.944  -5.850  24.740  1.00  0.00           C  
ATOM    407  C   LYS A  59     -22.106  -6.697  26.011  1.00  0.00           C  
ATOM    408  O   LYS A  59     -23.133  -6.589  26.670  1.00  0.00           O  
ATOM    409  CB  LYS A  59     -22.579  -6.581  23.557  1.00  0.00           C  
ATOM    410  CEN LYS A  59     -23.856  -6.528  21.870  1.00  0.00           X  
ATOM    411  H   LYS A  59     -20.163  -5.841  23.552  1.00  0.00           H  
ATOM    412  N   GLY A  60     -21.096  -7.490  26.389  1.00  0.00           N  
ATOM    413  CA  GLY A  60     -21.165  -8.507  27.448  1.00  0.00           C  
ATOM    414  C   GLY A  60     -21.168  -7.986  28.885  1.00  0.00           C  
ATOM    415  O   GLY A  60     -21.314  -8.784  29.801  1.00  0.00           O  
ATOM    416  CEN GLY A  60     -21.165  -8.507  27.448  1.00  0.00           X  
ATOM    417  H   GLY A  60     -20.251  -7.459  25.838  1.00  0.00           H  
ATOM    418  N   SER A  61     -20.997  -6.679  29.112  1.00  0.00           N  
ATOM    419  CA  SER A  61     -20.856  -6.132  30.467  1.00  0.00           C  
ATOM    420  C   SER A  61     -22.193  -5.571  30.989  1.00  0.00           C  
ATOM    421  O   SER A  61     -22.339  -4.351  31.042  1.00  0.00           O  
ATOM    422  CB  SER A  61     -19.788  -5.055  30.482  1.00  0.00           C  
ATOM    423  CEN SER A  61     -19.484  -4.639  30.308  1.00  0.00           X  
ATOM    424  H   SER A  61     -21.074  -6.040  28.335  1.00  0.00           H  
ATOM    425  N   PRO A  62     -23.178  -6.397  31.403  1.00  0.00           N  
ATOM    426  CA  PRO A  62     -24.407  -5.867  31.967  1.00  0.00           C  
ATOM    427  C   PRO A  62     -24.123  -5.436  33.413  1.00  0.00           C  
ATOM    428  O   PRO A  62     -23.269  -6.005  34.075  1.00  0.00           O  
ATOM    429  CB  PRO A  62     -25.413  -7.027  31.873  1.00  0.00           C  
ATOM    430  CEN PRO A  62     -24.030  -7.917  31.180  1.00  0.00           X  
ATOM    431  N   GLY A  63     -24.825  -4.397  33.863  1.00  0.00           N  
ATOM    432  CA  GLY A  63     -24.783  -3.885  35.239  1.00  0.00           C  
ATOM    433  C   GLY A  63     -23.547  -3.101  35.691  1.00  0.00           C  
ATOM    434  O   GLY A  63     -22.624  -2.837  34.932  1.00  0.00           O  
ATOM    435  CEN GLY A  63     -24.783  -3.885  35.239  1.00  0.00           X  
ATOM    436  H   GLY A  63     -25.657  -4.176  33.338  1.00  0.00           H  
ATOM    437  N   SER A  64     -23.457  -2.873  36.999  1.00  0.00           N  
ATOM    438  CA  SER A  64     -22.374  -2.104  37.613  1.00  0.00           C  
ATOM    439  C   SER A  64     -22.316  -2.288  39.143  1.00  0.00           C  
ATOM    440  O   SER A  64     -23.374  -2.399  39.767  1.00  0.00           O  
ATOM    441  CB  SER A  64     -22.533  -0.637  37.266  1.00  0.00           C  
ATOM    442  CEN SER A  64     -22.779  -0.163  37.160  1.00  0.00           X  
ATOM    443  H   SER A  64     -24.008  -3.452  37.621  1.00  0.00           H  
ATOM    444  N   PRO A  65     -21.132  -2.217  39.782  1.00  0.00           N  
ATOM    445  CA  PRO A  65     -21.016  -2.461  41.213  1.00  0.00           C  
ATOM    446  C   PRO A  65     -21.544  -1.228  41.951  1.00  0.00           C  
ATOM    447  O   PRO A  65     -20.787  -0.403  42.461  1.00  0.00           O  
ATOM    448  CB  PRO A  65     -19.517  -2.703  41.452  1.00  0.00           C  
ATOM    449  CEN PRO A  65     -19.384  -2.409  39.697  1.00  0.00           X  
ATOM    450  N   ALA A  66     -22.862  -1.068  41.969  1.00  0.00           N  
ATOM    451  CA  ALA A  66     -23.528   0.016  42.671  1.00  0.00           C  
ATOM    452  C   ALA A  66     -23.093  -0.025  44.141  1.00  0.00           C  
ATOM    453  O   ALA A  66     -22.975  -1.098  44.721  1.00  0.00           O  
ATOM    454  CB  ALA A  66     -25.039  -0.093  42.535  1.00  0.00           C  
ATOM    455  CEN ALA A  66     -25.038  -0.093  42.535  1.00  0.00           X  
ATOM    456  H   ALA A  66     -23.436  -1.806  41.589  1.00  0.00           H  
ATOM    457  N   GLY A  67     -22.909   1.150  44.745  1.00  0.00           N  
ATOM    458  CA  GLY A  67     -22.547   1.270  46.160  1.00  0.00           C  
ATOM    459  C   GLY A  67     -21.360   2.179  46.476  1.00  0.00           C  
ATOM    460  O   GLY A  67     -20.798   2.809  45.599  1.00  0.00           O  
ATOM    461  CEN GLY A  67     -22.547   1.270  46.161  1.00  0.00           X  
ATOM    462  H   GLY A  67     -23.213   1.980  44.258  1.00  0.00           H  
ATOM    463  N   SER A  68     -20.981   2.166  47.755  1.00  0.00           N  
ATOM    464  CA  SER A  68     -19.911   2.935  48.413  1.00  0.00           C  
ATOM    465  C   SER A  68     -20.082   4.446  48.689  1.00  0.00           C  
ATOM    466  O   SER A  68     -19.151   5.220  48.470  1.00  0.00           O  
ATOM    467  CB  SER A  68     -18.651   2.745  47.591  1.00  0.00           C  
ATOM    468  CEN SER A  68     -18.334   2.693  47.152  1.00  0.00           X  
ATOM    469  H   SER A  68     -21.116   1.271  48.204  1.00  0.00           H  
ATOM    470  N   PRO A  69     -21.184   4.873  49.340  1.00  0.00           N  
ATOM    471  CA  PRO A  69     -21.370   6.266  49.724  1.00  0.00           C  
ATOM    472  C   PRO A  69     -20.361   6.655  50.810  1.00  0.00           C  
ATOM    473  O   PRO A  69     -20.012   5.841  51.668  1.00  0.00           O  
ATOM    474  CB  PRO A  69     -22.823   6.332  50.222  1.00  0.00           C  
ATOM    475  CEN PRO A  69     -22.817   4.579  49.884  1.00  0.00           X  
ATOM    476  N   THR A  70     -19.920   7.910  50.812  1.00  0.00           N  
ATOM    477  CA  THR A  70     -18.988   8.428  51.826  1.00  0.00           C  
ATOM    478  C   THR A  70     -19.540   9.743  52.374  1.00  0.00           C  
ATOM    479  O   THR A  70     -20.516  10.284  51.864  1.00  0.00           O  
ATOM    480  CB  THR A  70     -17.575   8.659  51.259  1.00  0.00           C  
ATOM    481  CEN THR A  70     -17.084   8.465  51.009  1.00  0.00           X  
ATOM    482  H   THR A  70     -20.420   8.600  50.271  1.00  0.00           H  
ATOM    483  N   SER A  71     -18.968  10.152  53.504  1.00  0.00           N  
ATOM    484  CA  SER A  71     -19.237  11.376  54.256  1.00  0.00           C  
ATOM    485  C   SER A  71     -18.208  11.704  55.344  1.00  0.00           C  
ATOM    486  O   SER A  71     -17.573  10.808  55.884  1.00  0.00           O  
ATOM    487  CB  SER A  71     -20.617  11.279  54.876  1.00  0.00           C  
ATOM    488  CEN SER A  71     -21.052  11.058  55.116  1.00  0.00           X  
ATOM    489  H   SER A  71     -18.315   9.520  53.947  1.00  0.00           H  
ATOM    490  N   THR A  72     -18.168  13.003  55.670  1.00  0.00           N  
ATOM    491  CA  THR A  72     -17.384  13.656  56.741  1.00  0.00           C  
ATOM    492  C   THR A  72     -15.895  13.324  56.898  1.00  0.00           C  
ATOM    493  O   THR A  72     -15.561  12.189  57.208  1.00  0.00           O  
ATOM    494  CB  THR A  72     -18.047  13.372  58.102  1.00  0.00           C  
ATOM    495  CEN THR A  72     -18.507  13.385  58.462  1.00  0.00           X  
ATOM    496  H   THR A  72     -19.057  13.464  55.555  1.00  0.00           H  
ATOM    497  N   GLU A  73     -15.047  14.358  56.827  1.00  0.00           N  
ATOM    498  CA  GLU A  73     -13.564  14.319  56.947  1.00  0.00           C  
ATOM    499  C   GLU A  73     -13.109  15.571  57.741  1.00  0.00           C  
ATOM    500  O   GLU A  73     -13.874  16.514  57.912  1.00  0.00           O  
ATOM    501  CB  GLU A  73     -12.893  14.275  55.572  1.00  0.00           C  
ATOM    502  CEN GLU A  73     -12.128  13.394  54.330  1.00  0.00           X  
ATOM    503  H   GLU A  73     -15.430  15.259  57.080  1.00  0.00           H  
ATOM    504  N   GLU A  74     -12.076  15.444  58.584  1.00  0.00           N  
ATOM    505  CA  GLU A  74     -11.386  16.496  59.372  1.00  0.00           C  
ATOM    506  C   GLU A  74     -12.292  17.433  60.205  1.00  0.00           C  
ATOM    507  O   GLU A  74     -13.503  17.257  60.294  1.00  0.00           O  
ATOM    508  CB  GLU A  74     -10.532  17.347  58.430  1.00  0.00           C  
ATOM    509  CEN GLU A  74      -9.025  17.704  57.720  1.00  0.00           X  
ATOM    510  H   GLU A  74     -12.287  14.670  59.197  1.00  0.00           H  
ATOM    511  N   GLY A  75     -11.688  18.490  60.781  1.00  0.00           N  
ATOM    512  CA  GLY A  75     -12.387  19.486  61.609  1.00  0.00           C  
ATOM    513  C   GLY A  75     -11.573  20.744  61.966  1.00  0.00           C  
ATOM    514  O   GLY A  75     -11.673  21.250  63.078  1.00  0.00           O  
ATOM    515  CEN GLY A  75     -12.387  19.487  61.610  1.00  0.00           X  
ATOM    516  H   GLY A  75     -10.703  18.630  60.614  1.00  0.00           H  
ATOM    517  N   THR A  76     -10.749  21.202  61.025  1.00  0.00           N  
ATOM    518  CA  THR A  76      -9.808  22.347  60.981  1.00  0.00           C  
ATOM    519  C   THR A  76     -10.308  23.793  61.249  1.00  0.00           C  
ATOM    520  O   THR A  76     -11.336  24.213  60.730  1.00  0.00           O  
ATOM    521  CB  THR A  76      -9.116  22.365  59.606  1.00  0.00           C  
ATOM    522  CEN THR A  76      -8.802  22.108  59.185  1.00  0.00           X  
ATOM    523  H   THR A  76     -10.933  20.846  60.098  1.00  0.00           H  
ATOM    524  N   SER A  77      -9.455  24.526  61.985  1.00  0.00           N  
ATOM    525  CA  SER A  77      -9.456  25.932  62.475  1.00  0.00           C  
ATOM    526  C   SER A  77      -9.363  27.152  61.537  1.00  0.00           C  
ATOM    527  O   SER A  77      -8.580  27.121  60.602  1.00  0.00           O  
ATOM    528  CB  SER A  77      -8.320  26.049  63.473  1.00  0.00           C  
ATOM    529  CEN SER A  77      -7.828  25.978  63.693  1.00  0.00           X  
ATOM    530  H   SER A  77      -8.502  24.215  61.849  1.00  0.00           H  
ATOM    531  N   GLU A  78      -9.961  28.294  61.937  1.00  0.00           N  
ATOM    532  CA  GLU A  78      -9.907  29.582  61.193  1.00  0.00           C  
ATOM    533  C   GLU A  78      -9.262  30.728  62.023  1.00  0.00           C  
ATOM    534  O   GLU A  78      -9.570  30.932  63.192  1.00  0.00           O  
ATOM    535  CB  GLU A  78     -11.314  29.993  60.751  1.00  0.00           C  
ATOM    536  CEN GLU A  78     -12.522  30.069  59.552  1.00  0.00           X  
ATOM    537  H   GLU A  78     -10.100  28.412  62.931  1.00  0.00           H  
ATOM    538  N   SER A  79      -8.309  31.434  61.407  1.00  0.00           N  
ATOM    539  CA  SER A  79      -7.510  32.577  61.888  1.00  0.00           C  
ATOM    540  C   SER A  79      -6.792  33.395  60.801  1.00  0.00           C  
ATOM    541  O   SER A  79      -6.676  32.904  59.681  1.00  0.00           O  
ATOM    542  CB  SER A  79      -6.489  32.074  62.889  1.00  0.00           C  
ATOM    543  CEN SER A  79      -6.123  31.744  63.120  1.00  0.00           X  
ATOM    544  H   SER A  79      -8.062  31.118  60.481  1.00  0.00           H  
ATOM    545  N   ALA A  80      -6.124  34.506  61.164  1.00  0.00           N  
ATOM    546  CA  ALA A  80      -5.330  35.319  60.225  1.00  0.00           C  
ATOM    547  C   ALA A  80      -4.256  36.198  60.925  1.00  0.00           C  
ATOM    548  O   ALA A  80      -4.426  36.603  62.068  1.00  0.00           O  
ATOM    549  CB  ALA A  80      -6.261  36.191  59.395  1.00  0.00           C  
ATOM    550  CEN ALA A  80      -6.260  36.191  59.396  1.00  0.00           X  
ATOM    551  H   ALA A  80      -5.996  34.691  62.149  1.00  0.00           H  
ATOM    552  N   THR A  81      -3.162  36.440  60.188  1.00  0.00           N  
ATOM    553  CA  THR A  81      -1.943  37.261  60.450  1.00  0.00           C  
ATOM    554  C   THR A  81      -1.991  38.754  60.870  1.00  0.00           C  
ATOM    555  O   THR A  81      -2.706  39.541  60.261  1.00  0.00           O  
ATOM    556  CB  THR A  81      -1.053  37.209  59.195  1.00  0.00           C  
ATOM    557  CEN THR A  81      -0.761  36.913  58.784  1.00  0.00           X  
ATOM    558  H   THR A  81      -3.376  36.434  59.200  1.00  0.00           H  
ATOM    559  N   PRO A  82      -1.096  39.192  61.797  1.00  0.00           N  
ATOM    560  CA  PRO A  82      -0.985  40.574  62.274  1.00  0.00           C  
ATOM    561  C   PRO A  82      -0.762  41.582  61.128  1.00  0.00           C  
ATOM    562  O   PRO A  82       0.086  41.365  60.261  1.00  0.00           O  
ATOM    563  CB  PRO A  82       0.210  40.528  63.240  1.00  0.00           C  
ATOM    564  CEN PRO A  82       0.320  38.824  62.720  1.00  0.00           X  
ATOM    565  N   GLU A  83      -1.458  42.722  61.158  1.00  0.00           N  
ATOM    566  CA  GLU A  83      -1.329  43.779  60.146  1.00  0.00           C  
ATOM    567  C   GLU A  83      -0.479  44.946  60.668  1.00  0.00           C  
ATOM    568  O   GLU A  83      -0.642  45.423  61.789  1.00  0.00           O  
ATOM    569  CB  GLU A  83      -2.709  44.284  59.719  1.00  0.00           C  
ATOM    570  CEN GLU A  83      -4.006  44.279  58.614  1.00  0.00           X  
ATOM    571  H   GLU A  83      -2.024  42.931  61.968  1.00  0.00           H  
ATOM    572  N   SER A  84       0.442  45.399  59.814  1.00  0.00           N  
ATOM    573  CA  SER A  84       1.364  46.511  60.049  1.00  0.00           C  
ATOM    574  C   SER A  84       0.594  47.834  60.015  1.00  0.00           C  
ATOM    575  O   SER A  84      -0.245  48.024  59.141  1.00  0.00           O  
ATOM    576  CB  SER A  84       2.475  46.509  59.017  1.00  0.00           C  
ATOM    577  CEN SER A  84       2.724  46.442  58.538  1.00  0.00           X  
ATOM    578  H   SER A  84       0.341  45.108  58.851  1.00  0.00           H  
ATOM    579  N   GLY A  85       0.922  48.763  60.913  1.00  0.00           N  
ATOM    580  CA  GLY A  85       0.342  50.106  60.980  1.00  0.00           C  
ATOM    581  C   GLY A  85       1.438  51.191  60.959  1.00  0.00           C  
ATOM    582  O   GLY A  85       2.611  50.826  60.946  1.00  0.00           O  
ATOM    583  CEN GLY A  85       0.341  50.106  60.980  1.00  0.00           X  
ATOM    584  H   GLY A  85       1.683  48.566  61.548  1.00  0.00           H  
ATOM    585  N   PRO A  86       1.095  52.498  60.942  1.00  0.00           N  
ATOM    586  CA  PRO A  86       2.045  53.612  60.913  1.00  0.00           C  
ATOM    587  C   PRO A  86       2.719  53.884  62.276  1.00  0.00           C  
ATOM    588  O   PRO A  86       2.139  53.603  63.322  1.00  0.00           O  
ATOM    589  CB  PRO A  86       1.183  54.801  60.456  1.00  0.00           C  
ATOM    590  CEN PRO A  86      -0.150  53.617  60.534  1.00  0.00           X  
ATOM    591  N   GLY A  87       3.889  54.540  62.264  1.00  0.00           N  
ATOM    592  CA  GLY A  87       4.568  55.004  63.491  1.00  0.00           C  
ATOM    593  C   GLY A  87       6.057  54.643  63.569  1.00  0.00           C  
ATOM    594  O   GLY A  87       6.517  53.814  62.798  1.00  0.00           O  
ATOM    595  CEN GLY A  87       4.568  55.004  63.492  1.00  0.00           X  
ATOM    596  H   GLY A  87       4.237  54.876  61.379  1.00  0.00           H  
ATOM    597  N   THR A  88       6.863  55.361  64.365  1.00  0.00           N  
ATOM    598  CA  THR A  88       8.325  55.158  64.571  1.00  0.00           C  
ATOM    599  C   THR A  88       9.146  55.241  63.272  1.00  0.00           C  
ATOM    600  O   THR A  88       8.661  54.876  62.209  1.00  0.00           O  
ATOM    601  CB  THR A  88       8.608  53.796  65.233  1.00  0.00           C  
ATOM    602  CEN THR A  88       8.546  53.415  65.671  1.00  0.00           X  
ATOM    603  H   THR A  88       6.679  56.344  64.214  1.00  0.00           H  
ATOM    604  N   SER A  89      10.329  55.860  63.304  1.00  0.00           N  
ATOM    605  CA  SER A  89      11.025  56.430  64.486  1.00  0.00           C  
ATOM    606  C   SER A  89      12.004  55.457  65.142  1.00  0.00           C  
ATOM    607  O   SER A  89      11.975  55.256  66.349  1.00  0.00           O  
ATOM    608  CB  SER A  89      10.007  56.889  65.511  1.00  0.00           C  
ATOM    609  CEN SER A  89       9.550  56.894  65.807  1.00  0.00           X  
ATOM    610  H   SER A  89      10.984  55.345  62.731  1.00  0.00           H  
ATOM    611  N   THR A  90      12.969  54.954  64.371  1.00  0.00           N  
ATOM    612  CA  THR A  90      14.013  54.056  64.891  1.00  0.00           C  
ATOM    613  C   THR A  90      15.361  54.554  64.372  1.00  0.00           C  
ATOM    614  O   THR A  90      15.427  55.341  63.432  1.00  0.00           O  
ATOM    615  CB  THR A  90      13.799  52.592  64.466  1.00  0.00           C  
ATOM    616  CEN THR A  90      13.484  52.099  64.459  1.00  0.00           X  
ATOM    617  H   THR A  90      13.233  55.458  63.537  1.00  0.00           H  
ATOM    618  N   GLU A  91      16.397  54.159  65.102  1.00  0.00           N  
ATOM    619  CA  GLU A  91      17.830  54.377  64.894  1.00  0.00           C  
ATOM    620  C   GLU A  91      18.691  53.138  65.273  1.00  0.00           C  
ATOM    621  O   GLU A  91      18.269  52.351  66.127  1.00  0.00           O  
ATOM    622  CB  GLU A  91      18.287  55.599  65.695  1.00  0.00           C  
ATOM    623  CEN GLU A  91      18.660  57.260  65.770  1.00  0.00           X  
ATOM    624  H   GLU A  91      16.185  53.618  65.926  1.00  0.00           H  
ATOM    625  N   PRO A  92      19.854  52.924  64.620  1.00  0.00           N  
ATOM    626  CA  PRO A  92      20.803  51.849  64.909  1.00  0.00           C  
ATOM    627  C   PRO A  92      21.650  52.107  66.165  1.00  0.00           C  
ATOM    628  O   PRO A  92      22.039  53.231  66.468  1.00  0.00           O  
ATOM    629  CB  PRO A  92      21.669  51.786  63.640  1.00  0.00           C  
ATOM    630  CEN PRO A  92      20.686  53.186  63.130  1.00  0.00           X  
ATOM    631  N   SER A  93      21.992  51.040  66.886  1.00  0.00           N  
ATOM    632  CA  SER A  93      22.862  51.128  68.063  1.00  0.00           C  
ATOM    633  C   SER A  93      23.690  49.860  68.214  1.00  0.00           C  
ATOM    634  O   SER A  93      23.298  48.775  67.793  1.00  0.00           O  
ATOM    635  CB  SER A  93      22.039  51.374  69.313  1.00  0.00           C  
ATOM    636  CEN SER A  93      21.620  51.347  69.659  1.00  0.00           X  
ATOM    637  H   SER A  93      21.798  50.119  66.518  1.00  0.00           H  
ATOM    638  N   GLU A  94      24.859  50.057  68.823  1.00  0.00           N  
ATOM    639  CA  GLU A  94      25.839  49.035  69.165  1.00  0.00           C  
ATOM    640  C   GLU A  94      25.417  48.309  70.455  1.00  0.00           C  
ATOM    641  O   GLU A  94      24.961  48.937  71.411  1.00  0.00           O  
ATOM    642  CB  GLU A  94      27.229  49.655  69.325  1.00  0.00           C  
ATOM    643  CEN GLU A  94      28.773  50.004  68.693  1.00  0.00           X  
ATOM    644  H   GLU A  94      24.977  50.934  69.305  1.00  0.00           H  
ATOM    645  N   GLY A  95      25.580  46.984  70.503  1.00  0.00           N  
ATOM    646  CA  GLY A  95      25.238  46.193  71.688  1.00  0.00           C  
ATOM    647  C   GLY A  95      26.385  46.017  72.682  1.00  0.00           C  
ATOM    648  O   GLY A  95      26.159  45.750  73.850  1.00  0.00           O  
ATOM    649  CEN GLY A  95      25.238  46.193  71.688  1.00  0.00           X  
ATOM    650  H   GLY A  95      25.838  46.500  69.655  1.00  0.00           H  
ATOM    651  N   SER A  96      27.609  46.148  72.166  1.00  0.00           N  
ATOM    652  CA  SER A  96      28.911  46.006  72.844  1.00  0.00           C  
ATOM    653  C   SER A  96      29.288  44.738  73.649  1.00  0.00           C  
ATOM    654  O   SER A  96      30.162  44.759  74.507  1.00  0.00           O  
ATOM    655  CB  SER A  96      29.053  47.199  73.769  1.00  0.00           C  
ATOM    656  CEN SER A  96      28.913  47.584  74.127  1.00  0.00           X  
ATOM    657  H   SER A  96      27.638  46.830  71.422  1.00  0.00           H  
ATOM    658  N   ALA A  97      28.810  43.613  73.098  1.00  0.00           N  
ATOM    659  CA  ALA A  97      29.009  42.224  73.558  1.00  0.00           C  
ATOM    660  C   ALA A  97      29.354  41.899  75.043  1.00  0.00           C  
ATOM    661  O   ALA A  97      29.237  42.740  75.929  1.00  0.00           O  
ATOM    662  CB  ALA A  97      30.089  41.614  72.676  1.00  0.00           C  
ATOM    663  CEN ALA A  97      30.089  41.614  72.677  1.00  0.00           X  
ATOM    664  H   ALA A  97      28.642  43.689  72.104  1.00  0.00           H  
ATOM    665  N   PRO A  98      29.797  40.646  75.318  1.00  0.00           N  
ATOM    666  CA  PRO A  98      30.217  40.185  76.641  1.00  0.00           C  
ATOM    667  C   PRO A  98      31.524  40.828  77.127  1.00  0.00           C  
ATOM    668  O   PRO A  98      32.350  41.277  76.332  1.00  0.00           O  
ATOM    669  CB  PRO A  98      30.365  38.665  76.458  1.00  0.00           C  
ATOM    670  CEN PRO A  98      29.969  39.024  74.755  1.00  0.00           X  
ATOM    671  N   GLY A  99      31.743  40.799  78.446  1.00  0.00           N  
ATOM    672  CA  GLY A  99      32.944  41.310  79.103  1.00  0.00           C  
ATOM    673  C   GLY A  99      34.221  40.598  78.637  1.00  0.00           C  
ATOM    674  O   GLY A  99      34.235  39.399  78.383  1.00  0.00           O  
ATOM    675  CEN GLY A  99      32.944  41.310  79.103  1.00  0.00           X  
ATOM    676  H   GLY A  99      31.051  40.350  79.030  1.00  0.00           H  
ATOM    677  N   SER A 100      35.312  41.345  78.560  1.00  0.00           N  
ATOM    678  CA  SER A 100      36.669  40.955  78.134  1.00  0.00           C  
ATOM    679  C   SER A 100      37.620  41.984  78.781  1.00  0.00           C  
ATOM    680  O   SER A 100      37.093  42.882  79.445  1.00  0.00           O  
ATOM    681  CB  SER A 100      36.800  40.941  76.623  1.00  0.00           C  
ATOM    682  CEN SER A 100      36.715  41.081  76.105  1.00  0.00           X  
ATOM    683  H   SER A 100      35.280  42.230  79.043  1.00  0.00           H  
ATOM    684  N   PRO A 101      38.962  41.973  78.616  1.00  0.00           N  
ATOM    685  CA  PRO A 101      39.835  41.040  77.885  1.00  0.00           C  
ATOM    686  C   PRO A 101      41.023  40.503  78.748  1.00  0.00           C  
ATOM    687  O   PRO A 101      40.960  40.483  79.972  1.00  0.00           O  
ATOM    688  CB  PRO A 101      40.323  41.878  76.691  1.00  0.00           C  
ATOM    689  CEN PRO A 101      39.409  43.190  77.483  1.00  0.00           X  
ATOM    690  N   ALA A 102      42.141  40.193  78.073  1.00  0.00           N  
ATOM    691  CA  ALA A 102      43.452  39.784  78.610  1.00  0.00           C  
ATOM    692  C   ALA A 102      43.601  38.356  79.177  1.00  0.00           C  
ATOM    693  O   ALA A 102      43.879  38.137  80.351  1.00  0.00           O  
ATOM    694  CB  ALA A 102      43.856  40.781  79.687  1.00  0.00           C  
ATOM    695  CEN ALA A 102      43.855  40.780  79.686  1.00  0.00           X  
ATOM    696  H   ALA A 102      42.152  40.494  77.107  1.00  0.00           H  
ATOM    697  N   GLY A 103      43.568  37.386  78.256  1.00  0.00           N  
ATOM    698  CA  GLY A 103      43.766  35.957  78.502  1.00  0.00           C  
ATOM    699  C   GLY A 103      44.429  35.327  77.270  1.00  0.00           C  
ATOM    700  O   GLY A 103      44.335  35.873  76.176  1.00  0.00           O  
ATOM    701  CEN GLY A 103      43.766  35.956  78.502  1.00  0.00           X  
ATOM    702  H   GLY A 103      43.580  37.655  77.281  1.00  0.00           H  
ATOM    703  N   SER A 104      45.185  34.255  77.494  1.00  0.00           N  
ATOM    704  CA  SER A 104      45.923  33.424  76.523  1.00  0.00           C  
ATOM    705  C   SER A 104      45.298  32.027  76.264  1.00  0.00           C  
ATOM    706  O   SER A 104      44.651  31.482  77.153  1.00  0.00           O  
ATOM    707  CB  SER A 104      47.354  33.263  76.997  1.00  0.00           C  
ATOM    708  CEN SER A 104      47.772  33.201  77.340  1.00  0.00           X  
ATOM    709  H   SER A 104      45.329  34.011  78.462  1.00  0.00           H  
ATOM    710  N   PRO A 105      45.477  31.450  75.049  1.00  0.00           N  
ATOM    711  CA  PRO A 105      45.041  30.101  74.671  1.00  0.00           C  
ATOM    712  C   PRO A 105      45.751  28.969  75.436  1.00  0.00           C  
ATOM    713  O   PRO A 105      46.968  29.009  75.608  1.00  0.00           O  
ATOM    714  CB  PRO A 105      45.346  30.042  73.165  1.00  0.00           C  
ATOM    715  CEN PRO A 105      46.040  31.664  73.437  1.00  0.00           X  
ATOM    716  N   THR A 106      45.026  27.897  75.775  1.00  0.00           N  
ATOM    717  CA  THR A 106      45.598  26.710  76.440  1.00  0.00           C  
ATOM    718  C   THR A 106      44.997  25.407  75.905  1.00  0.00           C  
ATOM    719  O   THR A 106      43.931  25.417  75.294  1.00  0.00           O  
ATOM    720  CB  THR A 106      45.386  26.762  77.965  1.00  0.00           C  
ATOM    721  CEN THR A 106      45.457  27.018  78.485  1.00  0.00           X  
ATOM    722  H   THR A 106      44.063  27.839  75.475  1.00  0.00           H  
ATOM    723  N   SER A 107      45.721  24.309  76.158  1.00  0.00           N  
ATOM    724  CA  SER A 107      45.448  22.890  75.869  1.00  0.00           C  
ATOM    725  C   SER A 107      44.271  22.282  76.632  1.00  0.00           C  
ATOM    726  O   SER A 107      44.192  22.475  77.842  1.00  0.00           O  
ATOM    727  CB  SER A 107      46.696  22.077  76.151  1.00  0.00           C  
ATOM    728  CEN SER A 107      47.155  21.919  76.397  1.00  0.00           X  
ATOM    729  H   SER A 107      46.594  24.454  76.644  1.00  0.00           H  
ATOM    730  N   THR A 108      43.478  21.427  75.959  1.00  0.00           N  
ATOM    731  CA  THR A 108      42.318  20.688  76.532  1.00  0.00           C  
ATOM    732  C   THR A 108      42.235  19.255  75.946  1.00  0.00           C  
ATOM    733  O   THR A 108      42.837  18.985  74.914  1.00  0.00           O  
ATOM    734  CB  THR A 108      40.989  21.418  76.264  1.00  0.00           C  
ATOM    735  CEN THR A 108      40.639  21.884  76.314  1.00  0.00           X  
ATOM    736  H   THR A 108      43.884  20.972  75.157  1.00  0.00           H  
ATOM    737  N   GLU A 109      41.507  18.394  76.682  1.00  0.00           N  
ATOM    738  CA  GLU A 109      41.056  16.992  76.454  1.00  0.00           C  
ATOM    739  C   GLU A 109      42.043  15.889  76.004  1.00  0.00           C  
ATOM    740  O   GLU A 109      42.443  15.798  74.852  1.00  0.00           O  
ATOM    741  CB  GLU A 109      39.920  17.031  75.429  1.00  0.00           C  
ATOM    742  CEN GLU A 109      38.255  17.082  75.071  1.00  0.00           X  
ATOM    743  H   GLU A 109      40.852  18.866  77.292  1.00  0.00           H  
ATOM    744  N   GLU A 110      42.648  15.164  76.956  1.00  0.00           N  
ATOM    745  CA  GLU A 110      42.404  15.067  78.425  1.00  0.00           C  
ATOM    746  C   GLU A 110      41.290  14.071  78.807  1.00  0.00           C  
ATOM    747  O   GLU A 110      40.433  14.344  79.642  1.00  0.00           O  
ATOM    748  CB  GLU A 110      42.059  16.447  78.990  1.00  0.00           C  
ATOM    749  CEN GLU A 110      42.531  17.875  79.791  1.00  0.00           X  
ATOM    750  H   GLU A 110      42.694  14.225  76.587  1.00  0.00           H  
ATOM    751  N   GLY A 111      41.327  12.878  78.199  1.00  0.00           N  
ATOM    752  CA  GLY A 111      40.422  11.772  78.516  1.00  0.00           C  
ATOM    753  C   GLY A 111      40.547  10.543  77.602  1.00  0.00           C  
ATOM    754  O   GLY A 111      41.417  10.501  76.747  1.00  0.00           O  
ATOM    755  CEN GLY A 111      40.422  11.772  78.516  1.00  0.00           X  
ATOM    756  H   GLY A 111      42.021  12.731  77.478  1.00  0.00           H  
ATOM    757  N   THR A 112      39.662   9.567  77.808  1.00  0.00           N  
ATOM    758  CA  THR A 112      39.550   8.271  77.094  1.00  0.00           C  
ATOM    759  C   THR A 112      40.800   7.419  76.747  1.00  0.00           C  
ATOM    760  O   THR A 112      41.281   7.398  75.624  1.00  0.00           O  
ATOM    761  CB  THR A 112      38.807   8.511  75.767  1.00  0.00           C  
ATOM    762  CEN THR A 112      38.348   8.708  75.463  1.00  0.00           X  
ATOM    763  H   THR A 112      38.758   9.914  78.092  1.00  0.00           H  
ATOM    764  N   SER A 113      41.182   6.593  77.735  1.00  0.00           N  
ATOM    765  CA  SER A 113      42.280   5.592  77.806  1.00  0.00           C  
ATOM    766  C   SER A 113      41.972   4.096  77.975  1.00  0.00           C  
ATOM    767  O   SER A 113      41.296   3.720  78.925  1.00  0.00           O  
ATOM    768  CB  SER A 113      43.201   6.003  78.938  1.00  0.00           C  
ATOM    769  CEN SER A 113      43.356   6.193  79.423  1.00  0.00           X  
ATOM    770  H   SER A 113      40.463   6.419  78.424  1.00  0.00           H  
ATOM    771  N   THR A 114      42.692   3.240  77.225  1.00  0.00           N  
ATOM    772  CA  THR A 114      42.574   1.758  77.267  1.00  0.00           C  
ATOM    773  C   THR A 114      43.976   1.118  77.144  1.00  0.00           C  
ATOM    774  O   THR A 114      44.911   1.751  76.667  1.00  0.00           O  
ATOM    775  CB  THR A 114      41.667   1.219  76.145  1.00  0.00           C  
ATOM    776  CEN THR A 114      41.152   1.186  75.872  1.00  0.00           X  
ATOM    777  H   THR A 114      43.617   3.548  76.963  1.00  0.00           H  
ATOM    778  N   GLU A 115      44.099  -0.104  77.668  1.00  0.00           N  
ATOM    779  CA  GLU A 115      45.229  -1.055  77.698  1.00  0.00           C  
ATOM    780  C   GLU A 115      45.486  -1.959  76.460  1.00  0.00           C  
ATOM    781  O   GLU A 115      44.538  -2.420  75.822  1.00  0.00           O  
ATOM    782  CB  GLU A 115      45.058  -1.954  78.924  1.00  0.00           C  
ATOM    783  CEN GLU A 115      45.404  -2.310  80.554  1.00  0.00           X  
ATOM    784  H   GLU A 115      43.305  -0.422  78.203  1.00  0.00           H  
ATOM    785  N   PRO A 116      46.777  -2.222  76.118  1.00  0.00           N  
ATOM    786  CA  PRO A 116      47.200  -3.101  75.027  1.00  0.00           C  
ATOM    787  C   PRO A 116      46.821  -4.579  75.234  1.00  0.00           C  
ATOM    788  O   PRO A 116      46.907  -5.110  76.341  1.00  0.00           O  
ATOM    789  CB  PRO A 116      48.725  -2.905  74.988  1.00  0.00           C  
ATOM    790  CEN PRO A 116      48.437  -1.873  76.415  1.00  0.00           X  
ATOM    791  N   SER A 117      46.476  -5.274  74.147  1.00  0.00           N  
ATOM    792  CA  SER A 117      46.154  -6.709  74.164  1.00  0.00           C  
ATOM    793  C   SER A 117      46.383  -7.344  72.799  1.00  0.00           C  
ATOM    794  O   SER A 117      46.257  -6.715  71.750  1.00  0.00           O  
ATOM    795  CB  SER A 117      44.719  -6.922  74.605  1.00  0.00           C  
ATOM    796  CEN SER A 117      44.187  -6.828  74.663  1.00  0.00           X  
ATOM    797  H   SER A 117      46.626  -4.853  73.241  1.00  0.00           H  
ATOM    798  N   GLU A 118      46.760  -8.613  72.885  1.00  0.00           N  
ATOM    799  CA  GLU A 118      47.021  -9.601  71.850  1.00  0.00           C  
ATOM    800  C   GLU A 118      45.726 -10.257  71.338  1.00  0.00           C  
ATOM    801  O   GLU A 118      44.797 -10.479  72.113  1.00  0.00           O  
ATOM    802  CB  GLU A 118      47.982 -10.669  72.378  1.00  0.00           C  
ATOM    803  CEN GLU A 118      49.558 -11.301  72.512  1.00  0.00           X  
ATOM    804  H   GLU A 118      46.861  -8.970  73.823  1.00  0.00           H  
ATOM    805  N   GLY A 119      45.679 -10.660  70.064  1.00  0.00           N  
ATOM    806  CA  GLY A 119      44.528 -11.411  69.552  1.00  0.00           C  
ATOM    807  C   GLY A 119      43.766 -10.778  68.388  1.00  0.00           C  
ATOM    808  O   GLY A 119      43.672  -9.563  68.315  1.00  0.00           O  
ATOM    809  CEN GLY A 119      44.528 -11.411  69.551  1.00  0.00           X  
ATOM    810  H   GLY A 119      46.492 -10.535  69.474  1.00  0.00           H  
ATOM    811  N   SER A 120      43.232 -11.634  67.506  1.00  0.00           N  
ATOM    812  CA  SER A 120      42.436 -11.359  66.283  1.00  0.00           C  
ATOM    813  C   SER A 120      40.932 -11.030  66.418  1.00  0.00           C  
ATOM    814  O   SER A 120      40.285 -11.516  67.330  1.00  0.00           O  
ATOM    815  CB  SER A 120      42.579 -12.551  65.357  1.00  0.00           C  
ATOM    816  CEN SER A 120      42.621 -13.070  65.200  1.00  0.00           X  
ATOM    817  H   SER A 120      42.937 -12.499  67.933  1.00  0.00           H  
ATOM    818  N   ALA A 121      40.208 -10.411  65.484  1.00  0.00           N  
ATOM    819  CA  ALA A 121      40.414  -9.832  64.152  1.00  0.00           C  
ATOM    820  C   ALA A 121      39.247  -8.825  63.931  1.00  0.00           C  
ATOM    821  O   ALA A 121      38.168  -9.043  64.492  1.00  0.00           O  
ATOM    822  CB  ALA A 121      40.452 -10.908  63.076  1.00  0.00           C  
ATOM    823  CEN ALA A 121      40.452 -10.907  63.077  1.00  0.00           X  
ATOM    824  H   ALA A 121      39.243 -10.356  65.772  1.00  0.00           H  
ATOM    825  N   PRO A 122      39.384  -7.758  63.123  1.00  0.00           N  
ATOM    826  CA  PRO A 122      38.273  -6.850  62.832  1.00  0.00           C  
ATOM    827  C   PRO A 122      37.155  -7.580  62.070  1.00  0.00           C  
ATOM    828  O   PRO A 122      37.418  -8.439  61.226  1.00  0.00           O  
ATOM    829  CB  PRO A 122      38.913  -5.730  61.996  1.00  0.00           C  
ATOM    830  CEN PRO A 122      40.393  -6.714  62.160  1.00  0.00           X  
ATOM    831  N   GLY A 123      35.902  -7.235  62.367  1.00  0.00           N  
ATOM    832  CA  GLY A 123      34.718  -7.786  61.708  1.00  0.00           C  
ATOM    833  C   GLY A 123      34.407  -7.027  60.417  1.00  0.00           C  
ATOM    834  O   GLY A 123      34.969  -5.970  60.153  1.00  0.00           O  
ATOM    835  CEN GLY A 123      34.717  -7.786  61.708  1.00  0.00           X  
ATOM    836  H   GLY A 123      35.761  -6.466  63.007  1.00  0.00           H  
ATOM    837  N   THR A 124      33.523  -7.606  59.612  1.00  0.00           N  
ATOM    838  CA  THR A 124      32.987  -7.111  58.341  1.00  0.00           C  
ATOM    839  C   THR A 124      31.480  -7.338  58.180  1.00  0.00           C  
ATOM    840  O   THR A 124      30.937  -8.256  58.786  1.00  0.00           O  
ATOM    841  CB  THR A 124      33.709  -7.767  57.150  1.00  0.00           C  
ATOM    842  CEN THR A 124      34.193  -7.888  56.846  1.00  0.00           X  
ATOM    843  H   THR A 124      33.162  -8.503  59.901  1.00  0.00           H  
ATOM    844  N   SER A 125      30.883  -6.563  57.263  1.00  0.00           N  
ATOM    845  CA  SER A 125      29.479  -6.570  56.808  1.00  0.00           C  
ATOM    846  C   SER A 125      28.944  -7.758  56.000  1.00  0.00           C  
ATOM    847  O   SER A 125      29.556  -8.142  55.012  1.00  0.00           O  
ATOM    848  CB  SER A 125      29.250  -5.310  55.997  1.00  0.00           C  
ATOM    849  CEN SER A 125      29.351  -4.905  55.647  1.00  0.00           X  
ATOM    850  H   SER A 125      31.509  -6.194  56.564  1.00  0.00           H  
ATOM    851  N   THR A 126      27.699  -8.179  56.262  1.00  0.00           N  
ATOM    852  CA  THR A 126      27.033  -9.279  55.525  1.00  0.00           C  
ATOM    853  C   THR A 126      25.583  -8.882  55.180  1.00  0.00           C  
ATOM    854  O   THR A 126      25.028  -7.951  55.750  1.00  0.00           O  
ATOM    855  CB  THR A 126      27.023 -10.589  56.334  1.00  0.00           C  
ATOM    856  CEN THR A 126      27.298 -11.025  56.609  1.00  0.00           X  
ATOM    857  H   THR A 126      27.063  -7.540  56.715  1.00  0.00           H  
ATOM    858  N   GLU A 127      25.073  -9.583  54.176  1.00  0.00           N  
ATOM    859  CA  GLU A 127      23.765  -9.639  53.511  1.00  0.00           C  
ATOM    860  C   GLU A 127      22.527 -10.168  54.274  1.00  0.00           C  
ATOM    861  O   GLU A 127      22.617 -11.126  55.044  1.00  0.00           O  
ATOM    862  CB  GLU A 127      23.927 -10.471  52.237  1.00  0.00           C  
ATOM    863  CEN GLU A 127      24.211 -10.562  50.560  1.00  0.00           X  
ATOM    864  H   GLU A 127      25.741 -10.185  53.717  1.00  0.00           H  
ATOM    865  N   PRO A 128      21.341  -9.568  54.003  1.00  0.00           N  
ATOM    866  CA  PRO A 128      20.048  -9.943  54.574  1.00  0.00           C  
ATOM    867  C   PRO A 128      19.611 -11.349  54.119  1.00  0.00           C  
ATOM    868  O   PRO A 128      19.940 -11.749  53.010  1.00  0.00           O  
ATOM    869  CB  PRO A 128      19.093  -8.848  54.071  1.00  0.00           C  
ATOM    870  CEN PRO A 128      20.537  -8.253  53.207  1.00  0.00           X  
ATOM    871  N   SER A 129      18.818 -12.075  54.917  1.00  0.00           N  
ATOM    872  CA  SER A 129      18.300 -13.399  54.518  1.00  0.00           C  
ATOM    873  C   SER A 129      17.037 -13.800  55.284  1.00  0.00           C  
ATOM    874  O   SER A 129      16.735 -13.277  56.352  1.00  0.00           O  
ATOM    875  CB  SER A 129      19.374 -14.451  54.713  1.00  0.00           C  
ATOM    876  CEN SER A 129      19.797 -14.710  54.936  1.00  0.00           X  
ATOM    877  H   SER A 129      18.369 -11.619  55.699  1.00  0.00           H  
ATOM    878  N   GLU A 130      16.339 -14.774  54.702  1.00  0.00           N  
ATOM    879  CA  GLU A 130      15.181 -15.476  55.269  1.00  0.00           C  
ATOM    880  C   GLU A 130      13.960 -14.660  55.728  1.00  0.00           C  
ATOM    881  O   GLU A 130      13.412 -14.839  56.808  1.00  0.00           O  
ATOM    882  CB  GLU A 130      15.667 -16.315  56.453  1.00  0.00           C  
ATOM    883  CEN GLU A 130      16.207 -17.801  57.087  1.00  0.00           X  
ATOM    884  H   GLU A 130      16.920 -15.393  54.154  1.00  0.00           H  
ATOM    885  N   GLY A 131      13.430 -13.868  54.790  1.00  0.00           N  
ATOM    886  CA  GLY A 131      12.315 -12.948  55.012  1.00  0.00           C  
ATOM    887  C   GLY A 131      11.026 -13.502  54.401  1.00  0.00           C  
ATOM    888  O   GLY A 131       9.995 -12.843  54.436  1.00  0.00           O  
ATOM    889  CEN GLY A 131      12.315 -12.948  55.012  1.00  0.00           X  
ATOM    890  H   GLY A 131      13.730 -14.005  53.836  1.00  0.00           H  
ATOM    891  N   SER A 132      11.085 -14.707  53.831  1.00  0.00           N  
ATOM    892  CA  SER A 132       9.961 -15.333  53.117  1.00  0.00           C  
ATOM    893  C   SER A 132       9.943 -16.832  53.417  1.00  0.00           C  
ATOM    894  O   SER A 132      11.003 -17.411  53.634  1.00  0.00           O  
ATOM    895  CB  SER A 132      10.065 -15.085  51.625  1.00  0.00           C  
ATOM    896  CEN SER A 132      10.293 -15.010  51.137  1.00  0.00           X  
ATOM    897  H   SER A 132      11.840 -15.315  54.117  1.00  0.00           H  
ATOM    898  N   ALA A 133       8.776 -17.476  53.356  1.00  0.00           N  
ATOM    899  CA  ALA A 133       8.665 -18.926  53.515  1.00  0.00           C  
ATOM    900  C   ALA A 133       7.343 -19.466  52.929  1.00  0.00           C  
ATOM    901  O   ALA A 133       6.361 -18.728  52.872  1.00  0.00           O  
ATOM    902  CB  ALA A 133       8.792 -19.299  54.985  1.00  0.00           C  
ATOM    903  CEN ALA A 133       8.791 -19.299  54.984  1.00  0.00           X  
ATOM    904  H   ALA A 133       7.968 -16.996  52.982  1.00  0.00           H  
ATOM    905  N   PRO A 134       7.323 -20.730  52.458  1.00  0.00           N  
ATOM    906  CA  PRO A 134       6.124 -21.395  51.948  1.00  0.00           C  
ATOM    907  C   PRO A 134       5.109 -21.771  53.046  1.00  0.00           C  
ATOM    908  O   PRO A 134       5.474 -22.279  54.104  1.00  0.00           O  
ATOM    909  CB  PRO A 134       6.685 -22.640  51.241  1.00  0.00           C  
ATOM    910  CEN PRO A 134       8.250 -22.057  51.870  1.00  0.00           X  
ATOM    911  N   GLY A 135       3.815 -21.606  52.757  1.00  0.00           N  
ATOM    912  CA  GLY A 135       2.710 -21.948  53.667  1.00  0.00           C  
ATOM    913  C   GLY A 135       1.701 -22.863  52.965  1.00  0.00           C  
ATOM    914  O   GLY A 135       0.556 -22.920  53.380  1.00  0.00           O  
ATOM    915  CEN GLY A 135       2.710 -21.949  53.668  1.00  0.00           X  
ATOM    916  H   GLY A 135       3.572 -21.235  51.849  1.00  0.00           H  
ATOM    917  N   THR A 136       1.957 -23.297  51.726  1.00  0.00           N  
ATOM    918  CA  THR A 136       1.100 -24.134  50.851  1.00  0.00           C  
ATOM    919  C   THR A 136      -0.354 -23.669  50.728  1.00  0.00           C  
ATOM    920  O   THR A 136      -0.861 -23.029  51.639  1.00  0.00           O  
ATOM    921  CB  THR A 136       1.088 -25.594  51.339  1.00  0.00           C  
ATOM    922  CEN THR A 136       1.360 -26.093  51.475  1.00  0.00           X  
ATOM    923  H   THR A 136       2.304 -22.511  51.196  1.00  0.00           H  
ATOM    924  N   SER A 137      -0.991 -24.177  49.659  1.00  0.00           N  
ATOM    925  CA  SER A 137      -2.394 -23.962  49.245  1.00  0.00           C  
ATOM    926  C   SER A 137      -2.875 -22.499  49.203  1.00  0.00           C  
ATOM    927  O   SER A 137      -2.088 -21.575  49.249  1.00  0.00           O  
ATOM    928  CB  SER A 137      -3.299 -24.755  50.168  1.00  0.00           C  
ATOM    929  CEN SER A 137      -3.486 -24.979  50.627  1.00  0.00           X  
ATOM    930  H   SER A 137      -0.599 -25.034  49.294  1.00  0.00           H  
ATOM    931  N   GLU A 138      -4.153 -22.153  49.115  1.00  0.00           N  
ATOM    932  CA  GLU A 138      -5.377 -22.936  48.984  1.00  0.00           C  
ATOM    933  C   GLU A 138      -6.329 -22.174  48.033  1.00  0.00           C  
ATOM    934  O   GLU A 138      -6.276 -20.952  47.937  1.00  0.00           O  
ATOM    935  CB  GLU A 138      -6.029 -23.174  50.348  1.00  0.00           C  
ATOM    936  CEN GLU A 138      -6.325 -24.186  51.686  1.00  0.00           X  
ATOM    937  H   GLU A 138      -4.323 -21.202  49.411  1.00  0.00           H  
ATOM    938  N   SER A 139      -7.152 -22.931  47.312  1.00  0.00           N  
ATOM    939  CA  SER A 139      -8.222 -22.546  46.379  1.00  0.00           C  
ATOM    940  C   SER A 139      -9.497 -21.833  46.878  1.00  0.00           C  
ATOM    941  O   SER A 139     -10.135 -22.296  47.815  1.00  0.00           O  
ATOM    942  CB  SER A 139      -8.644 -23.803  45.644  1.00  0.00           C  
ATOM    943  CEN SER A 139      -8.770 -24.326  45.562  1.00  0.00           X  
ATOM    944  H   SER A 139      -7.355 -23.827  47.732  1.00  0.00           H  
ATOM    945  N   ALA A 140      -9.982 -20.841  46.111  1.00  0.00           N  
ATOM    946  CA  ALA A 140     -11.207 -20.066  46.419  1.00  0.00           C  
ATOM    947  C   ALA A 140     -11.829 -19.430  45.151  1.00  0.00           C  
ATOM    948  O   ALA A 140     -11.151 -19.195  44.154  1.00  0.00           O  
ATOM    949  CB  ALA A 140     -10.901 -18.992  47.452  1.00  0.00           C  
ATOM    950  CEN ALA A 140     -10.901 -18.992  47.451  1.00  0.00           X  
ATOM    951  H   ALA A 140      -9.828 -20.961  45.120  1.00  0.00           H  
ATOM    952  N   THR A 141     -13.118 -19.098  45.221  1.00  0.00           N  
ATOM    953  CA  THR A 141     -13.905 -18.401  44.180  1.00  0.00           C  
ATOM    954  C   THR A 141     -14.832 -17.368  44.850  1.00  0.00           C  
ATOM    955  O   THR A 141     -15.063 -17.500  46.058  1.00  0.00           O  
ATOM    956  CB  THR A 141     -14.748 -19.377  43.338  1.00  0.00           C  
ATOM    957  CEN THR A 141     -14.797 -19.832  42.975  1.00  0.00           X  
ATOM    958  H   THR A 141     -13.558 -19.097  46.132  1.00  0.00           H  
ATOM    959  N   PRO A 142     -15.356 -16.334  44.151  1.00  0.00           N  
ATOM    960  CA  PRO A 142     -15.008 -16.089  42.733  1.00  0.00           C  
ATOM    961  C   PRO A 142     -14.942 -14.591  42.345  1.00  0.00           C  
ATOM    962  O   PRO A 142     -15.888 -14.011  41.832  1.00  0.00           O  
ATOM    963  CB  PRO A 142     -16.121 -16.822  41.965  1.00  0.00           C  
ATOM    964  CEN PRO A 142     -16.777 -17.135  43.595  1.00  0.00           X  
ATOM    965  N   GLU A 143     -13.929 -13.846  42.799  1.00  0.00           N  
ATOM    966  CA  GLU A 143     -13.633 -12.431  42.481  1.00  0.00           C  
ATOM    967  C   GLU A 143     -14.777 -11.401  42.663  1.00  0.00           C  
ATOM    968  O   GLU A 143     -14.906 -10.434  41.924  1.00  0.00           O  
ATOM    969  CB  GLU A 143     -13.131 -12.351  41.037  1.00  0.00           C  
ATOM    970  CEN GLU A 143     -11.844 -12.293  39.922  1.00  0.00           X  
ATOM    971  H   GLU A 143     -13.868 -13.985  43.795  1.00  0.00           H  
ATOM    972  N   SER A 144     -15.556 -11.654  43.730  1.00  0.00           N  
ATOM    973  CA  SER A 144     -16.683 -10.865  44.270  1.00  0.00           C  
ATOM    974  C   SER A 144     -17.470  -9.860  43.408  1.00  0.00           C  
ATOM    975  O   SER A 144     -17.558  -9.981  42.193  1.00  0.00           O  
ATOM    976  CB  SER A 144     -16.158 -10.116  45.480  1.00  0.00           C  
ATOM    977  CEN SER A 144     -15.816  -9.830  45.791  1.00  0.00           X  
ATOM    978  H   SER A 144     -15.025 -12.040  44.499  1.00  0.00           H  
ATOM    979  N   GLY A 145     -17.849  -8.724  44.021  1.00  0.00           N  
ATOM    980  CA  GLY A 145     -18.575  -7.641  43.337  1.00  0.00           C  
ATOM    981  C   GLY A 145     -20.110  -7.807  43.297  1.00  0.00           C  
ATOM    982  O   GLY A 145     -20.590  -8.836  43.761  1.00  0.00           O  
ATOM    983  CEN GLY A 145     -18.575  -7.640  43.337  1.00  0.00           X  
ATOM    984  H   GLY A 145     -17.500  -8.534  44.948  1.00  0.00           H  
ATOM    985  N   PRO A 146     -20.897  -6.833  42.783  1.00  0.00           N  
ATOM    986  CA  PRO A 146     -22.362  -6.886  42.701  1.00  0.00           C  
ATOM    987  C   PRO A 146     -22.887  -7.967  41.741  1.00  0.00           C  
ATOM    988  O   PRO A 146     -22.306  -8.212  40.686  1.00  0.00           O  
ATOM    989  CB  PRO A 146     -22.745  -5.474  42.229  1.00  0.00           C  
ATOM    990  CEN PRO A 146     -20.978  -5.227  42.155  1.00  0.00           X  
ATOM    991  N   GLY A 147     -24.027  -8.577  42.077  1.00  0.00           N  
ATOM    992  CA  GLY A 147     -24.656  -9.638  41.292  1.00  0.00           C  
ATOM    993  C   GLY A 147     -24.707  -9.269  39.814  1.00  0.00           C  
ATOM    994  O   GLY A 147     -24.871  -8.105  39.466  1.00  0.00           O  
ATOM    995  CEN GLY A 147     -24.656  -9.638  41.292  1.00  0.00           X  
ATOM    996  H   GLY A 147     -24.489  -8.306  42.934  1.00  0.00           H  
ATOM    997  N   SER A 148     -24.500 -10.277  38.980  1.00  0.00           N  
ATOM    998  CA  SER A 148     -24.467 -10.256  37.523  1.00  0.00           C  
ATOM    999  C   SER A 148     -25.819 -10.009  36.836  1.00  0.00           C  
ATOM   1000  O   SER A 148     -26.879 -10.418  37.304  1.00  0.00           O  
ATOM   1001  CB  SER A 148     -23.881 -11.565  37.031  1.00  0.00           C  
ATOM   1002  CEN SER A 148     -23.776 -12.098  37.010  1.00  0.00           X  
ATOM   1003  H   SER A 148     -24.262 -11.170  39.389  1.00  0.00           H  
ATOM   1004  N   GLU A 149     -25.698  -9.346  35.686  1.00  0.00           N  
ATOM   1005  CA  GLU A 149     -26.695  -8.927  34.697  1.00  0.00           C  
ATOM   1006  C   GLU A 149     -26.431  -9.384  33.245  1.00  0.00           C  
ATOM   1007  O   GLU A 149     -25.291  -9.517  32.803  1.00  0.00           O  
ATOM   1008  CB  GLU A 149     -26.818  -7.402  34.730  1.00  0.00           C  
ATOM   1009  CEN GLU A 149     -27.609  -5.995  35.276  1.00  0.00           X  
ATOM   1010  H   GLU A 149     -24.752  -9.102  35.430  1.00  0.00           H  
ATOM   1011  N   PRO A 150     -27.507  -9.520  32.450  1.00  0.00           N  
ATOM   1012  CA  PRO A 150     -27.258  -9.946  31.076  1.00  0.00           C  
ATOM   1013  C   PRO A 150     -26.679  -8.832  30.203  1.00  0.00           C  
ATOM   1014  O   PRO A 150     -26.988  -7.651  30.358  1.00  0.00           O  
ATOM   1015  CB  PRO A 150     -28.641 -10.400  30.580  1.00  0.00           C  
ATOM   1016  CEN PRO A 150     -29.187  -9.847  32.187  1.00  0.00           X  
ATOM   1017  N   ALA A 151     -25.862  -9.241  29.236  1.00  0.00           N  
ATOM   1018  CA  ALA A 151     -25.296  -8.388  28.207  1.00  0.00           C  
ATOM   1019  C   ALA A 151     -26.401  -7.773  27.330  1.00  0.00           C  
ATOM   1020  O   ALA A 151     -27.413  -8.409  27.040  1.00  0.00           O  
ATOM   1021  CB  ALA A 151     -24.307  -9.177  27.361  1.00  0.00           C  
ATOM   1022  CEN ALA A 151     -24.308  -9.176  27.361  1.00  0.00           X  
ATOM   1023  H   ALA A 151     -25.688 -10.232  29.151  1.00  0.00           H  
ATOM   1024  N   THR A 152     -26.190  -6.548  26.855  1.00  0.00           N  
ATOM   1025  CA  THR A 152     -27.150  -5.873  25.980  1.00  0.00           C  
ATOM   1026  C   THR A 152     -26.381  -5.280  24.818  1.00  0.00           C  
ATOM   1027  O   THR A 152     -25.179  -5.019  24.898  1.00  0.00           O  
ATOM   1028  CB  THR A 152     -27.934  -4.763  26.704  1.00  0.00           C  
ATOM   1029  CEN THR A 152     -28.301  -4.581  27.120  1.00  0.00           X  
ATOM   1030  H   THR A 152     -25.305  -6.102  27.038  1.00  0.00           H  
ATOM   1031  N   SER A 153     -27.118  -5.104  23.727  1.00  0.00           N  
ATOM   1032  CA  SER A 153     -26.656  -4.552  22.463  1.00  0.00           C  
ATOM   1033  C   SER A 153     -26.043  -3.167  22.699  1.00  0.00           C  
ATOM   1034  O   SER A 153     -26.591  -2.349  23.433  1.00  0.00           O  
ATOM   1035  CB  SER A 153     -27.799  -4.477  21.469  1.00  0.00           C  
ATOM   1036  CEN SER A 153     -28.306  -4.412  21.281  1.00  0.00           X  
ATOM   1037  H   SER A 153     -28.118  -5.186  23.844  1.00  0.00           H  
ATOM   1038  N   GLY A 154     -24.866  -2.946  22.125  1.00  0.00           N  
ATOM   1039  CA  GLY A 154     -24.107  -1.703  22.209  1.00  0.00           C  
ATOM   1040  C   GLY A 154     -23.910  -1.089  20.826  1.00  0.00           C  
ATOM   1041  O   GLY A 154     -23.263  -0.056  20.686  1.00  0.00           O  
ATOM   1042  CEN GLY A 154     -24.107  -1.702  22.209  1.00  0.00           X  
ATOM   1043  H   GLY A 154     -24.410  -3.742  21.702  1.00  0.00           H  
ATOM   1044  N   SER A 155     -24.429  -1.767  19.800  1.00  0.00           N  
ATOM   1045  CA  SER A 155     -24.243  -1.364  18.412  1.00  0.00           C  
ATOM   1046  C   SER A 155     -24.999  -0.030  18.314  1.00  0.00           C  
ATOM   1047  O   SER A 155     -25.912   0.231  19.082  1.00  0.00           O  
ATOM   1048  CB  SER A 155     -24.774  -2.401  17.442  1.00  0.00           C  
ATOM   1049  CEN SER A 155     -25.089  -2.799  17.246  1.00  0.00           X  
ATOM   1050  H   SER A 155     -25.298  -2.256  19.965  1.00  0.00           H  
ATOM   1051  N   GLU A 156     -24.585   0.947  17.528  1.00  0.00           N  
ATOM   1052  CA  GLU A 156     -23.385   0.859  16.734  1.00  0.00           C  
ATOM   1053  C   GLU A 156     -22.643   2.192  17.010  1.00  0.00           C  
ATOM   1054  O   GLU A 156     -23.269   3.193  17.338  1.00  0.00           O  
ATOM   1055  CB  GLU A 156     -23.697   0.664  15.248  1.00  0.00           C  
ATOM   1056  CEN GLU A 156     -23.824  -0.353  13.888  1.00  0.00           X  
ATOM   1057  H   GLU A 156     -25.346   1.317  16.976  1.00  0.00           H  
ATOM   1058  N   THR A 157     -21.325   2.264  16.795  1.00  0.00           N  
ATOM   1059  CA  THR A 157     -20.592   3.520  17.062  1.00  0.00           C  
ATOM   1060  C   THR A 157     -20.805   4.468  15.873  1.00  0.00           C  
ATOM   1061  O   THR A 157     -20.431   4.122  14.751  1.00  0.00           O  
ATOM   1062  CB  THR A 157     -19.085   3.286  17.274  1.00  0.00           C  
ATOM   1063  CEN THR A 157     -18.638   3.048  17.565  1.00  0.00           X  
ATOM   1064  H   THR A 157     -20.918   1.630  16.121  1.00  0.00           H  
ATOM   1065  N   PRO A 158     -21.465   5.627  16.048  1.00  0.00           N  
ATOM   1066  CA  PRO A 158     -21.838   6.578  15.011  1.00  0.00           C  
ATOM   1067  C   PRO A 158     -20.530   7.191  14.515  1.00  0.00           C  
ATOM   1068  O   PRO A 158     -20.094   8.252  14.946  1.00  0.00           O  
ATOM   1069  CB  PRO A 158     -22.762   7.596  15.699  1.00  0.00           C  
ATOM   1070  CEN PRO A 158     -22.475   6.591  17.146  1.00  0.00           X  
ATOM   1071  N   GLY A 159     -19.800   6.432  13.722  1.00  0.00           N  
ATOM   1072  CA  GLY A 159     -18.545   6.942  13.177  1.00  0.00           C  
ATOM   1073  C   GLY A 159     -17.913   6.016  12.165  1.00  0.00           C  
ATOM   1074  O   GLY A 159     -17.338   6.496  11.205  1.00  0.00           O  
ATOM   1075  CEN GLY A 159     -18.544   6.942  13.177  1.00  0.00           X  
ATOM   1076  H   GLY A 159     -20.159   5.535  13.428  1.00  0.00           H  
ATOM   1077  N   MET A 160     -18.095   4.699  12.311  1.00  0.00           N  
ATOM   1078  CA  MET A 160     -17.587   3.734  11.331  1.00  0.00           C  
ATOM   1079  C   MET A 160     -18.297   3.898   9.985  1.00  0.00           C  
ATOM   1080  O   MET A 160     -17.634   3.901   8.965  1.00  0.00           O  
ATOM   1081  CB  MET A 160     -17.759   2.308  11.851  1.00  0.00           C  
ATOM   1082  CEN MET A 160     -16.861   0.926  12.452  1.00  0.00           X  
ATOM   1083  H   MET A 160     -18.572   4.361  13.136  1.00  0.00           H  
ATOM   1084  N   TYR A 161     -19.617   4.127   9.982  1.00  0.00           N  
ATOM   1085  CA  TYR A 161     -20.388   4.295   8.744  1.00  0.00           C  
ATOM   1086  C   TYR A 161     -19.979   5.530   7.926  1.00  0.00           C  
ATOM   1087  O   TYR A 161     -19.712   5.387   6.742  1.00  0.00           O  
ATOM   1088  CB  TYR A 161     -21.881   4.371   9.073  1.00  0.00           C  
ATOM   1089  CEN TYR A 161     -23.310   3.358   9.096  1.00  0.00           X  
ATOM   1090  H   TYR A 161     -20.115   4.141  10.860  1.00  0.00           H  
ATOM   1091  N   GLY A 162     -19.924   6.716   8.545  1.00  0.00           N  
ATOM   1092  CA  GLY A 162     -19.437   7.934   7.882  1.00  0.00           C  
ATOM   1093  C   GLY A 162     -18.005   7.742   7.401  1.00  0.00           C  
ATOM   1094  O   GLY A 162     -17.762   7.792   6.209  1.00  0.00           O  
ATOM   1095  CEN GLY A 162     -19.437   7.935   7.882  1.00  0.00           X  
ATOM   1096  H   GLY A 162     -20.066   6.750   9.543  1.00  0.00           H  
ATOM   1097  N   LYS A 163     -17.115   7.337   8.320  1.00  0.00           N  
ATOM   1098  CA  LYS A 163     -15.673   7.191   8.058  1.00  0.00           C  
ATOM   1099  C   LYS A 163     -15.367   6.372   6.807  1.00  0.00           C  
ATOM   1100  O   LYS A 163     -14.541   6.756   5.992  1.00  0.00           O  
ATOM   1101  CB  LYS A 163     -14.983   6.553   9.264  1.00  0.00           C  
ATOM   1102  CEN LYS A 163     -13.772   6.778  10.984  1.00  0.00           X  
ATOM   1103  H   LYS A 163     -17.444   7.162   9.259  1.00  0.00           H  
ATOM   1104  N   LEU A 164     -16.002   5.213   6.688  1.00  0.00           N  
ATOM   1105  CA  LEU A 164     -15.871   4.348   5.531  1.00  0.00           C  
ATOM   1106  C   LEU A 164     -16.256   5.046   4.225  1.00  0.00           C  
ATOM   1107  O   LEU A 164     -15.562   4.895   3.226  1.00  0.00           O  
ATOM   1108  CB  LEU A 164     -16.726   3.090   5.732  1.00  0.00           C  
ATOM   1109  CEN LEU A 164     -16.377   1.640   6.118  1.00  0.00           X  
ATOM   1110  H   LEU A 164     -16.601   4.922   7.448  1.00  0.00           H  
ATOM   1111  N   ASN A 165     -17.360   5.792   4.243  1.00  0.00           N  
ATOM   1112  CA  ASN A 165     -17.843   6.467   3.048  1.00  0.00           C  
ATOM   1113  C   ASN A 165     -16.849   7.530   2.595  1.00  0.00           C  
ATOM   1114  O   ASN A 165     -16.548   7.563   1.408  1.00  0.00           O  
ATOM   1115  CB  ASN A 165     -19.213   7.081   3.270  1.00  0.00           C  
ATOM   1116  CEN ASN A 165     -20.220   6.815   3.140  1.00  0.00           X  
ATOM   1117  H   ASN A 165     -17.782   6.029   5.128  1.00  0.00           H  
ATOM   1118  N   ASP A 166     -16.295   8.313   3.524  1.00  0.00           N  
ATOM   1119  CA  ASP A 166     -15.340   9.382   3.213  1.00  0.00           C  
ATOM   1120  C   ASP A 166     -14.061   8.787   2.589  1.00  0.00           C  
ATOM   1121  O   ASP A 166     -13.659   9.168   1.493  1.00  0.00           O  
ATOM   1122  CB  ASP A 166     -14.998  10.185   4.471  1.00  0.00           C  
ATOM   1123  CEN ASP A 166     -15.257  11.050   4.944  1.00  0.00           X  
ATOM   1124  H   ASP A 166     -16.617   8.248   4.478  1.00  0.00           H  
ATOM   1125  N   LEU A 167     -13.499   7.745   3.215  1.00  0.00           N  
ATOM   1126  CA  LEU A 167     -12.322   7.048   2.696  1.00  0.00           C  
ATOM   1127  C   LEU A 167     -12.529   6.487   1.283  1.00  0.00           C  
ATOM   1128  O   LEU A 167     -11.648   6.577   0.429  1.00  0.00           O  
ATOM   1129  CB  LEU A 167     -11.928   5.918   3.656  1.00  0.00           C  
ATOM   1130  CEN LEU A 167     -10.811   5.782   4.708  1.00  0.00           X  
ATOM   1131  H   LEU A 167     -13.835   7.507   4.138  1.00  0.00           H  
ATOM   1132  N   LEU A 168     -13.683   5.860   1.032  1.00  0.00           N  
ATOM   1133  CA  LEU A 168     -14.004   5.319  -0.285  1.00  0.00           C  
ATOM   1134  C   LEU A 168     -14.032   6.426  -1.349  1.00  0.00           C  
ATOM   1135  O   LEU A 168     -13.431   6.264  -2.409  1.00  0.00           O  
ATOM   1136  CB  LEU A 168     -15.350   4.584  -0.238  1.00  0.00           C  
ATOM   1137  CEN LEU A 168     -15.725   3.090  -0.211  1.00  0.00           X  
ATOM   1138  H   LEU A 168     -14.377   5.829   1.764  1.00  0.00           H  
ATOM   1139  N   GLU A 169     -14.727   7.530  -1.075  1.00  0.00           N  
ATOM   1140  CA  GLU A 169     -14.838   8.680  -1.976  1.00  0.00           C  
ATOM   1141  C   GLU A 169     -13.458   9.214  -2.366  1.00  0.00           C  
ATOM   1142  O   GLU A 169     -13.215   9.444  -3.552  1.00  0.00           O  
ATOM   1143  CB  GLU A 169     -15.667   9.791  -1.328  1.00  0.00           C  
ATOM   1144  CEN GLU A 169     -17.149  10.612  -1.143  1.00  0.00           X  
ATOM   1145  H   GLU A 169     -15.135   7.628  -0.158  1.00  0.00           H  
ATOM   1146  N   ASP A 170     -12.536   9.301  -1.405  1.00  0.00           N  
ATOM   1147  CA  ASP A 170     -11.186   9.805  -1.637  1.00  0.00           C  
ATOM   1148  C   ASP A 170     -10.404   8.878  -2.578  1.00  0.00           C  
ATOM   1149  O   ASP A 170      -9.914   9.290  -3.629  1.00  0.00           O  
ATOM   1150  CB  ASP A 170     -10.439   9.964  -0.310  1.00  0.00           C  
ATOM   1151  CEN ASP A 170     -10.206  10.678   0.378  1.00  0.00           X  
ATOM   1152  H   ASP A 170     -12.808   9.115  -0.450  1.00  0.00           H  
ATOM   1153  N   LEU A 171     -10.373   7.575  -2.307  1.00  0.00           N  
ATOM   1154  CA  LEU A 171      -9.730   6.607  -3.201  1.00  0.00           C  
ATOM   1155  C   LEU A 171     -10.293   6.664  -4.636  1.00  0.00           C  
ATOM   1156  O   LEU A 171      -9.547   6.635  -5.621  1.00  0.00           O  
ATOM   1157  CB  LEU A 171      -9.885   5.193  -2.627  1.00  0.00           C  
ATOM   1158  CEN LEU A 171      -8.914   4.252  -1.887  1.00  0.00           X  
ATOM   1159  H   LEU A 171     -10.756   7.265  -1.425  1.00  0.00           H  
ATOM   1160  N   GLN A 172     -11.613   6.805  -4.776  1.00  0.00           N  
ATOM   1161  CA  GLN A 172     -12.266   6.905  -6.081  1.00  0.00           C  
ATOM   1162  C   GLN A 172     -11.797   8.117  -6.881  1.00  0.00           C  
ATOM   1163  O   GLN A 172     -11.509   7.999  -8.077  1.00  0.00           O  
ATOM   1164  CB  GLN A 172     -13.786   6.972  -5.905  1.00  0.00           C  
ATOM   1165  CEN GLN A 172     -15.264   6.045  -5.965  1.00  0.00           X  
ATOM   1166  H   GLN A 172     -12.167   6.924  -3.938  1.00  0.00           H  
ATOM   1167  N   GLU A 173     -11.740   9.291  -6.271  1.00  0.00           N  
ATOM   1168  CA  GLU A 173     -11.275  10.501  -6.933  1.00  0.00           C  
ATOM   1169  C   GLU A 173      -9.800  10.372  -7.361  1.00  0.00           C  
ATOM   1170  O   GLU A 173      -9.485  10.704  -8.509  1.00  0.00           O  
ATOM   1171  CB  GLU A 173     -11.459  11.710  -6.013  1.00  0.00           C  
ATOM   1172  CEN GLU A 173     -12.358  13.075  -5.529  1.00  0.00           X  
ATOM   1173  H   GLU A 173     -11.997   9.359  -5.297  1.00  0.00           H  
ATOM   1174  N   VAL A 174      -8.930   9.740  -6.554  1.00  0.00           N  
ATOM   1175  CA  VAL A 174      -7.509   9.504  -6.894  1.00  0.00           C  
ATOM   1176  C   VAL A 174      -7.408   8.647  -8.160  1.00  0.00           C  
ATOM   1177  O   VAL A 174      -6.641   8.993  -9.061  1.00  0.00           O  
ATOM   1178  CB  VAL A 174      -6.748   8.809  -5.750  1.00  0.00           C  
ATOM   1179  CEN VAL A 174      -6.265   8.903  -5.268  1.00  0.00           X  
ATOM   1180  H   VAL A 174      -9.276   9.422  -5.658  1.00  0.00           H  
ATOM   1181  N   LEU A 175      -8.208   7.579  -8.277  1.00  0.00           N  
ATOM   1182  CA  LEU A 175      -8.220   6.706  -9.462  1.00  0.00           C  
ATOM   1183  C   LEU A 175      -8.693   7.438 -10.722  1.00  0.00           C  
ATOM   1184  O   LEU A 175      -8.046   7.377 -11.769  1.00  0.00           O  
ATOM   1185  CB  LEU A 175      -9.108   5.483  -9.201  1.00  0.00           C  
ATOM   1186  CEN LEU A 175      -8.792   4.011  -8.875  1.00  0.00           X  
ATOM   1187  H   LEU A 175      -8.797   7.346  -7.491  1.00  0.00           H  
ATOM   1188  N   LYS A 176      -9.818   8.161 -10.642  1.00  0.00           N  
ATOM   1189  CA  LYS A 176     -10.393   8.849 -11.809  1.00  0.00           C  
ATOM   1190  C   LYS A 176      -9.410   9.850 -12.396  1.00  0.00           C  
ATOM   1191  O   LYS A 176      -9.248   9.885 -13.616  1.00  0.00           O  
ATOM   1192  CB  LYS A 176     -11.695   9.559 -11.434  1.00  0.00           C  
ATOM   1193  CEN LYS A 176     -13.809   9.611 -11.490  1.00  0.00           X  
ATOM   1194  H   LYS A 176     -10.266   8.235  -9.739  1.00  0.00           H  
ATOM   1195  N   ASN A 177      -8.772  10.665 -11.563  1.00  0.00           N  
ATOM   1196  CA  ASN A 177      -7.772  11.617 -12.015  1.00  0.00           C  
ATOM   1197  C   ASN A 177      -6.573  10.894 -12.631  1.00  0.00           C  
ATOM   1198  O   ASN A 177      -6.401  10.977 -13.841  1.00  0.00           O  
ATOM   1199  CB  ASN A 177      -7.322  12.526 -10.886  1.00  0.00           C  
ATOM   1200  CEN ASN A 177      -7.578  13.462 -10.487  1.00  0.00           X  
ATOM   1201  H   ASN A 177      -8.984  10.612 -10.577  1.00  0.00           H  
ATOM   1202  N   LEU A 178      -5.850  10.056 -11.887  1.00  0.00           N  
ATOM   1203  CA  LEU A 178      -4.646   9.384 -12.382  1.00  0.00           C  
ATOM   1204  C   LEU A 178      -4.873   8.717 -13.754  1.00  0.00           C  
ATOM   1205  O   LEU A 178      -4.017   8.803 -14.635  1.00  0.00           O  
ATOM   1206  CB  LEU A 178      -4.175   8.345 -11.356  1.00  0.00           C  
ATOM   1207  CEN LEU A 178      -3.029   8.337 -10.328  1.00  0.00           X  
ATOM   1208  H   LEU A 178      -6.126   9.894 -10.930  1.00  0.00           H  
ATOM   1209  N   HIS A 179      -6.063   8.164 -13.992  1.00  0.00           N  
ATOM   1210  CA  HIS A 179      -6.408   7.502 -15.253  1.00  0.00           C  
ATOM   1211  C   HIS A 179      -6.413   8.446 -16.467  1.00  0.00           C  
ATOM   1212  O   HIS A 179      -5.908   8.087 -17.534  1.00  0.00           O  
ATOM   1213  CB  HIS A 179      -7.776   6.825 -15.127  1.00  0.00           C  
ATOM   1214  CEN HIS A 179      -8.301   5.540 -14.803  1.00  0.00           X  
ATOM   1215  H   HIS A 179      -6.730   8.130 -13.233  1.00  0.00           H  
ATOM   1216  N   LYS A 180      -6.961   9.663 -16.344  1.00  0.00           N  
ATOM   1217  CA  LYS A 180      -6.977  10.636 -17.452  1.00  0.00           C  
ATOM   1218  C   LYS A 180      -5.611  11.325 -17.599  1.00  0.00           C  
ATOM   1219  O   LYS A 180      -5.057  11.347 -18.701  1.00  0.00           O  
ATOM   1220  CB  LYS A 180      -8.072  11.682 -17.235  1.00  0.00           C  
ATOM   1221  CEN LYS A 180      -9.988  12.426 -17.735  1.00  0.00           X  
ATOM   1222  H   LYS A 180      -7.258   9.957 -15.424  1.00  0.00           H  
ATOM   1223  N   ASN A 181      -5.043  11.839 -16.505  1.00  0.00           N  
ATOM   1224  CA  ASN A 181      -3.877  12.737 -16.509  1.00  0.00           C  
ATOM   1225  C   ASN A 181      -2.655  12.131 -17.174  1.00  0.00           C  
ATOM   1226  O   ASN A 181      -1.859  12.874 -17.753  1.00  0.00           O  
ATOM   1227  CB  ASN A 181      -3.517  13.175 -15.101  1.00  0.00           C  
ATOM   1228  CEN ASN A 181      -3.738  13.966 -14.448  1.00  0.00           X  
ATOM   1229  H   ASN A 181      -5.545  11.733 -15.633  1.00  0.00           H  
ATOM   1230  N   ASP A 182      -2.546  10.802 -17.160  1.00  0.00           N  
ATOM   1231  CA  ASP A 182      -1.421  10.078 -17.755  1.00  0.00           C  
ATOM   1232  C   ASP A 182      -1.188  10.492 -19.227  1.00  0.00           C  
ATOM   1233  O   ASP A 182      -0.089  10.357 -19.777  1.00  0.00           O  
ATOM   1234  CB  ASP A 182      -1.658   8.569 -17.660  1.00  0.00           C  
ATOM   1235  CEN ASP A 182      -1.415   7.772 -17.075  1.00  0.00           X  
ATOM   1236  H   ASP A 182      -3.249  10.265 -16.670  1.00  0.00           H  
ATOM   1237  N   ARG A 183      -2.196  11.115 -19.864  1.00  0.00           N  
ATOM   1238  CA  ARG A 183      -2.092  11.651 -21.225  1.00  0.00           C  
ATOM   1239  C   ARG A 183      -1.018  12.718 -21.447  1.00  0.00           C  
ATOM   1240  O   ARG A 183      -0.590  12.846 -22.593  1.00  0.00           O  
ATOM   1241  CB  ARG A 183      -3.442  12.162 -21.706  1.00  0.00           C  
ATOM   1242  CEN ARG A 183      -5.669  12.221 -22.798  1.00  0.00           X  
ATOM   1243  H   ARG A 183      -3.071  11.197 -19.364  1.00  0.00           H  
ATOM   1244  N   SER A 184      -0.573  13.475 -20.435  1.00  0.00           N  
ATOM   1245  CA  SER A 184       0.529  14.448 -20.611  1.00  0.00           C  
ATOM   1246  C   SER A 184       1.712  14.361 -19.644  1.00  0.00           C  
ATOM   1247  O   SER A 184       2.788  14.786 -20.031  1.00  0.00           O  
ATOM   1248  CB  SER A 184      -0.047  15.849 -20.541  1.00  0.00           C  
ATOM   1249  CEN SER A 184      -0.364  16.260 -20.379  1.00  0.00           X  
ATOM   1250  H   SER A 184      -1.128  13.523 -19.593  1.00  0.00           H  
ATOM   1251  N   GLY A 185       1.571  13.765 -18.453  1.00  0.00           N  
ATOM   1252  CA  GLY A 185       2.658  13.631 -17.469  1.00  0.00           C  
ATOM   1253  C   GLY A 185       3.209  14.937 -16.860  1.00  0.00           C  
ATOM   1254  O   GLY A 185       2.485  15.918 -16.735  1.00  0.00           O  
ATOM   1255  CEN GLY A 185       2.659  13.631 -17.469  1.00  0.00           X  
ATOM   1256  H   GLY A 185       0.705  13.275 -18.277  1.00  0.00           H  
ATOM   1257  N   LYS A 186       4.535  14.979 -16.673  1.00  0.00           N  
ATOM   1258  CA  LYS A 186       5.383  16.051 -16.091  1.00  0.00           C  
ATOM   1259  C   LYS A 186       4.889  16.752 -14.827  1.00  0.00           C  
ATOM   1260  O   LYS A 186       4.719  16.050 -13.837  1.00  0.00           O  
ATOM   1261  CB  LYS A 186       5.631  17.120 -17.157  1.00  0.00           C  
ATOM   1262  CEN LYS A 186       6.923  17.973 -18.598  1.00  0.00           X  
ATOM   1263  H   LYS A 186       5.040  14.169 -17.001  1.00  0.00           H  
ATOM   1264  N   ASP A 187       4.598  18.051 -14.834  1.00  0.00           N  
ATOM   1265  CA  ASP A 187       4.135  18.700 -13.589  1.00  0.00           C  
ATOM   1266  C   ASP A 187       3.007  17.933 -12.884  1.00  0.00           C  
ATOM   1267  O   ASP A 187       2.967  17.822 -11.664  1.00  0.00           O  
ATOM   1268  CB  ASP A 187       3.671  20.129 -13.885  1.00  0.00           C  
ATOM   1269  CEN ASP A 187       4.014  21.087 -13.853  1.00  0.00           X  
ATOM   1270  H   ASP A 187       4.976  18.629 -15.567  1.00  0.00           H  
ATOM   1271  N   ASN A 188       2.149  17.288 -13.659  1.00  0.00           N  
ATOM   1272  CA  ASN A 188       0.995  16.594 -13.115  1.00  0.00           C  
ATOM   1273  C   ASN A 188       1.350  15.515 -12.063  1.00  0.00           C  
ATOM   1274  O   ASN A 188       0.541  15.235 -11.179  1.00  0.00           O  
ATOM   1275  CB  ASN A 188       0.179  15.977 -14.236  1.00  0.00           C  
ATOM   1276  CEN ASN A 188      -0.622  16.244 -14.859  1.00  0.00           X  
ATOM   1277  H   ASN A 188       2.192  17.466 -14.650  1.00  0.00           H  
ATOM   1278  N   ILE A 189       2.494  14.823 -12.174  1.00  0.00           N  
ATOM   1279  CA  ILE A 189       2.863  13.780 -11.191  1.00  0.00           C  
ATOM   1280  C   ILE A 189       3.000  14.413  -9.806  1.00  0.00           C  
ATOM   1281  O   ILE A 189       2.630  13.785  -8.822  1.00  0.00           O  
ATOM   1282  CB  ILE A 189       4.178  13.070 -11.560  1.00  0.00           C  
ATOM   1283  CEN ILE A 189       4.622  12.253 -12.129  1.00  0.00           X  
ATOM   1284  H   ILE A 189       3.179  15.128 -12.852  1.00  0.00           H  
ATOM   1285  N   HIS A 190       3.458  15.666  -9.742  1.00  0.00           N  
ATOM   1286  CA  HIS A 190       3.612  16.394  -8.479  1.00  0.00           C  
ATOM   1287  C   HIS A 190       2.259  16.666  -7.808  1.00  0.00           C  
ATOM   1288  O   HIS A 190       2.097  16.375  -6.628  1.00  0.00           O  
ATOM   1289  CB  HIS A 190       4.354  17.715  -8.710  1.00  0.00           C  
ATOM   1290  CEN HIS A 190       5.687  18.213  -8.636  1.00  0.00           X  
ATOM   1291  H   HIS A 190       3.603  16.179 -10.599  1.00  0.00           H  
ATOM   1292  N   ASP A 191       1.278  17.177  -8.557  1.00  0.00           N  
ATOM   1293  CA  ASP A 191      -0.067  17.412  -8.023  1.00  0.00           C  
ATOM   1294  C   ASP A 191      -0.735  16.102  -7.586  1.00  0.00           C  
ATOM   1295  O   ASP A 191      -1.392  16.063  -6.552  1.00  0.00           O  
ATOM   1296  CB  ASP A 191      -0.937  18.124  -9.062  1.00  0.00           C  
ATOM   1297  CEN ASP A 191      -1.256  19.059  -9.310  1.00  0.00           X  
ATOM   1298  H   ASP A 191       1.478  17.481  -9.499  1.00  0.00           H  
ATOM   1299  N   VAL A 192      -0.528  15.019  -8.342  1.00  0.00           N  
ATOM   1300  CA  VAL A 192      -1.059  13.689  -8.005  1.00  0.00           C  
ATOM   1301  C   VAL A 192      -0.478  13.188  -6.683  1.00  0.00           C  
ATOM   1302  O   VAL A 192      -1.230  12.665  -5.872  1.00  0.00           O  
ATOM   1303  CB  VAL A 192      -0.758  12.658  -9.108  1.00  0.00           C  
ATOM   1304  CEN VAL A 192      -1.045  12.279  -9.607  1.00  0.00           X  
ATOM   1305  H   VAL A 192       0.059  15.119  -9.157  1.00  0.00           H  
ATOM   1306  N   ASP A 193       0.825  13.374  -6.451  1.00  0.00           N  
ATOM   1307  CA  ASP A 193       1.485  12.969  -5.205  1.00  0.00           C  
ATOM   1308  C   ASP A 193       0.942  13.756  -4.004  1.00  0.00           C  
ATOM   1309  O   ASP A 193       0.615  13.159  -2.980  1.00  0.00           O  
ATOM   1310  CB  ASP A 193       3.000  13.159  -5.317  1.00  0.00           C  
ATOM   1311  CEN ASP A 193       3.844  12.627  -5.520  1.00  0.00           X  
ATOM   1312  H   ASP A 193       1.398  13.798  -7.166  1.00  0.00           H  
ATOM   1313  N   ASN A 194       0.731  15.067  -4.154  1.00  0.00           N  
ATOM   1314  CA  ASN A 194       0.140  15.911  -3.111  1.00  0.00           C  
ATOM   1315  C   ASN A 194      -1.272  15.456  -2.737  1.00  0.00           C  
ATOM   1316  O   ASN A 194      -1.627  15.397  -1.564  1.00  0.00           O  
ATOM   1317  CB  ASN A 194       0.122  17.370  -3.530  1.00  0.00           C  
ATOM   1318  CEN ASN A 194       0.733  18.218  -3.437  1.00  0.00           X  
ATOM   1319  H   ASN A 194       1.018  15.500  -5.023  1.00  0.00           H  
ATOM   1320  N   HIS A 195      -2.092  15.134  -3.736  1.00  0.00           N  
ATOM   1321  CA  HIS A 195      -3.458  14.713  -3.482  1.00  0.00           C  
ATOM   1322  C   HIS A 195      -3.523  13.383  -2.725  1.00  0.00           C  
ATOM   1323  O   HIS A 195      -4.196  13.291  -1.701  1.00  0.00           O  
ATOM   1324  CB  HIS A 195      -4.231  14.603  -4.800  1.00  0.00           C  
ATOM   1325  CEN HIS A 195      -5.094  15.408  -5.597  1.00  0.00           X  
ATOM   1326  H   HIS A 195      -1.771  15.211  -4.690  1.00  0.00           H  
ATOM   1327  N   LEU A 196      -2.762  12.379  -3.167  1.00  0.00           N  
ATOM   1328  CA  LEU A 196      -2.677  11.092  -2.492  1.00  0.00           C  
ATOM   1329  C   LEU A 196      -2.187  11.235  -1.044  1.00  0.00           C  
ATOM   1330  O   LEU A 196      -2.738  10.596  -0.154  1.00  0.00           O  
ATOM   1331  CB  LEU A 196      -1.753  10.153  -3.277  1.00  0.00           C  
ATOM   1332  CEN LEU A 196      -2.025   8.962  -4.216  1.00  0.00           X  
ATOM   1333  H   LEU A 196      -2.200  12.523  -3.994  1.00  0.00           H  
ATOM   1334  N   GLN A 197      -1.205  12.107  -0.789  1.00  0.00           N  
ATOM   1335  CA  GLN A 197      -0.700  12.357   0.566  1.00  0.00           C  
ATOM   1336  C   GLN A 197      -1.791  12.935   1.474  1.00  0.00           C  
ATOM   1337  O   GLN A 197      -1.982  12.423   2.574  1.00  0.00           O  
ATOM   1338  CB  GLN A 197       0.495  13.313   0.524  1.00  0.00           C  
ATOM   1339  CEN GLN A 197       2.237  13.413   0.578  1.00  0.00           X  
ATOM   1340  H   GLN A 197      -0.820  12.639  -1.557  1.00  0.00           H  
ATOM   1341  N   ASN A 198      -2.557  13.924   0.999  1.00  0.00           N  
ATOM   1342  CA  ASN A 198      -3.623  14.534   1.803  1.00  0.00           C  
ATOM   1343  C   ASN A 198      -4.727  13.516   2.145  1.00  0.00           C  
ATOM   1344  O   ASN A 198      -5.154  13.441   3.291  1.00  0.00           O  
ATOM   1345  CB  ASN A 198      -4.220  15.740   1.101  1.00  0.00           C  
ATOM   1346  CEN ASN A 198      -4.074  16.779   1.070  1.00  0.00           X  
ATOM   1347  H   ASN A 198      -2.356  14.297   0.085  1.00  0.00           H  
ATOM   1348  N   VAL A 199      -5.105  12.653   1.192  1.00  0.00           N  
ATOM   1349  CA  VAL A 199      -6.116  11.595   1.397  1.00  0.00           C  
ATOM   1350  C   VAL A 199      -5.671  10.588   2.466  1.00  0.00           C  
ATOM   1351  O   VAL A 199      -6.450  10.231   3.353  1.00  0.00           O  
ATOM   1352  CB  VAL A 199      -6.412  10.835   0.091  1.00  0.00           C  
ATOM   1353  CEN VAL A 199      -6.887  10.736  -0.398  1.00  0.00           X  
ATOM   1354  H   VAL A 199      -4.710  12.767   0.270  1.00  0.00           H  
ATOM   1355  N   ILE A 200      -4.424  10.108   2.411  1.00  0.00           N  
ATOM   1356  CA  ILE A 200      -3.871   9.182   3.416  1.00  0.00           C  
ATOM   1357  C   ILE A 200      -3.879   9.817   4.804  1.00  0.00           C  
ATOM   1358  O   ILE A 200      -4.272   9.153   5.770  1.00  0.00           O  
ATOM   1359  CB  ILE A 200      -2.433   8.754   3.069  1.00  0.00           C  
ATOM   1360  CEN ILE A 200      -1.824   8.043   2.509  1.00  0.00           X  
ATOM   1361  H   ILE A 200      -3.823  10.438   1.670  1.00  0.00           H  
ATOM   1362  N   GLU A 201      -3.439  11.070   4.916  1.00  0.00           N  
ATOM   1363  CA  GLU A 201      -3.406  11.807   6.180  1.00  0.00           C  
ATOM   1364  C   GLU A 201      -4.804  11.882   6.803  1.00  0.00           C  
ATOM   1365  O   GLU A 201      -4.957  11.610   7.995  1.00  0.00           O  
ATOM   1366  CB  GLU A 201      -2.846  13.215   5.967  1.00  0.00           C  
ATOM   1367  CEN GLU A 201      -1.545  14.313   6.040  1.00  0.00           X  
ATOM   1368  H   GLU A 201      -3.168  11.568   4.080  1.00  0.00           H  
ATOM   1369  N   ASP A 202      -5.841  12.115   5.998  1.00  0.00           N  
ATOM   1370  CA  ASP A 202      -7.227  12.171   6.456  1.00  0.00           C  
ATOM   1371  C   ASP A 202      -7.740  10.817   6.955  1.00  0.00           C  
ATOM   1372  O   ASP A 202      -8.377  10.746   8.015  1.00  0.00           O  
ATOM   1373  CB  ASP A 202      -8.130  12.685   5.332  1.00  0.00           C  
ATOM   1374  CEN ASP A 202      -8.562  13.547   5.006  1.00  0.00           X  
ATOM   1375  H   ASP A 202      -5.652  12.401   5.047  1.00  0.00           H  
ATOM   1376  N   ILE A 203      -7.421   9.717   6.258  1.00  0.00           N  
ATOM   1377  CA  ILE A 203      -7.748   8.363   6.730  1.00  0.00           C  
ATOM   1378  C   ILE A 203      -7.111   8.138   8.091  1.00  0.00           C  
ATOM   1379  O   ILE A 203      -7.757   7.586   8.976  1.00  0.00           O  
ATOM   1380  CB  ILE A 203      -7.268   7.272   5.755  1.00  0.00           C  
ATOM   1381  CEN ILE A 203      -7.526   6.690   4.870  1.00  0.00           X  
ATOM   1382  H   ILE A 203      -6.899   9.838   5.402  1.00  0.00           H  
ATOM   1383  N   HIS A 204      -5.868   8.571   8.292  1.00  0.00           N  
ATOM   1384  CA  HIS A 204      -5.191   8.446   9.576  1.00  0.00           C  
ATOM   1385  C   HIS A 204      -5.950   9.149  10.710  1.00  0.00           C  
ATOM   1386  O   HIS A 204      -6.301   8.505  11.707  1.00  0.00           O  
ATOM   1387  CB  HIS A 204      -3.768   9.005   9.477  1.00  0.00           C  
ATOM   1388  CEN HIS A 204      -2.450   8.521   9.231  1.00  0.00           X  
ATOM   1389  H   HIS A 204      -5.390   9.033   7.532  1.00  0.00           H  
ATOM   1390  N   ASP A 205      -6.288  10.420  10.542  1.00  0.00           N  
ATOM   1391  CA  ASP A 205      -7.000  11.210  11.542  1.00  0.00           C  
ATOM   1392  C   ASP A 205      -8.347  10.582  11.913  1.00  0.00           C  
ATOM   1393  O   ASP A 205      -8.692  10.483  13.100  1.00  0.00           O  
ATOM   1394  CB  ASP A 205      -7.210  12.639  11.036  1.00  0.00           C  
ATOM   1395  CEN ASP A 205      -6.794  13.566  11.108  1.00  0.00           X  
ATOM   1396  H   ASP A 205      -5.992  10.888   9.697  1.00  0.00           H  
ATOM   1397  N   PHE A 206      -9.100  10.088  10.929  1.00  0.00           N  
ATOM   1398  CA  PHE A 206     -10.389   9.443  11.147  1.00  0.00           C  
ATOM   1399  C   PHE A 206     -10.239   8.173  11.992  1.00  0.00           C  
ATOM   1400  O   PHE A 206     -10.977   7.986  12.959  1.00  0.00           O  
ATOM   1401  CB  PHE A 206     -11.050   9.114   9.808  1.00  0.00           C  
ATOM   1402  CEN PHE A 206     -12.149   9.733   8.840  1.00  0.00           X  
ATOM   1403  H   PHE A 206      -8.746  10.147   9.984  1.00  0.00           H  
ATOM   1404  N   MET A 207      -9.249   7.324  11.686  1.00  0.00           N  
ATOM   1405  CA  MET A 207      -8.956   6.098  12.429  1.00  0.00           C  
ATOM   1406  C   MET A 207      -8.636   6.406  13.884  1.00  0.00           C  
ATOM   1407  O   MET A 207      -9.135   5.730  14.785  1.00  0.00           O  
ATOM   1408  CB  MET A 207      -7.793   5.349  11.781  1.00  0.00           C  
ATOM   1409  CEN MET A 207      -7.403   3.905  10.863  1.00  0.00           X  
ATOM   1410  H   MET A 207      -8.661   7.565  10.902  1.00  0.00           H  
ATOM   1411  N   GLN A 208      -7.823   7.433  14.135  1.00  0.00           N  
ATOM   1412  CA  GLN A 208      -7.462   7.849  15.481  1.00  0.00           C  
ATOM   1413  C   GLN A 208      -8.688   8.352  16.251  1.00  0.00           C  
ATOM   1414  O   GLN A 208      -8.836   8.056  17.439  1.00  0.00           O  
ATOM   1415  CB  GLN A 208      -6.393   8.944  15.430  1.00  0.00           C  
ATOM   1416  CEN GLN A 208      -4.685   9.268  15.585  1.00  0.00           X  
ATOM   1417  H   GLN A 208      -7.392   7.906  13.356  1.00  0.00           H  
ATOM   1418  N   ALA A 209      -9.613   9.030  15.571  1.00  0.00           N  
ATOM   1419  CA  ALA A 209     -10.874   9.474  16.149  1.00  0.00           C  
ATOM   1420  C   ALA A 209     -11.754   8.287  16.585  1.00  0.00           C  
ATOM   1421  O   ALA A 209     -12.327   8.307  17.677  1.00  0.00           O  
ATOM   1422  CB  ALA A 209     -11.617  10.357  15.157  1.00  0.00           C  
ATOM   1423  CEN ALA A 209     -11.617  10.356  15.158  1.00  0.00           X  
ATOM   1424  H   ALA A 209      -9.416   9.275  14.610  1.00  0.00           H  
ATOM   1425  N   ALA A 210     -11.837   7.224  15.782  1.00  0.00           N  
ATOM   1426  CA  ALA A 210     -12.586   6.014  16.100  1.00  0.00           C  
ATOM   1427  C   ALA A 210     -12.034   5.326  17.358  1.00  0.00           C  
ATOM   1428  O   ALA A 210     -12.803   4.911  18.229  1.00  0.00           O  
ATOM   1429  CB  ALA A 210     -12.567   5.060  14.914  1.00  0.00           C  
ATOM   1430  CEN ALA A 210     -12.567   5.061  14.916  1.00  0.00           X  
ATOM   1431  H   ALA A 210     -11.378   7.272  14.882  1.00  0.00           H  
ATOM   1432  N   ALA A 211     -10.707   5.254  17.506  1.00  0.00           N  
ATOM   1433  CA  ALA A 211     -10.039   4.681  18.670  1.00  0.00           C  
ATOM   1434  C   ALA A 211     -10.233   5.550  19.922  1.00  0.00           C  
ATOM   1435  O   ALA A 211     -10.508   5.012  20.995  1.00  0.00           O  
ATOM   1436  CB  ALA A 211      -8.558   4.488  18.378  1.00  0.00           C  
ATOM   1437  CEN ALA A 211      -8.558   4.488  18.378  1.00  0.00           X  
ATOM   1438  H   ALA A 211     -10.130   5.608  16.758  1.00  0.00           H  
ATOM   1439  N   ALA A 212     -10.157   6.879  19.794  1.00  0.00           N  
ATOM   1440  CA  ALA A 212     -10.434   7.806  20.886  1.00  0.00           C  
ATOM   1441  C   ALA A 212     -11.872   7.634  21.408  1.00  0.00           C  
ATOM   1442  O   ALA A 212     -12.069   7.438  22.605  1.00  0.00           O  
ATOM   1443  CB  ALA A 212     -10.192   9.238  20.432  1.00  0.00           C  
ATOM   1444  CEN ALA A 212     -10.193   9.238  20.433  1.00  0.00           X  
ATOM   1445  H   ALA A 212      -9.890   7.266  18.900  1.00  0.00           H  
ATOM   1446  N   ALA A 213     -12.863   7.579  20.515  1.00  0.00           N  
ATOM   1447  CA  ALA A 213     -14.264   7.356  20.881  1.00  0.00           C  
ATOM   1448  C   ALA A 213     -14.485   6.014  21.610  1.00  0.00           C  
ATOM   1449  O   ALA A 213     -15.200   5.953  22.614  1.00  0.00           O  
ATOM   1450  CB  ALA A 213     -15.137   7.431  19.637  1.00  0.00           C  
ATOM   1451  CEN ALA A 213     -15.137   7.431  19.638  1.00  0.00           X  
ATOM   1452  H   ALA A 213     -12.645   7.755  19.544  1.00  0.00           H  
ATOM   1453  N   ALA A 214     -13.864   4.931  21.138  1.00  0.00           N  
ATOM   1454  CA  ALA A 214     -13.949   3.613  21.757  1.00  0.00           C  
ATOM   1455  C   ALA A 214     -13.413   3.604  23.200  1.00  0.00           C  
ATOM   1456  O   ALA A 214     -14.053   3.023  24.076  1.00  0.00           O  
ATOM   1457  CB  ALA A 214     -13.201   2.596  20.907  1.00  0.00           C  
ATOM   1458  CEN ALA A 214     -13.201   2.596  20.908  1.00  0.00           X  
ATOM   1459  H   ALA A 214     -13.324   5.027  20.287  1.00  0.00           H  
ATOM   1460  N   ASN A 215     -12.279   4.262  23.462  1.00  0.00           N  
ATOM   1461  CA  ASN A 215     -11.643   4.301  24.781  1.00  0.00           C  
ATOM   1462  C   ASN A 215     -12.461   5.064  25.830  1.00  0.00           C  
ATOM   1463  O   ASN A 215     -12.588   4.569  26.943  1.00  0.00           O  
ATOM   1464  CB  ASN A 215     -10.249   4.893  24.688  1.00  0.00           C  
ATOM   1465  CEN ASN A 215      -9.264   4.558  24.548  1.00  0.00           X  
ATOM   1466  H   ASN A 215     -11.818   4.740  22.701  1.00  0.00           H  
ATOM   1467  N   CYS A 216     -13.122   6.169  25.475  1.00  0.00           N  
ATOM   1468  CA  CYS A 216     -14.040   6.875  26.379  1.00  0.00           C  
ATOM   1469  C   CYS A 216     -15.300   6.055  26.745  1.00  0.00           C  
ATOM   1470  O   CYS A 216     -15.728   6.074  27.894  1.00  0.00           O  
ATOM   1471  CB  CYS A 216     -14.426   8.099  25.547  1.00  0.00           C  
ATOM   1472  CEN CYS A 216     -14.152   9.081  25.655  1.00  0.00           X  
ATOM   1473  H   CYS A 216     -12.949   6.568  24.564  1.00  0.00           H  
ATOM   1474  N   ARG A 217     -15.924   5.365  25.779  1.00  0.00           N  
ATOM   1475  CA  ARG A 217     -17.085   4.480  25.964  1.00  0.00           C  
ATOM   1476  C   ARG A 217     -16.843   3.313  26.941  1.00  0.00           C  
ATOM   1477  O   ARG A 217     -17.778   2.960  27.664  1.00  0.00           O  
ATOM   1478  CB  ARG A 217     -17.601   3.965  24.628  1.00  0.00           C  
ATOM   1479  CEN ARG A 217     -18.939   3.785  22.547  1.00  0.00           X  
ATOM   1480  H   ARG A 217     -15.550   5.455  24.844  1.00  0.00           H  
ATOM   1481  N   LYS A 218     -15.659   2.689  26.924  1.00  0.00           N  
ATOM   1482  CA  LYS A 218     -15.244   1.613  27.847  1.00  0.00           C  
ATOM   1483  C   LYS A 218     -15.327   2.103  29.285  1.00  0.00           C  
ATOM   1484  O   LYS A 218     -15.696   1.268  30.134  1.00  0.00           O  
ATOM   1485  CB  LYS A 218     -13.825   1.133  27.536  1.00  0.00           C  
ATOM   1486  CEN LYS A 218     -12.554  -0.345  26.714  1.00  0.00           X  
ATOM   1487  H   LYS A 218     -14.898   3.153  26.448  1.00  0.00           H  
TER                                                                             
# All scores below are weighted scores, not raw scores.
#BEGIN_POSE_ENERGIES_TABLE ./minmover_pdb/pose_8.pdb
label vdw cenpack pair env cbeta hs_pair ss_pair sheet total
weights 1 0.5 1 1 0.25 1 1 1 NA
pose 1.09237 2.06016 -6.77361 -9.28094 12.2093 0 0 0 -0.69268
MET:NtermProteinFull_1 0 0.37307 -0.23269 0.06168 0.03016 0 0 0 0.23222
TYR_2 0 -0.09893 0.10901 0.25389 0.06893 0 0 0 0.33289
GLY_3 0 -0.05035 0.01897 -0.07965 0.0566 0 0 0 -0.05443
LYS_4 0 0.0809 -0.012 -0.60186 0.06947 0 0 0 -0.4635
LEU_5 0 0.57495 -0.3956 -0.45811 0.03721 0 0 0 -0.24154
ASN_6 0 0.07883 -0.01927 -0.24178 0.06903 0 0 0 -0.11318
ASP_7 0 -0.02377 -0.01334 -0.47618 0.06997 0 0 0 -0.44332
LEU_8 0 0.05922 0.16696 0.24309 0.04321 0 0 0 0.51248
LEU_9 0 -0.23494 -0.39706 -0.30366 0.0366 0 0 0 -0.89904
GLU_10 0 -0.00613 0.02966 -0.60186 0.06947 0 0 0 -0.50887
ASP_11 0 0.02259 -0.13418 -0.37876 0.06894 0 0 0 -0.42142
LEU_12 0.04735 0.88823 -0.45642 -0.45811 0.07141 0 0 0 0.09245
GLN_13 0 0.18104 0.0725 0.06319 0.06928 0 0 0 0.38601
GLU_14 0 -0.04973 0.00998 -1.00041 0.0693 0 0 0 -0.97086
VAL_15 0 0.08096 0.08982 0.21583 0.06927 0 0 0 0.45588
LEU_16 0 0.96918 -0.67493 -0.45811 0.07162 0 0 0 -0.09224
LYS_17 0 -0.02346 -0.33085 -0.51535 0.06903 0 0 0 -0.80063
ASN_18 0 -0.02759 -0.08545 -0.36221 0.06894 0 0 0 -0.4063
LEU_19 0 -0.41057 0.33087 -0.30366 0.03683 0 0 0 -0.34652
HIS_D_20 0.10662 -0.23596 -0.43208 0.09308 0.03143 0 0 0 -0.43691
LYS_21 0 0.04528 -0.01876 -0.8715 0.06961 0 0 0 -0.77537
ASN_22 0 0.01885 0.18627 -0.32173 0.06939 0 0 0 -0.04723
ASP_23 0 -0.2149 0.19229 0.34071 0.03686 0 0 0 0.35495
ARG_24 0 -0.08554 0.09279 -0.36281 0.04409 0 0 0 -0.31148
SER_25 0 0.09706 0.02465 -0.20705 0.0357 0 0 0 -0.04965
GLY_26 0 -0.16354 -0.20437 -0.09146 0.03502 0 0 0 -0.42434
LYS_27 0 -0.01304 -0.16138 -0.8715 0.07259 0 0 0 -0.97333
ASP_28 0 -0.04526 -0.00375 -0.60822 0.07005 0 0 0 -0.58718
ASN_29 0 -0.10206 0.13314 -0.01232 0.03519 0 0 0 0.05396
ILE_30 0 -0.36877 0.36679 0.34575 0.04287 0 0 0 0.38664
HIS_D_31 0 -0.07497 -0.06982 0.159 0.06946 0 0 0 0.08366
ASP_32 0 -0.21901 0.12911 -0.37876 0.06893 0 0 0 -0.39973
VAL_33 0 0.2348 0.11844 -0.27892 0.04496 0 0 0 0.11927
ASP_34 0 -0.06031 0.13309 -0.31759 0.06902 0 0 0 -0.17579
ASN_35 0 -0.01931 0.13071 -0.32173 0.0693 0 0 0 -0.14102
HIS_36 0 -0.06198 0.452 -0.19493 0.04412 0 0 0 0.23921
LEU_37 0 0.17491 -0.9928 -0.30366 0.03728 0 0 0 -1.08426
GLN_38 0 0.00993 0.09398 -0.49415 0.06894 0 0 0 -0.3213
ASN_39 0 0.09927 0.15407 -0.24178 0.0691 0 0 0 0.08067
VAL_40 0.04735 0.55006 -0.58091 -0.46599 0.04458 0 0 0 -0.40491
ILE_41 0 -0.13943 -0.37225 0.47679 0.05707 0 0 0 0.02219
GLU_42 0 -0.08351 -0.05766 -0.92601 0.06921 0 0 0 -0.99798
ASP_43 0 0.20737 0.40774 -0.1485 0.06928 0 0 0 0.53589
ILE_44 0 0.09546 -1.01684 -0.20059 0.04493 0 0 0 -1.07704
HIS_45 0 0.10507 0.43075 0.0215 0.06897 0 0 0 0.62629
ASP_46 0 -0.00853 0.02458 -0.42964 0.06893 0 0 0 -0.34467
PHE_47 0 0.50147 -0.22229 -0.38422 0.04458 0 0 0 -0.06046
MET_48 0 0.37985 -0.0893 -0.21391 0.04496 0 0 0 0.12159
GLN_49 0 -0.02652 0.07901 -0.55896 0.06921 0 0 0 -0.43726
ALA_50 0 -0.13072 0.01978 0.14698 0.03508 0 0 0 0.07113
ALA_51 0 0.41522 -0.05767 -0.11236 0.03558 0 0 0 0.28077
ALA_52 0 0.02284 0.10648 0.03291 0.03484 0 0 0 0.19708
ALA_53 0 -0.0307 -0.02047 0.20553 0.03556 0 0 0 0.18993
ALA_54 0 -0.0858 -0.07101 0.14698 0.03459 0 0 0 0.02477
ALA_55 0 -0.09 0.03946 -0.14527 0.03464 0 0 0 -0.16116
ASN_56 0 -0.00914 -0.39005 -0.13901 0.02992 0 0 0 -0.50829
CYS_57 0 -0.08061 0.04779 1.81599 0.0693 0 0 0 1.85247
ARG_58 0 -0.15434 0.24259 -0.26954 0.04282 0 0 0 -0.13846
LYS_59 0 -0.26917 -0.10598 -0.42611 0.03556 0 0 0 -0.7657
GLY_60 0.00858 0.21364 -0.05423 -0.0429 0.03634 0 0 0 0.16143
SER_61 0 0.01616 -0.01935 -0.1806 0.04314 0 0 0 -0.14064
PRO_62 0.38309 -0.09344 -0.30726 -0.22805 0.04012 0 0 0 -0.20554
GLY_63 0 0.22914 -0.00964 -0.08884 0.03681 0 0 0 0.16748
SER_64 0 0.0606 -0.08388 -0.18312 0.03828 0 0 0 -0.16813
PRO_65 0.00055 -0.07674 -0.10834 -0.18151 0.04456 0 0 0 -0.32148
ALA_66 0 0.02638 0.11845 0.28428 0.04643 0 0 0 0.47554
GLY_67 0 0.02388 -0.03392 0.60923 0.04183 0 0 0 0.64101
SER_68 0 -0.02023 -0.02364 -0.0106 0.04731 0 0 0 -0.00717
PRO_69 0 0 0 0.2123 0.04957 0 0 0 0.26186
THR_70 0 0 0 0.43096 0.07499 0 0 0 0.50594
SER_71 0 0 0 0.29023 0.07582 0 0 0 0.36605
THR_72 0 0 0 0.48779 0.07582 0 0 0 0.56361
GLU_73 0 0 0 -1.03403 0.07499 0 0 0 -0.95904
GLU_74 0 0 0 -0.93278 0.04957 0 0 0 -0.88321
GLY_75 0 0 0 0.91259 0.04957 0 0 0 0.96215
THR_76 0 0 0 0.48779 0.04727 0 0 0 0.53506
SER_77 0 0 0 0.29023 0.07532 0 0 0 0.36555
GLU_78 0 0 0 -1.01303 0.07573 0 0 0 -0.9373
SER_79 0 0 0 0.13063 0.07331 0 0 0 0.20394
ALA_80 0 0 0 0.89846 0.04957 0 0 0 0.94802
THR_81 0 0 0 0.48779 0.04957 0 0 0 0.53736
PRO_82 0 0 0 0.2123 0.07582 0 0 0 0.28812
GLU_83 0 0 0 -1.03403 0.07499 0 0 0 -0.95904
SER_84 0 0 0 0.29023 0.07508 0 0 0 0.36531
GLY_85 0 0 0 0.91259 0.04957 0 0 0 0.96215
PRO_86 0 0 0 0.51404 0.04957 0 0 0 0.5636
GLY_87 0 0 0 0.91259 0.04183 0 0 0 0.95441
THR_88 0 0 0 0.48779 0.04183 0 0 0 0.52962
SER_89 0 0 0 0.29023 0.04957 0 0 0 0.3398
THR_90 0 0 0 0.33798 0.07582 0 0 0 0.4138
GLU_91 0 0 0 -1.01303 0.07582 0 0 0 -0.93721
PRO_92 0 0 0 0.51404 0.07582 0 0 0 0.58986
SER_93 0 0 0 -0.0106 0.07499 0 0 0 0.06439
GLU_94 0 0 0 -1.01303 0.06247 0 0 0 -0.95056
GLY_95 0 0 0 0.91259 0.06201 0 0 0 0.9746
SER_96 0 0 0 -0.0106 0.04893 0 0 0 0.03833
ALA_97 0 0 0 0.77873 0.07508 0 0 0 0.85381
PRO_98 0 0 0 0.2123 0.04957 0 0 0 0.26186
GLY_99 0 0 0 0.91259 0.04957 0 0 0 0.96215
SER_100 0 0 0 -0.0106 0.04957 0 0 0 0.03897
PRO_101 0 0 0 0.51404 0.04957 0 0 0 0.5636
ALA_102 0 0 0 0.797 0.04957 0 0 0 0.84657
GLY_103 0 0 0 0.60923 0.04957 0 0 0 0.6588
SER_104 0 0 0 0.29023 0.04957 0 0 0 0.3398
PRO_105 0 0 0 0.51404 0.07582 0 0 0 0.58986
THR_106 0 0 0 0.33798 0.07582 0 0 0 0.4138
SER_107 0 0 0 0.42873 0.07582 0 0 0 0.50455
THR_108 0 0 0 0.48779 0.04957 0 0 0 0.53736
GLU_109 0 0 0 -1.01303 0.07582 0 0 0 -0.93721
GLU_110 0 0 0 -1.03403 0.07508 0 0 0 -0.95895
GLY_111 0 0 0 0.91259 0.07582 0 0 0 0.98841
THR_112 0 0 0 0.48779 0.07582 0 0 0 0.56361
SER_113 0 0 0 0.29023 0.07499 0 0 0 0.36522
THR_114 0 0 0 0.43096 0.07499 0 0 0 0.50594
GLU_115 0 0 0 -1.01303 0.07582 0 0 0 -0.93721
PRO_116 0 0 0 0.51404 0.07582 0 0 0 0.58986
SER_117 0 0 0 0.13063 0.07499 0 0 0 0.20562
GLU_118 0 0 0 -0.80861 0.07582 0 0 0 -0.73279
GLY_119 0 0 0 0.91259 0.04957 0 0 0 0.96215
SER_120 0 0 0 0.42873 0.04957 0 0 0 0.4783
ALA_121 0 0 0 0.89846 0.04957 0 0 0 0.94802
PRO_122 0 0 0 0.2123 0.04957 0 0 0 0.26186
GLY_123 0 0 0 0.91259 0.04957 0 0 0 0.96215
THR_124 0 0 0 0.43096 0.04957 0 0 0 0.48052
SER_125 0 0 0 0.13063 0.07582 0 0 0 0.20645
THR_126 0 0 0 0.33798 0.07499 0 0 0 0.41297
GLU_127 0 0 0 -1.01303 0.07582 0 0 0 -0.93721
PRO_128 0 0 0 0.2123 0.07582 0 0 0 0.28812
SER_129 0 0 0 0.13063 0.07508 0 0 0 0.20571
GLU_130 0 0 0 -1.01303 0.07582 0 0 0 -0.93721
GLY_131 0 0 0 0.91259 0.07582 0 0 0 0.98841
SER_132 0 0 0 0.29023 0.05065 0 0 0 0.34088
ALA_133 0 0 0 0.89846 0.05062 0 0 0 0.94908
PRO_134 0 0 0 0.51404 0.04957 0 0 0 0.5636
GLY_135 0 0 0 0.91259 0.04957 0 0 0 0.96215
THR_136 0 0 0 0.48779 0.04957 0 0 0 0.53736
SER_137 0 0 0 0.29023 0.04957 0 0 0 0.3398
GLU_138 0 0 0 -1.03403 0.07582 0 0 0 -0.95821
SER_139 0 0 0 0.29023 0.07502 0 0 0 0.36525
ALA_140 0 0 0 0.797 0.07444 0 0 0 0.87144
THR_141 0 0 0 0.48779 0.06087 0 0 0 0.54866
PRO_142 0 0 0 0.2123 0.07356 0 0 0 0.28586
GLU_143 0 0 0 -1.01303 0.07499 0 0 0 -0.93804
SER_144 0 -0.02582 0.00237 0.13063 0.07356 0 0 0 0.18074
GLY_145 0 -0.06176 -0.06124 0.35201 0.04518 0 0 0 0.27419
PRO_146 0.00055 0.14147 -0.13497 -0.2658 0.03685 0 0 0 -0.22191
GLY_147 0 -0.02542 -0.07199 0.16011 0.04518 0 0 0 0.10788
SER_148 0 0.01682 -0.07498 -0.11629 0.07047 0 0 0 -0.10398
GLU_149 0.06938 0.061 0.06795 -0.4886 0.03743 0 0 0 -0.25283
PRO_150 0.30738 -0.03374 -0.14872 -0.05784 0.04731 0 0 0 0.11438
ALA_151 0.0149 0.23756 0.1279 0.20553 0.04366 0 0 0 0.62957
THR_152 0 0.17156 -0.13362 -0.06501 0.07092 0 0 0 0.04386
SER_153 0 -0.1725 -0.04474 -0.11629 0.03671 0 0 0 -0.29682
GLY_154 0 0.01596 -0.16191 -0.07814 0.03539 0 0 0 -0.18869
SER_155 0 -0.19446 -0.13947 -0.21543 0.03081 0 0 0 -0.51855
GLU_156 0 0.09119 -0.05952 -0.4886 0.06903 0 0 0 -0.38789
THR_157 0 -0.23443 0.01278 -0.10317 0.03724 0 0 0 -0.28758
PRO_158 0 0.03943 -0.01079 -0.22805 0.04314 0 0 0 -0.15627
GLY_159 0 0.06612 0.05734 -0.06259 0.02982 0 0 0 0.0907
MET_160 0 -0.23017 -0.21762 -0.21391 0.03149 0 0 0 -0.63021
TYR_161 0 -0.03096 0.01323 0.85474 0.06955 0 0 0 0.90656
GLY_162 0 0.01741 0.05849 -0.09146 0.03818 0 0 0 0.02261
LYS_163 0 -0.17124 0.74598 0.20967 0.03172 0 0 0 0.81613
LEU_164 0 0.26784 -0.06401 0.08126 0.07024 0 0 0 0.35534
ASN_165 0 -0.05232 0.02602 -0.46336 0.0697 0 0 0 -0.41997
ASP_166 0 -0.15565 0.26488 -0.31759 0.05172 0 0 0 -0.15664
LEU_167 0 0.12649 -0.49326 -0.53584 0.03732 0 0 0 -0.8653
LEU_168 0 0.04659 -0.09432 0.75945 0.06913 0 0 0 0.78085
GLU_169 0 -0.07794 0.02849 -0.82678 0.06926 0 0 0 -0.80697
ASP_170 0 0.09505 0.65638 0.08318 0.04397 0 0 0 0.87858
LEU_171 0 -0.28753 -0.96301 -0.19483 0.03648 0 0 0 -1.40889
GLN_172 0 0.02791 0.1093 -0.49415 0.06908 0 0 0 -0.28787
GLU_173 0 0.04479 -0.02413 -0.82678 0.06894 0 0 0 -0.73718
VAL_174 0 -0.34627 -0.45229 -0.19594 0.03699 0 0 0 -0.95751
LEU_175 0 0.40187 0.0595 0.08126 0.0699 0 0 0 0.61253
LYS_176 0 -0.04797 -0.02451 -0.8715 0.06993 0 0 0 -0.87405
ASN_177 0 -0.06787 0.03931 -0.19403 0.04294 0 0 0 -0.17965
LEU_178 0 0.08883 -0.01739 -0.50394 0.03954 0 0 0 -0.39296
HIS_D_179 0 -0.21747 -0.08852 0.0215 0.04262 0 0 0 -0.24187
LYS_180 0 -0.02525 0.08573 -0.8715 0.07134 0 0 0 -0.73968
ASN_181 0 -0.03266 -0.1453 -0.07783 0.03528 0 0 0 -0.22051
ASP_182 0 -0.4504 -0.13639 0.46164 0.03017 0 0 0 -0.09497
ARG_183 0 -0.00381 0.05171 -0.55583 0.07134 0 0 0 -0.43659
SER_184 0 0.05178 -0.0419 -0.22078 0.04409 0 0 0 -0.16682
GLY_185 0 -0.14821 -0.17815 -0.06259 0.03495 0 0 0 -0.354
LYS_186 0 -0.11253 0.22638 -0.96458 0.07268 0 0 0 -0.77805
ASP_187 0 -0.01202 -0.16371 -0.56986 0.06961 0 0 0 -0.67598
ASN_188 0 0.06762 -0.34504 -0.07783 0.03487 0 0 0 -0.32038
ILE_189 0.10662 0.10067 0.79543 -0.20059 0.03543 0 0 0 0.83757
HIS_190 0 -0.05295 -0.15637 0.159 0.06894 0 0 0 0.01862
ASP_191 0 0.02182 -0.24665 -0.42964 0.06889 0 0 0 -0.58559
VAL_192 0 -0.23227 0.59966 -0.19594 0.03097 0 0 0 0.20241
ASP_193 0 0.01248 -0.78782 -0.1485 0.04304 0 0 0 -0.8808
ASN_194 0 -0.05428 -0.03812 -0.36221 0.06893 0 0 0 -0.38568
HIS_195 0 0.07723 -0.11819 -0.18191 0.06912 0 0 0 -0.15375
LEU_196 0 0.57966 -0.2286 -0.52353 0.04449 0 0 0 -0.12798
GLN_197 0 0.06596 -0.21582 -0.3291 0.06884 0 0 0 -0.41011
ASN_198 0 -0.0508 -0.06082 -0.36221 0.06882 0 0 0 -0.40501
VAL_199 0 0.09669 -0.04271 -0.19594 0.045 0 0 0 -0.09697
ILE_200 0 0.10527 -0.42434 -0.31819 0.04496 0 0 0 -0.59232
GLU_201 0 -0.01375 0.01812 -0.60186 0.0693 0 0 0 -0.5282
ASP_202 0 -0.00918 -0.15057 -0.42964 0.06893 0 0 0 -0.52046
ILE_203 0 0.13671 -0.30338 -0.41682 0.03751 0 0 0 -0.54598
HIS_D_204 0 -0.1016 0.0042 -0.15264 0.06958 0 0 0 -0.18045
ASP_205 0 -0.07654 -0.14948 -0.52292 0.06878 0 0 0 -0.68015
PHE_206 0 -0.2224 0.14297 0.24077 0.03579 0 0 0 0.19713
MET_207 0 0.42339 -0.15303 -0.13184 0.07121 0 0 0 0.20973
GLN_208 0 -0.01901 -0.08377 -0.55896 0.06893 0 0 0 -0.59282
ALA_209 0 -0.10599 0.12269 0.16717 0.03508 0 0 0 0.21897
ALA_210 0 0.05756 -0.01479 -0.06885 0.03113 0 0 0 0.00505
ALA_211 0 -0.16203 -0.01997 0.11438 0.03017 0 0 0 -0.03745
ALA_212 0 -0.05897 0.05117 0.28428 0.03556 0 0 0 0.31204
ALA_213 0 0.08673 -0.02747 0.13638 0.03042 0 0 0 0.22606
ALA_214 0 -0.01033 0.0276 0.03291 0.03008 0 0 0 0.08027
ASN_215 0 -0.04728 -0.04621 -0.36221 0.06956 0 0 0 -0.38614
CYS_216 0 -0.04054 -0.01763 1.70525 0.07072 0 0 0 1.7178
ARG_217 0 -0.08974 -0.10058 -0.33465 0.04014 0 0 0 -0.48483
LYS:CtermProteinFull_218 0 -0.16249 0.41636 -0.68888 0.0697 0 0 0 -0.36531
#END_POSE_ENERGIES_TABLE ./minmover_pdb/pose_8.pdb
