# Supplementary material for: Selection of a promiscuous minimalist cAMP phosphodiesterase from a library of de novo designed proteins
Source: Nat Chem. 2024 May 3;16(7):1200–8. doi: 10.1038/s41557-024-01490-4 (PMC11230910; doi:10.1038/s41557-024-01490-4)
Supplement: Supplementary file 3 — MD input files, scripts and final structures derived from MD, AlphaFold2, EMSfold and MultiSFold. [file 41557_2024_1490_MOESM3_ESM.zip › Computational_Data/4_MultiSFold/campase/pose_80.pdb]

ATOM      1  N   MET A   1      14.999  -7.930  -0.838  1.00  0.00           N  
ATOM      2  CA  MET A   1      13.940  -6.997  -1.273  1.00  0.00           C  
ATOM      3  C   MET A   1      12.590  -7.687  -1.322  1.00  0.00           C  
ATOM      4  O   MET A   1      11.639  -7.042  -0.937  1.00  0.00           O  
ATOM      5  CB  MET A   1      14.272  -6.407  -2.642  1.00  0.00           C  
ATOM      6  CEN MET A   1      14.749  -4.920  -3.441  1.00  0.00           X  
ATOM      7  H   MET A   1      15.775  -8.121  -1.439  1.00  0.00           H  
ATOM      8  N   TYR A   2      12.507  -8.980  -1.656  1.00  0.00           N  
ATOM      9  CA  TYR A   2      11.223  -9.700  -1.719  1.00  0.00           C  
ATOM     10  C   TYR A   2      10.442  -9.840  -0.395  1.00  0.00           C  
ATOM     11  O   TYR A   2       9.228  -9.797  -0.437  1.00  0.00           O  
ATOM     12  CB  TYR A   2      11.468 -11.096  -2.296  1.00  0.00           C  
ATOM     13  CEN TYR A   2      11.374 -11.963  -3.815  1.00  0.00           X  
ATOM     14  H   TYR A   2      13.265  -9.431  -2.146  1.00  0.00           H  
ATOM     15  N   GLY A   3      11.109  -9.970   0.764  1.00  0.00           N  
ATOM     16  CA  GLY A   3      10.431 -10.070   2.071  1.00  0.00           C  
ATOM     17  C   GLY A   3       9.798  -8.752   2.529  1.00  0.00           C  
ATOM     18  O   GLY A   3       8.671  -8.768   2.996  1.00  0.00           O  
ATOM     19  CEN GLY A   3      10.431 -10.070   2.071  1.00  0.00           X  
ATOM     20  H   GLY A   3      12.113 -10.062   0.742  1.00  0.00           H  
ATOM     21  N   LYS A   4      10.457  -7.616   2.242  1.00  0.00           N  
ATOM     22  CA  LYS A   4       9.925  -6.258   2.503  1.00  0.00           C  
ATOM     23  C   LYS A   4       8.766  -5.854   1.585  1.00  0.00           C  
ATOM     24  O   LYS A   4       7.821  -5.219   2.007  1.00  0.00           O  
ATOM     25  CB  LYS A   4      11.047  -5.226   2.378  1.00  0.00           C  
ATOM     26  CEN LYS A   4      12.436  -3.939   3.322  1.00  0.00           X  
ATOM     27  H   LYS A   4      11.402  -7.688   1.894  1.00  0.00           H  
ATOM     28  N   LEU A   5       8.895  -6.173   0.302  1.00  0.00           N  
ATOM     29  CA  LEU A   5       7.874  -5.954  -0.707  1.00  0.00           C  
ATOM     30  C   LEU A   5       6.543  -6.611  -0.329  1.00  0.00           C  
ATOM     31  O   LEU A   5       5.492  -6.013  -0.521  1.00  0.00           O  
ATOM     32  CB  LEU A   5       8.363  -6.480  -2.062  1.00  0.00           C  
ATOM     33  CEN LEU A   5       8.906  -5.778  -3.322  1.00  0.00           X  
ATOM     34  H   LEU A   5       9.729  -6.679   0.030  1.00  0.00           H  
ATOM     35  N   ASN A   6       6.591  -7.830   0.211  1.00  0.00           N  
ATOM     36  CA  ASN A   6       5.379  -8.544   0.591  1.00  0.00           C  
ATOM     37  C   ASN A   6       4.714  -7.852   1.786  1.00  0.00           C  
ATOM     38  O   ASN A   6       3.494  -7.789   1.829  1.00  0.00           O  
ATOM     39  CB  ASN A   6       5.663 -10.001   0.906  1.00  0.00           C  
ATOM     40  CEN ASN A   6       5.665 -10.924   0.405  1.00  0.00           X  
ATOM     41  H   ASN A   6       7.471  -8.189   0.549  1.00  0.00           H  
ATOM     42  N   ASP A   7       5.521  -7.261   2.677  1.00  0.00           N  
ATOM     43  CA  ASP A   7       5.029  -6.455   3.801  1.00  0.00           C  
ATOM     44  C   ASP A   7       4.377  -5.158   3.282  1.00  0.00           C  
ATOM     45  O   ASP A   7       3.279  -4.807   3.695  1.00  0.00           O  
ATOM     46  CB  ASP A   7       6.167  -6.130   4.772  1.00  0.00           C  
ATOM     47  CEN ASP A   7       6.565  -6.456   5.651  1.00  0.00           X  
ATOM     48  H   ASP A   7       6.513  -7.448   2.642  1.00  0.00           H  
ATOM     49  N   LEU A   8       4.979  -4.524   2.268  1.00  0.00           N  
ATOM     50  CA  LEU A   8       4.461  -3.295   1.662  1.00  0.00           C  
ATOM     51  C   LEU A   8       3.163  -3.502   0.861  1.00  0.00           C  
ATOM     52  O   LEU A   8       2.248  -2.681   0.916  1.00  0.00           O  
ATOM     53  CB  LEU A   8       5.538  -2.679   0.760  1.00  0.00           C  
ATOM     54  CEN LEU A   8       6.500  -1.490   0.943  1.00  0.00           X  
ATOM     55  H   LEU A   8       5.903  -4.833   2.002  1.00  0.00           H  
ATOM     56  N   LEU A   9       3.090  -4.582   0.075  1.00  0.00           N  
ATOM     57  CA  LEU A   9       1.885  -4.921  -0.683  1.00  0.00           C  
ATOM     58  C   LEU A   9       0.699  -5.183   0.258  1.00  0.00           C  
ATOM     59  O   LEU A   9      -0.387  -4.647   0.040  1.00  0.00           O  
ATOM     60  CB  LEU A   9       2.146  -6.143  -1.573  1.00  0.00           C  
ATOM     61  CEN LEU A   9       2.392  -6.302  -3.085  1.00  0.00           X  
ATOM     62  H   LEU A   9       3.883  -5.205   0.046  1.00  0.00           H  
ATOM     63  N   GLU A  10       0.916  -5.977   1.306  1.00  0.00           N  
ATOM     64  CA  GLU A  10      -0.103  -6.315   2.302  1.00  0.00           C  
ATOM     65  C   GLU A  10      -0.613  -5.062   3.026  1.00  0.00           C  
ATOM     66  O   GLU A  10      -1.826  -4.904   3.195  1.00  0.00           O  
ATOM     67  CB  GLU A  10       0.453  -7.318   3.315  1.00  0.00           C  
ATOM     68  CEN GLU A  10       0.612  -8.921   3.870  1.00  0.00           X  
ATOM     69  H   GLU A  10       1.852  -6.310   1.474  1.00  0.00           H  
ATOM     70  N   ASP A  11       0.284  -4.141   3.373  1.00  0.00           N  
ATOM     71  CA  ASP A  11      -0.056  -2.879   4.025  1.00  0.00           C  
ATOM     72  C   ASP A  11      -0.907  -1.996   3.110  1.00  0.00           C  
ATOM     73  O   ASP A  11      -1.907  -1.425   3.554  1.00  0.00           O  
ATOM     74  CB  ASP A  11       1.214  -2.134   4.445  1.00  0.00           C  
ATOM     75  CEN ASP A  11       1.803  -1.988   5.262  1.00  0.00           X  
ATOM     76  H   ASP A  11       1.266  -4.360   3.265  1.00  0.00           H  
ATOM     77  N   LEU A  12      -0.582  -1.941   1.816  1.00  0.00           N  
ATOM     78  CA  LEU A  12      -1.354  -1.184   0.830  1.00  0.00           C  
ATOM     79  C   LEU A  12      -2.792  -1.711   0.679  1.00  0.00           C  
ATOM     80  O   LEU A  12      -3.756  -0.938   0.711  1.00  0.00           O  
ATOM     81  CB  LEU A  12      -0.634  -1.214  -0.524  1.00  0.00           C  
ATOM     82  CEN LEU A  12       0.217  -0.175  -1.279  1.00  0.00           X  
ATOM     83  H   LEU A  12       0.265  -2.406   1.525  1.00  0.00           H  
ATOM     84  N   GLN A  13      -2.960  -3.033   0.589  1.00  0.00           N  
ATOM     85  CA  GLN A  13      -4.280  -3.667   0.528  1.00  0.00           C  
ATOM     86  C   GLN A  13      -5.128  -3.383   1.774  1.00  0.00           C  
ATOM     87  O   GLN A  13      -6.333  -3.123   1.654  1.00  0.00           O  
ATOM     88  CB  GLN A  13      -4.128  -5.180   0.350  1.00  0.00           C  
ATOM     89  CEN GLN A  13      -4.167  -6.484  -0.810  1.00  0.00           X  
ATOM     90  H   GLN A  13      -2.139  -3.621   0.625  1.00  0.00           H  
ATOM     91  N   GLU A  14      -4.547  -3.411   2.974  1.00  0.00           N  
ATOM     92  CA  GLU A  14      -5.282  -3.063   4.191  1.00  0.00           C  
ATOM     93  C   GLU A  14      -5.777  -1.609   4.145  1.00  0.00           C  
ATOM     94  O   GLU A  14      -6.953  -1.365   4.437  1.00  0.00           O  
ATOM     95  CB  GLU A  14      -4.404  -3.284   5.425  1.00  0.00           C  
ATOM     96  CEN GLU A  14      -3.935  -4.247   6.750  1.00  0.00           X  
ATOM     97  H   GLU A  14      -3.583  -3.710   3.051  1.00  0.00           H  
ATOM     98  N   VAL A  15      -4.962  -0.655   3.673  1.00  0.00           N  
ATOM     99  CA  VAL A  15      -5.383   0.754   3.580  1.00  0.00           C  
ATOM    100  C   VAL A  15      -6.498   0.946   2.562  1.00  0.00           C  
ATOM    101  O   VAL A  15      -7.419   1.718   2.830  1.00  0.00           O  
ATOM    102  CB  VAL A  15      -4.207   1.673   3.201  1.00  0.00           C  
ATOM    103  CEN VAL A  15      -3.783   2.160   3.443  1.00  0.00           X  
ATOM    104  H   VAL A  15      -4.035  -0.915   3.370  1.00  0.00           H  
ATOM    105  N   LEU A  16      -6.472   0.217   1.443  1.00  0.00           N  
ATOM    106  CA  LEU A  16      -7.546   0.267   0.439  1.00  0.00           C  
ATOM    107  C   LEU A  16      -8.864  -0.258   1.007  1.00  0.00           C  
ATOM    108  O   LEU A  16      -9.943   0.304   0.807  1.00  0.00           O  
ATOM    109  CB  LEU A  16      -7.149  -0.536  -0.806  1.00  0.00           C  
ATOM    110  CEN LEU A  16      -6.671  -0.121  -2.210  1.00  0.00           X  
ATOM    111  H   LEU A  16      -5.681  -0.392   1.284  1.00  0.00           H  
ATOM    112  N   LYS A  17      -8.776  -1.334   1.783  1.00  0.00           N  
ATOM    113  CA  LYS A  17      -9.913  -1.872   2.522  1.00  0.00           C  
ATOM    114  C   LYS A  17     -10.472  -0.865   3.531  1.00  0.00           C  
ATOM    115  O   LYS A  17     -11.693  -0.730   3.638  1.00  0.00           O  
ATOM    116  CB  LYS A  17      -9.513  -3.163   3.238  1.00  0.00           C  
ATOM    117  CEN LYS A  17      -9.562  -5.276   3.322  1.00  0.00           X  
ATOM    118  H   LYS A  17      -7.891  -1.817   1.808  1.00  0.00           H  
ATOM    119  N   ASN A  18      -9.619  -0.163   4.271  1.00  0.00           N  
ATOM    120  CA  ASN A  18     -10.040   0.874   5.209  1.00  0.00           C  
ATOM    121  C   ASN A  18     -10.661   2.079   4.495  1.00  0.00           C  
ATOM    122  O   ASN A  18     -11.717   2.548   4.924  1.00  0.00           O  
ATOM    123  CB  ASN A  18      -8.882   1.324   6.081  1.00  0.00           C  
ATOM    124  CEN ASN A  18      -8.463   1.080   7.012  1.00  0.00           X  
ATOM    125  H   ASN A  18      -8.629  -0.339   4.156  1.00  0.00           H  
ATOM    126  N   LEU A  19     -10.098   2.513   3.370  1.00  0.00           N  
ATOM    127  CA  LEU A  19     -10.639   3.606   2.564  1.00  0.00           C  
ATOM    128  C   LEU A  19     -12.034   3.272   2.034  1.00  0.00           C  
ATOM    129  O   LEU A  19     -12.929   4.116   2.088  1.00  0.00           O  
ATOM    130  CB  LEU A  19      -9.690   3.925   1.402  1.00  0.00           C  
ATOM    131  CEN LEU A  19      -8.684   5.065   1.157  1.00  0.00           X  
ATOM    132  H   LEU A  19      -9.267   2.048   3.031  1.00  0.00           H  
ATOM    133  N   HIS A  20     -12.255   2.015   1.644  1.00  0.00           N  
ATOM    134  CA  HIS A  20     -13.576   1.527   1.245  1.00  0.00           C  
ATOM    135  C   HIS A  20     -14.606   1.578   2.386  1.00  0.00           C  
ATOM    136  O   HIS A  20     -15.692   2.131   2.217  1.00  0.00           O  
ATOM    137  CB  HIS A  20     -13.467   0.094   0.713  1.00  0.00           C  
ATOM    138  CEN HIS A  20     -13.324  -0.566  -0.542  1.00  0.00           X  
ATOM    139  H   HIS A  20     -11.456   1.412   1.513  1.00  0.00           H  
ATOM    140  N   LYS A  21     -14.290   1.019   3.567  1.00  0.00           N  
ATOM    141  CA  LYS A  21     -15.225   0.987   4.716  1.00  0.00           C  
ATOM    142  C   LYS A  21     -15.557   2.384   5.248  1.00  0.00           C  
ATOM    143  O   LYS A  21     -16.673   2.598   5.721  1.00  0.00           O  
ATOM    144  CB  LYS A  21     -14.647   0.135   5.847  1.00  0.00           C  
ATOM    145  CEN LYS A  21     -14.645  -1.689   6.919  1.00  0.00           X  
ATOM    146  H   LYS A  21     -13.369   0.614   3.660  1.00  0.00           H  
ATOM    147  N   ASN A  22     -14.605   3.312   5.193  1.00  0.00           N  
ATOM    148  CA  ASN A  22     -14.733   4.641   5.783  1.00  0.00           C  
ATOM    149  C   ASN A  22     -15.602   5.608   4.948  1.00  0.00           C  
ATOM    150  O   ASN A  22     -16.295   6.454   5.522  1.00  0.00           O  
ATOM    151  CB  ASN A  22     -13.363   5.250   6.019  1.00  0.00           C  
ATOM    152  CEN ASN A  22     -12.646   5.290   6.784  1.00  0.00           X  
ATOM    153  H   ASN A  22     -13.727   3.067   4.758  1.00  0.00           H  
ATOM    154  N   ASP A  23     -15.668   5.440   3.616  1.00  0.00           N  
ATOM    155  CA  ASP A  23     -16.269   6.398   2.675  1.00  0.00           C  
ATOM    156  C   ASP A  23     -17.810   6.375   2.676  1.00  0.00           C  
ATOM    157  O   ASP A  23     -18.472   5.946   1.726  1.00  0.00           O  
ATOM    158  CB  ASP A  23     -15.753   6.127   1.260  1.00  0.00           C  
ATOM    159  CEN ASP A  23     -15.038   6.451   0.610  1.00  0.00           X  
ATOM    160  H   ASP A  23     -15.227   4.624   3.214  1.00  0.00           H  
ATOM    161  N   ARG A  24     -18.426   6.891   3.745  1.00  0.00           N  
ATOM    162  CA  ARG A  24     -19.894   7.024   3.793  1.00  0.00           C  
ATOM    163  C   ARG A  24     -20.440   8.389   3.395  1.00  0.00           C  
ATOM    164  O   ARG A  24     -21.657   8.523   3.346  1.00  0.00           O  
ATOM    165  CB  ARG A  24     -20.437   6.624   5.157  1.00  0.00           C  
ATOM    166  CEN ARG A  24     -21.410   5.248   6.977  1.00  0.00           X  
ATOM    167  H   ARG A  24     -17.835   7.275   4.468  1.00  0.00           H  
ATOM    168  N   SER A  25     -19.603   9.386   3.097  1.00  0.00           N  
ATOM    169  CA  SER A  25     -20.103  10.760   2.890  1.00  0.00           C  
ATOM    170  C   SER A  25     -19.959  11.349   1.474  1.00  0.00           C  
ATOM    171  O   SER A  25     -20.351  12.499   1.278  1.00  0.00           O  
ATOM    172  CB  SER A  25     -19.409  11.678   3.877  1.00  0.00           C  
ATOM    173  CEN SER A  25     -19.011  11.886   4.185  1.00  0.00           X  
ATOM    174  H   SER A  25     -18.612   9.232   3.223  1.00  0.00           H  
ATOM    175  N   GLY A  26     -19.441  10.626   0.472  1.00  0.00           N  
ATOM    176  CA  GLY A  26     -19.189  11.229  -0.853  1.00  0.00           C  
ATOM    177  C   GLY A  26     -18.892  10.240  -1.978  1.00  0.00           C  
ATOM    178  O   GLY A  26     -17.739  10.122  -2.383  1.00  0.00           O  
ATOM    179  CEN GLY A  26     -19.189  11.229  -0.853  1.00  0.00           X  
ATOM    180  H   GLY A  26     -19.107   9.688   0.641  1.00  0.00           H  
ATOM    181  N   LYS A  27     -19.931   9.536  -2.452  1.00  0.00           N  
ATOM    182  CA  LYS A  27     -19.903   8.500  -3.501  1.00  0.00           C  
ATOM    183  C   LYS A  27     -18.988   8.775  -4.692  1.00  0.00           C  
ATOM    184  O   LYS A  27     -18.349   7.852  -5.180  1.00  0.00           O  
ATOM    185  CB  LYS A  27     -21.323   8.267  -4.019  1.00  0.00           C  
ATOM    186  CEN LYS A  27     -23.072   7.076  -4.032  1.00  0.00           X  
ATOM    187  H   LYS A  27     -20.801   9.635  -1.944  1.00  0.00           H  
ATOM    188  N   ASP A  28     -18.925  10.018  -5.154  1.00  0.00           N  
ATOM    189  CA  ASP A  28     -18.070  10.342  -6.299  1.00  0.00           C  
ATOM    190  C   ASP A  28     -16.580  10.150  -5.982  1.00  0.00           C  
ATOM    191  O   ASP A  28     -15.826   9.671  -6.823  1.00  0.00           O  
ATOM    192  CB  ASP A  28     -18.324  11.780  -6.757  1.00  0.00           C  
ATOM    193  CEN ASP A  28     -18.859  12.299  -7.452  1.00  0.00           X  
ATOM    194  H   ASP A  28     -19.696  10.641  -4.955  1.00  0.00           H  
ATOM    195  N   ASN A  29     -16.153  10.402  -4.740  1.00  0.00           N  
ATOM    196  CA  ASN A  29     -14.737  10.276  -4.386  1.00  0.00           C  
ATOM    197  C   ASN A  29     -14.313   8.823  -4.109  1.00  0.00           C  
ATOM    198  O   ASN A  29     -13.148   8.483  -4.298  1.00  0.00           O  
ATOM    199  CB  ASN A  29     -14.401  11.148  -3.190  1.00  0.00           C  
ATOM    200  CEN ASN A  29     -14.056  12.122  -3.005  1.00  0.00           X  
ATOM    201  H   ASN A  29     -16.808  10.787  -4.071  1.00  0.00           H  
ATOM    202  N   ILE A  30     -15.228   7.971  -3.636  1.00  0.00           N  
ATOM    203  CA  ILE A  30     -14.934   6.548  -3.405  1.00  0.00           C  
ATOM    204  C   ILE A  30     -14.577   5.862  -4.718  1.00  0.00           C  
ATOM    205  O   ILE A  30     -13.625   5.093  -4.733  1.00  0.00           O  
ATOM    206  CB  ILE A  30     -16.121   5.812  -2.757  1.00  0.00           C  
ATOM    207  CEN ILE A  30     -16.606   5.557  -1.815  1.00  0.00           X  
ATOM    208  H   ILE A  30     -16.176   8.299  -3.516  1.00  0.00           H  
ATOM    209  N   HIS A  31     -15.270   6.165  -5.824  1.00  0.00           N  
ATOM    210  CA  HIS A  31     -14.934   5.582  -7.124  1.00  0.00           C  
ATOM    211  C   HIS A  31     -13.526   5.974  -7.576  1.00  0.00           C  
ATOM    212  O   HIS A  31     -12.734   5.098  -7.917  1.00  0.00           O  
ATOM    213  CB  HIS A  31     -15.957   6.006  -8.183  1.00  0.00           C  
ATOM    214  CEN HIS A  31     -17.150   5.497  -8.773  1.00  0.00           X  
ATOM    215  H   HIS A  31     -16.005   6.857  -5.780  1.00  0.00           H  
ATOM    216  N   ASP A  32     -13.182   7.263  -7.522  1.00  0.00           N  
ATOM    217  CA  ASP A  32     -11.854   7.734  -7.918  1.00  0.00           C  
ATOM    218  C   ASP A  32     -10.748   7.130  -7.040  1.00  0.00           C  
ATOM    219  O   ASP A  32      -9.699   6.741  -7.552  1.00  0.00           O  
ATOM    220  CB  ASP A  32     -11.795   9.262  -7.858  1.00  0.00           C  
ATOM    221  CEN ASP A  32     -11.881  10.075  -8.466  1.00  0.00           X  
ATOM    222  H   ASP A  32     -13.889   7.949  -7.305  1.00  0.00           H  
ATOM    223  N   VAL A  33     -10.996   6.989  -5.735  1.00  0.00           N  
ATOM    224  CA  VAL A  33     -10.048   6.376  -4.789  1.00  0.00           C  
ATOM    225  C   VAL A  33      -9.816   4.901  -5.122  1.00  0.00           C  
ATOM    226  O   VAL A  33      -8.677   4.454  -5.070  1.00  0.00           O  
ATOM    227  CB  VAL A  33     -10.541   6.490  -3.334  1.00  0.00           C  
ATOM    228  CEN VAL A  33     -10.424   6.804  -2.732  1.00  0.00           X  
ATOM    229  H   VAL A  33     -11.903   7.278  -5.396  1.00  0.00           H  
ATOM    230  N   ASP A  34     -10.863   4.153  -5.481  1.00  0.00           N  
ATOM    231  CA  ASP A  34     -10.785   2.734  -5.853  1.00  0.00           C  
ATOM    232  C   ASP A  34      -9.934   2.547  -7.115  1.00  0.00           C  
ATOM    233  O   ASP A  34      -9.023   1.724  -7.119  1.00  0.00           O  
ATOM    234  CB  ASP A  34     -12.185   2.155  -6.071  1.00  0.00           C  
ATOM    235  CEN ASP A  34     -12.896   1.615  -5.580  1.00  0.00           X  
ATOM    236  H   ASP A  34     -11.776   4.583  -5.491  1.00  0.00           H  
ATOM    237  N   ASN A  35     -10.146   3.378  -8.141  1.00  0.00           N  
ATOM    238  CA  ASN A  35      -9.358   3.343  -9.376  1.00  0.00           C  
ATOM    239  C   ASN A  35      -7.878   3.649  -9.114  1.00  0.00           C  
ATOM    240  O   ASN A  35      -7.000   2.970  -9.641  1.00  0.00           O  
ATOM    241  CB  ASN A  35      -9.915   4.303 -10.411  1.00  0.00           C  
ATOM    242  CEN ASN A  35     -10.594   4.284 -11.210  1.00  0.00           X  
ATOM    243  H   ASN A  35     -10.897   4.052  -8.064  1.00  0.00           H  
ATOM    244  N   HIS A  36      -7.585   4.664  -8.298  1.00  0.00           N  
ATOM    245  CA  HIS A  36      -6.203   5.025  -7.988  1.00  0.00           C  
ATOM    246  C   HIS A  36      -5.479   3.891  -7.254  1.00  0.00           C  
ATOM    247  O   HIS A  36      -4.350   3.556  -7.601  1.00  0.00           O  
ATOM    248  CB  HIS A  36      -6.157   6.306  -7.148  1.00  0.00           C  
ATOM    249  CEN HIS A  36      -5.996   7.707  -7.354  1.00  0.00           X  
ATOM    250  H   HIS A  36      -8.334   5.212  -7.896  1.00  0.00           H  
ATOM    251  N   LEU A  37      -6.149   3.237  -6.304  1.00  0.00           N  
ATOM    252  CA  LEU A  37      -5.601   2.107  -5.562  1.00  0.00           C  
ATOM    253  C   LEU A  37      -5.279   0.907  -6.473  1.00  0.00           C  
ATOM    254  O   LEU A  37      -4.182   0.360  -6.383  1.00  0.00           O  
ATOM    255  CB  LEU A  37      -6.583   1.690  -4.460  1.00  0.00           C  
ATOM    256  CEN LEU A  37      -6.601   1.916  -2.936  1.00  0.00           X  
ATOM    257  H   LEU A  37      -7.072   3.561  -6.059  1.00  0.00           H  
ATOM    258  N   GLN A  38      -6.174   0.535  -7.396  1.00  0.00           N  
ATOM    259  CA  GLN A  38      -5.923  -0.552  -8.352  1.00  0.00           C  
ATOM    260  C   GLN A  38      -4.738  -0.232  -9.274  1.00  0.00           C  
ATOM    261  O   GLN A  38      -3.888  -1.099  -9.474  1.00  0.00           O  
ATOM    262  CB  GLN A  38      -7.173  -0.819  -9.195  1.00  0.00           C  
ATOM    263  CEN GLN A  38      -8.557  -1.864  -9.390  1.00  0.00           X  
ATOM    264  H   GLN A  38      -7.032   1.061  -7.483  1.00  0.00           H  
ATOM    265  N   ASN A  39      -4.625   1.010  -9.760  1.00  0.00           N  
ATOM    266  CA  ASN A  39      -3.509   1.406 -10.625  1.00  0.00           C  
ATOM    267  C   ASN A  39      -2.164   1.347  -9.878  1.00  0.00           C  
ATOM    268  O   ASN A  39      -1.183   0.857 -10.426  1.00  0.00           O  
ATOM    269  CB  ASN A  39      -3.728   2.792 -11.204  1.00  0.00           C  
ATOM    270  CEN ASN A  39      -4.144   3.223 -12.065  1.00  0.00           X  
ATOM    271  H   ASN A  39      -5.368   1.671  -9.587  1.00  0.00           H  
ATOM    272  N   VAL A  40      -2.136   1.738  -8.597  1.00  0.00           N  
ATOM    273  CA  VAL A  40      -0.922   1.674  -7.757  1.00  0.00           C  
ATOM    274  C   VAL A  40      -0.510   0.219  -7.484  1.00  0.00           C  
ATOM    275  O   VAL A  40       0.678  -0.105  -7.491  1.00  0.00           O  
ATOM    276  CB  VAL A  40      -1.123   2.398  -6.412  1.00  0.00           C  
ATOM    277  CEN VAL A  40      -0.943   2.956  -6.051  1.00  0.00           X  
ATOM    278  H   VAL A  40      -2.978   2.139  -8.206  1.00  0.00           H  
ATOM    279  N   ILE A  41      -1.469  -0.684  -7.257  1.00  0.00           N  
ATOM    280  CA  ILE A  41      -1.185  -2.124  -7.123  1.00  0.00           C  
ATOM    281  C   ILE A  41      -0.537  -2.686  -8.391  1.00  0.00           C  
ATOM    282  O   ILE A  41       0.485  -3.377  -8.299  1.00  0.00           O  
ATOM    283  CB  ILE A  41      -2.462  -2.928  -6.817  1.00  0.00           C  
ATOM    284  CEN ILE A  41      -3.128  -3.279  -6.028  1.00  0.00           X  
ATOM    285  H   ILE A  41      -2.429  -0.369  -7.243  1.00  0.00           H  
ATOM    286  N   GLU A  42      -1.121  -2.416  -9.558  1.00  0.00           N  
ATOM    287  CA  GLU A  42      -0.595  -2.882 -10.844  1.00  0.00           C  
ATOM    288  C   GLU A  42       0.848  -2.404 -11.058  1.00  0.00           C  
ATOM    289  O   GLU A  42       1.719  -3.211 -11.383  1.00  0.00           O  
ATOM    290  CB  GLU A  42      -1.486  -2.401 -11.992  1.00  0.00           C  
ATOM    291  CEN GLU A  42      -2.726  -2.697 -13.122  1.00  0.00           X  
ATOM    292  H   GLU A  42      -1.935  -1.817  -9.572  1.00  0.00           H  
ATOM    293  N   ASP A  43       1.135  -1.140 -10.756  1.00  0.00           N  
ATOM    294  CA  ASP A  43       2.469  -0.560 -10.904  1.00  0.00           C  
ATOM    295  C   ASP A  43       3.498  -1.204  -9.964  1.00  0.00           C  
ATOM    296  O   ASP A  43       4.617  -1.520 -10.385  1.00  0.00           O  
ATOM    297  CB  ASP A  43       2.414   0.950 -10.659  1.00  0.00           C  
ATOM    298  CEN ASP A  43       2.350   1.826 -11.174  1.00  0.00           X  
ATOM    299  H   ASP A  43       0.375  -0.514 -10.532  1.00  0.00           H  
ATOM    300  N   ILE A  44       3.119  -1.495  -8.708  1.00  0.00           N  
ATOM    301  CA  ILE A  44       4.016  -2.168  -7.754  1.00  0.00           C  
ATOM    302  C   ILE A  44       4.379  -3.549  -8.290  1.00  0.00           C  
ATOM    303  O   ILE A  44       5.552  -3.920  -8.275  1.00  0.00           O  
ATOM    304  CB  ILE A  44       3.381  -2.312  -6.359  1.00  0.00           C  
ATOM    305  CEN ILE A  44       3.224  -1.826  -5.395  1.00  0.00           X  
ATOM    306  H   ILE A  44       2.167  -1.288  -8.444  1.00  0.00           H  
ATOM    307  N   HIS A  45       3.408  -4.313  -8.790  1.00  0.00           N  
ATOM    308  CA  HIS A  45       3.659  -5.635  -9.349  1.00  0.00           C  
ATOM    309  C   HIS A  45       4.679  -5.620 -10.497  1.00  0.00           C  
ATOM    310  O   HIS A  45       5.688  -6.334 -10.437  1.00  0.00           O  
ATOM    311  CB  HIS A  45       2.345  -6.255  -9.834  1.00  0.00           C  
ATOM    312  CEN HIS A  45       1.335  -7.130  -9.338  1.00  0.00           X  
ATOM    313  H   HIS A  45       2.468  -3.942  -8.820  1.00  0.00           H  
ATOM    314  N   ASP A  46       4.487  -4.759 -11.487  1.00  0.00           N  
ATOM    315  CA  ASP A  46       5.391  -4.631 -12.629  1.00  0.00           C  
ATOM    316  C   ASP A  46       6.805  -4.231 -12.195  1.00  0.00           C  
ATOM    317  O   ASP A  46       7.798  -4.810 -12.664  1.00  0.00           O  
ATOM    318  CB  ASP A  46       4.842  -3.610 -13.628  1.00  0.00           C  
ATOM    319  CEN ASP A  46       4.306  -3.569 -14.493  1.00  0.00           X  
ATOM    320  H   ASP A  46       3.640  -4.210 -11.491  1.00  0.00           H  
ATOM    321  N   PHE A  47       6.921  -3.301 -11.246  1.00  0.00           N  
ATOM    322  CA  PHE A  47       8.214  -2.838 -10.750  1.00  0.00           C  
ATOM    323  C   PHE A  47       8.979  -3.974 -10.058  1.00  0.00           C  
ATOM    324  O   PHE A  47      10.187  -4.124 -10.268  1.00  0.00           O  
ATOM    325  CB  PHE A  47       8.025  -1.663  -9.788  1.00  0.00           C  
ATOM    326  CEN PHE A  47       8.097  -0.076  -9.822  1.00  0.00           X  
ATOM    327  H   PHE A  47       6.081  -2.923 -10.834  1.00  0.00           H  
ATOM    328  N   MET A  48       8.292  -4.819  -9.285  1.00  0.00           N  
ATOM    329  CA  MET A  48       8.880  -5.976  -8.612  1.00  0.00           C  
ATOM    330  C   MET A  48       9.452  -6.979  -9.609  1.00  0.00           C  
ATOM    331  O   MET A  48      10.587  -7.440  -9.439  1.00  0.00           O  
ATOM    332  CB  MET A  48       7.837  -6.654  -7.726  1.00  0.00           C  
ATOM    333  CEN MET A  48       7.394  -6.924  -6.050  1.00  0.00           X  
ATOM    334  H   MET A  48       7.302  -4.642  -9.172  1.00  0.00           H  
ATOM    335  N   GLN A  49       8.697  -7.316 -10.653  1.00  0.00           N  
ATOM    336  CA  GLN A  49       9.136  -8.242 -11.687  1.00  0.00           C  
ATOM    337  C   GLN A  49      10.423  -7.741 -12.361  1.00  0.00           C  
ATOM    338  O   GLN A  49      11.422  -8.471 -12.409  1.00  0.00           O  
ATOM    339  CB  GLN A  49       8.035  -8.432 -12.734  1.00  0.00           C  
ATOM    340  CEN GLN A  49       6.750  -9.485 -13.268  1.00  0.00           X  
ATOM    341  H   GLN A  49       7.760  -6.936 -10.712  1.00  0.00           H  
ATOM    342  N   ALA A  50      10.446  -6.476 -12.780  1.00  0.00           N  
ATOM    343  CA  ALA A  50      11.598  -5.867 -13.439  1.00  0.00           C  
ATOM    344  C   ALA A  50      12.848  -5.842 -12.535  1.00  0.00           C  
ATOM    345  O   ALA A  50      13.950  -6.146 -12.998  1.00  0.00           O  
ATOM    346  CB  ALA A  50      11.244  -4.460 -13.897  1.00  0.00           C  
ATOM    347  CEN ALA A  50      11.245  -4.460 -13.896  1.00  0.00           X  
ATOM    348  H   ALA A  50       9.618  -5.914 -12.656  1.00  0.00           H  
ATOM    349  N   ALA A  51      12.692  -5.559 -11.240  1.00  0.00           N  
ATOM    350  CA  ALA A  51      13.799  -5.522 -10.285  1.00  0.00           C  
ATOM    351  C   ALA A  51      14.396  -6.920 -10.047  1.00  0.00           C  
ATOM    352  O   ALA A  51      15.620  -7.078  -9.985  1.00  0.00           O  
ATOM    353  CB  ALA A  51      13.334  -4.910  -8.972  1.00  0.00           C  
ATOM    354  CEN ALA A  51      13.335  -4.911  -8.972  1.00  0.00           X  
ATOM    355  H   ALA A  51      11.773  -5.295 -10.913  1.00  0.00           H  
ATOM    356  N   ALA A  52      13.558  -7.958  -9.979  1.00  0.00           N  
ATOM    357  CA  ALA A  52      13.993  -9.341  -9.808  1.00  0.00           C  
ATOM    358  C   ALA A  52      14.799  -9.834 -11.024  1.00  0.00           C  
ATOM    359  O   ALA A  52      15.863 -10.439 -10.855  1.00  0.00           O  
ATOM    360  CB  ALA A  52      12.790 -10.240  -9.561  1.00  0.00           C  
ATOM    361  CEN ALA A  52      12.791 -10.240  -9.562  1.00  0.00           X  
ATOM    362  H   ALA A  52      12.569  -7.772 -10.051  1.00  0.00           H  
ATOM    363  N   ALA A  53      14.342  -9.536 -12.243  1.00  0.00           N  
ATOM    364  CA  ALA A  53      15.044  -9.915 -13.467  1.00  0.00           C  
ATOM    365  C   ALA A  53      16.401  -9.204 -13.579  1.00  0.00           C  
ATOM    366  O   ALA A  53      17.420  -9.856 -13.819  1.00  0.00           O  
ATOM    367  CB  ALA A  53      14.179  -9.613 -14.682  1.00  0.00           C  
ATOM    368  CEN ALA A  53      14.180  -9.613 -14.682  1.00  0.00           X  
ATOM    369  H   ALA A  53      13.480  -9.019 -12.328  1.00  0.00           H  
ATOM    370  N   ALA A  54      16.456  -7.895 -13.311  1.00  0.00           N  
ATOM    371  CA  ALA A  54      17.679  -7.100 -13.414  1.00  0.00           C  
ATOM    372  C   ALA A  54      18.749  -7.536 -12.398  1.00  0.00           C  
ATOM    373  O   ALA A  54      19.927  -7.670 -12.750  1.00  0.00           O  
ATOM    374  CB  ALA A  54      17.352  -5.624 -13.239  1.00  0.00           C  
ATOM    375  CEN ALA A  54      17.353  -5.625 -13.239  1.00  0.00           X  
ATOM    376  H   ALA A  54      15.595  -7.418 -13.079  1.00  0.00           H  
ATOM    377  N   ALA A  55      18.354  -7.825 -11.154  1.00  0.00           N  
ATOM    378  CA  ALA A  55      19.260  -8.329 -10.126  1.00  0.00           C  
ATOM    379  C   ALA A  55      19.794  -9.734 -10.471  1.00  0.00           C  
ATOM    380  O   ALA A  55      21.004  -9.973 -10.409  1.00  0.00           O  
ATOM    381  CB  ALA A  55      18.558  -8.339  -8.776  1.00  0.00           C  
ATOM    382  CEN ALA A  55      18.559  -8.340  -8.776  1.00  0.00           X  
ATOM    383  H   ALA A  55      17.388  -7.657 -10.911  1.00  0.00           H  
ATOM    384  N   ASN A  56      18.913 -10.652 -10.883  1.00  0.00           N  
ATOM    385  CA  ASN A  56      19.290 -12.019 -11.248  1.00  0.00           C  
ATOM    386  C   ASN A  56      20.190 -12.093 -12.486  1.00  0.00           C  
ATOM    387  O   ASN A  56      21.041 -12.984 -12.548  1.00  0.00           O  
ATOM    388  CB  ASN A  56      18.057 -12.878 -11.460  1.00  0.00           C  
ATOM    389  CEN ASN A  56      17.440 -13.513 -10.897  1.00  0.00           X  
ATOM    390  H   ASN A  56      17.937 -10.397 -10.917  1.00  0.00           H  
ATOM    391  N   CYS A  57      20.111 -11.134 -13.414  1.00  0.00           N  
ATOM    392  CA  CYS A  57      20.948 -11.113 -14.620  1.00  0.00           C  
ATOM    393  C   CYS A  57      22.432 -11.399 -14.335  1.00  0.00           C  
ATOM    394  O   CYS A  57      23.071 -12.115 -15.104  1.00  0.00           O  
ATOM    395  CB  CYS A  57      20.770  -9.676 -15.111  1.00  0.00           C  
ATOM    396  CEN CYS A  57      20.252  -9.316 -15.920  1.00  0.00           X  
ATOM    397  H   CYS A  57      19.360 -10.461 -13.348  1.00  0.00           H  
ATOM    398  N   ARG A  58      23.001 -10.943 -13.206  1.00  0.00           N  
ATOM    399  CA  ARG A  58      24.436 -11.150 -12.922  1.00  0.00           C  
ATOM    400  C   ARG A  58      24.894 -12.604 -12.803  1.00  0.00           C  
ATOM    401  O   ARG A  58      26.086 -12.844 -12.977  1.00  0.00           O  
ATOM    402  CB  ARG A  58      24.863 -10.370 -11.687  1.00  0.00           C  
ATOM    403  CEN ARG A  58      25.759  -8.548 -10.263  1.00  0.00           X  
ATOM    404  H   ARG A  58      22.420 -10.441 -12.551  1.00  0.00           H  
ATOM    405  N   LYS A  59      24.004 -13.591 -12.609  1.00  0.00           N  
ATOM    406  CA  LYS A  59      24.461 -14.984 -12.391  1.00  0.00           C  
ATOM    407  C   LYS A  59      25.405 -15.472 -13.499  1.00  0.00           C  
ATOM    408  O   LYS A  59      26.263 -16.303 -13.229  1.00  0.00           O  
ATOM    409  CB  LYS A  59      23.261 -15.927 -12.288  1.00  0.00           C  
ATOM    410  CEN LYS A  59      21.971 -17.088 -11.078  1.00  0.00           X  
ATOM    411  H   LYS A  59      23.036 -13.419 -12.836  1.00  0.00           H  
ATOM    412  N   GLY A  60      25.299 -14.922 -14.711  1.00  0.00           N  
ATOM    413  CA  GLY A  60      26.070 -15.320 -15.889  1.00  0.00           C  
ATOM    414  C   GLY A  60      27.381 -14.570 -16.136  1.00  0.00           C  
ATOM    415  O   GLY A  60      27.985 -14.805 -17.174  1.00  0.00           O  
ATOM    416  CEN GLY A  60      26.071 -15.320 -15.889  1.00  0.00           X  
ATOM    417  H   GLY A  60      24.558 -14.249 -14.866  1.00  0.00           H  
ATOM    418  N   SER A  61      27.855 -13.703 -15.230  1.00  0.00           N  
ATOM    419  CA  SER A  61      29.059 -12.898 -15.506  1.00  0.00           C  
ATOM    420  C   SER A  61      30.356 -13.558 -15.015  1.00  0.00           C  
ATOM    421  O   SER A  61      31.442 -13.032 -15.242  1.00  0.00           O  
ATOM    422  CB  SER A  61      28.909 -11.528 -14.875  1.00  0.00           C  
ATOM    423  CEN SER A  61      28.765 -11.148 -14.513  1.00  0.00           X  
ATOM    424  H   SER A  61      27.460 -13.700 -14.301  1.00  0.00           H  
ATOM    425  N   PRO A  62      30.297 -14.733 -14.353  1.00  0.00           N  
ATOM    426  CA  PRO A  62      31.468 -15.370 -13.769  1.00  0.00           C  
ATOM    427  C   PRO A  62      32.305 -15.970 -14.913  1.00  0.00           C  
ATOM    428  O   PRO A  62      32.168 -17.133 -15.271  1.00  0.00           O  
ATOM    429  CB  PRO A  62      30.900 -16.437 -12.818  1.00  0.00           C  
ATOM    430  CEN PRO A  62      29.322 -15.851 -13.411  1.00  0.00           X  
ATOM    431  N   GLY A  63      33.125 -15.135 -15.548  1.00  0.00           N  
ATOM    432  CA  GLY A  63      33.960 -15.521 -16.688  1.00  0.00           C  
ATOM    433  C   GLY A  63      35.446 -15.522 -16.361  1.00  0.00           C  
ATOM    434  O   GLY A  63      36.192 -14.683 -16.849  1.00  0.00           O  
ATOM    435  CEN GLY A  63      33.960 -15.521 -16.689  1.00  0.00           X  
ATOM    436  H   GLY A  63      33.075 -14.155 -15.311  1.00  0.00           H  
ATOM    437  N   SER A  64      35.903 -16.430 -15.508  1.00  0.00           N  
ATOM    438  CA  SER A  64      37.316 -16.457 -15.137  1.00  0.00           C  
ATOM    439  C   SER A  64      37.805 -17.885 -15.320  1.00  0.00           C  
ATOM    440  O   SER A  64      37.204 -18.803 -14.762  1.00  0.00           O  
ATOM    441  CB  SER A  64      37.520 -15.984 -13.712  1.00  0.00           C  
ATOM    442  CEN SER A  64      37.417 -15.901 -13.184  1.00  0.00           X  
ATOM    443  H   SER A  64      35.362 -17.264 -15.356  1.00  0.00           H  
ATOM    444  N   PRO A  65      38.846 -18.099 -16.140  1.00  0.00           N  
ATOM    445  CA  PRO A  65      39.376 -19.427 -16.366  1.00  0.00           C  
ATOM    446  C   PRO A  65      40.129 -19.834 -15.098  1.00  0.00           C  
ATOM    447  O   PRO A  65      40.707 -19.000 -14.404  1.00  0.00           O  
ATOM    448  CB  PRO A  65      40.292 -19.287 -17.593  1.00  0.00           C  
ATOM    449  CEN PRO A  65      39.808 -17.570 -17.520  1.00  0.00           X  
ATOM    450  N   ALA A  66      40.137 -21.133 -14.791  1.00  0.00           N  
ATOM    451  CA  ALA A  66      40.829 -21.603 -13.610  1.00  0.00           C  
ATOM    452  C   ALA A  66      42.289 -21.798 -14.033  1.00  0.00           C  
ATOM    453  O   ALA A  66      42.703 -22.862 -14.497  1.00  0.00           O  
ATOM    454  CB  ALA A  66      40.213 -22.885 -13.070  1.00  0.00           C  
ATOM    455  CEN ALA A  66      40.214 -22.885 -13.070  1.00  0.00           X  
ATOM    456  H   ALA A  66      39.878 -21.802 -15.504  1.00  0.00           H  
ATOM    457  N   GLY A  67      43.040 -20.702 -13.974  1.00  0.00           N  
ATOM    458  CA  GLY A  67      44.430 -20.668 -14.380  1.00  0.00           C  
ATOM    459  C   GLY A  67      45.276 -21.314 -13.294  1.00  0.00           C  
ATOM    460  O   GLY A  67      44.890 -21.331 -12.131  1.00  0.00           O  
ATOM    461  CEN GLY A  67      44.430 -20.668 -14.380  1.00  0.00           X  
ATOM    462  H   GLY A  67      42.630 -19.874 -13.572  1.00  0.00           H  
ATOM    463  N   SER A  68      46.405 -21.882 -13.699  1.00  0.00           N  
ATOM    464  CA  SER A  68      47.406 -22.498 -12.823  1.00  0.00           C  
ATOM    465  C   SER A  68      48.769 -22.363 -13.508  1.00  0.00           C  
ATOM    466  O   SER A  68      49.393 -23.373 -13.834  1.00  0.00           O  
ATOM    467  CB  SER A  68      47.072 -23.951 -12.547  1.00  0.00           C  
ATOM    468  CEN SER A  68      46.884 -24.454 -12.632  1.00  0.00           X  
ATOM    469  H   SER A  68      46.758 -21.536 -14.579  1.00  0.00           H  
ATOM    470  N   PRO A  69      49.248 -21.139 -13.780  1.00  0.00           N  
ATOM    471  CA  PRO A  69      50.534 -20.982 -14.436  1.00  0.00           C  
ATOM    472  C   PRO A  69      51.626 -21.318 -13.417  1.00  0.00           C  
ATOM    473  O   PRO A  69      51.463 -21.152 -12.209  1.00  0.00           O  
ATOM    474  CB  PRO A  69      50.568 -19.512 -14.888  1.00  0.00           C  
ATOM    475  CEN PRO A  69      48.962 -19.435 -14.113  1.00  0.00           X  
ATOM    476  N   THR A  70      52.745 -21.827 -13.917  1.00  0.00           N  
ATOM    477  CA  THR A  70      53.926 -22.118 -13.110  1.00  0.00           C  
ATOM    478  C   THR A  70      55.003 -21.093 -13.464  1.00  0.00           C  
ATOM    479  O   THR A  70      55.263 -20.839 -14.639  1.00  0.00           O  
ATOM    480  CB  THR A  70      54.460 -23.543 -13.345  1.00  0.00           C  
ATOM    481  CEN THR A  70      54.397 -24.124 -13.333  1.00  0.00           X  
ATOM    482  H   THR A  70      52.890 -21.806 -14.918  1.00  0.00           H  
ATOM    483  N   SER A  71      55.596 -20.474 -12.442  1.00  0.00           N  
ATOM    484  CA  SER A  71      56.660 -19.484 -12.573  1.00  0.00           C  
ATOM    485  C   SER A  71      57.945 -20.119 -13.099  1.00  0.00           C  
ATOM    486  O   SER A  71      58.372 -21.128 -12.543  1.00  0.00           O  
ATOM    487  CB  SER A  71      56.912 -18.811 -11.238  1.00  0.00           C  
ATOM    488  CEN SER A  71      56.957 -18.752 -10.700  1.00  0.00           X  
ATOM    489  H   SER A  71      55.291 -20.688 -11.505  1.00  0.00           H  
ATOM    490  N   THR A  72      58.599 -19.487 -14.078  1.00  0.00           N  
ATOM    491  CA  THR A  72      59.865 -19.987 -14.634  1.00  0.00           C  
ATOM    492  C   THR A  72      60.774 -18.810 -15.008  1.00  0.00           C  
ATOM    493  O   THR A  72      60.703 -18.286 -16.110  1.00  0.00           O  
ATOM    494  CB  THR A  72      59.639 -20.870 -15.875  1.00  0.00           C  
ATOM    495  CEN THR A  72      59.413 -21.341 -16.136  1.00  0.00           X  
ATOM    496  H   THR A  72      58.301 -18.566 -14.354  1.00  0.00           H  
ATOM    497  N   GLU A  73      61.564 -18.422 -14.007  1.00  0.00           N  
ATOM    498  CA  GLU A  73      62.590 -17.367 -13.926  1.00  0.00           C  
ATOM    499  C   GLU A  73      62.511 -16.043 -14.721  1.00  0.00           C  
ATOM    500  O   GLU A  73      62.687 -15.952 -15.931  1.00  0.00           O  
ATOM    501  CB  GLU A  73      63.927 -18.024 -14.276  1.00  0.00           C  
ATOM    502  CEN GLU A  73      65.363 -18.801 -13.788  1.00  0.00           X  
ATOM    503  H   GLU A  73      61.766 -19.169 -13.358  1.00  0.00           H  
ATOM    504  N   GLU A  74      62.288 -14.998 -13.915  1.00  0.00           N  
ATOM    505  CA  GLU A  74      62.164 -13.570 -14.199  1.00  0.00           C  
ATOM    506  C   GLU A  74      63.431 -12.907 -14.759  1.00  0.00           C  
ATOM    507  O   GLU A  74      64.552 -13.183 -14.332  1.00  0.00           O  
ATOM    508  CB  GLU A  74      61.732 -12.839 -12.926  1.00  0.00           C  
ATOM    509  CEN GLU A  74      60.507 -12.156 -11.959  1.00  0.00           X  
ATOM    510  H   GLU A  74      62.341 -15.198 -12.927  1.00  0.00           H  
ATOM    511  N   GLY A  75      63.222 -11.910 -15.621  1.00  0.00           N  
ATOM    512  CA  GLY A  75      64.273 -11.093 -16.223  1.00  0.00           C  
ATOM    513  C   GLY A  75      63.722  -9.706 -16.543  1.00  0.00           C  
ATOM    514  O   GLY A  75      62.536  -9.543 -16.813  1.00  0.00           O  
ATOM    515  CEN GLY A  75      64.273 -11.093 -16.223  1.00  0.00           X  
ATOM    516  H   GLY A  75      62.273 -11.593 -15.753  1.00  0.00           H  
ATOM    517  N   THR A  76      64.594  -8.713 -16.446  1.00  0.00           N  
ATOM    518  CA  THR A  76      64.364  -7.278 -16.629  1.00  0.00           C  
ATOM    519  C   THR A  76      64.153  -6.886 -18.102  1.00  0.00           C  
ATOM    520  O   THR A  76      64.692  -7.532 -18.991  1.00  0.00           O  
ATOM    521  CB  THR A  76      65.536  -6.456 -16.063  1.00  0.00           C  
ATOM    522  CEN THR A  76      65.886  -6.295 -15.623  1.00  0.00           X  
ATOM    523  H   THR A  76      65.530  -8.973 -16.170  1.00  0.00           H  
ATOM    524  N   SER A  77      63.393  -5.798 -18.295  1.00  0.00           N  
ATOM    525  CA  SER A  77      63.088  -5.018 -19.516  1.00  0.00           C  
ATOM    526  C   SER A  77      62.919  -5.701 -20.883  1.00  0.00           C  
ATOM    527  O   SER A  77      63.778  -6.467 -21.291  1.00  0.00           O  
ATOM    528  CB  SER A  77      64.170  -3.965 -19.660  1.00  0.00           C  
ATOM    529  CEN SER A  77      64.666  -3.742 -19.650  1.00  0.00           X  
ATOM    530  H   SER A  77      63.266  -5.247 -17.457  1.00  0.00           H  
ATOM    531  N   GLU A  78      61.969  -5.209 -21.692  1.00  0.00           N  
ATOM    532  CA  GLU A  78      61.757  -5.716 -23.064  1.00  0.00           C  
ATOM    533  C   GLU A  78      61.310  -4.585 -24.010  1.00  0.00           C  
ATOM    534  O   GLU A  78      60.474  -3.749 -23.680  1.00  0.00           O  
ATOM    535  CB  GLU A  78      60.722  -6.843 -23.068  1.00  0.00           C  
ATOM    536  CEN GLU A  78      60.350  -8.506 -23.093  1.00  0.00           X  
ATOM    537  H   GLU A  78      61.725  -4.239 -21.568  1.00  0.00           H  
ATOM    538  N   SER A  79      61.904  -4.544 -25.201  1.00  0.00           N  
ATOM    539  CA  SER A  79      61.599  -3.586 -26.266  1.00  0.00           C  
ATOM    540  C   SER A  79      60.857  -4.291 -27.401  1.00  0.00           C  
ATOM    541  O   SER A  79      61.337  -5.321 -27.877  1.00  0.00           O  
ATOM    542  CB  SER A  79      62.871  -2.938 -26.777  1.00  0.00           C  
ATOM    543  CEN SER A  79      63.394  -2.886 -26.918  1.00  0.00           X  
ATOM    544  H   SER A  79      62.514  -5.307 -25.461  1.00  0.00           H  
ATOM    545  N   ALA A  80      59.754  -3.726 -27.889  1.00  0.00           N  
ATOM    546  CA  ALA A  80      58.994  -4.288 -29.004  1.00  0.00           C  
ATOM    547  C   ALA A  80      58.304  -3.155 -29.786  1.00  0.00           C  
ATOM    548  O   ALA A  80      58.023  -2.083 -29.256  1.00  0.00           O  
ATOM    549  CB  ALA A  80      57.978  -5.305 -28.503  1.00  0.00           C  
ATOM    550  CEN ALA A  80      57.979  -5.304 -28.503  1.00  0.00           X  
ATOM    551  H   ALA A  80      59.486  -2.806 -27.562  1.00  0.00           H  
ATOM    552  N   THR A  81      58.097  -3.407 -31.074  1.00  0.00           N  
ATOM    553  CA  THR A  81      57.436  -2.559 -32.073  1.00  0.00           C  
ATOM    554  C   THR A  81      55.920  -2.801 -32.159  1.00  0.00           C  
ATOM    555  O   THR A  81      55.518  -3.943 -32.383  1.00  0.00           O  
ATOM    556  CB  THR A  81      58.049  -2.774 -33.469  1.00  0.00           C  
ATOM    557  CEN THR A  81      58.503  -2.771 -33.837  1.00  0.00           X  
ATOM    558  H   THR A  81      58.336  -4.330 -31.406  1.00  0.00           H  
ATOM    559  N   PRO A  82      55.072  -1.755 -32.064  1.00  0.00           N  
ATOM    560  CA  PRO A  82      53.619  -1.886 -32.169  1.00  0.00           C  
ATOM    561  C   PRO A  82      53.197  -2.248 -33.603  1.00  0.00           C  
ATOM    562  O   PRO A  82      53.830  -1.841 -34.576  1.00  0.00           O  
ATOM    563  CB  PRO A  82      53.089  -0.510 -31.736  1.00  0.00           C  
ATOM    564  CEN PRO A  82      54.820  -0.095 -31.608  1.00  0.00           X  
ATOM    565  N   GLU A  83      52.125  -3.032 -33.723  1.00  0.00           N  
ATOM    566  CA  GLU A  83      51.499  -3.417 -34.994  1.00  0.00           C  
ATOM    567  C   GLU A  83      50.568  -2.319 -35.533  1.00  0.00           C  
ATOM    568  O   GLU A  83      49.825  -1.660 -34.801  1.00  0.00           O  
ATOM    569  CB  GLU A  83      50.722  -4.725 -34.826  1.00  0.00           C  
ATOM    570  CEN GLU A  83      50.626  -6.418 -34.994  1.00  0.00           X  
ATOM    571  H   GLU A  83      51.665  -3.342 -32.881  1.00  0.00           H  
ATOM    572  N   SER A  84      50.662  -2.140 -36.847  1.00  0.00           N  
ATOM    573  CA  SER A  84      49.909  -1.223 -37.699  1.00  0.00           C  
ATOM    574  C   SER A  84      48.589  -1.814 -38.198  1.00  0.00           C  
ATOM    575  O   SER A  84      48.500  -3.009 -38.463  1.00  0.00           O  
ATOM    576  CB  SER A  84      50.768  -0.805 -38.877  1.00  0.00           C  
ATOM    577  CEN SER A  84      51.133  -0.842 -39.277  1.00  0.00           X  
ATOM    578  H   SER A  84      51.292  -2.773 -37.320  1.00  0.00           H  
ATOM    579  N   GLY A  85      47.591  -0.959 -38.468  1.00  0.00           N  
ATOM    580  CA  GLY A  85      46.340  -1.409 -39.096  1.00  0.00           C  
ATOM    581  C   GLY A  85      45.043  -1.009 -38.376  1.00  0.00           C  
ATOM    582  O   GLY A  85      44.730  -1.601 -37.348  1.00  0.00           O  
ATOM    583  CEN GLY A  85      46.340  -1.409 -39.096  1.00  0.00           X  
ATOM    584  H   GLY A  85      47.765   0.033 -38.389  1.00  0.00           H  
ATOM    585  N   PRO A  86      44.250  -0.058 -38.904  1.00  0.00           N  
ATOM    586  CA  PRO A  86      42.988   0.372 -38.298  1.00  0.00           C  
ATOM    587  C   PRO A  86      41.916  -0.732 -38.374  1.00  0.00           C  
ATOM    588  O   PRO A  86      41.801  -1.439 -39.376  1.00  0.00           O  
ATOM    589  CB  PRO A  86      42.595   1.619 -39.109  1.00  0.00           C  
ATOM    590  CEN PRO A  86      44.062   1.234 -40.050  1.00  0.00           X  
ATOM    591  N   GLY A  87      41.127  -0.870 -37.306  1.00  0.00           N  
ATOM    592  CA  GLY A  87      39.996  -1.795 -37.200  1.00  0.00           C  
ATOM    593  C   GLY A  87      38.724  -1.242 -37.849  1.00  0.00           C  
ATOM    594  O   GLY A  87      38.598  -0.050 -38.109  1.00  0.00           O  
ATOM    595  CEN GLY A  87      39.996  -1.795 -37.200  1.00  0.00           X  
ATOM    596  H   GLY A  87      41.274  -0.238 -36.533  1.00  0.00           H  
ATOM    597  N   THR A  88      37.797  -2.152 -38.116  1.00  0.00           N  
ATOM    598  CA  THR A  88      36.446  -1.997 -38.665  1.00  0.00           C  
ATOM    599  C   THR A  88      35.315  -1.858 -37.639  1.00  0.00           C  
ATOM    600  O   THR A  88      35.118  -2.734 -36.799  1.00  0.00           O  
ATOM    601  CB  THR A  88      36.107  -3.186 -39.582  1.00  0.00           C  
ATOM    602  CEN THR A  88      36.218  -3.527 -40.044  1.00  0.00           X  
ATOM    603  H   THR A  88      38.073  -3.115 -37.992  1.00  0.00           H  
ATOM    604  N   SER A  89      34.501  -0.815 -37.812  1.00  0.00           N  
ATOM    605  CA  SER A  89      33.326  -0.467 -37.005  1.00  0.00           C  
ATOM    606  C   SER A  89      32.098  -1.323 -37.336  1.00  0.00           C  
ATOM    607  O   SER A  89      31.856  -1.664 -38.492  1.00  0.00           O  
ATOM    608  CB  SER A  89      32.999   1.002 -37.191  1.00  0.00           C  
ATOM    609  CEN SER A  89      32.943   1.483 -37.439  1.00  0.00           X  
ATOM    610  H   SER A  89      34.667  -0.214 -38.609  1.00  0.00           H  
ATOM    611  N   THR A  90      31.264  -1.614 -36.337  1.00  0.00           N  
ATOM    612  CA  THR A  90      29.988  -2.324 -36.514  1.00  0.00           C  
ATOM    613  C   THR A  90      28.957  -1.694 -35.584  1.00  0.00           C  
ATOM    614  O   THR A  90      29.296  -1.138 -34.543  1.00  0.00           O  
ATOM    615  CB  THR A  90      30.105  -3.830 -36.214  1.00  0.00           C  
ATOM    616  CEN THR A  90      30.329  -4.359 -36.319  1.00  0.00           X  
ATOM    617  H   THR A  90      31.383  -1.142 -35.452  1.00  0.00           H  
ATOM    618  N   GLU A  91      27.716  -1.718 -36.056  1.00  0.00           N  
ATOM    619  CA  GLU A  91      26.477  -1.272 -35.422  1.00  0.00           C  
ATOM    620  C   GLU A  91      25.894  -2.323 -34.446  1.00  0.00           C  
ATOM    621  O   GLU A  91      25.789  -3.501 -34.807  1.00  0.00           O  
ATOM    622  CB  GLU A  91      25.443  -0.924 -36.496  1.00  0.00           C  
ATOM    623  CEN GLU A  91      24.649   0.234 -37.461  1.00  0.00           X  
ATOM    624  H   GLU A  91      27.597  -2.041 -37.007  1.00  0.00           H  
ATOM    625  N   PRO A  92      25.506  -1.929 -33.216  1.00  0.00           N  
ATOM    626  CA  PRO A  92      24.878  -2.812 -32.236  1.00  0.00           C  
ATOM    627  C   PRO A  92      23.507  -3.320 -32.711  1.00  0.00           C  
ATOM    628  O   PRO A  92      22.736  -2.591 -33.323  1.00  0.00           O  
ATOM    629  CB  PRO A  92      24.765  -1.939 -30.976  1.00  0.00           C  
ATOM    630  CEN PRO A  92      25.450  -0.669 -32.026  1.00  0.00           X  
ATOM    631  N   SER A  93      23.176  -4.572 -32.388  1.00  0.00           N  
ATOM    632  CA  SER A  93      21.868  -5.157 -32.710  1.00  0.00           C  
ATOM    633  C   SER A  93      20.793  -4.690 -31.727  1.00  0.00           C  
ATOM    634  O   SER A  93      21.056  -4.492 -30.543  1.00  0.00           O  
ATOM    635  CB  SER A  93      21.958  -6.671 -32.711  1.00  0.00           C  
ATOM    636  CEN SER A  93      22.117  -7.171 -32.566  1.00  0.00           X  
ATOM    637  H   SER A  93      23.813  -5.105 -31.814  1.00  0.00           H  
ATOM    638  N   GLU A  94      19.571  -4.551 -32.234  1.00  0.00           N  
ATOM    639  CA  GLU A  94      18.360  -4.218 -31.490  1.00  0.00           C  
ATOM    640  C   GLU A  94      17.769  -5.458 -30.796  1.00  0.00           C  
ATOM    641  O   GLU A  94      17.701  -6.546 -31.369  1.00  0.00           O  
ATOM    642  CB  GLU A  94      17.322  -3.588 -32.422  1.00  0.00           C  
ATOM    643  CEN GLU A  94      16.552  -2.206 -33.055  1.00  0.00           X  
ATOM    644  H   GLU A  94      19.458  -4.695 -33.227  1.00  0.00           H  
ATOM    645  N   GLY A  95      17.304  -5.296 -29.557  1.00  0.00           N  
ATOM    646  CA  GLY A  95      16.677  -6.352 -28.760  1.00  0.00           C  
ATOM    647  C   GLY A  95      15.478  -5.802 -27.994  1.00  0.00           C  
ATOM    648  O   GLY A  95      15.421  -5.906 -26.774  1.00  0.00           O  
ATOM    649  CEN GLY A  95      16.677  -6.353 -28.759  1.00  0.00           X  
ATOM    650  H   GLY A  95      17.349  -4.372 -29.156  1.00  0.00           H  
ATOM    651  N   SER A  96      14.525  -5.207 -28.713  1.00  0.00           N  
ATOM    652  CA  SER A  96      13.279  -4.669 -28.161  1.00  0.00           C  
ATOM    653  C   SER A  96      12.223  -5.769 -27.994  1.00  0.00           C  
ATOM    654  O   SER A  96      12.053  -6.562 -28.914  1.00  0.00           O  
ATOM    655  CB  SER A  96      12.752  -3.560 -29.052  1.00  0.00           C  
ATOM    656  CEN SER A  96      12.641  -3.283 -29.506  1.00  0.00           X  
ATOM    657  H   SER A  96      14.634  -5.219 -29.717  1.00  0.00           H  
ATOM    658  N   ALA A  97      11.469  -5.772 -26.887  1.00  0.00           N  
ATOM    659  CA  ALA A  97      10.364  -6.716 -26.633  1.00  0.00           C  
ATOM    660  C   ALA A  97       9.323  -6.138 -25.637  1.00  0.00           C  
ATOM    661  O   ALA A  97       9.398  -6.419 -24.439  1.00  0.00           O  
ATOM    662  CB  ALA A  97      10.916  -8.038 -26.118  1.00  0.00           C  
ATOM    663  CEN ALA A  97      10.915  -8.037 -26.118  1.00  0.00           X  
ATOM    664  H   ALA A  97      11.496  -4.941 -26.316  1.00  0.00           H  
ATOM    665  N   PRO A  98       8.316  -5.378 -26.102  1.00  0.00           N  
ATOM    666  CA  PRO A  98       7.285  -4.788 -25.249  1.00  0.00           C  
ATOM    667  C   PRO A  98       6.411  -5.881 -24.604  1.00  0.00           C  
ATOM    668  O   PRO A  98       5.991  -6.831 -25.258  1.00  0.00           O  
ATOM    669  CB  PRO A  98       6.483  -3.887 -26.203  1.00  0.00           C  
ATOM    670  CEN PRO A  98       7.594  -4.535 -27.441  1.00  0.00           X  
ATOM    671  N   GLY A  99       6.121  -5.735 -23.310  1.00  0.00           N  
ATOM    672  CA  GLY A  99       5.291  -6.678 -22.559  1.00  0.00           C  
ATOM    673  C   GLY A  99       3.972  -6.024 -22.146  1.00  0.00           C  
ATOM    674  O   GLY A  99       3.985  -4.993 -21.478  1.00  0.00           O  
ATOM    675  CEN GLY A  99       5.291  -6.678 -22.559  1.00  0.00           X  
ATOM    676  H   GLY A  99       6.385  -4.874 -22.854  1.00  0.00           H  
ATOM    677  N   SER A 100       2.840  -6.618 -22.520  1.00  0.00           N  
ATOM    678  CA  SER A 100       1.503  -6.100 -22.200  1.00  0.00           C  
ATOM    679  C   SER A 100       0.893  -6.873 -21.025  1.00  0.00           C  
ATOM    680  O   SER A 100       0.930  -8.105 -21.037  1.00  0.00           O  
ATOM    681  CB  SER A 100       0.602  -6.183 -23.417  1.00  0.00           C  
ATOM    682  CEN SER A 100       0.388  -6.375 -23.878  1.00  0.00           X  
ATOM    683  H   SER A 100       2.897  -7.500 -23.006  1.00  0.00           H  
ATOM    684  N   PRO A 101       0.246  -6.214 -20.048  1.00  0.00           N  
ATOM    685  CA  PRO A 101      -0.402  -6.907 -18.949  1.00  0.00           C  
ATOM    686  C   PRO A 101      -1.559  -7.766 -19.480  1.00  0.00           C  
ATOM    687  O   PRO A 101      -2.367  -7.333 -20.300  1.00  0.00           O  
ATOM    688  CB  PRO A 101      -0.881  -5.779 -18.021  1.00  0.00           C  
ATOM    689  CEN PRO A 101      -0.203  -4.713 -19.282  1.00  0.00           X  
ATOM    690  N   ALA A 102      -1.631  -8.996 -18.984  1.00  0.00           N  
ATOM    691  CA  ALA A 102      -2.705  -9.930 -19.286  1.00  0.00           C  
ATOM    692  C   ALA A 102      -3.995  -9.456 -18.593  1.00  0.00           C  
ATOM    693  O   ALA A 102      -3.939  -8.819 -17.543  1.00  0.00           O  
ATOM    694  CB  ALA A 102      -2.330 -11.340 -18.852  1.00  0.00           C  
ATOM    695  CEN ALA A 102      -2.331 -11.339 -18.852  1.00  0.00           X  
ATOM    696  H   ALA A 102      -1.043  -9.219 -18.194  1.00  0.00           H  
ATOM    697  N   GLY A 103      -5.152  -9.759 -19.181  1.00  0.00           N  
ATOM    698  CA  GLY A 103      -6.471  -9.464 -18.622  1.00  0.00           C  
ATOM    699  C   GLY A 103      -7.502 -10.401 -19.239  1.00  0.00           C  
ATOM    700  O   GLY A 103      -7.393 -10.763 -20.406  1.00  0.00           O  
ATOM    701  CEN GLY A 103      -6.471  -9.464 -18.622  1.00  0.00           X  
ATOM    702  H   GLY A 103      -5.131 -10.288 -20.039  1.00  0.00           H  
ATOM    703  N   SER A 104      -8.452 -10.843 -18.420  1.00  0.00           N  
ATOM    704  CA  SER A 104      -9.556 -11.740 -18.767  1.00  0.00           C  
ATOM    705  C   SER A 104     -10.678 -11.064 -19.582  1.00  0.00           C  
ATOM    706  O   SER A 104     -11.019  -9.917 -19.299  1.00  0.00           O  
ATOM    707  CB  SER A 104     -10.128 -12.339 -17.497  1.00  0.00           C  
ATOM    708  CEN SER A 104     -10.290 -12.371 -16.979  1.00  0.00           X  
ATOM    709  H   SER A 104      -8.366 -10.616 -17.441  1.00  0.00           H  
ATOM    710  N   PRO A 105     -11.313 -11.784 -20.528  1.00  0.00           N  
ATOM    711  CA  PRO A 105     -12.455 -11.288 -21.289  1.00  0.00           C  
ATOM    712  C   PRO A 105     -13.706 -11.209 -20.403  1.00  0.00           C  
ATOM    713  O   PRO A 105     -13.890 -12.019 -19.497  1.00  0.00           O  
ATOM    714  CB  PRO A 105     -12.613 -12.303 -22.433  1.00  0.00           C  
ATOM    715  CEN PRO A 105     -11.253 -13.132 -21.629  1.00  0.00           X  
ATOM    716  N   THR A 106     -14.594 -10.252 -20.671  1.00  0.00           N  
ATOM    717  CA  THR A 106     -15.867 -10.133 -19.952  1.00  0.00           C  
ATOM    718  C   THR A 106     -16.996 -10.006 -20.968  1.00  0.00           C  
ATOM    719  O   THR A 106     -16.924  -9.186 -21.880  1.00  0.00           O  
ATOM    720  CB  THR A 106     -15.890  -8.921 -19.002  1.00  0.00           C  
ATOM    721  CEN THR A 106     -15.683  -8.624 -18.543  1.00  0.00           X  
ATOM    722  H   THR A 106     -14.450  -9.650 -21.466  1.00  0.00           H  
ATOM    723  N   SER A 107     -18.029 -10.838 -20.807  1.00  0.00           N  
ATOM    724  CA  SER A 107     -19.213 -10.862 -21.671  1.00  0.00           C  
ATOM    725  C   SER A 107     -20.104  -9.657 -21.378  1.00  0.00           C  
ATOM    726  O   SER A 107     -20.203  -9.249 -20.223  1.00  0.00           O  
ATOM    727  CB  SER A 107     -19.984 -12.154 -21.480  1.00  0.00           C  
ATOM    728  CEN SER A 107     -20.193 -12.588 -21.228  1.00  0.00           X  
ATOM    729  H   SER A 107     -18.089 -11.363 -19.946  1.00  0.00           H  
ATOM    730  N   THR A 108     -20.789  -9.152 -22.401  1.00  0.00           N  
ATOM    731  CA  THR A 108     -21.754  -8.055 -22.272  1.00  0.00           C  
ATOM    732  C   THR A 108     -22.959  -8.364 -23.159  1.00  0.00           C  
ATOM    733  O   THR A 108     -22.924  -9.274 -23.983  1.00  0.00           O  
ATOM    734  CB  THR A 108     -21.152  -6.694 -22.669  1.00  0.00           C  
ATOM    735  CEN THR A 108     -20.763  -6.265 -22.599  1.00  0.00           X  
ATOM    736  H   THR A 108     -20.832  -9.674 -23.266  1.00  0.00           H  
ATOM    737  N   GLU A 109     -24.025  -7.636 -22.869  1.00  0.00           N  
ATOM    738  CA  GLU A 109     -25.322  -7.571 -23.527  1.00  0.00           C  
ATOM    739  C   GLU A 109     -25.465  -6.633 -24.735  1.00  0.00           C  
ATOM    740  O   GLU A 109     -25.001  -5.494 -24.771  1.00  0.00           O  
ATOM    741  CB  GLU A 109     -26.372  -7.188 -22.482  1.00  0.00           C  
ATOM    742  CEN GLU A 109     -27.572  -7.641 -21.359  1.00  0.00           X  
ATOM    743  H   GLU A 109     -24.036  -7.229 -21.945  1.00  0.00           H  
ATOM    744  N   GLU A 110     -26.155  -7.201 -25.722  1.00  0.00           N  
ATOM    745  CA  GLU A 110     -26.586  -6.695 -27.017  1.00  0.00           C  
ATOM    746  C   GLU A 110     -27.611  -5.548 -26.956  1.00  0.00           C  
ATOM    747  O   GLU A 110     -28.674  -5.649 -26.343  1.00  0.00           O  
ATOM    748  CB  GLU A 110     -27.161  -7.850 -27.841  1.00  0.00           C  
ATOM    749  CEN GLU A 110     -26.968  -9.057 -29.027  1.00  0.00           X  
ATOM    750  H   GLU A 110     -26.539  -8.106 -25.503  1.00  0.00           H  
ATOM    751  N   GLY A 111     -27.324  -4.476 -27.701  1.00  0.00           N  
ATOM    752  CA  GLY A 111     -28.190  -3.309 -27.859  1.00  0.00           C  
ATOM    753  C   GLY A 111     -27.574  -2.293 -28.822  1.00  0.00           C  
ATOM    754  O   GLY A 111     -26.896  -1.368 -28.399  1.00  0.00           O  
ATOM    755  CEN GLY A 111     -28.190  -3.308 -27.859  1.00  0.00           X  
ATOM    756  H   GLY A 111     -26.473  -4.491 -28.245  1.00  0.00           H  
ATOM    757  N   THR A 112     -27.802  -2.527 -30.113  1.00  0.00           N  
ATOM    758  CA  THR A 112     -27.539  -1.698 -31.304  1.00  0.00           C  
ATOM    759  C   THR A 112     -26.671  -0.428 -31.189  1.00  0.00           C  
ATOM    760  O   THR A 112     -27.151   0.701 -31.280  1.00  0.00           O  
ATOM    761  CB  THR A 112     -28.884  -1.263 -31.915  1.00  0.00           C  
ATOM    762  CEN THR A 112     -29.411  -1.384 -32.136  1.00  0.00           X  
ATOM    763  H   THR A 112     -28.539  -3.201 -30.275  1.00  0.00           H  
ATOM    764  N   SER A 113     -25.347  -0.648 -31.198  1.00  0.00           N  
ATOM    765  CA  SER A 113     -24.297   0.381 -31.113  1.00  0.00           C  
ATOM    766  C   SER A 113     -24.188   1.214 -32.389  1.00  0.00           C  
ATOM    767  O   SER A 113     -24.137   0.666 -33.489  1.00  0.00           O  
ATOM    768  CB  SER A 113     -22.962  -0.269 -30.805  1.00  0.00           C  
ATOM    769  CEN SER A 113     -22.565  -0.640 -30.810  1.00  0.00           X  
ATOM    770  H   SER A 113     -25.034  -1.587 -31.381  1.00  0.00           H  
ATOM    771  N   THR A 114     -24.024   2.527 -32.238  1.00  0.00           N  
ATOM    772  CA  THR A 114     -23.791   3.437 -33.366  1.00  0.00           C  
ATOM    773  C   THR A 114     -22.658   4.380 -32.971  1.00  0.00           C  
ATOM    774  O   THR A 114     -22.561   4.790 -31.817  1.00  0.00           O  
ATOM    775  CB  THR A 114     -25.044   4.251 -33.740  1.00  0.00           C  
ATOM    776  CEN THR A 114     -25.597   4.287 -33.923  1.00  0.00           X  
ATOM    777  H   THR A 114     -23.787   2.876 -31.319  1.00  0.00           H  
ATOM    778  N   GLU A 115     -21.773   4.658 -33.921  1.00  0.00           N  
ATOM    779  CA  GLU A 115     -20.603   5.523 -33.787  1.00  0.00           C  
ATOM    780  C   GLU A 115     -21.007   6.991 -34.041  1.00  0.00           C  
ATOM    781  O   GLU A 115     -21.721   7.256 -35.011  1.00  0.00           O  
ATOM    782  CB  GLU A 115     -19.499   5.091 -34.755  1.00  0.00           C  
ATOM    783  CEN GLU A 115     -18.041   4.262 -35.057  1.00  0.00           X  
ATOM    784  H   GLU A 115     -21.962   4.329 -34.859  1.00  0.00           H  
ATOM    785  N   PRO A 116     -20.607   7.959 -33.199  1.00  0.00           N  
ATOM    786  CA  PRO A 116     -20.864   9.368 -33.461  1.00  0.00           C  
ATOM    787  C   PRO A 116     -19.995   9.861 -34.629  1.00  0.00           C  
ATOM    788  O   PRO A 116     -18.916   9.339 -34.894  1.00  0.00           O  
ATOM    789  CB  PRO A 116     -20.518  10.065 -32.135  1.00  0.00           C  
ATOM    790  CEN PRO A 116     -20.071   8.420 -31.606  1.00  0.00           X  
ATOM    791  N   SER A 117     -20.506  10.882 -35.316  1.00  0.00           N  
ATOM    792  CA  SER A 117     -19.849  11.631 -36.385  1.00  0.00           C  
ATOM    793  C   SER A 117     -18.688  12.530 -35.935  1.00  0.00           C  
ATOM    794  O   SER A 117     -18.758  13.245 -34.936  1.00  0.00           O  
ATOM    795  CB  SER A 117     -20.887  12.467 -37.106  1.00  0.00           C  
ATOM    796  CEN SER A 117     -21.326  12.781 -37.179  1.00  0.00           X  
ATOM    797  H   SER A 117     -21.475  11.107 -35.157  1.00  0.00           H  
ATOM    798  N   GLU A 118     -17.650  12.519 -36.766  1.00  0.00           N  
ATOM    799  CA  GLU A 118     -16.399  13.266 -36.674  1.00  0.00           C  
ATOM    800  C   GLU A 118     -16.569  14.771 -36.965  1.00  0.00           C  
ATOM    801  O   GLU A 118     -17.251  15.174 -37.910  1.00  0.00           O  
ATOM    802  CB  GLU A 118     -15.368  12.665 -37.632  1.00  0.00           C  
ATOM    803  CEN GLU A 118     -14.032  11.644 -37.912  1.00  0.00           X  
ATOM    804  H   GLU A 118     -17.722  11.910 -37.570  1.00  0.00           H  
ATOM    805  N   GLY A 119     -15.877  15.613 -36.195  1.00  0.00           N  
ATOM    806  CA  GLY A 119     -15.837  17.067 -36.369  1.00  0.00           C  
ATOM    807  C   GLY A 119     -14.494  17.617 -35.897  1.00  0.00           C  
ATOM    808  O   GLY A 119     -14.384  18.136 -34.792  1.00  0.00           O  
ATOM    809  CEN GLY A 119     -15.837  17.067 -36.369  1.00  0.00           X  
ATOM    810  H   GLY A 119     -15.283  15.217 -35.480  1.00  0.00           H  
ATOM    811  N   SER A 120     -13.465  17.477 -36.732  1.00  0.00           N  
ATOM    812  CA  SER A 120     -12.083  17.888 -36.449  1.00  0.00           C  
ATOM    813  C   SER A 120     -11.922  19.406 -36.522  1.00  0.00           C  
ATOM    814  O   SER A 120     -12.593  20.032 -37.339  1.00  0.00           O  
ATOM    815  CB  SER A 120     -11.129  17.213 -37.416  1.00  0.00           C  
ATOM    816  CEN SER A 120     -10.944  16.999 -37.880  1.00  0.00           X  
ATOM    817  H   SER A 120     -13.672  17.159 -37.669  1.00  0.00           H  
ATOM    818  N   ALA A 121     -10.970  19.979 -35.776  1.00  0.00           N  
ATOM    819  CA  ALA A 121     -10.646  21.412 -35.827  1.00  0.00           C  
ATOM    820  C   ALA A 121      -9.221  21.689 -35.296  1.00  0.00           C  
ATOM    821  O   ALA A 121      -9.055  22.445 -34.338  1.00  0.00           O  
ATOM    822  CB  ALA A 121     -11.675  22.211 -35.040  1.00  0.00           C  
ATOM    823  CEN ALA A 121     -11.674  22.211 -35.041  1.00  0.00           X  
ATOM    824  H   ALA A 121     -10.307  19.372 -35.318  1.00  0.00           H  
ATOM    825  N   PRO A 122      -8.172  21.113 -35.909  1.00  0.00           N  
ATOM    826  CA  PRO A 122      -6.798  21.248 -35.441  1.00  0.00           C  
ATOM    827  C   PRO A 122      -6.359  22.719 -35.385  1.00  0.00           C  
ATOM    828  O   PRO A 122      -6.743  23.522 -36.235  1.00  0.00           O  
ATOM    829  CB  PRO A 122      -5.981  20.438 -36.462  1.00  0.00           C  
ATOM    830  CEN PRO A 122      -7.561  20.210 -37.259  1.00  0.00           X  
ATOM    831  N   GLY A 123      -5.464  23.041 -34.447  1.00  0.00           N  
ATOM    832  CA  GLY A 123      -4.871  24.374 -34.366  1.00  0.00           C  
ATOM    833  C   GLY A 123      -5.093  25.119 -33.057  1.00  0.00           C  
ATOM    834  O   GLY A 123      -6.214  25.494 -32.745  1.00  0.00           O  
ATOM    835  CEN GLY A 123      -4.871  24.374 -34.366  1.00  0.00           X  
ATOM    836  H   GLY A 123      -5.016  22.290 -33.945  1.00  0.00           H  
ATOM    837  N   THR A 124      -4.000  25.479 -32.387  1.00  0.00           N  
ATOM    838  CA  THR A 124      -4.050  26.248 -31.138  1.00  0.00           C  
ATOM    839  C   THR A 124      -2.911  27.270 -31.166  1.00  0.00           C  
ATOM    840  O   THR A 124      -1.756  26.944 -31.406  1.00  0.00           O  
ATOM    841  CB  THR A 124      -3.918  25.354 -29.891  1.00  0.00           C  
ATOM    842  CEN THR A 124      -4.107  24.921 -29.547  1.00  0.00           X  
ATOM    843  H   THR A 124      -3.115  25.510 -32.878  1.00  0.00           H  
ATOM    844  N   SER A 125      -3.266  28.543 -30.995  1.00  0.00           N  
ATOM    845  CA  SER A 125      -2.344  29.673 -30.997  1.00  0.00           C  
ATOM    846  C   SER A 125      -2.923  30.694 -30.026  1.00  0.00           C  
ATOM    847  O   SER A 125      -4.134  30.888 -30.012  1.00  0.00           O  
ATOM    848  CB  SER A 125      -2.178  30.256 -32.387  1.00  0.00           C  
ATOM    849  CEN SER A 125      -2.306  30.404 -32.895  1.00  0.00           X  
ATOM    850  H   SER A 125      -4.202  28.733 -30.662  1.00  0.00           H  
ATOM    851  N   THR A 126      -2.085  31.301 -29.185  1.00  0.00           N  
ATOM    852  CA  THR A 126      -2.504  32.376 -28.277  1.00  0.00           C  
ATOM    853  C   THR A 126      -1.463  33.483 -28.345  1.00  0.00           C  
ATOM    854  O   THR A 126      -0.274  33.259 -28.130  1.00  0.00           O  
ATOM    855  CB  THR A 126      -2.656  31.896 -26.822  1.00  0.00           C  
ATOM    856  CEN THR A 126      -2.905  31.558 -26.416  1.00  0.00           X  
ATOM    857  H   THR A 126      -1.097  31.088 -29.233  1.00  0.00           H  
ATOM    858  N   GLU A 127      -1.938  34.666 -28.714  1.00  0.00           N  
ATOM    859  CA  GLU A 127      -1.188  35.903 -28.904  1.00  0.00           C  
ATOM    860  C   GLU A 127      -0.908  36.592 -27.547  1.00  0.00           C  
ATOM    861  O   GLU A 127      -1.836  36.747 -26.745  1.00  0.00           O  
ATOM    862  CB  GLU A 127      -1.950  36.846 -29.837  1.00  0.00           C  
ATOM    863  CEN GLU A 127      -2.200  37.504 -31.389  1.00  0.00           X  
ATOM    864  H   GLU A 127      -2.938  34.745 -28.842  1.00  0.00           H  
ATOM    865  N   PRO A 128       0.340  37.000 -27.247  1.00  0.00           N  
ATOM    866  CA  PRO A 128       0.682  37.714 -26.018  1.00  0.00           C  
ATOM    867  C   PRO A 128       0.071  39.125 -25.998  1.00  0.00           C  
ATOM    868  O   PRO A 128      -0.026  39.788 -27.029  1.00  0.00           O  
ATOM    869  CB  PRO A 128       2.220  37.748 -26.025  1.00  0.00           C  
ATOM    870  CEN PRO A 128       2.040  36.932 -27.602  1.00  0.00           X  
ATOM    871  N   SER A 129      -0.320  39.607 -24.815  1.00  0.00           N  
ATOM    872  CA  SER A 129      -0.847  40.961 -24.623  1.00  0.00           C  
ATOM    873  C   SER A 129       0.227  41.949 -24.142  1.00  0.00           C  
ATOM    874  O   SER A 129       1.094  41.614 -23.340  1.00  0.00           O  
ATOM    875  CB  SER A 129      -2.002  40.924 -23.641  1.00  0.00           C  
ATOM    876  CEN SER A 129      -2.298  40.772 -23.211  1.00  0.00           X  
ATOM    877  H   SER A 129      -0.287  38.995 -24.012  1.00  0.00           H  
ATOM    878  N   GLU A 130       0.093  43.180 -24.634  1.00  0.00           N  
ATOM    879  CA  GLU A 130       0.810  44.397 -24.222  1.00  0.00           C  
ATOM    880  C   GLU A 130       2.316  44.318 -23.879  1.00  0.00           C  
ATOM    881  O   GLU A 130       2.744  44.111 -22.749  1.00  0.00           O  
ATOM    882  CB  GLU A 130       0.078  44.987 -23.014  1.00  0.00           C  
ATOM    883  CEN GLU A 130      -1.066  46.071 -22.366  1.00  0.00           X  
ATOM    884  H   GLU A 130      -0.835  43.364 -24.989  1.00  0.00           H  
ATOM    885  N   GLY A 131       3.128  44.675 -24.882  1.00  0.00           N  
ATOM    886  CA  GLY A 131       4.506  45.096 -24.605  1.00  0.00           C  
ATOM    887  C   GLY A 131       5.426  44.080 -23.921  1.00  0.00           C  
ATOM    888  O   GLY A 131       6.344  44.432 -23.187  1.00  0.00           O  
ATOM    889  CEN GLY A 131       4.507  45.096 -24.605  1.00  0.00           X  
ATOM    890  H   GLY A 131       2.674  45.253 -25.575  1.00  0.00           H  
ATOM    891  N   SER A 132       5.237  42.812 -24.275  1.00  0.00           N  
ATOM    892  CA  SER A 132       5.970  41.654 -23.757  1.00  0.00           C  
ATOM    893  C   SER A 132       7.451  41.658 -24.157  1.00  0.00           C  
ATOM    894  O   SER A 132       7.782  42.022 -25.284  1.00  0.00           O  
ATOM    895  CB  SER A 132       5.306  40.377 -24.235  1.00  0.00           C  
ATOM    896  CEN SER A 132       5.042  40.035 -24.565  1.00  0.00           X  
ATOM    897  H   SER A 132       4.563  42.627 -25.004  1.00  0.00           H  
ATOM    898  N   ALA A 133       8.330  41.147 -23.291  1.00  0.00           N  
ATOM    899  CA  ALA A 133       9.758  41.004 -23.594  1.00  0.00           C  
ATOM    900  C   ALA A 133      10.389  39.813 -22.843  1.00  0.00           C  
ATOM    901  O   ALA A 133      10.578  39.882 -21.629  1.00  0.00           O  
ATOM    902  CB  ALA A 133      10.494  42.294 -23.261  1.00  0.00           C  
ATOM    903  CEN ALA A 133      10.494  42.292 -23.261  1.00  0.00           X  
ATOM    904  H   ALA A 133       7.979  40.700 -22.456  1.00  0.00           H  
ATOM    905  N   PRO A 134      10.793  38.742 -23.545  1.00  0.00           N  
ATOM    906  CA  PRO A 134      11.279  37.530 -22.904  1.00  0.00           C  
ATOM    907  C   PRO A 134      12.772  37.699 -22.605  1.00  0.00           C  
ATOM    908  O   PRO A 134      13.631  37.070 -23.217  1.00  0.00           O  
ATOM    909  CB  PRO A 134      10.999  36.412 -23.922  1.00  0.00           C  
ATOM    910  CEN PRO A 134      10.374  37.746 -24.929  1.00  0.00           X  
ATOM    911  N   GLY A 135      13.084  38.583 -21.661  1.00  0.00           N  
ATOM    912  CA  GLY A 135      14.455  38.824 -21.237  1.00  0.00           C  
ATOM    913  C   GLY A 135      14.888  37.716 -20.289  1.00  0.00           C  
ATOM    914  O   GLY A 135      14.032  37.096 -19.667  1.00  0.00           O  
ATOM    915  CEN GLY A 135      14.456  38.824 -21.237  1.00  0.00           X  
ATOM    916  H   GLY A 135      12.347  38.901 -21.046  1.00  0.00           H  
ATOM    917  N   THR A 136      16.191  37.490 -20.142  1.00  0.00           N  
ATOM    918  CA  THR A 136      16.715  36.493 -19.199  1.00  0.00           C  
ATOM    919  C   THR A 136      17.892  37.094 -18.450  1.00  0.00           C  
ATOM    920  O   THR A 136      18.832  37.617 -19.047  1.00  0.00           O  
ATOM    921  CB  THR A 136      17.164  35.199 -19.902  1.00  0.00           C  
ATOM    922  CEN THR A 136      17.054  34.727 -20.229  1.00  0.00           X  
ATOM    923  H   THR A 136      16.849  38.141 -20.544  1.00  0.00           H  
ATOM    924  N   SER A 137      17.773  37.048 -17.129  1.00  0.00           N  
ATOM    925  CA  SER A 137      18.719  37.537 -16.136  1.00  0.00           C  
ATOM    926  C   SER A 137      19.414  36.389 -15.396  1.00  0.00           C  
ATOM    927  O   SER A 137      18.842  35.317 -15.230  1.00  0.00           O  
ATOM    928  CB  SER A 137      18.008  38.446 -15.153  1.00  0.00           C  
ATOM    929  CEN SER A 137      17.611  38.639 -14.835  1.00  0.00           X  
ATOM    930  H   SER A 137      16.975  36.556 -16.753  1.00  0.00           H  
ATOM    931  N   GLU A 138      20.600  36.711 -14.867  1.00  0.00           N  
ATOM    932  CA  GLU A 138      21.438  35.913 -13.945  1.00  0.00           C  
ATOM    933  C   GLU A 138      22.044  34.596 -14.461  1.00  0.00           C  
ATOM    934  O   GLU A 138      22.044  33.548 -13.827  1.00  0.00           O  
ATOM    935  CB  GLU A 138      20.619  35.600 -12.691  1.00  0.00           C  
ATOM    936  CEN GLU A 138      20.176  35.967 -11.087  1.00  0.00           X  
ATOM    937  H   GLU A 138      20.870  37.678 -14.964  1.00  0.00           H  
ATOM    938  N   SER A 139      22.640  34.712 -15.648  1.00  0.00           N  
ATOM    939  CA  SER A 139      23.344  33.629 -16.355  1.00  0.00           C  
ATOM    940  C   SER A 139      24.770  33.258 -15.904  1.00  0.00           C  
ATOM    941  O   SER A 139      25.654  34.111 -15.848  1.00  0.00           O  
ATOM    942  CB  SER A 139      23.380  33.982 -17.829  1.00  0.00           C  
ATOM    943  CEN SER A 139      23.422  34.287 -18.278  1.00  0.00           X  
ATOM    944  H   SER A 139      23.176  35.562 -15.734  1.00  0.00           H  
ATOM    945  N   ALA A 140      25.048  31.956 -15.798  1.00  0.00           N  
ATOM    946  CA  ALA A 140      26.362  31.450 -15.404  1.00  0.00           C  
ATOM    947  C   ALA A 140      26.582  30.056 -16.014  1.00  0.00           C  
ATOM    948  O   ALA A 140      25.648  29.351 -16.387  1.00  0.00           O  
ATOM    949  CB  ALA A 140      26.490  31.411 -13.888  1.00  0.00           C  
ATOM    950  CEN ALA A 140      26.491  31.410 -13.889  1.00  0.00           X  
ATOM    951  H   ALA A 140      24.425  31.296 -16.236  1.00  0.00           H  
ATOM    952  N   THR A 141      27.860  29.746 -16.184  1.00  0.00           N  
ATOM    953  CA  THR A 141      28.514  28.522 -16.668  1.00  0.00           C  
ATOM    954  C   THR A 141      29.231  27.671 -15.603  1.00  0.00           C  
ATOM    955  O   THR A 141      29.723  28.215 -14.617  1.00  0.00           O  
ATOM    956  CB  THR A 141      29.537  28.868 -17.765  1.00  0.00           C  
ATOM    957  CEN THR A 141      29.678  29.105 -18.280  1.00  0.00           X  
ATOM    958  H   THR A 141      28.513  30.495 -16.009  1.00  0.00           H  
ATOM    959  N   PRO A 142      29.320  26.338 -15.816  1.00  0.00           N  
ATOM    960  CA  PRO A 142      30.011  25.395 -14.935  1.00  0.00           C  
ATOM    961  C   PRO A 142      31.535  25.597 -14.913  1.00  0.00           C  
ATOM    962  O   PRO A 142      32.168  25.783 -15.951  1.00  0.00           O  
ATOM    963  CB  PRO A 142      29.625  24.021 -15.507  1.00  0.00           C  
ATOM    964  CEN PRO A 142      28.790  24.988 -16.754  1.00  0.00           X  
ATOM    965  N   GLU A 143      32.129  25.475 -13.726  1.00  0.00           N  
ATOM    966  CA  GLU A 143      33.581  25.529 -13.528  1.00  0.00           C  
ATOM    967  C   GLU A 143      34.212  24.183 -13.899  1.00  0.00           C  
ATOM    968  O   GLU A 143      33.621  23.111 -13.755  1.00  0.00           O  
ATOM    969  CB  GLU A 143      33.920  25.895 -12.081  1.00  0.00           C  
ATOM    970  CEN GLU A 143      34.383  27.054 -10.920  1.00  0.00           X  
ATOM    971  H   GLU A 143      31.578  25.163 -12.939  1.00  0.00           H  
ATOM    972  N   SER A 144      35.418  24.286 -14.443  1.00  0.00           N  
ATOM    973  CA  SER A 144      36.287  23.197 -14.863  1.00  0.00           C  
ATOM    974  C   SER A 144      36.999  22.553 -13.675  1.00  0.00           C  
ATOM    975  O   SER A 144      37.411  23.242 -12.746  1.00  0.00           O  
ATOM    976  CB  SER A 144      37.298  23.703 -15.873  1.00  0.00           C  
ATOM    977  CEN SER A 144      37.645  24.043 -16.117  1.00  0.00           X  
ATOM    978  H   SER A 144      35.780  25.228 -14.544  1.00  0.00           H  
ATOM    979  N   GLY A 145      37.242  21.245 -13.748  1.00  0.00           N  
ATOM    980  CA  GLY A 145      37.989  20.509 -12.731  1.00  0.00           C  
ATOM    981  C   GLY A 145      38.470  19.175 -13.306  1.00  0.00           C  
ATOM    982  O   GLY A 145      37.932  18.756 -14.332  1.00  0.00           O  
ATOM    983  CEN GLY A 145      37.990  20.509 -12.731  1.00  0.00           X  
ATOM    984  H   GLY A 145      36.975  20.747 -14.586  1.00  0.00           H  
ATOM    985  N   PRO A 146      39.454  18.490 -12.694  1.00  0.00           N  
ATOM    986  CA  PRO A 146      39.968  17.226 -13.206  1.00  0.00           C  
ATOM    987  C   PRO A 146      39.018  16.103 -12.765  1.00  0.00           C  
ATOM    988  O   PRO A 146      39.327  15.310 -11.876  1.00  0.00           O  
ATOM    989  CB  PRO A 146      41.372  17.095 -12.591  1.00  0.00           C  
ATOM    990  CEN PRO A 146      40.963  18.645 -11.806  1.00  0.00           X  
ATOM    991  N   GLY A 147      37.818  16.089 -13.341  1.00  0.00           N  
ATOM    992  CA  GLY A 147      36.773  15.123 -13.022  1.00  0.00           C  
ATOM    993  C   GLY A 147      37.094  13.774 -13.659  1.00  0.00           C  
ATOM    994  O   GLY A 147      37.707  13.718 -14.721  1.00  0.00           O  
ATOM    995  CEN GLY A 147      36.773  15.123 -13.022  1.00  0.00           X  
ATOM    996  H   GLY A 147      37.672  16.696 -14.135  1.00  0.00           H  
ATOM    997  N   SER A 148      36.703  12.707 -12.972  1.00  0.00           N  
ATOM    998  CA  SER A 148      36.846  11.298 -13.332  1.00  0.00           C  
ATOM    999  C   SER A 148      35.697  10.695 -14.158  1.00  0.00           C  
ATOM   1000  O   SER A 148      34.524  10.980 -13.924  1.00  0.00           O  
ATOM   1001  CB  SER A 148      37.030  10.491 -12.062  1.00  0.00           C  
ATOM   1002  CEN SER A 148      36.964  10.336 -11.545  1.00  0.00           X  
ATOM   1003  H   SER A 148      36.341  12.863 -12.043  1.00  0.00           H  
ATOM   1004  N   GLU A 149      36.047   9.768 -15.048  1.00  0.00           N  
ATOM   1005  CA  GLU A 149      35.111   8.971 -15.856  1.00  0.00           C  
ATOM   1006  C   GLU A 149      34.975   7.544 -15.261  1.00  0.00           C  
ATOM   1007  O   GLU A 149      35.551   7.294 -14.198  1.00  0.00           O  
ATOM   1008  CB  GLU A 149      35.577   8.906 -17.312  1.00  0.00           C  
ATOM   1009  CEN GLU A 149      35.478   9.459 -18.920  1.00  0.00           X  
ATOM   1010  H   GLU A 149      36.996   9.416 -15.005  1.00  0.00           H  
ATOM   1011  N   PRO A 150      34.269   6.581 -15.892  1.00  0.00           N  
ATOM   1012  CA  PRO A 150      33.492   6.695 -17.120  1.00  0.00           C  
ATOM   1013  C   PRO A 150      31.976   6.670 -16.891  1.00  0.00           C  
ATOM   1014  O   PRO A 150      31.469   6.286 -15.836  1.00  0.00           O  
ATOM   1015  CB  PRO A 150      33.963   5.489 -17.951  1.00  0.00           C  
ATOM   1016  CEN PRO A 150      34.922   5.104 -16.496  1.00  0.00           X  
ATOM   1017  N   ALA A 151      31.243   6.971 -17.959  1.00  0.00           N  
ATOM   1018  CA  ALA A 151      29.794   6.950 -17.937  1.00  0.00           C  
ATOM   1019  C   ALA A 151      29.335   5.503 -17.698  1.00  0.00           C  
ATOM   1020  O   ALA A 151      28.521   4.962 -18.447  1.00  0.00           O  
ATOM   1021  CB  ALA A 151      29.224   7.510 -19.232  1.00  0.00           C  
ATOM   1022  CEN ALA A 151      29.224   7.510 -19.231  1.00  0.00           X  
ATOM   1023  H   ALA A 151      31.691   6.976 -18.864  1.00  0.00           H  
ATOM   1024  N   THR A 152      29.810   4.857 -16.634  1.00  0.00           N  
ATOM   1025  CA  THR A 152      29.413   3.467 -16.402  1.00  0.00           C  
ATOM   1026  C   THR A 152      27.942   3.514 -16.019  1.00  0.00           C  
ATOM   1027  O   THR A 152      27.584   3.707 -14.858  1.00  0.00           O  
ATOM   1028  CB  THR A 152      30.233   2.781 -15.294  1.00  0.00           C  
ATOM   1029  CEN THR A 152      30.738   2.585 -15.074  1.00  0.00           X  
ATOM   1030  H   THR A 152      30.216   5.382 -15.872  1.00  0.00           H  
ATOM   1031  N   SER A 153      27.105   3.447 -17.059  1.00  0.00           N  
ATOM   1032  CA  SER A 153      25.657   3.406 -16.995  1.00  0.00           C  
ATOM   1033  C   SER A 153      25.268   2.051 -16.437  1.00  0.00           C  
ATOM   1034  O   SER A 153      25.961   1.057 -16.673  1.00  0.00           O  
ATOM   1035  CB  SER A 153      25.041   3.639 -18.360  1.00  0.00           C  
ATOM   1036  CEN SER A 153      24.985   3.628 -18.901  1.00  0.00           X  
ATOM   1037  H   SER A 153      27.528   3.269 -17.958  1.00  0.00           H  
ATOM   1038  N   GLY A 154      24.190   2.027 -15.658  1.00  0.00           N  
ATOM   1039  CA  GLY A 154      23.683   0.810 -15.071  1.00  0.00           C  
ATOM   1040  C   GLY A 154      22.828   0.106 -16.114  1.00  0.00           C  
ATOM   1041  O   GLY A 154      22.198   0.741 -16.948  1.00  0.00           O  
ATOM   1042  CEN GLY A 154      23.683   0.809 -15.071  1.00  0.00           X  
ATOM   1043  H   GLY A 154      23.607   2.853 -15.610  1.00  0.00           H  
ATOM   1044  N   SER A 155      22.804  -1.222 -16.069  1.00  0.00           N  
ATOM   1045  CA  SER A 155      22.094  -1.968 -17.099  1.00  0.00           C  
ATOM   1046  C   SER A 155      20.630  -1.928 -16.681  1.00  0.00           C  
ATOM   1047  O   SER A 155      20.072  -2.931 -16.230  1.00  0.00           O  
ATOM   1048  CB  SER A 155      22.608  -3.388 -17.223  1.00  0.00           C  
ATOM   1049  CEN SER A 155      22.820  -3.867 -17.075  1.00  0.00           X  
ATOM   1050  H   SER A 155      22.999  -1.674 -15.188  1.00  0.00           H  
ATOM   1051  N   GLU A 156      20.040  -0.735 -16.732  1.00  0.00           N  
ATOM   1052  CA  GLU A 156      18.673  -0.508 -16.304  1.00  0.00           C  
ATOM   1053  C   GLU A 156      17.821  -1.097 -17.416  1.00  0.00           C  
ATOM   1054  O   GLU A 156      18.198  -1.005 -18.580  1.00  0.00           O  
ATOM   1055  CB  GLU A 156      18.372   0.976 -16.082  1.00  0.00           C  
ATOM   1056  CEN GLU A 156      18.151   2.296 -15.028  1.00  0.00           X  
ATOM   1057  H   GLU A 156      20.414  -0.057 -17.382  1.00  0.00           H  
ATOM   1058  N   THR A 157      16.772  -1.836 -17.068  1.00  0.00           N  
ATOM   1059  CA  THR A 157      15.834  -2.391 -18.043  1.00  0.00           C  
ATOM   1060  C   THR A 157      15.027  -1.220 -18.613  1.00  0.00           C  
ATOM   1061  O   THR A 157      14.673  -0.324 -17.840  1.00  0.00           O  
ATOM   1062  CB  THR A 157      14.888  -3.437 -17.424  1.00  0.00           C  
ATOM   1063  CEN THR A 157      14.790  -3.945 -17.153  1.00  0.00           X  
ATOM   1064  H   THR A 157      16.512  -1.895 -16.096  1.00  0.00           H  
ATOM   1065  N   PRO A 158      14.808  -1.160 -19.939  1.00  0.00           N  
ATOM   1066  CA  PRO A 158      14.017  -0.095 -20.528  1.00  0.00           C  
ATOM   1067  C   PRO A 158      12.670  -0.021 -19.819  1.00  0.00           C  
ATOM   1068  O   PRO A 158      12.008  -1.038 -19.616  1.00  0.00           O  
ATOM   1069  CB  PRO A 158      13.886  -0.485 -22.010  1.00  0.00           C  
ATOM   1070  CEN PRO A 158      14.822  -1.922 -21.517  1.00  0.00           X  
ATOM   1071  N   GLY A 159      12.250   1.184 -19.449  1.00  0.00           N  
ATOM   1072  CA  GLY A 159      11.023   1.409 -18.687  1.00  0.00           C  
ATOM   1073  C   GLY A 159      11.080   1.258 -17.169  1.00  0.00           C  
ATOM   1074  O   GLY A 159      10.072   1.547 -16.537  1.00  0.00           O  
ATOM   1075  CEN GLY A 159      11.023   1.409 -18.687  1.00  0.00           X  
ATOM   1076  H   GLY A 159      12.654   1.984 -19.922  1.00  0.00           H  
ATOM   1077  N   MET A 160      12.210   0.884 -16.551  1.00  0.00           N  
ATOM   1078  CA  MET A 160      12.234   0.720 -15.086  1.00  0.00           C  
ATOM   1079  C   MET A 160      12.181   2.073 -14.364  1.00  0.00           C  
ATOM   1080  O   MET A 160      11.374   2.231 -13.464  1.00  0.00           O  
ATOM   1081  CB  MET A 160      13.483  -0.051 -14.663  1.00  0.00           C  
ATOM   1082  CEN MET A 160      14.019  -1.597 -14.028  1.00  0.00           X  
ATOM   1083  H   MET A 160      13.012   0.633 -17.109  1.00  0.00           H  
ATOM   1084  N   TYR A 161      12.965   3.061 -14.806  1.00  0.00           N  
ATOM   1085  CA  TYR A 161      13.017   4.382 -14.162  1.00  0.00           C  
ATOM   1086  C   TYR A 161      11.692   5.155 -14.220  1.00  0.00           C  
ATOM   1087  O   TYR A 161      11.219   5.610 -13.189  1.00  0.00           O  
ATOM   1088  CB  TYR A 161      14.124   5.224 -14.801  1.00  0.00           C  
ATOM   1089  CEN TYR A 161      15.784   5.706 -14.519  1.00  0.00           X  
ATOM   1090  H   TYR A 161      13.579   2.886 -15.585  1.00  0.00           H  
ATOM   1091  N   GLY A 162      11.096   5.310 -15.409  1.00  0.00           N  
ATOM   1092  CA  GLY A 162       9.819   6.016 -15.570  1.00  0.00           C  
ATOM   1093  C   GLY A 162       8.764   5.467 -14.616  1.00  0.00           C  
ATOM   1094  O   GLY A 162       8.255   6.210 -13.789  1.00  0.00           O  
ATOM   1095  CEN GLY A 162       9.819   6.017 -15.571  1.00  0.00           X  
ATOM   1096  H   GLY A 162      11.479   4.825 -16.207  1.00  0.00           H  
ATOM   1097  N   LYS A 163       8.587   4.135 -14.630  1.00  0.00           N  
ATOM   1098  CA  LYS A 163       7.564   3.437 -13.830  1.00  0.00           C  
ATOM   1099  C   LYS A 163       7.550   3.862 -12.358  1.00  0.00           C  
ATOM   1100  O   LYS A 163       6.503   4.013 -11.753  1.00  0.00           O  
ATOM   1101  CB  LYS A 163       7.771   1.924 -13.921  1.00  0.00           C  
ATOM   1102  CEN LYS A 163       7.179   0.062 -14.732  1.00  0.00           X  
ATOM   1103  H   LYS A 163       9.177   3.581 -15.231  1.00  0.00           H  
ATOM   1104  N   LEU A 164       8.735   3.999 -11.775  1.00  0.00           N  
ATOM   1105  CA  LEU A 164       8.934   4.459 -10.410  1.00  0.00           C  
ATOM   1106  C   LEU A 164       8.398   5.868 -10.173  1.00  0.00           C  
ATOM   1107  O   LEU A 164       7.731   6.093  -9.174  1.00  0.00           O  
ATOM   1108  CB  LEU A 164      10.426   4.398 -10.059  1.00  0.00           C  
ATOM   1109  CEN LEU A 164      11.263   3.415  -9.218  1.00  0.00           X  
ATOM   1110  H   LEU A 164       9.551   3.781 -12.327  1.00  0.00           H  
ATOM   1111  N   ASN A 165       8.703   6.807 -11.074  1.00  0.00           N  
ATOM   1112  CA  ASN A 165       8.227   8.179 -10.936  1.00  0.00           C  
ATOM   1113  C   ASN A 165       6.706   8.215 -11.025  1.00  0.00           C  
ATOM   1114  O   ASN A 165       6.092   8.831 -10.164  1.00  0.00           O  
ATOM   1115  CB  ASN A 165       8.843   9.096 -11.976  1.00  0.00           C  
ATOM   1116  CEN ASN A 165       9.669   9.737 -12.062  1.00  0.00           X  
ATOM   1117  H   ASN A 165       9.108   6.528 -11.959  1.00  0.00           H  
ATOM   1118  N   ASP A 166       6.125   7.485 -11.982  1.00  0.00           N  
ATOM   1119  CA  ASP A 166       4.676   7.436 -12.182  1.00  0.00           C  
ATOM   1120  C   ASP A 166       3.979   6.874 -10.924  1.00  0.00           C  
ATOM   1121  O   ASP A 166       2.999   7.437 -10.446  1.00  0.00           O  
ATOM   1122  CB  ASP A 166       4.330   6.590 -13.409  1.00  0.00           C  
ATOM   1123  CEN ASP A 166       4.102   6.696 -14.396  1.00  0.00           X  
ATOM   1124  H   ASP A 166       6.704   7.031 -12.677  1.00  0.00           H  
ATOM   1125  N   LEU A 167       4.577   5.859 -10.287  1.00  0.00           N  
ATOM   1126  CA  LEU A 167       4.069   5.275  -9.044  1.00  0.00           C  
ATOM   1127  C   LEU A 167       4.093   6.253  -7.852  1.00  0.00           C  
ATOM   1128  O   LEU A 167       3.149   6.307  -7.061  1.00  0.00           O  
ATOM   1129  CB  LEU A 167       4.877   4.016  -8.705  1.00  0.00           C  
ATOM   1130  CEN LEU A 167       4.579   2.511  -8.848  1.00  0.00           X  
ATOM   1131  H   LEU A 167       5.343   5.397 -10.756  1.00  0.00           H  
ATOM   1132  N   LEU A 168       5.194   6.991  -7.681  1.00  0.00           N  
ATOM   1133  CA  LEU A 168       5.306   8.011  -6.639  1.00  0.00           C  
ATOM   1134  C   LEU A 168       4.194   9.060  -6.777  1.00  0.00           C  
ATOM   1135  O   LEU A 168       3.517   9.365  -5.797  1.00  0.00           O  
ATOM   1136  CB  LEU A 168       6.686   8.678  -6.696  1.00  0.00           C  
ATOM   1137  CEN LEU A 168       7.951   8.540  -5.828  1.00  0.00           X  
ATOM   1138  H   LEU A 168       5.950   6.865  -8.338  1.00  0.00           H  
ATOM   1139  N   GLU A 169       4.013   9.600  -7.983  1.00  0.00           N  
ATOM   1140  CA  GLU A 169       3.000  10.608  -8.302  1.00  0.00           C  
ATOM   1141  C   GLU A 169       1.590  10.094  -7.983  1.00  0.00           C  
ATOM   1142  O   GLU A 169       0.814  10.818  -7.351  1.00  0.00           O  
ATOM   1143  CB  GLU A 169       3.093  11.012  -9.775  1.00  0.00           C  
ATOM   1144  CEN GLU A 169       3.623  12.096 -10.978  1.00  0.00           X  
ATOM   1145  H   GLU A 169       4.560   9.245  -8.757  1.00  0.00           H  
ATOM   1146  N   ASP A 170       1.290   8.838  -8.321  1.00  0.00           N  
ATOM   1147  CA  ASP A 170      -0.012   8.225  -8.063  1.00  0.00           C  
ATOM   1148  C   ASP A 170      -0.268   8.105  -6.551  1.00  0.00           C  
ATOM   1149  O   ASP A 170      -1.343   8.456  -6.054  1.00  0.00           O  
ATOM   1150  CB  ASP A 170      -0.098   6.848  -8.727  1.00  0.00           C  
ATOM   1151  CEN ASP A 170      -0.457   6.406  -9.571  1.00  0.00           X  
ATOM   1152  H   ASP A 170       1.953   8.317  -8.876  1.00  0.00           H  
ATOM   1153  N   LEU A 171       0.747   7.733  -5.770  1.00  0.00           N  
ATOM   1154  CA  LEU A 171       0.616   7.679  -4.313  1.00  0.00           C  
ATOM   1155  C   LEU A 171       0.300   9.055  -3.688  1.00  0.00           C  
ATOM   1156  O   LEU A 171      -0.627   9.182  -2.878  1.00  0.00           O  
ATOM   1157  CB  LEU A 171       1.902   7.106  -3.704  1.00  0.00           C  
ATOM   1158  CEN LEU A 171       2.260   5.721  -3.131  1.00  0.00           X  
ATOM   1159  H   LEU A 171       1.603   7.433  -6.213  1.00  0.00           H  
ATOM   1160  N   GLN A 172       1.007  10.113  -4.094  1.00  0.00           N  
ATOM   1161  CA  GLN A 172       0.718  11.478  -3.639  1.00  0.00           C  
ATOM   1162  C   GLN A 172      -0.725  11.909  -3.937  1.00  0.00           C  
ATOM   1163  O   GLN A 172      -1.404  12.437  -3.048  1.00  0.00           O  
ATOM   1164  CB  GLN A 172       1.688  12.465  -4.293  1.00  0.00           C  
ATOM   1165  CEN GLN A 172       3.149  13.390  -4.053  1.00  0.00           X  
ATOM   1166  H   GLN A 172       1.701   9.976  -4.814  1.00  0.00           H  
ATOM   1167  N   GLU A 173      -1.223  11.696  -5.154  1.00  0.00           N  
ATOM   1168  CA  GLU A 173      -2.598  12.061  -5.493  1.00  0.00           C  
ATOM   1169  C   GLU A 173      -3.613  11.285  -4.627  1.00  0.00           C  
ATOM   1170  O   GLU A 173      -4.535  11.911  -4.095  1.00  0.00           O  
ATOM   1171  CB  GLU A 173      -2.863  11.805  -6.979  1.00  0.00           C  
ATOM   1172  CEN GLU A 173      -2.987  12.382  -8.577  1.00  0.00           X  
ATOM   1173  H   GLU A 173      -0.643  11.272  -5.862  1.00  0.00           H  
ATOM   1174  N   VAL A 174      -3.392   9.986  -4.352  1.00  0.00           N  
ATOM   1175  CA  VAL A 174      -4.292   9.167  -3.502  1.00  0.00           C  
ATOM   1176  C   VAL A 174      -4.359   9.734  -2.079  1.00  0.00           C  
ATOM   1177  O   VAL A 174      -5.447   9.808  -1.497  1.00  0.00           O  
ATOM   1178  CB  VAL A 174      -3.839   7.696  -3.434  1.00  0.00           C  
ATOM   1179  CEN VAL A 174      -3.998   7.057  -3.634  1.00  0.00           X  
ATOM   1180  H   VAL A 174      -2.567   9.558  -4.746  1.00  0.00           H  
ATOM   1181  N   LEU A 175      -3.227  10.193  -1.534  1.00  0.00           N  
ATOM   1182  CA  LEU A 175      -3.158  10.828  -0.205  1.00  0.00           C  
ATOM   1183  C   LEU A 175      -3.992  12.107  -0.140  1.00  0.00           C  
ATOM   1184  O   LEU A 175      -4.786  12.335   0.774  1.00  0.00           O  
ATOM   1185  CB  LEU A 175      -1.700  11.132   0.160  1.00  0.00           C  
ATOM   1186  CEN LEU A 175      -0.699  10.456   1.116  1.00  0.00           X  
ATOM   1187  H   LEU A 175      -2.372  10.080  -2.058  1.00  0.00           H  
ATOM   1188  N   LYS A 176      -3.851  12.954  -1.153  1.00  0.00           N  
ATOM   1189  CA  LYS A 176      -4.558  14.230  -1.218  1.00  0.00           C  
ATOM   1190  C   LYS A 176      -6.076  14.036  -1.293  1.00  0.00           C  
ATOM   1191  O   LYS A 176      -6.811  14.758  -0.621  1.00  0.00           O  
ATOM   1192  CB  LYS A 176      -4.073  15.044  -2.418  1.00  0.00           C  
ATOM   1193  CEN LYS A 176      -2.908  16.642  -3.170  1.00  0.00           X  
ATOM   1194  H   LYS A 176      -3.182  12.715  -1.874  1.00  0.00           H  
ATOM   1195  N   ASN A 177      -6.555  13.082  -2.089  1.00  0.00           N  
ATOM   1196  CA  ASN A 177      -7.985  12.818  -2.244  1.00  0.00           C  
ATOM   1197  C   ASN A 177      -8.598  12.189  -0.991  1.00  0.00           C  
ATOM   1198  O   ASN A 177      -9.620  12.682  -0.513  1.00  0.00           O  
ATOM   1199  CB  ASN A 177      -8.250  11.936  -3.450  1.00  0.00           C  
ATOM   1200  CEN ASN A 177      -8.471  12.051  -4.469  1.00  0.00           X  
ATOM   1201  H   ASN A 177      -5.898  12.501  -2.589  1.00  0.00           H  
ATOM   1202  N   LEU A 178      -7.937  11.198  -0.390  1.00  0.00           N  
ATOM   1203  CA  LEU A 178      -8.408  10.558   0.843  1.00  0.00           C  
ATOM   1204  C   LEU A 178      -8.538  11.558   1.989  1.00  0.00           C  
ATOM   1205  O   LEU A 178      -9.555  11.565   2.684  1.00  0.00           O  
ATOM   1206  CB  LEU A 178      -7.459   9.421   1.241  1.00  0.00           C  
ATOM   1207  CEN LEU A 178      -7.564   7.887   1.136  1.00  0.00           X  
ATOM   1208  H   LEU A 178      -7.058  10.895  -0.777  1.00  0.00           H  
ATOM   1209  N   HIS A 179      -7.574  12.467   2.119  1.00  0.00           N  
ATOM   1210  CA  HIS A 179      -7.676  13.615   3.015  1.00  0.00           C  
ATOM   1211  C   HIS A 179      -8.925  14.467   2.714  1.00  0.00           C  
ATOM   1212  O   HIS A 179      -9.918  14.404   3.441  1.00  0.00           O  
ATOM   1213  CB  HIS A 179      -6.414  14.479   2.918  1.00  0.00           C  
ATOM   1214  CEN HIS A 179      -5.170  14.624   3.596  1.00  0.00           X  
ATOM   1215  H   HIS A 179      -6.684  12.275   1.681  1.00  0.00           H  
ATOM   1216  N   LYS A 180      -8.927  15.238   1.612  1.00  0.00           N  
ATOM   1217  CA  LYS A 180      -9.990  16.219   1.311  1.00  0.00           C  
ATOM   1218  C   LYS A 180     -11.401  15.622   1.421  1.00  0.00           C  
ATOM   1219  O   LYS A 180     -12.335  16.346   1.770  1.00  0.00           O  
ATOM   1220  CB  LYS A 180      -9.787  16.801  -0.088  1.00  0.00           C  
ATOM   1221  CEN LYS A 180      -9.150  18.412  -1.304  1.00  0.00           X  
ATOM   1222  H   LYS A 180      -8.166  15.115   0.959  1.00  0.00           H  
ATOM   1223  N   ASN A 181     -11.564  14.331   1.130  1.00  0.00           N  
ATOM   1224  CA  ASN A 181     -12.863  13.655   1.118  1.00  0.00           C  
ATOM   1225  C   ASN A 181     -13.416  13.344   2.522  1.00  0.00           C  
ATOM   1226  O   ASN A 181     -14.626  13.463   2.737  1.00  0.00           O  
ATOM   1227  CB  ASN A 181     -12.789  12.377   0.303  1.00  0.00           C  
ATOM   1228  CEN ASN A 181     -12.943  12.073  -0.690  1.00  0.00           X  
ATOM   1229  H   ASN A 181     -10.747  13.799   0.866  1.00  0.00           H  
ATOM   1230  N   ASP A 182     -12.561  13.014   3.499  1.00  0.00           N  
ATOM   1231  CA  ASP A 182     -12.954  12.440   4.792  1.00  0.00           C  
ATOM   1232  C   ASP A 182     -13.819  13.379   5.660  1.00  0.00           C  
ATOM   1233  O   ASP A 182     -13.430  13.834   6.739  1.00  0.00           O  
ATOM   1234  CB  ASP A 182     -11.703  12.031   5.573  1.00  0.00           C  
ATOM   1235  CEN ASP A 182     -11.126  11.212   5.756  1.00  0.00           X  
ATOM   1236  H   ASP A 182     -11.572  13.059   3.306  1.00  0.00           H  
ATOM   1237  N   ARG A 183     -15.052  13.656   5.220  1.00  0.00           N  
ATOM   1238  CA  ARG A 183     -15.961  14.547   5.963  1.00  0.00           C  
ATOM   1239  C   ARG A 183     -16.672  13.922   7.156  1.00  0.00           C  
ATOM   1240  O   ARG A 183     -17.363  14.666   7.844  1.00  0.00           O  
ATOM   1241  CB  ARG A 183     -16.979  15.188   5.031  1.00  0.00           C  
ATOM   1242  CEN ARG A 183     -18.059  16.830   3.518  1.00  0.00           X  
ATOM   1243  H   ARG A 183     -15.356  13.163   4.390  1.00  0.00           H  
ATOM   1244  N   SER A 184     -16.524  12.626   7.460  1.00  0.00           N  
ATOM   1245  CA  SER A 184     -17.340  12.027   8.543  1.00  0.00           C  
ATOM   1246  C   SER A 184     -16.738  10.894   9.395  1.00  0.00           C  
ATOM   1247  O   SER A 184     -17.442  10.383  10.260  1.00  0.00           O  
ATOM   1248  CB  SER A 184     -18.633  11.524   7.932  1.00  0.00           C  
ATOM   1249  CEN SER A 184     -18.969  11.297   7.570  1.00  0.00           X  
ATOM   1250  H   SER A 184     -15.921  12.047   6.891  1.00  0.00           H  
ATOM   1251  N   GLY A 185     -15.456  10.523   9.253  1.00  0.00           N  
ATOM   1252  CA  GLY A 185     -14.891   9.378   9.993  1.00  0.00           C  
ATOM   1253  C   GLY A 185     -13.454   9.557  10.485  1.00  0.00           C  
ATOM   1254  O   GLY A 185     -12.624   8.683  10.244  1.00  0.00           O  
ATOM   1255  CEN GLY A 185     -14.891   9.378   9.993  1.00  0.00           X  
ATOM   1256  H   GLY A 185     -14.878  10.970   8.555  1.00  0.00           H  
ATOM   1257  N   LYS A 186     -13.181  10.700  11.135  1.00  0.00           N  
ATOM   1258  CA  LYS A 186     -11.848  11.263  11.440  1.00  0.00           C  
ATOM   1259  C   LYS A 186     -10.774  10.271  11.887  1.00  0.00           C  
ATOM   1260  O   LYS A 186      -9.655  10.358  11.403  1.00  0.00           O  
ATOM   1261  CB  LYS A 186     -11.991  12.340  12.516  1.00  0.00           C  
ATOM   1262  CEN LYS A 186     -12.078  14.393  13.021  1.00  0.00           X  
ATOM   1263  H   LYS A 186     -13.968  11.309  11.304  1.00  0.00           H  
ATOM   1264  N   ASP A 187     -11.097   9.345  12.784  1.00  0.00           N  
ATOM   1265  CA  ASP A 187     -10.097   8.384  13.266  1.00  0.00           C  
ATOM   1266  C   ASP A 187      -9.533   7.528  12.122  1.00  0.00           C  
ATOM   1267  O   ASP A 187      -8.337   7.265  12.049  1.00  0.00           O  
ATOM   1268  CB  ASP A 187     -10.703   7.482  14.344  1.00  0.00           C  
ATOM   1269  CEN ASP A 187     -10.757   7.399  15.358  1.00  0.00           X  
ATOM   1270  H   ASP A 187     -11.924   9.489  13.345  1.00  0.00           H  
ATOM   1271  N   ASN A 188     -10.374   7.184  11.146  1.00  0.00           N  
ATOM   1272  CA  ASN A 188      -9.962   6.380  10.000  1.00  0.00           C  
ATOM   1273  C   ASN A 188      -9.152   7.165   8.962  1.00  0.00           C  
ATOM   1274  O   ASN A 188      -8.286   6.604   8.295  1.00  0.00           O  
ATOM   1275  CB  ASN A 188     -11.167   5.741   9.335  1.00  0.00           C  
ATOM   1276  CEN ASN A 188     -11.713   4.847   9.398  1.00  0.00           X  
ATOM   1277  H   ASN A 188     -11.344   7.440  11.251  1.00  0.00           H  
ATOM   1278  N   ILE A 189      -9.462   8.457   8.785  1.00  0.00           N  
ATOM   1279  CA  ILE A 189      -8.644   9.342   7.949  1.00  0.00           C  
ATOM   1280  C   ILE A 189      -7.257   9.500   8.566  1.00  0.00           C  
ATOM   1281  O   ILE A 189      -6.282   9.499   7.825  1.00  0.00           O  
ATOM   1282  CB  ILE A 189      -9.288  10.730   7.778  1.00  0.00           C  
ATOM   1283  CEN ILE A 189      -9.990  11.322   7.191  1.00  0.00           X  
ATOM   1284  H   ILE A 189     -10.236   8.841   9.308  1.00  0.00           H  
ATOM   1285  N   HIS A 190      -7.153   9.568   9.895  1.00  0.00           N  
ATOM   1286  CA  HIS A 190      -5.852   9.622  10.561  1.00  0.00           C  
ATOM   1287  C   HIS A 190      -5.028   8.351  10.302  1.00  0.00           C  
ATOM   1288  O   HIS A 190      -3.895   8.441   9.832  1.00  0.00           O  
ATOM   1289  CB  HIS A 190      -6.032   9.833  12.068  1.00  0.00           C  
ATOM   1290  CEN HIS A 190      -6.048  10.914  12.996  1.00  0.00           X  
ATOM   1291  H   HIS A 190      -7.980   9.560  10.470  1.00  0.00           H  
ATOM   1292  N   ASP A 191      -5.598   7.172  10.563  1.00  0.00           N  
ATOM   1293  CA  ASP A 191      -4.900   5.900  10.356  1.00  0.00           C  
ATOM   1294  C   ASP A 191      -4.505   5.701   8.890  1.00  0.00           C  
ATOM   1295  O   ASP A 191      -3.395   5.261   8.601  1.00  0.00           O  
ATOM   1296  CB  ASP A 191      -5.772   4.733  10.825  1.00  0.00           C  
ATOM   1297  CEN ASP A 191      -5.903   4.126  11.632  1.00  0.00           X  
ATOM   1298  H   ASP A 191      -6.509   7.151  10.996  1.00  0.00           H  
ATOM   1299  N   VAL A 192      -5.379   6.089   7.957  1.00  0.00           N  
ATOM   1300  CA  VAL A 192      -5.129   5.976   6.513  1.00  0.00           C  
ATOM   1301  C   VAL A 192      -3.984   6.889   6.065  1.00  0.00           C  
ATOM   1302  O   VAL A 192      -3.168   6.469   5.254  1.00  0.00           O  
ATOM   1303  CB  VAL A 192      -6.389   6.318   5.695  1.00  0.00           C  
ATOM   1304  CEN VAL A 192      -6.883   6.047   5.299  1.00  0.00           X  
ATOM   1305  H   VAL A 192      -6.245   6.511   8.267  1.00  0.00           H  
ATOM   1306  N   ASP A 193      -3.906   8.109   6.597  1.00  0.00           N  
ATOM   1307  CA  ASP A 193      -2.849   9.087   6.310  1.00  0.00           C  
ATOM   1308  C   ASP A 193      -1.482   8.554   6.759  1.00  0.00           C  
ATOM   1309  O   ASP A 193      -0.534   8.556   5.975  1.00  0.00           O  
ATOM   1310  CB  ASP A 193      -3.146  10.423   6.996  1.00  0.00           C  
ATOM   1311  CEN ASP A 193      -3.546  11.337   6.792  1.00  0.00           X  
ATOM   1312  H   ASP A 193      -4.635   8.396   7.233  1.00  0.00           H  
ATOM   1313  N   ASN A 194      -1.409   7.981   7.966  1.00  0.00           N  
ATOM   1314  CA  ASN A 194      -0.187   7.366   8.485  1.00  0.00           C  
ATOM   1315  C   ASN A 194       0.282   6.197   7.604  1.00  0.00           C  
ATOM   1316  O   ASN A 194       1.460   6.105   7.268  1.00  0.00           O  
ATOM   1317  CB  ASN A 194      -0.374   6.900   9.917  1.00  0.00           C  
ATOM   1318  CEN ASN A 194      -0.231   7.276  10.887  1.00  0.00           X  
ATOM   1319  H   ASN A 194      -2.235   7.988   8.546  1.00  0.00           H  
ATOM   1320  N   HIS A 195      -0.629   5.294   7.227  1.00  0.00           N  
ATOM   1321  CA  HIS A 195      -0.271   4.143   6.397  1.00  0.00           C  
ATOM   1322  C   HIS A 195       0.211   4.577   5.008  1.00  0.00           C  
ATOM   1323  O   HIS A 195       1.201   4.038   4.524  1.00  0.00           O  
ATOM   1324  CB  HIS A 195      -1.461   3.187   6.261  1.00  0.00           C  
ATOM   1325  CEN HIS A 195      -1.953   2.005   6.887  1.00  0.00           X  
ATOM   1326  H   HIS A 195      -1.583   5.391   7.544  1.00  0.00           H  
ATOM   1327  N   LEU A 196      -0.410   5.591   4.392  1.00  0.00           N  
ATOM   1328  CA  LEU A 196       0.040   6.117   3.098  1.00  0.00           C  
ATOM   1329  C   LEU A 196       1.450   6.710   3.178  1.00  0.00           C  
ATOM   1330  O   LEU A 196       2.252   6.457   2.284  1.00  0.00           O  
ATOM   1331  CB  LEU A 196      -0.949   7.173   2.588  1.00  0.00           C  
ATOM   1332  CEN LEU A 196      -2.043   7.144   1.504  1.00  0.00           X  
ATOM   1333  H   LEU A 196      -1.188   6.039   4.853  1.00  0.00           H  
ATOM   1334  N   GLN A 197       1.763   7.478   4.223  1.00  0.00           N  
ATOM   1335  CA  GLN A 197       3.109   8.038   4.396  1.00  0.00           C  
ATOM   1336  C   GLN A 197       4.163   6.930   4.471  1.00  0.00           C  
ATOM   1337  O   GLN A 197       5.129   6.969   3.710  1.00  0.00           O  
ATOM   1338  CB  GLN A 197       3.175   8.898   5.661  1.00  0.00           C  
ATOM   1339  CEN GLN A 197       3.149  10.535   6.268  1.00  0.00           X  
ATOM   1340  H   GLN A 197       1.062   7.667   4.924  1.00  0.00           H  
ATOM   1341  N   ASN A 198       3.936   5.903   5.290  1.00  0.00           N  
ATOM   1342  CA  ASN A 198       4.878   4.788   5.427  1.00  0.00           C  
ATOM   1343  C   ASN A 198       5.084   4.044   4.094  1.00  0.00           C  
ATOM   1344  O   ASN A 198       6.217   3.734   3.739  1.00  0.00           O  
ATOM   1345  CB  ASN A 198       4.426   3.819   6.504  1.00  0.00           C  
ATOM   1346  CEN ASN A 198       4.573   3.669   7.532  1.00  0.00           X  
ATOM   1347  H   ASN A 198       3.115   5.925   5.880  1.00  0.00           H  
ATOM   1348  N   VAL A 199       4.016   3.825   3.316  1.00  0.00           N  
ATOM   1349  CA  VAL A 199       4.103   3.154   2.003  1.00  0.00           C  
ATOM   1350  C   VAL A 199       4.940   3.983   1.016  1.00  0.00           C  
ATOM   1351  O   VAL A 199       5.780   3.432   0.307  1.00  0.00           O  
ATOM   1352  CB  VAL A 199       2.709   2.907   1.396  1.00  0.00           C  
ATOM   1353  CEN VAL A 199       2.249   2.417   1.244  1.00  0.00           X  
ATOM   1354  H   VAL A 199       3.112   4.117   3.657  1.00  0.00           H  
ATOM   1355  N   ILE A 200       4.761   5.307   0.970  1.00  0.00           N  
ATOM   1356  CA  ILE A 200       5.537   6.182   0.074  1.00  0.00           C  
ATOM   1357  C   ILE A 200       7.030   6.119   0.406  1.00  0.00           C  
ATOM   1358  O   ILE A 200       7.854   5.993  -0.505  1.00  0.00           O  
ATOM   1359  CB  ILE A 200       5.065   7.645   0.156  1.00  0.00           C  
ATOM   1360  CEN ILE A 200       4.352   8.376  -0.226  1.00  0.00           X  
ATOM   1361  H   ILE A 200       4.094   5.719   1.605  1.00  0.00           H  
ATOM   1362  N   GLU A 201       7.387   6.212   1.686  1.00  0.00           N  
ATOM   1363  CA  GLU A 201       8.779   6.130   2.134  1.00  0.00           C  
ATOM   1364  C   GLU A 201       9.418   4.795   1.732  1.00  0.00           C  
ATOM   1365  O   GLU A 201      10.528   4.782   1.193  1.00  0.00           O  
ATOM   1366  CB  GLU A 201       8.863   6.319   3.650  1.00  0.00           C  
ATOM   1367  CEN GLU A 201       9.157   7.317   5.000  1.00  0.00           X  
ATOM   1368  H   GLU A 201       6.667   6.315   2.390  1.00  0.00           H  
ATOM   1369  N   ASP A 202       8.697   3.684   1.888  1.00  0.00           N  
ATOM   1370  CA  ASP A 202       9.184   2.354   1.518  1.00  0.00           C  
ATOM   1371  C   ASP A 202       9.431   2.220   0.009  1.00  0.00           C  
ATOM   1372  O   ASP A 202      10.483   1.708  -0.407  1.00  0.00           O  
ATOM   1373  CB  ASP A 202       8.191   1.284   1.980  1.00  0.00           C  
ATOM   1374  CEN ASP A 202       8.038   0.637   2.751  1.00  0.00           X  
ATOM   1375  H   ASP A 202       7.814   3.753   2.375  1.00  0.00           H  
ATOM   1376  N   ILE A 203       8.518   2.728  -0.834  1.00  0.00           N  
ATOM   1377  CA  ILE A 203       8.671   2.688  -2.295  1.00  0.00           C  
ATOM   1378  C   ILE A 203       9.912   3.478  -2.685  1.00  0.00           C  
ATOM   1379  O   ILE A 203      10.707   3.008  -3.499  1.00  0.00           O  
ATOM   1380  CB  ILE A 203       7.445   3.263  -3.028  1.00  0.00           C  
ATOM   1381  CEN ILE A 203       6.460   3.033  -3.436  1.00  0.00           X  
ATOM   1382  H   ILE A 203       7.732   3.218  -0.431  1.00  0.00           H  
ATOM   1383  N   HIS A 204      10.123   4.652  -2.094  1.00  0.00           N  
ATOM   1384  CA  HIS A 204      11.282   5.486  -2.382  1.00  0.00           C  
ATOM   1385  C   HIS A 204      12.615   4.819  -2.042  1.00  0.00           C  
ATOM   1386  O   HIS A 204      13.558   4.862  -2.842  1.00  0.00           O  
ATOM   1387  CB  HIS A 204      11.169   6.814  -1.626  1.00  0.00           C  
ATOM   1388  CEN HIS A 204      10.695   8.136  -1.865  1.00  0.00           X  
ATOM   1389  H   HIS A 204       9.452   4.975  -1.412  1.00  0.00           H  
ATOM   1390  N   ASP A 205      12.685   4.114  -0.922  1.00  0.00           N  
ATOM   1391  CA  ASP A 205      13.879   3.377  -0.518  1.00  0.00           C  
ATOM   1392  C   ASP A 205      14.090   2.117  -1.363  1.00  0.00           C  
ATOM   1393  O   ASP A 205      15.233   1.705  -1.611  1.00  0.00           O  
ATOM   1394  CB  ASP A 205      13.794   3.005   0.964  1.00  0.00           C  
ATOM   1395  CEN ASP A 205      14.111   3.333   1.875  1.00  0.00           X  
ATOM   1396  H   ASP A 205      11.902   4.142  -0.285  1.00  0.00           H  
ATOM   1397  N   PHE A 206      13.009   1.516  -1.867  1.00  0.00           N  
ATOM   1398  CA  PHE A 206      13.106   0.398  -2.801  1.00  0.00           C  
ATOM   1399  C   PHE A 206      13.737   0.832  -4.131  1.00  0.00           C  
ATOM   1400  O   PHE A 206      14.679   0.185  -4.604  1.00  0.00           O  
ATOM   1401  CB  PHE A 206      11.724  -0.209  -3.046  1.00  0.00           C  
ATOM   1402  CEN PHE A 206      10.857  -1.437  -2.529  1.00  0.00           X  
ATOM   1403  H   PHE A 206      12.098   1.878  -1.627  1.00  0.00           H  
ATOM   1404  N   MET A 207      13.283   1.948  -4.705  1.00  0.00           N  
ATOM   1405  CA  MET A 207      13.792   2.499  -5.964  1.00  0.00           C  
ATOM   1406  C   MET A 207      15.267   2.879  -5.846  1.00  0.00           C  
ATOM   1407  O   MET A 207      16.048   2.633  -6.771  1.00  0.00           O  
ATOM   1408  CB  MET A 207      12.966   3.714  -6.381  1.00  0.00           C  
ATOM   1409  CEN MET A 207      11.792   4.262  -7.565  1.00  0.00           X  
ATOM   1410  H   MET A 207      12.543   2.444  -4.233  1.00  0.00           H  
ATOM   1411  N   GLN A 208      15.675   3.437  -4.705  1.00  0.00           N  
ATOM   1412  CA  GLN A 208      17.075   3.731  -4.424  1.00  0.00           C  
ATOM   1413  C   GLN A 208      17.923   2.452  -4.450  1.00  0.00           C  
ATOM   1414  O   GLN A 208      18.956   2.401  -5.129  1.00  0.00           O  
ATOM   1415  CB  GLN A 208      17.211   4.420  -3.063  1.00  0.00           C  
ATOM   1416  CEN GLN A 208      17.418   5.959  -2.266  1.00  0.00           X  
ATOM   1417  H   GLN A 208      14.977   3.707  -4.026  1.00  0.00           H  
ATOM   1418  N   ALA A 209      17.449   1.376  -3.813  1.00  0.00           N  
ATOM   1419  CA  ALA A 209      18.158   0.102  -3.754  1.00  0.00           C  
ATOM   1420  C   ALA A 209      18.308  -0.557  -5.138  1.00  0.00           C  
ATOM   1421  O   ALA A 209      19.407  -0.998  -5.489  1.00  0.00           O  
ATOM   1422  CB  ALA A 209      17.446  -0.839  -2.793  1.00  0.00           C  
ATOM   1423  CEN ALA A 209      17.447  -0.838  -2.794  1.00  0.00           X  
ATOM   1424  H   ALA A 209      16.570   1.462  -3.324  1.00  0.00           H  
ATOM   1425  N   ALA A 210      17.247  -0.600  -5.945  1.00  0.00           N  
ATOM   1426  CA  ALA A 210      17.272  -1.188  -7.285  1.00  0.00           C  
ATOM   1427  C   ALA A 210      18.182  -0.390  -8.234  1.00  0.00           C  
ATOM   1428  O   ALA A 210      19.007  -0.975  -8.939  1.00  0.00           O  
ATOM   1429  CB  ALA A 210      15.860  -1.274  -7.846  1.00  0.00           C  
ATOM   1430  CEN ALA A 210      15.861  -1.274  -7.846  1.00  0.00           X  
ATOM   1431  H   ALA A 210      16.372  -0.230  -5.605  1.00  0.00           H  
ATOM   1432  N   ALA A 211      18.103   0.946  -8.201  1.00  0.00           N  
ATOM   1433  CA  ALA A 211      18.948   1.830  -8.996  1.00  0.00           C  
ATOM   1434  C   ALA A 211      20.441   1.634  -8.685  1.00  0.00           C  
ATOM   1435  O   ALA A 211      21.256   1.484  -9.597  1.00  0.00           O  
ATOM   1436  CB  ALA A 211      18.542   3.279  -8.769  1.00  0.00           C  
ATOM   1437  CEN ALA A 211      18.543   3.278  -8.769  1.00  0.00           X  
ATOM   1438  H   ALA A 211      17.404   1.364  -7.605  1.00  0.00           H  
ATOM   1439  N   ALA A 212      20.817   1.582  -7.404  1.00  0.00           N  
ATOM   1440  CA  ALA A 212      22.211   1.426  -6.998  1.00  0.00           C  
ATOM   1441  C   ALA A 212      22.774   0.065  -7.438  1.00  0.00           C  
ATOM   1442  O   ALA A 212      23.880  -0.006  -7.981  1.00  0.00           O  
ATOM   1443  CB  ALA A 212      22.341   1.598  -5.491  1.00  0.00           C  
ATOM   1444  CEN ALA A 212      22.341   1.597  -5.492  1.00  0.00           X  
ATOM   1445  H   ALA A 212      20.115   1.663  -6.682  1.00  0.00           H  
ATOM   1446  N   ALA A 213      21.994  -1.012  -7.300  1.00  0.00           N  
ATOM   1447  CA  ALA A 213      22.388  -2.346  -7.744  1.00  0.00           C  
ATOM   1448  C   ALA A 213      22.666  -2.406  -9.256  1.00  0.00           C  
ATOM   1449  O   ALA A 213      23.691  -2.958  -9.667  1.00  0.00           O  
ATOM   1450  CB  ALA A 213      21.314  -3.354  -7.362  1.00  0.00           C  
ATOM   1451  CEN ALA A 213      21.315  -3.354  -7.362  1.00  0.00           X  
ATOM   1452  H   ALA A 213      21.100  -0.904  -6.839  1.00  0.00           H  
ATOM   1453  N   ALA A 214      21.796  -1.815 -10.080  1.00  0.00           N  
ATOM   1454  CA  ALA A 214      21.946  -1.788 -11.533  1.00  0.00           C  
ATOM   1455  C   ALA A 214      23.236  -1.075 -11.966  1.00  0.00           C  
ATOM   1456  O   ALA A 214      24.001  -1.616 -12.768  1.00  0.00           O  
ATOM   1457  CB  ALA A 214      20.733  -1.124 -12.168  1.00  0.00           C  
ATOM   1458  CEN ALA A 214      20.734  -1.124 -12.168  1.00  0.00           X  
ATOM   1459  H   ALA A 214      20.976  -1.380  -9.678  1.00  0.00           H  
ATOM   1460  N   ASN A 215      23.524   0.107 -11.407  1.00  0.00           N  
ATOM   1461  CA  ASN A 215      24.759   0.845 -11.685  1.00  0.00           C  
ATOM   1462  C   ASN A 215      26.031   0.073 -11.301  1.00  0.00           C  
ATOM   1463  O   ASN A 215      26.922  -0.063 -12.136  1.00  0.00           O  
ATOM   1464  CB  ASN A 215      24.748   2.193 -10.986  1.00  0.00           C  
ATOM   1465  CEN ASN A 215      24.458   3.180 -11.195  1.00  0.00           X  
ATOM   1466  H   ASN A 215      22.834   0.530 -10.804  1.00  0.00           H  
ATOM   1467  N   CYS A 216      26.112  -0.499 -10.096  1.00  0.00           N  
ATOM   1468  CA  CYS A 216      27.244  -1.331  -9.661  1.00  0.00           C  
ATOM   1469  C   CYS A 216      27.600  -2.511 -10.593  1.00  0.00           C  
ATOM   1470  O   CYS A 216      28.774  -2.665 -10.931  1.00  0.00           O  
ATOM   1471  CB  CYS A 216      26.736  -1.862  -8.320  1.00  0.00           C  
ATOM   1472  CEN CYS A 216      27.013  -1.609  -7.365  1.00  0.00           X  
ATOM   1473  H   CYS A 216      25.433  -0.228  -9.400  1.00  0.00           H  
ATOM   1474  N   ARG A 217      26.650  -3.364 -11.006  1.00  0.00           N  
ATOM   1475  CA  ARG A 217      26.902  -4.451 -11.982  1.00  0.00           C  
ATOM   1476  C   ARG A 217      27.447  -3.993 -13.343  1.00  0.00           C  
ATOM   1477  O   ARG A 217      28.293  -4.692 -13.907  1.00  0.00           O  
ATOM   1478  CB  ARG A 217      25.663  -5.312 -12.177  1.00  0.00           C  
ATOM   1479  CEN ARG A 217      24.033  -7.163 -11.911  1.00  0.00           X  
ATOM   1480  H   ARG A 217      25.705  -3.199 -10.690  1.00  0.00           H  
ATOM   1481  N   LYS A 218      26.987  -2.849 -13.865  1.00  0.00           N  
ATOM   1482  CA  LYS A 218      27.528  -2.292 -15.115  1.00  0.00           C  
ATOM   1483  C   LYS A 218      29.011  -1.994 -14.930  1.00  0.00           C  
ATOM   1484  O   LYS A 218      29.764  -2.276 -15.884  1.00  0.00           O  
ATOM   1485  CB  LYS A 218      26.777  -1.025 -15.528  1.00  0.00           C  
ATOM   1486  CEN LYS A 218      25.375  -0.088 -16.806  1.00  0.00           X  
ATOM   1487  H   LYS A 218      26.620  -2.172 -13.211  1.00  0.00           H  
TER                                                                             
# All scores below are weighted scores, not raw scores.
#BEGIN_POSE_ENERGIES_TABLE ./minmover_pdb/pose_80.pdb
label vdw cenpack pair env cbeta hs_pair ss_pair sheet total
weights 1 0.5 1 1 0.25 1 1 1 NA
pose 3.67297 -1.55557 -20.5456 -8.82414 12.3311 0 0 0 -14.9212
MET:NtermProteinFull_1 0 -0.33057 -0.24427 0.25591 0.03484 0 0 0 -0.28409
TYR_2 0 0.02946 -0.01131 0.85474 0.06932 0 0 0 0.94221
GLY_3 0 -0.04069 0.03088 0.0322 0.07034 0 0 0 0.09273
LYS_4 0 0.13739 -0.42171 -0.68888 0.06902 0 0 0 -0.90417
LEU_5 0 0.15705 -0.49015 -0.30366 0.03614 0 0 0 -0.60061
ASN_6 0 -0.0017 0.0629 -0.40966 0.06953 0 0 0 -0.27892
ASP_7 0 -0.03516 -0.0537 -0.52292 0.06922 0 0 0 -0.54256
LEU_8 0 0.16354 -0.29193 -0.19483 0.03617 0 0 0 -0.28705
LEU_9 0 -0.18613 -0.38579 0.4149 0.04343 0 0 0 -0.11358
GLU_10 0 -0.04801 0.05133 -0.92601 0.06925 0 0 0 -0.85344
ASP_11 0 -0.03983 -0.27753 -0.37876 0.051 0 0 0 -0.64512
LEU_12 0 -0.01716 -1.10325 -0.39148 0.03762 0 0 0 -1.47427
GLN_13 0 -0.07181 0.27596 -0.4142 0.06884 0 0 0 -0.14121
GLU_14 0 -0.01369 -0.24287 -0.71584 0.06893 0 0 0 -0.90347
VAL_15 0 -0.08611 -0.56955 -0.41511 0.03387 0 0 0 -1.0369
LEU_16 0.27904 0.77964 -0.05114 -0.30366 0.07083 0 0 0 0.77471
LYS_17 0 -0.08275 0.04275 -0.8715 0.06894 0 0 0 -0.84256
ASN_18 0 -0.26232 -0.24417 -0.19403 0.03181 0 0 0 -0.66871
LEU_19 0 0.16689 -0.21743 -0.53584 0.0321 0 0 0 -0.55428
HIS_20 0 -0.00614 0.06378 0.0215 0.06899 0 0 0 0.14813
LYS_21 0 0.03566 -0.07663 -0.96458 0.06959 0 0 0 -0.93596
ASN_22 0 0.38626 -0.27708 0.12528 0.03293 0 0 0 0.26739
ASP_23 0 0.00845 0.00015 0.46164 0.04389 0 0 0 0.51413
ARG_24 0 0.04364 -0.1944 -0.55583 0.07072 0 0 0 -0.63587
SER_25 0 0.21027 -0.19066 -0.1806 0.0357 0 0 0 -0.12529
GLY_26 0 0.10344 -0.1817 -0.0429 0.04314 0 0 0 -0.07803
LYS_27 0 -0.01222 -0.02367 -1.04927 0.07134 0 0 0 -1.01382
ASP_28 0 -0.03069 -0.10696 -0.60822 0.07025 0 0 0 -0.67562
ASN_29 0.03982 0.41416 -0.62708 -0.07783 0.03501 0 0 0 -0.21593
ILE_30 0 0.11195 0.27254 0.34575 0.06919 0 0 0 0.79944
HIS_D_31 0 -0.04603 -0.08546 0.11054 0.0693 0 0 0 0.04834
ASP_32 0 -0.07046 -0.28414 -0.37876 0.06902 0 0 0 -0.66435
VAL_33 0 -0.30833 0.46948 -0.27892 0.03113 0 0 0 -0.08664
ASP_34 0 -0.00905 0.04595 -0.37876 0.06895 0 0 0 -0.27291
ASN_35 0 -0.10626 0.00375 -0.40966 0.0689 0 0 0 -0.44327
HIS_36 0 -0.26198 -0.14553 -0.18191 0.03561 0 0 0 -0.55381
LEU_37 0.27904 0.64727 -0.88555 -0.39148 0.03683 0 0 0 -0.31388
GLN_38 0 0.00447 0.03811 -0.59803 0.06894 0 0 0 -0.48651
ASN_39 0 -0.13201 -0.21307 -0.19403 0.0691 0 0 0 -0.47
VAL_40 0 -0.39763 -0.52602 -0.19594 0.03233 0 0 0 -1.08726
ILE_41 0 -0.03368 -0.42983 0.72502 0.07002 0 0 0 0.33153
GLU_42 0 -0.05362 -0.00184 -0.4886 0.0691 0 0 0 -0.47496
ASP_43 0 0.05353 -0.24364 -0.03907 0.04389 0 0 0 -0.1853
ILE_44 0 -0.17485 -1.07522 -0.31819 0.03751 0 0 0 -1.53075
HIS_45 0 -0.09991 0.26246 0.06501 0.06901 0 0 0 0.29658
ASP_46 0 -0.20509 -0.41011 -0.24167 0.0699 0 0 0 -0.78697
PHE_47 0 -0.37965 -0.32592 -0.38422 0.03836 0 0 0 -1.05142
MET_48 0 0.2828 -0.1312 0.10186 0.04399 0 0 0 0.29744
GLN_49 0 -0.14931 -0.12082 -0.55896 0.06899 0 0 0 -0.76011
ALA_50 0 -0.2424 0.06608 0.03291 0.0329 0 0 0 -0.11051
ALA_51 0 -0.03217 -0.26618 -0.17838 0.0357 0 0 0 -0.44103
ALA_52 0 -0.0282 -0.13561 0.13638 0.03493 0 0 0 0.00751
ALA_53 0 -0.09 -0.00325 0.20553 0.03745 0 0 0 0.14973
ALA_54 0 -0.10054 0.07167 -0.01847 0.0484 0 0 0 0.00105
ALA_55 0 0.08859 -0.12213 0.03291 0.0351 0 0 0 0.03447
ASN_56 0 -0.03783 -0.06639 -0.32173 0.0357 0 0 0 -0.39024
CYS_57 0 -0.06204 0.12438 0.77853 0.04268 0 0 0 0.88353
ARG_58 0 0.55668 0.16393 -0.26954 0.04314 0 0 0 0.49421
LYS_59 0 -0.02886 -0.01939 -0.8715 0.07212 0 0 0 -0.84764
GLY_60 0 -0.0106 -0.03622 0.35201 0.04655 0 0 0 0.35174
SER_61 0 0.03993 -0.06245 -0.18312 0.03946 0 0 0 -0.16619
PRO_62 0 -0.02582 -0.00677 0.043 0.04109 0 0 0 0.0515
GLY_63 0 0 0 0.91259 0.04957 0 0 0 0.96215
SER_64 0 0 0 0.13063 0.04957 0 0 0 0.1802
PRO_65 0 0 0 0.2123 0.07508 0 0 0 0.28738
ALA_66 0 0 0 0.89846 0.07582 0 0 0 0.97427
GLY_67 0 0 0 0.91259 0.04183 0 0 0 0.95441
SER_68 0 0 0 0.29023 0.04957 0 0 0 0.3398
PRO_69 0 0 0 0.043 0.04957 0 0 0 0.09257
THR_70 0 0 0 0.48779 0.07573 0 0 0 0.56352
SER_71 0 0 0 0.13063 0.07347 0 0 0 0.2041
THR_72 0 0 0 0.48779 0.07499 0 0 0 0.56278
GLU_73 0 0 0 -1.01303 0.07573 0 0 0 -0.9373
GLU_74 0 0 0 -1.01303 0.07582 0 0 0 -0.93721
GLY_75 0 0 0 0.91259 0.04957 0 0 0 0.96215
THR_76 0 0 0 0.48779 0.04957 0 0 0 0.53736
SER_77 0 0 0 0.29023 0.07582 0 0 0 0.36605
GLU_78 0 0 0 -1.03403 0.07499 0 0 0 -0.95904
SER_79 0 0 0 0.29023 0.07573 0 0 0 0.36596
ALA_80 0 0 0 0.89846 0.07582 0 0 0 0.97427
THR_81 0 0 0 0.43096 0.04957 0 0 0 0.48052
PRO_82 0 0 0 0.51404 0.07582 0 0 0 0.58986
GLU_83 0 0 0 -1.03403 0.07347 0 0 0 -0.96056
SER_84 0 0 0 0.13063 0.07582 0 0 0 0.20645
GLY_85 0 0 0 0.91259 0.04957 0 0 0 0.96215
PRO_86 0 0 0 0.51404 0.04957 0 0 0 0.5636
GLY_87 0 0 0 0.91259 0.04957 0 0 0 0.96215
THR_88 0 0 0 0.48779 0.07582 0 0 0 0.56361
SER_89 0 0 0 0.13063 0.07499 0 0 0 0.20562
THR_90 0 0 0 0.43096 0.07499 0 0 0 0.50594
GLU_91 0 0 0 -1.03403 0.07582 0 0 0 -0.95821
PRO_92 0 0 0 0.2123 0.07582 0 0 0 0.28812
SER_93 0 0 0 0.13063 0.07499 0 0 0 0.20562
GLU_94 0 -0.01162 -0.0269 -1.03403 0.05437 0 0 0 -1.01818
GLY_95 0 0.00264 -0.02702 0.60923 0.05494 0 0 0 0.63979
SER_96 0 0.01354 -0.02364 0.13063 0.04183 0 0 0 0.16235
ALA_97 0 -0.0349 0.02821 0.89846 0.07282 0 0 0 0.96458
PRO_98 0 -0.02247 -0.07649 0.043 0.04109 0 0 0 -0.01488
GLY_99 0 -0.08808 0.0022 0.35201 0.04456 0 0 0 0.31069
SER_100 0 -0.03925 0.03229 0.13063 0.04883 0 0 0 0.1725
PRO_101 0 0.07684 -0.26413 -0.05784 0.07081 0 0 0 -0.17432
ALA_102 0 -0.08309 0.05007 0.77873 0.07212 0 0 0 0.81783
GLY_103 0 0.00175 0.02307 0.35201 0.04957 0 0 0 0.4264
SER_104 0 0 0 0.29023 0.04957 0 0 0 0.3398
PRO_105 0 0 0 0.2123 0.07582 0 0 0 0.28812
THR_106 0 0 0 0.43096 0.07573 0 0 0 0.50669
SER_107 0 0 0 0.29023 0.07499 0 0 0 0.36522
THR_108 0 0 0 0.43096 0.07347 0 0 0 0.50442
GLU_109 0 0 0 -1.01303 0.07573 0 0 0 -0.9373
GLU_110 0 0 0 -1.03403 0.07547 0 0 0 -0.95857
GLY_111 0 0 0 0.91259 0.06075 0 0 0 0.97334
THR_112 0 0 0 0.48779 0.07582 0 0 0 0.56361
SER_113 0 0 0 -0.0106 0.07347 0 0 0 0.06287
THR_114 0 0 0 0.48779 0.07499 0 0 0 0.56278
GLU_115 0 0 0 -1.03403 0.07582 0 0 0 -0.95821
PRO_116 0 0 0 0.2123 0.07582 0 0 0 0.28812
SER_117 0 0 0 0.29023 0.07499 0 0 0 0.36522
GLU_118 0 0 0 -1.03403 0.07508 0 0 0 -0.95895
GLY_119 0 0 0 0.91259 0.04957 0 0 0 0.96215
SER_120 0 0 0 0.29023 0.04416 0 0 0 0.33439
ALA_121 0 0 0 0.89846 0.05748 0 0 0 0.95594
PRO_122 0 0 0 0.2123 0.04183 0 0 0 0.25412
GLY_123 0 0 0 0.91259 0.04957 0 0 0 0.96215
THR_124 0 0 0 0.43096 0.07582 0 0 0 0.50678
SER_125 0 0 0 0.13063 0.07573 0 0 0 0.20636
THR_126 0 0 0 0.43096 0.07347 0 0 0 0.50442
GLU_127 0 0 0 -1.01303 0.07582 0 0 0 -0.93721
PRO_128 0 0 0 -0.05784 0.04731 0 0 0 -0.01054
SER_129 0 0 0 -0.0106 0.07582 0 0 0 0.06522
GLU_130 0 0 0 -0.93278 0.07582 0 0 0 -0.85696
GLY_131 0 0 0 0.60923 0.07582 0 0 0 0.68505
SER_132 0 0 0 -0.0106 0.04079 0 0 0 0.03019
ALA_133 0 0 0 0.797 0.04905 0 0 0 0.84605
PRO_134 0 0 0 0.043 0.04183 0 0 0 0.08483
GLY_135 0 0 0 0.91259 0.04183 0 0 0 0.95441
THR_136 0 0 0 0.43096 0.07508 0 0 0 0.50603
SER_137 0 0 0 0.29023 0.07582 0 0 0 0.36605
GLU_138 0 0 0 -1.01303 0.07582 0 0 0 -0.93721
SER_139 0 0 0 0.13063 0.07347 0 0 0 0.2041
ALA_140 0 0 0 0.89846 0.07508 0 0 0 0.97353
THR_141 0 0 0 0.43096 0.04957 0 0 0 0.48052
PRO_142 0 0 0 0.51404 0.07582 0 0 0 0.58986
GLU_143 0 0 0 -1.03403 0.07499 0 0 0 -0.95904
SER_144 0 0 0 -0.0106 0.07582 0 0 0 0.06522
GLY_145 0 0 0 0.91259 0.04183 0 0 0 0.95441
PRO_146 0 0 0 0.51404 0.04957 0 0 0 0.5636
GLY_147 0 0 0 0.91259 0.04183 0 0 0 0.95441
SER_148 0 0 0 0.29023 0.07508 0 0 0 0.36531
GLU_149 0 0 0 -1.03403 0.07582 0 0 0 -0.95821
PRO_150 0 -0.03292 -0.07213 0.51404 0.04883 0 0 0 0.45781
ALA_151 0 -0.01745 0.05058 0.77873 0.07356 0 0 0 0.88542
THR_152 0 0.06684 -0.16053 0.12134 0.07143 0 0 0 0.09909
SER_153 0.14796 -0.04958 0.00286 -0.18312 0.03821 0 0 0 -0.04367
GLY_154 0 0.18973 -0.18993 -0.06259 0.03807 0 0 0 -0.02471
SER_155 0 -0.14068 -0.17391 -0.06451 0.03845 0 0 0 -0.34065
GLU_156 0 -0.05159 0.0522 0.30406 0.03008 0 0 0 0.33476
THR_157 0 -0.4279 0.05464 -0.20352 0.03064 0 0 0 -0.54614
PRO_158 0 -0.03209 -0.09109 -0.2658 0.04268 0 0 0 -0.3463
GLY_159 0 -0.04781 0.05125 -0.09146 0.03488 0 0 0 -0.05314
MET_160 0 -0.03487 -0.28606 -0.21391 0.03149 0 0 0 -0.50335
TYR_161 0 0.06066 0.02384 0.59369 0.06909 0 0 0 0.74728
GLY_162 0 -0.01092 0.03882 -0.08884 0.03503 0 0 0 -0.0259
LYS_163 0 -0.42952 -0.68195 -0.09974 0.0359 0 0 0 -1.17529
LEU_164 0.06551 0.64228 -0.25719 -0.50394 0.04516 0 0 0 -0.00819
ASN_165 0 -0.03066 0.07346 -0.40966 0.06903 0 0 0 -0.29783
ASP_166 0 -0.10553 -0.08663 -0.37876 0.06887 0 0 0 -0.50206
LEU_167 0 -0.10157 -0.37655 -0.39148 0.03246 0 0 0 -0.83714
LEU_168 0 -0.25488 -0.45373 0.58995 0.05778 0 0 0 -0.06087
GLU_169 0 -0.08268 0.03919 -0.82678 0.06893 0 0 0 -0.80134
ASP_170 0 -0.48742 -0.12291 -0.24167 0.03614 0 0 0 -0.81586
LEU_171 0 -0.52574 -0.69924 -0.39148 0.03267 0 0 0 -1.58379
GLN_172 0 -0.00699 0.18358 -0.4142 0.06881 0 0 0 -0.16879
GLU_173 0 -0.11292 -0.24598 -0.71584 0.06887 0 0 0 -1.00587
VAL_174 0 -0.12765 -0.70289 -0.41511 0.03418 0 0 0 -1.21147
LEU_175 0 -0.01539 0.06103 0.24309 0.04445 0 0 0 0.33318
LYS_176 0 -0.08304 -0.00133 -0.8715 0.06944 0 0 0 -0.88644
ASN_177 0 -0.33566 -0.23046 -0.19403 0.03484 0 0 0 -0.72531
LEU_178 0 0.25829 -0.44625 -0.50394 0.03387 0 0 0 -0.65804
HIS_D_179 0 -0.13939 0.01042 -0.02241 0.06889 0 0 0 -0.0825
LYS_180 0 -0.00866 -0.10728 -1.04927 0.06961 0 0 0 -1.09561
ASN_181 0.03982 0.62684 -0.48241 -0.01232 0.0432 0 0 0 0.21514
ASP_182 1.30414 0.13302 -0.05867 0.2122 0.04586 0 0 0 1.63655
ARG_183 0 -0.0831 -0.27916 -0.55583 0.07081 0 0 0 -0.84728
SER_184 0 0.25677 -0.23628 -0.20705 0.04358 0 0 0 -0.14299
GLY_185 0 0.00042 -0.09811 -0.09146 0.03348 0 0 0 -0.15568
LYS_186 0 -0.0216 0.00365 -0.96458 0.07025 0 0 0 -0.91227
ASP_187 0 -0.01132 -0.0837 -0.60822 0.06974 0 0 0 -0.6335
ASN_188 0 0.33997 -0.61953 -0.13901 0.0349 0 0 0 -0.38367
ILE_189 1.30414 0.11416 0.38075 0.06915 0.04882 0 0 0 1.91702
HIS_D_190 0 -0.06374 -0.08546 0.06501 0.0693 0 0 0 -0.01489
ASP_191 0 -0.04999 -0.29558 -0.37876 0.06884 0 0 0 -0.65549
VAL_192 0 -0.4818 0.43417 -0.41511 0.03396 0 0 0 -0.42878
ASP_193 0 -0.05068 0.21282 -0.24167 0.06938 0 0 0 -0.01016
ASN_194 0 -0.07173 0.02971 -0.36221 0.06893 0 0 0 -0.3353
HIS_195 0 -0.12273 -0.26783 -0.11266 0.04389 0 0 0 -0.45933
LEU_196 0 0.00609 -0.89167 -0.50394 0.03163 0 0 0 -1.3579
GLN_197 0 -0.00119 0.0991 -0.55896 0.06894 0 0 0 -0.39211
ASN_198 0 -0.02213 -0.07257 -0.28327 0.0691 0 0 0 -0.30887
VAL_199 0 -0.2067 -0.47671 -0.27892 0.03394 0 0 0 -0.92839
ILE_200 0 -0.20639 -0.45191 0.34575 0.04385 0 0 0 -0.2687
GLU_201 0 -0.10183 -0.10803 -0.82678 0.06893 0 0 0 -0.96771
ASP_202 0 0.3939 -0.07169 -0.03907 0.06994 0 0 0 0.35309
ILE_203 0 -0.03932 -1.16348 -0.31819 0.04665 0 0 0 -1.47434
HIS_D_204 0 -0.22598 0.12724 -0.02241 0.0689 0 0 0 -0.05225
ASP_205 0 0.0286 -0.02212 -0.42964 0.06887 0 0 0 -0.35429
PHE_206 0 -0.18262 -0.36907 -0.38422 0.03731 0 0 0 -0.89859
MET_207 0.06551 0.69478 -0.07766 0.0106 0.05973 0 0 0 0.75295
GLN_208 0 -0.03775 0.0691 -0.55896 0.06939 0 0 0 -0.45822
ALA_209 0 -0.14324 -0.14051 0.11438 0.04294 0 0 0 -0.12644
ALA_210 0 0.07882 -0.17931 -0.14527 0.03577 0 0 0 -0.20999
ALA_211 0 0.1133 0.02801 0.11438 0.03798 0 0 0 0.29366
ALA_212 0 -0.12376 0.00185 0.28428 0.03639 0 0 0 0.19876
ALA_213 0 0.05884 0.05443 0.11438 0.03406 0 0 0 0.2617
ALA_214 0 -0.2825 0.07743 -0.14527 0.04065 0 0 0 -0.3097
ASN_215 0 -0.02683 -0.51891 -0.24178 0.04262 0 0 0 -0.74489
CYS_216 0 0.00443 -0.00321 1.55685 0.05063 0 0 0 1.6087
ARG_217 0 0.55595 -0.00888 -0.26954 0.04294 0 0 0 0.32047
LYS:CtermProteinFull_218 0.14796 0.18605 -0.1412 -0.60186 0.03487 0 0 0 -0.37417
#END_POSE_ENERGIES_TABLE ./minmover_pdb/pose_80.pdb
