# Supplementary material for: Selection of a promiscuous minimalist cAMP phosphodiesterase from a library of de novo designed proteins
Source: Nat Chem. 2024 May 3;16(7):1200–8. doi: 10.1038/s41557-024-01490-4 (PMC11230910; doi:10.1038/s41557-024-01490-4)
Supplement: Supplementary file 3 — MD input files, scripts and final structures derived from MD, AlphaFold2, EMSfold and MultiSFold. [file 41557_2024_1490_MOESM3_ESM.zip › Computational_Data/4_MultiSFold/campase/pose_81.pdb]

ATOM      1  N   MET A   1      -5.685  -3.190  15.727  1.00  0.00           N  
ATOM      2  CA  MET A   1      -6.194  -2.453  14.552  1.00  0.00           C  
ATOM      3  C   MET A   1      -5.242  -1.342  14.148  1.00  0.00           C  
ATOM      4  O   MET A   1      -4.835  -1.362  13.006  1.00  0.00           O  
ATOM      5  CB  MET A   1      -7.577  -1.873  14.839  1.00  0.00           C  
ATOM      6  CEN MET A   1      -9.273  -2.040  14.422  1.00  0.00           X  
ATOM      7  H   MET A   1      -6.223  -3.221  16.569  1.00  0.00           H  
ATOM      8  N   TYR A   2      -4.798  -0.474  15.065  1.00  0.00           N  
ATOM      9  CA  TYR A   2      -3.876   0.623  14.724  1.00  0.00           C  
ATOM     10  C   TYR A   2      -2.547   0.203  14.058  1.00  0.00           C  
ATOM     11  O   TYR A   2      -2.232   0.749  13.017  1.00  0.00           O  
ATOM     12  CB  TYR A   2      -3.566   1.426  15.989  1.00  0.00           C  
ATOM     13  CEN TYR A   2      -4.070   2.886  16.816  1.00  0.00           X  
ATOM     14  H   TYR A   2      -5.259  -0.384  15.959  1.00  0.00           H  
ATOM     15  N   GLY A   3      -1.800  -0.766  14.612  1.00  0.00           N  
ATOM     16  CA  GLY A   3      -0.571  -1.289  13.980  1.00  0.00           C  
ATOM     17  C   GLY A   3      -0.781  -1.711  12.522  1.00  0.00           C  
ATOM     18  O   GLY A   3      -0.454  -0.945  11.635  1.00  0.00           O  
ATOM     19  CEN GLY A   3      -0.571  -1.289  13.980  1.00  0.00           X  
ATOM     20  H   GLY A   3      -2.050  -1.119  15.525  1.00  0.00           H  
ATOM     21  N   LYS A   4      -1.474  -2.839  12.299  1.00  0.00           N  
ATOM     22  CA  LYS A   4      -1.814  -3.348  10.952  1.00  0.00           C  
ATOM     23  C   LYS A   4      -2.335  -2.273   9.996  1.00  0.00           C  
ATOM     24  O   LYS A   4      -2.022  -2.264   8.819  1.00  0.00           O  
ATOM     25  CB  LYS A   4      -2.851  -4.467  11.063  1.00  0.00           C  
ATOM     26  CEN LYS A   4      -3.293  -6.535  11.023  1.00  0.00           X  
ATOM     27  H   LYS A   4      -1.675  -3.438  13.087  1.00  0.00           H  
ATOM     28  N   LEU A   5      -3.185  -1.397  10.513  1.00  0.00           N  
ATOM     29  CA  LEU A   5      -3.730  -0.268   9.777  1.00  0.00           C  
ATOM     30  C   LEU A   5      -2.629   0.670   9.261  1.00  0.00           C  
ATOM     31  O   LEU A   5      -2.612   1.018   8.089  1.00  0.00           O  
ATOM     32  CB  LEU A   5      -4.715   0.502  10.666  1.00  0.00           C  
ATOM     33  CEN LEU A   5      -6.254   0.560  10.714  1.00  0.00           X  
ATOM     34  H   LEU A   5      -3.420  -1.492  11.492  1.00  0.00           H  
ATOM     35  N   ASN A   6      -1.722   1.076  10.150  1.00  0.00           N  
ATOM     36  CA  ASN A   6      -0.647   1.992   9.803  1.00  0.00           C  
ATOM     37  C   ASN A   6       0.291   1.353   8.774  1.00  0.00           C  
ATOM     38  O   ASN A   6       0.590   1.998   7.781  1.00  0.00           O  
ATOM     39  CB  ASN A   6       0.128   2.430  11.032  1.00  0.00           C  
ATOM     40  CEN ASN A   6       0.111   3.215  11.729  1.00  0.00           X  
ATOM     41  H   ASN A   6      -1.651   0.595  11.034  1.00  0.00           H  
ATOM     42  N   ASP A   7       0.665   0.086   8.977  1.00  0.00           N  
ATOM     43  CA  ASP A   7       1.605  -0.628   8.106  1.00  0.00           C  
ATOM     44  C   ASP A   7       1.023  -0.761   6.685  1.00  0.00           C  
ATOM     45  O   ASP A   7       1.653  -0.366   5.712  1.00  0.00           O  
ATOM     46  CB  ASP A   7       1.931  -2.008   8.681  1.00  0.00           C  
ATOM     47  CEN ASP A   7       2.647  -2.479   9.233  1.00  0.00           X  
ATOM     48  H   ASP A   7       0.357  -0.392   9.812  1.00  0.00           H  
ATOM     49  N   LEU A   8      -0.249  -1.169   6.576  1.00  0.00           N  
ATOM     50  CA  LEU A   8      -0.948  -1.284   5.298  1.00  0.00           C  
ATOM     51  C   LEU A   8      -1.070   0.054   4.547  1.00  0.00           C  
ATOM     52  O   LEU A   8      -1.083   0.093   3.317  1.00  0.00           O  
ATOM     53  CB  LEU A   8      -2.340  -1.884   5.531  1.00  0.00           C  
ATOM     54  CEN LEU A   8      -2.922  -3.293   5.309  1.00  0.00           X  
ATOM     55  H   LEU A   8      -0.697  -1.546   7.400  1.00  0.00           H  
ATOM     56  N   LEU A   9      -1.206   1.163   5.282  1.00  0.00           N  
ATOM     57  CA  LEU A   9      -1.306   2.491   4.677  1.00  0.00           C  
ATOM     58  C   LEU A   9      -0.001   2.878   3.967  1.00  0.00           C  
ATOM     59  O   LEU A   9      -0.048   3.449   2.880  1.00  0.00           O  
ATOM     60  CB  LEU A   9      -1.664   3.532   5.746  1.00  0.00           C  
ATOM     61  CEN LEU A   9      -2.972   4.268   6.091  1.00  0.00           X  
ATOM     62  H   LEU A   9      -1.179   1.074   6.288  1.00  0.00           H  
ATOM     63  N   GLU A  10       1.148   2.575   4.574  1.00  0.00           N  
ATOM     64  CA  GLU A  10       2.467   2.852   4.003  1.00  0.00           C  
ATOM     65  C   GLU A  10       2.773   1.915   2.834  1.00  0.00           C  
ATOM     66  O   GLU A  10       3.286   2.381   1.813  1.00  0.00           O  
ATOM     67  CB  GLU A  10       3.552   2.726   5.075  1.00  0.00           C  
ATOM     68  CEN GLU A  10       4.601   3.449   6.206  1.00  0.00           X  
ATOM     69  H   GLU A  10       1.118   2.039   5.429  1.00  0.00           H  
ATOM     70  N   ASP A  11       2.376   0.648   2.940  1.00  0.00           N  
ATOM     71  CA  ASP A  11       2.485  -0.323   1.855  1.00  0.00           C  
ATOM     72  C   ASP A  11       1.628   0.100   0.655  1.00  0.00           C  
ATOM     73  O   ASP A  11       2.094   0.178  -0.479  1.00  0.00           O  
ATOM     74  CB  ASP A  11       2.071  -1.715   2.338  1.00  0.00           C  
ATOM     75  CEN ASP A  11       2.484  -2.582   2.678  1.00  0.00           X  
ATOM     76  H   ASP A  11       2.079   0.305   3.841  1.00  0.00           H  
ATOM     77  N   LEU A  12       0.390   0.531   0.887  1.00  0.00           N  
ATOM     78  CA  LEU A  12      -0.487   1.003  -0.186  1.00  0.00           C  
ATOM     79  C   LEU A  12       0.086   2.225  -0.933  1.00  0.00           C  
ATOM     80  O   LEU A  12       0.120   2.266  -2.168  1.00  0.00           O  
ATOM     81  CB  LEU A  12      -1.869   1.336   0.390  1.00  0.00           C  
ATOM     82  CEN LEU A  12      -3.219   0.595   0.363  1.00  0.00           X  
ATOM     83  H   LEU A  12       0.031   0.455   1.827  1.00  0.00           H  
ATOM     84  N   GLN A  13       0.607   3.208  -0.200  1.00  0.00           N  
ATOM     85  CA  GLN A  13       1.236   4.389  -0.790  1.00  0.00           C  
ATOM     86  C   GLN A  13       2.491   4.049  -1.599  1.00  0.00           C  
ATOM     87  O   GLN A  13       2.703   4.618  -2.674  1.00  0.00           O  
ATOM     88  CB  GLN A  13       1.596   5.394   0.307  1.00  0.00           C  
ATOM     89  CEN GLN A  13       1.093   6.861   1.109  1.00  0.00           X  
ATOM     90  H   GLN A  13       0.642   3.080   0.802  1.00  0.00           H  
ATOM     91  N   GLU A  14       3.349   3.168  -1.103  1.00  0.00           N  
ATOM     92  CA  GLU A  14       4.534   2.731  -1.827  1.00  0.00           C  
ATOM     93  C   GLU A  14       4.153   1.959  -3.105  1.00  0.00           C  
ATOM     94  O   GLU A  14       4.702   2.269  -4.168  1.00  0.00           O  
ATOM     95  CB  GLU A  14       5.416   1.865  -0.924  1.00  0.00           C  
ATOM     96  CEN GLU A  14       6.760   1.703   0.110  1.00  0.00           X  
ATOM     97  H   GLU A  14       3.155   2.732  -0.213  1.00  0.00           H  
ATOM     98  N   VAL A  15       3.126   1.092  -3.068  1.00  0.00           N  
ATOM     99  CA  VAL A  15       2.658   0.309  -4.236  1.00  0.00           C  
ATOM    100  C   VAL A  15       2.221   1.256  -5.357  1.00  0.00           C  
ATOM    101  O   VAL A  15       2.617   1.055  -6.507  1.00  0.00           O  
ATOM    102  CB  VAL A  15       1.487  -0.624  -3.877  1.00  0.00           C  
ATOM    103  CEN VAL A  15       1.309  -1.285  -3.794  1.00  0.00           X  
ATOM    104  H   VAL A  15       2.657   0.970  -2.182  1.00  0.00           H  
ATOM    105  N   LEU A  16       1.487   2.332  -5.039  1.00  0.00           N  
ATOM    106  CA  LEU A  16       1.044   3.331  -6.024  1.00  0.00           C  
ATOM    107  C   LEU A  16       2.217   4.085  -6.664  1.00  0.00           C  
ATOM    108  O   LEU A  16       2.270   4.270  -7.881  1.00  0.00           O  
ATOM    109  CB  LEU A  16       0.081   4.324  -5.362  1.00  0.00           C  
ATOM    110  CEN LEU A  16      -1.450   4.487  -5.412  1.00  0.00           X  
ATOM    111  H   LEU A  16       1.185   2.425  -4.078  1.00  0.00           H  
ATOM    112  N   LYS A  17       3.190   4.527  -5.859  1.00  0.00           N  
ATOM    113  CA  LYS A  17       4.372   5.236  -6.375  1.00  0.00           C  
ATOM    114  C   LYS A  17       5.214   4.335  -7.269  1.00  0.00           C  
ATOM    115  O   LYS A  17       5.708   4.802  -8.296  1.00  0.00           O  
ATOM    116  CB  LYS A  17       5.226   5.770  -5.224  1.00  0.00           C  
ATOM    117  CEN LYS A  17       5.860   7.413  -4.052  1.00  0.00           X  
ATOM    118  H   LYS A  17       3.103   4.341  -4.869  1.00  0.00           H  
ATOM    119  N   ASN A  18       5.390   3.070  -6.904  1.00  0.00           N  
ATOM    120  CA  ASN A  18       6.211   2.129  -7.657  1.00  0.00           C  
ATOM    121  C   ASN A  18       5.563   1.736  -8.990  1.00  0.00           C  
ATOM    122  O   ASN A  18       6.257   1.681 -10.006  1.00  0.00           O  
ATOM    123  CB  ASN A  18       6.510   0.888  -6.835  1.00  0.00           C  
ATOM    124  CEN ASN A  18       7.254   0.545  -6.180  1.00  0.00           X  
ATOM    125  H   ASN A  18       4.943   2.749  -6.055  1.00  0.00           H  
ATOM    126  N   LEU A  19       4.237   1.597  -9.038  1.00  0.00           N  
ATOM    127  CA  LEU A  19       3.496   1.272 -10.258  1.00  0.00           C  
ATOM    128  C   LEU A  19       3.472   2.461 -11.236  1.00  0.00           C  
ATOM    129  O   LEU A  19       4.007   2.376 -12.342  1.00  0.00           O  
ATOM    130  CB  LEU A  19       2.067   0.840  -9.904  1.00  0.00           C  
ATOM    131  CEN LEU A  19       1.374  -0.535  -9.849  1.00  0.00           X  
ATOM    132  H   LEU A  19       3.709   1.704  -8.183  1.00  0.00           H  
ATOM    133  N   HIS A  20       2.967   3.618 -10.801  1.00  0.00           N  
ATOM    134  CA  HIS A  20       2.720   4.756 -11.688  1.00  0.00           C  
ATOM    135  C   HIS A  20       3.964   5.216 -12.463  1.00  0.00           C  
ATOM    136  O   HIS A  20       3.967   5.205 -13.695  1.00  0.00           O  
ATOM    137  CB  HIS A  20       2.157   5.931 -10.882  1.00  0.00           C  
ATOM    138  CEN HIS A  20       0.885   6.472 -10.537  1.00  0.00           X  
ATOM    139  H   HIS A  20       2.646   3.666  -9.842  1.00  0.00           H  
ATOM    140  N   LYS A  21       5.043   5.611 -11.771  1.00  0.00           N  
ATOM    141  CA  LYS A  21       6.118   6.420 -12.382  1.00  0.00           C  
ATOM    142  C   LYS A  21       6.780   5.665 -13.549  1.00  0.00           C  
ATOM    143  O   LYS A  21       7.354   6.306 -14.434  1.00  0.00           O  
ATOM    144  CB  LYS A  21       7.169   6.798 -11.337  1.00  0.00           C  
ATOM    145  CEN LYS A  21       8.010   8.263 -10.064  1.00  0.00           X  
ATOM    146  H   LYS A  21       5.149   5.274 -10.826  1.00  0.00           H  
ATOM    147  N   ASN A  22       6.647   4.339 -13.587  1.00  0.00           N  
ATOM    148  CA  ASN A  22       7.351   3.455 -14.526  1.00  0.00           C  
ATOM    149  C   ASN A  22       6.517   3.006 -15.719  1.00  0.00           C  
ATOM    150  O   ASN A  22       7.034   2.257 -16.552  1.00  0.00           O  
ATOM    151  CB  ASN A  22       7.891   2.232 -13.807  1.00  0.00           C  
ATOM    152  CEN ASN A  22       8.773   1.936 -13.321  1.00  0.00           X  
ATOM    153  H   ASN A  22       6.061   3.905 -12.890  1.00  0.00           H  
ATOM    154  N   ASP A  23       5.277   3.491 -15.845  1.00  0.00           N  
ATOM    155  CA  ASP A  23       4.315   2.974 -16.826  1.00  0.00           C  
ATOM    156  C   ASP A  23       4.964   2.737 -18.207  1.00  0.00           C  
ATOM    157  O   ASP A  23       4.946   1.628 -18.749  1.00  0.00           O  
ATOM    158  CB  ASP A  23       3.133   3.937 -16.961  1.00  0.00           C  
ATOM    159  CEN ASP A  23       2.184   4.067 -16.614  1.00  0.00           X  
ATOM    160  H   ASP A  23       4.956   4.175 -15.175  1.00  0.00           H  
ATOM    161  N   ARG A  24       5.646   3.757 -18.760  1.00  0.00           N  
ATOM    162  CA  ARG A  24       6.213   3.715 -20.115  1.00  0.00           C  
ATOM    163  C   ARG A  24       7.284   2.654 -20.364  1.00  0.00           C  
ATOM    164  O   ARG A  24       7.497   2.359 -21.540  1.00  0.00           O  
ATOM    165  CB  ARG A  24       6.733   5.085 -20.524  1.00  0.00           C  
ATOM    166  CEN ARG A  24       6.816   7.358 -21.514  1.00  0.00           X  
ATOM    167  H   ARG A  24       5.772   4.584 -18.192  1.00  0.00           H  
ATOM    168  N   SER A  25       7.974   2.113 -19.354  1.00  0.00           N  
ATOM    169  CA  SER A  25       9.094   1.179 -19.602  1.00  0.00           C  
ATOM    170  C   SER A  25       8.738  -0.277 -19.907  1.00  0.00           C  
ATOM    171  O   SER A  25       9.585  -0.948 -20.481  1.00  0.00           O  
ATOM    172  CB  SER A  25      10.023   1.209 -18.404  1.00  0.00           C  
ATOM    173  CEN SER A  25      10.182   1.235 -17.885  1.00  0.00           X  
ATOM    174  H   SER A  25       7.836   2.474 -18.421  1.00  0.00           H  
ATOM    175  N   GLY A  26       7.518  -0.752 -19.637  1.00  0.00           N  
ATOM    176  CA  GLY A  26       7.181  -2.180 -19.727  1.00  0.00           C  
ATOM    177  C   GLY A  26       8.077  -3.116 -18.898  1.00  0.00           C  
ATOM    178  O   GLY A  26       8.448  -2.804 -17.780  1.00  0.00           O  
ATOM    179  CEN GLY A  26       7.181  -2.180 -19.727  1.00  0.00           X  
ATOM    180  H   GLY A  26       6.799  -0.099 -19.362  1.00  0.00           H  
ATOM    181  N   LYS A  27       8.454  -4.246 -19.514  1.00  0.00           N  
ATOM    182  CA  LYS A  27       9.335  -5.348 -19.065  1.00  0.00           C  
ATOM    183  C   LYS A  27       9.511  -5.617 -17.564  1.00  0.00           C  
ATOM    184  O   LYS A  27       8.556  -6.093 -16.961  1.00  0.00           O  
ATOM    185  CB  LYS A  27      10.724  -5.124 -19.664  1.00  0.00           C  
ATOM    186  CEN LYS A  27      12.151  -5.597 -21.153  1.00  0.00           X  
ATOM    187  H   LYS A  27       8.118  -4.341 -20.462  1.00  0.00           H  
ATOM    188  N   ASP A  28      10.636  -5.285 -16.945  1.00  0.00           N  
ATOM    189  CA  ASP A  28      10.820  -5.537 -15.511  1.00  0.00           C  
ATOM    190  C   ASP A  28       9.657  -5.026 -14.653  1.00  0.00           C  
ATOM    191  O   ASP A  28       9.385  -5.604 -13.604  1.00  0.00           O  
ATOM    192  CB  ASP A  28      12.128  -4.901 -15.033  1.00  0.00           C  
ATOM    193  CEN ASP A  28      13.100  -5.147 -14.854  1.00  0.00           X  
ATOM    194  H   ASP A  28      11.453  -5.095 -17.506  1.00  0.00           H  
ATOM    195  N   ASN A  29       8.887  -4.031 -15.113  1.00  0.00           N  
ATOM    196  CA  ASN A  29       7.776  -3.509 -14.308  1.00  0.00           C  
ATOM    197  C   ASN A  29       6.742  -4.585 -13.911  1.00  0.00           C  
ATOM    198  O   ASN A  29       5.979  -4.356 -12.973  1.00  0.00           O  
ATOM    199  CB  ASN A  29       7.081  -2.371 -15.033  1.00  0.00           C  
ATOM    200  CEN ASN A  29       7.148  -1.326 -15.093  1.00  0.00           X  
ATOM    201  H   ASN A  29       9.104  -3.608 -16.005  1.00  0.00           H  
ATOM    202  N   ILE A  30       6.667  -5.750 -14.580  1.00  0.00           N  
ATOM    203  CA  ILE A  30       5.728  -6.816 -14.170  1.00  0.00           C  
ATOM    204  C   ILE A  30       6.173  -7.419 -12.836  1.00  0.00           C  
ATOM    205  O   ILE A  30       5.332  -7.663 -11.980  1.00  0.00           O  
ATOM    206  CB  ILE A  30       5.626  -7.935 -15.223  1.00  0.00           C  
ATOM    207  CEN ILE A  30       5.122  -8.260 -16.133  1.00  0.00           X  
ATOM    208  H   ILE A  30       7.376  -5.959 -15.268  1.00  0.00           H  
ATOM    209  N   HIS A  31       7.483  -7.573 -12.623  1.00  0.00           N  
ATOM    210  CA  HIS A  31       8.019  -8.241 -11.435  1.00  0.00           C  
ATOM    211  C   HIS A  31       7.840  -7.410 -10.159  1.00  0.00           C  
ATOM    212  O   HIS A  31       7.427  -7.950  -9.140  1.00  0.00           O  
ATOM    213  CB  HIS A  31       9.503  -8.566 -11.634  1.00  0.00           C  
ATOM    214  CEN HIS A  31      10.302  -9.663 -12.068  1.00  0.00           X  
ATOM    215  H   HIS A  31       8.139  -7.188 -13.290  1.00  0.00           H  
ATOM    216  N   ASP A  32       8.093  -6.101 -10.226  1.00  0.00           N  
ATOM    217  CA  ASP A  32       7.955  -5.218  -9.063  1.00  0.00           C  
ATOM    218  C   ASP A  32       6.503  -5.154  -8.573  1.00  0.00           C  
ATOM    219  O   ASP A  32       6.240  -5.359  -7.391  1.00  0.00           O  
ATOM    220  CB  ASP A  32       8.457  -3.812  -9.399  1.00  0.00           C  
ATOM    221  CEN ASP A  32       9.287  -3.230  -9.297  1.00  0.00           X  
ATOM    222  H   ASP A  32       8.466  -5.716 -11.080  1.00  0.00           H  
ATOM    223  N   VAL A  33       5.556  -4.904  -9.484  1.00  0.00           N  
ATOM    224  CA  VAL A  33       4.124  -4.818  -9.155  1.00  0.00           C  
ATOM    225  C   VAL A  33       3.609  -6.162  -8.649  1.00  0.00           C  
ATOM    226  O   VAL A  33       2.875  -6.176  -7.667  1.00  0.00           O  
ATOM    227  CB  VAL A  33       3.282  -4.381 -10.368  1.00  0.00           C  
ATOM    228  CEN VAL A  33       2.909  -3.862 -10.626  1.00  0.00           X  
ATOM    229  H   VAL A  33       5.839  -4.836 -10.452  1.00  0.00           H  
ATOM    230  N   ASP A  34       4.008  -7.271  -9.271  1.00  0.00           N  
ATOM    231  CA  ASP A  34       3.624  -8.621  -8.854  1.00  0.00           C  
ATOM    232  C   ASP A  34       4.085  -8.921  -7.424  1.00  0.00           C  
ATOM    233  O   ASP A  34       3.310  -9.428  -6.614  1.00  0.00           O  
ATOM    234  CB  ASP A  34       4.199  -9.661  -9.819  1.00  0.00           C  
ATOM    235  CEN ASP A  34       3.926 -10.215 -10.629  1.00  0.00           X  
ATOM    236  H   ASP A  34       4.587  -7.188 -10.094  1.00  0.00           H  
ATOM    237  N   ASN A  35       5.300  -8.503  -7.056  1.00  0.00           N  
ATOM    238  CA  ASN A  35       5.835  -8.685  -5.707  1.00  0.00           C  
ATOM    239  C   ASN A  35       5.086  -7.834  -4.671  1.00  0.00           C  
ATOM    240  O   ASN A  35       4.760  -8.301  -3.583  1.00  0.00           O  
ATOM    241  CB  ASN A  35       7.320  -8.375  -5.662  1.00  0.00           C  
ATOM    242  CEN ASN A  35       8.229  -8.889  -5.763  1.00  0.00           X  
ATOM    243  H   ASN A  35       5.892  -8.077  -7.756  1.00  0.00           H  
ATOM    244  N   HIS A  36       4.788  -6.580  -5.008  1.00  0.00           N  
ATOM    245  CA  HIS A  36       4.089  -5.697  -4.087  1.00  0.00           C  
ATOM    246  C   HIS A  36       2.663  -6.175  -3.793  1.00  0.00           C  
ATOM    247  O   HIS A  36       2.255  -6.201  -2.636  1.00  0.00           O  
ATOM    248  CB  HIS A  36       4.056  -4.270  -4.645  1.00  0.00           C  
ATOM    249  CEN HIS A  36       4.810  -3.067  -4.532  1.00  0.00           X  
ATOM    250  H   HIS A  36       5.037  -6.237  -5.925  1.00  0.00           H  
ATOM    251  N   LEU A  37       1.935  -6.626  -4.815  1.00  0.00           N  
ATOM    252  CA  LEU A  37       0.537  -7.013  -4.688  1.00  0.00           C  
ATOM    253  C   LEU A  37       0.363  -8.128  -3.649  1.00  0.00           C  
ATOM    254  O   LEU A  37      -0.490  -7.989  -2.780  1.00  0.00           O  
ATOM    255  CB  LEU A  37      -0.011  -7.456  -6.050  1.00  0.00           C  
ATOM    256  CEN LEU A  37      -0.932  -6.772  -7.079  1.00  0.00           X  
ATOM    257  H   LEU A  37       2.372  -6.730  -5.720  1.00  0.00           H  
ATOM    258  N   GLN A  38       1.199  -9.172  -3.672  1.00  0.00           N  
ATOM    259  CA  GLN A  38       1.111 -10.297  -2.728  1.00  0.00           C  
ATOM    260  C   GLN A  38       1.342  -9.851  -1.280  1.00  0.00           C  
ATOM    261  O   GLN A  38       0.578 -10.244  -0.402  1.00  0.00           O  
ATOM    262  CB  GLN A  38       2.128 -11.381  -3.096  1.00  0.00           C  
ATOM    263  CEN GLN A  38       2.335 -12.924  -3.885  1.00  0.00           X  
ATOM    264  H   GLN A  38       1.934  -9.181  -4.367  1.00  0.00           H  
ATOM    265  N   ASN A  39       2.314  -8.964  -1.037  1.00  0.00           N  
ATOM    266  CA  ASN A  39       2.590  -8.458   0.313  1.00  0.00           C  
ATOM    267  C   ASN A  39       1.412  -7.631   0.866  1.00  0.00           C  
ATOM    268  O   ASN A  39       1.054  -7.777   2.030  1.00  0.00           O  
ATOM    269  CB  ASN A  39       3.866  -7.636   0.340  1.00  0.00           C  
ATOM    270  CEN ASN A  39       4.889  -7.786   0.519  1.00  0.00           X  
ATOM    271  H   ASN A  39       2.921  -8.686  -1.798  1.00  0.00           H  
ATOM    272  N   VAL A  40       0.753  -6.829   0.018  1.00  0.00           N  
ATOM    273  CA  VAL A  40      -0.425  -6.030   0.403  1.00  0.00           C  
ATOM    274  C   VAL A  40      -1.624  -6.937   0.724  1.00  0.00           C  
ATOM    275  O   VAL A  40      -2.366  -6.658   1.666  1.00  0.00           O  
ATOM    276  CB  VAL A  40      -0.826  -5.039  -0.705  1.00  0.00           C  
ATOM    277  CEN VAL A  40      -0.841  -4.370  -0.873  1.00  0.00           X  
ATOM    278  H   VAL A  40       1.093  -6.766  -0.933  1.00  0.00           H  
ATOM    279  N   ILE A  41      -1.827  -8.025  -0.033  1.00  0.00           N  
ATOM    280  CA  ILE A  41      -2.865  -9.026   0.282  1.00  0.00           C  
ATOM    281  C   ILE A  41      -2.578  -9.683   1.633  1.00  0.00           C  
ATOM    282  O   ILE A  41      -3.500  -9.857   2.434  1.00  0.00           O  
ATOM    283  CB  ILE A  41      -2.959 -10.117  -0.800  1.00  0.00           C  
ATOM    284  CEN ILE A  41      -3.409 -10.390  -1.755  1.00  0.00           X  
ATOM    285  H   ILE A  41      -1.211  -8.186  -0.815  1.00  0.00           H  
ATOM    286  N   GLU A  42      -1.322 -10.057   1.882  1.00  0.00           N  
ATOM    287  CA  GLU A  42      -0.900 -10.703   3.127  1.00  0.00           C  
ATOM    288  C   GLU A  42      -1.193  -9.812   4.338  1.00  0.00           C  
ATOM    289  O   GLU A  42      -1.686 -10.301   5.356  1.00  0.00           O  
ATOM    290  CB  GLU A  42       0.590 -11.046   3.074  1.00  0.00           C  
ATOM    291  CEN GLU A  42       1.836 -12.181   2.819  1.00  0.00           X  
ATOM    292  H   GLU A  42      -0.612  -9.866   1.189  1.00  0.00           H  
ATOM    293  N   ASP A  43      -1.010  -8.498   4.208  1.00  0.00           N  
ATOM    294  CA  ASP A  43      -1.318  -7.536   5.264  1.00  0.00           C  
ATOM    295  C   ASP A  43      -2.823  -7.363   5.484  1.00  0.00           C  
ATOM    296  O   ASP A  43      -3.292  -7.391   6.629  1.00  0.00           O  
ATOM    297  CB  ASP A  43      -0.683  -6.181   4.941  1.00  0.00           C  
ATOM    298  CEN ASP A  43       0.148  -5.633   5.156  1.00  0.00           X  
ATOM    299  H   ASP A  43      -0.532  -8.163   3.384  1.00  0.00           H  
ATOM    300  N   ILE A  44      -3.609  -7.235   4.406  1.00  0.00           N  
ATOM    301  CA  ILE A  44      -5.059  -7.004   4.511  1.00  0.00           C  
ATOM    302  C   ILE A  44      -5.681  -8.162   5.272  1.00  0.00           C  
ATOM    303  O   ILE A  44      -6.435  -7.917   6.207  1.00  0.00           O  
ATOM    304  CB  ILE A  44      -5.736  -6.871   3.135  1.00  0.00           C  
ATOM    305  CEN ILE A  44      -6.004  -6.180   2.335  1.00  0.00           X  
ATOM    306  H   ILE A  44      -3.193  -7.375   3.498  1.00  0.00           H  
ATOM    307  N   HIS A  45      -5.359  -9.406   4.937  1.00  0.00           N  
ATOM    308  CA  HIS A  45      -5.936 -10.580   5.585  1.00  0.00           C  
ATOM    309  C   HIS A  45      -5.744 -10.585   7.105  1.00  0.00           C  
ATOM    310  O   HIS A  45      -6.718 -10.706   7.851  1.00  0.00           O  
ATOM    311  CB  HIS A  45      -5.336 -11.857   4.987  1.00  0.00           C  
ATOM    312  CEN HIS A  45      -5.649 -12.803   3.969  1.00  0.00           X  
ATOM    313  H   HIS A  45      -4.676  -9.547   4.206  1.00  0.00           H  
ATOM    314  N   ASP A  46      -4.529 -10.347   7.582  1.00  0.00           N  
ATOM    315  CA  ASP A  46      -4.207 -10.326   9.005  1.00  0.00           C  
ATOM    316  C   ASP A  46      -4.921  -9.185   9.731  1.00  0.00           C  
ATOM    317  O   ASP A  46      -5.407  -9.350  10.860  1.00  0.00           O  
ATOM    318  CB  ASP A  46      -2.694 -10.209   9.205  1.00  0.00           C  
ATOM    319  CEN ASP A  46      -1.879 -10.792   9.387  1.00  0.00           X  
ATOM    320  H   ASP A  46      -3.773 -10.226   6.923  1.00  0.00           H  
ATOM    321  N   PHE A  47      -5.032  -8.019   9.095  1.00  0.00           N  
ATOM    322  CA  PHE A  47      -5.744  -6.876   9.653  1.00  0.00           C  
ATOM    323  C   PHE A  47      -7.225  -7.202   9.893  1.00  0.00           C  
ATOM    324  O   PHE A  47      -7.740  -6.929  10.979  1.00  0.00           O  
ATOM    325  CB  PHE A  47      -5.611  -5.667   8.726  1.00  0.00           C  
ATOM    326  CEN PHE A  47      -4.724  -4.354   8.604  1.00  0.00           X  
ATOM    327  H   PHE A  47      -4.628  -7.938   8.173  1.00  0.00           H  
ATOM    328  N   MET A  48      -7.890  -7.838   8.928  1.00  0.00           N  
ATOM    329  CA  MET A  48      -9.292  -8.245   8.975  1.00  0.00           C  
ATOM    330  C   MET A  48      -9.527  -9.230  10.112  1.00  0.00           C  
ATOM    331  O   MET A  48     -10.463  -9.063  10.894  1.00  0.00           O  
ATOM    332  CB  MET A  48      -9.713  -8.862   7.643  1.00  0.00           C  
ATOM    333  CEN MET A  48     -10.703  -8.573   6.223  1.00  0.00           X  
ATOM    334  H   MET A  48      -7.365  -8.081   8.098  1.00  0.00           H  
ATOM    335  N   GLN A  49      -8.661 -10.230  10.249  1.00  0.00           N  
ATOM    336  CA  GLN A  49      -8.763 -11.237  11.294  1.00  0.00           C  
ATOM    337  C   GLN A  49      -8.641 -10.605  12.686  1.00  0.00           C  
ATOM    338  O   GLN A  49      -9.459 -10.884  13.565  1.00  0.00           O  
ATOM    339  CB  GLN A  49      -7.682 -12.305  11.109  1.00  0.00           C  
ATOM    340  CEN GLN A  49      -7.363 -13.913  10.510  1.00  0.00           X  
ATOM    341  H   GLN A  49      -7.935 -10.336   9.557  1.00  0.00           H  
ATOM    342  N   ALA A  50      -7.694  -9.683  12.875  1.00  0.00           N  
ATOM    343  CA  ALA A  50      -7.489  -8.989  14.144  1.00  0.00           C  
ATOM    344  C   ALA A  50      -8.693  -8.114  14.536  1.00  0.00           C  
ATOM    345  O   ALA A  50      -9.097  -8.102  15.700  1.00  0.00           O  
ATOM    346  CB  ALA A  50      -6.223  -8.148  14.073  1.00  0.00           C  
ATOM    347  CEN ALA A  50      -6.224  -8.148  14.074  1.00  0.00           X  
ATOM    348  H   ALA A  50      -7.070  -9.479  12.109  1.00  0.00           H  
ATOM    349  N   ALA A  51      -9.294  -7.399  13.582  1.00  0.00           N  
ATOM    350  CA  ALA A  51     -10.479  -6.575  13.803  1.00  0.00           C  
ATOM    351  C   ALA A  51     -11.690  -7.428  14.217  1.00  0.00           C  
ATOM    352  O   ALA A  51     -12.390  -7.075  15.168  1.00  0.00           O  
ATOM    353  CB  ALA A  51     -10.795  -5.767  12.553  1.00  0.00           C  
ATOM    354  CEN ALA A  51     -10.795  -5.768  12.553  1.00  0.00           X  
ATOM    355  H   ALA A  51      -8.905  -7.421  12.652  1.00  0.00           H  
ATOM    356  N   ALA A  52     -11.897  -8.575  13.568  1.00  0.00           N  
ATOM    357  CA  ALA A  52     -13.007  -9.486  13.834  1.00  0.00           C  
ATOM    358  C   ALA A  52     -12.895 -10.107  15.232  1.00  0.00           C  
ATOM    359  O   ALA A  52     -13.881 -10.145  15.966  1.00  0.00           O  
ATOM    360  CB  ALA A  52     -13.064 -10.571  12.769  1.00  0.00           C  
ATOM    361  CEN ALA A  52     -13.064 -10.571  12.770  1.00  0.00           X  
ATOM    362  H   ALA A  52     -11.255  -8.830  12.835  1.00  0.00           H  
ATOM    363  N   ALA A  53     -11.694 -10.511  15.654  1.00  0.00           N  
ATOM    364  CA  ALA A  53     -11.463 -11.081  16.977  1.00  0.00           C  
ATOM    365  C   ALA A  53     -11.638 -10.020  18.075  1.00  0.00           C  
ATOM    366  O   ALA A  53     -12.322 -10.263  19.064  1.00  0.00           O  
ATOM    367  CB  ALA A  53     -10.076 -11.704  17.046  1.00  0.00           C  
ATOM    368  CEN ALA A  53     -10.077 -11.703  17.047  1.00  0.00           X  
ATOM    369  H   ALA A  53     -10.907 -10.439  15.025  1.00  0.00           H  
ATOM    370  N   ALA A  54     -11.114  -8.805  17.883  1.00  0.00           N  
ATOM    371  CA  ALA A  54     -11.216  -7.726  18.866  1.00  0.00           C  
ATOM    372  C   ALA A  54     -12.665  -7.245  19.090  1.00  0.00           C  
ATOM    373  O   ALA A  54     -13.055  -6.962  20.228  1.00  0.00           O  
ATOM    374  CB  ALA A  54     -10.335  -6.561  18.438  1.00  0.00           C  
ATOM    375  CEN ALA A  54     -10.336  -6.562  18.439  1.00  0.00           X  
ATOM    376  H   ALA A  54     -10.588  -8.638  17.038  1.00  0.00           H  
ATOM    377  N   ALA A  55     -13.473  -7.164  18.031  1.00  0.00           N  
ATOM    378  CA  ALA A  55     -14.894  -6.840  18.104  1.00  0.00           C  
ATOM    379  C   ALA A  55     -15.693  -7.961  18.790  1.00  0.00           C  
ATOM    380  O   ALA A  55     -16.323  -7.715  19.823  1.00  0.00           O  
ATOM    381  CB  ALA A  55     -15.440  -6.568  16.710  1.00  0.00           C  
ATOM    382  CEN ALA A  55     -15.440  -6.568  16.711  1.00  0.00           X  
ATOM    383  H   ALA A  55     -13.077  -7.333  17.117  1.00  0.00           H  
ATOM    384  N   ASN A  56     -15.612  -9.197  18.291  1.00  0.00           N  
ATOM    385  CA  ASN A  56     -16.309 -10.362  18.845  1.00  0.00           C  
ATOM    386  C   ASN A  56     -16.003 -10.593  20.328  1.00  0.00           C  
ATOM    387  O   ASN A  56     -16.914 -10.924  21.082  1.00  0.00           O  
ATOM    388  CB  ASN A  56     -15.984 -11.615  18.053  1.00  0.00           C  
ATOM    389  CEN ASN A  56     -16.373 -12.147  17.236  1.00  0.00           X  
ATOM    390  H   ASN A  56     -15.070  -9.333  17.449  1.00  0.00           H  
ATOM    391  N   CYS A  57     -14.790 -10.285  20.800  1.00  0.00           N  
ATOM    392  CA  CYS A  57     -14.422 -10.431  22.211  1.00  0.00           C  
ATOM    393  C   CYS A  57     -15.429  -9.748  23.155  1.00  0.00           C  
ATOM    394  O   CYS A  57     -15.571 -10.171  24.299  1.00  0.00           O  
ATOM    395  CB  CYS A  57     -13.068  -9.723  22.270  1.00  0.00           C  
ATOM    396  CEN CYS A  57     -12.125 -10.113  22.379  1.00  0.00           X  
ATOM    397  H   CYS A  57     -14.072 -10.007  20.145  1.00  0.00           H  
ATOM    398  N   ARG A  58     -16.189  -8.731  22.705  1.00  0.00           N  
ATOM    399  CA  ARG A  58     -17.155  -8.025  23.569  1.00  0.00           C  
ATOM    400  C   ARG A  58     -18.279  -8.915  24.104  1.00  0.00           C  
ATOM    401  O   ARG A  58     -18.949  -8.498  25.043  1.00  0.00           O  
ATOM    402  CB  ARG A  58     -17.731  -6.799  22.875  1.00  0.00           C  
ATOM    403  CEN ARG A  58     -18.049  -4.443  22.169  1.00  0.00           X  
ATOM    404  H   ARG A  58     -16.166  -8.517  21.717  1.00  0.00           H  
ATOM    405  N   LYS A  59     -18.499 -10.109  23.541  1.00  0.00           N  
ATOM    406  CA  LYS A  59     -19.617 -11.001  23.906  1.00  0.00           C  
ATOM    407  C   LYS A  59     -19.619 -11.406  25.388  1.00  0.00           C  
ATOM    408  O   LYS A  59     -20.679 -11.715  25.919  1.00  0.00           O  
ATOM    409  CB  LYS A  59     -19.587 -12.258  23.035  1.00  0.00           C  
ATOM    410  CEN LYS A  59     -20.372 -13.345  21.399  1.00  0.00           X  
ATOM    411  H   LYS A  59     -17.816 -10.457  22.885  1.00  0.00           H  
ATOM    412  N   GLY A  60     -18.467 -11.356  26.070  1.00  0.00           N  
ATOM    413  CA  GLY A  60     -18.271 -11.844  27.442  1.00  0.00           C  
ATOM    414  C   GLY A  60     -18.897 -11.000  28.553  1.00  0.00           C  
ATOM    415  O   GLY A  60     -18.948 -11.462  29.686  1.00  0.00           O  
ATOM    416  CEN GLY A  60     -18.271 -11.844  27.442  1.00  0.00           X  
ATOM    417  H   GLY A  60     -17.644 -11.055  25.569  1.00  0.00           H  
ATOM    418  N   SER A  61     -19.358  -9.777  28.271  1.00  0.00           N  
ATOM    419  CA  SER A  61     -19.921  -8.895  29.302  1.00  0.00           C  
ATOM    420  C   SER A  61     -21.425  -8.649  29.069  1.00  0.00           C  
ATOM    421  O   SER A  61     -21.862  -7.507  29.208  1.00  0.00           O  
ATOM    422  CB  SER A  61     -19.166  -7.581  29.327  1.00  0.00           C  
ATOM    423  CEN SER A  61     -18.891  -7.149  29.143  1.00  0.00           X  
ATOM    424  H   SER A  61     -19.418  -9.494  27.303  1.00  0.00           H  
ATOM    425  N   PRO A  62     -22.253  -9.665  28.744  1.00  0.00           N  
ATOM    426  CA  PRO A  62     -23.672  -9.432  28.542  1.00  0.00           C  
ATOM    427  C   PRO A  62     -24.274  -8.960  29.872  1.00  0.00           C  
ATOM    428  O   PRO A  62     -23.745  -9.251  30.934  1.00  0.00           O  
ATOM    429  CB  PRO A  62     -24.229 -10.789  28.081  1.00  0.00           C  
ATOM    430  CEN PRO A  62     -22.543 -11.337  28.291  1.00  0.00           X  
ATOM    431  N   GLY A  63     -25.360  -8.193  29.784  1.00  0.00           N  
ATOM    432  CA  GLY A  63     -26.136  -7.696  30.928  1.00  0.00           C  
ATOM    433  C   GLY A  63     -25.744  -6.352  31.550  1.00  0.00           C  
ATOM    434  O   GLY A  63     -24.648  -5.841  31.370  1.00  0.00           O  
ATOM    435  CEN GLY A  63     -26.136  -7.696  30.928  1.00  0.00           X  
ATOM    436  H   GLY A  63     -25.854  -8.241  28.906  1.00  0.00           H  
ATOM    437  N   SER A  64     -26.606  -5.856  32.438  1.00  0.00           N  
ATOM    438  CA  SER A  64     -26.418  -4.572  33.113  1.00  0.00           C  
ATOM    439  C   SER A  64     -26.157  -4.736  34.624  1.00  0.00           C  
ATOM    440  O   SER A  64     -26.829  -5.553  35.258  1.00  0.00           O  
ATOM    441  CB  SER A  64     -27.633  -3.695  32.882  1.00  0.00           C  
ATOM    442  CEN SER A  64     -28.155  -3.557  32.813  1.00  0.00           X  
ATOM    443  H   SER A  64     -27.280  -6.488  32.850  1.00  0.00           H  
ATOM    444  N   PRO A  65     -25.282  -3.921  35.245  1.00  0.00           N  
ATOM    445  CA  PRO A  65     -25.009  -4.029  36.671  1.00  0.00           C  
ATOM    446  C   PRO A  65     -26.172  -3.383  37.431  1.00  0.00           C  
ATOM    447  O   PRO A  65     -26.113  -2.227  37.848  1.00  0.00           O  
ATOM    448  CB  PRO A  65     -23.678  -3.288  36.874  1.00  0.00           C  
ATOM    449  CEN PRO A  65     -23.797  -2.987  35.119  1.00  0.00           X  
ATOM    450  N   ALA A  66     -27.268  -4.120  37.570  1.00  0.00           N  
ATOM    451  CA  ALA A  66     -28.470  -3.647  38.237  1.00  0.00           C  
ATOM    452  C   ALA A  66     -28.159  -3.472  39.727  1.00  0.00           C  
ATOM    453  O   ALA A  66     -27.331  -4.191  40.274  1.00  0.00           O  
ATOM    454  CB  ALA A  66     -29.628  -4.611  38.020  1.00  0.00           C  
ATOM    455  CEN ALA A  66     -29.628  -4.610  38.021  1.00  0.00           X  
ATOM    456  H   ALA A  66     -27.221  -5.098  37.324  1.00  0.00           H  
ATOM    457  N   GLY A  67     -28.864  -2.548  40.383  1.00  0.00           N  
ATOM    458  CA  GLY A  67     -28.730  -2.321  41.824  1.00  0.00           C  
ATOM    459  C   GLY A  67     -28.336  -0.904  42.247  1.00  0.00           C  
ATOM    460  O   GLY A  67     -27.964  -0.084  41.427  1.00  0.00           O  
ATOM    461  CEN GLY A  67     -28.730  -2.321  41.825  1.00  0.00           X  
ATOM    462  H   GLY A  67     -29.648  -2.129  39.904  1.00  0.00           H  
ATOM    463  N   SER A  68     -28.387  -0.689  43.563  1.00  0.00           N  
ATOM    464  CA  SER A  68     -28.078   0.541  44.313  1.00  0.00           C  
ATOM    465  C   SER A  68     -28.827   1.858  44.006  1.00  0.00           C  
ATOM    466  O   SER A  68     -28.216   2.925  43.994  1.00  0.00           O  
ATOM    467  CB  SER A  68     -26.591   0.797  44.162  1.00  0.00           C  
ATOM    468  CEN SER A  68     -26.102   0.827  43.926  1.00  0.00           X  
ATOM    469  H   SER A  68     -28.180  -1.511  44.112  1.00  0.00           H  
ATOM    470  N   PRO A  69     -30.176   1.846  43.940  1.00  0.00           N  
ATOM    471  CA  PRO A  69     -30.953   3.050  43.681  1.00  0.00           C  
ATOM    472  C   PRO A  69     -30.537   4.167  44.648  1.00  0.00           C  
ATOM    473  O   PRO A  69     -30.457   3.953  45.859  1.00  0.00           O  
ATOM    474  CB  PRO A  69     -32.412   2.610  43.885  1.00  0.00           C  
ATOM    475  CEN PRO A  69     -31.679   1.039  44.308  1.00  0.00           X  
ATOM    476  N   THR A  70     -30.314   5.370  44.129  1.00  0.00           N  
ATOM    477  CA  THR A  70     -29.967   6.542  44.949  1.00  0.00           C  
ATOM    478  C   THR A  70     -30.912   7.687  44.590  1.00  0.00           C  
ATOM    479  O   THR A  70     -31.554   7.681  43.545  1.00  0.00           O  
ATOM    480  CB  THR A  70     -28.509   6.992  44.741  1.00  0.00           C  
ATOM    481  CEN THR A  70     -27.933   6.895  44.763  1.00  0.00           X  
ATOM    482  H   THR A  70     -30.635   5.561  43.190  1.00  0.00           H  
ATOM    483  N   SER A  71     -31.072   8.591  45.556  1.00  0.00           N  
ATOM    484  CA  SER A  71     -31.859   9.824  45.513  1.00  0.00           C  
ATOM    485  C   SER A  71     -31.451  10.886  46.539  1.00  0.00           C  
ATOM    486  O   SER A  71     -30.956  10.553  47.608  1.00  0.00           O  
ATOM    487  CB  SER A  71     -33.325   9.480  45.695  1.00  0.00           C  
ATOM    488  CEN SER A  71     -33.767   9.226  45.882  1.00  0.00           X  
ATOM    489  H   SER A  71     -30.667   8.383  46.455  1.00  0.00           H  
ATOM    490  N   THR A  72     -31.772  12.133  46.177  1.00  0.00           N  
ATOM    491  CA  THR A  72     -31.623  13.382  46.954  1.00  0.00           C  
ATOM    492  C   THR A  72     -30.457  13.521  47.943  1.00  0.00           C  
ATOM    493  O   THR A  72     -30.446  12.847  48.961  1.00  0.00           O  
ATOM    494  CB  THR A  72     -32.914  13.644  47.750  1.00  0.00           C  
ATOM    495  CEN THR A  72     -33.493  13.721  47.780  1.00  0.00           X  
ATOM    496  H   THR A  72     -32.604  12.175  45.607  1.00  0.00           H  
ATOM    497  N   GLU A  73     -29.581  14.502  47.689  1.00  0.00           N  
ATOM    498  CA  GLU A  73     -28.371  14.860  48.480  1.00  0.00           C  
ATOM    499  C   GLU A  73     -28.274  16.405  48.547  1.00  0.00           C  
ATOM    500  O   GLU A  73     -29.071  17.109  47.934  1.00  0.00           O  
ATOM    501  CB  GLU A  73     -27.103  14.264  47.863  1.00  0.00           C  
ATOM    502  CEN GLU A  73     -25.893  13.065  47.844  1.00  0.00           X  
ATOM    503  H   GLU A  73     -29.940  15.286  47.160  1.00  0.00           H  
ATOM    504  N   GLU A  74     -27.626  16.953  49.582  1.00  0.00           N  
ATOM    505  CA  GLU A  74     -27.306  18.382  49.827  1.00  0.00           C  
ATOM    506  C   GLU A  74     -28.415  19.404  49.483  1.00  0.00           C  
ATOM    507  O   GLU A  74     -29.469  19.063  48.954  1.00  0.00           O  
ATOM    508  CB  GLU A  74     -26.040  18.751  49.049  1.00  0.00           C  
ATOM    509  CEN GLU A  74     -24.353  18.979  48.998  1.00  0.00           X  
ATOM    510  H   GLU A  74     -28.030  16.567  50.424  1.00  0.00           H  
ATOM    511  N   GLY A  75     -28.141  20.695  49.743  1.00  0.00           N  
ATOM    512  CA  GLY A  75     -29.071  21.804  49.470  1.00  0.00           C  
ATOM    513  C   GLY A  75     -28.418  23.114  48.989  1.00  0.00           C  
ATOM    514  O   GLY A  75     -28.883  24.197  49.327  1.00  0.00           O  
ATOM    515  CEN GLY A  75     -29.071  21.804  49.470  1.00  0.00           X  
ATOM    516  H   GLY A  75     -27.235  20.926  50.121  1.00  0.00           H  
ATOM    517  N   THR A  76     -27.322  22.990  48.241  1.00  0.00           N  
ATOM    518  CA  THR A  76     -26.413  23.981  47.614  1.00  0.00           C  
ATOM    519  C   THR A  76     -26.926  24.928  46.496  1.00  0.00           C  
ATOM    520  O   THR A  76     -27.318  24.486  45.422  1.00  0.00           O  
ATOM    521  CB  THR A  76     -25.192  23.239  47.040  1.00  0.00           C  
ATOM    522  CEN THR A  76     -24.736  22.878  47.098  1.00  0.00           X  
ATOM    523  H   THR A  76     -27.187  22.070  47.845  1.00  0.00           H  
ATOM    524  N   SER A  77     -26.779  26.232  46.791  1.00  0.00           N  
ATOM    525  CA  SER A  77     -27.075  27.497  46.063  1.00  0.00           C  
ATOM    526  C   SER A  77     -26.282  27.961  44.825  1.00  0.00           C  
ATOM    527  O   SER A  77     -25.076  27.779  44.792  1.00  0.00           O  
ATOM    528  CB  SER A  77     -27.005  28.617  47.082  1.00  0.00           C  
ATOM    529  CEN SER A  77     -26.827  28.908  47.505  1.00  0.00           X  
ATOM    530  H   SER A  77     -25.996  26.374  47.414  1.00  0.00           H  
ATOM    531  N   GLU A  78     -26.912  28.773  43.948  1.00  0.00           N  
ATOM    532  CA  GLU A  78     -26.277  29.363  42.739  1.00  0.00           C  
ATOM    533  C   GLU A  78     -26.290  30.920  42.756  1.00  0.00           C  
ATOM    534  O   GLU A  78     -27.270  31.553  43.134  1.00  0.00           O  
ATOM    535  CB  GLU A  78     -26.978  28.854  41.477  1.00  0.00           C  
ATOM    536  CEN GLU A  78     -27.042  27.781  40.155  1.00  0.00           X  
ATOM    537  H   GLU A  78     -27.680  29.321  44.307  1.00  0.00           H  
ATOM    538  N   SER A  79     -25.152  31.520  42.394  1.00  0.00           N  
ATOM    539  CA  SER A  79     -24.833  32.953  42.259  1.00  0.00           C  
ATOM    540  C   SER A  79     -23.818  33.310  41.162  1.00  0.00           C  
ATOM    541  O   SER A  79     -22.967  32.479  40.858  1.00  0.00           O  
ATOM    542  CB  SER A  79     -24.328  33.470  43.592  1.00  0.00           C  
ATOM    543  CEN SER A  79     -24.068  33.474  44.070  1.00  0.00           X  
ATOM    544  H   SER A  79     -24.370  30.906  42.224  1.00  0.00           H  
ATOM    545  N   ALA A  80     -23.749  34.588  40.736  1.00  0.00           N  
ATOM    546  CA  ALA A  80     -22.758  35.063  39.754  1.00  0.00           C  
ATOM    547  C   ALA A  80     -22.454  36.581  39.872  1.00  0.00           C  
ATOM    548  O   ALA A  80     -23.284  37.355  40.330  1.00  0.00           O  
ATOM    549  CB  ALA A  80     -23.235  34.731  38.347  1.00  0.00           C  
ATOM    550  CEN ALA A  80     -23.235  34.731  38.348  1.00  0.00           X  
ATOM    551  H   ALA A  80     -24.262  35.292  41.245  1.00  0.00           H  
ATOM    552  N   THR A  81     -21.230  36.942  39.454  1.00  0.00           N  
ATOM    553  CA  THR A  81     -20.562  38.273  39.353  1.00  0.00           C  
ATOM    554  C   THR A  81     -20.856  39.297  38.225  1.00  0.00           C  
ATOM    555  O   THR A  81     -20.386  39.129  37.104  1.00  0.00           O  
ATOM    556  CB  THR A  81     -19.040  38.041  39.319  1.00  0.00           C  
ATOM    557  CEN THR A  81     -18.550  37.815  39.543  1.00  0.00           X  
ATOM    558  H   THR A  81     -20.891  36.323  38.731  1.00  0.00           H  
ATOM    559  N   PRO A  82     -21.489  40.456  38.553  1.00  0.00           N  
ATOM    560  CA  PRO A  82     -21.810  41.535  37.616  1.00  0.00           C  
ATOM    561  C   PRO A  82     -20.556  42.148  36.961  1.00  0.00           C  
ATOM    562  O   PRO A  82     -19.495  42.214  37.584  1.00  0.00           O  
ATOM    563  CB  PRO A  82     -22.561  42.557  38.485  1.00  0.00           C  
ATOM    564  CEN PRO A  82     -22.190  41.418  39.808  1.00  0.00           X  
ATOM    565  N   GLU A  83     -20.685  42.672  35.739  1.00  0.00           N  
ATOM    566  CA  GLU A  83     -19.591  43.346  35.025  1.00  0.00           C  
ATOM    567  C   GLU A  83     -19.983  44.778  34.634  1.00  0.00           C  
ATOM    568  O   GLU A  83     -21.152  45.105  34.442  1.00  0.00           O  
ATOM    569  CB  GLU A  83     -19.195  42.550  33.779  1.00  0.00           C  
ATOM    570  CEN GLU A  83     -18.158  41.444  33.001  1.00  0.00           X  
ATOM    571  H   GLU A  83     -21.601  42.714  35.316  1.00  0.00           H  
ATOM    572  N   SER A  84     -18.962  45.630  34.515  1.00  0.00           N  
ATOM    573  CA  SER A  84     -19.053  47.036  34.120  1.00  0.00           C  
ATOM    574  C   SER A  84     -19.169  47.137  32.598  1.00  0.00           C  
ATOM    575  O   SER A  84     -18.734  46.229  31.895  1.00  0.00           O  
ATOM    576  CB  SER A  84     -17.847  47.809  34.620  1.00  0.00           C  
ATOM    577  CEN SER A  84     -17.332  47.911  34.760  1.00  0.00           X  
ATOM    578  H   SER A  84     -18.041  45.219  34.468  1.00  0.00           H  
ATOM    579  N   GLY A  85     -19.686  48.257  32.089  1.00  0.00           N  
ATOM    580  CA  GLY A  85     -19.793  48.555  30.660  1.00  0.00           C  
ATOM    581  C   GLY A  85     -19.008  49.831  30.295  1.00  0.00           C  
ATOM    582  O   GLY A  85     -18.613  50.548  31.212  1.00  0.00           O  
ATOM    583  CEN GLY A  85     -19.793  48.555  30.659  1.00  0.00           X  
ATOM    584  H   GLY A  85     -19.950  48.993  32.729  1.00  0.00           H  
ATOM    585  N   PRO A  86     -18.758  50.125  29.000  1.00  0.00           N  
ATOM    586  CA  PRO A  86     -18.037  51.314  28.532  1.00  0.00           C  
ATOM    587  C   PRO A  86     -18.709  52.642  28.944  1.00  0.00           C  
ATOM    588  O   PRO A  86     -19.933  52.737  28.972  1.00  0.00           O  
ATOM    589  CB  PRO A  86     -18.013  51.136  27.005  1.00  0.00           C  
ATOM    590  CEN PRO A  86     -19.001  49.690  27.348  1.00  0.00           X  
ATOM    591  N   GLY A  87     -17.907  53.699  29.142  1.00  0.00           N  
ATOM    592  CA  GLY A  87     -18.417  55.061  29.407  1.00  0.00           C  
ATOM    593  C   GLY A  87     -17.734  55.777  30.578  1.00  0.00           C  
ATOM    594  O   GLY A  87     -16.888  55.190  31.235  1.00  0.00           O  
ATOM    595  CEN GLY A  87     -18.417  55.061  29.407  1.00  0.00           X  
ATOM    596  H   GLY A  87     -16.925  53.597  28.938  1.00  0.00           H  
ATOM    597  N   THR A  88     -17.954  57.088  30.759  1.00  0.00           N  
ATOM    598  CA  THR A  88     -17.376  57.950  31.830  1.00  0.00           C  
ATOM    599  C   THR A  88     -15.837  57.955  31.851  1.00  0.00           C  
ATOM    600  O   THR A  88     -15.215  56.902  31.793  1.00  0.00           O  
ATOM    601  CB  THR A  88     -17.873  57.517  33.222  1.00  0.00           C  
ATOM    602  CEN THR A  88     -18.302  57.416  33.606  1.00  0.00           X  
ATOM    603  H   THR A  88     -17.871  57.559  29.868  1.00  0.00           H  
ATOM    604  N   SER A  89     -15.203  59.128  31.779  1.00  0.00           N  
ATOM    605  CA  SER A  89     -15.805  60.484  31.711  1.00  0.00           C  
ATOM    606  C   SER A  89     -16.364  60.967  33.048  1.00  0.00           C  
ATOM    607  O   SER A  89     -17.288  61.769  33.089  1.00  0.00           O  
ATOM    608  CB  SER A  89     -16.903  60.508  30.665  1.00  0.00           C  
ATOM    609  CEN SER A  89     -17.319  60.333  30.361  1.00  0.00           X  
ATOM    610  H   SER A  89     -14.430  59.123  32.429  1.00  0.00           H  
ATOM    611  N   THR A  90     -15.718  60.586  34.152  1.00  0.00           N  
ATOM    612  CA  THR A  90     -16.065  61.092  35.490  1.00  0.00           C  
ATOM    613  C   THR A  90     -14.818  61.744  36.085  1.00  0.00           C  
ATOM    614  O   THR A  90     -13.694  61.438  35.694  1.00  0.00           O  
ATOM    615  CB  THR A  90     -16.571  59.982  36.429  1.00  0.00           C  
ATOM    616  CEN THR A  90     -16.952  59.562  36.570  1.00  0.00           X  
ATOM    617  H   THR A  90     -14.764  60.265  34.065  1.00  0.00           H  
ATOM    618  N   GLU A  91     -15.080  62.725  36.938  1.00  0.00           N  
ATOM    619  CA  GLU A  91     -14.167  63.535  37.749  1.00  0.00           C  
ATOM    620  C   GLU A  91     -14.555  63.560  39.254  1.00  0.00           C  
ATOM    621  O   GLU A  91     -15.748  63.515  39.570  1.00  0.00           O  
ATOM    622  CB  GLU A  91     -14.117  64.961  37.196  1.00  0.00           C  
ATOM    623  CEN GLU A  91     -13.355  66.149  36.241  1.00  0.00           X  
ATOM    624  H   GLU A  91     -16.052  62.960  37.070  1.00  0.00           H  
ATOM    625  N   PRO A  92     -13.575  63.575  40.184  1.00  0.00           N  
ATOM    626  CA  PRO A  92     -13.779  63.678  41.628  1.00  0.00           C  
ATOM    627  C   PRO A  92     -14.365  65.029  42.064  1.00  0.00           C  
ATOM    628  O   PRO A  92     -14.035  66.085  41.535  1.00  0.00           O  
ATOM    629  CB  PRO A  92     -12.372  63.453  42.206  1.00  0.00           C  
ATOM    630  CEN PRO A  92     -11.884  63.396  40.490  1.00  0.00           X  
ATOM    631  N   SER A  93     -15.217  65.009  43.090  1.00  0.00           N  
ATOM    632  CA  SER A  93     -15.791  66.231  43.664  1.00  0.00           C  
ATOM    633  C   SER A  93     -15.842  66.138  45.182  1.00  0.00           C  
ATOM    634  O   SER A  93     -15.889  65.058  45.765  1.00  0.00           O  
ATOM    635  CB  SER A  93     -17.179  66.478  43.104  1.00  0.00           C  
ATOM    636  CEN SER A  93     -17.675  66.369  42.909  1.00  0.00           X  
ATOM    637  H   SER A  93     -15.339  64.151  43.607  1.00  0.00           H  
ATOM    638  N   GLU A  94     -15.815  67.323  45.788  1.00  0.00           N  
ATOM    639  CA  GLU A  94     -15.903  67.564  47.223  1.00  0.00           C  
ATOM    640  C   GLU A  94     -17.333  67.289  47.718  1.00  0.00           C  
ATOM    641  O   GLU A  94     -18.310  67.639  47.055  1.00  0.00           O  
ATOM    642  CB  GLU A  94     -15.486  68.998  47.555  1.00  0.00           C  
ATOM    643  CEN GLU A  94     -14.310  70.105  48.098  1.00  0.00           X  
ATOM    644  H   GLU A  94     -15.996  68.131  45.213  1.00  0.00           H  
ATOM    645  N   GLY A  95     -17.476  66.672  48.895  1.00  0.00           N  
ATOM    646  CA  GLY A  95     -18.788  66.393  49.483  1.00  0.00           C  
ATOM    647  C   GLY A  95     -19.273  67.449  50.476  1.00  0.00           C  
ATOM    648  O   GLY A  95     -20.402  67.399  50.933  1.00  0.00           O  
ATOM    649  CEN GLY A  95     -18.788  66.393  49.484  1.00  0.00           X  
ATOM    650  H   GLY A  95     -16.654  66.287  49.338  1.00  0.00           H  
ATOM    651  N   SER A  96     -18.372  68.378  50.803  1.00  0.00           N  
ATOM    652  CA  SER A  96     -18.523  69.516  51.729  1.00  0.00           C  
ATOM    653  C   SER A  96     -18.915  69.325  53.216  1.00  0.00           C  
ATOM    654  O   SER A  96     -19.296  70.263  53.903  1.00  0.00           O  
ATOM    655  CB  SER A  96     -19.532  70.457  51.101  1.00  0.00           C  
ATOM    656  CEN SER A  96     -19.977  70.620  50.835  1.00  0.00           X  
ATOM    657  H   SER A  96     -17.746  68.586  50.039  1.00  0.00           H  
ATOM    658  N   ALA A  97     -18.494  68.154  53.716  1.00  0.00           N  
ATOM    659  CA  ALA A  97     -18.648  67.652  55.096  1.00  0.00           C  
ATOM    660  C   ALA A  97     -19.846  68.089  55.992  1.00  0.00           C  
ATOM    661  O   ALA A  97     -20.801  68.707  55.533  1.00  0.00           O  
ATOM    662  CB  ALA A  97     -17.359  67.980  55.835  1.00  0.00           C  
ATOM    663  CEN ALA A  97     -17.360  67.980  55.835  1.00  0.00           X  
ATOM    664  H   ALA A  97     -17.691  67.773  53.233  1.00  0.00           H  
ATOM    665  N   PRO A  98     -19.789  67.761  57.307  1.00  0.00           N  
ATOM    666  CA  PRO A  98     -20.818  68.093  58.292  1.00  0.00           C  
ATOM    667  C   PRO A  98     -20.815  69.572  58.706  1.00  0.00           C  
ATOM    668  O   PRO A  98     -19.787  70.248  58.660  1.00  0.00           O  
ATOM    669  CB  PRO A  98     -20.489  67.169  59.477  1.00  0.00           C  
ATOM    670  CEN PRO A  98     -19.092  66.695  58.471  1.00  0.00           X  
ATOM    671  N   GLY A  99     -21.964  70.053  59.191  1.00  0.00           N  
ATOM    672  CA  GLY A  99     -22.139  71.394  59.745  1.00  0.00           C  
ATOM    673  C   GLY A  99     -21.721  71.483  61.219  1.00  0.00           C  
ATOM    674  O   GLY A  99     -21.744  70.505  61.956  1.00  0.00           O  
ATOM    675  CEN GLY A  99     -22.139  71.395  59.745  1.00  0.00           X  
ATOM    676  H   GLY A  99     -22.762  69.433  59.218  1.00  0.00           H  
ATOM    677  N   SER A 100     -21.364  72.682  61.653  1.00  0.00           N  
ATOM    678  CA  SER A 100     -20.964  73.089  63.013  1.00  0.00           C  
ATOM    679  C   SER A 100     -21.117  74.624  63.048  1.00  0.00           C  
ATOM    680  O   SER A 100     -21.356  75.181  61.974  1.00  0.00           O  
ATOM    681  CB  SER A 100     -19.547  72.656  63.334  1.00  0.00           C  
ATOM    682  CEN SER A 100     -19.023  72.533  63.255  1.00  0.00           X  
ATOM    683  H   SER A 100     -21.589  73.460  61.050  1.00  0.00           H  
ATOM    684  N   PRO A 101     -20.955  75.370  64.167  1.00  0.00           N  
ATOM    685  CA  PRO A 101     -20.676  74.973  65.557  1.00  0.00           C  
ATOM    686  C   PRO A 101     -21.847  75.302  66.537  1.00  0.00           C  
ATOM    687  O   PRO A 101     -22.976  75.537  66.122  1.00  0.00           O  
ATOM    688  CB  PRO A 101     -19.399  75.759  65.898  1.00  0.00           C  
ATOM    689  CEN PRO A 101     -19.623  76.456  64.270  1.00  0.00           X  
ATOM    690  N   ALA A 102     -21.507  75.432  67.829  1.00  0.00           N  
ATOM    691  CA  ALA A 102     -22.354  75.848  68.963  1.00  0.00           C  
ATOM    692  C   ALA A 102     -23.417  74.858  69.489  1.00  0.00           C  
ATOM    693  O   ALA A 102     -24.609  75.140  69.546  1.00  0.00           O  
ATOM    694  CB  ALA A 102     -23.044  77.151  68.586  1.00  0.00           C  
ATOM    695  CEN ALA A 102     -23.044  77.150  68.586  1.00  0.00           X  
ATOM    696  H   ALA A 102     -20.511  75.472  68.005  1.00  0.00           H  
ATOM    697  N   GLY A 103     -22.917  73.742  70.028  1.00  0.00           N  
ATOM    698  CA  GLY A 103     -23.689  72.675  70.669  1.00  0.00           C  
ATOM    699  C   GLY A 103     -22.826  72.022  71.758  1.00  0.00           C  
ATOM    700  O   GLY A 103     -21.607  71.983  71.635  1.00  0.00           O  
ATOM    701  CEN GLY A 103     -23.689  72.674  70.669  1.00  0.00           X  
ATOM    702  H   GLY A 103     -21.918  73.688  70.172  1.00  0.00           H  
ATOM    703  N   SER A 104     -23.467  71.631  72.857  1.00  0.00           N  
ATOM    704  CA  SER A 104     -22.922  70.971  74.060  1.00  0.00           C  
ATOM    705  C   SER A 104     -23.026  69.423  74.046  1.00  0.00           C  
ATOM    706  O   SER A 104     -23.968  68.886  73.471  1.00  0.00           O  
ATOM    707  CB  SER A 104     -23.624  71.519  75.286  1.00  0.00           C  
ATOM    708  CEN SER A 104     -24.026  71.713  75.598  1.00  0.00           X  
ATOM    709  H   SER A 104     -24.444  71.875  72.909  1.00  0.00           H  
ATOM    710  N   PRO A 105     -22.058  68.702  74.665  1.00  0.00           N  
ATOM    711  CA  PRO A 105     -22.059  67.244  74.843  1.00  0.00           C  
ATOM    712  C   PRO A 105     -23.131  66.727  75.818  1.00  0.00           C  
ATOM    713  O   PRO A 105     -23.422  67.378  76.820  1.00  0.00           O  
ATOM    714  CB  PRO A 105     -20.640  66.952  75.359  1.00  0.00           C  
ATOM    715  CEN PRO A 105     -20.468  68.728  75.325  1.00  0.00           X  
ATOM    716  N   THR A 106     -23.624  65.501  75.607  1.00  0.00           N  
ATOM    717  CA  THR A 106     -24.588  64.850  76.515  1.00  0.00           C  
ATOM    718  C   THR A 106     -24.208  63.394  76.811  1.00  0.00           C  
ATOM    719  O   THR A 106     -23.565  62.741  75.991  1.00  0.00           O  
ATOM    720  CB  THR A 106     -26.014  64.881  75.937  1.00  0.00           C  
ATOM    721  CEN THR A 106     -26.482  65.169  75.737  1.00  0.00           X  
ATOM    722  H   THR A 106     -23.248  64.942  74.855  1.00  0.00           H  
ATOM    723  N   SER A 107     -24.625  62.934  77.997  1.00  0.00           N  
ATOM    724  CA  SER A 107     -24.534  61.590  78.592  1.00  0.00           C  
ATOM    725  C   SER A 107     -25.510  60.558  78.032  1.00  0.00           C  
ATOM    726  O   SER A 107     -26.671  60.903  77.818  1.00  0.00           O  
ATOM    727  CB  SER A 107     -24.729  61.697  80.091  1.00  0.00           C  
ATOM    728  CEN SER A 107     -24.926  61.873  80.567  1.00  0.00           X  
ATOM    729  H   SER A 107     -25.100  63.600  78.590  1.00  0.00           H  
ATOM    730  N   THR A 108     -25.088  59.284  77.960  1.00  0.00           N  
ATOM    731  CA  THR A 108     -25.910  58.119  77.521  1.00  0.00           C  
ATOM    732  C   THR A 108     -25.632  56.882  78.415  1.00  0.00           C  
ATOM    733  O   THR A 108     -24.618  56.844  79.099  1.00  0.00           O  
ATOM    734  CB  THR A 108     -25.636  57.749  76.051  1.00  0.00           C  
ATOM    735  CEN THR A 108     -25.627  57.879  75.482  1.00  0.00           X  
ATOM    736  H   THR A 108     -24.326  59.026  78.569  1.00  0.00           H  
ATOM    737  N   GLU A 109     -26.595  55.944  78.378  1.00  0.00           N  
ATOM    738  CA  GLU A 109     -26.702  54.574  78.958  1.00  0.00           C  
ATOM    739  C   GLU A 109     -26.275  54.279  80.416  1.00  0.00           C  
ATOM    740  O   GLU A 109     -25.121  54.015  80.720  1.00  0.00           O  
ATOM    741  CB  GLU A 109     -25.914  53.625  78.052  1.00  0.00           C  
ATOM    742  CEN GLU A 109     -25.868  52.518  76.758  1.00  0.00           X  
ATOM    743  H   GLU A 109     -27.159  56.002  77.542  1.00  0.00           H  
ATOM    744  N   GLU A 110     -27.153  54.552  81.392  1.00  0.00           N  
ATOM    745  CA  GLU A 110     -28.589  54.951  81.342  1.00  0.00           C  
ATOM    746  C   GLU A 110     -29.547  53.792  80.993  1.00  0.00           C  
ATOM    747  O   GLU A 110     -30.453  53.923  80.178  1.00  0.00           O  
ATOM    748  CB  GLU A 110     -28.782  56.084  80.332  1.00  0.00           C  
ATOM    749  CEN GLU A 110     -28.950  57.745  79.990  1.00  0.00           X  
ATOM    750  H   GLU A 110     -27.067  53.788  82.049  1.00  0.00           H  
ATOM    751  N   GLY A 111     -29.352  52.645  81.655  1.00  0.00           N  
ATOM    752  CA  GLY A 111     -30.229  51.478  81.538  1.00  0.00           C  
ATOM    753  C   GLY A 111     -29.761  50.229  82.302  1.00  0.00           C  
ATOM    754  O   GLY A 111     -28.581  50.091  82.585  1.00  0.00           O  
ATOM    755  CEN GLY A 111     -30.229  51.477  81.537  1.00  0.00           X  
ATOM    756  H   GLY A 111     -28.554  52.577  82.271  1.00  0.00           H  
ATOM    757  N   THR A 112     -30.708  49.344  82.616  1.00  0.00           N  
ATOM    758  CA  THR A 112     -30.543  48.028  83.282  1.00  0.00           C  
ATOM    759  C   THR A 112     -29.518  47.815  84.427  1.00  0.00           C  
ATOM    760  O   THR A 112     -28.462  47.223  84.253  1.00  0.00           O  
ATOM    761  CB  THR A 112     -30.216  46.976  82.207  1.00  0.00           C  
ATOM    762  CEN THR A 112     -30.335  46.698  81.707  1.00  0.00           X  
ATOM    763  H   THR A 112     -31.464  49.330  81.949  1.00  0.00           H  
ATOM    764  N   SER A 113     -29.973  48.182  85.637  1.00  0.00           N  
ATOM    765  CA  SER A 113     -29.347  48.107  86.982  1.00  0.00           C  
ATOM    766  C   SER A 113     -29.749  47.005  87.978  1.00  0.00           C  
ATOM    767  O   SER A 113     -30.930  46.851  88.268  1.00  0.00           O  
ATOM    768  CB  SER A 113     -29.564  49.444  87.662  1.00  0.00           C  
ATOM    769  CEN SER A 113     -29.816  49.902  87.815  1.00  0.00           X  
ATOM    770  H   SER A 113     -30.979  48.261  85.688  1.00  0.00           H  
ATOM    771  N   THR A 114     -28.757  46.442  88.694  1.00  0.00           N  
ATOM    772  CA  THR A 114     -28.941  45.417  89.753  1.00  0.00           C  
ATOM    773  C   THR A 114     -27.981  45.702  90.931  1.00  0.00           C  
ATOM    774  O   THR A 114     -27.013  46.438  90.781  1.00  0.00           O  
ATOM    775  CB  THR A 114     -28.693  43.992  89.226  1.00  0.00           C  
ATOM    776  CEN THR A 114     -28.817  43.548  88.867  1.00  0.00           X  
ATOM    777  H   THR A 114     -27.940  47.015  88.847  1.00  0.00           H  
ATOM    778  N   GLU A 115     -28.334  45.172  92.103  1.00  0.00           N  
ATOM    779  CA  GLU A 115     -27.660  45.148  93.418  1.00  0.00           C  
ATOM    780  C   GLU A 115     -26.447  44.199  93.626  1.00  0.00           C  
ATOM    781  O   GLU A 115     -26.489  43.040  93.209  1.00  0.00           O  
ATOM    782  CB  GLU A 115     -28.712  44.825  94.482  1.00  0.00           C  
ATOM    783  CEN GLU A 115     -29.831  45.344  95.657  1.00  0.00           X  
ATOM    784  H   GLU A 115     -29.259  44.769  92.132  1.00  0.00           H  
ATOM    785  N   PRO A 116     -25.358  44.686  94.282  1.00  0.00           N  
ATOM    786  CA  PRO A 116     -24.159  43.919  94.615  1.00  0.00           C  
ATOM    787  C   PRO A 116     -24.388  42.829  95.678  1.00  0.00           C  
ATOM    788  O   PRO A 116     -25.158  43.011  96.620  1.00  0.00           O  
ATOM    789  CB  PRO A 116     -23.179  44.997  95.109  1.00  0.00           C  
ATOM    790  CEN PRO A 116     -24.568  46.094  94.879  1.00  0.00           X  
ATOM    791  N   SER A 117     -23.658  41.715  95.571  1.00  0.00           N  
ATOM    792  CA  SER A 117     -23.686  40.624  96.557  1.00  0.00           C  
ATOM    793  C   SER A 117     -22.368  39.858  96.573  1.00  0.00           C  
ATOM    794  O   SER A 117     -21.665  39.735  95.574  1.00  0.00           O  
ATOM    795  CB  SER A 117     -24.835  39.679  96.264  1.00  0.00           C  
ATOM    796  CEN SER A 117     -25.196  39.392  95.975  1.00  0.00           X  
ATOM    797  H   SER A 117     -22.909  41.696  94.893  1.00  0.00           H  
ATOM    798  N   GLU A 118     -22.069  39.390  97.778  1.00  0.00           N  
ATOM    799  CA  GLU A 118     -20.965  38.558  98.228  1.00  0.00           C  
ATOM    800  C   GLU A 118     -21.156  37.083  97.829  1.00  0.00           C  
ATOM    801  O   GLU A 118     -22.263  36.557  97.914  1.00  0.00           O  
ATOM    802  CB  GLU A 118     -20.804  38.679  99.745  1.00  0.00           C  
ATOM    803  CEN GLU A 118     -20.025  39.364 101.097  1.00  0.00           X  
ATOM    804  H   GLU A 118     -22.725  39.626  98.508  1.00  0.00           H  
ATOM    805  N   GLY A 119     -20.074  36.374  97.482  1.00  0.00           N  
ATOM    806  CA  GLY A 119     -20.171  34.936  97.211  1.00  0.00           C  
ATOM    807  C   GLY A 119     -19.417  34.422  95.985  1.00  0.00           C  
ATOM    808  O   GLY A 119     -19.592  34.952  94.901  1.00  0.00           O  
ATOM    809  CEN GLY A 119     -20.171  34.936  97.211  1.00  0.00           X  
ATOM    810  H   GLY A 119     -19.165  36.814  97.508  1.00  0.00           H  
ATOM    811  N   SER A 120     -18.593  33.387  96.200  1.00  0.00           N  
ATOM    812  CA  SER A 120     -17.751  32.633  95.236  1.00  0.00           C  
ATOM    813  C   SER A 120     -18.405  31.558  94.341  1.00  0.00           C  
ATOM    814  O   SER A 120     -19.326  30.887  94.773  1.00  0.00           O  
ATOM    815  CB  SER A 120     -16.624  31.981  96.013  1.00  0.00           C  
ATOM    816  CEN SER A 120     -16.369  31.724  96.420  1.00  0.00           X  
ATOM    817  H   SER A 120     -18.914  32.779  96.939  1.00  0.00           H  
ATOM    818  N   ALA A 121     -17.907  31.142  93.175  1.00  0.00           N  
ATOM    819  CA  ALA A 121     -16.755  31.435  92.315  1.00  0.00           C  
ATOM    820  C   ALA A 121     -17.212  31.128  90.858  1.00  0.00           C  
ATOM    821  O   ALA A 121     -18.112  30.301  90.687  1.00  0.00           O  
ATOM    822  CB  ALA A 121     -15.536  30.618  92.717  1.00  0.00           C  
ATOM    823  CEN ALA A 121     -15.537  30.619  92.716  1.00  0.00           X  
ATOM    824  H   ALA A 121     -18.472  30.393  92.802  1.00  0.00           H  
ATOM    825  N   PRO A 122     -16.622  31.713  89.799  1.00  0.00           N  
ATOM    826  CA  PRO A 122     -16.990  31.388  88.421  1.00  0.00           C  
ATOM    827  C   PRO A 122     -16.565  29.953  88.068  1.00  0.00           C  
ATOM    828  O   PRO A 122     -15.519  29.472  88.508  1.00  0.00           O  
ATOM    829  CB  PRO A 122     -16.251  32.440  87.577  1.00  0.00           C  
ATOM    830  CEN PRO A 122     -15.613  32.979  89.154  1.00  0.00           X  
ATOM    831  N   GLY A 123     -17.381  29.266  87.265  1.00  0.00           N  
ATOM    832  CA  GLY A 123     -17.104  27.918  86.769  1.00  0.00           C  
ATOM    833  C   GLY A 123     -16.253  27.966  85.498  1.00  0.00           C  
ATOM    834  O   GLY A 123     -16.067  29.021  84.902  1.00  0.00           O  
ATOM    835  CEN GLY A 123     -17.104  27.917  86.769  1.00  0.00           X  
ATOM    836  H   GLY A 123     -18.184  29.743  86.887  1.00  0.00           H  
ATOM    837  N   THR A 124     -15.725  26.808  85.118  1.00  0.00           N  
ATOM    838  CA  THR A 124     -14.911  26.523  83.935  1.00  0.00           C  
ATOM    839  C   THR A 124     -15.483  25.411  83.048  1.00  0.00           C  
ATOM    840  O   THR A 124     -16.083  24.475  83.563  1.00  0.00           O  
ATOM    841  CB  THR A 124     -13.476  26.135  84.339  1.00  0.00           C  
ATOM    842  CEN THR A 124     -12.968  26.250  84.604  1.00  0.00           X  
ATOM    843  H   THR A 124     -15.899  26.012  85.715  1.00  0.00           H  
ATOM    844  N   SER A 125     -15.162  25.499  81.750  1.00  0.00           N  
ATOM    845  CA  SER A 125     -15.480  24.570  80.647  1.00  0.00           C  
ATOM    846  C   SER A 125     -14.775  23.209  80.568  1.00  0.00           C  
ATOM    847  O   SER A 125     -13.565  23.145  80.740  1.00  0.00           O  
ATOM    848  CB  SER A 125     -15.236  25.302  79.342  1.00  0.00           C  
ATOM    849  CEN SER A 125     -14.997  25.632  78.982  1.00  0.00           X  
ATOM    850  H   SER A 125     -14.334  26.043  81.565  1.00  0.00           H  
ATOM    851  N   THR A 126     -15.470  22.177  80.072  1.00  0.00           N  
ATOM    852  CA  THR A 126     -14.893  20.831  79.855  1.00  0.00           C  
ATOM    853  C   THR A 126     -15.487  20.199  78.581  1.00  0.00           C  
ATOM    854  O   THR A 126     -16.510  20.640  78.071  1.00  0.00           O  
ATOM    855  CB  THR A 126     -15.148  19.896  81.052  1.00  0.00           C  
ATOM    856  CEN THR A 126     -15.093  19.758  81.617  1.00  0.00           X  
ATOM    857  H   THR A 126     -16.284  22.373  79.510  1.00  0.00           H  
ATOM    858  N   GLU A 127     -14.739  19.223  78.080  1.00  0.00           N  
ATOM    859  CA  GLU A 127     -14.873  18.286  76.959  1.00  0.00           C  
ATOM    860  C   GLU A 127     -15.671  16.971  77.134  1.00  0.00           C  
ATOM    861  O   GLU A 127     -15.486  16.242  78.109  1.00  0.00           O  
ATOM    862  CB  GLU A 127     -13.463  17.927  76.486  1.00  0.00           C  
ATOM    863  CEN GLU A 127     -12.142  18.193  75.443  1.00  0.00           X  
ATOM    864  H   GLU A 127     -13.841  19.124  78.533  1.00  0.00           H  
ATOM    865  N   PRO A 128     -16.526  16.638  76.135  1.00  0.00           N  
ATOM    866  CA  PRO A 128     -17.317  15.411  76.065  1.00  0.00           C  
ATOM    867  C   PRO A 128     -16.464  14.213  75.603  1.00  0.00           C  
ATOM    868  O   PRO A 128     -15.540  14.400  74.822  1.00  0.00           O  
ATOM    869  CB  PRO A 128     -18.434  15.749  75.064  1.00  0.00           C  
ATOM    870  CEN PRO A 128     -17.576  17.308  74.926  1.00  0.00           X  
ATOM    871  N   SER A 129     -16.803  12.980  76.003  1.00  0.00           N  
ATOM    872  CA  SER A 129     -16.076  11.778  75.547  1.00  0.00           C  
ATOM    873  C   SER A 129     -16.848  10.482  75.804  1.00  0.00           C  
ATOM    874  O   SER A 129     -17.834  10.450  76.534  1.00  0.00           O  
ATOM    875  CB  SER A 129     -14.720  11.711  76.222  1.00  0.00           C  
ATOM    876  CEN SER A 129     -14.343  11.763  76.610  1.00  0.00           X  
ATOM    877  H   SER A 129     -17.709  12.839  76.428  1.00  0.00           H  
ATOM    878  N   GLU A 130     -16.331   9.416  75.195  1.00  0.00           N  
ATOM    879  CA  GLU A 130     -16.760   8.022  75.363  1.00  0.00           C  
ATOM    880  C   GLU A 130     -18.210   7.637  75.021  1.00  0.00           C  
ATOM    881  O   GLU A 130     -18.925   7.001  75.787  1.00  0.00           O  
ATOM    882  CB  GLU A 130     -16.487   7.612  76.811  1.00  0.00           C  
ATOM    883  CEN GLU A 130     -15.477   6.883  77.974  1.00  0.00           X  
ATOM    884  H   GLU A 130     -15.330   9.485  75.075  1.00  0.00           H  
ATOM    885  N   GLY A 131     -18.574   7.888  73.758  1.00  0.00           N  
ATOM    886  CA  GLY A 131     -19.911   7.650  73.217  1.00  0.00           C  
ATOM    887  C   GLY A 131     -19.951   6.345  72.419  1.00  0.00           C  
ATOM    888  O   GLY A 131     -20.979   5.999  71.857  1.00  0.00           O  
ATOM    889  CEN GLY A 131     -19.912   7.650  73.217  1.00  0.00           X  
ATOM    890  H   GLY A 131     -17.848   8.133  73.101  1.00  0.00           H  
ATOM    891  N   SER A 132     -18.825   5.628  72.363  1.00  0.00           N  
ATOM    892  CA  SER A 132     -18.676   4.398  71.568  1.00  0.00           C  
ATOM    893  C   SER A 132     -17.800   3.406  72.330  1.00  0.00           C  
ATOM    894  O   SER A 132     -17.260   3.762  73.373  1.00  0.00           O  
ATOM    895  CB  SER A 132     -18.081   4.704  70.208  1.00  0.00           C  
ATOM    896  CEN SER A 132     -17.776   4.950  69.830  1.00  0.00           X  
ATOM    897  H   SER A 132     -18.138   5.790  73.086  1.00  0.00           H  
ATOM    898  N   ALA A 133     -17.588   2.203  71.791  1.00  0.00           N  
ATOM    899  CA  ALA A 133     -16.697   1.214  72.394  1.00  0.00           C  
ATOM    900  C   ALA A 133     -16.335   0.090  71.400  1.00  0.00           C  
ATOM    901  O   ALA A 133     -17.176  -0.300  70.594  1.00  0.00           O  
ATOM    902  CB  ALA A 133     -17.336   0.635  73.648  1.00  0.00           C  
ATOM    903  CEN ALA A 133     -17.336   0.634  73.647  1.00  0.00           X  
ATOM    904  H   ALA A 133     -17.874   2.036  70.835  1.00  0.00           H  
ATOM    905  N   PRO A 134     -15.079  -0.403  71.425  1.00  0.00           N  
ATOM    906  CA  PRO A 134     -14.616  -1.507  70.585  1.00  0.00           C  
ATOM    907  C   PRO A 134     -15.344  -2.839  70.853  1.00  0.00           C  
ATOM    908  O   PRO A 134     -15.893  -3.060  71.930  1.00  0.00           O  
ATOM    909  CB  PRO A 134     -13.118  -1.600  70.919  1.00  0.00           C  
ATOM    910  CEN PRO A 134     -13.497  -0.316  72.100  1.00  0.00           X  
ATOM    911  N   GLY A 135     -15.267  -3.773  69.900  1.00  0.00           N  
ATOM    912  CA  GLY A 135     -15.841  -5.125  70.014  1.00  0.00           C  
ATOM    913  C   GLY A 135     -14.795  -6.183  69.649  1.00  0.00           C  
ATOM    914  O   GLY A 135     -15.164  -7.289  69.287  1.00  0.00           O  
ATOM    915  CEN GLY A 135     -15.841  -5.125  70.014  1.00  0.00           X  
ATOM    916  H   GLY A 135     -14.774  -3.548  69.049  1.00  0.00           H  
ATOM    917  N   THR A 136     -13.541  -5.803  69.378  1.00  0.00           N  
ATOM    918  CA  THR A 136     -12.380  -6.657  69.023  1.00  0.00           C  
ATOM    919  C   THR A 136     -12.603  -7.599  67.837  1.00  0.00           C  
ATOM    920  O   THR A 136     -13.730  -8.022  67.608  1.00  0.00           O  
ATOM    921  CB  THR A 136     -11.946  -7.513  70.227  1.00  0.00           C  
ATOM    922  CEN THR A 136     -11.762  -7.568  70.779  1.00  0.00           X  
ATOM    923  H   THR A 136     -13.592  -5.030  68.732  1.00  0.00           H  
ATOM    924  N   SER A 137     -11.463  -8.008  67.256  1.00  0.00           N  
ATOM    925  CA  SER A 137     -11.303  -8.945  66.123  1.00  0.00           C  
ATOM    926  C   SER A 137     -12.193  -8.686  64.892  1.00  0.00           C  
ATOM    927  O   SER A 137     -12.965  -7.747  64.858  1.00  0.00           O  
ATOM    928  CB  SER A 137     -11.546 -10.356  66.621  1.00  0.00           C  
ATOM    929  CEN SER A 137     -11.768 -10.763  66.906  1.00  0.00           X  
ATOM    930  H   SER A 137     -10.639  -7.946  67.836  1.00  0.00           H  
ATOM    931  N   GLU A 138     -12.182  -9.452  63.808  1.00  0.00           N  
ATOM    932  CA  GLU A 138     -11.396 -10.624  63.442  1.00  0.00           C  
ATOM    933  C   GLU A 138     -11.080 -10.532  61.931  1.00  0.00           C  
ATOM    934  O   GLU A 138     -11.772  -9.847  61.186  1.00  0.00           O  
ATOM    935  CB  GLU A 138     -12.146 -11.917  63.773  1.00  0.00           C  
ATOM    936  CEN GLU A 138     -12.408 -13.249  64.803  1.00  0.00           X  
ATOM    937  H   GLU A 138     -13.007  -9.335  63.237  1.00  0.00           H  
ATOM    938  N   SER A 139     -10.001 -11.198  61.526  1.00  0.00           N  
ATOM    939  CA  SER A 139      -9.457 -11.387  60.173  1.00  0.00           C  
ATOM    940  C   SER A 139     -10.320 -11.990  59.043  1.00  0.00           C  
ATOM    941  O   SER A 139     -11.019 -12.973  59.259  1.00  0.00           O  
ATOM    942  CB  SER A 139      -8.206 -12.232  60.310  1.00  0.00           C  
ATOM    943  CEN SER A 139      -7.875 -12.624  60.491  1.00  0.00           X  
ATOM    944  H   SER A 139      -9.757 -11.979  62.118  1.00  0.00           H  
ATOM    945  N   ALA A 140     -10.096 -11.540  57.797  1.00  0.00           N  
ATOM    946  CA  ALA A 140     -10.790 -12.039  56.587  1.00  0.00           C  
ATOM    947  C   ALA A 140     -10.088 -11.589  55.282  1.00  0.00           C  
ATOM    948  O   ALA A 140      -9.469 -10.530  55.219  1.00  0.00           O  
ATOM    949  CB  ALA A 140     -12.241 -11.581  56.592  1.00  0.00           C  
ATOM    950  CEN ALA A 140     -12.240 -11.581  56.591  1.00  0.00           X  
ATOM    951  H   ALA A 140      -9.144 -11.254  57.616  1.00  0.00           H  
ATOM    952  N   THR A 141     -10.239 -12.380  54.220  1.00  0.00           N  
ATOM    953  CA  THR A 141      -9.742 -12.122  52.852  1.00  0.00           C  
ATOM    954  C   THR A 141     -10.879 -12.367  51.841  1.00  0.00           C  
ATOM    955  O   THR A 141     -11.908 -12.914  52.255  1.00  0.00           O  
ATOM    956  CB  THR A 141      -8.537 -13.012  52.496  1.00  0.00           C  
ATOM    957  CEN THR A 141      -7.990 -13.198  52.588  1.00  0.00           X  
ATOM    958  H   THR A 141     -10.944 -13.104  54.265  1.00  0.00           H  
ATOM    959  N   PRO A 142     -10.770 -11.978  50.550  1.00  0.00           N  
ATOM    960  CA  PRO A 142      -9.586 -11.244  50.048  1.00  0.00           C  
ATOM    961  C   PRO A 142      -9.893 -10.250  48.899  1.00  0.00           C  
ATOM    962  O   PRO A 142     -10.296 -10.627  47.808  1.00  0.00           O  
ATOM    963  CB  PRO A 142      -8.644 -12.368  49.585  1.00  0.00           C  
ATOM    964  CEN PRO A 142     -10.007 -13.432  50.027  1.00  0.00           X  
ATOM    965  N   GLU A 143      -9.961  -8.944  49.169  1.00  0.00           N  
ATOM    966  CA  GLU A 143     -10.122  -7.828  48.211  1.00  0.00           C  
ATOM    967  C   GLU A 143     -11.101  -8.036  47.028  1.00  0.00           C  
ATOM    968  O   GLU A 143     -10.791  -7.779  45.872  1.00  0.00           O  
ATOM    969  CB  GLU A 143      -8.747  -7.467  47.646  1.00  0.00           C  
ATOM    970  CEN GLU A 143      -7.344  -6.500  47.680  1.00  0.00           X  
ATOM    971  H   GLU A 143     -10.606  -8.821  49.935  1.00  0.00           H  
ATOM    972  N   SER A 144     -12.317  -8.465  47.411  1.00  0.00           N  
ATOM    973  CA  SER A 144     -13.534  -8.671  46.599  1.00  0.00           C  
ATOM    974  C   SER A 144     -13.484  -8.822  45.067  1.00  0.00           C  
ATOM    975  O   SER A 144     -12.477  -9.215  44.490  1.00  0.00           O  
ATOM    976  CB  SER A 144     -14.474  -7.523  46.914  1.00  0.00           C  
ATOM    977  CEN SER A 144     -14.638  -7.016  47.022  1.00  0.00           X  
ATOM    978  H   SER A 144     -12.581  -8.088  48.311  1.00  0.00           H  
ATOM    979  N   GLY A 145     -14.507  -8.280  44.384  1.00  0.00           N  
ATOM    980  CA  GLY A 145     -14.607  -8.315  42.914  1.00  0.00           C  
ATOM    981  C   GLY A 145     -15.828  -9.080  42.359  1.00  0.00           C  
ATOM    982  O   GLY A 145     -16.412  -9.854  43.110  1.00  0.00           O  
ATOM    983  CEN GLY A 145     -14.607  -8.315  42.914  1.00  0.00           X  
ATOM    984  H   GLY A 145     -15.167  -7.701  44.878  1.00  0.00           H  
ATOM    985  N   PRO A 146     -16.247  -8.882  41.087  1.00  0.00           N  
ATOM    986  CA  PRO A 146     -17.402  -9.543  40.468  1.00  0.00           C  
ATOM    987  C   PRO A 146     -17.180 -11.037  40.179  1.00  0.00           C  
ATOM    988  O   PRO A 146     -16.083 -11.451  39.813  1.00  0.00           O  
ATOM    989  CB  PRO A 146     -17.619  -8.741  39.174  1.00  0.00           C  
ATOM    990  CEN PRO A 146     -16.151  -7.870  39.694  1.00  0.00           X  
ATOM    991  N   GLY A 147     -18.240 -11.841  40.286  1.00  0.00           N  
ATOM    992  CA  GLY A 147     -18.222 -13.273  39.985  1.00  0.00           C  
ATOM    993  C   GLY A 147     -18.352 -13.518  38.487  1.00  0.00           C  
ATOM    994  O   GLY A 147     -18.819 -12.655  37.751  1.00  0.00           O  
ATOM    995  CEN GLY A 147     -18.222 -13.273  39.985  1.00  0.00           X  
ATOM    996  H   GLY A 147     -19.115 -11.453  40.606  1.00  0.00           H  
ATOM    997  N   SER A 148     -17.874 -14.680  38.067  1.00  0.00           N  
ATOM    998  CA  SER A 148     -17.894 -15.236  36.719  1.00  0.00           C  
ATOM    999  C   SER A 148     -19.285 -15.577  36.166  1.00  0.00           C  
ATOM   1000  O   SER A 148     -20.202 -15.965  36.887  1.00  0.00           O  
ATOM   1001  CB  SER A 148     -17.021 -16.476  36.692  1.00  0.00           C  
ATOM   1002  CEN SER A 148     -16.789 -16.937  36.861  1.00  0.00           X  
ATOM   1003  H   SER A 148     -17.365 -15.235  38.740  1.00  0.00           H  
ATOM   1004  N   GLU A 149     -19.360 -15.440  34.843  1.00  0.00           N  
ATOM   1005  CA  GLU A 149     -20.447 -15.714  33.899  1.00  0.00           C  
ATOM   1006  C   GLU A 149     -20.036 -16.426  32.590  1.00  0.00           C  
ATOM   1007  O   GLU A 149     -19.029 -16.097  31.961  1.00  0.00           O  
ATOM   1008  CB  GLU A 149     -21.151 -14.399  33.558  1.00  0.00           C  
ATOM   1009  CEN GLU A 149     -22.422 -13.294  33.816  1.00  0.00           X  
ATOM   1010  H   GLU A 149     -18.517 -15.110  34.398  1.00  0.00           H  
ATOM   1011  N   PRO A 150     -20.891 -17.343  32.106  1.00  0.00           N  
ATOM   1012  CA  PRO A 150     -20.529 -17.972  30.839  1.00  0.00           C  
ATOM   1013  C   PRO A 150     -20.436 -16.973  29.685  1.00  0.00           C  
ATOM   1014  O   PRO A 150     -21.123 -15.954  29.643  1.00  0.00           O  
ATOM   1015  CB  PRO A 150     -21.647 -19.003  30.613  1.00  0.00           C  
ATOM   1016  CEN PRO A 150     -22.326 -18.312  32.112  1.00  0.00           X  
ATOM   1017  N   ALA A 151     -19.603 -17.318  28.707  1.00  0.00           N  
ATOM   1018  CA  ALA A 151     -19.419 -16.583  27.471  1.00  0.00           C  
ATOM   1019  C   ALA A 151     -20.683 -16.649  26.594  1.00  0.00           C  
ATOM   1020  O   ALA A 151     -21.418 -17.635  26.614  1.00  0.00           O  
ATOM   1021  CB  ALA A 151     -18.208 -17.118  26.720  1.00  0.00           C  
ATOM   1022  CEN ALA A 151     -18.209 -17.118  26.720  1.00  0.00           X  
ATOM   1023  H   ALA A 151     -19.121 -18.202  28.786  1.00  0.00           H  
ATOM   1024  N   THR A 152     -20.914 -15.624  25.780  1.00  0.00           N  
ATOM   1025  CA  THR A 152     -22.054 -15.596  24.862  1.00  0.00           C  
ATOM   1026  C   THR A 152     -21.619 -14.876  23.603  1.00  0.00           C  
ATOM   1027  O   THR A 152     -20.620 -14.156  23.576  1.00  0.00           O  
ATOM   1028  CB  THR A 152     -23.284 -14.893  25.464  1.00  0.00           C  
ATOM   1029  CEN THR A 152     -23.705 -14.849  25.867  1.00  0.00           X  
ATOM   1030  H   THR A 152     -20.238 -14.876  25.733  1.00  0.00           H  
ATOM   1031  N   SER A 153     -22.397 -15.124  22.555  1.00  0.00           N  
ATOM   1032  CA  SER A 153     -22.243 -14.556  21.222  1.00  0.00           C  
ATOM   1033  C   SER A 153     -22.142 -13.030  21.323  1.00  0.00           C  
ATOM   1034  O   SER A 153     -22.845 -12.399  22.107  1.00  0.00           O  
ATOM   1035  CB  SER A 153     -23.403 -14.964  20.335  1.00  0.00           C  
ATOM   1036  CEN SER A 153     -23.911 -15.095  20.191  1.00  0.00           X  
ATOM   1037  H   SER A 153     -23.269 -15.595  22.746  1.00  0.00           H  
ATOM   1038  N   GLY A 154     -21.210 -12.459  20.569  1.00  0.00           N  
ATOM   1039  CA  GLY A 154     -20.948 -11.024  20.494  1.00  0.00           C  
ATOM   1040  C   GLY A 154     -21.337 -10.470  19.127  1.00  0.00           C  
ATOM   1041  O   GLY A 154     -21.140  -9.292  18.851  1.00  0.00           O  
ATOM   1042  CEN GLY A 154     -20.948 -11.024  20.493  1.00  0.00           X  
ATOM   1043  H   GLY A 154     -20.555 -13.076  20.109  1.00  0.00           H  
ATOM   1044  N   SER A 155     -21.842 -11.346  18.255  1.00  0.00           N  
ATOM   1045  CA  SER A 155     -22.183 -10.990  16.885  1.00  0.00           C  
ATOM   1046  C   SER A 155     -23.258  -9.904  17.042  1.00  0.00           C  
ATOM   1047  O   SER A 155     -23.947  -9.847  18.050  1.00  0.00           O  
ATOM   1048  CB  SER A 155     -22.681 -12.185  16.094  1.00  0.00           C  
ATOM   1049  CEN SER A 155     -22.924 -12.661  15.992  1.00  0.00           X  
ATOM   1050  H   SER A 155     -22.414 -12.090  18.632  1.00  0.00           H  
ATOM   1051  N   GLU A 156     -23.359  -8.897  16.194  1.00  0.00           N  
ATOM   1052  CA  GLU A 156     -22.455  -8.712  15.088  1.00  0.00           C  
ATOM   1053  C   GLU A 156     -22.325  -7.172  14.952  1.00  0.00           C  
ATOM   1054  O   GLU A 156     -23.268  -6.445  15.234  1.00  0.00           O  
ATOM   1055  CB  GLU A 156     -22.978  -9.368  13.809  1.00  0.00           C  
ATOM   1056  CEN GLU A 156     -22.955 -10.656  12.694  1.00  0.00           X  
ATOM   1057  H   GLU A 156     -24.315  -8.770  15.895  1.00  0.00           H  
ATOM   1058  N   THR A 157     -21.206  -6.655  14.434  1.00  0.00           N  
ATOM   1059  CA  THR A 157     -21.091  -5.197  14.214  1.00  0.00           C  
ATOM   1060  C   THR A 157     -21.424  -4.898  12.746  1.00  0.00           C  
ATOM   1061  O   THR A 157     -20.858  -5.537  11.857  1.00  0.00           O  
ATOM   1062  CB  THR A 157     -19.685  -4.662  14.545  1.00  0.00           C  
ATOM   1063  CEN THR A 157     -19.246  -4.567  14.919  1.00  0.00           X  
ATOM   1064  H   THR A 157     -20.626  -7.252  13.861  1.00  0.00           H  
ATOM   1065  N   PRO A 158     -22.383  -4.007  12.443  1.00  0.00           N  
ATOM   1066  CA  PRO A 158     -22.901  -3.707  11.114  1.00  0.00           C  
ATOM   1067  C   PRO A 158     -21.778  -2.980  10.381  1.00  0.00           C  
ATOM   1068  O   PRO A 158     -21.788  -1.768  10.196  1.00  0.00           O  
ATOM   1069  CB  PRO A 158     -24.142  -2.829  11.345  1.00  0.00           C  
ATOM   1070  CEN PRO A 158     -23.734  -3.038  13.070  1.00  0.00           X  
ATOM   1071  N   GLY A 159     -20.706  -3.696  10.108  1.00  0.00           N  
ATOM   1072  CA  GLY A 159     -19.613  -3.111   9.336  1.00  0.00           C  
ATOM   1073  C   GLY A 159     -18.527  -4.101   8.991  1.00  0.00           C  
ATOM   1074  O   GLY A 159     -17.960  -4.005   7.917  1.00  0.00           O  
ATOM   1075  CEN GLY A 159     -19.613  -3.111   9.336  1.00  0.00           X  
ATOM   1076  H   GLY A 159     -20.687  -4.674  10.359  1.00  0.00           H  
ATOM   1077  N   MET A 160     -18.296  -5.110   9.840  1.00  0.00           N  
ATOM   1078  CA  MET A 160     -17.243  -6.099   9.597  1.00  0.00           C  
ATOM   1079  C   MET A 160     -17.576  -6.966   8.380  1.00  0.00           C  
ATOM   1080  O   MET A 160     -16.724  -7.137   7.527  1.00  0.00           O  
ATOM   1081  CB  MET A 160     -17.044  -6.975  10.833  1.00  0.00           C  
ATOM   1082  CEN MET A 160     -15.920  -7.309  12.138  1.00  0.00           X  
ATOM   1083  H   MET A 160     -18.847  -5.170  10.685  1.00  0.00           H  
ATOM   1084  N   TYR A 161     -18.826  -7.428   8.247  1.00  0.00           N  
ATOM   1085  CA  TYR A 161     -19.241  -8.274   7.123  1.00  0.00           C  
ATOM   1086  C   TYR A 161     -19.101  -7.590   5.753  1.00  0.00           C  
ATOM   1087  O   TYR A 161     -18.424  -8.134   4.893  1.00  0.00           O  
ATOM   1088  CB  TYR A 161     -20.690  -8.724   7.324  1.00  0.00           C  
ATOM   1089  CEN TYR A 161     -21.607 -10.102   7.897  1.00  0.00           X  
ATOM   1090  H   TYR A 161     -19.502  -7.228   8.971  1.00  0.00           H  
ATOM   1091  N   GLY A 162     -19.722  -6.420   5.555  1.00  0.00           N  
ATOM   1092  CA  GLY A 162     -19.565  -5.637   4.324  1.00  0.00           C  
ATOM   1093  C   GLY A 162     -18.095  -5.314   4.081  1.00  0.00           C  
ATOM   1094  O   GLY A 162     -17.521  -5.810   3.127  1.00  0.00           O  
ATOM   1095  CEN GLY A 162     -19.565  -5.636   4.324  1.00  0.00           X  
ATOM   1096  H   GLY A 162     -20.184  -5.978   6.337  1.00  0.00           H  
ATOM   1097  N   LYS A 163     -17.463  -4.642   5.056  1.00  0.00           N  
ATOM   1098  CA  LYS A 163     -16.075  -4.159   4.954  1.00  0.00           C  
ATOM   1099  C   LYS A 163     -15.099  -5.227   4.465  1.00  0.00           C  
ATOM   1100  O   LYS A 163     -14.208  -4.950   3.679  1.00  0.00           O  
ATOM   1101  CB  LYS A 163     -15.604  -3.622   6.306  1.00  0.00           C  
ATOM   1102  CEN LYS A 163     -15.180  -1.960   7.545  1.00  0.00           X  
ATOM   1103  H   LYS A 163     -17.980  -4.414   5.893  1.00  0.00           H  
ATOM   1104  N   LEU A 164     -15.247  -6.442   4.979  1.00  0.00           N  
ATOM   1105  CA  LEU A 164     -14.429  -7.575   4.590  1.00  0.00           C  
ATOM   1106  C   LEU A 164     -14.550  -7.910   3.102  1.00  0.00           C  
ATOM   1107  O   LEU A 164     -13.539  -8.113   2.439  1.00  0.00           O  
ATOM   1108  CB  LEU A 164     -14.805  -8.795   5.439  1.00  0.00           C  
ATOM   1109  CEN LEU A 164     -14.131  -9.478   6.645  1.00  0.00           X  
ATOM   1110  H   LEU A 164     -15.961  -6.576   5.681  1.00  0.00           H  
ATOM   1111  N   ASN A 165     -15.780  -7.971   2.597  1.00  0.00           N  
ATOM   1112  CA  ASN A 165     -16.018  -8.337   1.210  1.00  0.00           C  
ATOM   1113  C   ASN A 165     -15.531  -7.235   0.275  1.00  0.00           C  
ATOM   1114  O   ASN A 165     -14.913  -7.565  -0.729  1.00  0.00           O  
ATOM   1115  CB  ASN A 165     -17.483  -8.641   0.956  1.00  0.00           C  
ATOM   1116  CEN ASN A 165     -18.119  -9.476   0.951  1.00  0.00           X  
ATOM   1117  H   ASN A 165     -16.553  -7.605   3.132  1.00  0.00           H  
ATOM   1118  N   ASP A 166     -15.732  -5.964   0.639  1.00  0.00           N  
ATOM   1119  CA  ASP A 166     -15.322  -4.817  -0.178  1.00  0.00           C  
ATOM   1120  C   ASP A 166     -13.785  -4.767  -0.291  1.00  0.00           C  
ATOM   1121  O   ASP A 166     -13.238  -4.656  -1.385  1.00  0.00           O  
ATOM   1122  CB  ASP A 166     -15.859  -3.512   0.415  1.00  0.00           C  
ATOM   1123  CEN ASP A 166     -16.631  -2.857   0.300  1.00  0.00           X  
ATOM   1124  H   ASP A 166     -16.281  -5.771   1.462  1.00  0.00           H  
ATOM   1125  N   LEU A 167     -13.080  -4.996   0.824  1.00  0.00           N  
ATOM   1126  CA  LEU A 167     -11.617  -5.013   0.848  1.00  0.00           C  
ATOM   1127  C   LEU A 167     -11.015  -6.166   0.034  1.00  0.00           C  
ATOM   1128  O   LEU A 167     -10.077  -5.974  -0.741  1.00  0.00           O  
ATOM   1129  CB  LEU A 167     -11.127  -5.085   2.300  1.00  0.00           C  
ATOM   1130  CEN LEU A 167     -10.540  -4.032   3.259  1.00  0.00           X  
ATOM   1131  H   LEU A 167     -13.578  -5.046   1.701  1.00  0.00           H  
ATOM   1132  N   LEU A 168     -11.515  -7.390   0.237  1.00  0.00           N  
ATOM   1133  CA  LEU A 168     -11.031  -8.558  -0.493  1.00  0.00           C  
ATOM   1134  C   LEU A 168     -11.227  -8.389  -2.006  1.00  0.00           C  
ATOM   1135  O   LEU A 168     -10.299  -8.649  -2.771  1.00  0.00           O  
ATOM   1136  CB  LEU A 168     -11.745  -9.821   0.003  1.00  0.00           C  
ATOM   1137  CEN LEU A 168     -11.306 -10.979   0.920  1.00  0.00           X  
ATOM   1138  H   LEU A 168     -12.302  -7.483   0.861  1.00  0.00           H  
ATOM   1139  N   GLU A 169     -12.418  -7.968  -2.434  1.00  0.00           N  
ATOM   1140  CA  GLU A 169     -12.768  -7.777  -3.842  1.00  0.00           C  
ATOM   1141  C   GLU A 169     -11.960  -6.634  -4.464  1.00  0.00           C  
ATOM   1142  O   GLU A 169     -11.415  -6.808  -5.556  1.00  0.00           O  
ATOM   1143  CB  GLU A 169     -14.267  -7.502  -3.989  1.00  0.00           C  
ATOM   1144  CEN GLU A 169     -15.841  -8.051  -4.338  1.00  0.00           X  
ATOM   1145  H   GLU A 169     -13.100  -7.678  -1.749  1.00  0.00           H  
ATOM   1146  N   ASP A 170     -11.792  -5.530  -3.734  1.00  0.00           N  
ATOM   1147  CA  ASP A 170     -10.977  -4.400  -4.174  1.00  0.00           C  
ATOM   1148  C   ASP A 170      -9.529  -4.833  -4.439  1.00  0.00           C  
ATOM   1149  O   ASP A 170      -8.963  -4.579  -5.500  1.00  0.00           O  
ATOM   1150  CB  ASP A 170     -11.012  -3.278  -3.132  1.00  0.00           C  
ATOM   1151  CEN ASP A 170     -11.492  -2.401  -2.940  1.00  0.00           X  
ATOM   1152  H   ASP A 170     -12.334  -5.415  -2.892  1.00  0.00           H  
ATOM   1153  N   LEU A 171      -8.924  -5.613  -3.543  1.00  0.00           N  
ATOM   1154  CA  LEU A 171      -7.535  -6.054  -3.706  1.00  0.00           C  
ATOM   1155  C   LEU A 171      -7.357  -7.017  -4.896  1.00  0.00           C  
ATOM   1156  O   LEU A 171      -6.429  -6.881  -5.703  1.00  0.00           O  
ATOM   1157  CB  LEU A 171      -7.048  -6.716  -2.412  1.00  0.00           C  
ATOM   1158  CEN LEU A 171      -6.132  -6.235  -1.271  1.00  0.00           X  
ATOM   1159  H   LEU A 171      -9.430  -5.852  -2.701  1.00  0.00           H  
ATOM   1160  N   GLN A 172      -8.273  -7.975  -5.060  1.00  0.00           N  
ATOM   1161  CA  GLN A 172      -8.283  -8.876  -6.210  1.00  0.00           C  
ATOM   1162  C   GLN A 172      -8.369  -8.132  -7.541  1.00  0.00           C  
ATOM   1163  O   GLN A 172      -7.674  -8.486  -8.498  1.00  0.00           O  
ATOM   1164  CB  GLN A 172      -9.455  -9.855  -6.100  1.00  0.00           C  
ATOM   1165  CEN GLN A 172      -9.911 -11.478  -5.647  1.00  0.00           X  
ATOM   1166  H   GLN A 172      -9.033  -8.017  -4.396  1.00  0.00           H  
ATOM   1167  N   GLU A 173      -9.227  -7.128  -7.647  1.00  0.00           N  
ATOM   1168  CA  GLU A 173      -9.364  -6.331  -8.855  1.00  0.00           C  
ATOM   1169  C   GLU A 173      -8.076  -5.534  -9.148  1.00  0.00           C  
ATOM   1170  O   GLU A 173      -7.621  -5.542 -10.296  1.00  0.00           O  
ATOM   1171  CB  GLU A 173     -10.560  -5.385  -8.728  1.00  0.00           C  
ATOM   1172  CEN GLU A 173     -12.192  -5.016  -9.053  1.00  0.00           X  
ATOM   1173  H   GLU A 173      -9.794  -6.872  -6.850  1.00  0.00           H  
ATOM   1174  N   VAL A 174      -7.381  -5.004  -8.126  1.00  0.00           N  
ATOM   1175  CA  VAL A 174      -6.100  -4.280  -8.288  1.00  0.00           C  
ATOM   1176  C   VAL A 174      -5.012  -5.241  -8.778  1.00  0.00           C  
ATOM   1177  O   VAL A 174      -4.270  -4.892  -9.698  1.00  0.00           O  
ATOM   1178  CB  VAL A 174      -5.638  -3.622  -6.974  1.00  0.00           C  
ATOM   1179  CEN VAL A 174      -5.550  -3.015  -6.659  1.00  0.00           X  
ATOM   1180  H   VAL A 174      -7.773  -5.102  -7.199  1.00  0.00           H  
ATOM   1181  N   LEU A 175      -4.943  -6.464  -8.233  1.00  0.00           N  
ATOM   1182  CA  LEU A 175      -3.957  -7.476  -8.644  1.00  0.00           C  
ATOM   1183  C   LEU A 175      -4.177  -7.956 -10.081  1.00  0.00           C  
ATOM   1184  O   LEU A 175      -3.241  -8.006 -10.883  1.00  0.00           O  
ATOM   1185  CB  LEU A 175      -3.998  -8.670  -7.682  1.00  0.00           C  
ATOM   1186  CEN LEU A 175      -3.074  -9.121  -6.535  1.00  0.00           X  
ATOM   1187  H   LEU A 175      -5.574  -6.677  -7.474  1.00  0.00           H  
ATOM   1188  N   LYS A 176      -5.421  -8.299 -10.444  1.00  0.00           N  
ATOM   1189  CA  LYS A 176      -5.741  -8.766 -11.803  1.00  0.00           C  
ATOM   1190  C   LYS A 176      -5.399  -7.709 -12.842  1.00  0.00           C  
ATOM   1191  O   LYS A 176      -4.797  -8.045 -13.863  1.00  0.00           O  
ATOM   1192  CB  LYS A 176      -7.220  -9.143 -11.912  1.00  0.00           C  
ATOM   1193  CEN LYS A 176      -8.700 -10.650 -12.014  1.00  0.00           X  
ATOM   1194  H   LYS A 176      -6.152  -8.216  -9.752  1.00  0.00           H  
ATOM   1195  N   ASN A 177      -5.779  -6.456 -12.613  1.00  0.00           N  
ATOM   1196  CA  ASN A 177      -5.435  -5.361 -13.504  1.00  0.00           C  
ATOM   1197  C   ASN A 177      -3.917  -5.225 -13.634  1.00  0.00           C  
ATOM   1198  O   ASN A 177      -3.384  -5.617 -14.665  1.00  0.00           O  
ATOM   1199  CB  ASN A 177      -6.048  -4.054 -13.036  1.00  0.00           C  
ATOM   1200  CEN ASN A 177      -6.922  -3.497 -13.201  1.00  0.00           X  
ATOM   1201  H   ASN A 177      -6.317  -6.258 -11.781  1.00  0.00           H  
ATOM   1202  N   LEU A 178      -3.191  -4.853 -12.581  1.00  0.00           N  
ATOM   1203  CA  LEU A 178      -1.752  -4.588 -12.654  1.00  0.00           C  
ATOM   1204  C   LEU A 178      -0.982  -5.738 -13.337  1.00  0.00           C  
ATOM   1205  O   LEU A 178      -0.110  -5.492 -14.171  1.00  0.00           O  
ATOM   1206  CB  LEU A 178      -1.200  -4.340 -11.245  1.00  0.00           C  
ATOM   1207  CEN LEU A 178      -0.788  -3.059 -10.494  1.00  0.00           X  
ATOM   1208  H   LEU A 178      -3.653  -4.722 -11.693  1.00  0.00           H  
ATOM   1209  N   HIS A 179      -1.376  -6.988 -13.090  1.00  0.00           N  
ATOM   1210  CA  HIS A 179      -0.725  -8.168 -13.667  1.00  0.00           C  
ATOM   1211  C   HIS A 179      -0.768  -8.208 -15.204  1.00  0.00           C  
ATOM   1212  O   HIS A 179       0.223  -8.570 -15.844  1.00  0.00           O  
ATOM   1213  CB  HIS A 179      -1.364  -9.442 -13.105  1.00  0.00           C  
ATOM   1214  CEN HIS A 179      -1.139 -10.366 -12.044  1.00  0.00           X  
ATOM   1215  H   HIS A 179      -2.107  -7.128 -12.406  1.00  0.00           H  
ATOM   1216  N   LYS A 180      -1.889  -7.834 -15.835  1.00  0.00           N  
ATOM   1217  CA  LYS A 180      -2.005  -7.837 -17.306  1.00  0.00           C  
ATOM   1218  C   LYS A 180      -1.536  -6.495 -17.895  1.00  0.00           C  
ATOM   1219  O   LYS A 180      -0.732  -6.494 -18.831  1.00  0.00           O  
ATOM   1220  CB  LYS A 180      -3.446  -8.125 -17.734  1.00  0.00           C  
ATOM   1221  CEN LYS A 180      -4.865  -9.488 -18.511  1.00  0.00           X  
ATOM   1222  H   LYS A 180      -2.630  -7.424 -15.283  1.00  0.00           H  
ATOM   1223  N   ASN A 181      -1.981  -5.370 -17.334  1.00  0.00           N  
ATOM   1224  CA  ASN A 181      -1.762  -4.020 -17.876  1.00  0.00           C  
ATOM   1225  C   ASN A 181      -0.327  -3.772 -18.305  1.00  0.00           C  
ATOM   1226  O   ASN A 181      -0.108  -3.306 -19.425  1.00  0.00           O  
ATOM   1227  CB  ASN A 181      -2.180  -2.955 -16.879  1.00  0.00           C  
ATOM   1228  CEN ASN A 181      -3.035  -2.391 -16.649  1.00  0.00           X  
ATOM   1229  H   ASN A 181      -2.648  -5.464 -16.579  1.00  0.00           H  
ATOM   1230  N   ASP A 182       0.637  -4.145 -17.463  1.00  0.00           N  
ATOM   1231  CA  ASP A 182       2.052  -3.835 -17.666  1.00  0.00           C  
ATOM   1232  C   ASP A 182       2.533  -4.253 -19.075  1.00  0.00           C  
ATOM   1233  O   ASP A 182       3.406  -3.620 -19.682  1.00  0.00           O  
ATOM   1234  CB  ASP A 182       2.901  -4.521 -16.593  1.00  0.00           C  
ATOM   1235  CEN ASP A 182       3.341  -4.323 -15.696  1.00  0.00           X  
ATOM   1236  H   ASP A 182       0.374  -4.623 -16.611  1.00  0.00           H  
ATOM   1237  N   ARG A 183       1.885  -5.268 -19.677  1.00  0.00           N  
ATOM   1238  CA  ARG A 183       2.227  -5.778 -21.010  1.00  0.00           C  
ATOM   1239  C   ARG A 183       1.939  -4.836 -22.181  1.00  0.00           C  
ATOM   1240  O   ARG A 183       2.616  -4.994 -23.196  1.00  0.00           O  
ATOM   1241  CB  ARG A 183       1.573  -7.130 -21.252  1.00  0.00           C  
ATOM   1242  CEN ARG A 183       1.249  -9.587 -21.363  1.00  0.00           X  
ATOM   1243  H   ARG A 183       1.131  -5.699 -19.158  1.00  0.00           H  
ATOM   1244  N   SER A 184       0.990  -3.895 -22.099  1.00  0.00           N  
ATOM   1245  CA  SER A 184       0.690  -2.986 -23.228  1.00  0.00           C  
ATOM   1246  C   SER A 184       0.988  -1.497 -23.037  1.00  0.00           C  
ATOM   1247  O   SER A 184       1.225  -0.836 -24.037  1.00  0.00           O  
ATOM   1248  CB  SER A 184      -0.772  -3.142 -23.598  1.00  0.00           C  
ATOM   1249  CEN SER A 184      -1.307  -3.214 -23.533  1.00  0.00           X  
ATOM   1250  H   SER A 184       0.341  -3.935 -21.327  1.00  0.00           H  
ATOM   1251  N   GLY A 185       1.059  -0.972 -21.807  1.00  0.00           N  
ATOM   1252  CA  GLY A 185       1.275   0.459 -21.537  1.00  0.00           C  
ATOM   1253  C   GLY A 185       0.075   1.399 -21.776  1.00  0.00           C  
ATOM   1254  O   GLY A 185      -1.066   0.956 -21.807  1.00  0.00           O  
ATOM   1255  CEN GLY A 185       1.275   0.460 -21.537  1.00  0.00           X  
ATOM   1256  H   GLY A 185       1.089  -1.615 -21.028  1.00  0.00           H  
ATOM   1257  N   LYS A 186       0.381   2.656 -22.131  1.00  0.00           N  
ATOM   1258  CA  LYS A 186      -0.510   3.806 -22.429  1.00  0.00           C  
ATOM   1259  C   LYS A 186      -1.744   4.006 -21.552  1.00  0.00           C  
ATOM   1260  O   LYS A 186      -1.550   4.384 -20.402  1.00  0.00           O  
ATOM   1261  CB  LYS A 186      -0.976   3.709 -23.882  1.00  0.00           C  
ATOM   1262  CEN LYS A 186      -0.790   4.353 -25.889  1.00  0.00           X  
ATOM   1263  H   LYS A 186       1.367   2.843 -22.236  1.00  0.00           H  
ATOM   1264  N   ASP A 187      -2.962   3.715 -22.006  1.00  0.00           N  
ATOM   1265  CA  ASP A 187      -4.145   4.065 -21.193  1.00  0.00           C  
ATOM   1266  C   ASP A 187      -4.135   3.434 -19.795  1.00  0.00           C  
ATOM   1267  O   ASP A 187      -4.677   3.975 -18.838  1.00  0.00           O  
ATOM   1268  CB  ASP A 187      -5.424   3.653 -21.926  1.00  0.00           C  
ATOM   1269  CEN ASP A 187      -6.146   4.048 -22.527  1.00  0.00           X  
ATOM   1270  H   ASP A 187      -3.086   3.554 -22.994  1.00  0.00           H  
ATOM   1271  N   ASN A 188      -3.404   2.341 -19.640  1.00  0.00           N  
ATOM   1272  CA  ASN A 188      -3.272   1.680 -18.352  1.00  0.00           C  
ATOM   1273  C   ASN A 188      -2.832   2.623 -17.206  1.00  0.00           C  
ATOM   1274  O   ASN A 188      -2.998   2.278 -16.036  1.00  0.00           O  
ATOM   1275  CB  ASN A 188      -2.310   0.511 -18.461  1.00  0.00           C  
ATOM   1276  CEN ASN A 188      -2.349  -0.516 -18.673  1.00  0.00           X  
ATOM   1277  H   ASN A 188      -3.112   1.853 -20.473  1.00  0.00           H  
ATOM   1278  N   ILE A 189      -2.183   3.763 -17.489  1.00  0.00           N  
ATOM   1279  CA  ILE A 189      -1.759   4.693 -16.420  1.00  0.00           C  
ATOM   1280  C   ILE A 189      -2.992   5.208 -15.675  1.00  0.00           C  
ATOM   1281  O   ILE A 189      -2.976   5.253 -14.451  1.00  0.00           O  
ATOM   1282  CB  ILE A 189      -0.960   5.888 -16.971  1.00  0.00           C  
ATOM   1283  CEN ILE A 189       0.031   6.246 -17.250  1.00  0.00           X  
ATOM   1284  H   ILE A 189      -2.125   4.058 -18.453  1.00  0.00           H  
ATOM   1285  N   HIS A 190      -4.068   5.521 -16.402  1.00  0.00           N  
ATOM   1286  CA  HIS A 190      -5.304   6.040 -15.812  1.00  0.00           C  
ATOM   1287  C   HIS A 190      -6.050   4.964 -15.013  1.00  0.00           C  
ATOM   1288  O   HIS A 190      -6.526   5.243 -13.917  1.00  0.00           O  
ATOM   1289  CB  HIS A 190      -6.219   6.609 -16.901  1.00  0.00           C  
ATOM   1290  CEN HIS A 190      -6.507   7.871 -17.496  1.00  0.00           X  
ATOM   1291  H   HIS A 190      -4.080   5.292 -17.386  1.00  0.00           H  
ATOM   1292  N   ASP A 191      -6.118   3.733 -15.526  1.00  0.00           N  
ATOM   1293  CA  ASP A 191      -6.770   2.627 -14.817  1.00  0.00           C  
ATOM   1294  C   ASP A 191      -6.042   2.294 -13.509  1.00  0.00           C  
ATOM   1295  O   ASP A 191      -6.680   2.137 -12.472  1.00  0.00           O  
ATOM   1296  CB  ASP A 191      -6.840   1.386 -15.710  1.00  0.00           C  
ATOM   1297  CEN ASP A 191      -7.486   0.901 -16.330  1.00  0.00           X  
ATOM   1298  H   ASP A 191      -5.780   3.566 -16.462  1.00  0.00           H  
ATOM   1299  N   VAL A 192      -4.706   2.234 -13.540  1.00  0.00           N  
ATOM   1300  CA  VAL A 192      -3.886   1.928 -12.358  1.00  0.00           C  
ATOM   1301  C   VAL A 192      -4.010   3.030 -11.308  1.00  0.00           C  
ATOM   1302  O   VAL A 192      -4.210   2.711 -10.142  1.00  0.00           O  
ATOM   1303  CB  VAL A 192      -2.401   1.749 -12.724  1.00  0.00           C  
ATOM   1304  CEN VAL A 192      -1.896   1.283 -12.781  1.00  0.00           X  
ATOM   1305  H   VAL A 192      -4.247   2.455 -14.411  1.00  0.00           H  
ATOM   1306  N   ASP A 193      -3.931   4.303 -11.708  1.00  0.00           N  
ATOM   1307  CA  ASP A 193      -4.047   5.443 -10.792  1.00  0.00           C  
ATOM   1308  C   ASP A 193      -5.413   5.462 -10.095  1.00  0.00           C  
ATOM   1309  O   ASP A 193      -5.472   5.551  -8.869  1.00  0.00           O  
ATOM   1310  CB  ASP A 193      -3.821   6.758 -11.543  1.00  0.00           C  
ATOM   1311  CEN ASP A 193      -3.087   7.438 -11.730  1.00  0.00           X  
ATOM   1312  H   ASP A 193      -3.765   4.502 -12.684  1.00  0.00           H  
ATOM   1313  N   ASN A 194      -6.504   5.263 -10.841  1.00  0.00           N  
ATOM   1314  CA  ASN A 194      -7.861   5.220 -10.287  1.00  0.00           C  
ATOM   1315  C   ASN A 194      -8.041   4.067  -9.296  1.00  0.00           C  
ATOM   1316  O   ASN A 194      -8.651   4.228  -8.245  1.00  0.00           O  
ATOM   1317  CB  ASN A 194      -8.901   5.126 -11.388  1.00  0.00           C  
ATOM   1318  CEN ASN A 194      -9.490   5.775 -11.965  1.00  0.00           X  
ATOM   1319  H   ASN A 194      -6.385   5.160 -11.840  1.00  0.00           H  
ATOM   1320  N   HIS A 195      -7.510   2.891  -9.630  1.00  0.00           N  
ATOM   1321  CA  HIS A 195      -7.587   1.753  -8.732  1.00  0.00           C  
ATOM   1322  C   HIS A 195      -6.847   2.002  -7.415  1.00  0.00           C  
ATOM   1323  O   HIS A 195      -7.382   1.711  -6.347  1.00  0.00           O  
ATOM   1324  CB  HIS A 195      -7.028   0.502  -9.417  1.00  0.00           C  
ATOM   1325  CEN HIS A 195      -7.516  -0.611 -10.161  1.00  0.00           X  
ATOM   1326  H   HIS A 195      -7.075   2.778 -10.532  1.00  0.00           H  
ATOM   1327  N   LEU A 196      -5.666   2.618  -7.473  1.00  0.00           N  
ATOM   1328  CA  LEU A 196      -4.887   2.956  -6.289  1.00  0.00           C  
ATOM   1329  C   LEU A 196      -5.630   3.941  -5.375  1.00  0.00           C  
ATOM   1330  O   LEU A 196      -5.694   3.719  -4.172  1.00  0.00           O  
ATOM   1331  CB  LEU A 196      -3.530   3.537  -6.707  1.00  0.00           C  
ATOM   1332  CEN LEU A 196      -2.106   2.950  -6.736  1.00  0.00           X  
ATOM   1333  H   LEU A 196      -5.301   2.887  -8.375  1.00  0.00           H  
ATOM   1334  N   GLN A 197      -6.242   4.990  -5.937  1.00  0.00           N  
ATOM   1335  CA  GLN A 197      -7.016   5.966  -5.160  1.00  0.00           C  
ATOM   1336  C   GLN A 197      -8.205   5.306  -4.455  1.00  0.00           C  
ATOM   1337  O   GLN A 197      -8.382   5.523  -3.261  1.00  0.00           O  
ATOM   1338  CB  GLN A 197      -7.516   7.094  -6.066  1.00  0.00           C  
ATOM   1339  CEN GLN A 197      -7.225   8.737  -6.581  1.00  0.00           X  
ATOM   1340  H   GLN A 197      -6.196   5.095  -6.942  1.00  0.00           H  
ATOM   1341  N   ASN A 198      -8.959   4.445  -5.149  1.00  0.00           N  
ATOM   1342  CA  ASN A 198     -10.109   3.761  -4.549  1.00  0.00           C  
ATOM   1343  C   ASN A 198      -9.681   2.849  -3.382  1.00  0.00           C  
ATOM   1344  O   ASN A 198     -10.302   2.874  -2.327  1.00  0.00           O  
ATOM   1345  CB  ASN A 198     -10.875   2.961  -5.587  1.00  0.00           C  
ATOM   1346  CEN ASN A 198     -11.687   3.098  -6.237  1.00  0.00           X  
ATOM   1347  H   ASN A 198      -8.763   4.307  -6.129  1.00  0.00           H  
ATOM   1348  N   VAL A 199      -8.556   2.136  -3.523  1.00  0.00           N  
ATOM   1349  CA  VAL A 199      -7.998   1.266  -2.465  1.00  0.00           C  
ATOM   1350  C   VAL A 199      -7.586   2.074  -1.228  1.00  0.00           C  
ATOM   1351  O   VAL A 199      -7.859   1.669  -0.096  1.00  0.00           O  
ATOM   1352  CB  VAL A 199      -6.778   0.473  -2.970  1.00  0.00           C  
ATOM   1353  CEN VAL A 199      -6.559  -0.157  -3.143  1.00  0.00           X  
ATOM   1354  H   VAL A 199      -8.092   2.160  -4.419  1.00  0.00           H  
ATOM   1355  N   ILE A 200      -6.923   3.222  -1.407  1.00  0.00           N  
ATOM   1356  CA  ILE A 200      -6.524   4.104  -0.297  1.00  0.00           C  
ATOM   1357  C   ILE A 200      -7.745   4.579   0.487  1.00  0.00           C  
ATOM   1358  O   ILE A 200      -7.727   4.528   1.723  1.00  0.00           O  
ATOM   1359  CB  ILE A 200      -5.739   5.331  -0.795  1.00  0.00           C  
ATOM   1360  CEN ILE A 200      -4.753   5.711  -1.063  1.00  0.00           X  
ATOM   1361  H   ILE A 200      -6.734   3.516  -2.356  1.00  0.00           H  
ATOM   1362  N   GLU A 201      -8.781   5.052  -0.205  1.00  0.00           N  
ATOM   1363  CA  GLU A 201     -10.022   5.518   0.414  1.00  0.00           C  
ATOM   1364  C   GLU A 201     -10.665   4.408   1.251  1.00  0.00           C  
ATOM   1365  O   GLU A 201     -11.013   4.639   2.409  1.00  0.00           O  
ATOM   1366  CB  GLU A 201     -11.002   6.011  -0.654  1.00  0.00           C  
ATOM   1367  CEN GLU A 201     -11.717   7.289  -1.525  1.00  0.00           X  
ATOM   1368  H   GLU A 201      -8.741   5.034  -1.214  1.00  0.00           H  
ATOM   1369  N   ASP A 202     -10.711   3.180   0.735  1.00  0.00           N  
ATOM   1370  CA  ASP A 202     -11.290   2.032   1.431  1.00  0.00           C  
ATOM   1371  C   ASP A 202     -10.522   1.661   2.703  1.00  0.00           C  
ATOM   1372  O   ASP A 202     -11.136   1.437   3.753  1.00  0.00           O  
ATOM   1373  CB  ASP A 202     -11.349   0.824   0.492  1.00  0.00           C  
ATOM   1374  CEN ASP A 202     -11.999   0.343  -0.127  1.00  0.00           X  
ATOM   1375  H   ASP A 202     -10.459   3.057  -0.235  1.00  0.00           H  
ATOM   1376  N   ILE A 203      -9.184   1.658   2.663  1.00  0.00           N  
ATOM   1377  CA  ILE A 203      -8.359   1.346   3.841  1.00  0.00           C  
ATOM   1378  C   ILE A 203      -8.608   2.388   4.916  1.00  0.00           C  
ATOM   1379  O   ILE A 203      -8.820   2.026   6.071  1.00  0.00           O  
ATOM   1380  CB  ILE A 203      -6.856   1.306   3.509  1.00  0.00           C  
ATOM   1381  CEN ILE A 203      -6.036   0.678   3.157  1.00  0.00           X  
ATOM   1382  H   ILE A 203      -8.739   1.925   1.796  1.00  0.00           H  
ATOM   1383  N   HIS A 204      -8.614   3.673   4.571  1.00  0.00           N  
ATOM   1384  CA  HIS A 204      -8.848   4.744   5.531  1.00  0.00           C  
ATOM   1385  C   HIS A 204     -10.199   4.608   6.245  1.00  0.00           C  
ATOM   1386  O   HIS A 204     -10.251   4.663   7.481  1.00  0.00           O  
ATOM   1387  CB  HIS A 204      -8.763   6.106   4.833  1.00  0.00           C  
ATOM   1388  CEN HIS A 204      -7.792   7.122   4.599  1.00  0.00           X  
ATOM   1389  H   HIS A 204      -8.485   3.912   3.599  1.00  0.00           H  
ATOM   1390  N   ASP A 205     -11.271   4.344   5.510  1.00  0.00           N  
ATOM   1391  CA  ASP A 205     -12.612   4.179   6.062  1.00  0.00           C  
ATOM   1392  C   ASP A 205     -12.699   2.977   7.006  1.00  0.00           C  
ATOM   1393  O   ASP A 205     -13.256   3.077   8.108  1.00  0.00           O  
ATOM   1394  CB  ASP A 205     -13.635   4.033   4.932  1.00  0.00           C  
ATOM   1395  CEN ASP A 205     -14.300   4.590   4.399  1.00  0.00           X  
ATOM   1396  H   ASP A 205     -11.166   4.304   4.507  1.00  0.00           H  
ATOM   1397  N   PHE A 206     -12.099   1.845   6.634  1.00  0.00           N  
ATOM   1398  CA  PHE A 206     -12.091   0.634   7.446  1.00  0.00           C  
ATOM   1399  C   PHE A 206     -11.316   0.842   8.751  1.00  0.00           C  
ATOM   1400  O   PHE A 206     -11.727   0.338   9.797  1.00  0.00           O  
ATOM   1401  CB  PHE A 206     -11.491  -0.530   6.655  1.00  0.00           C  
ATOM   1402  CEN PHE A 206     -11.996  -1.771   5.799  1.00  0.00           X  
ATOM   1403  H   PHE A 206     -11.608   1.835   5.751  1.00  0.00           H  
ATOM   1404  N   MET A 207     -10.239   1.637   8.725  1.00  0.00           N  
ATOM   1405  CA  MET A 207      -9.466   2.017   9.908  1.00  0.00           C  
ATOM   1406  C   MET A 207     -10.297   2.874  10.850  1.00  0.00           C  
ATOM   1407  O   MET A 207     -10.196   2.731  12.070  1.00  0.00           O  
ATOM   1408  CB  MET A 207      -8.197   2.762   9.498  1.00  0.00           C  
ATOM   1409  CEN MET A 207      -6.451   2.607   9.425  1.00  0.00           X  
ATOM   1410  H   MET A 207      -9.962   2.008   7.828  1.00  0.00           H  
ATOM   1411  N   GLN A 208     -11.137   3.757  10.305  1.00  0.00           N  
ATOM   1412  CA  GLN A 208     -12.039   4.582  11.092  1.00  0.00           C  
ATOM   1413  C   GLN A 208     -13.085   3.726  11.812  1.00  0.00           C  
ATOM   1414  O   GLN A 208     -13.360   3.951  12.993  1.00  0.00           O  
ATOM   1415  CB  GLN A 208     -12.734   5.611  10.196  1.00  0.00           C  
ATOM   1416  CEN GLN A 208     -12.724   7.278   9.678  1.00  0.00           X  
ATOM   1417  H   GLN A 208     -11.102   3.899   9.307  1.00  0.00           H  
ATOM   1418  N   ALA A 209     -13.605   2.692  11.149  1.00  0.00           N  
ATOM   1419  CA  ALA A 209     -14.530   1.737  11.744  1.00  0.00           C  
ATOM   1420  C   ALA A 209     -13.874   0.932  12.880  1.00  0.00           C  
ATOM   1421  O   ALA A 209     -14.500   0.694  13.914  1.00  0.00           O  
ATOM   1422  CB  ALA A 209     -15.072   0.803  10.672  1.00  0.00           C  
ATOM   1423  CEN ALA A 209     -15.072   0.803  10.673  1.00  0.00           X  
ATOM   1424  H   ALA A 209     -13.364   2.579  10.173  1.00  0.00           H  
ATOM   1425  N   ALA A 210     -12.602   0.547  12.739  1.00  0.00           N  
ATOM   1426  CA  ALA A 210     -11.847  -0.171  13.758  1.00  0.00           C  
ATOM   1427  C   ALA A 210     -11.613   0.701  15.002  1.00  0.00           C  
ATOM   1428  O   ALA A 210     -11.741   0.221  16.131  1.00  0.00           O  
ATOM   1429  CB  ALA A 210     -10.523  -0.654  13.184  1.00  0.00           C  
ATOM   1430  CEN ALA A 210     -10.523  -0.654  13.185  1.00  0.00           X  
ATOM   1431  H   ALA A 210     -12.143   0.739  11.858  1.00  0.00           H  
ATOM   1432  N   ALA A 211     -11.336   1.996  14.821  1.00  0.00           N  
ATOM   1433  CA  ALA A 211     -11.192   2.966  15.902  1.00  0.00           C  
ATOM   1434  C   ALA A 211     -12.526   3.215  16.621  1.00  0.00           C  
ATOM   1435  O   ALA A 211     -12.558   3.221  17.853  1.00  0.00           O  
ATOM   1436  CB  ALA A 211     -10.623   4.270  15.362  1.00  0.00           C  
ATOM   1437  CEN ALA A 211     -10.624   4.269  15.363  1.00  0.00           X  
ATOM   1438  H   ALA A 211     -11.205   2.321  13.876  1.00  0.00           H  
ATOM   1439  N   ALA A 212     -13.632   3.358  15.885  1.00  0.00           N  
ATOM   1440  CA  ALA A 212     -14.956   3.586  16.458  1.00  0.00           C  
ATOM   1441  C   ALA A 212     -15.418   2.374  17.286  1.00  0.00           C  
ATOM   1442  O   ALA A 212     -15.836   2.538  18.431  1.00  0.00           O  
ATOM   1443  CB  ALA A 212     -15.958   3.901  15.357  1.00  0.00           C  
ATOM   1444  CEN ALA A 212     -15.958   3.900  15.358  1.00  0.00           X  
ATOM   1445  H   ALA A 212     -13.556   3.309  14.880  1.00  0.00           H  
ATOM   1446  N   ALA A 213     -15.233   1.155  16.775  1.00  0.00           N  
ATOM   1447  CA  ALA A 213     -15.556  -0.080  17.498  1.00  0.00           C  
ATOM   1448  C   ALA A 213     -14.791  -0.207  18.831  1.00  0.00           C  
ATOM   1449  O   ALA A 213     -15.380  -0.542  19.865  1.00  0.00           O  
ATOM   1450  CB  ALA A 213     -15.274  -1.284  16.611  1.00  0.00           C  
ATOM   1451  CEN ALA A 213     -15.274  -1.283  16.612  1.00  0.00           X  
ATOM   1452  H   ALA A 213     -14.905   1.078  15.823  1.00  0.00           H  
ATOM   1453  N   ALA A 214     -13.486   0.075  18.840  1.00  0.00           N  
ATOM   1454  CA  ALA A 214     -12.651   0.008  20.035  1.00  0.00           C  
ATOM   1455  C   ALA A 214     -13.084   1.018  21.113  1.00  0.00           C  
ATOM   1456  O   ALA A 214     -13.084   0.671  22.294  1.00  0.00           O  
ATOM   1457  CB  ALA A 214     -11.193   0.226  19.658  1.00  0.00           C  
ATOM   1458  CEN ALA A 214     -11.194   0.227  19.658  1.00  0.00           X  
ATOM   1459  H   ALA A 214     -13.050   0.323  17.962  1.00  0.00           H  
ATOM   1460  N   ASN A 215     -13.482   2.234  20.725  1.00  0.00           N  
ATOM   1461  CA  ASN A 215     -13.930   3.279  21.647  1.00  0.00           C  
ATOM   1462  C   ASN A 215     -15.226   2.926  22.385  1.00  0.00           C  
ATOM   1463  O   ASN A 215     -15.240   2.994  23.607  1.00  0.00           O  
ATOM   1464  CB  ASN A 215     -14.099   4.601  20.921  1.00  0.00           C  
ATOM   1465  CEN ASN A 215     -13.525   5.451  20.701  1.00  0.00           X  
ATOM   1466  H   ASN A 215     -13.447   2.454  19.740  1.00  0.00           H  
ATOM   1467  N   CYS A 216     -16.260   2.427  21.702  1.00  0.00           N  
ATOM   1468  CA  CYS A 216     -17.516   2.012  22.340  1.00  0.00           C  
ATOM   1469  C   CYS A 216     -17.331   0.906  23.405  1.00  0.00           C  
ATOM   1470  O   CYS A 216     -17.981   0.943  24.445  1.00  0.00           O  
ATOM   1471  CB  CYS A 216     -18.314   1.477  21.151  1.00  0.00           C  
ATOM   1472  CEN CYS A 216     -19.124   1.879  20.667  1.00  0.00           X  
ATOM   1473  H   CYS A 216     -16.198   2.377  20.694  1.00  0.00           H  
ATOM   1474  N   ARG A 217     -16.481  -0.100  23.149  1.00  0.00           N  
ATOM   1475  CA  ARG A 217     -16.165  -1.215  24.057  1.00  0.00           C  
ATOM   1476  C   ARG A 217     -15.559  -0.779  25.406  1.00  0.00           C  
ATOM   1477  O   ARG A 217     -15.834  -1.445  26.405  1.00  0.00           O  
ATOM   1478  CB  ARG A 217     -15.275  -2.243  23.373  1.00  0.00           C  
ATOM   1479  CEN ARG A 217     -14.570  -4.260  22.114  1.00  0.00           X  
ATOM   1480  H   ARG A 217     -16.012  -0.080  22.255  1.00  0.00           H  
ATOM   1481  N   LYS A 218     -14.712   0.259  25.430  1.00  0.00           N  
ATOM   1482  CA  LYS A 218     -14.079   0.821  26.642  1.00  0.00           C  
ATOM   1483  C   LYS A 218     -15.143   1.135  27.682  1.00  0.00           C  
ATOM   1484  O   LYS A 218     -14.828   0.936  28.873  1.00  0.00           O  
ATOM   1485  CB  LYS A 218     -13.277   2.081  26.314  1.00  0.00           C  
ATOM   1486  CEN LYS A 218     -11.395   3.005  26.026  1.00  0.00           X  
ATOM   1487  H   LYS A 218     -14.714   0.877  24.631  1.00  0.00           H  
TER                                                                             
# All scores below are weighted scores, not raw scores.
#BEGIN_POSE_ENERGIES_TABLE ./minmover_pdb/pose_81.pdb
label vdw cenpack pair env cbeta hs_pair ss_pair sheet total
weights 1 0.5 1 1 0.25 1 1 1 NA
pose 2.6936 -0.45102 -10.2276 -5.43212 11.873 0 0 0 -1.5441
MET:NtermProteinFull_1 0.06624 0.75621 -0.35639 -0.21391 0.03527 0 0 0 0.28741
TYR_2 0 0.07156 0.0275 0.85888 0.06889 0 0 0 1.02683
GLY_3 0 0.01402 0.07359 -0.09146 0.0428 0 0 0 0.03894
LYS_4 0 -0.13068 -0.421 0.04331 0.03543 0 0 0 -0.47293
LEU_5 0 0.48497 -0.24567 -0.45811 0.03079 0 0 0 -0.18801
ASN_6 0 0.01071 0.14752 -0.36221 0.06903 0 0 0 -0.13495
ASP_7 0 -0.0768 -0.0768 -0.42964 0.04262 0 0 0 -0.54063
LEU_8 0 -0.23386 -0.50626 -0.39148 0.0321 0 0 0 -1.0995
LEU_9 0 -0.31538 -0.28664 0.4149 0.03589 0 0 0 -0.15123
GLU_10 0 -0.05203 0.04009 -1.00041 0.0693 0 0 0 -0.94305
ASP_11 0 -0.31176 0.23772 -0.03907 0.04376 0 0 0 -0.06935
LEU_12 0 -0.19372 -0.39706 -0.45811 0.03251 0 0 0 -1.01638
GLN_13 0 -0.00682 0.24261 -0.3291 0.06883 0 0 0 -0.02448
GLU_14 0 0.02712 -0.20299 -0.71584 0.06894 0 0 0 -0.82276
VAL_15 0 0.01337 -0.74685 -0.41511 0.04496 0 0 0 -1.10363
LEU_16 0.31482 0.68912 0.07038 -0.06582 0.03764 0 0 0 1.04615
LYS_17 0 -0.05922 0.0635 -0.77863 0.06947 0 0 0 -0.70488
ASN_18 0 -0.26128 -0.15436 -0.07783 0.04283 0 0 0 -0.45065
LEU_19 0 0.3 0.36281 -0.45811 0.0323 0 0 0 0.237
HIS_D_20 0 -0.16051 0.19248 -0.06774 0.03948 0 0 0 0.0037
LYS_21 0 -0.05136 -0.06607 -1.04927 0.06947 0 0 0 -1.09723
ASN_22 0 -0.02371 -0.18662 -0.24178 0.04268 0 0 0 -0.40942
ASP_23 0 0.37477 -0.08951 0.2122 0.06928 0 0 0 0.56673
ARG_24 0 0.04743 0.0542 -0.55583 0.07203 0 0 0 -0.38217
SER_25 0 -0.01044 0.00739 -0.22078 0.03681 0 0 0 -0.18702
GLY_26 0 -0.00894 -0.16122 -0.08884 0.03619 0 0 0 -0.22281
LYS_27 0 -0.03232 -0.04774 -1.04927 0.07203 0 0 0 -1.0573
ASP_28 0 -0.01453 -0.09477 -0.52292 0.06998 0 0 0 -0.56224
ASN_29 0 -0.19678 -0.18819 -0.01232 0.02997 0 0 0 -0.36731
ILE_30 0 -0.14039 0.46689 0.72502 0.04605 0 0 0 1.09757
HIS_31 0 -0.01942 -0.13401 0.159 0.06959 0 0 0 0.07516
ASP_32 0 -0.0557 -0.33655 -0.24167 0.06887 0 0 0 -0.56505
VAL_33 0 0.10253 0.10822 -0.27892 0.03324 0 0 0 -0.03493
ASP_34 0 -0.05265 -0.21891 -0.37876 0.04611 0 0 0 -0.60423
ASN_35 0 -0.0847 -0.05078 -0.36221 0.06879 0 0 0 -0.4289
HIS_D_36 0 -0.10633 0.16755 -0.15264 0.04415 0 0 0 -0.04726
LEU_37 0 0.13782 -0.49138 -0.45811 0.03429 0 0 0 -0.77738
GLN_38 0 0.03613 0.13242 -0.55896 0.06921 0 0 0 -0.3212
ASN_39 0 -0.08557 -0.15512 -0.28327 0.06903 0 0 0 -0.45493
VAL_40 0 -0.3029 -0.59884 -0.35242 0.03176 0 0 0 -1.22239
ILE_41 0 -0.3622 -0.26106 0.60227 0.04336 0 0 0 0.02237
GLU_42 0 -0.09033 -0.16651 -0.71584 0.0693 0 0 0 -0.90337
ASP_43 0 -0.24141 -0.02548 -0.03907 0.03578 0 0 0 -0.27018
ILE_44 0 0.01169 -0.7952 -0.54513 0.03772 0 0 0 -1.29093
HIS_D_45 0 0.00459 0.34824 -0.02241 0.06884 0 0 0 0.39926
ASP_46 0 -0.1643 -0.48422 -0.42964 0.06903 0 0 0 -1.00914
PHE_47 0 0.35047 -0.31894 -0.4994 0.0366 0 0 0 -0.43127
MET_48 0 -0.00885 -0.077 -0.05461 0.03721 0 0 0 -0.10325
GLN_49 0 -0.01112 -0.01244 -0.55896 0.0693 0 0 0 -0.51322
ALA_50 0 -0.16118 0.04594 0.11438 0.04183 0 0 0 0.04097
ALA_51 0 -0.09212 -0.17466 -0.18605 0.03865 0 0 0 -0.41419
ALA_52 0 -0.31072 0.12617 0.11438 0.0311 0 0 0 -0.03907
ALA_53 0 -0.12376 -0.01035 0.28428 0.03387 0 0 0 0.18403
ALA_54 0 0.12239 -0.0234 0.11438 0.03016 0 0 0 0.24352
ALA_55 0 -0.38992 0.03976 -0.16647 0.03796 0 0 0 -0.47866
ASN_56 0 0.09237 -0.29255 -0.07783 0.02976 0 0 0 -0.24825
CYS_57 0 -0.04336 0.08982 1.55685 0.04277 0 0 0 1.64609
ARG_58 0 0.37221 0.21014 -0.26954 0.06908 0 0 0 0.38189
LYS_59 0.90951 0.382 -0.22099 -0.42611 0.03186 0 0 0 0.67626
GLY_60 0 0.03503 -0.15651 -0.09146 0.03634 0 0 0 -0.1766
SER_61 0 -0.01871 -0.04167 -0.21543 0.04409 0 0 0 -0.23172
PRO_62 0 0.01972 -0.08912 -0.22805 0.03762 0 0 0 -0.25982
GLY_63 0 0.07162 -0.01897 0.16011 0.04731 0 0 0 0.26006
SER_64 0 -0.01225 0.02384 0.29023 0.04183 0 0 0 0.34365
PRO_65 0 -0.04956 -0.06889 0.043 0.07268 0 0 0 -0.00277
ALA_66 0 -0.01209 -0.00074 0.77873 0.04957 0 0 0 0.81547
GLY_67 0 0 0 0.60923 0.04183 0 0 0 0.65106
SER_68 0 0 0 0.13063 0.04957 0 0 0 0.1802
PRO_69 0 0 0 0.2123 0.04957 0 0 0 0.26186
THR_70 0 0 0 0.33798 0.07499 0 0 0 0.41297
SER_71 0 0 0 0.29023 0.07582 0 0 0 0.36605
THR_72 0 0 0 0.48779 0.07582 0 0 0 0.56361
GLU_73 0 0 0 -1.00041 0.07499 0 0 0 -0.92543
GLU_74 0 0 0 -0.93278 0.04957 0 0 0 -0.88321
GLY_75 0 0 0 0.91259 0.04957 0 0 0 0.96215
THR_76 0 0 0 0.43096 0.04957 0 0 0 0.48052
SER_77 0 0 0 0.29023 0.07499 0 0 0 0.36522
GLU_78 0 0 0 -1.01303 0.07573 0 0 0 -0.9373
SER_79 0 0 0 0.13063 0.07582 0 0 0 0.20645
ALA_80 0 0 0 0.797 0.04957 0 0 0 0.84657
THR_81 0 0 0 0.48779 0.04957 0 0 0 0.53736
PRO_82 0 0 0 0.2123 0.07582 0 0 0 0.28812
GLU_83 0 0 0 -1.01303 0.07499 0 0 0 -0.93804
SER_84 0 0 0 -0.0106 0.07356 0 0 0 0.06296
GLY_85 0 0 0 0.91259 0.04957 0 0 0 0.96215
PRO_86 0 0 0 0.51404 0.04957 0 0 0 0.5636
GLY_87 0 0 0 0.60923 0.04183 0 0 0 0.65106
THR_88 0 0 0 0.43096 0.04183 0 0 0 0.47278
SER_89 0 0 0 0.29023 0.04957 0 0 0 0.3398
THR_90 0 0 0 0.33798 0.07508 0 0 0 0.41306
GLU_91 0 0 0 -1.01303 0.07582 0 0 0 -0.93721
PRO_92 0 0 0 0.51404 0.07508 0 0 0 0.58912
SER_93 0 0 0 -0.0106 0.07499 0 0 0 0.06439
GLU_94 0 0 0 -1.01303 0.07558 0 0 0 -0.93746
GLY_95 0 0 0 0.91259 0.05704 0 0 0 0.96963
SER_96 0 0 0 -0.0106 0.07582 0 0 0 0.06522
ALA_97 0 0 0 0.77873 0.07582 0 0 0 0.85455
PRO_98 0 0 0 0.2123 0.04957 0 0 0 0.26186
GLY_99 0 0 0 0.91259 0.04883 0 0 0 0.96141
SER_100 0 0 0 -0.0106 0.04957 0 0 0 0.03897
PRO_101 0 0 0 0.51404 0.04957 0 0 0 0.5636
ALA_102 0 0 0 0.797 0.04957 0 0 0 0.84657
GLY_103 0 0 0 0.60923 0.04957 0 0 0 0.6588
SER_104 0 0 0 0.29023 0.04957 0 0 0 0.3398
PRO_105 0 0 0 0.51404 0.07582 0 0 0 0.58986
THR_106 0 0 0 0.33798 0.07499 0 0 0 0.41297
SER_107 0 0 0 0.29023 0.07508 0 0 0 0.36531
THR_108 0 0 0 0.43096 0.04957 0 0 0 0.48052
GLU_109 0.01346 0 0 -1.01303 0.07582 0 0 0 -0.92375
GLU_110 0.01346 0 0 -1.03403 0.04957 0 0 0 -0.971
GLY_111 0 0 0 0.91259 0.07508 0 0 0 0.98767
THR_112 0 0 0 0.48779 0.07582 0 0 0 0.56361
SER_113 0 0 0 0.13063 0.07467 0 0 0 0.2053
THR_114 0 0 0 0.43096 0.07499 0 0 0 0.50594
GLU_115 0 0 0 -1.01303 0.07582 0 0 0 -0.93721
PRO_116 0 0 0 0.51404 0.07582 0 0 0 0.58986
SER_117 0 0 0 0.13063 0.07499 0 0 0 0.20562
GLU_118 0 0 0 -0.93278 0.07582 0 0 0 -0.85696
GLY_119 0 0 0 0.91259 0.04957 0 0 0 0.96215
SER_120 0 0 0 0.29023 0.04957 0 0 0 0.3398
ALA_121 0 0 0 0.89846 0.04957 0 0 0 0.94802
PRO_122 0 0 0 0.2123 0.04957 0 0 0 0.26186
GLY_123 0 0 0 0.91259 0.04957 0 0 0 0.96215
THR_124 0 0 0 0.43096 0.06502 0 0 0 0.49598
SER_125 0 0 0 0.13063 0.07577 0 0 0 0.2064
THR_126 0 0 0 0.33798 0.07499 0 0 0 0.41297
GLU_127 0 0 0 -1.01303 0.07582 0 0 0 -0.93721
PRO_128 0 0 0 0.51404 0.07582 0 0 0 0.58986
SER_129 0 0 0 0.13063 0.07508 0 0 0 0.20571
GLU_130 0 0 0 -1.03403 0.07582 0 0 0 -0.95821
GLY_131 0 0 0 0.91259 0.07582 0 0 0 0.98841
SER_132 0 0 0 0.29023 0.04957 0 0 0 0.3398
ALA_133 0 0 0 0.89846 0.04957 0 0 0 0.94802
PRO_134 0 0 0 0.2123 0.04957 0 0 0 0.26186
GLY_135 0 0 0 0.91259 0.04957 0 0 0 0.96215
THR_136 0 0 0 0.48779 0.04957 0 0 0 0.53736
SER_137 0 0 0 0.29023 0.04957 0 0 0 0.3398
GLU_138 0 0 0 -1.01303 0.07582 0 0 0 -0.93721
SER_139 0 0 0 0.29023 0.07582 0 0 0 0.36605
ALA_140 0 0 0 0.797 0.07508 0 0 0 0.87208
THR_141 0.04277 0 0 0.48779 0.07582 0 0 0 0.60638
PRO_142 0.04277 0 0 0.2123 0.07582 0 0 0 0.33089
GLU_143 0 0 0 -1.01303 0.07512 0 0 0 -0.93791
SER_144 0 0 0 0.29023 0.07508 0 0 0 0.36531
GLY_145 0 0 0 0.91259 0.04957 0 0 0 0.96215
PRO_146 0 -0.04992 -0.03962 0.51404 0.04896 0 0 0 0.47345
GLY_147 0 0 0 0.91259 0.04957 0 0 0 0.96215
SER_148 0 -0.03578 -0.01062 0.29023 0.07356 0 0 0 0.31739
GLU_149 0 0.09469 -0.0275 -0.71584 0.04513 0 0 0 -0.60352
PRO_150 0 0.02295 -0.12756 0.043 0.07284 0 0 0 0.01123
ALA_151 0 -0.00467 0.11373 0.4142 0.05965 0 0 0 0.5829
THR_152 0.16018 -0.1107 -0.10298 -0.06501 0.03614 0 0 0 -0.08237
SER_153 0.1069 -0.0555 -0.03048 -0.21543 0.03671 0 0 0 -0.15779
GLY_154 0.64243 0.63209 -0.21706 -0.06259 0.02992 0 0 0 1.0248
SER_155 0 0.01737 -0.15804 -0.21543 0.03603 0 0 0 -0.32007
GLU_156 0 0.03361 -0.10737 -0.37543 0.04409 0 0 0 -0.40511
THR_157 0 -0.12197 0.05143 0.07803 0.03482 0 0 0 0.04231
PRO_158 0 -0.08059 0.06269 -0.12679 0.04345 0 0 0 -0.10124
GLY_159 0 -0.08635 0.08323 -0.06259 0.02991 0 0 0 -0.03579
MET_160 0 -0.22724 -0.03303 -0.29185 0.03113 0 0 0 -0.52098
TYR_161 0 -0.05724 0.00791 0.81073 0.06956 0 0 0 0.83096
GLY_162 0 -0.06662 0.04078 -0.07965 0.03503 0 0 0 -0.07046
LYS_163 0 0.12767 0.02435 0.61529 0.03624 0 0 0 0.80355
LEU_164 0 0.11646 -0.13162 0.08126 0.07014 0 0 0 0.13624
ASN_165 0 -0.02364 0.05346 -0.40966 0.04345 0 0 0 -0.33638
ASP_166 0 -0.07742 0.01815 -0.37876 0.04268 0 0 0 -0.39536
LEU_167 0 -0.20014 -0.43343 -0.50394 0.0331 0 0 0 -1.10441
LEU_168 0 0.09574 -0.14573 0.75945 0.06892 0 0 0 0.77838
GLU_169 0 -0.06525 0.00065 -0.92601 0.06967 0 0 0 -0.92095
ASP_170 0 -0.07207 0.32335 0.08318 0.04389 0 0 0 0.37835
LEU_171 0 -0.03262 -0.40458 -0.39148 0.03746 0 0 0 -0.79122
GLN_172 0 -0.01865 0.08675 -0.55896 0.0691 0 0 0 -0.42176
GLU_173 0 0.01733 -0.21204 -0.60186 0.06893 0 0 0 -0.72764
VAL_174 0 -0.07815 -0.64521 -0.46599 0.03868 0 0 0 -1.15067
LEU_175 0 0.08983 -0.09247 0.24309 0.03703 0 0 0 0.27748
LYS_176 0 -0.05593 0.0682 -0.8715 0.06947 0 0 0 -0.78976
ASN_177 0 -0.12298 0.0026 -0.07783 0.03512 0 0 0 -0.16309
LEU_178 0 0.19019 -0.21414 -0.52353 0.03251 0 0 0 -0.51496
HIS_D_179 0 -0.10206 -0.11447 -0.06774 0.04802 0 0 0 -0.23625
LYS_180 0 -0.05421 -0.05667 -0.8715 0.07025 0 0 0 -0.91214
ASN_181 0 -0.18563 -0.00696 0.05572 0.0305 0 0 0 -0.10636
ASP_182 0 -0.31657 0.1703 0.56875 0.03109 0 0 0 0.45357
ARG_183 0 0.02305 0.08221 -0.48527 0.07025 0 0 0 -0.30975
SER_184 0 -0.03792 0.01579 -0.21543 0.04345 0 0 0 -0.1941
GLY_185 0 0.03596 -0.15532 -0.08884 0.04262 0 0 0 -0.16558
LYS_186 0 -0.02237 -0.14601 -0.8715 0.07174 0 0 0 -0.96814
ASP_187 0 -0.0379 -0.0068 -0.56986 0.07007 0 0 0 -0.5445
ASN_188 0 0.02708 -0.16475 -0.01232 0.02997 0 0 0 -0.12001
ILE_189 0 0.30598 0.60125 0.72502 0.06919 0 0 0 1.70143
HIS_190 0 -0.05038 -0.13401 0.159 0.06947 0 0 0 0.04408
ASP_191 0 -0.26858 -0.30508 -0.42964 0.03501 0 0 0 -0.96829
VAL_192 0 -0.11428 0.54072 -0.41511 0.0366 0 0 0 0.04794
ASP_193 0 -0.05457 0.03618 -0.37876 0.06916 0 0 0 -0.32799
ASN_194 0 -0.08403 -0.09147 -0.36221 0.06884 0 0 0 -0.46887
HIS_D_195 0 -0.20252 0.06092 -0.19493 0.04394 0 0 0 -0.29259
LEU_196 0.31482 0.69138 -0.47277 -0.50394 0.03983 0 0 0 0.06931
GLN_197 0 0.05492 0.0991 -0.55896 0.06894 0 0 0 -0.33599
ASN_198 0 -0.03334 -0.15188 -0.28327 0.0691 0 0 0 -0.39939
VAL_199 0 -0.2661 -0.51269 -0.35242 0.03779 0 0 0 -1.09342
ILE_200 0 -0.15221 -0.36549 0.60227 0.04306 0 0 0 0.12763
GLU_201 0 -0.05783 -0.11661 -0.71584 0.06903 0 0 0 -0.82125
ASP_202 0 -0.20541 0.43226 -0.03907 0.03567 0 0 0 0.22346
ILE_203 0 0.01083 -0.70639 -0.41682 0.03773 0 0 0 -1.07466
HIS_204 0 -0.04289 0.23082 -0.02241 0.06887 0 0 0 0.23439
ASP_205 0 -0.0004 -0.45579 -0.42964 0.0691 0 0 0 -0.81674
PHE_206 0 0.37921 -0.23224 -0.53231 0.04606 0 0 0 -0.33929
MET_207 0 0.65304 -0.10112 -0.13184 0.04423 0 0 0 0.46431
GLN_208 0 -0.0544 -0.01284 -0.49415 0.06915 0 0 0 -0.49223
ALA_209 0 -0.01559 0.00075 -0.06885 0.03624 0 0 0 -0.04745
ALA_210 0.06624 0.35415 0.04215 -0.11236 0.03951 0 0 0 0.38969
ALA_211 0 0.12421 -0.03725 0.16717 0.03498 0 0 0 0.28911
ALA_212 0 -0.14107 0.03998 0.15304 0.03498 0 0 0 0.08693
ALA_213 0 0.07707 0.01614 -0.01847 0.03503 0 0 0 0.10976
ALA_214 0 0.04901 -0.08082 0.11438 0.03349 0 0 0 0.11605
ASN_215 0 -0.07074 -0.03744 -0.46336 0.07034 0 0 0 -0.5012
CYS_216 0 0.01615 0.08439 1.93683 0.06961 0 0 0 2.10697
ARG_217 0 0.10429 0.17257 -0.22643 0.04283 0 0 0 0.09326
LYS:CtermProteinFull_218 0 -0.02903 -0.01841 -1.10762 0.07203 0 0 0 -1.08303
#END_POSE_ENERGIES_TABLE ./minmover_pdb/pose_81.pdb
