# Supplementary material for: Selection of a promiscuous minimalist cAMP phosphodiesterase from a library of de novo designed proteins
Source: Nat Chem. 2024 May 3;16(7):1200–8. doi: 10.1038/s41557-024-01490-4 (PMC11230910; doi:10.1038/s41557-024-01490-4)
Supplement: Supplementary file 3 — MD input files, scripts and final structures derived from MD, AlphaFold2, EMSfold and MultiSFold. [file 41557_2024_1490_MOESM3_ESM.zip › Computational_Data/4_MultiSFold/campase/pose_82.pdb]

ATOM      1  N   MET A   1      14.999  -7.930  -0.838  1.00  0.00           N  
ATOM      2  CA  MET A   1      13.940  -6.997  -1.273  1.00  0.00           C  
ATOM      3  C   MET A   1      12.590  -7.687  -1.322  1.00  0.00           C  
ATOM      4  O   MET A   1      11.657  -7.084  -0.836  1.00  0.00           O  
ATOM      5  CB  MET A   1      14.272  -6.407  -2.642  1.00  0.00           C  
ATOM      6  CEN MET A   1      14.749  -4.920  -3.441  1.00  0.00           X  
ATOM      7  H   MET A   1      15.775  -8.121  -1.439  1.00  0.00           H  
ATOM      8  N   TYR A   2      12.494  -8.945  -1.767  1.00  0.00           N  
ATOM      9  CA  TYR A   2      11.197  -9.620  -1.957  1.00  0.00           C  
ATOM     10  C   TYR A   2      10.491 -10.129  -0.682  1.00  0.00           C  
ATOM     11  O   TYR A   2       9.277 -10.050  -0.627  1.00  0.00           O  
ATOM     12  CB  TYR A   2      11.387 -10.796  -2.917  1.00  0.00           C  
ATOM     13  CEN TYR A   2      11.194 -11.199  -4.611  1.00  0.00           X  
ATOM     14  H   TYR A   2      13.265  -9.376  -2.255  1.00  0.00           H  
ATOM     15  N   GLY A   3      11.217 -10.608   0.341  1.00  0.00           N  
ATOM     16  CA  GLY A   3      10.658 -10.822   1.691  1.00  0.00           C  
ATOM     17  C   GLY A   3       9.978  -9.575   2.268  1.00  0.00           C  
ATOM     18  O   GLY A   3       8.827  -9.656   2.658  1.00  0.00           O  
ATOM     19  CEN GLY A   3      10.658 -10.822   1.691  1.00  0.00           X  
ATOM     20  H   GLY A   3      12.170 -10.893   0.172  1.00  0.00           H  
ATOM     21  N   LYS A   4      10.639  -8.408   2.170  1.00  0.00           N  
ATOM     22  CA  LYS A   4      10.152  -7.129   2.734  1.00  0.00           C  
ATOM     23  C   LYS A   4       8.940  -6.543   2.000  1.00  0.00           C  
ATOM     24  O   LYS A   4       8.159  -5.800   2.565  1.00  0.00           O  
ATOM     25  CB  LYS A   4      11.283  -6.099   2.739  1.00  0.00           C  
ATOM     26  CEN LYS A   4      12.758  -5.036   3.821  1.00  0.00           X  
ATOM     27  H   LYS A   4      11.556  -8.414   1.750  1.00  0.00           H  
ATOM     28  N   LEU A   5       8.841  -6.833   0.708  1.00  0.00           N  
ATOM     29  CA  LEU A   5       7.742  -6.417  -0.146  1.00  0.00           C  
ATOM     30  C   LEU A   5       6.454  -7.188   0.159  1.00  0.00           C  
ATOM     31  O   LEU A   5       5.370  -6.623   0.075  1.00  0.00           O  
ATOM     32  CB  LEU A   5       8.134  -6.593  -1.618  1.00  0.00           C  
ATOM     33  CEN LEU A   5       8.567  -5.598  -2.711  1.00  0.00           X  
ATOM     34  H   LEU A   5       9.537  -7.453   0.317  1.00  0.00           H  
ATOM     35  N   ASN A   6       6.574  -8.467   0.519  1.00  0.00           N  
ATOM     36  CA  ASN A   6       5.416  -9.259   0.914  1.00  0.00           C  
ATOM     37  C   ASN A   6       4.757  -8.646   2.154  1.00  0.00           C  
ATOM     38  O   ASN A   6       3.537  -8.599   2.210  1.00  0.00           O  
ATOM     39  CB  ASN A   6       5.789 -10.708   1.167  1.00  0.00           C  
ATOM     40  CEN ASN A   6       5.822 -11.612   0.635  1.00  0.00           X  
ATOM     41  H   ASN A   6       7.489  -8.844   0.715  1.00  0.00           H  
ATOM     42  N   ASP A   7       5.567  -8.099   3.068  1.00  0.00           N  
ATOM     43  CA  ASP A   7       5.080  -7.449   4.290  1.00  0.00           C  
ATOM     44  C   ASP A   7       4.302  -6.165   3.937  1.00  0.00           C  
ATOM     45  O   ASP A   7       3.215  -5.935   4.450  1.00  0.00           O  
ATOM     46  CB  ASP A   7       6.243  -7.128   5.232  1.00  0.00           C  
ATOM     47  CEN ASP A   7       6.715  -7.504   6.052  1.00  0.00           X  
ATOM     48  H   ASP A   7       6.565  -8.218   2.975  1.00  0.00           H  
ATOM     49  N   LEU A   8       4.785  -5.399   2.949  1.00  0.00           N  
ATOM     50  CA  LEU A   8       4.120  -4.187   2.469  1.00  0.00           C  
ATOM     51  C   LEU A   8       2.772  -4.457   1.775  1.00  0.00           C  
ATOM     52  O   LEU A   8       1.814  -3.700   1.940  1.00  0.00           O  
ATOM     53  CB  LEU A   8       5.058  -3.437   1.515  1.00  0.00           C  
ATOM     54  CEN LEU A   8       5.939  -2.185   1.686  1.00  0.00           X  
ATOM     55  H   LEU A   8       5.718  -5.594   2.617  1.00  0.00           H  
ATOM     56  N   LEU A   9       2.699  -5.512   0.961  1.00  0.00           N  
ATOM     57  CA  LEU A   9       1.459  -5.903   0.288  1.00  0.00           C  
ATOM     58  C   LEU A   9       0.427  -6.425   1.301  1.00  0.00           C  
ATOM     59  O   LEU A   9      -0.767  -6.170   1.146  1.00  0.00           O  
ATOM     60  CB  LEU A   9       1.749  -6.964  -0.781  1.00  0.00           C  
ATOM     61  CEN LEU A   9       1.833  -6.904  -2.318  1.00  0.00           X  
ATOM     62  H   LEU A   9       3.524  -6.082   0.843  1.00  0.00           H  
ATOM     63  N   GLU A  10       0.890  -7.125   2.336  1.00  0.00           N  
ATOM     64  CA  GLU A  10       0.068  -7.546   3.474  1.00  0.00           C  
ATOM     65  C   GLU A  10      -0.570  -6.341   4.177  1.00  0.00           C  
ATOM     66  O   GLU A  10      -1.799  -6.251   4.243  1.00  0.00           O  
ATOM     67  CB  GLU A  10       0.906  -8.352   4.469  1.00  0.00           C  
ATOM     68  CEN GLU A  10       1.410  -9.853   5.100  1.00  0.00           X  
ATOM     69  H   GLU A  10       1.879  -7.315   2.388  1.00  0.00           H  
ATOM     70  N   ASP A  11       0.245  -5.387   4.625  1.00  0.00           N  
ATOM     71  CA  ASP A  11      -0.221  -4.146   5.240  1.00  0.00           C  
ATOM     72  C   ASP A  11      -1.304  -3.479   4.389  1.00  0.00           C  
ATOM     73  O   ASP A  11      -2.399  -3.206   4.884  1.00  0.00           O  
ATOM     74  CB  ASP A  11       0.949  -3.182   5.454  1.00  0.00           C  
ATOM     75  CEN ASP A  11       1.596  -2.883   6.182  1.00  0.00           X  
ATOM     76  H   ASP A  11       1.239  -5.564   4.629  1.00  0.00           H  
ATOM     77  N   LEU A  12      -1.053  -3.294   3.091  1.00  0.00           N  
ATOM     78  CA  LEU A  12      -1.975  -2.602   2.190  1.00  0.00           C  
ATOM     79  C   LEU A  12      -3.340  -3.305   2.095  1.00  0.00           C  
ATOM     80  O   LEU A  12      -4.390  -2.672   2.244  1.00  0.00           O  
ATOM     81  CB  LEU A  12      -1.344  -2.480   0.797  1.00  0.00           C  
ATOM     82  CEN LEU A  12      -0.681  -1.308   0.049  1.00  0.00           X  
ATOM     83  H   LEU A  12      -0.160  -3.605   2.736  1.00  0.00           H  
ATOM     84  N   GLN A  13      -3.345  -4.629   1.919  1.00  0.00           N  
ATOM     85  CA  GLN A  13      -4.572  -5.430   1.907  1.00  0.00           C  
ATOM     86  C   GLN A  13      -5.354  -5.329   3.221  1.00  0.00           C  
ATOM     87  O   GLN A  13      -6.584  -5.187   3.198  1.00  0.00           O  
ATOM     88  CB  GLN A  13      -4.239  -6.898   1.625  1.00  0.00           C  
ATOM     89  CEN GLN A  13      -4.195  -8.132   0.392  1.00  0.00           X  
ATOM     90  H   GLN A  13      -2.454  -5.103   1.856  1.00  0.00           H  
ATOM     91  N   GLU A  14      -4.690  -5.387   4.377  1.00  0.00           N  
ATOM     92  CA  GLU A  14      -5.380  -5.281   5.665  1.00  0.00           C  
ATOM     93  C   GLU A  14      -6.043  -3.904   5.830  1.00  0.00           C  
ATOM     94  O   GLU A  14      -7.235  -3.847   6.160  1.00  0.00           O  
ATOM     95  CB  GLU A  14      -4.404  -5.538   6.815  1.00  0.00           C  
ATOM     96  CEN GLU A  14      -3.740  -6.588   7.982  1.00  0.00           X  
ATOM     97  H   GLU A  14      -3.692  -5.538   4.366  1.00  0.00           H  
ATOM     98  N   VAL A  15      -5.359  -2.804   5.492  1.00  0.00           N  
ATOM     99  CA  VAL A  15      -5.966  -1.460   5.546  1.00  0.00           C  
ATOM    100  C   VAL A  15      -7.254  -1.389   4.742  1.00  0.00           C  
ATOM    101  O   VAL A  15      -8.252  -0.885   5.262  1.00  0.00           O  
ATOM    102  CB  VAL A  15      -5.001  -0.379   5.024  1.00  0.00           C  
ATOM    103  CEN VAL A  15      -4.609   0.154   5.217  1.00  0.00           X  
ATOM    104  H   VAL A  15      -4.400  -2.903   5.189  1.00  0.00           H  
ATOM    105  N   LEU A  16      -7.277  -1.934   3.522  1.00  0.00           N  
ATOM    106  CA  LEU A  16      -8.478  -1.927   2.673  1.00  0.00           C  
ATOM    107  C   LEU A  16      -9.612  -2.731   3.306  1.00  0.00           C  
ATOM    108  O   LEU A  16     -10.773  -2.315   3.354  1.00  0.00           O  
ATOM    109  CB  LEU A  16      -8.149  -2.481   1.281  1.00  0.00           C  
ATOM    110  CEN LEU A  16      -7.940  -1.810  -0.089  1.00  0.00           X  
ATOM    111  H   LEU A  16      -6.433  -2.371   3.175  1.00  0.00           H  
ATOM    112  N   LYS A  17      -9.268  -3.891   3.858  1.00  0.00           N  
ATOM    113  CA  LYS A  17     -10.221  -4.746   4.558  1.00  0.00           C  
ATOM    114  C   LYS A  17     -10.854  -4.040   5.758  1.00  0.00           C  
ATOM    115  O   LYS A  17     -12.068  -4.140   5.947  1.00  0.00           O  
ATOM    116  CB  LYS A  17      -9.537  -6.036   5.013  1.00  0.00           C  
ATOM    117  CEN LYS A  17      -9.207  -8.107   4.729  1.00  0.00           X  
ATOM    118  H   LYS A  17      -8.317  -4.201   3.731  1.00  0.00           H  
ATOM    119  N   ASN A  18     -10.071  -3.339   6.573  1.00  0.00           N  
ATOM    120  CA  ASN A  18     -10.580  -2.578   7.711  1.00  0.00           C  
ATOM    121  C   ASN A  18     -11.400  -1.362   7.271  1.00  0.00           C  
ATOM    122  O   ASN A  18     -12.440  -1.093   7.874  1.00  0.00           O  
ATOM    123  CB  ASN A  18      -9.450  -2.141   8.625  1.00  0.00           C  
ATOM    124  CEN ASN A  18      -8.951  -2.497   9.477  1.00  0.00           X  
ATOM    125  H   ASN A  18      -9.079  -3.312   6.374  1.00  0.00           H  
ATOM    126  N   LEU A  19     -11.022  -0.699   6.180  1.00  0.00           N  
ATOM    127  CA  LEU A  19     -11.776   0.420   5.612  1.00  0.00           C  
ATOM    128  C   LEU A  19     -13.149  -0.028   5.113  1.00  0.00           C  
ATOM    129  O   LEU A  19     -14.155   0.608   5.431  1.00  0.00           O  
ATOM    130  CB  LEU A  19     -10.981   1.068   4.471  1.00  0.00           C  
ATOM    131  CEN LEU A  19     -10.170   2.374   4.373  1.00  0.00           X  
ATOM    132  H   LEU A  19     -10.187  -0.997   5.696  1.00  0.00           H  
ATOM    133  N   HIS A  20     -13.213  -1.185   4.450  1.00  0.00           N  
ATOM    134  CA  HIS A  20     -14.462  -1.726   3.910  1.00  0.00           C  
ATOM    135  C   HIS A  20     -15.467  -2.122   5.004  1.00  0.00           C  
ATOM    136  O   HIS A  20     -16.628  -1.712   4.959  1.00  0.00           O  
ATOM    137  CB  HIS A  20     -14.168  -2.936   3.018  1.00  0.00           C  
ATOM    138  CEN HIS A  20     -13.960  -3.213   1.636  1.00  0.00           X  
ATOM    139  H   HIS A  20     -12.345  -1.643   4.213  1.00  0.00           H  
ATOM    140  N   LYS A  21     -15.051  -2.909   6.011  1.00  0.00           N  
ATOM    141  CA  LYS A  21     -15.958  -3.399   7.075  1.00  0.00           C  
ATOM    142  C   LYS A  21     -16.520  -2.269   7.939  1.00  0.00           C  
ATOM    143  O   LYS A  21     -17.661  -2.368   8.392  1.00  0.00           O  
ATOM    144  CB  LYS A  21     -15.235  -4.410   7.966  1.00  0.00           C  
ATOM    145  CEN LYS A  21     -14.913  -6.425   8.526  1.00  0.00           X  
ATOM    146  H   LYS A  21     -14.074  -3.162   6.030  1.00  0.00           H  
ATOM    147  N   ASN A  22     -15.734  -1.224   8.185  1.00  0.00           N  
ATOM    148  CA  ASN A  22     -16.118  -0.100   9.034  1.00  0.00           C  
ATOM    149  C   ASN A  22     -17.185   0.820   8.395  1.00  0.00           C  
ATOM    150  O   ASN A  22     -18.082   1.292   9.099  1.00  0.00           O  
ATOM    151  CB  ASN A  22     -14.896   0.714   9.420  1.00  0.00           C  
ATOM    152  CEN ASN A  22     -14.187   0.740  10.193  1.00  0.00           X  
ATOM    153  H   ASN A  22     -14.799  -1.230   7.801  1.00  0.00           H  
ATOM    154  N   ASP A  23     -17.171   1.005   7.064  1.00  0.00           N  
ATOM    155  CA  ASP A  23     -18.028   1.955   6.338  1.00  0.00           C  
ATOM    156  C   ASP A  23     -19.470   1.450   6.137  1.00  0.00           C  
ATOM    157  O   ASP A  23     -19.934   1.182   5.025  1.00  0.00           O  
ATOM    158  CB  ASP A  23     -17.405   2.282   4.979  1.00  0.00           C  
ATOM    159  CEN ASP A  23     -16.820   2.986   4.533  1.00  0.00           X  
ATOM    160  H   ASP A  23     -16.491   0.498   6.518  1.00  0.00           H  
ATOM    161  N   ARG A  24     -20.241   1.358   7.224  1.00  0.00           N  
ATOM    162  CA  ARG A  24     -21.661   0.973   7.127  1.00  0.00           C  
ATOM    163  C   ARG A  24     -22.656   2.124   7.218  1.00  0.00           C  
ATOM    164  O   ARG A  24     -23.836   1.875   6.992  1.00  0.00           O  
ATOM    165  CB  ARG A  24     -22.010  -0.100   8.148  1.00  0.00           C  
ATOM    166  CEN ARG A  24     -22.412  -2.331   9.154  1.00  0.00           X  
ATOM    167  H   ARG A  24     -19.832   1.658   8.098  1.00  0.00           H  
ATOM    168  N   SER A  25     -22.235   3.355   7.515  1.00  0.00           N  
ATOM    169  CA  SER A  25     -23.192   4.469   7.660  1.00  0.00           C  
ATOM    170  C   SER A  25     -22.863   5.775   6.908  1.00  0.00           C  
ATOM    171  O   SER A  25     -23.547   6.770   7.140  1.00  0.00           O  
ATOM    172  CB  SER A  25     -23.349   4.777   9.136  1.00  0.00           C  
ATOM    173  CEN SER A  25     -23.213   4.846   9.658  1.00  0.00           X  
ATOM    174  H   SER A  25     -21.287   3.469   7.844  1.00  0.00           H  
ATOM    175  N   GLY A  26     -21.872   5.825   6.010  1.00  0.00           N  
ATOM    176  CA  GLY A  26     -21.493   7.096   5.361  1.00  0.00           C  
ATOM    177  C   GLY A  26     -20.857   6.966   3.978  1.00  0.00           C  
ATOM    178  O   GLY A  26     -19.639   7.071   3.867  1.00  0.00           O  
ATOM    179  CEN GLY A  26     -21.493   7.096   5.361  1.00  0.00           X  
ATOM    180  H   GLY A  26     -21.287   5.015   5.847  1.00  0.00           H  
ATOM    181  N   LYS A  27     -21.688   6.724   2.955  1.00  0.00           N  
ATOM    182  CA  LYS A  27     -21.321   6.493   1.543  1.00  0.00           C  
ATOM    183  C   LYS A  27     -20.253   7.420   0.968  1.00  0.00           C  
ATOM    184  O   LYS A  27     -19.439   6.970   0.173  1.00  0.00           O  
ATOM    185  CB  LYS A  27     -22.574   6.591   0.671  1.00  0.00           C  
ATOM    186  CEN LYS A  27     -24.101   5.615  -0.420  1.00  0.00           X  
ATOM    187  H   LYS A  27     -22.654   6.552   3.199  1.00  0.00           H  
ATOM    188  N   ASP A  28     -20.255   8.690   1.357  1.00  0.00           N  
ATOM    189  CA  ASP A  28     -19.247   9.624   0.848  1.00  0.00           C  
ATOM    190  C   ASP A  28     -17.825   9.239   1.284  1.00  0.00           C  
ATOM    191  O   ASP A  28     -16.885   9.366   0.508  1.00  0.00           O  
ATOM    192  CB  ASP A  28     -19.566  11.048   1.311  1.00  0.00           C  
ATOM    193  CEN ASP A  28     -20.020  11.897   0.979  1.00  0.00           X  
ATOM    194  H   ASP A  28     -21.117   9.080   1.710  1.00  0.00           H  
ATOM    195  N   ASN A  29     -17.661   8.655   2.476  1.00  0.00           N  
ATOM    196  CA  ASN A  29     -16.323   8.317   2.973  1.00  0.00           C  
ATOM    197  C   ASN A  29     -15.805   6.973   2.437  1.00  0.00           C  
ATOM    198  O   ASN A  29     -14.595   6.792   2.318  1.00  0.00           O  
ATOM    199  CB  ASN A  29     -16.296   8.311   4.490  1.00  0.00           C  
ATOM    200  CEN ASN A  29     -16.092   8.981   5.272  1.00  0.00           X  
ATOM    201  H   ASN A  29     -18.466   8.548   3.079  1.00  0.00           H  
ATOM    202  N   ILE A  30     -16.692   6.018   2.141  1.00  0.00           N  
ATOM    203  CA  ILE A  30     -16.295   4.730   1.550  1.00  0.00           C  
ATOM    204  C   ILE A  30     -15.626   4.952   0.198  1.00  0.00           C  
ATOM    205  O   ILE A  30     -14.639   4.283  -0.080  1.00  0.00           O  
ATOM    206  CB  ILE A  30     -17.497   3.784   1.370  1.00  0.00           C  
ATOM    207  CEN ILE A  30     -18.119   3.030   1.852  1.00  0.00           X  
ATOM    208  H   ILE A  30     -17.674   6.225   2.249  1.00  0.00           H  
ATOM    209  N   HIS A  31     -16.094   5.909  -0.612  1.00  0.00           N  
ATOM    210  CA  HIS A  31     -15.484   6.179  -1.915  1.00  0.00           C  
ATOM    211  C   HIS A  31     -14.050   6.699  -1.774  1.00  0.00           C  
ATOM    212  O   HIS A  31     -13.168   6.247  -2.501  1.00  0.00           O  
ATOM    213  CB  HIS A  31     -16.328   7.185  -2.704  1.00  0.00           C  
ATOM    214  CEN HIS A  31     -17.351   7.169  -3.695  1.00  0.00           X  
ATOM    215  H   HIS A  31     -16.851   6.505  -0.303  1.00  0.00           H  
ATOM    216  N   ASP A  32     -13.796   7.588  -0.811  1.00  0.00           N  
ATOM    217  CA  ASP A  32     -12.463   8.161  -0.611  1.00  0.00           C  
ATOM    218  C   ASP A  32     -11.429   7.088  -0.244  1.00  0.00           C  
ATOM    219  O   ASP A  32     -10.316   7.100  -0.766  1.00  0.00           O  
ATOM    220  CB  ASP A  32     -12.507   9.239   0.475  1.00  0.00           C  
ATOM    221  CEN ASP A  32     -12.574  10.250   0.574  1.00  0.00           X  
ATOM    222  H   ASP A  32     -14.564   7.960  -0.272  1.00  0.00           H  
ATOM    223  N   VAL A  33     -11.805   6.124   0.602  1.00  0.00           N  
ATOM    224  CA  VAL A  33     -10.907   5.052   1.067  1.00  0.00           C  
ATOM    225  C   VAL A  33     -10.494   4.143  -0.093  1.00  0.00           C  
ATOM    226  O   VAL A  33      -9.341   3.737  -0.144  1.00  0.00           O  
ATOM    227  CB  VAL A  33     -11.563   4.196   2.167  1.00  0.00           C  
ATOM    228  CEN VAL A  33     -11.543   4.047   2.839  1.00  0.00           X  
ATOM    229  H   VAL A  33     -12.772   6.111   0.900  1.00  0.00           H  
ATOM    230  N   ASP A  34     -11.401   3.841  -1.025  1.00  0.00           N  
ATOM    231  CA  ASP A  34     -11.131   3.031  -2.220  1.00  0.00           C  
ATOM    232  C   ASP A  34     -10.073   3.699  -3.105  1.00  0.00           C  
ATOM    233  O   ASP A  34      -9.119   3.042  -3.516  1.00  0.00           O  
ATOM    234  CB  ASP A  34     -12.417   2.801  -3.018  1.00  0.00           C  
ATOM    235  CEN ASP A  34     -13.144   2.100  -3.149  1.00  0.00           X  
ATOM    236  H   ASP A  34     -12.345   4.182  -0.902  1.00  0.00           H  
ATOM    237  N   ASN A  35     -10.165   5.017  -3.303  1.00  0.00           N  
ATOM    238  CA  ASN A  35      -9.184   5.782  -4.076  1.00  0.00           C  
ATOM    239  C   ASN A  35      -7.797   5.755  -3.421  1.00  0.00           C  
ATOM    240  O   ASN A  35      -6.789   5.578  -4.101  1.00  0.00           O  
ATOM    241  CB  ASN A  35      -9.640   7.216  -4.276  1.00  0.00           C  
ATOM    242  CEN ASN A  35     -10.175   7.775  -4.985  1.00  0.00           X  
ATOM    243  H   ASN A  35     -10.961   5.506  -2.913  1.00  0.00           H  
ATOM    244  N   HIS A  36      -7.728   5.923  -2.098  1.00  0.00           N  
ATOM    245  CA  HIS A  36      -6.454   5.885  -1.387  1.00  0.00           C  
ATOM    246  C   HIS A  36      -5.786   4.511  -1.509  1.00  0.00           C  
ATOM    247  O   HIS A  36      -4.588   4.431  -1.772  1.00  0.00           O  
ATOM    248  CB  HIS A  36      -6.652   6.243   0.089  1.00  0.00           C  
ATOM    249  CEN HIS A  36      -6.565   7.394   0.925  1.00  0.00           X  
ATOM    250  H   HIS A  36      -8.576   6.103  -1.575  1.00  0.00           H  
ATOM    251  N   LEU A  37      -6.560   3.430  -1.412  1.00  0.00           N  
ATOM    252  CA  LEU A  37      -6.066   2.066  -1.563  1.00  0.00           C  
ATOM    253  C   LEU A  37      -5.499   1.797  -2.969  1.00  0.00           C  
ATOM    254  O   LEU A  37      -4.396   1.266  -3.083  1.00  0.00           O  
ATOM    255  CB  LEU A  37      -7.191   1.073  -1.245  1.00  0.00           C  
ATOM    256  CEN LEU A  37      -7.493   0.194  -0.016  1.00  0.00           X  
ATOM    257  H   LEU A  37      -7.535   3.558  -1.192  1.00  0.00           H  
ATOM    258  N   GLN A  38      -6.188   2.218  -4.037  1.00  0.00           N  
ATOM    259  CA  GLN A  38      -5.694   2.062  -5.411  1.00  0.00           C  
ATOM    260  C   GLN A  38      -4.368   2.803  -5.625  1.00  0.00           C  
ATOM    261  O   GLN A  38      -3.434   2.212  -6.166  1.00  0.00           O  
ATOM    262  CB  GLN A  38      -6.734   2.572  -6.412  1.00  0.00           C  
ATOM    263  CEN GLN A  38      -7.996   2.090  -7.518  1.00  0.00           X  
ATOM    264  H   GLN A  38      -7.052   2.719  -3.891  1.00  0.00           H  
ATOM    265  N   ASN A  39      -4.245   4.041  -5.134  1.00  0.00           N  
ATOM    266  CA  ASN A  39      -3.001   4.810  -5.268  1.00  0.00           C  
ATOM    267  C   ASN A  39      -1.832   4.127  -4.535  1.00  0.00           C  
ATOM    268  O   ASN A  39      -0.747   4.009  -5.094  1.00  0.00           O  
ATOM    269  CB  ASN A  39      -3.176   6.232  -4.766  1.00  0.00           C  
ATOM    270  CEN ASN A  39      -3.434   7.172  -5.154  1.00  0.00           X  
ATOM    271  H   ASN A  39      -5.052   4.489  -4.727  1.00  0.00           H  
ATOM    272  N   VAL A  40      -2.073   3.579  -3.338  1.00  0.00           N  
ATOM    273  CA  VAL A  40      -1.049   2.850  -2.561  1.00  0.00           C  
ATOM    274  C   VAL A  40      -0.568   1.596  -3.310  1.00  0.00           C  
ATOM    275  O   VAL A  40       0.631   1.325  -3.369  1.00  0.00           O  
ATOM    276  CB  VAL A  40      -1.578   2.434  -1.176  1.00  0.00           C  
ATOM    277  CEN VAL A  40      -1.525   2.561  -0.501  1.00  0.00           X  
ATOM    278  H   VAL A  40      -2.988   3.714  -2.929  1.00  0.00           H  
ATOM    279  N   ILE A  41      -1.481   0.823  -3.909  1.00  0.00           N  
ATOM    280  CA  ILE A  41      -1.114  -0.377  -4.684  1.00  0.00           C  
ATOM    281  C   ILE A  41      -0.220  -0.020  -5.875  1.00  0.00           C  
ATOM    282  O   ILE A  41       0.794  -0.692  -6.099  1.00  0.00           O  
ATOM    283  CB  ILE A  41      -2.359  -1.122  -5.200  1.00  0.00           C  
ATOM    284  CEN ILE A  41      -3.119  -1.865  -4.956  1.00  0.00           X  
ATOM    285  H   ILE A  41      -2.448   1.111  -3.879  1.00  0.00           H  
ATOM    286  N   GLU A  42      -0.589   1.005  -6.642  1.00  0.00           N  
ATOM    287  CA  GLU A  42       0.186   1.457  -7.800  1.00  0.00           C  
ATOM    288  C   GLU A  42       1.607   1.867  -7.389  1.00  0.00           C  
ATOM    289  O   GLU A  42       2.575   1.433  -8.013  1.00  0.00           O  
ATOM    290  CB  GLU A  42      -0.520   2.624  -8.493  1.00  0.00           C  
ATOM    291  CEN GLU A  42      -1.519   3.214  -9.741  1.00  0.00           X  
ATOM    292  H   GLU A  42      -1.412   1.536  -6.390  1.00  0.00           H  
ATOM    293  N   ASP A  43       1.751   2.584  -6.276  1.00  0.00           N  
ATOM    294  CA  ASP A  43       3.048   3.031  -5.768  1.00  0.00           C  
ATOM    295  C   ASP A  43       3.941   1.863  -5.329  1.00  0.00           C  
ATOM    296  O   ASP A  43       5.124   1.813  -5.694  1.00  0.00           O  
ATOM    297  CB  ASP A  43       2.849   4.000  -4.600  1.00  0.00           C  
ATOM    298  CEN ASP A  43       2.814   5.000  -4.407  1.00  0.00           X  
ATOM    299  H   ASP A  43       0.922   2.943  -5.824  1.00  0.00           H  
ATOM    300  N   ILE A  44       3.387   0.866  -4.624  1.00  0.00           N  
ATOM    301  CA  ILE A  44       4.159  -0.309  -4.184  1.00  0.00           C  
ATOM    302  C   ILE A  44       4.662  -1.066  -5.406  1.00  0.00           C  
ATOM    303  O   ILE A  44       5.833  -1.446  -5.451  1.00  0.00           O  
ATOM    304  CB  ILE A  44       3.327  -1.258  -3.302  1.00  0.00           C  
ATOM    305  CEN ILE A  44       3.004  -1.476  -2.284  1.00  0.00           X  
ATOM    306  H   ILE A  44       2.395   0.911  -4.444  1.00  0.00           H  
ATOM    307  N   HIS A  45       3.819  -1.279  -6.417  1.00  0.00           N  
ATOM    308  CA  HIS A  45       4.209  -1.980  -7.633  1.00  0.00           C  
ATOM    309  C   HIS A  45       5.372  -1.302  -8.370  1.00  0.00           C  
ATOM    310  O   HIS A  45       6.357  -1.964  -8.718  1.00  0.00           O  
ATOM    311  CB  HIS A  45       3.005  -2.107  -8.573  1.00  0.00           C  
ATOM    312  CEN HIS A  45       1.984  -3.054  -8.870  1.00  0.00           X  
ATOM    313  H   HIS A  45       2.882  -0.904  -6.350  1.00  0.00           H  
ATOM    314  N   ASP A  46       5.321   0.013  -8.532  1.00  0.00           N  
ATOM    315  CA  ASP A  46       6.370   0.784  -9.198  1.00  0.00           C  
ATOM    316  C   ASP A  46       7.697   0.716  -8.439  1.00  0.00           C  
ATOM    317  O   ASP A  46       8.761   0.499  -9.041  1.00  0.00           O  
ATOM    318  CB  ASP A  46       5.935   2.243  -9.360  1.00  0.00           C  
ATOM    319  CEN ASP A  46       5.524   2.866 -10.052  1.00  0.00           X  
ATOM    320  H   ASP A  46       4.486   0.503  -8.244  1.00  0.00           H  
ATOM    321  N   PHE A  47       7.656   0.820  -7.109  1.00  0.00           N  
ATOM    322  CA  PHE A  47       8.853   0.757  -6.275  1.00  0.00           C  
ATOM    323  C   PHE A  47       9.534  -0.614  -6.388  1.00  0.00           C  
ATOM    324  O   PHE A  47      10.758  -0.687  -6.534  1.00  0.00           O  
ATOM    325  CB  PHE A  47       8.501   1.056  -4.817  1.00  0.00           C  
ATOM    326  CEN PHE A  47       8.543   2.286  -3.811  1.00  0.00           X  
ATOM    327  H   PHE A  47       6.756   0.918  -6.659  1.00  0.00           H  
ATOM    328  N   MET A  48       8.761  -1.703  -6.389  1.00  0.00           N  
ATOM    329  CA  MET A  48       9.271  -3.069  -6.513  1.00  0.00           C  
ATOM    330  C   MET A  48       9.954  -3.296  -7.860  1.00  0.00           C  
ATOM    331  O   MET A  48      11.040  -3.882  -7.911  1.00  0.00           O  
ATOM    332  CB  MET A  48       8.135  -4.072  -6.325  1.00  0.00           C  
ATOM    333  CEN MET A  48       7.506  -5.274  -5.211  1.00  0.00           X  
ATOM    334  H   MET A  48       7.763  -1.564  -6.306  1.00  0.00           H  
ATOM    335  N   GLN A  49       9.345  -2.833  -8.949  1.00  0.00           N  
ATOM    336  CA  GLN A  49       9.893  -2.980 -10.292  1.00  0.00           C  
ATOM    337  C   GLN A  49      11.238  -2.249 -10.415  1.00  0.00           C  
ATOM    338  O   GLN A  49      12.219  -2.830 -10.894  1.00  0.00           O  
ATOM    339  CB  GLN A  49       8.908  -2.442 -11.333  1.00  0.00           C  
ATOM    340  CEN GLN A  49       7.692  -2.892 -12.503  1.00  0.00           X  
ATOM    341  H   GLN A  49       8.441  -2.389  -8.844  1.00  0.00           H  
ATOM    342  N   ALA A  50      11.324  -1.024  -9.896  1.00  0.00           N  
ATOM    343  CA  ALA A  50      12.542  -0.220  -9.922  1.00  0.00           C  
ATOM    344  C   ALA A  50      13.685  -0.858  -9.111  1.00  0.00           C  
ATOM    345  O   ALA A  50      14.826  -0.901  -9.580  1.00  0.00           O  
ATOM    346  CB  ALA A  50      12.245   1.182  -9.409  1.00  0.00           C  
ATOM    347  CEN ALA A  50      12.246   1.181  -9.409  1.00  0.00           X  
ATOM    348  H   ALA A  50      10.497  -0.621  -9.478  1.00  0.00           H  
ATOM    349  N   ALA A  51      13.397  -1.416  -7.934  1.00  0.00           N  
ATOM    350  CA  ALA A  51      14.392  -2.081  -7.093  1.00  0.00           C  
ATOM    351  C   ALA A  51      14.922  -3.371  -7.743  1.00  0.00           C  
ATOM    352  O   ALA A  51      16.132  -3.626  -7.735  1.00  0.00           O  
ATOM    353  CB  ALA A  51      13.801  -2.379  -5.723  1.00  0.00           C  
ATOM    354  CEN ALA A  51      13.801  -2.379  -5.724  1.00  0.00           X  
ATOM    355  H   ALA A  51      12.456  -1.323  -7.576  1.00  0.00           H  
ATOM    356  N   ALA A  52      14.049  -4.162  -8.371  1.00  0.00           N  
ATOM    357  CA  ALA A  52      14.418  -5.407  -9.036  1.00  0.00           C  
ATOM    358  C   ALA A  52      15.320  -5.151 -10.257  1.00  0.00           C  
ATOM    359  O   ALA A  52      16.329  -5.842 -10.437  1.00  0.00           O  
ATOM    360  CB  ALA A  52      13.167  -6.171  -9.444  1.00  0.00           C  
ATOM    361  CEN ALA A  52      13.168  -6.170  -9.444  1.00  0.00           X  
ATOM    362  H   ALA A  52      13.080  -3.881  -8.387  1.00  0.00           H  
ATOM    363  N   ALA A  53      15.008  -4.134 -11.066  1.00  0.00           N  
ATOM    364  CA  ALA A  53      15.808  -3.775 -12.234  1.00  0.00           C  
ATOM    365  C   ALA A  53      17.179  -3.214 -11.824  1.00  0.00           C  
ATOM    366  O   ALA A  53      18.205  -3.645 -12.355  1.00  0.00           O  
ATOM    367  CB  ALA A  53      15.055  -2.773 -13.097  1.00  0.00           C  
ATOM    368  CEN ALA A  53      15.056  -2.773 -13.097  1.00  0.00           X  
ATOM    369  H   ALA A  53      14.190  -3.579 -10.861  1.00  0.00           H  
ATOM    370  N   ALA A  54      17.230  -2.336 -10.818  1.00  0.00           N  
ATOM    371  CA  ALA A  54      18.468  -1.713 -10.352  1.00  0.00           C  
ATOM    372  C   ALA A  54      19.440  -2.733  -9.732  1.00  0.00           C  
ATOM    373  O   ALA A  54      20.647  -2.686  -9.996  1.00  0.00           O  
ATOM    374  CB  ALA A  54      18.148  -0.611  -9.353  1.00  0.00           C  
ATOM    375  CEN ALA A  54      18.148  -0.612  -9.353  1.00  0.00           X  
ATOM    376  H   ALA A  54      16.360  -2.044 -10.394  1.00  0.00           H  
ATOM    377  N   ALA A  55      18.931  -3.699  -8.960  1.00  0.00           N  
ATOM    378  CA  ALA A  55      19.738  -4.767  -8.378  1.00  0.00           C  
ATOM    379  C   ALA A  55      20.234  -5.759  -9.449  1.00  0.00           C  
ATOM    380  O   ALA A  55      21.438  -6.029  -9.539  1.00  0.00           O  
ATOM    381  CB  ALA A  55      18.941  -5.493  -7.304  1.00  0.00           C  
ATOM    382  CEN ALA A  55      18.942  -5.493  -7.304  1.00  0.00           X  
ATOM    383  H   ALA A  55      17.944  -3.669  -8.751  1.00  0.00           H  
ATOM    384  N   ASN A  56      19.331  -6.267 -10.294  1.00  0.00           N  
ATOM    385  CA  ASN A  56      19.659  -7.264 -11.316  1.00  0.00           C  
ATOM    386  C   ASN A  56      20.594  -6.731 -12.409  1.00  0.00           C  
ATOM    387  O   ASN A  56      21.387  -7.511 -12.943  1.00  0.00           O  
ATOM    388  CB  ASN A  56      18.397  -7.820 -11.949  1.00  0.00           C  
ATOM    389  CEN ASN A  56      17.735  -8.621 -11.800  1.00  0.00           X  
ATOM    390  H   ASN A  56      18.371  -5.970 -10.205  1.00  0.00           H  
ATOM    391  N   CYS A  57      20.607  -5.421 -12.679  1.00  0.00           N  
ATOM    392  CA  CYS A  57      21.468  -4.824 -13.708  1.00  0.00           C  
ATOM    393  C   CYS A  57      22.931  -5.298 -13.626  1.00  0.00           C  
ATOM    394  O   CYS A  57      23.555  -5.521 -14.661  1.00  0.00           O  
ATOM    395  CB  CYS A  57      21.374  -3.333 -13.381  1.00  0.00           C  
ATOM    396  CEN CYS A  57      20.892  -2.579 -13.882  1.00  0.00           X  
ATOM    397  H   CYS A  57      19.909  -4.832 -12.250  1.00  0.00           H  
ATOM    398  N   ARG A  58      23.491  -5.550 -12.430  1.00  0.00           N  
ATOM    399  CA  ARG A  58      24.902  -5.966 -12.307  1.00  0.00           C  
ATOM    400  C   ARG A  58      25.268  -7.298 -12.962  1.00  0.00           C  
ATOM    401  O   ARG A  58      26.449  -7.493 -13.242  1.00  0.00           O  
ATOM    402  CB  ARG A  58      25.342  -5.967 -10.851  1.00  0.00           C  
ATOM    403  CEN ARG A  58      26.309  -5.205  -8.697  1.00  0.00           X  
ATOM    404  H   ARG A  58      22.919  -5.438 -11.606  1.00  0.00           H  
ATOM    405  N   LYS A  59      24.318  -8.181 -13.299  1.00  0.00           N  
ATOM    406  CA  LYS A  59      24.683  -9.517 -13.830  1.00  0.00           C  
ATOM    407  C   LYS A  59      25.560  -9.427 -15.087  1.00  0.00           C  
ATOM    408  O   LYS A  59      26.295 -10.366 -15.369  1.00  0.00           O  
ATOM    409  CB  LYS A  59      23.424 -10.329 -14.140  1.00  0.00           C  
ATOM    410  CEN LYS A  59      22.091 -11.879 -13.596  1.00  0.00           X  
ATOM    411  H   LYS A  59      23.368  -7.853 -13.405  1.00  0.00           H  
ATOM    412  N   GLY A  60      25.536  -8.299 -15.797  1.00  0.00           N  
ATOM    413  CA  GLY A  60      26.291  -8.061 -17.029  1.00  0.00           C  
ATOM    414  C   GLY A  60      27.704  -7.497 -16.871  1.00  0.00           C  
ATOM    415  O   GLY A  60      28.362  -7.316 -17.887  1.00  0.00           O  
ATOM    416  CEN GLY A  60      26.291  -8.061 -17.029  1.00  0.00           X  
ATOM    417  H   GLY A  60      24.871  -7.583 -15.534  1.00  0.00           H  
ATOM    418  N   SER A  61      28.206  -7.239 -15.655  1.00  0.00           N  
ATOM    419  CA  SER A  61      29.525  -6.599 -15.498  1.00  0.00           C  
ATOM    420  C   SER A  61      30.635  -7.589 -15.118  1.00  0.00           C  
ATOM    421  O   SER A  61      31.711  -7.177 -14.690  1.00  0.00           O  
ATOM    422  CB  SER A  61      29.438  -5.500 -14.457  1.00  0.00           C  
ATOM    423  CEN SER A  61      29.282  -5.239 -14.006  1.00  0.00           X  
ATOM    424  H   SER A  61      27.732  -7.605 -14.841  1.00  0.00           H  
ATOM    425  N   PRO A  62      30.433  -8.912 -15.276  1.00  0.00           N  
ATOM    426  CA  PRO A  62      31.423  -9.914 -14.908  1.00  0.00           C  
ATOM    427  C   PRO A  62      32.510  -9.935 -15.997  1.00  0.00           C  
ATOM    428  O   PRO A  62      32.478 -10.733 -16.927  1.00  0.00           O  
ATOM    429  CB  PRO A  62      30.634 -11.231 -14.823  1.00  0.00           C  
ATOM    430  CEN PRO A  62      29.251 -10.212 -15.309  1.00  0.00           X  
ATOM    431  N   GLY A  63      33.440  -8.983 -15.924  1.00  0.00           N  
ATOM    432  CA  GLY A  63      34.507  -8.808 -16.911  1.00  0.00           C  
ATOM    433  C   GLY A  63      35.870  -9.248 -16.397  1.00  0.00           C  
ATOM    434  O   GLY A  63      36.692  -8.422 -16.021  1.00  0.00           O  
ATOM    435  CEN GLY A  63      34.507  -8.808 -16.911  1.00  0.00           X  
ATOM    436  H   GLY A  63      33.328  -8.270 -15.218  1.00  0.00           H  
ATOM    437  N   SER A  64      36.129 -10.548 -16.332  1.00  0.00           N  
ATOM    438  CA  SER A  64      37.413 -11.027 -15.826  1.00  0.00           C  
ATOM    439  C   SER A  64      37.985 -11.977 -16.866  1.00  0.00           C  
ATOM    440  O   SER A  64      37.391 -13.025 -17.114  1.00  0.00           O  
ATOM    441  CB  SER A  64      37.255 -11.713 -14.483  1.00  0.00           C  
ATOM    442  CEN SER A  64      37.026 -12.006 -14.086  1.00  0.00           X  
ATOM    443  H   SER A  64      35.583 -11.177 -16.898  1.00  0.00           H  
ATOM    444  N   PRO A  65      39.094 -11.602 -17.525  1.00  0.00           N  
ATOM    445  CA  PRO A  65      39.682 -12.433 -18.554  1.00  0.00           C  
ATOM    446  C   PRO A  65      40.239 -13.681 -17.865  1.00  0.00           C  
ATOM    447  O   PRO A  65      40.734 -13.620 -16.742  1.00  0.00           O  
ATOM    448  CB  PRO A  65      40.773 -11.560 -19.195  1.00  0.00           C  
ATOM    449  CEN PRO A  65      40.246 -10.352 -17.992  1.00  0.00           X  
ATOM    450  N   ALA A  66      40.169 -14.826 -18.542  1.00  0.00           N  
ATOM    451  CA  ALA A  66      40.673 -16.055 -17.962  1.00  0.00           C  
ATOM    452  C   ALA A  66      42.182 -16.050 -18.227  1.00  0.00           C  
ATOM    453  O   ALA A  66      42.687 -16.667 -19.166  1.00  0.00           O  
ATOM    454  CB  ALA A  66      39.991 -17.279 -18.555  1.00  0.00           C  
ATOM    455  CEN ALA A  66      39.992 -17.278 -18.555  1.00  0.00           X  
ATOM    456  H   ALA A  66      39.996 -14.793 -19.537  1.00  0.00           H  
ATOM    457  N   GLY A  67      42.886 -15.236 -17.446  1.00  0.00           N  
ATOM    458  CA  GLY A  67      44.316 -15.049 -17.573  1.00  0.00           C  
ATOM    459  C   GLY A  67      45.019 -16.331 -17.160  1.00  0.00           C  
ATOM    460  O   GLY A  67      44.688 -16.925 -16.141  1.00  0.00           O  
ATOM    461  CEN GLY A  67      44.316 -15.049 -17.573  1.00  0.00           X  
ATOM    462  H   GLY A  67      42.400 -14.777 -16.690  1.00  0.00           H  
ATOM    463  N   SER A  68      45.960 -16.770 -17.987  1.00  0.00           N  
ATOM    464  CA  SER A  68      46.771 -17.976 -17.789  1.00  0.00           C  
ATOM    465  C   SER A  68      48.043 -17.825 -18.627  1.00  0.00           C  
ATOM    466  O   SER A  68      48.293 -18.644 -19.510  1.00  0.00           O  
ATOM    467  CB  SER A  68      46.001 -19.223 -18.179  1.00  0.00           C  
ATOM    468  CEN SER A  68      45.652 -19.541 -18.449  1.00  0.00           X  
ATOM    469  H   SER A  68      46.388 -16.054 -18.558  1.00  0.00           H  
ATOM    470  N   PRO A  69      48.852 -16.775 -18.411  1.00  0.00           N  
ATOM    471  CA  PRO A  69      50.046 -16.589 -19.214  1.00  0.00           C  
ATOM    472  C   PRO A  69      51.040 -17.694 -18.846  1.00  0.00           C  
ATOM    473  O   PRO A  69      51.101 -18.158 -17.707  1.00  0.00           O  
ATOM    474  CB  PRO A  69      50.551 -15.183 -18.849  1.00  0.00           C  
ATOM    475  CEN PRO A  69      49.151 -15.177 -17.741  1.00  0.00           X  
ATOM    476  N   THR A  70      51.802 -18.138 -19.835  1.00  0.00           N  
ATOM    477  CA  THR A  70      52.866 -19.119 -19.648  1.00  0.00           C  
ATOM    478  C   THR A  70      54.185 -18.361 -19.502  1.00  0.00           C  
ATOM    479  O   THR A  70      54.459 -17.430 -20.257  1.00  0.00           O  
ATOM    480  CB  THR A  70      52.959 -20.114 -20.819  1.00  0.00           C  
ATOM    481  CEN THR A  70      52.731 -20.532 -21.158  1.00  0.00           X  
ATOM    482  H   THR A  70      51.820 -17.628 -20.709  1.00  0.00           H  
ATOM    483  N   SER A  71      54.980 -18.736 -18.497  1.00  0.00           N  
ATOM    484  CA  SER A  71      56.284 -18.148 -18.204  1.00  0.00           C  
ATOM    485  C   SER A  71      57.318 -18.536 -19.259  1.00  0.00           C  
ATOM    486  O   SER A  71      57.342 -19.699 -19.654  1.00  0.00           O  
ATOM    487  CB  SER A  71      56.750 -18.575 -16.826  1.00  0.00           C  
ATOM    488  CEN SER A  71      56.823 -18.892 -16.390  1.00  0.00           X  
ATOM    489  H   SER A  71      54.666 -19.473 -17.883  1.00  0.00           H  
ATOM    490  N   THR A  72      58.211 -17.615 -19.625  1.00  0.00           N  
ATOM    491  CA  THR A  72      59.270 -17.886 -20.607  1.00  0.00           C  
ATOM    492  C   THR A  72      60.538 -17.108 -20.241  1.00  0.00           C  
ATOM    493  O   THR A  72      60.724 -15.976 -20.667  1.00  0.00           O  
ATOM    494  CB  THR A  72      58.837 -17.511 -22.036  1.00  0.00           C  
ATOM    495  CEN THR A  72      58.483 -17.568 -22.498  1.00  0.00           X  
ATOM    496  H   THR A  72      58.259 -16.745 -19.117  1.00  0.00           H  
ATOM    497  N   GLU A  73      61.333 -17.767 -19.399  1.00  0.00           N  
ATOM    498  CA  GLU A  73      62.623 -17.404 -18.787  1.00  0.00           C  
ATOM    499  C   GLU A  73      62.992 -15.957 -18.385  1.00  0.00           C  
ATOM    500  O   GLU A  73      62.994 -15.004 -19.155  1.00  0.00           O  
ATOM    501  CB  GLU A  73      63.717 -17.903 -19.734  1.00  0.00           C  
ATOM    502  CEN GLU A  73      64.820 -19.112 -20.209  1.00  0.00           X  
ATOM    503  H   GLU A  73      61.248 -18.769 -19.489  1.00  0.00           H  
ATOM    504  N   GLU A  74      63.375 -15.884 -17.103  1.00  0.00           N  
ATOM    505  CA  GLU A  74      63.814 -14.753 -16.290  1.00  0.00           C  
ATOM    506  C   GLU A  74      65.152 -14.128 -16.712  1.00  0.00           C  
ATOM    507  O   GLU A  74      66.152 -14.815 -16.917  1.00  0.00           O  
ATOM    508  CB  GLU A  74      63.900 -15.189 -14.826  1.00  0.00           C  
ATOM    509  CEN GLU A  74      63.209 -15.287 -13.271  1.00  0.00           X  
ATOM    510  H   GLU A  74      63.513 -16.773 -16.643  1.00  0.00           H  
ATOM    511  N   GLY A  75      65.195 -12.795 -16.690  1.00  0.00           N  
ATOM    512  CA  GLY A  75      66.369 -11.993 -17.016  1.00  0.00           C  
ATOM    513  C   GLY A  75      66.321 -10.679 -16.242  1.00  0.00           C  
ATOM    514  O   GLY A  75      65.283 -10.030 -16.159  1.00  0.00           O  
ATOM    515  CEN GLY A  75      66.369 -11.993 -17.016  1.00  0.00           X  
ATOM    516  H   GLY A  75      64.415 -12.306 -16.274  1.00  0.00           H  
ATOM    517  N   THR A  76      67.448 -10.337 -15.631  1.00  0.00           N  
ATOM    518  CA  THR A  76      67.710  -9.166 -14.789  1.00  0.00           C  
ATOM    519  C   THR A  76      67.783  -7.855 -15.589  1.00  0.00           C  
ATOM    520  O   THR A  76      68.430  -7.805 -16.626  1.00  0.00           O  
ATOM    521  CB  THR A  76      69.022  -9.337 -14.001  1.00  0.00           C  
ATOM    522  CEN THR A  76      69.359  -9.626 -13.621  1.00  0.00           X  
ATOM    523  H   THR A  76      68.216 -10.987 -15.723  1.00  0.00           H  
ATOM    524  N   SER A  77      67.132  -6.819 -15.039  1.00  0.00           N  
ATOM    525  CA  SER A  77      67.051  -5.393 -15.430  1.00  0.00           C  
ATOM    526  C   SER A  77      67.182  -4.954 -16.896  1.00  0.00           C  
ATOM    527  O   SER A  77      68.222  -5.152 -17.501  1.00  0.00           O  
ATOM    528  CB  SER A  77      68.103  -4.647 -14.633  1.00  0.00           C  
ATOM    529  CEN SER A  77      68.579  -4.545 -14.390  1.00  0.00           X  
ATOM    530  H   SER A  77      66.931  -6.951 -14.059  1.00  0.00           H  
ATOM    531  N   GLU A  78      66.242  -4.118 -17.364  1.00  0.00           N  
ATOM    532  CA  GLU A  78      66.293  -3.553 -18.729  1.00  0.00           C  
ATOM    533  C   GLU A  78      65.587  -2.186 -18.789  1.00  0.00           C  
ATOM    534  O   GLU A  78      64.486  -1.995 -18.282  1.00  0.00           O  
ATOM    535  CB  GLU A  78      65.658  -4.516 -19.734  1.00  0.00           C  
ATOM    536  CEN GLU A  78      65.818  -5.722 -20.928  1.00  0.00           X  
ATOM    537  H   GLU A  78      65.785  -3.527 -16.688  1.00  0.00           H  
ATOM    538  N   SER A  79      66.251  -1.203 -19.400  1.00  0.00           N  
ATOM    539  CA  SER A  79      65.757   0.160 -19.589  1.00  0.00           C  
ATOM    540  C   SER A  79      65.303   0.350 -21.037  1.00  0.00           C  
ATOM    541  O   SER A  79      66.070   0.035 -21.949  1.00  0.00           O  
ATOM    542  CB  SER A  79      66.829   1.169 -19.225  1.00  0.00           C  
ATOM    543  CEN SER A  79      67.324   1.386 -19.170  1.00  0.00           X  
ATOM    544  H   SER A  79      67.100  -1.437 -19.894  1.00  0.00           H  
ATOM    545  N   ALA A  80      64.120   0.922 -21.264  1.00  0.00           N  
ATOM    546  CA  ALA A  80      63.610   1.191 -22.607  1.00  0.00           C  
ATOM    547  C   ALA A  80      63.075   2.633 -22.677  1.00  0.00           C  
ATOM    548  O   ALA A  80      62.376   3.108 -21.785  1.00  0.00           O  
ATOM    549  CB  ALA A  80      62.530   0.187 -22.982  1.00  0.00           C  
ATOM    550  CEN ALA A  80      62.530   0.188 -22.982  1.00  0.00           X  
ATOM    551  H   ALA A  80      63.598   1.296 -20.484  1.00  0.00           H  
ATOM    552  N   THR A  81      63.472   3.330 -23.736  1.00  0.00           N  
ATOM    553  CA  THR A  81      63.124   4.708 -24.106  1.00  0.00           C  
ATOM    554  C   THR A  81      61.727   4.824 -24.739  1.00  0.00           C  
ATOM    555  O   THR A  81      61.479   4.156 -25.745  1.00  0.00           O  
ATOM    556  CB  THR A  81      64.159   5.294 -25.084  1.00  0.00           C  
ATOM    557  CEN THR A  81      64.705   5.447 -25.223  1.00  0.00           X  
ATOM    558  H   THR A  81      64.013   2.839 -24.434  1.00  0.00           H  
ATOM    559  N   PRO A  82      60.836   5.701 -24.232  1.00  0.00           N  
ATOM    560  CA  PRO A  82      59.493   5.891 -24.782  1.00  0.00           C  
ATOM    561  C   PRO A  82      59.550   6.577 -26.158  1.00  0.00           C  
ATOM    562  O   PRO A  82      60.425   7.399 -26.424  1.00  0.00           O  
ATOM    563  CB  PRO A  82      58.778   6.755 -23.730  1.00  0.00           C  
ATOM    564  CEN PRO A  82      60.361   6.723 -22.906  1.00  0.00           X  
ATOM    565  N   GLU A  83      58.608   6.219 -27.033  1.00  0.00           N  
ATOM    566  CA  GLU A  83      58.425   6.812 -28.362  1.00  0.00           C  
ATOM    567  C   GLU A  83      57.557   8.079 -28.312  1.00  0.00           C  
ATOM    568  O   GLU A  83      56.545   8.164 -27.614  1.00  0.00           O  
ATOM    569  CB  GLU A  83      57.803   5.790 -29.316  1.00  0.00           C  
ATOM    570  CEN GLU A  83      57.972   4.629 -30.551  1.00  0.00           X  
ATOM    571  H   GLU A  83      57.929   5.530 -26.748  1.00  0.00           H  
ATOM    572  N   SER A  84      58.018   9.068 -29.072  1.00  0.00           N  
ATOM    573  CA  SER A  84      57.429  10.382 -29.315  1.00  0.00           C  
ATOM    574  C   SER A  84      56.282  10.349 -30.330  1.00  0.00           C  
ATOM    575  O   SER A  84      56.368   9.662 -31.343  1.00  0.00           O  
ATOM    576  CB  SER A  84      58.507  11.341 -29.782  1.00  0.00           C  
ATOM    577  CEN SER A  84      58.954  11.518 -30.036  1.00  0.00           X  
ATOM    578  H   SER A  84      58.851   8.850 -29.598  1.00  0.00           H  
ATOM    579  N   GLY A  85      55.263  11.199 -30.143  1.00  0.00           N  
ATOM    580  CA  GLY A  85      54.183  11.336 -31.130  1.00  0.00           C  
ATOM    581  C   GLY A  85      52.751  11.324 -30.571  1.00  0.00           C  
ATOM    582  O   GLY A  85      52.174  10.248 -30.446  1.00  0.00           O  
ATOM    583  CEN GLY A  85      54.183  11.336 -31.130  1.00  0.00           X  
ATOM    584  H   GLY A  85      55.322  11.871 -29.391  1.00  0.00           H  
ATOM    585  N   PRO A  86      52.138  12.486 -30.276  1.00  0.00           N  
ATOM    586  CA  PRO A  86      50.766  12.569 -29.768  1.00  0.00           C  
ATOM    587  C   PRO A  86      49.740  12.116 -30.823  1.00  0.00           C  
ATOM    588  O   PRO A  86      49.909  12.355 -32.020  1.00  0.00           O  
ATOM    589  CB  PRO A  86      50.599  14.052 -29.397  1.00  0.00           C  
ATOM    590  CEN PRO A  86      52.254  14.204 -30.049  1.00  0.00           X  
ATOM    591  N   GLY A  87      48.669  11.459 -30.367  1.00  0.00           N  
ATOM    592  CA  GLY A  87      47.549  10.995 -31.189  1.00  0.00           C  
ATOM    593  C   GLY A  87      46.483  12.075 -31.394  1.00  0.00           C  
ATOM    594  O   GLY A  87      46.390  13.040 -30.643  1.00  0.00           O  
ATOM    595  CEN GLY A  87      47.549  10.995 -31.189  1.00  0.00           X  
ATOM    596  H   GLY A  87      48.588  11.336 -29.370  1.00  0.00           H  
ATOM    597  N   THR A  88      45.704  11.889 -32.450  1.00  0.00           N  
ATOM    598  CA  THR A  88      44.550  12.662 -32.924  1.00  0.00           C  
ATOM    599  C   THR A  88      43.197  12.301 -32.301  1.00  0.00           C  
ATOM    600  O   THR A  88      42.749  11.160 -32.387  1.00  0.00           O  
ATOM    601  CB  THR A  88      44.415  12.531 -34.452  1.00  0.00           C  
ATOM    602  CEN THR A  88      44.628  12.585 -34.994  1.00  0.00           X  
ATOM    603  H   THR A  88      45.969  11.142 -33.073  1.00  0.00           H  
ATOM    604  N   SER A  89      42.501  13.324 -31.797  1.00  0.00           N  
ATOM    605  CA  SER A  89      41.175  13.267 -31.171  1.00  0.00           C  
ATOM    606  C   SER A  89      40.036  13.138 -32.188  1.00  0.00           C  
ATOM    607  O   SER A  89      40.047  13.780 -33.238  1.00  0.00           O  
ATOM    608  CB  SER A  89      40.964  14.499 -30.313  1.00  0.00           C  
ATOM    609  CEN SER A  89      40.992  15.019 -30.155  1.00  0.00           X  
ATOM    610  H   SER A  89      42.889  14.252 -31.894  1.00  0.00           H  
ATOM    611  N   THR A  90      38.999  12.372 -31.855  1.00  0.00           N  
ATOM    612  CA  THR A  90      37.796  12.210 -32.690  1.00  0.00           C  
ATOM    613  C   THR A  90      36.585  12.094 -31.766  1.00  0.00           C  
ATOM    614  O   THR A  90      36.675  11.554 -30.668  1.00  0.00           O  
ATOM    615  CB  THR A  90      37.873  10.971 -33.601  1.00  0.00           C  
ATOM    616  CEN THR A  90      38.123  10.664 -34.031  1.00  0.00           X  
ATOM    617  H   THR A  90      38.912  12.056 -30.899  1.00  0.00           H  
ATOM    618  N   GLU A  91      35.501  12.712 -32.216  1.00  0.00           N  
ATOM    619  CA  GLU A  91      34.160  12.761 -31.639  1.00  0.00           C  
ATOM    620  C   GLU A  91      33.315  11.509 -31.982  1.00  0.00           C  
ATOM    621  O   GLU A  91      33.283  11.093 -33.147  1.00  0.00           O  
ATOM    622  CB  GLU A  91      33.440  14.026 -32.113  1.00  0.00           C  
ATOM    623  CEN GLU A  91      32.955  15.637 -31.844  1.00  0.00           X  
ATOM    624  H   GLU A  91      35.609  13.273 -33.049  1.00  0.00           H  
ATOM    625  N   PRO A  92      32.624  10.896 -31.000  1.00  0.00           N  
ATOM    626  CA  PRO A  92      31.767   9.730 -31.208  1.00  0.00           C  
ATOM    627  C   PRO A  92      30.499  10.081 -32.003  1.00  0.00           C  
ATOM    628  O   PRO A  92      29.941  11.161 -31.868  1.00  0.00           O  
ATOM    629  CB  PRO A  92      31.442   9.256 -29.782  1.00  0.00           C  
ATOM    630  CEN PRO A  92      32.387  10.689 -29.295  1.00  0.00           X  
ATOM    631  N   SER A  93      30.010   9.138 -32.812  1.00  0.00           N  
ATOM    632  CA  SER A  93      28.757   9.305 -33.559  1.00  0.00           C  
ATOM    633  C   SER A  93      27.539   9.057 -32.663  1.00  0.00           C  
ATOM    634  O   SER A  93      27.537   8.152 -31.829  1.00  0.00           O  
ATOM    635  CB  SER A  93      28.732   8.371 -34.753  1.00  0.00           C  
ATOM    636  CEN SER A  93      28.820   7.924 -35.050  1.00  0.00           X  
ATOM    637  H   SER A  93      30.469   8.238 -32.837  1.00  0.00           H  
ATOM    638  N   GLU A  94      26.496   9.853 -32.879  1.00  0.00           N  
ATOM    639  CA  GLU A  94      25.197   9.773 -32.215  1.00  0.00           C  
ATOM    640  C   GLU A  94      24.313   8.683 -32.847  1.00  0.00           C  
ATOM    641  O   GLU A  94      24.189   8.581 -34.067  1.00  0.00           O  
ATOM    642  CB  GLU A  94      24.488  11.128 -32.271  1.00  0.00           C  
ATOM    643  CEN GLU A  94      24.064  12.604 -31.532  1.00  0.00           X  
ATOM    644  H   GLU A  94      26.598  10.583 -33.569  1.00  0.00           H  
ATOM    645  N   GLY A  95      23.658   7.874 -32.014  1.00  0.00           N  
ATOM    646  CA  GLY A  95      22.755   6.801 -32.433  1.00  0.00           C  
ATOM    647  C   GLY A  95      21.498   6.793 -31.570  1.00  0.00           C  
ATOM    648  O   GLY A  95      21.233   5.824 -30.867  1.00  0.00           O  
ATOM    649  CEN GLY A  95      22.754   6.801 -32.433  1.00  0.00           X  
ATOM    650  H   GLY A  95      23.758   8.041 -31.021  1.00  0.00           H  
ATOM    651  N   SER A  96      20.728   7.881 -31.619  1.00  0.00           N  
ATOM    652  CA  SER A  96      19.473   8.045 -30.880  1.00  0.00           C  
ATOM    653  C   SER A  96      18.317   7.317 -31.576  1.00  0.00           C  
ATOM    654  O   SER A  96      18.256   7.349 -32.801  1.00  0.00           O  
ATOM    655  CB  SER A  96      19.151   9.518 -30.722  1.00  0.00           C  
ATOM    656  CEN SER A  96      19.119  10.047 -30.845  1.00  0.00           X  
ATOM    657  H   SER A  96      20.982   8.594 -32.287  1.00  0.00           H  
ATOM    658  N   ALA A  97      17.370   6.746 -30.819  1.00  0.00           N  
ATOM    659  CA  ALA A  97      16.164   6.081 -31.349  1.00  0.00           C  
ATOM    660  C   ALA A  97      15.141   5.747 -30.232  1.00  0.00           C  
ATOM    661  O   ALA A  97      15.145   4.632 -29.708  1.00  0.00           O  
ATOM    662  CB  ALA A  97      16.556   4.819 -32.104  1.00  0.00           C  
ATOM    663  CEN ALA A  97      16.556   4.820 -32.103  1.00  0.00           X  
ATOM    664  H   ALA A  97      17.355   6.999 -29.842  1.00  0.00           H  
ATOM    665  N   PRO A  98      14.226   6.668 -29.880  1.00  0.00           N  
ATOM    666  CA  PRO A  98      13.233   6.462 -28.827  1.00  0.00           C  
ATOM    667  C   PRO A  98      12.239   5.351 -29.215  1.00  0.00           C  
ATOM    668  O   PRO A  98      11.866   5.206 -30.376  1.00  0.00           O  
ATOM    669  CB  PRO A  98      12.550   7.833 -28.686  1.00  0.00           C  
ATOM    670  CEN PRO A  98      13.627   8.294 -30.032  1.00  0.00           X  
ATOM    671  N   GLY A  99      11.791   4.568 -28.232  1.00  0.00           N  
ATOM    672  CA  GLY A  99      10.802   3.509 -28.430  1.00  0.00           C  
ATOM    673  C   GLY A  99       9.514   3.826 -27.669  1.00  0.00           C  
ATOM    674  O   GLY A  99       9.546   3.975 -26.452  1.00  0.00           O  
ATOM    675  CEN GLY A  99      10.802   3.509 -28.430  1.00  0.00           X  
ATOM    676  H   GLY A  99      12.055   4.793 -27.284  1.00  0.00           H  
ATOM    677  N   SER A 100       8.384   3.912 -28.369  1.00  0.00           N  
ATOM    678  CA  SER A 100       7.079   4.227 -27.777  1.00  0.00           C  
ATOM    679  C   SER A 100       6.287   2.944 -27.496  1.00  0.00           C  
ATOM    680  O   SER A 100       6.265   2.059 -28.353  1.00  0.00           O  
ATOM    681  CB  SER A 100       6.295   5.146 -28.693  1.00  0.00           C  
ATOM    682  CEN SER A 100       6.109   5.365 -29.155  1.00  0.00           X  
ATOM    683  H   SER A 100       8.412   3.696 -29.355  1.00  0.00           H  
ATOM    684  N   PRO A 101       5.557   2.837 -26.373  1.00  0.00           N  
ATOM    685  CA  PRO A 101       4.742   1.664 -26.097  1.00  0.00           C  
ATOM    686  C   PRO A 101       3.572   1.597 -27.087  1.00  0.00           C  
ATOM    687  O   PRO A 101       3.024   2.608 -27.521  1.00  0.00           O  
ATOM    688  CB  PRO A 101       4.275   1.859 -24.645  1.00  0.00           C  
ATOM    689  CEN PRO A 101       5.171   3.398 -24.765  1.00  0.00           X  
ATOM    690  N   ALA A 102       3.185   0.372 -27.429  1.00  0.00           N  
ATOM    691  CA  ALA A 102       2.047   0.090 -28.291  1.00  0.00           C  
ATOM    692  C   ALA A 102       0.748   0.429 -27.535  1.00  0.00           C  
ATOM    693  O   ALA A 102       0.668   0.243 -26.320  1.00  0.00           O  
ATOM    694  CB  ALA A 102       2.062  -1.363 -28.744  1.00  0.00           C  
ATOM    695  CEN ALA A 102       2.061  -1.362 -28.743  1.00  0.00           X  
ATOM    696  H   ALA A 102       3.554  -0.403 -26.896  1.00  0.00           H  
ATOM    697  N   GLY A 103      -0.261   0.930 -28.248  1.00  0.00           N  
ATOM    698  CA  GLY A 103      -1.582   1.251 -27.706  1.00  0.00           C  
ATOM    699  C   GLY A 103      -2.648   0.894 -28.733  1.00  0.00           C  
ATOM    700  O   GLY A 103      -2.527   1.245 -29.902  1.00  0.00           O  
ATOM    701  CEN GLY A 103      -1.582   1.251 -27.706  1.00  0.00           X  
ATOM    702  H   GLY A 103      -0.140   1.033 -29.243  1.00  0.00           H  
ATOM    703  N   SER A 104      -3.647   0.132 -28.294  1.00  0.00           N  
ATOM    704  CA  SER A 104      -4.788  -0.344 -29.077  1.00  0.00           C  
ATOM    705  C   SER A 104      -5.859   0.733 -29.342  1.00  0.00           C  
ATOM    706  O   SER A 104      -6.172   1.507 -28.437  1.00  0.00           O  
ATOM    707  CB  SER A 104      -5.414  -1.531 -28.372  1.00  0.00           C  
ATOM    708  CEN SER A 104      -5.587  -1.846 -27.963  1.00  0.00           X  
ATOM    709  H   SER A 104      -3.577  -0.232 -27.356  1.00  0.00           H  
ATOM    710  N   PRO A 105      -6.488   0.743 -30.533  1.00  0.00           N  
ATOM    711  CA  PRO A 105      -7.559   1.674 -30.876  1.00  0.00           C  
ATOM    712  C   PRO A 105      -8.809   1.401 -30.029  1.00  0.00           C  
ATOM    713  O   PRO A 105      -9.123   0.254 -29.719  1.00  0.00           O  
ATOM    714  CB  PRO A 105      -7.804   1.429 -32.374  1.00  0.00           C  
ATOM    715  CEN PRO A 105      -6.552   0.172 -32.178  1.00  0.00           X  
ATOM    716  N   THR A 106      -9.550   2.446 -29.668  1.00  0.00           N  
ATOM    717  CA  THR A 106     -10.811   2.304 -28.930  1.00  0.00           C  
ATOM    718  C   THR A 106     -11.898   3.087 -29.659  1.00  0.00           C  
ATOM    719  O   THR A 106     -11.772   4.291 -29.853  1.00  0.00           O  
ATOM    720  CB  THR A 106     -10.699   2.806 -27.479  1.00  0.00           C  
ATOM    721  CEN THR A 106     -10.465   2.784 -26.944  1.00  0.00           X  
ATOM    722  H   THR A 106      -9.308   3.367 -30.001  1.00  0.00           H  
ATOM    723  N   SER A 107     -12.957   2.381 -30.069  1.00  0.00           N  
ATOM    724  CA  SER A 107     -14.085   2.945 -30.812  1.00  0.00           C  
ATOM    725  C   SER A 107     -15.008   3.710 -29.866  1.00  0.00           C  
ATOM    726  O   SER A 107     -15.254   3.244 -28.758  1.00  0.00           O  
ATOM    727  CB  SER A 107     -14.847   1.849 -31.532  1.00  0.00           C  
ATOM    728  CEN SER A 107     -15.065   1.360 -31.626  1.00  0.00           X  
ATOM    729  H   SER A 107     -13.078   1.448 -29.705  1.00  0.00           H  
ATOM    730  N   THR A 108     -15.563   4.826 -30.336  1.00  0.00           N  
ATOM    731  CA  THR A 108     -16.528   5.636 -29.585  1.00  0.00           C  
ATOM    732  C   THR A 108     -17.544   6.213 -30.567  1.00  0.00           C  
ATOM    733  O   THR A 108     -17.286   6.307 -31.766  1.00  0.00           O  
ATOM    734  CB  THR A 108     -15.853   6.780 -28.806  1.00  0.00           C  
ATOM    735  CEN THR A 108     -15.480   6.976 -28.400  1.00  0.00           X  
ATOM    736  H   THR A 108     -15.506   5.022 -31.326  1.00  0.00           H  
ATOM    737  N   GLU A 109     -18.717   6.484 -30.014  1.00  0.00           N  
ATOM    738  CA  GLU A 109     -19.897   7.114 -30.582  1.00  0.00           C  
ATOM    739  C   GLU A 109     -19.922   8.648 -30.660  1.00  0.00           C  
ATOM    740  O   GLU A 109     -19.549   9.382 -29.744  1.00  0.00           O  
ATOM    741  CB  GLU A 109     -21.120   6.642 -29.792  1.00  0.00           C  
ATOM    742  CEN GLU A 109     -22.439   5.579 -29.608  1.00  0.00           X  
ATOM    743  H   GLU A 109     -18.912   6.000 -29.149  1.00  0.00           H  
ATOM    744  N   GLU A 110     -20.405   9.078 -31.823  1.00  0.00           N  
ATOM    745  CA  GLU A 110     -20.649  10.417 -32.336  1.00  0.00           C  
ATOM    746  C   GLU A 110     -21.880  11.125 -31.742  1.00  0.00           C  
ATOM    747  O   GLU A 110     -22.970  10.562 -31.632  1.00  0.00           O  
ATOM    748  CB  GLU A 110     -20.783  10.353 -33.859  1.00  0.00           C  
ATOM    749  CEN GLU A 110     -20.095  10.511 -35.410  1.00  0.00           X  
ATOM    750  H   GLU A 110     -20.764   8.351 -32.427  1.00  0.00           H  
ATOM    751  N   GLY A 111     -21.720  12.420 -31.455  1.00  0.00           N  
ATOM    752  CA  GLY A 111     -22.771  13.301 -30.949  1.00  0.00           C  
ATOM    753  C   GLY A 111     -22.306  14.758 -30.939  1.00  0.00           C  
ATOM    754  O   GLY A 111     -21.728  15.221 -29.967  1.00  0.00           O  
ATOM    755  CEN GLY A 111     -22.771  13.301 -30.949  1.00  0.00           X  
ATOM    756  H   GLY A 111     -20.825  12.842 -31.653  1.00  0.00           H  
ATOM    757  N   THR A 112     -22.547  15.437 -32.061  1.00  0.00           N  
ATOM    758  CA  THR A 112     -22.352  16.865 -32.383  1.00  0.00           C  
ATOM    759  C   THR A 112     -21.615  17.791 -31.396  1.00  0.00           C  
ATOM    760  O   THR A 112     -22.200  18.665 -30.760  1.00  0.00           O  
ATOM    761  CB  THR A 112     -23.725  17.508 -32.651  1.00  0.00           C  
ATOM    762  CEN THR A 112     -24.235  17.531 -32.935  1.00  0.00           X  
ATOM    763  H   THR A 112     -23.246  15.006 -32.649  1.00  0.00           H  
ATOM    764  N   SER A 113     -20.278  17.711 -31.442  1.00  0.00           N  
ATOM    765  CA  SER A 113     -19.332  18.494 -30.628  1.00  0.00           C  
ATOM    766  C   SER A 113     -19.236  19.951 -31.079  1.00  0.00           C  
ATOM    767  O   SER A 113     -19.186  20.231 -32.275  1.00  0.00           O  
ATOM    768  CB  SER A 113     -17.960  17.850 -30.669  1.00  0.00           C  
ATOM    769  CEN SER A 113     -17.530  17.582 -30.868  1.00  0.00           X  
ATOM    770  H   SER A 113     -19.869  17.142 -32.168  1.00  0.00           H  
ATOM    771  N   THR A 114     -19.082  20.867 -30.124  1.00  0.00           N  
ATOM    772  CA  THR A 114     -18.879  22.292 -30.413  1.00  0.00           C  
ATOM    773  C   THR A 114     -17.710  22.771 -29.557  1.00  0.00           C  
ATOM    774  O   THR A 114     -17.640  22.469 -28.369  1.00  0.00           O  
ATOM    775  CB  THR A 114     -20.129  23.142 -30.117  1.00  0.00           C  
ATOM    776  CEN THR A 114     -20.689  23.281 -30.208  1.00  0.00           X  
ATOM    777  H   THR A 114     -18.834  20.554 -29.197  1.00  0.00           H  
ATOM    778  N   GLU A 115     -16.769  23.460 -30.191  1.00  0.00           N  
ATOM    779  CA  GLU A 115     -15.552  24.014 -29.597  1.00  0.00           C  
ATOM    780  C   GLU A 115     -15.868  25.378 -28.945  1.00  0.00           C  
ATOM    781  O   GLU A 115     -16.516  26.212 -29.584  1.00  0.00           O  
ATOM    782  CB  GLU A 115     -14.453  24.160 -30.651  1.00  0.00           C  
ATOM    783  CEN GLU A 115     -13.037  23.576 -31.399  1.00  0.00           X  
ATOM    784  H   GLU A 115     -16.934  23.719 -31.154  1.00  0.00           H  
ATOM    785  N   PRO A 116     -15.458  25.641 -27.692  1.00  0.00           N  
ATOM    786  CA  PRO A 116     -15.684  26.934 -27.059  1.00  0.00           C  
ATOM    787  C   PRO A 116     -14.764  27.998 -27.676  1.00  0.00           C  
ATOM    788  O   PRO A 116     -13.687  27.700 -28.187  1.00  0.00           O  
ATOM    789  CB  PRO A 116     -15.379  26.685 -25.572  1.00  0.00           C  
ATOM    790  CEN PRO A 116     -14.979  25.036 -26.128  1.00  0.00           X  
ATOM    791  N   SER A 117     -15.229  29.244 -27.614  1.00  0.00           N  
ATOM    792  CA  SER A 117     -14.524  30.461 -28.016  1.00  0.00           C  
ATOM    793  C   SER A 117     -13.346  30.858 -27.117  1.00  0.00           C  
ATOM    794  O   SER A 117     -13.406  30.809 -25.890  1.00  0.00           O  
ATOM    795  CB  SER A 117     -15.517  31.605 -28.083  1.00  0.00           C  
ATOM    796  CEN SER A 117     -15.943  31.916 -27.951  1.00  0.00           X  
ATOM    797  H   SER A 117     -16.196  29.364 -27.355  1.00  0.00           H  
ATOM    798  N   GLU A 118     -12.298  31.331 -27.787  1.00  0.00           N  
ATOM    799  CA  GLU A 118     -11.032  31.835 -27.265  1.00  0.00           C  
ATOM    800  C   GLU A 118     -11.138  33.262 -26.687  1.00  0.00           C  
ATOM    801  O   GLU A 118     -11.718  34.163 -27.293  1.00  0.00           O  
ATOM    802  CB  GLU A 118      -9.970  31.797 -28.366  1.00  0.00           C  
ATOM    803  CEN GLU A 118      -8.655  31.022 -29.124  1.00  0.00           X  
ATOM    804  H   GLU A 118     -12.376  31.343 -28.795  1.00  0.00           H  
ATOM    805  N   GLY A 119     -10.501  33.490 -25.535  1.00  0.00           N  
ATOM    806  CA  GLY A 119     -10.428  34.789 -24.864  1.00  0.00           C  
ATOM    807  C   GLY A 119      -9.035  34.999 -24.276  1.00  0.00           C  
ATOM    808  O   GLY A 119      -8.800  34.700 -23.110  1.00  0.00           O  
ATOM    809  CEN GLY A 119     -10.428  34.789 -24.864  1.00  0.00           X  
ATOM    810  H   GLY A 119      -9.976  32.729 -25.127  1.00  0.00           H  
ATOM    811  N   SER A 120      -8.105  35.490 -25.093  1.00  0.00           N  
ATOM    812  CA  SER A 120      -6.700  35.723 -24.737  1.00  0.00           C  
ATOM    813  C   SER A 120      -6.536  36.993 -23.900  1.00  0.00           C  
ATOM    814  O   SER A 120      -7.196  37.984 -24.198  1.00  0.00           O  
ATOM    815  CB  SER A 120      -5.852  35.808 -25.991  1.00  0.00           C  
ATOM    816  CEN SER A 120      -5.715  35.923 -26.505  1.00  0.00           X  
ATOM    817  H   SER A 120      -8.418  35.823 -25.995  1.00  0.00           H  
ATOM    818  N   ALA A 121      -5.594  37.007 -22.949  1.00  0.00           N  
ATOM    819  CA  ALA A 121      -5.270  38.192 -22.142  1.00  0.00           C  
ATOM    820  C   ALA A 121      -3.934  38.010 -21.385  1.00  0.00           C  
ATOM    821  O   ALA A 121      -3.923  37.971 -20.155  1.00  0.00           O  
ATOM    822  CB  ALA A 121      -6.401  38.489 -21.169  1.00  0.00           C  
ATOM    823  CEN ALA A 121      -6.400  38.489 -21.169  1.00  0.00           X  
ATOM    824  H   ALA A 121      -4.938  36.241 -22.931  1.00  0.00           H  
ATOM    825  N   PRO A 122      -2.790  37.921 -22.088  1.00  0.00           N  
ATOM    826  CA  PRO A 122      -1.490  37.681 -21.475  1.00  0.00           C  
ATOM    827  C   PRO A 122      -0.992  38.914 -20.705  1.00  0.00           C  
ATOM    828  O   PRO A 122      -1.222  40.049 -21.119  1.00  0.00           O  
ATOM    829  CB  PRO A 122      -0.581  37.333 -22.665  1.00  0.00           C  
ATOM    830  CEN PRO A 122      -2.044  37.662 -23.633  1.00  0.00           X  
ATOM    831  N   GLY A 123      -0.212  38.681 -19.646  1.00  0.00           N  
ATOM    832  CA  GLY A 123       0.449  39.761 -18.916  1.00  0.00           C  
ATOM    833  C   GLY A 123       0.206  39.793 -17.412  1.00  0.00           C  
ATOM    834  O   GLY A 123      -0.831  40.265 -16.967  1.00  0.00           O  
ATOM    835  CEN GLY A 123       0.449  39.761 -18.916  1.00  0.00           X  
ATOM    836  H   GLY A 123       0.116  37.739 -19.497  1.00  0.00           H  
ATOM    837  N   THR A 124       1.234  39.449 -16.640  1.00  0.00           N  
ATOM    838  CA  THR A 124       1.164  39.466 -15.173  1.00  0.00           C  
ATOM    839  C   THR A 124       2.457  40.091 -14.645  1.00  0.00           C  
ATOM    840  O   THR A 124       3.557  39.612 -14.896  1.00  0.00           O  
ATOM    841  CB  THR A 124       0.983  38.059 -14.576  1.00  0.00           C  
ATOM    842  CEN THR A 124       0.681  37.563 -14.511  1.00  0.00           X  
ATOM    843  H   THR A 124       2.168  39.478 -17.027  1.00  0.00           H  
ATOM    844  N   SER A 125       2.322  41.229 -13.966  1.00  0.00           N  
ATOM    845  CA  SER A 125       3.425  42.009 -13.414  1.00  0.00           C  
ATOM    846  C   SER A 125       2.894  42.649 -12.138  1.00  0.00           C  
ATOM    847  O   SER A 125       1.755  43.104 -12.125  1.00  0.00           O  
ATOM    848  CB  SER A 125       3.918  43.052 -14.398  1.00  0.00           C  
ATOM    849  CEN SER A 125       3.902  43.420 -14.798  1.00  0.00           X  
ATOM    850  H   SER A 125       1.395  41.482 -13.649  1.00  0.00           H  
ATOM    851  N   THR A 126       3.681  42.639 -11.061  1.00  0.00           N  
ATOM    852  CA  THR A 126       3.307  43.274  -9.792  1.00  0.00           C  
ATOM    853  C   THR A 126       4.499  44.079  -9.298  1.00  0.00           C  
ATOM    854  O   THR A 126       5.575  43.541  -9.045  1.00  0.00           O  
ATOM    855  CB  THR A 126       2.891  42.250  -8.720  1.00  0.00           C  
ATOM    856  CEN THR A 126       2.542  41.824  -8.524  1.00  0.00           X  
ATOM    857  H   THR A 126       4.619  42.264 -11.140  1.00  0.00           H  
ATOM    858  N   GLU A 127       4.294  45.389  -9.237  1.00  0.00           N  
ATOM    859  CA  GLU A 127       5.252  46.417  -8.849  1.00  0.00           C  
ATOM    860  C   GLU A 127       5.322  46.557  -7.309  1.00  0.00           C  
ATOM    861  O   GLU A 127       4.272  46.589  -6.659  1.00  0.00           O  
ATOM    862  CB  GLU A 127       4.881  47.755  -9.493  1.00  0.00           C  
ATOM    863  CEN GLU A 127       5.098  48.910 -10.726  1.00  0.00           X  
ATOM    864  H   GLU A 127       3.362  45.722  -9.437  1.00  0.00           H  
ATOM    865  N   PRO A 128       6.518  46.628  -6.696  1.00  0.00           N  
ATOM    866  CA  PRO A 128       6.677  46.824  -5.256  1.00  0.00           C  
ATOM    867  C   PRO A 128       6.098  48.177  -4.807  1.00  0.00           C  
ATOM    868  O   PRO A 128       6.156  49.165  -5.539  1.00  0.00           O  
ATOM    869  CB  PRO A 128       8.197  46.740  -5.036  1.00  0.00           C  
ATOM    870  CEN PRO A 128       8.251  46.562  -6.811  1.00  0.00           X  
ATOM    871  N   SER A 129       5.564  48.239  -3.584  1.00  0.00           N  
ATOM    872  CA  SER A 129       4.998  49.462  -3.006  1.00  0.00           C  
ATOM    873  C   SER A 129       6.027  50.254  -2.181  1.00  0.00           C  
ATOM    874  O   SER A 129       7.105  49.764  -1.861  1.00  0.00           O  
ATOM    875  CB  SER A 129       3.798  49.113  -2.147  1.00  0.00           C  
ATOM    876  CEN SER A 129       3.484  48.832  -1.803  1.00  0.00           X  
ATOM    877  H   SER A 129       5.509  47.390  -3.039  1.00  0.00           H  
ATOM    878  N   GLU A 130       5.615  51.469  -1.823  1.00  0.00           N  
ATOM    879  CA  GLU A 130       6.260  52.394  -0.877  1.00  0.00           C  
ATOM    880  C   GLU A 130       7.744  52.186  -0.495  1.00  0.00           C  
ATOM    881  O   GLU A 130       8.107  51.558   0.492  1.00  0.00           O  
ATOM    882  CB  GLU A 130       5.433  52.400   0.411  1.00  0.00           C  
ATOM    883  CEN GLU A 130       4.212  53.090   1.378  1.00  0.00           X  
ATOM    884  H   GLU A 130       4.612  51.575  -1.863  1.00  0.00           H  
ATOM    885  N   GLY A 131       8.607  52.899  -1.227  1.00  0.00           N  
ATOM    886  CA  GLY A 131       9.975  53.129  -0.744  1.00  0.00           C  
ATOM    887  C   GLY A 131      10.815  51.895  -0.408  1.00  0.00           C  
ATOM    888  O   GLY A 131      11.389  51.782   0.669  1.00  0.00           O  
ATOM    889  CEN GLY A 131       9.976  53.129  -0.744  1.00  0.00           X  
ATOM    890  H   GLY A 131       8.194  53.726  -1.633  1.00  0.00           H  
ATOM    891  N   SER A 132      10.978  51.027  -1.405  1.00  0.00           N  
ATOM    892  CA  SER A 132      11.732  49.775  -1.342  1.00  0.00           C  
ATOM    893  C   SER A 132      13.247  49.996  -1.235  1.00  0.00           C  
ATOM    894  O   SER A 132      13.774  50.930  -1.836  1.00  0.00           O  
ATOM    895  CB  SER A 132      11.415  48.929  -2.559  1.00  0.00           C  
ATOM    896  CEN SER A 132      11.296  48.807  -3.076  1.00  0.00           X  
ATOM    897  H   SER A 132      10.587  51.272  -2.302  1.00  0.00           H  
ATOM    898  N   ALA A 133      13.965  49.081  -0.580  1.00  0.00           N  
ATOM    899  CA  ALA A 133      15.426  49.143  -0.466  1.00  0.00           C  
ATOM    900  C   ALA A 133      16.048  47.745  -0.278  1.00  0.00           C  
ATOM    901  O   ALA A 133      15.901  47.142   0.784  1.00  0.00           O  
ATOM    902  CB  ALA A 133      15.822  50.060   0.681  1.00  0.00           C  
ATOM    903  CEN ALA A 133      15.822  50.060   0.681  1.00  0.00           X  
ATOM    904  H   ALA A 133      13.506  48.233  -0.278  1.00  0.00           H  
ATOM    905  N   PRO A 134      16.811  47.235  -1.259  1.00  0.00           N  
ATOM    906  CA  PRO A 134      17.330  45.879  -1.215  1.00  0.00           C  
ATOM    907  C   PRO A 134      18.632  45.876  -0.408  1.00  0.00           C  
ATOM    908  O   PRO A 134      19.628  45.269  -0.788  1.00  0.00           O  
ATOM    909  CB  PRO A 134      17.542  45.497  -2.689  1.00  0.00           C  
ATOM    910  CEN PRO A 134      16.966  47.156  -3.004  1.00  0.00           X  
ATOM    911  N   GLY A 135      18.625  46.590   0.714  1.00  0.00           N  
ATOM    912  CA  GLY A 135      19.782  46.675   1.593  1.00  0.00           C  
ATOM    913  C   GLY A 135      19.774  45.486   2.543  1.00  0.00           C  
ATOM    914  O   GLY A 135      18.700  45.031   2.921  1.00  0.00           O  
ATOM    915  CEN GLY A 135      19.782  46.675   1.594  1.00  0.00           X  
ATOM    916  H   GLY A 135      17.732  46.866   1.097  1.00  0.00           H  
ATOM    917  N   THR A 136      20.945  45.009   2.959  1.00  0.00           N  
ATOM    918  CA  THR A 136      21.047  43.906   3.924  1.00  0.00           C  
ATOM    919  C   THR A 136      21.919  44.347   5.088  1.00  0.00           C  
ATOM    920  O   THR A 136      23.076  44.724   4.913  1.00  0.00           O  
ATOM    921  CB  THR A 136      21.638  42.630   3.296  1.00  0.00           C  
ATOM    922  CEN THR A 136      21.622  42.194   2.907  1.00  0.00           X  
ATOM    923  H   THR A 136      21.786  45.530   2.761  1.00  0.00           H  
ATOM    924  N   SER A 137      21.300  44.336   6.260  1.00  0.00           N  
ATOM    925  CA  SER A 137      21.835  44.755   7.549  1.00  0.00           C  
ATOM    926  C   SER A 137      22.369  43.564   8.356  1.00  0.00           C  
ATOM    927  O   SER A 137      22.008  42.423   8.100  1.00  0.00           O  
ATOM    928  CB  SER A 137      20.767  45.491   8.334  1.00  0.00           C  
ATOM    929  CEN SER A 137      20.274  45.619   8.523  1.00  0.00           X  
ATOM    930  H   SER A 137      20.377  43.924   6.294  1.00  0.00           H  
ATOM    931  N   GLU A 138      23.133  43.907   9.402  1.00  0.00           N  
ATOM    932  CA  GLU A 138      23.639  43.040  10.485  1.00  0.00           C  
ATOM    933  C   GLU A 138      24.553  41.856  10.110  1.00  0.00           C  
ATOM    934  O   GLU A 138      24.591  40.798  10.726  1.00  0.00           O  
ATOM    935  CB  GLU A 138      22.443  42.493  11.267  1.00  0.00           C  
ATOM    936  CEN GLU A 138      21.373  42.591  12.589  1.00  0.00           X  
ATOM    937  H   GLU A 138      23.223  44.897   9.566  1.00  0.00           H  
ATOM    938  N   SER A 139      25.362  42.112   9.081  1.00  0.00           N  
ATOM    939  CA  SER A 139      26.438  41.230   8.607  1.00  0.00           C  
ATOM    940  C   SER A 139      26.681  39.897   9.346  1.00  0.00           C  
ATOM    941  O   SER A 139      27.227  39.880  10.446  1.00  0.00           O  
ATOM    942  CB  SER A 139      27.728  42.028   8.611  1.00  0.00           C  
ATOM    943  CEN SER A 139      28.106  42.381   8.778  1.00  0.00           X  
ATOM    944  H   SER A 139      25.691  43.066   9.072  1.00  0.00           H  
ATOM    945  N   ALA A 140      26.481  38.778   8.647  1.00  0.00           N  
ATOM    946  CA  ALA A 140      26.629  37.442   9.223  1.00  0.00           C  
ATOM    947  C   ALA A 140      27.010  36.444   8.116  1.00  0.00           C  
ATOM    948  O   ALA A 140      26.416  36.402   7.042  1.00  0.00           O  
ATOM    949  CB  ALA A 140      25.350  37.015   9.928  1.00  0.00           C  
ATOM    950  CEN ALA A 140      25.351  37.015   9.927  1.00  0.00           X  
ATOM    951  H   ALA A 140      26.471  38.835   7.641  1.00  0.00           H  
ATOM    952  N   THR A 141      28.084  35.719   8.401  1.00  0.00           N  
ATOM    953  CA  THR A 141      28.754  34.636   7.667  1.00  0.00           C  
ATOM    954  C   THR A 141      28.527  33.211   8.205  1.00  0.00           C  
ATOM    955  O   THR A 141      28.225  33.045   9.387  1.00  0.00           O  
ATOM    956  CB  THR A 141      30.272  34.888   7.624  1.00  0.00           C  
ATOM    957  CEN THR A 141      30.735  35.219   7.489  1.00  0.00           X  
ATOM    958  H   THR A 141      28.575  35.987   9.239  1.00  0.00           H  
ATOM    959  N   PRO A 142      28.703  32.178   7.351  1.00  0.00           N  
ATOM    960  CA  PRO A 142      28.610  30.764   7.718  1.00  0.00           C  
ATOM    961  C   PRO A 142      29.689  30.327   8.721  1.00  0.00           C  
ATOM    962  O   PRO A 142      30.817  30.817   8.696  1.00  0.00           O  
ATOM    963  CB  PRO A 142      28.752  30.034   6.372  1.00  0.00           C  
ATOM    964  CEN PRO A 142      28.995  31.679   5.723  1.00  0.00           X  
ATOM    965  N   GLU A 143      29.359  29.339   9.551  1.00  0.00           N  
ATOM    966  CA  GLU A 143      30.274  28.755  10.536  1.00  0.00           C  
ATOM    967  C   GLU A 143      31.039  27.581   9.912  1.00  0.00           C  
ATOM    968  O   GLU A 143      30.513  26.799   9.117  1.00  0.00           O  
ATOM    969  CB  GLU A 143      29.512  28.295  11.781  1.00  0.00           C  
ATOM    970  CEN GLU A 143      29.007  28.562  13.386  1.00  0.00           X  
ATOM    971  H   GLU A 143      28.492  28.846   9.395  1.00  0.00           H  
ATOM    972  N   SER A 144      32.317  27.529  10.256  1.00  0.00           N  
ATOM    973  CA  SER A 144      33.286  26.510   9.878  1.00  0.00           C  
ATOM    974  C   SER A 144      33.348  25.380  10.905  1.00  0.00           C  
ATOM    975  O   SER A 144      33.099  25.599  12.086  1.00  0.00           O  
ATOM    976  CB  SER A 144      34.654  27.140   9.702  1.00  0.00           C  
ATOM    977  CEN SER A 144      35.074  27.474   9.789  1.00  0.00           X  
ATOM    978  H   SER A 144      32.641  28.262  10.873  1.00  0.00           H  
ATOM    979  N   GLY A 145      33.784  24.195  10.482  1.00  0.00           N  
ATOM    980  CA  GLY A 145      33.981  23.048  11.364  1.00  0.00           C  
ATOM    981  C   GLY A 145      35.063  22.130  10.789  1.00  0.00           C  
ATOM    982  O   GLY A 145      34.986  21.812   9.601  1.00  0.00           O  
ATOM    983  CEN GLY A 145      33.981  23.048  11.364  1.00  0.00           X  
ATOM    984  H   GLY A 145      34.074  24.100   9.518  1.00  0.00           H  
ATOM    985  N   PRO A 146      36.067  21.696  11.574  1.00  0.00           N  
ATOM    986  CA  PRO A 146      37.165  20.881  11.067  1.00  0.00           C  
ATOM    987  C   PRO A 146      36.635  19.467  10.798  1.00  0.00           C  
ATOM    988  O   PRO A 146      36.956  18.512  11.503  1.00  0.00           O  
ATOM    989  CB  PRO A 146      38.227  20.918  12.178  1.00  0.00           C  
ATOM    990  CEN PRO A 146      37.022  21.920  13.033  1.00  0.00           X  
ATOM    991  N   GLY A 147      35.745  19.351   9.812  1.00  0.00           N  
ATOM    992  CA  GLY A 147      35.117  18.092   9.427  1.00  0.00           C  
ATOM    993  C   GLY A 147      36.182  17.090   8.987  1.00  0.00           C  
ATOM    994  O   GLY A 147      37.227  17.478   8.474  1.00  0.00           O  
ATOM    995  CEN GLY A 147      35.117  18.091   9.427  1.00  0.00           X  
ATOM    996  H   GLY A 147      35.601  20.152   9.216  1.00  0.00           H  
ATOM    997  N   SER A 148      35.907  15.815   9.237  1.00  0.00           N  
ATOM    998  CA  SER A 148      36.714  14.639   8.922  1.00  0.00           C  
ATOM    999  C   SER A 148      36.463  13.995   7.549  1.00  0.00           C  
ATOM   1000  O   SER A 148      35.325  13.864   7.103  1.00  0.00           O  
ATOM   1001  CB  SER A 148      36.501  13.603  10.009  1.00  0.00           C  
ATOM   1002  CEN SER A 148      36.243  13.306  10.384  1.00  0.00           X  
ATOM   1003  H   SER A 148      35.085  15.618   9.786  1.00  0.00           H  
ATOM   1004  N   GLU A 149      37.535  13.485   6.941  1.00  0.00           N  
ATOM   1005  CA  GLU A 149      37.509  12.706   5.694  1.00  0.00           C  
ATOM   1006  C   GLU A 149      37.098  11.239   5.990  1.00  0.00           C  
ATOM   1007  O   GLU A 149      37.236  10.811   7.142  1.00  0.00           O  
ATOM   1008  CB  GLU A 149      38.873  12.754   5.001  1.00  0.00           C  
ATOM   1009  CEN GLU A 149      39.902  13.407   3.810  1.00  0.00           X  
ATOM   1010  H   GLU A 149      38.387  13.420   7.480  1.00  0.00           H  
ATOM   1011  N   PRO A 150      36.622  10.429   5.019  1.00  0.00           N  
ATOM   1012  CA  PRO A 150      36.377  10.755   3.620  1.00  0.00           C  
ATOM   1013  C   PRO A 150      34.891  10.953   3.290  1.00  0.00           C  
ATOM   1014  O   PRO A 150      33.987  10.534   4.012  1.00  0.00           O  
ATOM   1015  CB  PRO A 150      36.974   9.556   2.865  1.00  0.00           C  
ATOM   1016  CEN PRO A 150      37.270   8.916   4.505  1.00  0.00           X  
ATOM   1017  N   ALA A 151      34.650  11.497   2.101  1.00  0.00           N  
ATOM   1018  CA  ALA A 151      33.307  11.728   1.611  1.00  0.00           C  
ATOM   1019  C   ALA A 151      32.743  10.393   1.100  1.00  0.00           C  
ATOM   1020  O   ALA A 151      32.579  10.192  -0.104  1.00  0.00           O  
ATOM   1021  CB  ALA A 151      33.302  12.790   0.521  1.00  0.00           C  
ATOM   1022  CEN ALA A 151      33.301  12.789   0.522  1.00  0.00           X  
ATOM   1023  H   ALA A 151      35.398  11.529   1.424  1.00  0.00           H  
ATOM   1024  N   THR A 152      32.395   9.469   1.994  1.00  0.00           N  
ATOM   1025  CA  THR A 152      31.931   8.161   1.532  1.00  0.00           C  
ATOM   1026  C   THR A 152      30.410   8.224   1.565  1.00  0.00           C  
ATOM   1027  O   THR A 152      29.759   7.608   2.403  1.00  0.00           O  
ATOM   1028  CB  THR A 152      32.437   6.997   2.405  1.00  0.00           C  
ATOM   1029  CEN THR A 152      32.868   6.672   2.628  1.00  0.00           X  
ATOM   1030  H   THR A 152      32.206   9.746   2.947  1.00  0.00           H  
ATOM   1031  N   SER A 153      29.883   9.087   0.691  1.00  0.00           N  
ATOM   1032  CA  SER A 153      28.470   9.334   0.476  1.00  0.00           C  
ATOM   1033  C   SER A 153      27.826   8.002   0.140  1.00  0.00           C  
ATOM   1034  O   SER A 153      28.464   7.138  -0.467  1.00  0.00           O  
ATOM   1035  CB  SER A 153      28.251  10.348  -0.630  1.00  0.00           C  
ATOM   1036  CEN SER A 153      28.337  10.622  -1.092  1.00  0.00           X  
ATOM   1037  H   SER A 153      30.524   9.500   0.029  1.00  0.00           H  
ATOM   1038  N   GLY A 154      26.583   7.826   0.579  1.00  0.00           N  
ATOM   1039  CA  GLY A 154      25.836   6.617   0.328  1.00  0.00           C  
ATOM   1040  C   GLY A 154      25.611   6.505  -1.170  1.00  0.00           C  
ATOM   1041  O   GLY A 154      25.307   7.483  -1.839  1.00  0.00           O  
ATOM   1042  CEN GLY A 154      25.835   6.616   0.328  1.00  0.00           X  
ATOM   1043  H   GLY A 154      26.082   8.622   0.954  1.00  0.00           H  
ATOM   1044  N   SER A 155      25.757   5.299  -1.710  1.00  0.00           N  
ATOM   1045  CA  SER A 155      25.561   5.118  -3.139  1.00  0.00           C  
ATOM   1046  C   SER A 155      24.059   5.220  -3.353  1.00  0.00           C  
ATOM   1047  O   SER A 155      23.379   4.215  -3.573  1.00  0.00           O  
ATOM   1048  CB  SER A 155      26.112   3.789  -3.619  1.00  0.00           C  
ATOM   1049  CEN SER A 155      26.253   3.264  -3.608  1.00  0.00           X  
ATOM   1050  H   SER A 155      25.696   4.494  -1.104  1.00  0.00           H  
ATOM   1051  N   GLU A 156      23.524   6.428  -3.177  1.00  0.00           N  
ATOM   1052  CA  GLU A 156      22.108   6.699  -3.341  1.00  0.00           C  
ATOM   1053  C   GLU A 156      21.784   6.206  -4.741  1.00  0.00           C  
ATOM   1054  O   GLU A 156      22.605   6.354  -5.642  1.00  0.00           O  
ATOM   1055  CB  GLU A 156      21.777   8.184  -3.170  1.00  0.00           C  
ATOM   1056  CEN GLU A 156      21.168   9.461  -2.222  1.00  0.00           X  
ATOM   1057  H   GLU A 156      24.136   7.225  -3.268  1.00  0.00           H  
ATOM   1058  N   THR A 157      20.680   5.483  -4.903  1.00  0.00           N  
ATOM   1059  CA  THR A 157      20.245   4.979  -6.207  1.00  0.00           C  
ATOM   1060  C   THR A 157      19.480   6.110  -6.898  1.00  0.00           C  
ATOM   1061  O   THR A 157      18.755   6.834  -6.207  1.00  0.00           O  
ATOM   1062  CB  THR A 157      19.351   3.730  -6.091  1.00  0.00           C  
ATOM   1063  CEN THR A 157      19.261   3.176  -5.931  1.00  0.00           X  
ATOM   1064  H   THR A 157      20.027   5.403  -4.139  1.00  0.00           H  
ATOM   1065  N   PRO A 158      19.688   6.335  -8.209  1.00  0.00           N  
ATOM   1066  CA  PRO A 158      18.966   7.371  -8.923  1.00  0.00           C  
ATOM   1067  C   PRO A 158      17.468   7.191  -8.685  1.00  0.00           C  
ATOM   1068  O   PRO A 158      16.966   6.071  -8.648  1.00  0.00           O  
ATOM   1069  CB  PRO A 158      19.361   7.173 -10.396  1.00  0.00           C  
ATOM   1070  CEN PRO A 158      20.305   5.798  -9.759  1.00  0.00           X  
ATOM   1071  N   GLY A 159      16.749   8.299  -8.539  1.00  0.00           N  
ATOM   1072  CA  GLY A 159      15.323   8.291  -8.215  1.00  0.00           C  
ATOM   1073  C   GLY A 159      14.912   8.067  -6.761  1.00  0.00           C  
ATOM   1074  O   GLY A 159      13.727   8.199  -6.484  1.00  0.00           O  
ATOM   1075  CEN GLY A 159      15.322   8.291  -8.215  1.00  0.00           X  
ATOM   1076  H   GLY A 159      17.134   9.160  -8.902  1.00  0.00           H  
ATOM   1077  N   MET A 160      15.826   7.796  -5.818  1.00  0.00           N  
ATOM   1078  CA  MET A 160      15.401   7.517  -4.433  1.00  0.00           C  
ATOM   1079  C   MET A 160      14.597   8.686  -3.844  1.00  0.00           C  
ATOM   1080  O   MET A 160      13.697   8.448  -3.060  1.00  0.00           O  
ATOM   1081  CB  MET A 160      16.617   7.224  -3.557  1.00  0.00           C  
ATOM   1082  CEN MET A 160      17.438   5.932  -2.698  1.00  0.00           X  
ATOM   1083  H   MET A 160      16.794   7.697  -6.088  1.00  0.00           H  
ATOM   1084  N   TYR A 161      14.861   9.922  -4.277  1.00  0.00           N  
ATOM   1085  CA  TYR A 161      14.146  11.107  -3.783  1.00  0.00           C  
ATOM   1086  C   TYR A 161      12.632  11.071  -4.037  1.00  0.00           C  
ATOM   1087  O   TYR A 161      11.865  11.265  -3.108  1.00  0.00           O  
ATOM   1088  CB  TYR A 161      14.738  12.367  -4.418  1.00  0.00           C  
ATOM   1089  CEN TYR A 161      15.866  13.658  -4.056  1.00  0.00           X  
ATOM   1090  H   TYR A 161      15.611  10.059  -4.938  1.00  0.00           H  
ATOM   1091  N   GLY A 162      12.201  10.832  -5.284  1.00  0.00           N  
ATOM   1092  CA  GLY A 162      10.777  10.790  -5.636  1.00  0.00           C  
ATOM   1093  C   GLY A 162      10.029   9.780  -4.775  1.00  0.00           C  
ATOM   1094  O   GLY A 162       9.131  10.165  -4.037  1.00  0.00           O  
ATOM   1095  CEN GLY A 162      10.776  10.790  -5.636  1.00  0.00           X  
ATOM   1096  H   GLY A 162      12.876  10.556  -5.983  1.00  0.00           H  
ATOM   1097  N   LYS A 163      10.531   8.534  -4.748  1.00  0.00           N  
ATOM   1098  CA  LYS A 163       9.896   7.410  -4.035  1.00  0.00           C  
ATOM   1099  C   LYS A 163       9.462   7.766  -2.608  1.00  0.00           C  
ATOM   1100  O   LYS A 163       8.407   7.363  -2.149  1.00  0.00           O  
ATOM   1101  CB  LYS A 163      10.845   6.211  -3.995  1.00  0.00           C  
ATOM   1102  CEN LYS A 163      11.390   4.308  -4.743  1.00  0.00           X  
ATOM   1103  H   LYS A 163      11.382   8.349  -5.257  1.00  0.00           H  
ATOM   1104  N   LEU A 164      10.320   8.485  -1.894  1.00  0.00           N  
ATOM   1105  CA  LEU A 164      10.078   8.949  -0.538  1.00  0.00           C  
ATOM   1106  C   LEU A 164       8.901   9.916  -0.440  1.00  0.00           C  
ATOM   1107  O   LEU A 164       8.077   9.769   0.452  1.00  0.00           O  
ATOM   1108  CB  LEU A 164      11.348   9.608   0.014  1.00  0.00           C  
ATOM   1109  CEN LEU A 164      12.428   9.132   1.003  1.00  0.00           X  
ATOM   1110  H   LEU A 164      11.190   8.740  -2.336  1.00  0.00           H  
ATOM   1111  N   ASN A 165       8.836  10.904  -1.339  1.00  0.00           N  
ATOM   1112  CA  ASN A 165       7.753  11.882  -1.316  1.00  0.00           C  
ATOM   1113  C   ASN A 165       6.425  11.200  -1.636  1.00  0.00           C  
ATOM   1114  O   ASN A 165       5.464  11.444  -0.919  1.00  0.00           O  
ATOM   1115  CB  ASN A 165       8.009  13.027  -2.278  1.00  0.00           C  
ATOM   1116  CEN ASN A 165       8.437  13.985  -2.257  1.00  0.00           X  
ATOM   1117  H   ASN A 165       9.431  10.870  -2.155  1.00  0.00           H  
ATOM   1118  N   ASP A 166       6.419  10.297  -2.620  1.00  0.00           N  
ATOM   1119  CA  ASP A 166       5.204   9.606  -3.062  1.00  0.00           C  
ATOM   1120  C   ASP A 166       4.652   8.716  -1.928  1.00  0.00           C  
ATOM   1121  O   ASP A 166       3.485   8.819  -1.562  1.00  0.00           O  
ATOM   1122  CB  ASP A 166       5.484   8.769  -4.313  1.00  0.00           C  
ATOM   1123  CEN ASP A 166       5.391   8.817  -5.326  1.00  0.00           X  
ATOM   1124  H   ASP A 166       7.257  10.157  -3.169  1.00  0.00           H  
ATOM   1125  N   LEU A 167       5.526   7.954  -1.258  1.00  0.00           N  
ATOM   1126  CA  LEU A 167       5.152   7.105  -0.126  1.00  0.00           C  
ATOM   1127  C   LEU A 167       4.625   7.895   1.087  1.00  0.00           C  
ATOM   1128  O   LEU A 167       3.635   7.508   1.712  1.00  0.00           O  
ATOM   1129  CB  LEU A 167       6.357   6.252   0.289  1.00  0.00           C  
ATOM   1130  CEN LEU A 167       6.722   4.774   0.053  1.00  0.00           X  
ATOM   1131  H   LEU A 167       6.460   7.870  -1.633  1.00  0.00           H  
ATOM   1132  N   LEU A 168       5.314   8.976   1.466  1.00  0.00           N  
ATOM   1133  CA  LEU A 168       4.901   9.825   2.584  1.00  0.00           C  
ATOM   1134  C   LEU A 168       3.513  10.428   2.329  1.00  0.00           C  
ATOM   1135  O   LEU A 168       2.670  10.422   3.226  1.00  0.00           O  
ATOM   1136  CB  LEU A 168       5.934  10.934   2.819  1.00  0.00           C  
ATOM   1137  CEN LEU A 168       7.029  11.134   3.884  1.00  0.00           X  
ATOM   1138  H   LEU A 168       6.120   9.238   0.917  1.00  0.00           H  
ATOM   1139  N   GLU A 169       3.283  10.937   1.119  1.00  0.00           N  
ATOM   1140  CA  GLU A 169       2.022  11.553   0.699  1.00  0.00           C  
ATOM   1141  C   GLU A 169       0.866  10.547   0.763  1.00  0.00           C  
ATOM   1142  O   GLU A 169      -0.188  10.876   1.317  1.00  0.00           O  
ATOM   1143  CB  GLU A 169       2.149  12.119  -0.717  1.00  0.00           C  
ATOM   1144  CEN GLU A 169       2.399  13.443  -1.761  1.00  0.00           X  
ATOM   1145  H   GLU A 169       3.995  10.833   0.409  1.00  0.00           H  
ATOM   1146  N   ASP A 170       1.082   9.316   0.299  1.00  0.00           N  
ATOM   1147  CA  ASP A 170       0.071   8.258   0.320  1.00  0.00           C  
ATOM   1148  C   ASP A 170      -0.292   7.879   1.764  1.00  0.00           C  
ATOM   1149  O   ASP A 170      -1.467   7.827   2.136  1.00  0.00           O  
ATOM   1150  CB  ASP A 170       0.566   7.027  -0.444  1.00  0.00           C  
ATOM   1151  CEN ASP A 170       0.489   6.589  -1.361  1.00  0.00           X  
ATOM   1152  H   ASP A 170       1.947   9.127  -0.187  1.00  0.00           H  
ATOM   1153  N   LEU A 171       0.700   7.737   2.645  1.00  0.00           N  
ATOM   1154  CA  LEU A 171       0.440   7.446   4.057  1.00  0.00           C  
ATOM   1155  C   LEU A 171      -0.364   8.561   4.759  1.00  0.00           C  
ATOM   1156  O   LEU A 171      -1.347   8.283   5.456  1.00  0.00           O  
ATOM   1157  CB  LEU A 171       1.770   7.214   4.786  1.00  0.00           C  
ATOM   1158  CEN LEU A 171       2.489   5.940   5.267  1.00  0.00           X  
ATOM   1159  H   LEU A 171       1.649   7.782   2.305  1.00  0.00           H  
ATOM   1160  N   GLN A 172      -0.011   9.830   4.543  1.00  0.00           N  
ATOM   1161  CA  GLN A 172      -0.757  10.961   5.105  1.00  0.00           C  
ATOM   1162  C   GLN A 172      -2.214  11.007   4.631  1.00  0.00           C  
ATOM   1163  O   GLN A 172      -3.116  11.259   5.441  1.00  0.00           O  
ATOM   1164  CB  GLN A 172      -0.064  12.278   4.743  1.00  0.00           C  
ATOM   1165  CEN GLN A 172       1.005  13.528   5.328  1.00  0.00           X  
ATOM   1166  H   GLN A 172       0.737  10.015   3.892  1.00  0.00           H  
ATOM   1167  N   GLU A 173      -2.485  10.760   3.352  1.00  0.00           N  
ATOM   1168  CA  GLU A 173      -3.858  10.739   2.846  1.00  0.00           C  
ATOM   1169  C   GLU A 173      -4.670   9.595   3.486  1.00  0.00           C  
ATOM   1170  O   GLU A 173      -5.791   9.849   3.940  1.00  0.00           O  
ATOM   1171  CB  GLU A 173      -3.861  10.604   1.321  1.00  0.00           C  
ATOM   1172  CEN GLU A 173      -3.978  11.313  -0.224  1.00  0.00           X  
ATOM   1173  H   GLU A 173      -1.728  10.583   2.707  1.00  0.00           H  
ATOM   1174  N   VAL A 174      -4.092   8.392   3.666  1.00  0.00           N  
ATOM   1175  CA  VAL A 174      -4.779   7.243   4.305  1.00  0.00           C  
ATOM   1176  C   VAL A 174      -5.132   7.564   5.764  1.00  0.00           C  
ATOM   1177  O   VAL A 174      -6.243   7.264   6.209  1.00  0.00           O  
ATOM   1178  CB  VAL A 174      -3.918   5.967   4.268  1.00  0.00           C  
ATOM   1179  CEN VAL A 174      -3.864   5.343   3.981  1.00  0.00           X  
ATOM   1180  H   VAL A 174      -3.140   8.279   3.349  1.00  0.00           H  
ATOM   1181  N   LEU A 175      -4.223   8.225   6.495  1.00  0.00           N  
ATOM   1182  CA  LEU A 175      -4.440   8.625   7.896  1.00  0.00           C  
ATOM   1183  C   LEU A 175      -5.555   9.664   8.027  1.00  0.00           C  
ATOM   1184  O   LEU A 175      -6.426   9.596   8.898  1.00  0.00           O  
ATOM   1185  CB  LEU A 175      -3.138   9.171   8.497  1.00  0.00           C  
ATOM   1186  CEN LEU A 175      -2.107   8.576   9.475  1.00  0.00           X  
ATOM   1187  H   LEU A 175      -3.338   8.440   6.065  1.00  0.00           H  
ATOM   1188  N   LYS A 176      -5.567  10.632   7.118  1.00  0.00           N  
ATOM   1189  CA  LYS A 176      -6.560  11.703   7.123  1.00  0.00           C  
ATOM   1190  C   LYS A 176      -7.970  11.173   6.856  1.00  0.00           C  
ATOM   1191  O   LYS A 176      -8.911  11.590   7.532  1.00  0.00           O  
ATOM   1192  CB  LYS A 176      -6.195  12.767   6.086  1.00  0.00           C  
ATOM   1193  CEN LYS A 176      -5.405  14.683   5.660  1.00  0.00           X  
ATOM   1194  H   LYS A 176      -4.822  10.642   6.436  1.00  0.00           H  
ATOM   1195  N   ASN A 177      -8.139  10.266   5.895  1.00  0.00           N  
ATOM   1196  CA  ASN A 177      -9.437   9.673   5.576  1.00  0.00           C  
ATOM   1197  C   ASN A 177      -9.937   8.744   6.687  1.00  0.00           C  
ATOM   1198  O   ASN A 177     -11.075   8.901   7.127  1.00  0.00           O  
ATOM   1199  CB  ASN A 177      -9.387   8.926   4.256  1.00  0.00           C  
ATOM   1200  CEN ASN A 177      -9.568   9.119   3.241  1.00  0.00           X  
ATOM   1201  H   ASN A 177      -7.326   9.959   5.379  1.00  0.00           H  
ATOM   1202  N   LEU A 178      -9.082   7.870   7.216  1.00  0.00           N  
ATOM   1203  CA  LEU A 178      -9.444   6.959   8.306  1.00  0.00           C  
ATOM   1204  C   LEU A 178      -9.905   7.716   9.552  1.00  0.00           C  
ATOM   1205  O   LEU A 178     -10.995   7.453  10.065  1.00  0.00           O  
ATOM   1206  CB  LEU A 178      -8.257   6.051   8.650  1.00  0.00           C  
ATOM   1207  CEN LEU A 178      -7.947   4.574   8.343  1.00  0.00           X  
ATOM   1208  H   LEU A 178      -8.131   7.852   6.880  1.00  0.00           H  
ATOM   1209  N   HIS A 179      -9.142   8.725   9.968  1.00  0.00           N  
ATOM   1210  CA  HIS A 179      -9.527   9.618  11.057  1.00  0.00           C  
ATOM   1211  C   HIS A 179     -10.880  10.302  10.788  1.00  0.00           C  
ATOM   1212  O   HIS A 179     -11.850  10.089  11.517  1.00  0.00           O  
ATOM   1213  CB  HIS A 179      -8.441  10.674  11.286  1.00  0.00           C  
ATOM   1214  CEN HIS A 179      -7.304  10.866  12.123  1.00  0.00           X  
ATOM   1215  H   HIS A 179      -8.200   8.785   9.604  1.00  0.00           H  
ATOM   1216  N   LYS A 180     -10.995  11.093   9.704  1.00  0.00           N  
ATOM   1217  CA  LYS A 180     -12.217  11.867   9.393  1.00  0.00           C  
ATOM   1218  C   LYS A 180     -13.480  10.995   9.345  1.00  0.00           C  
ATOM   1219  O   LYS A 180     -14.559  11.478   9.692  1.00  0.00           O  
ATOM   1220  CB  LYS A 180     -12.051  12.601   8.061  1.00  0.00           C  
ATOM   1221  CEN LYS A 180     -11.684  14.408   7.025  1.00  0.00           X  
ATOM   1222  H   LYS A 180     -10.207  11.135   9.074  1.00  0.00           H  
ATOM   1223  N   ASN A 181     -13.361   9.735   8.920  1.00  0.00           N  
ATOM   1224  CA  ASN A 181     -14.481   8.797   8.827  1.00  0.00           C  
ATOM   1225  C   ASN A 181     -14.955   8.256  10.189  1.00  0.00           C  
ATOM   1226  O   ASN A 181     -16.126   7.889  10.322  1.00  0.00           O  
ATOM   1227  CB  ASN A 181     -14.130   7.640   7.911  1.00  0.00           C  
ATOM   1228  CEN ASN A 181     -14.213   7.395   6.894  1.00  0.00           X  
ATOM   1229  H   ASN A 181     -12.451   9.424   8.611  1.00  0.00           H  
ATOM   1230  N   ASP A 182     -14.102   8.257  11.222  1.00  0.00           N  
ATOM   1231  CA  ASP A 182     -14.392   7.684  12.543  1.00  0.00           C  
ATOM   1232  C   ASP A 182     -15.306   8.561  13.422  1.00  0.00           C  
ATOM   1233  O   ASP A 182     -14.914   9.100  14.464  1.00  0.00           O  
ATOM   1234  CB  ASP A 182     -13.079   7.413  13.283  1.00  0.00           C  
ATOM   1235  CEN ASP A 182     -12.422   6.656  13.462  1.00  0.00           X  
ATOM   1236  H   ASP A 182     -13.158   8.576  11.064  1.00  0.00           H  
ATOM   1237  N   ARG A 183     -16.582   8.689  13.042  1.00  0.00           N  
ATOM   1238  CA  ARG A 183     -17.549   9.493  13.813  1.00  0.00           C  
ATOM   1239  C   ARG A 183     -18.527   8.705  14.673  1.00  0.00           C  
ATOM   1240  O   ARG A 183     -19.127   9.325  15.545  1.00  0.00           O  
ATOM   1241  CB  ARG A 183     -18.310  10.449  12.906  1.00  0.00           C  
ATOM   1242  CEN ARG A 183     -18.940  12.512  11.682  1.00  0.00           X  
ATOM   1243  H   ARG A 183     -16.868   8.147  12.239  1.00  0.00           H  
ATOM   1244  N   SER A 184     -18.703   7.387  14.507  1.00  0.00           N  
ATOM   1245  CA  SER A 184     -19.745   6.680  15.288  1.00  0.00           C  
ATOM   1246  C   SER A 184     -19.506   5.218  15.705  1.00  0.00           C  
ATOM   1247  O   SER A 184     -20.435   4.600  16.217  1.00  0.00           O  
ATOM   1248  CB  SER A 184     -21.040   6.743  14.503  1.00  0.00           C  
ATOM   1249  CEN SER A 184     -21.375   6.739  14.074  1.00  0.00           X  
ATOM   1250  H   SER A 184     -18.182   6.902  13.790  1.00  0.00           H  
ATOM   1251  N   GLY A 185     -18.295   4.650  15.587  1.00  0.00           N  
ATOM   1252  CA  GLY A 185     -18.068   3.228  15.914  1.00  0.00           C  
ATOM   1253  C   GLY A 185     -16.630   2.864  16.289  1.00  0.00           C  
ATOM   1254  O   GLY A 185     -15.867   2.457  15.413  1.00  0.00           O  
ATOM   1255  CEN GLY A 185     -18.068   3.228  15.914  1.00  0.00           X  
ATOM   1256  H   GLY A 185     -17.534   5.170  15.175  1.00  0.00           H  
ATOM   1257  N   LYS A 186     -16.279   3.041  17.572  1.00  0.00           N  
ATOM   1258  CA  LYS A 186     -14.945   2.847  18.173  1.00  0.00           C  
ATOM   1259  C   LYS A 186     -14.169   1.606  17.727  1.00  0.00           C  
ATOM   1260  O   LYS A 186     -12.953   1.682  17.618  1.00  0.00           O  
ATOM   1261  CB  LYS A 186     -15.081   2.816  19.696  1.00  0.00           C  
ATOM   1262  CEN LYS A 186     -14.883   3.812  21.552  1.00  0.00           X  
ATOM   1263  H   LYS A 186     -16.967   3.496  18.156  1.00  0.00           H  
ATOM   1264  N   ASP A 187     -14.844   0.492  17.470  1.00  0.00           N  
ATOM   1265  CA  ASP A 187     -14.160  -0.698  16.952  1.00  0.00           C  
ATOM   1266  C   ASP A 187     -13.457  -0.416  15.613  1.00  0.00           C  
ATOM   1267  O   ASP A 187     -12.312  -0.800  15.398  1.00  0.00           O  
ATOM   1268  CB  ASP A 187     -15.153  -1.851  16.789  1.00  0.00           C  
ATOM   1269  CEN ASP A 187     -15.479  -2.681  17.280  1.00  0.00           X  
ATOM   1270  H   ASP A 187     -15.747   0.367  17.904  1.00  0.00           H  
ATOM   1271  N   ASN A 188     -14.096   0.371  14.746  1.00  0.00           N  
ATOM   1272  CA  ASN A 188     -13.516   0.755  13.461  1.00  0.00           C  
ATOM   1273  C   ASN A 188     -12.334   1.723  13.590  1.00  0.00           C  
ATOM   1274  O   ASN A 188     -11.380   1.642  12.824  1.00  0.00           O  
ATOM   1275  CB  ASN A 188     -14.575   1.357  12.555  1.00  0.00           C  
ATOM   1276  CEN ASN A 188     -15.253   1.033  11.822  1.00  0.00           X  
ATOM   1277  H   ASN A 188     -15.041   0.646  14.968  1.00  0.00           H  
ATOM   1278  N   ILE A 189     -12.412   2.672  14.533  1.00  0.00           N  
ATOM   1279  CA  ILE A 189     -11.308   3.599  14.797  1.00  0.00           C  
ATOM   1280  C   ILE A 189     -10.082   2.821  15.267  1.00  0.00           C  
ATOM   1281  O   ILE A 189      -9.001   3.053  14.741  1.00  0.00           O  
ATOM   1282  CB  ILE A 189     -11.681   4.654  15.854  1.00  0.00           C  
ATOM   1283  CEN ILE A 189     -12.142   5.628  16.019  1.00  0.00           X  
ATOM   1284  H   ILE A 189     -13.228   2.694  15.128  1.00  0.00           H  
ATOM   1285  N   HIS A 190     -10.244   1.869  16.190  1.00  0.00           N  
ATOM   1286  CA  HIS A 190      -9.125   1.054  16.658  1.00  0.00           C  
ATOM   1287  C   HIS A 190      -8.522   0.211  15.523  1.00  0.00           C  
ATOM   1288  O   HIS A 190      -7.300   0.148  15.390  1.00  0.00           O  
ATOM   1289  CB  HIS A 190      -9.571   0.144  17.807  1.00  0.00           C  
ATOM   1290  CEN HIS A 190      -9.574   0.155  19.232  1.00  0.00           X  
ATOM   1291  H   HIS A 190     -11.162   1.680  16.565  1.00  0.00           H  
ATOM   1292  N   ASP A 191      -9.362  -0.399  14.683  1.00  0.00           N  
ATOM   1293  CA  ASP A 191      -8.893  -1.218  13.561  1.00  0.00           C  
ATOM   1294  C   ASP A 191      -8.102  -0.385  12.547  1.00  0.00           C  
ATOM   1295  O   ASP A 191      -7.054  -0.819  12.071  1.00  0.00           O  
ATOM   1296  CB  ASP A 191     -10.075  -1.900  12.869  1.00  0.00           C  
ATOM   1297  CEN ASP A 191     -10.568  -2.792  12.854  1.00  0.00           X  
ATOM   1298  H   ASP A 191     -10.353  -0.371  14.870  1.00  0.00           H  
ATOM   1299  N   VAL A 192      -8.558   0.836  12.259  1.00  0.00           N  
ATOM   1300  CA  VAL A 192      -7.882   1.761  11.338  1.00  0.00           C  
ATOM   1301  C   VAL A 192      -6.520   2.204  11.881  1.00  0.00           C  
ATOM   1302  O   VAL A 192      -5.559   2.248  11.118  1.00  0.00           O  
ATOM   1303  CB  VAL A 192      -8.740   3.010  11.063  1.00  0.00           C  
ATOM   1304  CEN VAL A 192      -9.119   3.329  10.583  1.00  0.00           X  
ATOM   1305  H   VAL A 192      -9.398   1.148  12.727  1.00  0.00           H  
ATOM   1306  N   ASP A 193      -6.426   2.504  13.176  1.00  0.00           N  
ATOM   1307  CA  ASP A 193      -5.191   2.915  13.856  1.00  0.00           C  
ATOM   1308  C   ASP A 193      -4.134   1.807  13.778  1.00  0.00           C  
ATOM   1309  O   ASP A 193      -3.004   2.061  13.365  1.00  0.00           O  
ATOM   1310  CB  ASP A 193      -5.474   3.276  15.316  1.00  0.00           C  
ATOM   1311  CEN ASP A 193      -5.641   4.090  15.905  1.00  0.00           X  
ATOM   1312  H   ASP A 193      -7.266   2.463  13.733  1.00  0.00           H  
ATOM   1313  N   ASN A 194      -4.528   0.557  14.051  1.00  0.00           N  
ATOM   1314  CA  ASN A 194      -3.635  -0.599  13.969  1.00  0.00           C  
ATOM   1315  C   ASN A 194      -3.131  -0.830  12.536  1.00  0.00           C  
ATOM   1316  O   ASN A 194      -1.946  -1.074  12.324  1.00  0.00           O  
ATOM   1317  CB  ASN A 194      -4.311  -1.853  14.494  1.00  0.00           C  
ATOM   1318  CEN ASN A 194      -4.398  -2.372  15.402  1.00  0.00           X  
ATOM   1319  H   ASN A 194      -5.485   0.413  14.338  1.00  0.00           H  
ATOM   1320  N   HIS A 195      -4.021  -0.760  11.540  1.00  0.00           N  
ATOM   1321  CA  HIS A 195      -3.626  -0.926  10.143  1.00  0.00           C  
ATOM   1322  C   HIS A 195      -2.632   0.152   9.704  1.00  0.00           C  
ATOM   1323  O   HIS A 195      -1.635  -0.176   9.067  1.00  0.00           O  
ATOM   1324  CB  HIS A 195      -4.858  -0.904   9.231  1.00  0.00           C  
ATOM   1325  CEN HIS A 195      -5.744  -1.836   8.619  1.00  0.00           X  
ATOM   1326  H   HIS A 195      -4.996  -0.612  11.760  1.00  0.00           H  
ATOM   1327  N   LEU A 196      -2.831   1.418  10.095  1.00  0.00           N  
ATOM   1328  CA  LEU A 196      -1.894   2.499   9.763  1.00  0.00           C  
ATOM   1329  C   LEU A 196      -0.514   2.275  10.383  1.00  0.00           C  
ATOM   1330  O   LEU A 196       0.483   2.471   9.696  1.00  0.00           O  
ATOM   1331  CB  LEU A 196      -2.464   3.848  10.221  1.00  0.00           C  
ATOM   1332  CEN LEU A 196      -3.123   5.016   9.463  1.00  0.00           X  
ATOM   1333  H   LEU A 196      -3.629   1.630  10.678  1.00  0.00           H  
ATOM   1334  N   GLN A 197      -0.440   1.860  11.649  1.00  0.00           N  
ATOM   1335  CA  GLN A 197       0.847   1.599  12.305  1.00  0.00           C  
ATOM   1336  C   GLN A 197       1.620   0.490  11.581  1.00  0.00           C  
ATOM   1337  O   GLN A 197       2.798   0.676  11.286  1.00  0.00           O  
ATOM   1338  CB  GLN A 197       0.635   1.210  13.771  1.00  0.00           C  
ATOM   1339  CEN GLN A 197       0.681   1.792  15.416  1.00  0.00           X  
ATOM   1340  H   GLN A 197      -1.292   1.707  12.168  1.00  0.00           H  
ATOM   1341  N   ASN A 198       0.947  -0.599  11.202  1.00  0.00           N  
ATOM   1342  CA  ASN A 198       1.588  -1.700  10.480  1.00  0.00           C  
ATOM   1343  C   ASN A 198       2.120  -1.253   9.104  1.00  0.00           C  
ATOM   1344  O   ASN A 198       3.242  -1.595   8.745  1.00  0.00           O  
ATOM   1345  CB  ASN A 198       0.637  -2.873  10.319  1.00  0.00           C  
ATOM   1346  CEN ASN A 198       0.390  -3.755  10.830  1.00  0.00           X  
ATOM   1347  H   ASN A 198      -0.020  -0.691  11.479  1.00  0.00           H  
ATOM   1348  N   VAL A 199       1.363  -0.426   8.369  1.00  0.00           N  
ATOM   1349  CA  VAL A 199       1.798   0.112   7.063  1.00  0.00           C  
ATOM   1350  C   VAL A 199       3.050   0.988   7.218  1.00  0.00           C  
ATOM   1351  O   VAL A 199       3.989   0.867   6.431  1.00  0.00           O  
ATOM   1352  CB  VAL A 199       0.687   0.940   6.389  1.00  0.00           C  
ATOM   1353  CEN VAL A 199       0.238   0.944   5.866  1.00  0.00           X  
ATOM   1354  H   VAL A 199       0.449  -0.176   8.719  1.00  0.00           H  
ATOM   1355  N   ILE A 200       3.115   1.848   8.239  1.00  0.00           N  
ATOM   1356  CA  ILE A 200       4.290   2.708   8.480  1.00  0.00           C  
ATOM   1357  C   ILE A 200       5.539   1.863   8.748  1.00  0.00           C  
ATOM   1358  O   ILE A 200       6.599   2.144   8.179  1.00  0.00           O  
ATOM   1359  CB  ILE A 200       4.065   3.662   9.667  1.00  0.00           C  
ATOM   1360  CEN ILE A 200       3.661   4.629   9.970  1.00  0.00           X  
ATOM   1361  H   ILE A 200       2.343   1.879   8.888  1.00  0.00           H  
ATOM   1362  N   GLU A 201       5.431   0.847   9.603  1.00  0.00           N  
ATOM   1363  CA  GLU A 201       6.545  -0.047   9.921  1.00  0.00           C  
ATOM   1364  C   GLU A 201       7.062  -0.765   8.667  1.00  0.00           C  
ATOM   1365  O   GLU A 201       8.274  -0.822   8.444  1.00  0.00           O  
ATOM   1366  CB  GLU A 201       6.122  -1.071  10.976  1.00  0.00           C  
ATOM   1367  CEN GLU A 201       6.081  -1.588  12.600  1.00  0.00           X  
ATOM   1368  H   GLU A 201       4.536   0.662  10.033  1.00  0.00           H  
ATOM   1369  N   ASP A 202       6.165  -1.222   7.792  1.00  0.00           N  
ATOM   1370  CA  ASP A 202       6.530  -1.895   6.546  1.00  0.00           C  
ATOM   1371  C   ASP A 202       7.277  -0.969   5.575  1.00  0.00           C  
ATOM   1372  O   ASP A 202       8.310  -1.361   5.009  1.00  0.00           O  
ATOM   1373  CB  ASP A 202       5.280  -2.460   5.868  1.00  0.00           C  
ATOM   1374  CEN ASP A 202       4.758  -3.331   5.784  1.00  0.00           X  
ATOM   1375  H   ASP A 202       5.189  -1.189   8.048  1.00  0.00           H  
ATOM   1376  N   ILE A 203       6.819   0.283   5.414  1.00  0.00           N  
ATOM   1377  CA  ILE A 203       7.476   1.265   4.537  1.00  0.00           C  
ATOM   1378  C   ILE A 203       8.889   1.516   5.045  1.00  0.00           C  
ATOM   1379  O   ILE A 203       9.835   1.490   4.256  1.00  0.00           O  
ATOM   1380  CB  ILE A 203       6.709   2.599   4.473  1.00  0.00           C  
ATOM   1381  CEN ILE A 203       5.913   3.148   3.969  1.00  0.00           X  
ATOM   1382  H   ILE A 203       6.034   0.570   5.978  1.00  0.00           H  
ATOM   1383  N   HIS A 204       9.064   1.712   6.348  1.00  0.00           N  
ATOM   1384  CA  HIS A 204      10.372   1.945   6.944  1.00  0.00           C  
ATOM   1385  C   HIS A 204      11.368   0.810   6.693  1.00  0.00           C  
ATOM   1386  O   HIS A 204      12.489   1.054   6.231  1.00  0.00           O  
ATOM   1387  CB  HIS A 204      10.225   2.173   8.451  1.00  0.00           C  
ATOM   1388  CEN HIS A 204      10.094   3.268   9.353  1.00  0.00           X  
ATOM   1389  H   HIS A 204       8.255   1.696   6.950  1.00  0.00           H  
ATOM   1390  N   ASP A 205      10.951  -0.433   6.891  1.00  0.00           N  
ATOM   1391  CA  ASP A 205      11.794  -1.601   6.656  1.00  0.00           C  
ATOM   1392  C   ASP A 205      12.191  -1.737   5.183  1.00  0.00           C  
ATOM   1393  O   ASP A 205      13.355  -2.019   4.863  1.00  0.00           O  
ATOM   1394  CB  ASP A 205      11.078  -2.871   7.123  1.00  0.00           C  
ATOM   1395  CEN ASP A 205      11.035  -3.496   7.926  1.00  0.00           X  
ATOM   1396  H   ASP A 205      10.032  -0.575   7.282  1.00  0.00           H  
ATOM   1397  N   PHE A 206      11.259  -1.484   4.258  1.00  0.00           N  
ATOM   1398  CA  PHE A 206      11.539  -1.568   2.827  1.00  0.00           C  
ATOM   1399  C   PHE A 206      12.596  -0.538   2.405  1.00  0.00           C  
ATOM   1400  O   PHE A 206      13.541  -0.889   1.686  1.00  0.00           O  
ATOM   1401  CB  PHE A 206      10.254  -1.367   2.023  1.00  0.00           C  
ATOM   1402  CEN PHE A 206       9.155  -2.256   1.295  1.00  0.00           X  
ATOM   1403  H   PHE A 206      10.345  -1.185   4.563  1.00  0.00           H  
ATOM   1404  N   MET A 207      12.492   0.701   2.886  1.00  0.00           N  
ATOM   1405  CA  MET A 207      13.407   1.798   2.558  1.00  0.00           C  
ATOM   1406  C   MET A 207      14.805   1.544   3.120  1.00  0.00           C  
ATOM   1407  O   MET A 207      15.804   1.827   2.453  1.00  0.00           O  
ATOM   1408  CB  MET A 207      12.858   3.120   3.091  1.00  0.00           C  
ATOM   1409  CEN MET A 207      12.152   4.643   2.582  1.00  0.00           X  
ATOM   1410  H   MET A 207      11.733   0.889   3.524  1.00  0.00           H  
ATOM   1411  N   GLN A 208      14.893   0.964   4.321  1.00  0.00           N  
ATOM   1412  CA  GLN A 208      16.167   0.624   4.940  1.00  0.00           C  
ATOM   1413  C   GLN A 208      16.877  -0.494   4.162  1.00  0.00           C  
ATOM   1414  O   GLN A 208      18.064  -0.373   3.838  1.00  0.00           O  
ATOM   1415  CB  GLN A 208      15.954   0.195   6.394  1.00  0.00           C  
ATOM   1416  CEN GLN A 208      16.043   0.721   8.056  1.00  0.00           X  
ATOM   1417  H   GLN A 208      14.042   0.799   4.837  1.00  0.00           H  
ATOM   1418  N   ALA A 209      16.143  -1.535   3.760  1.00  0.00           N  
ATOM   1419  CA  ALA A 209      16.684  -2.646   2.983  1.00  0.00           C  
ATOM   1420  C   ALA A 209      17.159  -2.213   1.583  1.00  0.00           C  
ATOM   1421  O   ALA A 209      18.235  -2.632   1.146  1.00  0.00           O  
ATOM   1422  CB  ALA A 209      15.643  -3.751   2.870  1.00  0.00           C  
ATOM   1423  CEN ALA A 209      15.643  -3.750   2.870  1.00  0.00           X  
ATOM   1424  H   ALA A 209      15.171  -1.568   4.034  1.00  0.00           H  
ATOM   1425  N   ALA A 210      16.408  -1.356   0.889  1.00  0.00           N  
ATOM   1426  CA  ALA A 210      16.768  -0.854  -0.436  1.00  0.00           C  
ATOM   1427  C   ALA A 210      18.051  -0.005  -0.391  1.00  0.00           C  
ATOM   1428  O   ALA A 210      18.932  -0.166  -1.238  1.00  0.00           O  
ATOM   1429  CB  ALA A 210      15.616  -0.051  -1.023  1.00  0.00           C  
ATOM   1430  CEN ALA A 210      15.617  -0.051  -1.023  1.00  0.00           X  
ATOM   1431  H   ALA A 210      15.532  -1.055   1.290  1.00  0.00           H  
ATOM   1432  N   ALA A 211      18.204   0.839   0.635  1.00  0.00           N  
ATOM   1433  CA  ALA A 211      19.382   1.679   0.826  1.00  0.00           C  
ATOM   1434  C   ALA A 211      20.637   0.851   1.150  1.00  0.00           C  
ATOM   1435  O   ALA A 211      21.702   1.083   0.574  1.00  0.00           O  
ATOM   1436  CB  ALA A 211      19.118   2.699   1.925  1.00  0.00           C  
ATOM   1437  CEN ALA A 211      19.119   2.698   1.924  1.00  0.00           X  
ATOM   1438  H   ALA A 211      17.454   0.910   1.307  1.00  0.00           H  
ATOM   1439  N   ALA A 212      20.523  -0.152   2.024  1.00  0.00           N  
ATOM   1440  CA  ALA A 212      21.658  -0.983   2.421  1.00  0.00           C  
ATOM   1441  C   ALA A 212      22.199  -1.793   1.233  1.00  0.00           C  
ATOM   1442  O   ALA A 212      23.411  -1.838   1.009  1.00  0.00           O  
ATOM   1443  CB  ALA A 212      21.260  -1.908   3.562  1.00  0.00           C  
ATOM   1444  CEN ALA A 212      21.261  -1.908   3.561  1.00  0.00           X  
ATOM   1445  H   ALA A 212      19.624  -0.339   2.443  1.00  0.00           H  
ATOM   1446  N   ALA A 213      21.314  -2.363   0.408  1.00  0.00           N  
ATOM   1447  CA  ALA A 213      21.701  -3.063  -0.815  1.00  0.00           C  
ATOM   1448  C   ALA A 213      22.562  -2.193  -1.745  1.00  0.00           C  
ATOM   1449  O   ALA A 213      23.619  -2.643  -2.199  1.00  0.00           O  
ATOM   1450  CB  ALA A 213      20.458  -3.549  -1.547  1.00  0.00           C  
ATOM   1451  CEN ALA A 213      20.459  -3.549  -1.547  1.00  0.00           X  
ATOM   1452  H   ALA A 213      20.335  -2.336   0.654  1.00  0.00           H  
ATOM   1453  N   ALA A 214      22.150  -0.948  -2.002  1.00  0.00           N  
ATOM   1454  CA  ALA A 214      22.854  -0.028  -2.893  1.00  0.00           C  
ATOM   1455  C   ALA A 214      24.230   0.374  -2.337  1.00  0.00           C  
ATOM   1456  O   ALA A 214      25.194   0.484  -3.098  1.00  0.00           O  
ATOM   1457  CB  ALA A 214      22.001   1.206  -3.145  1.00  0.00           C  
ATOM   1458  CEN ALA A 214      22.002   1.206  -3.145  1.00  0.00           X  
ATOM   1459  H   ALA A 214      21.292  -0.629  -1.572  1.00  0.00           H  
ATOM   1460  N   ASN A 215      24.348   0.546  -1.016  1.00  0.00           N  
ATOM   1461  CA  ASN A 215      25.619   0.884  -0.364  1.00  0.00           C  
ATOM   1462  C   ASN A 215      26.691  -0.208  -0.509  1.00  0.00           C  
ATOM   1463  O   ASN A 215      27.815   0.105  -0.891  1.00  0.00           O  
ATOM   1464  CB  ASN A 215      25.403   1.197   1.105  1.00  0.00           C  
ATOM   1465  CEN ASN A 215      25.209   2.036   1.706  1.00  0.00           X  
ATOM   1466  H   ASN A 215      23.516   0.484  -0.448  1.00  0.00           H  
ATOM   1467  N   CYS A 216      26.356  -1.485  -0.290  1.00  0.00           N  
ATOM   1468  CA  CYS A 216      27.294  -2.609  -0.435  1.00  0.00           C  
ATOM   1469  C   CYS A 216      27.843  -2.837  -1.861  1.00  0.00           C  
ATOM   1470  O   CYS A 216      29.038  -3.094  -2.001  1.00  0.00           O  
ATOM   1471  CB  CYS A 216      26.419  -3.792  -0.018  1.00  0.00           C  
ATOM   1472  CEN CYS A 216      26.435  -4.352   0.841  1.00  0.00           X  
ATOM   1473  H   CYS A 216      25.463  -1.670   0.141  1.00  0.00           H  
ATOM   1474  N   ARG A 217      27.025  -2.776  -2.924  1.00  0.00           N  
ATOM   1475  CA  ARG A 217      27.487  -2.984  -4.318  1.00  0.00           C  
ATOM   1476  C   ARG A 217      28.546  -1.986  -4.811  1.00  0.00           C  
ATOM   1477  O   ARG A 217      29.424  -2.386  -5.580  1.00  0.00           O  
ATOM   1478  CB  ARG A 217      26.312  -3.022  -5.284  1.00  0.00           C  
ATOM   1479  CEN ARG A 217      24.488  -3.900  -6.717  1.00  0.00           X  
ATOM   1480  H   ARG A 217      26.070  -2.498  -2.762  1.00  0.00           H  
ATOM   1481  N   LYS A 218      28.475  -0.720  -4.387  1.00  0.00           N  
ATOM   1482  CA  LYS A 218      29.444   0.303  -4.823  1.00  0.00           C  
ATOM   1483  C   LYS A 218      30.635   0.299  -3.872  1.00  0.00           C  
ATOM   1484  O   LYS A 218      31.764   0.421  -4.388  1.00  0.00           O  
ATOM   1485  CB  LYS A 218      28.804   1.692  -4.870  1.00  0.00           C  
ATOM   1486  CEN LYS A 218      28.018   3.284  -6.020  1.00  0.00           X  
ATOM   1487  H   LYS A 218      28.072  -0.570  -3.473  1.00  0.00           H  
TER                                                                             
# All scores below are weighted scores, not raw scores.
#BEGIN_POSE_ENERGIES_TABLE ./minmover_pdb/pose_82.pdb
label vdw cenpack pair env cbeta hs_pair ss_pair sheet total
weights 1 0.5 1 1 0.25 1 1 1 NA
pose 2.37637 5.13792 -14.4544 2.49306 12.4415 0 0 0 7.99444
MET:NtermProteinFull_1 0 0.14448 -0.38842 -0.13184 0.03563 0 0 0 -0.34014
TYR_2 0 0.06293 -0.01481 0.83566 0.06951 0 0 0 0.9533
GLY_3 0 -0.01559 0.03495 -0.09146 0.06956 0 0 0 -0.00255
LYS_4 0 0.00572 -0.08606 -0.2228 0.03509 0 0 0 -0.26805
LEU_5 0 0.47838 -0.40389 -0.19483 0.04389 0 0 0 -0.07646
ASN_6 0 -0.03774 0.04208 -0.36221 0.06956 0 0 0 -0.2883
ASP_7 0 -0.16115 -0.03076 -0.31759 0.04262 0 0 0 -0.46688
LEU_8 0 -0.0033 -0.48182 -0.52948 0.0323 0 0 0 -0.9823
LEU_9 0 0.08038 -0.23735 0.4149 0.06908 0 0 0 0.32701
GLU_10 0 0.03542 -0.02516 -0.60186 0.06902 0 0 0 -0.52258
ASP_11 0 0.10736 0.40455 0.56875 0.0366 0 0 0 1.11727
LEU_12 0 -0.17665 -0.47372 -0.45811 0.03741 0 0 0 -1.07106
GLN_13 0 -0.05226 0.16984 -0.49415 0.06878 0 0 0 -0.30779
GLU_14 0 -0.21886 -0.5311 -0.37543 0.04283 0 0 0 -1.08255
VAL_15 0 -0.21878 -0.77494 -0.35242 0.0335 0 0 0 -1.31264
LEU_16 0.40829 0.78085 0.07157 0.08126 0.07034 0 0 0 1.41231
LYS_17 0 0.02662 -0.06042 -0.60186 0.06947 0 0 0 -0.5662
ASN_18 0 0.29198 -0.02062 0.12528 0.0359 0 0 0 0.43254
LEU_19 0.04692 0.69239 0.35118 -0.52948 0.03707 0 0 0 0.59808
HIS_20 0 0.18507 -0.02304 0.0215 0.06878 0 0 0 0.25231
LYS_21 0 0.06232 -0.61016 -0.77863 0.06949 0 0 0 -1.25698
ASN_22 0.73274 0.89618 -0.77947 0.26721 0.03614 0 0 0 1.15281
ASP_23 0 -0.11712 -0.11738 0.2122 0.03561 0 0 0 0.0133
ARG_24 0 -0.02433 -0.12862 -0.55583 0.07072 0 0 0 -0.63805
SER_25 0 -0.10603 -0.20484 -0.20705 0.04409 0 0 0 -0.47384
GLY_26 0 0.0502 -0.13846 0.0322 0.04331 0 0 0 -0.01275
LYS_27 0 0 0 -1.04927 0.07259 0 0 0 -0.97669
ASP_28 0 -0.05882 -0.1353 -0.60822 0.06961 0 0 0 -0.73274
ASN_29 0 0.50728 -0.6983 -0.01232 0.03949 0 0 0 -0.16385
ILE_30 0 0.07435 0.21992 0.47679 0.06889 0 0 0 0.83995
HIS_D_31 0 -0.04875 -0.02733 0.11054 0.0693 0 0 0 0.10376
ASP_32 0 0.01534 -0.74444 -0.1485 0.05708 0 0 0 -0.82051
VAL_33 0.04692 0.54353 0.40497 -0.27892 0.03103 0 0 0 0.74753
ASP_34 0 0.17138 0.05332 -0.37876 0.06878 0 0 0 -0.08528
ASN_35 0 -0.02832 -0.09729 -0.32173 0.06878 0 0 0 -0.37856
HIS_D_36 0 -0.34753 0.21737 -0.15819 0.03686 0 0 0 -0.25149
LEU_37 0.40829 0.58855 -0.43495 -0.39148 0.03896 0 0 0 0.20936
GLN_38 0 -7e-05 0.06042 -0.59803 0.0693 0 0 0 -0.46837
ASN_39 0 -0.10029 -0.38676 -0.19403 0.06908 0 0 0 -0.61199
VAL_40 0 -0.10689 -0.26223 -0.35242 0.0389 0 0 0 -0.68263
ILE_41 0 0.06475 -0.32206 0.60227 0.06908 0 0 0 0.41404
GLU_42 0 -0.05561 -0.16021 -0.60186 0.0693 0 0 0 -0.74838
ASP_43 0 -0.36718 0.54819 0.2122 0.03614 0 0 0 0.42935
ILE_44 0 -0.24335 -0.49772 -0.20059 0.03722 0 0 0 -0.90444
HIS_D_45 0 0.05668 0.18491 0.0215 0.06921 0 0 0 0.3323
ASP_46 0 0.02638 -0.25003 -0.47618 0.06899 0 0 0 -0.63085
PHE_47 0 0.1642 -0.28762 -0.44993 0.04597 0 0 0 -0.52738
MET_48 0 0.68396 -0.14335 0.10186 0.07014 0 0 0 0.71261
GLN_49 0 -0.06593 -0.00105 -0.60368 0.06924 0 0 0 -0.60142
ALA_50 0 -0.02592 0.05412 0.07904 0.04332 0 0 0 0.15057
ALA_51 0 0.14524 0.06383 -0.11236 0.0358 0 0 0 0.13252
ALA_52 0 0.08896 -0.11411 0.15304 0.03502 0 0 0 0.16291
ALA_53 0 -0.06909 0.01123 0.28428 0.0357 0 0 0 0.26212
ALA_54 0 0.1297 -0.00682 -0.01847 0.03458 0 0 0 0.13899
ALA_55 0 -0.12588 -0.04658 0.11438 0.02983 0 0 0 -0.02826
ASN_56 0 -0.04811 -0.01379 -0.32173 0.03634 0 0 0 -0.34729
CYS_57 0 -0.00016 0.04689 1.00839 0.04331 0 0 0 1.09842
ARG_58 0 0.38791 0.18617 -0.22643 0.06956 0 0 0 0.4172
LYS_59 0 -0.02356 -0.01939 -0.8715 0.07212 0 0 0 -0.84234
GLY_60 0 -0.01336 0.00471 0.60923 0.04731 0 0 0 0.64789
SER_61 0 -0.00385 -0.019 -0.11629 0.04731 0 0 0 -0.09184
PRO_62 0 -0.01162 -0.00677 0.043 0.04109 0 0 0 0.0657
GLY_63 0 0 0 0.91259 0.04879 0 0 0 0.96138
SER_64 0 0 0 0.13063 0.04957 0 0 0 0.1802
PRO_65 0 0 0 0.51404 0.07251 0 0 0 0.58655
ALA_66 0 0 0 0.89846 0.07582 0 0 0 0.97427
GLY_67 0 0 0 0.91259 0.04183 0 0 0 0.95441
SER_68 0 0 0 0.29023 0.04957 0 0 0 0.3398
PRO_69 0 0 0 0.2123 0.04957 0 0 0 0.26186
THR_70 0 0 0 0.48779 0.07573 0 0 0 0.56352
SER_71 0 0 0 0.13063 0.07347 0 0 0 0.2041
THR_72 0 0 0 0.48779 0.07499 0 0 0 0.56278
GLU_73 0 0 0 -1.01303 0.07573 0 0 0 -0.9373
GLU_74 0 0 0 -1.01303 0.07582 0 0 0 -0.93721
GLY_75 0 0 0 0.91259 0.04957 0 0 0 0.96215
THR_76 0 0 0 0.48779 0.04957 0 0 0 0.53736
SER_77 0 0 0 0.29023 0.07582 0 0 0 0.36605
GLU_78 0 0 0 -1.03403 0.07549 0 0 0 -0.95854
SER_79 0 0 0 0.13063 0.07573 0 0 0 0.20636
ALA_80 0 0 0 0.89846 0.07499 0 0 0 0.97344
THR_81 0 0 0 0.43096 0.07582 0 0 0 0.50678
PRO_82 0 0 0 0.2123 0.07582 0 0 0 0.28812
GLU_83 0 0 0 -1.03403 0.07499 0 0 0 -0.95904
SER_84 0 0 0 0.13063 0.07582 0 0 0 0.20645
GLY_85 0 0 0 0.91259 0.04957 0 0 0 0.96215
PRO_86 0 0 0 0.51404 0.04957 0 0 0 0.5636
GLY_87 0 0 0 0.91259 0.04957 0 0 0 0.96215
THR_88 0 0 0 0.48779 0.07582 0 0 0 0.56361
SER_89 0 0 0 0.13063 0.07499 0 0 0 0.20562
THR_90 0 0 0 0.33798 0.07499 0 0 0 0.41297
GLU_91 0 0 0 -1.03403 0.07582 0 0 0 -0.95821
PRO_92 0 0 0 0.2123 0.07582 0 0 0 0.28812
SER_93 0 0 0 0.13063 0.07499 0 0 0 0.20562
GLU_94 0 0 0 -1.03403 0.06653 0 0 0 -0.9675
GLY_95 0 0 0 0.91259 0.06702 0 0 0 0.97961
SER_96 0 0 0 0.29023 0.03705 0 0 0 0.32728
ALA_97 0 0 0 0.797 0.05129 0 0 0 0.84829
PRO_98 0 0 0 0.2123 0.04183 0 0 0 0.25412
GLY_99 0 0 0 0.91259 0.04957 0 0 0 0.96215
SER_100 0 0 0 0.13063 0.04957 0 0 0 0.1802
PRO_101 0 0 0 0.51404 0.07582 0 0 0 0.58986
ALA_102 0 0 0 0.89846 0.07582 0 0 0 0.97427
GLY_103 0 0 0 0.60923 0.04957 0 0 0 0.6588
SER_104 0 0 0 0.29023 0.04957 0 0 0 0.3398
PRO_105 0 0 0 0.2123 0.07582 0 0 0 0.28812
THR_106 0 0 0 0.43096 0.07573 0 0 0 0.50669
SER_107 0 0 0 0.29023 0.07499 0 0 0 0.36522
THR_108 0 0 0 0.48779 0.07347 0 0 0 0.56126
GLU_109 0 0 0 -1.01303 0.07573 0 0 0 -0.9373
GLU_110 0 0 0 -1.03403 0.07582 0 0 0 -0.95821
GLY_111 0 0 0 0.91259 0.04957 0 0 0 0.96215
THR_112 0 0 0 0.48779 0.07582 0 0 0 0.56361
SER_113 0 0 0 -0.0106 0.07347 0 0 0 0.06287
THR_114 0 0 0 0.48779 0.07499 0 0 0 0.56278
GLU_115 0 0 0 -1.03403 0.07582 0 0 0 -0.95821
PRO_116 0 0 0 0.2123 0.07582 0 0 0 0.28812
SER_117 0 0 0 0.29023 0.07499 0 0 0 0.36522
GLU_118 0 0 0 -1.03403 0.07497 0 0 0 -0.95906
GLY_119 0 0 0 0.91259 0.05127 0 0 0 0.96386
SER_120 0 0 0 0.29023 0.04264 0 0 0 0.33287
ALA_121 0 0 0 0.89846 0.05232 0 0 0 0.95078
PRO_122 0 0 0 0.2123 0.04183 0 0 0 0.25412
GLY_123 0 0 0 0.91259 0.04957 0 0 0 0.96215
THR_124 0 0 0 0.43096 0.07582 0 0 0 0.50678
SER_125 0 0 0 0.13063 0.07573 0 0 0 0.20636
THR_126 0 0 0 0.43096 0.07499 0 0 0 0.50594
GLU_127 0 0 0 -1.03403 0.07582 0 0 0 -0.95821
PRO_128 0 0 0 -0.05784 0.04731 0 0 0 -0.01054
SER_129 0 0 0 -0.0106 0.07582 0 0 0 0.06522
GLU_130 0 0 0 -0.93278 0.07582 0 0 0 -0.85696
GLY_131 0 0 0 0.60923 0.07386 0 0 0 0.68309
SER_132 0 0 0 -0.18312 0.03995 0 0 0 -0.14317
ALA_133 0 0 0 0.797 0.04673 0 0 0 0.84373
PRO_134 0 0 0 0.043 0.04183 0 0 0 0.08483
GLY_135 0 0 0 0.91259 0.04183 0 0 0 0.95441
THR_136 0 0 0 0.33798 0.07508 0 0 0 0.41306
SER_137 0 0 0 0.29023 0.07582 0 0 0 0.36605
GLU_138 0 0 0 -1.01303 0.07582 0 0 0 -0.93721
SER_139 0 0 0 0.13063 0.07347 0 0 0 0.2041
ALA_140 0 0 0 0.77873 0.07347 0 0 0 0.8522
THR_141 0 0 0 0.43096 0.07582 0 0 0 0.50678
PRO_142 0 0 0 0.51404 0.07582 0 0 0 0.58986
GLU_143 0 0 0 -1.03403 0.07499 0 0 0 -0.95904
SER_144 0 0 0 -0.0106 0.07582 0 0 0 0.06522
GLY_145 0 0 0 0.91259 0.04183 0 0 0 0.95441
PRO_146 0 0 0 0.51404 0.04957 0 0 0 0.5636
GLY_147 0 0 0 0.91259 0.04183 0 0 0 0.95441
SER_148 0 0 0 0.29023 0.07508 0 0 0 0.36531
GLU_149 0 0 0 -1.03403 0.07582 0 0 0 -0.95821
PRO_150 0 0 0 0.51404 0.04957 0 0 0 0.5636
ALA_151 0 0 0 0.89846 0.07508 0 0 0 0.97353
THR_152 0 -0.01521 -0.0018 0.23017 0.07268 0 0 0 0.28584
SER_153 0 0.00252 -0.05553 -0.11629 0.04663 0 0 0 -0.12268
GLY_154 0 -0.04047 -0.2044 -0.07965 0.03551 0 0 0 -0.28901
SER_155 0 0.17938 -0.09155 -0.06451 0.03035 0 0 0 0.05368
GLU_156 0 0.0043 -0.05914 -0.37543 0.06459 0 0 0 -0.36568
THR_157 0 -0.08039 0.06852 0.07803 0.03079 0 0 0 0.09697
PRO_158 0 0.01215 0.07158 -0.22805 0.04278 0 0 0 -0.10154
GLY_159 0 -0.05456 0.06832 -0.0429 0.04305 0 0 0 0.0139
MET_160 0 0.0715 -0.20865 -0.05461 0.03528 0 0 0 -0.15648
TYR_161 0 -0.01222 -0.00648 0.80588 0.07072 0 0 0 0.85791
GLY_162 0 -0.08822 0.03296 -0.07965 0.0353 0 0 0 -0.09961
LYS_163 0 0.11319 0.36821 0.20967 0.04516 0 0 0 0.73623
LEU_164 0 -0.22695 -0.26076 0.24309 0.06908 0 0 0 -0.17555
ASN_165 0 -0.0519 -0.00505 -0.46336 0.0697 0 0 0 -0.45061
ASP_166 0 -0.13504 0.02223 -0.31759 0.04268 0 0 0 -0.38772
LEU_167 0 -0.28627 -0.29489 -0.30366 0.03369 0 0 0 -0.85113
LEU_168 0 0.01362 -0.07945 0.91309 0.06893 0 0 0 0.91619
GLU_169 0 -0.02902 -0.0875 -0.60186 0.06921 0 0 0 -0.64918
ASP_170 0 -0.26452 0.24621 0.34071 0.03679 0 0 0 0.35919
LEU_171 0 -0.35928 -0.39202 -0.19483 0.03683 0 0 0 -0.9093
GLN_172 0 -0.07512 0.03888 -0.59803 0.06921 0 0 0 -0.56506
GLU_173 0 -0.13145 -0.28289 -0.4886 0.06908 0 0 0 -0.83386
VAL_174 0 -0.16912 -0.86241 -0.41511 0.03288 0 0 0 -1.41377
LEU_175 0 0.1026 -0.19711 0.24309 0.06928 0 0 0 0.21786
LYS_176 0 -0.01409 -0.12414 -0.68888 0.06947 0 0 0 -0.75764
ASN_177 0 -0.2004 0.05368 0.12528 0.03614 0 0 0 0.0147
LEU_178 0.00022 0.39772 0.11962 -0.52948 0.03625 0 0 0 0.02434
HIS_179 0 0.15453 0.04709 0.0215 0.06894 0 0 0 0.29206
LYS_180 0 0.05268 -0.25909 -0.8715 0.0693 0 0 0 -1.00861
ASN_181 0 0.67081 -0.51008 0.26721 0.03595 0 0 0 0.46389
ASP_182 1e-05 -0.05827 -0.1601 -0.1485 0.04318 0 0 0 -0.32367
ARG_183 0 0.04805 -0.17456 -0.48527 0.07072 0 0 0 -0.54106
SER_184 0 -0.21612 -0.09307 -0.11629 0.04409 0 0 0 -0.3814
GLY_185 0 0.07916 -0.14639 -0.0429 0.04331 0 0 0 -0.06683
LYS_186 0 -0.01222 -0.02367 -1.04927 0.07134 0 0 0 -1.01382
ASP_187 0 -0.00746 -0.24894 -0.56986 0.06942 0 0 0 -0.75685
ASN_188 0.73274 0.74581 -0.54676 0.05572 0.04318 0 0 0 1.03069
ILE_189 1e-05 0.05613 0.15172 0.47679 0.06902 0 0 0 0.75367
HIS_D_190 0 -0.06708 -0.02733 0.06501 0.0693 0 0 0 0.03989
ASP_191 0 0.00165 -0.95465 -0.03907 0.04283 0 0 0 -0.94924
VAL_192 0.00022 0.48601 0.64565 -0.35242 0.03149 0 0 0 0.81096
ASP_193 0 0.13453 -0.0649 -0.31759 0.0688 0 0 0 -0.17917
ASN_194 0 0.01092 -0.22836 -0.32173 0.06882 0 0 0 -0.47035
HIS_D_195 0 0.05571 0.3532 -0.15819 0.03686 0 0 0 0.28758
LEU_196 0 -0.1204 -0.4213 -0.30366 0.03741 0 0 0 -0.80794
GLN_197 0 -0.07368 0.06919 -0.59803 0.06894 0 0 0 -0.53358
ASN_198 0 -0.19416 -0.48684 -0.13901 0.04268 0 0 0 -0.77733
VAL_199 0 -0.1998 -0.50225 -0.41511 0.03821 0 0 0 -1.07894
ILE_200 0 -0.16493 -0.38605 0.60227 0.06939 0 0 0 0.12068
GLU_201 0 -0.00356 -0.26189 -0.60186 0.06893 0 0 0 -0.79839
ASP_202 0 0.01682 0.40101 0.46164 0.03624 0 0 0 0.91572
ILE_203 0 -0.24903 -0.39523 -0.31819 0.03711 0 0 0 -0.92534
HIS_204 0 -0.15514 0.13682 0.11054 0.06884 0 0 0 0.16106
ASP_205 0 -0.15481 -0.58511 -0.31759 0.06894 0 0 0 -0.98856
PHE_206 0 0.39868 -0.09162 -0.4994 0.03741 0 0 0 -0.15493
MET_207 0 -0.12933 0.04968 0.10186 0.05525 0 0 0 0.07746
GLN_208 0 0.03141 -0.08459 -0.59803 0.06944 0 0 0 -0.58178
ALA_209 0 0.2106 0.06956 0.13638 0.03576 0 0 0 0.4523
ALA_210 0 0.06448 -0.14518 -0.11236 0.03381 0 0 0 -0.15925
ALA_211 0 -0.00843 0.03617 0.13638 0.03348 0 0 0 0.1976
ALA_212 0 -0.14232 0.03854 0.28428 0.0304 0 0 0 0.21089
ALA_213 0 0.06455 0.01612 0.07904 0.03858 0 0 0 0.19829
ALA_214 0 -0.06494 -0.00892 -0.06885 0.03149 0 0 0 -0.11122
ASN_215 0 -0.21525 -0.36077 -0.19403 0.03059 0 0 0 -0.73945
CYS_216 0 -0.03266 0.04272 1.70525 0.06961 0 0 0 1.78491
ARG_217 0 0.38618 0.05162 -0.30477 0.04283 0 0 0 0.17585
LYS:CtermProteinFull_218 0 0.4037 -0.19631 -0.68888 0.0693 0 0 0 -0.41219
#END_POSE_ENERGIES_TABLE ./minmover_pdb/pose_82.pdb
