# Supplementary material for: Selection of a promiscuous minimalist cAMP phosphodiesterase from a library of de novo designed proteins
Source: Nat Chem. 2024 May 3;16(7):1200–8. doi: 10.1038/s41557-024-01490-4 (PMC11230910; doi:10.1038/s41557-024-01490-4)
Supplement: Supplementary file 3 — MD input files, scripts and final structures derived from MD, AlphaFold2, EMSfold and MultiSFold. [file 41557_2024_1490_MOESM3_ESM.zip › Computational_Data/4_MultiSFold/campase/pose_83.pdb]

ATOM      1  N   MET A   1      -5.685  -3.190  15.727  1.00  0.00           N  
ATOM      2  CA  MET A   1      -6.194  -2.453  14.552  1.00  0.00           C  
ATOM      3  C   MET A   1      -5.242  -1.342  14.148  1.00  0.00           C  
ATOM      4  O   MET A   1      -4.840  -1.358  13.005  1.00  0.00           O  
ATOM      5  CB  MET A   1      -7.577  -1.873  14.839  1.00  0.00           C  
ATOM      6  CEN MET A   1      -9.273  -2.040  14.422  1.00  0.00           X  
ATOM      7  H   MET A   1      -6.223  -3.221  16.569  1.00  0.00           H  
ATOM      8  N   TYR A   2      -4.793  -0.478  15.066  1.00  0.00           N  
ATOM      9  CA  TYR A   2      -3.884   0.628  14.722  1.00  0.00           C  
ATOM     10  C   TYR A   2      -2.530   0.219  14.099  1.00  0.00           C  
ATOM     11  O   TYR A   2      -2.278   0.608  12.975  1.00  0.00           O  
ATOM     12  CB  TYR A   2      -3.623   1.466  15.975  1.00  0.00           C  
ATOM     13  CEN TYR A   2      -4.175   2.935  16.755  1.00  0.00           X  
ATOM     14  H   TYR A   2      -5.243  -0.398  15.967  1.00  0.00           H  
ATOM     15  N   GLY A   3      -1.693  -0.576  14.786  1.00  0.00           N  
ATOM     16  CA  GLY A   3      -0.433  -1.094  14.215  1.00  0.00           C  
ATOM     17  C   GLY A   3      -0.604  -1.660  12.802  1.00  0.00           C  
ATOM     18  O   GLY A   3      -0.138  -1.044  11.861  1.00  0.00           O  
ATOM     19  CEN GLY A   3      -0.433  -1.094  14.215  1.00  0.00           X  
ATOM     20  H   GLY A   3      -1.898  -0.788  15.753  1.00  0.00           H  
ATOM     21  N   LYS A   4      -1.410  -2.724  12.655  1.00  0.00           N  
ATOM     22  CA  LYS A   4      -1.658  -3.402  11.364  1.00  0.00           C  
ATOM     23  C   LYS A   4      -2.111  -2.461  10.246  1.00  0.00           C  
ATOM     24  O   LYS A   4      -1.684  -2.571   9.111  1.00  0.00           O  
ATOM     25  CB  LYS A   4      -2.702  -4.505  11.546  1.00  0.00           C  
ATOM     26  CEN LYS A   4      -3.143  -6.565  11.739  1.00  0.00           X  
ATOM     27  H   LYS A   4      -1.778  -3.160  13.488  1.00  0.00           H  
ATOM     28  N   LEU A   5      -3.032  -1.566  10.575  1.00  0.00           N  
ATOM     29  CA  LEU A   5      -3.482  -0.506   9.689  1.00  0.00           C  
ATOM     30  C   LEU A   5      -2.389   0.543   9.443  1.00  0.00           C  
ATOM     31  O   LEU A   5      -2.286   1.083   8.350  1.00  0.00           O  
ATOM     32  CB  LEU A   5      -4.737   0.156  10.271  1.00  0.00           C  
ATOM     33  CEN LEU A   5      -6.234   0.048   9.922  1.00  0.00           X  
ATOM     34  H   LEU A   5      -3.397  -1.593  11.518  1.00  0.00           H  
ATOM     35  N   ASN A   6      -1.585   0.827  10.468  1.00  0.00           N  
ATOM     36  CA  ASN A   6      -0.408   1.667  10.325  1.00  0.00           C  
ATOM     37  C   ASN A   6       0.550   1.077   9.286  1.00  0.00           C  
ATOM     38  O   ASN A   6       0.817   1.741   8.297  1.00  0.00           O  
ATOM     39  CB  ASN A   6       0.299   1.862  11.654  1.00  0.00           C  
ATOM     40  CEN ASN A   6       0.295   2.547  12.448  1.00  0.00           X  
ATOM     41  H   ASN A   6      -1.673   0.295  11.321  1.00  0.00           H  
ATOM     42  N   ASP A   7       0.981  -0.175   9.478  1.00  0.00           N  
ATOM     43  CA  ASP A   7       1.833  -0.890   8.521  1.00  0.00           C  
ATOM     44  C   ASP A   7       1.252  -0.776   7.098  1.00  0.00           C  
ATOM     45  O   ASP A   7       1.912  -0.276   6.193  1.00  0.00           O  
ATOM     46  CB  ASP A   7       1.980  -2.360   8.922  1.00  0.00           C  
ATOM     47  CEN ASP A   7       2.625  -2.980   9.408  1.00  0.00           X  
ATOM     48  H   ASP A   7       0.784  -0.635  10.354  1.00  0.00           H  
ATOM     49  N   LEU A   8      -0.040  -1.088   6.932  1.00  0.00           N  
ATOM     50  CA  LEU A   8      -0.702  -1.097   5.628  1.00  0.00           C  
ATOM     51  C   LEU A   8      -0.786   0.295   4.977  1.00  0.00           C  
ATOM     52  O   LEU A   8      -0.698   0.431   3.758  1.00  0.00           O  
ATOM     53  CB  LEU A   8      -2.108  -1.693   5.774  1.00  0.00           C  
ATOM     54  CEN LEU A   8      -2.699  -3.073   5.428  1.00  0.00           X  
ATOM     55  H   LEU A   8      -0.540  -1.469   7.723  1.00  0.00           H  
ATOM     56  N   LEU A   9      -1.003   1.340   5.784  1.00  0.00           N  
ATOM     57  CA  LEU A   9      -0.977   2.718   5.295  1.00  0.00           C  
ATOM     58  C   LEU A   9       0.393   3.070   4.698  1.00  0.00           C  
ATOM     59  O   LEU A   9       0.453   3.676   3.631  1.00  0.00           O  
ATOM     60  CB  LEU A   9      -1.332   3.687   6.430  1.00  0.00           C  
ATOM     61  CEN LEU A   9      -2.609   4.482   6.764  1.00  0.00           X  
ATOM     62  H   LEU A   9      -1.131   1.163   6.769  1.00  0.00           H  
ATOM     63  N   GLU A  10       1.480   2.701   5.380  1.00  0.00           N  
ATOM     64  CA  GLU A  10       2.848   2.971   4.937  1.00  0.00           C  
ATOM     65  C   GLU A  10       3.109   2.381   3.551  1.00  0.00           C  
ATOM     66  O   GLU A  10       3.607   3.101   2.680  1.00  0.00           O  
ATOM     67  CB  GLU A  10       3.856   2.413   5.944  1.00  0.00           C  
ATOM     68  CEN GLU A  10       4.920   2.650   7.254  1.00  0.00           X  
ATOM     69  H   GLU A  10       1.364   2.118   6.196  1.00  0.00           H  
ATOM     70  N   ASP A  11       2.691   1.138   3.319  1.00  0.00           N  
ATOM     71  CA  ASP A  11       2.903   0.439   2.057  1.00  0.00           C  
ATOM     72  C   ASP A  11       2.098   1.097   0.928  1.00  0.00           C  
ATOM     73  O   ASP A  11       2.622   1.431  -0.132  1.00  0.00           O  
ATOM     74  CB  ASP A  11       2.522  -1.037   2.192  1.00  0.00           C  
ATOM     75  CEN ASP A  11       2.951  -1.946   2.358  1.00  0.00           X  
ATOM     76  H   ASP A  11       2.299   0.608   4.084  1.00  0.00           H  
ATOM     77  N   LEU A  12       0.834   1.437   1.172  1.00  0.00           N  
ATOM     78  CA  LEU A  12       0.024   2.178   0.204  1.00  0.00           C  
ATOM     79  C   LEU A  12       0.690   3.493  -0.254  1.00  0.00           C  
ATOM     80  O   LEU A  12       0.813   3.769  -1.452  1.00  0.00           O  
ATOM     81  CB  LEU A  12      -1.357   2.467   0.806  1.00  0.00           C  
ATOM     82  CEN LEU A  12      -2.744   1.832   0.592  1.00  0.00           X  
ATOM     83  H   LEU A  12       0.411   1.106   2.027  1.00  0.00           H  
ATOM     84  N   GLN A  13       1.189   4.291   0.689  1.00  0.00           N  
ATOM     85  CA  GLN A  13       1.866   5.551   0.383  1.00  0.00           C  
ATOM     86  C   GLN A  13       3.140   5.353  -0.443  1.00  0.00           C  
ATOM     87  O   GLN A  13       3.365   6.086  -1.411  1.00  0.00           O  
ATOM     88  CB  GLN A  13       2.211   6.289   1.680  1.00  0.00           C  
ATOM     89  CEN GLN A  13       1.715   7.567   2.761  1.00  0.00           X  
ATOM     90  H   GLN A  13       1.173   3.960   1.644  1.00  0.00           H  
ATOM     91  N   GLU A  14       3.998   4.412  -0.075  1.00  0.00           N  
ATOM     92  CA  GLU A  14       5.235   4.150  -0.798  1.00  0.00           C  
ATOM     93  C   GLU A  14       4.953   3.710  -2.246  1.00  0.00           C  
ATOM     94  O   GLU A  14       5.576   4.256  -3.163  1.00  0.00           O  
ATOM     95  CB  GLU A  14       6.058   3.085  -0.069  1.00  0.00           C  
ATOM     96  CEN GLU A  14       7.328   2.668   0.987  1.00  0.00           X  
ATOM     97  H   GLU A  14       3.770   3.807   0.700  1.00  0.00           H  
ATOM     98  N   VAL A  15       3.929   2.872  -2.492  1.00  0.00           N  
ATOM     99  CA  VAL A  15       3.532   2.420  -3.845  1.00  0.00           C  
ATOM    100  C   VAL A  15       2.998   3.604  -4.655  1.00  0.00           C  
ATOM    101  O   VAL A  15       3.393   3.774  -5.812  1.00  0.00           O  
ATOM    102  CB  VAL A  15       2.459   1.316  -3.796  1.00  0.00           C  
ATOM    103  CEN VAL A  15       2.348   0.646  -3.910  1.00  0.00           X  
ATOM    104  H   VAL A  15       3.410   2.532  -1.695  1.00  0.00           H  
ATOM    105  N   LEU A  16       2.179   4.477  -4.052  1.00  0.00           N  
ATOM    106  CA  LEU A  16       1.733   5.734  -4.674  1.00  0.00           C  
ATOM    107  C   LEU A  16       2.905   6.619  -5.116  1.00  0.00           C  
ATOM    108  O   LEU A  16       2.985   7.045  -6.270  1.00  0.00           O  
ATOM    109  CB  LEU A  16       0.831   6.506  -3.702  1.00  0.00           C  
ATOM    110  CEN LEU A  16      -0.694   6.709  -3.629  1.00  0.00           X  
ATOM    111  H   LEU A  16       1.815   4.225  -3.142  1.00  0.00           H  
ATOM    112  N   LYS A  17       3.848   6.906  -4.210  1.00  0.00           N  
ATOM    113  CA  LYS A  17       5.021   7.733  -4.537  1.00  0.00           C  
ATOM    114  C   LYS A  17       5.835   7.122  -5.670  1.00  0.00           C  
ATOM    115  O   LYS A  17       6.264   7.853  -6.561  1.00  0.00           O  
ATOM    116  CB  LYS A  17       5.908   7.923  -3.305  1.00  0.00           C  
ATOM    117  CEN LYS A  17       6.581   9.170  -1.735  1.00  0.00           X  
ATOM    118  H   LYS A  17       3.744   6.516  -3.283  1.00  0.00           H  
ATOM    119  N   ASN A  18       6.057   5.812  -5.652  1.00  0.00           N  
ATOM    120  CA  ASN A  18       6.829   5.119  -6.677  1.00  0.00           C  
ATOM    121  C   ASN A  18       6.160   5.195  -8.055  1.00  0.00           C  
ATOM    122  O   ASN A  18       6.812   5.589  -9.022  1.00  0.00           O  
ATOM    123  CB  ASN A  18       7.069   3.671  -6.292  1.00  0.00           C  
ATOM    124  CEN ASN A  18       7.796   3.105  -5.790  1.00  0.00           X  
ATOM    125  H   ASN A  18       5.683   5.272  -4.884  1.00  0.00           H  
ATOM    126  N   LEU A  19       4.848   4.961  -8.140  1.00  0.00           N  
ATOM    127  CA  LEU A  19       4.089   5.037  -9.388  1.00  0.00           C  
ATOM    128  C   LEU A  19       4.196   6.434 -10.028  1.00  0.00           C  
ATOM    129  O   LEU A  19       4.605   6.563 -11.183  1.00  0.00           O  
ATOM    130  CB  LEU A  19       2.621   4.676  -9.131  1.00  0.00           C  
ATOM    131  CEN LEU A  19       1.790   3.410  -9.416  1.00  0.00           X  
ATOM    132  H   LEU A  19       4.350   4.699  -7.301  1.00  0.00           H  
ATOM    133  N   HIS A  20       3.954   7.496  -9.258  1.00  0.00           N  
ATOM    134  CA  HIS A  20       3.897   8.859  -9.788  1.00  0.00           C  
ATOM    135  C   HIS A  20       5.215   9.334 -10.415  1.00  0.00           C  
ATOM    136  O   HIS A  20       5.203  10.062 -11.410  1.00  0.00           O  
ATOM    137  CB  HIS A  20       3.480   9.831  -8.680  1.00  0.00           C  
ATOM    138  CEN HIS A  20       2.286  10.431  -8.185  1.00  0.00           X  
ATOM    139  H   HIS A  20       3.696   7.333  -8.294  1.00  0.00           H  
ATOM    140  N   LYS A  21       6.372   8.926  -9.871  1.00  0.00           N  
ATOM    141  CA  LYS A  21       7.681   9.431 -10.331  1.00  0.00           C  
ATOM    142  C   LYS A  21       7.642   9.778 -11.830  1.00  0.00           C  
ATOM    143  O   LYS A  21       8.187  10.813 -12.225  1.00  0.00           O  
ATOM    144  CB  LYS A  21       8.781   8.404 -10.057  1.00  0.00           C  
ATOM    145  CEN LYS A  21      10.431   7.788  -8.885  1.00  0.00           X  
ATOM    146  H   LYS A  21       6.336   8.193  -9.178  1.00  0.00           H  
ATOM    147  N   ASN A  22       6.957   8.968 -12.639  1.00  0.00           N  
ATOM    148  CA  ASN A  22       7.066   8.961 -14.103  1.00  0.00           C  
ATOM    149  C   ASN A  22       5.733   8.892 -14.838  1.00  0.00           C  
ATOM    150  O   ASN A  22       5.688   8.316 -15.928  1.00  0.00           O  
ATOM    151  CB  ASN A  22       7.951   7.819 -14.567  1.00  0.00           C  
ATOM    152  CEN ASN A  22       8.965   7.651 -14.780  1.00  0.00           X  
ATOM    153  H   ASN A  22       6.359   8.276 -12.213  1.00  0.00           H  
ATOM    154  N   ASP A  23       4.680   9.512 -14.298  1.00  0.00           N  
ATOM    155  CA  ASP A  23       3.328   9.429 -14.865  1.00  0.00           C  
ATOM    156  C   ASP A  23       3.315   9.723 -16.381  1.00  0.00           C  
ATOM    157  O   ASP A  23       2.492   9.193 -17.135  1.00  0.00           O  
ATOM    158  CB  ASP A  23       2.391  10.395 -14.136  1.00  0.00           C  
ATOM    159  CEN ASP A  23       1.703  10.404 -13.386  1.00  0.00           X  
ATOM    160  H   ASP A  23       4.796   9.980 -13.410  1.00  0.00           H  
ATOM    161  N   ARG A  24       4.298  10.496 -16.875  1.00  0.00           N  
ATOM    162  CA  ARG A  24       4.399  10.872 -18.293  1.00  0.00           C  
ATOM    163  C   ARG A  24       4.470   9.720 -19.292  1.00  0.00           C  
ATOM    164  O   ARG A  24       4.256  10.004 -20.470  1.00  0.00           O  
ATOM    165  CB  ARG A  24       5.564  11.825 -18.517  1.00  0.00           C  
ATOM    166  CEN ARG A  24       6.848  13.930 -18.781  1.00  0.00           X  
ATOM    167  H   ARG A  24       5.000  10.817 -16.223  1.00  0.00           H  
ATOM    168  N   SER A  25       4.789   8.480 -18.902  1.00  0.00           N  
ATOM    169  CA  SER A  25       4.918   7.377 -19.879  1.00  0.00           C  
ATOM    170  C   SER A  25       3.643   6.906 -20.580  1.00  0.00           C  
ATOM    171  O   SER A  25       3.759   6.483 -21.722  1.00  0.00           O  
ATOM    172  CB  SER A  25       5.555   6.189 -19.185  1.00  0.00           C  
ATOM    173  CEN SER A  25       5.668   5.832 -18.791  1.00  0.00           X  
ATOM    174  H   SER A  25       5.104   8.334 -17.955  1.00  0.00           H  
ATOM    175  N   GLY A  26       2.451   7.049 -19.993  1.00  0.00           N  
ATOM    176  CA  GLY A  26       1.204   6.549 -20.590  1.00  0.00           C  
ATOM    177  C   GLY A  26       0.971   5.036 -20.447  1.00  0.00           C  
ATOM    178  O   GLY A  26       1.671   4.357 -19.716  1.00  0.00           O  
ATOM    179  CEN GLY A  26       1.204   6.549 -20.590  1.00  0.00           X  
ATOM    180  H   GLY A  26       2.408   7.520 -19.101  1.00  0.00           H  
ATOM    181  N   LYS A  27      -0.001   4.528 -21.218  1.00  0.00           N  
ATOM    182  CA  LYS A  27      -0.505   3.143 -21.359  1.00  0.00           C  
ATOM    183  C   LYS A  27      -0.358   2.158 -20.191  1.00  0.00           C  
ATOM    184  O   LYS A  27      -1.160   2.255 -19.269  1.00  0.00           O  
ATOM    185  CB  LYS A  27       0.160   2.515 -22.585  1.00  0.00           C  
ATOM    186  CEN LYS A  27       0.043   1.964 -24.624  1.00  0.00           X  
ATOM    187  H   LYS A  27      -0.434   5.194 -21.843  1.00  0.00           H  
ATOM    188  N   ASP A  28       0.638   1.283 -20.164  1.00  0.00           N  
ATOM    189  CA  ASP A  28       0.843   0.395 -19.014  1.00  0.00           C  
ATOM    190  C   ASP A  28       0.716   1.114 -17.665  1.00  0.00           C  
ATOM    191  O   ASP A  28       0.100   0.573 -16.752  1.00  0.00           O  
ATOM    192  CB  ASP A  28       2.216  -0.276 -19.111  1.00  0.00           C  
ATOM    193  CEN ASP A  28       2.643  -1.144 -19.426  1.00  0.00           X  
ATOM    194  H   ASP A  28       1.098   1.054 -21.033  1.00  0.00           H  
ATOM    195  N   ASN A  29       1.180   2.365 -17.539  1.00  0.00           N  
ATOM    196  CA  ASN A  29       1.169   3.041 -16.237  1.00  0.00           C  
ATOM    197  C   ASN A  29      -0.234   3.120 -15.595  1.00  0.00           C  
ATOM    198  O   ASN A  29      -0.323   3.153 -14.369  1.00  0.00           O  
ATOM    199  CB  ASN A  29       1.760   4.434 -16.354  1.00  0.00           C  
ATOM    200  CEN ASN A  29       2.698   4.896 -16.262  1.00  0.00           X  
ATOM    201  H   ASN A  29       1.585   2.827 -18.344  1.00  0.00           H  
ATOM    202  N   ILE A  30      -1.341   3.157 -16.359  1.00  0.00           N  
ATOM    203  CA  ILE A  30      -2.692   3.208 -15.758  1.00  0.00           C  
ATOM    204  C   ILE A  30      -3.013   1.874 -15.082  1.00  0.00           C  
ATOM    205  O   ILE A  30      -3.647   1.872 -14.034  1.00  0.00           O  
ATOM    206  CB  ILE A  30      -3.779   3.521 -16.802  1.00  0.00           C  
ATOM    207  CEN ILE A  30      -4.313   4.316 -17.324  1.00  0.00           X  
ATOM    208  H   ILE A  30      -1.252   2.982 -17.350  1.00  0.00           H  
ATOM    209  N   HIS A  31      -2.510   0.760 -15.621  1.00  0.00           N  
ATOM    210  CA  HIS A  31      -2.777  -0.575 -15.078  1.00  0.00           C  
ATOM    211  C   HIS A  31      -2.186  -0.772 -13.678  1.00  0.00           C  
ATOM    212  O   HIS A  31      -2.858  -1.313 -12.809  1.00  0.00           O  
ATOM    213  CB  HIS A  31      -2.231  -1.651 -16.023  1.00  0.00           C  
ATOM    214  CEN HIS A  31      -2.707  -2.473 -17.085  1.00  0.00           X  
ATOM    215  H   HIS A  31      -1.891   0.835 -16.418  1.00  0.00           H  
ATOM    216  N   ASP A  32      -0.963  -0.289 -13.443  1.00  0.00           N  
ATOM    217  CA  ASP A  32      -0.315  -0.409 -12.133  1.00  0.00           C  
ATOM    218  C   ASP A  32      -1.077   0.365 -11.052  1.00  0.00           C  
ATOM    219  O   ASP A  32      -1.359  -0.176  -9.986  1.00  0.00           O  
ATOM    220  CB  ASP A  32       1.132   0.084 -12.207  1.00  0.00           C  
ATOM    221  CEN ASP A  32       2.079  -0.276 -12.314  1.00  0.00           X  
ATOM    222  H   ASP A  32      -0.434   0.101 -14.207  1.00  0.00           H  
ATOM    223  N   VAL A  33      -1.447   1.620 -11.336  1.00  0.00           N  
ATOM    224  CA  VAL A  33      -2.267   2.443 -10.434  1.00  0.00           C  
ATOM    225  C   VAL A  33      -3.618   1.780 -10.184  1.00  0.00           C  
ATOM    226  O   VAL A  33      -4.090   1.822  -9.053  1.00  0.00           O  
ATOM    227  CB  VAL A  33      -2.497   3.858 -10.998  1.00  0.00           C  
ATOM    228  CEN VAL A  33      -2.336   4.522 -10.912  1.00  0.00           X  
ATOM    229  H   VAL A  33      -1.200   1.989 -12.245  1.00  0.00           H  
ATOM    230  N   ASP A  34      -4.213   1.148 -11.194  1.00  0.00           N  
ATOM    231  CA  ASP A  34      -5.507   0.471 -11.081  1.00  0.00           C  
ATOM    232  C   ASP A  34      -5.442  -0.710 -10.106  1.00  0.00           C  
ATOM    233  O   ASP A  34      -6.311  -0.857  -9.249  1.00  0.00           O  
ATOM    234  CB  ASP A  34      -5.979  -0.009 -12.456  1.00  0.00           C  
ATOM    235  CEN ASP A  34      -6.592   0.275 -13.218  1.00  0.00           X  
ATOM    236  H   ASP A  34      -3.771   1.151 -12.101  1.00  0.00           H  
ATOM    237  N   ASN A  35      -4.357  -1.491 -10.138  1.00  0.00           N  
ATOM    238  CA  ASN A  35      -4.121  -2.573  -9.184  1.00  0.00           C  
ATOM    239  C   ASN A  35      -3.829  -2.042  -7.772  1.00  0.00           C  
ATOM    240  O   ASN A  35      -4.305  -2.584  -6.779  1.00  0.00           O  
ATOM    241  CB  ASN A  35      -2.991  -3.473  -9.648  1.00  0.00           C  
ATOM    242  CEN ASN A  35      -2.871  -4.351 -10.210  1.00  0.00           X  
ATOM    243  H   ASN A  35      -3.688  -1.351 -10.883  1.00  0.00           H  
ATOM    244  N   HIS A  36      -3.056  -0.960  -7.671  1.00  0.00           N  
ATOM    245  CA  HIS A  36      -2.651  -0.441  -6.375  1.00  0.00           C  
ATOM    246  C   HIS A  36      -3.844   0.050  -5.548  1.00  0.00           C  
ATOM    247  O   HIS A  36      -3.998  -0.353  -4.399  1.00  0.00           O  
ATOM    248  CB  HIS A  36      -1.637   0.694  -6.553  1.00  0.00           C  
ATOM    249  CEN HIS A  36      -0.222   0.863  -6.570  1.00  0.00           X  
ATOM    250  H   HIS A  36      -2.754  -0.482  -8.509  1.00  0.00           H  
ATOM    251  N   LEU A  37      -4.729   0.851  -6.145  1.00  0.00           N  
ATOM    252  CA  LEU A  37      -5.918   1.359  -5.479  1.00  0.00           C  
ATOM    253  C   LEU A  37      -6.836   0.214  -5.035  1.00  0.00           C  
ATOM    254  O   LEU A  37      -7.363   0.282  -3.930  1.00  0.00           O  
ATOM    255  CB  LEU A  37      -6.668   2.322  -6.407  1.00  0.00           C  
ATOM    256  CEN LEU A  37      -6.783   3.858  -6.448  1.00  0.00           X  
ATOM    257  H   LEU A  37      -4.584   1.103  -7.112  1.00  0.00           H  
ATOM    258  N   GLN A  38      -6.968  -0.856  -5.826  1.00  0.00           N  
ATOM    259  CA  GLN A  38      -7.780  -2.030  -5.469  1.00  0.00           C  
ATOM    260  C   GLN A  38      -7.237  -2.746  -4.226  1.00  0.00           C  
ATOM    261  O   GLN A  38      -8.017  -3.084  -3.341  1.00  0.00           O  
ATOM    262  CB  GLN A  38      -7.837  -3.014  -6.641  1.00  0.00           C  
ATOM    263  CEN GLN A  38      -8.810  -3.576  -7.977  1.00  0.00           X  
ATOM    264  H   GLN A  38      -6.474  -0.861  -6.709  1.00  0.00           H  
ATOM    265  N   ASN A  39      -5.912  -2.890  -4.105  1.00  0.00           N  
ATOM    266  CA  ASN A  39      -5.298  -3.493  -2.917  1.00  0.00           C  
ATOM    267  C   ASN A  39      -5.494  -2.617  -1.664  1.00  0.00           C  
ATOM    268  O   ASN A  39      -5.879  -3.124  -0.616  1.00  0.00           O  
ATOM    269  CB  ASN A  39      -3.822  -3.764  -3.142  1.00  0.00           C  
ATOM    270  CEN ASN A  39      -3.213  -4.549  -3.478  1.00  0.00           X  
ATOM    271  H   ASN A  39      -5.321  -2.636  -4.887  1.00  0.00           H  
ATOM    272  N   VAL A  40      -5.317  -1.294  -1.786  1.00  0.00           N  
ATOM    273  CA  VAL A  40      -5.537  -0.339  -0.686  1.00  0.00           C  
ATOM    274  C   VAL A  40      -6.977  -0.430  -0.155  1.00  0.00           C  
ATOM    275  O   VAL A  40      -7.181  -0.473   1.058  1.00  0.00           O  
ATOM    276  CB  VAL A  40      -5.253   1.109  -1.127  1.00  0.00           C  
ATOM    277  CEN VAL A  40      -4.814   1.635  -1.055  1.00  0.00           X  
ATOM    278  H   VAL A  40      -5.006  -0.940  -2.682  1.00  0.00           H  
ATOM    279  N   ILE A  41      -7.985  -0.471  -1.038  1.00  0.00           N  
ATOM    280  CA  ILE A  41      -9.400  -0.550  -0.624  1.00  0.00           C  
ATOM    281  C   ILE A  41      -9.675  -1.884   0.073  1.00  0.00           C  
ATOM    282  O   ILE A  41     -10.283  -1.895   1.147  1.00  0.00           O  
ATOM    283  CB  ILE A  41     -10.359  -0.397  -1.819  1.00  0.00           C  
ATOM    284  CEN ILE A  41     -10.894   0.315  -2.448  1.00  0.00           X  
ATOM    285  H   ILE A  41      -7.759  -0.502  -2.022  1.00  0.00           H  
ATOM    286  N   GLU A  42      -9.249  -2.995  -0.530  1.00  0.00           N  
ATOM    287  CA  GLU A  42      -9.477  -4.341  -0.001  1.00  0.00           C  
ATOM    288  C   GLU A  42      -8.880  -4.492   1.403  1.00  0.00           C  
ATOM    289  O   GLU A  42      -9.481  -5.145   2.259  1.00  0.00           O  
ATOM    290  CB  GLU A  42      -8.885  -5.393  -0.942  1.00  0.00           C  
ATOM    291  CEN GLU A  42      -9.084  -6.543  -2.183  1.00  0.00           X  
ATOM    292  H   GLU A  42      -8.718  -2.910  -1.385  1.00  0.00           H  
ATOM    293  N   ASP A  43      -7.774  -3.808   1.690  1.00  0.00           N  
ATOM    294  CA  ASP A  43      -7.152  -3.804   3.013  1.00  0.00           C  
ATOM    295  C   ASP A  43      -7.927  -2.962   4.029  1.00  0.00           C  
ATOM    296  O   ASP A  43      -8.261  -3.450   5.116  1.00  0.00           O  
ATOM    297  CB  ASP A  43      -5.711  -3.297   2.913  1.00  0.00           C  
ATOM    298  CEN ASP A  43      -4.758  -3.650   2.843  1.00  0.00           X  
ATOM    299  H   ASP A  43      -7.280  -3.359   0.932  1.00  0.00           H  
ATOM    300  N   ILE A  44      -8.275  -1.714   3.682  1.00  0.00           N  
ATOM    301  CA  ILE A  44      -9.029  -0.828   4.582  1.00  0.00           C  
ATOM    302  C   ILE A  44     -10.306  -1.534   5.000  1.00  0.00           C  
ATOM    303  O   ILE A  44     -10.681  -1.439   6.163  1.00  0.00           O  
ATOM    304  CB  ILE A  44      -9.378   0.520   3.925  1.00  0.00           C  
ATOM    305  CEN ILE A  44      -9.031   1.535   3.733  1.00  0.00           X  
ATOM    306  H   ILE A  44      -8.067  -1.409   2.744  1.00  0.00           H  
ATOM    307  N   HIS A  45     -10.958  -2.275   4.111  1.00  0.00           N  
ATOM    308  CA  HIS A  45     -12.195  -2.987   4.421  1.00  0.00           C  
ATOM    309  C   HIS A  45     -12.039  -4.003   5.557  1.00  0.00           C  
ATOM    310  O   HIS A  45     -12.723  -3.899   6.579  1.00  0.00           O  
ATOM    311  CB  HIS A  45     -12.720  -3.695   3.168  1.00  0.00           C  
ATOM    312  CEN HIS A  45     -13.641  -3.442   2.111  1.00  0.00           X  
ATOM    313  H   HIS A  45     -10.578  -2.359   3.181  1.00  0.00           H  
ATOM    314  N   ASP A  46     -11.080  -4.915   5.453  1.00  0.00           N  
ATOM    315  CA  ASP A  46     -10.817  -5.933   6.463  1.00  0.00           C  
ATOM    316  C   ASP A  46     -10.423  -5.312   7.805  1.00  0.00           C  
ATOM    317  O   ASP A  46     -10.842  -5.781   8.874  1.00  0.00           O  
ATOM    318  CB  ASP A  46      -9.719  -6.885   5.983  1.00  0.00           C  
ATOM    319  CEN ASP A  46      -9.608  -7.795   5.539  1.00  0.00           X  
ATOM    320  H   ASP A  46     -10.538  -4.940   4.601  1.00  0.00           H  
ATOM    321  N   PHE A  47      -9.646  -4.229   7.782  1.00  0.00           N  
ATOM    322  CA  PHE A  47      -9.259  -3.507   8.987  1.00  0.00           C  
ATOM    323  C   PHE A  47     -10.478  -2.887   9.684  1.00  0.00           C  
ATOM    324  O   PHE A  47     -10.635  -3.049  10.895  1.00  0.00           O  
ATOM    325  CB  PHE A  47      -8.235  -2.423   8.647  1.00  0.00           C  
ATOM    326  CEN PHE A  47      -6.658  -2.223   8.685  1.00  0.00           X  
ATOM    327  H   PHE A  47      -9.337  -3.882   6.886  1.00  0.00           H  
ATOM    328  N   MET A  48     -11.370  -2.243   8.929  1.00  0.00           N  
ATOM    329  CA  MET A  48     -12.602  -1.617   9.402  1.00  0.00           C  
ATOM    330  C   MET A  48     -13.532  -2.654  10.014  1.00  0.00           C  
ATOM    331  O   MET A  48     -14.118  -2.415  11.070  1.00  0.00           O  
ATOM    332  CB  MET A  48     -13.302  -0.887   8.258  1.00  0.00           C  
ATOM    333  CEN MET A  48     -13.695   0.715   7.659  1.00  0.00           X  
ATOM    334  H   MET A  48     -11.185  -2.210   7.936  1.00  0.00           H  
ATOM    335  N   GLN A  49     -13.639  -3.828   9.395  1.00  0.00           N  
ATOM    336  CA  GLN A  49     -14.470  -4.915   9.885  1.00  0.00           C  
ATOM    337  C   GLN A  49     -13.955  -5.446  11.228  1.00  0.00           C  
ATOM    338  O   GLN A  49     -14.746  -5.681  12.144  1.00  0.00           O  
ATOM    339  CB  GLN A  49     -14.518  -6.050   8.859  1.00  0.00           C  
ATOM    340  CEN GLN A  49     -15.469  -6.776   7.587  1.00  0.00           X  
ATOM    341  H   GLN A  49     -13.173  -3.947   8.509  1.00  0.00           H  
ATOM    342  N   ALA A  50     -12.635  -5.545  11.399  1.00  0.00           N  
ATOM    343  CA  ALA A  50     -12.014  -5.947  12.658  1.00  0.00           C  
ATOM    344  C   ALA A  50     -12.245  -4.920  13.781  1.00  0.00           C  
ATOM    345  O   ALA A  50     -12.495  -5.302  14.926  1.00  0.00           O  
ATOM    346  CB  ALA A  50     -10.525  -6.178  12.448  1.00  0.00           C  
ATOM    347  CEN ALA A  50     -10.525  -6.177  12.448  1.00  0.00           X  
ATOM    348  H   ALA A  50     -12.038  -5.362  10.605  1.00  0.00           H  
ATOM    349  N   ALA A  51     -12.195  -3.622  13.474  1.00  0.00           N  
ATOM    350  CA  ALA A  51     -12.482  -2.546  14.418  1.00  0.00           C  
ATOM    351  C   ALA A  51     -13.929  -2.619  14.932  1.00  0.00           C  
ATOM    352  O   ALA A  51     -14.161  -2.462  16.133  1.00  0.00           O  
ATOM    353  CB  ALA A  51     -12.211  -1.196  13.771  1.00  0.00           C  
ATOM    354  CEN ALA A  51     -12.211  -1.196  13.771  1.00  0.00           X  
ATOM    355  H   ALA A  51     -11.937  -3.363  12.534  1.00  0.00           H  
ATOM    356  N   ALA A  52     -14.888  -2.928  14.058  1.00  0.00           N  
ATOM    357  CA  ALA A  52     -16.307  -3.039  14.390  1.00  0.00           C  
ATOM    358  C   ALA A  52     -16.569  -4.231  15.319  1.00  0.00           C  
ATOM    359  O   ALA A  52     -17.327  -4.103  16.279  1.00  0.00           O  
ATOM    360  CB  ALA A  52     -17.138  -3.157  13.120  1.00  0.00           C  
ATOM    361  CEN ALA A  52     -17.137  -3.157  13.121  1.00  0.00           X  
ATOM    362  H   ALA A  52     -14.625  -3.084  13.098  1.00  0.00           H  
ATOM    363  N   ALA A  53     -15.888  -5.361  15.112  1.00  0.00           N  
ATOM    364  CA  ALA A  53     -15.977  -6.520  15.995  1.00  0.00           C  
ATOM    365  C   ALA A  53     -15.390  -6.208  17.379  1.00  0.00           C  
ATOM    366  O   ALA A  53     -16.021  -6.490  18.394  1.00  0.00           O  
ATOM    367  CB  ALA A  53     -15.272  -7.714  15.369  1.00  0.00           C  
ATOM    368  CEN ALA A  53     -15.272  -7.714  15.370  1.00  0.00           X  
ATOM    369  H   ALA A  53     -15.296  -5.429  14.297  1.00  0.00           H  
ATOM    370  N   ALA A  54     -14.235  -5.538  17.451  1.00  0.00           N  
ATOM    371  CA  ALA A  54     -13.591  -5.190  18.719  1.00  0.00           C  
ATOM    372  C   ALA A  54     -14.427  -4.221  19.579  1.00  0.00           C  
ATOM    373  O   ALA A  54     -14.501  -4.383  20.803  1.00  0.00           O  
ATOM    374  CB  ALA A  54     -12.216  -4.598  18.447  1.00  0.00           C  
ATOM    375  CEN ALA A  54     -12.216  -4.598  18.448  1.00  0.00           X  
ATOM    376  H   ALA A  54     -13.766  -5.299  16.591  1.00  0.00           H  
ATOM    377  N   ALA A  55     -15.075  -3.230  18.962  1.00  0.00           N  
ATOM    378  CA  ALA A  55     -16.002  -2.316  19.624  1.00  0.00           C  
ATOM    379  C   ALA A  55     -17.256  -3.050  20.122  1.00  0.00           C  
ATOM    380  O   ALA A  55     -17.548  -3.014  21.321  1.00  0.00           O  
ATOM    381  CB  ALA A  55     -16.383  -1.183  18.682  1.00  0.00           C  
ATOM    382  CEN ALA A  55     -16.384  -1.184  18.683  1.00  0.00           X  
ATOM    383  H   ALA A  55     -14.912  -3.098  17.974  1.00  0.00           H  
ATOM    384  N   ASN A  56     -17.954  -3.783  19.250  1.00  0.00           N  
ATOM    385  CA  ASN A  56     -19.168  -4.537  19.583  1.00  0.00           C  
ATOM    386  C   ASN A  56     -18.949  -5.553  20.707  1.00  0.00           C  
ATOM    387  O   ASN A  56     -19.843  -5.737  21.530  1.00  0.00           O  
ATOM    388  CB  ASN A  56     -19.724  -5.240  18.358  1.00  0.00           C  
ATOM    389  CEN ASN A  56     -20.417  -5.047  17.593  1.00  0.00           X  
ATOM    390  H   ASN A  56     -17.654  -3.782  18.285  1.00  0.00           H  
ATOM    391  N   CYS A  57     -17.741  -6.107  20.862  1.00  0.00           N  
ATOM    392  CA  CYS A  57     -17.414  -7.011  21.968  1.00  0.00           C  
ATOM    393  C   CYS A  57     -17.854  -6.451  23.335  1.00  0.00           C  
ATOM    394  O   CYS A  57     -18.201  -7.224  24.222  1.00  0.00           O  
ATOM    395  CB  CYS A  57     -15.889  -7.088  21.886  1.00  0.00           C  
ATOM    396  CEN CYS A  57     -15.284  -7.858  21.581  1.00  0.00           X  
ATOM    397  H   CYS A  57     -17.044  -5.955  20.146  1.00  0.00           H  
ATOM    398  N   ARG A  58     -17.910  -5.119  23.528  1.00  0.00           N  
ATOM    399  CA  ARG A  58     -18.300  -4.527  24.824  1.00  0.00           C  
ATOM    400  C   ARG A  58     -19.708  -4.906  25.284  1.00  0.00           C  
ATOM    401  O   ARG A  58     -20.033  -4.635  26.435  1.00  0.00           O  
ATOM    402  CB  ARG A  58     -18.131  -3.015  24.820  1.00  0.00           C  
ATOM    403  CEN ARG A  58     -17.128  -0.770  25.150  1.00  0.00           X  
ATOM    404  H   ARG A  58     -17.782  -4.514  22.729  1.00  0.00           H  
ATOM    405  N   LYS A  59     -20.539  -5.517  24.431  1.00  0.00           N  
ATOM    406  CA  LYS A  59     -21.944  -5.850  24.740  1.00  0.00           C  
ATOM    407  C   LYS A  59     -22.106  -6.697  26.011  1.00  0.00           C  
ATOM    408  O   LYS A  59     -23.133  -6.589  26.670  1.00  0.00           O  
ATOM    409  CB  LYS A  59     -22.579  -6.581  23.557  1.00  0.00           C  
ATOM    410  CEN LYS A  59     -23.856  -6.528  21.870  1.00  0.00           X  
ATOM    411  H   LYS A  59     -20.163  -5.841  23.552  1.00  0.00           H  
ATOM    412  N   GLY A  60     -21.096  -7.490  26.389  1.00  0.00           N  
ATOM    413  CA  GLY A  60     -21.165  -8.507  27.448  1.00  0.00           C  
ATOM    414  C   GLY A  60     -21.168  -7.986  28.885  1.00  0.00           C  
ATOM    415  O   GLY A  60     -21.316  -8.784  29.801  1.00  0.00           O  
ATOM    416  CEN GLY A  60     -21.165  -8.507  27.448  1.00  0.00           X  
ATOM    417  H   GLY A  60     -20.251  -7.459  25.838  1.00  0.00           H  
ATOM    418  N   SER A  61     -20.995  -6.679  29.112  1.00  0.00           N  
ATOM    419  CA  SER A  61     -20.854  -6.132  30.467  1.00  0.00           C  
ATOM    420  C   SER A  61     -22.190  -5.566  30.987  1.00  0.00           C  
ATOM    421  O   SER A  61     -22.349  -4.347  30.994  1.00  0.00           O  
ATOM    422  CB  SER A  61     -19.782  -5.060  30.483  1.00  0.00           C  
ATOM    423  CEN SER A  61     -19.476  -4.645  30.310  1.00  0.00           X  
ATOM    424  H   SER A  61     -21.071  -6.040  28.335  1.00  0.00           H  
ATOM    425  N   PRO A  62     -23.159  -6.386  31.448  1.00  0.00           N  
ATOM    426  CA  PRO A  62     -24.386  -5.848  32.009  1.00  0.00           C  
ATOM    427  C   PRO A  62     -24.067  -5.281  33.400  1.00  0.00           C  
ATOM    428  O   PRO A  62     -23.127  -5.715  34.048  1.00  0.00           O  
ATOM    429  CB  PRO A  62     -25.352  -7.044  32.056  1.00  0.00           C  
ATOM    430  CEN PRO A  62     -23.963  -7.947  31.392  1.00  0.00           X  
ATOM    431  N   GLY A  63     -24.841  -4.279  33.815  1.00  0.00           N  
ATOM    432  CA  GLY A  63     -24.774  -3.659  35.145  1.00  0.00           C  
ATOM    433  C   GLY A  63     -23.688  -2.612  35.411  1.00  0.00           C  
ATOM    434  O   GLY A  63     -22.858  -2.299  34.568  1.00  0.00           O  
ATOM    435  CEN GLY A  63     -24.774  -3.658  35.145  1.00  0.00           X  
ATOM    436  H   GLY A  63     -25.717  -4.177  33.327  1.00  0.00           H  
ATOM    437  N   SER A  64     -23.593  -2.189  36.670  1.00  0.00           N  
ATOM    438  CA  SER A  64     -22.648  -1.161  37.108  1.00  0.00           C  
ATOM    439  C   SER A  64     -22.268  -1.307  38.595  1.00  0.00           C  
ATOM    440  O   SER A  64     -23.111  -1.744  39.382  1.00  0.00           O  
ATOM    441  CB  SER A  64     -23.235   0.213  36.848  1.00  0.00           C  
ATOM    442  CEN SER A  64     -23.608   0.606  36.805  1.00  0.00           X  
ATOM    443  H   SER A  64     -24.004  -2.762  37.396  1.00  0.00           H  
ATOM    444  N   PRO A  65     -21.073  -0.859  39.028  1.00  0.00           N  
ATOM    445  CA  PRO A  65     -20.638  -1.044  40.406  1.00  0.00           C  
ATOM    446  C   PRO A  65     -21.238   0.083  41.251  1.00  0.00           C  
ATOM    447  O   PRO A  65     -20.561   1.033  41.641  1.00  0.00           O  
ATOM    448  CB  PRO A  65     -19.102  -0.991  40.345  1.00  0.00           C  
ATOM    449  CEN PRO A  65     -19.371  -0.717  38.602  1.00  0.00           X  
ATOM    450  N   ALA A  66     -22.540   0.007  41.499  1.00  0.00           N  
ATOM    451  CA  ALA A  66     -23.254   0.962  42.330  1.00  0.00           C  
ATOM    452  C   ALA A  66     -22.746   0.821  43.770  1.00  0.00           C  
ATOM    453  O   ALA A  66     -22.501  -0.287  44.233  1.00  0.00           O  
ATOM    454  CB  ALA A  66     -24.757   0.741  42.246  1.00  0.00           C  
ATOM    455  CEN ALA A  66     -24.756   0.742  42.246  1.00  0.00           X  
ATOM    456  H   ALA A  66     -23.033  -0.825  41.208  1.00  0.00           H  
ATOM    457  N   GLY A  67     -22.643   1.944  44.482  1.00  0.00           N  
ATOM    458  CA  GLY A  67     -22.225   1.960  45.887  1.00  0.00           C  
ATOM    459  C   GLY A  67     -20.953   2.746  46.201  1.00  0.00           C  
ATOM    460  O   GLY A  67     -20.393   3.406  45.345  1.00  0.00           O  
ATOM    461  CEN GLY A  67     -22.225   1.960  45.887  1.00  0.00           X  
ATOM    462  H   GLY A  67     -23.046   2.784  44.094  1.00  0.00           H  
ATOM    463  N   SER A  68     -20.504   2.592  47.448  1.00  0.00           N  
ATOM    464  CA  SER A  68     -19.339   3.217  48.098  1.00  0.00           C  
ATOM    465  C   SER A  68     -19.347   4.723  48.448  1.00  0.00           C  
ATOM    466  O   SER A  68     -18.318   5.387  48.329  1.00  0.00           O  
ATOM    467  CB  SER A  68     -18.134   2.943  47.219  1.00  0.00           C  
ATOM    468  CEN SER A  68     -17.839   2.881  46.766  1.00  0.00           X  
ATOM    469  H   SER A  68     -20.684   1.674  47.828  1.00  0.00           H  
ATOM    470  N   PRO A  69     -20.431   5.249  49.056  1.00  0.00           N  
ATOM    471  CA  PRO A  69     -20.474   6.634  49.506  1.00  0.00           C  
ATOM    472  C   PRO A  69     -19.418   6.871  50.592  1.00  0.00           C  
ATOM    473  O   PRO A  69     -19.151   5.992  51.414  1.00  0.00           O  
ATOM    474  CB  PRO A  69     -21.908   6.817  50.031  1.00  0.00           C  
ATOM    475  CEN PRO A  69     -22.077   5.090  49.614  1.00  0.00           X  
ATOM    476  N   THR A  70     -18.845   8.070  50.634  1.00  0.00           N  
ATOM    477  CA  THR A  70     -17.852   8.446  51.653  1.00  0.00           C  
ATOM    478  C   THR A  70     -18.235   9.807  52.232  1.00  0.00           C  
ATOM    479  O   THR A  70     -19.109  10.495  51.714  1.00  0.00           O  
ATOM    480  CB  THR A  70     -16.423   8.512  51.082  1.00  0.00           C  
ATOM    481  CEN THR A  70     -15.961   8.264  50.825  1.00  0.00           X  
ATOM    482  H   THR A  70     -19.273   8.830  50.125  1.00  0.00           H  
ATOM    483  N   SER A  71     -17.651  10.096  53.393  1.00  0.00           N  
ATOM    484  CA  SER A  71     -17.773  11.320  54.181  1.00  0.00           C  
ATOM    485  C   SER A  71     -16.612  11.586  55.145  1.00  0.00           C  
ATOM    486  O   SER A  71     -15.904  10.664  55.529  1.00  0.00           O  
ATOM    487  CB  SER A  71     -19.076  11.279  54.955  1.00  0.00           C  
ATOM    488  CEN SER A  71     -19.490  11.075  55.242  1.00  0.00           X  
ATOM    489  H   SER A  71     -17.107   9.365  53.831  1.00  0.00           H  
ATOM    490  N   THR A  72     -16.538  12.858  55.559  1.00  0.00           N  
ATOM    491  CA  THR A  72     -15.624  13.444  56.563  1.00  0.00           C  
ATOM    492  C   THR A  72     -14.114  13.208  56.440  1.00  0.00           C  
ATOM    493  O   THR A  72     -13.668  12.079  56.583  1.00  0.00           O  
ATOM    494  CB  THR A  72     -16.034  12.963  57.967  1.00  0.00           C  
ATOM    495  CEN THR A  72     -16.428  12.901  58.395  1.00  0.00           X  
ATOM    496  H   THR A  72     -17.438  13.311  55.597  1.00  0.00           H  
ATOM    497  N   GLU A  73     -13.351  14.303  56.326  1.00  0.00           N  
ATOM    498  CA  GLU A  73     -11.869  14.361  56.195  1.00  0.00           C  
ATOM    499  C   GLU A  73     -11.351  15.536  57.064  1.00  0.00           C  
ATOM    500  O   GLU A  73     -12.135  16.342  57.555  1.00  0.00           O  
ATOM    501  CB  GLU A  73     -11.444  14.537  54.736  1.00  0.00           C  
ATOM    502  CEN GLU A  73     -10.859  13.875  53.278  1.00  0.00           X  
ATOM    503  H   GLU A  73     -13.735  15.150  56.722  1.00  0.00           H  
ATOM    504  N   GLU A  74     -10.139  15.424  57.622  1.00  0.00           N  
ATOM    505  CA  GLU A  74      -9.378  16.433  58.400  1.00  0.00           C  
ATOM    506  C   GLU A  74     -10.155  17.165  59.519  1.00  0.00           C  
ATOM    507  O   GLU A  74     -11.333  16.921  59.759  1.00  0.00           O  
ATOM    508  CB  GLU A  74      -8.803  17.475  57.439  1.00  0.00           C  
ATOM    509  CEN GLU A  74      -7.506  18.065  56.504  1.00  0.00           X  
ATOM    510  H   GLU A  74     -10.127  14.551  58.130  1.00  0.00           H  
ATOM    511  N   GLY A  75      -9.485  18.129  60.179  1.00  0.00           N  
ATOM    512  CA  GLY A  75     -10.060  18.929  61.273  1.00  0.00           C  
ATOM    513  C   GLY A  75      -9.369  20.278  61.545  1.00  0.00           C  
ATOM    514  O   GLY A  75      -9.272  20.703  62.691  1.00  0.00           O  
ATOM    515  CEN GLY A  75     -10.060  18.930  61.273  1.00  0.00           X  
ATOM    516  H   GLY A  75      -8.542  18.341  59.892  1.00  0.00           H  
ATOM    517  N   THR A  76      -8.863  20.908  60.486  1.00  0.00           N  
ATOM    518  CA  THR A  76      -8.129  22.187  60.331  1.00  0.00           C  
ATOM    519  C   THR A  76      -8.813  23.539  60.672  1.00  0.00           C  
ATOM    520  O   THR A  76      -9.909  23.829  60.205  1.00  0.00           O  
ATOM    521  CB  THR A  76      -7.631  22.297  58.878  1.00  0.00           C  
ATOM    522  CEN THR A  76      -7.337  22.088  58.418  1.00  0.00           X  
ATOM    523  H   THR A  76      -9.210  20.577  59.597  1.00  0.00           H  
ATOM    524  N   SER A  77      -8.042  24.358  61.408  1.00  0.00           N  
ATOM    525  CA  SER A  77      -8.218  25.732  61.953  1.00  0.00           C  
ATOM    526  C   SER A  77      -8.245  26.994  61.067  1.00  0.00           C  
ATOM    527  O   SER A  77      -7.388  27.133  60.210  1.00  0.00           O  
ATOM    528  CB  SER A  77      -7.128  25.936  62.987  1.00  0.00           C  
ATOM    529  CEN SER A  77      -6.637  25.913  63.219  1.00  0.00           X  
ATOM    530  H   SER A  77      -7.061  24.188  61.227  1.00  0.00           H  
ATOM    531  N   GLU A  78      -9.056  28.005  61.445  1.00  0.00           N  
ATOM    532  CA  GLU A  78      -9.149  29.318  60.750  1.00  0.00           C  
ATOM    533  C   GLU A  78      -8.626  30.496  61.621  1.00  0.00           C  
ATOM    534  O   GLU A  78      -8.932  30.611  62.803  1.00  0.00           O  
ATOM    535  CB  GLU A  78     -10.596  29.588  60.330  1.00  0.00           C  
ATOM    536  CEN GLU A  78     -11.814  29.577  59.140  1.00  0.00           X  
ATOM    537  H   GLU A  78      -9.299  28.052  62.424  1.00  0.00           H  
ATOM    538  N   SER A  79      -7.776  31.335  61.023  1.00  0.00           N  
ATOM    539  CA  SER A  79      -7.107  32.543  61.543  1.00  0.00           C  
ATOM    540  C   SER A  79      -6.634  33.553  60.483  1.00  0.00           C  
ATOM    541  O   SER A  79      -6.304  33.130  59.378  1.00  0.00           O  
ATOM    542  CB  SER A  79      -5.924  32.121  62.393  1.00  0.00           C  
ATOM    543  CEN SER A  79      -5.492  31.833  62.555  1.00  0.00           X  
ATOM    544  H   SER A  79      -7.512  31.091  60.080  1.00  0.00           H  
ATOM    545  N   ALA A  80      -6.381  34.819  60.865  1.00  0.00           N  
ATOM    546  CA  ALA A  80      -5.843  35.849  59.958  1.00  0.00           C  
ATOM    547  C   ALA A  80      -4.907  36.867  60.666  1.00  0.00           C  
ATOM    548  O   ALA A  80      -5.092  37.181  61.835  1.00  0.00           O  
ATOM    549  CB  ALA A  80      -6.993  36.578  59.278  1.00  0.00           C  
ATOM    550  CEN ALA A  80      -6.992  36.578  59.279  1.00  0.00           X  
ATOM    551  H   ALA A  80      -6.374  35.032  61.853  1.00  0.00           H  
ATOM    552  N   THR A  81      -3.906  37.332  59.904  1.00  0.00           N  
ATOM    553  CA  THR A  81      -2.837  38.341  60.167  1.00  0.00           C  
ATOM    554  C   THR A  81      -3.122  39.846  60.414  1.00  0.00           C  
ATOM    555  O   THR A  81      -3.808  40.480  59.621  1.00  0.00           O  
ATOM    556  CB  THR A  81      -1.836  38.292  58.998  1.00  0.00           C  
ATOM    557  CEN THR A  81      -1.471  38.002  58.646  1.00  0.00           X  
ATOM    558  H   THR A  81      -4.160  37.336  58.926  1.00  0.00           H  
ATOM    559  N   PRO A  82      -2.451  40.473  61.419  1.00  0.00           N  
ATOM    560  CA  PRO A  82      -2.578  41.893  61.758  1.00  0.00           C  
ATOM    561  C   PRO A  82      -2.139  42.821  60.607  1.00  0.00           C  
ATOM    562  O   PRO A  82      -1.172  42.528  59.902  1.00  0.00           O  
ATOM    563  CB  PRO A  82      -1.680  42.050  62.997  1.00  0.00           C  
ATOM    564  CEN PRO A  82      -1.305  40.329  62.707  1.00  0.00           X  
ATOM    565  N   GLU A  83      -2.789  43.979  60.459  1.00  0.00           N  
ATOM    566  CA  GLU A  83      -2.462  44.967  59.422  1.00  0.00           C  
ATOM    567  C   GLU A  83      -1.792  46.207  60.029  1.00  0.00           C  
ATOM    568  O   GLU A  83      -2.193  46.723  61.070  1.00  0.00           O  
ATOM    569  CB  GLU A  83      -3.721  45.373  58.653  1.00  0.00           C  
ATOM    570  CEN GLU A  83      -4.728  45.227  57.286  1.00  0.00           X  
ATOM    571  H   GLU A  83      -3.469  44.253  61.154  1.00  0.00           H  
ATOM    572  N   SER A  84      -0.749  46.678  59.341  1.00  0.00           N  
ATOM    573  CA  SER A  84       0.050  47.856  59.683  1.00  0.00           C  
ATOM    574  C   SER A  84      -0.784  49.122  59.473  1.00  0.00           C  
ATOM    575  O   SER A  84      -1.622  49.154  58.577  1.00  0.00           O  
ATOM    576  CB  SER A  84       1.316  47.901  58.850  1.00  0.00           C  
ATOM    577  CEN SER A  84       1.644  47.838  58.421  1.00  0.00           X  
ATOM    578  H   SER A  84      -0.648  46.338  58.394  1.00  0.00           H  
ATOM    579  N   GLY A  85      -0.512  50.176  60.243  1.00  0.00           N  
ATOM    580  CA  GLY A  85      -1.159  51.485  60.131  1.00  0.00           C  
ATOM    581  C   GLY A  85      -0.117  52.623  60.097  1.00  0.00           C  
ATOM    582  O   GLY A  85       1.072  52.318  60.156  1.00  0.00           O  
ATOM    583  CEN GLY A  85      -1.159  51.485  60.131  1.00  0.00           X  
ATOM    584  H   GLY A  85       0.250  50.102  60.902  1.00  0.00           H  
ATOM    585  N   PRO A  86      -0.523  53.907  59.991  1.00  0.00           N  
ATOM    586  CA  PRO A  86       0.372  55.066  59.941  1.00  0.00           C  
ATOM    587  C   PRO A  86       1.047  55.383  61.294  1.00  0.00           C  
ATOM    588  O   PRO A  86       0.470  55.132  62.349  1.00  0.00           O  
ATOM    589  CB  PRO A  86      -0.552  56.207  59.482  1.00  0.00           C  
ATOM    590  CEN PRO A  86      -1.825  54.960  59.587  1.00  0.00           X  
ATOM    591  N   GLY A  87       2.214  56.043  61.259  1.00  0.00           N  
ATOM    592  CA  GLY A  87       2.893  56.548  62.470  1.00  0.00           C  
ATOM    593  C   GLY A  87       4.342  56.071  62.632  1.00  0.00           C  
ATOM    594  O   GLY A  87       4.775  55.198  61.895  1.00  0.00           O  
ATOM    595  CEN GLY A  87       2.893  56.548  62.470  1.00  0.00           X  
ATOM    596  H   GLY A  87       2.559  56.353  60.363  1.00  0.00           H  
ATOM    597  N   THR A  88       5.159  56.734  63.464  1.00  0.00           N  
ATOM    598  CA  THR A  88       6.587  56.418  63.751  1.00  0.00           C  
ATOM    599  C   THR A  88       7.506  56.558  62.524  1.00  0.00           C  
ATOM    600  O   THR A  88       7.142  56.150  61.429  1.00  0.00           O  
ATOM    601  CB  THR A  88       6.739  54.989  64.305  1.00  0.00           C  
ATOM    602  CEN THR A  88       6.621  54.577  64.702  1.00  0.00           X  
ATOM    603  H   THR A  88       5.063  57.726  63.294  1.00  0.00           H  
ATOM    604  N   SER A  89       8.630  57.269  62.648  1.00  0.00           N  
ATOM    605  CA  SER A  89       9.177  57.898  63.877  1.00  0.00           C  
ATOM    606  C   SER A  89      10.247  57.054  64.567  1.00  0.00           C  
ATOM    607  O   SER A  89      10.265  56.937  65.786  1.00  0.00           O  
ATOM    608  CB  SER A  89       8.053  58.184  64.853  1.00  0.00           C  
ATOM    609  CEN SER A  89       7.585  58.118  65.123  1.00  0.00           X  
ATOM    610  H   SER A  89       9.369  56.804  62.138  1.00  0.00           H  
ATOM    611  N   THR A  90      11.229  56.573  63.803  1.00  0.00           N  
ATOM    612  CA  THR A  90      12.354  55.799  64.351  1.00  0.00           C  
ATOM    613  C   THR A  90      13.642  56.340  63.732  1.00  0.00           C  
ATOM    614  O   THR A  90      13.613  57.072  62.746  1.00  0.00           O  
ATOM    615  CB  THR A  90      12.231  54.291  64.063  1.00  0.00           C  
ATOM    616  CEN THR A  90      11.952  53.780  64.112  1.00  0.00           X  
ATOM    617  H   THR A  90      11.430  57.036  62.928  1.00  0.00           H  
ATOM    618  N   GLU A  91      14.736  56.050  64.426  1.00  0.00           N  
ATOM    619  CA  GLU A  91      16.141  56.336  64.128  1.00  0.00           C  
ATOM    620  C   GLU A  91      17.091  55.167  64.517  1.00  0.00           C  
ATOM    621  O   GLU A  91      16.773  54.416  65.445  1.00  0.00           O  
ATOM    622  CB  GLU A  91      16.567  57.620  64.844  1.00  0.00           C  
ATOM    623  CEN GLU A  91      16.848  59.300  64.820  1.00  0.00           X  
ATOM    624  H   GLU A  91      14.599  55.548  65.290  1.00  0.00           H  
ATOM    625  N   PRO A  92      18.214  54.968  63.794  1.00  0.00           N  
ATOM    626  CA  PRO A  92      19.237  53.961  64.076  1.00  0.00           C  
ATOM    627  C   PRO A  92      20.012  54.230  65.375  1.00  0.00           C  
ATOM    628  O   PRO A  92      20.269  55.368  65.757  1.00  0.00           O  
ATOM    629  CB  PRO A  92      20.152  54.025  62.842  1.00  0.00           C  
ATOM    630  CEN PRO A  92      19.077  55.363  62.352  1.00  0.00           X  
ATOM    631  N   SER A  93      20.444  53.163  66.046  1.00  0.00           N  
ATOM    632  CA  SER A  93      21.263  53.270  67.258  1.00  0.00           C  
ATOM    633  C   SER A  93      22.144  52.039  67.420  1.00  0.00           C  
ATOM    634  O   SER A  93      21.799  50.935  67.010  1.00  0.00           O  
ATOM    635  CB  SER A  93      20.382  53.453  68.478  1.00  0.00           C  
ATOM    636  CEN SER A  93      19.952  53.401  68.807  1.00  0.00           X  
ATOM    637  H   SER A  93      20.362  52.251  65.619  1.00  0.00           H  
ATOM    638  N   GLU A  94      23.304  52.291  68.026  1.00  0.00           N  
ATOM    639  CA  GLU A  94      24.327  51.315  68.377  1.00  0.00           C  
ATOM    640  C   GLU A  94      23.936  50.584  69.674  1.00  0.00           C  
ATOM    641  O   GLU A  94      23.454  51.201  70.625  1.00  0.00           O  
ATOM    642  CB  GLU A  94      25.689  51.995  68.531  1.00  0.00           C  
ATOM    643  CEN GLU A  94      27.216  52.403  67.895  1.00  0.00           X  
ATOM    644  H   GLU A  94      23.385  53.177  68.500  1.00  0.00           H  
ATOM    645  N   GLY A  95      24.155  49.268  69.735  1.00  0.00           N  
ATOM    646  CA  GLY A  95      23.847  48.474  70.927  1.00  0.00           C  
ATOM    647  C   GLY A  95      25.001  48.356  71.922  1.00  0.00           C  
ATOM    648  O   GLY A  95      24.787  48.091  73.093  1.00  0.00           O  
ATOM    649  CEN GLY A  95      23.847  48.474  70.927  1.00  0.00           X  
ATOM    650  H   GLY A  95      24.433  48.787  68.891  1.00  0.00           H  
ATOM    651  N   SER A  96      26.218  48.534  71.404  1.00  0.00           N  
ATOM    652  CA  SER A  96      27.525  48.454  72.083  1.00  0.00           C  
ATOM    653  C   SER A  96      27.956  47.210  72.899  1.00  0.00           C  
ATOM    654  O   SER A  96      28.808  47.283  73.776  1.00  0.00           O  
ATOM    655  CB  SER A  96      27.616  49.661  72.997  1.00  0.00           C  
ATOM    656  CEN SER A  96      27.460  50.042  73.351  1.00  0.00           X  
ATOM    657  H   SER A  96      26.218  49.210  70.654  1.00  0.00           H  
ATOM    658  N   ALA A  97      27.555  46.059  72.341  1.00  0.00           N  
ATOM    659  CA  ALA A  97      27.822  44.684  72.809  1.00  0.00           C  
ATOM    660  C   ALA A  97      28.156  44.383  74.302  1.00  0.00           C  
ATOM    661  O   ALA A  97      27.980  45.219  75.182  1.00  0.00           O  
ATOM    662  CB  ALA A  97      28.951  44.134  71.949  1.00  0.00           C  
ATOM    663  CEN ALA A  97      28.950  44.134  71.950  1.00  0.00           X  
ATOM    664  H   ALA A  97      27.404  46.124  71.344  1.00  0.00           H  
ATOM    665  N   PRO A  98      28.660  43.156  74.589  1.00  0.00           N  
ATOM    666  CA  PRO A  98      29.080  42.721  75.921  1.00  0.00           C  
ATOM    667  C   PRO A  98      30.396  43.360  76.386  1.00  0.00           C  
ATOM    668  O   PRO A  98      31.249  43.728  75.579  1.00  0.00           O  
ATOM    669  CB  PRO A  98      29.209  41.196  75.774  1.00  0.00           C  
ATOM    670  CEN PRO A  98      28.810  41.519  74.065  1.00  0.00           X  
ATOM    671  N   GLY A  99      30.591  43.418  77.708  1.00  0.00           N  
ATOM    672  CA  GLY A  99      31.794  43.941  78.352  1.00  0.00           C  
ATOM    673  C   GLY A  99      33.060  43.173  77.950  1.00  0.00           C  
ATOM    674  O   GLY A  99      33.043  41.966  77.739  1.00  0.00           O  
ATOM    675  CEN GLY A  99      31.795  43.941  78.352  1.00  0.00           X  
ATOM    676  H   GLY A  99      29.875  43.032  78.309  1.00  0.00           H  
ATOM    677  N   SER A 100      34.176  43.882  77.877  1.00  0.00           N  
ATOM    678  CA  SER A 100      35.532  43.435  77.505  1.00  0.00           C  
ATOM    679  C   SER A 100      36.494  44.490  78.092  1.00  0.00           C  
ATOM    680  O   SER A 100      35.974  45.458  78.655  1.00  0.00           O  
ATOM    681  CB  SER A 100      35.686  43.306  76.003  1.00  0.00           C  
ATOM    682  CEN SER A 100      35.614  43.409  75.474  1.00  0.00           X  
ATOM    683  H   SER A 100      34.159  44.785  78.327  1.00  0.00           H  
ATOM    684  N   PRO A 101      37.840  44.426  77.975  1.00  0.00           N  
ATOM    685  CA  PRO A 101      38.706  43.407  77.360  1.00  0.00           C  
ATOM    686  C   PRO A 101      39.815  42.877  78.325  1.00  0.00           C  
ATOM    687  O   PRO A 101      39.676  42.932  79.542  1.00  0.00           O  
ATOM    688  CB  PRO A 101      39.300  44.138  76.145  1.00  0.00           C  
ATOM    689  CEN PRO A 101      38.409  45.541  76.793  1.00  0.00           X  
ATOM    690  N   ALA A 102      40.958  42.486  77.741  1.00  0.00           N  
ATOM    691  CA  ALA A 102      42.216  42.060  78.383  1.00  0.00           C  
ATOM    692  C   ALA A 102      42.317  40.614  78.916  1.00  0.00           C  
ATOM    693  O   ALA A 102      42.456  40.357  80.106  1.00  0.00           O  
ATOM    694  CB  ALA A 102      42.516  43.022  79.523  1.00  0.00           C  
ATOM    695  CEN ALA A 102      42.516  43.021  79.523  1.00  0.00           X  
ATOM    696  H   ALA A 102      41.040  42.729  76.763  1.00  0.00           H  
ATOM    697  N   GLY A 103      42.407  39.677  77.965  1.00  0.00           N  
ATOM    698  CA  GLY A 103      42.596  38.242  78.185  1.00  0.00           C  
ATOM    699  C   GLY A 103      43.374  37.654  77.000  1.00  0.00           C  
ATOM    700  O   GLY A 103      43.341  38.210  75.908  1.00  0.00           O  
ATOM    701  CEN GLY A 103      42.596  38.241  78.185  1.00  0.00           X  
ATOM    702  H   GLY A 103      42.532  39.980  77.008  1.00  0.00           H  
ATOM    703  N   SER A 104      44.155  36.611  77.270  1.00  0.00           N  
ATOM    704  CA  SER A 104      44.997  35.822  76.350  1.00  0.00           C  
ATOM    705  C   SER A 104      44.438  34.415  76.012  1.00  0.00           C  
ATOM    706  O   SER A 104      43.773  33.813  76.851  1.00  0.00           O  
ATOM    707  CB  SER A 104      46.387  35.693  76.940  1.00  0.00           C  
ATOM    708  CEN SER A 104      46.776  35.636  77.316  1.00  0.00           X  
ATOM    709  H   SER A 104      44.236  36.361  78.244  1.00  0.00           H  
ATOM    710  N   PRO A 105      44.694  33.890  74.788  1.00  0.00           N  
ATOM    711  CA  PRO A 105      44.329  32.541  74.342  1.00  0.00           C  
ATOM    712  C   PRO A 105      45.059  31.409  75.087  1.00  0.00           C  
ATOM    713  O   PRO A 105      46.275  31.468  75.261  1.00  0.00           O  
ATOM    714  CB  PRO A 105      44.688  32.555  72.847  1.00  0.00           C  
ATOM    715  CEN PRO A 105      45.304  34.191  73.206  1.00  0.00           X  
ATOM    716  N   THR A 106      44.353  30.318  75.407  1.00  0.00           N  
ATOM    717  CA  THR A 106      44.946  29.130  76.052  1.00  0.00           C  
ATOM    718  C   THR A 106      44.327  27.828  75.536  1.00  0.00           C  
ATOM    719  O   THR A 106      43.239  27.838  74.964  1.00  0.00           O  
ATOM    720  CB  THR A 106      44.785  29.181  77.582  1.00  0.00           C  
ATOM    721  CEN THR A 106      44.874  29.436  78.100  1.00  0.00           X  
ATOM    722  H   THR A 106      43.391  30.248  75.106  1.00  0.00           H  
ATOM    723  N   SER A 107      45.060  26.730  75.758  1.00  0.00           N  
ATOM    724  CA  SER A 107      44.778  25.311  75.477  1.00  0.00           C  
ATOM    725  C   SER A 107      43.678  24.681  76.330  1.00  0.00           C  
ATOM    726  O   SER A 107      43.643  24.942  77.529  1.00  0.00           O  
ATOM    727  CB  SER A 107      46.055  24.509  75.639  1.00  0.00           C  
ATOM    728  CEN SER A 107      46.534  24.353  75.842  1.00  0.00           X  
ATOM    729  H   SER A 107      45.951  26.875  76.212  1.00  0.00           H  
ATOM    730  N   THR A 108      42.911  23.741  75.748  1.00  0.00           N  
ATOM    731  CA  THR A 108      41.827  22.969  76.419  1.00  0.00           C  
ATOM    732  C   THR A 108      41.797  21.505  75.909  1.00  0.00           C  
ATOM    733  O   THR A 108      42.369  21.214  74.866  1.00  0.00           O  
ATOM    734  CB  THR A 108      40.446  23.610  76.190  1.00  0.00           C  
ATOM    735  CEN THR A 108      40.073  24.058  76.237  1.00  0.00           X  
ATOM    736  H   THR A 108      43.307  23.263  74.954  1.00  0.00           H  
ATOM    737  N   GLU A 109      41.146  20.647  76.718  1.00  0.00           N  
ATOM    738  CA  GLU A 109      40.762  19.214  76.579  1.00  0.00           C  
ATOM    739  C   GLU A 109      41.760  18.158  76.050  1.00  0.00           C  
ATOM    740  O   GLU A 109      42.101  18.107  74.877  1.00  0.00           O  
ATOM    741  CB  GLU A 109      39.519  19.151  75.687  1.00  0.00           C  
ATOM    742  CEN GLU A 109      37.825  19.092  75.518  1.00  0.00           X  
ATOM    743  H   GLU A 109      40.493  21.115  77.332  1.00  0.00           H  
ATOM    744  N   GLU A 110      42.441  17.432  76.951  1.00  0.00           N  
ATOM    745  CA  GLU A 110      42.279  17.294  78.428  1.00  0.00           C  
ATOM    746  C   GLU A 110      41.268  16.205  78.844  1.00  0.00           C  
ATOM    747  O   GLU A 110      40.466  16.380  79.756  1.00  0.00           O  
ATOM    748  CB  GLU A 110      41.854  18.632  79.035  1.00  0.00           C  
ATOM    749  CEN GLU A 110      42.251  20.081  79.840  1.00  0.00           X  
ATOM    750  H   GLU A 110      42.498  16.504  76.557  1.00  0.00           H  
ATOM    751  N   GLY A 111      41.336  15.047  78.176  1.00  0.00           N  
ATOM    752  CA  GLY A 111      40.535  13.867  78.506  1.00  0.00           C  
ATOM    753  C   GLY A 111      40.659  12.695  77.519  1.00  0.00           C  
ATOM    754  O   GLY A 111      41.480  12.739  76.616  1.00  0.00           O  
ATOM    755  CEN GLY A 111      40.534  13.867  78.506  1.00  0.00           X  
ATOM    756  H   GLY A 111      41.977  14.982  77.396  1.00  0.00           H  
ATOM    757  N   THR A 112      39.831  11.669  77.719  1.00  0.00           N  
ATOM    758  CA  THR A 112      39.734  10.410  76.940  1.00  0.00           C  
ATOM    759  C   THR A 112      40.996   9.618  76.507  1.00  0.00           C  
ATOM    760  O   THR A 112      41.420   9.646  75.361  1.00  0.00           O  
ATOM    761  CB  THR A 112      38.938  10.694  75.653  1.00  0.00           C  
ATOM    762  CEN THR A 112      38.463  10.892  75.376  1.00  0.00           X  
ATOM    763  H   THR A 112      38.931  11.959  78.071  1.00  0.00           H  
ATOM    764  N   SER A 113      41.460   8.782  77.451  1.00  0.00           N  
ATOM    765  CA  SER A 113      42.598   7.825  77.438  1.00  0.00           C  
ATOM    766  C   SER A 113      42.370   6.326  77.691  1.00  0.00           C  
ATOM    767  O   SER A 113      41.867   5.960  78.746  1.00  0.00           O  
ATOM    768  CB  SER A 113      43.618   8.312  78.450  1.00  0.00           C  
ATOM    769  CEN SER A 113      43.815   8.526  78.909  1.00  0.00           X  
ATOM    770  H   SER A 113      40.784   8.561  78.170  1.00  0.00           H  
ATOM    771  N   THR A 114      42.988   5.469  76.856  1.00  0.00           N  
ATOM    772  CA  THR A 114      42.926   3.986  76.953  1.00  0.00           C  
ATOM    773  C   THR A 114      44.322   3.385  76.674  1.00  0.00           C  
ATOM    774  O   THR A 114      45.151   4.009  76.022  1.00  0.00           O  
ATOM    775  CB  THR A 114      41.906   3.385  75.968  1.00  0.00           C  
ATOM    776  CEN THR A 114      41.362   3.329  75.762  1.00  0.00           X  
ATOM    777  H   THR A 114      43.848   5.795  76.442  1.00  0.00           H  
ATOM    778  N   GLU A 115      44.572   2.212  77.261  1.00  0.00           N  
ATOM    779  CA  GLU A 115      45.736   1.304  77.195  1.00  0.00           C  
ATOM    780  C   GLU A 115      45.904   0.385  75.954  1.00  0.00           C  
ATOM    781  O   GLU A 115      44.917  -0.122  75.419  1.00  0.00           O  
ATOM    782  CB  GLU A 115      45.720   0.424  78.447  1.00  0.00           C  
ATOM    783  CEN GLU A 115      46.237   0.113  80.040  1.00  0.00           X  
ATOM    784  H   GLU A 115      43.877   1.910  77.928  1.00  0.00           H  
ATOM    785  N   PRO A 116      47.165   0.161  75.491  1.00  0.00           N  
ATOM    786  CA  PRO A 116      47.512  -0.724  74.379  1.00  0.00           C  
ATOM    787  C   PRO A 116      47.127  -2.197  74.609  1.00  0.00           C  
ATOM    788  O   PRO A 116      47.184  -2.702  75.728  1.00  0.00           O  
ATOM    789  CB  PRO A 116      49.035  -0.549  74.251  1.00  0.00           C  
ATOM    790  CEN PRO A 116      48.843   0.488  75.692  1.00  0.00           X  
ATOM    791  N   SER A 117      46.808  -2.916  73.529  1.00  0.00           N  
ATOM    792  CA  SER A 117      46.484  -4.349  73.569  1.00  0.00           C  
ATOM    793  C   SER A 117      46.712  -5.007  72.215  1.00  0.00           C  
ATOM    794  O   SER A 117      46.451  -4.441  71.155  1.00  0.00           O  
ATOM    795  CB  SER A 117      45.049  -4.552  74.014  1.00  0.00           C  
ATOM    796  CEN SER A 117      44.516  -4.457  74.070  1.00  0.00           X  
ATOM    797  H   SER A 117      46.981  -2.514  72.618  1.00  0.00           H  
ATOM    798  N   GLU A 118      47.245  -6.217  72.320  1.00  0.00           N  
ATOM    799  CA  GLU A 118      47.568  -7.207  71.305  1.00  0.00           C  
ATOM    800  C   GLU A 118      46.327  -8.006  70.864  1.00  0.00           C  
ATOM    801  O   GLU A 118      45.479  -8.337  71.691  1.00  0.00           O  
ATOM    802  CB  GLU A 118      48.649  -8.156  71.826  1.00  0.00           C  
ATOM    803  CEN GLU A 118      50.285  -8.623  71.917  1.00  0.00           X  
ATOM    804  H   GLU A 118      47.442  -6.520  73.262  1.00  0.00           H  
ATOM    805  N   GLY A 119      46.249  -8.405  69.590  1.00  0.00           N  
ATOM    806  CA  GLY A 119      45.163  -9.280  69.139  1.00  0.00           C  
ATOM    807  C   GLY A 119      44.211  -8.699  68.095  1.00  0.00           C  
ATOM    808  O   GLY A 119      43.921  -7.514  68.131  1.00  0.00           O  
ATOM    809  CEN GLY A 119      45.163  -9.280  69.138  1.00  0.00           X  
ATOM    810  H   GLY A 119      47.005  -8.184  68.954  1.00  0.00           H  
ATOM    811  N   SER A 120      43.739  -9.567  67.188  1.00  0.00           N  
ATOM    812  CA  SER A 120      42.804  -9.340  66.057  1.00  0.00           C  
ATOM    813  C   SER A 120      41.299  -9.149  66.349  1.00  0.00           C  
ATOM    814  O   SER A 120      40.759  -9.821  67.211  1.00  0.00           O  
ATOM    815  CB  SER A 120      42.956 -10.495  65.088  1.00  0.00           C  
ATOM    816  CEN SER A 120      43.027 -11.005  64.912  1.00  0.00           X  
ATOM    817  H   SER A 120      43.623 -10.497  67.562  1.00  0.00           H  
ATOM    818  N   ALA A 121      40.464  -8.444  65.582  1.00  0.00           N  
ATOM    819  CA  ALA A 121      40.526  -7.647  64.352  1.00  0.00           C  
ATOM    820  C   ALA A 121      39.237  -6.774  64.336  1.00  0.00           C  
ATOM    821  O   ALA A 121      38.189  -7.262  64.773  1.00  0.00           O  
ATOM    822  CB  ALA A 121      40.633  -8.532  63.119  1.00  0.00           C  
ATOM    823  CEN ALA A 121      40.633  -8.531  63.119  1.00  0.00           X  
ATOM    824  H   ALA A 121      39.524  -8.508  65.942  1.00  0.00           H  
ATOM    825  N   PRO A 122      39.239  -5.528  63.828  1.00  0.00           N  
ATOM    826  CA  PRO A 122      38.020  -4.725  63.722  1.00  0.00           C  
ATOM    827  C   PRO A 122      36.998  -5.401  62.794  1.00  0.00           C  
ATOM    828  O   PRO A 122      37.365  -6.060  61.819  1.00  0.00           O  
ATOM    829  CB  PRO A 122      38.506  -3.375  63.169  1.00  0.00           C  
ATOM    830  CEN PRO A 122      40.101  -4.177  63.142  1.00  0.00           X  
ATOM    831  N   GLY A 123      35.710  -5.235  63.097  1.00  0.00           N  
ATOM    832  CA  GLY A 123      34.602  -5.762  62.301  1.00  0.00           C  
ATOM    833  C   GLY A 123      34.275  -4.830  61.133  1.00  0.00           C  
ATOM    834  O   GLY A 123      34.743  -3.697  61.078  1.00  0.00           O  
ATOM    835  CEN GLY A 123      34.602  -5.763  62.300  1.00  0.00           X  
ATOM    836  H   GLY A 123      35.479  -4.616  63.860  1.00  0.00           H  
ATOM    837  N   THR A 124      33.487  -5.342  60.195  1.00  0.00           N  
ATOM    838  CA  THR A 124      32.961  -4.692  58.992  1.00  0.00           C  
ATOM    839  C   THR A 124      31.504  -5.055  58.684  1.00  0.00           C  
ATOM    840  O   THR A 124      31.056  -6.132  59.062  1.00  0.00           O  
ATOM    841  CB  THR A 124      33.821  -5.038  57.762  1.00  0.00           C  
ATOM    842  CEN THR A 124      34.331  -5.047  57.478  1.00  0.00           X  
ATOM    843  H   THR A 124      33.204  -6.304  60.313  1.00  0.00           H  
ATOM    844  N   SER A 125      30.857  -4.188  57.892  1.00  0.00           N  
ATOM    845  CA  SER A 125      29.488  -4.267  57.347  1.00  0.00           C  
ATOM    846  C   SER A 125      29.061  -5.491  56.528  1.00  0.00           C  
ATOM    847  O   SER A 125      29.746  -5.852  55.580  1.00  0.00           O  
ATOM    848  CB  SER A 125      29.257  -3.031  56.498  1.00  0.00           C  
ATOM    849  CEN SER A 125      29.362  -2.629  56.148  1.00  0.00           X  
ATOM    850  H   SER A 125      31.463  -3.617  57.323  1.00  0.00           H  
ATOM    851  N   THR A 126      27.829  -5.976  56.729  1.00  0.00           N  
ATOM    852  CA  THR A 126      27.263  -7.118  55.974  1.00  0.00           C  
ATOM    853  C   THR A 126      25.794  -6.830  55.600  1.00  0.00           C  
ATOM    854  O   THR A 126      25.141  -5.987  56.202  1.00  0.00           O  
ATOM    855  CB  THR A 126      27.336  -8.430  56.777  1.00  0.00           C  
ATOM    856  CEN THR A 126      27.637  -8.846  57.055  1.00  0.00           X  
ATOM    857  H   THR A 126      27.136  -5.367  57.139  1.00  0.00           H  
ATOM    858  N   GLU A 127      25.381  -7.511  54.540  1.00  0.00           N  
ATOM    859  CA  GLU A 127      24.103  -7.641  53.827  1.00  0.00           C  
ATOM    860  C   GLU A 127      22.908  -8.359  54.498  1.00  0.00           C  
ATOM    861  O   GLU A 127      23.041  -9.470  55.014  1.00  0.00           O  
ATOM    862  CB  GLU A 127      24.386  -8.337  52.494  1.00  0.00           C  
ATOM    863  CEN GLU A 127      24.722  -8.252  50.826  1.00  0.00           X  
ATOM    864  H   GLU A 127      26.114  -8.023  54.072  1.00  0.00           H  
ATOM    865  N   PRO A 128      21.705  -7.735  54.430  1.00  0.00           N  
ATOM    866  CA  PRO A 128      20.445  -8.258  54.954  1.00  0.00           C  
ATOM    867  C   PRO A 128      20.074  -9.604  54.304  1.00  0.00           C  
ATOM    868  O   PRO A 128      20.363  -9.805  53.132  1.00  0.00           O  
ATOM    869  CB  PRO A 128      19.425  -7.155  54.625  1.00  0.00           C  
ATOM    870  CEN PRO A 128      20.819  -6.363  53.842  1.00  0.00           X  
ATOM    871  N   SER A 129      19.376 -10.500  55.014  1.00  0.00           N  
ATOM    872  CA  SER A 129      18.922 -11.781  54.435  1.00  0.00           C  
ATOM    873  C   SER A 129      17.841 -12.465  55.277  1.00  0.00           C  
ATOM    874  O   SER A 129      17.731 -12.257  56.480  1.00  0.00           O  
ATOM    875  CB  SER A 129      20.104 -12.715  54.262  1.00  0.00           C  
ATOM    876  CEN SER A 129      20.579 -12.957  54.367  1.00  0.00           X  
ATOM    877  H   SER A 129      18.943 -10.204  55.877  1.00  0.00           H  
ATOM    878  N   GLU A 130      17.077 -13.312  54.588  1.00  0.00           N  
ATOM    879  CA  GLU A 130      16.071 -14.226  55.142  1.00  0.00           C  
ATOM    880  C   GLU A 130      15.011 -13.676  56.113  1.00  0.00           C  
ATOM    881  O   GLU A 130      14.799 -14.170  57.213  1.00  0.00           O  
ATOM    882  CB  GLU A 130      16.805 -15.374  55.839  1.00  0.00           C  
ATOM    883  CEN GLU A 130      17.448 -16.952  55.806  1.00  0.00           X  
ATOM    884  H   GLU A 130      17.563 -13.721  53.803  1.00  0.00           H  
ATOM    885  N   GLY A 131      14.212 -12.735  55.597  1.00  0.00           N  
ATOM    886  CA  GLY A 131      13.183 -12.016  56.346  1.00  0.00           C  
ATOM    887  C   GLY A 131      11.786 -12.494  55.943  1.00  0.00           C  
ATOM    888  O   GLY A 131      10.793 -11.920  56.370  1.00  0.00           O  
ATOM    889  CEN GLY A 131      13.183 -12.016  56.346  1.00  0.00           X  
ATOM    890  H   GLY A 131      14.231 -12.601  54.597  1.00  0.00           H  
ATOM    891  N   SER A 132      11.710 -13.535  55.112  1.00  0.00           N  
ATOM    892  CA  SER A 132      10.449 -14.050  54.557  1.00  0.00           C  
ATOM    893  C   SER A 132      10.427 -15.573  54.678  1.00  0.00           C  
ATOM    894  O   SER A 132      11.471 -16.201  54.526  1.00  0.00           O  
ATOM    895  CB  SER A 132      10.283 -13.625  53.111  1.00  0.00           C  
ATOM    896  CEN SER A 132      10.420 -13.494  52.601  1.00  0.00           X  
ATOM    897  H   SER A 132      12.513 -14.146  55.065  1.00  0.00           H  
ATOM    898  N   ALA A 133       9.253 -16.177  54.871  1.00  0.00           N  
ATOM    899  CA  ALA A 133       9.107 -17.632  54.889  1.00  0.00           C  
ATOM    900  C   ALA A 133       7.695 -18.071  54.442  1.00  0.00           C  
ATOM    901  O   ALA A 133       6.731 -17.348  54.688  1.00  0.00           O  
ATOM    902  CB  ALA A 133       9.420 -18.169  56.278  1.00  0.00           C  
ATOM    903  CEN ALA A 133       9.419 -18.169  56.277  1.00  0.00           X  
ATOM    904  H   ALA A 133       8.403 -15.635  54.792  1.00  0.00           H  
ATOM    905  N   PRO A 134       7.574 -19.225  53.755  1.00  0.00           N  
ATOM    906  CA  PRO A 134       6.294 -19.800  53.339  1.00  0.00           C  
ATOM    907  C   PRO A 134       5.291 -19.983  54.495  1.00  0.00           C  
ATOM    908  O   PRO A 134       5.650 -20.411  55.589  1.00  0.00           O  
ATOM    909  CB  PRO A 134       6.698 -21.147  52.717  1.00  0.00           C  
ATOM    910  CEN PRO A 134       8.338 -20.683  53.247  1.00  0.00           X  
ATOM    911  N   GLY A 135       4.004 -19.745  54.224  1.00  0.00           N  
ATOM    912  CA  GLY A 135       2.907 -19.905  55.192  1.00  0.00           C  
ATOM    913  C   GLY A 135       1.890 -20.932  54.683  1.00  0.00           C  
ATOM    914  O   GLY A 135       0.734 -20.870  55.068  1.00  0.00           O  
ATOM    915  CEN GLY A 135       2.907 -19.905  55.192  1.00  0.00           X  
ATOM    916  H   GLY A 135       3.760 -19.447  53.289  1.00  0.00           H  
ATOM    917  N   THR A 136       2.162 -21.638  53.580  1.00  0.00           N  
ATOM    918  CA  THR A 136       1.303 -22.630  52.891  1.00  0.00           C  
ATOM    919  C   THR A 136      -0.123 -22.160  52.589  1.00  0.00           C  
ATOM    920  O   THR A 136      -0.654 -21.338  53.324  1.00  0.00           O  
ATOM    921  CB  THR A 136       1.206 -23.929  53.713  1.00  0.00           C  
ATOM    922  CEN THR A 136       1.450 -24.389  53.977  1.00  0.00           X  
ATOM    923  H   THR A 136       2.542 -20.998  52.898  1.00  0.00           H  
ATOM    924  N   SER A 137      -0.719 -22.851  51.604  1.00  0.00           N  
ATOM    925  CA  SER A 137      -2.088 -22.684  51.070  1.00  0.00           C  
ATOM    926  C   SER A 137      -2.494 -21.252  50.674  1.00  0.00           C  
ATOM    927  O   SER A 137      -1.672 -20.359  50.604  1.00  0.00           O  
ATOM    928  CB  SER A 137      -3.076 -23.215  52.090  1.00  0.00           C  
ATOM    929  CEN SER A 137      -3.296 -23.323  52.576  1.00  0.00           X  
ATOM    930  H   SER A 137      -0.342 -23.774  51.439  1.00  0.00           H  
ATOM    931  N   GLU A 138      -3.741 -20.898  50.389  1.00  0.00           N  
ATOM    932  CA  GLU A 138      -4.983 -21.659  50.305  1.00  0.00           C  
ATOM    933  C   GLU A 138      -5.878 -20.989  49.237  1.00  0.00           C  
ATOM    934  O   GLU A 138      -5.785 -19.789  49.001  1.00  0.00           O  
ATOM    935  CB  GLU A 138      -5.688 -21.718  51.662  1.00  0.00           C  
ATOM    936  CEN GLU A 138      -6.062 -22.557  53.097  1.00  0.00           X  
ATOM    937  H   GLU A 138      -3.893 -19.902  50.461  1.00  0.00           H  
ATOM    938  N   SER A 139      -6.700 -21.804  48.579  1.00  0.00           N  
ATOM    939  CA  SER A 139      -7.724 -21.503  47.567  1.00  0.00           C  
ATOM    940  C   SER A 139      -9.036 -20.783  47.951  1.00  0.00           C  
ATOM    941  O   SER A 139      -9.768 -21.254  48.813  1.00  0.00           O  
ATOM    942  CB  SER A 139      -8.086 -22.814  46.897  1.00  0.00           C  
ATOM    943  CEN SER A 139      -8.199 -23.343  46.845  1.00  0.00           X  
ATOM    944  H   SER A 139      -6.944 -22.638  49.092  1.00  0.00           H  
ATOM    945  N   ALA A 140      -9.434 -19.774  47.156  1.00  0.00           N  
ATOM    946  CA  ALA A 140     -10.676 -18.991  47.354  1.00  0.00           C  
ATOM    947  C   ALA A 140     -11.203 -18.387  46.029  1.00  0.00           C  
ATOM    948  O   ALA A 140     -10.440 -18.091  45.112  1.00  0.00           O  
ATOM    949  CB  ALA A 140     -10.441 -17.890  48.379  1.00  0.00           C  
ATOM    950  CEN ALA A 140     -10.442 -17.891  48.378  1.00  0.00           X  
ATOM    951  H   ALA A 140      -9.184 -19.881  46.183  1.00  0.00           H  
ATOM    952  N   THR A 141     -12.513 -18.151  45.960  1.00  0.00           N  
ATOM    953  CA  THR A 141     -13.233 -17.501  44.844  1.00  0.00           C  
ATOM    954  C   THR A 141     -14.221 -16.463  45.411  1.00  0.00           C  
ATOM    955  O   THR A 141     -14.477 -16.513  46.620  1.00  0.00           O  
ATOM    956  CB  THR A 141     -13.998 -18.518  43.976  1.00  0.00           C  
ATOM    957  CEN THR A 141     -14.014 -18.985  43.626  1.00  0.00           X  
ATOM    958  H   THR A 141     -13.047 -18.193  46.818  1.00  0.00           H  
ATOM    959  N   PRO A 142     -14.772 -15.511  44.622  1.00  0.00           N  
ATOM    960  CA  PRO A 142     -14.399 -15.359  43.197  1.00  0.00           C  
ATOM    961  C   PRO A 142     -14.207 -13.890  42.744  1.00  0.00           C  
ATOM    962  O   PRO A 142     -15.093 -13.265  42.180  1.00  0.00           O  
ATOM    963  CB  PRO A 142     -15.564 -16.032  42.454  1.00  0.00           C  
ATOM    964  CEN PRO A 142     -16.251 -16.217  44.090  1.00  0.00           X  
ATOM    965  N   GLU A 143     -13.150 -13.205  43.190  1.00  0.00           N  
ATOM    966  CA  GLU A 143     -12.738 -11.834  42.816  1.00  0.00           C  
ATOM    967  C   GLU A 143     -13.772 -10.696  43.013  1.00  0.00           C  
ATOM    968  O   GLU A 143     -13.831  -9.733  42.261  1.00  0.00           O  
ATOM    969  CB  GLU A 143     -12.294 -11.841  41.351  1.00  0.00           C  
ATOM    970  CEN GLU A 143     -11.057 -11.934  40.184  1.00  0.00           X  
ATOM    971  H   GLU A 143     -13.123 -13.301  44.193  1.00  0.00           H  
ATOM    972  N   SER A 144     -14.537 -10.855  44.108  1.00  0.00           N  
ATOM    973  CA  SER A 144     -15.566  -9.953  44.667  1.00  0.00           C  
ATOM    974  C   SER A 144     -16.448  -9.060  43.774  1.00  0.00           C  
ATOM    975  O   SER A 144     -16.442  -9.160  42.554  1.00  0.00           O  
ATOM    976  CB  SER A 144     -14.867  -9.051  45.665  1.00  0.00           C  
ATOM    977  CEN SER A 144     -14.480  -8.734  45.880  1.00  0.00           X  
ATOM    978  H   SER A 144     -14.021 -11.279  44.867  1.00  0.00           H  
ATOM    979  N   GLY A 145     -17.038  -8.016  44.381  1.00  0.00           N  
ATOM    980  CA  GLY A 145     -17.884  -7.041  43.672  1.00  0.00           C  
ATOM    981  C   GLY A 145     -19.384  -7.402  43.609  1.00  0.00           C  
ATOM    982  O   GLY A 145     -19.743  -8.462  44.110  1.00  0.00           O  
ATOM    983  CEN GLY A 145     -17.884  -7.040  43.671  1.00  0.00           X  
ATOM    984  H   GLY A 145     -16.780  -7.799  45.331  1.00  0.00           H  
ATOM    985  N   PRO A 146     -20.274  -6.558  43.035  1.00  0.00           N  
ATOM    986  CA  PRO A 146     -21.718  -6.800  42.927  1.00  0.00           C  
ATOM    987  C   PRO A 146     -22.072  -8.096  42.176  1.00  0.00           C  
ATOM    988  O   PRO A 146     -21.281  -8.604  41.386  1.00  0.00           O  
ATOM    989  CB  PRO A 146     -22.234  -5.556  42.185  1.00  0.00           C  
ATOM    990  CEN PRO A 146     -20.505  -5.118  42.112  1.00  0.00           X  
ATOM    991  N   GLY A 147     -23.292  -8.600  42.377  1.00  0.00           N  
ATOM    992  CA  GLY A 147     -23.786  -9.831  41.762  1.00  0.00           C  
ATOM    993  C   GLY A 147     -23.832  -9.704  40.243  1.00  0.00           C  
ATOM    994  O   GLY A 147     -23.866  -8.600  39.709  1.00  0.00           O  
ATOM    995  CEN GLY A 147     -23.786  -9.831  41.762  1.00  0.00           X  
ATOM    996  H   GLY A 147     -23.922  -8.117  43.003  1.00  0.00           H  
ATOM    997  N   SER A 148     -23.766 -10.852  39.585  1.00  0.00           N  
ATOM    998  CA  SER A 148     -23.768 -11.072  38.144  1.00  0.00           C  
ATOM    999  C   SER A 148     -25.096 -10.774  37.433  1.00  0.00           C  
ATOM   1000  O   SER A 148     -26.186 -11.019  37.946  1.00  0.00           O  
ATOM   1001  CB  SER A 148     -23.357 -12.506  37.872  1.00  0.00           C  
ATOM   1002  CEN SER A 148     -23.318 -13.045  37.938  1.00  0.00           X  
ATOM   1003  H   SER A 148     -23.624 -11.689  40.135  1.00  0.00           H  
ATOM   1004  N   GLU A 149     -24.924 -10.265  36.214  1.00  0.00           N  
ATOM   1005  CA  GLU A 149     -25.886  -9.869  35.182  1.00  0.00           C  
ATOM   1006  C   GLU A 149     -25.612 -10.415  33.764  1.00  0.00           C  
ATOM   1007  O   GLU A 149     -24.468 -10.586  33.343  1.00  0.00           O  
ATOM   1008  CB  GLU A 149     -25.955  -8.341  35.128  1.00  0.00           C  
ATOM   1009  CEN GLU A 149     -26.707  -6.880  35.579  1.00  0.00           X  
ATOM   1010  H   GLU A 149     -23.962 -10.148  35.931  1.00  0.00           H  
ATOM   1011  N   PRO A 150     -26.680 -10.587  32.965  1.00  0.00           N  
ATOM   1012  CA  PRO A 150     -26.420 -11.098  31.622  1.00  0.00           C  
ATOM   1013  C   PRO A 150     -25.832 -10.041  30.687  1.00  0.00           C  
ATOM   1014  O   PRO A 150     -26.107  -8.846  30.794  1.00  0.00           O  
ATOM   1015  CB  PRO A 150     -27.799 -11.580  31.144  1.00  0.00           C  
ATOM   1016  CEN PRO A 150     -28.357 -10.929  32.709  1.00  0.00           X  
ATOM   1017  N   ALA A 151     -25.050 -10.515  29.721  1.00  0.00           N  
ATOM   1018  CA  ALA A 151     -24.485  -9.725  28.643  1.00  0.00           C  
ATOM   1019  C   ALA A 151     -25.521  -9.491  27.529  1.00  0.00           C  
ATOM   1020  O   ALA A 151     -26.363 -10.343  27.253  1.00  0.00           O  
ATOM   1021  CB  ALA A 151     -23.241 -10.407  28.092  1.00  0.00           C  
ATOM   1022  CEN ALA A 151     -23.242 -10.406  28.092  1.00  0.00           X  
ATOM   1023  H   ALA A 151     -24.903 -11.513  29.678  1.00  0.00           H  
ATOM   1024  N   THR A 152     -25.433  -8.353  26.845  1.00  0.00           N  
ATOM   1025  CA  THR A 152     -26.338  -8.033  25.739  1.00  0.00           C  
ATOM   1026  C   THR A 152     -25.525  -7.359  24.654  1.00  0.00           C  
ATOM   1027  O   THR A 152     -24.415  -6.873  24.880  1.00  0.00           O  
ATOM   1028  CB  THR A 152     -27.497  -7.114  26.167  1.00  0.00           C  
ATOM   1029  CEN THR A 152     -27.972  -7.002  26.488  1.00  0.00           X  
ATOM   1030  H   THR A 152     -24.668  -7.726  27.041  1.00  0.00           H  
ATOM   1031  N   SER A 153     -26.112  -7.372  23.464  1.00  0.00           N  
ATOM   1032  CA  SER A 153     -25.575  -6.800  22.238  1.00  0.00           C  
ATOM   1033  C   SER A 153     -25.321  -5.301  22.439  1.00  0.00           C  
ATOM   1034  O   SER A 153     -26.194  -4.566  22.894  1.00  0.00           O  
ATOM   1035  CB  SER A 153     -26.525  -7.039  21.082  1.00  0.00           C  
ATOM   1036  CEN SER A 153     -26.995  -7.101  20.815  1.00  0.00           X  
ATOM   1037  H   SER A 153     -27.087  -7.636  23.448  1.00  0.00           H  
ATOM   1038  N   GLY A 154     -24.094  -4.877  22.161  1.00  0.00           N  
ATOM   1039  CA  GLY A 154     -23.634  -3.497  22.272  1.00  0.00           C  
ATOM   1040  C   GLY A 154     -23.186  -2.960  20.916  1.00  0.00           C  
ATOM   1041  O   GLY A 154     -22.587  -1.893  20.831  1.00  0.00           O  
ATOM   1042  CEN GLY A 154     -23.634  -3.496  22.272  1.00  0.00           X  
ATOM   1043  H   GLY A 154     -23.398  -5.586  21.978  1.00  0.00           H  
ATOM   1044  N   SER A 155     -23.436  -3.739  19.861  1.00  0.00           N  
ATOM   1045  CA  SER A 155     -22.986  -3.413  18.514  1.00  0.00           C  
ATOM   1046  C   SER A 155     -23.809  -2.171  18.143  1.00  0.00           C  
ATOM   1047  O   SER A 155     -24.853  -1.914  18.724  1.00  0.00           O  
ATOM   1048  CB  SER A 155     -23.204  -4.561  17.548  1.00  0.00           C  
ATOM   1049  CEN SER A 155     -23.435  -5.000  17.324  1.00  0.00           X  
ATOM   1050  H   SER A 155     -24.290  -4.279  19.881  1.00  0.00           H  
ATOM   1051  N   GLU A 156     -23.344  -1.248  17.320  1.00  0.00           N  
ATOM   1052  CA  GLU A 156     -22.027  -1.310  16.738  1.00  0.00           C  
ATOM   1053  C   GLU A 156     -21.413   0.083  17.028  1.00  0.00           C  
ATOM   1054  O   GLU A 156     -22.136   1.034  17.301  1.00  0.00           O  
ATOM   1055  CB  GLU A 156     -22.079  -1.624  15.241  1.00  0.00           C  
ATOM   1056  CEN GLU A 156     -21.926  -2.736  13.959  1.00  0.00           X  
ATOM   1057  H   GLU A 156     -24.029  -1.009  16.618  1.00  0.00           H  
ATOM   1058  N   THR A 157     -20.096   0.261  16.883  1.00  0.00           N  
ATOM   1059  CA  THR A 157     -19.484   1.577  17.163  1.00  0.00           C  
ATOM   1060  C   THR A 157     -19.734   2.495  15.959  1.00  0.00           C  
ATOM   1061  O   THR A 157     -19.392   2.124  14.836  1.00  0.00           O  
ATOM   1062  CB  THR A 157     -17.970   1.476  17.431  1.00  0.00           C  
ATOM   1063  CEN THR A 157     -17.515   1.280  17.740  1.00  0.00           X  
ATOM   1064  H   THR A 157     -19.600  -0.348  16.245  1.00  0.00           H  
ATOM   1065  N   PRO A 158     -20.392   3.657  16.125  1.00  0.00           N  
ATOM   1066  CA  PRO A 158     -20.799   4.582  15.076  1.00  0.00           C  
ATOM   1067  C   PRO A 158     -19.523   5.291  14.627  1.00  0.00           C  
ATOM   1068  O   PRO A 158     -19.197   6.392  15.051  1.00  0.00           O  
ATOM   1069  CB  PRO A 158     -21.819   5.527  15.733  1.00  0.00           C  
ATOM   1070  CEN PRO A 158     -21.508   4.541  17.188  1.00  0.00           X  
ATOM   1071  N   GLY A 159     -18.696   4.578  13.886  1.00  0.00           N  
ATOM   1072  CA  GLY A 159     -17.463   5.180  13.387  1.00  0.00           C  
ATOM   1073  C   GLY A 159     -16.735   4.310  12.390  1.00  0.00           C  
ATOM   1074  O   GLY A 159     -16.235   4.829  11.409  1.00  0.00           O  
ATOM   1075  CEN GLY A 159     -17.462   5.180  13.387  1.00  0.00           X  
ATOM   1076  H   GLY A 159     -18.966   3.649  13.597  1.00  0.00           H  
ATOM   1077  N   MET A 160     -16.753   2.985  12.574  1.00  0.00           N  
ATOM   1078  CA  MET A 160     -16.143   2.062  11.612  1.00  0.00           C  
ATOM   1079  C   MET A 160     -16.884   2.100  10.274  1.00  0.00           C  
ATOM   1080  O   MET A 160     -16.239   2.155   9.243  1.00  0.00           O  
ATOM   1081  CB  MET A 160     -16.133   0.641  12.172  1.00  0.00           C  
ATOM   1082  CEN MET A 160     -15.066  -0.605  12.795  1.00  0.00           X  
ATOM   1083  H   MET A 160     -17.175   2.615  13.415  1.00  0.00           H  
ATOM   1084  N   TYR A 161     -18.222   2.167  10.284  1.00  0.00           N  
ATOM   1085  CA  TYR A 161     -19.023   2.204   9.055  1.00  0.00           C  
ATOM   1086  C   TYR A 161     -18.778   3.457   8.198  1.00  0.00           C  
ATOM   1087  O   TYR A 161     -18.510   3.314   7.015  1.00  0.00           O  
ATOM   1088  CB  TYR A 161     -20.510   2.108   9.405  1.00  0.00           C  
ATOM   1089  CEN TYR A 161     -21.804   0.929   9.478  1.00  0.00           X  
ATOM   1090  H   TYR A 161     -18.707   2.145  11.170  1.00  0.00           H  
ATOM   1091  N   GLY A 162     -18.861   4.657   8.785  1.00  0.00           N  
ATOM   1092  CA  GLY A 162     -18.535   5.907   8.083  1.00  0.00           C  
ATOM   1093  C   GLY A 162     -17.096   5.877   7.584  1.00  0.00           C  
ATOM   1094  O   GLY A 162     -16.876   5.923   6.387  1.00  0.00           O  
ATOM   1095  CEN GLY A 162     -18.535   5.907   8.083  1.00  0.00           X  
ATOM   1096  H   GLY A 162     -18.994   4.702   9.784  1.00  0.00           H  
ATOM   1097  N   LYS A 163     -16.152   5.610   8.499  1.00  0.00           N  
ATOM   1098  CA  LYS A 163     -14.707   5.633   8.219  1.00  0.00           C  
ATOM   1099  C   LYS A 163     -14.317   4.823   6.986  1.00  0.00           C  
ATOM   1100  O   LYS A 163     -13.555   5.281   6.148  1.00  0.00           O  
ATOM   1101  CB  LYS A 163     -13.928   5.118   9.430  1.00  0.00           C  
ATOM   1102  CEN LYS A 163     -12.733   5.537  11.125  1.00  0.00           X  
ATOM   1103  H   LYS A 163     -16.445   5.422   9.448  1.00  0.00           H  
ATOM   1104  N   LEU A 164     -14.808   3.592   6.907  1.00  0.00           N  
ATOM   1105  CA  LEU A 164     -14.586   2.717   5.772  1.00  0.00           C  
ATOM   1106  C   LEU A 164     -15.070   3.326   4.453  1.00  0.00           C  
ATOM   1107  O   LEU A 164     -14.375   3.233   3.448  1.00  0.00           O  
ATOM   1108  CB  LEU A 164     -15.278   1.371   6.019  1.00  0.00           C  
ATOM   1109  CEN LEU A 164     -14.750  -0.015   6.437  1.00  0.00           X  
ATOM   1110  H   LEU A 164     -15.357   3.251   7.684  1.00  0.00           H  
ATOM   1111  N   ASN A 165     -16.257   3.932   4.469  1.00  0.00           N  
ATOM   1112  CA  ASN A 165     -16.833   4.509   3.265  1.00  0.00           C  
ATOM   1113  C   ASN A 165     -15.982   5.673   2.768  1.00  0.00           C  
ATOM   1114  O   ASN A 165     -15.702   5.709   1.576  1.00  0.00           O  
ATOM   1115  CB  ASN A 165     -18.265   4.958   3.492  1.00  0.00           C  
ATOM   1116  CEN ASN A 165     -19.233   4.568   3.384  1.00  0.00           X  
ATOM   1117  H   ASN A 165     -16.693   4.141   5.354  1.00  0.00           H  
ATOM   1118  N   ASP A 166     -15.516   6.543   3.668  1.00  0.00           N  
ATOM   1119  CA  ASP A 166     -14.703   7.712   3.314  1.00  0.00           C  
ATOM   1120  C   ASP A 166     -13.369   7.259   2.685  1.00  0.00           C  
ATOM   1121  O   ASP A 166     -13.030   7.655   1.574  1.00  0.00           O  
ATOM   1122  CB  ASP A 166     -14.447   8.585   4.544  1.00  0.00           C  
ATOM   1123  CEN ASP A 166     -14.803   9.424   4.998  1.00  0.00           X  
ATOM   1124  H   ASP A 166     -15.816   6.466   4.628  1.00  0.00           H  
ATOM   1125  N   LEU A 167     -12.676   6.311   3.330  1.00  0.00           N  
ATOM   1126  CA  LEU A 167     -11.429   5.749   2.811  1.00  0.00           C  
ATOM   1127  C   LEU A 167     -11.583   5.128   1.417  1.00  0.00           C  
ATOM   1128  O   LEU A 167     -10.730   5.300   0.547  1.00  0.00           O  
ATOM   1129  CB  LEU A 167     -10.889   4.703   3.794  1.00  0.00           C  
ATOM   1130  CEN LEU A 167      -9.750   4.733   4.832  1.00  0.00           X  
ATOM   1131  H   LEU A 167     -12.969   6.060   4.264  1.00  0.00           H  
ATOM   1132  N   LEU A 168     -12.655   4.357   1.200  1.00  0.00           N  
ATOM   1133  CA  LEU A 168     -12.924   3.745  -0.097  1.00  0.00           C  
ATOM   1134  C   LEU A 168     -13.100   4.810  -1.189  1.00  0.00           C  
ATOM   1135  O   LEU A 168     -12.496   4.692  -2.254  1.00  0.00           O  
ATOM   1136  CB  LEU A 168     -14.169   2.853  -0.009  1.00  0.00           C  
ATOM   1137  CEN LEU A 168     -14.358   1.326   0.063  1.00  0.00           X  
ATOM   1138  H   LEU A 168     -13.332   4.263   1.944  1.00  0.00           H  
ATOM   1139  N   GLU A 169     -13.922   5.828  -0.933  1.00  0.00           N  
ATOM   1140  CA  GLU A 169     -14.184   6.931  -1.863  1.00  0.00           C  
ATOM   1141  C   GLU A 169     -12.884   7.617  -2.288  1.00  0.00           C  
ATOM   1142  O   GLU A 169     -12.685   7.842  -3.484  1.00  0.00           O  
ATOM   1143  CB  GLU A 169     -15.134   7.950  -1.231  1.00  0.00           C  
ATOM   1144  CEN GLU A 169     -16.703   8.588  -1.044  1.00  0.00           X  
ATOM   1145  H   GLU A 169     -14.326   5.901  -0.013  1.00  0.00           H  
ATOM   1146  N   ASP A 170     -11.967   7.843  -1.344  1.00  0.00           N  
ATOM   1147  CA  ASP A 170     -10.692   8.501  -1.611  1.00  0.00           C  
ATOM   1148  C   ASP A 170      -9.815   7.650  -2.539  1.00  0.00           C  
ATOM   1149  O   ASP A 170      -9.391   8.089  -3.608  1.00  0.00           O  
ATOM   1150  CB  ASP A 170      -9.954   8.787  -0.300  1.00  0.00           C  
ATOM   1151  CEN ASP A 170      -9.801   9.543   0.365  1.00  0.00           X  
ATOM   1152  H   ASP A 170     -12.203   7.652  -0.381  1.00  0.00           H  
ATOM   1153  N   LEU A 171      -9.620   6.369  -2.234  1.00  0.00           N  
ATOM   1154  CA  LEU A 171      -8.875   5.461  -3.112  1.00  0.00           C  
ATOM   1155  C   LEU A 171      -9.459   5.409  -4.539  1.00  0.00           C  
ATOM   1156  O   LEU A 171      -8.728   5.443  -5.535  1.00  0.00           O  
ATOM   1157  CB  LEU A 171      -8.849   4.055  -2.499  1.00  0.00           C  
ATOM   1158  CEN LEU A 171      -7.762   3.261  -1.750  1.00  0.00           X  
ATOM   1159  H   LEU A 171      -9.952   6.039  -1.338  1.00  0.00           H  
ATOM   1160  N   GLN A 172     -10.788   5.384  -4.662  1.00  0.00           N  
ATOM   1161  CA  GLN A 172     -11.465   5.368  -5.959  1.00  0.00           C  
ATOM   1162  C   GLN A 172     -11.157   6.605  -6.798  1.00  0.00           C  
ATOM   1163  O   GLN A 172     -10.871   6.489  -7.995  1.00  0.00           O  
ATOM   1164  CB  GLN A 172     -12.978   5.253  -5.761  1.00  0.00           C  
ATOM   1165  CEN GLN A 172     -14.333   4.152  -5.774  1.00  0.00           X  
ATOM   1166  H   GLN A 172     -11.341   5.458  -3.820  1.00  0.00           H  
ATOM   1167  N   GLU A 173     -11.236   7.794  -6.220  1.00  0.00           N  
ATOM   1168  CA  GLU A 173     -10.931   9.032  -6.921  1.00  0.00           C  
ATOM   1169  C   GLU A 173      -9.456   9.072  -7.369  1.00  0.00           C  
ATOM   1170  O   GLU A 173      -9.198   9.407  -8.530  1.00  0.00           O  
ATOM   1171  CB  GLU A 173     -11.250  10.235  -6.030  1.00  0.00           C  
ATOM   1172  CEN GLU A 173     -12.303  11.493  -5.569  1.00  0.00           X  
ATOM   1173  H   GLU A 173     -11.487   7.857  -5.244  1.00  0.00           H  
ATOM   1174  N   VAL A 174      -8.506   8.573  -6.559  1.00  0.00           N  
ATOM   1175  CA  VAL A 174      -7.071   8.503  -6.915  1.00  0.00           C  
ATOM   1176  C   VAL A 174      -6.881   7.629  -8.159  1.00  0.00           C  
ATOM   1177  O   VAL A 174      -6.173   8.041  -9.081  1.00  0.00           O  
ATOM   1178  CB  VAL A 174      -6.216   7.938  -5.765  1.00  0.00           C  
ATOM   1179  CEN VAL A 174      -5.742   8.104  -5.293  1.00  0.00           X  
ATOM   1180  H   VAL A 174      -8.799   8.240  -5.650  1.00  0.00           H  
ATOM   1181  N   LEU A 175      -7.546   6.469  -8.235  1.00  0.00           N  
ATOM   1182  CA  LEU A 175      -7.466   5.568  -9.396  1.00  0.00           C  
ATOM   1183  C   LEU A 175      -8.041   6.201 -10.668  1.00  0.00           C  
ATOM   1184  O   LEU A 175      -7.404   6.190 -11.723  1.00  0.00           O  
ATOM   1185  CB  LEU A 175      -8.195   4.253  -9.090  1.00  0.00           C  
ATOM   1186  CEN LEU A 175      -7.697   2.841  -8.730  1.00  0.00           X  
ATOM   1187  H   LEU A 175      -8.093   6.188  -7.435  1.00  0.00           H  
ATOM   1188  N   LYS A 176      -9.245   6.784 -10.589  1.00  0.00           N  
ATOM   1189  CA  LYS A 176      -9.914   7.363 -11.765  1.00  0.00           C  
ATOM   1190  C   LYS A 176      -9.067   8.460 -12.394  1.00  0.00           C  
ATOM   1191  O   LYS A 176      -8.926   8.480 -13.616  1.00  0.00           O  
ATOM   1192  CB  LYS A 176     -11.288   7.919 -11.388  1.00  0.00           C  
ATOM   1193  CEN LYS A 176     -13.393   7.712 -11.413  1.00  0.00           X  
ATOM   1194  H   LYS A 176      -9.687   6.827  -9.682  1.00  0.00           H  
ATOM   1195  N   ASN A 177      -8.524   9.369 -11.592  1.00  0.00           N  
ATOM   1196  CA  ASN A 177      -7.653  10.423 -12.085  1.00  0.00           C  
ATOM   1197  C   ASN A 177      -6.383   9.834 -12.701  1.00  0.00           C  
ATOM   1198  O   ASN A 177      -6.237   9.904 -13.915  1.00  0.00           O  
ATOM   1199  CB  ASN A 177      -7.304  11.411 -10.987  1.00  0.00           C  
ATOM   1200  CEN ASN A 177      -7.667  12.320 -10.609  1.00  0.00           X  
ATOM   1201  H   ASN A 177      -8.715   9.319 -10.602  1.00  0.00           H  
ATOM   1202  N   LEU A 178      -5.553   9.113 -11.945  1.00  0.00           N  
ATOM   1203  CA  LEU A 178      -4.283   8.578 -12.441  1.00  0.00           C  
ATOM   1204  C   LEU A 178      -4.443   7.850 -13.791  1.00  0.00           C  
ATOM   1205  O   LEU A 178      -3.615   8.015 -14.688  1.00  0.00           O  
ATOM   1206  CB  LEU A 178      -3.675   7.634 -11.397  1.00  0.00           C  
ATOM   1207  CEN LEU A 178      -2.524   7.794 -10.386  1.00  0.00           X  
ATOM   1208  H   LEU A 178      -5.795   8.945 -10.981  1.00  0.00           H  
ATOM   1209  N   HIS A 179      -5.560   7.150 -13.997  1.00  0.00           N  
ATOM   1210  CA  HIS A 179      -5.836   6.416 -15.234  1.00  0.00           C  
ATOM   1211  C   HIS A 179      -5.972   7.318 -16.473  1.00  0.00           C  
ATOM   1212  O   HIS A 179      -5.440   6.993 -17.537  1.00  0.00           O  
ATOM   1213  CB  HIS A 179      -7.110   5.581 -15.069  1.00  0.00           C  
ATOM   1214  CEN HIS A 179      -7.470   4.251 -14.703  1.00  0.00           X  
ATOM   1215  H   HIS A 179      -6.208   7.056 -13.227  1.00  0.00           H  
ATOM   1216  N   LYS A 180      -6.663   8.461 -16.373  1.00  0.00           N  
ATOM   1217  CA  LYS A 180      -6.811   9.394 -17.506  1.00  0.00           C  
ATOM   1218  C   LYS A 180      -5.541  10.240 -17.693  1.00  0.00           C  
ATOM   1219  O   LYS A 180      -5.008  10.299 -18.803  1.00  0.00           O  
ATOM   1220  CB  LYS A 180      -8.023  10.304 -17.299  1.00  0.00           C  
ATOM   1221  CEN LYS A 180     -10.022  10.795 -17.789  1.00  0.00           X  
ATOM   1222  H   LYS A 180      -6.982   8.744 -15.456  1.00  0.00           H  
ATOM   1223  N   ASN A 181      -5.027  10.850 -16.621  1.00  0.00           N  
ATOM   1224  CA  ASN A 181      -3.979  11.883 -16.667  1.00  0.00           C  
ATOM   1225  C   ASN A 181      -2.701  11.412 -17.335  1.00  0.00           C  
ATOM   1226  O   ASN A 181      -2.009  12.230 -17.946  1.00  0.00           O  
ATOM   1227  CB  ASN A 181      -3.659  12.401 -15.277  1.00  0.00           C  
ATOM   1228  CEN ASN A 181      -3.967  13.177 -14.642  1.00  0.00           X  
ATOM   1229  H   ASN A 181      -5.501  10.708 -15.739  1.00  0.00           H  
ATOM   1230  N   ASP A 182      -2.430  10.107 -17.288  1.00  0.00           N  
ATOM   1231  CA  ASP A 182      -1.233   9.509 -17.881  1.00  0.00           C  
ATOM   1232  C   ASP A 182      -1.070   9.906 -19.367  1.00  0.00           C  
ATOM   1233  O   ASP A 182       0.030   9.891 -19.930  1.00  0.00           O  
ATOM   1234  CB  ASP A 182      -1.283   7.985 -17.743  1.00  0.00           C  
ATOM   1235  CEN ASP A 182      -0.937   7.241 -17.140  1.00  0.00           X  
ATOM   1236  H   ASP A 182      -3.057   9.502 -16.773  1.00  0.00           H  
ATOM   1237  N   ARG A 183      -2.154  10.384 -20.004  1.00  0.00           N  
ATOM   1238  CA  ARG A 183      -2.134  10.891 -21.381  1.00  0.00           C  
ATOM   1239  C   ARG A 183      -1.201  12.074 -21.647  1.00  0.00           C  
ATOM   1240  O   ARG A 183      -0.806  12.220 -22.803  1.00  0.00           O  
ATOM   1241  CB  ARG A 183      -3.542  11.219 -21.854  1.00  0.00           C  
ATOM   1242  CEN ARG A 183      -5.773  10.976 -22.911  1.00  0.00           X  
ATOM   1243  H   ARG A 183      -3.027  10.373 -19.493  1.00  0.00           H  
ATOM   1244  N   SER A 184      -0.840  12.907 -20.663  1.00  0.00           N  
ATOM   1245  CA  SER A 184       0.134  14.002 -20.882  1.00  0.00           C  
ATOM   1246  C   SER A 184       1.330  14.087 -19.931  1.00  0.00           C  
ATOM   1247  O   SER A 184       2.341  14.628 -20.346  1.00  0.00           O  
ATOM   1248  CB  SER A 184      -0.609  15.323 -20.839  1.00  0.00           C  
ATOM   1249  CEN SER A 184      -0.972  15.697 -20.683  1.00  0.00           X  
ATOM   1250  H   SER A 184      -1.386  12.911 -19.813  1.00  0.00           H  
ATOM   1251  N   GLY A 185       1.278  13.512 -18.722  1.00  0.00           N  
ATOM   1252  CA  GLY A 185       2.385  13.539 -17.753  1.00  0.00           C  
ATOM   1253  C   GLY A 185       2.779  14.919 -17.187  1.00  0.00           C  
ATOM   1254  O   GLY A 185       1.942  15.808 -17.077  1.00  0.00           O  
ATOM   1255  CEN GLY A 185       2.385  13.539 -17.753  1.00  0.00           X  
ATOM   1256  H   GLY A 185       0.480  12.925 -18.520  1.00  0.00           H  
ATOM   1257  N   LYS A 186       4.092  15.128 -17.021  1.00  0.00           N  
ATOM   1258  CA  LYS A 186       4.810  16.311 -16.482  1.00  0.00           C  
ATOM   1259  C   LYS A 186       4.250  16.982 -15.229  1.00  0.00           C  
ATOM   1260  O   LYS A 186       4.179  16.292 -14.218  1.00  0.00           O  
ATOM   1261  CB  LYS A 186       4.912  17.372 -17.579  1.00  0.00           C  
ATOM   1262  CEN LYS A 186       6.073  18.335 -19.062  1.00  0.00           X  
ATOM   1263  H   LYS A 186       4.688  14.376 -17.336  1.00  0.00           H  
ATOM   1264  N   ASP A 187       3.802  18.234 -15.266  1.00  0.00           N  
ATOM   1265  CA  ASP A 187       3.279  18.857 -14.031  1.00  0.00           C  
ATOM   1266  C   ASP A 187       2.261  17.978 -13.288  1.00  0.00           C  
ATOM   1267  O   ASP A 187       2.251  17.898 -12.066  1.00  0.00           O  
ATOM   1268  CB  ASP A 187       2.640  20.210 -14.357  1.00  0.00           C  
ATOM   1269  CEN ASP A 187       2.864  21.203 -14.356  1.00  0.00           X  
ATOM   1270  H   ASP A 187       4.098  18.834 -16.020  1.00  0.00           H  
ATOM   1271  N   ASN A 188       1.479  17.212 -14.032  1.00  0.00           N  
ATOM   1272  CA  ASN A 188       0.425  16.398 -13.453  1.00  0.00           C  
ATOM   1273  C   ASN A 188       0.923  15.401 -12.379  1.00  0.00           C  
ATOM   1274  O   ASN A 188       0.165  15.049 -11.475  1.00  0.00           O  
ATOM   1275  CB  ASN A 188      -0.322  15.655 -14.544  1.00  0.00           C  
ATOM   1276  CEN ASN A 188      -1.158  15.805 -15.162  1.00  0.00           X  
ATOM   1277  H   ASN A 188       1.488  17.366 -15.029  1.00  0.00           H  
ATOM   1278  N   ILE A 189       2.141  14.850 -12.489  1.00  0.00           N  
ATOM   1279  CA  ILE A 189       2.647  13.888 -11.485  1.00  0.00           C  
ATOM   1280  C   ILE A 189       2.723  14.572 -10.119  1.00  0.00           C  
ATOM   1281  O   ILE A 189       2.445  13.932  -9.114  1.00  0.00           O  
ATOM   1282  CB  ILE A 189       4.035  13.333 -11.855  1.00  0.00           C  
ATOM   1283  CEN ILE A 189       4.568  12.561 -12.410  1.00  0.00           X  
ATOM   1284  H   ILE A 189       2.776  15.217 -13.185  1.00  0.00           H  
ATOM   1285  N   HIS A 190       3.025  15.872 -10.096  1.00  0.00           N  
ATOM   1286  CA  HIS A 190       3.105  16.649  -8.855  1.00  0.00           C  
ATOM   1287  C   HIS A 190       1.737  16.772  -8.170  1.00  0.00           C  
ATOM   1288  O   HIS A 190       1.626  16.498  -6.980  1.00  0.00           O  
ATOM   1289  CB  HIS A 190       3.677  18.043  -9.132  1.00  0.00           C  
ATOM   1290  CEN HIS A 190       4.939  18.702  -9.092  1.00  0.00           X  
ATOM   1291  H   HIS A 190       3.096  16.375 -10.968  1.00  0.00           H  
ATOM   1292  N   ASP A 191       0.691  17.139  -8.917  1.00  0.00           N  
ATOM   1293  CA  ASP A 191      -0.665  17.223  -8.368  1.00  0.00           C  
ATOM   1294  C   ASP A 191      -1.163  15.855  -7.887  1.00  0.00           C  
ATOM   1295  O   ASP A 191      -1.798  15.765  -6.841  1.00  0.00           O  
ATOM   1296  CB  ASP A 191      -1.628  17.794  -9.412  1.00  0.00           C  
ATOM   1297  CEN ASP A 191      -2.062  18.676  -9.679  1.00  0.00           X  
ATOM   1298  H   ASP A 191       0.842  17.439  -9.869  1.00  0.00           H  
ATOM   1299  N   VAL A 192      -0.834  14.784  -8.617  1.00  0.00           N  
ATOM   1300  CA  VAL A 192      -1.195  13.409  -8.236  1.00  0.00           C  
ATOM   1301  C   VAL A 192      -0.541  13.020  -6.911  1.00  0.00           C  
ATOM   1302  O   VAL A 192      -1.213  12.432  -6.075  1.00  0.00           O  
ATOM   1303  CB  VAL A 192      -0.783  12.392  -9.317  1.00  0.00           C  
ATOM   1304  CEN VAL A 192      -1.029  11.967  -9.800  1.00  0.00           X  
ATOM   1305  H   VAL A 192      -0.275  14.932  -9.443  1.00  0.00           H  
ATOM   1306  N   ASP A 193       0.732  13.370  -6.704  1.00  0.00           N  
ATOM   1307  CA  ASP A 193       1.453  13.084  -5.459  1.00  0.00           C  
ATOM   1308  C   ASP A 193       0.832  13.832  -4.271  1.00  0.00           C  
ATOM   1309  O   ASP A 193       0.593  13.228  -3.226  1.00  0.00           O  
ATOM   1310  CB  ASP A 193       2.931  13.454  -5.599  1.00  0.00           C  
ATOM   1311  CEN ASP A 193       3.832  13.023  -5.802  1.00  0.00           X  
ATOM   1312  H   ASP A 193       1.241  13.840  -7.440  1.00  0.00           H  
ATOM   1313  N   ASN A 194       0.461  15.102  -4.452  1.00  0.00           N  
ATOM   1314  CA  ASN A 194      -0.216  15.898  -3.422  1.00  0.00           C  
ATOM   1315  C   ASN A 194      -1.558  15.285  -3.014  1.00  0.00           C  
ATOM   1316  O   ASN A 194      -1.888  15.216  -1.835  1.00  0.00           O  
ATOM   1317  CB  ASN A 194      -0.418  17.331  -3.879  1.00  0.00           C  
ATOM   1318  CEN ASN A 194       0.086  18.249  -3.818  1.00  0.00           X  
ATOM   1319  H   ASN A 194       0.682  15.543  -5.336  1.00  0.00           H  
ATOM   1320  N   HIS A 195      -2.344  14.837  -3.991  1.00  0.00           N  
ATOM   1321  CA  HIS A 195      -3.645  14.260  -3.705  1.00  0.00           C  
ATOM   1322  C   HIS A 195      -3.538  12.954  -2.913  1.00  0.00           C  
ATOM   1323  O   HIS A 195      -4.182  12.809  -1.876  1.00  0.00           O  
ATOM   1324  CB  HIS A 195      -4.415  14.019  -5.007  1.00  0.00           C  
ATOM   1325  CEN HIS A 195      -5.380  14.691  -5.812  1.00  0.00           X  
ATOM   1326  H   HIS A 195      -2.047  14.926  -4.952  1.00  0.00           H  
ATOM   1327  N   LEU A 196      -2.665  12.038  -3.340  1.00  0.00           N  
ATOM   1328  CA  LEU A 196      -2.415  10.790  -2.632  1.00  0.00           C  
ATOM   1329  C   LEU A 196      -1.929  11.032  -1.197  1.00  0.00           C  
ATOM   1330  O   LEU A 196      -2.387  10.356  -0.281  1.00  0.00           O  
ATOM   1331  CB  LEU A 196      -1.393   9.949  -3.407  1.00  0.00           C  
ATOM   1332  CEN LEU A 196      -1.529   8.708  -4.309  1.00  0.00           X  
ATOM   1333  H   LEU A 196      -2.135  12.226  -4.178  1.00  0.00           H  
ATOM   1334  N   GLN A 197      -1.057  12.025  -0.980  1.00  0.00           N  
ATOM   1335  CA  GLN A 197      -0.570  12.372   0.360  1.00  0.00           C  
ATOM   1336  C   GLN A 197      -1.713  12.838   1.270  1.00  0.00           C  
ATOM   1337  O   GLN A 197      -1.825  12.338   2.385  1.00  0.00           O  
ATOM   1338  CB  GLN A 197       0.498  13.466   0.274  1.00  0.00           C  
ATOM   1339  CEN GLN A 197       2.215  13.778   0.298  1.00  0.00           X  
ATOM   1340  H   GLN A 197      -0.750  12.578  -1.768  1.00  0.00           H  
ATOM   1341  N   ASN A 198      -2.599  13.713   0.781  1.00  0.00           N  
ATOM   1342  CA  ASN A 198      -3.722  14.211   1.585  1.00  0.00           C  
ATOM   1343  C   ASN A 198      -4.689  13.076   1.971  1.00  0.00           C  
ATOM   1344  O   ASN A 198      -5.090  12.981   3.125  1.00  0.00           O  
ATOM   1345  CB  ASN A 198      -4.471  15.315   0.861  1.00  0.00           C  
ATOM   1346  CEN ASN A 198      -4.453  16.362   0.800  1.00  0.00           X  
ATOM   1347  H   ASN A 198      -2.457  14.082  -0.146  1.00  0.00           H  
ATOM   1348  N   VAL A 199      -4.971  12.147   1.047  1.00  0.00           N  
ATOM   1349  CA  VAL A 199      -5.841  10.980   1.296  1.00  0.00           C  
ATOM   1350  C   VAL A 199      -5.264  10.065   2.384  1.00  0.00           C  
ATOM   1351  O   VAL A 199      -5.982   9.640   3.292  1.00  0.00           O  
ATOM   1352  CB  VAL A 199      -6.058  10.153   0.014  1.00  0.00           C  
ATOM   1353  CEN VAL A 199      -6.524   9.983  -0.464  1.00  0.00           X  
ATOM   1354  H   VAL A 199      -4.604  12.282   0.116  1.00  0.00           H  
ATOM   1355  N   ILE A 200      -3.969   9.739   2.322  1.00  0.00           N  
ATOM   1356  CA  ILE A 200      -3.294   8.916   3.342  1.00  0.00           C  
ATOM   1357  C   ILE A 200      -3.362   9.584   4.713  1.00  0.00           C  
ATOM   1358  O   ILE A 200      -3.659   8.904   5.702  1.00  0.00           O  
ATOM   1359  CB  ILE A 200      -1.819   8.656   2.984  1.00  0.00           C  
ATOM   1360  CEN ILE A 200      -1.135   8.010   2.433  1.00  0.00           X  
ATOM   1361  H   ILE A 200      -3.421  10.119   1.563  1.00  0.00           H  
ATOM   1362  N   GLU A 201      -3.078  10.884   4.785  1.00  0.00           N  
ATOM   1363  CA  GLU A 201      -3.120  11.655   6.028  1.00  0.00           C  
ATOM   1364  C   GLU A 201      -4.508  11.576   6.671  1.00  0.00           C  
ATOM   1365  O   GLU A 201      -4.612  11.321   7.872  1.00  0.00           O  
ATOM   1366  CB  GLU A 201      -2.738  13.114   5.769  1.00  0.00           C  
ATOM   1367  CEN GLU A 201      -1.580  14.363   5.793  1.00  0.00           X  
ATOM   1368  H   GLU A 201      -2.880  11.388   3.932  1.00  0.00           H  
ATOM   1369  N   ASP A 202      -5.576  11.658   5.876  1.00  0.00           N  
ATOM   1370  CA  ASP A 202      -6.952  11.558   6.355  1.00  0.00           C  
ATOM   1371  C   ASP A 202      -7.290  10.166   6.897  1.00  0.00           C  
ATOM   1372  O   ASP A 202      -7.900  10.048   7.968  1.00  0.00           O  
ATOM   1373  CB  ASP A 202      -7.925  11.926   5.232  1.00  0.00           C  
ATOM   1374  CEN ASP A 202      -8.464  12.720   4.890  1.00  0.00           X  
ATOM   1375  H   ASP A 202      -5.435  11.939   4.915  1.00  0.00           H  
ATOM   1376  N   ILE A 203      -6.848   9.094   6.224  1.00  0.00           N  
ATOM   1377  CA  ILE A 203      -7.001   7.724   6.737  1.00  0.00           C  
ATOM   1378  C   ILE A 203      -6.325   7.616   8.093  1.00  0.00           C  
ATOM   1379  O   ILE A 203      -6.888   7.015   9.002  1.00  0.00           O  
ATOM   1380  CB  ILE A 203      -6.403   6.673   5.784  1.00  0.00           C  
ATOM   1381  CEN ILE A 203      -6.599   6.039   4.918  1.00  0.00           X  
ATOM   1382  H   ILE A 203      -6.355   9.253   5.358  1.00  0.00           H  
ATOM   1383  N   HIS A 204      -5.142   8.204   8.263  1.00  0.00           N  
ATOM   1384  CA  HIS A 204      -4.438   8.198   9.539  1.00  0.00           C  
ATOM   1385  C   HIS A 204      -5.263   8.835  10.666  1.00  0.00           C  
ATOM   1386  O   HIS A 204      -5.521   8.181  11.686  1.00  0.00           O  
ATOM   1387  CB  HIS A 204      -3.095   8.923   9.403  1.00  0.00           C  
ATOM   1388  CEN HIS A 204      -1.732   8.596   9.149  1.00  0.00           X  
ATOM   1389  H   HIS A 204      -4.733   8.699   7.484  1.00  0.00           H  
ATOM   1390  N   ASP A 205      -5.756  10.050  10.470  1.00  0.00           N  
ATOM   1391  CA  ASP A 205      -6.547  10.775  11.460  1.00  0.00           C  
ATOM   1392  C   ASP A 205      -7.803   9.998  11.868  1.00  0.00           C  
ATOM   1393  O   ASP A 205      -8.118   9.891  13.062  1.00  0.00           O  
ATOM   1394  CB  ASP A 205      -6.937  12.153  10.920  1.00  0.00           C  
ATOM   1395  CEN ASP A 205      -6.636  13.125  10.960  1.00  0.00           X  
ATOM   1396  H   ASP A 205      -5.531  10.527   9.608  1.00  0.00           H  
ATOM   1397  N   PHE A 206      -8.501   9.389  10.910  1.00  0.00           N  
ATOM   1398  CA  PHE A 206      -9.699   8.598  11.165  1.00  0.00           C  
ATOM   1399  C   PHE A 206      -9.385   7.379  12.040  1.00  0.00           C  
ATOM   1400  O   PHE A 206     -10.083   7.131  13.024  1.00  0.00           O  
ATOM   1401  CB  PHE A 206     -10.332   8.153   9.845  1.00  0.00           C  
ATOM   1402  CEN PHE A 206     -11.510   8.606   8.879  1.00  0.00           X  
ATOM   1403  H   PHE A 206      -8.169   9.464   9.957  1.00  0.00           H  
ATOM   1404  N   MET A 207      -8.303   6.649  11.741  1.00  0.00           N  
ATOM   1405  CA  MET A 207      -7.852   5.489  12.511  1.00  0.00           C  
ATOM   1406  C   MET A 207      -7.555   5.875  13.953  1.00  0.00           C  
ATOM   1407  O   MET A 207      -7.956   5.168  14.879  1.00  0.00           O  
ATOM   1408  CB  MET A 207      -6.615   4.870  11.865  1.00  0.00           C  
ATOM   1409  CEN MET A 207      -6.063   3.459  10.980  1.00  0.00           X  
ATOM   1410  H   MET A 207      -7.758   6.938  10.942  1.00  0.00           H  
ATOM   1411  N   GLN A 208      -6.870   7.000  14.164  1.00  0.00           N  
ATOM   1412  CA  GLN A 208      -6.547   7.495  15.492  1.00  0.00           C  
ATOM   1413  C   GLN A 208      -7.815   7.866  16.268  1.00  0.00           C  
ATOM   1414  O   GLN A 208      -7.911   7.587  17.465  1.00  0.00           O  
ATOM   1415  CB  GLN A 208      -5.620   8.709  15.396  1.00  0.00           C  
ATOM   1416  CEN GLN A 208      -3.962   9.243  15.516  1.00  0.00           X  
ATOM   1417  H   GLN A 208      -6.510   7.500  13.366  1.00  0.00           H  
ATOM   1418  N   ALA A 209      -8.825   8.407  15.586  1.00  0.00           N  
ATOM   1419  CA  ALA A 209     -10.123   8.710  16.171  1.00  0.00           C  
ATOM   1420  C   ALA A 209     -10.846   7.438  16.652  1.00  0.00           C  
ATOM   1421  O   ALA A 209     -11.403   7.418  17.752  1.00  0.00           O  
ATOM   1422  CB  ALA A 209     -10.980   9.467  15.168  1.00  0.00           C  
ATOM   1423  CEN ALA A 209     -10.980   9.467  15.169  1.00  0.00           X  
ATOM   1424  H   ALA A 209      -8.671   8.647  14.615  1.00  0.00           H  
ATOM   1425  N   ALA A 210     -10.809   6.350  15.879  1.00  0.00           N  
ATOM   1426  CA  ALA A 210     -11.400   5.067  16.240  1.00  0.00           C  
ATOM   1427  C   ALA A 210     -10.752   4.488  17.507  1.00  0.00           C  
ATOM   1428  O   ALA A 210     -11.454   4.007  18.401  1.00  0.00           O  
ATOM   1429  CB  ALA A 210     -11.279   4.090  15.080  1.00  0.00           C  
ATOM   1430  CEN ALA A 210     -11.279   4.090  15.081  1.00  0.00           X  
ATOM   1431  H   ALA A 210     -10.370   6.428  14.970  1.00  0.00           H  
ATOM   1432  N   ALA A 211      -9.425   4.581  17.636  1.00  0.00           N  
ATOM   1433  CA  ALA A 211      -8.677   4.127  18.804  1.00  0.00           C  
ATOM   1434  C   ALA A 211      -8.961   5.000  20.036  1.00  0.00           C  
ATOM   1435  O   ALA A 211      -9.154   4.464  21.127  1.00  0.00           O  
ATOM   1436  CB  ALA A 211      -7.187   4.108  18.494  1.00  0.00           C  
ATOM   1437  CEN ALA A 211      -7.188   4.108  18.495  1.00  0.00           X  
ATOM   1438  H   ALA A 211      -8.904   4.982  16.870  1.00  0.00           H  
ATOM   1439  N   ALA A 212      -9.049   6.325  19.871  1.00  0.00           N  
ATOM   1440  CA  ALA A 212      -9.424   7.242  20.943  1.00  0.00           C  
ATOM   1441  C   ALA A 212     -10.824   6.911  21.492  1.00  0.00           C  
ATOM   1442  O   ALA A 212     -10.981   6.725  22.697  1.00  0.00           O  
ATOM   1443  CB  ALA A 212      -9.365   8.679  20.448  1.00  0.00           C  
ATOM   1444  CEN ALA A 212      -9.365   8.679  20.448  1.00  0.00           X  
ATOM   1445  H   ALA A 212      -8.843   6.716  18.964  1.00  0.00           H  
ATOM   1446  N   ALA A 213     -11.812   6.710  20.616  1.00  0.00           N  
ATOM   1447  CA  ALA A 213     -13.170   6.328  21.010  1.00  0.00           C  
ATOM   1448  C   ALA A 213     -13.216   4.990  21.777  1.00  0.00           C  
ATOM   1449  O   ALA A 213     -13.907   4.871  22.793  1.00  0.00           O  
ATOM   1450  CB  ALA A 213     -14.061   6.262  19.778  1.00  0.00           C  
ATOM   1451  CEN ALA A 213     -14.061   6.261  19.779  1.00  0.00           X  
ATOM   1452  H   ALA A 213     -11.629   6.884  19.638  1.00  0.00           H  
ATOM   1453  N   ALA A 214     -12.473   3.978  21.324  1.00  0.00           N  
ATOM   1454  CA  ALA A 214     -12.389   2.678  21.979  1.00  0.00           C  
ATOM   1455  C   ALA A 214     -11.839   2.775  23.413  1.00  0.00           C  
ATOM   1456  O   ALA A 214     -12.392   2.145  24.314  1.00  0.00           O  
ATOM   1457  CB  ALA A 214     -11.533   1.736  21.144  1.00  0.00           C  
ATOM   1458  CEN ALA A 214     -11.533   1.736  21.145  1.00  0.00           X  
ATOM   1459  H   ALA A 214     -11.960   4.115  20.462  1.00  0.00           H  
ATOM   1460  N   ASN A 215     -10.790   3.573  23.640  1.00  0.00           N  
ATOM   1461  CA  ASN A 215     -10.148   3.726  24.947  1.00  0.00           C  
ATOM   1462  C   ASN A 215     -11.040   4.413  25.988  1.00  0.00           C  
ATOM   1463  O   ASN A 215     -11.092   3.938  27.116  1.00  0.00           O  
ATOM   1464  CB  ASN A 215      -8.838   4.481  24.817  1.00  0.00           C  
ATOM   1465  CEN ASN A 215      -7.821   4.264  24.671  1.00  0.00           X  
ATOM   1466  H   ASN A 215     -10.400   4.082  22.860  1.00  0.00           H  
ATOM   1467  N   CYS A 216     -11.835   5.419  25.615  1.00  0.00           N  
ATOM   1468  CA  CYS A 216     -12.821   6.033  26.514  1.00  0.00           C  
ATOM   1469  C   CYS A 216     -13.967   5.077  26.921  1.00  0.00           C  
ATOM   1470  O   CYS A 216     -14.380   5.075  28.076  1.00  0.00           O  
ATOM   1471  CB  CYS A 216     -13.364   7.176  25.656  1.00  0.00           C  
ATOM   1472  CEN CYS A 216     -13.211   8.188  25.735  1.00  0.00           X  
ATOM   1473  H   CYS A 216     -11.724   5.810  24.691  1.00  0.00           H  
ATOM   1474  N   ARG A 217     -14.514   4.288  25.984  1.00  0.00           N  
ATOM   1475  CA  ARG A 217     -15.556   3.274  26.210  1.00  0.00           C  
ATOM   1476  C   ARG A 217     -15.161   2.173  27.214  1.00  0.00           C  
ATOM   1477  O   ARG A 217     -16.037   1.730  27.960  1.00  0.00           O  
ATOM   1478  CB  ARG A 217     -16.021   2.663  24.896  1.00  0.00           C  
ATOM   1479  CEN ARG A 217     -17.353   2.262  22.843  1.00  0.00           X  
ATOM   1480  H   ARG A 217     -14.165   4.397  25.041  1.00  0.00           H  
ATOM   1481  N   LYS A 218     -13.909   1.698  27.195  1.00  0.00           N  
ATOM   1482  CA  LYS A 218     -13.355   0.706  28.140  1.00  0.00           C  
ATOM   1483  C   LYS A 218     -13.479   1.223  29.565  1.00  0.00           C  
ATOM   1484  O   LYS A 218     -13.734   0.374  30.441  1.00  0.00           O  
ATOM   1485  CB  LYS A 218     -11.892   0.395  27.819  1.00  0.00           C  
ATOM   1486  CEN LYS A 218     -10.461  -0.940  27.016  1.00  0.00           X  
ATOM   1487  H   LYS A 218     -13.217   2.237  26.695  1.00  0.00           H  
TER                                                                             
# All scores below are weighted scores, not raw scores.
#BEGIN_POSE_ENERGIES_TABLE ./minmover_pdb/pose_83.pdb
label vdw cenpack pair env cbeta hs_pair ss_pair sheet total
weights 1 0.5 1 1 0.25 1 1 1 NA
pose 3.60768 11.9853 -5.61027 -10.9968 12.0553 0 0 0 11.0411
MET:NtermProteinFull_1 0 0.39474 -0.27658 -0.13184 0.03099 0 0 0 0.0173
TYR_2 0 0.14962 0.07882 0.07097 0.06916 0 0 0 0.36856
GLY_3 0 0.01392 0.0151 -0.09146 0.0566 0 0 0 -0.00584
LYS_4 0 0.07245 -0.012 -0.60186 0.06947 0 0 0 -0.47195
LEU_5 0 0.91138 -0.36513 -0.53584 0.03721 0 0 0 0.04762
ASN_6 0 0.10051 0.03341 -0.19403 0.06902 0 0 0 0.00892
ASP_7 0 -0.04483 -0.00074 -0.47618 0.06958 0 0 0 -0.45217
LEU_8 0 0.03825 0.10819 -0.06582 0.04365 0 0 0 0.12426
LEU_9 0 -0.44416 -0.51678 -0.39148 0.03124 0 0 0 -1.32118
GLU_10 0 -0.00083 0.03393 -0.60186 0.0693 0 0 0 -0.49946
ASP_11 0 0.02252 -0.13418 -0.37876 0.06894 0 0 0 -0.42148
LEU_12 0.04735 0.79412 -0.60014 -0.45811 0.04516 0 0 0 -0.17162
GLN_13 0 0.50445 0.09141 -0.01696 0.07007 0 0 0 0.64898
GLU_14 0 -0.06452 0.00966 -1.00041 0.06931 0 0 0 -0.98596
VAL_15 0 0.0415 0.05534 0.21583 0.06961 0 0 0 0.38228
LEU_16 0.17168 1.02101 -0.7981 -0.50394 0.04516 0 0 0 -0.0642
LYS_17 0 0.06681 -0.36835 -0.51535 0.06894 0 0 0 -0.74796
ASN_18 0 -0.04986 -0.09238 -0.36221 0.06903 0 0 0 -0.43541
LEU_19 0 -0.42337 0.30474 -0.39148 0.03683 0 0 0 -0.47329
HIS_D_20 0 -0.24025 -0.222 0.02534 0.0386 0 0 0 -0.39831
LYS_21 0 0.02785 -0.05625 -0.8715 0.07025 0 0 0 -0.82966
ASN_22 0 0.00764 0.2051 -0.32173 0.06932 0 0 0 -0.03967
ASP_23 0 -0.19296 0.08297 0.56875 0.03829 0 0 0 0.49706
ARG_24 0 -0.20483 0.09279 -0.36281 0.04409 0 0 0 -0.43077
SER_25 0 0.09 -0.06263 -0.20705 0.03554 0 0 0 -0.14413
GLY_26 0 -0.09586 -0.20437 -0.09146 0.03502 0 0 0 -0.35666
LYS_27 0 -0.03036 -0.16138 -0.8715 0.07259 0 0 0 -0.99065
ASP_28 0 -0.01526 -0.0831 -0.56986 0.07005 0 0 0 -0.59817
ASN_29 0 -0.08628 0.10764 -0.01232 0.03519 0 0 0 0.04424
ILE_30 0 -0.21963 0.43968 0.20907 0.04297 0 0 0 0.47208
HIS_D_31 0 -0.02555 -0.24534 0.06501 0.06932 0 0 0 -0.13656
ASP_32 0 -0.21157 0.18561 -0.24167 0.06919 0 0 0 -0.19845
VAL_33 0 0.48287 0.14283 -0.41511 0.04358 0 0 0 0.25417
ASP_34 0 -0.30128 0.13327 -0.31759 0.04266 0 0 0 -0.44294
ASN_35 0 -0.0013 0.17072 -0.28327 0.06921 0 0 0 -0.04464
HIS_36 0 0.06401 0.48325 -0.15819 0.04443 0 0 0 0.43351
LEU_37 0 0.46722 -0.54246 -0.52948 0.03741 0 0 0 -0.56731
GLN_38 0 0.00569 0.17315 -0.4142 0.06893 0 0 0 -0.16642
ASN_39 0 0.09113 0.20729 -0.19403 0.0691 0 0 0 0.17349
VAL_40 0.04735 1.02496 -0.54477 -0.52999 0.04496 0 0 0 0.0425
ILE_41 0 -0.28063 -0.21387 0.06915 0.04365 0 0 0 -0.3817
GLU_42 0 -0.08419 0.10734 -0.71584 0.06894 0 0 0 -0.62375
ASP_43 0 0.183 0.5528 -0.03907 0.06961 0 0 0 0.76635
ILE_44 0 0.38317 -1.12589 -0.49284 0.0389 0 0 0 -1.19666
HIS_45 0 -0.21219 0.41238 -0.06774 0.04292 0 0 0 0.17537
ASP_46 0 -0.01191 0.11227 -0.37876 0.06884 0 0 0 -0.20956
PHE_47 0 0.47219 -0.32687 -0.4994 0.04516 0 0 0 -0.30893
MET_48 0.18571 0.96182 0.06293 -0.40511 0.04249 0 0 0 0.84784
GLN_49 0 0.02015 0.10332 -0.49415 0.06878 0 0 0 -0.3019
ALA_50 0 -0.08914 -0.0314 0.13638 0.03544 0 0 0 0.05128
ALA_51 0 0.82993 0.06225 -0.17838 0.03949 0 0 0 0.75329
ALA_52 0 0.26619 0.13295 -0.11236 0.03811 0 0 0 0.32489
ALA_53 0 0.09598 0.06493 0.14698 0.0353 0 0 0 0.34319
ALA_54 0 0.02066 -0.01314 0.11438 0.03449 0 0 0 0.15639
ALA_55 0.09378 0.54481 0.0796 -0.14527 0.03475 0 0 0 0.60767
ASN_56 0 0.27332 -0.5155 -0.01232 0.03771 0 0 0 -0.2168
CYS_57 0 -0.1843 0.0148 1.55685 0.06908 0 0 0 1.45642
ARG_58 0 0.2052 0.19784 -0.22643 0.06902 0 0 0 0.24562
LYS_59 0.77707 0.46446 -0.13195 -0.33001 0.03059 0 0 0 0.81017
GLY_60 0.4375 0.49716 -0.11545 -0.07965 0.03634 0 0 0 0.7759
SER_61 0 -0.01078 0.02954 -0.20705 0.04318 0 0 0 -0.1451
PRO_62 0.08408 -0.27425 -0.26139 -0.18151 0.04012 0 0 0 -0.59295
GLY_63 0 0.06852 -0.00964 -0.08884 0.03681 0 0 0 0.00686
SER_64 0 0.03998 -0.03309 -0.11629 0.03868 0 0 0 -0.07071
PRO_65 0 -0.06955 -0.1605 -0.12679 0.04518 0 0 0 -0.31166
ALA_66 0 0.01353 0.08903 0.59025 0.04643 0 0 0 0.73925
GLY_67 0 -0.00038 -0.03392 0.60923 0.04183 0 0 0 0.61675
SER_68 0 -0.02749 -0.02364 -0.0106 0.04731 0 0 0 -0.01442
PRO_69 0 0 0 0.2123 0.04957 0 0 0 0.26186
THR_70 0 0 0 0.43096 0.07499 0 0 0 0.50594
SER_71 0 0 0 0.29023 0.07582 0 0 0 0.36605
THR_72 0 0 0 0.48779 0.07582 0 0 0 0.56361
GLU_73 0 0 0 -1.03403 0.07499 0 0 0 -0.95904
GLU_74 0 0 0 -0.93278 0.04957 0 0 0 -0.88321
GLY_75 0 0 0 0.91259 0.04957 0 0 0 0.96215
THR_76 0 0 0 0.48779 0.04957 0 0 0 0.53736
SER_77 0 0 0 0.29023 0.07499 0 0 0 0.36522
GLU_78 0 0 0 -1.01303 0.07573 0 0 0 -0.9373
SER_79 0 0 0 0.13063 0.07575 0 0 0 0.20638
ALA_80 0 0 0 0.89846 0.05171 0 0 0 0.95017
THR_81 0 0 0 0.48779 0.04957 0 0 0 0.53736
PRO_82 0 0 0 0.2123 0.07582 0 0 0 0.28812
GLU_83 0 0 0 -1.03403 0.07499 0 0 0 -0.95904
SER_84 0 0 0 0.13063 0.07508 0 0 0 0.20571
GLY_85 0 0 0 0.91259 0.04957 0 0 0 0.96215
PRO_86 0 0 0 0.51404 0.04957 0 0 0 0.5636
GLY_87 0 0 0 0.60923 0.04183 0 0 0 0.65106
THR_88 0 0 0 0.43096 0.04183 0 0 0 0.47278
SER_89 0 0 0 0.29023 0.04957 0 0 0 0.3398
THR_90 0 0 0 0.33798 0.07582 0 0 0 0.4138
GLU_91 0 0 0 -1.01303 0.07582 0 0 0 -0.93721
PRO_92 0 0 0 0.51404 0.07582 0 0 0 0.58986
SER_93 0 0 0 -0.0106 0.07499 0 0 0 0.06439
GLU_94 0 0 0 -1.01303 0.06247 0 0 0 -0.95056
GLY_95 0 0 0 0.91259 0.06229 0 0 0 0.97488
SER_96 0 0 0 -0.0106 0.04968 0 0 0 0.03908
ALA_97 0 0 0 0.77873 0.07508 0 0 0 0.85381
PRO_98 0 0 0 0.2123 0.04957 0 0 0 0.26186
GLY_99 0 0 0 0.91259 0.04957 0 0 0 0.96215
SER_100 0 0 0 -0.0106 0.04957 0 0 0 0.03897
PRO_101 0 0 0 0.51404 0.04957 0 0 0 0.5636
ALA_102 0 0 0 0.797 0.04957 0 0 0 0.84657
GLY_103 0 0 0 0.60923 0.04957 0 0 0 0.6588
SER_104 0 0 0 0.29023 0.04957 0 0 0 0.3398
PRO_105 0 0 0 0.51404 0.07582 0 0 0 0.58986
THR_106 0 0 0 0.33798 0.07582 0 0 0 0.4138
SER_107 0 0 0 0.42873 0.07582 0 0 0 0.50455
THR_108 0 0 0 0.48779 0.04957 0 0 0 0.53736
GLU_109 0 0 0 -1.01303 0.07582 0 0 0 -0.93721
GLU_110 0 0 0 -1.03403 0.07508 0 0 0 -0.95895
GLY_111 0 0 0 0.91259 0.07582 0 0 0 0.98841
THR_112 0 0 0 0.48779 0.07582 0 0 0 0.56361
SER_113 0 0 0 0.29023 0.07499 0 0 0 0.36522
THR_114 0 0 0 0.43096 0.07499 0 0 0 0.50594
GLU_115 0 0 0 -1.01303 0.07582 0 0 0 -0.93721
PRO_116 0 0 0 0.51404 0.07582 0 0 0 0.58986
SER_117 0 0 0 0.13063 0.07347 0 0 0 0.2041
GLU_118 0 0 0 -0.80861 0.07582 0 0 0 -0.73279
GLY_119 0 0 0 0.91259 0.04957 0 0 0 0.96215
SER_120 0 0 0 0.42873 0.04957 0 0 0 0.4783
ALA_121 0 0 0 0.89846 0.04957 0 0 0 0.94802
PRO_122 0 0 0 0.2123 0.04957 0 0 0 0.26186
GLY_123 0 0 0 0.91259 0.04957 0 0 0 0.96215
THR_124 0 0 0 0.43096 0.04957 0 0 0 0.48052
SER_125 0 0 0 0.13063 0.07582 0 0 0 0.20645
THR_126 0 0 0 0.33798 0.07499 0 0 0 0.41297
GLU_127 0 0 0 -1.01303 0.07582 0 0 0 -0.93721
PRO_128 0 0 0 0.2123 0.07582 0 0 0 0.28812
SER_129 0 0 0 0.13063 0.07582 0 0 0 0.20645
GLU_130 0 0 0 -1.01303 0.07582 0 0 0 -0.93721
GLY_131 0 0 0 0.91259 0.07582 0 0 0 0.98841
SER_132 0 0 0 0.29023 0.07078 0 0 0 0.36101
ALA_133 0 0 0 0.89846 0.07078 0 0 0 0.96923
PRO_134 0 0 0 0.51404 0.04957 0 0 0 0.5636
GLY_135 0 0 0 0.91259 0.04957 0 0 0 0.96215
THR_136 0 0 0 0.48779 0.04957 0 0 0 0.53736
SER_137 0.00668 0 0 0.13063 0.04957 0 0 0 0.18687
GLU_138 0.00668 0 0 -1.03403 0.07582 0 0 0 -0.95154
SER_139 0 0 0 0.29023 0.07569 0 0 0 0.36592
ALA_140 0 0 0 0.89846 0.07354 0 0 0 0.972
THR_141 0 0 0 0.48779 0.0746 0 0 0 0.56239
PRO_142 0 0 0 0.043 0.07355 0 0 0 0.11656
GLU_143 0 0 0 -1.01303 0.07499 0 0 0 -0.93804
SER_144 0 -0.00936 0.00237 0.29023 0.07356 0 0 0 0.3568
GLY_145 0 -0.06605 -0.05309 0.35201 0.0447 0 0 0 0.27757
PRO_146 0 0.09715 -0.17164 -0.2658 0.03681 0 0 0 -0.30349
GLY_147 0 -0.06815 -0.05201 0.91259 0.04518 0 0 0 0.83759
SER_148 0 -0.02334 -0.02407 -0.18312 0.07163 0 0 0 -0.1589
GLU_149 0 -0.13747 0.04787 -0.60186 0.03696 0 0 0 -0.65451
PRO_150 0.08408 -0.07026 -0.14872 -0.05784 0.04731 0 0 0 -0.14543
ALA_151 0.4375 0.45421 0.10845 0.20553 0.04416 0 0 0 1.24985
THR_152 0.11617 0.14972 -0.18486 -0.06501 0.06937 0 0 0 0.08539
SER_153 0.12013 0.27215 -0.02554 -0.18312 0.03597 0 0 0 0.21959
GLY_154 0.54077 0.43978 -0.18434 -0.06259 0.03045 0 0 0 0.76408
SER_155 0 0.18811 -0.06726 -0.20705 0.03526 0 0 0 -0.05094
GLU_156 0 -0.31364 0.01876 -0.00141 0.02992 0 0 0 -0.26638
THR_157 0.09378 0.68775 -0.07048 0.07803 0.03546 0 0 0 0.82454
PRO_158 0 0.07978 0.00275 -0.30063 0.04278 0 0 0 -0.17532
GLY_159 0 0.23021 0.04325 0.01121 0.03008 0 0 0 0.31475
MET_160 0 0.66669 -0.32812 -0.35706 0.0321 0 0 0 0.01361
TYR_161 0 -0.00831 -0.05129 0.81073 0.06902 0 0 0 0.82016
GLY_162 0 0.04803 0.18056 -0.09146 0.0377 0 0 0 0.17483
LYS_163 0 -0.1693 1.01208 1.09157 0.03372 0 0 0 1.96807
LEU_164 0.18571 0.80948 -0.19349 -0.50394 0.04435 0 0 0 0.3421
ASN_165 0 -0.02059 0.05084 -0.36221 0.0693 0 0 0 -0.26266
ASP_166 0 -0.1233 0.36742 -0.1485 0.05172 0 0 0 0.14733
LEU_167 0 0.58922 -0.57383 -0.52353 0.0383 0 0 0 -0.46983
LEU_168 0 -0.25938 -0.05959 0.4149 0.04347 0 0 0 0.13941
GLU_169 0 -0.1127 0.05896 -0.82678 0.06893 0 0 0 -0.81158
ASP_170 0 0.1272 0.86458 0.46164 0.04429 0 0 0 1.49771
LEU_171 0 -0.0815 -0.62101 -0.50394 0.0368 0 0 0 -1.16966
GLN_172 0 -0.00803 0.21124 -0.4142 0.06891 0 0 0 -0.14207
GLU_173 0 0.05848 0.08082 -0.71584 0.06893 0 0 0 -0.50761
VAL_174 0 -0.33666 -0.49526 -0.41511 0.03338 0 0 0 -1.21364
LEU_175 0 0.46598 0.06801 -0.30366 0.04253 0 0 0 0.27286
LYS_176 0 -0.05533 0.04909 -0.77863 0.06925 0 0 0 -0.71561
ASN_177 0 -0.02453 0.05975 -0.07783 0.04294 0 0 0 0.00033
LEU_178 0 0.31412 0.05326 -0.52948 0.0325 0 0 0 -0.1296
HIS_D_179 0 -0.28115 -0.24141 -0.02241 0.04294 0 0 0 -0.50203
LYS_180 0 0.00264 0.06577 -0.8715 0.07086 0 0 0 -0.73224
ASN_181 0 0.00945 -0.04309 0.05572 0.03528 0 0 0 0.05737
ASP_182 0 -0.29009 -0.38929 0.65809 0.03017 0 0 0 0.00888
ARG_183 0 0.0011 0.05171 -0.55583 0.07134 0 0 0 -0.43169
SER_184 0 0.01685 -0.04134 -0.22078 0.04403 0 0 0 -0.20124
GLY_185 0 -0.14058 -0.21729 -0.07814 0.03495 0 0 0 -0.40106
LYS_186 0 -0.15813 0.22638 -0.96458 0.07268 0 0 0 -0.82364
ASP_187 0 -0.01958 -0.16371 -0.56986 0.06961 0 0 0 -0.68354
ASN_188 0 0.03549 -0.34504 -0.07783 0.03487 0 0 0 -0.35251
ILE_189 0 0.0686 1.02188 -0.06945 0.03538 0 0 0 1.05641
HIS_190 0 -0.02184 -0.24514 0.11054 0.0693 0 0 0 -0.08714
ASP_191 0 0.04816 -0.29668 -0.37876 0.06889 0 0 0 -0.5584
VAL_192 0 -0.19981 0.59727 -0.19594 0.03109 0 0 0 0.2326
ASP_193 0 -0.02406 -0.72846 -0.24167 0.06945 0 0 0 -0.92474
ASN_194 0 -0.04548 -0.03812 -0.36221 0.06893 0 0 0 -0.37688
HIS_195 0 0.08829 -0.10991 -0.18191 0.06922 0 0 0 -0.1343
LEU_196 0.17168 0.67816 -0.1926 -0.49324 0.0374 0 0 0 0.2014
GLN_197 0 0.14687 -0.19981 -0.3291 0.06893 0 0 0 -0.3131
ASN_198 0 -0.05686 -0.06082 -0.36221 0.06882 0 0 0 -0.41107
VAL_199 0 0.20582 -0.2173 -0.35242 0.04517 0 0 0 -0.31872
ILE_200 0 0.37539 -0.37223 -0.20059 0.04458 0 0 0 -0.15286
GLU_201 0 -0.01375 -0.01062 -0.71584 0.0693 0 0 0 -0.67092
ASP_202 0 -0.03892 -0.14838 -0.42964 0.06919 0 0 0 -0.54775
ILE_203 0 0.09624 -0.36188 -0.49284 0.03751 0 0 0 -0.72097
HIS_D_204 0 -0.06951 -0.02501 -0.15264 0.06958 0 0 0 -0.17757
ASP_205 0 -0.08827 -0.15284 -0.52292 0.06882 0 0 0 -0.6952
PHE_206 0 -0.20254 0.11348 0.07137 0.03614 0 0 0 0.01845
MET_207 0 0.28764 -0.12749 -0.21391 0.04518 0 0 0 -0.00859
GLN_208 0 -0.00673 -0.08377 -0.55896 0.06893 0 0 0 -0.58053
ALA_209 0 -0.12617 0.12661 0.15304 0.03543 0 0 0 0.18892
ALA_210 0 0.02491 -0.12488 -0.11236 0.03619 0 0 0 -0.17613
ALA_211 0 0.04909 0.05681 0.11438 0.03017 0 0 0 0.25044
ALA_212 0 -0.03312 0.05117 0.28428 0.03556 0 0 0 0.33789
ALA_213 0 0.15341 -0.03065 0.07904 0.03325 0 0 0 0.23506
ALA_214 0 0.23013 0.02602 0.03291 0.03528 0 0 0 0.32435
ASN_215 0 -0.04249 0.00523 -0.40966 0.0697 0 0 0 -0.37722
CYS_216 0 -0.01243 0.04548 1.70525 0.07072 0 0 0 1.80901
ARG_217 0 -0.28453 -0.05563 -0.26954 0.03337 0 0 0 -0.57633
LYS:CtermProteinFull_218 0 -0.00231 0.15595 -0.96458 0.06961 0 0 0 -0.74133
#END_POSE_ENERGIES_TABLE ./minmover_pdb/pose_83.pdb
