# Supplementary material for: Selection of a promiscuous minimalist cAMP phosphodiesterase from a library of de novo designed proteins
Source: Nat Chem. 2024 May 3;16(7):1200–8. doi: 10.1038/s41557-024-01490-4 (PMC11230910; doi:10.1038/s41557-024-01490-4)
Supplement: Supplementary file 3 — MD input files, scripts and final structures derived from MD, AlphaFold2, EMSfold and MultiSFold. [file 41557_2024_1490_MOESM3_ESM.zip › Computational_Data/4_MultiSFold/campase/pose_85.pdb]

ATOM      1  N   MET A   1      14.999  -7.930  -0.838  1.00  0.00           N  
ATOM      2  CA  MET A   1      13.940  -6.997  -1.273  1.00  0.00           C  
ATOM      3  C   MET A   1      12.590  -7.687  -1.322  1.00  0.00           C  
ATOM      4  O   MET A   1      11.691  -7.160  -0.703  1.00  0.00           O  
ATOM      5  CB  MET A   1      14.272  -6.407  -2.642  1.00  0.00           C  
ATOM      6  CEN MET A   1      14.749  -4.920  -3.441  1.00  0.00           X  
ATOM      7  H   MET A   1      15.775  -8.121  -1.439  1.00  0.00           H  
ATOM      8  N   TYR A   2      12.465  -8.878  -1.918  1.00  0.00           N  
ATOM      9  CA  TYR A   2      11.177  -9.590  -2.000  1.00  0.00           C  
ATOM     10  C   TYR A   2      10.455  -9.870  -0.665  1.00  0.00           C  
ATOM     11  O   TYR A   2       9.263  -9.637  -0.597  1.00  0.00           O  
ATOM     12  CB  TYR A   2      11.392 -10.917  -2.730  1.00  0.00           C  
ATOM     13  CEN TYR A   2      11.228 -11.620  -4.327  1.00  0.00           X  
ATOM     14  H   TYR A   2      13.163  -9.198  -2.572  1.00  0.00           H  
ATOM     15  N   GLY A   3      11.151 -10.323   0.391  1.00  0.00           N  
ATOM     16  CA  GLY A   3      10.521 -10.651   1.685  1.00  0.00           C  
ATOM     17  C   GLY A   3       9.900  -9.436   2.382  1.00  0.00           C  
ATOM     18  O   GLY A   3       8.782  -9.535   2.859  1.00  0.00           O  
ATOM     19  CEN GLY A   3      10.521 -10.651   1.685  1.00  0.00           X  
ATOM     20  H   GLY A   3      12.137 -10.505   0.283  1.00  0.00           H  
ATOM     21  N   LYS A   4      10.558  -8.267   2.292  1.00  0.00           N  
ATOM     22  CA  LYS A   4      10.086  -6.999   2.896  1.00  0.00           C  
ATOM     23  C   LYS A   4       8.855  -6.398   2.208  1.00  0.00           C  
ATOM     24  O   LYS A   4       7.982  -5.847   2.848  1.00  0.00           O  
ATOM     25  CB  LYS A   4      11.216  -5.968   2.892  1.00  0.00           C  
ATOM     26  CEN LYS A   4      12.719  -4.927   3.955  1.00  0.00           X  
ATOM     27  H   LYS A   4      11.464  -8.262   1.847  1.00  0.00           H  
ATOM     28  N   LEU A   5       8.840  -6.452   0.881  1.00  0.00           N  
ATOM     29  CA  LEU A   5       7.728  -6.023   0.052  1.00  0.00           C  
ATOM     30  C   LEU A   5       6.449  -6.810   0.355  1.00  0.00           C  
ATOM     31  O   LEU A   5       5.379  -6.222   0.448  1.00  0.00           O  
ATOM     32  CB  LEU A   5       8.102  -6.161  -1.429  1.00  0.00           C  
ATOM     33  CEN LEU A   5       8.516  -5.137  -2.503  1.00  0.00           X  
ATOM     34  H   LEU A   5       9.625  -6.901   0.425  1.00  0.00           H  
ATOM     35  N   ASN A   6       6.563  -8.130   0.515  1.00  0.00           N  
ATOM     36  CA  ASN A   6       5.401  -8.969   0.780  1.00  0.00           C  
ATOM     37  C   ASN A   6       4.764  -8.576   2.118  1.00  0.00           C  
ATOM     38  O   ASN A   6       3.550  -8.449   2.178  1.00  0.00           O  
ATOM     39  CB  ASN A   6       5.761 -10.443   0.770  1.00  0.00           C  
ATOM     40  CEN ASN A   6       5.778 -11.240   0.087  1.00  0.00           X  
ATOM     41  H   ASN A   6       7.476  -8.536   0.654  1.00  0.00           H  
ATOM     42  N   ASP A   7       5.593  -8.294   3.130  1.00  0.00           N  
ATOM     43  CA  ASP A   7       5.129  -7.913   4.470  1.00  0.00           C  
ATOM     44  C   ASP A   7       4.489  -6.511   4.433  1.00  0.00           C  
ATOM     45  O   ASP A   7       3.388  -6.319   4.934  1.00  0.00           O  
ATOM     46  CB  ASP A   7       6.285  -7.947   5.473  1.00  0.00           C  
ATOM     47  CEN ASP A   7       6.691  -8.555   6.182  1.00  0.00           X  
ATOM     48  H   ASP A   7       6.585  -8.440   3.008  1.00  0.00           H  
ATOM     49  N   LEU A   8       5.104  -5.567   3.711  1.00  0.00           N  
ATOM     50  CA  LEU A   8       4.579  -4.211   3.539  1.00  0.00           C  
ATOM     51  C   LEU A   8       3.213  -4.163   2.830  1.00  0.00           C  
ATOM     52  O   LEU A   8       2.375  -3.312   3.128  1.00  0.00           O  
ATOM     53  CB  LEU A   8       5.599  -3.366   2.766  1.00  0.00           C  
ATOM     54  CEN LEU A   8       6.612  -2.291   3.203  1.00  0.00           X  
ATOM     55  H   LEU A   8       6.040  -5.760   3.384  1.00  0.00           H  
ATOM     56  N   LEU A   9       2.993  -5.052   1.856  1.00  0.00           N  
ATOM     57  CA  LEU A   9       1.725  -5.124   1.129  1.00  0.00           C  
ATOM     58  C   LEU A   9       0.592  -5.609   2.047  1.00  0.00           C  
ATOM     59  O   LEU A   9      -0.487  -5.018   2.053  1.00  0.00           O  
ATOM     60  CB  LEU A   9       1.865  -6.048  -0.088  1.00  0.00           C  
ATOM     61  CEN LEU A   9       2.001  -5.774  -1.597  1.00  0.00           X  
ATOM     62  H   LEU A   9       3.718  -5.725   1.653  1.00  0.00           H  
ATOM     63  N   GLU A  10       0.849  -6.657   2.829  1.00  0.00           N  
ATOM     64  CA  GLU A  10      -0.111  -7.222   3.781  1.00  0.00           C  
ATOM     65  C   GLU A  10      -0.513  -6.193   4.845  1.00  0.00           C  
ATOM     66  O   GLU A  10      -1.702  -6.057   5.146  1.00  0.00           O  
ATOM     67  CB  GLU A  10       0.471  -8.470   4.449  1.00  0.00           C  
ATOM     68  CEN GLU A  10       0.598 -10.166   4.554  1.00  0.00           X  
ATOM     69  H   GLU A  10       1.778  -7.045   2.829  1.00  0.00           H  
ATOM     70  N   ASP A  11       0.447  -5.418   5.348  1.00  0.00           N  
ATOM     71  CA  ASP A  11       0.210  -4.366   6.333  1.00  0.00           C  
ATOM     72  C   ASP A  11      -0.665  -3.252   5.753  1.00  0.00           C  
ATOM     73  O   ASP A  11      -1.604  -2.796   6.409  1.00  0.00           O  
ATOM     74  CB  ASP A  11       1.538  -3.789   6.829  1.00  0.00           C  
ATOM     75  CEN ASP A  11       2.190  -3.879   7.607  1.00  0.00           X  
ATOM     76  H   ASP A  11       1.407  -5.625   5.109  1.00  0.00           H  
ATOM     77  N   LEU A  12      -0.431  -2.865   4.496  1.00  0.00           N  
ATOM     78  CA  LEU A  12      -1.237  -1.856   3.808  1.00  0.00           C  
ATOM     79  C   LEU A  12      -2.704  -2.290   3.640  1.00  0.00           C  
ATOM     80  O   LEU A  12      -3.628  -1.531   3.951  1.00  0.00           O  
ATOM     81  CB  LEU A  12      -0.617  -1.544   2.440  1.00  0.00           C  
ATOM     82  CEN LEU A  12       0.224  -0.363   1.918  1.00  0.00           X  
ATOM     83  H   LEU A  12       0.372  -3.257   4.027  1.00  0.00           H  
ATOM     84  N   GLN A  13      -2.936  -3.537   3.220  1.00  0.00           N  
ATOM     85  CA  GLN A  13      -4.283  -4.101   3.102  1.00  0.00           C  
ATOM     86  C   GLN A  13      -5.039  -4.106   4.436  1.00  0.00           C  
ATOM     87  O   GLN A  13      -6.194  -3.661   4.493  1.00  0.00           O  
ATOM     88  CB  GLN A  13      -4.208  -5.529   2.554  1.00  0.00           C  
ATOM     89  CEN GLN A  13      -4.376  -6.510   1.120  1.00  0.00           X  
ATOM     90  H   GLN A  13      -2.140  -4.133   3.036  1.00  0.00           H  
ATOM     91  N   GLU A  14      -4.433  -4.584   5.524  1.00  0.00           N  
ATOM     92  CA  GLU A  14      -5.094  -4.596   6.829  1.00  0.00           C  
ATOM     93  C   GLU A  14      -5.429  -3.171   7.297  1.00  0.00           C  
ATOM     94  O   GLU A  14      -6.558  -2.934   7.742  1.00  0.00           O  
ATOM     95  CB  GLU A  14      -4.214  -5.299   7.865  1.00  0.00           C  
ATOM     96  CEN GLU A  14      -3.818  -6.691   8.765  1.00  0.00           X  
ATOM     97  H   GLU A  14      -3.503  -4.976   5.440  1.00  0.00           H  
ATOM     98  N   VAL A  15      -4.536  -2.191   7.099  1.00  0.00           N  
ATOM     99  CA  VAL A  15      -4.813  -0.795   7.481  1.00  0.00           C  
ATOM    100  C   VAL A  15      -5.982  -0.214   6.699  1.00  0.00           C  
ATOM    101  O   VAL A  15      -6.810   0.476   7.294  1.00  0.00           O  
ATOM    102  CB  VAL A  15      -3.582   0.106   7.268  1.00  0.00           C  
ATOM    103  CEN VAL A  15      -3.091   0.461   7.596  1.00  0.00           X  
ATOM    104  H   VAL A  15      -3.651  -2.420   6.671  1.00  0.00           H  
ATOM    105  N   LEU A  16      -6.104  -0.531   5.406  1.00  0.00           N  
ATOM    106  CA  LEU A  16      -7.217  -0.052   4.574  1.00  0.00           C  
ATOM    107  C   LEU A  16      -8.561  -0.559   5.095  1.00  0.00           C  
ATOM    108  O   LEU A  16      -9.528   0.184   5.273  1.00  0.00           O  
ATOM    109  CB  LEU A  16      -7.016  -0.486   3.117  1.00  0.00           C  
ATOM    110  CEN LEU A  16      -6.567   0.271   1.853  1.00  0.00           X  
ATOM    111  H   LEU A  16      -5.401  -1.124   4.988  1.00  0.00           H  
ATOM    112  N   LYS A  17      -8.615  -1.853   5.401  1.00  0.00           N  
ATOM    113  CA  LYS A  17      -9.817  -2.492   5.926  1.00  0.00           C  
ATOM    114  C   LYS A  17     -10.257  -1.883   7.259  1.00  0.00           C  
ATOM    115  O   LYS A  17     -11.445  -1.607   7.437  1.00  0.00           O  
ATOM    116  CB  LYS A  17      -9.586  -3.995   6.089  1.00  0.00           C  
ATOM    117  CEN LYS A  17      -9.898  -5.962   5.375  1.00  0.00           X  
ATOM    118  H   LYS A  17      -7.798  -2.411   5.204  1.00  0.00           H  
ATOM    119  N   ASN A  18      -9.339  -1.669   8.197  1.00  0.00           N  
ATOM    120  CA  ASN A  18      -9.650  -1.105   9.508  1.00  0.00           C  
ATOM    121  C   ASN A  18     -10.120   0.350   9.411  1.00  0.00           C  
ATOM    122  O   ASN A  18     -11.120   0.698  10.041  1.00  0.00           O  
ATOM    123  CB  ASN A  18      -8.459  -1.207  10.443  1.00  0.00           C  
ATOM    124  CEN ASN A  18      -8.082  -1.876  11.159  1.00  0.00           X  
ATOM    125  H   ASN A  18      -8.374  -1.885   7.979  1.00  0.00           H  
ATOM    126  N   LEU A  19      -9.496   1.166   8.565  1.00  0.00           N  
ATOM    127  CA  LEU A  19      -9.898   2.553   8.334  1.00  0.00           C  
ATOM    128  C   LEU A  19     -11.315   2.637   7.765  1.00  0.00           C  
ATOM    129  O   LEU A  19     -12.108   3.465   8.214  1.00  0.00           O  
ATOM    130  CB  LEU A  19      -8.903   3.241   7.390  1.00  0.00           C  
ATOM    131  CEN LEU A  19      -7.771   4.258   7.626  1.00  0.00           X  
ATOM    132  H   LEU A  19      -8.719   0.808   8.025  1.00  0.00           H  
ATOM    133  N   HIS A  20     -11.674   1.707   6.878  1.00  0.00           N  
ATOM    134  CA  HIS A  20     -13.036   1.588   6.358  1.00  0.00           C  
ATOM    135  C   HIS A  20     -14.068   1.249   7.447  1.00  0.00           C  
ATOM    136  O   HIS A  20     -15.082   1.935   7.576  1.00  0.00           O  
ATOM    137  CB  HIS A  20     -13.085   0.528   5.253  1.00  0.00           C  
ATOM    138  CEN HIS A  20     -13.001   0.468   3.832  1.00  0.00           X  
ATOM    139  H   HIS A  20     -10.948   1.138   6.467  1.00  0.00           H  
ATOM    140  N   LYS A  21     -13.833   0.202   8.256  1.00  0.00           N  
ATOM    141  CA  LYS A  21     -14.781  -0.225   9.312  1.00  0.00           C  
ATOM    142  C   LYS A  21     -14.957   0.828  10.410  1.00  0.00           C  
ATOM    143  O   LYS A  21     -16.047   0.935  10.971  1.00  0.00           O  
ATOM    144  CB  LYS A  21     -14.320  -1.542   9.938  1.00  0.00           C  
ATOM    145  CEN LYS A  21     -14.543  -3.639  10.112  1.00  0.00           X  
ATOM    146  H   LYS A  21     -12.967  -0.301   8.129  1.00  0.00           H  
ATOM    147  N   ASN A  22     -13.904   1.578  10.726  1.00  0.00           N  
ATOM    148  CA  ASN A  22     -13.887   2.523  11.838  1.00  0.00           C  
ATOM    149  C   ASN A  22     -14.628   3.846  11.539  1.00  0.00           C  
ATOM    150  O   ASN A  22     -15.227   4.427  12.450  1.00  0.00           O  
ATOM    151  CB  ASN A  22     -12.459   2.815  12.262  1.00  0.00           C  
ATOM    152  CEN ASN A  22     -11.753   2.438  12.941  1.00  0.00           X  
ATOM    153  H   ASN A  22     -13.055   1.453  10.195  1.00  0.00           H  
ATOM    154  N   ASP A  23     -14.696   4.281  10.269  1.00  0.00           N  
ATOM    155  CA  ASP A  23     -15.172   5.613   9.860  1.00  0.00           C  
ATOM    156  C   ASP A  23     -16.705   5.759   9.911  1.00  0.00           C  
ATOM    157  O   ASP A  23     -17.399   5.861   8.895  1.00  0.00           O  
ATOM    158  CB  ASP A  23     -14.674   5.931   8.448  1.00  0.00           C  
ATOM    159  CEN ASP A  23     -13.920   6.426   7.976  1.00  0.00           X  
ATOM    160  H   ASP A  23     -14.347   3.679   9.537  1.00  0.00           H  
ATOM    161  N   ARG A  24     -17.271   5.823  11.121  1.00  0.00           N  
ATOM    162  CA  ARG A  24     -18.714   6.080  11.278  1.00  0.00           C  
ATOM    163  C   ARG A  24     -19.095   7.533  11.532  1.00  0.00           C  
ATOM    164  O   ARG A  24     -20.289   7.806  11.593  1.00  0.00           O  
ATOM    165  CB  ARG A  24     -19.316   5.188  12.353  1.00  0.00           C  
ATOM    166  CEN ARG A  24     -20.462   3.272  13.434  1.00  0.00           X  
ATOM    167  H   ARG A  24     -16.649   5.787  11.915  1.00  0.00           H  
ATOM    168  N   SER A  25     -18.146   8.462  11.664  1.00  0.00           N  
ATOM    169  CA  SER A  25     -18.483   9.835  12.093  1.00  0.00           C  
ATOM    170  C   SER A  25     -18.254  10.962  11.067  1.00  0.00           C  
ATOM    171  O   SER A  25     -18.509  12.117  11.404  1.00  0.00           O  
ATOM    172  CB  SER A  25     -17.701  10.151  13.353  1.00  0.00           C  
ATOM    173  CEN SER A  25     -17.286  10.159  13.705  1.00  0.00           X  
ATOM    174  H   SER A  25     -17.180   8.162  11.672  1.00  0.00           H  
ATOM    175  N   GLY A  26     -17.810  10.694   9.832  1.00  0.00           N  
ATOM    176  CA  GLY A  26     -17.473  11.783   8.891  1.00  0.00           C  
ATOM    177  C   GLY A  26     -17.277  11.356   7.438  1.00  0.00           C  
ATOM    178  O   GLY A  26     -16.140  11.301   6.978  1.00  0.00           O  
ATOM    179  CEN GLY A  26     -17.473  11.783   8.891  1.00  0.00           X  
ATOM    180  H   GLY A  26     -17.587   9.747   9.565  1.00  0.00           H  
ATOM    181  N   LYS A  27     -18.384  11.045   6.746  1.00  0.00           N  
ATOM    182  CA  LYS A  27     -18.462  10.573   5.351  1.00  0.00           C  
ATOM    183  C   LYS A  27     -17.506  11.237   4.362  1.00  0.00           C  
ATOM    184  O   LYS A  27     -16.971  10.555   3.499  1.00  0.00           O  
ATOM    185  CB  LYS A  27     -19.893  10.745   4.839  1.00  0.00           C  
ATOM    186  CEN LYS A  27     -21.767   9.879   4.379  1.00  0.00           X  
ATOM    187  H   LYS A  27     -19.243  11.008   7.280  1.00  0.00           H  
ATOM    188  N   ASP A  28     -17.295  12.543   4.483  1.00  0.00           N  
ATOM    189  CA  ASP A  28     -16.395  13.237   3.560  1.00  0.00           C  
ATOM    190  C   ASP A  28     -14.940  12.766   3.704  1.00  0.00           C  
ATOM    191  O   ASP A  28     -14.235  12.621   2.711  1.00  0.00           O  
ATOM    192  CB  ASP A  28     -16.478  14.749   3.780  1.00  0.00           C  
ATOM    193  CEN ASP A  28     -16.942  15.573   3.401  1.00  0.00           X  
ATOM    194  H   ASP A  28     -17.992  13.096   4.962  1.00  0.00           H  
ATOM    195  N   ASN A  29     -14.503  12.405   4.915  1.00  0.00           N  
ATOM    196  CA  ASN A  29     -13.116  11.983   5.124  1.00  0.00           C  
ATOM    197  C   ASN A  29     -12.864  10.518   4.728  1.00  0.00           C  
ATOM    198  O   ASN A  29     -11.743  10.170   4.366  1.00  0.00           O  
ATOM    199  CB  ASN A  29     -12.697  12.206   6.566  1.00  0.00           C  
ATOM    200  CEN ASN A  29     -12.245  12.959   7.141  1.00  0.00           X  
ATOM    201  H   ASN A  29     -15.118  12.528   5.709  1.00  0.00           H  
ATOM    202  N   ILE A  30     -13.877   9.651   4.820  1.00  0.00           N  
ATOM    203  CA  ILE A  30     -13.751   8.245   4.400  1.00  0.00           C  
ATOM    204  C   ILE A  30     -13.459   8.165   2.907  1.00  0.00           C  
ATOM    205  O   ILE A  30     -12.600   7.380   2.523  1.00  0.00           O  
ATOM    206  CB  ILE A  30     -15.023   7.434   4.710  1.00  0.00           C  
ATOM    207  CEN ILE A  30     -15.545   6.847   5.466  1.00  0.00           X  
ATOM    208  H   ILE A  30     -14.782   9.995   5.107  1.00  0.00           H  
ATOM    209  N   HIS A  31     -14.098   8.992   2.069  1.00  0.00           N  
ATOM    210  CA  HIS A  31     -13.815   8.999   0.633  1.00  0.00           C  
ATOM    211  C   HIS A  31     -12.365   9.394   0.342  1.00  0.00           C  
ATOM    212  O   HIS A  31     -11.675   8.673  -0.376  1.00  0.00           O  
ATOM    213  CB  HIS A  31     -14.770   9.949  -0.097  1.00  0.00           C  
ATOM    214  CEN HIS A  31     -16.006   9.879  -0.803  1.00  0.00           X  
ATOM    215  H   HIS A  31     -14.749   9.672   2.437  1.00  0.00           H  
ATOM    216  N   ASP A  32     -11.876  10.485   0.936  1.00  0.00           N  
ATOM    217  CA  ASP A  32     -10.498  10.934   0.732  1.00  0.00           C  
ATOM    218  C   ASP A  32      -9.480   9.892   1.218  1.00  0.00           C  
ATOM    219  O   ASP A  32      -8.477   9.653   0.548  1.00  0.00           O  
ATOM    220  CB  ASP A  32     -10.264  12.268   1.446  1.00  0.00           C  
ATOM    221  CEN ASP A  32     -10.249  13.268   1.254  1.00  0.00           X  
ATOM    222  H   ASP A  32     -12.503  11.081   1.456  1.00  0.00           H  
ATOM    223  N   VAL A  33      -9.760   9.225   2.341  1.00  0.00           N  
ATOM    224  CA  VAL A  33      -8.900   8.162   2.891  1.00  0.00           C  
ATOM    225  C   VAL A  33      -8.834   6.964   1.943  1.00  0.00           C  
ATOM    226  O   VAL A  33      -7.755   6.418   1.752  1.00  0.00           O  
ATOM    227  CB  VAL A  33      -9.395   7.684   4.269  1.00  0.00           C  
ATOM    228  CEN VAL A  33      -9.251   7.689   4.942  1.00  0.00           X  
ATOM    229  H   VAL A  33     -10.632   9.435   2.807  1.00  0.00           H  
ATOM    230  N   ASP A  34      -9.956   6.566   1.336  1.00  0.00           N  
ATOM    231  CA  ASP A  34     -10.036   5.450   0.383  1.00  0.00           C  
ATOM    232  C   ASP A  34      -9.197   5.740  -0.867  1.00  0.00           C  
ATOM    233  O   ASP A  34      -8.386   4.906  -1.263  1.00  0.00           O  
ATOM    234  CB  ASP A  34     -11.490   5.178  -0.010  1.00  0.00           C  
ATOM    235  CEN ASP A  34     -12.263   4.558   0.226  1.00  0.00           X  
ATOM    236  H   ASP A  34     -10.813   7.053   1.548  1.00  0.00           H  
ATOM    237  N   ASN A  35      -9.299   6.952  -1.422  1.00  0.00           N  
ATOM    238  CA  ASN A  35      -8.504   7.372  -2.580  1.00  0.00           C  
ATOM    239  C   ASN A  35      -7.002   7.371  -2.269  1.00  0.00           C  
ATOM    240  O   ASN A  35      -6.201   6.897  -3.071  1.00  0.00           O  
ATOM    241  CB  ASN A  35      -8.934   8.741  -3.075  1.00  0.00           C  
ATOM    242  CEN ASN A  35      -9.601   9.145  -3.777  1.00  0.00           X  
ATOM    243  H   ASN A  35      -9.968   7.602  -1.033  1.00  0.00           H  
ATOM    244  N   HIS A  36      -6.605   7.891  -1.105  1.00  0.00           N  
ATOM    245  CA  HIS A  36      -5.195   7.928  -0.723  1.00  0.00           C  
ATOM    246  C   HIS A  36      -4.615   6.517  -0.581  1.00  0.00           C  
ATOM    247  O   HIS A  36      -3.528   6.245  -1.083  1.00  0.00           O  
ATOM    248  CB  HIS A  36      -5.013   8.703   0.586  1.00  0.00           C  
ATOM    249  CEN HIS A  36      -4.690  10.027   1.002  1.00  0.00           X  
ATOM    250  H   HIS A  36      -7.292   8.287  -0.478  1.00  0.00           H  
ATOM    251  N   LEU A  37      -5.367   5.592   0.015  1.00  0.00           N  
ATOM    252  CA  LEU A  37      -4.962   4.199   0.173  1.00  0.00           C  
ATOM    253  C   LEU A  37      -4.769   3.488  -1.180  1.00  0.00           C  
ATOM    254  O   LEU A  37      -3.743   2.840  -1.378  1.00  0.00           O  
ATOM    255  CB  LEU A  37      -5.999   3.454   1.023  1.00  0.00           C  
ATOM    256  CEN LEU A  37      -6.010   2.995   2.493  1.00  0.00           X  
ATOM    257  H   LEU A  37      -6.251   5.875   0.413  1.00  0.00           H  
ATOM    258  N   GLN A  38      -5.688   3.655  -2.138  1.00  0.00           N  
ATOM    259  CA  GLN A  38      -5.551   3.071  -3.478  1.00  0.00           C  
ATOM    260  C   GLN A  38      -4.289   3.578  -4.190  1.00  0.00           C  
ATOM    261  O   GLN A  38      -3.527   2.761  -4.705  1.00  0.00           O  
ATOM    262  CB  GLN A  38      -6.784   3.391  -4.327  1.00  0.00           C  
ATOM    263  CEN GLN A  38      -8.295   2.759  -4.931  1.00  0.00           X  
ATOM    264  H   GLN A  38      -6.479   4.255  -1.954  1.00  0.00           H  
ATOM    265  N   ASN A  39      -4.017   4.888  -4.150  1.00  0.00           N  
ATOM    266  CA  ASN A  39      -2.819   5.451  -4.781  1.00  0.00           C  
ATOM    267  C   ASN A  39      -1.530   4.900  -4.143  1.00  0.00           C  
ATOM    268  O   ASN A  39      -0.603   4.537  -4.859  1.00  0.00           O  
ATOM    269  CB  ASN A  39      -2.828   6.967  -4.721  1.00  0.00           C  
ATOM    270  CEN ASN A  39      -3.144   7.772  -5.317  1.00  0.00           X  
ATOM    271  H   ASN A  39      -4.692   5.514  -3.738  1.00  0.00           H  
ATOM    272  N   VAL A  40      -1.505   4.731  -2.815  1.00  0.00           N  
ATOM    273  CA  VAL A  40      -0.349   4.163  -2.092  1.00  0.00           C  
ATOM    274  C   VAL A  40      -0.088   2.709  -2.514  1.00  0.00           C  
ATOM    275  O   VAL A  40       1.058   2.319  -2.735  1.00  0.00           O  
ATOM    276  CB  VAL A  40      -0.554   4.212  -0.566  1.00  0.00           C  
ATOM    277  CEN VAL A  40      -0.343   4.522   0.012  1.00  0.00           X  
ATOM    278  H   VAL A  40      -2.302   5.053  -2.282  1.00  0.00           H  
ATOM    279  N   ILE A  41      -1.134   1.887  -2.650  1.00  0.00           N  
ATOM    280  CA  ILE A  41      -0.990   0.490  -3.099  1.00  0.00           C  
ATOM    281  C   ILE A  41      -0.362   0.413  -4.494  1.00  0.00           C  
ATOM    282  O   ILE A  41       0.588  -0.355  -4.693  1.00  0.00           O  
ATOM    283  CB  ILE A  41      -2.345  -0.241  -3.120  1.00  0.00           C  
ATOM    284  CEN ILE A  41      -3.062  -0.808  -2.526  1.00  0.00           X  
ATOM    285  H   ILE A  41      -2.061   2.262  -2.503  1.00  0.00           H  
ATOM    286  N   GLU A  42      -0.886   1.176  -5.452  1.00  0.00           N  
ATOM    287  CA  GLU A  42      -0.370   1.205  -6.823  1.00  0.00           C  
ATOM    288  C   GLU A  42       1.116   1.586  -6.848  1.00  0.00           C  
ATOM    289  O   GLU A  42       1.916   0.892  -7.475  1.00  0.00           O  
ATOM    290  CB  GLU A  42      -1.179   2.182  -7.678  1.00  0.00           C  
ATOM    291  CEN GLU A  42      -2.410   2.477  -8.819  1.00  0.00           X  
ATOM    292  H   GLU A  42      -1.639   1.808  -5.219  1.00  0.00           H  
ATOM    293  N   ASP A  43       1.512   2.595  -6.075  1.00  0.00           N  
ATOM    294  CA  ASP A  43       2.898   3.054  -5.998  1.00  0.00           C  
ATOM    295  C   ASP A  43       3.835   1.995  -5.400  1.00  0.00           C  
ATOM    296  O   ASP A  43       4.932   1.764  -5.925  1.00  0.00           O  
ATOM    297  CB  ASP A  43       2.978   4.343  -5.177  1.00  0.00           C  
ATOM    298  CEN ASP A  43       3.011   5.353  -5.304  1.00  0.00           X  
ATOM    299  H   ASP A  43       0.808   3.153  -5.614  1.00  0.00           H  
ATOM    300  N   ILE A  44       3.396   1.271  -4.357  1.00  0.00           N  
ATOM    301  CA  ILE A  44       4.199   0.193  -3.756  1.00  0.00           C  
ATOM    302  C   ILE A  44       4.446  -0.893  -4.797  1.00  0.00           C  
ATOM    303  O   ILE A  44       5.579  -1.352  -4.944  1.00  0.00           O  
ATOM    304  CB  ILE A  44       3.514  -0.426  -2.524  1.00  0.00           C  
ATOM    305  CEN ILE A  44       3.377  -0.347  -1.445  1.00  0.00           X  
ATOM    306  H   ILE A  44       2.461   1.449  -4.021  1.00  0.00           H  
ATOM    307  N   HIS A  45       3.422  -1.300  -5.547  1.00  0.00           N  
ATOM    308  CA  HIS A  45       3.564  -2.313  -6.586  1.00  0.00           C  
ATOM    309  C   HIS A  45       4.612  -1.946  -7.646  1.00  0.00           C  
ATOM    310  O   HIS A  45       5.548  -2.720  -7.885  1.00  0.00           O  
ATOM    311  CB  HIS A  45       2.212  -2.562  -7.262  1.00  0.00           C  
ATOM    312  CEN HIS A  45       1.112  -3.459  -7.141  1.00  0.00           X  
ATOM    313  H   HIS A  45       2.523  -0.859  -5.417  1.00  0.00           H  
ATOM    314  N   ASP A  46       4.529  -0.751  -8.213  1.00  0.00           N  
ATOM    315  CA  ASP A  46       5.472  -0.272  -9.223  1.00  0.00           C  
ATOM    316  C   ASP A  46       6.905  -0.214  -8.683  1.00  0.00           C  
ATOM    317  O   ASP A  46       7.851  -0.656  -9.353  1.00  0.00           O  
ATOM    318  CB  ASP A  46       5.048   1.108  -9.732  1.00  0.00           C  
ATOM    319  CEN ASP A  46       4.543   1.538 -10.505  1.00  0.00           X  
ATOM    320  H   ASP A  46       3.737  -0.165  -7.991  1.00  0.00           H  
ATOM    321  N   PHE A  47       7.082   0.251  -7.445  1.00  0.00           N  
ATOM    322  CA  PHE A  47       8.398   0.353  -6.821  1.00  0.00           C  
ATOM    323  C   PHE A  47       9.034  -1.032  -6.642  1.00  0.00           C  
ATOM    324  O   PHE A  47      10.228  -1.203  -6.908  1.00  0.00           O  
ATOM    325  CB  PHE A  47       8.293   1.066  -5.472  1.00  0.00           C  
ATOM    326  CEN PHE A  47       8.514   2.524  -4.877  1.00  0.00           X  
ATOM    327  H   PHE A  47       6.269   0.516  -6.908  1.00  0.00           H  
ATOM    328  N   MET A  48       8.249  -2.042  -6.258  1.00  0.00           N  
ATOM    329  CA  MET A  48       8.708  -3.422  -6.103  1.00  0.00           C  
ATOM    330  C   MET A  48       9.210  -4.001  -7.421  1.00  0.00           C  
ATOM    331  O   MET A  48      10.291  -4.599  -7.460  1.00  0.00           O  
ATOM    332  CB  MET A  48       7.582  -4.290  -5.544  1.00  0.00           C  
ATOM    333  CEN MET A  48       7.072  -5.156  -4.106  1.00  0.00           X  
ATOM    334  H   MET A  48       7.278  -1.828  -6.073  1.00  0.00           H  
ATOM    335  N   GLN A  49       8.456  -3.825  -8.505  1.00  0.00           N  
ATOM    336  CA  GLN A  49       8.835  -4.307  -9.826  1.00  0.00           C  
ATOM    337  C   GLN A  49      10.182  -3.708 -10.262  1.00  0.00           C  
ATOM    338  O   GLN A  49      11.109  -4.454 -10.606  1.00  0.00           O  
ATOM    339  CB  GLN A  49       7.751  -3.961 -10.850  1.00  0.00           C  
ATOM    340  CEN GLN A  49       6.388  -4.589 -11.743  1.00  0.00           X  
ATOM    341  H   GLN A  49       7.560  -3.364  -8.398  1.00  0.00           H  
ATOM    342  N   ALA A  50      10.335  -2.389 -10.148  1.00  0.00           N  
ATOM    343  CA  ALA A  50      11.556  -1.685 -10.526  1.00  0.00           C  
ATOM    344  C   ALA A  50      12.777  -2.139  -9.701  1.00  0.00           C  
ATOM    345  O   ALA A  50      13.859  -2.342 -10.259  1.00  0.00           O  
ATOM    346  CB  ALA A  50      11.348  -0.184 -10.387  1.00  0.00           C  
ATOM    347  CEN ALA A  50      11.349  -0.185 -10.386  1.00  0.00           X  
ATOM    348  H   ALA A  50       9.559  -1.844  -9.803  1.00  0.00           H  
ATOM    349  N   ALA A  51      12.613  -2.376  -8.397  1.00  0.00           N  
ATOM    350  CA  ALA A  51      13.692  -2.825  -7.518  1.00  0.00           C  
ATOM    351  C   ALA A  51      14.148  -4.255  -7.858  1.00  0.00           C  
ATOM    352  O   ALA A  51      15.350  -4.542  -7.877  1.00  0.00           O  
ATOM    353  CB  ALA A  51      13.251  -2.737  -6.064  1.00  0.00           C  
ATOM    354  CEN ALA A  51      13.251  -2.737  -6.065  1.00  0.00           X  
ATOM    355  H   ALA A  51      11.714  -2.174  -7.982  1.00  0.00           H  
ATOM    356  N   ALA A  52      13.215  -5.148  -8.195  1.00  0.00           N  
ATOM    357  CA  ALA A  52      13.514  -6.523  -8.589  1.00  0.00           C  
ATOM    358  C   ALA A  52      14.303  -6.573  -9.909  1.00  0.00           C  
ATOM    359  O   ALA A  52      15.301  -7.295 -10.005  1.00  0.00           O  
ATOM    360  CB  ALA A  52      12.226  -7.326  -8.704  1.00  0.00           C  
ATOM    361  CEN ALA A  52      12.227  -7.326  -8.704  1.00  0.00           X  
ATOM    362  H   ALA A  52      12.250  -4.855  -8.177  1.00  0.00           H  
ATOM    363  N   ALA A  53      13.910  -5.776 -10.907  1.00  0.00           N  
ATOM    364  CA  ALA A  53      14.607  -5.709 -12.189  1.00  0.00           C  
ATOM    365  C   ALA A  53      16.027  -5.147 -12.028  1.00  0.00           C  
ATOM    366  O   ALA A  53      16.988  -5.746 -12.517  1.00  0.00           O  
ATOM    367  CB  ALA A  53      13.809  -4.871 -13.177  1.00  0.00           C  
ATOM    368  CEN ALA A  53      13.809  -4.871 -13.176  1.00  0.00           X  
ATOM    369  H   ALA A  53      13.104  -5.186 -10.771  1.00  0.00           H  
ATOM    370  N   ALA A  54      16.197  -4.061 -11.266  1.00  0.00           N  
ATOM    371  CA  ALA A  54      17.492  -3.412 -11.060  1.00  0.00           C  
ATOM    372  C   ALA A  54      18.488  -4.315 -10.311  1.00  0.00           C  
ATOM    373  O   ALA A  54      19.657  -4.413 -10.701  1.00  0.00           O  
ATOM    374  CB  ALA A  54      17.300  -2.101 -10.312  1.00  0.00           C  
ATOM    375  CEN ALA A  54      17.301  -2.102 -10.312  1.00  0.00           X  
ATOM    376  H   ALA A  54      15.378  -3.633 -10.854  1.00  0.00           H  
ATOM    377  N   ALA A  55      18.033  -5.030  -9.277  1.00  0.00           N  
ATOM    378  CA  ALA A  55      18.859  -5.984  -8.543  1.00  0.00           C  
ATOM    379  C   ALA A  55      19.268  -7.184  -9.420  1.00  0.00           C  
ATOM    380  O   ALA A  55      20.449  -7.544  -9.471  1.00  0.00           O  
ATOM    381  CB  ALA A  55      18.123  -6.457  -7.298  1.00  0.00           C  
ATOM    382  CEN ALA A  55      18.123  -6.458  -7.299  1.00  0.00           X  
ATOM    383  H   ALA A  55      17.081  -4.879  -8.977  1.00  0.00           H  
ATOM    384  N   ASN A  56      18.317  -7.775 -10.150  1.00  0.00           N  
ATOM    385  CA  ASN A  56      18.574  -8.918 -11.030  1.00  0.00           C  
ATOM    386  C   ASN A  56      19.497  -8.585 -12.207  1.00  0.00           C  
ATOM    387  O   ASN A  56      20.263  -9.457 -12.625  1.00  0.00           O  
ATOM    388  CB  ASN A  56      17.272  -9.500 -11.550  1.00  0.00           C  
ATOM    389  CEN ASN A  56      16.583 -10.242 -11.276  1.00  0.00           X  
ATOM    390  H   ASN A  56      17.370  -7.434 -10.070  1.00  0.00           H  
ATOM    391  N   CYS A  57      19.534  -7.335 -12.680  1.00  0.00           N  
ATOM    392  CA  CYS A  57      20.402  -6.922 -13.790  1.00  0.00           C  
ATOM    393  C   CYS A  57      21.845  -7.440 -13.657  1.00  0.00           C  
ATOM    394  O   CYS A  57      22.435  -7.854 -14.654  1.00  0.00           O  
ATOM    395  CB  CYS A  57      20.373  -5.398 -13.673  1.00  0.00           C  
ATOM    396  CEN CYS A  57      19.913  -4.700 -14.268  1.00  0.00           X  
ATOM    397  H   CYS A  57      18.848  -6.673 -12.346  1.00  0.00           H  
ATOM    398  N   ARG A  58      22.422  -7.523 -12.447  1.00  0.00           N  
ATOM    399  CA  ARG A  58      23.823  -7.964 -12.284  1.00  0.00           C  
ATOM    400  C   ARG A  58      24.139  -9.384 -12.755  1.00  0.00           C  
ATOM    401  O   ARG A  58      25.309  -9.651 -13.023  1.00  0.00           O  
ATOM    402  CB  ARG A  58      24.286  -7.781 -10.846  1.00  0.00           C  
ATOM    403  CEN ARG A  58      25.309  -6.765  -8.828  1.00  0.00           X  
ATOM    404  H   ARG A  58      21.874  -7.266 -11.641  1.00  0.00           H  
ATOM    405  N   LYS A  59      23.156 -10.276 -12.955  1.00  0.00           N  
ATOM    406  CA  LYS A  59      23.474 -11.679 -13.310  1.00  0.00           C  
ATOM    407  C   LYS A  59      24.399 -11.781 -14.531  1.00  0.00           C  
ATOM    408  O   LYS A  59      25.167 -12.730 -14.620  1.00  0.00           O  
ATOM    409  CB  LYS A  59      22.188 -12.465 -13.574  1.00  0.00           C  
ATOM    410  CEN LYS A  59      20.761 -13.876 -12.906  1.00  0.00           X  
ATOM    411  H   LYS A  59      22.215  -9.936 -13.084  1.00  0.00           H  
ATOM    412  N   GLY A  60      24.378 -10.791 -15.426  1.00  0.00           N  
ATOM    413  CA  GLY A  60      25.141 -10.765 -16.674  1.00  0.00           C  
ATOM    414  C   GLY A  60      26.522 -10.110 -16.620  1.00  0.00           C  
ATOM    415  O   GLY A  60      27.119  -9.952 -17.678  1.00  0.00           O  
ATOM    416  CEN GLY A  60      25.142 -10.765 -16.674  1.00  0.00           X  
ATOM    417  H   GLY A  60      23.708 -10.043 -15.295  1.00  0.00           H  
ATOM    418  N   SER A  61      27.063  -9.745 -15.450  1.00  0.00           N  
ATOM    419  CA  SER A  61      28.343  -9.018 -15.397  1.00  0.00           C  
ATOM    420  C   SER A  61      29.550  -9.932 -15.141  1.00  0.00           C  
ATOM    421  O   SER A  61      30.669  -9.451 -14.978  1.00  0.00           O  
ATOM    422  CB  SER A  61      28.275  -7.946 -14.326  1.00  0.00           C  
ATOM    423  CEN SER A  61      28.143  -7.704 -13.857  1.00  0.00           X  
ATOM    424  H   SER A  61      26.652 -10.088 -14.593  1.00  0.00           H  
ATOM    425  N   PRO A  62      29.380 -11.271 -15.117  1.00  0.00           N  
ATOM    426  CA  PRO A  62      30.451 -12.198 -14.783  1.00  0.00           C  
ATOM    427  C   PRO A  62      31.415 -12.267 -15.981  1.00  0.00           C  
ATOM    428  O   PRO A  62      31.333 -13.151 -16.826  1.00  0.00           O  
ATOM    429  CB  PRO A  62      29.740 -13.534 -14.507  1.00  0.00           C  
ATOM    430  CEN PRO A  62      28.266 -12.614 -14.916  1.00  0.00           X  
ATOM    431  N   GLY A  63      32.286 -11.268 -16.097  1.00  0.00           N  
ATOM    432  CA  GLY A  63      33.245 -11.146 -17.199  1.00  0.00           C  
ATOM    433  C   GLY A  63      34.691 -11.286 -16.744  1.00  0.00           C  
ATOM    434  O   GLY A  63      35.401 -10.297 -16.610  1.00  0.00           O  
ATOM    435  CEN GLY A  63      33.245 -11.146 -17.199  1.00  0.00           X  
ATOM    436  H   GLY A  63      32.198 -10.489 -15.462  1.00  0.00           H  
ATOM    437  N   SER A  64      35.148 -12.498 -16.462  1.00  0.00           N  
ATOM    438  CA  SER A  64      36.519 -12.685 -15.994  1.00  0.00           C  
ATOM    439  C   SER A  64      37.162 -13.741 -16.881  1.00  0.00           C  
ATOM    440  O   SER A  64      36.633 -14.847 -16.981  1.00  0.00           O  
ATOM    441  CB  SER A  64      36.552 -13.098 -14.535  1.00  0.00           C  
ATOM    442  CEN SER A  64      36.396 -13.333 -14.070  1.00  0.00           X  
ATOM    443  H   SER A  64      34.671 -13.295 -16.848  1.00  0.00           H  
ATOM    444  N   PRO A  65      38.258 -13.401 -17.579  1.00  0.00           N  
ATOM    445  CA  PRO A  65      38.933 -14.346 -18.442  1.00  0.00           C  
ATOM    446  C   PRO A  65      39.676 -15.333 -17.541  1.00  0.00           C  
ATOM    447  O   PRO A  65      40.170 -14.975 -16.475  1.00  0.00           O  
ATOM    448  CB  PRO A  65      39.875 -13.492 -19.308  1.00  0.00           C  
ATOM    449  CEN PRO A  65      39.211 -12.137 -18.355  1.00  0.00           X  
ATOM    450  N   ALA A  66      39.768 -16.592 -17.971  1.00  0.00           N  
ATOM    451  CA  ALA A  66      40.458 -17.590 -17.180  1.00  0.00           C  
ATOM    452  C   ALA A  66      41.945 -17.431 -17.514  1.00  0.00           C  
ATOM    453  O   ALA A  66      42.524 -18.178 -18.303  1.00  0.00           O  
ATOM    454  CB  ALA A  66      39.951 -18.994 -17.478  1.00  0.00           C  
ATOM    455  CEN ALA A  66      39.952 -18.993 -17.478  1.00  0.00           X  
ATOM    456  H   ALA A  66      39.580 -16.788 -18.945  1.00  0.00           H  
ATOM    457  N   GLY A  67      42.525 -16.360 -16.983  1.00  0.00           N  
ATOM    458  CA  GLY A  67      43.909 -16.006 -17.220  1.00  0.00           C  
ATOM    459  C   GLY A  67      44.799 -16.891 -16.360  1.00  0.00           C  
ATOM    460  O   GLY A  67      44.483 -17.158 -15.207  1.00  0.00           O  
ATOM    461  CEN GLY A  67      43.910 -16.006 -17.220  1.00  0.00           X  
ATOM    462  H   GLY A  67      41.986 -15.804 -16.337  1.00  0.00           H  
ATOM    463  N   SER A  68      45.884 -17.374 -16.953  1.00  0.00           N  
ATOM    464  CA  SER A  68      46.917 -18.185 -16.300  1.00  0.00           C  
ATOM    465  C   SER A  68      48.258 -17.842 -16.953  1.00  0.00           C  
ATOM    466  O   SER A  68      48.943 -18.736 -17.449  1.00  0.00           O  
ATOM    467  CB  SER A  68      46.609 -19.665 -16.421  1.00  0.00           C  
ATOM    468  CEN SER A  68      46.424 -20.129 -16.636  1.00  0.00           X  
ATOM    469  H   SER A  68      46.194 -16.848 -17.756  1.00  0.00           H  
ATOM    470  N   PRO A  69      48.653 -16.560 -17.010  1.00  0.00           N  
ATOM    471  CA  PRO A  69      49.916 -16.205 -17.629  1.00  0.00           C  
ATOM    472  C   PRO A  69      51.038 -16.861 -16.821  1.00  0.00           C  
ATOM    473  O   PRO A  69      50.903 -17.146 -15.632  1.00  0.00           O  
ATOM    474  CB  PRO A  69      49.962 -14.669 -17.579  1.00  0.00           C  
ATOM    475  CEN PRO A  69      48.387 -14.839 -16.757  1.00  0.00           X  
ATOM    476  N   THR A  70      52.150 -17.132 -17.492  1.00  0.00           N  
ATOM    477  CA  THR A  70      53.355 -17.669 -16.865  1.00  0.00           C  
ATOM    478  C   THR A  70      54.394 -16.548 -16.805  1.00  0.00           C  
ATOM    479  O   THR A  70      54.532 -15.772 -17.748  1.00  0.00           O  
ATOM    480  CB  THR A  70      53.928 -18.876 -17.631  1.00  0.00           C  
ATOM    481  CEN THR A  70      53.883 -19.419 -17.842  1.00  0.00           X  
ATOM    482  H   THR A  70      52.270 -16.750 -18.420  1.00  0.00           H  
ATOM    483  N   SER A  71      55.090 -16.442 -15.672  1.00  0.00           N  
ATOM    484  CA  SER A  71      56.139 -15.456 -15.431  1.00  0.00           C  
ATOM    485  C   SER A  71      57.334 -15.680 -16.354  1.00  0.00           C  
ATOM    486  O   SER A  71      57.708 -16.832 -16.560  1.00  0.00           O  
ATOM    487  CB  SER A  71      56.576 -15.505 -13.980  1.00  0.00           C  
ATOM    488  CEN SER A  71      56.695 -15.714 -13.492  1.00  0.00           X  
ATOM    489  H   SER A  71      54.883 -17.076 -14.916  1.00  0.00           H  
ATOM    490  N   THR A  72      57.979 -14.605 -16.815  1.00  0.00           N  
ATOM    491  CA  THR A  72      59.165 -14.703 -17.678  1.00  0.00           C  
ATOM    492  C   THR A  72      60.163 -13.593 -17.326  1.00  0.00           C  
ATOM    493  O   THR A  72      60.037 -12.468 -17.785  1.00  0.00           O  
ATOM    494  CB  THR A  72      58.798 -14.606 -19.171  1.00  0.00           C  
ATOM    495  CEN THR A  72      58.516 -14.799 -19.644  1.00  0.00           X  
ATOM    496  H   THR A  72      57.742 -13.697 -16.451  1.00  0.00           H  
ATOM    497  N   GLU A  73      61.093 -13.985 -16.458  1.00  0.00           N  
ATOM    498  CA  GLU A  73      62.242 -13.272 -15.870  1.00  0.00           C  
ATOM    499  C   GLU A  73      62.289 -11.735 -15.702  1.00  0.00           C  
ATOM    500  O   GLU A  73      62.166 -10.935 -16.623  1.00  0.00           O  
ATOM    501  CB  GLU A  73      63.475 -13.676 -16.680  1.00  0.00           C  
ATOM    502  CEN GLU A  73      64.826 -14.689 -16.907  1.00  0.00           X  
ATOM    503  H   GLU A  73      61.272 -14.978 -16.501  1.00  0.00           H  
ATOM    504  N   GLU A  74      62.547 -11.385 -14.436  1.00  0.00           N  
ATOM    505  CA  GLU A  74      62.710 -10.076 -13.810  1.00  0.00           C  
ATOM    506  C   GLU A  74      63.966  -9.302 -14.242  1.00  0.00           C  
ATOM    507  O   GLU A  74      65.094  -9.782 -14.136  1.00  0.00           O  
ATOM    508  CB  GLU A  74      62.717 -10.241 -12.288  1.00  0.00           C  
ATOM    509  CEN GLU A  74      61.898 -10.202 -10.795  1.00  0.00           X  
ATOM    510  H   GLU A  74      62.801 -12.146 -13.822  1.00  0.00           H  
ATOM    511  N   GLY A  75      63.762  -8.031 -14.591  1.00  0.00           N  
ATOM    512  CA  GLY A  75      64.814  -7.090 -14.966  1.00  0.00           C  
ATOM    513  C   GLY A  75      64.360  -5.665 -14.659  1.00  0.00           C  
ATOM    514  O   GLY A  75      63.168  -5.383 -14.582  1.00  0.00           O  
ATOM    515  CEN GLY A  75      64.815  -7.090 -14.966  1.00  0.00           X  
ATOM    516  H   GLY A  75      62.842  -7.642 -14.441  1.00  0.00           H  
ATOM    517  N   THR A  76      65.335  -4.797 -14.426  1.00  0.00           N  
ATOM    518  CA  THR A  76      65.226  -3.385 -14.049  1.00  0.00           C  
ATOM    519  C   THR A  76      64.944  -2.464 -15.248  1.00  0.00           C  
ATOM    520  O   THR A  76      65.509  -2.657 -16.316  1.00  0.00           O  
ATOM    521  CB  THR A  76      66.508  -2.903 -13.346  1.00  0.00           C  
ATOM    522  CEN THR A  76      66.903  -2.938 -12.916  1.00  0.00           X  
ATOM    523  H   THR A  76      66.274  -5.164 -14.474  1.00  0.00           H  
ATOM    524  N   SER A  77      64.094  -1.457 -15.000  1.00  0.00           N  
ATOM    525  CA  SER A  77      63.694  -0.286 -15.814  1.00  0.00           C  
ATOM    526  C   SER A  77      63.697  -0.339 -17.350  1.00  0.00           C  
ATOM    527  O   SER A  77      64.717  -0.649 -17.947  1.00  0.00           O  
ATOM    528  CB  SER A  77      64.573   0.875 -15.393  1.00  0.00           C  
ATOM    529  CEN SER A  77      65.020   1.145 -15.239  1.00  0.00           X  
ATOM    530  H   SER A  77      63.946  -1.294 -14.013  1.00  0.00           H  
ATOM    531  N   GLU A  78      62.656   0.229 -17.978  1.00  0.00           N  
ATOM    532  CA  GLU A  78      62.575   0.322 -19.450  1.00  0.00           C  
ATOM    533  C   GLU A  78      61.977   1.673 -19.888  1.00  0.00           C  
ATOM    534  O   GLU A  78      61.145   2.271 -19.211  1.00  0.00           O  
ATOM    535  CB  GLU A  78      61.742  -0.830 -20.017  1.00  0.00           C  
ATOM    536  CEN GLU A  78      61.650  -2.362 -20.756  1.00  0.00           X  
ATOM    537  H   GLU A  78      62.184   0.972 -17.489  1.00  0.00           H  
ATOM    538  N   SER A  79      62.438   2.178 -21.031  1.00  0.00           N  
ATOM    539  CA  SER A  79      61.977   3.421 -21.652  1.00  0.00           C  
ATOM    540  C   SER A  79      61.148   3.103 -22.897  1.00  0.00           C  
ATOM    541  O   SER A  79      61.603   2.319 -23.731  1.00  0.00           O  
ATOM    542  CB  SER A  79      63.155   4.308 -22.003  1.00  0.00           C  
ATOM    543  CEN SER A  79      63.657   4.447 -22.161  1.00  0.00           X  
ATOM    544  H   SER A  79      63.049   1.605 -21.596  1.00  0.00           H  
ATOM    545  N   ALA A  80      59.993   3.744 -23.073  1.00  0.00           N  
ATOM    546  CA  ALA A  80      59.146   3.552 -24.249  1.00  0.00           C  
ATOM    547  C   ALA A  80      58.368   4.847 -24.545  1.00  0.00           C  
ATOM    548  O   ALA A  80      57.852   5.509 -23.648  1.00  0.00           O  
ATOM    549  CB  ALA A  80      58.198   2.379 -24.042  1.00  0.00           C  
ATOM    550  CEN ALA A  80      58.199   2.381 -24.043  1.00  0.00           X  
ATOM    551  H   ALA A  80      59.739   4.485 -22.434  1.00  0.00           H  
ATOM    552  N   THR A  81      58.353   5.214 -25.822  1.00  0.00           N  
ATOM    553  CA  THR A  81      57.675   6.366 -26.430  1.00  0.00           C  
ATOM    554  C   THR A  81      56.190   6.102 -26.728  1.00  0.00           C  
ATOM    555  O   THR A  81      55.897   5.179 -27.490  1.00  0.00           O  
ATOM    556  CB  THR A  81      58.372   6.787 -27.738  1.00  0.00           C  
ATOM    557  CEN THR A  81      58.841   6.968 -28.034  1.00  0.00           X  
ATOM    558  H   THR A  81      58.780   4.586 -26.486  1.00  0.00           H  
ATOM    559  N   PRO A  82      55.252   6.924 -26.216  1.00  0.00           N  
ATOM    560  CA  PRO A  82      53.820   6.770 -26.474  1.00  0.00           C  
ATOM    561  C   PRO A  82      53.472   7.162 -27.919  1.00  0.00           C  
ATOM    562  O   PRO A  82      54.087   8.052 -28.505  1.00  0.00           O  
ATOM    563  CB  PRO A  82      53.154   7.695 -25.443  1.00  0.00           C  
ATOM    564  CEN PRO A  82      54.835   8.098 -25.001  1.00  0.00           X  
ATOM    565  N   GLU A  83      52.483   6.475 -28.496  1.00  0.00           N  
ATOM    566  CA  GLU A  83      51.930   6.750 -29.828  1.00  0.00           C  
ATOM    567  C   GLU A  83      50.821   7.814 -29.781  1.00  0.00           C  
ATOM    568  O   GLU A  83      49.991   7.869 -28.870  1.00  0.00           O  
ATOM    569  CB  GLU A  83      51.392   5.461 -30.453  1.00  0.00           C  
ATOM    570  CEN GLU A  83      51.591   4.135 -31.503  1.00  0.00           X  
ATOM    571  H   GLU A  83      52.035   5.748 -27.961  1.00  0.00           H  
ATOM    572  N   SER A  84      50.861   8.667 -30.800  1.00  0.00           N  
ATOM    573  CA  SER A  84      49.952   9.771 -31.100  1.00  0.00           C  
ATOM    574  C   SER A  84      48.606   9.302 -31.660  1.00  0.00           C  
ATOM    575  O   SER A  84      48.539   8.310 -32.378  1.00  0.00           O  
ATOM    576  CB  SER A  84      50.616  10.724 -32.076  1.00  0.00           C  
ATOM    577  CEN SER A  84      50.923  10.892 -32.491  1.00  0.00           X  
ATOM    578  H   SER A  84      51.579   8.482 -31.485  1.00  0.00           H  
ATOM    579  N   GLY A  85      47.543  10.094 -31.454  1.00  0.00           N  
ATOM    580  CA  GLY A  85      46.240   9.813 -32.078  1.00  0.00           C  
ATOM    581  C   GLY A  85      45.012   9.942 -31.164  1.00  0.00           C  
ATOM    582  O   GLY A  85      44.641   8.958 -30.531  1.00  0.00           O  
ATOM    583  CEN GLY A  85      46.240   9.813 -32.078  1.00  0.00           X  
ATOM    584  H   GLY A  85      47.678  10.983 -30.996  1.00  0.00           H  
ATOM    585  N   PRO A  86      44.338  11.105 -31.109  1.00  0.00           N  
ATOM    586  CA  PRO A  86      43.146  11.312 -30.281  1.00  0.00           C  
ATOM    587  C   PRO A  86      41.918  10.589 -30.865  1.00  0.00           C  
ATOM    588  O   PRO A  86      41.819  10.378 -32.075  1.00  0.00           O  
ATOM    589  CB  PRO A  86      42.967  12.839 -30.266  1.00  0.00           C  
ATOM    590  CEN PRO A  86      44.375  12.823 -31.363  1.00  0.00           X  
ATOM    591  N   GLY A  87      40.976  10.218 -29.994  1.00  0.00           N  
ATOM    592  CA  GLY A  87      39.696   9.598 -30.342  1.00  0.00           C  
ATOM    593  C   GLY A  87      38.679  10.609 -30.877  1.00  0.00           C  
ATOM    594  O   GLY A  87      38.781  11.810 -30.646  1.00  0.00           O  
ATOM    595  CEN GLY A  87      39.696   9.597 -30.343  1.00  0.00           X  
ATOM    596  H   GLY A  87      41.124  10.446 -29.022  1.00  0.00           H  
ATOM    597  N   THR A  88      37.710  10.086 -31.614  1.00  0.00           N  
ATOM    598  CA  THR A  88      36.539  10.718 -32.230  1.00  0.00           C  
ATOM    599  C   THR A  88      35.284  10.810 -31.354  1.00  0.00           C  
ATOM    600  O   THR A  88      34.723   9.792 -30.952  1.00  0.00           O  
ATOM    601  CB  THR A  88      36.157   9.976 -33.524  1.00  0.00           C  
ATOM    602  CEN THR A  88      36.285   9.774 -34.058  1.00  0.00           X  
ATOM    603  H   THR A  88      37.814   9.111 -31.854  1.00  0.00           H  
ATOM    604  N   SER A  89      34.785  12.036 -31.185  1.00  0.00           N  
ATOM    605  CA  SER A  89      33.581  12.403 -30.431  1.00  0.00           C  
ATOM    606  C   SER A  89      32.294  11.836 -31.044  1.00  0.00           C  
ATOM    607  O   SER A  89      32.079  11.917 -32.251  1.00  0.00           O  
ATOM    608  CB  SER A  89      33.484  13.913 -30.330  1.00  0.00           C  
ATOM    609  CEN SER A  89      33.526  14.435 -30.475  1.00  0.00           X  
ATOM    610  H   SER A  89      35.243  12.802 -31.659  1.00  0.00           H  
ATOM    611  N   THR A  90      31.389  11.326 -30.209  1.00  0.00           N  
ATOM    612  CA  THR A  90      30.061  10.852 -30.630  1.00  0.00           C  
ATOM    613  C   THR A  90      29.058  11.201 -29.534  1.00  0.00           C  
ATOM    614  O   THR A  90      29.414  11.330 -28.366  1.00  0.00           O  
ATOM    615  CB  THR A  90      30.033   9.335 -30.892  1.00  0.00           C  
ATOM    616  CEN THR A  90      30.213   8.860 -31.181  1.00  0.00           X  
ATOM    617  H   THR A  90      31.507  11.470 -29.216  1.00  0.00           H  
ATOM    618  N   GLU A  91      27.833  11.447 -29.980  1.00  0.00           N  
ATOM    619  CA  GLU A  91      26.616  11.744 -29.226  1.00  0.00           C  
ATOM    620  C   GLU A  91      25.826  10.470 -28.842  1.00  0.00           C  
ATOM    621  O   GLU A  91      25.599   9.608 -29.700  1.00  0.00           O  
ATOM    622  CB  GLU A  91      25.724  12.690 -30.034  1.00  0.00           C  
ATOM    623  CEN GLU A  91      25.167  14.263 -30.374  1.00  0.00           X  
ATOM    624  H   GLU A  91      27.713  11.486 -30.983  1.00  0.00           H  
ATOM    625  N   PRO A  92      25.393  10.327 -27.573  1.00  0.00           N  
ATOM    626  CA  PRO A  92      24.577   9.205 -27.111  1.00  0.00           C  
ATOM    627  C   PRO A  92      23.196   9.180 -27.781  1.00  0.00           C  
ATOM    628  O   PRO A  92      22.598  10.216 -28.047  1.00  0.00           O  
ATOM    629  CB  PRO A  92      24.478   9.427 -25.592  1.00  0.00           C  
ATOM    630  CEN PRO A  92      25.405  10.911 -25.940  1.00  0.00           X  
ATOM    631  N   SER A  93      22.656   7.981 -28.018  1.00  0.00           N  
ATOM    632  CA  SER A  93      21.310   7.814 -28.582  1.00  0.00           C  
ATOM    633  C   SER A  93      20.237   7.908 -27.495  1.00  0.00           C  
ATOM    634  O   SER A  93      20.472   7.570 -26.337  1.00  0.00           O  
ATOM    635  CB  SER A  93      21.210   6.487 -29.309  1.00  0.00           C  
ATOM    636  CEN SER A  93      21.294   5.961 -29.421  1.00  0.00           X  
ATOM    637  H   SER A  93      23.153   7.161 -27.707  1.00  0.00           H  
ATOM    638  N   GLU A  94      19.046   8.338 -27.900  1.00  0.00           N  
ATOM    639  CA  GLU A  94      17.834   8.421 -27.088  1.00  0.00           C  
ATOM    640  C   GLU A  94      16.986   7.144 -27.214  1.00  0.00           C  
ATOM    641  O   GLU A  94      16.761   6.625 -28.308  1.00  0.00           O  
ATOM    642  CB  GLU A  94      17.009   9.646 -27.490  1.00  0.00           C  
ATOM    643  CEN GLU A  94      16.537  11.261 -27.222  1.00  0.00           X  
ATOM    644  H   GLU A  94      18.955   8.631 -28.862  1.00  0.00           H  
ATOM    645  N   GLY A  95      16.478   6.638 -26.090  1.00  0.00           N  
ATOM    646  CA  GLY A  95      15.620   5.454 -26.024  1.00  0.00           C  
ATOM    647  C   GLY A  95      14.504   5.660 -25.003  1.00  0.00           C  
ATOM    648  O   GLY A  95      14.377   4.887 -24.061  1.00  0.00           O  
ATOM    649  CEN GLY A  95      15.620   5.454 -26.024  1.00  0.00           X  
ATOM    650  H   GLY A  95      16.663   7.131 -25.229  1.00  0.00           H  
ATOM    651  N   SER A  96      13.704   6.710 -25.190  1.00  0.00           N  
ATOM    652  CA  SER A  96      12.549   7.037 -24.350  1.00  0.00           C  
ATOM    653  C   SER A  96      11.440   5.986 -24.493  1.00  0.00           C  
ATOM    654  O   SER A  96      11.240   5.493 -25.598  1.00  0.00           O  
ATOM    655  CB  SER A  96      12.021   8.414 -24.704  1.00  0.00           C  
ATOM    656  CEN SER A  96      11.889   8.844 -25.009  1.00  0.00           X  
ATOM    657  H   SER A  96      13.852   7.258 -26.026  1.00  0.00           H  
ATOM    658  N   ALA A  97      10.679   5.707 -23.427  1.00  0.00           N  
ATOM    659  CA  ALA A  97       9.528   4.783 -23.441  1.00  0.00           C  
ATOM    660  C   ALA A  97       8.910   4.600 -22.030  1.00  0.00           C  
ATOM    661  O   ALA A  97       9.209   3.616 -21.350  1.00  0.00           O  
ATOM    662  CB  ALA A  97       9.947   3.438 -24.016  1.00  0.00           C  
ATOM    663  CEN ALA A  97       9.947   3.439 -24.015  1.00  0.00           X  
ATOM    664  H   ALA A  97      10.741   6.341 -22.644  1.00  0.00           H  
ATOM    665  N   PRO A  98       8.010   5.493 -21.584  1.00  0.00           N  
ATOM    666  CA  PRO A  98       7.369   5.414 -20.272  1.00  0.00           C  
ATOM    667  C   PRO A  98       6.439   4.188 -20.188  1.00  0.00           C  
ATOM    668  O   PRO A  98       5.863   3.755 -21.182  1.00  0.00           O  
ATOM    669  CB  PRO A  98       6.601   6.740 -20.151  1.00  0.00           C  
ATOM    670  CEN PRO A  98       7.214   7.026 -21.802  1.00  0.00           X  
ATOM    671  N   GLY A  99       6.277   3.636 -18.984  1.00  0.00           N  
ATOM    672  CA  GLY A  99       5.414   2.479 -18.739  1.00  0.00           C  
ATOM    673  C   GLY A  99       4.081   2.918 -18.134  1.00  0.00           C  
ATOM    674  O   GLY A  99       4.067   3.519 -17.062  1.00  0.00           O  
ATOM    675  CEN GLY A  99       5.414   2.478 -18.738  1.00  0.00           X  
ATOM    676  H   GLY A  99       6.670   4.107 -18.184  1.00  0.00           H  
ATOM    677  N   SER A 100       2.966   2.614 -18.796  1.00  0.00           N  
ATOM    678  CA  SER A 100       1.620   2.977 -18.338  1.00  0.00           C  
ATOM    679  C   SER A 100       0.939   1.781 -17.661  1.00  0.00           C  
ATOM    680  O   SER A 100       0.996   0.676 -18.205  1.00  0.00           O  
ATOM    681  CB  SER A 100       0.786   3.475 -19.501  1.00  0.00           C  
ATOM    682  CEN SER A 100       0.595   3.517 -20.009  1.00  0.00           X  
ATOM    683  H   SER A 100       3.042   2.057 -19.635  1.00  0.00           H  
ATOM    684  N   PRO A 101       0.215   1.962 -16.544  1.00  0.00           N  
ATOM    685  CA  PRO A 101      -0.499   0.871 -15.903  1.00  0.00           C  
ATOM    686  C   PRO A 101      -1.762   0.527 -16.708  1.00  0.00           C  
ATOM    687  O   PRO A 101      -2.352   1.368 -17.383  1.00  0.00           O  
ATOM    688  CB  PRO A 101      -0.822   1.405 -14.497  1.00  0.00           C  
ATOM    689  CEN PRO A 101      -0.035   2.893 -15.090  1.00  0.00           X  
ATOM    690  N   ALA A 102      -2.174  -0.732 -16.611  1.00  0.00           N  
ATOM    691  CA  ALA A 102      -3.397  -1.233 -17.219  1.00  0.00           C  
ATOM    692  C   ALA A 102      -4.606  -0.569 -16.535  1.00  0.00           C  
ATOM    693  O   ALA A 102      -4.541  -0.220 -15.358  1.00  0.00           O  
ATOM    694  CB  ALA A 102      -3.467  -2.750 -17.118  1.00  0.00           C  
ATOM    695  CEN ALA A 102      -3.467  -2.749 -17.117  1.00  0.00           X  
ATOM    696  H   ALA A 102      -1.743  -1.314 -15.909  1.00  0.00           H  
ATOM    697  N   GLY A 103      -5.703  -0.389 -17.271  1.00  0.00           N  
ATOM    698  CA  GLY A 103      -6.967   0.144 -16.765  1.00  0.00           C  
ATOM    699  C   GLY A 103      -8.091  -0.224 -17.724  1.00  0.00           C  
ATOM    700  O   GLY A 103      -7.930  -0.130 -18.936  1.00  0.00           O  
ATOM    701  CEN GLY A 103      -6.967   0.144 -16.765  1.00  0.00           X  
ATOM    702  H   GLY A 103      -5.694  -0.703 -18.229  1.00  0.00           H  
ATOM    703  N   SER A 104      -9.196  -0.713 -17.168  1.00  0.00           N  
ATOM    704  CA  SER A 104     -10.413  -1.131 -17.865  1.00  0.00           C  
ATOM    705  C   SER A 104     -11.360   0.032 -18.223  1.00  0.00           C  
ATOM    706  O   SER A 104     -11.536   0.937 -17.409  1.00  0.00           O  
ATOM    707  CB  SER A 104     -11.146  -2.151 -17.016  1.00  0.00           C  
ATOM    708  CEN SER A 104     -11.339  -2.397 -16.571  1.00  0.00           X  
ATOM    709  H   SER A 104      -9.173  -0.902 -16.176  1.00  0.00           H  
ATOM    710  N   PRO A 105     -12.035  -0.018 -19.388  1.00  0.00           N  
ATOM    711  CA  PRO A 105     -13.033   0.968 -19.787  1.00  0.00           C  
ATOM    712  C   PRO A 105     -14.352   0.744 -19.033  1.00  0.00           C  
ATOM    713  O   PRO A 105     -14.694  -0.382 -18.681  1.00  0.00           O  
ATOM    714  CB  PRO A 105     -13.184   0.757 -21.303  1.00  0.00           C  
ATOM    715  CEN PRO A 105     -12.011  -0.563 -21.042  1.00  0.00           X  
ATOM    716  N   THR A 106     -15.119   1.808 -18.800  1.00  0.00           N  
ATOM    717  CA  THR A 106     -16.438   1.707 -18.170  1.00  0.00           C  
ATOM    718  C   THR A 106     -17.447   2.483 -19.011  1.00  0.00           C  
ATOM    719  O   THR A 106     -17.287   3.681 -19.225  1.00  0.00           O  
ATOM    720  CB  THR A 106     -16.440   2.250 -16.729  1.00  0.00           C  
ATOM    721  CEN THR A 106     -16.253   2.240 -16.176  1.00  0.00           X  
ATOM    722  H   THR A 106     -14.845   2.708 -19.167  1.00  0.00           H  
ATOM    723  N   SER A 107     -18.477   1.781 -19.492  1.00  0.00           N  
ATOM    724  CA  SER A 107     -19.552   2.348 -20.309  1.00  0.00           C  
ATOM    725  C   SER A 107     -20.485   3.189 -19.441  1.00  0.00           C  
ATOM    726  O   SER A 107     -20.803   2.780 -18.328  1.00  0.00           O  
ATOM    727  CB  SER A 107     -20.324   1.247 -21.010  1.00  0.00           C  
ATOM    728  CEN SER A 107     -20.556   0.762 -21.091  1.00  0.00           X  
ATOM    729  H   SER A 107     -18.625   0.847 -19.138  1.00  0.00           H  
ATOM    730  N   THR A 108     -20.964   4.308 -19.981  1.00  0.00           N  
ATOM    731  CA  THR A 108     -21.938   5.181 -19.316  1.00  0.00           C  
ATOM    732  C   THR A 108     -22.927   5.687 -20.365  1.00  0.00           C  
ATOM    733  O   THR A 108     -22.678   5.607 -21.564  1.00  0.00           O  
ATOM    734  CB  THR A 108     -21.270   6.377 -18.613  1.00  0.00           C  
ATOM    735  CEN THR A 108     -20.906   6.601 -18.215  1.00  0.00           X  
ATOM    736  H   THR A 108     -20.840   4.464 -20.973  1.00  0.00           H  
ATOM    737  N   GLU A 109     -24.073   6.100 -19.848  1.00  0.00           N  
ATOM    738  CA  GLU A 109     -25.221   6.723 -20.492  1.00  0.00           C  
ATOM    739  C   GLU A 109     -25.039   8.135 -21.069  1.00  0.00           C  
ATOM    740  O   GLU A 109     -24.509   9.059 -20.452  1.00  0.00           O  
ATOM    741  CB  GLU A 109     -26.378   6.747 -19.491  1.00  0.00           C  
ATOM    742  CEN GLU A 109     -27.798   6.049 -18.858  1.00  0.00           X  
ATOM    743  H   GLU A 109     -24.287   5.751 -18.924  1.00  0.00           H  
ATOM    744  N   GLU A 110     -25.532   8.232 -22.301  1.00  0.00           N  
ATOM    745  CA  GLU A 110     -25.638   9.360 -23.216  1.00  0.00           C  
ATOM    746  C   GLU A 110     -26.787  10.338 -22.908  1.00  0.00           C  
ATOM    747  O   GLU A 110     -27.931   9.951 -22.669  1.00  0.00           O  
ATOM    748  CB  GLU A 110     -25.785   8.834 -24.646  1.00  0.00           C  
ATOM    749  CEN GLU A 110     -25.092   8.429 -26.148  1.00  0.00           X  
ATOM    750  H   GLU A 110     -26.009   7.408 -22.633  1.00  0.00           H  
ATOM    751  N   GLY A 111     -26.490  11.635 -23.022  1.00  0.00           N  
ATOM    752  CA  GLY A 111     -27.443  12.731 -22.857  1.00  0.00           C  
ATOM    753  C   GLY A 111     -26.778  14.082 -23.126  1.00  0.00           C  
ATOM    754  O   GLY A 111     -26.154  14.654 -22.245  1.00  0.00           O  
ATOM    755  CEN GLY A 111     -27.443  12.731 -22.857  1.00  0.00           X  
ATOM    756  H   GLY A 111     -25.552  11.883 -23.301  1.00  0.00           H  
ATOM    757  N   THR A 112     -26.903  14.537 -24.373  1.00  0.00           N  
ATOM    758  CA  THR A 112     -26.570  15.849 -24.958  1.00  0.00           C  
ATOM    759  C   THR A 112     -25.774  16.885 -24.138  1.00  0.00           C  
ATOM    760  O   THR A 112     -26.263  17.960 -23.796  1.00  0.00           O  
ATOM    761  CB  THR A 112     -27.871  16.540 -25.404  1.00  0.00           C  
ATOM    762  CEN THR A 112     -28.370  16.549 -25.708  1.00  0.00           X  
ATOM    763  H   THR A 112     -27.611  14.052 -24.907  1.00  0.00           H  
ATOM    764  N   SER A 113     -24.466  16.620 -24.012  1.00  0.00           N  
ATOM    765  CA  SER A 113     -23.478  17.443 -23.294  1.00  0.00           C  
ATOM    766  C   SER A 113     -23.102  18.709 -24.063  1.00  0.00           C  
ATOM    767  O   SER A 113     -22.917  18.670 -25.278  1.00  0.00           O  
ATOM    768  CB  SER A 113     -22.235  16.624 -23.007  1.00  0.00           C  
ATOM    769  CEN SER A 113     -21.840  16.257 -23.081  1.00  0.00           X  
ATOM    770  H   SER A 113     -24.097  15.844 -24.537  1.00  0.00           H  
ATOM    771  N   THR A 114     -22.865  19.803 -23.340  1.00  0.00           N  
ATOM    772  CA  THR A 114     -22.385  21.059 -23.928  1.00  0.00           C  
ATOM    773  C   THR A 114     -21.110  21.455 -23.191  1.00  0.00           C  
ATOM    774  O   THR A 114     -21.030  21.333 -21.973  1.00  0.00           O  
ATOM    775  CB  THR A 114     -23.421  22.194 -23.830  1.00  0.00           C  
ATOM    776  CEN THR A 114     -23.944  22.424 -23.952  1.00  0.00           X  
ATOM    777  H   THR A 114     -22.753  19.701 -22.341  1.00  0.00           H  
ATOM    778  N   GLU A 115     -20.100  21.860 -23.951  1.00  0.00           N  
ATOM    779  CA  GLU A 115     -18.780  22.282 -23.485  1.00  0.00           C  
ATOM    780  C   GLU A 115     -18.813  23.781 -23.114  1.00  0.00           C  
ATOM    781  O   GLU A 115     -19.512  24.548 -23.782  1.00  0.00           O  
ATOM    782  CB  GLU A 115     -17.718  22.013 -24.554  1.00  0.00           C  
ATOM    783  CEN GLU A 115     -16.466  21.041 -25.179  1.00  0.00           X  
ATOM    784  H   GLU A 115     -20.269  21.990 -24.940  1.00  0.00           H  
ATOM    785  N   PRO A 116     -18.109  24.233 -22.063  1.00  0.00           N  
ATOM    786  CA  PRO A 116     -18.015  25.652 -21.746  1.00  0.00           C  
ATOM    787  C   PRO A 116     -17.002  26.340 -22.674  1.00  0.00           C  
ATOM    788  O   PRO A 116     -16.008  25.752 -23.091  1.00  0.00           O  
ATOM    789  CB  PRO A 116     -17.576  25.681 -20.273  1.00  0.00           C  
ATOM    790  CEN PRO A 116     -17.555  23.905 -20.442  1.00  0.00           X  
ATOM    791  N   SER A 117     -17.292  27.603 -22.983  1.00  0.00           N  
ATOM    792  CA  SER A 117     -16.453  28.534 -23.733  1.00  0.00           C  
ATOM    793  C   SER A 117     -15.197  29.021 -22.997  1.00  0.00           C  
ATOM    794  O   SER A 117     -15.182  29.222 -21.782  1.00  0.00           O  
ATOM    795  CB  SER A 117     -17.293  29.727 -24.145  1.00  0.00           C  
ATOM    796  CEN SER A 117     -17.669  30.119 -24.114  1.00  0.00           X  
ATOM    797  H   SER A 117     -18.220  27.931 -22.764  1.00  0.00           H  
ATOM    798  N   GLU A 118     -14.170  29.279 -23.801  1.00  0.00           N  
ATOM    799  CA  GLU A 118     -12.844  29.781 -23.458  1.00  0.00           C  
ATOM    800  C   GLU A 118     -12.846  31.267 -23.048  1.00  0.00           C  
ATOM    801  O   GLU A 118     -13.552  32.096 -23.625  1.00  0.00           O  
ATOM    802  CB  GLU A 118     -11.891  29.568 -24.636  1.00  0.00           C  
ATOM    803  CEN GLU A 118     -10.680  28.651 -25.409  1.00  0.00           X  
ATOM    804  H   GLU A 118     -14.315  29.100 -24.786  1.00  0.00           H  
ATOM    805  N   GLY A 119     -11.985  31.627 -22.093  1.00  0.00           N  
ATOM    806  CA  GLY A 119     -11.776  33.002 -21.630  1.00  0.00           C  
ATOM    807  C   GLY A 119     -10.361  33.164 -21.084  1.00  0.00           C  
ATOM    808  O   GLY A 119     -10.129  33.008 -19.890  1.00  0.00           O  
ATOM    809  CEN GLY A 119     -11.776  33.002 -21.630  1.00  0.00           X  
ATOM    810  H   GLY A 119     -11.386  30.914 -21.705  1.00  0.00           H  
ATOM    811  N   SER A 120      -9.407  33.449 -21.969  1.00  0.00           N  
ATOM    812  CA  SER A 120      -7.978  33.591 -21.659  1.00  0.00           C  
ATOM    813  C   SER A 120      -7.692  34.896 -20.915  1.00  0.00           C  
ATOM    814  O   SER A 120      -8.080  35.953 -21.406  1.00  0.00           O  
ATOM    815  CB  SER A 120      -7.159  33.524 -22.933  1.00  0.00           C  
ATOM    816  CEN SER A 120      -7.027  33.593 -23.456  1.00  0.00           X  
ATOM    817  H   SER A 120      -9.705  33.688 -22.906  1.00  0.00           H  
ATOM    818  N   ALA A 121      -6.929  34.844 -19.817  1.00  0.00           N  
ATOM    819  CA  ALA A 121      -6.498  36.034 -19.066  1.00  0.00           C  
ATOM    820  C   ALA A 121      -5.204  35.759 -18.268  1.00  0.00           C  
ATOM    821  O   ALA A 121      -5.210  35.832 -17.038  1.00  0.00           O  
ATOM    822  CB  ALA A 121      -7.609  36.501 -18.138  1.00  0.00           C  
ATOM    823  CEN ALA A 121      -7.608  36.501 -18.139  1.00  0.00           X  
ATOM    824  H   ALA A 121      -6.455  33.976 -19.618  1.00  0.00           H  
ATOM    825  N   PRO A 122      -4.074  35.465 -18.934  1.00  0.00           N  
ATOM    826  CA  PRO A 122      -2.821  35.115 -18.274  1.00  0.00           C  
ATOM    827  C   PRO A 122      -2.200  36.326 -17.560  1.00  0.00           C  
ATOM    828  O   PRO A 122      -2.270  37.451 -18.053  1.00  0.00           O  
ATOM    829  CB  PRO A 122      -1.933  34.599 -19.419  1.00  0.00           C  
ATOM    830  CEN PRO A 122      -3.330  35.034 -20.442  1.00  0.00           X  
ATOM    831  N   GLY A 123      -1.497  36.070 -16.454  1.00  0.00           N  
ATOM    832  CA  GLY A 123      -0.751  37.111 -15.750  1.00  0.00           C  
ATOM    833  C   GLY A 123      -1.104  37.301 -14.281  1.00  0.00           C  
ATOM    834  O   GLY A 123      -2.169  37.812 -13.964  1.00  0.00           O  
ATOM    835  CEN GLY A 123      -0.751  37.112 -15.750  1.00  0.00           X  
ATOM    836  H   GLY A 123      -1.282  35.107 -16.242  1.00  0.00           H  
ATOM    837  N   THR A 124      -0.137  37.049 -13.402  1.00  0.00           N  
ATOM    838  CA  THR A 124      -0.307  37.236 -11.956  1.00  0.00           C  
ATOM    839  C   THR A 124       0.981  37.849 -11.404  1.00  0.00           C  
ATOM    840  O   THR A 124       2.081  37.369 -11.645  1.00  0.00           O  
ATOM    841  CB  THR A 124      -0.614  35.916 -11.224  1.00  0.00           C  
ATOM    842  CEN THR A 124      -0.949  35.447 -11.130  1.00  0.00           X  
ATOM    843  H   THR A 124       0.822  37.030 -13.725  1.00  0.00           H  
ATOM    844  N   SER A 125       0.840  38.981 -10.714  1.00  0.00           N  
ATOM    845  CA  SER A 125       1.935  39.733 -10.112  1.00  0.00           C  
ATOM    846  C   SER A 125       1.362  40.385  -8.859  1.00  0.00           C  
ATOM    847  O   SER A 125       0.190  40.750  -8.857  1.00  0.00           O  
ATOM    848  CB  SER A 125       2.499  40.763 -11.071  1.00  0.00           C  
ATOM    849  CEN SER A 125       2.511  41.132 -11.471  1.00  0.00           X  
ATOM    850  H   SER A 125      -0.093  39.248 -10.429  1.00  0.00           H  
ATOM    851  N   THR A 126       2.152  40.483  -7.790  1.00  0.00           N  
ATOM    852  CA  THR A 126       1.752  41.183  -6.563  1.00  0.00           C  
ATOM    853  C   THR A 126       2.885  42.111  -6.158  1.00  0.00           C  
ATOM    854  O   THR A 126       4.041  41.704  -6.057  1.00  0.00           O  
ATOM    855  CB  THR A 126       1.436  40.216  -5.407  1.00  0.00           C  
ATOM    856  CEN THR A 126       1.125  39.781  -5.171  1.00  0.00           X  
ATOM    857  H   THR A 126       3.106  40.150  -7.849  1.00  0.00           H  
ATOM    858  N   GLU A 127       2.530  43.380  -5.996  1.00  0.00           N  
ATOM    859  CA  GLU A 127       3.392  44.505  -5.648  1.00  0.00           C  
ATOM    860  C   GLU A 127       3.619  44.573  -4.118  1.00  0.00           C  
ATOM    861  O   GLU A 127       2.645  44.506  -3.360  1.00  0.00           O  
ATOM    862  CB  GLU A 127       2.786  45.814  -6.159  1.00  0.00           C  
ATOM    863  CEN GLU A 127       2.714  47.050  -7.330  1.00  0.00           X  
ATOM    864  H   GLU A 127       1.547  43.600  -6.081  1.00  0.00           H  
ATOM    865  N   PRO A 128       4.869  44.690  -3.631  1.00  0.00           N  
ATOM    866  CA  PRO A 128       5.170  44.823  -2.206  1.00  0.00           C  
ATOM    867  C   PRO A 128       4.733  46.195  -1.666  1.00  0.00           C  
ATOM    868  O   PRO A 128       4.878  47.215  -2.335  1.00  0.00           O  
ATOM    869  CB  PRO A 128       6.693  44.628  -2.128  1.00  0.00           C  
ATOM    870  CEN PRO A 128       6.576  44.508  -3.905  1.00  0.00           X  
ATOM    871  N   SER A 129       4.221  46.232  -0.432  1.00  0.00           N  
ATOM    872  CA  SER A 129       3.831  47.469   0.249  1.00  0.00           C  
ATOM    873  C   SER A 129       4.909  47.968   1.226  1.00  0.00           C  
ATOM    874  O   SER A 129       5.604  47.187   1.869  1.00  0.00           O  
ATOM    875  CB  SER A 129       2.521  47.257   0.982  1.00  0.00           C  
ATOM    876  CEN SER A 129       2.134  47.004   1.269  1.00  0.00           X  
ATOM    877  H   SER A 129       4.056  45.359   0.047  1.00  0.00           H  
ATOM    878  N   GLU A 130       4.974  49.294   1.334  1.00  0.00           N  
ATOM    879  CA  GLU A 130       5.733  50.082   2.318  1.00  0.00           C  
ATOM    880  C   GLU A 130       7.133  49.602   2.765  1.00  0.00           C  
ATOM    881  O   GLU A 130       7.319  48.838   3.707  1.00  0.00           O  
ATOM    882  CB  GLU A 130       4.862  50.237   3.567  1.00  0.00           C  
ATOM    883  CEN GLU A 130       3.744  51.138   4.485  1.00  0.00           X  
ATOM    884  H   GLU A 130       4.135  49.758   1.013  1.00  0.00           H  
ATOM    885  N   GLY A 131       8.149  50.226   2.159  1.00  0.00           N  
ATOM    886  CA  GLY A 131       9.484  50.235   2.769  1.00  0.00           C  
ATOM    887  C   GLY A 131      10.187  48.886   2.937  1.00  0.00           C  
ATOM    888  O   GLY A 131      11.022  48.699   3.816  1.00  0.00           O  
ATOM    889  CEN GLY A 131       9.485  50.235   2.769  1.00  0.00           X  
ATOM    890  H   GLY A 131       7.891  51.122   1.772  1.00  0.00           H  
ATOM    891  N   SER A 132       9.922  47.984   1.996  1.00  0.00           N  
ATOM    892  CA  SER A 132      10.451  46.620   1.935  1.00  0.00           C  
ATOM    893  C   SER A 132      11.920  46.570   1.498  1.00  0.00           C  
ATOM    894  O   SER A 132      12.307  47.265   0.561  1.00  0.00           O  
ATOM    895  CB  SER A 132       9.601  45.787   0.996  1.00  0.00           C  
ATOM    896  CEN SER A 132       9.291  45.663   0.567  1.00  0.00           X  
ATOM    897  H   SER A 132       9.343  48.276   1.221  1.00  0.00           H  
ATOM    898  N   ALA A 133      12.712  45.668   2.086  1.00  0.00           N  
ATOM    899  CA  ALA A 133      14.109  45.454   1.689  1.00  0.00           C  
ATOM    900  C   ALA A 133      14.608  44.049   2.083  1.00  0.00           C  
ATOM    901  O   ALA A 133      14.779  43.765   3.268  1.00  0.00           O  
ATOM    902  CB  ALA A 133      14.996  46.527   2.303  1.00  0.00           C  
ATOM    903  CEN ALA A 133      14.996  46.525   2.303  1.00  0.00           X  
ATOM    904  H   ALA A 133      12.297  45.003   2.721  1.00  0.00           H  
ATOM    905  N   PRO A 134      14.925  43.176   1.112  1.00  0.00           N  
ATOM    906  CA  PRO A 134      15.281  41.795   1.394  1.00  0.00           C  
ATOM    907  C   PRO A 134      16.762  41.738   1.776  1.00  0.00           C  
ATOM    908  O   PRO A 134      17.616  41.312   1.002  1.00  0.00           O  
ATOM    909  CB  PRO A 134      14.972  41.038   0.091  1.00  0.00           C  
ATOM    910  CEN PRO A 134      14.508  42.653  -0.511  1.00  0.00           X  
ATOM    911  N   GLY A 135      17.074  42.198   2.985  1.00  0.00           N  
ATOM    912  CA  GLY A 135      18.433  42.174   3.505  1.00  0.00           C  
ATOM    913  C   GLY A 135      18.846  40.731   3.756  1.00  0.00           C  
ATOM    914  O   GLY A 135      18.015  39.939   4.185  1.00  0.00           O  
ATOM    915  CEN GLY A 135      18.433  42.174   3.505  1.00  0.00           X  
ATOM    916  H   GLY A 135      16.325  42.324   3.652  1.00  0.00           H  
ATOM    917  N   THR A 136      20.114  40.395   3.533  1.00  0.00           N  
ATOM    918  CA  THR A 136      20.632  39.048   3.811  1.00  0.00           C  
ATOM    919  C   THR A 136      21.909  39.169   4.622  1.00  0.00           C  
ATOM    920  O   THR A 136      22.866  39.829   4.219  1.00  0.00           O  
ATOM    921  CB  THR A 136      20.916  38.251   2.524  1.00  0.00           C  
ATOM    922  CEN THR A 136      20.743  38.003   2.025  1.00  0.00           X  
ATOM    923  H   THR A 136      20.789  41.124   3.347  1.00  0.00           H  
ATOM    924  N   SER A 137      21.862  38.557   5.799  1.00  0.00           N  
ATOM    925  CA  SER A 137      22.912  38.488   6.805  1.00  0.00           C  
ATOM    926  C   SER A 137      23.431  37.058   6.991  1.00  0.00           C  
ATOM    927  O   SER A 137      22.766  36.099   6.614  1.00  0.00           O  
ATOM    928  CB  SER A 137      22.399  39.039   8.121  1.00  0.00           C  
ATOM    929  CEN SER A 137      22.051  39.149   8.525  1.00  0.00           X  
ATOM    930  H   SER A 137      21.037  38.011   6.005  1.00  0.00           H  
ATOM    931  N   GLU A 138      24.570  36.970   7.689  1.00  0.00           N  
ATOM    932  CA  GLU A 138      25.235  35.753   8.204  1.00  0.00           C  
ATOM    933  C   GLU A 138      25.726  34.703   7.193  1.00  0.00           C  
ATOM    934  O   GLU A 138      25.641  33.492   7.365  1.00  0.00           O  
ATOM    935  CB  GLU A 138      24.288  35.062   9.187  1.00  0.00           C  
ATOM    936  CEN GLU A 138      23.763  34.783  10.784  1.00  0.00           X  
ATOM    937  H   GLU A 138      24.919  37.841   8.059  1.00  0.00           H  
ATOM    938  N   SER A 139      26.327  35.230   6.125  1.00  0.00           N  
ATOM    939  CA  SER A 139      26.935  34.463   5.026  1.00  0.00           C  
ATOM    940  C   SER A 139      28.171  33.594   5.328  1.00  0.00           C  
ATOM    941  O   SER A 139      29.172  34.084   5.847  1.00  0.00           O  
ATOM    942  CB  SER A 139      27.289  35.436   3.918  1.00  0.00           C  
ATOM    943  CEN SER A 139      27.462  35.893   3.680  1.00  0.00           X  
ATOM    944  H   SER A 139      26.931  36.003   6.360  1.00  0.00           H  
ATOM    945  N   ALA A 140      28.186  32.365   4.805  1.00  0.00           N  
ATOM    946  CA  ALA A 140      29.298  31.435   4.984  1.00  0.00           C  
ATOM    947  C   ALA A 140      29.593  30.720   3.655  1.00  0.00           C  
ATOM    948  O   ALA A 140      28.743  30.595   2.778  1.00  0.00           O  
ATOM    949  CB  ALA A 140      28.989  30.432   6.087  1.00  0.00           C  
ATOM    950  CEN ALA A 140      28.989  30.433   6.086  1.00  0.00           X  
ATOM    951  H   ALA A 140      27.537  32.152   4.062  1.00  0.00           H  
ATOM    952  N   THR A 141      30.860  30.351   3.519  1.00  0.00           N  
ATOM    953  CA  THR A 141      31.554  29.605   2.460  1.00  0.00           C  
ATOM    954  C   THR A 141      32.155  28.249   2.870  1.00  0.00           C  
ATOM    955  O   THR A 141      32.636  28.108   3.991  1.00  0.00           O  
ATOM    956  CB  THR A 141      32.685  30.463   1.864  1.00  0.00           C  
ATOM    957  CEN THR A 141      32.879  30.948   1.602  1.00  0.00           X  
ATOM    958  H   THR A 141      31.487  30.687   4.236  1.00  0.00           H  
ATOM    959  N   PRO A 142      32.158  27.256   1.950  1.00  0.00           N  
ATOM    960  CA  PRO A 142      32.735  25.928   2.157  1.00  0.00           C  
ATOM    961  C   PRO A 142      34.240  25.868   1.849  1.00  0.00           C  
ATOM    962  O   PRO A 142      34.717  26.475   0.890  1.00  0.00           O  
ATOM    963  CB  PRO A 142      31.921  25.033   1.208  1.00  0.00           C  
ATOM    964  CEN PRO A 142      31.149  26.569   0.729  1.00  0.00           X  
ATOM    965  N   GLU A 143      34.970  25.064   2.620  1.00  0.00           N  
ATOM    966  CA  GLU A 143      36.397  24.800   2.409  1.00  0.00           C  
ATOM    967  C   GLU A 143      36.576  23.605   1.468  1.00  0.00           C  
ATOM    968  O   GLU A 143      35.821  22.631   1.482  1.00  0.00           O  
ATOM    969  CB  GLU A 143      37.106  24.540   3.741  1.00  0.00           C  
ATOM    970  CEN GLU A 143      38.075  25.090   5.030  1.00  0.00           X  
ATOM    971  H   GLU A 143      34.496  24.472   3.285  1.00  0.00           H  
ATOM    972  N   SER A 144      37.573  23.746   0.604  1.00  0.00           N  
ATOM    973  CA  SER A 144      38.020  22.778  -0.386  1.00  0.00           C  
ATOM    974  C   SER A 144      38.685  21.568   0.267  1.00  0.00           C  
ATOM    975  O   SER A 144      39.159  21.650   1.396  1.00  0.00           O  
ATOM    976  CB  SER A 144      38.973  23.440  -1.363  1.00  0.00           C  
ATOM    977  CEN SER A 144      39.363  23.771  -1.546  1.00  0.00           X  
ATOM    978  H   SER A 144      38.096  24.613   0.667  1.00  0.00           H  
ATOM    979  N   GLY A 145      38.817  20.471  -0.479  1.00  0.00           N  
ATOM    980  CA  GLY A 145      39.508  19.268  -0.021  1.00  0.00           C  
ATOM    981  C   GLY A 145      39.968  18.444  -1.226  1.00  0.00           C  
ATOM    982  O   GLY A 145      39.283  18.477  -2.249  1.00  0.00           O  
ATOM    983  CEN GLY A 145      39.508  19.268  -0.021  1.00  0.00           X  
ATOM    984  H   GLY A 145      38.504  20.494  -1.438  1.00  0.00           H  
ATOM    985  N   PRO A 146      41.094  17.710  -1.153  1.00  0.00           N  
ATOM    986  CA  PRO A 146      41.593  16.923  -2.274  1.00  0.00           C  
ATOM    987  C   PRO A 146      41.001  15.511  -2.175  1.00  0.00           C  
ATOM    988  O   PRO A 146      41.694  14.540  -1.871  1.00  0.00           O  
ATOM    989  CB  PRO A 146      43.122  16.941  -2.115  1.00  0.00           C  
ATOM    990  CEN PRO A 146      42.768  17.903  -0.654  1.00  0.00           X  
ATOM    991  N   GLY A 147      39.685  15.410  -2.359  1.00  0.00           N  
ATOM    992  CA  GLY A 147      38.942  14.159  -2.265  1.00  0.00           C  
ATOM    993  C   GLY A 147      39.050  13.388  -3.579  1.00  0.00           C  
ATOM    994  O   GLY A 147      39.150  13.987  -4.646  1.00  0.00           O  
ATOM    995  CEN GLY A 147      38.942  14.158  -2.265  1.00  0.00           X  
ATOM    996  H   GLY A 147      39.198  16.223  -2.712  1.00  0.00           H  
ATOM    997  N   SER A 148      39.066  12.064  -3.467  1.00  0.00           N  
ATOM    998  CA  SER A 148      39.135  11.068  -4.535  1.00  0.00           C  
ATOM    999  C   SER A 148      37.896  10.965  -5.439  1.00  0.00           C  
ATOM   1000  O   SER A 148      36.781  11.285  -5.033  1.00  0.00           O  
ATOM   1001  CB  SER A 148      39.421   9.714  -3.915  1.00  0.00           C  
ATOM   1002  CEN SER A 148      39.402   9.306  -3.556  1.00  0.00           X  
ATOM   1003  H   SER A 148      39.129  11.679  -2.537  1.00  0.00           H  
ATOM   1004  N   GLU A 149      38.092  10.398  -6.629  1.00  0.00           N  
ATOM   1005  CA  GLU A 149      37.036  10.082  -7.601  1.00  0.00           C  
ATOM   1006  C   GLU A 149      36.540   8.625  -7.395  1.00  0.00           C  
ATOM   1007  O   GLU A 149      36.952   7.998  -6.413  1.00  0.00           O  
ATOM   1008  CB  GLU A 149      37.545  10.281  -9.031  1.00  0.00           C  
ATOM   1009  CEN GLU A 149      37.657  11.234 -10.438  1.00  0.00           X  
ATOM   1010  H   GLU A 149      38.982   9.939  -6.784  1.00  0.00           H  
ATOM   1011  N   PRO A 150      35.701   8.035  -8.273  1.00  0.00           N  
ATOM   1012  CA  PRO A 150      35.082   8.619  -9.457  1.00  0.00           C  
ATOM   1013  C   PRO A 150      33.573   8.851  -9.305  1.00  0.00           C  
ATOM   1014  O   PRO A 150      32.920   8.396  -8.366  1.00  0.00           O  
ATOM   1015  CB  PRO A 150      35.393   7.596 -10.562  1.00  0.00           C  
ATOM   1016  CEN PRO A 150      36.118   6.659  -9.226  1.00  0.00           X  
ATOM   1017  N   ALA A 151      32.995   9.471 -10.330  1.00  0.00           N  
ATOM   1018  CA  ALA A 151      31.570   9.732 -10.380  1.00  0.00           C  
ATOM   1019  C   ALA A 151      30.859   8.437 -10.801  1.00  0.00           C  
ATOM   1020  O   ALA A 151      30.118   8.409 -11.785  1.00  0.00           O  
ATOM   1021  CB  ALA A 151      31.260  10.876 -11.333  1.00  0.00           C  
ATOM   1022  CEN ALA A 151      31.260  10.875 -11.333  1.00  0.00           X  
ATOM   1023  H   ALA A 151      33.509   9.546 -11.197  1.00  0.00           H  
ATOM   1024  N   THR A 152      31.029   7.348 -10.051  1.00  0.00           N  
ATOM   1025  CA  THR A 152      30.385   6.095 -10.449  1.00  0.00           C  
ATOM   1026  C   THR A 152      28.948   6.191  -9.961  1.00  0.00           C  
ATOM   1027  O   THR A 152      28.609   5.746  -8.866  1.00  0.00           O  
ATOM   1028  CB  THR A 152      31.068   4.849  -9.857  1.00  0.00           C  
ATOM   1029  CEN THR A 152      31.529   4.495  -9.797  1.00  0.00           X  
ATOM   1030  H   THR A 152      31.366   7.443  -9.104  1.00  0.00           H  
ATOM   1031  N   SER A 153      28.145   6.895 -10.765  1.00  0.00           N  
ATOM   1032  CA  SER A 153      26.720   7.101 -10.589  1.00  0.00           C  
ATOM   1033  C   SER A 153      26.072   5.732 -10.519  1.00  0.00           C  
ATOM   1034  O   SER A 153      26.465   4.817 -11.250  1.00  0.00           O  
ATOM   1035  CB  SER A 153      26.142   7.929 -11.720  1.00  0.00           C  
ATOM   1036  CEN SER A 153      26.076   8.128 -12.222  1.00  0.00           X  
ATOM   1037  H   SER A 153      28.544   7.189 -11.644  1.00  0.00           H  
ATOM   1038  N   GLY A 154      25.116   5.583  -9.606  1.00  0.00           N  
ATOM   1039  CA  GLY A 154      24.392   4.347  -9.433  1.00  0.00           C  
ATOM   1040  C   GLY A 154      23.469   4.173 -10.630  1.00  0.00           C  
ATOM   1041  O   GLY A 154      23.042   5.140 -11.244  1.00  0.00           O  
ATOM   1042  CEN GLY A 154      24.392   4.346  -9.433  1.00  0.00           X  
ATOM   1043  H   GLY A 154      24.766   6.406  -9.131  1.00  0.00           H  
ATOM   1044  N   SER A 155      23.154   2.925 -10.966  1.00  0.00           N  
ATOM   1045  CA  SER A 155      22.362   2.677 -12.161  1.00  0.00           C  
ATOM   1046  C   SER A 155      20.912   2.790 -11.708  1.00  0.00           C  
ATOM   1047  O   SER A 155      20.179   1.799 -11.680  1.00  0.00           O  
ATOM   1048  CB  SER A 155      22.663   1.319 -12.764  1.00  0.00           C  
ATOM   1049  CEN SER A 155      22.799   0.793 -12.788  1.00  0.00           X  
ATOM   1050  H   SER A 155      23.194   2.214 -10.251  1.00  0.00           H  
ATOM   1051  N   GLU A 156      20.534   3.982 -11.252  1.00  0.00           N  
ATOM   1052  CA  GLU A 156      19.209   4.241 -10.717  1.00  0.00           C  
ATOM   1053  C   GLU A 156      18.280   4.104 -11.913  1.00  0.00           C  
ATOM   1054  O   GLU A 156      18.639   4.524 -13.009  1.00  0.00           O  
ATOM   1055  CB  GLU A 156      19.104   5.625 -10.071  1.00  0.00           C  
ATOM   1056  CEN GLU A 156      19.062   6.605  -8.678  1.00  0.00           X  
ATOM   1057  H   GLU A 156      21.036   4.792 -11.586  1.00  0.00           H  
ATOM   1058  N   THR A 157      17.173   3.385 -11.756  1.00  0.00           N  
ATOM   1059  CA  THR A 157      16.166   3.244 -12.808  1.00  0.00           C  
ATOM   1060  C   THR A 157      15.445   4.591 -12.927  1.00  0.00           C  
ATOM   1061  O   THR A 157      15.118   5.171 -11.889  1.00  0.00           O  
ATOM   1062  CB  THR A 157      15.152   2.124 -12.509  1.00  0.00           C  
ATOM   1063  CEN THR A 157      15.019   1.564 -12.411  1.00  0.00           X  
ATOM   1064  H   THR A 157      16.930   3.046 -10.839  1.00  0.00           H  
ATOM   1065  N   PRO A 158      15.274   5.135 -14.145  1.00  0.00           N  
ATOM   1066  CA  PRO A 158      14.564   6.389 -14.322  1.00  0.00           C  
ATOM   1067  C   PRO A 158      13.201   6.291 -13.646  1.00  0.00           C  
ATOM   1068  O   PRO A 158      12.471   5.320 -13.838  1.00  0.00           O  
ATOM   1069  CB  PRO A 158      14.457   6.562 -15.846  1.00  0.00           C  
ATOM   1070  CEN PRO A 158      15.294   4.986 -15.892  1.00  0.00           X  
ATOM   1071  N   GLY A 159      12.846   7.303 -12.862  1.00  0.00           N  
ATOM   1072  CA  GLY A 159      11.611   7.317 -12.080  1.00  0.00           C  
ATOM   1073  C   GLY A 159      11.590   6.568 -10.750  1.00  0.00           C  
ATOM   1074  O   GLY A 159      10.611   6.722 -10.032  1.00  0.00           O  
ATOM   1075  CEN GLY A 159      11.610   7.317 -12.080  1.00  0.00           X  
ATOM   1076  H   GLY A 159      13.314   8.190 -13.003  1.00  0.00           H  
ATOM   1077  N   MET A 160      12.632   5.819 -10.359  1.00  0.00           N  
ATOM   1078  CA  MET A 160      12.579   5.083  -9.083  1.00  0.00           C  
ATOM   1079  C   MET A 160      12.692   6.027  -7.880  1.00  0.00           C  
ATOM   1080  O   MET A 160      11.883   5.928  -6.973  1.00  0.00           O  
ATOM   1081  CB  MET A 160      13.690   4.036  -9.032  1.00  0.00           C  
ATOM   1082  CEN MET A 160      13.979   2.306  -9.080  1.00  0.00           X  
ATOM   1083  H   MET A 160      13.410   5.699 -10.991  1.00  0.00           H  
ATOM   1084  N   TYR A 161      13.622   6.986  -7.908  1.00  0.00           N  
ATOM   1085  CA  TYR A 161      13.838   7.918  -6.791  1.00  0.00           C  
ATOM   1086  C   TYR A 161      12.638   8.832  -6.504  1.00  0.00           C  
ATOM   1087  O   TYR A 161      12.197   8.901  -5.367  1.00  0.00           O  
ATOM   1088  CB  TYR A 161      15.075   8.776  -7.066  1.00  0.00           C  
ATOM   1089  CEN TYR A 161      16.775   8.861  -6.654  1.00  0.00           X  
ATOM   1090  H   TYR A 161      14.235   7.049  -8.706  1.00  0.00           H  
ATOM   1091  N   GLY A 162      12.114   9.533  -7.518  1.00  0.00           N  
ATOM   1092  CA  GLY A 162      10.958  10.421  -7.353  1.00  0.00           C  
ATOM   1093  C   GLY A 162       9.801   9.696  -6.675  1.00  0.00           C  
ATOM   1094  O   GLY A 162       9.372  10.112  -5.608  1.00  0.00           O  
ATOM   1095  CEN GLY A 162      10.957  10.422  -7.353  1.00  0.00           X  
ATOM   1096  H   GLY A 162      12.453   9.356  -8.452  1.00  0.00           H  
ATOM   1097  N   LYS A 163       9.437   8.520  -7.215  1.00  0.00           N  
ATOM   1098  CA  LYS A 163       8.298   7.717  -6.738  1.00  0.00           C  
ATOM   1099  C   LYS A 163       8.290   7.516  -5.219  1.00  0.00           C  
ATOM   1100  O   LYS A 163       7.253   7.563  -4.580  1.00  0.00           O  
ATOM   1101  CB  LYS A 163       8.292   6.354  -7.432  1.00  0.00           C  
ATOM   1102  CEN LYS A 163       7.472   5.078  -8.907  1.00  0.00           X  
ATOM   1103  H   LYS A 163       9.965   8.174  -8.001  1.00  0.00           H  
ATOM   1104  N   LEU A 164       9.460   7.237  -4.658  1.00  0.00           N  
ATOM   1105  CA  LEU A 164       9.671   7.080  -3.227  1.00  0.00           C  
ATOM   1106  C   LEU A 164       9.333   8.340  -2.434  1.00  0.00           C  
ATOM   1107  O   LEU A 164       8.668   8.241  -1.413  1.00  0.00           O  
ATOM   1108  CB  LEU A 164      11.125   6.669  -2.964  1.00  0.00           C  
ATOM   1109  CEN LEU A 164      11.782   5.322  -2.607  1.00  0.00           X  
ATOM   1110  H   LEU A 164      10.256   7.143  -5.270  1.00  0.00           H  
ATOM   1111  N   ASN A 165       9.800   9.504  -2.892  1.00  0.00           N  
ATOM   1112  CA  ASN A 165       9.519  10.761  -2.206  1.00  0.00           C  
ATOM   1113  C   ASN A 165       8.026  11.064  -2.262  1.00  0.00           C  
ATOM   1114  O   ASN A 165       7.489  11.513  -1.259  1.00  0.00           O  
ATOM   1115  CB  ASN A 165      10.317  11.913  -2.789  1.00  0.00           C  
ATOM   1116  CEN ASN A 165      11.230  12.400  -2.613  1.00  0.00           X  
ATOM   1117  H   ASN A 165      10.194   9.547  -3.824  1.00  0.00           H  
ATOM   1118  N   ASP A 166       7.369  10.725  -3.376  1.00  0.00           N  
ATOM   1119  CA  ASP A 166       5.924  10.903  -3.538  1.00  0.00           C  
ATOM   1120  C   ASP A 166       5.158   9.946  -2.599  1.00  0.00           C  
ATOM   1121  O   ASP A 166       4.235  10.357  -1.903  1.00  0.00           O  
ATOM   1122  CB  ASP A 166       5.512  10.670  -4.993  1.00  0.00           C  
ATOM   1123  CEN ASP A 166       5.308  11.191  -5.844  1.00  0.00           X  
ATOM   1124  H   ASP A 166       7.894  10.438  -4.192  1.00  0.00           H  
ATOM   1125  N   LEU A 167       5.640   8.705  -2.451  1.00  0.00           N  
ATOM   1126  CA  LEU A 167       5.040   7.706  -1.565  1.00  0.00           C  
ATOM   1127  C   LEU A 167       5.157   8.064  -0.069  1.00  0.00           C  
ATOM   1128  O   LEU A 167       4.220   7.853   0.705  1.00  0.00           O  
ATOM   1129  CB  LEU A 167       5.684   6.339  -1.830  1.00  0.00           C  
ATOM   1130  CEN LEU A 167       5.210   5.091  -2.598  1.00  0.00           X  
ATOM   1131  H   LEU A 167       6.377   8.411  -3.077  1.00  0.00           H  
ATOM   1132  N   LEU A 168       6.324   8.554   0.358  1.00  0.00           N  
ATOM   1133  CA  LEU A 168       6.533   9.007   1.734  1.00  0.00           C  
ATOM   1134  C   LEU A 168       5.528  10.106   2.108  1.00  0.00           C  
ATOM   1135  O   LEU A 168       4.882  10.014   3.150  1.00  0.00           O  
ATOM   1136  CB  LEU A 168       7.971   9.509   1.914  1.00  0.00           C  
ATOM   1137  CEN LEU A 168       9.215   8.899   2.585  1.00  0.00           X  
ATOM   1138  H   LEU A 168       7.066   8.661  -0.318  1.00  0.00           H  
ATOM   1139  N   GLU A 169       5.402  11.129   1.263  1.00  0.00           N  
ATOM   1140  CA  GLU A 169       4.492  12.260   1.451  1.00  0.00           C  
ATOM   1141  C   GLU A 169       3.039  11.786   1.573  1.00  0.00           C  
ATOM   1142  O   GLU A 169       2.335  12.230   2.488  1.00  0.00           O  
ATOM   1143  CB  GLU A 169       4.628  13.253   0.294  1.00  0.00           C  
ATOM   1144  CEN GLU A 169       5.266  14.699  -0.343  1.00  0.00           X  
ATOM   1145  H   GLU A 169       5.913  11.098   0.390  1.00  0.00           H  
ATOM   1146  N   ASP A 170       2.618  10.834   0.738  1.00  0.00           N  
ATOM   1147  CA  ASP A 170       1.263  10.285   0.758  1.00  0.00           C  
ATOM   1148  C   ASP A 170       0.994   9.546   2.079  1.00  0.00           C  
ATOM   1149  O   ASP A 170      -0.043   9.738   2.722  1.00  0.00           O  
ATOM   1150  CB  ASP A 170       1.047   9.346  -0.431  1.00  0.00           C  
ATOM   1151  CEN ASP A 170       0.649   9.347  -1.369  1.00  0.00           X  
ATOM   1152  H   ASP A 170       3.229  10.547  -0.013  1.00  0.00           H  
ATOM   1153  N   LEU A 171       1.967   8.783   2.581  1.00  0.00           N  
ATOM   1154  CA  LEU A 171       1.828   8.114   3.877  1.00  0.00           C  
ATOM   1155  C   LEU A 171       1.703   9.106   5.053  1.00  0.00           C  
ATOM   1156  O   LEU A 171       0.815   8.966   5.903  1.00  0.00           O  
ATOM   1157  CB  LEU A 171       3.022   7.177   4.101  1.00  0.00           C  
ATOM   1158  CEN LEU A 171       3.187   5.649   3.996  1.00  0.00           X  
ATOM   1159  H   LEU A 171       2.790   8.630   2.018  1.00  0.00           H  
ATOM   1160  N   GLN A 172       2.533  10.150   5.092  1.00  0.00           N  
ATOM   1161  CA  GLN A 172       2.461  11.177   6.137  1.00  0.00           C  
ATOM   1162  C   GLN A 172       1.127  11.934   6.133  1.00  0.00           C  
ATOM   1163  O   GLN A 172       0.582  12.226   7.205  1.00  0.00           O  
ATOM   1164  CB  GLN A 172       3.610  12.175   5.972  1.00  0.00           C  
ATOM   1165  CEN GLN A 172       5.195  12.623   6.549  1.00  0.00           X  
ATOM   1166  H   GLN A 172       3.166  10.287   4.318  1.00  0.00           H  
ATOM   1167  N   GLU A 173       0.571  12.258   4.967  1.00  0.00           N  
ATOM   1168  CA  GLU A 173      -0.765  12.848   4.891  1.00  0.00           C  
ATOM   1169  C   GLU A 173      -1.830  11.900   5.479  1.00  0.00           C  
ATOM   1170  O   GLU A 173      -2.601  12.340   6.339  1.00  0.00           O  
ATOM   1171  CB  GLU A 173      -1.108  13.199   3.441  1.00  0.00           C  
ATOM   1172  CEN GLU A 173      -1.221  14.346   2.186  1.00  0.00           X  
ATOM   1173  H   GLU A 173       1.079  12.092   4.111  1.00  0.00           H  
ATOM   1174  N   VAL A 174      -1.804  10.594   5.158  1.00  0.00           N  
ATOM   1175  CA  VAL A 174      -2.815   9.615   5.631  1.00  0.00           C  
ATOM   1176  C   VAL A 174      -2.795   9.515   7.163  1.00  0.00           C  
ATOM   1177  O   VAL A 174      -3.859   9.474   7.789  1.00  0.00           O  
ATOM   1178  CB  VAL A 174      -2.583   8.215   5.034  1.00  0.00           C  
ATOM   1179  CEN VAL A 174      -2.836   7.753   4.590  1.00  0.00           X  
ATOM   1180  H   VAL A 174      -1.053  10.272   4.564  1.00  0.00           H  
ATOM   1181  N   LEU A 175      -1.607   9.537   7.776  1.00  0.00           N  
ATOM   1182  CA  LEU A 175      -1.442   9.519   9.240  1.00  0.00           C  
ATOM   1183  C   LEU A 175      -2.076  10.742   9.901  1.00  0.00           C  
ATOM   1184  O   LEU A 175      -2.827  10.655  10.874  1.00  0.00           O  
ATOM   1185  CB  LEU A 175       0.046   9.438   9.605  1.00  0.00           C  
ATOM   1186  CEN LEU A 175       0.936   8.288  10.113  1.00  0.00           X  
ATOM   1187  H   LEU A 175      -0.778   9.548   7.199  1.00  0.00           H  
ATOM   1188  N   LYS A 176      -1.813  11.917   9.341  1.00  0.00           N  
ATOM   1189  CA  LYS A 176      -2.323  13.177   9.875  1.00  0.00           C  
ATOM   1190  C   LYS A 176      -3.852  13.239   9.823  1.00  0.00           C  
ATOM   1191  O   LYS A 176      -4.471  13.689  10.787  1.00  0.00           O  
ATOM   1192  CB  LYS A 176      -1.723  14.358   9.110  1.00  0.00           C  
ATOM   1193  CEN LYS A 176      -0.334  15.952   9.041  1.00  0.00           X  
ATOM   1194  H   LYS A 176      -1.188  11.926   8.545  1.00  0.00           H  
ATOM   1195  N   ASN A 177      -4.470  12.796   8.729  1.00  0.00           N  
ATOM   1196  CA  ASN A 177      -5.923  12.819   8.570  1.00  0.00           C  
ATOM   1197  C   ASN A 177      -6.620  11.797   9.471  1.00  0.00           C  
ATOM   1198  O   ASN A 177      -7.558  12.166  10.180  1.00  0.00           O  
ATOM   1199  CB  ASN A 177      -6.317  12.590   7.123  1.00  0.00           C  
ATOM   1200  CEN ASN A 177      -6.520  13.163   6.267  1.00  0.00           X  
ATOM   1201  H   ASN A 177      -3.907  12.407   7.987  1.00  0.00           H  
ATOM   1202  N   LEU A 178      -6.114  10.565   9.545  1.00  0.00           N  
ATOM   1203  CA  LEU A 178      -6.672   9.524  10.413  1.00  0.00           C  
ATOM   1204  C   LEU A 178      -6.652   9.937  11.884  1.00  0.00           C  
ATOM   1205  O   LEU A 178      -7.655   9.777  12.580  1.00  0.00           O  
ATOM   1206  CB  LEU A 178      -5.901   8.212  10.222  1.00  0.00           C  
ATOM   1207  CEN LEU A 178      -6.230   6.904   9.477  1.00  0.00           X  
ATOM   1208  H   LEU A 178      -5.290  10.345   9.009  1.00  0.00           H  
ATOM   1209  N   HIS A 179      -5.562  10.563  12.325  1.00  0.00           N  
ATOM   1210  CA  HIS A 179      -5.491  11.212  13.632  1.00  0.00           C  
ATOM   1211  C   HIS A 179      -6.600  12.268  13.807  1.00  0.00           C  
ATOM   1212  O   HIS A 179      -7.592  12.030  14.500  1.00  0.00           O  
ATOM   1213  CB  HIS A 179      -4.115  11.855  13.830  1.00  0.00           C  
ATOM   1214  CEN HIS A 179      -2.862  11.525  14.422  1.00  0.00           X  
ATOM   1215  H   HIS A 179      -4.712  10.463  11.790  1.00  0.00           H  
ATOM   1216  N   LYS A 180      -6.490  13.432  13.144  1.00  0.00           N  
ATOM   1217  CA  LYS A 180      -7.396  14.579  13.361  1.00  0.00           C  
ATOM   1218  C   LYS A 180      -8.880  14.187  13.297  1.00  0.00           C  
ATOM   1219  O   LYS A 180      -9.696  14.806  13.983  1.00  0.00           O  
ATOM   1220  CB  LYS A 180      -7.112  15.677  12.335  1.00  0.00           C  
ATOM   1221  CEN LYS A 180      -6.246  17.555  11.887  1.00  0.00           X  
ATOM   1222  H   LYS A 180      -5.756  13.504  12.451  1.00  0.00           H  
ATOM   1223  N   ASN A 181      -9.233  13.184  12.493  1.00  0.00           N  
ATOM   1224  CA  ASN A 181     -10.618  12.759  12.278  1.00  0.00           C  
ATOM   1225  C   ASN A 181     -11.210  11.948  13.446  1.00  0.00           C  
ATOM   1226  O   ASN A 181     -12.432  11.939  13.621  1.00  0.00           O  
ATOM   1227  CB  ASN A 181     -10.735  11.964  10.990  1.00  0.00           C  
ATOM   1228  CEN ASN A 181     -10.933  12.143   9.975  1.00  0.00           X  
ATOM   1229  H   ASN A 181      -8.505  12.715  11.973  1.00  0.00           H  
ATOM   1230  N   ASP A 182     -10.377  11.323  14.290  1.00  0.00           N  
ATOM   1231  CA  ASP A 182     -10.791  10.311  15.272  1.00  0.00           C  
ATOM   1232  C   ASP A 182     -11.506  10.893  16.510  1.00  0.00           C  
ATOM   1233  O   ASP A 182     -11.012  10.858  17.642  1.00  0.00           O  
ATOM   1234  CB  ASP A 182      -9.572   9.502  15.719  1.00  0.00           C  
ATOM   1235  CEN ASP A 182      -9.091   8.628  15.511  1.00  0.00           X  
ATOM   1236  H   ASP A 182      -9.386  11.470  14.182  1.00  0.00           H  
ATOM   1237  N   ARG A 183     -12.728  11.406  16.327  1.00  0.00           N  
ATOM   1238  CA  ARG A 183     -13.498  11.996  17.437  1.00  0.00           C  
ATOM   1239  C   ARG A 183     -14.205  11.003  18.351  1.00  0.00           C  
ATOM   1240  O   ARG A 183     -14.532  11.407  19.463  1.00  0.00           O  
ATOM   1241  CB  ARG A 183     -14.492  13.028  16.924  1.00  0.00           C  
ATOM   1242  CEN ARG A 183     -15.473  15.212  16.275  1.00  0.00           X  
ATOM   1243  H   ARG A 183     -13.125  11.302  15.403  1.00  0.00           H  
ATOM   1244  N   SER A 184     -14.432   9.739  17.971  1.00  0.00           N  
ATOM   1245  CA  SER A 184     -15.245   8.848  18.834  1.00  0.00           C  
ATOM   1246  C   SER A 184     -14.772   7.402  19.072  1.00  0.00           C  
ATOM   1247  O   SER A 184     -15.461   6.677  19.783  1.00  0.00           O  
ATOM   1248  CB  SER A 184     -16.650   8.799  18.264  1.00  0.00           C  
ATOM   1249  CEN SER A 184     -17.047   8.783  17.894  1.00  0.00           X  
ATOM   1250  H   SER A 184     -14.122   9.430  17.060  1.00  0.00           H  
ATOM   1251  N   GLY A 185     -13.601   6.964  18.581  1.00  0.00           N  
ATOM   1252  CA  GLY A 185     -13.179   5.557  18.719  1.00  0.00           C  
ATOM   1253  C   GLY A 185     -11.724   5.345  19.142  1.00  0.00           C  
ATOM   1254  O   GLY A 185     -11.020   4.570  18.500  1.00  0.00           O  
ATOM   1255  CEN GLY A 185     -13.179   5.556  18.719  1.00  0.00           X  
ATOM   1256  H   GLY A 185     -13.030   7.578  18.018  1.00  0.00           H  
ATOM   1257  N   LYS A 186     -11.295   6.062  20.193  1.00  0.00           N  
ATOM   1258  CA  LYS A 186      -9.896   6.287  20.615  1.00  0.00           C  
ATOM   1259  C   LYS A 186      -8.956   5.084  20.529  1.00  0.00           C  
ATOM   1260  O   LYS A 186      -7.841   5.243  20.052  1.00  0.00           O  
ATOM   1261  CB  LYS A 186      -9.883   6.812  22.051  1.00  0.00           C  
ATOM   1262  CEN LYS A 186      -9.694   8.450  23.377  1.00  0.00           X  
ATOM   1263  H   LYS A 186     -11.994   6.626  20.656  1.00  0.00           H  
ATOM   1264  N   ASP A 187      -9.385   3.908  20.973  1.00  0.00           N  
ATOM   1265  CA  ASP A 187      -8.514   2.728  20.935  1.00  0.00           C  
ATOM   1266  C   ASP A 187      -8.081   2.382  19.501  1.00  0.00           C  
ATOM   1267  O   ASP A 187      -6.932   2.042  19.244  1.00  0.00           O  
ATOM   1268  CB  ASP A 187      -9.218   1.527  21.572  1.00  0.00           C  
ATOM   1269  CEN ASP A 187      -9.268   1.027  22.458  1.00  0.00           X  
ATOM   1270  H   ASP A 187     -10.179   3.891  21.596  1.00  0.00           H  
ATOM   1271  N   ASN A 188      -8.973   2.585  18.531  1.00  0.00           N  
ATOM   1272  CA  ASN A 188      -8.686   2.306  17.127  1.00  0.00           C  
ATOM   1273  C   ASN A 188      -7.795   3.362  16.464  1.00  0.00           C  
ATOM   1274  O   ASN A 188      -7.018   3.045  15.566  1.00  0.00           O  
ATOM   1275  CB  ASN A 188      -9.973   2.152  16.339  1.00  0.00           C  
ATOM   1276  CEN ASN A 188     -10.630   1.384  16.056  1.00  0.00           X  
ATOM   1277  H   ASN A 188      -9.901   2.881  18.800  1.00  0.00           H  
ATOM   1278  N   ILE A 189      -7.934   4.632  16.871  1.00  0.00           N  
ATOM   1279  CA  ILE A 189      -7.019   5.690  16.433  1.00  0.00           C  
ATOM   1280  C   ILE A 189      -5.615   5.411  16.962  1.00  0.00           C  
ATOM   1281  O   ILE A 189      -4.659   5.617  16.225  1.00  0.00           O  
ATOM   1282  CB  ILE A 189      -7.477   7.081  16.907  1.00  0.00           C  
ATOM   1283  CEN ILE A 189      -8.105   7.942  16.674  1.00  0.00           X  
ATOM   1284  H   ILE A 189      -8.644   4.841  17.558  1.00  0.00           H  
ATOM   1285  N   HIS A 190      -5.484   4.895  18.186  1.00  0.00           N  
ATOM   1286  CA  HIS A 190      -4.180   4.513  18.722  1.00  0.00           C  
ATOM   1287  C   HIS A 190      -3.533   3.389  17.897  1.00  0.00           C  
ATOM   1288  O   HIS A 190      -2.404   3.542  17.432  1.00  0.00           O  
ATOM   1289  CB  HIS A 190      -4.310   4.080  20.186  1.00  0.00           C  
ATOM   1290  CEN HIS A 190      -4.172   4.657  21.482  1.00  0.00           X  
ATOM   1291  H   HIS A 190      -6.299   4.735  18.758  1.00  0.00           H  
ATOM   1292  N   ASP A 191      -4.249   2.283  17.675  1.00  0.00           N  
ATOM   1293  CA  ASP A 191      -3.727   1.152  16.905  1.00  0.00           C  
ATOM   1294  C   ASP A 191      -3.380   1.554  15.468  1.00  0.00           C  
ATOM   1295  O   ASP A 191      -2.342   1.157  14.946  1.00  0.00           O  
ATOM   1296  CB  ASP A 191      -4.739   0.003  16.897  1.00  0.00           C  
ATOM   1297  CEN ASP A 191      -4.937  -0.871  17.381  1.00  0.00           X  
ATOM   1298  H   ASP A 191      -5.149   2.183  18.119  1.00  0.00           H  
ATOM   1299  N   VAL A 192      -4.209   2.398  14.846  1.00  0.00           N  
ATOM   1300  CA  VAL A 192      -3.995   2.886  13.476  1.00  0.00           C  
ATOM   1301  C   VAL A 192      -2.746   3.767  13.378  1.00  0.00           C  
ATOM   1302  O   VAL A 192      -2.003   3.644  12.412  1.00  0.00           O  
ATOM   1303  CB  VAL A 192      -5.210   3.683  12.966  1.00  0.00           C  
ATOM   1304  CEN VAL A 192      -5.740   3.664  12.527  1.00  0.00           X  
ATOM   1305  H   VAL A 192      -5.007   2.744  15.364  1.00  0.00           H  
ATOM   1306  N   ASP A 193      -2.502   4.626  14.368  1.00  0.00           N  
ATOM   1307  CA  ASP A 193      -1.329   5.506  14.449  1.00  0.00           C  
ATOM   1308  C   ASP A 193      -0.039   4.681  14.537  1.00  0.00           C  
ATOM   1309  O   ASP A 193       0.891   4.910  13.765  1.00  0.00           O  
ATOM   1310  CB  ASP A 193      -1.440   6.444  15.654  1.00  0.00           C  
ATOM   1311  CEN ASP A 193      -1.719   7.397  15.883  1.00  0.00           X  
ATOM   1312  H   ASP A 193      -3.179   4.695  15.113  1.00  0.00           H  
ATOM   1313  N   ASN A 194      -0.025   3.644  15.383  1.00  0.00           N  
ATOM   1314  CA  ASN A 194       1.113   2.732  15.509  1.00  0.00           C  
ATOM   1315  C   ASN A 194       1.412   2.007  14.188  1.00  0.00           C  
ATOM   1316  O   ASN A 194       2.564   1.935  13.766  1.00  0.00           O  
ATOM   1317  CB  ASN A 194       0.887   1.724  16.621  1.00  0.00           C  
ATOM   1318  CEN ASN A 194       1.092   1.631  17.646  1.00  0.00           X  
ATOM   1319  H   ASN A 194      -0.834   3.497  15.965  1.00  0.00           H  
ATOM   1320  N   HIS A 195       0.385   1.460  13.529  1.00  0.00           N  
ATOM   1321  CA  HIS A 195       0.578   0.741  12.268  1.00  0.00           C  
ATOM   1322  C   HIS A 195       1.095   1.669  11.164  1.00  0.00           C  
ATOM   1323  O   HIS A 195       2.000   1.280  10.431  1.00  0.00           O  
ATOM   1324  CB  HIS A 195      -0.728   0.077  11.823  1.00  0.00           C  
ATOM   1325  CEN HIS A 195      -1.363  -1.195  11.923  1.00  0.00           X  
ATOM   1326  H   HIS A 195      -0.543   1.520  13.921  1.00  0.00           H  
ATOM   1327  N   LEU A 196       0.606   2.912  11.076  1.00  0.00           N  
ATOM   1328  CA  LEU A 196       1.102   3.885  10.096  1.00  0.00           C  
ATOM   1329  C   LEU A 196       2.579   4.224  10.323  1.00  0.00           C  
ATOM   1330  O   LEU A 196       3.329   4.287   9.354  1.00  0.00           O  
ATOM   1331  CB  LEU A 196       0.253   5.161  10.146  1.00  0.00           C  
ATOM   1332  CEN LEU A 196      -0.850   5.720   9.228  1.00  0.00           X  
ATOM   1333  H   LEU A 196      -0.102   3.206  11.734  1.00  0.00           H  
ATOM   1334  N   GLN A 197       3.003   4.431  11.570  1.00  0.00           N  
ATOM   1335  CA  GLN A 197       4.414   4.709  11.871  1.00  0.00           C  
ATOM   1336  C   GLN A 197       5.315   3.564  11.401  1.00  0.00           C  
ATOM   1337  O   GLN A 197       6.266   3.813  10.664  1.00  0.00           O  
ATOM   1338  CB  GLN A 197       4.609   4.934  13.373  1.00  0.00           C  
ATOM   1339  CEN GLN A 197       4.806   6.147  14.613  1.00  0.00           X  
ATOM   1340  H   GLN A 197       2.342   4.382  12.331  1.00  0.00           H  
ATOM   1341  N   ASN A 198       4.966   2.317  11.724  1.00  0.00           N  
ATOM   1342  CA  ASN A 198       5.755   1.153  11.315  1.00  0.00           C  
ATOM   1343  C   ASN A 198       5.844   1.030   9.782  1.00  0.00           C  
ATOM   1344  O   ASN A 198       6.922   0.776   9.253  1.00  0.00           O  
ATOM   1345  CB  ASN A 198       5.194  -0.125  11.911  1.00  0.00           C  
ATOM   1346  CEN ASN A 198       5.333  -0.715  12.768  1.00  0.00           X  
ATOM   1347  H   ASN A 198       4.162   2.179  12.324  1.00  0.00           H  
ATOM   1348  N   VAL A 199       4.746   1.285   9.058  1.00  0.00           N  
ATOM   1349  CA  VAL A 199       4.727   1.233   7.581  1.00  0.00           C  
ATOM   1350  C   VAL A 199       5.652   2.305   6.982  1.00  0.00           C  
ATOM   1351  O   VAL A 199       6.403   2.018   6.051  1.00  0.00           O  
ATOM   1352  CB  VAL A 199       3.304   1.428   7.023  1.00  0.00           C  
ATOM   1353  CEN VAL A 199       2.783   1.105   6.709  1.00  0.00           X  
ATOM   1354  H   VAL A 199       3.892   1.505   9.551  1.00  0.00           H  
ATOM   1355  N   ILE A 200       5.648   3.532   7.510  1.00  0.00           N  
ATOM   1356  CA  ILE A 200       6.519   4.613   7.016  1.00  0.00           C  
ATOM   1357  C   ILE A 200       7.996   4.245   7.188  1.00  0.00           C  
ATOM   1358  O   ILE A 200       8.785   4.428   6.256  1.00  0.00           O  
ATOM   1359  CB  ILE A 200       6.244   5.943   7.740  1.00  0.00           C  
ATOM   1360  CEN ILE A 200       5.628   6.842   7.751  1.00  0.00           X  
ATOM   1361  H   ILE A 200       5.049   3.708   8.305  1.00  0.00           H  
ATOM   1362  N   GLU A 201       8.379   3.742   8.361  1.00  0.00           N  
ATOM   1363  CA  GLU A 201       9.755   3.321   8.637  1.00  0.00           C  
ATOM   1364  C   GLU A 201      10.207   2.222   7.668  1.00  0.00           C  
ATOM   1365  O   GLU A 201      11.298   2.315   7.099  1.00  0.00           O  
ATOM   1366  CB  GLU A 201       9.884   2.833  10.082  1.00  0.00           C  
ATOM   1367  CEN GLU A 201      10.327   3.119  11.702  1.00  0.00           X  
ATOM   1368  H   GLU A 201       7.688   3.615   9.090  1.00  0.00           H  
ATOM   1369  N   ASP A 202       9.349   1.240   7.389  1.00  0.00           N  
ATOM   1370  CA  ASP A 202       9.651   0.150   6.462  1.00  0.00           C  
ATOM   1371  C   ASP A 202       9.860   0.645   5.023  1.00  0.00           C  
ATOM   1372  O   ASP A 202      10.830   0.243   4.361  1.00  0.00           O  
ATOM   1373  CB  ASP A 202       8.532  -0.894   6.496  1.00  0.00           C  
ATOM   1374  CEN ASP A 202       8.305  -1.786   6.931  1.00  0.00           X  
ATOM   1375  H   ASP A 202       8.489   1.193   7.919  1.00  0.00           H  
ATOM   1376  N   ILE A 203       9.010   1.563   4.538  1.00  0.00           N  
ATOM   1377  CA  ILE A 203       9.136   2.133   3.188  1.00  0.00           C  
ATOM   1378  C   ILE A 203      10.466   2.869   3.084  1.00  0.00           C  
ATOM   1379  O   ILE A 203      11.180   2.704   2.097  1.00  0.00           O  
ATOM   1380  CB  ILE A 203       7.986   3.100   2.851  1.00  0.00           C  
ATOM   1381  CEN ILE A 203       6.975   3.179   2.450  1.00  0.00           X  
ATOM   1382  H   ILE A 203       8.301   1.921   5.161  1.00  0.00           H  
ATOM   1383  N   HIS A 204      10.835   3.646   4.099  1.00  0.00           N  
ATOM   1384  CA  HIS A 204      12.090   4.387   4.112  1.00  0.00           C  
ATOM   1385  C   HIS A 204      13.329   3.493   4.047  1.00  0.00           C  
ATOM   1386  O   HIS A 204      14.258   3.766   3.278  1.00  0.00           O  
ATOM   1387  CB  HIS A 204      12.161   5.269   5.362  1.00  0.00           C  
ATOM   1388  CEN HIS A 204      11.861   6.611   5.735  1.00  0.00           X  
ATOM   1389  H   HIS A 204      10.221   3.721   4.897  1.00  0.00           H  
ATOM   1390  N   ASP A 205      13.321   2.375   4.759  1.00  0.00           N  
ATOM   1391  CA  ASP A 205      14.414   1.405   4.733  1.00  0.00           C  
ATOM   1392  C   ASP A 205      14.505   0.679   3.387  1.00  0.00           C  
ATOM   1393  O   ASP A 205      15.606   0.442   2.869  1.00  0.00           O  
ATOM   1394  CB  ASP A 205      14.244   0.389   5.865  1.00  0.00           C  
ATOM   1395  CEN ASP A 205      14.570   0.210   6.814  1.00  0.00           X  
ATOM   1396  H   ASP A 205      12.556   2.216   5.400  1.00  0.00           H  
ATOM   1397  N   PHE A 206      13.362   0.363   2.770  1.00  0.00           N  
ATOM   1398  CA  PHE A 206      13.340  -0.323   1.481  1.00  0.00           C  
ATOM   1399  C   PHE A 206      13.998   0.524   0.384  1.00  0.00           C  
ATOM   1400  O   PHE A 206      14.890   0.032  -0.319  1.00  0.00           O  
ATOM   1401  CB  PHE A 206      11.902  -0.669   1.090  1.00  0.00           C  
ATOM   1402  CEN PHE A 206      10.922  -1.919   1.147  1.00  0.00           X  
ATOM   1403  H   PHE A 206      12.492   0.650   3.190  1.00  0.00           H  
ATOM   1404  N   MET A 207      13.626   1.800   0.269  1.00  0.00           N  
ATOM   1405  CA  MET A 207      14.110   2.714  -0.768  1.00  0.00           C  
ATOM   1406  C   MET A 207      15.606   2.985  -0.612  1.00  0.00           C  
ATOM   1407  O   MET A 207      16.331   3.060  -1.609  1.00  0.00           O  
ATOM   1408  CB  MET A 207      13.330   4.026  -0.723  1.00  0.00           C  
ATOM   1409  CEN MET A 207      12.138   4.970  -1.599  1.00  0.00           X  
ATOM   1410  H   MET A 207      12.969   2.154   0.947  1.00  0.00           H  
ATOM   1411  N   GLN A 208      16.093   3.090   0.626  1.00  0.00           N  
ATOM   1412  CA  GLN A 208      17.511   3.272   0.906  1.00  0.00           C  
ATOM   1413  C   GLN A 208      18.320   2.044   0.470  1.00  0.00           C  
ATOM   1414  O   GLN A 208      19.381   2.182  -0.154  1.00  0.00           O  
ATOM   1415  CB  GLN A 208      17.730   3.538   2.398  1.00  0.00           C  
ATOM   1416  CEN GLN A 208      18.016   4.780   3.591  1.00  0.00           X  
ATOM   1417  H   GLN A 208      15.442   3.088   1.400  1.00  0.00           H  
ATOM   1418  N   ALA A 209      17.790   0.836   0.689  1.00  0.00           N  
ATOM   1419  CA  ALA A 209      18.405  -0.405   0.232  1.00  0.00           C  
ATOM   1420  C   ALA A 209      18.528  -0.476  -1.302  1.00  0.00           C  
ATOM   1421  O   ALA A 209      19.591  -0.840  -1.814  1.00  0.00           O  
ATOM   1422  CB  ALA A 209      17.612  -1.593   0.757  1.00  0.00           C  
ATOM   1423  CEN ALA A 209      17.613  -1.593   0.756  1.00  0.00           X  
ATOM   1424  H   ALA A 209      16.935   0.783   1.222  1.00  0.00           H  
ATOM   1425  N   ALA A 210      17.485  -0.104  -2.044  1.00  0.00           N  
ATOM   1426  CA  ALA A 210      17.502  -0.078  -3.508  1.00  0.00           C  
ATOM   1427  C   ALA A 210      18.559   0.901  -4.044  1.00  0.00           C  
ATOM   1428  O   ALA A 210      19.340   0.546  -4.931  1.00  0.00           O  
ATOM   1429  CB  ALA A 210      16.123   0.282  -4.042  1.00  0.00           C  
ATOM   1430  CEN ALA A 210      16.124   0.282  -4.042  1.00  0.00           X  
ATOM   1431  H   ALA A 210      16.630   0.152  -1.575  1.00  0.00           H  
ATOM   1432  N   ALA A 211      18.653   2.101  -3.461  1.00  0.00           N  
ATOM   1433  CA  ALA A 211      19.648   3.106  -3.822  1.00  0.00           C  
ATOM   1434  C   ALA A 211      21.082   2.562  -3.707  1.00  0.00           C  
ATOM   1435  O   ALA A 211      21.889   2.731  -4.624  1.00  0.00           O  
ATOM   1436  CB  ALA A 211      19.476   4.343  -2.953  1.00  0.00           C  
ATOM   1437  CEN ALA A 211      19.477   4.343  -2.954  1.00  0.00           X  
ATOM   1438  H   ALA A 211      17.984   2.332  -2.742  1.00  0.00           H  
ATOM   1439  N   ALA A 212      21.408   1.865  -2.615  1.00  0.00           N  
ATOM   1440  CA  ALA A 212      22.742   1.310  -2.404  1.00  0.00           C  
ATOM   1441  C   ALA A 212      23.084   0.253  -3.466  1.00  0.00           C  
ATOM   1442  O   ALA A 212      24.195   0.247  -4.006  1.00  0.00           O  
ATOM   1443  CB  ALA A 212      22.850   0.720  -1.005  1.00  0.00           C  
ATOM   1444  CEN ALA A 212      22.850   0.720  -1.007  1.00  0.00           X  
ATOM   1445  H   ALA A 212      20.711   1.722  -1.898  1.00  0.00           H  
ATOM   1446  N   ALA A 213      22.118  -0.589  -3.847  1.00  0.00           N  
ATOM   1447  CA  ALA A 213      22.304  -1.601  -4.884  1.00  0.00           C  
ATOM   1448  C   ALA A 213      22.585  -0.983  -6.265  1.00  0.00           C  
ATOM   1449  O   ALA A 213      23.524  -1.409  -6.944  1.00  0.00           O  
ATOM   1450  CB  ALA A 213      21.082  -2.505  -4.947  1.00  0.00           C  
ATOM   1451  CEN ALA A 213      21.083  -2.505  -4.947  1.00  0.00           X  
ATOM   1452  H   ALA A 213      21.225  -0.545  -3.374  1.00  0.00           H  
ATOM   1453  N   ALA A 214      21.817   0.033  -6.668  1.00  0.00           N  
ATOM   1454  CA  ALA A 214      21.997   0.730  -7.940  1.00  0.00           C  
ATOM   1455  C   ALA A 214      23.375   1.405  -8.038  1.00  0.00           C  
ATOM   1456  O   ALA A 214      24.010   1.360  -9.093  1.00  0.00           O  
ATOM   1457  CB  ALA A 214      20.889   1.754  -8.133  1.00  0.00           C  
ATOM   1458  CEN ALA A 214      20.890   1.754  -8.133  1.00  0.00           X  
ATOM   1459  H   ALA A 214      21.055   0.324  -6.072  1.00  0.00           H  
ATOM   1460  N   ASN A 215      23.874   1.983  -6.938  1.00  0.00           N  
ATOM   1461  CA  ASN A 215      25.190   2.627  -6.899  1.00  0.00           C  
ATOM   1462  C   ASN A 215      26.358   1.640  -7.053  1.00  0.00           C  
ATOM   1463  O   ASN A 215      27.343   1.977  -7.706  1.00  0.00           O  
ATOM   1464  CB  ASN A 215      25.358   3.426  -5.620  1.00  0.00           C  
ATOM   1465  CEN ASN A 215      25.193   4.406  -5.282  1.00  0.00           X  
ATOM   1466  H   ASN A 215      23.294   2.017  -6.113  1.00  0.00           H  
ATOM   1467  N   CYS A 216      26.249   0.411  -6.541  1.00  0.00           N  
ATOM   1468  CA  CYS A 216      27.292  -0.618  -6.657  1.00  0.00           C  
ATOM   1469  C   CYS A 216      27.397  -1.308  -8.036  1.00  0.00           C  
ATOM   1470  O   CYS A 216      28.479  -1.784  -8.379  1.00  0.00           O  
ATOM   1471  CB  CYS A 216      26.842  -1.629  -5.602  1.00  0.00           C  
ATOM   1472  CEN CYS A 216      27.236  -1.837  -4.678  1.00  0.00           X  
ATOM   1473  H   CYS A 216      25.476   0.228  -5.918  1.00  0.00           H  
ATOM   1474  N   ARG A 217      26.321  -1.404  -8.832  1.00  0.00           N  
ATOM   1475  CA  ARG A 217      26.295  -2.225 -10.068  1.00  0.00           C  
ATOM   1476  C   ARG A 217      27.182  -1.713 -11.212  1.00  0.00           C  
ATOM   1477  O   ARG A 217      27.786  -2.535 -11.906  1.00  0.00           O  
ATOM   1478  CB  ARG A 217      24.871  -2.430 -10.561  1.00  0.00           C  
ATOM   1479  CEN ARG A 217      22.642  -3.459 -10.916  1.00  0.00           X  
ATOM   1480  H   ARG A 217      25.525  -0.823  -8.616  1.00  0.00           H  
ATOM   1481  N   LYS A 218      27.271  -0.393 -11.411  1.00  0.00           N  
ATOM   1482  CA  LYS A 218      28.166   0.182 -12.427  1.00  0.00           C  
ATOM   1483  C   LYS A 218      29.605  -0.195 -12.097  1.00  0.00           C  
ATOM   1484  O   LYS A 218      30.336  -0.518 -13.055  1.00  0.00           O  
ATOM   1485  CB  LYS A 218      28.017   1.703 -12.502  1.00  0.00           C  
ATOM   1486  CEN LYS A 218      27.282   3.401 -13.527  1.00  0.00           X  
ATOM   1487  H   LYS A 218      27.086   0.196 -10.612  1.00  0.00           H  
TER                                                                             
# All scores below are weighted scores, not raw scores.
#BEGIN_POSE_ENERGIES_TABLE ./minmover_pdb/pose_85.pdb
label vdw cenpack pair env cbeta hs_pair ss_pair sheet total
weights 1 0.5 1 1 0.25 1 1 1 NA
pose 5.38829 -7.66798 -19.6065 -8.27083 12.4876 0 0 0 -17.6694
MET:NtermProteinFull_1 0 -0.01732 -0.29006 0.0106 0.03615 0 0 0 -0.26063
TYR_2 0 0.05678 -0.00616 0.85474 0.0693 0 0 0 0.97466
GLY_3 0 -0.03184 0.06491 0.0322 0.06956 0 0 0 0.13483
LYS_4 0 -0.19615 -0.6222 -0.60186 0.06908 0 0 0 -1.35113
LEU_5 0 0.58717 -0.42038 -0.30366 0.0442 0 0 0 -0.09267
ASN_6 0 0.01325 0.07731 -0.40966 0.0693 0 0 0 -0.2498
ASP_7 0 -0.00211 -0.01521 -0.47618 0.06893 0 0 0 -0.42457
LEU_8 0 -0.4223 -0.4632 -0.30366 0.03419 0 0 0 -1.15496
LEU_9 0 -0.20128 -0.30262 0.75945 0.04336 0 0 0 0.2989
GLU_10 0 -0.0569 0.04824 -1.00041 0.06894 0 0 0 -0.94013
ASP_11 0 -0.13653 -0.0981 -0.31759 0.07015 0 0 0 -0.48208
LEU_12 0 -0.31024 -0.83044 -0.30366 0.03221 0 0 0 -1.41213
GLN_13 0 -0.00348 0.22904 -0.49415 0.06878 0 0 0 -0.19981
GLU_14 0 -0.0165 -0.17349 -0.92601 0.06893 0 0 0 -1.04708
VAL_15 0 -0.1498 -0.75306 -0.19594 0.03743 0 0 0 -1.06137
LEU_16 0 0.3678 0.13149 0.4149 0.04404 0 0 0 0.95824
LYS_17 0 -0.06479 -0.00022 -0.8715 0.06947 0 0 0 -0.86704
ASN_18 0 0.11308 -0.22306 -0.19403 0.06928 0 0 0 -0.23473
LEU_19 0 -0.11861 -0.39486 -0.52948 0.03279 0 0 0 -1.01016
HIS_D_20 0 0.01743 0.07678 0.0215 0.06903 0 0 0 0.18475
LYS_21 0 -0.00546 -0.07893 -0.96458 0.07072 0 0 0 -0.97826
ASN_22 0 0.35501 -0.4134 0.12528 0.04335 0 0 0 0.11024
ASP_23 0 -0.08999 0.0407 -0.03907 0.04365 0 0 0 -0.04471
ARG_24 0 0.01776 -0.09698 -0.55583 0.07134 0 0 0 -0.56371
SER_25 0 -0.04958 -0.21798 -0.1806 0.03647 0 0 0 -0.41169
GLY_26 0 0.06333 -0.13885 -0.0429 0.04331 0 0 0 -0.07512
LYS_27 0 0 0 -1.04927 0.07203 0 0 0 -0.97725
ASP_28 0 -0.01774 -0.0837 -0.60822 0.07072 0 0 0 -0.63894
ASN_29 0 0.14522 -0.61898 -0.07783 0.03488 0 0 0 -0.51671
ILE_30 0 0.07294 0.3037 0.47679 0.06893 0 0 0 0.92235
HIS_D_31 0 -0.02106 -0.05905 0.11054 0.06961 0 0 0 0.10004
ASP_32 0 -0.03081 -0.26723 -0.37876 0.06878 0 0 0 -0.60803
VAL_33 0 -0.11784 0.30333 -0.27892 0.03624 0 0 0 -0.05719
ASP_34 0 0.0022 0.05749 -0.37876 0.06891 0 0 0 -0.25017
ASN_35 0 -0.10195 0.00355 -0.40966 0.06893 0 0 0 -0.43913
HIS_36 0 -0.31797 -0.21227 -0.11266 0.0359 0 0 0 -0.607
LEU_37 0 0.34811 -0.69049 -0.30366 0.04516 0 0 0 -0.60088
GLN_38 0 0.00205 0.12396 -0.59803 0.06894 0 0 0 -0.40309
ASN_39 0 -0.15014 -0.18415 -0.24178 0.06925 0 0 0 -0.50681
VAL_40 0 -0.4065 -0.48291 -0.10438 0.03833 0 0 0 -0.95546
ILE_41 0 -0.12476 -0.43907 0.72502 0.04358 0 0 0 0.20477
GLU_42 0 -0.06831 -0.05187 -0.4886 0.06913 0 0 0 -0.53965
ASP_43 0 0.00837 -0.14622 0.2122 0.04404 0 0 0 0.11839
ILE_44 0 -0.24463 -1.00382 -0.20059 0.03502 0 0 0 -1.41403
HIS_D_45 0 -0.12944 0.3244 0.0215 0.0691 0 0 0 0.28557
ASP_46 0 -0.17519 -0.40634 -0.24167 0.07008 0 0 0 -0.75313
PHE_47 0 -0.41902 -0.5002 -0.4994 0.0331 0 0 0 -1.38551
MET_48 0 0.69414 -0.10242 0.06168 0.04458 0 0 0 0.69797
GLN_49 0 -0.17845 0.04032 -0.59803 0.0691 0 0 0 -0.66705
ALA_50 0 -0.15004 -0.0391 -0.01847 0.03381 0 0 0 -0.1738
ALA_51 0 -0.02816 -0.18858 -0.16647 0.03892 0 0 0 -0.34428
ALA_52 0 0.04099 -0.13889 0.13638 0.03508 0 0 0 0.07357
ALA_53 0 -0.04475 -0.01585 0.15304 0.03747 0 0 0 0.12991
ALA_54 0 -0.1693 0.0518 -0.06885 0.06776 0 0 0 -0.11859
ALA_55 0 -0.18125 -0.11935 0.03291 0.02993 0 0 0 -0.23775
ASN_56 0 -0.01942 -0.00809 -0.28327 0.03579 0 0 0 -0.27499
CYS_57 0 -0.1621 0.27366 0.57653 0.04269 0 0 0 0.73077
ARG_58 0 -0.07933 0.22874 -0.26954 0.04309 0 0 0 -0.07703
LYS_59 0 -0.01681 -0.01939 -0.8715 0.07212 0 0 0 -0.83558
GLY_60 0 -0.00368 -0.02536 0.35201 0.04731 0 0 0 0.37027
SER_61 0 0.00251 -0.03437 -0.11629 0.03863 0 0 0 -0.10952
PRO_62 0 -0.00894 -0.00677 0.043 0.04109 0 0 0 0.06837
GLY_63 0 0 0 0.91259 0.04957 0 0 0 0.96215
SER_64 0 0 0 0.13063 0.04957 0 0 0 0.1802
PRO_65 0 0 0 0.2123 0.07508 0 0 0 0.28738
ALA_66 0 0 0 0.89846 0.07582 0 0 0 0.97427
GLY_67 0 0 0 0.91259 0.04183 0 0 0 0.95441
SER_68 0 0 0 0.29023 0.04957 0 0 0 0.3398
PRO_69 0 0 0 0.043 0.04957 0 0 0 0.09257
THR_70 0 0 0 0.48779 0.07505 0 0 0 0.56284
SER_71 0 0 0 0.13063 0.07347 0 0 0 0.2041
THR_72 0 0 0 0.48779 0.07499 0 0 0 0.56278
GLU_73 0 0 0 -1.01303 0.07573 0 0 0 -0.9373
GLU_74 0 0 0 -1.01303 0.0758 0 0 0 -0.93723
GLY_75 0 0 0 0.91259 0.05371 0 0 0 0.9663
THR_76 0 0 0 0.48779 0.04957 0 0 0 0.53736
SER_77 0 0 0 0.29023 0.07582 0 0 0 0.36605
GLU_78 0 0 0 -1.03403 0.07573 0 0 0 -0.9583
SER_79 0 0 0 0.29023 0.07573 0 0 0 0.36596
ALA_80 0 0 0 0.797 0.07499 0 0 0 0.87199
THR_81 0 0 0 0.43096 0.07582 0 0 0 0.50678
PRO_82 0 0 0 0.51404 0.07582 0 0 0 0.58986
GLU_83 0 0 0 -1.01303 0.07499 0 0 0 -0.93804
SER_84 0 0 0 0.13063 0.07582 0 0 0 0.20645
GLY_85 0 0 0 0.91259 0.04957 0 0 0 0.96215
PRO_86 0 0 0 0.51404 0.04957 0 0 0 0.5636
GLY_87 0 0 0 0.91259 0.04957 0 0 0 0.96215
THR_88 0 0 0 0.48779 0.07582 0 0 0 0.56361
SER_89 0 0 0 0.13063 0.07499 0 0 0 0.20562
THR_90 0 0 0 0.33798 0.07499 0 0 0 0.41297
GLU_91 0 0 0 -1.03403 0.07582 0 0 0 -0.95821
PRO_92 0 0 0 0.2123 0.07582 0 0 0 0.28812
SER_93 0 0 0 0.13063 0.07499 0 0 0 0.20562
GLU_94 0 0 0 -1.03403 0.06237 0 0 0 -0.97166
GLY_95 0 -0.02886 -0.00761 0.91259 0.06237 0 0 0 0.93849
SER_96 0 -0.0207 0.00237 0.29023 0.03692 0 0 0 0.30882
ALA_97 0 -0.00245 0.02305 0.89846 0.04957 0 0 0 0.96862
PRO_98 0 -0.04847 -0.04959 0.2123 0.04134 0 0 0 0.15557
GLY_99 0 -0.10614 0.00091 0.91259 0.04456 0 0 0 0.85191
SER_100 0 -0.03232 0.03229 0.13063 0.04883 0 0 0 0.17943
PRO_101 0 0.02387 -0.25883 0.043 0.07081 0 0 0 -0.12115
ALA_102 0 -0.0448 0.08648 0.77873 0.07212 0 0 0 0.89253
GLY_103 0 0.00175 0.02307 0.35201 0.04957 0 0 0 0.4264
SER_104 0 0 0 0.29023 0.04957 0 0 0 0.3398
PRO_105 0 0 0 0.2123 0.07582 0 0 0 0.28812
THR_106 0 0 0 0.43096 0.07573 0 0 0 0.50669
SER_107 0 0 0 0.29023 0.07499 0 0 0 0.36522
THR_108 0 0 0 0.48779 0.07347 0 0 0 0.56126
GLU_109 0 0 0 -1.01303 0.07573 0 0 0 -0.9373
GLU_110 0 0 0 -1.03403 0.07582 0 0 0 -0.95821
GLY_111 0 0 0 0.91259 0.04957 0 0 0 0.96215
THR_112 0 0 0 0.48779 0.07582 0 0 0 0.56361
SER_113 0 0 0 -0.0106 0.07347 0 0 0 0.06287
THR_114 0 0 0 0.43096 0.07499 0 0 0 0.50594
GLU_115 0 0 0 -1.03403 0.07582 0 0 0 -0.95821
PRO_116 0 0 0 0.2123 0.07582 0 0 0 0.28812
SER_117 0 0 0 0.13063 0.07499 0 0 0 0.20562
GLU_118 0 0 0 -1.03403 0.07508 0 0 0 -0.95895
GLY_119 0 0 0 0.91259 0.04957 0 0 0 0.96215
SER_120 0 0 0 0.29023 0.04957 0 0 0 0.3398
ALA_121 0 0 0 0.89846 0.07582 0 0 0 0.97427
PRO_122 0 0 0 0.2123 0.04183 0 0 0 0.25412
GLY_123 0 0 0 0.91259 0.04957 0 0 0 0.96215
THR_124 0 0 0 0.43096 0.07582 0 0 0 0.50678
SER_125 0 0 0 0.13063 0.07573 0 0 0 0.20636
THR_126 0 0 0 0.43096 0.07347 0 0 0 0.50442
GLU_127 0 0 0 -1.01303 0.07582 0 0 0 -0.93721
PRO_128 0 0 0 -0.05784 0.04731 0 0 0 -0.01054
SER_129 0 0 0 -0.0106 0.07582 0 0 0 0.06522
GLU_130 0 0 0 -0.93278 0.07582 0 0 0 -0.85696
GLY_131 0 0 0 0.60923 0.07582 0 0 0 0.68505
SER_132 0 0 0 -0.0106 0.04582 0 0 0 0.03522
ALA_133 0 0 0 0.797 0.04771 0 0 0 0.84471
PRO_134 0 0 0 0.043 0.04957 0 0 0 0.09257
GLY_135 0 0 0 0.91259 0.04183 0 0 0 0.95441
THR_136 0 0 0 0.43096 0.07508 0 0 0 0.50603
SER_137 0 0 0 0.29023 0.07582 0 0 0 0.36605
GLU_138 0 0 0 -1.01303 0.07582 0 0 0 -0.93721
SER_139 0 0 0 0.13063 0.07347 0 0 0 0.2041
ALA_140 0 0 0 0.797 0.07494 0 0 0 0.87194
THR_141 0 0 0 0.48779 0.05184 0 0 0 0.53963
PRO_142 0 0 0 0.51404 0.07582 0 0 0 0.58986
GLU_143 0 0 0 -1.01303 0.07499 0 0 0 -0.93804
SER_144 0 0 0 0.13063 0.07582 0 0 0 0.20645
GLY_145 0 0 0 0.91259 0.04183 0 0 0 0.95441
PRO_146 0 0 0 0.51404 0.04957 0 0 0 0.5636
GLY_147 0 0 0 0.91259 0.04183 0 0 0 0.95441
SER_148 0 0 0 0.29023 0.07508 0 0 0 0.36531
GLU_149 0 0 0 -1.03403 0.07582 0 0 0 -0.95821
PRO_150 0 -0.03316 -0.07213 0.51404 0.04736 0 0 0 0.45611
ALA_151 0 -0.00579 0.05058 0.77873 0.07356 0 0 0 0.89708
THR_152 0 -0.01956 -0.0854 0.0209 0.04538 0 0 0 -0.03869
SER_153 0 -0.08851 -0.07651 -0.18312 0.03835 0 0 0 -0.3098
GLY_154 0 -0.31452 -0.25863 -0.06259 0.03799 0 0 0 -0.59776
SER_155 0 -0.36149 -0.16714 -0.01847 0.02982 0 0 0 -0.51728
GLU_156 0 -0.15848 0.09848 -0.00141 0.03519 0 0 0 -0.02623
THR_157 0 -0.27925 -0.00038 -0.15284 0.03048 0 0 0 -0.40198
PRO_158 0 -0.17123 0.02606 -0.12679 0.04277 0 0 0 -0.2292
GLY_159 0 -0.05234 0.07933 -0.09146 0.03487 0 0 0 -0.02959
MET_160 0 0.02362 -0.27032 -0.35706 0.03579 0 0 0 -0.56798
TYR_161 0 0.05298 0.00605 0.43308 0.06928 0 0 0 0.56138
GLY_162 0 0.00959 0.05583 -0.09146 0.03503 0 0 0 0.00899
LYS_163 0 -0.48175 -0.70665 -0.42611 0.0305 0 0 0 -1.58401
LEU_164 0.9677 0.69183 -0.39898 -0.50394 0.04518 0 0 0 0.80178
ASN_165 0 -0.03562 0.05072 -0.40966 0.06902 0 0 0 -0.32553
ASP_166 0 -0.07352 -0.08194 -0.37876 0.06897 0 0 0 -0.46526
LEU_167 0 -0.14523 -0.54493 -0.39148 0.03238 0 0 0 -1.04926
LEU_168 0 -0.16429 -0.39302 0.4149 0.0699 0 0 0 -0.07251
GLU_169 0 -0.10154 0.04994 -0.92601 0.0689 0 0 0 -0.90872
ASP_170 0 -0.47211 -0.12059 -0.31759 0.0366 0 0 0 -0.87369
LEU_171 0 -0.44214 -0.64994 -0.45811 0.03281 0 0 0 -1.51738
GLN_172 0 -0.10004 0.18206 -0.4142 0.06892 0 0 0 -0.26327
GLU_173 0 -0.13651 -0.23669 -0.71584 0.06887 0 0 0 -1.02017
VAL_174 0 -0.19001 -0.71183 -0.41511 0.04263 0 0 0 -1.27431
LEU_175 0 0.11676 0.12523 0.08126 0.04458 0 0 0 0.36784
LYS_176 0 -0.08718 -0.00022 -0.8715 0.06938 0 0 0 -0.88951
ASN_177 0 -0.08721 -0.16141 -0.13901 0.04313 0 0 0 -0.34451
LEU_178 0 0.02336 -0.22568 -0.45811 0.03369 0 0 0 -0.62674
HIS_D_179 0 -0.09077 -0.09502 -0.06774 0.06889 0 0 0 -0.18464
LYS_180 0 -0.03069 -0.11711 -1.04927 0.07025 0 0 0 -1.12682
ASN_181 0 0.48634 -0.44135 -0.01232 0.043 0 0 0 0.07567
ASP_182 1.72645 0.1107 -0.12871 0.08318 0.06588 0 0 0 1.85751
ARG_183 0 -0.01153 -0.19999 -0.55583 0.07211 0 0 0 -0.69524
SER_184 0 -0.10236 -0.17717 -0.21543 0.04456 0 0 0 -0.4504
GLY_185 0 0.0702 -0.13885 -0.07965 0.03572 0 0 0 -0.11258
LYS_186 0 0 0 -0.96458 0.07134 0 0 0 -0.89324
ASP_187 0 -0.03747 -0.0837 -0.60822 0.06961 0 0 0 -0.65978
ASN_188 0 0.1765 -0.50325 -0.24178 0.04262 0 0 0 -0.52592
ILE_189 1.72645 0.06888 0.24113 0.20907 0.04803 0 0 0 2.29356
HIS_D_190 0 -0.03687 -0.19494 0.0215 0.06947 0 0 0 -0.14084
ASP_191 0 -0.01157 -0.24544 -0.47618 0.06893 0 0 0 -0.66426
VAL_192 0 -0.16771 0.38921 -0.27892 0.04446 0 0 0 -0.01296
ASP_193 0 -0.06051 0.03927 -0.37876 0.06952 0 0 0 -0.33048
ASN_194 0 -0.08564 0.00037 -0.40966 0.06893 0 0 0 -0.42599
HIS_D_195 0 -0.13753 -0.26245 -0.11266 0.07014 0 0 0 -0.44251
LEU_196 0 0.10006 -0.86811 -0.45811 0.03189 0 0 0 -1.19426
GLN_197 0 -0.0035 0.0926 -0.55896 0.06907 0 0 0 -0.4008
ASN_198 0 -0.03337 -0.05849 -0.32173 0.06892 0 0 0 -0.34467
VAL_199 0 -0.42948 -0.48126 -0.10438 0.03425 0 0 0 -0.98087
ILE_200 0 -0.38133 -0.34123 0.60227 0.03607 0 0 0 -0.08423
GLU_201 0 -0.11748 -0.11849 -0.82678 0.0688 0 0 0 -0.99394
ASP_202 0 -0.03989 -0.16395 -0.1485 0.0699 0 0 0 -0.28244
ILE_203 0 -0.14411 -0.9777 -0.31819 0.03833 0 0 0 -1.40168
HIS_D_204 0 -0.21162 0.16608 -0.02241 0.06908 0 0 0 0.00113
ASP_205 0 -0.03512 -0.33513 -0.52292 0.06884 0 0 0 -0.82433
PHE_206 0 -0.20802 -0.38745 -0.30123 0.03733 0 0 0 -0.85938
MET_207 0.9677 0.73803 -0.17118 0.0106 0.0458 0 0 0 1.59094
GLN_208 0 -0.04068 0.10757 -0.55896 0.06894 0 0 0 -0.42313
ALA_209 0 0.00278 -0.11087 0.14698 0.05374 0 0 0 0.09263
ALA_210 0 -0.0425 -0.12666 -0.14527 0.03927 0 0 0 -0.27515
ALA_211 0 -0.00529 -0.02959 0.13638 0.03659 0 0 0 0.1381
ALA_212 0 -0.14789 0.01761 0.28428 0.03817 0 0 0 0.19216
ALA_213 0 0.09955 0.01294 0.03291 0.02997 0 0 0 0.17538
ALA_214 0 -0.32212 0.04401 -0.11236 0.0472 0 0 0 -0.34327
ASN_215 0 0.04105 -0.45769 -0.24178 0.04273 0 0 0 -0.61569
CYS_216 0 0.02584 0.05174 1.81599 0.06921 0 0 0 1.96278
ARG_217 0 -0.48592 0.28736 -0.17363 0.03028 0 0 0 -0.34192
LYS:CtermProteinFull_218 0 -0.49319 -0.25035 -0.77863 0.0317 0 0 0 -1.49047
#END_POSE_ENERGIES_TABLE ./minmover_pdb/pose_85.pdb
