# Supplementary material for: Selection of a promiscuous minimalist cAMP phosphodiesterase from a library of de novo designed proteins
Source: Nat Chem. 2024 May 3;16(7):1200–8. doi: 10.1038/s41557-024-01490-4 (PMC11230910; doi:10.1038/s41557-024-01490-4)
Supplement: Supplementary file 3 — MD input files, scripts and final structures derived from MD, AlphaFold2, EMSfold and MultiSFold. [file 41557_2024_1490_MOESM3_ESM.zip › Computational_Data/4_MultiSFold/campase/pose_86.pdb]

ATOM      1  N   MET A   1      -5.685  -3.190  15.727  1.00  0.00           N  
ATOM      2  CA  MET A   1      -6.194  -2.453  14.552  1.00  0.00           C  
ATOM      3  C   MET A   1      -5.242  -1.342  14.148  1.00  0.00           C  
ATOM      4  O   MET A   1      -4.835  -1.362  13.006  1.00  0.00           O  
ATOM      5  CB  MET A   1      -7.577  -1.873  14.839  1.00  0.00           C  
ATOM      6  CEN MET A   1      -9.273  -2.040  14.422  1.00  0.00           X  
ATOM      7  H   MET A   1      -6.223  -3.221  16.569  1.00  0.00           H  
ATOM      8  N   TYR A   2      -4.798  -0.474  15.065  1.00  0.00           N  
ATOM      9  CA  TYR A   2      -3.876   0.623  14.724  1.00  0.00           C  
ATOM     10  C   TYR A   2      -2.547   0.203  14.058  1.00  0.00           C  
ATOM     11  O   TYR A   2      -2.232   0.749  13.017  1.00  0.00           O  
ATOM     12  CB  TYR A   2      -3.566   1.426  15.989  1.00  0.00           C  
ATOM     13  CEN TYR A   2      -4.070   2.886  16.816  1.00  0.00           X  
ATOM     14  H   TYR A   2      -5.259  -0.384  15.959  1.00  0.00           H  
ATOM     15  N   GLY A   3      -1.800  -0.766  14.612  1.00  0.00           N  
ATOM     16  CA  GLY A   3      -0.571  -1.289  13.980  1.00  0.00           C  
ATOM     17  C   GLY A   3      -0.819  -1.883  12.590  1.00  0.00           C  
ATOM     18  O   GLY A   3      -0.154  -1.485  11.652  1.00  0.00           O  
ATOM     19  CEN GLY A   3      -0.571  -1.289  13.980  1.00  0.00           X  
ATOM     20  H   GLY A   3      -2.050  -1.119  15.525  1.00  0.00           H  
ATOM     21  N   LYS A   4      -1.879  -2.695  12.445  1.00  0.00           N  
ATOM     22  CA  LYS A   4      -2.267  -3.329  11.165  1.00  0.00           C  
ATOM     23  C   LYS A   4      -2.643  -2.331  10.068  1.00  0.00           C  
ATOM     24  O   LYS A   4      -2.321  -2.512   8.908  1.00  0.00           O  
ATOM     25  CB  LYS A   4      -3.435  -4.290  11.391  1.00  0.00           C  
ATOM     26  CEN LYS A   4      -4.128  -6.278  11.602  1.00  0.00           X  
ATOM     27  H   LYS A   4      -2.373  -2.986  13.277  1.00  0.00           H  
ATOM     28  N   LEU A   5      -3.385  -1.300  10.449  1.00  0.00           N  
ATOM     29  CA  LEU A   5      -3.847  -0.260   9.545  1.00  0.00           C  
ATOM     30  C   LEU A   5      -2.687   0.579   8.989  1.00  0.00           C  
ATOM     31  O   LEU A   5      -2.654   0.882   7.805  1.00  0.00           O  
ATOM     32  CB  LEU A   5      -4.860   0.639  10.266  1.00  0.00           C  
ATOM     33  CEN LEU A   5      -6.396   0.739  10.207  1.00  0.00           X  
ATOM     34  H   LEU A   5      -3.590  -1.208  11.435  1.00  0.00           H  
ATOM     35  N   ASN A   6      -1.746   0.952   9.858  1.00  0.00           N  
ATOM     36  CA  ASN A   6      -0.591   1.743   9.463  1.00  0.00           C  
ATOM     37  C   ASN A   6       0.253   0.983   8.435  1.00  0.00           C  
ATOM     38  O   ASN A   6       0.613   1.574   7.429  1.00  0.00           O  
ATOM     39  CB  ASN A   6       0.252   2.133  10.663  1.00  0.00           C  
ATOM     40  CEN ASN A   6       0.332   2.934  11.336  1.00  0.00           X  
ATOM     41  H   ASN A   6      -1.721   0.520  10.769  1.00  0.00           H  
ATOM     42  N   ASP A   7       0.479  -0.316   8.655  1.00  0.00           N  
ATOM     43  CA  ASP A   7       1.230  -1.172   7.731  1.00  0.00           C  
ATOM     44  C   ASP A   7       0.525  -1.230   6.361  1.00  0.00           C  
ATOM     45  O   ASP A   7       1.150  -1.029   5.327  1.00  0.00           O  
ATOM     46  CB  ASP A   7       1.390  -2.580   8.310  1.00  0.00           C  
ATOM     47  CEN ASP A   7       2.068  -3.147   8.816  1.00  0.00           X  
ATOM     48  H   ASP A   7       0.194  -0.725   9.534  1.00  0.00           H  
ATOM     49  N   LEU A   8      -0.810  -1.343   6.360  1.00  0.00           N  
ATOM     50  CA  LEU A   8      -1.613  -1.362   5.139  1.00  0.00           C  
ATOM     51  C   LEU A   8      -1.490  -0.071   4.309  1.00  0.00           C  
ATOM     52  O   LEU A   8      -1.360  -0.112   3.086  1.00  0.00           O  
ATOM     53  CB  LEU A   8      -3.082  -1.617   5.499  1.00  0.00           C  
ATOM     54  CEN LEU A   8      -3.979  -2.867   5.410  1.00  0.00           X  
ATOM     55  H   LEU A   8      -1.267  -1.566   7.234  1.00  0.00           H  
ATOM     56  N   LEU A   9      -1.577   1.092   4.963  1.00  0.00           N  
ATOM     57  CA  LEU A   9      -1.440   2.380   4.283  1.00  0.00           C  
ATOM     58  C   LEU A   9      -0.070   2.506   3.602  1.00  0.00           C  
ATOM     59  O   LEU A   9      -0.001   2.924   2.449  1.00  0.00           O  
ATOM     60  CB  LEU A   9      -1.651   3.527   5.279  1.00  0.00           C  
ATOM     61  CEN LEU A   9      -2.829   4.486   5.535  1.00  0.00           X  
ATOM     62  H   LEU A   9      -1.682   1.068   5.968  1.00  0.00           H  
ATOM     63  N   GLU A  10       1.008   2.153   4.307  1.00  0.00           N  
ATOM     64  CA  GLU A  10       2.375   2.225   3.793  1.00  0.00           C  
ATOM     65  C   GLU A  10       2.548   1.344   2.554  1.00  0.00           C  
ATOM     66  O   GLU A  10       3.091   1.821   1.553  1.00  0.00           O  
ATOM     67  CB  GLU A  10       3.376   1.814   4.875  1.00  0.00           C  
ATOM     68  CEN GLU A  10       4.494   2.236   6.089  1.00  0.00           X  
ATOM     69  H   GLU A  10       0.876   1.722   5.211  1.00  0.00           H  
ATOM     70  N   ASP A  11       2.011   0.126   2.584  1.00  0.00           N  
ATOM     71  CA  ASP A  11       2.083  -0.814   1.469  1.00  0.00           C  
ATOM     72  C   ASP A  11       1.353  -0.257   0.239  1.00  0.00           C  
ATOM     73  O   ASP A  11       1.895  -0.193  -0.861  1.00  0.00           O  
ATOM     74  CB  ASP A  11       1.492  -2.168   1.870  1.00  0.00           C  
ATOM     75  CEN ASP A  11       1.787  -3.086   2.198  1.00  0.00           X  
ATOM     76  H   ASP A  11       1.623  -0.213   3.452  1.00  0.00           H  
ATOM     77  N   LEU A  12       0.157   0.299   0.416  1.00  0.00           N  
ATOM     78  CA  LEU A  12      -0.596   0.901  -0.686  1.00  0.00           C  
ATOM     79  C   LEU A  12       0.152   2.078  -1.348  1.00  0.00           C  
ATOM     80  O   LEU A  12       0.267   2.157  -2.576  1.00  0.00           O  
ATOM     81  CB  LEU A  12      -1.967   1.364  -0.178  1.00  0.00           C  
ATOM     82  CEN LEU A  12      -3.385   0.777  -0.313  1.00  0.00           X  
ATOM     83  H   LEU A  12      -0.267   0.231   1.330  1.00  0.00           H  
ATOM     84  N   GLN A  13       0.729   2.971  -0.546  1.00  0.00           N  
ATOM     85  CA  GLN A  13       1.517   4.096  -1.049  1.00  0.00           C  
ATOM     86  C   GLN A  13       2.747   3.647  -1.843  1.00  0.00           C  
ATOM     87  O   GLN A  13       3.047   4.224  -2.893  1.00  0.00           O  
ATOM     88  CB  GLN A  13       1.960   4.987   0.114  1.00  0.00           C  
ATOM     89  CEN GLN A  13       1.615   6.459   0.987  1.00  0.00           X  
ATOM     90  H   GLN A  13       0.688   2.807   0.451  1.00  0.00           H  
ATOM     91  N   GLU A  14       3.492   2.661  -1.360  1.00  0.00           N  
ATOM     92  CA  GLU A  14       4.673   2.159  -2.048  1.00  0.00           C  
ATOM     93  C   GLU A  14       4.289   1.416  -3.344  1.00  0.00           C  
ATOM     94  O   GLU A  14       4.973   1.604  -4.356  1.00  0.00           O  
ATOM     95  CB  GLU A  14       5.472   1.239  -1.122  1.00  0.00           C  
ATOM     96  CEN GLU A  14       6.770   0.994  -0.045  1.00  0.00           X  
ATOM     97  H   GLU A  14       3.208   2.193  -0.512  1.00  0.00           H  
ATOM     98  N   VAL A  15       3.140   0.720  -3.387  1.00  0.00           N  
ATOM     99  CA  VAL A  15       2.654  -0.006  -4.583  1.00  0.00           C  
ATOM    100  C   VAL A  15       2.382   0.983  -5.719  1.00  0.00           C  
ATOM    101  O   VAL A  15       2.871   0.777  -6.832  1.00  0.00           O  
ATOM    102  CB  VAL A  15       1.372  -0.808  -4.293  1.00  0.00           C  
ATOM    103  CEN VAL A  15       1.120  -1.446  -4.224  1.00  0.00           X  
ATOM    104  H   VAL A  15       2.585   0.693  -2.544  1.00  0.00           H  
ATOM    105  N   LEU A  16       1.688   2.098  -5.448  1.00  0.00           N  
ATOM    106  CA  LEU A  16       1.359   3.115  -6.459  1.00  0.00           C  
ATOM    107  C   LEU A  16       2.608   3.796  -7.034  1.00  0.00           C  
ATOM    108  O   LEU A  16       2.733   3.982  -8.245  1.00  0.00           O  
ATOM    109  CB  LEU A  16       0.419   4.166  -5.855  1.00  0.00           C  
ATOM    110  CEN LEU A  16      -1.094   4.417  -5.991  1.00  0.00           X  
ATOM    111  H   LEU A  16       1.333   2.210  -4.507  1.00  0.00           H  
ATOM    112  N   LYS A  17       3.565   4.174  -6.177  1.00  0.00           N  
ATOM    113  CA  LYS A  17       4.795   4.844  -6.626  1.00  0.00           C  
ATOM    114  C   LYS A  17       5.653   3.918  -7.479  1.00  0.00           C  
ATOM    115  O   LYS A  17       6.170   4.358  -8.506  1.00  0.00           O  
ATOM    116  CB  LYS A  17       5.604   5.345  -5.428  1.00  0.00           C  
ATOM    117  CEN LYS A  17       6.228   6.962  -4.215  1.00  0.00           X  
ATOM    118  H   LYS A  17       3.428   3.966  -5.198  1.00  0.00           H  
ATOM    119  N   ASN A  18       5.817   2.662  -7.079  1.00  0.00           N  
ATOM    120  CA  ASN A  18       6.614   1.688  -7.814  1.00  0.00           C  
ATOM    121  C   ASN A  18       6.052   1.421  -9.216  1.00  0.00           C  
ATOM    122  O   ASN A  18       6.812   1.436 -10.184  1.00  0.00           O  
ATOM    123  CB  ASN A  18       6.731   0.387  -7.041  1.00  0.00           C  
ATOM    124  CEN ASN A  18       7.383  -0.054  -6.347  1.00  0.00           X  
ATOM    125  H   ASN A  18       5.378   2.373  -6.214  1.00  0.00           H  
ATOM    126  N   LEU A  19       4.729   1.317  -9.362  1.00  0.00           N  
ATOM    127  CA  LEU A  19       4.069   1.080 -10.647  1.00  0.00           C  
ATOM    128  C   LEU A  19       4.350   2.220 -11.643  1.00  0.00           C  
ATOM    129  O   LEU A  19       4.794   1.978 -12.765  1.00  0.00           O  
ATOM    130  CB  LEU A  19       2.559   0.911 -10.438  1.00  0.00           C  
ATOM    131  CEN LEU A  19       1.636  -0.322 -10.431  1.00  0.00           X  
ATOM    132  H   LEU A  19       4.145   1.385  -8.540  1.00  0.00           H  
ATOM    133  N   HIS A  20       4.217   3.476 -11.209  1.00  0.00           N  
ATOM    134  CA  HIS A  20       4.444   4.638 -12.071  1.00  0.00           C  
ATOM    135  C   HIS A  20       5.837   4.664 -12.716  1.00  0.00           C  
ATOM    136  O   HIS A  20       5.953   4.662 -13.943  1.00  0.00           O  
ATOM    137  CB  HIS A  20       4.227   5.929 -11.274  1.00  0.00           C  
ATOM    138  CEN HIS A  20       3.178   6.859 -11.022  1.00  0.00           X  
ATOM    139  H   HIS A  20       3.840   3.620 -10.281  1.00  0.00           H  
ATOM    140  N   LYS A  21       6.916   4.673 -11.918  1.00  0.00           N  
ATOM    141  CA  LYS A  21       8.250   5.083 -12.401  1.00  0.00           C  
ATOM    142  C   LYS A  21       8.734   4.160 -13.534  1.00  0.00           C  
ATOM    143  O   LYS A  21       9.568   4.580 -14.341  1.00  0.00           O  
ATOM    144  CB  LYS A  21       9.262   5.082 -11.254  1.00  0.00           C  
ATOM    145  CEN LYS A  21      10.414   6.176  -9.856  1.00  0.00           X  
ATOM    146  H   LYS A  21       6.815   4.313 -10.981  1.00  0.00           H  
ATOM    147  N   ASN A  22       8.175   2.953 -13.635  1.00  0.00           N  
ATOM    148  CA  ASN A  22       8.633   1.893 -14.543  1.00  0.00           C  
ATOM    149  C   ASN A  22       7.815   1.755 -15.820  1.00  0.00           C  
ATOM    150  O   ASN A  22       8.132   0.883 -16.633  1.00  0.00           O  
ATOM    151  CB  ASN A  22       8.669   0.555 -13.828  1.00  0.00           C  
ATOM    152  CEN ASN A  22       9.354  -0.021 -13.279  1.00  0.00           X  
ATOM    153  H   ASN A  22       7.415   2.733 -13.008  1.00  0.00           H  
ATOM    154  N   ASP A  23       6.822   2.624 -16.034  1.00  0.00           N  
ATOM    155  CA  ASP A  23       5.841   2.464 -17.114  1.00  0.00           C  
ATOM    156  C   ASP A  23       6.503   2.035 -18.442  1.00  0.00           C  
ATOM    157  O   ASP A  23       6.171   0.999 -19.025  1.00  0.00           O  
ATOM    158  CB  ASP A  23       5.062   3.766 -17.314  1.00  0.00           C  
ATOM    159  CEN ASP A  23       4.181   4.203 -17.045  1.00  0.00           X  
ATOM    160  H   ASP A  23       6.683   3.372 -15.370  1.00  0.00           H  
ATOM    161  N   ARG A  24       7.533   2.775 -18.893  1.00  0.00           N  
ATOM    162  CA  ARG A  24       8.180   2.556 -20.195  1.00  0.00           C  
ATOM    163  C   ARG A  24       8.859   1.202 -20.390  1.00  0.00           C  
ATOM    164  O   ARG A  24       9.074   0.861 -21.553  1.00  0.00           O  
ATOM    165  CB  ARG A  24       9.160   3.678 -20.506  1.00  0.00           C  
ATOM    166  CEN ARG A  24      10.082   5.800 -21.400  1.00  0.00           X  
ATOM    167  H   ARG A  24       7.870   3.509 -18.285  1.00  0.00           H  
ATOM    168  N   SER A  25       9.233   0.455 -19.345  1.00  0.00           N  
ATOM    169  CA  SER A  25      10.000  -0.796 -19.530  1.00  0.00           C  
ATOM    170  C   SER A  25       9.215  -2.049 -19.921  1.00  0.00           C  
ATOM    171  O   SER A  25       9.843  -2.959 -20.444  1.00  0.00           O  
ATOM    172  CB  SER A  25      10.768  -1.085 -18.255  1.00  0.00           C  
ATOM    173  CEN SER A  25      10.876  -1.117 -17.723  1.00  0.00           X  
ATOM    174  H   SER A  25       9.134   0.835 -18.415  1.00  0.00           H  
ATOM    175  N   GLY A  26       7.886  -2.094 -19.777  1.00  0.00           N  
ATOM    176  CA  GLY A  26       7.107  -3.328 -19.951  1.00  0.00           C  
ATOM    177  C   GLY A  26       7.561  -4.514 -19.083  1.00  0.00           C  
ATOM    178  O   GLY A  26       7.906  -4.352 -17.926  1.00  0.00           O  
ATOM    179  CEN GLY A  26       7.107  -3.328 -19.951  1.00  0.00           X  
ATOM    180  H   GLY A  26       7.400  -1.240 -19.541  1.00  0.00           H  
ATOM    181  N   LYS A  27       7.600  -5.701 -19.706  1.00  0.00           N  
ATOM    182  CA  LYS A  27       8.022  -7.036 -19.225  1.00  0.00           C  
ATOM    183  C   LYS A  27       7.955  -7.360 -17.726  1.00  0.00           C  
ATOM    184  O   LYS A  27       6.845  -7.495 -17.227  1.00  0.00           O  
ATOM    185  CB  LYS A  27       9.458  -7.280 -19.691  1.00  0.00           C  
ATOM    186  CEN LYS A  27      10.785  -8.187 -21.066  1.00  0.00           X  
ATOM    187  H   LYS A  27       7.344  -5.672 -20.683  1.00  0.00           H  
ATOM    188  N   ASP A  28       9.064  -7.424 -17.000  1.00  0.00           N  
ATOM    189  CA  ASP A  28       9.017  -7.734 -15.565  1.00  0.00           C  
ATOM    190  C   ASP A  28       8.012  -6.872 -14.792  1.00  0.00           C  
ATOM    191  O   ASP A  28       7.467  -7.335 -13.795  1.00  0.00           O  
ATOM    192  CB  ASP A  28      10.409  -7.573 -14.950  1.00  0.00           C  
ATOM    193  CEN ASP A  28      11.224  -8.129 -14.697  1.00  0.00           X  
ATOM    194  H   ASP A  28       9.946  -7.512 -17.479  1.00  0.00           H  
ATOM    195  N   ASN A  29       7.661  -5.674 -15.279  1.00  0.00           N  
ATOM    196  CA  ASN A  29       6.714  -4.818 -14.555  1.00  0.00           C  
ATOM    197  C   ASN A  29       5.350  -5.493 -14.291  1.00  0.00           C  
ATOM    198  O   ASN A  29       4.620  -5.031 -13.415  1.00  0.00           O  
ATOM    199  CB  ASN A  29       6.505  -3.509 -15.294  1.00  0.00           C  
ATOM    200  CEN ASN A  29       6.919  -2.545 -15.309  1.00  0.00           X  
ATOM    201  H   ASN A  29       8.089  -5.341 -16.133  1.00  0.00           H  
ATOM    202  N   ILE A  30       4.958  -6.562 -15.008  1.00  0.00           N  
ATOM    203  CA  ILE A  30       3.685  -7.259 -14.723  1.00  0.00           C  
ATOM    204  C   ILE A  30       3.778  -7.985 -13.379  1.00  0.00           C  
ATOM    205  O   ILE A  30       2.826  -7.942 -12.609  1.00  0.00           O  
ATOM    206  CB  ILE A  30       3.321  -8.273 -15.823  1.00  0.00           C  
ATOM    207  CEN ILE A  30       2.827  -8.406 -16.786  1.00  0.00           X  
ATOM    208  H   ILE A  30       5.620  -6.990 -15.639  1.00  0.00           H  
ATOM    209  N   HIS A  31       4.937  -8.567 -13.059  1.00  0.00           N  
ATOM    210  CA  HIS A  31       5.108  -9.384 -11.855  1.00  0.00           C  
ATOM    211  C   HIS A  31       5.093  -8.550 -10.568  1.00  0.00           C  
ATOM    212  O   HIS A  31       4.430  -8.929  -9.611  1.00  0.00           O  
ATOM    213  CB  HIS A  31       6.414 -10.181 -11.937  1.00  0.00           C  
ATOM    214  CEN HIS A  31       6.844 -11.478 -12.341  1.00  0.00           X  
ATOM    215  H   HIS A  31       5.744  -8.417 -13.651  1.00  0.00           H  
ATOM    216  N   ASP A  32       5.769  -7.398 -10.564  1.00  0.00           N  
ATOM    217  CA  ASP A  32       5.820  -6.528  -9.384  1.00  0.00           C  
ATOM    218  C   ASP A  32       4.432  -5.989  -9.020  1.00  0.00           C  
ATOM    219  O   ASP A  32       4.005  -6.103  -7.874  1.00  0.00           O  
ATOM    220  CB  ASP A  32       6.787  -5.365  -9.620  1.00  0.00           C  
ATOM    221  CEN ASP A  32       7.749  -5.093  -9.424  1.00  0.00           X  
ATOM    222  H   ASP A  32       6.327  -7.153 -11.366  1.00  0.00           H  
ATOM    223  N   VAL A  33       3.711  -5.432  -9.999  1.00  0.00           N  
ATOM    224  CA  VAL A  33       2.362  -4.877  -9.793  1.00  0.00           C  
ATOM    225  C   VAL A  33       1.387  -5.978  -9.386  1.00  0.00           C  
ATOM    226  O   VAL A  33       0.600  -5.755  -8.473  1.00  0.00           O  
ATOM    227  CB  VAL A  33       1.830  -4.176 -11.057  1.00  0.00           C  
ATOM    228  CEN VAL A  33       1.676  -3.561 -11.327  1.00  0.00           X  
ATOM    229  H   VAL A  33       4.090  -5.455 -10.936  1.00  0.00           H  
ATOM    230  N   ASP A  34       1.455  -7.152 -10.013  1.00  0.00           N  
ATOM    231  CA  ASP A  34       0.610  -8.301  -9.683  1.00  0.00           C  
ATOM    232  C   ASP A  34       0.808  -8.748  -8.231  1.00  0.00           C  
ATOM    233  O   ASP A  34      -0.164  -8.974  -7.512  1.00  0.00           O  
ATOM    234  CB  ASP A  34       0.899  -9.465 -10.634  1.00  0.00           C  
ATOM    235  CEN ASP A  34       0.536  -9.891 -11.485  1.00  0.00           X  
ATOM    236  H   ASP A  34       2.105  -7.260 -10.779  1.00  0.00           H  
ATOM    237  N   ASN A  35       2.053  -8.760  -7.743  1.00  0.00           N  
ATOM    238  CA  ASN A  35       2.367  -9.119  -6.360  1.00  0.00           C  
ATOM    239  C   ASN A  35       1.846  -8.075  -5.361  1.00  0.00           C  
ATOM    240  O   ASN A  35       1.283  -8.415  -4.324  1.00  0.00           O  
ATOM    241  CB  ASN A  35       3.860  -9.321  -6.174  1.00  0.00           C  
ATOM    242  CEN ASN A  35       4.554 -10.107  -6.214  1.00  0.00           X  
ATOM    243  H   ASN A  35       2.815  -8.549  -8.372  1.00  0.00           H  
ATOM    244  N   HIS A  36       2.012  -6.791  -5.675  1.00  0.00           N  
ATOM    245  CA  HIS A  36       1.560  -5.732  -4.785  1.00  0.00           C  
ATOM    246  C   HIS A  36       0.035  -5.712  -4.635  1.00  0.00           C  
ATOM    247  O   HIS A  36      -0.467  -5.609  -3.519  1.00  0.00           O  
ATOM    248  CB  HIS A  36       2.052  -4.371  -5.289  1.00  0.00           C  
ATOM    249  CEN HIS A  36       3.147  -3.487  -5.064  1.00  0.00           X  
ATOM    250  H   HIS A  36       2.446  -6.543  -6.553  1.00  0.00           H  
ATOM    251  N   LEU A  37      -0.702  -5.888  -5.733  1.00  0.00           N  
ATOM    252  CA  LEU A  37      -2.154  -5.789  -5.743  1.00  0.00           C  
ATOM    253  C   LEU A  37      -2.788  -6.852  -4.836  1.00  0.00           C  
ATOM    254  O   LEU A  37      -3.656  -6.503  -4.044  1.00  0.00           O  
ATOM    255  CB  LEU A  37      -2.679  -5.922  -7.178  1.00  0.00           C  
ATOM    256  CEN LEU A  37      -3.215  -4.896  -8.194  1.00  0.00           X  
ATOM    257  H   LEU A  37      -0.239  -6.124  -6.599  1.00  0.00           H  
ATOM    258  N   GLN A  38      -2.317  -8.103  -4.879  1.00  0.00           N  
ATOM    259  CA  GLN A  38      -2.816  -9.183  -4.011  1.00  0.00           C  
ATOM    260  C   GLN A  38      -2.686  -8.830  -2.525  1.00  0.00           C  
ATOM    261  O   GLN A  38      -3.664  -8.955  -1.792  1.00  0.00           O  
ATOM    262  CB  GLN A  38      -2.062 -10.485  -4.293  1.00  0.00           C  
ATOM    263  CEN GLN A  38      -2.139 -12.019  -5.122  1.00  0.00           X  
ATOM    264  H   GLN A  38      -1.575  -8.314  -5.532  1.00  0.00           H  
ATOM    265  N   ASN A  39      -1.534  -8.301  -2.097  1.00  0.00           N  
ATOM    266  CA  ASN A  39      -1.280  -8.028  -0.676  1.00  0.00           C  
ATOM    267  C   ASN A  39      -2.178  -6.894  -0.143  1.00  0.00           C  
ATOM    268  O   ASN A  39      -2.728  -7.009   0.947  1.00  0.00           O  
ATOM    269  CB  ASN A  39       0.181  -7.697  -0.434  1.00  0.00           C  
ATOM    270  CEN ASN A  39       1.065  -8.201  -0.178  1.00  0.00           X  
ATOM    271  H   ASN A  39      -0.790  -8.148  -2.765  1.00  0.00           H  
ATOM    272  N   VAL A  40      -2.399  -5.839  -0.939  1.00  0.00           N  
ATOM    273  CA  VAL A  40      -3.266  -4.705  -0.566  1.00  0.00           C  
ATOM    274  C   VAL A  40      -4.713  -5.171  -0.340  1.00  0.00           C  
ATOM    275  O   VAL A  40      -5.333  -4.782   0.651  1.00  0.00           O  
ATOM    276  CB  VAL A  40      -3.254  -3.602  -1.641  1.00  0.00           C  
ATOM    277  CEN VAL A  40      -3.038  -2.962  -1.777  1.00  0.00           X  
ATOM    278  H   VAL A  40      -1.937  -5.821  -1.839  1.00  0.00           H  
ATOM    279  N   ILE A  41      -5.267  -6.005  -1.233  1.00  0.00           N  
ATOM    280  CA  ILE A  41      -6.637  -6.533  -1.080  1.00  0.00           C  
ATOM    281  C   ILE A  41      -6.741  -7.383   0.188  1.00  0.00           C  
ATOM    282  O   ILE A  41      -7.718  -7.253   0.930  1.00  0.00           O  
ATOM    283  CB  ILE A  41      -7.066  -7.380  -2.292  1.00  0.00           C  
ATOM    284  CEN ILE A  41      -7.509  -7.352  -3.288  1.00  0.00           X  
ATOM    285  H   ILE A  41      -4.704  -6.319  -2.008  1.00  0.00           H  
ATOM    286  N   GLU A  42      -5.757  -8.251   0.430  1.00  0.00           N  
ATOM    287  CA  GLU A  42      -5.725  -9.133   1.598  1.00  0.00           C  
ATOM    288  C   GLU A  42      -5.740  -8.326   2.901  1.00  0.00           C  
ATOM    289  O   GLU A  42      -6.466  -8.677   3.833  1.00  0.00           O  
ATOM    290  CB  GLU A  42      -4.491 -10.037   1.552  1.00  0.00           C  
ATOM    291  CEN GLU A  42      -3.776 -11.543   1.198  1.00  0.00           X  
ATOM    292  H   GLU A  42      -4.976  -8.291  -0.209  1.00  0.00           H  
ATOM    293  N   ASP A  43      -5.046  -7.190   2.942  1.00  0.00           N  
ATOM    294  CA  ASP A  43      -5.033  -6.296   4.098  1.00  0.00           C  
ATOM    295  C   ASP A  43      -6.361  -5.559   4.287  1.00  0.00           C  
ATOM    296  O   ASP A  43      -6.895  -5.512   5.403  1.00  0.00           O  
ATOM    297  CB  ASP A  43      -3.893  -5.283   3.966  1.00  0.00           C  
ATOM    298  CEN ASP A  43      -2.933  -5.138   4.275  1.00  0.00           X  
ATOM    299  H   ASP A  43      -4.409  -6.993   2.182  1.00  0.00           H  
ATOM    300  N   ILE A  44      -6.945  -5.019   3.207  1.00  0.00           N  
ATOM    301  CA  ILE A  44      -8.190  -4.239   3.292  1.00  0.00           C  
ATOM    302  C   ILE A  44      -9.276  -5.122   3.881  1.00  0.00           C  
ATOM    303  O   ILE A  44      -9.946  -4.692   4.814  1.00  0.00           O  
ATOM    304  CB  ILE A  44      -8.647  -3.707   1.921  1.00  0.00           C  
ATOM    305  CEN ILE A  44      -8.557  -2.889   1.206  1.00  0.00           X  
ATOM    306  H   ILE A  44      -6.546  -5.222   2.304  1.00  0.00           H  
ATOM    307  N   HIS A  45      -9.444  -6.350   3.406  1.00  0.00           N  
ATOM    308  CA  HIS A  45     -10.486  -7.254   3.883  1.00  0.00           C  
ATOM    309  C   HIS A  45     -10.434  -7.489   5.396  1.00  0.00           C  
ATOM    310  O   HIS A  45     -11.434  -7.284   6.088  1.00  0.00           O  
ATOM    311  CB  HIS A  45     -10.391  -8.597   3.151  1.00  0.00           C  
ATOM    312  CEN HIS A  45     -10.967  -9.230   2.013  1.00  0.00           X  
ATOM    313  H   HIS A  45      -8.815  -6.678   2.686  1.00  0.00           H  
ATOM    314  N   ASP A  46      -9.266  -7.806   5.940  1.00  0.00           N  
ATOM    315  CA  ASP A  46      -9.077  -8.059   7.364  1.00  0.00           C  
ATOM    316  C   ASP A  46      -9.341  -6.807   8.202  1.00  0.00           C  
ATOM    317  O   ASP A  46      -9.941  -6.877   9.285  1.00  0.00           O  
ATOM    318  CB  ASP A  46      -7.661  -8.577   7.627  1.00  0.00           C  
ATOM    319  CEN ASP A  46      -7.159  -9.453   7.762  1.00  0.00           X  
ATOM    320  H   ASP A  46      -8.473  -7.932   5.326  1.00  0.00           H  
ATOM    321  N   PHE A  47      -8.933  -5.636   7.712  1.00  0.00           N  
ATOM    322  CA  PHE A  47      -9.180  -4.367   8.384  1.00  0.00           C  
ATOM    323  C   PHE A  47     -10.684  -4.095   8.532  1.00  0.00           C  
ATOM    324  O   PHE A  47     -11.135  -3.750   9.625  1.00  0.00           O  
ATOM    325  CB  PHE A  47      -8.508  -3.225   7.620  1.00  0.00           C  
ATOM    326  CEN PHE A  47      -7.168  -2.373   7.692  1.00  0.00           X  
ATOM    327  H   PHE A  47      -8.457  -5.631   6.821  1.00  0.00           H  
ATOM    328  N   MET A  48     -11.466  -4.311   7.473  1.00  0.00           N  
ATOM    329  CA  MET A  48     -12.913  -4.126   7.422  1.00  0.00           C  
ATOM    330  C   MET A  48     -13.608  -5.043   8.420  1.00  0.00           C  
ATOM    331  O   MET A  48     -14.462  -4.595   9.185  1.00  0.00           O  
ATOM    332  CB  MET A  48     -13.433  -4.387   6.010  1.00  0.00           C  
ATOM    333  CEN MET A  48     -14.111  -3.585   4.604  1.00  0.00           X  
ATOM    334  H   MET A  48     -11.014  -4.659   6.638  1.00  0.00           H  
ATOM    335  N   GLN A  49     -13.219  -6.315   8.460  1.00  0.00           N  
ATOM    336  CA  GLN A  49     -13.792  -7.297   9.368  1.00  0.00           C  
ATOM    337  C   GLN A  49     -13.543  -6.910  10.831  1.00  0.00           C  
ATOM    338  O   GLN A  49     -14.473  -6.925  11.640  1.00  0.00           O  
ATOM    339  CB  GLN A  49     -13.207  -8.684   9.088  1.00  0.00           C  
ATOM    340  CEN GLN A  49     -13.499 -10.216   8.305  1.00  0.00           X  
ATOM    341  H   GLN A  49     -12.540  -6.632   7.784  1.00  0.00           H  
ATOM    342  N   ALA A  50     -12.329  -6.468  11.165  1.00  0.00           N  
ATOM    343  CA  ALA A  50     -11.970  -6.045  12.516  1.00  0.00           C  
ATOM    344  C   ALA A  50     -12.760  -4.806  12.973  1.00  0.00           C  
ATOM    345  O   ALA A  50     -13.219  -4.751  14.115  1.00  0.00           O  
ATOM    346  CB  ALA A  50     -10.474  -5.778  12.592  1.00  0.00           C  
ATOM    347  CEN ALA A  50     -10.475  -5.778  12.593  1.00  0.00           X  
ATOM    348  H   ALA A  50     -11.616  -6.454  10.451  1.00  0.00           H  
ATOM    349  N   ALA A  51     -12.953  -3.818  12.096  1.00  0.00           N  
ATOM    350  CA  ALA A  51     -13.732  -2.616  12.377  1.00  0.00           C  
ATOM    351  C   ALA A  51     -15.209  -2.950  12.641  1.00  0.00           C  
ATOM    352  O   ALA A  51     -15.788  -2.444  13.605  1.00  0.00           O  
ATOM    353  CB  ALA A  51     -13.603  -1.629  11.226  1.00  0.00           C  
ATOM    354  CEN ALA A  51     -13.604  -1.629  11.227  1.00  0.00           X  
ATOM    355  H   ALA A  51     -12.531  -3.900  11.184  1.00  0.00           H  
ATOM    356  N   ALA A  52     -15.798  -3.847  11.848  1.00  0.00           N  
ATOM    357  CA  ALA A  52     -17.194  -4.260  11.961  1.00  0.00           C  
ATOM    358  C   ALA A  52     -17.448  -5.011  13.275  1.00  0.00           C  
ATOM    359  O   ALA A  52     -18.426  -4.725  13.965  1.00  0.00           O  
ATOM    360  CB  ALA A  52     -17.586  -5.119  10.768  1.00  0.00           C  
ATOM    361  CEN ALA A  52     -17.586  -5.119  10.769  1.00  0.00           X  
ATOM    362  H   ALA A  52     -15.252  -4.262  11.111  1.00  0.00           H  
ATOM    363  N   ALA A  53     -16.541  -5.902  13.683  1.00  0.00           N  
ATOM    364  CA  ALA A  53     -16.660  -6.646  14.932  1.00  0.00           C  
ATOM    365  C   ALA A  53     -16.491  -5.720  16.147  1.00  0.00           C  
ATOM    366  O   ALA A  53     -17.293  -5.768  17.075  1.00  0.00           O  
ATOM    367  CB  ALA A  53     -15.641  -7.776  14.970  1.00  0.00           C  
ATOM    368  CEN ALA A  53     -15.641  -7.775  14.970  1.00  0.00           X  
ATOM    369  H   ALA A  53     -15.742  -6.088  13.095  1.00  0.00           H  
ATOM    370  N   ALA A  54     -15.518  -4.804  16.125  1.00  0.00           N  
ATOM    371  CA  ALA A  54     -15.267  -3.879  17.231  1.00  0.00           C  
ATOM    372  C   ALA A  54     -16.422  -2.884  17.464  1.00  0.00           C  
ATOM    373  O   ALA A  54     -16.759  -2.584  18.615  1.00  0.00           O  
ATOM    374  CB  ALA A  54     -13.967  -3.127  16.983  1.00  0.00           C  
ATOM    375  CEN ALA A  54     -13.968  -3.127  16.983  1.00  0.00           X  
ATOM    376  H   ALA A  54     -14.903  -4.777  15.325  1.00  0.00           H  
ATOM    377  N   ALA A  55     -17.045  -2.380  16.397  1.00  0.00           N  
ATOM    378  CA  ALA A  55     -18.226  -1.524  16.462  1.00  0.00           C  
ATOM    379  C   ALA A  55     -19.453  -2.294  16.976  1.00  0.00           C  
ATOM    380  O   ALA A  55     -20.016  -1.923  18.010  1.00  0.00           O  
ATOM    381  CB  ALA A  55     -18.508  -0.917  15.095  1.00  0.00           C  
ATOM    382  CEN ALA A  55     -18.509  -0.918  15.096  1.00  0.00           X  
ATOM    383  H   ALA A  55     -16.675  -2.601  15.482  1.00  0.00           H  
ATOM    384  N   ASN A  56     -19.825  -3.403  16.330  1.00  0.00           N  
ATOM    385  CA  ASN A  56     -20.966  -4.241  16.711  1.00  0.00           C  
ATOM    386  C   ASN A  56     -20.895  -4.723  18.163  1.00  0.00           C  
ATOM    387  O   ASN A  56     -21.920  -4.736  18.839  1.00  0.00           O  
ATOM    388  CB  ASN A  56     -21.098  -5.433  15.781  1.00  0.00           C  
ATOM    389  CEN ASN A  56     -21.598  -5.679  14.891  1.00  0.00           X  
ATOM    390  H   ASN A  56     -19.315  -3.658  15.497  1.00  0.00           H  
ATOM    391  N   CYS A  57     -19.702  -4.975  18.711  1.00  0.00           N  
ATOM    392  CA  CYS A  57     -19.535  -5.397  20.104  1.00  0.00           C  
ATOM    393  C   CYS A  57     -20.265  -4.467  21.092  1.00  0.00           C  
ATOM    394  O   CYS A  57     -20.653  -4.911  22.168  1.00  0.00           O  
ATOM    395  CB  CYS A  57     -18.021  -5.299  20.295  1.00  0.00           C  
ATOM    396  CEN CYS A  57     -17.319  -6.042  20.385  1.00  0.00           X  
ATOM    397  H   CYS A  57     -18.882  -4.943  18.119  1.00  0.00           H  
ATOM    398  N   ARG A  58     -20.524  -3.191  20.746  1.00  0.00           N  
ATOM    399  CA  ARG A  58     -21.201  -2.249  21.658  1.00  0.00           C  
ATOM    400  C   ARG A  58     -22.623  -2.664  22.040  1.00  0.00           C  
ATOM    401  O   ARG A  58     -23.148  -2.111  23.001  1.00  0.00           O  
ATOM    402  CB  ARG A  58     -21.191  -0.832  21.103  1.00  0.00           C  
ATOM    403  CEN ARG A  58     -20.500   1.513  20.686  1.00  0.00           X  
ATOM    404  H   ARG A  58     -20.341  -2.906  19.793  1.00  0.00           H  
ATOM    405  N   LYS A  59     -23.249  -3.607  21.326  1.00  0.00           N  
ATOM    406  CA  LYS A  59     -24.654  -4.009  21.539  1.00  0.00           C  
ATOM    407  C   LYS A  59     -24.933  -4.526  22.959  1.00  0.00           C  
ATOM    408  O   LYS A  59     -26.069  -4.438  23.411  1.00  0.00           O  
ATOM    409  CB  LYS A  59     -25.051  -5.079  20.520  1.00  0.00           C  
ATOM    410  CEN LYS A  59     -26.067  -5.591  18.737  1.00  0.00           X  
ATOM    411  H   LYS A  59     -22.708  -4.132  20.655  1.00  0.00           H  
ATOM    412  N   GLY A  60     -23.914  -5.010  23.680  1.00  0.00           N  
ATOM    413  CA  GLY A  60     -24.037  -5.671  24.986  1.00  0.00           C  
ATOM    414  C   GLY A  60     -24.367  -4.764  26.172  1.00  0.00           C  
ATOM    415  O   GLY A  60     -24.583  -5.276  27.263  1.00  0.00           O  
ATOM    416  CEN GLY A  60     -24.037  -5.671  24.986  1.00  0.00           X  
ATOM    417  H   GLY A  60     -23.001  -5.015  23.248  1.00  0.00           H  
ATOM    418  N   SER A  61     -24.399  -3.439  25.999  1.00  0.00           N  
ATOM    419  CA  SER A  61     -24.656  -2.510  27.106  1.00  0.00           C  
ATOM    420  C   SER A  61     -25.994  -1.768  26.918  1.00  0.00           C  
ATOM    421  O   SER A  61     -26.035  -0.560  27.151  1.00  0.00           O  
ATOM    422  CB  SER A  61     -23.514  -1.520  27.227  1.00  0.00           C  
ATOM    423  CEN SER A  61     -23.111  -1.189  27.074  1.00  0.00           X  
ATOM    424  H   SER A  61     -24.350  -3.073  25.059  1.00  0.00           H  
ATOM    425  N   PRO A  62     -27.106  -2.428  26.528  1.00  0.00           N  
ATOM    426  CA  PRO A  62     -28.369  -1.730  26.367  1.00  0.00           C  
ATOM    427  C   PRO A  62     -28.817  -1.226  27.745  1.00  0.00           C  
ATOM    428  O   PRO A  62     -28.470  -1.807  28.763  1.00  0.00           O  
ATOM    429  CB  PRO A  62     -29.323  -2.780  25.774  1.00  0.00           C  
ATOM    430  CEN PRO A  62     -27.910  -3.861  25.907  1.00  0.00           X  
ATOM    431  N   GLY A  63     -29.553  -0.116  27.752  1.00  0.00           N  
ATOM    432  CA  GLY A  63     -30.148   0.493  28.949  1.00  0.00           C  
ATOM    433  C   GLY A  63     -29.353   1.571  29.694  1.00  0.00           C  
ATOM    434  O   GLY A  63     -28.138   1.677  29.593  1.00  0.00           O  
ATOM    435  CEN GLY A  63     -30.148   0.494  28.949  1.00  0.00           X  
ATOM    436  H   GLY A  63     -29.995   0.116  26.876  1.00  0.00           H  
ATOM    437  N   SER A  64     -30.040   2.276  30.591  1.00  0.00           N  
ATOM    438  CA  SER A  64     -29.461   3.365  31.378  1.00  0.00           C  
ATOM    439  C   SER A  64     -29.400   3.035  32.883  1.00  0.00           C  
ATOM    440  O   SER A  64     -30.367   2.480  33.408  1.00  0.00           O  
ATOM    441  CB  SER A  64     -30.257   4.635  31.150  1.00  0.00           C  
ATOM    442  CEN SER A  64     -30.687   4.957  31.063  1.00  0.00           X  
ATOM    443  H   SER A  64     -30.915   1.894  30.927  1.00  0.00           H  
ATOM    444  N   PRO A  65     -28.347   3.447  33.616  1.00  0.00           N  
ATOM    445  CA  PRO A  65     -28.249   3.169  35.042  1.00  0.00           C  
ATOM    446  C   PRO A  65     -29.086   4.212  35.791  1.00  0.00           C  
ATOM    447  O   PRO A  65     -28.565   5.125  36.430  1.00  0.00           O  
ATOM    448  CB  PRO A  65     -26.748   3.268  35.360  1.00  0.00           C  
ATOM    449  CEN PRO A  65     -26.602   3.670  33.627  1.00  0.00           X  
ATOM    450  N   ALA A  66     -30.404   4.108  35.671  1.00  0.00           N  
ATOM    451  CA  ALA A  66     -31.339   5.031  36.291  1.00  0.00           C  
ATOM    452  C   ALA A  66     -31.223   4.888  37.813  1.00  0.00           C  
ATOM    453  O   ALA A  66     -31.033   3.787  38.316  1.00  0.00           O  
ATOM    454  CB  ALA A  66     -32.760   4.769  35.814  1.00  0.00           C  
ATOM    455  CEN ALA A  66     -32.759   4.769  35.815  1.00  0.00           X  
ATOM    456  H   ALA A  66     -30.780   3.273  35.244  1.00  0.00           H  
ATOM    457  N   GLY A  67     -31.389   5.997  38.535  1.00  0.00           N  
ATOM    458  CA  GLY A  67     -31.380   6.001  40.000  1.00  0.00           C  
ATOM    459  C   GLY A  67     -30.252   6.795  40.663  1.00  0.00           C  
ATOM    460  O   GLY A  67     -29.263   7.126  40.035  1.00  0.00           O  
ATOM    461  CEN GLY A  67     -31.380   6.001  40.000  1.00  0.00           X  
ATOM    462  H   GLY A  67     -31.718   6.823  38.056  1.00  0.00           H  
ATOM    463  N   SER A  68     -30.433   7.025  41.964  1.00  0.00           N  
ATOM    464  CA  SER A  68     -29.563   7.747  42.908  1.00  0.00           C  
ATOM    465  C   SER A  68     -29.190   9.226  42.659  1.00  0.00           C  
ATOM    466  O   SER A  68     -28.043   9.615  42.869  1.00  0.00           O  
ATOM    467  CB  SER A  68     -28.279   6.950  43.033  1.00  0.00           C  
ATOM    468  CEN SER A  68     -27.853   6.646  42.885  1.00  0.00           X  
ATOM    469  H   SER A  68     -30.950   6.296  42.433  1.00  0.00           H  
ATOM    470  N   PRO A  69     -30.171  10.115  42.393  1.00  0.00           N  
ATOM    471  CA  PRO A  69     -29.901  11.530  42.173  1.00  0.00           C  
ATOM    472  C   PRO A  69     -29.457  12.194  43.483  1.00  0.00           C  
ATOM    473  O   PRO A  69     -29.953  11.857  44.559  1.00  0.00           O  
ATOM    474  CB  PRO A  69     -31.233  12.093  41.650  1.00  0.00           C  
ATOM    475  CEN PRO A  69     -31.816  10.424  41.899  1.00  0.00           X  
ATOM    476  N   THR A  70     -28.558  13.169  43.396  1.00  0.00           N  
ATOM    477  CA  THR A  70     -28.089  13.930  44.566  1.00  0.00           C  
ATOM    478  C   THR A  70     -28.238  15.421  44.273  1.00  0.00           C  
ATOM    479  O   THR A  70     -28.523  15.824  43.149  1.00  0.00           O  
ATOM    480  CB  THR A  70     -26.623  13.619  44.919  1.00  0.00           C  
ATOM    481  CEN THR A  70     -26.200  13.249  45.081  1.00  0.00           X  
ATOM    482  H   THR A  70     -28.374  13.581  42.493  1.00  0.00           H  
ATOM    483  N   SER A  71     -28.172  16.203  45.349  1.00  0.00           N  
ATOM    484  CA  SER A  71     -28.225  17.664  45.405  1.00  0.00           C  
ATOM    485  C   SER A  71     -27.384  18.298  46.518  1.00  0.00           C  
ATOM    486  O   SER A  71     -27.173  17.686  47.556  1.00  0.00           O  
ATOM    487  CB  SER A  71     -29.670  18.100  45.551  1.00  0.00           C  
ATOM    488  CEN SER A  71     -30.189  18.093  45.714  1.00  0.00           X  
ATOM    489  H   SER A  71     -28.155  15.749  46.250  1.00  0.00           H  
ATOM    490  N   THR A  72     -27.019  19.559  46.261  1.00  0.00           N  
ATOM    491  CA  THR A  72     -26.295  20.502  47.142  1.00  0.00           C  
ATOM    492  C   THR A  72     -25.184  19.978  48.061  1.00  0.00           C  
ATOM    493  O   THR A  72     -25.480  19.366  49.075  1.00  0.00           O  
ATOM    494  CB  THR A  72     -27.305  21.236  48.043  1.00  0.00           C  
ATOM    495  CEN THR A  72     -27.781  21.566  48.119  1.00  0.00           X  
ATOM    496  H   THR A  72     -27.690  20.055  45.694  1.00  0.00           H  
ATOM    497  N   GLU A  73     -23.937  20.359  47.757  1.00  0.00           N  
ATOM    498  CA  GLU A  73     -22.683  20.003  48.476  1.00  0.00           C  
ATOM    499  C   GLU A  73     -22.021  21.312  48.974  1.00  0.00           C  
ATOM    500  O   GLU A  73     -22.502  22.405  48.688  1.00  0.00           O  
ATOM    501  CB  GLU A  73     -21.725  19.219  47.575  1.00  0.00           C  
ATOM    502  CEN GLU A  73     -21.047  17.738  47.076  1.00  0.00           X  
ATOM    503  H   GLU A  73     -23.854  21.232  47.250  1.00  0.00           H  
ATOM    504  N   GLU A  74     -21.211  21.246  50.039  1.00  0.00           N  
ATOM    505  CA  GLU A  74     -20.384  22.319  50.647  1.00  0.00           C  
ATOM    506  C   GLU A  74     -21.030  23.722  50.725  1.00  0.00           C  
ATOM    507  O   GLU A  74     -22.109  23.971  50.197  1.00  0.00           O  
ATOM    508  CB  GLU A  74     -19.064  22.427  49.880  1.00  0.00           C  
ATOM    509  CEN GLU A  74     -17.412  22.041  49.722  1.00  0.00           X  
ATOM    510  H   GLU A  74     -21.729  20.784  50.775  1.00  0.00           H  
ATOM    511  N   GLY A  75     -20.317  24.674  51.356  1.00  0.00           N  
ATOM    512  CA  GLY A  75     -20.765  26.067  51.517  1.00  0.00           C  
ATOM    513  C   GLY A  75     -19.645  27.124  51.571  1.00  0.00           C  
ATOM    514  O   GLY A  75     -19.838  28.201  52.123  1.00  0.00           O  
ATOM    515  CEN GLY A  75     -20.766  26.068  51.517  1.00  0.00           X  
ATOM    516  H   GLY A  75     -19.407  24.431  51.719  1.00  0.00           H  
ATOM    517  N   THR A  76     -18.477  26.776  51.029  1.00  0.00           N  
ATOM    518  CA  THR A  76     -17.180  27.483  50.898  1.00  0.00           C  
ATOM    519  C   THR A  76     -16.971  28.556  49.797  1.00  0.00           C  
ATOM    520  O   THR A  76     -17.267  28.333  48.628  1.00  0.00           O  
ATOM    521  CB  THR A  76     -16.064  26.438  50.714  1.00  0.00           C  
ATOM    522  CEN THR A  76     -15.772  25.962  50.886  1.00  0.00           X  
ATOM    523  H   THR A  76     -18.523  25.979  50.410  1.00  0.00           H  
ATOM    524  N   SER A  77     -16.347  29.662  50.240  1.00  0.00           N  
ATOM    525  CA  SER A  77     -15.897  30.926  49.594  1.00  0.00           C  
ATOM    526  C   SER A  77     -14.848  30.969  48.465  1.00  0.00           C  
ATOM    527  O   SER A  77     -13.808  30.346  48.601  1.00  0.00           O  
ATOM    528  CB  SER A  77     -15.395  31.831  50.703  1.00  0.00           C  
ATOM    529  CEN SER A  77     -15.144  31.982  51.161  1.00  0.00           X  
ATOM    530  H   SER A  77     -15.739  29.444  51.018  1.00  0.00           H  
ATOM    531  N   GLU A  78     -15.014  31.893  47.494  1.00  0.00           N  
ATOM    532  CA  GLU A  78     -14.065  32.114  46.369  1.00  0.00           C  
ATOM    533  C   GLU A  78     -13.455  33.545  46.373  1.00  0.00           C  
ATOM    534  O   GLU A  78     -14.147  34.541  46.559  1.00  0.00           O  
ATOM    535  CB  GLU A  78     -14.765  31.853  45.033  1.00  0.00           C  
ATOM    536  CEN GLU A  78     -15.105  30.821  43.721  1.00  0.00           X  
ATOM    537  H   GLU A  78     -15.551  32.713  47.733  1.00  0.00           H  
ATOM    538  N   SER A  79     -12.130  33.619  46.223  1.00  0.00           N  
ATOM    539  CA  SER A  79     -11.245  34.797  46.139  1.00  0.00           C  
ATOM    540  C   SER A  79      -9.882  34.561  45.467  1.00  0.00           C  
ATOM    541  O   SER A  79      -9.279  33.522  45.716  1.00  0.00           O  
ATOM    542  CB  SER A  79     -11.024  35.345  47.535  1.00  0.00           C  
ATOM    543  CEN SER A  79     -10.948  35.348  48.073  1.00  0.00           X  
ATOM    544  H   SER A  79     -11.642  32.737  46.203  1.00  0.00           H  
ATOM    545  N   ALA A  80      -9.295  35.587  44.820  1.00  0.00           N  
ATOM    546  CA  ALA A  80      -7.953  35.503  44.215  1.00  0.00           C  
ATOM    547  C   ALA A  80      -7.080  36.760  44.478  1.00  0.00           C  
ATOM    548  O   ALA A  80      -7.594  37.856  44.663  1.00  0.00           O  
ATOM    549  CB  ALA A  80      -8.083  35.258  42.719  1.00  0.00           C  
ATOM    550  CEN ALA A  80      -8.083  35.258  42.720  1.00  0.00           X  
ATOM    551  H   ALA A  80      -9.697  36.509  44.914  1.00  0.00           H  
ATOM    552  N   THR A  81      -5.758  36.531  44.496  1.00  0.00           N  
ATOM    553  CA  THR A  81      -4.589  37.443  44.665  1.00  0.00           C  
ATOM    554  C   THR A  81      -4.268  38.615  43.701  1.00  0.00           C  
ATOM    555  O   THR A  81      -4.108  38.400  42.504  1.00  0.00           O  
ATOM    556  CB  THR A  81      -3.314  36.579  44.710  1.00  0.00           C  
ATOM    557  CEN THR A  81      -2.999  36.139  44.930  1.00  0.00           X  
ATOM    558  H   THR A  81      -5.512  35.749  43.903  1.00  0.00           H  
ATOM    559  N   PRO A  82      -4.000  39.837  44.236  1.00  0.00           N  
ATOM    560  CA  PRO A  82      -3.651  41.034  43.468  1.00  0.00           C  
ATOM    561  C   PRO A  82      -2.264  40.930  42.802  1.00  0.00           C  
ATOM    562  O   PRO A  82      -1.295  40.513  43.438  1.00  0.00           O  
ATOM    563  CB  PRO A  82      -3.704  42.161  44.513  1.00  0.00           C  
ATOM    564  CEN PRO A  82      -4.048  40.829  45.651  1.00  0.00           X  
ATOM    565  N   GLU A  83      -2.140  41.381  41.550  1.00  0.00           N  
ATOM    566  CA  GLU A  83      -0.866  41.403  40.818  1.00  0.00           C  
ATOM    567  C   GLU A  83      -0.370  42.842  40.612  1.00  0.00           C  
ATOM    568  O   GLU A  83      -1.143  43.792  40.515  1.00  0.00           O  
ATOM    569  CB  GLU A  83      -1.013  40.699  39.467  1.00  0.00           C  
ATOM    570  CEN GLU A  83      -0.808  39.315  38.493  1.00  0.00           X  
ATOM    571  H   GLU A  83      -2.929  41.834  41.111  1.00  0.00           H  
ATOM    572  N   SER A  84       0.957  42.976  40.545  1.00  0.00           N  
ATOM    573  CA  SER A  84       1.688  44.225  40.319  1.00  0.00           C  
ATOM    574  C   SER A  84       1.430  44.721  38.895  1.00  0.00           C  
ATOM    575  O   SER A  84       1.406  43.916  37.968  1.00  0.00           O  
ATOM    576  CB  SER A  84       3.172  44.025  40.559  1.00  0.00           C  
ATOM    577  CEN SER A  84       3.656  43.776  40.570  1.00  0.00           X  
ATOM    578  H   SER A  84       1.486  42.127  40.408  1.00  0.00           H  
ATOM    579  N   GLY A  85       1.308  46.037  38.711  1.00  0.00           N  
ATOM    580  CA  GLY A  85       1.145  46.688  37.410  1.00  0.00           C  
ATOM    581  C   GLY A  85       2.275  47.705  37.147  1.00  0.00           C  
ATOM    582  O   GLY A  85       3.090  47.905  38.044  1.00  0.00           O  
ATOM    583  CEN GLY A  85       1.145  46.689  37.409  1.00  0.00           X  
ATOM    584  H   GLY A  85       1.418  46.643  39.511  1.00  0.00           H  
ATOM    585  N   PRO A  86       2.355  48.333  35.954  1.00  0.00           N  
ATOM    586  CA  PRO A  86       3.372  49.326  35.596  1.00  0.00           C  
ATOM    587  C   PRO A  86       3.183  50.686  36.306  1.00  0.00           C  
ATOM    588  O   PRO A  86       2.073  51.028  36.705  1.00  0.00           O  
ATOM    589  CB  PRO A  86       3.222  49.453  34.070  1.00  0.00           C  
ATOM    590  CEN PRO A  86       1.860  48.322  34.303  1.00  0.00           X  
ATOM    591  N   GLY A  87       4.241  51.508  36.352  1.00  0.00           N  
ATOM    592  CA  GLY A  87       4.171  52.887  36.876  1.00  0.00           C  
ATOM    593  C   GLY A  87       5.016  53.132  38.133  1.00  0.00           C  
ATOM    594  O   GLY A  87       5.428  52.180  38.778  1.00  0.00           O  
ATOM    595  CEN GLY A  87       4.171  52.888  36.876  1.00  0.00           X  
ATOM    596  H   GLY A  87       5.078  51.235  35.857  1.00  0.00           H  
ATOM    597  N   THR A  88       5.428  54.377  38.410  1.00  0.00           N  
ATOM    598  CA  THR A  88       6.258  54.805  39.574  1.00  0.00           C  
ATOM    599  C   THR A  88       7.629  54.109  39.639  1.00  0.00           C  
ATOM    600  O   THR A  88       7.718  52.902  39.463  1.00  0.00           O  
ATOM    601  CB  THR A  88       5.525  54.546  40.904  1.00  0.00           C  
ATOM    602  CEN THR A  88       5.072  54.624  41.264  1.00  0.00           X  
ATOM    603  H   THR A  88       5.795  54.795  37.566  1.00  0.00           H  
ATOM    604  N   SER A  89       8.723  54.869  39.736  1.00  0.00           N  
ATOM    605  CA  SER A  89       8.798  56.348  39.827  1.00  0.00           C  
ATOM    606  C   SER A  89       8.443  56.890  41.210  1.00  0.00           C  
ATOM    607  O   SER A  89       7.975  58.015  41.342  1.00  0.00           O  
ATOM    608  CB  SER A  89       7.886  56.974  38.789  1.00  0.00           C  
ATOM    609  CEN SER A  89       7.454  57.039  38.466  1.00  0.00           X  
ATOM    610  H   SER A  89       9.355  54.448  40.403  1.00  0.00           H  
ATOM    611  N   THR A  90       8.790  56.148  42.262  1.00  0.00           N  
ATOM    612  CA  THR A  90       8.635  56.615  43.649  1.00  0.00           C  
ATOM    613  C   THR A  90      10.014  56.606  44.307  1.00  0.00           C  
ATOM    614  O   THR A  90      10.910  55.874  43.892  1.00  0.00           O  
ATOM    615  CB  THR A  90       7.665  55.739  44.463  1.00  0.00           C  
ATOM    616  CEN THR A  90       7.135  55.511  44.559  1.00  0.00           X  
ATOM    617  H   THR A  90       9.503  55.443  42.140  1.00  0.00           H  
ATOM    618  N   GLU A  91      10.168  57.528  45.249  1.00  0.00           N  
ATOM    619  CA  GLU A  91      11.306  57.787  46.134  1.00  0.00           C  
ATOM    620  C   GLU A  91      10.957  57.594  47.637  1.00  0.00           C  
ATOM    621  O   GLU A  91       9.786  57.720  48.006  1.00  0.00           O  
ATOM    622  CB  GLU A  91      11.831  59.204  45.895  1.00  0.00           C  
ATOM    623  CEN GLU A  91      12.944  60.261  45.154  1.00  0.00           X  
ATOM    624  H   GLU A  91       9.390  58.151  45.399  1.00  0.00           H  
ATOM    625  N   PRO A  92      11.938  57.238  48.496  1.00  0.00           N  
ATOM    626  CA  PRO A  92      11.786  57.096  49.944  1.00  0.00           C  
ATOM    627  C   PRO A  92      11.585  58.436  50.668  1.00  0.00           C  
ATOM    628  O   PRO A  92      12.144  59.466  50.303  1.00  0.00           O  
ATOM    629  CB  PRO A  92      13.091  56.405  50.374  1.00  0.00           C  
ATOM    630  CEN PRO A  92      13.523  56.572  48.651  1.00  0.00           X  
ATOM    631  N   SER A  93      10.813  58.419  51.754  1.00  0.00           N  
ATOM    632  CA  SER A  93      10.599  59.606  52.589  1.00  0.00           C  
ATOM    633  C   SER A  93      10.523  59.219  54.060  1.00  0.00           C  
ATOM    634  O   SER A  93      10.023  58.161  54.428  1.00  0.00           O  
ATOM    635  CB  SER A  93       9.335  60.329  52.168  1.00  0.00           C  
ATOM    636  CEN SER A  93       8.828  60.402  51.983  1.00  0.00           X  
ATOM    637  H   SER A  93      10.505  57.531  52.121  1.00  0.00           H  
ATOM    638  N   GLU A  94      11.057  60.127  54.877  1.00  0.00           N  
ATOM    639  CA  GLU A  94      11.089  60.070  56.333  1.00  0.00           C  
ATOM    640  C   GLU A  94       9.677  60.290  56.900  1.00  0.00           C  
ATOM    641  O   GLU A  94       8.862  61.000  56.310  1.00  0.00           O  
ATOM    642  CB  GLU A  94      12.062  61.110  56.891  1.00  0.00           C  
ATOM    643  CEN GLU A  94      13.593  61.511  57.522  1.00  0.00           X  
ATOM    644  H   GLU A  94      11.235  61.039  54.486  1.00  0.00           H  
ATOM    645  N   GLY A  95       9.374  59.699  58.060  1.00  0.00           N  
ATOM    646  CA  GLY A  95       8.076  59.869  58.715  1.00  0.00           C  
ATOM    647  C   GLY A  95       8.053  60.934  59.809  1.00  0.00           C  
ATOM    648  O   GLY A  95       7.007  61.252  60.348  1.00  0.00           O  
ATOM    649  CEN GLY A  95       8.076  59.869  58.715  1.00  0.00           X  
ATOM    650  H   GLY A  95      10.024  59.024  58.438  1.00  0.00           H  
ATOM    651  N   SER A  96       9.245  61.444  60.130  1.00  0.00           N  
ATOM    652  CA  SER A  96       9.561  62.472  61.140  1.00  0.00           C  
ATOM    653  C   SER A  96       8.992  62.419  62.579  1.00  0.00           C  
ATOM    654  O   SER A  96       9.269  63.274  63.410  1.00  0.00           O  
ATOM    655  CB  SER A  96       9.173  63.808  60.538  1.00  0.00           C  
ATOM    656  CEN SER A  96       8.882  64.175  60.261  1.00  0.00           X  
ATOM    657  H   SER A  96       9.869  61.482  59.337  1.00  0.00           H  
ATOM    658  N   ALA A  97       8.465  61.224  62.885  1.00  0.00           N  
ATOM    659  CA  ALA A  97       7.872  60.798  64.168  1.00  0.00           C  
ATOM    660  C   ALA A  97       7.152  61.810  65.108  1.00  0.00           C  
ATOM    661  O   ALA A  97       6.864  62.943  64.733  1.00  0.00           O  
ATOM    662  CB  ALA A  97       8.977  60.116  64.963  1.00  0.00           C  
ATOM    663  CEN ALA A  97       8.976  60.116  64.963  1.00  0.00           X  
ATOM    664  H   ALA A  97       8.850  60.462  62.343  1.00  0.00           H  
ATOM    665  N   PRO A  98       6.857  61.391  66.364  1.00  0.00           N  
ATOM    666  CA  PRO A  98       6.189  62.205  67.379  1.00  0.00           C  
ATOM    667  C   PRO A  98       7.130  63.190  68.088  1.00  0.00           C  
ATOM    668  O   PRO A  98       8.323  62.935  68.249  1.00  0.00           O  
ATOM    669  CB  PRO A  98       5.617  61.162  68.354  1.00  0.00           C  
ATOM    670  CEN PRO A  98       6.455  59.994  67.295  1.00  0.00           X  
ATOM    671  N   GLY A  99       6.563  64.295  68.583  1.00  0.00           N  
ATOM    672  CA  GLY A  99       7.255  65.298  69.390  1.00  0.00           C  
ATOM    673  C   GLY A  99       7.454  64.853  70.844  1.00  0.00           C  
ATOM    674  O   GLY A  99       6.776  63.964  71.345  1.00  0.00           O  
ATOM    675  CEN GLY A  99       7.256  65.298  69.390  1.00  0.00           X  
ATOM    676  H   GLY A  99       5.572  64.428  68.429  1.00  0.00           H  
ATOM    677  N   SER A 100       8.377  65.507  71.534  1.00  0.00           N  
ATOM    678  CA  SER A 100       8.757  65.343  72.950  1.00  0.00           C  
ATOM    679  C   SER A 100       9.532  66.624  73.322  1.00  0.00           C  
ATOM    680  O   SER A 100       9.805  67.394  72.397  1.00  0.00           O  
ATOM    681  CB  SER A 100       9.594  64.096  73.165  1.00  0.00           C  
ATOM    682  CEN SER A 100       9.951  63.700  73.060  1.00  0.00           X  
ATOM    683  H   SER A 100       8.722  66.359  71.121  1.00  0.00           H  
ATOM    684  N   PRO A 101       9.954  66.908  74.576  1.00  0.00           N  
ATOM    685  CA  PRO A 101       9.766  66.184  75.843  1.00  0.00           C  
ATOM    686  C   PRO A 101       8.829  66.932  76.846  1.00  0.00           C  
ATOM    687  O   PRO A 101       8.037  67.786  76.460  1.00  0.00           O  
ATOM    688  CB  PRO A 101      11.198  66.046  76.386  1.00  0.00           C  
ATOM    689  CEN PRO A 101      11.629  67.025  74.957  1.00  0.00           X  
ATOM    690  N   ALA A 102       9.036  66.669  78.146  1.00  0.00           N  
ATOM    691  CA  ALA A 102       8.401  67.295  79.320  1.00  0.00           C  
ATOM    692  C   ALA A 102       6.904  67.021  79.581  1.00  0.00           C  
ATOM    693  O   ALA A 102       6.070  67.919  79.642  1.00  0.00           O  
ATOM    694  CB  ALA A 102       8.613  68.799  79.229  1.00  0.00           C  
ATOM    695  CEN ALA A 102       8.612  68.798  79.229  1.00  0.00           X  
ATOM    696  H   ALA A 102       9.883  66.151  78.345  1.00  0.00           H  
ATOM    697  N   GLY A 103       6.615  65.754  79.894  1.00  0.00           N  
ATOM    698  CA  GLY A 103       5.298  65.234  80.261  1.00  0.00           C  
ATOM    699  C   GLY A 103       5.473  64.124  81.306  1.00  0.00           C  
ATOM    700  O   GLY A 103       6.478  63.421  81.292  1.00  0.00           O  
ATOM    701  CEN GLY A 103       5.297  65.234  80.261  1.00  0.00           X  
ATOM    702  H   GLY A 103       7.385  65.121  80.066  1.00  0.00           H  
ATOM    703  N   SER A 104       4.551  64.068  82.263  1.00  0.00           N  
ATOM    704  CA  SER A 104       4.440  63.118  83.388  1.00  0.00           C  
ATOM    705  C   SER A 104       3.686  61.806  83.051  1.00  0.00           C  
ATOM    706  O   SER A 104       2.762  61.831  82.242  1.00  0.00           O  
ATOM    707  CB  SER A 104       3.764  63.811  84.555  1.00  0.00           C  
ATOM    708  CEN SER A 104       3.421  64.138  84.822  1.00  0.00           X  
ATOM    709  H   SER A 104       3.868  64.811  82.262  1.00  0.00           H  
ATOM    710  N   PRO A 105       4.080  60.657  83.655  1.00  0.00           N  
ATOM    711  CA  PRO A 105       3.411  59.356  83.538  1.00  0.00           C  
ATOM    712  C   PRO A 105       2.182  59.192  84.450  1.00  0.00           C  
ATOM    713  O   PRO A 105       2.147  59.750  85.547  1.00  0.00           O  
ATOM    714  CB  PRO A 105       4.521  58.355  83.902  1.00  0.00           C  
ATOM    715  CEN PRO A 105       5.481  59.827  84.214  1.00  0.00           X  
ATOM    716  N   THR A 106       1.236  58.325  84.072  1.00  0.00           N  
ATOM    717  CA  THR A 106       0.055  58.005  84.894  1.00  0.00           C  
ATOM    718  C   THR A 106      -0.211  56.497  84.958  1.00  0.00           C  
ATOM    719  O   THR A 106       0.136  55.765  84.036  1.00  0.00           O  
ATOM    720  CB  THR A 106      -1.207  58.708  84.361  1.00  0.00           C  
ATOM    721  CEN THR A 106      -1.506  59.190  84.219  1.00  0.00           X  
ATOM    722  H   THR A 106       1.378  57.777  83.233  1.00  0.00           H  
ATOM    723  N   SER A 107      -0.827  56.082  86.072  1.00  0.00           N  
ATOM    724  CA  SER A 107      -1.324  54.748  86.457  1.00  0.00           C  
ATOM    725  C   SER A 107      -2.617  54.309  85.773  1.00  0.00           C  
ATOM    726  O   SER A 107      -3.521  55.130  85.644  1.00  0.00           O  
ATOM    727  CB  SER A 107      -1.517  54.705  87.960  1.00  0.00           C  
ATOM    728  CEN SER A 107      -1.642  54.875  88.461  1.00  0.00           X  
ATOM    729  H   SER A 107      -1.009  56.790  86.771  1.00  0.00           H  
ATOM    730  N   THR A 108      -2.754  52.999  85.501  1.00  0.00           N  
ATOM    731  CA  THR A 108      -3.965  52.358  84.913  1.00  0.00           C  
ATOM    732  C   THR A 108      -4.258  51.001  85.604  1.00  0.00           C  
ATOM    733  O   THR A 108      -3.342  50.367  86.110  1.00  0.00           O  
ATOM    734  CB  THR A 108      -3.811  52.128  83.398  1.00  0.00           C  
ATOM    735  CEN THR A 108      -3.727  52.325  82.854  1.00  0.00           X  
ATOM    736  H   THR A 108      -2.192  52.363  86.044  1.00  0.00           H  
ATOM    737  N   GLU A 109      -5.559  50.653  85.614  1.00  0.00           N  
ATOM    738  CA  GLU A 109      -6.275  49.417  86.042  1.00  0.00           C  
ATOM    739  C   GLU A 109      -5.960  48.726  87.392  1.00  0.00           C  
ATOM    740  O   GLU A 109      -5.021  47.959  87.530  1.00  0.00           O  
ATOM    741  CB  GLU A 109      -6.093  48.370  84.941  1.00  0.00           C  
ATOM    742  CEN GLU A 109      -6.658  47.595  83.533  1.00  0.00           X  
ATOM    743  H   GLU A 109      -6.089  51.117  84.890  1.00  0.00           H  
ATOM    744  N   GLU A 110      -6.598  49.171  88.485  1.00  0.00           N  
ATOM    745  CA  GLU A 110      -7.725  50.134  88.646  1.00  0.00           C  
ATOM    746  C   GLU A 110      -9.060  49.637  88.055  1.00  0.00           C  
ATOM    747  O   GLU A 110      -9.750  50.342  87.325  1.00  0.00           O  
ATOM    748  CB  GLU A 110      -7.361  51.476  88.006  1.00  0.00           C  
ATOM    749  CEN GLU A 110      -6.792  53.075  88.152  1.00  0.00           X  
ATOM    750  H   GLU A 110      -6.822  48.341  89.017  1.00  0.00           H  
ATOM    751  N   GLY A 111      -9.439  48.402  88.406  1.00  0.00           N  
ATOM    752  CA  GLY A 111     -10.726  47.807  88.035  1.00  0.00           C  
ATOM    753  C   GLY A 111     -10.934  46.359  88.502  1.00  0.00           C  
ATOM    754  O   GLY A 111      -9.978  45.680  88.840  1.00  0.00           O  
ATOM    755  CEN GLY A 111     -10.726  47.807  88.035  1.00  0.00           X  
ATOM    756  H   GLY A 111      -8.804  47.845  88.962  1.00  0.00           H  
ATOM    757  N   THR A 112     -12.193  45.919  88.505  1.00  0.00           N  
ATOM    758  CA  THR A 112     -12.684  44.557  88.835  1.00  0.00           C  
ATOM    759  C   THR A 112     -12.041  43.708  89.962  1.00  0.00           C  
ATOM    760  O   THR A 112     -11.336  42.739  89.723  1.00  0.00           O  
ATOM    761  CB  THR A 112     -12.626  43.697  87.559  1.00  0.00           C  
ATOM    762  CEN THR A 112     -12.759  43.600  86.998  1.00  0.00           X  
ATOM    763  H   THR A 112     -12.760  46.355  87.793  1.00  0.00           H  
ATOM    764  N   SER A 113     -12.470  44.030  91.194  1.00  0.00           N  
ATOM    765  CA  SER A 113     -12.152  43.449  92.524  1.00  0.00           C  
ATOM    766  C   SER A 113     -13.198  42.627  93.297  1.00  0.00           C  
ATOM    767  O   SER A 113     -14.307  43.103  93.507  1.00  0.00           O  
ATOM    768  CB  SER A 113     -11.703  44.586  93.422  1.00  0.00           C  
ATOM    769  CEN SER A 113     -11.688  45.082  93.645  1.00  0.00           X  
ATOM    770  H   SER A 113     -13.337  44.550  91.202  1.00  0.00           H  
ATOM    771  N   THR A 114     -12.753  41.532  93.943  1.00  0.00           N  
ATOM    772  CA  THR A 114     -13.586  40.648  94.800  1.00  0.00           C  
ATOM    773  C   THR A 114     -12.760  40.174  96.019  1.00  0.00           C  
ATOM    774  O   THR A 114     -11.547  40.341  96.053  1.00  0.00           O  
ATOM    775  CB  THR A 114     -14.109  39.422  94.029  1.00  0.00           C  
ATOM    776  CEN THR A 114     -14.417  39.181  93.595  1.00  0.00           X  
ATOM    777  H   THR A 114     -11.785  41.547  94.227  1.00  0.00           H  
ATOM    778  N   GLU A 115     -13.468  39.668  97.030  1.00  0.00           N  
ATOM    779  CA  GLU A 115     -13.058  39.049  98.308  1.00  0.00           C  
ATOM    780  C   GLU A 115     -12.341  37.669  98.281  1.00  0.00           C  
ATOM    781  O   GLU A 115     -12.695  36.804  97.479  1.00  0.00           O  
ATOM    782  CB  GLU A 115     -14.299  38.929  99.195  1.00  0.00           C  
ATOM    783  CEN GLU A 115     -15.299  39.550 100.427  1.00  0.00           X  
ATOM    784  H   GLU A 115     -14.468  39.786  96.957  1.00  0.00           H  
ATOM    785  N   PRO A 116     -11.328  37.456  99.165  1.00  0.00           N  
ATOM    786  CA  PRO A 116     -10.589  36.206  99.317  1.00  0.00           C  
ATOM    787  C   PRO A 116     -11.374  35.097 100.042  1.00  0.00           C  
ATOM    788  O   PRO A 116     -12.125  35.360 100.980  1.00  0.00           O  
ATOM    789  CB  PRO A 116      -9.341  36.630 100.110  1.00  0.00           C  
ATOM    790  CEN PRO A 116     -10.139  38.227 100.141  1.00  0.00           X  
ATOM    791  N   SER A 117     -11.140  33.839  99.659  1.00  0.00           N  
ATOM    792  CA  SER A 117     -11.733  32.663 100.314  1.00  0.00           C  
ATOM    793  C   SER A 117     -10.820  31.450 100.205  1.00  0.00           C  
ATOM    794  O   SER A 117     -10.166  31.204  99.193  1.00  0.00           O  
ATOM    795  CB  SER A 117     -13.089  32.353  99.712  1.00  0.00           C  
ATOM    796  CEN SER A 117     -13.479  32.307  99.336  1.00  0.00           X  
ATOM    797  H   SER A 117     -10.378  33.666  99.019  1.00  0.00           H  
ATOM    798  N   GLU A 118     -10.791  30.734 101.321  1.00  0.00           N  
ATOM    799  CA  GLU A 118     -10.122  29.479 101.632  1.00  0.00           C  
ATOM    800  C   GLU A 118     -10.847  28.271 101.011  1.00  0.00           C  
ATOM    801  O   GLU A 118     -12.076  28.237 100.977  1.00  0.00           O  
ATOM    802  CB  GLU A 118     -10.013  29.307 103.149  1.00  0.00           C  
ATOM    803  CEN GLU A 118      -9.107  29.428 104.587  1.00  0.00           X  
ATOM    804  H   GLU A 118     -11.342  31.100 102.084  1.00  0.00           H  
ATOM    805  N   GLY A 119     -10.111  27.232 100.602  1.00  0.00           N  
ATOM    806  CA  GLY A 119     -10.748  26.003 100.116  1.00  0.00           C  
ATOM    807  C   GLY A 119     -10.176  25.401  98.833  1.00  0.00           C  
ATOM    808  O   GLY A 119     -10.131  26.074  97.817  1.00  0.00           O  
ATOM    809  CEN GLY A 119     -10.748  26.003 100.116  1.00  0.00           X  
ATOM    810  H   GLY A 119      -9.108  27.255 100.726  1.00  0.00           H  
ATOM    811  N   SER A 120      -9.756  24.131  98.921  1.00  0.00           N  
ATOM    812  CA  SER A 120      -9.189  23.247  97.872  1.00  0.00           C  
ATOM    813  C   SER A 120     -10.141  22.559  96.869  1.00  0.00           C  
ATOM    814  O   SER A 120     -11.181  22.063  97.263  1.00  0.00           O  
ATOM    815  CB  SER A 120      -8.370  22.174  98.561  1.00  0.00           C  
ATOM    816  CEN SER A 120      -8.227  21.804  98.933  1.00  0.00           X  
ATOM    817  H   SER A 120     -10.284  23.591  99.592  1.00  0.00           H  
ATOM    818  N   ALA A 121      -9.824  22.270  95.604  1.00  0.00           N  
ATOM    819  CA  ALA A 121      -8.680  22.437  94.702  1.00  0.00           C  
ATOM    820  C   ALA A 121      -9.255  22.379  93.256  1.00  0.00           C  
ATOM    821  O   ALA A 121     -10.306  21.762  93.066  1.00  0.00           O  
ATOM    822  CB  ALA A 121      -7.622  21.369  94.941  1.00  0.00           C  
ATOM    823  CEN ALA A 121      -7.623  21.370  94.940  1.00  0.00           X  
ATOM    824  H   ALA A 121     -10.581  21.770  95.162  1.00  0.00           H  
ATOM    825  N   PRO A 122      -8.611  22.953  92.222  1.00  0.00           N  
ATOM    826  CA  PRO A 122      -9.100  22.853  90.846  1.00  0.00           C  
ATOM    827  C   PRO A 122      -9.012  21.404  90.340  1.00  0.00           C  
ATOM    828  O   PRO A 122      -8.151  20.632  90.768  1.00  0.00           O  
ATOM    829  CB  PRO A 122      -8.188  23.805  90.054  1.00  0.00           C  
ATOM    830  CEN PRO A 122      -7.381  24.035  91.629  1.00  0.00           X  
ATOM    831  N   GLY A 123      -9.905  21.033  89.421  1.00  0.00           N  
ATOM    832  CA  GLY A 123      -9.929  19.719  88.778  1.00  0.00           C  
ATOM    833  C   GLY A 123      -9.123  19.733  87.476  1.00  0.00           C  
ATOM    834  O   GLY A 123      -8.566  20.755  87.089  1.00  0.00           O  
ATOM    835  CEN GLY A 123      -9.929  19.719  88.777  1.00  0.00           X  
ATOM    836  H   GLY A 123     -10.538  21.734  89.066  1.00  0.00           H  
ATOM    837  N   THR A 124      -9.056  18.576  86.831  1.00  0.00           N  
ATOM    838  CA  THR A 124      -8.407  18.281  85.551  1.00  0.00           C  
ATOM    839  C   THR A 124      -9.300  17.509  84.573  1.00  0.00           C  
ATOM    840  O   THR A 124     -10.107  16.694  85.004  1.00  0.00           O  
ATOM    841  CB  THR A 124      -7.111  17.478  85.767  1.00  0.00           C  
ATOM    842  CEN THR A 124      -6.579  17.414  85.999  1.00  0.00           X  
ATOM    843  H   THR A 124      -9.508  17.785  87.268  1.00  0.00           H  
ATOM    844  N   SER A 125      -9.027  17.710  83.276  1.00  0.00           N  
ATOM    845  CA  SER A 125      -9.634  17.079  82.087  1.00  0.00           C  
ATOM    846  C   SER A 125      -9.281  15.631  81.727  1.00  0.00           C  
ATOM    847  O   SER A 125      -8.108  15.278  81.725  1.00  0.00           O  
ATOM    848  CB  SER A 125      -9.316  17.952  80.889  1.00  0.00           C  
ATOM    849  CEN SER A 125      -9.032  18.277  80.558  1.00  0.00           X  
ATOM    850  H   SER A 125      -8.091  18.041  83.097  1.00  0.00           H  
ATOM    851  N   THR A 126     -10.245  14.869  81.192  1.00  0.00           N  
ATOM    852  CA  THR A 126     -10.025  13.485  80.715  1.00  0.00           C  
ATOM    853  C   THR A 126     -10.747  13.267  79.371  1.00  0.00           C  
ATOM    854  O   THR A 126     -11.579  14.067  78.961  1.00  0.00           O  
ATOM    855  CB  THR A 126     -10.520  12.440  81.733  1.00  0.00           C  
ATOM    856  CEN THR A 126     -10.507  12.192  82.262  1.00  0.00           X  
ATOM    857  H   THR A 126     -11.041  15.327  80.776  1.00  0.00           H  
ATOM    858  N   GLU A 127     -10.311  12.204  78.707  1.00  0.00           N  
ATOM    859  CA  GLU A 127     -10.690  11.537  77.455  1.00  0.00           C  
ATOM    860  C   GLU A 127     -11.964  10.660  77.395  1.00  0.00           C  
ATOM    861  O   GLU A 127     -12.278   9.931  78.337  1.00  0.00           O  
ATOM    862  CB  GLU A 127      -9.503  10.680  77.011  1.00  0.00           C  
ATOM    863  CEN GLU A 127      -8.083  10.488  76.088  1.00  0.00           X  
ATOM    864  H   GLU A 127      -9.496  11.772  79.118  1.00  0.00           H  
ATOM    865  N   PRO A 128     -12.670  10.689  76.237  1.00  0.00           N  
ATOM    866  CA  PRO A 128     -13.856   9.887  75.943  1.00  0.00           C  
ATOM    867  C   PRO A 128     -13.505   8.396  75.777  1.00  0.00           C  
ATOM    868  O   PRO A 128     -12.417   8.084  75.310  1.00  0.00           O  
ATOM    869  CB  PRO A 128     -14.403  10.503  74.644  1.00  0.00           C  
ATOM    870  CEN PRO A 128     -12.961  11.549  74.757  1.00  0.00           X  
ATOM    871  N   SER A 129     -14.429   7.474  76.072  1.00  0.00           N  
ATOM    872  CA  SER A 129     -14.190   6.030  75.874  1.00  0.00           C  
ATOM    873  C   SER A 129     -15.482   5.235  75.663  1.00  0.00           C  
ATOM    874  O   SER A 129     -16.567   5.649  76.057  1.00  0.00           O  
ATOM    875  CB  SER A 129     -13.429   5.468  77.060  1.00  0.00           C  
ATOM    876  CEN SER A 129     -13.271   5.400  77.575  1.00  0.00           X  
ATOM    877  H   SER A 129     -15.386   7.769  76.206  1.00  0.00           H  
ATOM    878  N   GLU A 130     -15.300   4.064  75.055  1.00  0.00           N  
ATOM    879  CA  GLU A 130     -16.318   3.025  74.842  1.00  0.00           C  
ATOM    880  C   GLU A 130     -17.636   3.399  74.141  1.00  0.00           C  
ATOM    881  O   GLU A 130     -18.735   3.103  74.595  1.00  0.00           O  
ATOM    882  CB  GLU A 130     -16.659   2.409  76.200  1.00  0.00           C  
ATOM    883  CEN GLU A 130     -16.426   1.191  77.369  1.00  0.00           X  
ATOM    884  H   GLU A 130     -14.393   3.664  75.244  1.00  0.00           H  
ATOM    885  N   GLY A 131     -17.493   3.909  72.911  1.00  0.00           N  
ATOM    886  CA  GLY A 131     -18.595   4.377  72.075  1.00  0.00           C  
ATOM    887  C   GLY A 131     -19.046   3.280  71.105  1.00  0.00           C  
ATOM    888  O   GLY A 131     -19.897   3.518  70.262  1.00  0.00           O  
ATOM    889  CEN GLY A 131     -18.595   4.377  72.074  1.00  0.00           X  
ATOM    890  H   GLY A 131     -16.582   3.846  72.482  1.00  0.00           H  
ATOM    891  N   SER A 132     -18.463   2.083  71.222  1.00  0.00           N  
ATOM    892  CA  SER A 132     -18.723   0.955  70.314  1.00  0.00           C  
ATOM    893  C   SER A 132     -18.625  -0.354  71.093  1.00  0.00           C  
ATOM    894  O   SER A 132     -17.894  -0.412  72.079  1.00  0.00           O  
ATOM    895  CB  SER A 132     -17.747   0.962  69.153  1.00  0.00           C  
ATOM    896  CEN SER A 132     -17.282   1.036  68.881  1.00  0.00           X  
ATOM    897  H   SER A 132     -18.029   1.866  72.109  1.00  0.00           H  
ATOM    898  N   ALA A 133     -19.281  -1.419  70.629  1.00  0.00           N  
ATOM    899  CA  ALA A 133     -19.185  -2.740  71.250  1.00  0.00           C  
ATOM    900  C   ALA A 133     -19.290  -3.872  70.206  1.00  0.00           C  
ATOM    901  O   ALA A 133     -19.910  -3.677  69.163  1.00  0.00           O  
ATOM    902  CB  ALA A 133     -20.260  -2.893  72.316  1.00  0.00           C  
ATOM    903  CEN ALA A 133     -20.260  -2.894  72.315  1.00  0.00           X  
ATOM    904  H   ALA A 133     -19.690  -1.381  69.705  1.00  0.00           H  
ATOM    905  N   PRO A 134     -18.656  -5.035  70.460  1.00  0.00           N  
ATOM    906  CA  PRO A 134     -18.721  -6.210  69.591  1.00  0.00           C  
ATOM    907  C   PRO A 134     -20.108  -6.880  69.555  1.00  0.00           C  
ATOM    908  O   PRO A 134     -20.837  -6.890  70.543  1.00  0.00           O  
ATOM    909  CB  PRO A 134     -17.652  -7.145  70.182  1.00  0.00           C  
ATOM    910  CEN PRO A 134     -17.495  -5.869  71.420  1.00  0.00           X  
ATOM    911  N   GLY A 135     -20.437  -7.529  68.434  1.00  0.00           N  
ATOM    912  CA  GLY A 135     -21.688  -8.281  68.247  1.00  0.00           C  
ATOM    913  C   GLY A 135     -21.408  -9.627  67.570  1.00  0.00           C  
ATOM    914  O   GLY A 135     -22.300 -10.184  66.952  1.00  0.00           O  
ATOM    915  CEN GLY A 135     -21.689  -8.281  68.247  1.00  0.00           X  
ATOM    916  H   GLY A 135     -19.784  -7.515  67.663  1.00  0.00           H  
ATOM    917  N   THR A 136     -20.142 -10.000  67.348  1.00  0.00           N  
ATOM    918  CA  THR A 136     -19.652 -11.257  66.730  1.00  0.00           C  
ATOM    919  C   THR A 136     -20.331 -11.643  65.412  1.00  0.00           C  
ATOM    920  O   THR A 136     -21.529 -11.433  65.269  1.00  0.00           O  
ATOM    921  CB  THR A 136     -19.809 -12.439  67.704  1.00  0.00           C  
ATOM    922  CEN THR A 136     -19.703 -12.701  68.215  1.00  0.00           X  
ATOM    923  H   THR A 136     -19.665  -9.217  66.928  1.00  0.00           H  
ATOM    924  N   SER A 137     -19.540 -12.351  64.589  1.00  0.00           N  
ATOM    925  CA  SER A 137     -19.878 -12.920  63.266  1.00  0.00           C  
ATOM    926  C   SER A 137     -20.401 -11.927  62.211  1.00  0.00           C  
ATOM    927  O   SER A 137     -20.593 -10.758  62.484  1.00  0.00           O  
ATOM    928  CB  SER A 137     -20.901 -14.022  63.458  1.00  0.00           C  
ATOM    929  CEN SER A 137     -21.329 -14.288  63.663  1.00  0.00           X  
ATOM    930  H   SER A 137     -18.769 -12.825  65.037  1.00  0.00           H  
ATOM    931  N   GLU A 138     -20.673 -12.269  60.958  1.00  0.00           N  
ATOM    932  CA  GLU A 138     -20.550 -13.529  60.234  1.00  0.00           C  
ATOM    933  C   GLU A 138     -20.061 -13.210  58.803  1.00  0.00           C  
ATOM    934  O   GLU A 138     -20.325 -12.136  58.274  1.00  0.00           O  
ATOM    935  CB  GLU A 138     -21.881 -14.284  60.209  1.00  0.00           C  
ATOM    936  CEN GLU A 138     -22.894 -15.510  60.818  1.00  0.00           X  
ATOM    937  H   GLU A 138     -21.273 -11.603  60.491  1.00  0.00           H  
ATOM    938  N   SER A 139     -19.309 -14.146  58.226  1.00  0.00           N  
ATOM    939  CA  SER A 139     -18.746 -14.206  56.870  1.00  0.00           C  
ATOM    940  C   SER A 139     -19.657 -14.382  55.634  1.00  0.00           C  
ATOM    941  O   SER A 139     -20.553 -15.217  55.644  1.00  0.00           O  
ATOM    942  CB  SER A 139     -17.724 -15.327  56.864  1.00  0.00           C  
ATOM    943  CEN SER A 139     -17.500 -15.810  56.972  1.00  0.00           X  
ATOM    944  H   SER A 139     -19.472 -15.076  58.584  1.00  0.00           H  
ATOM    945  N   ALA A 140     -19.281 -13.756  54.506  1.00  0.00           N  
ATOM    946  CA  ALA A 140     -20.001 -13.852  53.215  1.00  0.00           C  
ATOM    947  C   ALA A 140     -19.095 -13.491  52.012  1.00  0.00           C  
ATOM    948  O   ALA A 140     -18.149 -12.716  52.132  1.00  0.00           O  
ATOM    949  CB  ALA A 140     -21.232 -12.957  53.237  1.00  0.00           C  
ATOM    950  CEN ALA A 140     -21.231 -12.958  53.236  1.00  0.00           X  
ATOM    951  H   ALA A 140     -18.282 -13.650  54.395  1.00  0.00           H  
ATOM    952  N   THR A 141     -19.429 -14.017  50.834  1.00  0.00           N  
ATOM    953  CA  THR A 141     -18.776 -13.752  49.533  1.00  0.00           C  
ATOM    954  C   THR A 141     -19.855 -13.520  48.459  1.00  0.00           C  
ATOM    955  O   THR A 141     -21.004 -13.901  48.707  1.00  0.00           O  
ATOM    956  CB  THR A 141     -17.859 -14.910  49.098  1.00  0.00           C  
ATOM    957  CEN THR A 141     -17.399 -15.261  49.182  1.00  0.00           X  
ATOM    958  H   THR A 141     -20.339 -14.449  50.749  1.00  0.00           H  
ATOM    959  N   PRO A 142     -19.566 -12.897  47.293  1.00  0.00           N  
ATOM    960  CA  PRO A 142     -18.219 -12.351  47.007  1.00  0.00           C  
ATOM    961  C   PRO A 142     -18.216 -11.135  46.048  1.00  0.00           C  
ATOM    962  O   PRO A 142     -18.494 -11.244  44.863  1.00  0.00           O  
ATOM    963  CB  PRO A 142     -17.473 -13.551  46.398  1.00  0.00           C  
ATOM    964  CEN PRO A 142     -19.053 -14.367  46.553  1.00  0.00           X  
ATOM    965  N   GLU A 143     -18.154  -9.901  46.560  1.00  0.00           N  
ATOM    966  CA  GLU A 143     -18.019  -8.622  45.829  1.00  0.00           C  
ATOM    967  C   GLU A 143     -18.849  -8.450  44.532  1.00  0.00           C  
ATOM    968  O   GLU A 143     -18.339  -8.106  43.473  1.00  0.00           O  
ATOM    969  CB  GLU A 143     -16.542  -8.402  45.496  1.00  0.00           C  
ATOM    970  CEN GLU A 143     -15.032  -7.707  45.868  1.00  0.00           X  
ATOM    971  H   GLU A 143     -18.886  -9.817  47.250  1.00  0.00           H  
ATOM    972  N   SER A 144     -20.165  -8.660  44.708  1.00  0.00           N  
ATOM    973  CA  SER A 144     -21.276  -8.487  43.749  1.00  0.00           C  
ATOM    974  C   SER A 144     -21.039  -8.357  42.233  1.00  0.00           C  
ATOM    975  O   SER A 144     -20.122  -8.940  41.670  1.00  0.00           O  
ATOM    976  CB  SER A 144     -22.058  -7.267  44.195  1.00  0.00           C  
ATOM    977  CEN SER A 144     -22.154  -6.767  44.388  1.00  0.00           X  
ATOM    978  H   SER A 144     -20.472  -8.365  45.625  1.00  0.00           H  
ATOM    979  N   GLY A 145     -21.735  -7.393  41.605  1.00  0.00           N  
ATOM    980  CA  GLY A 145     -21.614  -7.117  40.164  1.00  0.00           C  
ATOM    981  C   GLY A 145     -22.932  -7.226  39.364  1.00  0.00           C  
ATOM    982  O   GLY A 145     -23.826  -7.930  39.821  1.00  0.00           O  
ATOM    983  CEN GLY A 145     -21.614  -7.117  40.163  1.00  0.00           X  
ATOM    984  H   GLY A 145     -22.259  -6.733  42.160  1.00  0.00           H  
ATOM    985  N   PRO A 146     -23.093  -6.548  38.204  1.00  0.00           N  
ATOM    986  CA  PRO A 146     -24.307  -6.568  37.377  1.00  0.00           C  
ATOM    987  C   PRO A 146     -24.668  -7.965  36.843  1.00  0.00           C  
ATOM    988  O   PRO A 146     -23.792  -8.759  36.509  1.00  0.00           O  
ATOM    989  CB  PRO A 146     -23.977  -5.593  36.235  1.00  0.00           C  
ATOM    990  CEN PRO A 146     -22.381  -5.503  37.029  1.00  0.00           X  
ATOM    991  N   GLY A 147     -25.966  -8.246  36.704  1.00  0.00           N  
ATOM    992  CA  GLY A 147     -26.483  -9.498  36.152  1.00  0.00           C  
ATOM    993  C   GLY A 147     -26.518  -9.448  34.629  1.00  0.00           C  
ATOM    994  O   GLY A 147     -26.459  -8.377  34.036  1.00  0.00           O  
ATOM    995  CEN GLY A 147     -26.483  -9.498  36.152  1.00  0.00           X  
ATOM    996  H   GLY A 147     -26.646  -7.565  37.010  1.00  0.00           H  
ATOM    997  N   SER A 148     -26.556 -10.631  34.034  1.00  0.00           N  
ATOM    998  CA  SER A 148     -26.649 -10.927  32.609  1.00  0.00           C  
ATOM    999  C   SER A 148     -27.984 -10.562  31.945  1.00  0.00           C  
ATOM   1000  O   SER A 148     -29.062 -10.702  32.517  1.00  0.00           O  
ATOM   1001  CB  SER A 148     -26.365 -12.401  32.398  1.00  0.00           C  
ATOM   1002  CEN SER A 148     -26.365 -12.937  32.493  1.00  0.00           X  
ATOM   1003  H   SER A 148     -26.434 -11.443  34.621  1.00  0.00           H  
ATOM   1004  N   GLU A 149     -27.835 -10.121  30.696  1.00  0.00           N  
ATOM   1005  CA  GLU A 149     -28.817  -9.732  29.681  1.00  0.00           C  
ATOM   1006  C   GLU A 149     -28.668 -10.420  28.305  1.00  0.00           C  
ATOM   1007  O   GLU A 149     -27.581 -10.488  27.726  1.00  0.00           O  
ATOM   1008  CB  GLU A 149     -28.762  -8.214  29.493  1.00  0.00           C  
ATOM   1009  CEN GLU A 149     -29.363  -6.660  29.848  1.00  0.00           X  
ATOM   1010  H   GLU A 149     -26.880 -10.064  30.374  1.00  0.00           H  
ATOM   1011  N   PRO A 150     -29.800 -10.839  27.713  1.00  0.00           N  
ATOM   1012  CA  PRO A 150     -29.663 -11.437  26.387  1.00  0.00           C  
ATOM   1013  C   PRO A 150     -29.022 -10.490  25.372  1.00  0.00           C  
ATOM   1014  O   PRO A 150     -29.105  -9.268  25.472  1.00  0.00           O  
ATOM   1015  CB  PRO A 150     -31.108 -11.795  26.000  1.00  0.00           C  
ATOM   1016  CEN PRO A 150     -31.514 -11.017  27.554  1.00  0.00           X  
ATOM   1017  N   ALA A 151     -28.417 -11.089  24.348  1.00  0.00           N  
ATOM   1018  CA  ALA A 151     -27.823 -10.402  23.216  1.00  0.00           C  
ATOM   1019  C   ALA A 151     -28.896  -9.677  22.384  1.00  0.00           C  
ATOM   1020  O   ALA A 151     -30.052 -10.096  22.332  1.00  0.00           O  
ATOM   1021  CB  ALA A 151     -27.045 -11.388  22.357  1.00  0.00           C  
ATOM   1022  CEN ALA A 151     -27.046 -11.388  22.357  1.00  0.00           X  
ATOM   1023  H   ALA A 151     -28.445 -12.096  24.305  1.00  0.00           H  
ATOM   1024  N   THR A 152     -28.509  -8.614  21.684  1.00  0.00           N  
ATOM   1025  CA  THR A 152     -29.425  -7.874  20.816  1.00  0.00           C  
ATOM   1026  C   THR A 152     -28.641  -7.400  19.610  1.00  0.00           C  
ATOM   1027  O   THR A 152     -27.422  -7.551  19.525  1.00  0.00           O  
ATOM   1028  CB  THR A 152     -30.070  -6.667  21.523  1.00  0.00           C  
ATOM   1029  CEN THR A 152     -30.403  -6.436  21.944  1.00  0.00           X  
ATOM   1030  H   THR A 152     -27.533  -8.358  21.688  1.00  0.00           H  
ATOM   1031  N   SER A 153     -29.398  -6.843  18.670  1.00  0.00           N  
ATOM   1032  CA  SER A 153     -28.924  -6.275  17.417  1.00  0.00           C  
ATOM   1033  C   SER A 153     -28.028  -5.067  17.707  1.00  0.00           C  
ATOM   1034  O   SER A 153     -28.254  -4.324  18.658  1.00  0.00           O  
ATOM   1035  CB  SER A 153     -30.094  -5.883  16.537  1.00  0.00           C  
ATOM   1036  CEN SER A 153     -30.589  -5.703  16.400  1.00  0.00           X  
ATOM   1037  H   SER A 153     -30.351  -6.632  18.930  1.00  0.00           H  
ATOM   1038  N   GLY A 154     -26.972  -4.922  16.916  1.00  0.00           N  
ATOM   1039  CA  GLY A 154     -25.996  -3.839  16.999  1.00  0.00           C  
ATOM   1040  C   GLY A 154     -26.117  -2.904  15.801  1.00  0.00           C  
ATOM   1041  O   GLY A 154     -25.246  -2.073  15.565  1.00  0.00           O  
ATOM   1042  CEN GLY A 154     -25.996  -3.839  16.999  1.00  0.00           X  
ATOM   1043  H   GLY A 154     -26.763  -5.689  16.291  1.00  0.00           H  
ATOM   1044  N   SER A 155     -27.180  -3.084  15.014  1.00  0.00           N  
ATOM   1045  CA  SER A 155     -27.392  -2.329  13.786  1.00  0.00           C  
ATOM   1046  C   SER A 155     -27.803  -0.933  14.279  1.00  0.00           C  
ATOM   1047  O   SER A 155     -28.331  -0.785  15.371  1.00  0.00           O  
ATOM   1048  CB  SER A 155     -28.449  -2.964  12.904  1.00  0.00           C  
ATOM   1049  CEN SER A 155     -28.896  -3.242  12.766  1.00  0.00           X  
ATOM   1050  H   SER A 155     -28.038  -3.374  15.461  1.00  0.00           H  
ATOM   1051  N   GLU A 156     -27.446   0.163  13.637  1.00  0.00           N  
ATOM   1052  CA  GLU A 156     -26.617   0.147  12.459  1.00  0.00           C  
ATOM   1053  C   GLU A 156     -25.869   1.507  12.495  1.00  0.00           C  
ATOM   1054  O   GLU A 156     -26.486   2.544  12.699  1.00  0.00           O  
ATOM   1055  CB  GLU A 156     -27.444  -0.029  11.184  1.00  0.00           C  
ATOM   1056  CEN GLU A 156     -28.025  -1.022   9.927  1.00  0.00           X  
ATOM   1057  H   GLU A 156     -28.235   0.779  13.505  1.00  0.00           H  
ATOM   1058  N   THR A 157     -24.566   1.543  12.206  1.00  0.00           N  
ATOM   1059  CA  THR A 157     -23.849   2.835  12.150  1.00  0.00           C  
ATOM   1060  C   THR A 157     -23.654   3.218  10.676  1.00  0.00           C  
ATOM   1061  O   THR A 157     -23.112   2.419   9.911  1.00  0.00           O  
ATOM   1062  CB  THR A 157     -22.481   2.779  12.855  1.00  0.00           C  
ATOM   1063  CEN THR A 157     -22.151   2.699  13.331  1.00  0.00           X  
ATOM   1064  H   THR A 157     -24.173   0.778  11.673  1.00  0.00           H  
ATOM   1065  N   PRO A 158     -24.146   4.381  10.214  1.00  0.00           N  
ATOM   1066  CA  PRO A 158     -24.156   4.831   8.828  1.00  0.00           C  
ATOM   1067  C   PRO A 158     -22.704   5.145   8.480  1.00  0.00           C  
ATOM   1068  O   PRO A 158     -22.216   6.259   8.632  1.00  0.00           O  
ATOM   1069  CB  PRO A 158     -25.067   6.069   8.803  1.00  0.00           C  
ATOM   1070  CEN PRO A 158     -25.238   5.743  10.549  1.00  0.00           X  
ATOM   1071  N   GLY A 159     -21.946   4.112   8.170  1.00  0.00           N  
ATOM   1072  CA  GLY A 159     -20.567   4.321   7.741  1.00  0.00           C  
ATOM   1073  C   GLY A 159     -19.865   3.045   7.338  1.00  0.00           C  
ATOM   1074  O   GLY A 159     -19.225   3.027   6.301  1.00  0.00           O  
ATOM   1075  CEN GLY A 159     -20.566   4.321   7.741  1.00  0.00           X  
ATOM   1076  H   GLY A 159     -22.355   3.189   8.145  1.00  0.00           H  
ATOM   1077  N   MET A 160     -20.057   1.953   8.086  1.00  0.00           N  
ATOM   1078  CA  MET A 160     -19.394   0.682   7.783  1.00  0.00           C  
ATOM   1079  C   MET A 160     -19.918   0.092   6.471  1.00  0.00           C  
ATOM   1080  O   MET A 160     -19.118  -0.297   5.638  1.00  0.00           O  
ATOM   1081  CB  MET A 160     -19.598  -0.308   8.928  1.00  0.00           C  
ATOM   1082  CEN MET A 160     -18.754  -1.123  10.233  1.00  0.00           X  
ATOM   1083  H   MET A 160     -20.655   2.018   8.900  1.00  0.00           H  
ATOM   1084  N   TYR A 161     -21.237   0.108   6.245  1.00  0.00           N  
ATOM   1085  CA  TYR A 161     -21.837  -0.443   5.023  1.00  0.00           C  
ATOM   1086  C   TYR A 161     -21.372   0.259   3.738  1.00  0.00           C  
ATOM   1087  O   TYR A 161     -20.865  -0.413   2.853  1.00  0.00           O  
ATOM   1088  CB  TYR A 161     -23.363  -0.372   5.120  1.00  0.00           C  
ATOM   1089  CEN TYR A 161     -24.738  -1.385   5.511  1.00  0.00           X  
ATOM   1090  H   TYR A 161     -21.853   0.470   6.958  1.00  0.00           H  
ATOM   1091  N   GLY A 162     -21.536   1.585   3.639  1.00  0.00           N  
ATOM   1092  CA  GLY A 162     -21.032   2.363   2.501  1.00  0.00           C  
ATOM   1093  C   GLY A 162     -19.528   2.172   2.349  1.00  0.00           C  
ATOM   1094  O   GLY A 162     -19.093   1.587   1.372  1.00  0.00           O  
ATOM   1095  CEN GLY A 162     -21.032   2.364   2.501  1.00  0.00           X  
ATOM   1096  H   GLY A 162     -21.873   2.094   4.442  1.00  0.00           H  
ATOM   1097  N   LYS A 163     -18.775   2.496   3.411  1.00  0.00           N  
ATOM   1098  CA  LYS A 163     -17.302   2.470   3.411  1.00  0.00           C  
ATOM   1099  C   LYS A 163     -16.721   1.173   2.853  1.00  0.00           C  
ATOM   1100  O   LYS A 163     -15.734   1.185   2.134  1.00  0.00           O  
ATOM   1101  CB  LYS A 163     -16.772   2.696   4.828  1.00  0.00           C  
ATOM   1102  CEN LYS A 163     -15.892   3.997   6.245  1.00  0.00           X  
ATOM   1103  H   LYS A 163     -19.240   2.821   4.246  1.00  0.00           H  
ATOM   1104  N   LEU A 164     -17.314   0.048   3.233  1.00  0.00           N  
ATOM   1105  CA  LEU A 164     -16.910  -1.263   2.762  1.00  0.00           C  
ATOM   1106  C   LEU A 164     -17.032  -1.409   1.244  1.00  0.00           C  
ATOM   1107  O   LEU A 164     -16.109  -1.897   0.602  1.00  0.00           O  
ATOM   1108  CB  LEU A 164     -17.744  -2.341   3.466  1.00  0.00           C  
ATOM   1109  CEN LEU A 164     -17.436  -3.314   4.620  1.00  0.00           X  
ATOM   1110  H   LEU A 164     -18.079   0.115   3.890  1.00  0.00           H  
ATOM   1111  N   ASN A 165     -18.170  -0.994   0.688  1.00  0.00           N  
ATOM   1112  CA  ASN A 165     -18.419  -1.138  -0.738  1.00  0.00           C  
ATOM   1113  C   ASN A 165     -17.516  -0.201  -1.535  1.00  0.00           C  
ATOM   1114  O   ASN A 165     -16.979  -0.642  -2.543  1.00  0.00           O  
ATOM   1115  CB  ASN A 165     -19.876  -0.887  -1.078  1.00  0.00           C  
ATOM   1116  CEN ASN A 165     -20.759  -1.443  -1.193  1.00  0.00           X  
ATOM   1117  H   ASN A 165     -18.805  -0.426   1.228  1.00  0.00           H  
ATOM   1118  N   ASP A 166     -17.294   1.024  -1.051  1.00  0.00           N  
ATOM   1119  CA  ASP A 166     -16.457   2.020  -1.729  1.00  0.00           C  
ATOM   1120  C   ASP A 166     -14.992   1.538  -1.776  1.00  0.00           C  
ATOM   1121  O   ASP A 166     -14.363   1.542  -2.832  1.00  0.00           O  
ATOM   1122  CB  ASP A 166     -16.552   3.376  -1.025  1.00  0.00           C  
ATOM   1123  CEN ASP A 166     -17.041   4.266  -1.102  1.00  0.00           X  
ATOM   1124  H   ASP A 166     -17.800   1.328  -0.232  1.00  0.00           H  
ATOM   1125  N   LEU A 167     -14.491   0.985  -0.666  1.00  0.00           N  
ATOM   1126  CA  LEU A 167     -13.128   0.456  -0.587  1.00  0.00           C  
ATOM   1127  C   LEU A 167     -12.904  -0.763  -1.491  1.00  0.00           C  
ATOM   1128  O   LEU A 167     -11.904  -0.847  -2.206  1.00  0.00           O  
ATOM   1129  CB  LEU A 167     -12.799   0.097   0.868  1.00  0.00           C  
ATOM   1130  CEN LEU A 167     -11.955   0.794   1.952  1.00  0.00           X  
ATOM   1131  H   LEU A 167     -15.037   1.041   0.183  1.00  0.00           H  
ATOM   1132  N   LEU A 168     -13.808  -1.746  -1.435  1.00  0.00           N  
ATOM   1133  CA  LEU A 168     -13.705  -2.945  -2.262  1.00  0.00           C  
ATOM   1134  C   LEU A 168     -13.722  -2.592  -3.757  1.00  0.00           C  
ATOM   1135  O   LEU A 168     -12.888  -3.097  -4.509  1.00  0.00           O  
ATOM   1136  CB  LEU A 168     -14.843  -3.916  -1.926  1.00  0.00           C  
ATOM   1137  CEN LEU A 168     -14.896  -5.225  -1.116  1.00  0.00           X  
ATOM   1138  H   LEU A 168     -14.621  -1.611  -0.854  1.00  0.00           H  
ATOM   1139  N   GLU A 169     -14.662  -1.749  -4.184  1.00  0.00           N  
ATOM   1140  CA  GLU A 169     -14.823  -1.331  -5.578  1.00  0.00           C  
ATOM   1141  C   GLU A 169     -13.562  -0.631  -6.096  1.00  0.00           C  
ATOM   1142  O   GLU A 169     -13.071  -0.995  -7.166  1.00  0.00           O  
ATOM   1143  CB  GLU A 169     -16.034  -0.407  -5.723  1.00  0.00           C  
ATOM   1144  CEN GLU A 169     -17.671  -0.173  -6.137  1.00  0.00           X  
ATOM   1145  H   GLU A 169     -15.248  -1.297  -3.500  1.00  0.00           H  
ATOM   1146  N   ASP A 170     -12.989   0.274  -5.302  1.00  0.00           N  
ATOM   1147  CA  ASP A 170     -11.764   0.987  -5.658  1.00  0.00           C  
ATOM   1148  C   ASP A 170     -10.590   0.015  -5.831  1.00  0.00           C  
ATOM   1149  O   ASP A 170      -9.882   0.030  -6.837  1.00  0.00           O  
ATOM   1150  CB  ASP A 170     -11.430   2.038  -4.596  1.00  0.00           C  
ATOM   1151  CEN ASP A 170     -11.537   3.035  -4.418  1.00  0.00           X  
ATOM   1152  H   ASP A 170     -13.473   0.565  -4.466  1.00  0.00           H  
ATOM   1153  N   LEU A 171     -10.421  -0.947  -4.924  1.00  0.00           N  
ATOM   1154  CA  LEU A 171      -9.362  -1.955  -5.045  1.00  0.00           C  
ATOM   1155  C   LEU A 171      -9.491  -2.794  -6.331  1.00  0.00           C  
ATOM   1156  O   LEU A 171      -8.516  -3.008  -7.063  1.00  0.00           O  
ATOM   1157  CB  LEU A 171      -9.374  -2.868  -3.813  1.00  0.00           C  
ATOM   1158  CEN LEU A 171      -8.480  -2.947  -2.562  1.00  0.00           X  
ATOM   1159  H   LEU A 171     -11.010  -0.935  -4.103  1.00  0.00           H  
ATOM   1160  N   GLN A 172     -10.707  -3.239  -6.660  1.00  0.00           N  
ATOM   1161  CA  GLN A 172     -10.968  -4.008  -7.876  1.00  0.00           C  
ATOM   1162  C   GLN A 172     -10.646  -3.226  -9.148  1.00  0.00           C  
ATOM   1163  O   GLN A 172     -10.087  -3.785 -10.097  1.00  0.00           O  
ATOM   1164  CB  GLN A 172     -12.432  -4.454  -7.912  1.00  0.00           C  
ATOM   1165  CEN GLN A 172     -13.518  -5.788  -7.614  1.00  0.00           X  
ATOM   1166  H   GLN A 172     -11.483  -2.960  -6.078  1.00  0.00           H  
ATOM   1167  N   GLU A 173     -11.008  -1.954  -9.213  1.00  0.00           N  
ATOM   1168  CA  GLU A 173     -10.731  -1.114 -10.366  1.00  0.00           C  
ATOM   1169  C   GLU A 173      -9.214  -0.890 -10.542  1.00  0.00           C  
ATOM   1170  O   GLU A 173      -8.720  -1.029 -11.666  1.00  0.00           O  
ATOM   1171  CB  GLU A 173     -11.456   0.227 -10.228  1.00  0.00           C  
ATOM   1172  CEN GLU A 173     -12.778   1.236 -10.600  1.00  0.00           X  
ATOM   1173  H   GLU A 173     -11.472  -1.527  -8.422  1.00  0.00           H  
ATOM   1174  N   VAL A 174      -8.440  -0.731  -9.454  1.00  0.00           N  
ATOM   1175  CA  VAL A 174      -6.972  -0.541  -9.506  1.00  0.00           C  
ATOM   1176  C   VAL A 174      -6.297  -1.810 -10.035  1.00  0.00           C  
ATOM   1177  O   VAL A 174      -5.419  -1.712 -10.894  1.00  0.00           O  
ATOM   1178  CB  VAL A 174      -6.385  -0.194  -8.125  1.00  0.00           C  
ATOM   1179  CEN VAL A 174      -6.096   0.312  -7.756  1.00  0.00           X  
ATOM   1180  H   VAL A 174      -8.901  -0.730  -8.554  1.00  0.00           H  
ATOM   1181  N   LEU A 175      -6.732  -3.000  -9.592  1.00  0.00           N  
ATOM   1182  CA  LEU A 175      -6.174  -4.283 -10.049  1.00  0.00           C  
ATOM   1183  C   LEU A 175      -6.463  -4.549 -11.529  1.00  0.00           C  
ATOM   1184  O   LEU A 175      -5.564  -4.902 -12.297  1.00  0.00           O  
ATOM   1185  CB  LEU A 175      -6.725  -5.429  -9.192  1.00  0.00           C  
ATOM   1186  CEN LEU A 175      -6.117  -6.269  -8.053  1.00  0.00           X  
ATOM   1187  H   LEU A 175      -7.446  -3.002  -8.877  1.00  0.00           H  
ATOM   1188  N   LYS A 176      -7.718  -4.369 -11.966  1.00  0.00           N  
ATOM   1189  CA  LYS A 176      -8.098  -4.592 -13.369  1.00  0.00           C  
ATOM   1190  C   LYS A 176      -7.314  -3.682 -14.303  1.00  0.00           C  
ATOM   1191  O   LYS A 176      -6.818  -4.156 -15.326  1.00  0.00           O  
ATOM   1192  CB  LYS A 176      -9.599  -4.369 -13.565  1.00  0.00           C  
ATOM   1193  CEN LYS A 176     -11.528  -5.189 -13.848  1.00  0.00           X  
ATOM   1194  H   LYS A 176      -8.407  -4.058 -11.298  1.00  0.00           H  
ATOM   1195  N   ASN A 177      -7.209  -2.397 -13.984  1.00  0.00           N  
ATOM   1196  CA  ASN A 177      -6.419  -1.460 -14.766  1.00  0.00           C  
ATOM   1197  C   ASN A 177      -4.957  -1.905 -14.828  1.00  0.00           C  
ATOM   1198  O   ASN A 177      -4.543  -2.403 -15.868  1.00  0.00           O  
ATOM   1199  CB  ASN A 177      -6.523  -0.051 -14.213  1.00  0.00           C  
ATOM   1200  CEN ASN A 177      -7.109   0.806 -14.362  1.00  0.00           X  
ATOM   1201  H   ASN A 177      -7.687  -2.061 -13.159  1.00  0.00           H  
ATOM   1202  N   LEU A 178      -4.216  -1.905 -13.720  1.00  0.00           N  
ATOM   1203  CA  LEU A 178      -2.783  -2.204 -13.716  1.00  0.00           C  
ATOM   1204  C   LEU A 178      -2.459  -3.514 -14.465  1.00  0.00           C  
ATOM   1205  O   LEU A 178      -1.505  -3.567 -15.242  1.00  0.00           O  
ATOM   1206  CB  LEU A 178      -2.273  -2.276 -12.271  1.00  0.00           C  
ATOM   1207  CEN LEU A 178      -1.460  -1.299 -11.400  1.00  0.00           X  
ATOM   1208  H   LEU A 178      -4.652  -1.664 -12.842  1.00  0.00           H  
ATOM   1209  N   HIS A 179      -3.309  -4.534 -14.339  1.00  0.00           N  
ATOM   1210  CA  HIS A 179      -3.115  -5.832 -14.988  1.00  0.00           C  
ATOM   1211  C   HIS A 179      -3.067  -5.757 -16.524  1.00  0.00           C  
ATOM   1212  O   HIS A 179      -2.246  -6.427 -17.154  1.00  0.00           O  
ATOM   1213  CB  HIS A 179      -4.223  -6.799 -14.558  1.00  0.00           C  
ATOM   1214  CEN HIS A 179      -4.434  -7.803 -13.569  1.00  0.00           X  
ATOM   1215  H   HIS A 179      -4.084  -4.428 -13.697  1.00  0.00           H  
ATOM   1216  N   LYS A 180      -3.921  -4.945 -17.163  1.00  0.00           N  
ATOM   1217  CA  LYS A 180      -3.930  -4.809 -18.632  1.00  0.00           C  
ATOM   1218  C   LYS A 180      -2.952  -3.713 -19.087  1.00  0.00           C  
ATOM   1219  O   LYS A 180      -2.148  -3.958 -19.991  1.00  0.00           O  
ATOM   1220  CB  LYS A 180      -5.340  -4.498 -19.136  1.00  0.00           C  
ATOM   1221  CEN LYS A 180      -7.113  -5.165 -20.079  1.00  0.00           X  
ATOM   1222  H   LYS A 180      -4.486  -4.318 -16.606  1.00  0.00           H  
ATOM   1223  N   ASN A 181      -2.977  -2.541 -18.451  1.00  0.00           N  
ATOM   1224  CA  ASN A 181      -2.229  -1.344 -18.869  1.00  0.00           C  
ATOM   1225  C   ASN A 181      -0.781  -1.635 -19.221  1.00  0.00           C  
ATOM   1226  O   ASN A 181      -0.329  -1.218 -20.291  1.00  0.00           O  
ATOM   1227  CB  ASN A 181      -2.281  -0.265 -17.803  1.00  0.00           C  
ATOM   1228  CEN ASN A 181      -2.874   0.566 -17.560  1.00  0.00           X  
ATOM   1229  H   ASN A 181      -3.679  -2.421 -17.733  1.00  0.00           H  
ATOM   1230  N   ASP A 182      -0.088  -2.399 -18.379  1.00  0.00           N  
ATOM   1231  CA  ASP A 182       1.350  -2.640 -18.502  1.00  0.00           C  
ATOM   1232  C   ASP A 182       1.731  -3.119 -19.923  1.00  0.00           C  
ATOM   1233  O   ASP A 182       2.816  -2.830 -20.440  1.00  0.00           O  
ATOM   1234  CB  ASP A 182       1.803  -3.665 -17.459  1.00  0.00           C  
ATOM   1235  CEN ASP A 182       2.225  -3.707 -16.533  1.00  0.00           X  
ATOM   1236  H   ASP A 182      -0.567  -2.795 -17.580  1.00  0.00           H  
ATOM   1237  N   ARG A 183       0.789  -3.770 -20.631  1.00  0.00           N  
ATOM   1238  CA  ARG A 183       1.001  -4.286 -21.988  1.00  0.00           C  
ATOM   1239  C   ARG A 183       1.168  -3.235 -23.086  1.00  0.00           C  
ATOM   1240  O   ARG A 183       1.802  -3.573 -24.086  1.00  0.00           O  
ATOM   1241  CB  ARG A 183      -0.097  -5.268 -22.368  1.00  0.00           C  
ATOM   1242  CEN ARG A 183      -1.317  -7.403 -22.698  1.00  0.00           X  
ATOM   1243  H   ARG A 183      -0.103  -3.914 -20.179  1.00  0.00           H  
ATOM   1244  N   SER A 184       0.641  -2.009 -22.961  1.00  0.00           N  
ATOM   1245  CA  SER A 184       0.782  -0.985 -24.020  1.00  0.00           C  
ATOM   1246  C   SER A 184       1.605   0.263 -23.694  1.00  0.00           C  
ATOM   1247  O   SER A 184       2.139   0.846 -24.625  1.00  0.00           O  
ATOM   1248  CB  SER A 184      -0.603  -0.549 -24.456  1.00  0.00           C  
ATOM   1249  CEN SER A 184      -1.129  -0.415 -24.418  1.00  0.00           X  
ATOM   1250  H   SER A 184      -0.025  -1.848 -22.220  1.00  0.00           H  
ATOM   1251  N   GLY A 185       1.787   0.642 -22.422  1.00  0.00           N  
ATOM   1252  CA  GLY A 185       2.508   1.863 -22.025  1.00  0.00           C  
ATOM   1253  C   GLY A 185       1.770   3.202 -22.229  1.00  0.00           C  
ATOM   1254  O   GLY A 185       0.551   3.230 -22.340  1.00  0.00           O  
ATOM   1255  CEN GLY A 185       2.508   1.863 -22.025  1.00  0.00           X  
ATOM   1256  H   GLY A 185       1.521  -0.013 -21.700  1.00  0.00           H  
ATOM   1257  N   LYS A 186       2.549   4.267 -22.465  1.00  0.00           N  
ATOM   1258  CA  LYS A 186       2.180   5.686 -22.699  1.00  0.00           C  
ATOM   1259  C   LYS A 186       1.057   6.286 -21.855  1.00  0.00           C  
ATOM   1260  O   LYS A 186       1.302   6.487 -20.671  1.00  0.00           O  
ATOM   1261  CB  LYS A 186       1.810   5.866 -24.172  1.00  0.00           C  
ATOM   1262  CEN LYS A 186       2.358   6.515 -26.110  1.00  0.00           X  
ATOM   1263  H   LYS A 186       3.538   4.071 -22.518  1.00  0.00           H  
ATOM   1264  N   ASP A 187      -0.146   6.510 -22.378  1.00  0.00           N  
ATOM   1265  CA  ASP A 187      -1.163   7.231 -21.584  1.00  0.00           C  
ATOM   1266  C   ASP A 187      -1.484   6.557 -20.243  1.00  0.00           C  
ATOM   1267  O   ASP A 187      -1.844   7.201 -19.265  1.00  0.00           O  
ATOM   1268  CB  ASP A 187      -2.451   7.383 -22.396  1.00  0.00           C  
ATOM   1269  CEN ASP A 187      -2.929   8.059 -22.989  1.00  0.00           X  
ATOM   1270  H   ASP A 187      -0.257   6.471 -23.380  1.00  0.00           H  
ATOM   1271  N   ASN A 188      -1.232   5.259 -20.152  1.00  0.00           N  
ATOM   1272  CA  ASN A 188      -1.444   4.519 -18.922  1.00  0.00           C  
ATOM   1273  C   ASN A 188      -0.758   5.147 -17.685  1.00  0.00           C  
ATOM   1274  O   ASN A 188      -1.119   4.819 -16.554  1.00  0.00           O  
ATOM   1275  CB  ASN A 188      -0.990   3.081 -19.093  1.00  0.00           C  
ATOM   1276  CEN ASN A 188      -1.400   2.162 -19.392  1.00  0.00           X  
ATOM   1277  H   ASN A 188      -1.090   4.752 -21.013  1.00  0.00           H  
ATOM   1278  N   ILE A 189       0.290   5.970 -17.847  1.00  0.00           N  
ATOM   1279  CA  ILE A 189       0.961   6.599 -16.688  1.00  0.00           C  
ATOM   1280  C   ILE A 189      -0.033   7.496 -15.949  1.00  0.00           C  
ATOM   1281  O   ILE A 189      -0.085   7.454 -14.726  1.00  0.00           O  
ATOM   1282  CB  ILE A 189       2.187   7.431 -17.106  1.00  0.00           C  
ATOM   1283  CEN ILE A 189       3.256   7.401 -17.317  1.00  0.00           X  
ATOM   1284  H   ILE A 189       0.518   6.281 -18.780  1.00  0.00           H  
ATOM   1285  N   HIS A 190      -0.861   8.241 -16.687  1.00  0.00           N  
ATOM   1286  CA  HIS A 190      -1.847   9.153 -16.102  1.00  0.00           C  
ATOM   1287  C   HIS A 190      -2.995   8.394 -15.425  1.00  0.00           C  
ATOM   1288  O   HIS A 190      -3.403   8.763 -14.328  1.00  0.00           O  
ATOM   1289  CB  HIS A 190      -2.407  10.096 -17.172  1.00  0.00           C  
ATOM   1290  CEN HIS A 190      -2.158  11.408 -17.669  1.00  0.00           X  
ATOM   1291  H   HIS A 190      -0.893   8.096 -17.687  1.00  0.00           H  
ATOM   1292  N   ASP A 191      -3.488   7.317 -16.041  1.00  0.00           N  
ATOM   1293  CA  ASP A 191      -4.554   6.500 -15.453  1.00  0.00           C  
ATOM   1294  C   ASP A 191      -4.095   5.833 -14.151  1.00  0.00           C  
ATOM   1295  O   ASP A 191      -4.811   5.864 -13.156  1.00  0.00           O  
ATOM   1296  CB  ASP A 191      -5.025   5.438 -16.449  1.00  0.00           C  
ATOM   1297  CEN ASP A 191      -5.763   5.276 -17.131  1.00  0.00           X  
ATOM   1298  H   ASP A 191      -3.175   7.094 -16.974  1.00  0.00           H  
ATOM   1299  N   VAL A 192      -2.880   5.270 -14.137  1.00  0.00           N  
ATOM   1300  CA  VAL A 192      -2.317   4.601 -12.954  1.00  0.00           C  
ATOM   1301  C   VAL A 192      -2.086   5.598 -11.821  1.00  0.00           C  
ATOM   1302  O   VAL A 192      -2.468   5.306 -10.695  1.00  0.00           O  
ATOM   1303  CB  VAL A 192      -0.988   3.892 -13.278  1.00  0.00           C  
ATOM   1304  CEN VAL A 192      -0.694   3.274 -13.355  1.00  0.00           X  
ATOM   1305  H   VAL A 192      -2.315   5.355 -14.968  1.00  0.00           H  
ATOM   1306  N   ASP A 193      -1.506   6.767 -12.110  1.00  0.00           N  
ATOM   1307  CA  ASP A 193      -1.244   7.806 -11.107  1.00  0.00           C  
ATOM   1308  C   ASP A 193      -2.546   8.299 -10.462  1.00  0.00           C  
ATOM   1309  O   ASP A 193      -2.648   8.325  -9.236  1.00  0.00           O  
ATOM   1310  CB  ASP A 193      -0.492   8.981 -11.738  1.00  0.00           C  
ATOM   1311  CEN ASP A 193       0.455   9.341 -11.840  1.00  0.00           X  
ATOM   1312  H   ASP A 193      -1.212   6.949 -13.059  1.00  0.00           H  
ATOM   1313  N   ASN A 194      -3.579   8.577 -11.262  1.00  0.00           N  
ATOM   1314  CA  ASN A 194      -4.885   9.020 -10.765  1.00  0.00           C  
ATOM   1315  C   ASN A 194      -5.552   7.962  -9.883  1.00  0.00           C  
ATOM   1316  O   ASN A 194      -6.125   8.277  -8.845  1.00  0.00           O  
ATOM   1317  CB  ASN A 194      -5.808   9.399 -11.908  1.00  0.00           C  
ATOM   1318  CEN ASN A 194      -6.068  10.259 -12.451  1.00  0.00           X  
ATOM   1319  H   ASN A 194      -3.442   8.502 -12.262  1.00  0.00           H  
ATOM   1320  N   HIS A 195      -5.483   6.697 -10.293  1.00  0.00           N  
ATOM   1321  CA  HIS A 195      -6.043   5.619  -9.499  1.00  0.00           C  
ATOM   1322  C   HIS A 195      -5.354   5.483  -8.138  1.00  0.00           C  
ATOM   1323  O   HIS A 195      -6.028   5.352  -7.118  1.00  0.00           O  
ATOM   1324  CB  HIS A 195      -5.951   4.295 -10.265  1.00  0.00           C  
ATOM   1325  CEN HIS A 195      -6.770   3.501 -11.118  1.00  0.00           X  
ATOM   1326  H   HIS A 195      -5.064   6.483 -11.185  1.00  0.00           H  
ATOM   1327  N   LEU A 196      -4.025   5.605  -8.100  1.00  0.00           N  
ATOM   1328  CA  LEU A 196      -3.257   5.545  -6.863  1.00  0.00           C  
ATOM   1329  C   LEU A 196      -3.634   6.678  -5.898  1.00  0.00           C  
ATOM   1330  O   LEU A 196      -3.857   6.422  -4.721  1.00  0.00           O  
ATOM   1331  CB  LEU A 196      -1.757   5.591  -7.181  1.00  0.00           C  
ATOM   1332  CEN LEU A 196      -0.661   4.509  -7.207  1.00  0.00           X  
ATOM   1333  H   LEU A 196      -3.528   5.773  -8.962  1.00  0.00           H  
ATOM   1334  N   GLN A 197      -3.766   7.915  -6.393  1.00  0.00           N  
ATOM   1335  CA  GLN A 197      -4.165   9.061  -5.566  1.00  0.00           C  
ATOM   1336  C   GLN A 197      -5.560   8.860  -4.964  1.00  0.00           C  
ATOM   1337  O   GLN A 197      -5.721   9.052  -3.762  1.00  0.00           O  
ATOM   1338  CB  GLN A 197      -4.141  10.350  -6.391  1.00  0.00           C  
ATOM   1339  CEN GLN A 197      -3.218  11.787  -6.754  1.00  0.00           X  
ATOM   1340  H   GLN A 197      -3.617   8.058  -7.382  1.00  0.00           H  
ATOM   1341  N   ASN A 198      -6.534   8.398  -5.755  1.00  0.00           N  
ATOM   1342  CA  ASN A 198      -7.895   8.166  -5.258  1.00  0.00           C  
ATOM   1343  C   ASN A 198      -7.921   7.088  -4.157  1.00  0.00           C  
ATOM   1344  O   ASN A 198      -8.556   7.280  -3.128  1.00  0.00           O  
ATOM   1345  CB  ASN A 198      -8.835   7.785  -6.388  1.00  0.00           C  
ATOM   1346  CEN ASN A 198      -9.491   8.262  -7.054  1.00  0.00           X  
ATOM   1347  H   ASN A 198      -6.340   8.258  -6.735  1.00  0.00           H  
ATOM   1348  N   VAL A 199      -7.140   6.011  -4.315  1.00  0.00           N  
ATOM   1349  CA  VAL A 199      -7.022   4.929  -3.314  1.00  0.00           C  
ATOM   1350  C   VAL A 199      -6.420   5.438  -1.998  1.00  0.00           C  
ATOM   1351  O   VAL A 199      -6.901   5.097  -0.915  1.00  0.00           O  
ATOM   1352  CB  VAL A 199      -6.160   3.765  -3.838  1.00  0.00           C  
ATOM   1353  CEN VAL A 199      -6.184   3.112  -4.057  1.00  0.00           X  
ATOM   1354  H   VAL A 199      -6.644   5.913  -5.187  1.00  0.00           H  
ATOM   1355  N   ILE A 200      -5.363   6.256  -2.056  1.00  0.00           N  
ATOM   1356  CA  ILE A 200      -4.736   6.847  -0.861  1.00  0.00           C  
ATOM   1357  C   ILE A 200      -5.737   7.700  -0.086  1.00  0.00           C  
ATOM   1358  O   ILE A 200      -5.821   7.569   1.141  1.00  0.00           O  
ATOM   1359  CB  ILE A 200      -3.516   7.713  -1.225  1.00  0.00           C  
ATOM   1360  CEN ILE A 200      -2.444   7.705  -1.423  1.00  0.00           X  
ATOM   1361  H   ILE A 200      -5.015   6.515  -2.968  1.00  0.00           H  
ATOM   1362  N   GLU A 201      -6.470   8.575  -0.774  1.00  0.00           N  
ATOM   1363  CA  GLU A 201      -7.482   9.439  -0.166  1.00  0.00           C  
ATOM   1364  C   GLU A 201      -8.551   8.608   0.550  1.00  0.00           C  
ATOM   1365  O   GLU A 201      -8.861   8.880   1.711  1.00  0.00           O  
ATOM   1366  CB  GLU A 201      -8.130  10.334  -1.225  1.00  0.00           C  
ATOM   1367  CEN GLU A 201      -8.250  11.840  -2.014  1.00  0.00           X  
ATOM   1368  H   GLU A 201      -6.373   8.608  -1.780  1.00  0.00           H  
ATOM   1369  N   ASP A 202      -9.022   7.525  -0.068  1.00  0.00           N  
ATOM   1370  CA  ASP A 202     -10.036   6.642   0.507  1.00  0.00           C  
ATOM   1371  C   ASP A 202      -9.550   5.926   1.771  1.00  0.00           C  
ATOM   1372  O   ASP A 202     -10.271   5.887   2.776  1.00  0.00           O  
ATOM   1373  CB  ASP A 202     -10.482   5.610  -0.532  1.00  0.00           C  
ATOM   1374  CEN ASP A 202     -11.223   5.453  -1.213  1.00  0.00           X  
ATOM   1375  H   ASP A 202      -8.769   7.377  -1.035  1.00  0.00           H  
ATOM   1376  N   ILE A 203      -8.312   5.416   1.781  1.00  0.00           N  
ATOM   1377  CA  ILE A 203      -7.746   4.740   2.959  1.00  0.00           C  
ATOM   1378  C   ILE A 203      -7.655   5.727   4.108  1.00  0.00           C  
ATOM   1379  O   ILE A 203      -8.063   5.401   5.219  1.00  0.00           O  
ATOM   1380  CB  ILE A 203      -6.350   4.152   2.681  1.00  0.00           C  
ATOM   1381  CEN ILE A 203      -5.805   3.285   2.308  1.00  0.00           X  
ATOM   1382  H   ILE A 203      -7.743   5.548   0.956  1.00  0.00           H  
ATOM   1383  N   HIS A 204      -7.153   6.938   3.872  1.00  0.00           N  
ATOM   1384  CA  HIS A 204      -7.029   7.953   4.909  1.00  0.00           C  
ATOM   1385  C   HIS A 204      -8.376   8.298   5.558  1.00  0.00           C  
ATOM   1386  O   HIS A 204      -8.486   8.289   6.791  1.00  0.00           O  
ATOM   1387  CB  HIS A 204      -6.391   9.221   4.331  1.00  0.00           C  
ATOM   1388  CEN HIS A 204      -5.096   9.803   4.218  1.00  0.00           X  
ATOM   1389  H   HIS A 204      -6.880   7.170   2.928  1.00  0.00           H  
ATOM   1390  N   ASP A 205      -9.417   8.508   4.763  1.00  0.00           N  
ATOM   1391  CA  ASP A 205     -10.755   8.833   5.249  1.00  0.00           C  
ATOM   1392  C   ASP A 205     -11.352   7.697   6.085  1.00  0.00           C  
ATOM   1393  O   ASP A 205     -11.903   7.931   7.170  1.00  0.00           O  
ATOM   1394  CB  ASP A 205     -11.680   9.160   4.074  1.00  0.00           C  
ATOM   1395  CEN ASP A 205     -12.048   9.962   3.566  1.00  0.00           X  
ATOM   1396  H   ASP A 205      -9.269   8.495   3.765  1.00  0.00           H  
ATOM   1397  N   PHE A 206     -11.200   6.448   5.642  1.00  0.00           N  
ATOM   1398  CA  PHE A 206     -11.703   5.276   6.349  1.00  0.00           C  
ATOM   1399  C   PHE A 206     -11.049   5.134   7.727  1.00  0.00           C  
ATOM   1400  O   PHE A 206     -11.747   4.924   8.720  1.00  0.00           O  
ATOM   1401  CB  PHE A 206     -11.466   4.013   5.519  1.00  0.00           C  
ATOM   1402  CEN PHE A 206     -12.277   3.073   4.526  1.00  0.00           X  
ATOM   1403  H   PHE A 206     -10.691   6.307   4.781  1.00  0.00           H  
ATOM   1404  N   MET A 207      -9.725   5.312   7.819  1.00  0.00           N  
ATOM   1405  CA  MET A 207      -8.965   5.216   9.067  1.00  0.00           C  
ATOM   1406  C   MET A 207      -9.418   6.273  10.063  1.00  0.00           C  
ATOM   1407  O   MET A 207      -9.642   5.963  11.235  1.00  0.00           O  
ATOM   1408  CB  MET A 207      -7.470   5.357   8.792  1.00  0.00           C  
ATOM   1409  CEN MET A 207      -5.965   4.455   8.771  1.00  0.00           X  
ATOM   1410  H   MET A 207      -9.231   5.547   6.971  1.00  0.00           H  
ATOM   1411  N   GLN A 208      -9.580   7.519   9.615  1.00  0.00           N  
ATOM   1412  CA  GLN A 208      -9.986   8.623  10.469  1.00  0.00           C  
ATOM   1413  C   GLN A 208     -11.358   8.361  11.097  1.00  0.00           C  
ATOM   1414  O   GLN A 208     -11.505   8.447  12.317  1.00  0.00           O  
ATOM   1415  CB  GLN A 208     -10.019   9.929   9.670  1.00  0.00           C  
ATOM   1416  CEN GLN A 208      -9.144  11.397   9.313  1.00  0.00           X  
ATOM   1417  H   GLN A 208      -9.352   7.715   8.652  1.00  0.00           H  
ATOM   1418  N   ALA A 209     -12.342   7.953  10.292  1.00  0.00           N  
ATOM   1419  CA  ALA A 209     -13.700   7.691  10.750  1.00  0.00           C  
ATOM   1420  C   ALA A 209     -13.748   6.543  11.774  1.00  0.00           C  
ATOM   1421  O   ALA A 209     -14.463   6.635  12.773  1.00  0.00           O  
ATOM   1422  CB  ALA A 209     -14.598   7.386   9.560  1.00  0.00           C  
ATOM   1423  CEN ALA A 209     -14.597   7.386   9.561  1.00  0.00           X  
ATOM   1424  H   ALA A 209     -12.140   7.846   9.306  1.00  0.00           H  
ATOM   1425  N   ALA A 210     -12.964   5.479  11.581  1.00  0.00           N  
ATOM   1426  CA  ALA A 210     -12.940   4.311  12.451  1.00  0.00           C  
ATOM   1427  C   ALA A 210     -12.386   4.659  13.843  1.00  0.00           C  
ATOM   1428  O   ALA A 210     -13.002   4.329  14.858  1.00  0.00           O  
ATOM   1429  CB  ALA A 210     -12.124   3.198  11.810  1.00  0.00           C  
ATOM   1430  CEN ALA A 210     -12.125   3.198  11.811  1.00  0.00           X  
ATOM   1431  H   ALA A 210     -12.372   5.470  10.759  1.00  0.00           H  
ATOM   1432  N   ALA A 211     -11.263   5.381  13.910  1.00  0.00           N  
ATOM   1433  CA  ALA A 211     -10.660   5.852  15.153  1.00  0.00           C  
ATOM   1434  C   ALA A 211     -11.616   6.764  15.937  1.00  0.00           C  
ATOM   1435  O   ALA A 211     -11.879   6.498  17.112  1.00  0.00           O  
ATOM   1436  CB  ALA A 211      -9.353   6.575  14.860  1.00  0.00           C  
ATOM   1437  CEN ALA A 211      -9.354   6.575  14.861  1.00  0.00           X  
ATOM   1438  H   ALA A 211     -10.793   5.604  13.044  1.00  0.00           H  
ATOM   1439  N   ALA A 212     -12.188   7.789  15.298  1.00  0.00           N  
ATOM   1440  CA  ALA A 212     -13.147   8.693  15.928  1.00  0.00           C  
ATOM   1441  C   ALA A 212     -14.345   7.915  16.503  1.00  0.00           C  
ATOM   1442  O   ALA A 212     -14.702   8.113  17.664  1.00  0.00           O  
ATOM   1443  CB  ALA A 212     -13.614   9.743  14.930  1.00  0.00           C  
ATOM   1444  CEN ALA A 212     -13.614   9.742  14.931  1.00  0.00           X  
ATOM   1445  H   ALA A 212     -11.946   7.956  14.333  1.00  0.00           H  
ATOM   1446  N   ALA A 213     -14.886   6.950  15.757  1.00  0.00           N  
ATOM   1447  CA  ALA A 213     -16.066   6.182  16.166  1.00  0.00           C  
ATOM   1448  C   ALA A 213     -15.811   5.316  17.416  1.00  0.00           C  
ATOM   1449  O   ALA A 213     -16.650   5.251  18.320  1.00  0.00           O  
ATOM   1450  CB  ALA A 213     -16.540   5.313  15.010  1.00  0.00           C  
ATOM   1451  CEN ALA A 213     -16.540   5.313  15.011  1.00  0.00           X  
ATOM   1452  H   ALA A 213     -14.499   6.776  14.841  1.00  0.00           H  
ATOM   1453  N   ALA A 214     -14.649   4.661  17.503  1.00  0.00           N  
ATOM   1454  CA  ALA A 214     -14.240   3.892  18.674  1.00  0.00           C  
ATOM   1455  C   ALA A 214     -14.089   4.770  19.930  1.00  0.00           C  
ATOM   1456  O   ALA A 214     -14.493   4.343  21.012  1.00  0.00           O  
ATOM   1457  CB  ALA A 214     -12.939   3.159  18.380  1.00  0.00           C  
ATOM   1458  CEN ALA A 214     -12.940   3.159  18.381  1.00  0.00           X  
ATOM   1459  H   ALA A 214     -14.036   4.678  16.700  1.00  0.00           H  
ATOM   1460  N   ASN A 215     -13.553   5.987  19.798  1.00  0.00           N  
ATOM   1461  CA  ASN A 215     -13.396   6.934  20.903  1.00  0.00           C  
ATOM   1462  C   ASN A 215     -14.726   7.360  21.535  1.00  0.00           C  
ATOM   1463  O   ASN A 215     -14.871   7.217  22.743  1.00  0.00           O  
ATOM   1464  CB  ASN A 215     -12.626   8.162  20.453  1.00  0.00           C  
ATOM   1465  CEN ASN A 215     -11.630   8.491  20.416  1.00  0.00           X  
ATOM   1466  H   ASN A 215     -13.213   6.260  18.888  1.00  0.00           H  
ATOM   1467  N   CYS A 216     -15.735   7.746  20.752  1.00  0.00           N  
ATOM   1468  CA  CYS A 216     -17.032   8.191  21.278  1.00  0.00           C  
ATOM   1469  C   CYS A 216     -17.843   7.061  21.956  1.00  0.00           C  
ATOM   1470  O   CYS A 216     -18.540   7.312  22.935  1.00  0.00           O  
ATOM   1471  CB  CYS A 216     -17.742   8.667  20.010  1.00  0.00           C  
ATOM   1472  CEN CYS A 216     -17.960   9.619  19.696  1.00  0.00           X  
ATOM   1473  H   CYS A 216     -15.589   7.784  19.752  1.00  0.00           H  
ATOM   1474  N   ARG A 217     -17.795   5.827  21.431  1.00  0.00           N  
ATOM   1475  CA  ARG A 217     -18.491   4.641  21.952  1.00  0.00           C  
ATOM   1476  C   ARG A 217     -18.191   4.330  23.432  1.00  0.00           C  
ATOM   1477  O   ARG A 217     -19.097   3.852  24.117  1.00  0.00           O  
ATOM   1478  CB  ARG A 217     -18.224   3.422  21.082  1.00  0.00           C  
ATOM   1479  CEN ARG A 217     -18.503   1.694  19.324  1.00  0.00           X  
ATOM   1480  H   ARG A 217     -17.219   5.707  20.610  1.00  0.00           H  
ATOM   1481  N   LYS A 218     -16.951   4.532  23.898  1.00  0.00           N  
ATOM   1482  CA  LYS A 218     -16.511   4.303  25.290  1.00  0.00           C  
ATOM   1483  C   LYS A 218     -17.435   5.035  26.251  1.00  0.00           C  
ATOM   1484  O   LYS A 218     -17.675   4.460  27.332  1.00  0.00           O  
ATOM   1485  CB  LYS A 218     -15.066   4.762  25.496  1.00  0.00           C  
ATOM   1486  CEN LYS A 218     -13.026   4.261  25.746  1.00  0.00           X  
ATOM   1487  H   LYS A 218     -16.347   5.134  23.359  1.00  0.00           H  
TER                                                                             
# All scores below are weighted scores, not raw scores.
#BEGIN_POSE_ENERGIES_TABLE ./minmover_pdb/pose_86.pdb
label vdw cenpack pair env cbeta hs_pair ss_pair sheet total
weights 1 0.5 1 1 0.25 1 1 1 NA
pose 4.94578 0.78303 -11.833 -5.64099 12.06 0 0 0 0.31485
MET:NtermProteinFull_1 0 -0.20965 -0.31079 0.13971 0.03008 0 0 0 -0.35064
TYR_2 0 0.01601 0.02593 0.85888 0.06894 0 0 0 0.96976
GLY_3 0 -0.03642 0.04789 0.0322 0.0697 0 0 0 0.11337
LYS_4 0 0.06405 -0.43774 -0.68888 0.06903 0 0 0 -0.99354
LEU_5 0 -0.08878 -0.45203 -0.19483 0.0359 0 0 0 -0.69973
ASN_6 0 0.01417 0.12807 -0.36221 0.0693 0 0 0 -0.15066
ASP_7 0 0.02025 -0.01959 -0.47618 0.06894 0 0 0 -0.40658
LEU_8 0 0.53788 -0.29591 -0.39148 0.04415 0 0 0 -0.10537
LEU_9 0 -0.39515 -0.11551 0.24309 0.0359 0 0 0 -0.23167
GLU_10 0 -0.061 0.03122 -0.92601 0.06921 0 0 0 -0.88658
ASP_11 0 -0.16805 -0.18112 -0.31759 0.04303 0 0 0 -0.62373
LEU_12 0 -0.08125 -0.58384 -0.50394 0.03741 0 0 0 -1.13162
GLN_13 0 -0.16938 0.2287 -0.24561 0.06893 0 0 0 -0.11736
GLU_14 0 -0.01802 -0.03042 -0.92601 0.06893 0 0 0 -0.90553
VAL_15 0 0.47727 -0.55808 -0.35242 0.04496 0 0 0 -0.38827
LEU_16 2.41251 0.7881 -0.5094 -0.45811 0.03647 0 0 0 2.26957
LYS_17 0 -0.00255 0.03729 -0.60186 0.06929 0 0 0 -0.49783
ASN_18 0 -0.14835 -0.21598 -0.19403 0.04282 0 0 0 -0.51554
LEU_19 0 0.54317 0.38783 -0.50394 0.03821 0 0 0 0.46527
HIS_D_20 0 -0.15467 0.063 -0.11266 0.03528 0 0 0 -0.16905
LYS_21 0 -0.06516 -0.06429 -1.04927 0.06939 0 0 0 -1.10934
ASN_22 0 -0.02536 -0.18662 -0.24178 0.04268 0 0 0 -0.41108
ASP_23 0 0.22007 -0.13613 0.34071 0.04293 0 0 0 0.46758
ARG_24 0 0.05433 0.0542 -0.55583 0.07203 0 0 0 -0.37527
SER_25 0 -0.00235 0.00739 -0.22078 0.0357 0 0 0 -0.18003
GLY_26 0 0.00132 -0.16479 -0.09146 0.03688 0 0 0 -0.21805
LYS_27 0 -0.02266 -0.02835 -1.04927 0.07259 0 0 0 -1.02769
ASP_28 0 -0.02886 -0.00751 -0.56986 0.07055 0 0 0 -0.53569
ASN_29 0 -0.15456 -0.11821 -0.01232 0.02982 0 0 0 -0.25526
ILE_30 0 -0.12365 0.46689 0.72502 0.04582 0 0 0 1.11407
HIS_31 0 -0.04956 -0.12408 0.20362 0.06959 0 0 0 0.09958
ASP_32 0 0.06626 -0.33655 -0.24167 0.06887 0 0 0 -0.4431
VAL_33 0 0.23217 0.12027 -0.35242 0.03156 0 0 0 0.03159
ASP_34 0 -0.00219 -0.12545 -0.31759 0.0459 0 0 0 -0.39933
ASN_35 0 -0.07834 0.05269 -0.36221 0.06878 0 0 0 -0.31908
HIS_D_36 0 0.45624 0.06835 -0.18191 0.04435 0 0 0 0.38702
LEU_37 0 0.16417 -0.62511 -0.45811 0.03293 0 0 0 -0.88612
GLN_38 0 0.03635 0.03503 -0.55896 0.06921 0 0 0 -0.41837
ASN_39 0 -0.13162 -0.03607 -0.28327 0.06676 0 0 0 -0.38419
VAL_40 0 -0.11667 -0.58359 -0.27892 0.0374 0 0 0 -0.94178
ILE_41 0 -0.30556 -0.34978 0.47679 0.04336 0 0 0 -0.1352
GLU_42 0 -0.08593 -0.0039 -0.71584 0.06922 0 0 0 -0.73644
ASP_43 0 0.52106 0.26234 0.08318 0.04336 0 0 0 0.90994
ILE_44 0 0.0262 -1.09952 -0.41682 0.04557 0 0 0 -1.44457
HIS_D_45 0 0.01235 0.28286 0.0215 0.06878 0 0 0 0.38549
ASP_46 0 -0.01946 -0.33889 -0.47618 0.06903 0 0 0 -0.76551
PHE_47 0 0.1521 -0.28893 -0.44993 0.04496 0 0 0 -0.5418
MET_48 0 0.12719 -0.15354 0.06168 0.04072 0 0 0 0.07605
GLN_49 0 -0.06784 0.08217 -0.59803 0.06921 0 0 0 -0.51449
ALA_50 0 -0.12479 -0.0141 0.13638 0.0413 0 0 0 0.03879
ALA_51 0 -0.25143 -0.2824 -0.17838 0.0383 0 0 0 -0.6739
ALA_52 0 -0.20546 0.09331 0.13638 0.03038 0 0 0 0.05461
ALA_53 0 -0.04287 -0.04266 0.20553 0.0342 0 0 0 0.15421
ALA_54 0 0.0214 -0.08086 0.13638 0.03417 0 0 0 0.1111
ALA_55 0 -0.36687 0.12732 -0.01847 0.03499 0 0 0 -0.22303
ASN_56 0 -0.00521 -0.22996 -0.07783 0.02991 0 0 0 -0.28309
CYS_57 0 -0.01886 0.03479 1.55685 0.04314 0 0 0 1.61592
ARG_58 0 0.72194 0.15713 -0.22643 0.06902 0 0 0 0.72166
LYS_59 0.01332 0.44324 -0.25697 -0.42611 0.03028 0 0 0 -0.19624
GLY_60 0 0.21061 -0.16532 -0.07965 0.04345 0 0 0 0.00909
SER_61 0 -0.07511 -0.02131 -0.18312 0.04345 0 0 0 -0.2361
PRO_62 0 -0.20757 -0.18381 -0.18151 0.03699 0 0 0 -0.53589
GLY_63 0 0.06662 -0.01897 0.16011 0.04731 0 0 0 0.25506
SER_64 0 -0.01222 0.02384 0.29023 0.04183 0 0 0 0.34368
PRO_65 0 -0.03491 -0.06889 0.043 0.07212 0 0 0 0.01133
ALA_66 0 0 0 0.77873 0.04957 0 0 0 0.82829
GLY_67 0 0 0 0.91259 0.04183 0 0 0 0.95441
SER_68 0 0 0 0.13063 0.04957 0 0 0 0.1802
PRO_69 0 0 0 0.2123 0.04957 0 0 0 0.26186
THR_70 0 0 0 0.43096 0.07499 0 0 0 0.50594
SER_71 0 0 0 0.29023 0.07582 0 0 0 0.36605
THR_72 0 0 0 0.48779 0.07582 0 0 0 0.56361
GLU_73 0 0 0 -1.03403 0.07499 0 0 0 -0.95904
GLU_74 0 0 0 -0.93278 0.04957 0 0 0 -0.88321
GLY_75 0 0 0 0.91259 0.04957 0 0 0 0.96215
THR_76 0 0 0 0.48779 0.04957 0 0 0 0.53736
SER_77 0 0 0 0.29023 0.07499 0 0 0 0.36522
GLU_78 0 0 0 -1.01303 0.07499 0 0 0 -0.93804
SER_79 0 0 0 0.13063 0.07499 0 0 0 0.20562
ALA_80 0 0 0 0.89846 0.07582 0 0 0 0.97427
THR_81 0 0 0 0.48779 0.04957 0 0 0 0.53736
PRO_82 0 0 0 0.2123 0.07582 0 0 0 0.28812
GLU_83 0 0 0 -1.03403 0.07499 0 0 0 -0.95904
SER_84 0 0 0 0.13063 0.07508 0 0 0 0.20571
GLY_85 0 0 0 0.91259 0.04957 0 0 0 0.96215
PRO_86 0 0 0 0.51404 0.04957 0 0 0 0.5636
GLY_87 0 0 0 0.60923 0.04183 0 0 0 0.65106
THR_88 0 0 0 0.43096 0.04183 0 0 0 0.47278
SER_89 0 0 0 0.29023 0.04957 0 0 0 0.3398
THR_90 0 0 0 0.33798 0.07582 0 0 0 0.4138
GLU_91 0 0 0 -1.01303 0.07582 0 0 0 -0.93721
PRO_92 0 0 0 0.51404 0.07508 0 0 0 0.58912
SER_93 0 0 0 -0.0106 0.07499 0 0 0 0.06439
GLU_94 0 0 0 -1.01303 0.07582 0 0 0 -0.93721
GLY_95 0 0 0 0.91259 0.04957 0 0 0 0.96215
SER_96 0 0 0 -0.0106 0.07582 0 0 0 0.06522
ALA_97 0 0 0 0.77873 0.07582 0 0 0 0.85455
PRO_98 0 0 0 0.2123 0.04957 0 0 0 0.26186
GLY_99 0 0 0 0.91259 0.04923 0 0 0 0.96182
SER_100 0 0 0 -0.0106 0.04957 0 0 0 0.03897
PRO_101 0 0 0 0.51404 0.04957 0 0 0 0.5636
ALA_102 0 0 0 0.797 0.04957 0 0 0 0.84657
GLY_103 0 0 0 0.60923 0.04957 0 0 0 0.6588
SER_104 0 0 0 0.29023 0.04957 0 0 0 0.3398
PRO_105 0 0 0 0.51404 0.07582 0 0 0 0.58986
THR_106 0 0 0 0.33798 0.07499 0 0 0 0.41297
SER_107 0 0 0 0.29023 0.07508 0 0 0 0.36531
THR_108 0 0 0 0.43096 0.07582 0 0 0 0.50678
GLU_109 0 0 0 -1.01303 0.07582 0 0 0 -0.93721
GLU_110 0 0 0 -1.03403 0.07508 0 0 0 -0.95895
GLY_111 0 0 0 0.91259 0.07508 0 0 0 0.98767
THR_112 0 0 0 0.48779 0.07582 0 0 0 0.56361
SER_113 0 0 0 0.13063 0.07347 0 0 0 0.2041
THR_114 0 0 0 0.43096 0.07499 0 0 0 0.50594
GLU_115 0 0 0 -1.01303 0.07582 0 0 0 -0.93721
PRO_116 0 0 0 0.2123 0.07582 0 0 0 0.28812
SER_117 0 0 0 0.13063 0.07499 0 0 0 0.20562
GLU_118 0 0 0 -1.01303 0.07582 0 0 0 -0.93721
GLY_119 0 0 0 0.91259 0.04957 0 0 0 0.96215
SER_120 0 0 0 0.29023 0.04957 0 0 0 0.3398
ALA_121 0 0 0 0.89846 0.04957 0 0 0 0.94802
PRO_122 0 0 0 0.2123 0.04957 0 0 0 0.26186
GLY_123 0 0 0 0.91259 0.04957 0 0 0 0.96215
THR_124 0 0 0 0.43096 0.07066 0 0 0 0.50161
SER_125 0 0 0 0.13063 0.07575 0 0 0 0.20638
THR_126 0 0 0 0.43096 0.07499 0 0 0 0.50594
GLU_127 0 0 0 -1.01303 0.07582 0 0 0 -0.93721
PRO_128 0 0 0 0.2123 0.07582 0 0 0 0.28812
SER_129 0 0 0 0.13063 0.07582 0 0 0 0.20645
GLU_130 0 0 0 -1.03403 0.07582 0 0 0 -0.95821
GLY_131 0 0 0 0.91259 0.07582 0 0 0 0.98841
SER_132 0 0 0 0.29023 0.06491 0 0 0 0.35514
ALA_133 0 0 0 0.89846 0.06491 0 0 0 0.96336
PRO_134 0 0 0 0.2123 0.04957 0 0 0 0.26186
GLY_135 0 0 0 0.91259 0.04957 0 0 0 0.96215
THR_136 0 0 0 0.48779 0.04957 0 0 0 0.53736
SER_137 0 0 0 0.29023 0.04957 0 0 0 0.3398
GLU_138 0 0 0 -1.01303 0.07582 0 0 0 -0.93721
SER_139 0 0 0 0.29023 0.07539 0 0 0 0.36562
ALA_140 0 0 0 0.797 0.07449 0 0 0 0.87149
THR_141 0.04706 0 0 0.48779 0.07197 0 0 0 0.60682
PRO_142 0.04706 0 0 0.51404 0.07582 0 0 0 0.63692
GLU_143 0 0 0 -1.01303 0.07499 0 0 0 -0.93804
SER_144 0 0 0 0.13063 0.07508 0 0 0 0.20571
GLY_145 0 0 0 0.91259 0.04957 0 0 0 0.96215
PRO_146 0 -0.04622 -0.03962 0.51404 0.04883 0 0 0 0.47703
GLY_147 0 -0.01222 -0.00761 0.91259 0.04957 0 0 0 0.94233
SER_148 0 -0.02906 -0.01062 0.29023 0.07356 0 0 0 0.32412
GLU_149 0 0.00578 -0.10467 -0.71584 0.04456 0 0 0 -0.77016
PRO_150 0 0.00832 -0.13443 0.043 0.07268 0 0 0 -0.01043
ALA_151 0 0.14751 0.09639 0.4142 0.07055 0 0 0 0.72865
THR_152 0 -0.11388 -0.17446 -0.06501 0.03569 0 0 0 -0.31766
SER_153 0 -0.17356 -0.11491 -0.11629 0.03671 0 0 0 -0.36806
GLY_154 0.01332 0.47669 -0.21809 -0.07814 0.03019 0 0 0 0.22398
SER_155 0 0.09475 -0.10126 -0.18312 0.03812 0 0 0 -0.15151
GLU_156 0 -0.06431 -0.06446 -0.71584 0.04456 0 0 0 -0.80005
THR_157 0 0.00719 0.02875 -0.15284 0.03587 0 0 0 -0.08103
PRO_158 0 -0.07838 0.0335 -0.05784 0.04414 0 0 0 -0.05859
GLY_159 0 0.02932 0.08306 -0.06259 0.03413 0 0 0 0.08392
MET_160 0 -0.20986 -0.07127 -0.21391 0.03247 0 0 0 -0.46257
TYR_161 0 -0.053 0.00791 0.81073 0.06939 0 0 0 0.83503
GLY_162 0 -0.05187 0.03729 -0.09146 0.03503 0 0 0 -0.071
LYS_163 0 -0.18483 0.2219 -0.09974 0.03614 0 0 0 -0.02652
LEU_164 0 0.28383 -0.12505 0.08126 0.06943 0 0 0 0.30947
ASN_165 0 -0.02571 0.05346 -0.40966 0.04769 0 0 0 -0.33422
ASP_166 0 -0.04973 0.00465 -0.37876 0.04268 0 0 0 -0.38117
LEU_167 0 -0.1468 -0.38976 -0.45811 0.03216 0 0 0 -0.96251
LEU_168 0 0.11744 -0.13749 0.75945 0.06889 0 0 0 0.80829
GLU_169 0 -0.0361 -0.07697 -0.82678 0.06946 0 0 0 -0.8704
ASP_170 0 -0.21748 0.32335 0.08318 0.04389 0 0 0 0.23294
LEU_171 0 -0.08188 -0.5381 -0.30366 0.03741 0 0 0 -0.88622
GLN_172 0 -0.01887 0.08667 -0.55896 0.06908 0 0 0 -0.42208
GLU_173 0 0.01246 -0.21204 -0.71584 0.06893 0 0 0 -0.84649
VAL_174 0 -0.08773 -0.80755 -0.46599 0.03879 0 0 0 -1.32247
LEU_175 0 0.04802 -0.26089 0.4149 0.03692 0 0 0 0.23896
LYS_176 0 -0.05919 0.02812 -0.8715 0.06947 0 0 0 -0.8331
ASN_177 0 -0.16225 0.01401 -0.07783 0.03522 0 0 0 -0.19085
LEU_178 0 0.1451 -0.16415 -0.53584 0.03251 0 0 0 -0.52239
HIS_D_179 0 -0.02256 -0.12204 -0.06774 0.04725 0 0 0 -0.16508
LYS_180 0 -0.04211 -0.02833 -0.8715 0.07072 0 0 0 -0.87122
ASN_181 0 -0.18721 -0.00696 0.05572 0.0305 0 0 0 -0.10794
ASP_182 0 -0.34103 0.22992 0.34071 0.03139 0 0 0 0.26098
ARG_183 0 0.06558 0.1269 -0.48527 0.07134 0 0 0 -0.22145
SER_184 0 -0.04353 0.01579 -0.21543 0.04345 0 0 0 -0.19972
GLY_185 0 0.02946 -0.15824 -0.08884 0.03503 0 0 0 -0.18258
LYS_186 0 0.00449 -0.15889 -0.8715 0.07203 0 0 0 -0.95386
ASP_187 0 -0.04061 -0.016 -0.56986 0.07006 0 0 0 -0.5564
ASN_188 0 -0.01485 -0.15332 -0.07783 0.02997 0 0 0 -0.21603
ILE_189 0 0.20911 0.60125 0.72502 0.06919 0 0 0 1.60456
HIS_190 0 -0.03093 -0.2567 0.11054 0.06947 0 0 0 -0.10762
ASP_191 0 -0.26987 -0.34273 -0.42964 0.035 0 0 0 -1.00724
VAL_192 0 -0.22885 0.42973 -0.27892 0.03109 0 0 0 -0.04696
ASP_193 0 0.02907 -0.34108 -0.31759 0.06916 0 0 0 -0.56044
ASN_194 0 -0.0997 -0.10254 -0.32173 0.06884 0 0 0 -0.45513
HIS_D_195 0 -0.14194 0.07057 -0.19493 0.04413 0 0 0 -0.22217
LEU_196 2.41251 0.93659 -0.47654 -0.50394 0.04496 0 0 0 2.41357
GLN_197 0 0.00434 0.01091 -0.55896 0.06894 0 0 0 -0.47476
ASN_198 0 -0.02918 -0.12348 -0.24178 0.06909 0 0 0 -0.32535
VAL_199 0 -0.35684 -0.52637 -0.35242 0.03225 0 0 0 -1.20338
ILE_200 0 -0.15441 -0.21297 0.60227 0.04303 0 0 0 0.27792
GLU_201 0 -0.05282 -0.11865 -0.71584 0.06894 0 0 0 -0.81837
ASP_202 0 -0.24349 0.3801 0.08318 0.0359 0 0 0 0.2557
ILE_203 0 -0.01114 -0.6324 -0.49284 0.04496 0 0 0 -1.09142
HIS_D_204 0 -0.04444 0.10601 0.06501 0.06903 0 0 0 0.19562
ASP_205 0 0.00674 -0.1787 -0.42964 0.06884 0 0 0 -0.53276
PHE_206 0 0.29019 -0.18641 -0.44993 0.04496 0 0 0 -0.3012
MET_207 0 -0.18804 -0.0619 0.06168 0.04435 0 0 0 -0.14392
GLN_208 0 -0.06596 0.00138 -0.60368 0.0693 0 0 0 -0.59896
ALA_209 0 -0.20731 0.15923 0.13638 0.03528 0 0 0 0.12358
ALA_210 0 0.01239 -0.1124 -0.11236 0.03108 0 0 0 -0.1813
ALA_211 0 0.00676 -0.1151 0.15304 0.04294 0 0 0 0.08764
ALA_212 0 -0.09027 0.02397 0.4142 0.03138 0 0 0 0.37927
ALA_213 0 0.21692 0.00094 0.03291 0.03054 0 0 0 0.28132
ALA_214 0 0.13006 -0.07669 0.11438 0.03487 0 0 0 0.20262
ASN_215 0 -0.04188 -0.03671 -0.46336 0.04915 0 0 0 -0.4928
CYS_216 0 -0.01439 0.05245 1.70525 0.07025 0 0 0 1.81356
ARG_217 0 0.50299 0.24408 -0.17363 0.03063 0 0 0 0.60407
LYS:CtermProteinFull_218 0 -0.00797 0.02164 -1.04927 0.07203 0 0 0 -0.96357
#END_POSE_ENERGIES_TABLE ./minmover_pdb/pose_86.pdb
