# Supplementary material for: Selection of a promiscuous minimalist cAMP phosphodiesterase from a library of de novo designed proteins
Source: Nat Chem. 2024 May 3;16(7):1200–8. doi: 10.1038/s41557-024-01490-4 (PMC11230910; doi:10.1038/s41557-024-01490-4)
Supplement: Supplementary file 3 — MD input files, scripts and final structures derived from MD, AlphaFold2, EMSfold and MultiSFold. [file 41557_2024_1490_MOESM3_ESM.zip › Computational_Data/4_MultiSFold/campase/pose_87.pdb]

ATOM      1  N   MET A   1      14.999  -7.930  -0.838  1.00  0.00           N  
ATOM      2  CA  MET A   1      13.940  -6.997  -1.273  1.00  0.00           C  
ATOM      3  C   MET A   1      12.590  -7.687  -1.322  1.00  0.00           C  
ATOM      4  O   MET A   1      11.725  -7.234  -0.603  1.00  0.00           O  
ATOM      5  CB  MET A   1      14.272  -6.407  -2.642  1.00  0.00           C  
ATOM      6  CEN MET A   1      14.749  -4.920  -3.441  1.00  0.00           X  
ATOM      7  H   MET A   1      15.775  -8.121  -1.439  1.00  0.00           H  
ATOM      8  N   TYR A   2      12.434  -8.810  -2.033  1.00  0.00           N  
ATOM      9  CA  TYR A   2      11.121  -9.452  -2.219  1.00  0.00           C  
ATOM     10  C   TYR A   2      10.240  -9.600  -0.960  1.00  0.00           C  
ATOM     11  O   TYR A   2       9.048  -9.373  -1.063  1.00  0.00           O  
ATOM     12  CB  TYR A   2      11.331 -10.836  -2.838  1.00  0.00           C  
ATOM     13  CEN TYR A   2      11.301 -11.633  -4.398  1.00  0.00           X  
ATOM     14  H   TYR A   2      13.139  -9.098  -2.695  1.00  0.00           H  
ATOM     15  N   GLY A   3      10.799  -9.936   0.214  1.00  0.00           N  
ATOM     16  CA  GLY A   3      10.021 -10.080   1.461  1.00  0.00           C  
ATOM     17  C   GLY A   3       9.318  -8.787   1.888  1.00  0.00           C  
ATOM     18  O   GLY A   3       8.156  -8.837   2.248  1.00  0.00           O  
ATOM     19  CEN GLY A   3      10.020 -10.080   1.461  1.00  0.00           X  
ATOM     20  H   GLY A   3      11.783 -10.159   0.240  1.00  0.00           H  
ATOM     21  N   LYS A   4       9.977  -7.631   1.693  1.00  0.00           N  
ATOM     22  CA  LYS A   4       9.447  -6.300   2.068  1.00  0.00           C  
ATOM     23  C   LYS A   4       8.338  -5.785   1.145  1.00  0.00           C  
ATOM     24  O   LYS A   4       7.467  -5.043   1.558  1.00  0.00           O  
ATOM     25  CB  LYS A   4      10.584  -5.278   2.103  1.00  0.00           C  
ATOM     26  CEN LYS A   4      11.940  -4.117   3.240  1.00  0.00           X  
ATOM     27  H   LYS A   4      10.920  -7.674   1.335  1.00  0.00           H  
ATOM     28  N   LEU A   5       8.430  -6.135  -0.134  1.00  0.00           N  
ATOM     29  CA  LEU A   5       7.408  -5.876  -1.133  1.00  0.00           C  
ATOM     30  C   LEU A   5       6.125  -6.668  -0.861  1.00  0.00           C  
ATOM     31  O   LEU A   5       5.035  -6.122  -0.972  1.00  0.00           O  
ATOM     32  CB  LEU A   5       7.952  -6.204  -2.529  1.00  0.00           C  
ATOM     33  CEN LEU A   5       8.457  -5.324  -3.688  1.00  0.00           X  
ATOM     34  H   LEU A   5       9.229  -6.691  -0.406  1.00  0.00           H  
ATOM     35  N   ASN A   6       6.257  -7.947  -0.499  1.00  0.00           N  
ATOM     36  CA  ASN A   6       5.098  -8.774  -0.190  1.00  0.00           C  
ATOM     37  C   ASN A   6       4.325  -8.177   0.990  1.00  0.00           C  
ATOM     38  O   ASN A   6       3.107  -8.094   0.916  1.00  0.00           O  
ATOM     39  CB  ASN A   6       5.496 -10.209   0.102  1.00  0.00           C  
ATOM     40  CEN ASN A   6       5.600 -11.114  -0.420  1.00  0.00           X  
ATOM     41  H   ASN A   6       7.167  -8.298  -0.241  1.00  0.00           H  
ATOM     42  N   ASP A   7       5.045  -7.682   2.004  1.00  0.00           N  
ATOM     43  CA  ASP A   7       4.445  -7.125   3.222  1.00  0.00           C  
ATOM     44  C   ASP A   7       3.672  -5.832   2.893  1.00  0.00           C  
ATOM     45  O   ASP A   7       2.541  -5.656   3.328  1.00  0.00           O  
ATOM     46  CB  ASP A   7       5.520  -6.852   4.277  1.00  0.00           C  
ATOM     47  CEN ASP A   7       5.929  -7.276   5.108  1.00  0.00           X  
ATOM     48  H   ASP A   7       6.049  -7.779   1.987  1.00  0.00           H  
ATOM     49  N   LEU A   8       4.218  -4.992   2.004  1.00  0.00           N  
ATOM     50  CA  LEU A   8       3.569  -3.760   1.553  1.00  0.00           C  
ATOM     51  C   LEU A   8       2.289  -4.002   0.732  1.00  0.00           C  
ATOM     52  O   LEU A   8       1.305  -3.274   0.867  1.00  0.00           O  
ATOM     53  CB  LEU A   8       4.566  -2.931   0.734  1.00  0.00           C  
ATOM     54  CEN LEU A   8       5.403  -1.680   1.062  1.00  0.00           X  
ATOM     55  H   LEU A   8       5.179  -5.150   1.737  1.00  0.00           H  
ATOM     56  N   LEU A   9       2.306  -5.000  -0.156  1.00  0.00           N  
ATOM     57  CA  LEU A   9       1.134  -5.363  -0.955  1.00  0.00           C  
ATOM     58  C   LEU A   9      -0.026  -5.815  -0.053  1.00  0.00           C  
ATOM     59  O   LEU A   9      -1.181  -5.495  -0.332  1.00  0.00           O  
ATOM     60  CB  LEU A   9       1.498  -6.465  -1.958  1.00  0.00           C  
ATOM     61  CEN LEU A   9       1.756  -6.454  -3.476  1.00  0.00           X  
ATOM     62  H   LEU A   9       3.149  -5.547  -0.242  1.00  0.00           H  
ATOM     63  N   GLU A  10       0.286  -6.529   1.028  1.00  0.00           N  
ATOM     64  CA  GLU A  10      -0.695  -7.005   2.007  1.00  0.00           C  
ATOM     65  C   GLU A  10      -1.367  -5.836   2.738  1.00  0.00           C  
ATOM     66  O   GLU A  10      -2.594  -5.824   2.875  1.00  0.00           O  
ATOM     67  CB  GLU A  10      -0.030  -7.943   3.016  1.00  0.00           C  
ATOM     68  CEN GLU A  10       0.322  -9.521   3.557  1.00  0.00           X  
ATOM     69  H   GLU A  10       1.260  -6.690   1.238  1.00  0.00           H  
ATOM     70  N   ASP A  11      -0.591  -4.826   3.130  1.00  0.00           N  
ATOM     71  CA  ASP A  11      -1.090  -3.644   3.829  1.00  0.00           C  
ATOM     72  C   ASP A  11      -2.004  -2.812   2.926  1.00  0.00           C  
ATOM     73  O   ASP A  11      -3.076  -2.384   3.356  1.00  0.00           O  
ATOM     74  CB  ASP A  11       0.075  -2.788   4.332  1.00  0.00           C  
ATOM     75  CEN ASP A  11       0.618  -2.621   5.178  1.00  0.00           X  
ATOM     76  H   ASP A  11       0.409  -4.918   3.026  1.00  0.00           H  
ATOM     77  N   LEU A  12      -1.643  -2.651   1.650  1.00  0.00           N  
ATOM     78  CA  LEU A  12      -2.448  -1.907   0.680  1.00  0.00           C  
ATOM     79  C   LEU A  12      -3.844  -2.521   0.482  1.00  0.00           C  
ATOM     80  O   LEU A  12      -4.859  -1.820   0.550  1.00  0.00           O  
ATOM     81  CB  LEU A  12      -1.707  -1.835  -0.661  1.00  0.00           C  
ATOM     82  CEN LEU A  12      -0.916  -0.712  -1.359  1.00  0.00           X  
ATOM     83  H   LEU A  12      -0.748  -3.020   1.365  1.00  0.00           H  
ATOM     84  N   GLN A  13      -3.920  -3.843   0.308  1.00  0.00           N  
ATOM     85  CA  GLN A  13      -5.192  -4.564   0.203  1.00  0.00           C  
ATOM     86  C   GLN A  13      -6.064  -4.405   1.453  1.00  0.00           C  
ATOM     87  O   GLN A  13      -7.277  -4.184   1.336  1.00  0.00           O  
ATOM     88  CB  GLN A  13      -4.934  -6.052  -0.050  1.00  0.00           C  
ATOM     89  CEN GLN A  13      -4.876  -7.294  -1.275  1.00  0.00           X  
ATOM     90  H   GLN A  13      -3.060  -4.373   0.313  1.00  0.00           H  
ATOM     91  N   GLU A  14      -5.495  -4.499   2.656  1.00  0.00           N  
ATOM     92  CA  GLU A  14      -6.273  -4.341   3.888  1.00  0.00           C  
ATOM     93  C   GLU A  14      -6.816  -2.910   4.024  1.00  0.00           C  
ATOM     94  O   GLU A  14      -8.002  -2.745   4.339  1.00  0.00           O  
ATOM     95  CB  GLU A  14      -5.420  -4.700   5.107  1.00  0.00           C  
ATOM     96  CEN GLU A  14      -4.953  -5.818   6.305  1.00  0.00           X  
ATOM     97  H   GLU A  14      -4.511  -4.714   2.722  1.00  0.00           H  
ATOM     98  N   VAL A  15      -6.036  -1.878   3.678  1.00  0.00           N  
ATOM     99  CA  VAL A  15      -6.518  -0.484   3.726  1.00  0.00           C  
ATOM    100  C   VAL A  15      -7.656  -0.246   2.747  1.00  0.00           C  
ATOM    101  O   VAL A  15      -8.641   0.393   3.124  1.00  0.00           O  
ATOM    102  CB  VAL A  15      -5.390   0.519   3.421  1.00  0.00           C  
ATOM    103  CEN VAL A  15      -4.984   1.000   3.702  1.00  0.00           X  
ATOM    104  H   VAL A  15      -5.091  -2.065   3.374  1.00  0.00           H  
ATOM    105  N   LEU A  16      -7.577  -0.793   1.530  1.00  0.00           N  
ATOM    106  CA  LEU A  16      -8.626  -0.619   0.513  1.00  0.00           C  
ATOM    107  C   LEU A  16      -9.934  -1.281   0.943  1.00  0.00           C  
ATOM    108  O   LEU A  16     -11.026  -0.716   0.848  1.00  0.00           O  
ATOM    109  CB  LEU A  16      -8.162  -1.189  -0.833  1.00  0.00           C  
ATOM    110  CEN LEU A  16      -7.667  -0.529  -2.134  1.00  0.00           X  
ATOM    111  H   LEU A  16      -6.764  -1.350   1.305  1.00  0.00           H  
ATOM    112  N   LYS A  17      -9.825  -2.493   1.482  1.00  0.00           N  
ATOM    113  CA  LYS A  17     -10.979  -3.264   1.932  1.00  0.00           C  
ATOM    114  C   LYS A  17     -11.702  -2.590   3.100  1.00  0.00           C  
ATOM    115  O   LYS A  17     -12.933  -2.551   3.107  1.00  0.00           O  
ATOM    116  CB  LYS A  17     -10.546  -4.676   2.330  1.00  0.00           C  
ATOM    117  CEN LYS A  17     -10.441  -6.736   1.861  1.00  0.00           X  
ATOM    118  H   LYS A  17      -8.904  -2.900   1.523  1.00  0.00           H  
ATOM    119  N   ASN A  18     -10.975  -2.067   4.084  1.00  0.00           N  
ATOM    120  CA  ASN A  18     -11.563  -1.407   5.247  1.00  0.00           C  
ATOM    121  C   ASN A  18     -12.203  -0.064   4.885  1.00  0.00           C  
ATOM    122  O   ASN A  18     -13.343   0.181   5.282  1.00  0.00           O  
ATOM    123  CB  ASN A  18     -10.533  -1.214   6.345  1.00  0.00           C  
ATOM    124  CEN ASN A  18     -10.188  -1.727   7.192  1.00  0.00           X  
ATOM    125  H   ASN A  18      -9.967  -2.107   4.005  1.00  0.00           H  
ATOM    126  N   LEU A  19     -11.549   0.752   4.060  1.00  0.00           N  
ATOM    127  CA  LEU A  19     -12.071   2.047   3.622  1.00  0.00           C  
ATOM    128  C   LEU A  19     -13.355   1.886   2.808  1.00  0.00           C  
ATOM    129  O   LEU A  19     -14.342   2.573   3.076  1.00  0.00           O  
ATOM    130  CB  LEU A  19     -11.011   2.794   2.802  1.00  0.00           C  
ATOM    131  CEN LEU A  19     -10.079   3.976   3.128  1.00  0.00           X  
ATOM    132  H   LEU A  19     -10.658   0.454   3.689  1.00  0.00           H  
ATOM    133  N   HIS A  20     -13.392   0.898   1.912  1.00  0.00           N  
ATOM    134  CA  HIS A  20     -14.586   0.578   1.128  1.00  0.00           C  
ATOM    135  C   HIS A  20     -15.744   0.045   1.988  1.00  0.00           C  
ATOM    136  O   HIS A  20     -16.866   0.546   1.896  1.00  0.00           O  
ATOM    137  CB  HIS A  20     -14.241  -0.443   0.039  1.00  0.00           C  
ATOM    138  CEN HIS A  20     -13.869  -0.445  -1.337  1.00  0.00           X  
ATOM    139  H   HIS A  20     -12.526   0.432   1.685  1.00  0.00           H  
ATOM    140  N   LYS A  21     -15.504  -0.960   2.845  1.00  0.00           N  
ATOM    141  CA  LYS A  21     -16.565  -1.586   3.668  1.00  0.00           C  
ATOM    142  C   LYS A  21     -17.176  -0.617   4.681  1.00  0.00           C  
ATOM    143  O   LYS A  21     -18.369  -0.717   4.967  1.00  0.00           O  
ATOM    144  CB  LYS A  21     -16.016  -2.810   4.402  1.00  0.00           C  
ATOM    145  CEN LYS A  21     -15.872  -4.916   4.554  1.00  0.00           X  
ATOM    146  H   LYS A  21     -14.551  -1.287   2.924  1.00  0.00           H  
ATOM    147  N   ASN A  22     -16.375   0.291   5.234  1.00  0.00           N  
ATOM    148  CA  ASN A  22     -16.807   1.244   6.252  1.00  0.00           C  
ATOM    149  C   ASN A  22     -17.733   2.355   5.705  1.00  0.00           C  
ATOM    150  O   ASN A  22     -18.688   2.742   6.384  1.00  0.00           O  
ATOM    151  CB  ASN A  22     -15.605   1.864   6.941  1.00  0.00           C  
ATOM    152  CEN ASN A  22     -15.001   1.677   7.778  1.00  0.00           X  
ATOM    153  H   ASN A  22     -15.400   0.291   4.969  1.00  0.00           H  
ATOM    154  N   ASP A  23     -17.537   2.808   4.455  1.00  0.00           N  
ATOM    155  CA  ASP A  23     -18.242   3.950   3.853  1.00  0.00           C  
ATOM    156  C   ASP A  23     -19.670   3.610   3.383  1.00  0.00           C  
ATOM    157  O   ASP A  23     -19.999   3.614   2.194  1.00  0.00           O  
ATOM    158  CB  ASP A  23     -17.431   4.498   2.676  1.00  0.00           C  
ATOM    159  CEN ASP A  23     -16.758   5.232   2.461  1.00  0.00           X  
ATOM    160  H   ASP A  23     -16.818   2.372   3.896  1.00  0.00           H  
ATOM    161  N   ARG A  24     -20.579   3.358   4.329  1.00  0.00           N  
ATOM    162  CA  ARG A  24     -21.992   3.113   3.988  1.00  0.00           C  
ATOM    163  C   ARG A  24     -22.930   4.295   4.205  1.00  0.00           C  
ATOM    164  O   ARG A  24     -24.082   4.190   3.796  1.00  0.00           O  
ATOM    165  CB  ARG A  24     -22.525   1.884   4.710  1.00  0.00           C  
ATOM    166  CEN ARG A  24     -23.169  -0.468   5.165  1.00  0.00           X  
ATOM    167  H   ARG A  24     -20.272   3.440   5.287  1.00  0.00           H  
ATOM    168  N   SER A  25     -22.488   5.403   4.805  1.00  0.00           N  
ATOM    169  CA  SER A  25     -23.396   6.535   5.072  1.00  0.00           C  
ATOM    170  C   SER A  25     -22.905   7.937   4.658  1.00  0.00           C  
ATOM    171  O   SER A  25     -23.562   8.914   5.016  1.00  0.00           O  
ATOM    172  CB  SER A  25     -23.727   6.546   6.552  1.00  0.00           C  
ATOM    173  CEN SER A  25     -23.655   6.496   7.089  1.00  0.00           X  
ATOM    174  H   SER A  25     -21.586   5.373   5.258  1.00  0.00           H  
ATOM    175  N   GLY A  26     -21.805   8.093   3.913  1.00  0.00           N  
ATOM    176  CA  GLY A  26     -21.280   9.437   3.598  1.00  0.00           C  
ATOM    177  C   GLY A  26     -20.477   9.543   2.302  1.00  0.00           C  
ATOM    178  O   GLY A  26     -19.251   9.573   2.358  1.00  0.00           O  
ATOM    179  CEN GLY A  26     -21.280   9.437   3.598  1.00  0.00           X  
ATOM    180  H   GLY A  26     -21.247   7.290   3.651  1.00  0.00           H  
ATOM    181  N   LYS A  27     -21.180   9.581   1.162  1.00  0.00           N  
ATOM    182  CA  LYS A  27     -20.645   9.616  -0.215  1.00  0.00           C  
ATOM    183  C   LYS A  27     -19.465  10.555  -0.451  1.00  0.00           C  
ATOM    184  O   LYS A  27     -18.579  10.216  -1.224  1.00  0.00           O  
ATOM    185  CB  LYS A  27     -21.767   9.988  -1.186  1.00  0.00           C  
ATOM    186  CEN LYS A  27     -23.187   9.378  -2.630  1.00  0.00           X  
ATOM    187  H   LYS A  27     -22.177   9.439   1.249  1.00  0.00           H  
ATOM    188  N   ASP A  28     -19.451  11.715   0.197  1.00  0.00           N  
ATOM    189  CA  ASP A  28     -18.339  12.652   0.018  1.00  0.00           C  
ATOM    190  C   ASP A  28     -17.008  12.076   0.525  1.00  0.00           C  
ATOM    191  O   ASP A  28     -15.970  12.286  -0.092  1.00  0.00           O  
ATOM    192  CB  ASP A  28     -18.642  13.972   0.731  1.00  0.00           C  
ATOM    193  CEN ASP A  28     -19.004  14.904   0.537  1.00  0.00           X  
ATOM    194  H   ASP A  28     -20.330  12.090   0.522  1.00  0.00           H  
ATOM    195  N   ASN A  29     -17.030  11.250   1.576  1.00  0.00           N  
ATOM    196  CA  ASN A  29     -15.788  10.714   2.141  1.00  0.00           C  
ATOM    197  C   ASN A  29     -15.274   9.472   1.395  1.00  0.00           C  
ATOM    198  O   ASN A  29     -14.070   9.225   1.382  1.00  0.00           O  
ATOM    199  CB  ASN A  29     -15.960  10.395   3.615  1.00  0.00           C  
ATOM    200  CEN ASN A  29     -15.826  10.873   4.539  1.00  0.00           X  
ATOM    201  H   ASN A  29     -17.911  11.084   2.045  1.00  0.00           H  
ATOM    202  N   ILE A  30     -16.164   8.670   0.802  1.00  0.00           N  
ATOM    203  CA  ILE A  30     -15.761   7.503   0.000  1.00  0.00           C  
ATOM    204  C   ILE A  30     -14.911   7.945  -1.187  1.00  0.00           C  
ATOM    205  O   ILE A  30     -13.933   7.273  -1.485  1.00  0.00           O  
ATOM    206  CB  ILE A  30     -16.976   6.711  -0.516  1.00  0.00           C  
ATOM    207  CEN ILE A  30     -17.695   5.925  -0.281  1.00  0.00           X  
ATOM    208  H   ILE A  30     -17.140   8.926   0.836  1.00  0.00           H  
ATOM    209  N   HIS A  31     -15.220   9.081  -1.823  1.00  0.00           N  
ATOM    210  CA  HIS A  31     -14.432   9.564  -2.958  1.00  0.00           C  
ATOM    211  C   HIS A  31     -13.004   9.930  -2.545  1.00  0.00           C  
ATOM    212  O   HIS A  31     -12.060   9.570  -3.244  1.00  0.00           O  
ATOM    213  CB  HIS A  31     -15.112  10.774  -3.607  1.00  0.00           C  
ATOM    214  CEN HIS A  31     -15.997  11.042  -4.691  1.00  0.00           X  
ATOM    215  H   HIS A  31     -15.978   9.658  -1.485  1.00  0.00           H  
ATOM    216  N   ASP A  32     -12.832  10.581  -1.392  1.00  0.00           N  
ATOM    217  CA  ASP A  32     -11.508  10.996  -0.921  1.00  0.00           C  
ATOM    218  C   ASP A  32     -10.587   9.793  -0.673  1.00  0.00           C  
ATOM    219  O   ASP A  32      -9.417   9.824  -1.049  1.00  0.00           O  
ATOM    220  CB  ASP A  32     -11.637  11.829   0.357  1.00  0.00           C  
ATOM    221  CEN ASP A  32     -11.664  12.800   0.661  1.00  0.00           X  
ATOM    222  H   ASP A  32     -13.642  10.893  -0.878  1.00  0.00           H  
ATOM    223  N   VAL A  33     -11.120   8.708  -0.102  1.00  0.00           N  
ATOM    224  CA  VAL A  33     -10.346   7.497   0.225  1.00  0.00           C  
ATOM    225  C   VAL A  33      -9.833   6.816  -1.046  1.00  0.00           C  
ATOM    226  O   VAL A  33      -8.707   6.340  -1.048  1.00  0.00           O  
ATOM    227  CB  VAL A  33     -11.182   6.487   1.033  1.00  0.00           C  
ATOM    228  CEN VAL A  33     -11.258   6.202   1.656  1.00  0.00           X  
ATOM    229  H   VAL A  33     -12.116   8.710   0.072  1.00  0.00           H  
ATOM    230  N   ASP A  34     -10.626   6.782  -2.120  1.00  0.00           N  
ATOM    231  CA  ASP A  34     -10.246   6.216  -3.420  1.00  0.00           C  
ATOM    232  C   ASP A  34      -9.049   6.967  -4.014  1.00  0.00           C  
ATOM    233  O   ASP A  34      -8.085   6.335  -4.442  1.00  0.00           O  
ATOM    234  CB  ASP A  34     -11.428   6.255  -4.391  1.00  0.00           C  
ATOM    235  CEN ASP A  34     -12.168   5.655  -4.752  1.00  0.00           X  
ATOM    236  H   ASP A  34     -11.559   7.164  -2.037  1.00  0.00           H  
ATOM    237  N   ASN A  35      -9.046   8.300  -3.936  1.00  0.00           N  
ATOM    238  CA  ASN A  35      -7.934   9.128  -4.409  1.00  0.00           C  
ATOM    239  C   ASN A  35      -6.648   8.860  -3.618  1.00  0.00           C  
ATOM    240  O   ASN A  35      -5.570   8.748  -4.199  1.00  0.00           O  
ATOM    241  CB  ASN A  35      -8.284  10.604  -4.351  1.00  0.00           C  
ATOM    242  CEN ASN A  35      -8.692  11.336  -4.983  1.00  0.00           X  
ATOM    243  H   ASN A  35      -9.859   8.759  -3.546  1.00  0.00           H  
ATOM    244  N   HIS A  36      -6.743   8.748  -2.291  1.00  0.00           N  
ATOM    245  CA  HIS A  36      -5.576   8.465  -1.461  1.00  0.00           C  
ATOM    246  C   HIS A  36      -4.969   7.098  -1.795  1.00  0.00           C  
ATOM    247  O   HIS A  36      -3.753   6.980  -1.928  1.00  0.00           O  
ATOM    248  CB  HIS A  36      -5.946   8.526   0.024  1.00  0.00           C  
ATOM    249  CEN HIS A  36      -5.910   9.469   1.092  1.00  0.00           X  
ATOM    250  H   HIS A  36      -7.641   8.882  -1.844  1.00  0.00           H  
ATOM    251  N   LEU A  37      -5.804   6.084  -2.021  1.00  0.00           N  
ATOM    252  CA  LEU A  37      -5.366   4.746  -2.401  1.00  0.00           C  
ATOM    253  C   LEU A  37      -4.636   4.726  -3.756  1.00  0.00           C  
ATOM    254  O   LEU A  37      -3.556   4.146  -3.851  1.00  0.00           O  
ATOM    255  CB  LEU A  37      -6.573   3.800  -2.434  1.00  0.00           C  
ATOM    256  CEN LEU A  37      -7.078   2.715  -1.464  1.00  0.00           X  
ATOM    257  H   LEU A  37      -6.792   6.240  -1.893  1.00  0.00           H  
ATOM    258  N   GLN A  38      -5.157   5.410  -4.782  1.00  0.00           N  
ATOM    259  CA  GLN A  38      -4.498   5.500  -6.091  1.00  0.00           C  
ATOM    260  C   GLN A  38      -3.119   6.164  -5.987  1.00  0.00           C  
ATOM    261  O   GLN A  38      -2.155   5.625  -6.529  1.00  0.00           O  
ATOM    262  CB  GLN A  38      -5.372   6.283  -7.075  1.00  0.00           C  
ATOM    263  CEN GLN A  38      -6.502   6.136  -8.397  1.00  0.00           X  
ATOM    264  H   GLN A  38      -6.006   5.936  -4.634  1.00  0.00           H  
ATOM    265  N   ASN A  39      -2.997   7.262  -5.233  1.00  0.00           N  
ATOM    266  CA  ASN A  39      -1.708   7.943  -5.054  1.00  0.00           C  
ATOM    267  C   ASN A  39      -0.680   7.035  -4.353  1.00  0.00           C  
ATOM    268  O   ASN A  39       0.460   6.950  -4.794  1.00  0.00           O  
ATOM    269  CB  ASN A  39      -1.873   9.240  -4.284  1.00  0.00           C  
ATOM    270  CEN ASN A  39      -2.031  10.257  -4.489  1.00  0.00           X  
ATOM    271  H   ASN A  39      -3.825   7.678  -4.836  1.00  0.00           H  
ATOM    272  N   VAL A  40      -1.103   6.274  -3.336  1.00  0.00           N  
ATOM    273  CA  VAL A  40      -0.228   5.323  -2.619  1.00  0.00           C  
ATOM    274  C   VAL A  40       0.280   4.217  -3.557  1.00  0.00           C  
ATOM    275  O   VAL A  40       1.461   3.871  -3.533  1.00  0.00           O  
ATOM    276  CB  VAL A  40      -0.954   4.673  -1.426  1.00  0.00           C  
ATOM    277  CEN VAL A  40      -0.982   4.654  -0.738  1.00  0.00           X  
ATOM    278  H   VAL A  40      -2.055   6.394  -3.018  1.00  0.00           H  
ATOM    279  N   ILE A  41      -0.586   3.656  -4.409  1.00  0.00           N  
ATOM    280  CA  ILE A  41      -0.184   2.615  -5.374  1.00  0.00           C  
ATOM    281  C   ILE A  41       0.874   3.138  -6.350  1.00  0.00           C  
ATOM    282  O   ILE A  41       1.872   2.449  -6.592  1.00  0.00           O  
ATOM    283  CB  ILE A  41      -1.388   2.090  -6.177  1.00  0.00           C  
ATOM    284  CEN ILE A  41      -2.211   1.374  -6.187  1.00  0.00           X  
ATOM    285  H   ILE A  41      -1.532   4.006  -4.431  1.00  0.00           H  
ATOM    286  N   GLU A  42       0.662   4.324  -6.918  1.00  0.00           N  
ATOM    287  CA  GLU A  42       1.603   4.942  -7.855  1.00  0.00           C  
ATOM    288  C   GLU A  42       2.977   5.147  -7.204  1.00  0.00           C  
ATOM    289  O   GLU A  42       3.995   4.776  -7.790  1.00  0.00           O  
ATOM    290  CB  GLU A  42       1.054   6.278  -8.361  1.00  0.00           C  
ATOM    291  CEN GLU A  42       0.258   7.187  -9.562  1.00  0.00           X  
ATOM    292  H   GLU A  42      -0.158   4.855  -6.656  1.00  0.00           H  
ATOM    293  N   ASP A  43       3.013   5.607  -5.955  1.00  0.00           N  
ATOM    294  CA  ASP A  43       4.255   5.838  -5.217  1.00  0.00           C  
ATOM    295  C   ASP A  43       5.021   4.539  -4.936  1.00  0.00           C  
ATOM    296  O   ASP A  43       6.237   4.473  -5.163  1.00  0.00           O  
ATOM    297  CB  ASP A  43       3.957   6.560  -3.901  1.00  0.00           C  
ATOM    298  CEN ASP A  43       3.951   7.499  -3.505  1.00  0.00           X  
ATOM    299  H   ASP A  43       2.152   5.930  -5.536  1.00  0.00           H  
ATOM    300  N   ILE A  44       4.330   3.465  -4.528  1.00  0.00           N  
ATOM    301  CA  ILE A  44       4.976   2.169  -4.262  1.00  0.00           C  
ATOM    302  C   ILE A  44       5.594   1.641  -5.550  1.00  0.00           C  
ATOM    303  O   ILE A  44       6.739   1.188  -5.539  1.00  0.00           O  
ATOM    304  CB  ILE A  44       3.988   1.128  -3.705  1.00  0.00           C  
ATOM    305  CEN ILE A  44       3.524   0.732  -2.801  1.00  0.00           X  
ATOM    306  H   ILE A  44       3.327   3.550  -4.459  1.00  0.00           H  
ATOM    307  N   HIS A  45       4.879   1.706  -6.674  1.00  0.00           N  
ATOM    308  CA  HIS A  45       5.387   1.241  -7.958  1.00  0.00           C  
ATOM    309  C   HIS A  45       6.669   1.963  -8.394  1.00  0.00           C  
ATOM    310  O   HIS A  45       7.656   1.311  -8.758  1.00  0.00           O  
ATOM    311  CB  HIS A  45       4.311   1.403  -9.036  1.00  0.00           C  
ATOM    312  CEN HIS A  45       3.289   0.619  -9.645  1.00  0.00           X  
ATOM    313  H   HIS A  45       3.962   2.131  -6.638  1.00  0.00           H  
ATOM    314  N   ASP A  46       6.708   3.283  -8.277  1.00  0.00           N  
ATOM    315  CA  ASP A  46       7.873   4.090  -8.637  1.00  0.00           C  
ATOM    316  C   ASP A  46       9.085   3.765  -7.761  1.00  0.00           C  
ATOM    317  O   ASP A  46      10.205   3.593  -8.268  1.00  0.00           O  
ATOM    318  CB  ASP A  46       7.539   5.580  -8.534  1.00  0.00           C  
ATOM    319  CEN ASP A  46       7.253   6.362  -9.120  1.00  0.00           X  
ATOM    320  H   ASP A  46       5.869   3.767  -7.990  1.00  0.00           H  
ATOM    321  N   PHE A  47       8.877   3.596  -6.453  1.00  0.00           N  
ATOM    322  CA  PHE A  47       9.950   3.272  -5.519  1.00  0.00           C  
ATOM    323  C   PHE A  47      10.569   1.904  -5.842  1.00  0.00           C  
ATOM    324  O   PHE A  47      11.796   1.767  -5.857  1.00  0.00           O  
ATOM    325  CB  PHE A  47       9.427   3.292  -4.082  1.00  0.00           C  
ATOM    326  CEN PHE A  47       9.400   4.285  -2.840  1.00  0.00           X  
ATOM    327  H   PHE A  47       7.932   3.670  -6.101  1.00  0.00           H  
ATOM    328  N   MET A  48       9.747   0.901  -6.165  1.00  0.00           N  
ATOM    329  CA  MET A  48      10.198  -0.445  -6.516  1.00  0.00           C  
ATOM    330  C   MET A  48      11.037  -0.445  -7.792  1.00  0.00           C  
ATOM    331  O   MET A  48      12.088  -1.091  -7.840  1.00  0.00           O  
ATOM    332  CB  MET A  48       8.997  -1.375  -6.677  1.00  0.00           C  
ATOM    333  CEN MET A  48       8.169  -2.726  -5.924  1.00  0.00           X  
ATOM    334  H   MET A  48       8.756   1.098  -6.170  1.00  0.00           H  
ATOM    335  N   GLN A  49      10.599   0.278  -8.820  1.00  0.00           N  
ATOM    336  CA  GLN A  49      11.308   0.367 -10.091  1.00  0.00           C  
ATOM    337  C   GLN A  49      12.694   1.001  -9.899  1.00  0.00           C  
ATOM    338  O   GLN A  49      13.698   0.455 -10.373  1.00  0.00           O  
ATOM    339  CB  GLN A  49      10.495   1.181 -11.101  1.00  0.00           C  
ATOM    340  CEN GLN A  49       9.419   1.077 -12.472  1.00  0.00           X  
ATOM    341  H   GLN A  49       9.714   0.761  -8.729  1.00  0.00           H  
ATOM    342  N   ALA A  50      12.775   2.083  -9.124  1.00  0.00           N  
ATOM    343  CA  ALA A  50      14.026   2.778  -8.837  1.00  0.00           C  
ATOM    344  C   ALA A  50      15.019   1.901  -8.053  1.00  0.00           C  
ATOM    345  O   ALA A  50      16.208   1.865  -8.386  1.00  0.00           O  
ATOM    346  CB  ALA A  50      13.738   4.064  -8.076  1.00  0.00           C  
ATOM    347  CEN ALA A  50      13.739   4.063  -8.076  1.00  0.00           X  
ATOM    348  H   ALA A  50      11.923   2.455  -8.729  1.00  0.00           H  
ATOM    349  N   ALA A  51      14.553   1.137  -7.063  1.00  0.00           N  
ATOM    350  CA  ALA A  51      15.395   0.238  -6.274  1.00  0.00           C  
ATOM    351  C   ALA A  51      15.937  -0.928  -7.118  1.00  0.00           C  
ATOM    352  O   ALA A  51      17.121  -1.273  -7.024  1.00  0.00           O  
ATOM    353  CB  ALA A  51      14.617  -0.288  -5.077  1.00  0.00           C  
ATOM    354  CEN ALA A  51      14.618  -0.288  -5.077  1.00  0.00           X  
ATOM    355  H   ALA A  51      13.580   1.228  -6.805  1.00  0.00           H  
ATOM    356  N   ALA A  52      15.113  -1.503  -7.997  1.00  0.00           N  
ATOM    357  CA  ALA A  52      15.501  -2.611  -8.864  1.00  0.00           C  
ATOM    358  C   ALA A  52      16.566  -2.181  -9.890  1.00  0.00           C  
ATOM    359  O   ALA A  52      17.552  -2.897 -10.095  1.00  0.00           O  
ATOM    360  CB  ALA A  52      14.276  -3.177  -9.567  1.00  0.00           C  
ATOM    361  CEN ALA A  52      14.277  -3.176  -9.567  1.00  0.00           X  
ATOM    362  H   ALA A  52      14.170  -1.150  -8.065  1.00  0.00           H  
ATOM    363  N   ALA A  53      16.414  -0.998 -10.494  1.00  0.00           N  
ATOM    364  CA  ALA A  53      17.376  -0.472 -11.458  1.00  0.00           C  
ATOM    365  C   ALA A  53      18.710  -0.115 -10.781  1.00  0.00           C  
ATOM    366  O   ALA A  53      19.772  -0.507 -11.269  1.00  0.00           O  
ATOM    367  CB  ALA A  53      16.794   0.740 -12.170  1.00  0.00           C  
ATOM    368  CEN ALA A  53      16.795   0.740 -12.170  1.00  0.00           X  
ATOM    369  H   ALA A  53      15.606  -0.436 -10.272  1.00  0.00           H  
ATOM    370  N   ALA A  54      18.675   0.532  -9.613  1.00  0.00           N  
ATOM    371  CA  ALA A  54      19.873   0.947  -8.884  1.00  0.00           C  
ATOM    372  C   ALA A  54      20.702  -0.251  -8.388  1.00  0.00           C  
ATOM    373  O   ALA A  54      21.933  -0.245  -8.493  1.00  0.00           O  
ATOM    374  CB  ALA A  54      19.484   1.842  -7.716  1.00  0.00           C  
ATOM    375  CEN ALA A  54      19.484   1.841  -7.717  1.00  0.00           X  
ATOM    376  H   ALA A  54      17.774   0.798  -9.240  1.00  0.00           H  
ATOM    377  N   ALA A  55      20.047  -1.312  -7.904  1.00  0.00           N  
ATOM    378  CA  ALA A  55      20.716  -2.535  -7.472  1.00  0.00           C  
ATOM    379  C   ALA A  55      21.295  -3.323  -8.665  1.00  0.00           C  
ATOM    380  O   ALA A  55      22.484  -3.662  -8.670  1.00  0.00           O  
ATOM    381  CB  ALA A  55      19.751  -3.401  -6.675  1.00  0.00           C  
ATOM    382  CEN ALA A  55      19.752  -3.401  -6.676  1.00  0.00           X  
ATOM    383  H   ALA A  55      19.044  -1.248  -7.809  1.00  0.00           H  
ATOM    384  N   ASN A  56      20.484  -3.575  -9.698  1.00  0.00           N  
ATOM    385  CA  ASN A  56      20.890  -4.364 -10.864  1.00  0.00           C  
ATOM    386  C   ASN A  56      21.985  -3.693 -11.702  1.00  0.00           C  
ATOM    387  O   ASN A  56      22.799  -4.406 -12.294  1.00  0.00           O  
ATOM    388  CB  ASN A  56      19.694  -4.679 -11.743  1.00  0.00           C  
ATOM    389  CEN ASN A  56      18.978  -5.439 -11.847  1.00  0.00           X  
ATOM    390  H   ASN A  56      19.537  -3.228  -9.659  1.00  0.00           H  
ATOM    391  N   CYS A  57      22.101  -2.360 -11.684  1.00  0.00           N  
ATOM    392  CA  CYS A  57      23.118  -1.634 -12.454  1.00  0.00           C  
ATOM    393  C   CYS A  57      24.531  -2.227 -12.306  1.00  0.00           C  
ATOM    394  O   CYS A  57      25.272  -2.281 -13.285  1.00  0.00           O  
ATOM    395  CB  CYS A  57      23.060  -0.240 -11.830  1.00  0.00           C  
ATOM    396  CEN CYS A  57      22.686   0.637 -12.210  1.00  0.00           X  
ATOM    397  H   CYS A  57      21.384  -1.819 -11.223  1.00  0.00           H  
ATOM    398  N   ARG A  58      24.917  -2.761 -11.135  1.00  0.00           N  
ATOM    399  CA  ARG A  58      26.277  -3.303 -10.940  1.00  0.00           C  
ATOM    400  C   ARG A  58      26.655  -4.497 -11.816  1.00  0.00           C  
ATOM    401  O   ARG A  58      27.851  -4.722 -11.993  1.00  0.00           O  
ATOM    402  CB  ARG A  58      26.524  -3.636  -9.476  1.00  0.00           C  
ATOM    403  CEN ARG A  58      27.241  -3.410  -7.112  1.00  0.00           X  
ATOM    404  H   ARG A  58      24.250  -2.777 -10.378  1.00  0.00           H  
ATOM    405  N   LYS A  59      25.713  -5.215 -12.442  1.00  0.00           N  
ATOM    406  CA  LYS A  59      26.074  -6.438 -13.199  1.00  0.00           C  
ATOM    407  C   LYS A  59      27.110  -6.162 -14.298  1.00  0.00           C  
ATOM    408  O   LYS A  59      27.826  -7.077 -14.686  1.00  0.00           O  
ATOM    409  CB  LYS A  59      24.826  -7.069 -13.818  1.00  0.00           C  
ATOM    410  CEN LYS A  59      23.354  -8.588 -13.774  1.00  0.00           X  
ATOM    411  H   LYS A  59      24.802  -4.800 -12.585  1.00  0.00           H  
ATOM    412  N   GLY A  60      27.237  -4.913 -14.749  1.00  0.00           N  
ATOM    413  CA  GLY A  60      28.157  -4.487 -15.806  1.00  0.00           C  
ATOM    414  C   GLY A  60      29.565  -4.080 -15.369  1.00  0.00           C  
ATOM    415  O   GLY A  60      30.358  -3.747 -16.240  1.00  0.00           O  
ATOM    416  CEN GLY A  60      28.157  -4.487 -15.806  1.00  0.00           X  
ATOM    417  H   GLY A  60      26.582  -4.216 -14.419  1.00  0.00           H  
ATOM    418  N   SER A  61      29.917  -4.116 -14.076  1.00  0.00           N  
ATOM    419  CA  SER A  61      31.236  -3.626 -13.634  1.00  0.00           C  
ATOM    420  C   SER A  61      32.235  -4.757 -13.348  1.00  0.00           C  
ATOM    421  O   SER A  61      33.266  -4.527 -12.719  1.00  0.00           O  
ATOM    422  CB  SER A  61      31.071  -2.761 -12.400  1.00  0.00           C  
ATOM    423  CEN SER A  61      30.872  -2.586 -11.925  1.00  0.00           X  
ATOM    424  H   SER A  61      29.323  -4.603 -13.418  1.00  0.00           H  
ATOM    425  N   PRO A  62      31.986  -6.000 -13.806  1.00  0.00           N  
ATOM    426  CA  PRO A  62      32.867  -7.130 -13.548  1.00  0.00           C  
ATOM    427  C   PRO A  62      34.084  -7.012 -14.483  1.00  0.00           C  
ATOM    428  O   PRO A  62      34.131  -7.598 -15.558  1.00  0.00           O  
ATOM    429  CB  PRO A  62      32.007  -8.371 -13.838  1.00  0.00           C  
ATOM    430  CEN PRO A  62      30.753  -7.170 -14.252  1.00  0.00           X  
ATOM    431  N   GLY A  63      35.044  -6.171 -14.101  1.00  0.00           N  
ATOM    432  CA  GLY A  63      36.238  -5.881 -14.897  1.00  0.00           C  
ATOM    433  C   GLY A  63      37.498  -6.521 -14.334  1.00  0.00           C  
ATOM    434  O   GLY A  63      38.235  -5.895 -13.584  1.00  0.00           O  
ATOM    435  CEN GLY A  63      36.238  -5.881 -14.897  1.00  0.00           X  
ATOM    436  H   GLY A  63      34.879  -5.611 -13.277  1.00  0.00           H  
ATOM    437  N   SER A  64      37.756  -7.785 -14.647  1.00  0.00           N  
ATOM    438  CA  SER A  64      38.939  -8.456 -14.117  1.00  0.00           C  
ATOM    439  C   SER A  64      39.649  -9.119 -15.287  1.00  0.00           C  
ATOM    440  O   SER A  64      39.075 -10.008 -15.912  1.00  0.00           O  
ATOM    441  CB  SER A  64      38.566  -9.471 -13.054  1.00  0.00           C  
ATOM    442  CEN SER A  64      38.275  -9.848 -12.791  1.00  0.00           X  
ATOM    443  H   SER A  64      37.321  -8.178 -15.466  1.00  0.00           H  
ATOM    444  N   PRO A  65      40.862  -8.658 -15.637  1.00  0.00           N  
ATOM    445  CA  PRO A  65      41.588  -9.211 -16.759  1.00  0.00           C  
ATOM    446  C   PRO A  65      42.047 -10.614 -16.357  1.00  0.00           C  
ATOM    447  O   PRO A  65      42.372 -10.870 -15.199  1.00  0.00           O  
ATOM    448  CB  PRO A  65      42.756  -8.238 -16.995  1.00  0.00           C  
ATOM    449  CEN PRO A  65      42.064  -7.371 -15.597  1.00  0.00           X  
ATOM    450  N   ALA A  66      42.086 -11.536 -17.318  1.00  0.00           N  
ATOM    451  CA  ALA A  66      42.508 -12.890 -17.021  1.00  0.00           C  
ATOM    452  C   ALA A  66      44.039 -12.861 -17.043  1.00  0.00           C  
ATOM    453  O   ALA A  66      44.693 -13.325 -17.979  1.00  0.00           O  
ATOM    454  CB  ALA A  66      41.939 -13.889 -18.018  1.00  0.00           C  
ATOM    455  CEN ALA A  66      41.940 -13.888 -18.017  1.00  0.00           X  
ATOM    456  H   ALA A  66      42.060 -11.235 -18.283  1.00  0.00           H  
ATOM    457  N   GLY A  67      44.602 -12.192 -16.043  1.00  0.00           N  
ATOM    458  CA  GLY A  67      46.033 -12.003 -15.913  1.00  0.00           C  
ATOM    459  C   GLY A  67      46.675 -13.335 -15.566  1.00  0.00           C  
ATOM    460  O   GLY A  67      46.264 -14.002 -14.624  1.00  0.00           O  
ATOM    461  CEN GLY A  67      46.033 -12.003 -15.913  1.00  0.00           X  
ATOM    462  H   GLY A  67      43.999 -11.853 -15.307  1.00  0.00           H  
ATOM    463  N   SER A  68      47.655 -13.734 -16.369  1.00  0.00           N  
ATOM    464  CA  SER A  68      48.421 -14.976 -16.223  1.00  0.00           C  
ATOM    465  C   SER A  68      49.738 -14.805 -16.984  1.00  0.00           C  
ATOM    466  O   SER A  68      49.954 -15.478 -17.991  1.00  0.00           O  
ATOM    467  CB  SER A  68      47.638 -16.166 -16.743  1.00  0.00           C  
ATOM    468  CEN SER A  68      47.294 -16.452 -17.052  1.00  0.00           X  
ATOM    469  H   SER A  68      48.137 -12.987 -16.850  1.00  0.00           H  
ATOM    470  N   PRO A  69      50.625 -13.889 -16.563  1.00  0.00           N  
ATOM    471  CA  PRO A  69      51.867 -13.681 -17.285  1.00  0.00           C  
ATOM    472  C   PRO A  69      52.759 -14.904 -17.055  1.00  0.00           C  
ATOM    473  O   PRO A  69      52.724 -15.542 -16.002  1.00  0.00           O  
ATOM    474  CB  PRO A  69      52.455 -12.390 -16.692  1.00  0.00           C  
ATOM    475  CEN PRO A  69      51.009 -12.437 -15.648  1.00  0.00           X  
ATOM    476  N   THR A  70      53.543 -15.246 -18.067  1.00  0.00           N  
ATOM    477  CA  THR A  70      54.524 -16.325 -17.991  1.00  0.00           C  
ATOM    478  C   THR A  70      55.895 -15.697 -17.745  1.00  0.00           C  
ATOM    479  O   THR A  70      56.218 -14.655 -18.312  1.00  0.00           O  
ATOM    480  CB  THR A  70      54.558 -17.177 -19.273  1.00  0.00           C  
ATOM    481  CEN THR A  70      54.304 -17.533 -19.661  1.00  0.00           X  
ATOM    482  H   THR A  70      53.646 -14.610 -18.847  1.00  0.00           H  
ATOM    483  N   SER A  71      56.682 -16.312 -16.858  1.00  0.00           N  
ATOM    484  CA  SER A  71      58.029 -15.878 -16.500  1.00  0.00           C  
ATOM    485  C   SER A  71      58.973 -15.952 -17.697  1.00  0.00           C  
ATOM    486  O   SER A  71      59.108 -17.029 -18.270  1.00  0.00           O  
ATOM    487  CB  SER A  71      58.561 -16.721 -15.357  1.00  0.00           C  
ATOM    488  CEN SER A  71      58.645 -17.158 -15.045  1.00  0.00           X  
ATOM    489  H   SER A  71      56.329 -17.133 -16.389  1.00  0.00           H  
ATOM    490  N   THR A  72      59.683 -14.863 -18.000  1.00  0.00           N  
ATOM    491  CA  THR A  72      60.645 -14.829 -19.110  1.00  0.00           C  
ATOM    492  C   THR A  72      61.843 -13.948 -18.740  1.00  0.00           C  
ATOM    493  O   THR A  72      61.936 -12.804 -19.166  1.00  0.00           O  
ATOM    494  CB  THR A  72      60.006 -14.301 -20.408  1.00  0.00           C  
ATOM    495  CEN THR A  72      59.610 -14.334 -20.836  1.00  0.00           X  
ATOM    496  H   THR A  72      59.673 -14.076 -17.369  1.00  0.00           H  
ATOM    497  N   GLU A  73      62.687 -14.538 -17.897  1.00  0.00           N  
ATOM    498  CA  GLU A  73      63.942 -14.070 -17.280  1.00  0.00           C  
ATOM    499  C   GLU A  73      64.107 -12.662 -16.664  1.00  0.00           C  
ATOM    500  O   GLU A  73      64.080 -11.618 -17.306  1.00  0.00           O  
ATOM    501  CB  GLU A  73      65.041 -14.234 -18.332  1.00  0.00           C  
ATOM    502  CEN GLU A  73      66.287 -15.162 -19.033  1.00  0.00           X  
ATOM    503  H   GLU A  73      62.687 -15.544 -17.986  1.00  0.00           H  
ATOM    504  N   GLU A  74      64.351 -12.724 -15.349  1.00  0.00           N  
ATOM    505  CA  GLU A  74      64.581 -11.675 -14.359  1.00  0.00           C  
ATOM    506  C   GLU A  74      65.895 -10.899 -14.524  1.00  0.00           C  
ATOM    507  O   GLU A  74      66.934 -11.453 -14.883  1.00  0.00           O  
ATOM    508  CB  GLU A  74      64.528 -12.286 -12.957  1.00  0.00           C  
ATOM    509  CEN GLU A  74      63.665 -12.634 -11.530  1.00  0.00           X  
ATOM    510  H   GLU A  74      64.541 -13.649 -14.989  1.00  0.00           H  
ATOM    511  N   GLY A  75      65.869  -9.632 -14.109  1.00  0.00           N  
ATOM    512  CA  GLY A  75      67.009  -8.721 -14.138  1.00  0.00           C  
ATOM    513  C   GLY A  75      66.842  -7.659 -13.055  1.00  0.00           C  
ATOM    514  O   GLY A  75      65.774  -7.075 -12.902  1.00  0.00           O  
ATOM    515  CEN GLY A  75      67.010  -8.721 -14.138  1.00  0.00           X  
ATOM    516  H   GLY A  75      65.056  -9.321 -13.599  1.00  0.00           H  
ATOM    517  N   THR A  76      67.900  -7.470 -12.277  1.00  0.00           N  
ATOM    518  CA  THR A  76      68.042  -6.557 -11.139  1.00  0.00           C  
ATOM    519  C   THR A  76      68.241  -5.092 -11.564  1.00  0.00           C  
ATOM    520  O   THR A  76      68.919  -4.826 -12.546  1.00  0.00           O  
ATOM    521  CB  THR A  76      69.221  -6.976 -10.242  1.00  0.00           C  
ATOM    522  CEN THR A  76      69.496  -7.365  -9.903  1.00  0.00           X  
ATOM    523  H   THR A  76      68.699  -8.056 -12.465  1.00  0.00           H  
ATOM    524  N   SER A  77      67.660  -4.186 -10.763  1.00  0.00           N  
ATOM    525  CA  SER A  77      67.704  -2.706 -10.763  1.00  0.00           C  
ATOM    526  C   SER A  77      67.992  -1.912 -12.047  1.00  0.00           C  
ATOM    527  O   SER A  77      69.106  -1.941 -12.543  1.00  0.00           O  
ATOM    528  CB  SER A  77      68.725  -2.286  -9.724  1.00  0.00           C  
ATOM    529  CEN SER A  77      69.183  -2.292  -9.430  1.00  0.00           X  
ATOM    530  H   SER A  77      67.421  -4.554  -9.854  1.00  0.00           H  
ATOM    531  N   GLU A  78      67.081  -0.997 -12.410  1.00  0.00           N  
ATOM    532  CA  GLU A  78      67.272  -0.107 -13.575  1.00  0.00           C  
ATOM    533  C   GLU A  78      66.485   1.205 -13.404  1.00  0.00           C  
ATOM    534  O   GLU A  78      65.354   1.234 -12.928  1.00  0.00           O  
ATOM    535  CB  GLU A  78      66.846  -0.811 -14.865  1.00  0.00           C  
ATOM    536  CEN GLU A  78      67.249  -1.673 -16.279  1.00  0.00           X  
ATOM    537  H   GLU A  78      66.521  -0.598 -11.672  1.00  0.00           H  
ATOM    538  N   SER A  79      67.110   2.324 -13.777  1.00  0.00           N  
ATOM    539  CA  SER A  79      66.540   3.669 -13.724  1.00  0.00           C  
ATOM    540  C   SER A  79      66.084   4.095 -15.120  1.00  0.00           C  
ATOM    541  O   SER A  79      66.785   3.805 -16.090  1.00  0.00           O  
ATOM    542  CB  SER A  79      67.551   4.651 -13.166  1.00  0.00           C  
ATOM    543  CEN SER A  79      68.034   4.881 -13.064  1.00  0.00           X  
ATOM    544  H   SER A  79      67.991   2.238 -14.263  1.00  0.00           H  
ATOM    545  N   ALA A  80      64.978   4.831 -15.232  1.00  0.00           N  
ATOM    546  CA  ALA A  80      64.478   5.328 -16.513  1.00  0.00           C  
ATOM    547  C   ALA A  80      64.047   6.799 -16.362  1.00  0.00           C  
ATOM    548  O   ALA A  80      63.350   7.177 -15.422  1.00  0.00           O  
ATOM    549  CB  ALA A  80      63.326   4.466 -17.010  1.00  0.00           C  
ATOM    550  CEN ALA A  80      63.327   4.467 -17.009  1.00  0.00           X  
ATOM    551  H   ALA A  80      64.524   5.166 -14.393  1.00  0.00           H  
ATOM    552  N   THR A  81      64.528   7.624 -17.286  1.00  0.00           N  
ATOM    553  CA  THR A  81      64.288   9.063 -17.438  1.00  0.00           C  
ATOM    554  C   THR A  81      62.930   9.382 -18.087  1.00  0.00           C  
ATOM    555  O   THR A  81      62.674   8.888 -19.187  1.00  0.00           O  
ATOM    556  CB  THR A  81      65.401   9.721 -18.276  1.00  0.00           C  
ATOM    557  CEN THR A  81      65.962   9.853 -18.372  1.00  0.00           X  
ATOM    558  H   THR A  81      65.057   7.210 -18.041  1.00  0.00           H  
ATOM    559  N   PRO A  82      62.088  10.243 -17.480  1.00  0.00           N  
ATOM    560  CA  PRO A  82      60.785  10.616 -18.034  1.00  0.00           C  
ATOM    561  C   PRO A  82      60.946  11.485 -19.294  1.00  0.00           C  
ATOM    562  O   PRO A  82      61.889  12.267 -19.411  1.00  0.00           O  
ATOM    563  CB  PRO A  82      60.096  11.375 -16.887  1.00  0.00           C  
ATOM    564  CEN PRO A  82      61.639  11.100 -16.033  1.00  0.00           X  
ATOM    565  N   GLU A  83      60.017  11.331 -20.238  1.00  0.00           N  
ATOM    566  CA  GLU A  83      59.931  12.120 -21.472  1.00  0.00           C  
ATOM    567  C   GLU A  83      59.176  13.441 -21.257  1.00  0.00           C  
ATOM    568  O   GLU A  83      58.088  13.500 -20.682  1.00  0.00           O  
ATOM    569  CB  GLU A  83      59.254  11.305 -22.576  1.00  0.00           C  
ATOM    570  CEN GLU A  83      59.362  10.320 -23.962  1.00  0.00           X  
ATOM    571  H   GLU A  83      59.279  10.664 -20.075  1.00  0.00           H  
ATOM    572  N   SER A  84      59.822  14.504 -21.729  1.00  0.00           N  
ATOM    573  CA  SER A  84      59.387  15.898 -21.757  1.00  0.00           C  
ATOM    574  C   SER A  84      58.415  16.203 -22.900  1.00  0.00           C  
ATOM    575  O   SER A  84      58.570  15.689 -24.003  1.00  0.00           O  
ATOM    576  CB  SER A  84      60.600  16.804 -21.853  1.00  0.00           C  
ATOM    577  CEN SER A  84      61.094  16.977 -21.999  1.00  0.00           X  
ATOM    578  H   SER A  84      60.699  14.302 -22.188  1.00  0.00           H  
ATOM    579  N   GLY A  85      57.489  17.150 -22.691  1.00  0.00           N  
ATOM    580  CA  GLY A  85      56.598  17.606 -23.768  1.00  0.00           C  
ATOM    581  C   GLY A  85      55.105  17.695 -23.414  1.00  0.00           C  
ATOM    582  O   GLY A  85      54.369  16.761 -23.718  1.00  0.00           O  
ATOM    583  CEN GLY A  85      56.598  17.606 -23.768  1.00  0.00           X  
ATOM    584  H   GLY A  85      57.515  17.672 -21.827  1.00  0.00           H  
ATOM    585  N   PRO A  86      54.620  18.806 -22.829  1.00  0.00           N  
ATOM    586  CA  PRO A  86      53.207  18.988 -22.487  1.00  0.00           C  
ATOM    587  C   PRO A  86      52.289  18.697 -23.687  1.00  0.00           C  
ATOM    588  O   PRO A  86      52.621  19.001 -24.834  1.00  0.00           O  
ATOM    589  CB  PRO A  86      53.123  20.456 -22.036  1.00  0.00           C  
ATOM    590  CEN PRO A  86      54.854  20.489 -22.469  1.00  0.00           X  
ATOM    591  N   GLY A  87      51.122  18.103 -23.413  1.00  0.00           N  
ATOM    592  CA  GLY A  87      50.080  17.792 -24.395  1.00  0.00           C  
ATOM    593  C   GLY A  87      49.052  18.918 -24.537  1.00  0.00           C  
ATOM    594  O   GLY A  87      48.926  19.789 -23.683  1.00  0.00           O  
ATOM    595  CEN GLY A  87      50.080  17.792 -24.395  1.00  0.00           X  
ATOM    596  H   GLY A  87      50.909  17.920 -22.446  1.00  0.00           H  
ATOM    597  N   THR A  88      48.343  18.880 -25.656  1.00  0.00           N  
ATOM    598  CA  THR A  88      47.240  19.735 -26.108  1.00  0.00           C  
ATOM    599  C   THR A  88      45.852  19.391 -25.556  1.00  0.00           C  
ATOM    600  O   THR A  88      45.397  18.254 -25.661  1.00  0.00           O  
ATOM    601  CB  THR A  88      47.153  19.721 -27.645  1.00  0.00           C  
ATOM    602  CEN THR A  88      47.388  19.804 -28.174  1.00  0.00           X  
ATOM    603  H   THR A  88      48.635  18.205 -26.346  1.00  0.00           H  
ATOM    604  N   SER A  89      45.141  20.422 -25.093  1.00  0.00           N  
ATOM    605  CA  SER A  89      43.783  20.382 -24.538  1.00  0.00           C  
ATOM    606  C   SER A  89      42.692  20.485 -25.610  1.00  0.00           C  
ATOM    607  O   SER A  89      42.794  21.279 -26.544  1.00  0.00           O  
ATOM    608  CB  SER A  89      43.615  21.495 -23.523  1.00  0.00           C  
ATOM    609  CEN SER A  89      43.671  21.984 -23.290  1.00  0.00           X  
ATOM    610  H   SER A  89      45.542  21.346 -25.174  1.00  0.00           H  
ATOM    611  N   THR A  90      41.598  19.743 -25.447  1.00  0.00           N  
ATOM    612  CA  THR A  90      40.433  19.790 -26.345  1.00  0.00           C  
ATOM    613  C   THR A  90      39.170  19.647 -25.500  1.00  0.00           C  
ATOM    614  O   THR A  90      39.124  18.864 -24.556  1.00  0.00           O  
ATOM    615  CB  THR A  90      40.469  18.682 -27.414  1.00  0.00           C  
ATOM    616  CEN THR A  90      40.718  18.416 -27.871  1.00  0.00           X  
ATOM    617  H   THR A  90      41.445  19.288 -24.556  1.00  0.00           H  
ATOM    618  N   GLU A  91      38.208  20.505 -25.814  1.00  0.00           N  
ATOM    619  CA  GLU A  91      36.857  20.619 -25.270  1.00  0.00           C  
ATOM    620  C   GLU A  91      35.819  19.791 -26.066  1.00  0.00           C  
ATOM    621  O   GLU A  91      35.770  19.894 -27.298  1.00  0.00           O  
ATOM    622  CB  GLU A  91      36.438  22.090 -25.233  1.00  0.00           C  
ATOM    623  CEN GLU A  91      36.250  23.552 -24.377  1.00  0.00           X  
ATOM    624  H   GLU A  91      38.438  21.219 -26.492  1.00  0.00           H  
ATOM    625  N   PRO A  92      34.982  18.972 -25.396  1.00  0.00           N  
ATOM    626  CA  PRO A  92      33.940  18.170 -26.035  1.00  0.00           C  
ATOM    627  C   PRO A  92      32.791  19.038 -26.572  1.00  0.00           C  
ATOM    628  O   PRO A  92      32.470  20.082 -26.021  1.00  0.00           O  
ATOM    629  CB  PRO A  92      33.473  17.220 -24.920  1.00  0.00           C  
ATOM    630  CEN PRO A  92      34.638  18.130 -23.919  1.00  0.00           X  
ATOM    631  N   SER A  93      32.131  18.578 -27.638  1.00  0.00           N  
ATOM    632  CA  SER A  93      30.956  19.258 -28.198  1.00  0.00           C  
ATOM    633  C   SER A  93      29.664  18.769 -27.538  1.00  0.00           C  
ATOM    634  O   SER A  93      29.584  17.639 -27.056  1.00  0.00           O  
ATOM    635  CB  SER A  93      30.894  19.046 -29.698  1.00  0.00           C  
ATOM    636  CEN SER A  93      30.946  18.796 -30.178  1.00  0.00           X  
ATOM    637  H   SER A  93      32.391  17.677 -28.015  1.00  0.00           H  
ATOM    638  N   GLU A  94      28.646  19.624 -27.562  1.00  0.00           N  
ATOM    639  CA  GLU A  94      27.294  19.372 -27.070  1.00  0.00           C  
ATOM    640  C   GLU A  94      26.521  18.438 -28.018  1.00  0.00           C  
ATOM    641  O   GLU A  94      26.461  18.654 -29.229  1.00  0.00           O  
ATOM    642  CB  GLU A  94      26.540  20.692 -26.893  1.00  0.00           C  
ATOM    643  CEN GLU A  94      25.986  21.953 -25.891  1.00  0.00           X  
ATOM    644  H   GLU A  94      28.811  20.538 -27.959  1.00  0.00           H  
ATOM    645  N   GLY A  95      25.888  17.402 -27.467  1.00  0.00           N  
ATOM    646  CA  GLY A  95      25.085  16.427 -28.208  1.00  0.00           C  
ATOM    647  C   GLY A  95      23.733  16.227 -27.533  1.00  0.00           C  
ATOM    648  O   GLY A  95      23.425  15.134 -27.069  1.00  0.00           O  
ATOM    649  CEN GLY A  95      25.085  16.427 -28.208  1.00  0.00           X  
ATOM    650  H   GLY A  95      25.930  17.307 -26.461  1.00  0.00           H  
ATOM    651  N   SER A  96      22.928  17.289 -27.472  1.00  0.00           N  
ATOM    652  CA  SER A  96      21.585  17.283 -26.886  1.00  0.00           C  
ATOM    653  C   SER A  96      20.555  16.694 -27.858  1.00  0.00           C  
ATOM    654  O   SER A  96      20.684  16.919 -29.056  1.00  0.00           O  
ATOM    655  CB  SER A  96      21.187  18.689 -26.482  1.00  0.00           C  
ATOM    656  CEN SER A  96      21.150  19.232 -26.500  1.00  0.00           X  
ATOM    657  H   SER A  96      23.231  18.124 -27.953  1.00  0.00           H  
ATOM    658  N   ALA A  97      19.505  16.030 -27.354  1.00  0.00           N  
ATOM    659  CA  ALA A  97      18.400  15.480 -28.163  1.00  0.00           C  
ATOM    660  C   ALA A  97      17.269  14.889 -27.280  1.00  0.00           C  
ATOM    661  O   ALA A  97      17.288  13.697 -26.971  1.00  0.00           O  
ATOM    662  CB  ALA A  97      18.933  14.424 -29.121  1.00  0.00           C  
ATOM    663  CEN ALA A  97      18.932  14.424 -29.120  1.00  0.00           X  
ATOM    664  H   ALA A  97      19.338  16.127 -26.364  1.00  0.00           H  
ATOM    665  N   PRO A  98      16.247  15.680 -26.902  1.00  0.00           N  
ATOM    666  CA  PRO A  98      15.144  15.229 -26.055  1.00  0.00           C  
ATOM    667  C   PRO A  98      14.067  14.510 -26.890  1.00  0.00           C  
ATOM    668  O   PRO A  98      13.857  14.816 -28.060  1.00  0.00           O  
ATOM    669  CB  PRO A  98      14.616  16.521 -25.410  1.00  0.00           C  
ATOM    670  CEN PRO A  98      15.860  17.307 -26.420  1.00  0.00           X  
ATOM    671  N   GLY A  99      13.363  13.556 -26.278  1.00  0.00           N  
ATOM    672  CA  GLY A  99      12.268  12.825 -26.916  1.00  0.00           C  
ATOM    673  C   GLY A  99      10.940  13.131 -26.222  1.00  0.00           C  
ATOM    674  O   GLY A  99      10.902  13.254 -25.003  1.00  0.00           O  
ATOM    675  CEN GLY A  99      12.268  12.825 -26.916  1.00  0.00           X  
ATOM    676  H   GLY A  99      13.510  13.413 -25.289  1.00  0.00           H  
ATOM    677  N   SER A 100       9.852  13.238 -26.983  1.00  0.00           N  
ATOM    678  CA  SER A 100       8.516  13.546 -26.459  1.00  0.00           C  
ATOM    679  C   SER A 100       7.756  12.257 -26.122  1.00  0.00           C  
ATOM    680  O   SER A 100       7.946  11.256 -26.815  1.00  0.00           O  
ATOM    681  CB  SER A 100       7.737  14.375 -27.461  1.00  0.00           C  
ATOM    682  CEN SER A 100       7.562  14.557 -27.943  1.00  0.00           X  
ATOM    683  H   SER A 100       9.935  13.044 -27.972  1.00  0.00           H  
ATOM    684  N   PRO A 101       6.832  12.257 -25.146  1.00  0.00           N  
ATOM    685  CA  PRO A 101       6.044  11.075 -24.836  1.00  0.00           C  
ATOM    686  C   PRO A 101       5.008  10.833 -25.941  1.00  0.00           C  
ATOM    687  O   PRO A 101       4.360  11.751 -26.441  1.00  0.00           O  
ATOM    688  CB  PRO A 101       5.394  11.396 -23.480  1.00  0.00           C  
ATOM    689  CEN PRO A 101       6.227  12.964 -23.668  1.00  0.00           X  
ATOM    690  N   ALA A 102       4.850   9.564 -26.306  1.00  0.00           N  
ATOM    691  CA  ALA A 102       3.865   9.115 -27.278  1.00  0.00           C  
ATOM    692  C   ALA A 102       2.453   9.394 -26.728  1.00  0.00           C  
ATOM    693  O   ALA A 102       2.211   9.240 -25.530  1.00  0.00           O  
ATOM    694  CB  ALA A 102       4.055   7.639 -27.593  1.00  0.00           C  
ATOM    695  CEN ALA A 102       4.055   7.639 -27.593  1.00  0.00           X  
ATOM    696  H   ALA A 102       5.276   8.853 -25.729  1.00  0.00           H  
ATOM    697  N   GLY A 103       1.530   9.807 -27.595  1.00  0.00           N  
ATOM    698  CA  GLY A 103       0.128  10.059 -27.260  1.00  0.00           C  
ATOM    699  C   GLY A 103      -0.740   9.793 -28.483  1.00  0.00           C  
ATOM    700  O   GLY A 103      -0.428  10.250 -29.577  1.00  0.00           O  
ATOM    701  CEN GLY A 103       0.127  10.059 -27.260  1.00  0.00           X  
ATOM    702  H   GLY A 103       1.786   9.887 -28.567  1.00  0.00           H  
ATOM    703  N   SER A 104      -1.784   8.991 -28.292  1.00  0.00           N  
ATOM    704  CA  SER A 104      -2.764   8.583 -29.300  1.00  0.00           C  
ATOM    705  C   SER A 104      -3.956   9.552 -29.441  1.00  0.00           C  
ATOM    706  O   SER A 104      -4.367  10.151 -28.448  1.00  0.00           O  
ATOM    707  CB  SER A 104      -3.266   7.191 -28.970  1.00  0.00           C  
ATOM    708  CEN SER A 104      -3.427   6.767 -28.670  1.00  0.00           X  
ATOM    709  H   SER A 104      -1.869   8.543 -27.393  1.00  0.00           H  
ATOM    710  N   PRO A 105      -4.571   9.652 -30.636  1.00  0.00           N  
ATOM    711  CA  PRO A 105      -5.744  10.488 -30.875  1.00  0.00           C  
ATOM    712  C   PRO A 105      -6.981   9.902 -30.182  1.00  0.00           C  
ATOM    713  O   PRO A 105      -7.243   8.703 -30.266  1.00  0.00           O  
ATOM    714  CB  PRO A 105      -5.887  10.505 -32.407  1.00  0.00           C  
ATOM    715  CEN PRO A 105      -4.483   9.403 -32.358  1.00  0.00           X  
ATOM    716  N   THR A 106      -7.768  10.740 -29.512  1.00  0.00           N  
ATOM    717  CA  THR A 106      -9.022  10.312 -28.881  1.00  0.00           C  
ATOM    718  C   THR A 106     -10.177  11.097 -29.496  1.00  0.00           C  
ATOM    719  O   THR A 106     -10.243  12.314 -29.357  1.00  0.00           O  
ATOM    720  CB  THR A 106      -9.010  10.522 -27.356  1.00  0.00           C  
ATOM    721  CEN THR A 106      -8.790  10.419 -26.825  1.00  0.00           X  
ATOM    722  H   THR A 106      -7.569  11.728 -29.525  1.00  0.00           H  
ATOM    723  N   SER A 107     -11.072  10.384 -30.186  1.00  0.00           N  
ATOM    724  CA  SER A 107     -12.229  10.958 -30.876  1.00  0.00           C  
ATOM    725  C   SER A 107     -13.279  11.403 -29.860  1.00  0.00           C  
ATOM    726  O   SER A 107     -13.580  10.651 -28.938  1.00  0.00           O  
ATOM    727  CB  SER A 107     -12.818   9.955 -31.848  1.00  0.00           C  
ATOM    728  CEN SER A 107     -12.969   9.474 -32.053  1.00  0.00           X  
ATOM    729  H   SER A 107     -11.057   9.379 -30.090  1.00  0.00           H  
ATOM    730  N   THR A 108     -13.872  12.574 -30.080  1.00  0.00           N  
ATOM    731  CA  THR A 108     -14.953  13.112 -29.244  1.00  0.00           C  
ATOM    732  C   THR A 108     -15.973  13.795 -30.151  1.00  0.00           C  
ATOM    733  O   THR A 108     -15.659  14.196 -31.270  1.00  0.00           O  
ATOM    734  CB  THR A 108     -14.439  14.115 -28.195  1.00  0.00           C  
ATOM    735  CEN THR A 108     -14.109  14.251 -27.732  1.00  0.00           X  
ATOM    736  H   THR A 108     -13.750  13.025 -30.976  1.00  0.00           H  
ATOM    737  N   GLU A 109     -17.199  13.802 -29.653  1.00  0.00           N  
ATOM    738  CA  GLU A 109     -18.412  14.421 -30.160  1.00  0.00           C  
ATOM    739  C   GLU A 109     -18.569  15.939 -29.984  1.00  0.00           C  
ATOM    740  O   GLU A 109     -18.444  16.514 -28.903  1.00  0.00           O  
ATOM    741  CB  GLU A 109     -19.612  13.724 -29.514  1.00  0.00           C  
ATOM    742  CEN GLU A 109     -20.838  12.542 -29.567  1.00  0.00           X  
ATOM    743  H   GLU A 109     -17.384  13.109 -28.941  1.00  0.00           H  
ATOM    744  N   GLU A 110     -18.867  16.543 -31.132  1.00  0.00           N  
ATOM    745  CA  GLU A 110     -19.137  17.936 -31.452  1.00  0.00           C  
ATOM    746  C   GLU A 110     -20.513  18.451 -30.994  1.00  0.00           C  
ATOM    747  O   GLU A 110     -21.561  17.882 -31.300  1.00  0.00           O  
ATOM    748  CB  GLU A 110     -18.993  18.140 -32.962  1.00  0.00           C  
ATOM    749  CEN GLU A 110     -18.059  18.617 -34.305  1.00  0.00           X  
ATOM    750  H   GLU A 110     -19.036  15.919 -31.908  1.00  0.00           H  
ATOM    751  N   GLY A 111     -20.506  19.614 -30.336  1.00  0.00           N  
ATOM    752  CA  GLY A 111     -21.699  20.319 -29.870  1.00  0.00           C  
ATOM    753  C   GLY A 111     -21.345  21.718 -29.363  1.00  0.00           C  
ATOM    754  O   GLY A 111     -21.093  21.908 -28.182  1.00  0.00           O  
ATOM    755  CEN GLY A 111     -21.699  20.320 -29.869  1.00  0.00           X  
ATOM    756  H   GLY A 111     -19.619  20.073 -30.195  1.00  0.00           H  
ATOM    757  N   THR A 112     -21.299  22.665 -30.300  1.00  0.00           N  
ATOM    758  CA  THR A 112     -21.108  24.125 -30.186  1.00  0.00           C  
ATOM    759  C   THR A 112     -20.935  24.780 -28.802  1.00  0.00           C  
ATOM    760  O   THR A 112     -21.843  25.403 -28.257  1.00  0.00           O  
ATOM    761  CB  THR A 112     -22.289  24.838 -30.868  1.00  0.00           C  
ATOM    762  CEN THR A 112     -22.633  24.936 -31.331  1.00  0.00           X  
ATOM    763  H   THR A 112     -21.776  22.409 -31.153  1.00  0.00           H  
ATOM    764  N   SER A 113     -19.676  24.799 -28.343  1.00  0.00           N  
ATOM    765  CA  SER A 113     -19.226  25.378 -27.066  1.00  0.00           C  
ATOM    766  C   SER A 113     -19.243  26.906 -27.076  1.00  0.00           C  
ATOM    767  O   SER A 113     -18.947  27.526 -28.095  1.00  0.00           O  
ATOM    768  CB  SER A 113     -17.832  24.880 -26.736  1.00  0.00           C  
ATOM    769  CEN SER A 113     -17.319  24.716 -26.815  1.00  0.00           X  
ATOM    770  H   SER A 113     -18.948  24.483 -28.965  1.00  0.00           H  
ATOM    771  N   THR A 114     -19.466  27.513 -25.910  1.00  0.00           N  
ATOM    772  CA  THR A 114     -19.416  28.971 -25.749  1.00  0.00           C  
ATOM    773  C   THR A 114     -18.349  29.281 -24.703  1.00  0.00           C  
ATOM    774  O   THR A 114     -18.334  28.683 -23.630  1.00  0.00           O  
ATOM    775  CB  THR A 114     -20.768  29.566 -25.312  1.00  0.00           C  
ATOM    776  CEN THR A 114     -21.336  29.671 -25.400  1.00  0.00           X  
ATOM    777  H   THR A 114     -19.406  26.963 -25.066  1.00  0.00           H  
ATOM    778  N   GLU A 115     -17.427  30.167 -25.058  1.00  0.00           N  
ATOM    779  CA  GLU A 115     -16.302  30.620 -24.241  1.00  0.00           C  
ATOM    780  C   GLU A 115     -16.720  31.862 -23.424  1.00  0.00           C  
ATOM    781  O   GLU A 115     -17.343  32.768 -23.987  1.00  0.00           O  
ATOM    782  CB  GLU A 115     -15.088  30.933 -25.119  1.00  0.00           C  
ATOM    783  CEN GLU A 115     -13.583  30.477 -25.775  1.00  0.00           X  
ATOM    784  H   GLU A 115     -17.549  30.659 -25.933  1.00  0.00           H  
ATOM    785  N   PRO A 116     -16.427  31.942 -22.114  1.00  0.00           N  
ATOM    786  CA  PRO A 116     -16.751  33.119 -21.319  1.00  0.00           C  
ATOM    787  C   PRO A 116     -15.833  34.290 -21.697  1.00  0.00           C  
ATOM    788  O   PRO A 116     -14.749  34.107 -22.246  1.00  0.00           O  
ATOM    789  CB  PRO A 116     -16.547  32.658 -19.866  1.00  0.00           C  
ATOM    790  CEN PRO A 116     -16.039  31.125 -20.624  1.00  0.00           X  
ATOM    791  N   SER A 117     -16.306  35.495 -21.390  1.00  0.00           N  
ATOM    792  CA  SER A 117     -15.606  36.772 -21.529  1.00  0.00           C  
ATOM    793  C   SER A 117     -14.504  37.027 -20.492  1.00  0.00           C  
ATOM    794  O   SER A 117     -14.629  36.721 -19.308  1.00  0.00           O  
ATOM    795  CB  SER A 117     -16.622  37.897 -21.476  1.00  0.00           C  
ATOM    796  CEN SER A 117     -17.064  38.176 -21.324  1.00  0.00           X  
ATOM    797  H   SER A 117     -17.277  35.556 -21.123  1.00  0.00           H  
ATOM    798  N   GLU A 118     -13.451  37.676 -20.981  1.00  0.00           N  
ATOM    799  CA  GLU A 118     -12.247  38.118 -20.282  1.00  0.00           C  
ATOM    800  C   GLU A 118     -12.510  39.263 -19.283  1.00  0.00           C  
ATOM    801  O   GLU A 118     -13.182  40.247 -19.591  1.00  0.00           O  
ATOM    802  CB  GLU A 118     -11.190  38.549 -21.301  1.00  0.00           C  
ATOM    803  CEN GLU A 118      -9.798  38.204 -22.221  1.00  0.00           X  
ATOM    804  H   GLU A 118     -13.472  37.893 -21.967  1.00  0.00           H  
ATOM    805  N   GLY A 119     -11.907  39.171 -18.095  1.00  0.00           N  
ATOM    806  CA  GLY A 119     -11.978  40.184 -17.040  1.00  0.00           C  
ATOM    807  C   GLY A 119     -10.643  40.274 -16.307  1.00  0.00           C  
ATOM    808  O   GLY A 119     -10.382  39.502 -15.391  1.00  0.00           O  
ATOM    809  CEN GLY A 119     -11.978  40.185 -17.040  1.00  0.00           X  
ATOM    810  H   GLY A 119     -11.304  38.377 -17.932  1.00  0.00           H  
ATOM    811  N   SER A 120      -9.788  41.205 -16.728  1.00  0.00           N  
ATOM    812  CA  SER A 120      -8.440  41.424 -16.189  1.00  0.00           C  
ATOM    813  C   SER A 120      -8.465  42.360 -14.979  1.00  0.00           C  
ATOM    814  O   SER A 120      -9.218  43.329 -14.999  1.00  0.00           O  
ATOM    815  CB  SER A 120      -7.532  41.985 -17.266  1.00  0.00           C  
ATOM    816  CEN SER A 120      -7.377  42.272 -17.701  1.00  0.00           X  
ATOM    817  H   SER A 120     -10.135  41.875 -17.400  1.00  0.00           H  
ATOM    818  N   ALA A 121      -7.582  42.148 -13.995  1.00  0.00           N  
ATOM    819  CA  ALA A 121      -7.437  43.027 -12.827  1.00  0.00           C  
ATOM    820  C   ALA A 121      -6.190  42.655 -11.992  1.00  0.00           C  
ATOM    821  O   ALA A 121      -6.309  42.372 -10.799  1.00  0.00           O  
ATOM    822  CB  ALA A 121      -8.693  42.971 -11.970  1.00  0.00           C  
ATOM    823  CEN ALA A 121      -8.692  42.971 -11.970  1.00  0.00           X  
ATOM    824  H   ALA A 121      -6.844  41.482 -14.168  1.00  0.00           H  
ATOM    825  N   PRO A 122      -4.980  42.669 -12.580  1.00  0.00           N  
ATOM    826  CA  PRO A 122      -3.754  42.270 -11.900  1.00  0.00           C  
ATOM    827  C   PRO A 122      -3.276  43.348 -10.916  1.00  0.00           C  
ATOM    828  O   PRO A 122      -3.418  44.543 -11.174  1.00  0.00           O  
ATOM    829  CB  PRO A 122      -2.754  42.046 -13.046  1.00  0.00           C  
ATOM    830  CEN PRO A 122      -4.105  42.593 -14.077  1.00  0.00           X  
ATOM    831  N   GLY A 123      -2.608  42.921  -9.842  1.00  0.00           N  
ATOM    832  CA  GLY A 123      -1.970  43.846  -8.906  1.00  0.00           C  
ATOM    833  C   GLY A 123      -2.289  43.624  -7.433  1.00  0.00           C  
ATOM    834  O   GLY A 123      -3.319  44.074  -6.952  1.00  0.00           O  
ATOM    835  CEN GLY A 123      -1.969  43.846  -8.905  1.00  0.00           X  
ATOM    836  H   GLY A 123      -2.335  41.951  -9.808  1.00  0.00           H  
ATOM    837  N   THR A 124      -1.323  43.084  -6.693  1.00  0.00           N  
ATOM    838  CA  THR A 124      -1.467  42.842  -5.251  1.00  0.00           C  
ATOM    839  C   THR A 124      -0.244  43.434  -4.549  1.00  0.00           C  
ATOM    840  O   THR A 124       0.886  42.998  -4.740  1.00  0.00           O  
ATOM    841  CB  THR A 124      -1.589  41.345  -4.914  1.00  0.00           C  
ATOM    842  CEN THR A 124      -1.862  40.830  -4.953  1.00  0.00           X  
ATOM    843  H   THR A 124      -0.370  43.122  -7.030  1.00  0.00           H  
ATOM    844  N   SER A 125      -0.468  44.497  -3.780  1.00  0.00           N  
ATOM    845  CA  SER A 125       0.560  45.239  -3.056  1.00  0.00           C  
ATOM    846  C   SER A 125      -0.018  45.528  -1.676  1.00  0.00           C  
ATOM    847  O   SER A 125      -1.214  45.783  -1.571  1.00  0.00           O  
ATOM    848  CB  SER A 125       0.942  46.515  -3.780  1.00  0.00           C  
ATOM    849  CEN SER A 125       0.889  46.959  -4.089  1.00  0.00           X  
ATOM    850  H   SER A 125      -1.426  44.705  -3.529  1.00  0.00           H  
ATOM    851  N   THR A 126       0.799  45.440  -0.627  1.00  0.00           N  
ATOM    852  CA  THR A 126       0.376  45.751   0.743  1.00  0.00           C  
ATOM    853  C   THR A 126       1.431  46.650   1.370  1.00  0.00           C  
ATOM    854  O   THR A 126       2.628  46.379   1.300  1.00  0.00           O  
ATOM    855  CB  THR A 126       0.190  44.489   1.605  1.00  0.00           C  
ATOM    856  CEN THR A 126      -0.070  43.979   1.720  1.00  0.00           X  
ATOM    857  H   THR A 126       1.781  45.242  -0.781  1.00  0.00           H  
ATOM    858  N   GLU A 127       0.954  47.760   1.920  1.00  0.00           N  
ATOM    859  CA  GLU A 127       1.715  48.831   2.552  1.00  0.00           C  
ATOM    860  C   GLU A 127       1.983  48.514   4.044  1.00  0.00           C  
ATOM    861  O   GLU A 127       1.040  48.185   4.770  1.00  0.00           O  
ATOM    862  CB  GLU A 127       0.971  50.161   2.412  1.00  0.00           C  
ATOM    863  CEN GLU A 127       0.744  51.649   1.613  1.00  0.00           X  
ATOM    864  H   GLU A 127      -0.050  47.869   1.950  1.00  0.00           H  
ATOM    865  N   PRO A 128       3.237  48.583   4.528  1.00  0.00           N  
ATOM    866  CA  PRO A 128       3.573  48.362   5.934  1.00  0.00           C  
ATOM    867  C   PRO A 128       2.967  49.454   6.832  1.00  0.00           C  
ATOM    868  O   PRO A 128       2.991  50.637   6.498  1.00  0.00           O  
ATOM    869  CB  PRO A 128       5.111  48.380   5.955  1.00  0.00           C  
ATOM    870  CEN PRO A 128       4.940  48.738   4.215  1.00  0.00           X  
ATOM    871  N   SER A 129       2.446  49.066   8.001  1.00  0.00           N  
ATOM    872  CA  SER A 129       1.859  49.990   8.975  1.00  0.00           C  
ATOM    873  C   SER A 129       2.880  50.476  10.017  1.00  0.00           C  
ATOM    874  O   SER A 129       3.812  49.766  10.380  1.00  0.00           O  
ATOM    875  CB  SER A 129       0.685  49.325   9.666  1.00  0.00           C  
ATOM    876  CEN SER A 129       0.384  48.931   9.891  1.00  0.00           X  
ATOM    877  H   SER A 129       2.420  48.078   8.211  1.00  0.00           H  
ATOM    878  N   GLU A 130       2.625  51.691  10.501  1.00  0.00           N  
ATOM    879  CA  GLU A 130       3.276  52.360  11.639  1.00  0.00           C  
ATOM    880  C   GLU A 130       4.789  52.154  11.883  1.00  0.00           C  
ATOM    881  O   GLU A 130       5.246  51.260  12.587  1.00  0.00           O  
ATOM    882  CB  GLU A 130       2.528  51.955  12.911  1.00  0.00           C  
ATOM    883  CEN GLU A 130       1.332  52.267  14.084  1.00  0.00           X  
ATOM    884  H   GLU A 130       1.667  51.977  10.365  1.00  0.00           H  
ATOM    885  N   GLY A 131       5.563  53.138  11.413  1.00  0.00           N  
ATOM    886  CA  GLY A 131       6.938  53.299  11.903  1.00  0.00           C  
ATOM    887  C   GLY A 131       7.861  52.083  11.811  1.00  0.00           C  
ATOM    888  O   GLY A 131       8.572  51.741  12.749  1.00  0.00           O  
ATOM    889  CEN GLY A 131       6.938  53.299  11.903  1.00  0.00           X  
ATOM    890  H   GLY A 131       5.076  54.017  11.323  1.00  0.00           H  
ATOM    891  N   SER A 132       7.931  51.509  10.611  1.00  0.00           N  
ATOM    892  CA  SER A 132       8.736  50.339  10.260  1.00  0.00           C  
ATOM    893  C   SER A 132      10.227  50.668  10.093  1.00  0.00           C  
ATOM    894  O   SER A 132      10.564  51.706   9.527  1.00  0.00           O  
ATOM    895  CB  SER A 132       8.195  49.713   8.989  1.00  0.00           C  
ATOM    896  CEN SER A 132       7.971  49.681   8.495  1.00  0.00           X  
ATOM    897  H   SER A 132       7.421  51.946   9.858  1.00  0.00           H  
ATOM    898  N   ALA A 133      11.113  49.743  10.467  1.00  0.00           N  
ATOM    899  CA  ALA A 133      12.560  49.909  10.296  1.00  0.00           C  
ATOM    900  C   ALA A 133      13.294  48.554  10.250  1.00  0.00           C  
ATOM    901  O   ALA A 133      13.482  47.920  11.286  1.00  0.00           O  
ATOM    902  CB  ALA A 133      13.120  50.781  11.411  1.00  0.00           C  
ATOM    903  CEN ALA A 133      13.120  50.780  11.410  1.00  0.00           X  
ATOM    904  H   ALA A 133      10.774  48.832  10.741  1.00  0.00           H  
ATOM    905  N   PRO A 134      13.784  48.121   9.077  1.00  0.00           N  
ATOM    906  CA  PRO A 134      14.376  46.802   8.923  1.00  0.00           C  
ATOM    907  C   PRO A 134      15.834  46.859   9.389  1.00  0.00           C  
ATOM    908  O   PRO A 134      16.770  46.673   8.617  1.00  0.00           O  
ATOM    909  CB  PRO A 134      14.244  46.490   7.423  1.00  0.00           C  
ATOM    910  CEN PRO A 134      13.512  48.116   7.344  1.00  0.00           X  
ATOM    911  N   GLY A 135      16.026  47.148  10.674  1.00  0.00           N  
ATOM    912  CA  GLY A 135      17.352  47.226  11.269  1.00  0.00           C  
ATOM    913  C   GLY A 135      17.694  45.885  11.901  1.00  0.00           C  
ATOM    914  O   GLY A 135      16.819  45.267  12.497  1.00  0.00           O  
ATOM    915  CEN GLY A 135      17.352  47.226  11.269  1.00  0.00           X  
ATOM    916  H   GLY A 135      15.241  47.056  11.304  1.00  0.00           H  
ATOM    917  N   THR A 136      18.950  45.454  11.814  1.00  0.00           N  
ATOM    918  CA  THR A 136      19.397  44.205  12.444  1.00  0.00           C  
ATOM    919  C   THR A 136      20.518  44.518  13.421  1.00  0.00           C  
ATOM    920  O   THR A 136      21.637  44.849  13.027  1.00  0.00           O  
ATOM    921  CB  THR A 136      19.891  43.173  11.413  1.00  0.00           C  
ATOM    922  CEN THR A 136      19.803  42.825  10.952  1.00  0.00           X  
ATOM    923  H   THR A 136      19.662  46.082  11.472  1.00  0.00           H  
ATOM    924  N   SER A 137      20.158  44.457  14.695  1.00  0.00           N  
ATOM    925  CA  SER A 137      20.974  44.757  15.863  1.00  0.00           C  
ATOM    926  C   SER A 137      21.381  43.483  16.615  1.00  0.00           C  
ATOM    927  O   SER A 137      20.785  42.430  16.428  1.00  0.00           O  
ATOM    928  CB  SER A 137      20.225  45.699  16.785  1.00  0.00           C  
ATOM    929  CEN SER A 137      19.807  45.928  17.047  1.00  0.00           X  
ATOM    930  H   SER A 137      19.238  44.092  14.899  1.00  0.00           H  
ATOM    931  N   GLU A 138      22.325  43.671  17.547  1.00  0.00           N  
ATOM    932  CA  GLU A 138      22.801  42.718  18.570  1.00  0.00           C  
ATOM    933  C   GLU A 138      23.570  41.467  18.105  1.00  0.00           C  
ATOM    934  O   GLU A 138      23.229  40.318  18.358  1.00  0.00           O  
ATOM    935  CB  GLU A 138      21.599  42.258  19.399  1.00  0.00           C  
ATOM    936  CEN GLU A 138      20.617  42.407  20.784  1.00  0.00           X  
ATOM    937  H   GLU A 138      22.616  44.628  17.681  1.00  0.00           H  
ATOM    938  N   SER A 139      24.697  41.747  17.448  1.00  0.00           N  
ATOM    939  CA  SER A 139      25.702  40.761  17.024  1.00  0.00           C  
ATOM    940  C   SER A 139      25.743  39.395  17.741  1.00  0.00           C  
ATOM    941  O   SER A 139      26.338  39.264  18.808  1.00  0.00           O  
ATOM    942  CB  SER A 139      27.067  41.409  17.139  1.00  0.00           C  
ATOM    943  CEN SER A 139      27.469  41.715  17.341  1.00  0.00           X  
ATOM    944  H   SER A 139      25.168  42.560  17.813  1.00  0.00           H  
ATOM    945  N   ALA A 140      25.309  38.339  17.049  1.00  0.00           N  
ATOM    946  CA  ALA A 140      25.249  36.990  17.609  1.00  0.00           C  
ATOM    947  C   ALA A 140      25.666  35.969  16.536  1.00  0.00           C  
ATOM    948  O   ALA A 140      25.253  36.031  15.381  1.00  0.00           O  
ATOM    949  CB  ALA A 140      23.854  36.689  18.139  1.00  0.00           C  
ATOM    950  CEN ALA A 140      23.855  36.689  18.138  1.00  0.00           X  
ATOM    951  H   ALA A 140      25.253  38.412  16.045  1.00  0.00           H  
ATOM    952  N   THR A 141      26.570  35.096  16.956  1.00  0.00           N  
ATOM    953  CA  THR A 141      27.197  33.942  16.294  1.00  0.00           C  
ATOM    954  C   THR A 141      26.747  32.553  16.781  1.00  0.00           C  
ATOM    955  O   THR A 141      26.433  32.391  17.959  1.00  0.00           O  
ATOM    956  CB  THR A 141      28.729  34.018  16.437  1.00  0.00           C  
ATOM    957  CEN THR A 141      29.239  34.294  16.364  1.00  0.00           X  
ATOM    958  H   THR A 141      26.951  35.275  17.872  1.00  0.00           H  
ATOM    959  N   PRO A 142      26.746  31.540  15.886  1.00  0.00           N  
ATOM    960  CA  PRO A 142      26.428  30.147  16.201  1.00  0.00           C  
ATOM    961  C   PRO A 142      27.483  29.472  17.092  1.00  0.00           C  
ATOM    962  O   PRO A 142      28.681  29.706  16.947  1.00  0.00           O  
ATOM    963  CB  PRO A 142      26.337  29.480  14.818  1.00  0.00           C  
ATOM    964  CEN PRO A 142      26.822  31.090  14.221  1.00  0.00           X  
ATOM    965  N   GLU A 143      27.031  28.566  17.958  1.00  0.00           N  
ATOM    966  CA  GLU A 143      27.895  27.782  18.849  1.00  0.00           C  
ATOM    967  C   GLU A 143      28.411  26.537  18.118  1.00  0.00           C  
ATOM    968  O   GLU A 143      27.664  25.772  17.505  1.00  0.00           O  
ATOM    969  CB  GLU A 143      27.143  27.381  20.120  1.00  0.00           C  
ATOM    970  CEN GLU A 143      26.789  27.632  21.768  1.00  0.00           X  
ATOM    971  H   GLU A 143      26.068  28.274  17.894  1.00  0.00           H  
ATOM    972  N   SER A 144      29.730  26.403  18.155  1.00  0.00           N  
ATOM    973  CA  SER A 144      30.515  25.306  17.607  1.00  0.00           C  
ATOM    974  C   SER A 144      30.598  24.130  18.581  1.00  0.00           C  
ATOM    975  O   SER A 144      30.456  24.309  19.785  1.00  0.00           O  
ATOM    976  CB  SER A 144      31.905  25.796  17.249  1.00  0.00           C  
ATOM    977  CEN SER A 144      32.368  26.079  17.283  1.00  0.00           X  
ATOM    978  H   SER A 144      30.237  27.129  18.644  1.00  0.00           H  
ATOM    979  N   GLY A 145      30.932  22.944  18.076  1.00  0.00           N  
ATOM    980  CA  GLY A 145      31.139  21.751  18.892  1.00  0.00           C  
ATOM    981  C   GLY A 145      32.343  20.965  18.371  1.00  0.00           C  
ATOM    982  O   GLY A 145      32.549  20.952  17.156  1.00  0.00           O  
ATOM    983  CEN GLY A 145      31.139  21.751  18.892  1.00  0.00           X  
ATOM    984  H   GLY A 145      31.140  22.877  17.089  1.00  0.00           H  
ATOM    985  N   PRO A 146      33.150  20.315  19.231  1.00  0.00           N  
ATOM    986  CA  PRO A 146      34.353  19.612  18.802  1.00  0.00           C  
ATOM    987  C   PRO A 146      33.931  18.372  18.004  1.00  0.00           C  
ATOM    988  O   PRO A 146      34.181  17.234  18.396  1.00  0.00           O  
ATOM    989  CB  PRO A 146      35.086  19.258  20.107  1.00  0.00           C  
ATOM    990  CEN PRO A 146      33.686  20.048  20.883  1.00  0.00           X  
ATOM    991  N   GLY A 147      33.208  18.600  16.907  1.00  0.00           N  
ATOM    992  CA  GLY A 147      32.700  17.545  16.035  1.00  0.00           C  
ATOM    993  C   GLY A 147      33.859  16.852  15.324  1.00  0.00           C  
ATOM    994  O   GLY A 147      34.815  17.502  14.914  1.00  0.00           O  
ATOM    995  CEN GLY A 147      32.700  17.545  16.035  1.00  0.00           X  
ATOM    996  H   GLY A 147      33.121  19.554  16.593  1.00  0.00           H  
ATOM    997  N   SER A 148      33.764  15.531  15.227  1.00  0.00           N  
ATOM    998  CA  SER A 148      34.699  14.602  14.595  1.00  0.00           C  
ATOM    999  C   SER A 148      34.462  14.320  13.102  1.00  0.00           C  
ATOM   1000  O   SER A 148      33.326  14.195  12.646  1.00  0.00           O  
ATOM   1001  CB  SER A 148      34.675  13.296  15.363  1.00  0.00           C  
ATOM   1002  CEN SER A 148      34.475  12.877  15.647  1.00  0.00           X  
ATOM   1003  H   SER A 148      33.007  15.085  15.718  1.00  0.00           H  
ATOM   1004  N   GLU A 149      35.556  14.101  12.371  1.00  0.00           N  
ATOM   1005  CA  GLU A 149      35.561  13.681  10.963  1.00  0.00           C  
ATOM   1006  C   GLU A 149      35.478  12.132  10.868  1.00  0.00           C  
ATOM   1007  O   GLU A 149      35.554  11.477  11.913  1.00  0.00           O  
ATOM   1008  CB  GLU A 149      36.815  14.198  10.253  1.00  0.00           C  
ATOM   1009  CEN GLU A 149      37.574  15.341   9.243  1.00  0.00           X  
ATOM   1010  H   GLU A 149      36.429  13.986  12.866  1.00  0.00           H  
ATOM   1011  N   PRO A 150      35.354  11.505   9.679  1.00  0.00           N  
ATOM   1012  CA  PRO A 150      35.235  12.102   8.356  1.00  0.00           C  
ATOM   1013  C   PRO A 150      33.786  12.237   7.873  1.00  0.00           C  
ATOM   1014  O   PRO A 150      32.854  11.609   8.377  1.00  0.00           O  
ATOM   1015  CB  PRO A 150      36.048  11.151   7.462  1.00  0.00           C  
ATOM   1016  CEN PRO A 150      36.225  10.201   8.963  1.00  0.00           X  
ATOM   1017  N   ALA A 151      33.626  12.983   6.784  1.00  0.00           N  
ATOM   1018  CA  ALA A 151      32.330  13.193   6.169  1.00  0.00           C  
ATOM   1019  C   ALA A 151      32.018  11.983   5.275  1.00  0.00           C  
ATOM   1020  O   ALA A 151      32.001  12.089   4.048  1.00  0.00           O  
ATOM   1021  CB  ALA A 151      32.309  14.492   5.377  1.00  0.00           C  
ATOM   1022  CEN ALA A 151      32.309  14.491   5.377  1.00  0.00           X  
ATOM   1023  H   ALA A 151      34.439  13.209   6.231  1.00  0.00           H  
ATOM   1024  N   THR A 152      31.726  10.821   5.860  1.00  0.00           N  
ATOM   1025  CA  THR A 152      31.503   9.636   5.031  1.00  0.00           C  
ATOM   1026  C   THR A 152      30.085   9.767   4.492  1.00  0.00           C  
ATOM   1027  O   THR A 152      29.111   9.449   5.167  1.00  0.00           O  
ATOM   1028  CB  THR A 152      31.662   8.317   5.809  1.00  0.00           C  
ATOM   1029  CEN THR A 152      31.981   7.938   6.119  1.00  0.00           X  
ATOM   1030  H   THR A 152      31.409  10.814   6.818  1.00  0.00           H  
ATOM   1031  N   SER A 153      30.011  10.355   3.294  1.00  0.00           N  
ATOM   1032  CA  SER A 153      28.802  10.583   2.525  1.00  0.00           C  
ATOM   1033  C   SER A 153      28.144   9.233   2.310  1.00  0.00           C  
ATOM   1034  O   SER A 153      28.821   8.259   1.970  1.00  0.00           O  
ATOM   1035  CB  SER A 153      29.110  11.265   1.207  1.00  0.00           C  
ATOM   1036  CEN SER A 153      29.384  11.399   0.756  1.00  0.00           X  
ATOM   1037  H   SER A 153      30.888  10.531   2.827  1.00  0.00           H  
ATOM   1038  N   GLY A 154      26.838   9.174   2.555  1.00  0.00           N  
ATOM   1039  CA  GLY A 154      26.071   7.963   2.383  1.00  0.00           C  
ATOM   1040  C   GLY A 154      26.027   7.640   0.899  1.00  0.00           C  
ATOM   1041  O   GLY A 154      25.969   8.528   0.061  1.00  0.00           O  
ATOM   1042  CEN GLY A 154      26.071   7.962   2.383  1.00  0.00           X  
ATOM   1043  H   GLY A 154      26.330  10.037   2.703  1.00  0.00           H  
ATOM   1044  N   SER A 155      26.050   6.355   0.564  1.00  0.00           N  
ATOM   1045  CA  SER A 155      26.014   5.970  -0.838  1.00  0.00           C  
ATOM   1046  C   SER A 155      24.536   5.896  -1.194  1.00  0.00           C  
ATOM   1047  O   SER A 155      23.996   4.817  -1.443  1.00  0.00           O  
ATOM   1048  CB  SER A 155      26.720   4.650  -1.079  1.00  0.00           C  
ATOM   1049  CEN SER A 155      26.903   4.147  -0.982  1.00  0.00           X  
ATOM   1050  H   SER A 155      25.785   5.674   1.263  1.00  0.00           H  
ATOM   1051  N   GLU A 156      23.857   7.041  -1.109  1.00  0.00           N  
ATOM   1052  CA  GLU A 156      22.443   7.146  -1.413  1.00  0.00           C  
ATOM   1053  C   GLU A 156      22.342   6.801  -2.890  1.00  0.00           C  
ATOM   1054  O   GLU A 156      23.264   7.094  -3.645  1.00  0.00           O  
ATOM   1055  CB  GLU A 156      21.888   8.541  -1.116  1.00  0.00           C  
ATOM   1056  CEN GLU A 156      21.006   9.595  -0.109  1.00  0.00           X  
ATOM   1057  H   GLU A 156      24.383   7.899  -1.170  1.00  0.00           H  
ATOM   1058  N   THR A 157      21.321   6.046  -3.281  1.00  0.00           N  
ATOM   1059  CA  THR A 157      21.098   5.674  -4.680  1.00  0.00           C  
ATOM   1060  C   THR A 157      20.483   6.887  -5.381  1.00  0.00           C  
ATOM   1061  O   THR A 157      19.697   7.595  -4.740  1.00  0.00           O  
ATOM   1062  CB  THR A 157      20.173   4.452  -4.828  1.00  0.00           C  
ATOM   1063  CEN THR A 157      20.046   3.889  -4.736  1.00  0.00           X  
ATOM   1064  H   THR A 157      20.577   5.846  -2.629  1.00  0.00           H  
ATOM   1065  N   PRO A 158      20.880   7.195  -6.628  1.00  0.00           N  
ATOM   1066  CA  PRO A 158      20.305   8.313  -7.352  1.00  0.00           C  
ATOM   1067  C   PRO A 158      18.784   8.238  -7.263  1.00  0.00           C  
ATOM   1068  O   PRO A 158      18.191   7.182  -7.469  1.00  0.00           O  
ATOM   1069  CB  PRO A 158      20.823   8.149  -8.791  1.00  0.00           C  
ATOM   1070  CEN PRO A 158      21.602   6.681  -8.140  1.00  0.00           X  
ATOM   1071  N   GLY A 159      18.145   9.366  -6.967  1.00  0.00           N  
ATOM   1072  CA  GLY A 159      16.700   9.436  -6.757  1.00  0.00           C  
ATOM   1073  C   GLY A 159      16.152   9.079  -5.377  1.00  0.00           C  
ATOM   1074  O   GLY A 159      14.953   9.243  -5.187  1.00  0.00           O  
ATOM   1075  CEN GLY A 159      16.699   9.436  -6.757  1.00  0.00           X  
ATOM   1076  H   GLY A 159      18.630  10.236  -7.137  1.00  0.00           H  
ATOM   1077  N   MET A 160      16.965   8.658  -4.397  1.00  0.00           N  
ATOM   1078  CA  MET A 160      16.406   8.254  -3.093  1.00  0.00           C  
ATOM   1079  C   MET A 160      15.606   9.393  -2.446  1.00  0.00           C  
ATOM   1080  O   MET A 160      14.629   9.121  -1.771  1.00  0.00           O  
ATOM   1081  CB  MET A 160      17.526   7.803  -2.157  1.00  0.00           C  
ATOM   1082  CEN MET A 160      18.209   6.384  -1.383  1.00  0.00           X  
ATOM   1083  H   MET A 160      17.947   8.537  -4.595  1.00  0.00           H  
ATOM   1084  N   TYR A 161      15.961  10.654  -2.713  1.00  0.00           N  
ATOM   1085  CA  TYR A 161      15.258  11.815  -2.150  1.00  0.00           C  
ATOM   1086  C   TYR A 161      13.773  11.888  -2.532  1.00  0.00           C  
ATOM   1087  O   TYR A 161      12.935  12.021  -1.655  1.00  0.00           O  
ATOM   1088  CB  TYR A 161      15.960  13.103  -2.586  1.00  0.00           C  
ATOM   1089  CEN TYR A 161      17.107  14.284  -1.986  1.00  0.00           X  
ATOM   1090  H   TYR A 161      16.773  10.820  -3.289  1.00  0.00           H  
ATOM   1091  N   GLY A 162      13.444  11.809  -3.830  1.00  0.00           N  
ATOM   1092  CA  GLY A 162      12.056  11.882  -4.303  1.00  0.00           C  
ATOM   1093  C   GLY A 162      11.191  10.826  -3.627  1.00  0.00           C  
ATOM   1094  O   GLY A 162      10.249  11.176  -2.927  1.00  0.00           O  
ATOM   1095  CEN GLY A 162      12.056  11.882  -4.303  1.00  0.00           X  
ATOM   1096  H   GLY A 162      14.166  11.575  -4.496  1.00  0.00           H  
ATOM   1097  N   LYS A 163      11.633   9.559  -3.698  1.00  0.00           N  
ATOM   1098  CA  LYS A 163      10.888   8.400  -3.172  1.00  0.00           C  
ATOM   1099  C   LYS A 163      10.344   8.623  -1.756  1.00  0.00           C  
ATOM   1100  O   LYS A 163       9.237   8.230  -1.435  1.00  0.00           O  
ATOM   1101  CB  LYS A 163      11.776   7.155  -3.186  1.00  0.00           C  
ATOM   1102  CEN LYS A 163      12.301   5.318  -4.094  1.00  0.00           X  
ATOM   1103  H   LYS A 163      12.517   9.386  -4.151  1.00  0.00           H  
ATOM   1104  N   LEU A 164      11.165   9.213  -0.896  1.00  0.00           N  
ATOM   1105  CA  LEU A 164      10.824   9.539   0.478  1.00  0.00           C  
ATOM   1106  C   LEU A 164       9.688  10.553   0.586  1.00  0.00           C  
ATOM   1107  O   LEU A 164       8.782  10.354   1.384  1.00  0.00           O  
ATOM   1108  CB  LEU A 164      12.068  10.065   1.205  1.00  0.00           C  
ATOM   1109  CEN LEU A 164      13.034   9.426   2.221  1.00  0.00           X  
ATOM   1110  H   LEU A 164      12.082   9.467  -1.232  1.00  0.00           H  
ATOM   1111  N   ASN A 165       9.747  11.634  -0.198  1.00  0.00           N  
ATOM   1112  CA  ASN A 165       8.711  12.661  -0.156  1.00  0.00           C  
ATOM   1113  C   ASN A 165       7.388  12.089  -0.660  1.00  0.00           C  
ATOM   1114  O   ASN A 165       6.378  12.306  -0.004  1.00  0.00           O  
ATOM   1115  CB  ASN A 165       9.102  13.888  -0.958  1.00  0.00           C  
ATOM   1116  CEN ASN A 165       9.569  14.814  -0.794  1.00  0.00           X  
ATOM   1117  H   ASN A 165      10.409  11.656  -0.959  1.00  0.00           H  
ATOM   1118  N   ASP A 166       7.430  11.300  -1.737  1.00  0.00           N  
ATOM   1119  CA  ASP A 166       6.230  10.728  -2.354  1.00  0.00           C  
ATOM   1120  C   ASP A 166       5.541   9.751  -1.378  1.00  0.00           C  
ATOM   1121  O   ASP A 166       4.350   9.876  -1.101  1.00  0.00           O  
ATOM   1122  CB  ASP A 166       6.583  10.018  -3.663  1.00  0.00           C  
ATOM   1123  CEN ASP A 166       6.583  10.181  -4.669  1.00  0.00           X  
ATOM   1124  H   ASP A 166       8.307  11.175  -2.226  1.00  0.00           H  
ATOM   1125  N   LEU A 167       6.317   8.875  -0.727  1.00  0.00           N  
ATOM   1126  CA  LEU A 167       5.805   7.930   0.268  1.00  0.00           C  
ATOM   1127  C   LEU A 167       5.208   8.610   1.513  1.00  0.00           C  
ATOM   1128  O   LEU A 167       4.150   8.212   2.004  1.00  0.00           O  
ATOM   1129  CB  LEU A 167       6.928   6.971   0.684  1.00  0.00           C  
ATOM   1130  CEN LEU A 167       7.245   5.510   0.316  1.00  0.00           X  
ATOM   1131  H   LEU A 167       7.275   8.781  -1.030  1.00  0.00           H  
ATOM   1132  N   LEU A 168       5.908   9.605   2.067  1.00  0.00           N  
ATOM   1133  CA  LEU A 168       5.434  10.349   3.235  1.00  0.00           C  
ATOM   1134  C   LEU A 168       4.102  11.050   2.935  1.00  0.00           C  
ATOM   1135  O   LEU A 168       3.183  10.992   3.751  1.00  0.00           O  
ATOM   1136  CB  LEU A 168       6.490  11.370   3.677  1.00  0.00           C  
ATOM   1137  CEN LEU A 168       7.494  11.395   4.846  1.00  0.00           X  
ATOM   1138  H   LEU A 168       6.770   9.881   1.621  1.00  0.00           H  
ATOM   1139  N   GLU A 169       4.004  11.698   1.774  1.00  0.00           N  
ATOM   1140  CA  GLU A 169       2.814  12.423   1.322  1.00  0.00           C  
ATOM   1141  C   GLU A 169       1.613  11.480   1.176  1.00  0.00           C  
ATOM   1142  O   GLU A 169       0.530  11.804   1.673  1.00  0.00           O  
ATOM   1143  CB  GLU A 169       3.093  13.132  -0.006  1.00  0.00           C  
ATOM   1144  CEN GLU A 169       3.494  14.545  -0.869  1.00  0.00           X  
ATOM   1145  H   GLU A 169       4.771  11.633   1.119  1.00  0.00           H  
ATOM   1146  N   ASP A 170       1.815  10.296   0.594  1.00  0.00           N  
ATOM   1147  CA  ASP A 170       0.761   9.299   0.413  1.00  0.00           C  
ATOM   1148  C   ASP A 170       0.254   8.785   1.769  1.00  0.00           C  
ATOM   1149  O   ASP A 170      -0.951   8.757   2.032  1.00  0.00           O  
ATOM   1150  CB  ASP A 170       1.269   8.133  -0.440  1.00  0.00           C  
ATOM   1151  CEN ASP A 170       1.255   7.802  -1.403  1.00  0.00           X  
ATOM   1152  H   ASP A 170       2.712  10.115   0.165  1.00  0.00           H  
ATOM   1153  N   LEU A 171       1.157   8.496   2.709  1.00  0.00           N  
ATOM   1154  CA  LEU A 171       0.760   8.068   4.052  1.00  0.00           C  
ATOM   1155  C   LEU A 171      -0.055   9.140   4.805  1.00  0.00           C  
ATOM   1156  O   LEU A 171      -1.108   8.843   5.381  1.00  0.00           O  
ATOM   1157  CB  LEU A 171       2.007   7.688   4.859  1.00  0.00           C  
ATOM   1158  CEN LEU A 171       2.625   6.332   5.253  1.00  0.00           X  
ATOM   1159  H   LEU A 171       2.133   8.526   2.456  1.00  0.00           H  
ATOM   1160  N   GLN A 172       0.372  10.406   4.764  1.00  0.00           N  
ATOM   1161  CA  GLN A 172      -0.370  11.508   5.386  1.00  0.00           C  
ATOM   1162  C   GLN A 172      -1.777  11.684   4.800  1.00  0.00           C  
ATOM   1163  O   GLN A 172      -2.735  11.893   5.553  1.00  0.00           O  
ATOM   1164  CB  GLN A 172       0.409  12.817   5.233  1.00  0.00           C  
ATOM   1165  CEN GLN A 172       1.475  13.938   6.043  1.00  0.00           X  
ATOM   1166  H   GLN A 172       1.182  10.619   4.202  1.00  0.00           H  
ATOM   1167  N   GLU A 173      -1.943  11.591   3.482  1.00  0.00           N  
ATOM   1168  CA  GLU A 173      -3.264  11.700   2.864  1.00  0.00           C  
ATOM   1169  C   GLU A 173      -4.180  10.538   3.300  1.00  0.00           C  
ATOM   1170  O   GLU A 173      -5.324  10.800   3.684  1.00  0.00           O  
ATOM   1171  CB  GLU A 173      -3.136  11.732   1.339  1.00  0.00           C  
ATOM   1172  CEN GLU A 173      -3.083  12.611  -0.120  1.00  0.00           X  
ATOM   1173  H   GLU A 173      -1.139  11.444   2.887  1.00  0.00           H  
ATOM   1174  N   VAL A 174      -3.674   9.293   3.391  1.00  0.00           N  
ATOM   1175  CA  VAL A 174      -4.466   8.120   3.837  1.00  0.00           C  
ATOM   1176  C   VAL A 174      -4.933   8.301   5.288  1.00  0.00           C  
ATOM   1177  O   VAL A 174      -6.091   8.013   5.602  1.00  0.00           O  
ATOM   1178  CB  VAL A 174      -3.662   6.810   3.728  1.00  0.00           C  
ATOM   1179  CEN VAL A 174      -3.610   6.219   3.378  1.00  0.00           X  
ATOM   1180  H   VAL A 174      -2.704   9.164   3.145  1.00  0.00           H  
ATOM   1181  N   LEU A 175      -4.065   8.828   6.163  1.00  0.00           N  
ATOM   1182  CA  LEU A 175      -4.388   9.085   7.577  1.00  0.00           C  
ATOM   1183  C   LEU A 175      -5.463  10.160   7.731  1.00  0.00           C  
ATOM   1184  O   LEU A 175      -6.409  10.046   8.511  1.00  0.00           O  
ATOM   1185  CB  LEU A 175      -3.122   9.493   8.342  1.00  0.00           C  
ATOM   1186  CEN LEU A 175      -2.209   8.741   9.329  1.00  0.00           X  
ATOM   1187  H   LEU A 175      -3.136   9.040   5.836  1.00  0.00           H  
ATOM   1188  N   LYS A 176      -5.351  11.222   6.938  1.00  0.00           N  
ATOM   1189  CA  LYS A 176      -6.292  12.337   6.981  1.00  0.00           C  
ATOM   1190  C   LYS A 176      -7.695  11.916   6.538  1.00  0.00           C  
ATOM   1191  O   LYS A 176      -8.673  12.307   7.176  1.00  0.00           O  
ATOM   1192  CB  LYS A 176      -5.790  13.487   6.105  1.00  0.00           C  
ATOM   1193  CEN LYS A 176      -4.882  15.393   5.967  1.00  0.00           X  
ATOM   1194  H   LYS A 176      -4.547  11.265   6.326  1.00  0.00           H  
ATOM   1195  N   ASN A 177      -7.817  11.129   5.471  1.00  0.00           N  
ATOM   1196  CA  ASN A 177      -9.106  10.645   4.979  1.00  0.00           C  
ATOM   1197  C   ASN A 177      -9.744   9.629   5.933  1.00  0.00           C  
ATOM   1198  O   ASN A 177     -10.909   9.798   6.291  1.00  0.00           O  
ATOM   1199  CB  ASN A 177      -8.971  10.042   3.593  1.00  0.00           C  
ATOM   1200  CEN ASN A 177      -9.052  10.353   2.593  1.00  0.00           X  
ATOM   1201  H   ASN A 177      -6.976  10.837   4.993  1.00  0.00           H  
ATOM   1202  N   LEU A 178      -8.979   8.659   6.429  1.00  0.00           N  
ATOM   1203  CA  LEU A 178      -9.477   7.656   7.376  1.00  0.00           C  
ATOM   1204  C   LEU A 178     -10.014   8.296   8.656  1.00  0.00           C  
ATOM   1205  O   LEU A 178     -11.155   8.038   9.043  1.00  0.00           O  
ATOM   1206  CB  LEU A 178      -8.367   6.653   7.713  1.00  0.00           C  
ATOM   1207  CEN LEU A 178      -8.098   5.203   7.268  1.00  0.00           X  
ATOM   1208  H   LEU A 178      -8.004   8.626   6.175  1.00  0.00           H  
ATOM   1209  N   HIS A 179      -9.246   9.212   9.246  1.00  0.00           N  
ATOM   1210  CA  HIS A 179      -9.688  10.001  10.392  1.00  0.00           C  
ATOM   1211  C   HIS A 179     -10.980  10.783  10.089  1.00  0.00           C  
ATOM   1212  O   HIS A 179     -12.019  10.544  10.706  1.00  0.00           O  
ATOM   1213  CB  HIS A 179      -8.581  10.965  10.830  1.00  0.00           C  
ATOM   1214  CEN HIS A 179      -7.516  11.004  11.776  1.00  0.00           X  
ATOM   1215  H   HIS A 179      -8.274   9.261   8.971  1.00  0.00           H  
ATOM   1216  N   LYS A 180     -10.962  11.691   9.096  1.00  0.00           N  
ATOM   1217  CA  LYS A 180     -12.116  12.558   8.772  1.00  0.00           C  
ATOM   1218  C   LYS A 180     -13.407  11.767   8.520  1.00  0.00           C  
ATOM   1219  O   LYS A 180     -14.490  12.265   8.828  1.00  0.00           O  
ATOM   1220  CB  LYS A 180     -11.800  13.422   7.551  1.00  0.00           C  
ATOM   1221  CEN LYS A 180     -11.263  15.309   6.759  1.00  0.00           X  
ATOM   1222  H   LYS A 180     -10.120  11.758   8.544  1.00  0.00           H  
ATOM   1223  N   ASN A 181     -13.306  10.555   7.968  1.00  0.00           N  
ATOM   1224  CA  ASN A 181     -14.454   9.694   7.677  1.00  0.00           C  
ATOM   1225  C   ASN A 181     -15.071   9.035   8.925  1.00  0.00           C  
ATOM   1226  O   ASN A 181     -16.264   8.718   8.918  1.00  0.00           O  
ATOM   1227  CB  ASN A 181     -14.074   8.625   6.669  1.00  0.00           C  
ATOM   1228  CEN ASN A 181     -14.077   8.496   5.627  1.00  0.00           X  
ATOM   1229  H   ASN A 181     -12.387  10.231   7.704  1.00  0.00           H  
ATOM   1230  N   ASP A 182     -14.315   8.878  10.019  1.00  0.00           N  
ATOM   1231  CA  ASP A 182     -14.745   8.181  11.238  1.00  0.00           C  
ATOM   1232  C   ASP A 182     -15.696   9.006  12.131  1.00  0.00           C  
ATOM   1233  O   ASP A 182     -15.375   9.406  13.255  1.00  0.00           O  
ATOM   1234  CB  ASP A 182     -13.517   7.762  12.049  1.00  0.00           C  
ATOM   1235  CEN ASP A 182     -12.912   6.956  12.196  1.00  0.00           X  
ATOM   1236  H   ASP A 182     -13.347   9.161   9.977  1.00  0.00           H  
ATOM   1237  N   ARG A 183     -16.926   9.243  11.662  1.00  0.00           N  
ATOM   1238  CA  ARG A 183     -17.920  10.009  12.434  1.00  0.00           C  
ATOM   1239  C   ARG A 183     -19.006   9.186  13.116  1.00  0.00           C  
ATOM   1240  O   ARG A 183     -19.653   9.739  13.998  1.00  0.00           O  
ATOM   1241  CB  ARG A 183     -18.554  11.098  11.580  1.00  0.00           C  
ATOM   1242  CEN ARG A 183     -18.979  13.312  10.547  1.00  0.00           X  
ATOM   1243  H   ARG A 183     -17.162   8.808  10.782  1.00  0.00           H  
ATOM   1244  N   SER A 184     -19.225   7.906  12.788  1.00  0.00           N  
ATOM   1245  CA  SER A 184     -20.362   7.175  13.394  1.00  0.00           C  
ATOM   1246  C   SER A 184     -20.226   5.666  13.663  1.00  0.00           C  
ATOM   1247  O   SER A 184     -21.223   5.048  14.023  1.00  0.00           O  
ATOM   1248  CB  SER A 184     -21.579   7.394  12.516  1.00  0.00           C  
ATOM   1249  CEN SER A 184     -21.874   7.455  12.064  1.00  0.00           X  
ATOM   1250  H   SER A 184     -18.662   7.475  12.067  1.00  0.00           H  
ATOM   1251  N   GLY A 185     -19.036   5.051  13.583  1.00  0.00           N  
ATOM   1252  CA  GLY A 185     -18.902   3.590  13.765  1.00  0.00           C  
ATOM   1253  C   GLY A 185     -17.521   3.111  14.216  1.00  0.00           C  
ATOM   1254  O   GLY A 185     -16.701   2.761  13.368  1.00  0.00           O  
ATOM   1255  CEN GLY A 185     -18.902   3.589  13.766  1.00  0.00           X  
ATOM   1256  H   GLY A 185     -18.219   5.571  13.298  1.00  0.00           H  
ATOM   1257  N   LYS A 186     -17.278   3.130  15.536  1.00  0.00           N  
ATOM   1258  CA  LYS A 186     -16.012   2.800  16.221  1.00  0.00           C  
ATOM   1259  C   LYS A 186     -15.255   1.575  15.705  1.00  0.00           C  
ATOM   1260  O   LYS A 186     -14.032   1.596  15.707  1.00  0.00           O  
ATOM   1261  CB  LYS A 186     -16.284   2.611  17.714  1.00  0.00           C  
ATOM   1262  CEN LYS A 186     -16.206   3.388  19.680  1.00  0.00           X  
ATOM   1263  H   LYS A 186     -17.994   3.555  16.108  1.00  0.00           H  
ATOM   1264  N   ASP A 187     -15.953   0.533  15.268  1.00  0.00           N  
ATOM   1265  CA  ASP A 187     -15.278  -0.629  14.679  1.00  0.00           C  
ATOM   1266  C   ASP A 187     -14.434  -0.238  13.454  1.00  0.00           C  
ATOM   1267  O   ASP A 187     -13.284  -0.645  13.315  1.00  0.00           O  
ATOM   1268  CB  ASP A 187     -16.303  -1.696  14.288  1.00  0.00           C  
ATOM   1269  CEN ASP A 187     -16.714  -2.557  14.646  1.00  0.00           X  
ATOM   1270  H   ASP A 187     -16.897   0.410  15.608  1.00  0.00           H  
ATOM   1271  N   ASN A 188     -14.955   0.657  12.617  1.00  0.00           N  
ATOM   1272  CA  ASN A 188     -14.257   1.111  11.417  1.00  0.00           C  
ATOM   1273  C   ASN A 188     -13.029   1.981  11.718  1.00  0.00           C  
ATOM   1274  O   ASN A 188     -11.997   1.841  11.070  1.00  0.00           O  
ATOM   1275  CB  ASN A 188     -15.204   1.859  10.497  1.00  0.00           C  
ATOM   1276  CEN ASN A 188     -15.842   1.647   9.692  1.00  0.00           X  
ATOM   1277  H   ASN A 188     -15.898   0.974  12.794  1.00  0.00           H  
ATOM   1278  N   ILE A 189     -13.150   2.911  12.672  1.00  0.00           N  
ATOM   1279  CA  ILE A 189     -12.042   3.796  13.041  1.00  0.00           C  
ATOM   1280  C   ILE A 189     -10.865   2.966  13.547  1.00  0.00           C  
ATOM   1281  O   ILE A 189      -9.750   3.189  13.095  1.00  0.00           O  
ATOM   1282  CB  ILE A 189     -12.452   4.815  14.121  1.00  0.00           C  
ATOM   1283  CEN ILE A 189     -12.897   5.793  14.301  1.00  0.00           X  
ATOM   1284  H   ILE A 189     -14.009   2.949  13.204  1.00  0.00           H  
ATOM   1285  N   HIS A 190     -11.105   1.984  14.421  1.00  0.00           N  
ATOM   1286  CA  HIS A 190     -10.031   1.142  14.944  1.00  0.00           C  
ATOM   1287  C   HIS A 190      -9.348   0.334  13.829  1.00  0.00           C  
ATOM   1288  O   HIS A 190      -8.119   0.265  13.789  1.00  0.00           O  
ATOM   1289  CB  HIS A 190     -10.570   0.196  16.021  1.00  0.00           C  
ATOM   1290  CEN HIS A 190     -10.682   0.155  17.441  1.00  0.00           X  
ATOM   1291  H   HIS A 190     -12.051   1.790  14.716  1.00  0.00           H  
ATOM   1292  N   ASP A 191     -10.124  -0.238  12.906  1.00  0.00           N  
ATOM   1293  CA  ASP A 191      -9.576  -1.020  11.794  1.00  0.00           C  
ATOM   1294  C   ASP A 191      -8.701  -0.159  10.876  1.00  0.00           C  
ATOM   1295  O   ASP A 191      -7.623  -0.586  10.467  1.00  0.00           O  
ATOM   1296  CB  ASP A 191     -10.705  -1.665  10.987  1.00  0.00           C  
ATOM   1297  CEN ASP A 191     -11.201  -2.550  10.901  1.00  0.00           X  
ATOM   1298  H   ASP A 191     -11.126  -0.207  13.016  1.00  0.00           H  
ATOM   1299  N   VAL A 192      -9.126   1.076  10.598  1.00  0.00           N  
ATOM   1300  CA  VAL A 192      -8.373   2.026   9.765  1.00  0.00           C  
ATOM   1301  C   VAL A 192      -7.055   2.436  10.428  1.00  0.00           C  
ATOM   1302  O   VAL A 192      -6.037   2.498   9.744  1.00  0.00           O  
ATOM   1303  CB  VAL A 192      -9.199   3.292   9.470  1.00  0.00           C  
ATOM   1304  CEN VAL A 192      -9.536   3.631   8.974  1.00  0.00           X  
ATOM   1305  H   VAL A 192      -9.997   1.379  11.010  1.00  0.00           H  
ATOM   1306  N   ASP A 193      -7.059   2.689  11.737  1.00  0.00           N  
ATOM   1307  CA  ASP A 193      -5.880   3.064  12.525  1.00  0.00           C  
ATOM   1308  C   ASP A 193      -4.828   1.949  12.489  1.00  0.00           C  
ATOM   1309  O   ASP A 193      -3.667   2.207  12.174  1.00  0.00           O  
ATOM   1310  CB  ASP A 193      -6.273   3.375  13.971  1.00  0.00           C  
ATOM   1311  CEN ASP A 193      -6.480   4.169  14.574  1.00  0.00           X  
ATOM   1312  H   ASP A 193      -7.940   2.636  12.226  1.00  0.00           H  
ATOM   1313  N   ASN A 194      -5.250   0.694  12.685  1.00  0.00           N  
ATOM   1314  CA  ASN A 194      -4.361  -0.467  12.630  1.00  0.00           C  
ATOM   1315  C   ASN A 194      -3.749  -0.651  11.233  1.00  0.00           C  
ATOM   1316  O   ASN A 194      -2.552  -0.899  11.105  1.00  0.00           O  
ATOM   1317  CB  ASN A 194      -5.084  -1.732  13.055  1.00  0.00           C  
ATOM   1318  CEN ASN A 194      -5.245  -2.283  13.933  1.00  0.00           X  
ATOM   1319  H   ASN A 194      -6.226   0.549  12.892  1.00  0.00           H  
ATOM   1320  N   HIS A 195      -4.558  -0.537  10.174  1.00  0.00           N  
ATOM   1321  CA  HIS A 195      -4.056  -0.658   8.807  1.00  0.00           C  
ATOM   1322  C   HIS A 195      -3.024   0.427   8.486  1.00  0.00           C  
ATOM   1323  O   HIS A 195      -1.983   0.112   7.916  1.00  0.00           O  
ATOM   1324  CB  HIS A 195      -5.213  -0.591   7.804  1.00  0.00           C  
ATOM   1325  CEN HIS A 195      -6.055  -1.492   7.090  1.00  0.00           X  
ATOM   1326  H   HIS A 195      -5.546  -0.388  10.324  1.00  0.00           H  
ATOM   1327  N   LEU A 196      -3.244   1.680   8.905  1.00  0.00           N  
ATOM   1328  CA  LEU A 196      -2.276   2.762   8.686  1.00  0.00           C  
ATOM   1329  C   LEU A 196      -0.950   2.503   9.403  1.00  0.00           C  
ATOM   1330  O   LEU A 196       0.098   2.714   8.803  1.00  0.00           O  
ATOM   1331  CB  LEU A 196      -2.871   4.099   9.147  1.00  0.00           C  
ATOM   1332  CEN LEU A 196      -3.460   5.300   8.382  1.00  0.00           X  
ATOM   1333  H   LEU A 196      -4.083   1.877   9.433  1.00  0.00           H  
ATOM   1334  N   GLN A 197      -0.978   2.043  10.656  1.00  0.00           N  
ATOM   1335  CA  GLN A 197       0.253   1.746  11.399  1.00  0.00           C  
ATOM   1336  C   GLN A 197       1.071   0.658  10.698  1.00  0.00           C  
ATOM   1337  O   GLN A 197       2.270   0.841  10.502  1.00  0.00           O  
ATOM   1338  CB  GLN A 197      -0.074   1.306  12.829  1.00  0.00           C  
ATOM   1339  CEN GLN A 197      -0.150   1.828  14.493  1.00  0.00           X  
ATOM   1340  H   GLN A 197      -1.868   1.880  11.102  1.00  0.00           H  
ATOM   1341  N   ASN A 198       0.423  -0.412  10.229  1.00  0.00           N  
ATOM   1342  CA  ASN A 198       1.110  -1.493   9.519  1.00  0.00           C  
ATOM   1343  C   ASN A 198       1.751  -1.001   8.206  1.00  0.00           C  
ATOM   1344  O   ASN A 198       2.895  -1.341   7.922  1.00  0.00           O  
ATOM   1345  CB  ASN A 198       0.168  -2.650   9.242  1.00  0.00           C  
ATOM   1346  CEN ASN A 198      -0.124  -3.548   9.700  1.00  0.00           X  
ATOM   1347  H   ASN A 198      -0.564  -0.503  10.427  1.00  0.00           H  
ATOM   1348  N   VAL A 199       1.058  -0.141   7.444  1.00  0.00           N  
ATOM   1349  CA  VAL A 199       1.598   0.438   6.196  1.00  0.00           C  
ATOM   1350  C   VAL A 199       2.840   1.296   6.479  1.00  0.00           C  
ATOM   1351  O   VAL A 199       3.836   1.194   5.764  1.00  0.00           O  
ATOM   1352  CB  VAL A 199       0.549   1.299   5.467  1.00  0.00           C  
ATOM   1353  CEN VAL A 199       0.142   1.325   4.912  1.00  0.00           X  
ATOM   1354  H   VAL A 199       0.122   0.104   7.731  1.00  0.00           H  
ATOM   1355  N   ILE A 200       2.832   2.119   7.533  1.00  0.00           N  
ATOM   1356  CA  ILE A 200       3.990   2.957   7.895  1.00  0.00           C  
ATOM   1357  C   ILE A 200       5.209   2.092   8.229  1.00  0.00           C  
ATOM   1358  O   ILE A 200       6.312   2.383   7.754  1.00  0.00           O  
ATOM   1359  CB  ILE A 200       3.678   3.870   9.095  1.00  0.00           C  
ATOM   1360  CEN ILE A 200       3.258   4.829   9.401  1.00  0.00           X  
ATOM   1361  H   ILE A 200       2.012   2.133   8.121  1.00  0.00           H  
ATOM   1362  N   GLU A 201       5.027   1.047   9.035  1.00  0.00           N  
ATOM   1363  CA  GLU A 201       6.107   0.132   9.405  1.00  0.00           C  
ATOM   1364  C   GLU A 201       6.715  -0.546   8.170  1.00  0.00           C  
ATOM   1365  O   GLU A 201       7.940  -0.607   8.040  1.00  0.00           O  
ATOM   1366  CB  GLU A 201       5.596  -0.924  10.388  1.00  0.00           C  
ATOM   1367  CEN GLU A 201       5.425  -1.496  11.984  1.00  0.00           X  
ATOM   1368  H   GLU A 201       4.100   0.855   9.387  1.00  0.00           H  
ATOM   1369  N   ASP A 202       5.886  -0.962   7.212  1.00  0.00           N  
ATOM   1370  CA  ASP A 202       6.343  -1.594   5.975  1.00  0.00           C  
ATOM   1371  C   ASP A 202       7.167  -0.641   5.099  1.00  0.00           C  
ATOM   1372  O   ASP A 202       8.239  -1.023   4.601  1.00  0.00           O  
ATOM   1373  CB  ASP A 202       5.144  -2.123   5.183  1.00  0.00           C  
ATOM   1374  CEN ASP A 202       4.625  -2.985   5.028  1.00  0.00           X  
ATOM   1375  H   ASP A 202       4.892  -0.929   7.392  1.00  0.00           H  
ATOM   1376  N   ILE A 203       6.733   0.619   4.948  1.00  0.00           N  
ATOM   1377  CA  ILE A 203       7.462   1.626   4.161  1.00  0.00           C  
ATOM   1378  C   ILE A 203       8.834   1.846   4.786  1.00  0.00           C  
ATOM   1379  O   ILE A 203       9.838   1.839   4.072  1.00  0.00           O  
ATOM   1380  CB  ILE A 203       6.711   2.968   4.088  1.00  0.00           C  
ATOM   1381  CEN ILE A 203       5.960   3.542   3.545  1.00  0.00           X  
ATOM   1382  H   ILE A 203       5.908   0.895   5.461  1.00  0.00           H  
ATOM   1383  N   HIS A 204       8.908   1.994   6.104  1.00  0.00           N  
ATOM   1384  CA  HIS A 204      10.168   2.192   6.807  1.00  0.00           C  
ATOM   1385  C   HIS A 204      11.173   1.058   6.595  1.00  0.00           C  
ATOM   1386  O   HIS A 204      12.327   1.307   6.230  1.00  0.00           O  
ATOM   1387  CB  HIS A 204       9.906   2.368   8.307  1.00  0.00           C  
ATOM   1388  CEN HIS A 204       9.714   3.432   9.235  1.00  0.00           X  
ATOM   1389  H   HIS A 204       8.054   1.963   6.642  1.00  0.00           H  
ATOM   1390  N   ASP A 205      10.733  -0.188   6.715  1.00  0.00           N  
ATOM   1391  CA  ASP A 205      11.583  -1.356   6.502  1.00  0.00           C  
ATOM   1392  C   ASP A 205      12.092  -1.442   5.061  1.00  0.00           C  
ATOM   1393  O   ASP A 205      13.277  -1.724   4.822  1.00  0.00           O  
ATOM   1394  CB  ASP A 205      10.825  -2.635   6.866  1.00  0.00           C  
ATOM   1395  CEN ASP A 205      10.715  -3.288   7.639  1.00  0.00           X  
ATOM   1396  H   ASP A 205       9.785  -0.335   7.028  1.00  0.00           H  
ATOM   1397  N   PHE A 206      11.237  -1.148   4.077  1.00  0.00           N  
ATOM   1398  CA  PHE A 206      11.628  -1.183   2.669  1.00  0.00           C  
ATOM   1399  C   PHE A 206      12.722  -0.151   2.369  1.00  0.00           C  
ATOM   1400  O   PHE A 206      13.711  -0.483   1.698  1.00  0.00           O  
ATOM   1401  CB  PHE A 206      10.411  -0.939   1.775  1.00  0.00           C  
ATOM   1402  CEN PHE A 206       9.366  -1.789   0.931  1.00  0.00           X  
ATOM   1403  H   PHE A 206      10.304  -0.851   4.321  1.00  0.00           H  
ATOM   1404  N   MET A 207      12.603   1.064   2.902  1.00  0.00           N  
ATOM   1405  CA  MET A 207      13.576   2.147   2.728  1.00  0.00           C  
ATOM   1406  C   MET A 207      14.932   1.777   3.328  1.00  0.00           C  
ATOM   1407  O   MET A 207      15.968   1.957   2.682  1.00  0.00           O  
ATOM   1408  CB  MET A 207      13.053   3.434   3.364  1.00  0.00           C  
ATOM   1409  CEN MET A 207      12.435   5.029   2.975  1.00  0.00           X  
ATOM   1410  H   MET A 207      11.788   1.246   3.468  1.00  0.00           H  
ATOM   1411  N   GLN A 208      14.940   1.214   4.540  1.00  0.00           N  
ATOM   1412  CA  GLN A 208      16.167   0.832   5.224  1.00  0.00           C  
ATOM   1413  C   GLN A 208      16.925  -0.246   4.435  1.00  0.00           C  
ATOM   1414  O   GLN A 208      18.132  -0.114   4.196  1.00  0.00           O  
ATOM   1415  CB  GLN A 208      15.854   0.324   6.634  1.00  0.00           C  
ATOM   1416  CEN GLN A 208      15.829   0.756   8.326  1.00  0.00           X  
ATOM   1417  H   GLN A 208      14.060   1.094   5.019  1.00  0.00           H  
ATOM   1418  N   ALA A 209      16.217  -1.261   3.928  1.00  0.00           N  
ATOM   1419  CA  ALA A 209      16.809  -2.335   3.137  1.00  0.00           C  
ATOM   1420  C   ALA A 209      17.385  -1.835   1.800  1.00  0.00           C  
ATOM   1421  O   ALA A 209      18.488  -2.242   1.419  1.00  0.00           O  
ATOM   1422  CB  ALA A 209      15.774  -3.424   2.894  1.00  0.00           C  
ATOM   1423  CEN ALA A 209      15.775  -3.424   2.893  1.00  0.00           X  
ATOM   1424  H   ALA A 209      15.228  -1.298   4.129  1.00  0.00           H  
ATOM   1425  N   ALA A 210      16.690  -0.938   1.096  1.00  0.00           N  
ATOM   1426  CA  ALA A 210      17.148  -0.374  -0.172  1.00  0.00           C  
ATOM   1427  C   ALA A 210      18.428   0.460   0.009  1.00  0.00           C  
ATOM   1428  O   ALA A 210      19.368   0.335  -0.780  1.00  0.00           O  
ATOM   1429  CB  ALA A 210      16.045   0.467  -0.798  1.00  0.00           C  
ATOM   1430  CEN ALA A 210      16.047   0.467  -0.798  1.00  0.00           X  
ATOM   1431  H   ALA A 210      15.789  -0.651   1.448  1.00  0.00           H  
ATOM   1432  N   ALA A 211      18.510   1.251   1.085  1.00  0.00           N  
ATOM   1433  CA  ALA A 211      19.675   2.070   1.401  1.00  0.00           C  
ATOM   1434  C   ALA A 211      20.899   1.218   1.773  1.00  0.00           C  
ATOM   1435  O   ALA A 211      22.004   1.470   1.288  1.00  0.00           O  
ATOM   1436  CB  ALA A 211      19.339   3.037   2.527  1.00  0.00           C  
ATOM   1437  CEN ALA A 211      19.340   3.037   2.527  1.00  0.00           X  
ATOM   1438  H   ALA A 211      17.714   1.294   1.704  1.00  0.00           H  
ATOM   1439  N   ALA A 212      20.718   0.174   2.584  1.00  0.00           N  
ATOM   1440  CA  ALA A 212      21.818  -0.686   3.019  1.00  0.00           C  
ATOM   1441  C   ALA A 212      22.458  -1.418   1.831  1.00  0.00           C  
ATOM   1442  O   ALA A 212      23.684  -1.438   1.697  1.00  0.00           O  
ATOM   1443  CB  ALA A 212      21.328  -1.681   4.060  1.00  0.00           C  
ATOM   1444  CEN ALA A 212      21.328  -1.681   4.060  1.00  0.00           X  
ATOM   1445  H   ALA A 212      19.790  -0.027   2.927  1.00  0.00           H  
ATOM   1446  N   ALA A 213      21.646  -1.947   0.908  1.00  0.00           N  
ATOM   1447  CA  ALA A 213      22.132  -2.545  -0.333  1.00  0.00           C  
ATOM   1448  C   ALA A 213      23.000  -1.579  -1.153  1.00  0.00           C  
ATOM   1449  O   ALA A 213      24.115  -1.939  -1.545  1.00  0.00           O  
ATOM   1450  CB  ALA A 213      20.955  -3.034  -1.164  1.00  0.00           C  
ATOM   1451  CEN ALA A 213      20.956  -3.034  -1.164  1.00  0.00           X  
ATOM   1452  H   ALA A 213      20.651  -1.959   1.090  1.00  0.00           H  
ATOM   1453  N   ALA A 214      22.529  -0.350  -1.384  1.00  0.00           N  
ATOM   1454  CA  ALA A 214      23.242   0.660  -2.163  1.00  0.00           C  
ATOM   1455  C   ALA A 214      24.581   1.051  -1.514  1.00  0.00           C  
ATOM   1456  O   ALA A 214      25.583   1.204  -2.214  1.00  0.00           O  
ATOM   1457  CB  ALA A 214      22.363   1.887  -2.350  1.00  0.00           C  
ATOM   1458  CEN ALA A 214      22.364   1.887  -2.350  1.00  0.00           X  
ATOM   1459  H   ALA A 214      21.618  -0.110  -1.014  1.00  0.00           H  
ATOM   1460  N   ASN A 215      24.623   1.164  -0.183  1.00  0.00           N  
ATOM   1461  CA  ASN A 215      25.852   1.488   0.553  1.00  0.00           C  
ATOM   1462  C   ASN A 215      26.961   0.438   0.384  1.00  0.00           C  
ATOM   1463  O   ASN A 215      28.083   0.804   0.040  1.00  0.00           O  
ATOM   1464  CB  ASN A 215      25.558   1.688   2.029  1.00  0.00           C  
ATOM   1465  CEN ASN A 215      25.312   2.475   2.677  1.00  0.00           X  
ATOM   1466  H   ASN A 215      23.763   1.066   0.335  1.00  0.00           H  
ATOM   1467  N   CYS A 216      26.665  -0.858   0.537  1.00  0.00           N  
ATOM   1468  CA  CYS A 216      27.655  -1.940   0.421  1.00  0.00           C  
ATOM   1469  C   CYS A 216      28.226  -2.168  -0.996  1.00  0.00           C  
ATOM   1470  O   CYS A 216      29.408  -2.492  -1.114  1.00  0.00           O  
ATOM   1471  CB  CYS A 216      26.834  -3.155   0.854  1.00  0.00           C  
ATOM   1472  CEN CYS A 216      26.870  -3.698   1.723  1.00  0.00           X  
ATOM   1473  H   CYS A 216      25.753  -1.090   0.902  1.00  0.00           H  
ATOM   1474  N   ARG A 217      27.441  -2.034  -2.078  1.00  0.00           N  
ATOM   1475  CA  ARG A 217      27.928  -2.225  -3.464  1.00  0.00           C  
ATOM   1476  C   ARG A 217      29.143  -1.370  -3.856  1.00  0.00           C  
ATOM   1477  O   ARG A 217      30.008  -1.866  -4.584  1.00  0.00           O  
ATOM   1478  CB  ARG A 217      26.804  -2.032  -4.471  1.00  0.00           C  
ATOM   1479  CEN ARG A 217      24.935  -2.542  -6.020  1.00  0.00           X  
ATOM   1480  H   ARG A 217      26.498  -1.709  -1.931  1.00  0.00           H  
ATOM   1481  N   LYS A 218      29.219  -0.120  -3.390  1.00  0.00           N  
ATOM   1482  CA  LYS A 218      30.360   0.760  -3.702  1.00  0.00           C  
ATOM   1483  C   LYS A 218      31.449   0.555  -2.654  1.00  0.00           C  
ATOM   1484  O   LYS A 218      32.626   0.523  -3.066  1.00  0.00           O  
ATOM   1485  CB  LYS A 218      29.934   2.228  -3.748  1.00  0.00           C  
ATOM   1486  CEN LYS A 218      29.493   3.949  -4.897  1.00  0.00           X  
ATOM   1487  H   LYS A 218      28.760   0.064  -2.509  1.00  0.00           H  
TER                                                                             
# All scores below are weighted scores, not raw scores.
#BEGIN_POSE_ENERGIES_TABLE ./minmover_pdb/pose_87.pdb
label vdw cenpack pair env cbeta hs_pair ss_pair sheet total
weights 1 0.5 1 1 0.25 1 1 1 NA
pose 1.4329 1.02854 -15.6577 3.52538 12.5251 0 0 0 2.85426
MET:NtermProteinFull_1 0 -0.02766 -0.2481 0.18716 0.06976 0 0 0 -0.01884
TYR_2 0 -0.06784 0.02038 0.7968 0.07003 0 0 0 0.81936
GLY_3 0 -0.00965 0.03061 -0.09146 0.0697 0 0 0 -0.0008
LYS_4 0 -0.20748 -0.16858 0.04331 0.03543 0 0 0 -0.29732
LEU_5 0 0.12782 -0.29532 -0.06582 0.04336 0 0 0 -0.18997
ASN_6 0 -0.05511 -0.07295 -0.40966 0.0697 0 0 0 -0.46802
ASP_7 0 -0.05219 -0.10597 -0.31759 0.06887 0 0 0 -0.40688
LEU_8 0 -0.27517 -0.58146 -0.45811 0.0323 0 0 0 -1.28243
LEU_9 0 0.07433 -0.14383 0.58995 0.06884 0 0 0 0.58929
GLU_10 0 0.01672 -0.0875 -0.60186 0.06921 0 0 0 -0.60344
ASP_11 0 -0.21244 0.34128 0.46164 0.0366 0 0 0 0.6271
LEU_12 0 -0.30225 -0.45165 -0.19483 0.03741 0 0 0 -0.91131
GLN_13 0 -0.09987 0.04781 -0.59803 0.06894 0 0 0 -0.58114
GLU_14 0 -0.10983 -0.28289 -0.4886 0.06908 0 0 0 -0.81224
VAL_15 0 -0.28043 -0.82826 -0.27892 0.03702 0 0 0 -1.3506
LEU_16 0 0.28819 -0.18307 0.24309 0.06951 0 0 0 0.41772
LYS_17 0 -0.03756 -0.0776 -0.77863 0.06947 0 0 0 -0.82431
ASN_18 0 -0.18278 -0.01102 0.05572 0.0305 0 0 0 -0.10757
LEU_19 0 0.3994 0.31915 -0.50394 0.03655 0 0 0 0.25116
HIS_20 0 0.20761 -0.01946 0.0215 0.06878 0 0 0 0.27844
LYS_21 0 -0.0065 -0.2157 -0.8715 0.0694 0 0 0 -1.02431
ASN_22 0.51276 0.95597 -0.785 0.33879 0.03543 0 0 0 1.05796
ASP_23 0 -0.22375 -0.13313 0.2122 0.03561 0 0 0 -0.10908
ARG_24 0 -0.05097 -0.09854 -0.64658 0.07072 0 0 0 -0.72538
SER_25 0 -0.08985 -0.20484 -0.20705 0.04409 0 0 0 -0.45765
GLY_26 0 0.06998 -0.04138 0.0322 0.04331 0 0 0 0.10411
LYS_27 0 0 0 -1.04927 0.07259 0 0 0 -0.97669
ASP_28 0 -0.07409 -0.24894 -0.56986 0.06961 0 0 0 -0.82329
ASN_29 0 0.41946 -0.75395 -0.07783 0.03976 0 0 0 -0.37257
ILE_30 0 0.10805 0.38647 0.47679 0.06896 0 0 0 1.04026
HIS_D_31 0 -0.04533 -0.02641 0.11054 0.06947 0 0 0 0.10828
ASP_32 0 0.03737 -1.02014 -0.1485 0.05751 0 0 0 -1.07375
VAL_33 0 0.22462 0.5394 -0.27892 0.03136 0 0 0 0.51646
ASP_34 0 0.112 -0.26298 -0.31759 0.06887 0 0 0 -0.3997
ASN_35 0 0.08431 -0.12093 -0.32173 0.06893 0 0 0 -0.28942
HIS_D_36 0 -0.10226 0.32553 -0.10893 0.03683 0 0 0 0.15118
LEU_37 0 0.23967 -0.51602 -0.30366 0.03683 0 0 0 -0.54317
GLN_38 0 -0.076 0.04958 -0.59803 0.06919 0 0 0 -0.55525
ASN_39 0 -0.2751 -0.46326 -0.19403 0.04289 0 0 0 -0.88949
VAL_40 0 -0.1169 -0.48379 -0.41511 0.03836 0 0 0 -0.97743
ILE_41 0 -0.07054 -0.36626 0.72502 0.06908 0 0 0 0.3573
GLU_42 0 0.01117 -0.24106 -0.60186 0.06894 0 0 0 -0.76281
ASP_43 0 0.05859 0.41235 0.46164 0.03624 0 0 0 0.96882
ILE_44 0 0.02804 -0.61254 -0.31819 0.04512 0 0 0 -0.85758
HIS_D_45 0 -0.07036 0.23512 0.0215 0.06884 0 0 0 0.2551
ASP_46 0 0.04613 -0.5618 -0.31759 0.06887 0 0 0 -0.76439
PHE_47 0 0.44445 -0.20656 -0.44993 0.04603 0 0 0 -0.16601
MET_48 0 0.2873 -0.08466 0.10186 0.07014 0 0 0 0.37464
GLN_49 0 -0.0235 -0.08414 -0.59803 0.06947 0 0 0 -0.6362
ALA_50 0 -0.10841 0.13174 0.07904 0.04387 0 0 0 0.14625
ALA_51 0 -0.14074 -0.14296 -0.16647 0.0357 0 0 0 -0.41447
ALA_52 0 -0.06697 -0.12554 0.15304 0.03493 0 0 0 -0.00454
ALA_53 0 -0.08784 0.06475 0.20553 0.0353 0 0 0 0.21775
ALA_54 0 0.10609 0.03707 -0.01847 0.03755 0 0 0 0.16224
ALA_55 0 -0.08688 -0.02887 0.11438 0.03001 0 0 0 0.02864
ASN_56 0 -0.02108 0.0005 -0.32173 0.03634 0 0 0 -0.30596
CYS_57 0 0.09648 0.10161 0.77853 0.0428 0 0 0 1.01941
ARG_58 0 0.5402 0.1541 -0.22643 0.0693 0 0 0 0.53717
LYS_59 0 -0.02525 -0.01712 -0.8715 0.07212 0 0 0 -0.84176
GLY_60 0 -0.0207 0.00471 0.60923 0.04731 0 0 0 0.64055
SER_61 0 0.02193 -0.06534 -0.18312 0.04731 0 0 0 -0.17923
PRO_62 0 -0.01674 -0.00677 0.043 0.04109 0 0 0 0.06058
GLY_63 0 0 0 0.91259 0.04957 0 0 0 0.96215
SER_64 0 0 0 0.13063 0.04892 0 0 0 0.17955
PRO_65 0 0 0 0.51404 0.07508 0 0 0 0.58912
ALA_66 0 0 0 0.89846 0.06642 0 0 0 0.96488
GLY_67 0 0 0 0.91259 0.04183 0 0 0 0.95441
SER_68 0 0 0 0.29023 0.0468 0 0 0 0.33703
PRO_69 0 0 0 0.2123 0.04957 0 0 0 0.26186
THR_70 0 0 0 0.48779 0.07573 0 0 0 0.56352
SER_71 0 0 0 0.13063 0.07347 0 0 0 0.2041
THR_72 0 0 0 0.48779 0.07499 0 0 0 0.56278
GLU_73 0 0 0 -1.01303 0.07573 0 0 0 -0.9373
GLU_74 0 0 0 -1.01303 0.07582 0 0 0 -0.93721
GLY_75 0 0 0 0.91259 0.04957 0 0 0 0.96215
THR_76 0 0 0 0.48779 0.04957 0 0 0 0.53736
SER_77 0 0 0 0.29023 0.07582 0 0 0 0.36605
GLU_78 0 0 0 -1.03403 0.07499 0 0 0 -0.95904
SER_79 0 0 0 0.13063 0.07573 0 0 0 0.20636
ALA_80 0 0 0 0.89846 0.07499 0 0 0 0.97344
THR_81 0 0 0 0.43096 0.07582 0 0 0 0.50678
PRO_82 0 0 0 0.2123 0.07582 0 0 0 0.28812
GLU_83 0 0 0 -1.03403 0.07347 0 0 0 -0.96056
SER_84 0 0 0 0.13063 0.07582 0 0 0 0.20645
GLY_85 0 0 0 0.91259 0.04957 0 0 0 0.96215
PRO_86 0 0 0 0.51404 0.04957 0 0 0 0.5636
GLY_87 0 0 0 0.91259 0.04957 0 0 0 0.96215
THR_88 0 0 0 0.48779 0.07582 0 0 0 0.56361
SER_89 0 0 0 0.13063 0.07499 0 0 0 0.20562
THR_90 0 0 0 0.48779 0.07499 0 0 0 0.56278
GLU_91 0 0 0 -1.01303 0.07582 0 0 0 -0.93721
PRO_92 0 0 0 0.2123 0.07582 0 0 0 0.28812
SER_93 0 0 0 0.29023 0.07499 0 0 0 0.36522
GLU_94 0 0 0 -1.01303 0.07508 0 0 0 -0.93795
GLY_95 0 0 0 0.91259 0.07582 0 0 0 0.98841
SER_96 0 0 0 0.29023 0.03671 0 0 0 0.32695
ALA_97 0 0 0 0.797 0.04957 0 0 0 0.84657
PRO_98 0 0 0 0.2123 0.04183 0 0 0 0.25412
GLY_99 0 0 0 0.91259 0.04957 0 0 0 0.96215
SER_100 0 0 0 0.13063 0.04957 0 0 0 0.1802
PRO_101 0 0 0 0.51404 0.07582 0 0 0 0.58986
ALA_102 0 0 0 0.77873 0.07582 0 0 0 0.85455
GLY_103 0 0 0 0.60923 0.04957 0 0 0 0.6588
SER_104 0 0 0 0.29023 0.04957 0 0 0 0.3398
PRO_105 0 0 0 0.2123 0.07582 0 0 0 0.28812
THR_106 0 0 0 0.43096 0.07573 0 0 0 0.50669
SER_107 0 0 0 0.29023 0.07499 0 0 0 0.36522
THR_108 0 0 0 0.48779 0.07347 0 0 0 0.56126
GLU_109 0 0 0 -1.01303 0.07573 0 0 0 -0.9373
GLU_110 0 0 0 -1.03403 0.07552 0 0 0 -0.95851
GLY_111 0 0 0 0.91259 0.05891 0 0 0 0.9715
THR_112 0 0 0 0.48779 0.07582 0 0 0 0.56361
SER_113 0 0 0 -0.0106 0.07347 0 0 0 0.06287
THR_114 0 0 0 0.48779 0.07499 0 0 0 0.56278
GLU_115 0 0 0 -1.03403 0.07582 0 0 0 -0.95821
PRO_116 0 0 0 0.2123 0.07582 0 0 0 0.28812
SER_117 0 0 0 0.29023 0.07499 0 0 0 0.36522
GLU_118 0 0 0 -1.03403 0.07491 0 0 0 -0.95912
GLY_119 0 0 0 0.91259 0.05226 0 0 0 0.96485
SER_120 0 0 0 0.29023 0.04183 0 0 0 0.33206
ALA_121 0 0 0 0.797 0.04957 0 0 0 0.84657
PRO_122 0 0 0 0.2123 0.04183 0 0 0 0.25412
GLY_123 0 0 0 0.91259 0.04957 0 0 0 0.96215
THR_124 0 0 0 0.48779 0.07582 0 0 0 0.56361
SER_125 0 0 0 0.13063 0.07528 0 0 0 0.20591
THR_126 0 0 0 0.43096 0.07364 0 0 0 0.5046
GLU_127 0 0 0 -1.01303 0.07582 0 0 0 -0.93721
PRO_128 0 0 0 -0.05784 0.04731 0 0 0 -0.01054
SER_129 0 0 0 -0.0106 0.07582 0 0 0 0.06522
GLU_130 0 0 0 -0.93278 0.07582 0 0 0 -0.85696
GLY_131 0 0 0 0.60923 0.07582 0 0 0 0.68505
SER_132 0 0 0 -0.0106 0.03979 0 0 0 0.02919
ALA_133 0 0 0 0.797 0.04712 0 0 0 0.84412
PRO_134 0 0 0 0.043 0.04183 0 0 0 0.08483
GLY_135 0 0 0 0.91259 0.04183 0 0 0 0.95441
THR_136 0 0 0 0.48779 0.07508 0 0 0 0.56287
SER_137 0 0 0 0.29023 0.07508 0 0 0 0.36531
GLU_138 0 0 0 -1.01303 0.07582 0 0 0 -0.93721
SER_139 0 0 0 0.29023 0.07499 0 0 0 0.36522
ALA_140 0 0 0 0.797 0.07347 0 0 0 0.87047
THR_141 0 0 0 0.43096 0.07582 0 0 0 0.50678
PRO_142 0 0 0 0.51404 0.07582 0 0 0 0.58986
GLU_143 0 0 0 -1.01303 0.07499 0 0 0 -0.93804
SER_144 0 0 0 -0.0106 0.07582 0 0 0 0.06522
GLY_145 0 0 0 0.91259 0.04183 0 0 0 0.95441
PRO_146 0 0 0 0.51404 0.04957 0 0 0 0.5636
GLY_147 0 0 0 0.91259 0.04183 0 0 0 0.95441
SER_148 0 0 0 0.29023 0.07508 0 0 0 0.36531
GLU_149 0 0 0 -1.03403 0.07582 0 0 0 -0.95821
PRO_150 0 0 0 0.51404 0.04957 0 0 0 0.5636
ALA_151 0 0 0 0.89846 0.07347 0 0 0 0.97192
THR_152 0 -0.01887 -0.00477 0.23017 0.07292 0 0 0 0.27944
SER_153 0 -0.02377 -0.04174 -0.0106 0.07356 0 0 0 -0.00255
GLY_154 0 -0.05401 -0.07241 -0.0429 0.0317 0 0 0 -0.13762
SER_155 0 -0.34677 -0.14163 -0.01847 0.03028 0 0 0 -0.47659
GLU_156 0 0.02819 0.06948 -0.37543 0.04298 0 0 0 -0.23478
THR_157 0 0.38141 0.00968 0.01807 0.03103 0 0 0 0.44019
PRO_158 0 -0.03068 0.02481 -0.2658 0.03491 0 0 0 -0.23675
GLY_159 0 -0.08977 0.08363 -0.07965 0.04263 0 0 0 -0.04317
MET_160 0 0.07182 -0.28512 -0.13184 0.03524 0 0 0 -0.30991
TYR_161 0 -0.00894 -0.00648 0.80588 0.07025 0 0 0 0.86071
GLY_162 0 0.01663 0.02544 -0.08884 0.0353 0 0 0 -0.01147
LYS_163 0 0.1448 0.19087 0.61529 0.0461 0 0 0 0.99706
LEU_164 0 -0.18632 -0.21227 0.08126 0.06919 0 0 0 -0.24813
ASN_165 0 -0.04405 -0.07295 -0.40966 0.0697 0 0 0 -0.45696
ASP_166 0 -0.08537 0.01862 -0.31759 0.03493 0 0 0 -0.34941
LEU_167 0 -0.16828 -0.34317 -0.45811 0.03228 0 0 0 -0.93729
LEU_168 0 0.03985 0.05476 0.58995 0.06893 0 0 0 0.75349
GLU_169 0 0.05085 -0.12447 -0.60186 0.06893 0 0 0 -0.60656
ASP_170 0 0.10388 0.43443 0.56875 0.03683 0 0 0 1.14389
LEU_171 0 -0.33416 -0.38242 -0.19483 0.03721 0 0 0 -0.8742
GLN_172 0 -0.09443 0.04459 -0.55896 0.06878 0 0 0 -0.54003
GLU_173 0 -0.23599 -0.41824 -0.37543 0.04294 0 0 0 -0.98673
VAL_174 0 -0.38197 -0.81598 -0.46599 0.03342 0 0 0 -1.63051
LEU_175 0 0.07164 -0.19264 0.4149 0.06928 0 0 0 0.36317
LYS_176 0 -0.00198 -0.15551 -0.68888 0.06916 0 0 0 -0.77723
ASN_177 0 -0.101 -0.03282 0.19574 0.03615 0 0 0 0.09807
LEU_178 0.01554 0.46575 0.22265 -0.50394 0.03679 0 0 0 0.23678
HIS_179 0 0.12611 -0.13458 0.0215 0.06885 0 0 0 0.08189
LYS_180 0 0.04921 -0.67751 -0.68888 0.06926 0 0 0 -1.24792
ASN_181 0 0.47842 -0.16238 0.26721 0.03624 0 0 0 0.6195
ASP_182 0.18815 -0.03731 -0.11661 -0.1485 0.04307 0 0 0 -0.07119
ARG_183 0 0.06787 -0.22157 -0.48527 0.07025 0 0 0 -0.56872
SER_184 0 -0.17733 -0.12598 -0.18312 0.04409 0 0 0 -0.44234
GLY_185 0 0.0487 -0.11396 0.0322 0.04333 0 0 0 0.01028
LYS_186 0 0 0 -1.04927 0.07203 0 0 0 -0.97725
ASP_187 0 -0.03524 -0.2032 -0.56986 0.06947 0 0 0 -0.73884
ASN_188 0.51276 0.67907 -0.67675 0.05572 0.04303 0 0 0 0.61383
ILE_189 0.18815 0.05987 0.14659 0.47679 0.06887 0 0 0 0.94027
HIS_D_190 0 -0.05498 -0.02733 0.06501 0.0693 0 0 0 0.052
ASP_191 0 0.01073 -0.69789 -0.24167 0.06893 0 0 0 -0.85991
VAL_192 0.01554 0.44281 0.63066 -0.35242 0.03579 0 0 0 0.77238
ASP_193 0 0.15042 -0.19678 -0.37876 0.06891 0 0 0 -0.35621
ASN_194 0 -0.0144 -0.10878 -0.32173 0.06893 0 0 0 -0.37597
HIS_D_195 0 -0.27384 0.20442 -0.15819 0.03668 0 0 0 -0.19093
LEU_196 0 -0.1886 -0.44403 -0.39148 0.03721 0 0 0 -0.98689
GLN_197 0 -0.0608 0.06676 -0.59803 0.06894 0 0 0 -0.52313
ASN_198 0 -0.12734 -0.40664 -0.19403 0.06908 0 0 0 -0.65892
VAL_199 0 -0.05481 -0.591 -0.41511 0.03821 0 0 0 -1.02269
ILE_200 0 -0.15694 -0.29389 0.34575 0.06939 0 0 0 -0.03568
GLU_201 0 -0.03033 -0.22147 -0.60186 0.06894 0 0 0 -0.78472
ASP_202 0 -0.26812 0.40572 0.46164 0.03614 0 0 0 0.63539
ILE_203 0 -0.02776 -0.49686 -0.49284 0.03721 0 0 0 -0.98024
HIS_D_204 0 -0.02559 0.2809 -0.06774 0.06878 0 0 0 0.25636
ASP_205 0 -0.12388 -0.48437 -0.37876 0.06906 0 0 0 -0.91795
PHE_206 0 0.23222 -0.2835 -0.38422 0.03721 0 0 0 -0.39828
MET_207 0 -0.13273 -0.03235 0.06168 0.04458 0 0 0 -0.05882
GLN_208 0 0.01585 -0.07766 -0.59803 0.0693 0 0 0 -0.59054
ALA_209 0 -0.11866 0.1235 0.14698 0.03543 0 0 0 0.18726
ALA_210 0 0.10799 -0.21816 -0.14527 0.03673 0 0 0 -0.2187
ALA_211 0 -0.02972 0.0443 0.07904 0.03259 0 0 0 0.12621
ALA_212 0 -0.13735 0.0705 0.20553 0.03026 0 0 0 0.16895
ALA_213 0 0.08473 -0.01835 0.07904 0.03458 0 0 0 0.18
ALA_214 0 0.00644 0.03152 -0.06885 0.03474 0 0 0 0.00385
ASN_215 0 -0.22876 -0.29447 -0.24178 0.03268 0 0 0 -0.73232
CYS_216 0 0.00484 0.04272 1.70525 0.06961 0 0 0 1.82241
ARG_217 0 0.48111 0.11292 -0.26954 0.04294 0 0 0 0.36744
LYS:CtermProteinFull_218 0 -0.1677 -0.09433 -0.60186 0.06943 0 0 0 -0.79447
#END_POSE_ENERGIES_TABLE ./minmover_pdb/pose_87.pdb
