# Supplementary material for: Selection of a promiscuous minimalist cAMP phosphodiesterase from a library of de novo designed proteins
Source: Nat Chem. 2024 May 3;16(7):1200–8. doi: 10.1038/s41557-024-01490-4 (PMC11230910; doi:10.1038/s41557-024-01490-4)
Supplement: Supplementary file 3 — MD input files, scripts and final structures derived from MD, AlphaFold2, EMSfold and MultiSFold. [file 41557_2024_1490_MOESM3_ESM.zip › Computational_Data/4_MultiSFold/campase/pose_88.pdb]

ATOM      1  N   MET A   1      -5.685  -3.190  15.727  1.00  0.00           N  
ATOM      2  CA  MET A   1      -6.194  -2.453  14.552  1.00  0.00           C  
ATOM      3  C   MET A   1      -5.242  -1.342  14.148  1.00  0.00           C  
ATOM      4  O   MET A   1      -4.840  -1.358  13.005  1.00  0.00           O  
ATOM      5  CB  MET A   1      -7.577  -1.873  14.839  1.00  0.00           C  
ATOM      6  CEN MET A   1      -9.273  -2.040  14.422  1.00  0.00           X  
ATOM      7  H   MET A   1      -6.223  -3.221  16.569  1.00  0.00           H  
ATOM      8  N   TYR A   2      -4.793  -0.478  15.066  1.00  0.00           N  
ATOM      9  CA  TYR A   2      -3.884   0.628  14.722  1.00  0.00           C  
ATOM     10  C   TYR A   2      -2.530   0.219  14.099  1.00  0.00           C  
ATOM     11  O   TYR A   2      -2.278   0.608  12.975  1.00  0.00           O  
ATOM     12  CB  TYR A   2      -3.623   1.466  15.975  1.00  0.00           C  
ATOM     13  CEN TYR A   2      -4.175   2.935  16.755  1.00  0.00           X  
ATOM     14  H   TYR A   2      -5.243  -0.398  15.967  1.00  0.00           H  
ATOM     15  N   GLY A   3      -1.693  -0.576  14.786  1.00  0.00           N  
ATOM     16  CA  GLY A   3      -0.433  -1.094  14.215  1.00  0.00           C  
ATOM     17  C   GLY A   3      -0.604  -1.660  12.802  1.00  0.00           C  
ATOM     18  O   GLY A   3      -0.138  -1.044  11.861  1.00  0.00           O  
ATOM     19  CEN GLY A   3      -0.433  -1.094  14.215  1.00  0.00           X  
ATOM     20  H   GLY A   3      -1.898  -0.788  15.753  1.00  0.00           H  
ATOM     21  N   LYS A   4      -1.410  -2.724  12.655  1.00  0.00           N  
ATOM     22  CA  LYS A   4      -1.658  -3.402  11.364  1.00  0.00           C  
ATOM     23  C   LYS A   4      -2.111  -2.461  10.246  1.00  0.00           C  
ATOM     24  O   LYS A   4      -1.684  -2.571   9.111  1.00  0.00           O  
ATOM     25  CB  LYS A   4      -2.702  -4.505  11.546  1.00  0.00           C  
ATOM     26  CEN LYS A   4      -3.143  -6.565  11.739  1.00  0.00           X  
ATOM     27  H   LYS A   4      -1.778  -3.160  13.488  1.00  0.00           H  
ATOM     28  N   LEU A   5      -3.032  -1.566  10.575  1.00  0.00           N  
ATOM     29  CA  LEU A   5      -3.482  -0.506   9.689  1.00  0.00           C  
ATOM     30  C   LEU A   5      -2.323   0.384   9.219  1.00  0.00           C  
ATOM     31  O   LEU A   5      -2.236   0.716   8.045  1.00  0.00           O  
ATOM     32  CB  LEU A   5      -4.552   0.337  10.394  1.00  0.00           C  
ATOM     33  CEN LEU A   5      -6.086   0.399  10.267  1.00  0.00           X  
ATOM     34  H   LEU A   5      -3.397  -1.593  11.518  1.00  0.00           H  
ATOM     35  N   ASN A   6      -1.445   0.768  10.146  1.00  0.00           N  
ATOM     36  CA  ASN A   6      -0.276   1.570   9.827  1.00  0.00           C  
ATOM     37  C   ASN A   6       0.684   0.785   8.928  1.00  0.00           C  
ATOM     38  O   ASN A   6       1.239   1.374   8.014  1.00  0.00           O  
ATOM     39  CB  ASN A   6       0.433   2.041  11.083  1.00  0.00           C  
ATOM     40  CEN ASN A   6       0.426   2.876  11.719  1.00  0.00           X  
ATOM     41  H   ASN A   6      -1.474   0.336  11.057  1.00  0.00           H  
ATOM     42  N   ASP A   7       0.801  -0.530   9.142  1.00  0.00           N  
ATOM     43  CA  ASP A   7       1.636  -1.411   8.318  1.00  0.00           C  
ATOM     44  C   ASP A   7       1.047  -1.532   6.898  1.00  0.00           C  
ATOM     45  O   ASP A   7       1.763  -1.403   5.912  1.00  0.00           O  
ATOM     46  CB  ASP A   7       1.763  -2.793   8.964  1.00  0.00           C  
ATOM     47  CEN ASP A   7       2.403  -3.331   9.546  1.00  0.00           X  
ATOM     48  H   ASP A   7       0.362  -0.937   9.955  1.00  0.00           H  
ATOM     49  N   LEU A   8      -0.286  -1.618   6.789  1.00  0.00           N  
ATOM     50  CA  LEU A   8      -0.982  -1.698   5.506  1.00  0.00           C  
ATOM     51  C   LEU A   8      -0.867  -0.412   4.668  1.00  0.00           C  
ATOM     52  O   LEU A   8      -0.691  -0.461   3.452  1.00  0.00           O  
ATOM     53  CB  LEU A   8      -2.458  -2.037   5.748  1.00  0.00           C  
ATOM     54  CEN LEU A   8      -3.270  -3.338   5.604  1.00  0.00           X  
ATOM     55  H   LEU A   8      -0.820  -1.775   7.632  1.00  0.00           H  
ATOM     56  N   LEU A   9      -1.011   0.755   5.307  1.00  0.00           N  
ATOM     57  CA  LEU A   9      -0.840   2.039   4.629  1.00  0.00           C  
ATOM     58  C   LEU A   9       0.575   2.179   4.050  1.00  0.00           C  
ATOM     59  O   LEU A   9       0.725   2.615   2.912  1.00  0.00           O  
ATOM     60  CB  LEU A   9      -1.139   3.190   5.598  1.00  0.00           C  
ATOM     61  CEN LEU A   9      -2.345   4.135   5.758  1.00  0.00           X  
ATOM     62  H   LEU A   9      -1.185   0.736   6.301  1.00  0.00           H  
ATOM     63  N   GLU A  10       1.601   1.818   4.825  1.00  0.00           N  
ATOM     64  CA  GLU A  10       3.001   1.899   4.411  1.00  0.00           C  
ATOM     65  C   GLU A  10       3.250   1.093   3.135  1.00  0.00           C  
ATOM     66  O   GLU A  10       3.840   1.631   2.195  1.00  0.00           O  
ATOM     67  CB  GLU A  10       3.919   1.407   5.532  1.00  0.00           C  
ATOM     68  CEN GLU A  10       4.956   1.736   6.843  1.00  0.00           X  
ATOM     69  H   GLU A  10       1.405   1.373   5.710  1.00  0.00           H  
ATOM     70  N   ASP A  11       2.724  -0.129   3.065  1.00  0.00           N  
ATOM     71  CA  ASP A  11       2.910  -1.021   1.925  1.00  0.00           C  
ATOM     72  C   ASP A  11       2.206  -0.466   0.679  1.00  0.00           C  
ATOM     73  O   ASP A  11       2.792  -0.337  -0.393  1.00  0.00           O  
ATOM     74  CB  ASP A  11       2.389  -2.423   2.251  1.00  0.00           C  
ATOM     75  CEN ASP A  11       2.725  -3.332   2.562  1.00  0.00           X  
ATOM     76  H   ASP A  11       2.261  -0.506   3.878  1.00  0.00           H  
ATOM     77  N   LEU A  12       0.973   0.016   0.815  1.00  0.00           N  
ATOM     78  CA  LEU A  12       0.266   0.677  -0.284  1.00  0.00           C  
ATOM     79  C   LEU A  12       1.067   1.847  -0.893  1.00  0.00           C  
ATOM     80  O   LEU A  12       1.252   1.934  -2.112  1.00  0.00           O  
ATOM     81  CB  LEU A  12      -1.100   1.171   0.208  1.00  0.00           C  
ATOM     82  CEN LEU A  12      -2.533   0.638   0.024  1.00  0.00           X  
ATOM     83  H   LEU A  12       0.494  -0.148   1.689  1.00  0.00           H  
ATOM     84  N   GLN A  13       1.608   2.726  -0.052  1.00  0.00           N  
ATOM     85  CA  GLN A  13       2.409   3.864  -0.503  1.00  0.00           C  
ATOM     86  C   GLN A  13       3.684   3.437  -1.236  1.00  0.00           C  
ATOM     87  O   GLN A  13       4.007   3.998  -2.287  1.00  0.00           O  
ATOM     88  CB  GLN A  13       2.781   4.748   0.690  1.00  0.00           C  
ATOM     89  CEN GLN A  13       2.374   6.208   1.557  1.00  0.00           X  
ATOM     90  H   GLN A  13       1.531   2.541   0.939  1.00  0.00           H  
ATOM     91  N   GLU A  14       4.439   2.487  -0.699  1.00  0.00           N  
ATOM     92  CA  GLU A  14       5.668   2.015  -1.321  1.00  0.00           C  
ATOM     93  C   GLU A  14       5.390   1.388  -2.700  1.00  0.00           C  
ATOM     94  O   GLU A  14       6.140   1.672  -3.642  1.00  0.00           O  
ATOM     95  CB  GLU A  14       6.368   1.006  -0.409  1.00  0.00           C  
ATOM     96  CEN GLU A  14       7.562   0.645   0.752  1.00  0.00           X  
ATOM     97  H   GLU A  14       4.131   2.025   0.143  1.00  0.00           H  
ATOM     98  N   VAL A  15       4.258   0.687  -2.888  1.00  0.00           N  
ATOM     99  CA  VAL A  15       3.871   0.063  -4.175  1.00  0.00           C  
ATOM    100  C   VAL A  15       3.582   1.148  -5.216  1.00  0.00           C  
ATOM    101  O   VAL A  15       4.099   1.069  -6.333  1.00  0.00           O  
ATOM    102  CB  VAL A  15       2.633  -0.842  -4.031  1.00  0.00           C  
ATOM    103  CEN VAL A  15       2.422  -1.498  -4.040  1.00  0.00           X  
ATOM    104  H   VAL A  15       3.643   0.582  -2.095  1.00  0.00           H  
ATOM    105  N   LEU A  16       2.840   2.204  -4.852  1.00  0.00           N  
ATOM    106  CA  LEU A  16       2.578   3.353  -5.733  1.00  0.00           C  
ATOM    107  C   LEU A  16       3.864   4.074  -6.155  1.00  0.00           C  
ATOM    108  O   LEU A  16       4.045   4.431  -7.321  1.00  0.00           O  
ATOM    109  CB  LEU A  16       1.629   4.338  -5.038  1.00  0.00           C  
ATOM    110  CEN LEU A  16       0.128   4.640  -5.209  1.00  0.00           X  
ATOM    111  H   LEU A  16       2.401   2.176  -3.941  1.00  0.00           H  
ATOM    112  N   LYS A  17       4.795   4.294  -5.218  1.00  0.00           N  
ATOM    113  CA  LYS A  17       6.063   4.978  -5.519  1.00  0.00           C  
ATOM    114  C   LYS A  17       6.897   4.186  -6.518  1.00  0.00           C  
ATOM    115  O   LYS A  17       7.427   4.778  -7.457  1.00  0.00           O  
ATOM    116  CB  LYS A  17       6.868   5.211  -4.239  1.00  0.00           C  
ATOM    117  CEN LYS A  17       7.537   6.545  -2.740  1.00  0.00           X  
ATOM    118  H   LYS A  17       4.610   3.955  -4.283  1.00  0.00           H  
ATOM    119  N   ASN A  18       7.027   2.877  -6.335  1.00  0.00           N  
ATOM    120  CA  ASN A  18       7.791   2.017  -7.231  1.00  0.00           C  
ATOM    121  C   ASN A  18       7.184   1.967  -8.639  1.00  0.00           C  
ATOM    122  O   ASN A  18       7.900   2.199  -9.614  1.00  0.00           O  
ATOM    123  CB  ASN A  18       7.915   0.614  -6.665  1.00  0.00           C  
ATOM    124  CEN ASN A  18       8.582   0.070  -6.065  1.00  0.00           X  
ATOM    125  H   ASN A  18       6.586   2.459  -5.526  1.00  0.00           H  
ATOM    126  N   LEU A  19       5.863   1.810  -8.759  1.00  0.00           N  
ATOM    127  CA  LEU A  19       5.161   1.781 -10.042  1.00  0.00           C  
ATOM    128  C   LEU A  19       5.391   3.080 -10.838  1.00  0.00           C  
ATOM    129  O   LEU A  19       5.853   3.043 -11.979  1.00  0.00           O  
ATOM    130  CB  LEU A  19       3.662   1.549  -9.814  1.00  0.00           C  
ATOM    131  CEN LEU A  19       2.757   0.314  -9.985  1.00  0.00           X  
ATOM    132  H   LEU A  19       5.315   1.683  -7.920  1.00  0.00           H  
ATOM    133  N   HIS A  20       5.193   4.241 -10.211  1.00  0.00           N  
ATOM    134  CA  HIS A  20       5.251   5.531 -10.901  1.00  0.00           C  
ATOM    135  C   HIS A  20       6.623   5.841 -11.516  1.00  0.00           C  
ATOM    136  O   HIS A  20       6.701   6.442 -12.590  1.00  0.00           O  
ATOM    137  CB  HIS A  20       4.859   6.655  -9.937  1.00  0.00           C  
ATOM    138  CEN HIS A  20       3.690   7.386  -9.574  1.00  0.00           X  
ATOM    139  H   HIS A  20       4.885   4.214  -9.248  1.00  0.00           H  
ATOM    140  N   LYS A  21       7.726   5.429 -10.872  1.00  0.00           N  
ATOM    141  CA  LYS A  21       9.084   5.790 -11.326  1.00  0.00           C  
ATOM    142  C   LYS A  21       9.129   5.954 -12.856  1.00  0.00           C  
ATOM    143  O   LYS A  21       9.760   6.897 -13.343  1.00  0.00           O  
ATOM    144  CB  LYS A  21      10.099   4.736 -10.880  1.00  0.00           C  
ATOM    145  CEN LYS A  21      11.654   4.163  -9.566  1.00  0.00           X  
ATOM    146  H   LYS A  21       7.611   4.790 -10.100  1.00  0.00           H  
ATOM    147  N   ASN A  22       8.423   5.097 -13.594  1.00  0.00           N  
ATOM    148  CA  ASN A  22       8.590   4.905 -15.041  1.00  0.00           C  
ATOM    149  C   ASN A  22       7.285   4.833 -15.825  1.00  0.00           C  
ATOM    150  O   ASN A  22       7.244   4.134 -16.840  1.00  0.00           O  
ATOM    151  CB  ASN A  22       9.411   3.660 -15.324  1.00  0.00           C  
ATOM    152  CEN ASN A  22      10.418   3.404 -15.468  1.00  0.00           X  
ATOM    153  H   ASN A  22       7.761   4.502 -13.119  1.00  0.00           H  
ATOM    154  N   ASP A  23       6.257   5.580 -15.414  1.00  0.00           N  
ATOM    155  CA  ASP A  23       4.926   5.515 -16.031  1.00  0.00           C  
ATOM    156  C   ASP A  23       4.994   5.624 -17.570  1.00  0.00           C  
ATOM    157  O   ASP A  23       4.168   5.060 -18.295  1.00  0.00           O  
ATOM    158  CB  ASP A  23       4.030   6.620 -15.467  1.00  0.00           C  
ATOM    159  CEN ASP A  23       3.314   6.763 -14.756  1.00  0.00           X  
ATOM    160  H   ASP A  23       6.369   6.145 -14.583  1.00  0.00           H  
ATOM    161  N   ARG A  24       6.047   6.267 -18.104  1.00  0.00           N  
ATOM    162  CA  ARG A  24       6.231   6.460 -19.550  1.00  0.00           C  
ATOM    163  C   ARG A  24       6.262   5.193 -20.401  1.00  0.00           C  
ATOM    164  O   ARG A  24       6.115   5.345 -21.614  1.00  0.00           O  
ATOM    165  CB  ARG A  24       7.467   7.302 -19.828  1.00  0.00           C  
ATOM    166  CEN ARG A  24       8.905   9.273 -20.278  1.00  0.00           X  
ATOM    167  H   ARG A  24       6.743   6.619 -17.462  1.00  0.00           H  
ATOM    168  N   SER A  25       6.478   3.992 -19.852  1.00  0.00           N  
ATOM    169  CA  SER A  25       6.570   2.772 -20.685  1.00  0.00           C  
ATOM    170  C   SER A  25       5.294   2.302 -21.385  1.00  0.00           C  
ATOM    171  O   SER A  25       5.427   1.738 -22.462  1.00  0.00           O  
ATOM    172  CB  SER A  25       7.095   1.638 -19.826  1.00  0.00           C  
ATOM    173  CEN SER A  25       7.168   1.325 -19.388  1.00  0.00           X  
ATOM    174  H   SER A  25       6.744   3.942 -18.881  1.00  0.00           H  
ATOM    175  N   GLY A  26       4.092   2.591 -20.877  1.00  0.00           N  
ATOM    176  CA  GLY A  26       2.839   2.104 -21.470  1.00  0.00           C  
ATOM    177  C   GLY A  26       2.496   0.637 -21.161  1.00  0.00           C  
ATOM    178  O   GLY A  26       3.118   0.008 -20.321  1.00  0.00           O  
ATOM    179  CEN GLY A  26       2.839   2.104 -21.470  1.00  0.00           X  
ATOM    180  H   GLY A  26       4.046   3.169 -20.051  1.00  0.00           H  
ATOM    181  N   LYS A  27       1.523   0.102 -21.912  1.00  0.00           N  
ATOM    182  CA  LYS A  27       0.931  -1.255 -21.912  1.00  0.00           C  
ATOM    183  C   LYS A  27       0.962  -2.098 -20.630  1.00  0.00           C  
ATOM    184  O   LYS A  27       0.132  -1.839 -19.765  1.00  0.00           O  
ATOM    185  CB  LYS A  27       1.601  -2.068 -23.021  1.00  0.00           C  
ATOM    186  CEN LYS A  27       1.529  -2.855 -24.983  1.00  0.00           X  
ATOM    187  H   LYS A  27       1.163   0.714 -22.631  1.00  0.00           H  
ATOM    188  N   ASP A  28       1.894  -3.025 -20.451  1.00  0.00           N  
ATOM    189  CA  ASP A  28       1.990  -3.778 -19.196  1.00  0.00           C  
ATOM    190  C   ASP A  28       1.859  -2.894 -17.949  1.00  0.00           C  
ATOM    191  O   ASP A  28       1.171  -3.279 -17.009  1.00  0.00           O  
ATOM    192  CB  ASP A  28       3.315  -4.542 -19.147  1.00  0.00           C  
ATOM    193  CEN ASP A  28       3.694  -5.469 -19.337  1.00  0.00           X  
ATOM    194  H   ASP A  28       2.370  -3.387 -21.264  1.00  0.00           H  
ATOM    195  N   ASN A  29       2.404  -1.669 -17.950  1.00  0.00           N  
ATOM    196  CA  ASN A  29       2.387  -0.840 -16.739  1.00  0.00           C  
ATOM    197  C   ASN A  29       0.969  -0.595 -16.179  1.00  0.00           C  
ATOM    198  O   ASN A  29       0.833  -0.408 -14.971  1.00  0.00           O  
ATOM    199  CB  ASN A  29       3.076   0.488 -16.992  1.00  0.00           C  
ATOM    200  CEN ASN A  29       4.039   0.898 -16.910  1.00  0.00           X  
ATOM    201  H   ASN A  29       2.871  -1.335 -18.783  1.00  0.00           H  
ATOM    202  N   ILE A  30      -0.102  -0.580 -16.994  1.00  0.00           N  
ATOM    203  CA  ILE A  30      -1.469  -0.370 -16.469  1.00  0.00           C  
ATOM    204  C   ILE A  30      -1.909  -1.589 -15.657  1.00  0.00           C  
ATOM    205  O   ILE A  30      -2.583  -1.424 -14.647  1.00  0.00           O  
ATOM    206  CB  ILE A  30      -2.489  -0.116 -17.594  1.00  0.00           C  
ATOM    207  CEN ILE A  30      -2.945   0.643 -18.231  1.00  0.00           X  
ATOM    208  H   ILE A  30       0.014  -0.880 -17.952  1.00  0.00           H  
ATOM    209  N   HIS A  31      -1.462  -2.790 -16.035  1.00  0.00           N  
ATOM    210  CA  HIS A  31      -1.843  -4.029 -15.351  1.00  0.00           C  
ATOM    211  C   HIS A  31      -1.323  -4.092 -13.911  1.00  0.00           C  
ATOM    212  O   HIS A  31      -2.065  -4.480 -13.017  1.00  0.00           O  
ATOM    213  CB  HIS A  31      -1.337  -5.245 -16.135  1.00  0.00           C  
ATOM    214  CEN HIS A  31      -1.826  -6.158 -17.113  1.00  0.00           X  
ATOM    215  H   HIS A  31      -0.809  -2.852 -16.804  1.00  0.00           H  
ATOM    216  N   ASP A  32      -0.080  -3.663 -13.676  1.00  0.00           N  
ATOM    217  CA  ASP A  32       0.505  -3.665 -12.331  1.00  0.00           C  
ATOM    218  C   ASP A  32      -0.245  -2.719 -11.388  1.00  0.00           C  
ATOM    219  O   ASP A  32      -0.605  -3.107 -10.280  1.00  0.00           O  
ATOM    220  CB  ASP A  32       1.985  -3.278 -12.392  1.00  0.00           C  
ATOM    221  CEN ASP A  32       2.908  -3.708 -12.410  1.00  0.00           X  
ATOM    222  H   ASP A  32       0.505  -3.404 -14.455  1.00  0.00           H  
ATOM    223  N   VAL A  33      -0.515  -1.486 -11.836  1.00  0.00           N  
ATOM    224  CA  VAL A  33      -1.312  -0.509 -11.078  1.00  0.00           C  
ATOM    225  C   VAL A  33      -2.714  -1.049 -10.816  1.00  0.00           C  
ATOM    226  O   VAL A  33      -3.227  -0.840  -9.722  1.00  0.00           O  
ATOM    227  CB  VAL A  33      -1.422   0.838 -11.816  1.00  0.00           C  
ATOM    228  CEN VAL A  33      -1.219   1.497 -11.802  1.00  0.00           X  
ATOM    229  H   VAL A  33      -0.207  -1.247 -12.769  1.00  0.00           H  
ATOM    230  N   ASP A  34      -3.311  -1.760 -11.771  1.00  0.00           N  
ATOM    231  CA  ASP A  34      -4.652  -2.334 -11.642  1.00  0.00           C  
ATOM    232  C   ASP A  34      -4.708  -3.390 -10.532  1.00  0.00           C  
ATOM    233  O   ASP A  34      -5.618  -3.375  -9.706  1.00  0.00           O  
ATOM    234  CB  ASP A  34      -5.100  -2.946 -12.972  1.00  0.00           C  
ATOM    235  CEN ASP A  34      -5.660  -2.718 -13.791  1.00  0.00           X  
ATOM    236  H   ASP A  34      -2.833  -1.895 -12.651  1.00  0.00           H  
ATOM    237  N   ASN A  35      -3.679  -4.236 -10.419  1.00  0.00           N  
ATOM    238  CA  ASN A  35      -3.557  -5.207  -9.333  1.00  0.00           C  
ATOM    239  C   ASN A  35      -3.285  -4.528  -7.981  1.00  0.00           C  
ATOM    240  O   ASN A  35      -3.838  -4.914  -6.955  1.00  0.00           O  
ATOM    241  CB  ASN A  35      -2.475  -6.228  -9.633  1.00  0.00           C  
ATOM    242  CEN ASN A  35      -2.394  -7.174 -10.080  1.00  0.00           X  
ATOM    243  H   ASN A  35      -2.973  -4.230 -11.142  1.00  0.00           H  
ATOM    244  N   HIS A  36      -2.444  -3.494  -7.973  1.00  0.00           N  
ATOM    245  CA  HIS A  36      -2.057  -2.848  -6.729  1.00  0.00           C  
ATOM    246  C   HIS A  36      -3.245  -2.185  -6.025  1.00  0.00           C  
ATOM    247  O   HIS A  36      -3.472  -2.435  -4.844  1.00  0.00           O  
ATOM    248  CB  HIS A  36      -0.961  -1.810  -6.991  1.00  0.00           C  
ATOM    249  CEN HIS A  36       0.462  -1.735  -6.958  1.00  0.00           X  
ATOM    250  H   HIS A  36      -2.077  -3.142  -8.846  1.00  0.00           H  
ATOM    251  N   LEU A  37      -4.047  -1.408  -6.754  1.00  0.00           N  
ATOM    252  CA  LEU A  37      -5.225  -0.748  -6.211  1.00  0.00           C  
ATOM    253  C   LEU A  37      -6.237  -1.769  -5.679  1.00  0.00           C  
ATOM    254  O   LEU A  37      -6.801  -1.534  -4.616  1.00  0.00           O  
ATOM    255  CB  LEU A  37      -5.870   0.141  -7.282  1.00  0.00           C  
ATOM    256  CEN LEU A  37      -5.877   1.664  -7.510  1.00  0.00           X  
ATOM    257  H   LEU A  37      -3.847  -1.284  -7.736  1.00  0.00           H  
ATOM    258  N   GLN A  38      -6.410  -2.917  -6.343  1.00  0.00           N  
ATOM    259  CA  GLN A  38      -7.315  -3.985  -5.889  1.00  0.00           C  
ATOM    260  C   GLN A  38      -6.873  -4.577  -4.545  1.00  0.00           C  
ATOM    261  O   GLN A  38      -7.710  -4.755  -3.665  1.00  0.00           O  
ATOM    262  CB  GLN A  38      -7.392  -5.099  -6.937  1.00  0.00           C  
ATOM    263  CEN GLN A  38      -8.347  -5.757  -8.242  1.00  0.00           X  
ATOM    264  H   GLN A  38      -5.883  -3.061  -7.194  1.00  0.00           H  
ATOM    265  N   ASN A  39      -5.567  -4.790  -4.345  1.00  0.00           N  
ATOM    266  CA  ASN A  39      -5.045  -5.283  -3.065  1.00  0.00           C  
ATOM    267  C   ASN A  39      -5.230  -4.250  -1.935  1.00  0.00           C  
ATOM    268  O   ASN A  39      -5.691  -4.600  -0.854  1.00  0.00           O  
ATOM    269  CB  ASN A  39      -3.583  -5.674  -3.184  1.00  0.00           C  
ATOM    270  CEN ASN A  39      -3.018  -6.532  -3.395  1.00  0.00           X  
ATOM    271  H   ASN A  39      -4.929  -4.671  -5.121  1.00  0.00           H  
ATOM    272  N   VAL A  40      -4.956  -2.966  -2.205  1.00  0.00           N  
ATOM    273  CA  VAL A  40      -5.154  -1.872  -1.237  1.00  0.00           C  
ATOM    274  C   VAL A  40      -6.617  -1.806  -0.769  1.00  0.00           C  
ATOM    275  O   VAL A  40      -6.871  -1.688   0.429  1.00  0.00           O  
ATOM    276  CB  VAL A  40      -4.754  -0.509  -1.832  1.00  0.00           C  
ATOM    277  CEN VAL A  40      -4.283  -0.007  -1.801  1.00  0.00           X  
ATOM    278  H   VAL A  40      -4.586  -2.744  -3.120  1.00  0.00           H  
ATOM    279  N   ILE A  41      -7.589  -1.890  -1.689  1.00  0.00           N  
ATOM    280  CA  ILE A  41      -9.021  -1.827  -1.336  1.00  0.00           C  
ATOM    281  C   ILE A  41      -9.415  -3.046  -0.500  1.00  0.00           C  
ATOM    282  O   ILE A  41     -10.066  -2.888   0.536  1.00  0.00           O  
ATOM    283  CB  ILE A  41      -9.919  -1.758  -2.584  1.00  0.00           C  
ATOM    284  CEN ILE A  41     -10.379  -1.095  -3.318  1.00  0.00           X  
ATOM    285  H   ILE A  41      -7.327  -2.054  -2.650  1.00  0.00           H  
ATOM    286  N   GLU A  42      -9.044  -4.247  -0.946  1.00  0.00           N  
ATOM    287  CA  GLU A  42      -9.386  -5.502  -0.273  1.00  0.00           C  
ATOM    288  C   GLU A  42      -8.857  -5.519   1.166  1.00  0.00           C  
ATOM    289  O   GLU A  42      -9.536  -6.023   2.063  1.00  0.00           O  
ATOM    290  CB  GLU A  42      -8.831  -6.696  -1.053  1.00  0.00           C  
ATOM    291  CEN GLU A  42      -9.060  -7.974  -2.157  1.00  0.00           X  
ATOM    292  H   GLU A  42      -8.474  -4.301  -1.779  1.00  0.00           H  
ATOM    293  N   ASP A  43      -7.719  -4.877   1.423  1.00  0.00           N  
ATOM    294  CA  ASP A  43      -7.151  -4.752   2.764  1.00  0.00           C  
ATOM    295  C   ASP A  43      -7.907  -3.745   3.635  1.00  0.00           C  
ATOM    296  O   ASP A  43      -8.317  -4.075   4.754  1.00  0.00           O  
ATOM    297  CB  ASP A  43      -5.676  -4.353   2.673  1.00  0.00           C  
ATOM    298  CEN ASP A  43      -4.748  -4.772   2.691  1.00  0.00           X  
ATOM    299  H   ASP A  43      -7.165  -4.556   0.641  1.00  0.00           H  
ATOM    300  N   ILE A  44      -8.153  -2.529   3.126  1.00  0.00           N  
ATOM    301  CA  ILE A  44      -8.880  -1.494   3.877  1.00  0.00           C  
ATOM    302  C   ILE A  44     -10.218  -2.061   4.314  1.00  0.00           C  
ATOM    303  O   ILE A  44     -10.632  -1.801   5.438  1.00  0.00           O  
ATOM    304  CB  ILE A  44      -9.109  -0.216   3.049  1.00  0.00           C  
ATOM    305  CEN ILE A  44      -8.686   0.744   2.754  1.00  0.00           X  
ATOM    306  H   ILE A  44      -7.887  -2.354   2.169  1.00  0.00           H  
ATOM    307  N   HIS A  45     -10.884  -2.861   3.489  1.00  0.00           N  
ATOM    308  CA  HIS A  45     -12.179  -3.449   3.822  1.00  0.00           C  
ATOM    309  C   HIS A  45     -12.098  -4.497   4.937  1.00  0.00           C  
ATOM    310  O   HIS A  45     -12.943  -4.511   5.836  1.00  0.00           O  
ATOM    311  CB  HIS A  45     -12.807  -4.076   2.573  1.00  0.00           C  
ATOM    312  CEN HIS A  45     -13.724  -3.711   1.546  1.00  0.00           X  
ATOM    313  H   HIS A  45     -10.473  -3.082   2.594  1.00  0.00           H  
ATOM    314  N   ASP A  46     -11.042  -5.301   4.964  1.00  0.00           N  
ATOM    315  CA  ASP A  46     -10.765  -6.238   6.046  1.00  0.00           C  
ATOM    316  C   ASP A  46     -10.507  -5.515   7.370  1.00  0.00           C  
ATOM    317  O   ASP A  46     -10.950  -5.960   8.439  1.00  0.00           O  
ATOM    318  CB  ASP A  46      -9.567  -7.121   5.688  1.00  0.00           C  
ATOM    319  CEN ASP A  46      -9.358  -8.042   5.306  1.00  0.00           X  
ATOM    320  H   ASP A  46     -10.425  -5.305   4.164  1.00  0.00           H  
ATOM    321  N   PHE A  47      -9.822  -4.371   7.328  1.00  0.00           N  
ATOM    322  CA  PHE A  47      -9.507  -3.594   8.520  1.00  0.00           C  
ATOM    323  C   PHE A  47     -10.776  -3.028   9.171  1.00  0.00           C  
ATOM    324  O   PHE A  47     -10.926  -3.117  10.391  1.00  0.00           O  
ATOM    325  CB  PHE A  47      -8.540  -2.461   8.172  1.00  0.00           C  
ATOM    326  CEN PHE A  47      -6.979  -2.167   8.240  1.00  0.00           X  
ATOM    327  H   PHE A  47      -9.535  -4.020   6.427  1.00  0.00           H  
ATOM    328  N   MET A  48     -11.713  -2.514   8.373  1.00  0.00           N  
ATOM    329  CA  MET A  48     -12.991  -1.951   8.801  1.00  0.00           C  
ATOM    330  C   MET A  48     -13.819  -2.995   9.535  1.00  0.00           C  
ATOM    331  O   MET A  48     -14.367  -2.716  10.602  1.00  0.00           O  
ATOM    332  CB  MET A  48     -13.764  -1.410   7.600  1.00  0.00           C  
ATOM    333  CEN MET A  48     -14.303   0.079   6.845  1.00  0.00           X  
ATOM    334  H   MET A  48     -11.528  -2.540   7.380  1.00  0.00           H  
ATOM    335  N   GLN A  49     -13.878  -4.217   9.008  1.00  0.00           N  
ATOM    336  CA  GLN A  49     -14.617  -5.313   9.615  1.00  0.00           C  
ATOM    337  C   GLN A  49     -14.080  -5.635  11.015  1.00  0.00           C  
ATOM    338  O   GLN A  49     -14.855  -5.722  11.969  1.00  0.00           O  
ATOM    339  CB  GLN A  49     -14.543  -6.559   8.728  1.00  0.00           C  
ATOM    340  CEN GLN A  49     -15.401  -7.512   7.544  1.00  0.00           X  
ATOM    341  H   GLN A  49     -13.445  -4.374   8.111  1.00  0.00           H  
ATOM    342  N   ALA A  50     -12.757  -5.715  11.176  1.00  0.00           N  
ATOM    343  CA  ALA A  50     -12.117  -5.963  12.465  1.00  0.00           C  
ATOM    344  C   ALA A  50     -12.418  -4.856  13.493  1.00  0.00           C  
ATOM    345  O   ALA A  50     -12.714  -5.153  14.652  1.00  0.00           O  
ATOM    346  CB  ALA A  50     -10.615  -6.116  12.274  1.00  0.00           C  
ATOM    347  CEN ALA A  50     -10.616  -6.116  12.274  1.00  0.00           X  
ATOM    348  H   ALA A  50     -12.172  -5.630  10.358  1.00  0.00           H  
ATOM    349  N   ALA A  51     -12.376  -3.586  13.087  1.00  0.00           N  
ATOM    350  CA  ALA A  51     -12.699  -2.444  13.937  1.00  0.00           C  
ATOM    351  C   ALA A  51     -14.158  -2.497  14.420  1.00  0.00           C  
ATOM    352  O   ALA A  51     -14.422  -2.251  15.599  1.00  0.00           O  
ATOM    353  CB  ALA A  51     -12.427  -1.145  13.193  1.00  0.00           C  
ATOM    354  CEN ALA A  51     -12.428  -1.145  13.194  1.00  0.00           X  
ATOM    355  H   ALA A  51     -12.096  -3.397  12.136  1.00  0.00           H  
ATOM    356  N   ALA A  52     -15.091  -2.887  13.549  1.00  0.00           N  
ATOM    357  CA  ALA A  52     -16.516  -2.991  13.854  1.00  0.00           C  
ATOM    358  C   ALA A  52     -16.787  -4.111  14.865  1.00  0.00           C  
ATOM    359  O   ALA A  52     -17.571  -3.920  15.794  1.00  0.00           O  
ATOM    360  CB  ALA A  52     -17.313  -3.217  12.578  1.00  0.00           C  
ATOM    361  CEN ALA A  52     -17.313  -3.217  12.579  1.00  0.00           X  
ATOM    362  H   ALA A  52     -14.801  -3.112  12.611  1.00  0.00           H  
ATOM    363  N   ALA A  53     -16.088  -5.244  14.764  1.00  0.00           N  
ATOM    364  CA  ALA A  53     -16.186  -6.333  15.732  1.00  0.00           C  
ATOM    365  C   ALA A  53     -15.638  -5.906  17.101  1.00  0.00           C  
ATOM    366  O   ALA A  53     -16.292  -6.117  18.120  1.00  0.00           O  
ATOM    367  CB  ALA A  53     -15.451  -7.563  15.218  1.00  0.00           C  
ATOM    368  CEN ALA A  53     -15.451  -7.562  15.219  1.00  0.00           X  
ATOM    369  H   ALA A  53     -15.474  -5.368  13.971  1.00  0.00           H  
ATOM    370  N   ALA A  54     -14.493  -5.217  17.150  1.00  0.00           N  
ATOM    371  CA  ALA A  54     -13.887  -4.763  18.403  1.00  0.00           C  
ATOM    372  C   ALA A  54     -14.756  -3.742  19.163  1.00  0.00           C  
ATOM    373  O   ALA A  54     -14.859  -3.810  20.394  1.00  0.00           O  
ATOM    374  CB  ALA A  54     -12.512  -4.176  18.122  1.00  0.00           C  
ATOM    375  CEN ALA A  54     -12.513  -4.176  18.122  1.00  0.00           X  
ATOM    376  H   ALA A  54     -14.005  -5.038  16.286  1.00  0.00           H  
ATOM    377  N   ALA A  55     -15.400  -2.810  18.456  1.00  0.00           N  
ATOM    378  CA  ALA A  55     -16.354  -1.861  19.022  1.00  0.00           C  
ATOM    379  C   ALA A  55     -17.612  -2.572  19.544  1.00  0.00           C  
ATOM    380  O   ALA A  55     -17.935  -2.447  20.729  1.00  0.00           O  
ATOM    381  CB  ALA A  55     -16.724  -0.809  17.986  1.00  0.00           C  
ATOM    382  CEN ALA A  55     -16.724  -0.810  17.987  1.00  0.00           X  
ATOM    383  H   ALA A  55     -15.213  -2.753  17.465  1.00  0.00           H  
ATOM    384  N   ASN A  56     -18.279  -3.380  18.714  1.00  0.00           N  
ATOM    385  CA  ASN A  56     -19.491  -4.123  19.075  1.00  0.00           C  
ATOM    386  C   ASN A  56     -19.289  -5.046  20.280  1.00  0.00           C  
ATOM    387  O   ASN A  56     -20.202  -5.178  21.092  1.00  0.00           O  
ATOM    388  CB  ASN A  56     -20.007  -4.926  17.895  1.00  0.00           C  
ATOM    389  CEN ASN A  56     -20.681  -4.803  17.100  1.00  0.00           X  
ATOM    390  H   ASN A  56     -17.953  -3.450  17.760  1.00  0.00           H  
ATOM    391  N   CYS A  57     -18.079  -5.569  20.508  1.00  0.00           N  
ATOM    392  CA  CYS A  57     -17.769  -6.380  21.688  1.00  0.00           C  
ATOM    393  C   CYS A  57     -18.251  -5.722  22.996  1.00  0.00           C  
ATOM    394  O   CYS A  57     -18.612  -6.429  23.932  1.00  0.00           O  
ATOM    395  CB  CYS A  57     -16.242  -6.441  21.650  1.00  0.00           C  
ATOM    396  CEN CYS A  57     -15.620  -7.223  21.420  1.00  0.00           X  
ATOM    397  H   CYS A  57     -17.366  -5.463  19.799  1.00  0.00           H  
ATOM    398  N   ARG A  58     -18.328  -4.380  23.083  1.00  0.00           N  
ATOM    399  CA  ARG A  58     -18.758  -3.695  24.319  1.00  0.00           C  
ATOM    400  C   ARG A  58     -20.173  -4.056  24.772  1.00  0.00           C  
ATOM    401  O   ARG A  58     -20.530  -3.702  25.890  1.00  0.00           O  
ATOM    402  CB  ARG A  58     -18.606  -2.186  24.202  1.00  0.00           C  
ATOM    403  CEN ARG A  58     -17.638   0.091  24.382  1.00  0.00           X  
ATOM    404  H   ARG A  58     -18.187  -3.837  22.243  1.00  0.00           H  
ATOM    405  N   LYS A  59     -20.974  -4.743  23.949  1.00  0.00           N  
ATOM    406  CA  LYS A  59     -22.382  -5.071  24.249  1.00  0.00           C  
ATOM    407  C   LYS A  59     -22.567  -5.819  25.578  1.00  0.00           C  
ATOM    408  O   LYS A  59     -23.612  -5.675  26.201  1.00  0.00           O  
ATOM    409  CB  LYS A  59     -22.978  -5.901  23.111  1.00  0.00           C  
ATOM    410  CEN LYS A  59     -24.211  -5.997  21.394  1.00  0.00           X  
ATOM    411  H   LYS A  59     -20.572  -5.130  23.108  1.00  0.00           H  
ATOM    412  N   GLY A  60     -21.557  -6.566  26.040  1.00  0.00           N  
ATOM    413  CA  GLY A  60     -21.641  -7.500  27.173  1.00  0.00           C  
ATOM    414  C   GLY A  60     -21.688  -6.869  28.565  1.00  0.00           C  
ATOM    415  O   GLY A  60     -21.874  -7.592  29.535  1.00  0.00           O  
ATOM    416  CEN GLY A  60     -21.641  -7.500  27.173  1.00  0.00           X  
ATOM    417  H   GLY A  60     -20.699  -6.566  25.510  1.00  0.00           H  
ATOM    418  N   SER A  61     -21.509  -5.550  28.697  1.00  0.00           N  
ATOM    419  CA  SER A  61     -21.409  -4.901  30.010  1.00  0.00           C  
ATOM    420  C   SER A  61     -22.731  -4.211  30.399  1.00  0.00           C  
ATOM    421  O   SER A  61     -22.797  -2.985  30.331  1.00  0.00           O  
ATOM    422  CB  SER A  61     -20.270  -3.899  30.007  1.00  0.00           C  
ATOM    423  CEN SER A  61     -19.928  -3.520  29.821  1.00  0.00           X  
ATOM    424  H   SER A  61     -21.553  -4.973  27.870  1.00  0.00           H  
ATOM    425  N   PRO A  62     -23.789  -4.931  30.829  1.00  0.00           N  
ATOM    426  CA  PRO A  62     -25.008  -4.275  31.270  1.00  0.00           C  
ATOM    427  C   PRO A  62     -24.734  -3.623  32.632  1.00  0.00           C  
ATOM    428  O   PRO A  62     -23.818  -4.017  33.337  1.00  0.00           O  
ATOM    429  CB  PRO A  62     -26.054  -5.399  31.343  1.00  0.00           C  
ATOM    430  CEN PRO A  62     -24.694  -6.437  30.836  1.00  0.00           X  
ATOM    431  N   GLY A  63     -25.518  -2.596  32.957  1.00  0.00           N  
ATOM    432  CA  GLY A  63     -25.495  -1.894  34.247  1.00  0.00           C  
ATOM    433  C   GLY A  63     -24.492  -0.751  34.441  1.00  0.00           C  
ATOM    434  O   GLY A  63     -23.652  -0.467  33.598  1.00  0.00           O  
ATOM    435  CEN GLY A  63     -25.495  -1.894  34.248  1.00  0.00           X  
ATOM    436  H   GLY A  63     -26.378  -2.524  32.434  1.00  0.00           H  
ATOM    437  N   SER A  64     -24.476  -0.200  35.653  1.00  0.00           N  
ATOM    438  CA  SER A  64     -23.620   0.930  36.015  1.00  0.00           C  
ATOM    439  C   SER A  64     -23.445   1.070  37.540  1.00  0.00           C  
ATOM    440  O   SER A  64     -24.413   0.847  38.271  1.00  0.00           O  
ATOM    441  CB  SER A  64     -24.191   2.208  35.433  1.00  0.00           C  
ATOM    442  CEN SER A  64     -24.563   2.570  35.269  1.00  0.00           X  
ATOM    443  H   SER A  64     -24.876  -0.726  36.420  1.00  0.00           H  
ATOM    444  N   PRO A  65     -22.283   1.533  38.041  1.00  0.00           N  
ATOM    445  CA  PRO A  65     -22.042   1.609  39.476  1.00  0.00           C  
ATOM    446  C   PRO A  65     -22.638   2.925  39.989  1.00  0.00           C  
ATOM    447  O   PRO A  65     -21.927   3.848  40.386  1.00  0.00           O  
ATOM    448  CB  PRO A  65     -20.512   1.550  39.623  1.00  0.00           C  
ATOM    449  CEN PRO A  65     -20.535   1.473  37.840  1.00  0.00           X  
ATOM    450  N   ALA A  66     -23.960   3.035  39.937  1.00  0.00           N  
ATOM    451  CA  ALA A  66     -24.688   4.190  40.436  1.00  0.00           C  
ATOM    452  C   ALA A  66     -24.510   4.250  41.957  1.00  0.00           C  
ATOM    453  O   ALA A  66     -24.377   3.219  42.605  1.00  0.00           O  
ATOM    454  CB  ALA A  66     -26.158   4.117  40.050  1.00  0.00           C  
ATOM    455  CEN ALA A  66     -26.157   4.117  40.051  1.00  0.00           X  
ATOM    456  H   ALA A  66     -24.495   2.224  39.661  1.00  0.00           H  
ATOM    457  N   GLY A  67     -24.561   5.459  42.520  1.00  0.00           N  
ATOM    458  CA  GLY A  67     -24.464   5.668  43.967  1.00  0.00           C  
ATOM    459  C   GLY A  67     -23.340   6.590  44.439  1.00  0.00           C  
ATOM    460  O   GLY A  67     -22.709   7.268  43.648  1.00  0.00           O  
ATOM    461  CEN GLY A  67     -24.464   5.669  43.967  1.00  0.00           X  
ATOM    462  H   GLY A  67     -24.865   6.231  41.945  1.00  0.00           H  
ATOM    463  N   SER A  68     -23.092   6.530  45.748  1.00  0.00           N  
ATOM    464  CA  SER A  68     -22.113   7.292  46.542  1.00  0.00           C  
ATOM    465  C   SER A  68     -22.289   8.814  46.757  1.00  0.00           C  
ATOM    466  O   SER A  68     -21.305   9.550  46.769  1.00  0.00           O  
ATOM    467  CB  SER A  68     -20.750   7.057  45.921  1.00  0.00           C  
ATOM    468  CEN SER A  68     -20.372   6.988  45.535  1.00  0.00           X  
ATOM    469  H   SER A  68     -23.245   5.613  46.144  1.00  0.00           H  
ATOM    470  N   PRO A  69     -23.500   9.289  47.115  1.00  0.00           N  
ATOM    471  CA  PRO A  69     -23.721  10.694  47.432  1.00  0.00           C  
ATOM    472  C   PRO A  69     -22.754  11.147  48.533  1.00  0.00           C  
ATOM    473  O   PRO A  69     -22.436  10.382  49.446  1.00  0.00           O  
ATOM    474  CB  PRO A  69     -25.191  10.755  47.879  1.00  0.00           C  
ATOM    475  CEN PRO A  69     -25.144   8.990  47.618  1.00  0.00           X  
ATOM    476  N   THR A  70     -22.318  12.402  48.482  1.00  0.00           N  
ATOM    477  CA  THR A  70     -21.424  12.978  49.501  1.00  0.00           C  
ATOM    478  C   THR A  70     -21.939  14.368  49.872  1.00  0.00           C  
ATOM    479  O   THR A  70     -22.805  14.926  49.204  1.00  0.00           O  
ATOM    480  CB  THR A  70     -19.968  13.081  49.012  1.00  0.00           C  
ATOM    481  CEN THR A  70     -19.473  12.839  48.817  1.00  0.00           X  
ATOM    482  H   THR A  70     -22.799  13.058  47.886  1.00  0.00           H  
ATOM    483  N   SER A  71     -21.477  14.835  51.031  1.00  0.00           N  
ATOM    484  CA  SER A  71     -21.741  16.134  51.647  1.00  0.00           C  
ATOM    485  C   SER A  71     -20.671  16.609  52.636  1.00  0.00           C  
ATOM    486  O   SER A  71     -19.978  15.797  53.232  1.00  0.00           O  
ATOM    487  CB  SER A  71     -23.088  16.084  52.341  1.00  0.00           C  
ATOM    488  CEN SER A  71     -23.505  15.884  52.627  1.00  0.00           X  
ATOM    489  H   SER A  71     -20.930  14.204  51.598  1.00  0.00           H  
ATOM    490  N   THR A  72     -20.662  17.936  52.819  1.00  0.00           N  
ATOM    491  CA  THR A  72     -19.849  18.724  53.770  1.00  0.00           C  
ATOM    492  C   THR A  72     -18.347  18.442  53.897  1.00  0.00           C  
ATOM    493  O   THR A  72     -17.972  17.398  54.409  1.00  0.00           O  
ATOM    494  CB  THR A  72     -20.447  18.590  55.182  1.00  0.00           C  
ATOM    495  CEN THR A  72     -20.892  18.636  55.559  1.00  0.00           X  
ATOM    496  H   THR A  72     -21.573  18.354  52.704  1.00  0.00           H  
ATOM    497  N   GLU A  73     -17.526  19.445  53.561  1.00  0.00           N  
ATOM    498  CA  GLU A  73     -16.038  19.442  53.592  1.00  0.00           C  
ATOM    499  C   GLU A  73     -15.563  20.781  54.212  1.00  0.00           C  
ATOM    500  O   GLU A  73     -16.356  21.699  54.399  1.00  0.00           O  
ATOM    501  CB  GLU A  73     -15.451  19.254  52.191  1.00  0.00           C  
ATOM    502  CEN GLU A  73     -14.744  18.251  51.008  1.00  0.00           X  
ATOM    503  H   GLU A  73     -17.910  20.376  53.647  1.00  0.00           H  
ATOM    504  N   GLU A  74     -14.427  20.781  54.922  1.00  0.00           N  
ATOM    505  CA  GLU A  74     -13.708  21.932  55.523  1.00  0.00           C  
ATOM    506  C   GLU A  74     -14.579  22.972  56.267  1.00  0.00           C  
ATOM    507  O   GLU A  74     -15.782  22.806  56.445  1.00  0.00           O  
ATOM    508  CB  GLU A  74     -12.912  22.649  54.430  1.00  0.00           C  
ATOM    509  CEN GLU A  74     -11.447  22.909  53.601  1.00  0.00           X  
ATOM    510  H   GLU A  74     -14.515  20.057  55.621  1.00  0.00           H  
ATOM    511  N   GLY A  75     -13.959  24.101  56.659  1.00  0.00           N  
ATOM    512  CA  GLY A  75     -14.624  25.199  57.381  1.00  0.00           C  
ATOM    513  C   GLY A  75     -13.810  26.498  57.512  1.00  0.00           C  
ATOM    514  O   GLY A  75     -13.968  27.231  58.483  1.00  0.00           O  
ATOM    515  CEN GLY A  75     -14.624  25.200  57.381  1.00  0.00           X  
ATOM    516  H   GLY A  75     -12.985  24.221  56.424  1.00  0.00           H  
ATOM    517  N   THR A  76     -12.918  26.738  56.551  1.00  0.00           N  
ATOM    518  CA  THR A  76     -11.954  27.842  56.325  1.00  0.00           C  
ATOM    519  C   THR A  76     -12.431  29.319  56.308  1.00  0.00           C  
ATOM    520  O   THR A  76     -13.398  29.664  55.638  1.00  0.00           O  
ATOM    521  CB  THR A  76     -11.225  27.597  54.991  1.00  0.00           C  
ATOM    522  CEN THR A  76     -10.906  27.263  54.634  1.00  0.00           X  
ATOM    523  H   THR A  76     -13.052  26.193  55.712  1.00  0.00           H  
ATOM    524  N   SER A  77     -11.622  30.150  56.989  1.00  0.00           N  
ATOM    525  CA  SER A  77     -11.623  31.618  57.241  1.00  0.00           C  
ATOM    526  C   SER A  77     -11.318  32.662  56.147  1.00  0.00           C  
ATOM    527  O   SER A  77     -10.372  32.477  55.401  1.00  0.00           O  
ATOM    528  CB  SER A  77     -10.653  31.868  58.379  1.00  0.00           C  
ATOM    529  CEN SER A  77     -10.206  31.821  58.685  1.00  0.00           X  
ATOM    530  H   SER A  77     -10.670  29.807  56.990  1.00  0.00           H  
ATOM    531  N   GLU A  78     -11.951  33.852  56.226  1.00  0.00           N  
ATOM    532  CA  GLU A  78     -11.721  34.995  55.301  1.00  0.00           C  
ATOM    533  C   GLU A  78     -11.220  36.271  56.038  1.00  0.00           C  
ATOM    534  O   GLU A  78     -11.593  36.549  57.173  1.00  0.00           O  
ATOM    535  CB  GLU A  78     -13.004  35.314  54.531  1.00  0.00           C  
ATOM    536  CEN GLU A  78     -13.954  35.176  53.123  1.00  0.00           X  
ATOM    537  H   GLU A  78     -12.276  34.135  57.140  1.00  0.00           H  
ATOM    538  N   SER A  79     -10.317  37.008  55.387  1.00  0.00           N  
ATOM    539  CA  SER A  79      -9.651  38.264  55.781  1.00  0.00           C  
ATOM    540  C   SER A  79      -9.092  39.114  54.627  1.00  0.00           C  
ATOM    541  O   SER A  79      -8.708  38.541  53.611  1.00  0.00           O  
ATOM    542  CB  SER A  79      -8.531  37.942  56.751  1.00  0.00           C  
ATOM    543  CEN SER A  79      -8.116  37.672  56.976  1.00  0.00           X  
ATOM    544  H   SER A  79     -10.004  36.636  54.503  1.00  0.00           H  
ATOM    545  N   ALA A  80      -8.833  40.416  54.853  1.00  0.00           N  
ATOM    546  CA  ALA A  80      -8.216  41.306  53.851  1.00  0.00           C  
ATOM    547  C   ALA A  80      -7.299  42.395  54.474  1.00  0.00           C  
ATOM    548  O   ALA A  80      -7.545  42.866  55.577  1.00  0.00           O  
ATOM    549  CB  ALA A  80      -9.305  41.955  53.009  1.00  0.00           C  
ATOM    550  CEN ALA A  80      -9.304  41.955  53.010  1.00  0.00           X  
ATOM    551  H   ALA A  80      -8.878  40.760  55.802  1.00  0.00           H  
ATOM    552  N   THR A  81      -6.245  42.738  53.720  1.00  0.00           N  
ATOM    553  CA  THR A  81      -5.170  43.755  53.911  1.00  0.00           C  
ATOM    554  C   THR A  81      -5.431  45.284  53.937  1.00  0.00           C  
ATOM    555  O   THR A  81      -6.055  45.816  53.026  1.00  0.00           O  
ATOM    556  CB  THR A  81      -4.103  43.533  52.823  1.00  0.00           C  
ATOM    557  CEN THR A  81      -3.725  43.193  52.536  1.00  0.00           X  
ATOM    558  H   THR A  81      -6.440  42.613  52.737  1.00  0.00           H  
ATOM    559  N   PRO A  82      -4.806  46.029  54.890  1.00  0.00           N  
ATOM    560  CA  PRO A  82      -4.919  47.484  55.028  1.00  0.00           C  
ATOM    561  C   PRO A  82      -4.391  48.242  53.793  1.00  0.00           C  
ATOM    562  O   PRO A  82      -3.391  47.842  53.193  1.00  0.00           O  
ATOM    563  CB  PRO A  82      -4.092  47.791  56.288  1.00  0.00           C  
ATOM    564  CEN PRO A  82      -3.742  46.042  56.253  1.00  0.00           X  
ATOM    565  N   GLU A  83      -5.003  49.379  53.452  1.00  0.00           N  
ATOM    566  CA  GLU A  83      -4.592  50.214  52.314  1.00  0.00           C  
ATOM    567  C   GLU A  83      -3.928  51.514  52.791  1.00  0.00           C  
ATOM    568  O   GLU A  83      -4.378  52.171  53.727  1.00  0.00           O  
ATOM    569  CB  GLU A  83      -5.794  50.534  51.422  1.00  0.00           C  
ATOM    570  CEN GLU A  83      -6.722  50.222  50.028  1.00  0.00           X  
ATOM    571  H   GLU A  83      -5.716  49.756  54.060  1.00  0.00           H  
ATOM    572  N   SER A  84      -2.835  51.871  52.112  1.00  0.00           N  
ATOM    573  CA  SER A  84      -2.030  53.072  52.342  1.00  0.00           C  
ATOM    574  C   SER A  84      -2.819  54.310  51.915  1.00  0.00           C  
ATOM    575  O   SER A  84      -3.545  54.257  50.926  1.00  0.00           O  
ATOM    576  CB  SER A  84      -0.716  52.986  51.590  1.00  0.00           C  
ATOM    577  CEN SER A  84      -0.365  52.860  51.195  1.00  0.00           X  
ATOM    578  H   SER A  84      -2.687  51.405  51.227  1.00  0.00           H  
ATOM    579  N   GLY A  85      -2.629  55.435  52.607  1.00  0.00           N  
ATOM    580  CA  GLY A  85      -3.243  56.726  52.293  1.00  0.00           C  
ATOM    581  C   GLY A  85      -2.192  57.855  52.270  1.00  0.00           C  
ATOM    582  O   GLY A  85      -1.032  57.568  52.559  1.00  0.00           O  
ATOM    583  CEN GLY A  85      -3.243  56.727  52.293  1.00  0.00           X  
ATOM    584  H   GLY A  85      -1.951  55.424  53.356  1.00  0.00           H  
ATOM    585  N   PRO A  86      -2.555  59.109  51.926  1.00  0.00           N  
ATOM    586  CA  PRO A  86      -1.646  60.257  51.862  1.00  0.00           C  
ATOM    587  C   PRO A  86      -1.197  60.768  53.248  1.00  0.00           C  
ATOM    588  O   PRO A  86      -1.924  60.625  54.227  1.00  0.00           O  
ATOM    589  CB  PRO A  86      -2.464  61.315  51.102  1.00  0.00           C  
ATOM    590  CEN PRO A  86      -3.757  60.086  51.169  1.00  0.00           X  
ATOM    591  N   GLY A  87      -0.053  61.467  53.306  1.00  0.00           N  
ATOM    592  CA  GLY A  87       0.417  62.147  54.529  1.00  0.00           C  
ATOM    593  C   GLY A  87       1.875  61.848  54.901  1.00  0.00           C  
ATOM    594  O   GLY A  87       2.499  61.011  54.268  1.00  0.00           O  
ATOM    595  CEN GLY A  87       0.417  62.147  54.530  1.00  0.00           X  
ATOM    596  H   GLY A  87       0.418  61.678  52.439  1.00  0.00           H  
ATOM    597  N   THR A  88       2.491  62.626  55.804  1.00  0.00           N  
ATOM    598  CA  THR A  88       3.894  62.488  56.290  1.00  0.00           C  
ATOM    599  C   THR A  88       4.949  62.730  55.195  1.00  0.00           C  
ATOM    600  O   THR A  88       4.737  62.381  54.042  1.00  0.00           O  
ATOM    601  CB  THR A  88       4.138  61.092  56.893  1.00  0.00           C  
ATOM    602  CEN THR A  88       4.016  60.671  57.280  1.00  0.00           X  
ATOM    603  H   THR A  88       2.308  63.595  55.580  1.00  0.00           H  
ATOM    604  N   SER A  89       6.026  63.462  55.500  1.00  0.00           N  
ATOM    605  CA  SER A  89       6.396  64.027  56.821  1.00  0.00           C  
ATOM    606  C   SER A  89       7.329  63.125  57.628  1.00  0.00           C  
ATOM    607  O   SER A  89       7.147  62.945  58.825  1.00  0.00           O  
ATOM    608  CB  SER A  89       5.145  64.312  57.629  1.00  0.00           C  
ATOM    609  CEN SER A  89       4.641  64.250  57.823  1.00  0.00           X  
ATOM    610  H   SER A  89       6.837  63.049  55.058  1.00  0.00           H  
ATOM    611  N   THR A  90       8.416  62.664  57.007  1.00  0.00           N  
ATOM    612  CA  THR A  90       9.428  61.838  57.686  1.00  0.00           C  
ATOM    613  C   THR A  90      10.802  62.253  57.162  1.00  0.00           C  
ATOM    614  O   THR A  90      10.918  62.879  56.111  1.00  0.00           O  
ATOM    615  CB  THR A  90       9.214  60.331  57.453  1.00  0.00           C  
ATOM    616  CEN THR A  90       8.894  59.845  57.499  1.00  0.00           X  
ATOM    617  H   THR A  90       8.763  63.167  56.203  1.00  0.00           H  
ATOM    618  N   GLU A  91      11.799  61.988  57.997  1.00  0.00           N  
ATOM    619  CA  GLU A  91      13.241  62.178  57.828  1.00  0.00           C  
ATOM    620  C   GLU A  91      14.079  61.033  58.466  1.00  0.00           C  
ATOM    621  O   GLU A  91      13.603  60.390  59.408  1.00  0.00           O  
ATOM    622  CB  GLU A  91      13.655  63.526  58.422  1.00  0.00           C  
ATOM    623  CEN GLU A  91      14.025  65.177  58.221  1.00  0.00           X  
ATOM    624  H   GLU A  91      11.545  61.585  58.886  1.00  0.00           H  
ATOM    625  N   PRO A  92      15.286  60.732  57.939  1.00  0.00           N  
ATOM    626  CA  PRO A  92      16.218  59.736  58.466  1.00  0.00           C  
ATOM    627  C   PRO A  92      16.770  60.097  59.854  1.00  0.00           C  
ATOM    628  O   PRO A  92      16.967  61.259  60.196  1.00  0.00           O  
ATOM    629  CB  PRO A  92      17.329  59.687  57.404  1.00  0.00           C  
ATOM    630  CEN PRO A  92      16.390  60.998  56.638  1.00  0.00           X  
ATOM    631  N   SER A  93      17.082  59.079  60.656  1.00  0.00           N  
ATOM    632  CA  SER A  93      17.692  59.273  61.978  1.00  0.00           C  
ATOM    633  C   SER A  93      18.504  58.048  62.377  1.00  0.00           C  
ATOM    634  O   SER A  93      18.104  56.907  62.168  1.00  0.00           O  
ATOM    635  CB  SER A  93      16.626  59.561  63.017  1.00  0.00           C  
ATOM    636  CEN SER A  93      16.146  59.539  63.272  1.00  0.00           X  
ATOM    637  H   SER A  93      17.066  58.140  60.285  1.00  0.00           H  
ATOM    638  N   GLU A  94      19.669  58.347  62.949  1.00  0.00           N  
ATOM    639  CA  GLU A  94      20.635  57.401  63.491  1.00  0.00           C  
ATOM    640  C   GLU A  94      20.137  56.852  64.839  1.00  0.00           C  
ATOM    641  O   GLU A  94      19.583  57.590  65.655  1.00  0.00           O  
ATOM    642  CB  GLU A  94      22.005  58.064  63.651  1.00  0.00           C  
ATOM    643  CEN GLU A  94      23.583  58.351  63.076  1.00  0.00           X  
ATOM    644  H   GLU A  94      19.792  59.300  63.256  1.00  0.00           H  
ATOM    645  N   GLY A  95      20.341  55.557  65.097  1.00  0.00           N  
ATOM    646  CA  GLY A  95      19.934  54.932  66.356  1.00  0.00           C  
ATOM    647  C   GLY A  95      20.965  55.046  67.481  1.00  0.00           C  
ATOM    648  O   GLY A  95      20.623  54.953  68.647  1.00  0.00           O  
ATOM    649  CEN GLY A  95      19.934  54.932  66.357  1.00  0.00           X  
ATOM    650  H   GLY A  95      20.684  54.968  64.352  1.00  0.00           H  
ATOM    651  N   SER A  96      22.225  55.221  67.080  1.00  0.00           N  
ATOM    652  CA  SER A  96      23.443  55.334  67.905  1.00  0.00           C  
ATOM    653  C   SER A  96      23.835  54.257  68.947  1.00  0.00           C  
ATOM    654  O   SER A  96      24.630  54.497  69.848  1.00  0.00           O  
ATOM    655  CB  SER A  96      23.360  56.665  68.625  1.00  0.00           C  
ATOM    656  CEN SER A  96      23.143  57.083  68.897  1.00  0.00           X  
ATOM    657  H   SER A  96      22.283  55.771  66.235  1.00  0.00           H  
ATOM    658  N   ALA A  97      23.484  53.019  68.573  1.00  0.00           N  
ATOM    659  CA  ALA A  97      23.737  51.751  69.285  1.00  0.00           C  
ATOM    660  C   ALA A  97      24.129  51.730  70.793  1.00  0.00           C  
ATOM    661  O   ALA A  97      24.050  52.735  71.493  1.00  0.00           O  
ATOM    662  CB  ALA A  97      24.811  51.009  68.503  1.00  0.00           C  
ATOM    663  CEN ALA A  97      24.810  51.009  68.504  1.00  0.00           X  
ATOM    664  H   ALA A  97      23.394  52.910  67.571  1.00  0.00           H  
ATOM    665  N   PRO A  98      24.570  50.552  71.303  1.00  0.00           N  
ATOM    666  CA  PRO A  98      25.031  50.361  72.678  1.00  0.00           C  
ATOM    667  C   PRO A  98      26.355  51.077  72.984  1.00  0.00           C  
ATOM    668  O   PRO A  98      27.183  51.296  72.100  1.00  0.00           O  
ATOM    669  CB  PRO A  98      25.168  48.834  72.799  1.00  0.00           C  
ATOM    670  CEN PRO A  98      24.718  48.848  71.072  1.00  0.00           X  
ATOM    671  N   GLY A  99      26.585  51.374  74.267  1.00  0.00           N  
ATOM    672  CA  GLY A  99      27.800  52.006  74.773  1.00  0.00           C  
ATOM    673  C   GLY A  99      29.058  51.172  74.499  1.00  0.00           C  
ATOM    674  O   GLY A  99      29.062  49.953  74.619  1.00  0.00           O  
ATOM    675  CEN GLY A  99      27.801  52.006  74.773  1.00  0.00           X  
ATOM    676  H   GLY A  99      25.887  51.100  74.947  1.00  0.00           H  
ATOM    677  N   SER A 100      30.144  51.849  74.158  1.00  0.00           N  
ATOM    678  CA  SER A 100      31.485  51.332  73.819  1.00  0.00           C  
ATOM    679  C   SER A 100      32.478  52.420  74.281  1.00  0.00           C  
ATOM    680  O   SER A 100      31.998  53.522  74.563  1.00  0.00           O  
ATOM    681  CB  SER A 100      31.617  51.043  72.337  1.00  0.00           C  
ATOM    682  CEN SER A 100      31.539  51.092  71.800  1.00  0.00           X  
ATOM    683  H   SER A 100      30.132  52.839  74.349  1.00  0.00           H  
ATOM    684  N   PRO A 101      33.817  52.238  74.339  1.00  0.00           N  
ATOM    685  CA  PRO A 101      34.641  51.051  74.057  1.00  0.00           C  
ATOM    686  C   PRO A 101      35.712  50.769  75.160  1.00  0.00           C  
ATOM    687  O   PRO A 101      35.525  51.097  76.325  1.00  0.00           O  
ATOM    688  CB  PRO A 101      35.284  51.383  72.700  1.00  0.00           C  
ATOM    689  CEN PRO A 101      34.453  52.949  72.905  1.00  0.00           X  
ATOM    690  N   ALA A 102      36.880  50.270  74.724  1.00  0.00           N  
ATOM    691  CA  ALA A 102      38.112  50.018  75.493  1.00  0.00           C  
ATOM    692  C   ALA A 102      38.207  48.721  76.328  1.00  0.00           C  
ATOM    693  O   ALA A 102      38.355  48.730  77.544  1.00  0.00           O  
ATOM    694  CB  ALA A 102      38.351  51.208  76.410  1.00  0.00           C  
ATOM    695  CEN ALA A 102      38.351  51.207  76.410  1.00  0.00           X  
ATOM    696  H   ALA A 102      37.000  50.285  73.719  1.00  0.00           H  
ATOM    697  N   GLY A 103      38.279  47.598  75.605  1.00  0.00           N  
ATOM    698  CA  GLY A 103      38.456  46.244  76.132  1.00  0.00           C  
ATOM    699  C   GLY A 103      39.215  45.403  75.097  1.00  0.00           C  
ATOM    700  O   GLY A 103      39.237  45.750  73.920  1.00  0.00           O  
ATOM    701  CEN GLY A 103      38.456  46.244  76.132  1.00  0.00           X  
ATOM    702  H   GLY A 103      38.396  47.684  74.603  1.00  0.00           H  
ATOM    703  N   SER A 104      39.921  44.381  75.575  1.00  0.00           N  
ATOM    704  CA  SER A 104      40.725  43.388  74.838  1.00  0.00           C  
ATOM    705  C   SER A 104      40.068  41.988  74.718  1.00  0.00           C  
ATOM    706  O   SER A 104      39.297  41.605  75.594  1.00  0.00           O  
ATOM    707  CB  SER A 104      42.082  43.260  75.503  1.00  0.00           C  
ATOM    708  CEN SER A 104      42.453  43.239  75.900  1.00  0.00           X  
ATOM    709  H   SER A 104      39.969  44.311  76.580  1.00  0.00           H  
ATOM    710  N   PRO A 105      40.356  41.225  73.634  1.00  0.00           N  
ATOM    711  CA  PRO A 105      39.903  39.847  73.412  1.00  0.00           C  
ATOM    712  C   PRO A 105      40.516  38.816  74.375  1.00  0.00           C  
ATOM    713  O   PRO A 105      41.716  38.861  74.647  1.00  0.00           O  
ATOM    714  CB  PRO A 105      40.314  39.572  71.956  1.00  0.00           C  
ATOM    715  CEN PRO A 105      41.041  41.199  72.055  1.00  0.00           X  
ATOM    716  N   THR A 106      39.739  37.807  74.787  1.00  0.00           N  
ATOM    717  CA  THR A 106      40.224  36.710  75.646  1.00  0.00           C  
ATOM    718  C   THR A 106      39.675  35.349  75.203  1.00  0.00           C  
ATOM    719  O   THR A 106      38.662  35.280  74.511  1.00  0.00           O  
ATOM    720  CB  THR A 106      39.845  36.940  77.121  1.00  0.00           C  
ATOM    721  CEN THR A 106      39.860  37.256  77.612  1.00  0.00           X  
ATOM    722  H   THR A 106      38.805  37.723  74.413  1.00  0.00           H  
ATOM    723  N   SER A 107      40.383  34.294  75.627  1.00  0.00           N  
ATOM    724  CA  SER A 107      40.144  32.849  75.468  1.00  0.00           C  
ATOM    725  C   SER A 107      39.002  32.278  76.309  1.00  0.00           C  
ATOM    726  O   SER A 107      38.934  32.590  77.495  1.00  0.00           O  
ATOM    727  CB  SER A 107      41.421  32.097  75.788  1.00  0.00           C  
ATOM    728  CEN SER A 107      41.889  31.973  76.035  1.00  0.00           X  
ATOM    729  H   SER A 107      41.214  34.502  76.163  1.00  0.00           H  
ATOM    730  N   THR A 108      38.232  31.333  75.740  1.00  0.00           N  
ATOM    731  CA  THR A 108      37.108  30.614  76.406  1.00  0.00           C  
ATOM    732  C   THR A 108      37.105  29.114  76.011  1.00  0.00           C  
ATOM    733  O   THR A 108      37.795  28.732  75.074  1.00  0.00           O  
ATOM    734  CB  THR A 108      35.744  31.232  76.048  1.00  0.00           C  
ATOM    735  CEN THR A 108      35.370  31.681  76.038  1.00  0.00           X  
ATOM    736  H   THR A 108      38.642  30.814  74.980  1.00  0.00           H  
ATOM    737  N   GLU A 109      36.337  28.334  76.796  1.00  0.00           N  
ATOM    738  CA  GLU A 109      35.937  26.900  76.721  1.00  0.00           C  
ATOM    739  C   GLU A 109      36.981  25.780  76.500  1.00  0.00           C  
ATOM    740  O   GLU A 109      37.476  25.552  75.406  1.00  0.00           O  
ATOM    741  CB  GLU A 109      34.888  26.769  75.615  1.00  0.00           C  
ATOM    742  CEN GLU A 109      33.256  26.720  75.126  1.00  0.00           X  
ATOM    743  H   GLU A 109      35.626  28.860  77.284  1.00  0.00           H  
ATOM    744  N   GLU A 110      37.523  25.205  77.585  1.00  0.00           N  
ATOM    745  CA  GLU A 110      37.161  25.294  79.030  1.00  0.00           C  
ATOM    746  C   GLU A 110      36.041  24.322  79.453  1.00  0.00           C  
ATOM    747  O   GLU A 110      35.115  24.673  80.175  1.00  0.00           O  
ATOM    748  CB  GLU A 110      36.742  26.725  79.378  1.00  0.00           C  
ATOM    749  CEN GLU A 110      37.117  28.259  80.016  1.00  0.00           X  
ATOM    750  H   GLU A 110      37.617  24.229  77.349  1.00  0.00           H  
ATOM    751  N   GLY A 111      36.155  23.061  79.014  1.00  0.00           N  
ATOM    752  CA  GLY A 111      35.250  21.978  79.404  1.00  0.00           C  
ATOM    753  C   GLY A 111      35.475  20.644  78.674  1.00  0.00           C  
ATOM    754  O   GLY A 111      36.413  20.519  77.902  1.00  0.00           O  
ATOM    755  CEN GLY A 111      35.250  21.977  79.404  1.00  0.00           X  
ATOM    756  H   GLY A 111      36.907  22.843  78.375  1.00  0.00           H  
ATOM    757  N   THR A 112      34.598  19.675  78.938  1.00  0.00           N  
ATOM    758  CA  THR A 112      34.572  18.294  78.396  1.00  0.00           C  
ATOM    759  C   THR A 112      35.863  17.445  78.264  1.00  0.00           C  
ATOM    760  O   THR A 112      36.436  17.292  77.193  1.00  0.00           O  
ATOM    761  CB  THR A 112      33.933  18.333  76.995  1.00  0.00           C  
ATOM    762  CEN THR A 112      33.496  18.473  76.634  1.00  0.00           X  
ATOM    763  H   THR A 112      33.666  20.027  79.102  1.00  0.00           H  
ATOM    764  N   SER A 113      36.182  16.768  79.379  1.00  0.00           N  
ATOM    765  CA  SER A 113      37.291  15.821  79.666  1.00  0.00           C  
ATOM    766  C   SER A 113      37.004  14.350  80.009  1.00  0.00           C  
ATOM    767  O   SER A 113      36.260  14.080  80.945  1.00  0.00           O  
ATOM    768  CB  SER A 113      38.110  16.406  80.800  1.00  0.00           C  
ATOM    769  CEN SER A 113      38.222  16.663  81.267  1.00  0.00           X  
ATOM    770  H   SER A 113      35.414  16.662  80.027  1.00  0.00           H  
ATOM    771  N   THR A 114      37.801  13.427  79.438  1.00  0.00           N  
ATOM    772  CA  THR A 114      37.711  11.960  79.666  1.00  0.00           C  
ATOM    773  C   THR A 114      39.132  11.355  79.739  1.00  0.00           C  
ATOM    774  O   THR A 114      40.106  12.004  79.376  1.00  0.00           O  
ATOM    775  CB  THR A 114      36.911  11.251  78.557  1.00  0.00           C  
ATOM    776  CEN THR A 114      36.421  11.167  78.251  1.00  0.00           X  
ATOM    777  H   THR A 114      38.736  13.727  79.210  1.00  0.00           H  
ATOM    778  N   GLU A 115      39.214  10.144  80.296  1.00  0.00           N  
ATOM    779  CA  GLU A 115      40.353   9.224  80.490  1.00  0.00           C  
ATOM    780  C   GLU A 115      40.772   8.287  79.324  1.00  0.00           C  
ATOM    781  O   GLU A 115      39.917   7.788  78.591  1.00  0.00           O  
ATOM    782  CB  GLU A 115      40.060   8.360  81.719  1.00  0.00           C  
ATOM    783  CEN GLU A 115      40.222   8.065  83.389  1.00  0.00           X  
ATOM    784  H   GLU A 115      38.365   9.813  80.729  1.00  0.00           H  
ATOM    785  N   PRO A 116      42.099   8.038  79.148  1.00  0.00           N  
ATOM    786  CA  PRO A 116      42.665   7.135  78.146  1.00  0.00           C  
ATOM    787  C   PRO A 116      42.253   5.663  78.329  1.00  0.00           C  
ATOM    788  O   PRO A 116      42.497   5.059  79.372  1.00  0.00           O  
ATOM    789  CB  PRO A 116      44.181   7.326  78.316  1.00  0.00           C  
ATOM    790  CEN PRO A 116      43.703   8.389  79.667  1.00  0.00           X  
ATOM    791  N   SER A 117      41.694   5.055  77.279  1.00  0.00           N  
ATOM    792  CA  SER A 117      41.308   3.636  77.267  1.00  0.00           C  
ATOM    793  C   SER A 117      41.729   2.959  75.970  1.00  0.00           C  
ATOM    794  O   SER A 117      41.748   3.549  74.893  1.00  0.00           O  
ATOM    795  CB  SER A 117      39.812   3.496  77.468  1.00  0.00           C  
ATOM    796  CEN SER A 117      39.282   3.613  77.435  1.00  0.00           X  
ATOM    797  H   SER A 117      41.710   5.529  76.386  1.00  0.00           H  
ATOM    798  N   GLU A 118      42.096   1.696  76.152  1.00  0.00           N  
ATOM    799  CA  GLU A 118      42.504   0.677  75.198  1.00  0.00           C  
ATOM    800  C   GLU A 118      41.296  -0.050  74.579  1.00  0.00           C  
ATOM    801  O   GLU A 118      40.279  -0.238  75.244  1.00  0.00           O  
ATOM    802  CB  GLU A 118      43.436  -0.330  75.877  1.00  0.00           C  
ATOM    803  CEN GLU A 118      45.009  -0.894  76.211  1.00  0.00           X  
ATOM    804  H   GLU A 118      42.067   1.372  77.107  1.00  0.00           H  
ATOM    805  N   GLY A 119      41.421  -0.548  73.344  1.00  0.00           N  
ATOM    806  CA  GLY A 119      40.359  -1.365  72.749  1.00  0.00           C  
ATOM    807  C   GLY A 119      39.768  -0.861  71.433  1.00  0.00           C  
ATOM    808  O   GLY A 119      39.687   0.339  71.225  1.00  0.00           O  
ATOM    809  CEN GLY A 119      40.358  -1.365  72.749  1.00  0.00           X  
ATOM    810  H   GLY A 119      42.301  -0.445  72.854  1.00  0.00           H  
ATOM    811  N   SER A 120      39.361  -1.808  70.576  1.00  0.00           N  
ATOM    812  CA  SER A 120      38.745  -1.667  69.232  1.00  0.00           C  
ATOM    813  C   SER A 120      37.213  -1.511  69.116  1.00  0.00           C  
ATOM    814  O   SER A 120      36.488  -1.982  69.977  1.00  0.00           O  
ATOM    815  CB  SER A 120      39.164  -2.863  68.400  1.00  0.00           C  
ATOM    816  CEN SER A 120      39.287  -3.379  68.277  1.00  0.00           X  
ATOM    817  H   SER A 120      39.007  -2.631  71.043  1.00  0.00           H  
ATOM    818  N   ALA A 121      36.579  -1.077  68.026  1.00  0.00           N  
ATOM    819  CA  ALA A 121      36.923  -0.607  66.680  1.00  0.00           C  
ATOM    820  C   ALA A 121      35.754   0.319  66.231  1.00  0.00           C  
ATOM    821  O   ALA A 121      34.636   0.134  66.720  1.00  0.00           O  
ATOM    822  CB  ALA A 121      37.134  -1.770  65.720  1.00  0.00           C  
ATOM    823  CEN ALA A 121      37.134  -1.769  65.721  1.00  0.00           X  
ATOM    824  H   ALA A 121      35.580  -1.111  68.167  1.00  0.00           H  
ATOM    825  N   PRO A 122      35.935   1.278  65.303  1.00  0.00           N  
ATOM    826  CA  PRO A 122      34.832   2.098  64.803  1.00  0.00           C  
ATOM    827  C   PRO A 122      33.659   1.216  64.343  1.00  0.00           C  
ATOM    828  O   PRO A 122      33.854   0.089  63.886  1.00  0.00           O  
ATOM    829  CB  PRO A 122      35.454   2.894  63.643  1.00  0.00           C  
ATOM    830  CEN PRO A 122      36.917   1.947  64.029  1.00  0.00           X  
ATOM    831  N   GLY A 123      32.436   1.735  64.462  1.00  0.00           N  
ATOM    832  CA  GLY A 123      31.210   1.062  64.032  1.00  0.00           C  
ATOM    833  C   GLY A 123      30.981   1.251  62.531  1.00  0.00           C  
ATOM    834  O   GLY A 123      31.604   2.096  61.898  1.00  0.00           O  
ATOM    835  CEN GLY A 123      31.210   1.062  64.032  1.00  0.00           X  
ATOM    836  H   GLY A 123      32.355   2.693  64.767  1.00  0.00           H  
ATOM    837  N   THR A 124      30.097   0.428  61.980  1.00  0.00           N  
ATOM    838  CA  THR A 124      29.629   0.391  60.592  1.00  0.00           C  
ATOM    839  C   THR A 124      28.122   0.146  60.457  1.00  0.00           C  
ATOM    840  O   THR A 124      27.537  -0.514  61.310  1.00  0.00           O  
ATOM    841  CB  THR A 124      30.373  -0.695  59.793  1.00  0.00           C  
ATOM    842  CEN THR A 124      30.864  -0.935  59.585  1.00  0.00           X  
ATOM    843  H   THR A 124      29.684  -0.268  62.583  1.00  0.00           H  
ATOM    844  N   SER A 125      27.575   0.587  59.315  1.00  0.00           N  
ATOM    845  CA  SER A 125      26.185   0.453  58.836  1.00  0.00           C  
ATOM    846  C   SER A 125      25.617  -0.937  58.519  1.00  0.00           C  
ATOM    847  O   SER A 125      26.265  -1.711  57.827  1.00  0.00           O  
ATOM    848  CB  SER A 125      26.039   1.313  57.596  1.00  0.00           C  
ATOM    849  CEN SER A 125      26.168   1.549  57.123  1.00  0.00           X  
ATOM    850  H   SER A 125      28.232   0.697  58.558  1.00  0.00           H  
ATOM    851  N   THR A 126      24.329  -1.163  58.809  1.00  0.00           N  
ATOM    852  CA  THR A 126      23.632  -2.435  58.510  1.00  0.00           C  
ATOM    853  C   THR A 126      22.273  -2.151  57.840  1.00  0.00           C  
ATOM    854  O   THR A 126      21.711  -1.070  57.978  1.00  0.00           O  
ATOM    855  CB  THR A 126      23.406  -3.278  59.778  1.00  0.00           C  
ATOM    856  CEN THR A 126      23.606  -3.570  60.243  1.00  0.00           X  
ATOM    857  H   THR A 126      23.713  -0.369  58.908  1.00  0.00           H  
ATOM    858  N   GLU A 127      21.854  -3.140  57.060  1.00  0.00           N  
ATOM    859  CA  GLU A 127      20.646  -3.392  56.266  1.00  0.00           C  
ATOM    860  C   GLU A 127      19.343  -3.857  56.956  1.00  0.00           C  
ATOM    861  O   GLU A 127      19.363  -4.718  57.838  1.00  0.00           O  
ATOM    862  CB  GLU A 127      21.006  -4.421  55.191  1.00  0.00           C  
ATOM    863  CEN GLU A 127      21.508  -4.784  53.604  1.00  0.00           X  
ATOM    864  H   GLU A 127      22.535  -3.875  56.934  1.00  0.00           H  
ATOM    865  N   PRO A 128      18.184  -3.319  56.499  1.00  0.00           N  
ATOM    866  CA  PRO A 128      16.844  -3.654  56.977  1.00  0.00           C  
ATOM    867  C   PRO A 128      16.412  -5.061  56.522  1.00  0.00           C  
ATOM    868  O   PRO A 128      16.689  -5.436  55.390  1.00  0.00           O  
ATOM    869  CB  PRO A 128      15.954  -2.551  56.380  1.00  0.00           C  
ATOM    870  CEN PRO A 128      17.473  -2.006  55.615  1.00  0.00           X  
ATOM    871  N   SER A 129      15.676  -5.816  57.346  1.00  0.00           N  
ATOM    872  CA  SER A 129      15.164  -7.144  56.950  1.00  0.00           C  
ATOM    873  C   SER A 129      13.976  -7.601  57.800  1.00  0.00           C  
ATOM    874  O   SER A 129      13.754  -7.127  58.908  1.00  0.00           O  
ATOM    875  CB  SER A 129      16.277  -8.170  57.031  1.00  0.00           C  
ATOM    876  CEN SER A 129      16.723  -8.422  57.214  1.00  0.00           X  
ATOM    877  H   SER A 129      15.259  -5.383  58.156  1.00  0.00           H  
ATOM    878  N   GLU A 130      13.250  -8.567  57.236  1.00  0.00           N  
ATOM    879  CA  GLU A 130      12.154  -9.315  57.867  1.00  0.00           C  
ATOM    880  C   GLU A 130      11.015  -8.541  58.553  1.00  0.00           C  
ATOM    881  O   GLU A 130      10.561  -8.860  59.645  1.00  0.00           O  
ATOM    882  CB  GLU A 130      12.763 -10.275  58.891  1.00  0.00           C  
ATOM    883  CEN GLU A 130      13.345 -11.823  59.300  1.00  0.00           X  
ATOM    884  H   GLU A 130      13.795  -9.151  56.619  1.00  0.00           H  
ATOM    885  N   GLY A 131      10.433  -7.608  57.791  1.00  0.00           N  
ATOM    886  CA  GLY A 131       9.381  -6.702  58.248  1.00  0.00           C  
ATOM    887  C   GLY A 131       8.015  -7.144  57.715  1.00  0.00           C  
ATOM    888  O   GLY A 131       7.013  -6.492  57.976  1.00  0.00           O  
ATOM    889  CEN GLY A 131       9.380  -6.702  58.248  1.00  0.00           X  
ATOM    890  H   GLY A 131      10.637  -7.615  56.803  1.00  0.00           H  
ATOM    891  N   SER A 132       7.978  -8.243  56.960  1.00  0.00           N  
ATOM    892  CA  SER A 132       6.762  -8.741  56.298  1.00  0.00           C  
ATOM    893  C   SER A 132       6.736 -10.268  56.370  1.00  0.00           C  
ATOM    894  O   SER A 132       7.792 -10.890  56.286  1.00  0.00           O  
ATOM    895  CB  SER A 132       6.703  -8.271  54.857  1.00  0.00           C  
ATOM    896  CEN SER A 132       6.877  -8.125  54.363  1.00  0.00           X  
ATOM    897  H   SER A 132       8.746  -8.894  57.056  1.00  0.00           H  
ATOM    898  N   ALA A 133       5.552 -10.878  56.446  1.00  0.00           N  
ATOM    899  CA  ALA A 133       5.410 -12.332  56.408  1.00  0.00           C  
ATOM    900  C   ALA A 133       4.016 -12.757  55.897  1.00  0.00           C  
ATOM    901  O   ALA A 133       3.073 -11.974  55.990  1.00  0.00           O  
ATOM    902  CB  ALA A 133       5.677 -12.917  57.787  1.00  0.00           C  
ATOM    903  CEN ALA A 133       5.676 -12.917  57.786  1.00  0.00           X  
ATOM    904  H   ALA A 133       4.709 -10.334  56.314  1.00  0.00           H  
ATOM    905  N   PRO A 134       3.889 -13.971  55.322  1.00  0.00           N  
ATOM    906  CA  PRO A 134       2.619 -14.534  54.867  1.00  0.00           C  
ATOM    907  C   PRO A 134       1.628 -14.837  56.008  1.00  0.00           C  
ATOM    908  O   PRO A 134       2.018 -15.249  57.098  1.00  0.00           O  
ATOM    909  CB  PRO A 134       3.045 -15.813  54.128  1.00  0.00           C  
ATOM    910  CEN PRO A 134       4.679 -15.363  54.687  1.00  0.00           X  
ATOM    911  N   GLY A 135       0.326 -14.719  55.728  1.00  0.00           N  
ATOM    912  CA  GLY A 135      -0.758 -15.005  56.681  1.00  0.00           C  
ATOM    913  C   GLY A 135      -1.745 -16.012  56.084  1.00  0.00           C  
ATOM    914  O   GLY A 135      -2.886 -16.059  56.513  1.00  0.00           O  
ATOM    915  CEN GLY A 135      -0.758 -15.005  56.682  1.00  0.00           X  
ATOM    916  H   GLY A 135       0.062 -14.427  54.797  1.00  0.00           H  
ATOM    917  N   THR A 136      -1.484 -16.562  54.894  1.00  0.00           N  
ATOM    918  CA  THR A 136      -2.323 -17.506  54.115  1.00  0.00           C  
ATOM    919  C   THR A 136      -3.792 -17.098  53.960  1.00  0.00           C  
ATOM    920  O   THR A 136      -4.312 -16.392  54.815  1.00  0.00           O  
ATOM    921  CB  THR A 136      -2.290 -18.910  54.746  1.00  0.00           C  
ATOM    922  CEN THR A 136      -2.002 -19.385  54.928  1.00  0.00           X  
ATOM    923  H   THR A 136      -1.163 -15.826  54.284  1.00  0.00           H  
ATOM    924  N   SER A 137      -4.418 -17.720  52.948  1.00  0.00           N  
ATOM    925  CA  SER A 137      -5.829 -17.587  52.530  1.00  0.00           C  
ATOM    926  C   SER A 137      -6.305 -16.163  52.183  1.00  0.00           C  
ATOM    927  O   SER A 137      -5.522 -15.236  52.113  1.00  0.00           O  
ATOM    928  CB  SER A 137      -6.717 -18.153  53.621  1.00  0.00           C  
ATOM    929  CEN SER A 137      -6.894 -18.271  54.121  1.00  0.00           X  
ATOM    930  H   SER A 137      -4.004 -18.595  52.661  1.00  0.00           H  
ATOM    931  N   GLU A 138      -7.573 -15.854  51.943  1.00  0.00           N  
ATOM    932  CA  GLU A 138      -8.785 -16.664  51.873  1.00  0.00           C  
ATOM    933  C   GLU A 138      -9.636 -16.142  50.691  1.00  0.00           C  
ATOM    934  O   GLU A 138      -9.586 -14.966  50.351  1.00  0.00           O  
ATOM    935  CB  GLU A 138      -9.566 -16.603  53.188  1.00  0.00           C  
ATOM    936  CEN GLU A 138      -9.997 -17.297  54.683  1.00  0.00           X  
ATOM    937  H   GLU A 138      -7.763 -14.867  52.045  1.00  0.00           H  
ATOM    938  N   SER A 139     -10.369 -17.058  50.061  1.00  0.00           N  
ATOM    939  CA  SER A 139     -11.335 -16.906  48.962  1.00  0.00           C  
ATOM    940  C   SER A 139     -12.708 -16.240  49.194  1.00  0.00           C  
ATOM    941  O   SER A 139     -13.401 -16.574  50.146  1.00  0.00           O  
ATOM    942  CB  SER A 139     -11.575 -18.288  48.387  1.00  0.00           C  
ATOM    943  CEN SER A 139     -11.654 -18.826  48.373  1.00  0.00           X  
ATOM    944  H   SER A 139     -10.606 -17.854  50.634  1.00  0.00           H  
ATOM    945  N   ALA A 140     -13.188 -15.471  48.202  1.00  0.00           N  
ATOM    946  CA  ALA A 140     -14.497 -14.777  48.238  1.00  0.00           C  
ATOM    947  C   ALA A 140     -14.988 -14.380  46.824  1.00  0.00           C  
ATOM    948  O   ALA A 140     -14.226 -14.377  45.859  1.00  0.00           O  
ATOM    949  CB  ALA A 140     -14.413 -13.549  49.131  1.00  0.00           C  
ATOM    950  CEN ALA A 140     -14.413 -13.549  49.130  1.00  0.00           X  
ATOM    951  H   ALA A 140     -12.922 -15.765  47.274  1.00  0.00           H  
ATOM    952  N   THR A 141     -16.257 -13.988  46.720  1.00  0.00           N  
ATOM    953  CA  THR A 141     -16.926 -13.480  45.503  1.00  0.00           C  
ATOM    954  C   THR A 141     -17.836 -12.295  45.878  1.00  0.00           C  
ATOM    955  O   THR A 141     -18.206 -12.205  47.054  1.00  0.00           O  
ATOM    956  CB  THR A 141     -17.761 -14.569  44.803  1.00  0.00           C  
ATOM    957  CEN THR A 141     -17.810 -15.085  44.533  1.00  0.00           X  
ATOM    958  H   THR A 141     -16.762 -13.788  47.573  1.00  0.00           H  
ATOM    959  N   PRO A 142     -18.198 -11.368  44.962  1.00  0.00           N  
ATOM    960  CA  PRO A 142     -17.681 -11.390  43.574  1.00  0.00           C  
ATOM    961  C   PRO A 142     -17.477  -9.986  42.949  1.00  0.00           C  
ATOM    962  O   PRO A 142     -18.305  -9.481  42.207  1.00  0.00           O  
ATOM    963  CB  PRO A 142     -18.746 -12.197  42.813  1.00  0.00           C  
ATOM    964  CEN PRO A 142     -19.597 -12.191  44.382  1.00  0.00           X  
ATOM    965  N   GLU A 143     -16.502  -9.201  43.419  1.00  0.00           N  
ATOM    966  CA  GLU A 143     -16.087  -7.874  42.912  1.00  0.00           C  
ATOM    967  C   GLU A 143     -17.165  -6.765  42.841  1.00  0.00           C  
ATOM    968  O   GLU A 143     -17.260  -6.009  41.883  1.00  0.00           O  
ATOM    969  CB  GLU A 143     -15.480  -8.053  41.518  1.00  0.00           C  
ATOM    970  CEN GLU A 143     -14.116  -8.245  40.515  1.00  0.00           X  
ATOM    971  H   GLU A 143     -16.594  -9.162  44.423  1.00  0.00           H  
ATOM    972  N   SER A 144     -17.929  -6.692  43.946  1.00  0.00           N  
ATOM    973  CA  SER A 144     -18.996  -5.726  44.281  1.00  0.00           C  
ATOM    974  C   SER A 144     -19.692  -4.866  43.209  1.00  0.00           C  
ATOM    975  O   SER A 144     -19.689  -5.181  42.027  1.00  0.00           O  
ATOM    976  CB  SER A 144     -18.427  -4.784  45.324  1.00  0.00           C  
ATOM    977  CEN SER A 144     -18.066  -4.466  45.578  1.00  0.00           X  
ATOM    978  H   SER A 144     -17.401  -6.904  44.781  1.00  0.00           H  
ATOM    979  N   GLY A 145     -20.093  -3.644  43.600  1.00  0.00           N  
ATOM    980  CA  GLY A 145     -20.742  -2.678  42.695  1.00  0.00           C  
ATOM    981  C   GLY A 145     -22.257  -2.896  42.487  1.00  0.00           C  
ATOM    982  O   GLY A 145     -22.762  -3.914  42.947  1.00  0.00           O  
ATOM    983  CEN GLY A 145     -20.743  -2.678  42.695  1.00  0.00           X  
ATOM    984  H   GLY A 145     -19.814  -3.309  44.509  1.00  0.00           H  
ATOM    985  N   PRO A 146     -23.002  -1.974  41.832  1.00  0.00           N  
ATOM    986  CA  PRO A 146     -24.445  -2.080  41.582  1.00  0.00           C  
ATOM    987  C   PRO A 146     -24.848  -3.340  40.800  1.00  0.00           C  
ATOM    988  O   PRO A 146     -24.132  -3.783  39.905  1.00  0.00           O  
ATOM    989  CB  PRO A 146     -24.765  -0.798  40.795  1.00  0.00           C  
ATOM    990  CEN PRO A 146     -23.004  -0.528  40.892  1.00  0.00           X  
ATOM    991  N   GLY A 147     -26.028  -3.889  41.096  1.00  0.00           N  
ATOM    992  CA  GLY A 147     -26.557  -5.098  40.465  1.00  0.00           C  
ATOM    993  C   GLY A 147     -26.469  -5.004  38.946  1.00  0.00           C  
ATOM    994  O   GLY A 147     -26.715  -3.951  38.369  1.00  0.00           O  
ATOM    995  CEN GLY A 147     -26.557  -5.099  40.465  1.00  0.00           X  
ATOM    996  H   GLY A 147     -26.599  -3.459  41.811  1.00  0.00           H  
ATOM    997  N   SER A 148     -26.058  -6.109  38.342  1.00  0.00           N  
ATOM    998  CA  SER A 148     -25.853  -6.342  36.918  1.00  0.00           C  
ATOM    999  C   SER A 148     -27.116  -6.698  36.120  1.00  0.00           C  
ATOM   1000  O   SER A 148     -28.151  -7.078  36.661  1.00  0.00           O  
ATOM   1001  CB  SER A 148     -24.820  -7.438  36.747  1.00  0.00           C  
ATOM   1002  CEN SER A 148     -24.546  -7.898  36.845  1.00  0.00           X  
ATOM   1003  H   SER A 148     -25.776  -6.879  38.935  1.00  0.00           H  
ATOM   1004  N   GLU A 149     -26.943  -6.580  34.804  1.00  0.00           N  
ATOM   1005  CA  GLU A 149     -27.844  -6.840  33.678  1.00  0.00           C  
ATOM   1006  C   GLU A 149     -27.258  -7.696  32.533  1.00  0.00           C  
ATOM   1007  O   GLU A 149     -26.051  -7.711  32.287  1.00  0.00           O  
ATOM   1008  CB  GLU A 149     -28.329  -5.505  33.110  1.00  0.00           C  
ATOM   1009  CEN GLU A 149     -29.507  -4.276  33.027  1.00  0.00           X  
ATOM   1010  H   GLU A 149     -26.022  -6.278  34.519  1.00  0.00           H  
ATOM   1011  N   PRO A 150     -28.138  -8.333  31.742  1.00  0.00           N  
ATOM   1012  CA  PRO A 150     -27.582  -9.136  30.655  1.00  0.00           C  
ATOM   1013  C   PRO A 150     -26.968  -8.286  29.542  1.00  0.00           C  
ATOM   1014  O   PRO A 150     -27.226  -7.091  29.412  1.00  0.00           O  
ATOM   1015  CB  PRO A 150     -28.786  -9.950  30.153  1.00  0.00           C  
ATOM   1016  CEN PRO A 150     -29.689  -9.005  31.368  1.00  0.00           X  
ATOM   1017  N   ALA A 151     -26.180  -8.948  28.699  1.00  0.00           N  
ATOM   1018  CA  ALA A 151     -25.589  -8.388  27.496  1.00  0.00           C  
ATOM   1019  C   ALA A 151     -26.672  -8.061  26.452  1.00  0.00           C  
ATOM   1020  O   ALA A 151     -27.668  -8.770  26.324  1.00  0.00           O  
ATOM   1021  CB  ALA A 151     -24.557  -9.349  26.924  1.00  0.00           C  
ATOM   1022  CEN ALA A 151     -24.558  -9.348  26.924  1.00  0.00           X  
ATOM   1023  H   ALA A 151     -26.047  -9.936  28.852  1.00  0.00           H  
ATOM   1024  N   THR A 152     -26.456  -7.013  25.662  1.00  0.00           N  
ATOM   1025  CA  THR A 152     -27.393  -6.623  24.607  1.00  0.00           C  
ATOM   1026  C   THR A 152     -26.585  -6.110  23.435  1.00  0.00           C  
ATOM   1027  O   THR A 152     -25.415  -5.746  23.560  1.00  0.00           O  
ATOM   1028  CB  THR A 152     -28.388  -5.541  25.065  1.00  0.00           C  
ATOM   1029  CEN THR A 152     -28.819  -5.353  25.412  1.00  0.00           X  
ATOM   1030  H   THR A 152     -25.580  -6.518  25.737  1.00  0.00           H  
ATOM   1031  N   SER A 153     -27.251  -6.120  22.284  1.00  0.00           N  
ATOM   1032  CA  SER A 153     -26.737  -5.683  20.995  1.00  0.00           C  
ATOM   1033  C   SER A 153     -26.297  -4.216  21.087  1.00  0.00           C  
ATOM   1034  O   SER A 153     -27.046  -3.358  21.547  1.00  0.00           O  
ATOM   1035  CB  SER A 153     -27.788  -5.867  19.917  1.00  0.00           C  
ATOM   1036  CEN SER A 153     -28.279  -5.886  19.685  1.00  0.00           X  
ATOM   1037  H   SER A 153     -28.248  -6.267  22.345  1.00  0.00           H  
ATOM   1038  N   GLY A 154     -25.051  -3.959  20.709  1.00  0.00           N  
ATOM   1039  CA  GLY A 154     -24.426  -2.638  20.707  1.00  0.00           C  
ATOM   1040  C   GLY A 154     -24.088  -2.199  19.286  1.00  0.00           C  
ATOM   1041  O   GLY A 154     -23.479  -1.153  19.082  1.00  0.00           O  
ATOM   1042  CEN GLY A 154     -24.426  -2.638  20.707  1.00  0.00           X  
ATOM   1043  H   GLY A 154     -24.456  -4.755  20.529  1.00  0.00           H  
ATOM   1044  N   SER A 155     -24.442  -3.036  18.308  1.00  0.00           N  
ATOM   1045  CA  SER A 155     -24.106  -2.804  16.910  1.00  0.00           C  
ATOM   1046  C   SER A 155     -24.985  -1.610  16.512  1.00  0.00           C  
ATOM   1047  O   SER A 155     -26.017  -1.364  17.120  1.00  0.00           O  
ATOM   1048  CB  SER A 155     -24.370  -4.026  16.051  1.00  0.00           C  
ATOM   1049  CEN SER A 155     -24.606  -4.485  15.880  1.00  0.00           X  
ATOM   1050  H   SER A 155     -25.301  -3.553  18.435  1.00  0.00           H  
ATOM   1051  N   GLU A 156     -24.583  -0.712  15.632  1.00  0.00           N  
ATOM   1052  CA  GLU A 156     -23.286  -0.755  15.006  1.00  0.00           C  
ATOM   1053  C   GLU A 156     -22.715   0.673  15.204  1.00  0.00           C  
ATOM   1054  O   GLU A 156     -23.470   1.635  15.290  1.00  0.00           O  
ATOM   1055  CB  GLU A 156     -23.378  -1.146  13.530  1.00  0.00           C  
ATOM   1056  CEN GLU A 156     -23.228  -2.315  12.299  1.00  0.00           X  
ATOM   1057  H   GLU A 156     -25.300  -0.529  14.946  1.00  0.00           H  
ATOM   1058  N   THR A 157     -21.391   0.857  15.183  1.00  0.00           N  
ATOM   1059  CA  THR A 157     -20.822   2.207  15.381  1.00  0.00           C  
ATOM   1060  C   THR A 157     -20.912   2.971  14.052  1.00  0.00           C  
ATOM   1061  O   THR A 157     -20.440   2.466  13.032  1.00  0.00           O  
ATOM   1062  CB  THR A 157     -19.357   2.163  15.854  1.00  0.00           C  
ATOM   1063  CEN THR A 157     -18.947   2.012  16.242  1.00  0.00           X  
ATOM   1064  H   THR A 157     -20.826   0.191  14.675  1.00  0.00           H  
ATOM   1065  N   PRO A 158     -21.570   4.143  13.995  1.00  0.00           N  
ATOM   1066  CA  PRO A 158     -21.833   4.932  12.799  1.00  0.00           C  
ATOM   1067  C   PRO A 158     -20.498   5.562  12.410  1.00  0.00           C  
ATOM   1068  O   PRO A 158     -20.173   6.690  12.765  1.00  0.00           O  
ATOM   1069  CB  PRO A 158     -22.894   5.965  13.213  1.00  0.00           C  
ATOM   1070  CEN PRO A 158     -22.772   5.169  14.806  1.00  0.00           X  
ATOM   1071  N   GLY A 159     -19.631   4.763  11.819  1.00  0.00           N  
ATOM   1072  CA  GLY A 159     -18.338   5.284  11.388  1.00  0.00           C  
ATOM   1073  C   GLY A 159     -17.561   4.314  10.528  1.00  0.00           C  
ATOM   1074  O   GLY A 159     -16.959   4.738   9.557  1.00  0.00           O  
ATOM   1075  CEN GLY A 159     -18.337   5.284  11.387  1.00  0.00           X  
ATOM   1076  H   GLY A 159     -19.906   3.819  11.589  1.00  0.00           H  
ATOM   1077  N   MET A 160     -17.645   3.009  10.810  1.00  0.00           N  
ATOM   1078  CA  MET A 160     -16.990   1.994   9.978  1.00  0.00           C  
ATOM   1079  C   MET A 160     -17.614   1.949   8.581  1.00  0.00           C  
ATOM   1080  O   MET A 160     -16.880   1.902   7.610  1.00  0.00           O  
ATOM   1081  CB  MET A 160     -17.082   0.623  10.645  1.00  0.00           C  
ATOM   1082  CEN MET A 160     -16.120  -0.601  11.453  1.00  0.00           X  
ATOM   1083  H   MET A 160     -18.152   2.720  11.636  1.00  0.00           H  
ATOM   1084  N   TYR A 161     -18.944   2.058   8.469  1.00  0.00           N  
ATOM   1085  CA  TYR A 161     -19.634   2.024   7.175  1.00  0.00           C  
ATOM   1086  C   TYR A 161     -19.269   3.196   6.249  1.00  0.00           C  
ATOM   1087  O   TYR A 161     -18.908   2.951   5.108  1.00  0.00           O  
ATOM   1088  CB  TYR A 161     -21.148   2.003   7.399  1.00  0.00           C  
ATOM   1089  CEN TYR A 161     -22.489   0.876   7.446  1.00  0.00           X  
ATOM   1090  H   TYR A 161     -19.503   2.123   9.307  1.00  0.00           H  
ATOM   1091  N   GLY A 162     -19.356   4.442   6.732  1.00  0.00           N  
ATOM   1092  CA  GLY A 162     -18.924   5.620   5.968  1.00  0.00           C  
ATOM   1093  C   GLY A 162     -17.449   5.506   5.603  1.00  0.00           C  
ATOM   1094  O   GLY A 162     -17.126   5.448   4.429  1.00  0.00           O  
ATOM   1095  CEN GLY A 162     -18.924   5.621   5.968  1.00  0.00           X  
ATOM   1096  H   GLY A 162     -19.572   4.569   7.710  1.00  0.00           H  
ATOM   1097  N   LYS A 163     -16.599   5.281   6.615  1.00  0.00           N  
ATOM   1098  CA  LYS A 163     -15.133   5.237   6.462  1.00  0.00           C  
ATOM   1099  C   LYS A 163     -14.672   4.319   5.333  1.00  0.00           C  
ATOM   1100  O   LYS A 163     -13.824   4.685   4.534  1.00  0.00           O  
ATOM   1101  CB  LYS A 163     -14.481   4.795   7.774  1.00  0.00           C  
ATOM   1102  CEN LYS A 163     -13.419   5.310   9.530  1.00  0.00           X  
ATOM   1103  H   LYS A 163     -16.978   5.180   7.545  1.00  0.00           H  
ATOM   1104  N   LEU A 164     -15.201   3.102   5.306  1.00  0.00           N  
ATOM   1105  CA  LEU A 164     -14.918   2.134   4.266  1.00  0.00           C  
ATOM   1106  C   LEU A 164     -15.262   2.650   2.867  1.00  0.00           C  
ATOM   1107  O   LEU A 164     -14.488   2.455   1.937  1.00  0.00           O  
ATOM   1108  CB  LEU A 164     -15.680   0.834   4.553  1.00  0.00           C  
ATOM   1109  CEN LEU A 164     -15.244  -0.530   5.122  1.00  0.00           X  
ATOM   1110  H   LEU A 164     -15.827   2.842   6.056  1.00  0.00           H  
ATOM   1111  N   ASN A 165     -16.422   3.293   2.732  1.00  0.00           N  
ATOM   1112  CA  ASN A 165     -16.871   3.791   1.441  1.00  0.00           C  
ATOM   1113  C   ASN A 165     -15.936   4.884   0.933  1.00  0.00           C  
ATOM   1114  O   ASN A 165     -15.555   4.817  -0.228  1.00  0.00           O  
ATOM   1115  CB  ASN A 165     -18.299   4.301   1.506  1.00  0.00           C  
ATOM   1116  CEN ASN A 165     -19.269   3.934   1.344  1.00  0.00           X  
ATOM   1117  H   ASN A 165     -16.924   3.585   3.555  1.00  0.00           H  
ATOM   1118  N   ASP A 166     -15.516   5.808   1.802  1.00  0.00           N  
ATOM   1119  CA  ASP A 166     -14.631   6.918   1.433  1.00  0.00           C  
ATOM   1120  C   ASP A 166     -13.267   6.375   0.960  1.00  0.00           C  
ATOM   1121  O   ASP A 166     -12.820   6.671  -0.144  1.00  0.00           O  
ATOM   1122  CB  ASP A 166     -14.447   7.877   2.611  1.00  0.00           C  
ATOM   1123  CEN ASP A 166     -14.808   8.760   2.967  1.00  0.00           X  
ATOM   1124  H   ASP A 166     -15.901   5.816   2.734  1.00  0.00           H  
ATOM   1125  N   LEU A 167     -12.669   5.460   1.734  1.00  0.00           N  
ATOM   1126  CA  LEU A 167     -11.403   4.819   1.372  1.00  0.00           C  
ATOM   1127  C   LEU A 167     -11.463   4.094   0.021  1.00  0.00           C  
ATOM   1128  O   LEU A 167     -10.532   4.170  -0.781  1.00  0.00           O  
ATOM   1129  CB  LEU A 167     -10.989   3.837   2.475  1.00  0.00           C  
ATOM   1130  CEN LEU A 167      -9.942   3.913   3.602  1.00  0.00           X  
ATOM   1131  H   LEU A 167     -13.049   5.294   2.655  1.00  0.00           H  
ATOM   1132  N   LEU A 168     -12.541   3.343  -0.230  1.00  0.00           N  
ATOM   1133  CA  LEU A 168     -12.721   2.638  -1.496  1.00  0.00           C  
ATOM   1134  C   LEU A 168     -12.763   3.618  -2.676  1.00  0.00           C  
ATOM   1135  O   LEU A 168     -12.075   3.398  -3.672  1.00  0.00           O  
ATOM   1136  CB  LEU A 168     -14.001   1.795  -1.451  1.00  0.00           C  
ATOM   1137  CEN LEU A 168     -14.253   0.284  -1.282  1.00  0.00           X  
ATOM   1138  H   LEU A 168     -13.281   3.331   0.457  1.00  0.00           H  
ATOM   1139  N   GLU A 169     -13.563   4.680  -2.573  1.00  0.00           N  
ATOM   1140  CA  GLU A 169     -13.701   5.712  -3.604  1.00  0.00           C  
ATOM   1141  C   GLU A 169     -12.344   6.321  -3.963  1.00  0.00           C  
ATOM   1142  O   GLU A 169     -12.036   6.445  -5.151  1.00  0.00           O  
ATOM   1143  CB  GLU A 169     -14.663   6.808  -3.139  1.00  0.00           C  
ATOM   1144  CEN GLU A 169     -16.216   7.509  -3.143  1.00  0.00           X  
ATOM   1145  H   GLU A 169     -14.041   4.838  -1.700  1.00  0.00           H  
ATOM   1146  N   ASP A 170     -11.505   6.592  -2.962  1.00  0.00           N  
ATOM   1147  CA  ASP A 170     -10.187   7.187  -3.165  1.00  0.00           C  
ATOM   1148  C   ASP A 170      -9.266   6.238  -3.945  1.00  0.00           C  
ATOM   1149  O   ASP A 170      -8.737   6.576  -5.003  1.00  0.00           O  
ATOM   1150  CB  ASP A 170      -9.554   7.553  -1.820  1.00  0.00           C  
ATOM   1151  CEN ASP A 170      -9.430   8.354  -1.204  1.00  0.00           X  
ATOM   1152  H   ASP A 170     -11.829   6.486  -2.012  1.00  0.00           H  
ATOM   1153  N   LEU A 171      -9.149   4.979  -3.527  1.00  0.00           N  
ATOM   1154  CA  LEU A 171      -8.367   3.982  -4.263  1.00  0.00           C  
ATOM   1155  C   LEU A 171      -8.828   3.834  -5.728  1.00  0.00           C  
ATOM   1156  O   LEU A 171      -8.013   3.766  -6.655  1.00  0.00           O  
ATOM   1157  CB  LEU A 171      -8.446   2.629  -3.544  1.00  0.00           C  
ATOM   1158  CEN LEU A 171      -7.458   1.864  -2.644  1.00  0.00           X  
ATOM   1159  H   LEU A 171      -9.568   4.731  -2.641  1.00  0.00           H  
ATOM   1160  N   GLN A 172     -10.142   3.841  -5.965  1.00  0.00           N  
ATOM   1161  CA  GLN A 172     -10.705   3.744  -7.311  1.00  0.00           C  
ATOM   1162  C   GLN A 172     -10.279   4.899  -8.214  1.00  0.00           C  
ATOM   1163  O   GLN A 172      -9.897   4.680  -9.368  1.00  0.00           O  
ATOM   1164  CB  GLN A 172     -12.234   3.694  -7.239  1.00  0.00           C  
ATOM   1165  CEN GLN A 172     -13.624   2.640  -7.285  1.00  0.00           X  
ATOM   1166  H   GLN A 172     -10.761   4.000  -5.183  1.00  0.00           H  
ATOM   1167  N   GLU A 173     -10.362   6.133  -7.737  1.00  0.00           N  
ATOM   1168  CA  GLU A 173      -9.951   7.301  -8.500  1.00  0.00           C  
ATOM   1169  C   GLU A 173      -8.443   7.259  -8.817  1.00  0.00           C  
ATOM   1170  O   GLU A 173      -8.074   7.492  -9.974  1.00  0.00           O  
ATOM   1171  CB  GLU A 173     -10.300   8.580  -7.736  1.00  0.00           C  
ATOM   1172  CEN GLU A 173     -11.340   9.902  -7.466  1.00  0.00           X  
ATOM   1173  H   GLU A 173     -10.693   6.282  -6.795  1.00  0.00           H  
ATOM   1174  N   VAL A 174      -7.585   6.796  -7.892  1.00  0.00           N  
ATOM   1175  CA  VAL A 174      -6.128   6.653  -8.114  1.00  0.00           C  
ATOM   1176  C   VAL A 174      -5.868   5.677  -9.266  1.00  0.00           C  
ATOM   1177  O   VAL A 174      -5.068   5.992 -10.150  1.00  0.00           O  
ATOM   1178  CB  VAL A 174      -5.396   6.156  -6.854  1.00  0.00           C  
ATOM   1179  CEN VAL A 174      -4.958   6.344  -6.356  1.00  0.00           X  
ATOM   1180  H   VAL A 174      -7.968   6.546  -6.989  1.00  0.00           H  
ATOM   1181  N   LEU A 175      -6.568   4.536  -9.311  1.00  0.00           N  
ATOM   1182  CA  LEU A 175      -6.422   3.543 -10.388  1.00  0.00           C  
ATOM   1183  C   LEU A 175      -6.861   4.091 -11.750  1.00  0.00           C  
ATOM   1184  O   LEU A 175      -6.138   3.976 -12.742  1.00  0.00           O  
ATOM   1185  CB  LEU A 175      -7.224   2.281 -10.049  1.00  0.00           C  
ATOM   1186  CEN LEU A 175      -6.813   0.886  -9.540  1.00  0.00           X  
ATOM   1187  H   LEU A 175      -7.191   4.337  -8.543  1.00  0.00           H  
ATOM   1188  N   LYS A 176      -8.044   4.716 -11.823  1.00  0.00           N  
ATOM   1189  CA  LYS A 176      -8.588   5.221 -13.094  1.00  0.00           C  
ATOM   1190  C   LYS A 176      -7.650   6.238 -13.728  1.00  0.00           C  
ATOM   1191  O   LYS A 176      -7.403   6.156 -14.931  1.00  0.00           O  
ATOM   1192  CB  LYS A 176      -9.967   5.847 -12.884  1.00  0.00           C  
ATOM   1193  CEN LYS A 176     -12.069   5.702 -13.079  1.00  0.00           X  
ATOM   1194  H   LYS A 176      -8.561   4.846 -10.964  1.00  0.00           H  
ATOM   1195  N   ASN A 177      -7.142   7.190 -12.953  1.00  0.00           N  
ATOM   1196  CA  ASN A 177      -6.192   8.174 -13.447  1.00  0.00           C  
ATOM   1197  C   ASN A 177      -4.898   7.498 -13.901  1.00  0.00           C  
ATOM   1198  O   ASN A 177      -4.646   7.466 -15.098  1.00  0.00           O  
ATOM   1199  CB  ASN A 177      -5.900   9.235 -12.403  1.00  0.00           C  
ATOM   1200  CEN ASN A 177      -6.258  10.183 -12.129  1.00  0.00           X  
ATOM   1201  H   ASN A 177      -7.418   7.224 -11.982  1.00  0.00           H  
ATOM   1202  N   LEU A 178      -4.164   6.812 -13.023  1.00  0.00           N  
ATOM   1203  CA  LEU A 178      -2.877   6.200 -13.361  1.00  0.00           C  
ATOM   1204  C   LEU A 178      -2.950   5.373 -14.661  1.00  0.00           C  
ATOM   1205  O   LEU A 178      -2.041   5.439 -15.491  1.00  0.00           O  
ATOM   1206  CB  LEU A 178      -2.399   5.322 -12.198  1.00  0.00           C  
ATOM   1207  CEN LEU A 178      -1.333   5.524 -11.105  1.00  0.00           X  
ATOM   1208  H   LEU A 178      -4.494   6.729 -12.074  1.00  0.00           H  
ATOM   1209  N   HIS A 179      -4.070   4.693 -14.911  1.00  0.00           N  
ATOM   1210  CA  HIS A 179      -4.268   3.873 -16.108  1.00  0.00           C  
ATOM   1211  C   HIS A 179      -4.262   4.677 -17.419  1.00  0.00           C  
ATOM   1212  O   HIS A 179      -3.654   4.253 -18.404  1.00  0.00           O  
ATOM   1213  CB  HIS A 179      -5.583   3.094 -15.993  1.00  0.00           C  
ATOM   1214  CEN HIS A 179      -6.024   1.810 -15.560  1.00  0.00           X  
ATOM   1215  H   HIS A 179      -4.785   4.683 -14.196  1.00  0.00           H  
ATOM   1216  N   LYS A 180      -4.916   5.846 -17.468  1.00  0.00           N  
ATOM   1217  CA  LYS A 180      -4.931   6.691 -18.678  1.00  0.00           C  
ATOM   1218  C   LYS A 180      -3.618   7.478 -18.815  1.00  0.00           C  
ATOM   1219  O   LYS A 180      -2.990   7.431 -19.876  1.00  0.00           O  
ATOM   1220  CB  LYS A 180      -6.120   7.653 -18.649  1.00  0.00           C  
ATOM   1221  CEN LYS A 180      -8.048   8.168 -19.350  1.00  0.00           X  
ATOM   1222  H   LYS A 180      -5.300   6.211 -16.607  1.00  0.00           H  
ATOM   1223  N   ASN A 181      -3.173   8.155 -17.753  1.00  0.00           N  
ATOM   1224  CA  ASN A 181      -2.087   9.147 -17.785  1.00  0.00           C  
ATOM   1225  C   ASN A 181      -0.775   8.585 -18.300  1.00  0.00           C  
ATOM   1226  O   ASN A 181      -0.002   9.329 -18.908  1.00  0.00           O  
ATOM   1227  CB  ASN A 181      -1.868   9.763 -16.416  1.00  0.00           C  
ATOM   1228  CEN ASN A 181      -2.200  10.597 -15.871  1.00  0.00           X  
ATOM   1229  H   ASN A 181      -3.727   8.098 -16.908  1.00  0.00           H  
ATOM   1230  N   ASP A 182      -0.560   7.280 -18.130  1.00  0.00           N  
ATOM   1231  CA  ASP A 182       0.659   6.600 -18.566  1.00  0.00           C  
ATOM   1232  C   ASP A 182       0.964   6.871 -20.059  1.00  0.00           C  
ATOM   1233  O   ASP A 182       2.108   6.777 -20.519  1.00  0.00           O  
ATOM   1234  CB  ASP A 182       0.539   5.095 -18.315  1.00  0.00           C  
ATOM   1235  CEN ASP A 182       0.803   4.390 -17.628  1.00  0.00           X  
ATOM   1236  H   ASP A 182      -1.251   6.738 -17.627  1.00  0.00           H  
ATOM   1237  N   ARG A 183      -0.043   7.331 -20.824  1.00  0.00           N  
ATOM   1238  CA  ARG A 183       0.115   7.727 -22.227  1.00  0.00           C  
ATOM   1239  C   ARG A 183       1.112   8.854 -22.500  1.00  0.00           C  
ATOM   1240  O   ARG A 183       1.609   8.895 -23.624  1.00  0.00           O  
ATOM   1241  CB  ARG A 183      -1.234   8.061 -22.846  1.00  0.00           C  
ATOM   1242  CEN ARG A 183      -3.374   7.806 -24.075  1.00  0.00           X  
ATOM   1243  H   ARG A 183      -0.956   7.388 -20.392  1.00  0.00           H  
ATOM   1244  N   SER A 184       1.419   9.752 -21.554  1.00  0.00           N  
ATOM   1245  CA  SER A 184       2.449  10.795 -21.770  1.00  0.00           C  
ATOM   1246  C   SER A 184       3.562  10.917 -20.726  1.00  0.00           C  
ATOM   1247  O   SER A 184       4.625  11.391 -21.091  1.00  0.00           O  
ATOM   1248  CB  SER A 184       1.756  12.138 -21.894  1.00  0.00           C  
ATOM   1249  CEN SER A 184       1.396  12.535 -21.799  1.00  0.00           X  
ATOM   1250  H   SER A 184       0.803   9.840 -20.760  1.00  0.00           H  
ATOM   1251  N   GLY A 185       3.384  10.441 -19.488  1.00  0.00           N  
ATOM   1252  CA  GLY A 185       4.405  10.511 -18.428  1.00  0.00           C  
ATOM   1253  C   GLY A 185       4.802  11.918 -17.938  1.00  0.00           C  
ATOM   1254  O   GLY A 185       3.995  12.839 -17.969  1.00  0.00           O  
ATOM   1255  CEN GLY A 185       4.406  10.511 -18.428  1.00  0.00           X  
ATOM   1256  H   GLY A 185       2.550   9.898 -19.312  1.00  0.00           H  
ATOM   1257  N   LYS A 186       6.104  12.097 -17.673  1.00  0.00           N  
ATOM   1258  CA  LYS A 186       6.818  13.297 -17.164  1.00  0.00           C  
ATOM   1259  C   LYS A 186       6.179  14.082 -16.020  1.00  0.00           C  
ATOM   1260  O   LYS A 186       5.995  13.479 -14.970  1.00  0.00           O  
ATOM   1261  CB  LYS A 186       7.053  14.263 -18.326  1.00  0.00           C  
ATOM   1262  CEN LYS A 186       8.371  15.070 -19.771  1.00  0.00           X  
ATOM   1263  H   LYS A 186       6.695  11.305 -17.875  1.00  0.00           H  
ATOM   1264  N   ASP A 187       5.784  15.341 -16.193  1.00  0.00           N  
ATOM   1265  CA  ASP A 187       5.181  16.076 -15.060  1.00  0.00           C  
ATOM   1266  C   ASP A 187       4.070  15.293 -14.345  1.00  0.00           C  
ATOM   1267  O   ASP A 187       3.953  15.310 -13.126  1.00  0.00           O  
ATOM   1268  CB  ASP A 187       4.624  17.418 -15.543  1.00  0.00           C  
ATOM   1269  CEN ASP A 187       4.885  18.401 -15.597  1.00  0.00           X  
ATOM   1270  H   ASP A 187       6.165  15.871 -16.961  1.00  0.00           H  
ATOM   1271  N   ASN A 188       3.326  14.495 -15.094  1.00  0.00           N  
ATOM   1272  CA  ASN A 188       2.197  13.762 -14.549  1.00  0.00           C  
ATOM   1273  C   ASN A 188       2.562  12.838 -13.363  1.00  0.00           C  
ATOM   1274  O   ASN A 188       1.716  12.584 -12.504  1.00  0.00           O  
ATOM   1275  CB  ASN A 188       1.516  12.959 -15.642  1.00  0.00           C  
ATOM   1276  CEN ASN A 188       0.742  13.086 -16.339  1.00  0.00           X  
ATOM   1277  H   ASN A 188       3.426  14.569 -16.095  1.00  0.00           H  
ATOM   1278  N   ILE A 189       3.763  12.243 -13.323  1.00  0.00           N  
ATOM   1279  CA  ILE A 189       4.143  11.348 -12.207  1.00  0.00           C  
ATOM   1280  C   ILE A 189       4.129  12.135 -10.895  1.00  0.00           C  
ATOM   1281  O   ILE A 189       3.741  11.587  -9.872  1.00  0.00           O  
ATOM   1282  CB  ILE A 189       5.535  10.722 -12.411  1.00  0.00           C  
ATOM   1283  CEN ILE A 189       6.084   9.892 -12.857  1.00  0.00           X  
ATOM   1284  H   ILE A 189       4.468  12.534 -13.985  1.00  0.00           H  
ATOM   1285  N   HIS A 190       4.478  13.423 -10.946  1.00  0.00           N  
ATOM   1286  CA  HIS A 190       4.480  14.294  -9.765  1.00  0.00           C  
ATOM   1287  C   HIS A 190       3.065  14.514  -9.216  1.00  0.00           C  
ATOM   1288  O   HIS A 190       2.842  14.338  -8.023  1.00  0.00           O  
ATOM   1289  CB  HIS A 190       5.126  15.644 -10.096  1.00  0.00           C  
ATOM   1290  CEN HIS A 190       6.405  16.264  -9.994  1.00  0.00           X  
ATOM   1291  H   HIS A 190       4.642  13.853 -11.844  1.00  0.00           H  
ATOM   1292  N   ASP A 191       2.102  14.853 -10.077  1.00  0.00           N  
ATOM   1293  CA  ASP A 191       0.707  15.024  -9.659  1.00  0.00           C  
ATOM   1294  C   ASP A 191       0.119  13.714  -9.119  1.00  0.00           C  
ATOM   1295  O   ASP A 191      -0.607  13.727  -8.130  1.00  0.00           O  
ATOM   1296  CB  ASP A 191      -0.140  15.539 -10.825  1.00  0.00           C  
ATOM   1297  CEN ASP A 191      -0.516  16.410 -11.196  1.00  0.00           X  
ATOM   1298  H   ASP A 191       2.344  15.071 -11.033  1.00  0.00           H  
ATOM   1299  N   VAL A 192       0.467  12.578  -9.734  1.00  0.00           N  
ATOM   1300  CA  VAL A 192       0.022  11.251  -9.282  1.00  0.00           C  
ATOM   1301  C   VAL A 192       0.546  10.948  -7.880  1.00  0.00           C  
ATOM   1302  O   VAL A 192      -0.217  10.449  -7.063  1.00  0.00           O  
ATOM   1303  CB  VAL A 192       0.484  10.138 -10.242  1.00  0.00           C  
ATOM   1304  CEN VAL A 192       0.264   9.684 -10.711  1.00  0.00           X  
ATOM   1305  H   VAL A 192       1.101  12.642 -10.517  1.00  0.00           H  
ATOM   1306  N   ASP A 193       1.809  11.273  -7.587  1.00  0.00           N  
ATOM   1307  CA  ASP A 193       2.409  11.063  -6.265  1.00  0.00           C  
ATOM   1308  C   ASP A 193       1.719  11.923  -5.197  1.00  0.00           C  
ATOM   1309  O   ASP A 193       1.368  11.412  -4.135  1.00  0.00           O  
ATOM   1310  CB  ASP A 193       3.908  11.373  -6.302  1.00  0.00           C  
ATOM   1311  CEN ASP A 193       4.805  10.899  -6.392  1.00  0.00           X  
ATOM   1312  H   ASP A 193       2.395  11.666  -8.309  1.00  0.00           H  
ATOM   1313  N   ASN A 194       1.413  13.187  -5.507  1.00  0.00           N  
ATOM   1314  CA  ASN A 194       0.682  14.082  -4.605  1.00  0.00           C  
ATOM   1315  C   ASN A 194      -0.713  13.546  -4.272  1.00  0.00           C  
ATOM   1316  O   ASN A 194      -1.145  13.582  -3.125  1.00  0.00           O  
ATOM   1317  CB  ASN A 194       0.575  15.480  -5.186  1.00  0.00           C  
ATOM   1318  CEN ASN A 194       1.107  16.384  -5.152  1.00  0.00           X  
ATOM   1319  H   ASN A 194       1.726  13.548  -6.400  1.00  0.00           H  
ATOM   1320  N   HIS A 195      -1.429  13.046  -5.278  1.00  0.00           N  
ATOM   1321  CA  HIS A 195      -2.772  12.536  -5.063  1.00  0.00           C  
ATOM   1322  C   HIS A 195      -2.783  11.294  -4.168  1.00  0.00           C  
ATOM   1323  O   HIS A 195      -3.518  11.253  -3.184  1.00  0.00           O  
ATOM   1324  CB  HIS A 195      -3.437  12.218  -6.406  1.00  0.00           C  
ATOM   1325  CEN HIS A 195      -4.305  12.854  -7.341  1.00  0.00           X  
ATOM   1326  H   HIS A 195      -1.048  13.049  -6.212  1.00  0.00           H  
ATOM   1327  N   LEU A 196      -1.912  10.320  -4.445  1.00  0.00           N  
ATOM   1328  CA  LEU A 196      -1.771   9.125  -3.624  1.00  0.00           C  
ATOM   1329  C   LEU A 196      -1.401   9.465  -2.174  1.00  0.00           C  
ATOM   1330  O   LEU A 196      -1.961   8.879  -1.254  1.00  0.00           O  
ATOM   1331  CB  LEU A 196      -0.718   8.194  -4.239  1.00  0.00           C  
ATOM   1332  CEN LEU A 196      -0.822   6.891  -5.053  1.00  0.00           X  
ATOM   1333  H   LEU A 196      -1.305  10.424  -5.245  1.00  0.00           H  
ATOM   1334  N   GLN A 197      -0.514  10.444  -1.958  1.00  0.00           N  
ATOM   1335  CA  GLN A 197      -0.130  10.880  -0.610  1.00  0.00           C  
ATOM   1336  C   GLN A 197      -1.327  11.454   0.157  1.00  0.00           C  
ATOM   1337  O   GLN A 197      -1.554  11.047   1.293  1.00  0.00           O  
ATOM   1338  CB  GLN A 197       0.984  11.928  -0.684  1.00  0.00           C  
ATOM   1339  CEN GLN A 197       2.703  12.185  -0.533  1.00  0.00           X  
ATOM   1340  H   GLN A 197      -0.119  10.923  -2.756  1.00  0.00           H  
ATOM   1341  N   ASN A 198      -2.133  12.314  -0.474  1.00  0.00           N  
ATOM   1342  CA  ASN A 198      -3.302  12.910   0.187  1.00  0.00           C  
ATOM   1343  C   ASN A 198      -4.341  11.840   0.572  1.00  0.00           C  
ATOM   1344  O   ASN A 198      -4.843  11.850   1.690  1.00  0.00           O  
ATOM   1345  CB  ASN A 198      -3.943  13.975  -0.684  1.00  0.00           C  
ATOM   1346  CEN ASN A 198      -3.880  15.014  -0.823  1.00  0.00           X  
ATOM   1347  H   ASN A 198      -1.900  12.604  -1.410  1.00  0.00           H  
ATOM   1348  N   VAL A 199      -4.577  10.850  -0.300  1.00  0.00           N  
ATOM   1349  CA  VAL A 199      -5.510   9.734  -0.039  1.00  0.00           C  
ATOM   1350  C   VAL A 199      -5.064   8.891   1.161  1.00  0.00           C  
ATOM   1351  O   VAL A 199      -5.873   8.563   2.032  1.00  0.00           O  
ATOM   1352  CB  VAL A 199      -5.650   8.815  -1.267  1.00  0.00           C  
ATOM   1353  CEN VAL A 199      -6.080   8.623  -1.770  1.00  0.00           X  
ATOM   1354  H   VAL A 199      -4.129  10.899  -1.202  1.00  0.00           H  
ATOM   1355  N   ILE A 200      -3.782   8.521   1.238  1.00  0.00           N  
ATOM   1356  CA  ILE A 200      -3.229   7.760   2.374  1.00  0.00           C  
ATOM   1357  C   ILE A 200      -3.389   8.536   3.679  1.00  0.00           C  
ATOM   1358  O   ILE A 200      -3.795   7.947   4.687  1.00  0.00           O  
ATOM   1359  CB  ILE A 200      -1.740   7.426   2.168  1.00  0.00           C  
ATOM   1360  CEN ILE A 200      -1.037   6.716   1.731  1.00  0.00           X  
ATOM   1361  H   ILE A 200      -3.157   8.821   0.504  1.00  0.00           H  
ATOM   1362  N   GLU A 201      -3.061   9.829   3.676  1.00  0.00           N  
ATOM   1363  CA  GLU A 201      -3.180  10.698   4.849  1.00  0.00           C  
ATOM   1364  C   GLU A 201      -4.621  10.714   5.371  1.00  0.00           C  
ATOM   1365  O   GLU A 201      -4.837  10.558   6.574  1.00  0.00           O  
ATOM   1366  CB  GLU A 201      -2.723  12.119   4.514  1.00  0.00           C  
ATOM   1367  CEN GLU A 201      -1.526  13.331   4.544  1.00  0.00           X  
ATOM   1368  H   GLU A 201      -2.772  10.256   2.808  1.00  0.00           H  
ATOM   1369  N   ASP A 202      -5.612  10.766   4.480  1.00  0.00           N  
ATOM   1370  CA  ASP A 202      -7.027  10.747   4.842  1.00  0.00           C  
ATOM   1371  C   ASP A 202      -7.463   9.415   5.457  1.00  0.00           C  
ATOM   1372  O   ASP A 202      -8.167   9.401   6.476  1.00  0.00           O  
ATOM   1373  CB  ASP A 202      -7.886  11.056   3.613  1.00  0.00           C  
ATOM   1374  CEN ASP A 202      -8.362  11.837   3.166  1.00  0.00           X  
ATOM   1375  H   ASP A 202      -5.379  10.964   3.517  1.00  0.00           H  
ATOM   1376  N   ILE A 203      -7.008   8.279   4.910  1.00  0.00           N  
ATOM   1377  CA  ILE A 203      -7.256   6.960   5.510  1.00  0.00           C  
ATOM   1378  C   ILE A 203      -6.703   6.939   6.925  1.00  0.00           C  
ATOM   1379  O   ILE A 203      -7.363   6.430   7.825  1.00  0.00           O  
ATOM   1380  CB  ILE A 203      -6.618   5.819   4.697  1.00  0.00           C  
ATOM   1381  CEN ILE A 203      -6.762   5.124   3.868  1.00  0.00           X  
ATOM   1382  H   ILE A 203      -6.436   8.353   4.081  1.00  0.00           H  
ATOM   1383  N   HIS A 204      -5.516   7.499   7.154  1.00  0.00           N  
ATOM   1384  CA  HIS A 204      -4.926   7.573   8.483  1.00  0.00           C  
ATOM   1385  C   HIS A 204      -5.819   8.323   9.481  1.00  0.00           C  
ATOM   1386  O   HIS A 204      -6.188   7.762  10.521  1.00  0.00           O  
ATOM   1387  CB  HIS A 204      -3.549   8.242   8.412  1.00  0.00           C  
ATOM   1388  CEN HIS A 204      -2.182   7.853   8.305  1.00  0.00           X  
ATOM   1389  H   HIS A 204      -5.023   7.918   6.378  1.00  0.00           H  
ATOM   1390  N   ASP A 205      -6.246   9.534   9.150  1.00  0.00           N  
ATOM   1391  CA  ASP A 205      -7.091  10.361  10.008  1.00  0.00           C  
ATOM   1392  C   ASP A 205      -8.404   9.658  10.363  1.00  0.00           C  
ATOM   1393  O   ASP A 205      -8.826   9.657  11.528  1.00  0.00           O  
ATOM   1394  CB  ASP A 205      -7.381  11.702   9.330  1.00  0.00           C  
ATOM   1395  CEN ASP A 205      -7.049  12.665   9.321  1.00  0.00           X  
ATOM   1396  H   ASP A 205      -5.929   9.934   8.278  1.00  0.00           H  
ATOM   1397  N   PHE A 206      -9.042   8.997   9.395  1.00  0.00           N  
ATOM   1398  CA  PHE A 206     -10.286   8.267   9.604  1.00  0.00           C  
ATOM   1399  C   PHE A 206     -10.095   7.113  10.593  1.00  0.00           C  
ATOM   1400  O   PHE A 206     -10.884   6.966  11.528  1.00  0.00           O  
ATOM   1401  CB  PHE A 206     -10.820   7.738   8.271  1.00  0.00           C  
ATOM   1402  CEN PHE A 206     -11.894   8.150   7.173  1.00  0.00           X  
ATOM   1403  H   PHE A 206      -8.627   8.986   8.473  1.00  0.00           H  
ATOM   1404  N   MET A 207      -9.021   6.327  10.448  1.00  0.00           N  
ATOM   1405  CA  MET A 207      -8.682   5.219  11.342  1.00  0.00           C  
ATOM   1406  C   MET A 207      -8.513   5.705  12.773  1.00  0.00           C  
ATOM   1407  O   MET A 207      -8.993   5.060  13.708  1.00  0.00           O  
ATOM   1408  CB  MET A 207      -7.407   4.524  10.868  1.00  0.00           C  
ATOM   1409  CEN MET A 207      -6.815   3.038  10.147  1.00  0.00           X  
ATOM   1410  H   MET A 207      -8.400   6.535   9.681  1.00  0.00           H  
ATOM   1411  N   GLN A 208      -7.854   6.848  12.966  1.00  0.00           N  
ATOM   1412  CA  GLN A 208      -7.638   7.429  14.280  1.00  0.00           C  
ATOM   1413  C   GLN A 208      -8.963   7.855  14.921  1.00  0.00           C  
ATOM   1414  O   GLN A 208      -9.216   7.540  16.086  1.00  0.00           O  
ATOM   1415  CB  GLN A 208      -6.696   8.632  14.182  1.00  0.00           C  
ATOM   1416  CEN GLN A 208      -5.050   9.167  14.406  1.00  0.00           X  
ATOM   1417  H   GLN A 208      -7.434   7.299  12.167  1.00  0.00           H  
ATOM   1418  N   ALA A 209      -9.851   8.485  14.150  1.00  0.00           N  
ATOM   1419  CA  ALA A 209     -11.174   8.888  14.609  1.00  0.00           C  
ATOM   1420  C   ALA A 209     -12.001   7.685  15.099  1.00  0.00           C  
ATOM   1421  O   ALA A 209     -12.590   7.737  16.180  1.00  0.00           O  
ATOM   1422  CB  ALA A 209     -11.906   9.625  13.497  1.00  0.00           C  
ATOM   1423  CEN ALA A 209     -11.906   9.624  13.498  1.00  0.00           X  
ATOM   1424  H   ALA A 209      -9.580   8.722  13.205  1.00  0.00           H  
ATOM   1425  N   ALA A 210     -12.022   6.578  14.354  1.00  0.00           N  
ATOM   1426  CA  ALA A 210     -12.786   5.381  14.687  1.00  0.00           C  
ATOM   1427  C   ALA A 210     -12.292   4.743  15.994  1.00  0.00           C  
ATOM   1428  O   ALA A 210     -13.097   4.334  16.832  1.00  0.00           O  
ATOM   1429  CB  ALA A 210     -12.716   4.381  13.542  1.00  0.00           C  
ATOM   1430  CEN ALA A 210     -12.716   4.381  13.543  1.00  0.00           X  
ATOM   1431  H   ALA A 210     -11.499   6.578  13.488  1.00  0.00           H  
ATOM   1432  N   ALA A 211     -10.974   4.710  16.219  1.00  0.00           N  
ATOM   1433  CA  ALA A 211     -10.359   4.196  17.439  1.00  0.00           C  
ATOM   1434  C   ALA A 211     -10.644   5.105  18.644  1.00  0.00           C  
ATOM   1435  O   ALA A 211     -10.968   4.601  19.719  1.00  0.00           O  
ATOM   1436  CB  ALA A 211      -8.860   4.029  17.238  1.00  0.00           C  
ATOM   1437  CEN ALA A 211      -8.861   4.029  17.239  1.00  0.00           X  
ATOM   1438  H   ALA A 211     -10.362   5.050  15.491  1.00  0.00           H  
ATOM   1439  N   ALA A 212     -10.591   6.431  18.470  1.00  0.00           N  
ATOM   1440  CA  ALA A 212     -10.950   7.390  19.508  1.00  0.00           C  
ATOM   1441  C   ALA A 212     -12.411   7.202  19.955  1.00  0.00           C  
ATOM   1442  O   ALA A 212     -12.672   7.046  21.147  1.00  0.00           O  
ATOM   1443  CB  ALA A 212     -10.715   8.810  19.014  1.00  0.00           C  
ATOM   1444  CEN ALA A 212     -10.716   8.809  19.015  1.00  0.00           X  
ATOM   1445  H   ALA A 212     -10.283   6.791  17.579  1.00  0.00           H  
ATOM   1446  N   ALA A 213     -13.349   7.090  19.011  1.00  0.00           N  
ATOM   1447  CA  ALA A 213     -14.764   6.846  19.306  1.00  0.00           C  
ATOM   1448  C   ALA A 213     -14.994   5.527  20.073  1.00  0.00           C  
ATOM   1449  O   ALA A 213     -15.764   5.485  21.036  1.00  0.00           O  
ATOM   1450  CB  ALA A 213     -15.567   6.854  18.014  1.00  0.00           C  
ATOM   1451  CEN ALA A 213     -15.567   6.853  18.015  1.00  0.00           X  
ATOM   1452  H   ALA A 213     -13.079   7.235  18.049  1.00  0.00           H  
ATOM   1453  N   ALA A 214     -14.323   4.443  19.677  1.00  0.00           N  
ATOM   1454  CA  ALA A 214     -14.414   3.146  20.341  1.00  0.00           C  
ATOM   1455  C   ALA A 214     -13.961   3.205  21.811  1.00  0.00           C  
ATOM   1456  O   ALA A 214     -14.637   2.640  22.671  1.00  0.00           O  
ATOM   1457  CB  ALA A 214     -13.597   2.116  19.574  1.00  0.00           C  
ATOM   1458  CEN ALA A 214     -13.597   2.117  19.575  1.00  0.00           X  
ATOM   1459  H   ALA A 214     -13.739   4.521  18.854  1.00  0.00           H  
ATOM   1460  N   ASN A 215     -12.858   3.900  22.111  1.00  0.00           N  
ATOM   1461  CA  ASN A 215     -12.300   4.002  23.459  1.00  0.00           C  
ATOM   1462  C   ASN A 215     -13.216   4.739  24.444  1.00  0.00           C  
ATOM   1463  O   ASN A 215     -13.385   4.254  25.558  1.00  0.00           O  
ATOM   1464  CB  ASN A 215     -10.938   4.671  23.427  1.00  0.00           C  
ATOM   1465  CEN ASN A 215      -9.930   4.390  23.348  1.00  0.00           X  
ATOM   1466  H   ASN A 215     -12.366   4.360  21.360  1.00  0.00           H  
ATOM   1467  N   CYS A 216     -13.910   5.802  24.032  1.00  0.00           N  
ATOM   1468  CA  CYS A 216     -14.862   6.517  24.891  1.00  0.00           C  
ATOM   1469  C   CYS A 216     -16.077   5.657  25.316  1.00  0.00           C  
ATOM   1470  O   CYS A 216     -16.519   5.745  26.456  1.00  0.00           O  
ATOM   1471  CB  CYS A 216     -15.313   7.661  23.982  1.00  0.00           C  
ATOM   1472  CEN CYS A 216     -15.092   8.662  24.025  1.00  0.00           X  
ATOM   1473  H   CYS A 216     -13.737   6.165  23.106  1.00  0.00           H  
ATOM   1474  N   ARG A 217     -16.649   4.854  24.405  1.00  0.00           N  
ATOM   1475  CA  ARG A 217     -17.749   3.909  24.658  1.00  0.00           C  
ATOM   1476  C   ARG A 217     -17.404   2.786  25.656  1.00  0.00           C  
ATOM   1477  O   ARG A 217     -18.275   2.433  26.453  1.00  0.00           O  
ATOM   1478  CB  ARG A 217     -18.282   3.326  23.357  1.00  0.00           C  
ATOM   1479  CEN ARG A 217     -19.684   3.009  21.336  1.00  0.00           X  
ATOM   1480  H   ARG A 217     -16.277   4.896  23.466  1.00  0.00           H  
ATOM   1481  N   LYS A 218     -16.203   2.198  25.579  1.00  0.00           N  
ATOM   1482  CA  LYS A 218     -15.702   1.151  26.492  1.00  0.00           C  
ATOM   1483  C   LYS A 218     -15.714   1.664  27.924  1.00  0.00           C  
ATOM   1484  O   LYS A 218     -16.008   0.834  28.806  1.00  0.00           O  
ATOM   1485  CB  LYS A 218     -14.291   0.708  26.104  1.00  0.00           C  
ATOM   1486  CEN LYS A 218     -13.026  -0.747  25.231  1.00  0.00           X  
ATOM   1487  H   LYS A 218     -15.487   2.674  25.050  1.00  0.00           H  
TER                                                                             
# All scores below are weighted scores, not raw scores.
#BEGIN_POSE_ENERGIES_TABLE ./minmover_pdb/pose_88.pdb
label vdw cenpack pair env cbeta hs_pair ss_pair sheet total
weights 1 0.5 1 1 0.25 1 1 1 NA
pose 0.97561 1.47433 -5.98262 -13.1352 11.9524 0 0 0 -4.71547
MET:NtermProteinFull_1 0 0.14027 -0.18767 0.0106 0.03101 0 0 0 -0.0058
TYR_2 0 -0.11522 0.12085 0.59369 0.0689 0 0 0 0.66822
GLY_3 0 -0.06072 0.00344 -0.0429 0.04343 0 0 0 -0.05675
LYS_4 0 0.11233 -0.03646 -0.68888 0.0693 0 0 0 -0.54372
LEU_5 0 0.81821 -0.19434 -0.50394 0.03636 0 0 0 0.15628
ASN_6 0 0.05939 -0.00918 -0.28327 0.06903 0 0 0 -0.16402
ASP_7 0 -0.04288 0.04694 -0.52292 0.0697 0 0 0 -0.44915
LEU_8 0 0.00449 -0.07978 -0.06582 0.04389 0 0 0 -0.09721
LEU_9 0 -0.42845 -0.22264 -0.30366 0.0366 0 0 0 -0.91815
GLU_10 0 0.00048 0.02966 -0.60186 0.06947 0 0 0 -0.50225
ASP_11 0 0.022 -0.13418 -0.37876 0.06893 0 0 0 -0.42201
LEU_12 0.07205 0.77557 -0.60029 -0.45811 0.04525 0 0 0 -0.16554
GLN_13 0 0.30362 0.16728 0.06319 0.06943 0 0 0 0.60353
GLU_14 0 -0.05591 0.00978 -1.00041 0.06931 0 0 0 -0.97724
VAL_15 0 0.14223 0.11007 0.10145 0.06943 0 0 0 0.42318
LEU_16 0.04486 0.943 -0.89565 -0.50394 0.04515 0 0 0 -0.3666
LYS_17 0 0.05762 -0.32715 -0.51535 0.06894 0 0 0 -0.71594
ASN_18 0 -0.01463 -0.09815 -0.36221 0.06921 0 0 0 -0.40578
LEU_19 0 -0.43763 0.34608 -0.30366 0.03683 0 0 0 -0.35838
HIS_D_20 0 -0.53459 -0.36131 -0.04512 0.03518 0 0 0 -0.90585
LYS_21 0 -0.01414 0.05739 -0.96458 0.07072 0 0 0 -0.85062
ASN_22 0 -0.02012 -0.01221 -0.28327 0.0697 0 0 0 -0.2459
ASP_23 0 -0.32345 0.35801 0.2122 0.03579 0 0 0 0.28256
ARG_24 0 -0.10948 -0.2381 -0.36281 0.04499 0 0 0 -0.6654
SER_25 0 0.05344 -0.08081 -0.22078 0.0357 0 0 0 -0.21244
GLY_26 0 -0.20514 -0.21943 -0.07965 0.0353 0 0 0 -0.46892
LYS_27 0 -0.03602 -0.04774 -0.96458 0.07259 0 0 0 -0.97575
ASP_28 0 -0.03744 -0.00375 -0.60822 0.07004 0 0 0 -0.57937
ASN_29 0 -0.15165 0.04997 -0.07783 0.03508 0 0 0 -0.14442
ILE_30 0 -0.24062 0.48421 0.34575 0.04273 0 0 0 0.63208
HIS_D_31 0 -0.04612 -0.17677 0.11054 0.06931 0 0 0 -0.04304
ASP_32 0 -0.24934 0.11427 -0.31759 0.06919 0 0 0 -0.38346
VAL_33 0 0.01682 0.01429 -0.27892 0.04496 0 0 0 -0.20287
ASP_34 0 -0.26525 0.22883 -0.37876 0.04277 0 0 0 -0.37242
ASN_35 0 -0.02128 0.17072 -0.28327 0.06921 0 0 0 -0.06462
HIS_D_36 0 0.03308 0.44435 -0.15819 0.04395 0 0 0 0.36319
LEU_37 0.09401 0.52716 -0.48611 -0.53584 0.03723 0 0 0 -0.36355
GLN_38 0 0.012 0.17506 -0.49415 0.06893 0 0 0 -0.23816
ASN_39 0 0.06038 0.35564 -0.19403 0.06899 0 0 0 0.29098
VAL_40 0.07205 0.86659 -0.6061 -0.50425 0.04496 0 0 0 -0.12675
ILE_41 0 -0.21073 -0.26715 0.06915 0.04346 0 0 0 -0.36527
GLU_42 0 -0.07451 0.08113 -0.71584 0.06921 0 0 0 -0.64001
ASP_43 0 0.07741 0.53429 -0.1485 0.06969 0 0 0 0.53288
ILE_44 0 0.22923 -1.18173 -0.49284 0.03827 0 0 0 -1.40706
HIS_D_45 0 -0.35205 0.27005 -0.06774 0.04288 0 0 0 -0.10686
ASP_46 0 0.0015 0.04094 -0.42964 0.06899 0 0 0 -0.31821
PHE_47 0 0.08514 -0.30326 -0.4994 0.03683 0 0 0 -0.68068
MET_48 0.01214 0.72714 0.06151 -0.40511 0.03683 0 0 0 0.43251
GLN_49 0 0.04919 0.14618 -0.55896 0.06889 0 0 0 -0.2947
ALA_50 0 -0.13525 -0.02093 0.14698 0.03526 0 0 0 0.02606
ALA_51 0 0.2128 0.05756 -0.16647 0.03943 0 0 0 0.14333
ALA_52 0 0.40126 0.09603 -0.11236 0.03683 0 0 0 0.42176
ALA_53 0 0.0103 0.0586 0.15304 0.03539 0 0 0 0.25734
ALA_54 0 -0.04673 -0.06695 0.11438 0.03458 0 0 0 0.03528
ALA_55 0 0.01004 -0.01655 -0.17838 0.03787 0 0 0 -0.14702
ASN_56 0 -0.07831 -0.56865 -0.07783 0.03674 0 0 0 -0.68805
CYS_57 0 -0.08392 0.02902 1.55685 0.06891 0 0 0 1.57086
ARG_58 0 -0.21604 0.39686 -0.17363 0.04278 0 0 0 0.04997
LYS_59 0.01089 0.02948 -0.24601 -0.33001 0.03045 0 0 0 -0.50519
GLY_60 0 0.17645 -0.05423 -0.0429 0.03634 0 0 0 0.11567
SER_61 0 -0.06379 0.03252 -0.22078 0.04314 0 0 0 -0.20892
PRO_62 0.19242 -0.18485 -0.32337 -0.22805 0.04012 0 0 0 -0.50373
GLY_63 0 0.03919 -0.18593 -0.09146 0.03681 0 0 0 -0.20139
SER_64 0 0.05048 -0.05151 -0.21543 0.03812 0 0 0 -0.17833
PRO_65 0.06145 -0.16323 -0.12248 -0.18151 0.04409 0 0 0 -0.36169
ALA_66 0 -0.0529 0.0813 0.28428 0.03956 0 0 0 0.35224
GLY_67 0 0.07324 -0.07977 0.35201 0.04109 0 0 0 0.38657
SER_68 0 -0.04693 -0.03092 -0.0106 0.04643 0 0 0 -0.04202
PRO_69 0 -0.00936 -0.04199 0.2123 0.04957 0 0 0 0.21052
THR_70 0 0 0 0.43096 0.07499 0 0 0 0.50594
SER_71 0 0 0 0.29023 0.07582 0 0 0 0.36605
THR_72 0 0 0 0.48779 0.07582 0 0 0 0.56361
GLU_73 0 0 0 -1.03403 0.07499 0 0 0 -0.95904
GLU_74 0 0 0 -0.93278 0.04957 0 0 0 -0.88321
GLY_75 0 0 0 0.91259 0.04957 0 0 0 0.96215
THR_76 0 0 0 0.48779 0.04957 0 0 0 0.53736
SER_77 0 0 0 0.29023 0.07499 0 0 0 0.36522
GLU_78 0 0 0 -1.01303 0.07573 0 0 0 -0.9373
SER_79 0 0 0 0.13063 0.07576 0 0 0 0.20639
ALA_80 0 0 0 0.89846 0.05153 0 0 0 0.94998
THR_81 0 0 0 0.48779 0.04957 0 0 0 0.53736
PRO_82 0 0 0 0.2123 0.07582 0 0 0 0.28812
GLU_83 0 0 0 -1.03403 0.07499 0 0 0 -0.95904
SER_84 0 0 0 0.13063 0.07508 0 0 0 0.20571
GLY_85 0 0 0 0.91259 0.04957 0 0 0 0.96215
PRO_86 0 0 0 0.51404 0.04957 0 0 0 0.5636
GLY_87 0 0 0 0.60923 0.04183 0 0 0 0.65106
THR_88 0 0 0 0.43096 0.04183 0 0 0 0.47278
SER_89 0 0 0 0.29023 0.04957 0 0 0 0.3398
THR_90 0 0 0 0.33798 0.07582 0 0 0 0.4138
GLU_91 0 0 0 -1.01303 0.07582 0 0 0 -0.93721
PRO_92 0 0 0 0.51404 0.07582 0 0 0 0.58986
SER_93 0 0 0 -0.0106 0.07499 0 0 0 0.06439
GLU_94 0 0 0 -1.01303 0.06389 0 0 0 -0.94915
GLY_95 0 0 0 0.91259 0.05767 0 0 0 0.97025
SER_96 0 0 0 -0.0106 0.05561 0 0 0 0.04501
ALA_97 0 0 0 0.77873 0.07508 0 0 0 0.85381
PRO_98 0 0 0 0.2123 0.04957 0 0 0 0.26186
GLY_99 0 0 0 0.91259 0.04957 0 0 0 0.96215
SER_100 0 0 0 -0.0106 0.04957 0 0 0 0.03897
PRO_101 0 0 0 0.51404 0.04957 0 0 0 0.5636
ALA_102 0 0 0 0.797 0.04957 0 0 0 0.84657
GLY_103 0 0 0 0.60923 0.04957 0 0 0 0.6588
SER_104 0 0 0 0.29023 0.04957 0 0 0 0.3398
PRO_105 0 0 0 0.51404 0.07582 0 0 0 0.58986
THR_106 0 0 0 0.33798 0.07582 0 0 0 0.4138
SER_107 0 0 0 0.42873 0.07582 0 0 0 0.50455
THR_108 0 0 0 0.48779 0.04957 0 0 0 0.53736
GLU_109 0 0 0 -1.01303 0.07582 0 0 0 -0.93721
GLU_110 0 0 0 -1.03403 0.07508 0 0 0 -0.95895
GLY_111 0 0 0 0.91259 0.07582 0 0 0 0.98841
THR_112 0 0 0 0.48779 0.07582 0 0 0 0.56361
SER_113 0 0 0 0.29023 0.07499 0 0 0 0.36522
THR_114 0 0 0 0.43096 0.07499 0 0 0 0.50594
GLU_115 0 0 0 -1.01303 0.07582 0 0 0 -0.93721
PRO_116 0 0 0 0.51404 0.07582 0 0 0 0.58986
SER_117 0 0 0 0.13063 0.07499 0 0 0 0.20562
GLU_118 0 0 0 -0.80861 0.07582 0 0 0 -0.73279
GLY_119 0 0 0 0.91259 0.04957 0 0 0 0.96215
SER_120 0 0 0 0.42873 0.04957 0 0 0 0.4783
ALA_121 0 0 0 0.89846 0.04957 0 0 0 0.94802
PRO_122 0 0 0 0.2123 0.04957 0 0 0 0.26186
GLY_123 0 0 0 0.91259 0.04957 0 0 0 0.96215
THR_124 0 0 0 0.43096 0.04957 0 0 0 0.48052
SER_125 0 0 0 0.13063 0.07582 0 0 0 0.20645
THR_126 0 0 0 0.33798 0.07499 0 0 0 0.41297
GLU_127 0 0 0 -1.01303 0.07582 0 0 0 -0.93721
PRO_128 0 0 0 0.2123 0.07582 0 0 0 0.28812
SER_129 0 0 0 0.13063 0.07508 0 0 0 0.20571
GLU_130 0 0 0 -1.01303 0.07582 0 0 0 -0.93721
GLY_131 0 0 0 0.91259 0.07582 0 0 0 0.98841
SER_132 0 0 0 0.29023 0.0654 0 0 0 0.35563
ALA_133 0 0 0 0.89846 0.06495 0 0 0 0.96341
PRO_134 0 0 0 0.51404 0.04957 0 0 0 0.5636
GLY_135 0 0 0 0.91259 0.04957 0 0 0 0.96215
THR_136 0 0 0 0.48779 0.04957 0 0 0 0.53736
SER_137 0 0 0 0.29023 0.04957 0 0 0 0.3398
GLU_138 0 0 0 -1.03403 0.07582 0 0 0 -0.95821
SER_139 0 0 0 0.29023 0.07538 0 0 0 0.36561
ALA_140 0 0 0 0.797 0.0631 0 0 0 0.8601
THR_141 0 0 0 0.48779 0.04957 0 0 0 0.53736
PRO_142 0 0 0 0.2123 0.07356 0 0 0 0.28586
GLU_143 0 -0.01209 -0.02682 -1.01303 0.07259 0 0 0 -0.97935
SER_144 0 -0.04014 -0.00491 0.13063 0.07212 0 0 0 0.1577
GLY_145 0 0.01196 -0.10585 -0.07965 0.04518 0 0 0 -0.12837
PRO_146 0.06145 0.02627 -0.18691 -0.22805 0.0317 0 0 0 -0.29554
GLY_147 0 0.06575 -0.11103 -0.0429 0.04456 0 0 0 -0.04363
SER_148 0 -0.0016 -0.17437 -0.18312 0.06956 0 0 0 -0.28953
GLU_149 0.19242 -0.24854 0.06452 -0.82678 0.03743 0 0 0 -0.78095
PRO_150 0 -0.04707 -0.18294 -0.05784 0.04643 0 0 0 -0.24144
ALA_151 0 0.08025 0.15614 0.28428 0.04302 0 0 0 0.56369
THR_152 0.01089 0.09163 -0.13909 0.12134 0.0666 0 0 0 0.15137
SER_153 0 -0.12135 -0.03482 -0.11629 0.03671 0 0 0 -0.23575
GLY_154 0 0.16251 -0.21634 -0.08884 0.03028 0 0 0 -0.11238
SER_155 0 -0.12942 -0.13937 -0.22078 0.03637 0 0 0 -0.45319
GLU_156 0 -0.1018 -0.15224 -0.25924 0.03363 0 0 0 -0.47965
THR_157 0 0.0177 -0.06259 -0.04432 0.03093 0 0 0 -0.05828
PRO_158 0 0.00878 -0.0315 -0.2658 0.04308 0 0 0 -0.24544
GLY_159 0 0.10638 0.06947 -0.01837 0.02998 0 0 0 0.18746
MET_160 0 0.25732 -0.19863 -0.29185 0.03736 0 0 0 -0.1958
TYR_161 0 -0.01142 -0.01077 0.81073 0.06918 0 0 0 0.85772
GLY_162 0 0.08715 0.13357 -0.08884 0.03758 0 0 0 0.16948
LYS_163 0 -0.11776 1.05113 1.09157 0.03202 0 0 0 2.05696
LEU_164 0.01214 0.53153 -0.15294 -0.30366 0.04394 0 0 0 0.13101
ASN_165 0 -0.02877 0.05084 -0.36221 0.0693 0 0 0 -0.27084
ASP_166 0 -0.15644 0.28575 -0.24167 0.05152 0 0 0 -0.06084
LEU_167 0 0.49835 -0.47537 -0.52353 0.03743 0 0 0 -0.46312
LEU_168 0 -0.33493 -0.14872 0.58995 0.04345 0 0 0 0.14975
GLU_169 0 -0.10834 0.05812 -0.82678 0.06893 0 0 0 -0.80806
ASP_170 0 0.14868 0.86676 0.46164 0.04397 0 0 0 1.52105
LEU_171 0 -0.18402 -0.7294 -0.45811 0.03644 0 0 0 -1.33508
GLN_172 0 -0.00558 0.2133 -0.49415 0.06891 0 0 0 -0.21752
GLU_173 0 0.05931 0.08082 -0.71584 0.06893 0 0 0 -0.50678
VAL_174 0 -0.41531 -0.41189 -0.35242 0.0335 0 0 0 -1.14612
LEU_175 0.09401 0.58981 0.019 -0.30366 0.04435 0 0 0 0.44351
LYS_176 0 -0.07745 0.04369 -0.77863 0.06933 0 0 0 -0.74307
ASN_177 0 -0.05761 0.09315 -0.13901 0.04294 0 0 0 -0.06052
LEU_178 0 -0.13426 -0.01739 -0.50394 0.03515 0 0 0 -0.62044
HIS_D_179 0 -0.3629 -0.24141 -0.02241 0.04294 0 0 0 -0.58378
LYS_180 0 0.00904 0.08573 -0.8715 0.07134 0 0 0 -0.70539
ASN_181 0 0.0034 -0.11509 -0.07783 0.03522 0 0 0 -0.1543
ASP_182 0 -0.44774 -0.07229 0.56875 0.03017 0 0 0 0.0789
ARG_183 0 -0.0155 0.02845 -0.55583 0.07072 0 0 0 -0.47216
SER_184 0 7e-05 -0.05927 -0.21543 0.04409 0 0 0 -0.23053
GLY_185 0 -0.22521 -0.18969 -0.06259 0.03512 0 0 0 -0.44237
LYS_186 0 -0.03697 0.00054 -0.96458 0.07356 0 0 0 -0.92745
ASP_187 0 -0.02896 -0.03077 -0.60822 0.06961 0 0 0 -0.59834
ASN_188 0 0.10039 -0.32717 -0.07783 0.03503 0 0 0 -0.26958
ILE_189 0 -0.32299 0.48848 0.20907 0.03519 0 0 0 0.40975
HIS_D_190 0 -0.03289 -0.18813 0.159 0.06947 0 0 0 0.00745
ASP_191 0 -0.00072 -0.14797 -0.47618 0.06888 0 0 0 -0.55599
VAL_192 0 -0.12053 0.51984 -0.19594 0.03052 0 0 0 0.23388
ASP_193 0 -0.1357 -0.6835 -0.24167 0.0692 0 0 0 -0.99167
ASN_194 0 -0.06968 -0.00191 -0.40966 0.06893 0 0 0 -0.41231
HIS_195 0 0.09194 -0.12612 -0.18191 0.06898 0 0 0 -0.14711
LEU_196 0.04486 0.69134 -0.02406 -0.52353 0.04535 0 0 0 0.23396
GLN_197 0 0.04224 -0.13872 -0.4142 0.06878 0 0 0 -0.4419
ASN_198 0 -0.05127 -0.06164 -0.36221 0.06882 0 0 0 -0.40629
VAL_199 0 0.14963 -0.11837 -0.35242 0.04497 0 0 0 -0.27619
ILE_200 0 0.09018 -0.38093 -0.31819 0.04435 0 0 0 -0.56459
GLU_201 0 -0.00486 0.01812 -0.60186 0.0693 0 0 0 -0.5193
ASP_202 0 -0.03596 -0.14619 -0.42964 0.06911 0 0 0 -0.54269
ILE_203 0 0.04604 -0.29737 -0.49284 0.03786 0 0 0 -0.7063
HIS_D_204 0 -0.17076 0.00573 -0.11266 0.06985 0 0 0 -0.20783
ASP_205 0 -0.07928 -0.14948 -0.52292 0.06878 0 0 0 -0.6829
PHE_206 0 -0.19757 0.12184 0.07137 0.03614 0 0 0 0.03178
MET_207 0 0.83 -0.13339 -0.21391 0.04496 0 0 0 0.52766
GLN_208 0 0.0053 -0.01169 -0.49415 0.06878 0 0 0 -0.43176
ALA_209 0 -0.11048 0.11238 0.16717 0.04328 0 0 0 0.21235
ALA_210 0 0.00034 -0.07256 -0.14527 0.03571 0 0 0 -0.18177
ALA_211 0 -0.13649 -0.03575 0.11438 0.03045 0 0 0 -0.02743
ALA_212 0 -0.07742 0.03911 0.28428 0.03503 0 0 0 0.28099
ALA_213 0 0.14508 -0.03675 0.07904 0.03487 0 0 0 0.22225
ALA_214 0 0.01623 -0.00326 -0.06885 0.03017 0 0 0 -0.0257
ASN_215 0 -0.0739 -0.02749 -0.40966 0.0693 0 0 0 -0.44174
CYS_216 0 -0.03108 0.05245 1.70525 0.07025 0 0 0 1.79687
ARG_217 0 -0.31118 -0.11109 -0.36281 0.03508 0 0 0 -0.75
LYS:CtermProteinFull_218 0 -0.06925 0.41085 -0.68888 0.06939 0 0 0 -0.2779
#END_POSE_ENERGIES_TABLE ./minmover_pdb/pose_88.pdb
