# Supplementary material for: Selection of a promiscuous minimalist cAMP phosphodiesterase from a library of de novo designed proteins
Source: Nat Chem. 2024 May 3;16(7):1200–8. doi: 10.1038/s41557-024-01490-4 (PMC11230910; doi:10.1038/s41557-024-01490-4)
Supplement: Supplementary file 3 — MD input files, scripts and final structures derived from MD, AlphaFold2, EMSfold and MultiSFold. [file 41557_2024_1490_MOESM3_ESM.zip › Computational_Data/4_MultiSFold/campase/pose_9.pdb]

ATOM      1  N   MET A   1      -5.685  -3.190  15.727  1.00  0.00           N  
ATOM      2  CA  MET A   1      -6.194  -2.453  14.552  1.00  0.00           C  
ATOM      3  C   MET A   1      -5.242  -1.342  14.148  1.00  0.00           C  
ATOM      4  O   MET A   1      -4.794  -1.391  13.023  1.00  0.00           O  
ATOM      5  CB  MET A   1      -7.577  -1.873  14.839  1.00  0.00           C  
ATOM      6  CEN MET A   1      -9.273  -2.040  14.422  1.00  0.00           X  
ATOM      7  H   MET A   1      -6.223  -3.221  16.569  1.00  0.00           H  
ATOM      8  N   TYR A   2      -4.842  -0.441  15.053  1.00  0.00           N  
ATOM      9  CA  TYR A   2      -3.918   0.654  14.712  1.00  0.00           C  
ATOM     10  C   TYR A   2      -2.569   0.229  14.090  1.00  0.00           C  
ATOM     11  O   TYR A   2      -2.126   0.897  13.175  1.00  0.00           O  
ATOM     12  CB  TYR A   2      -3.647   1.487  15.967  1.00  0.00           C  
ATOM     13  CEN TYR A   2      -4.181   2.961  16.749  1.00  0.00           X  
ATOM     14  H   TYR A   2      -5.338  -0.327  15.925  1.00  0.00           H  
ATOM     15  N   GLY A   3      -1.946  -0.874  14.537  1.00  0.00           N  
ATOM     16  CA  GLY A   3      -0.724  -1.413  13.907  1.00  0.00           C  
ATOM     17  C   GLY A   3      -0.902  -1.709  12.414  1.00  0.00           C  
ATOM     18  O   GLY A   3      -0.006  -1.413  11.645  1.00  0.00           O  
ATOM     19  CEN GLY A   3      -0.724  -1.413  13.907  1.00  0.00           X  
ATOM     20  H   GLY A   3      -2.287  -1.326  15.374  1.00  0.00           H  
ATOM     21  N   LYS A   4      -2.112  -2.125  12.005  1.00  0.00           N  
ATOM     22  CA  LYS A   4      -2.458  -2.402  10.594  1.00  0.00           C  
ATOM     23  C   LYS A   4      -2.462  -1.159   9.701  1.00  0.00           C  
ATOM     24  O   LYS A   4      -2.062  -1.202   8.552  1.00  0.00           O  
ATOM     25  CB  LYS A   4      -3.826  -3.082  10.516  1.00  0.00           C  
ATOM     26  CEN LYS A   4      -4.955  -4.851  10.250  1.00  0.00           X  
ATOM     27  H   LYS A   4      -2.791  -2.376  12.710  1.00  0.00           H  
ATOM     28  N   LEU A   5      -2.979  -0.061  10.235  1.00  0.00           N  
ATOM     29  CA  LEU A   5      -3.001   1.229   9.565  1.00  0.00           C  
ATOM     30  C   LEU A   5      -1.602   1.857   9.473  1.00  0.00           C  
ATOM     31  O   LEU A   5      -1.261   2.461   8.467  1.00  0.00           O  
ATOM     32  CB  LEU A   5      -3.964   2.174  10.295  1.00  0.00           C  
ATOM     33  CEN LEU A   5      -5.392   2.658   9.980  1.00  0.00           X  
ATOM     34  H   LEU A   5      -3.323  -0.117  11.184  1.00  0.00           H  
ATOM     35  N   ASN A   6      -0.808   1.710  10.534  1.00  0.00           N  
ATOM     36  CA  ASN A   6       0.575   2.157  10.538  1.00  0.00           C  
ATOM     37  C   ASN A   6       1.385   1.407   9.477  1.00  0.00           C  
ATOM     38  O   ASN A   6       2.236   2.023   8.852  1.00  0.00           O  
ATOM     39  CB  ASN A   6       1.208   1.992  11.908  1.00  0.00           C  
ATOM     40  CEN ASN A   6       1.352   2.563  12.776  1.00  0.00           X  
ATOM     41  H   ASN A   6      -1.100   1.102  11.285  1.00  0.00           H  
ATOM     42  N   ASP A   7       1.059   0.135   9.230  1.00  0.00           N  
ATOM     43  CA  ASP A   7       1.723  -0.686   8.211  1.00  0.00           C  
ATOM     44  C   ASP A   7       1.397  -0.158   6.801  1.00  0.00           C  
ATOM     45  O   ASP A   7       2.292   0.087   6.002  1.00  0.00           O  
ATOM     46  CB  ASP A   7       1.304  -2.152   8.342  1.00  0.00           C  
ATOM     47  CEN ASP A   7       1.632  -3.029   8.744  1.00  0.00           X  
ATOM     48  H   ASP A   7       0.379  -0.323   9.820  1.00  0.00           H  
ATOM     49  N   LEU A   8       0.123   0.174   6.547  1.00  0.00           N  
ATOM     50  CA  LEU A   8      -0.327   0.703   5.261  1.00  0.00           C  
ATOM     51  C   LEU A   8       0.277   2.077   4.921  1.00  0.00           C  
ATOM     52  O   LEU A   8       0.637   2.346   3.775  1.00  0.00           O  
ATOM     53  CB  LEU A   8      -1.859   0.787   5.252  1.00  0.00           C  
ATOM     54  CEN LEU A   8      -2.950  -0.091   4.610  1.00  0.00           X  
ATOM     55  H   LEU A   8      -0.578  -0.085   7.228  1.00  0.00           H  
ATOM     56  N   LEU A   9       0.352   2.977   5.907  1.00  0.00           N  
ATOM     57  CA  LEU A   9       0.965   4.291   5.717  1.00  0.00           C  
ATOM     58  C   LEU A   9       2.445   4.163   5.328  1.00  0.00           C  
ATOM     59  O   LEU A   9       2.884   4.818   4.386  1.00  0.00           O  
ATOM     60  CB  LEU A   9       0.816   5.131   6.992  1.00  0.00           C  
ATOM     61  CEN LEU A   9      -0.111   6.302   7.370  1.00  0.00           X  
ATOM     62  H   LEU A   9       0.025   2.708   6.824  1.00  0.00           H  
ATOM     63  N   GLU A  10       3.205   3.336   6.049  1.00  0.00           N  
ATOM     64  CA  GLU A  10       4.628   3.107   5.793  1.00  0.00           C  
ATOM     65  C   GLU A  10       4.852   2.510   4.404  1.00  0.00           C  
ATOM     66  O   GLU A  10       5.767   2.952   3.703  1.00  0.00           O  
ATOM     67  CB  GLU A  10       5.223   2.188   6.862  1.00  0.00           C  
ATOM     68  CEN GLU A  10       6.109   1.978   8.302  1.00  0.00           X  
ATOM     69  H   GLU A  10       2.763   2.758   6.750  1.00  0.00           H  
ATOM     70  N   ASP A  11       3.977   1.602   3.974  1.00  0.00           N  
ATOM     71  CA  ASP A  11       4.063   0.955   2.669  1.00  0.00           C  
ATOM     72  C   ASP A  11       3.705   1.939   1.547  1.00  0.00           C  
ATOM     73  O   ASP A  11       4.401   2.057   0.543  1.00  0.00           O  
ATOM     74  CB  ASP A  11       3.145  -0.268   2.616  1.00  0.00           C  
ATOM     75  CEN ASP A  11       3.179  -1.281   2.724  1.00  0.00           X  
ATOM     76  H   ASP A  11       3.276   1.261   4.615  1.00  0.00           H  
ATOM     77  N   LEU A  12       2.693   2.780   1.748  1.00  0.00           N  
ATOM     78  CA  LEU A  12       2.364   3.848   0.802  1.00  0.00           C  
ATOM     79  C   LEU A  12       3.537   4.824   0.572  1.00  0.00           C  
ATOM     80  O   LEU A  12       3.889   5.150  -0.567  1.00  0.00           O  
ATOM     81  CB  LEU A  12       1.130   4.612   1.299  1.00  0.00           C  
ATOM     82  CEN LEU A  12      -0.352   4.592   0.877  1.00  0.00           X  
ATOM     83  H   LEU A  12       2.095   2.621   2.547  1.00  0.00           H  
ATOM     84  N   GLN A  13       4.201   5.254   1.644  1.00  0.00           N  
ATOM     85  CA  GLN A  13       5.405   6.079   1.551  1.00  0.00           C  
ATOM     86  C   GLN A  13       6.555   5.371   0.831  1.00  0.00           C  
ATOM     87  O   GLN A  13       7.245   5.988   0.015  1.00  0.00           O  
ATOM     88  CB  GLN A  13       5.863   6.496   2.951  1.00  0.00           C  
ATOM     89  CEN GLN A  13       5.850   7.791   4.122  1.00  0.00           X  
ATOM     90  H   GLN A  13       3.904   4.916   2.549  1.00  0.00           H  
ATOM     91  N   GLU A  14       6.808   4.103   1.130  1.00  0.00           N  
ATOM     92  CA  GLU A  14       7.866   3.339   0.482  1.00  0.00           C  
ATOM     93  C   GLU A  14       7.574   3.142  -1.018  1.00  0.00           C  
ATOM     94  O   GLU A  14       8.483   3.350  -1.829  1.00  0.00           O  
ATOM     95  CB  GLU A  14       8.039   1.985   1.173  1.00  0.00           C  
ATOM     96  CEN GLU A  14       8.864   0.987   2.281  1.00  0.00           X  
ATOM     97  H   GLU A  14       6.216   3.619   1.788  1.00  0.00           H  
ATOM     98  N   VAL A  15       6.310   2.914  -1.417  1.00  0.00           N  
ATOM     99  CA  VAL A  15       5.907   2.727  -2.830  1.00  0.00           C  
ATOM    100  C   VAL A  15       6.101   4.033  -3.604  1.00  0.00           C  
ATOM    101  O   VAL A  15       6.630   4.004  -4.718  1.00  0.00           O  
ATOM    102  CB  VAL A  15       4.440   2.275  -2.960  1.00  0.00           C  
ATOM    103  CEN VAL A  15       4.037   1.743  -3.131  1.00  0.00           X  
ATOM    104  H   VAL A  15       5.601   2.861  -0.700  1.00  0.00           H  
ATOM    105  N   LEU A  16       5.768   5.188  -3.009  1.00  0.00           N  
ATOM    106  CA  LEU A  16       5.922   6.504  -3.649  1.00  0.00           C  
ATOM    107  C   LEU A  16       7.393   6.896  -3.837  1.00  0.00           C  
ATOM    108  O   LEU A  16       7.806   7.334  -4.912  1.00  0.00           O  
ATOM    109  CB  LEU A  16       5.196   7.574  -2.824  1.00  0.00           C  
ATOM    110  CEN LEU A  16       3.858   8.314  -3.017  1.00  0.00           X  
ATOM    111  H   LEU A  16       5.343   5.135  -2.093  1.00  0.00           H  
ATOM    112  N   LYS A  17       8.222   6.736  -2.797  1.00  0.00           N  
ATOM    113  CA  LYS A  17       9.651   7.075  -2.876  1.00  0.00           C  
ATOM    114  C   LYS A  17      10.370   6.213  -3.906  1.00  0.00           C  
ATOM    115  O   LYS A  17      11.158   6.746  -4.687  1.00  0.00           O  
ATOM    116  CB  LYS A  17      10.319   6.918  -1.509  1.00  0.00           C  
ATOM    117  CEN LYS A  17      11.116   7.820   0.230  1.00  0.00           X  
ATOM    118  H   LYS A  17       7.837   6.351  -1.944  1.00  0.00           H  
ATOM    119  N   ASN A  18      10.123   4.908  -3.921  1.00  0.00           N  
ATOM    120  CA  ASN A  18      10.726   3.992  -4.882  1.00  0.00           C  
ATOM    121  C   ASN A  18      10.311   4.312  -6.323  1.00  0.00           C  
ATOM    122  O   ASN A  18      11.175   4.598  -7.151  1.00  0.00           O  
ATOM    123  CB  ASN A  18      10.386   2.551  -4.548  1.00  0.00           C  
ATOM    124  CEN ASN A  18      10.796   1.759  -3.994  1.00  0.00           X  
ATOM    125  H   ASN A  18       9.496   4.530  -3.223  1.00  0.00           H  
ATOM    126  N   LEU A  19       9.009   4.407  -6.605  1.00  0.00           N  
ATOM    127  CA  LEU A  19       8.485   4.677  -7.944  1.00  0.00           C  
ATOM    128  C   LEU A  19       9.012   6.016  -8.495  1.00  0.00           C  
ATOM    129  O   LEU A  19       9.452   6.093  -9.642  1.00  0.00           O  
ATOM    130  CB  LEU A  19       6.951   4.674  -7.917  1.00  0.00           C  
ATOM    131  CEN LEU A  19       5.900   3.647  -8.378  1.00  0.00           X  
ATOM    132  H   LEU A  19       8.342   4.265  -5.860  1.00  0.00           H  
ATOM    133  N   HIS A  20       9.091   7.049  -7.654  1.00  0.00           N  
ATOM    134  CA  HIS A  20       9.504   8.387  -8.083  1.00  0.00           C  
ATOM    135  C   HIS A  20      10.931   8.442  -8.646  1.00  0.00           C  
ATOM    136  O   HIS A  20      11.155   9.018  -9.712  1.00  0.00           O  
ATOM    137  CB  HIS A  20       9.379   9.370  -6.915  1.00  0.00           C  
ATOM    138  CEN HIS A  20       8.425  10.296  -6.402  1.00  0.00           X  
ATOM    139  H   HIS A  20       8.749   6.921  -6.711  1.00  0.00           H  
ATOM    140  N   LYS A  21      11.915   7.839  -7.963  1.00  0.00           N  
ATOM    141  CA  LYS A  21      13.341   8.039  -8.295  1.00  0.00           C  
ATOM    142  C   LYS A  21      13.632   7.616  -9.747  1.00  0.00           C  
ATOM    143  O   LYS A  21      14.588   8.120 -10.343  1.00  0.00           O  
ATOM    144  CB  LYS A  21      14.234   7.257  -7.330  1.00  0.00           C  
ATOM    145  CEN LYS A  21      15.541   7.263  -5.667  1.00  0.00           X  
ATOM    146  H   LYS A  21      11.659   7.173  -7.250  1.00  0.00           H  
ATOM    147  N   ASN A  22      12.788   6.761 -10.328  1.00  0.00           N  
ATOM    148  CA  ASN A  22      12.965   6.193 -11.670  1.00  0.00           C  
ATOM    149  C   ASN A  22      12.180   6.903 -12.766  1.00  0.00           C  
ATOM    150  O   ASN A  22      12.089   6.362 -13.872  1.00  0.00           O  
ATOM    151  CB  ASN A  22      12.609   4.718 -11.677  1.00  0.00           C  
ATOM    152  CEN ASN A  22      13.092   3.796 -11.540  1.00  0.00           X  
ATOM    153  H   ASN A  22      11.998   6.441  -9.786  1.00  0.00           H  
ATOM    154  N   ASP A  23      11.672   8.110 -12.502  1.00  0.00           N  
ATOM    155  CA  ASP A  23      10.807   8.835 -13.441  1.00  0.00           C  
ATOM    156  C   ASP A  23      11.419   8.908 -14.858  1.00  0.00           C  
ATOM    157  O   ASP A  23      10.713   8.855 -15.870  1.00  0.00           O  
ATOM    158  CB  ASP A  23      10.529  10.246 -12.917  1.00  0.00           C  
ATOM    159  CEN ASP A  23       9.821  10.765 -12.400  1.00  0.00           X  
ATOM    160  H   ASP A  23      11.810   8.502 -11.581  1.00  0.00           H  
ATOM    161  N   ARG A  24      12.760   8.922 -14.958  1.00  0.00           N  
ATOM    162  CA  ARG A  24      13.477   8.981 -16.241  1.00  0.00           C  
ATOM    163  C   ARG A  24      13.163   7.870 -17.240  1.00  0.00           C  
ATOM    164  O   ARG A  24      13.390   8.118 -18.423  1.00  0.00           O  
ATOM    165  CB  ARG A  24      14.979   9.067 -16.016  1.00  0.00           C  
ATOM    166  CEN ARG A  24      17.251  10.016 -15.714  1.00  0.00           X  
ATOM    167  H   ARG A  24      13.285   8.879 -14.096  1.00  0.00           H  
ATOM    168  N   SER A  25      12.706   6.679 -16.834  1.00  0.00           N  
ATOM    169  CA  SER A  25      12.462   5.582 -17.796  1.00  0.00           C  
ATOM    170  C   SER A  25      11.396   5.813 -18.868  1.00  0.00           C  
ATOM    171  O   SER A  25      11.575   5.282 -19.955  1.00  0.00           O  
ATOM    172  CB  SER A  25      12.104   4.329 -17.021  1.00  0.00           C  
ATOM    173  CEN SER A  25      11.884   4.017 -16.633  1.00  0.00           X  
ATOM    174  H   SER A  25      12.686   6.476 -15.846  1.00  0.00           H  
ATOM    175  N   GLY A  26      10.370   6.642 -18.642  1.00  0.00           N  
ATOM    176  CA  GLY A  26       9.326   6.908 -19.643  1.00  0.00           C  
ATOM    177  C   GLY A  26       8.348   5.748 -19.892  1.00  0.00           C  
ATOM    178  O   GLY A  26       8.339   4.766 -19.171  1.00  0.00           O  
ATOM    179  CEN GLY A  26       9.325   6.908 -19.643  1.00  0.00           X  
ATOM    180  H   GLY A  26      10.312   7.101 -17.745  1.00  0.00           H  
ATOM    181  N   LYS A  27       7.568   5.876 -20.975  1.00  0.00           N  
ATOM    182  CA  LYS A  27       6.504   4.998 -21.515  1.00  0.00           C  
ATOM    183  C   LYS A  27       5.728   4.073 -20.567  1.00  0.00           C  
ATOM    184  O   LYS A  27       4.961   4.601 -19.771  1.00  0.00           O  
ATOM    185  CB  LYS A  27       7.114   4.130 -22.617  1.00  0.00           C  
ATOM    186  CEN LYS A  27       7.412   3.771 -24.680  1.00  0.00           X  
ATOM    187  H   LYS A  27       7.770   6.685 -21.546  1.00  0.00           H  
ATOM    188  N   ASP A  28       5.936   2.764 -20.579  1.00  0.00           N  
ATOM    189  CA  ASP A  28       5.242   1.873 -19.642  1.00  0.00           C  
ATOM    190  C   ASP A  28       5.253   2.390 -18.197  1.00  0.00           C  
ATOM    191  O   ASP A  28       4.265   2.213 -17.489  1.00  0.00           O  
ATOM    192  CB  ASP A  28       5.865   0.476 -19.692  1.00  0.00           C  
ATOM    193  CEN ASP A  28       5.721  -0.432 -20.132  1.00  0.00           X  
ATOM    194  H   ASP A  28       6.373   2.356 -21.392  1.00  0.00           H  
ATOM    195  N   ASN A  29       6.290   3.120 -17.767  1.00  0.00           N  
ATOM    196  CA  ASN A  29       6.371   3.556 -16.368  1.00  0.00           C  
ATOM    197  C   ASN A  29       5.134   4.351 -15.897  1.00  0.00           C  
ATOM    198  O   ASN A  29       4.867   4.379 -14.696  1.00  0.00           O  
ATOM    199  CB  ASN A  29       7.627   4.376 -16.136  1.00  0.00           C  
ATOM    200  CEN ASN A  29       8.622   4.216 -15.842  1.00  0.00           X  
ATOM    201  H   ASN A  29       7.045   3.331 -18.404  1.00  0.00           H  
ATOM    202  N   ILE A  30       4.361   5.011 -16.780  1.00  0.00           N  
ATOM    203  CA  ILE A  30       3.174   5.778 -16.345  1.00  0.00           C  
ATOM    204  C   ILE A  30       2.080   4.821 -15.866  1.00  0.00           C  
ATOM    205  O   ILE A  30       1.428   5.107 -14.869  1.00  0.00           O  
ATOM    206  CB  ILE A  30       2.614   6.665 -17.472  1.00  0.00           C  
ATOM    207  CEN ILE A  30       2.685   7.636 -17.962  1.00  0.00           X  
ATOM    208  H   ILE A  30       4.500   4.842 -17.766  1.00  0.00           H  
ATOM    209  N   HIS A  31       1.937   3.659 -16.510  1.00  0.00           N  
ATOM    210  CA  HIS A  31       0.853   2.718 -16.217  1.00  0.00           C  
ATOM    211  C   HIS A  31       1.031   2.018 -14.865  1.00  0.00           C  
ATOM    212  O   HIS A  31       0.074   1.917 -14.107  1.00  0.00           O  
ATOM    213  CB  HIS A  31       0.745   1.670 -17.330  1.00  0.00           C  
ATOM    214  CEN HIS A  31       0.001   1.464 -18.528  1.00  0.00           X  
ATOM    215  H   HIS A  31       2.620   3.398 -17.210  1.00  0.00           H  
ATOM    216  N   ASP A  32       2.253   1.588 -14.540  1.00  0.00           N  
ATOM    217  CA  ASP A  32       2.525   0.895 -13.276  1.00  0.00           C  
ATOM    218  C   ASP A  32       2.250   1.795 -12.067  1.00  0.00           C  
ATOM    219  O   ASP A  32       1.549   1.393 -11.143  1.00  0.00           O  
ATOM    220  CB  ASP A  32       3.973   0.400 -13.240  1.00  0.00           C  
ATOM    221  CEN ASP A  32       4.518  -0.444 -13.411  1.00  0.00           X  
ATOM    222  H   ASP A  32       2.997   1.671 -15.213  1.00  0.00           H  
ATOM    223  N   VAL A  33       2.770   3.028 -12.085  1.00  0.00           N  
ATOM    224  CA  VAL A  33       2.566   4.006 -11.004  1.00  0.00           C  
ATOM    225  C   VAL A  33       1.098   4.416 -10.923  1.00  0.00           C  
ATOM    226  O   VAL A  33       0.568   4.478  -9.820  1.00  0.00           O  
ATOM    227  CB  VAL A  33       3.431   5.266 -11.199  1.00  0.00           C  
ATOM    228  CEN VAL A  33       3.974   5.609 -10.951  1.00  0.00           X  
ATOM    229  H   VAL A  33       3.273   3.315 -12.914  1.00  0.00           H  
ATOM    230  N   ASP A  34       0.441   4.652 -12.058  1.00  0.00           N  
ATOM    231  CA  ASP A  34      -0.966   5.060 -12.114  1.00  0.00           C  
ATOM    232  C   ASP A  34      -1.881   4.013 -11.470  1.00  0.00           C  
ATOM    233  O   ASP A  34      -2.752   4.357 -10.673  1.00  0.00           O  
ATOM    234  CB  ASP A  34      -1.393   5.308 -13.563  1.00  0.00           C  
ATOM    235  CEN ASP A  34      -1.512   6.073 -14.225  1.00  0.00           X  
ATOM    236  H   ASP A  34       0.935   4.575 -12.935  1.00  0.00           H  
ATOM    237  N   ASN A  35      -1.622   2.723 -11.704  1.00  0.00           N  
ATOM    238  CA  ASN A  35      -2.389   1.631 -11.106  1.00  0.00           C  
ATOM    239  C   ASN A  35      -2.096   1.475  -9.606  1.00  0.00           C  
ATOM    240  O   ASN A  35      -3.006   1.334  -8.794  1.00  0.00           O  
ATOM    241  CB  ASN A  35      -2.129   0.322 -11.828  1.00  0.00           C  
ATOM    242  CEN ASN A  35      -2.540  -0.229 -12.621  1.00  0.00           X  
ATOM    243  H   ASN A  35      -0.885   2.494 -12.356  1.00  0.00           H  
ATOM    244  N   HIS A  36      -0.821   1.518  -9.223  1.00  0.00           N  
ATOM    245  CA  HIS A  36      -0.444   1.326  -7.831  1.00  0.00           C  
ATOM    246  C   HIS A  36      -1.059   2.387  -6.913  1.00  0.00           C  
ATOM    247  O   HIS A  36      -1.574   2.050  -5.850  1.00  0.00           O  
ATOM    248  CB  HIS A  36       1.082   1.335  -7.690  1.00  0.00           C  
ATOM    249  CEN HIS A  36       2.151   0.394  -7.648  1.00  0.00           X  
ATOM    250  H   HIS A  36      -0.099   1.699  -9.907  1.00  0.00           H  
ATOM    251  N   LEU A  37      -1.082   3.649  -7.346  1.00  0.00           N  
ATOM    252  CA  LEU A  37      -1.647   4.746  -6.574  1.00  0.00           C  
ATOM    253  C   LEU A  37      -3.140   4.524  -6.305  1.00  0.00           C  
ATOM    254  O   LEU A  37      -3.553   4.655  -5.158  1.00  0.00           O  
ATOM    255  CB  LEU A  37      -1.424   6.074  -7.308  1.00  0.00           C  
ATOM    256  CEN LEU A  37      -0.439   7.238  -7.088  1.00  0.00           X  
ATOM    257  H   LEU A  37      -0.714   3.858  -8.263  1.00  0.00           H  
ATOM    258  N   GLN A  38      -3.925   4.114  -7.306  1.00  0.00           N  
ATOM    259  CA  GLN A  38      -5.362   3.839  -7.146  1.00  0.00           C  
ATOM    260  C   GLN A  38      -5.619   2.678  -6.178  1.00  0.00           C  
ATOM    261  O   GLN A  38      -6.510   2.782  -5.339  1.00  0.00           O  
ATOM    262  CB  GLN A  38      -5.998   3.523  -8.502  1.00  0.00           C  
ATOM    263  CEN GLN A  38      -6.947   4.178  -9.813  1.00  0.00           X  
ATOM    264  H   GLN A  38      -3.507   3.976  -8.216  1.00  0.00           H  
ATOM    265  N   ASN A  39      -4.795   1.624  -6.220  1.00  0.00           N  
ATOM    266  CA  ASN A  39      -4.904   0.511  -5.269  1.00  0.00           C  
ATOM    267  C   ASN A  39      -4.639   0.966  -3.821  1.00  0.00           C  
ATOM    268  O   ASN A  39      -5.378   0.594  -2.916  1.00  0.00           O  
ATOM    269  CB  ASN A  39      -3.965  -0.622  -5.642  1.00  0.00           C  
ATOM    270  CEN ASN A  39      -3.991  -1.505  -6.207  1.00  0.00           X  
ATOM    271  H   ASN A  39      -4.120   1.563  -6.970  1.00  0.00           H  
ATOM    272  N   VAL A  40      -3.643   1.837  -3.606  1.00  0.00           N  
ATOM    273  CA  VAL A  40      -3.317   2.391  -2.280  1.00  0.00           C  
ATOM    274  C   VAL A  40      -4.485   3.224  -1.728  1.00  0.00           C  
ATOM    275  O   VAL A  40      -4.840   3.082  -0.558  1.00  0.00           O  
ATOM    276  CB  VAL A  40      -2.051   3.267  -2.327  1.00  0.00           C  
ATOM    277  CEN VAL A  40      -1.390   3.297  -2.136  1.00  0.00           X  
ATOM    278  H   VAL A  40      -3.083   2.119  -4.400  1.00  0.00           H  
ATOM    279  N   ILE A  41      -5.102   4.087  -2.549  1.00  0.00           N  
ATOM    280  CA  ILE A  41      -6.265   4.891  -2.124  1.00  0.00           C  
ATOM    281  C   ILE A  41      -7.425   3.978  -1.726  1.00  0.00           C  
ATOM    282  O   ILE A  41      -8.060   4.215  -0.695  1.00  0.00           O  
ATOM    283  CB  ILE A  41      -6.736   5.852  -3.231  1.00  0.00           C  
ATOM    284  CEN ILE A  41      -6.596   6.838  -3.676  1.00  0.00           X  
ATOM    285  H   ILE A  41      -4.787   4.147  -3.505  1.00  0.00           H  
ATOM    286  N   GLU A  42      -7.710   2.956  -2.534  1.00  0.00           N  
ATOM    287  CA  GLU A  42      -8.800   2.008  -2.287  1.00  0.00           C  
ATOM    288  C   GLU A  42      -8.613   1.288  -0.948  1.00  0.00           C  
ATOM    289  O   GLU A  42      -9.572   1.148  -0.186  1.00  0.00           O  
ATOM    290  CB  GLU A  42      -8.892   0.988  -3.425  1.00  0.00           C  
ATOM    291  CEN GLU A  42      -9.615   0.450  -4.870  1.00  0.00           X  
ATOM    292  H   GLU A  42      -7.134   2.806  -3.350  1.00  0.00           H  
ATOM    293  N   ASP A  43      -7.379   0.933  -0.594  1.00  0.00           N  
ATOM    294  CA  ASP A  43      -7.056   0.319   0.692  1.00  0.00           C  
ATOM    295  C   ASP A  43      -7.210   1.290   1.865  1.00  0.00           C  
ATOM    296  O   ASP A  43      -7.827   0.945   2.881  1.00  0.00           O  
ATOM    297  CB  ASP A  43      -5.630  -0.237   0.664  1.00  0.00           C  
ATOM    298  CEN ASP A  43      -5.133  -1.112   0.509  1.00  0.00           X  
ATOM    299  H   ASP A  43      -6.649   0.988  -1.291  1.00  0.00           H  
ATOM    300  N   ILE A  44      -6.710   2.527   1.733  1.00  0.00           N  
ATOM    301  CA  ILE A  44      -6.740   3.510   2.826  1.00  0.00           C  
ATOM    302  C   ILE A  44      -8.187   3.775   3.202  1.00  0.00           C  
ATOM    303  O   ILE A  44      -8.496   3.796   4.387  1.00  0.00           O  
ATOM    304  CB  ILE A  44      -6.057   4.836   2.444  1.00  0.00           C  
ATOM    305  CEN ILE A  44      -5.109   5.374   2.410  1.00  0.00           X  
ATOM    306  H   ILE A  44      -6.368   2.803   0.825  1.00  0.00           H  
ATOM    307  N   HIS A  45      -9.088   3.931   2.239  1.00  0.00           N  
ATOM    308  CA  HIS A  45     -10.499   4.196   2.505  1.00  0.00           C  
ATOM    309  C   HIS A  45     -11.160   3.127   3.382  1.00  0.00           C  
ATOM    310  O   HIS A  45     -11.746   3.454   4.417  1.00  0.00           O  
ATOM    311  CB  HIS A  45     -11.266   4.323   1.185  1.00  0.00           C  
ATOM    312  CEN HIS A  45     -11.687   5.353   0.294  1.00  0.00           X  
ATOM    313  H   HIS A  45      -8.787   3.853   1.279  1.00  0.00           H  
ATOM    314  N   ASP A  46     -10.984   1.853   3.055  1.00  0.00           N  
ATOM    315  CA  ASP A  46     -11.547   0.738   3.808  1.00  0.00           C  
ATOM    316  C   ASP A  46     -10.952   0.646   5.215  1.00  0.00           C  
ATOM    317  O   ASP A  46     -11.660   0.354   6.191  1.00  0.00           O  
ATOM    318  CB  ASP A  46     -11.322  -0.576   3.056  1.00  0.00           C  
ATOM    319  CEN ASP A  46     -11.808  -1.212   2.426  1.00  0.00           X  
ATOM    320  H   ASP A  46     -10.476   1.645   2.208  1.00  0.00           H  
ATOM    321  N   PHE A  47      -9.656   0.925   5.361  1.00  0.00           N  
ATOM    322  CA  PHE A  47      -8.988   0.931   6.655  1.00  0.00           C  
ATOM    323  C   PHE A  47      -9.577   2.001   7.585  1.00  0.00           C  
ATOM    324  O   PHE A  47      -9.858   1.708   8.748  1.00  0.00           O  
ATOM    325  CB  PHE A  47      -7.486   1.156   6.472  1.00  0.00           C  
ATOM    326  CEN PHE A  47      -6.154   0.292   6.405  1.00  0.00           X  
ATOM    327  H   PHE A  47      -9.127   1.169   4.537  1.00  0.00           H  
ATOM    328  N   MET A  48      -9.830   3.206   7.071  1.00  0.00           N  
ATOM    329  CA  MET A  48     -10.406   4.340   7.787  1.00  0.00           C  
ATOM    330  C   MET A  48     -11.818   4.019   8.255  1.00  0.00           C  
ATOM    331  O   MET A  48     -12.162   4.273   9.410  1.00  0.00           O  
ATOM    332  CB  MET A  48     -10.411   5.583   6.900  1.00  0.00           C  
ATOM    333  CEN MET A  48      -9.656   7.154   6.697  1.00  0.00           X  
ATOM    334  H   MET A  48      -9.624   3.333   6.089  1.00  0.00           H  
ATOM    335  N   GLN A  49     -12.631   3.415   7.392  1.00  0.00           N  
ATOM    336  CA  GLN A  49     -13.998   3.035   7.714  1.00  0.00           C  
ATOM    337  C   GLN A  49     -14.034   1.996   8.842  1.00  0.00           C  
ATOM    338  O   GLN A  49     -14.777   2.162   9.811  1.00  0.00           O  
ATOM    339  CB  GLN A  49     -14.702   2.481   6.472  1.00  0.00           C  
ATOM    340  CEN GLN A  49     -15.813   2.863   5.181  1.00  0.00           X  
ATOM    341  H   GLN A  49     -12.307   3.271   6.447  1.00  0.00           H  
ATOM    342  N   ALA A  50     -13.172   0.979   8.785  1.00  0.00           N  
ATOM    343  CA  ALA A  50     -13.084  -0.060   9.807  1.00  0.00           C  
ATOM    344  C   ALA A  50     -12.628   0.494  11.169  1.00  0.00           C  
ATOM    345  O   ALA A  50     -13.167   0.106  12.207  1.00  0.00           O  
ATOM    346  CB  ALA A  50     -12.145  -1.163   9.341  1.00  0.00           C  
ATOM    347  CEN ALA A  50     -12.146  -1.163   9.342  1.00  0.00           X  
ATOM    348  H   ALA A  50     -12.572   0.909   7.975  1.00  0.00           H  
ATOM    349  N   ALA A  51     -11.662   1.415  11.188  1.00  0.00           N  
ATOM    350  CA  ALA A  51     -11.177   2.067  12.400  1.00  0.00           C  
ATOM    351  C   ALA A  51     -12.302   2.830  13.119  1.00  0.00           C  
ATOM    352  O   ALA A  51     -12.546   2.591  14.303  1.00  0.00           O  
ATOM    353  CB  ALA A  51     -10.024   3.002  12.065  1.00  0.00           C  
ATOM    354  CEN ALA A  51     -10.025   3.002  12.065  1.00  0.00           X  
ATOM    355  H   ALA A  51     -11.233   1.674  10.313  1.00  0.00           H  
ATOM    356  N   ALA A  52     -13.037   3.683  12.400  1.00  0.00           N  
ATOM    357  CA  ALA A  52     -14.166   4.446  12.924  1.00  0.00           C  
ATOM    358  C   ALA A  52     -15.225   3.522  13.536  1.00  0.00           C  
ATOM    359  O   ALA A  52     -15.679   3.766  14.654  1.00  0.00           O  
ATOM    360  CB  ALA A  52     -14.775   5.306  11.826  1.00  0.00           C  
ATOM    361  CEN ALA A  52     -14.775   5.305  11.827  1.00  0.00           X  
ATOM    362  H   ALA A  52     -12.790   3.825  11.433  1.00  0.00           H  
ATOM    363  N   ALA A  53     -15.565   2.414  12.872  1.00  0.00           N  
ATOM    364  CA  ALA A  53     -16.603   1.495  13.328  1.00  0.00           C  
ATOM    365  C   ALA A  53     -16.210   0.829  14.654  1.00  0.00           C  
ATOM    366  O   ALA A  53     -17.018   0.765  15.575  1.00  0.00           O  
ATOM    367  CB  ALA A  53     -16.882   0.446  12.262  1.00  0.00           C  
ATOM    368  CEN ALA A  53     -16.882   0.446  12.263  1.00  0.00           X  
ATOM    369  H   ALA A  53     -15.095   2.205  12.002  1.00  0.00           H  
ATOM    370  N   ALA A  54     -14.950   0.412  14.814  1.00  0.00           N  
ATOM    371  CA  ALA A  54     -14.445  -0.141  16.071  1.00  0.00           C  
ATOM    372  C   ALA A  54     -14.429   0.884  17.223  1.00  0.00           C  
ATOM    373  O   ALA A  54     -14.742   0.537  18.368  1.00  0.00           O  
ATOM    374  CB  ALA A  54     -13.050  -0.710  15.854  1.00  0.00           C  
ATOM    375  CEN ALA A  54     -13.051  -0.709  15.855  1.00  0.00           X  
ATOM    376  H   ALA A  54     -14.330   0.442  14.018  1.00  0.00           H  
ATOM    377  N   ALA A  55     -14.090   2.144  16.939  1.00  0.00           N  
ATOM    378  CA  ALA A  55     -14.140   3.244  17.898  1.00  0.00           C  
ATOM    379  C   ALA A  55     -15.588   3.603  18.270  1.00  0.00           C  
ATOM    380  O   ALA A  55     -15.942   3.560  19.451  1.00  0.00           O  
ATOM    381  CB  ALA A  55     -13.414   4.459  17.339  1.00  0.00           C  
ATOM    382  CEN ALA A  55     -13.415   4.458  17.339  1.00  0.00           X  
ATOM    383  H   ALA A  55     -13.775   2.352  16.004  1.00  0.00           H  
ATOM    384  N   ASN A  56     -16.450   3.870  17.285  1.00  0.00           N  
ATOM    385  CA  ASN A  56     -17.864   4.199  17.487  1.00  0.00           C  
ATOM    386  C   ASN A  56     -18.621   3.128  18.279  1.00  0.00           C  
ATOM    387  O   ASN A  56     -19.449   3.476  19.116  1.00  0.00           O  
ATOM    388  CB  ASN A  56     -18.558   4.442  16.160  1.00  0.00           C  
ATOM    389  CEN ASN A  56     -18.770   5.250  15.524  1.00  0.00           X  
ATOM    390  H   ASN A  56     -16.097   3.891  16.340  1.00  0.00           H  
ATOM    391  N   CYS A  57     -18.258   1.846  18.156  1.00  0.00           N  
ATOM    392  CA  CYS A  57     -18.878   0.763  18.922  1.00  0.00           C  
ATOM    393  C   CYS A  57     -18.906   1.055  20.436  1.00  0.00           C  
ATOM    394  O   CYS A  57     -19.777   0.547  21.134  1.00  0.00           O  
ATOM    395  CB  CYS A  57     -17.955  -0.418  18.621  1.00  0.00           C  
ATOM    396  CEN CYS A  57     -18.117  -1.249  18.040  1.00  0.00           X  
ATOM    397  H   CYS A  57     -17.575   1.603  17.450  1.00  0.00           H  
ATOM    398  N   ARG A  58     -18.012   1.907  20.971  1.00  0.00           N  
ATOM    399  CA  ARG A  58     -17.983   2.214  22.415  1.00  0.00           C  
ATOM    400  C   ARG A  58     -19.260   2.875  22.938  1.00  0.00           C  
ATOM    401  O   ARG A  58     -19.437   2.909  24.151  1.00  0.00           O  
ATOM    402  CB  ARG A  58     -16.764   3.046  22.783  1.00  0.00           C  
ATOM    403  CEN ARG A  58     -14.483   3.643  23.554  1.00  0.00           X  
ATOM    404  H   ARG A  58     -17.414   2.429  20.346  1.00  0.00           H  
ATOM    405  N   LYS A  59     -20.138   3.390  22.071  1.00  0.00           N  
ATOM    406  CA  LYS A  59     -21.349   4.137  22.465  1.00  0.00           C  
ATOM    407  C   LYS A  59     -22.307   3.327  23.353  1.00  0.00           C  
ATOM    408  O   LYS A  59     -23.121   3.923  24.047  1.00  0.00           O  
ATOM    409  CB  LYS A  59     -22.094   4.617  21.218  1.00  0.00           C  
ATOM    410  CEN LYS A  59     -22.582   6.196  19.898  1.00  0.00           X  
ATOM    411  H   LYS A  59     -20.012   3.190  21.090  1.00  0.00           H  
ATOM    412  N   GLY A  60     -22.185   1.995  23.380  1.00  0.00           N  
ATOM    413  CA  GLY A  60     -23.086   1.074  24.086  1.00  0.00           C  
ATOM    414  C   GLY A  60     -23.083   1.166  25.613  1.00  0.00           C  
ATOM    415  O   GLY A  60     -23.993   0.638  26.238  1.00  0.00           O  
ATOM    416  CEN GLY A  60     -23.086   1.074  24.086  1.00  0.00           X  
ATOM    417  H   GLY A  60     -21.480   1.580  22.788  1.00  0.00           H  
ATOM    418  N   SER A  61     -22.084   1.804  26.232  1.00  0.00           N  
ATOM    419  CA  SER A  61     -21.990   1.878  27.696  1.00  0.00           C  
ATOM    420  C   SER A  61     -22.310   3.296  28.208  1.00  0.00           C  
ATOM    421  O   SER A  61     -21.422   3.932  28.772  1.00  0.00           O  
ATOM    422  CB  SER A  61     -20.607   1.451  28.149  1.00  0.00           C  
ATOM    423  CEN SER A  61     -20.067   1.389  28.142  1.00  0.00           X  
ATOM    424  H   SER A  61     -21.435   2.341  25.674  1.00  0.00           H  
ATOM    425  N   PRO A  62     -23.545   3.823  28.066  1.00  0.00           N  
ATOM    426  CA  PRO A  62     -23.853   5.148  28.574  1.00  0.00           C  
ATOM    427  C   PRO A  62     -23.861   5.083  30.107  1.00  0.00           C  
ATOM    428  O   PRO A  62     -24.036   4.020  30.684  1.00  0.00           O  
ATOM    429  CB  PRO A  62     -25.232   5.483  27.982  1.00  0.00           C  
ATOM    430  CEN PRO A  62     -25.108   3.854  27.264  1.00  0.00           X  
ATOM    431  N   GLY A  63     -23.626   6.229  30.743  1.00  0.00           N  
ATOM    432  CA  GLY A  63     -23.677   6.410  32.200  1.00  0.00           C  
ATOM    433  C   GLY A  63     -22.359   6.435  32.981  1.00  0.00           C  
ATOM    434  O   GLY A  63     -21.320   5.972  32.529  1.00  0.00           O  
ATOM    435  CEN GLY A  63     -23.677   6.410  32.200  1.00  0.00           X  
ATOM    436  H   GLY A  63     -23.755   7.064  30.192  1.00  0.00           H  
ATOM    437  N   SER A  64     -22.449   6.833  34.248  1.00  0.00           N  
ATOM    438  CA  SER A  64     -21.292   6.976  35.133  1.00  0.00           C  
ATOM    439  C   SER A  64     -21.362   6.028  36.348  1.00  0.00           C  
ATOM    440  O   SER A  64     -22.463   5.780  36.844  1.00  0.00           O  
ATOM    441  CB  SER A  64     -21.180   8.416  35.595  1.00  0.00           C  
ATOM    442  CEN SER A  64     -21.336   8.911  35.755  1.00  0.00           X  
ATOM    443  H   SER A  64     -23.356   6.798  34.695  1.00  0.00           H  
ATOM    444  N   PRO A  65     -20.224   5.574  36.909  1.00  0.00           N  
ATOM    445  CA  PRO A  65     -20.238   4.662  38.043  1.00  0.00           C  
ATOM    446  C   PRO A  65     -20.468   5.484  39.315  1.00  0.00           C  
ATOM    447  O   PRO A  65     -19.558   5.724  40.106  1.00  0.00           O  
ATOM    448  CB  PRO A  65     -18.861   3.978  38.015  1.00  0.00           C  
ATOM    449  CEN PRO A  65     -18.581   5.029  36.600  1.00  0.00           X  
ATOM    450  N   ALA A  66     -21.693   5.967  39.491  1.00  0.00           N  
ATOM    451  CA  ALA A  66     -22.082   6.757  40.648  1.00  0.00           C  
ATOM    452  C   ALA A  66     -21.900   5.897  41.903  1.00  0.00           C  
ATOM    453  O   ALA A  66     -22.156   4.700  41.874  1.00  0.00           O  
ATOM    454  CB  ALA A  66     -23.516   7.250  40.515  1.00  0.00           C  
ATOM    455  CEN ALA A  66     -23.515   7.249  40.516  1.00  0.00           X  
ATOM    456  H   ALA A  66     -22.422   5.661  38.864  1.00  0.00           H  
ATOM    457  N   GLY A  67     -21.505   6.528  43.011  1.00  0.00           N  
ATOM    458  CA  GLY A  67     -21.325   5.843  44.294  1.00  0.00           C  
ATOM    459  C   GLY A  67     -19.996   6.094  45.009  1.00  0.00           C  
ATOM    460  O   GLY A  67     -19.091   6.695  44.460  1.00  0.00           O  
ATOM    461  CEN GLY A  67     -21.325   5.843  44.294  1.00  0.00           X  
ATOM    462  H   GLY A  67     -21.514   7.536  43.004  1.00  0.00           H  
ATOM    463  N   SER A  68     -19.916   5.555  46.226  1.00  0.00           N  
ATOM    464  CA  SER A  68     -18.810   5.615  47.197  1.00  0.00           C  
ATOM    465  C   SER A  68     -18.341   6.972  47.771  1.00  0.00           C  
ATOM    466  O   SER A  68     -17.149   7.161  48.008  1.00  0.00           O  
ATOM    467  CB  SER A  68     -17.615   4.933  46.559  1.00  0.00           C  
ATOM    468  CEN SER A  68     -17.260   4.786  46.175  1.00  0.00           X  
ATOM    469  H   SER A  68     -20.432   4.691  46.317  1.00  0.00           H  
ATOM    470  N   PRO A  69     -19.266   7.866  48.182  1.00  0.00           N  
ATOM    471  CA  PRO A  69     -18.902   9.145  48.776  1.00  0.00           C  
ATOM    472  C   PRO A  69     -18.175   8.921  50.108  1.00  0.00           C  
ATOM    473  O   PRO A  69     -18.540   8.036  50.884  1.00  0.00           O  
ATOM    474  CB  PRO A  69     -20.243   9.875  48.954  1.00  0.00           C  
ATOM    475  CEN PRO A  69     -20.934   8.367  48.297  1.00  0.00           X  
ATOM    476  N   THR A  70     -17.175   9.747  50.402  1.00  0.00           N  
ATOM    477  CA  THR A  70     -16.433   9.683  51.671  1.00  0.00           C  
ATOM    478  C   THR A  70     -16.322  11.095  52.245  1.00  0.00           C  
ATOM    479  O   THR A  70     -16.637  12.079  51.582  1.00  0.00           O  
ATOM    480  CB  THR A  70     -15.025   9.084  51.497  1.00  0.00           C  
ATOM    481  CEN THR A  70     -14.667   8.647  51.348  1.00  0.00           X  
ATOM    482  H   THR A  70     -17.079  10.601  49.870  1.00  0.00           H  
ATOM    483  N   SER A  71     -15.999  11.140  53.537  1.00  0.00           N  
ATOM    484  CA  SER A  71     -15.771  12.322  54.366  1.00  0.00           C  
ATOM    485  C   SER A  71     -14.953  12.071  55.638  1.00  0.00           C  
ATOM    486  O   SER A  71     -15.060  11.010  56.239  1.00  0.00           O  
ATOM    487  CB  SER A  71     -17.111  12.929  54.735  1.00  0.00           C  
ATOM    488  CEN SER A  71     -17.636  12.955  54.875  1.00  0.00           X  
ATOM    489  H   SER A  71     -15.971  10.262  54.037  1.00  0.00           H  
ATOM    490  N   THR A  72     -14.230  13.127  56.029  1.00  0.00           N  
ATOM    491  CA  THR A  72     -13.406  13.274  57.247  1.00  0.00           C  
ATOM    492  C   THR A  72     -12.341  12.218  57.571  1.00  0.00           C  
ATOM    493  O   THR A  72     -12.688  11.089  57.882  1.00  0.00           O  
ATOM    494  CB  THR A  72     -14.328  13.367  58.477  1.00  0.00           C  
ATOM    495  CEN THR A  72     -14.768  13.614  58.771  1.00  0.00           X  
ATOM    496  H   THR A  72     -14.662  14.008  55.789  1.00  0.00           H  
ATOM    497  N   GLU A  73     -11.075  12.652  57.632  1.00  0.00           N  
ATOM    498  CA  GLU A  73      -9.859  11.849  57.931  1.00  0.00           C  
ATOM    499  C   GLU A  73      -8.949  12.680  58.872  1.00  0.00           C  
ATOM    500  O   GLU A  73      -9.234  13.840  59.154  1.00  0.00           O  
ATOM    501  CB  GLU A  73      -9.113  11.469  56.651  1.00  0.00           C  
ATOM    502  CEN GLU A  73      -8.735  10.323  55.447  1.00  0.00           X  
ATOM    503  H   GLU A  73     -10.958  13.631  57.862  1.00  0.00           H  
ATOM    504  N   GLU A  74      -8.123  12.023  59.695  1.00  0.00           N  
ATOM    505  CA  GLU A  74      -7.098  12.574  60.618  1.00  0.00           C  
ATOM    506  C   GLU A  74      -7.610  13.535  61.716  1.00  0.00           C  
ATOM    507  O   GLU A  74      -8.753  13.980  61.709  1.00  0.00           O  
ATOM    508  CB  GLU A  74      -6.022  13.291  59.799  1.00  0.00           C  
ATOM    509  CEN GLU A  74      -4.498  13.287  59.037  1.00  0.00           X  
ATOM    510  H   GLU A  74      -8.683  11.350  60.202  1.00  0.00           H  
ATOM    511  N   GLY A  75      -6.713  13.905  62.651  1.00  0.00           N  
ATOM    512  CA  GLY A  75      -7.019  14.816  63.767  1.00  0.00           C  
ATOM    513  C   GLY A  75      -5.879  15.768  64.178  1.00  0.00           C  
ATOM    514  O   GLY A  75      -5.662  15.995  65.362  1.00  0.00           O  
ATOM    515  CEN GLY A  75      -7.019  14.817  63.767  1.00  0.00           X  
ATOM    516  H   GLY A  75      -5.767  13.565  62.570  1.00  0.00           H  
ATOM    517  N   THR A  76      -5.146  16.275  63.187  1.00  0.00           N  
ATOM    518  CA  THR A  76      -3.984  17.199  63.165  1.00  0.00           C  
ATOM    519  C   THR A  76      -4.089  18.615  63.790  1.00  0.00           C  
ATOM    520  O   THR A  76      -4.984  19.387  63.464  1.00  0.00           O  
ATOM    521  CB  THR A  76      -3.532  17.392  61.706  1.00  0.00           C  
ATOM    522  CEN THR A  76      -3.356  17.181  61.190  1.00  0.00           X  
ATOM    523  H   THR A  76      -5.566  16.195  62.272  1.00  0.00           H  
ATOM    524  N   SER A  77      -3.060  18.920  64.600  1.00  0.00           N  
ATOM    525  CA  SER A  77      -2.695  20.119  65.404  1.00  0.00           C  
ATOM    526  C   SER A  77      -2.318  21.473  64.772  1.00  0.00           C  
ATOM    527  O   SER A  77      -1.562  21.489  63.814  1.00  0.00           O  
ATOM    528  CB  SER A  77      -1.546  19.711  66.305  1.00  0.00           C  
ATOM    529  CEN SER A  77      -1.083  19.472  66.461  1.00  0.00           X  
ATOM    530  H   SER A  77      -2.220  18.435  64.314  1.00  0.00           H  
ATOM    531  N   GLU A  78      -2.632  22.592  65.457  1.00  0.00           N  
ATOM    532  CA  GLU A  78      -2.290  23.974  65.023  1.00  0.00           C  
ATOM    533  C   GLU A  78      -1.597  24.801  66.145  1.00  0.00           C  
ATOM    534  O   GLU A  78      -1.795  24.568  67.333  1.00  0.00           O  
ATOM    535  CB  GLU A  78      -3.549  24.702  64.547  1.00  0.00           C  
ATOM    536  CEN GLU A  78      -4.563  25.226  63.281  1.00  0.00           X  
ATOM    537  H   GLU A  78      -2.731  22.501  66.459  1.00  0.00           H  
ATOM    538  N   SER A  79      -0.731  25.733  65.739  1.00  0.00           N  
ATOM    539  CA  SER A  79       0.049  26.713  66.517  1.00  0.00           C  
ATOM    540  C   SER A  79       0.747  27.812  65.698  1.00  0.00           C  
ATOM    541  O   SER A  79       1.161  27.533  64.576  1.00  0.00           O  
ATOM    542  CB  SER A  79       1.084  25.974  67.342  1.00  0.00           C  
ATOM    543  CEN SER A  79       1.457  25.600  67.473  1.00  0.00           X  
ATOM    544  H   SER A  79      -0.542  25.750  64.747  1.00  0.00           H  
ATOM    545  N   ALA A  80       1.082  28.962  66.315  1.00  0.00           N  
ATOM    546  CA  ALA A  80       1.830  30.049  65.655  1.00  0.00           C  
ATOM    547  C   ALA A  80       2.799  30.798  66.610  1.00  0.00           C  
ATOM    548  O   ALA A  80       2.544  30.909  67.803  1.00  0.00           O  
ATOM    549  CB  ALA A  80       0.852  31.030  65.025  1.00  0.00           C  
ATOM    550  CEN ALA A  80       0.853  31.030  65.025  1.00  0.00           X  
ATOM    551  H   ALA A  80       0.993  29.013  67.320  1.00  0.00           H  
ATOM    552  N   THR A  81       3.907  31.273  66.024  1.00  0.00           N  
ATOM    553  CA  THR A  81       5.049  32.080  66.551  1.00  0.00           C  
ATOM    554  C   THR A  81       4.920  33.562  66.991  1.00  0.00           C  
ATOM    555  O   THR A  81       4.302  34.359  66.292  1.00  0.00           O  
ATOM    556  CB  THR A  81       6.176  32.052  65.502  1.00  0.00           C  
ATOM    557  CEN THR A  81       6.546  31.765  65.152  1.00  0.00           X  
ATOM    558  H   THR A  81       3.743  31.491  65.049  1.00  0.00           H  
ATOM    559  N   PRO A  82       5.650  33.983  68.059  1.00  0.00           N  
ATOM    560  CA  PRO A  82       5.668  35.354  68.578  1.00  0.00           C  
ATOM    561  C   PRO A  82       6.389  36.337  67.632  1.00  0.00           C  
ATOM    562  O   PRO A  82       7.286  35.943  66.886  1.00  0.00           O  
ATOM    563  CB  PRO A  82       6.393  35.219  69.927  1.00  0.00           C  
ATOM    564  CEN PRO A  82       6.570  33.510  69.445  1.00  0.00           X  
ATOM    565  N   GLU A  83       6.059  37.630  67.712  1.00  0.00           N  
ATOM    566  CA  GLU A  83       6.706  38.683  66.917  1.00  0.00           C  
ATOM    567  C   GLU A  83       7.214  39.821  67.814  1.00  0.00           C  
ATOM    568  O   GLU A  83       6.550  40.259  68.752  1.00  0.00           O  
ATOM    569  CB  GLU A  83       5.738  39.232  65.867  1.00  0.00           C  
ATOM    570  CEN GLU A  83       5.165  39.268  64.262  1.00  0.00           X  
ATOM    571  H   GLU A  83       5.413  37.929  68.427  1.00  0.00           H  
ATOM    572  N   SER A  84       8.419  40.298  67.493  1.00  0.00           N  
ATOM    573  CA  SER A  84       9.110  41.409  68.149  1.00  0.00           C  
ATOM    574  C   SER A  84       8.523  42.737  67.666  1.00  0.00           C  
ATOM    575  O   SER A  84       8.088  42.828  66.521  1.00  0.00           O  
ATOM    576  CB  SER A  84      10.600  41.347  67.873  1.00  0.00           C  
ATOM    577  CEN SER A  84      11.063  41.255  67.603  1.00  0.00           X  
ATOM    578  H   SER A  84       8.779  40.027  66.589  1.00  0.00           H  
ATOM    579  N   GLY A  85       8.571  43.775  68.504  1.00  0.00           N  
ATOM    580  CA  GLY A  85       8.130  45.134  68.178  1.00  0.00           C  
ATOM    581  C   GLY A  85       9.281  46.148  68.340  1.00  0.00           C  
ATOM    582  O   GLY A  85      10.375  45.725  68.704  1.00  0.00           O  
ATOM    583  CEN GLY A  85       8.129  45.134  68.178  1.00  0.00           X  
ATOM    584  H   GLY A  85       9.016  43.644  69.401  1.00  0.00           H  
ATOM    585  N   PRO A  86       9.071  47.454  68.069  1.00  0.00           N  
ATOM    586  CA  PRO A  86      10.084  48.508  68.193  1.00  0.00           C  
ATOM    587  C   PRO A  86      10.423  48.869  69.657  1.00  0.00           C  
ATOM    588  O   PRO A  86       9.582  48.726  70.541  1.00  0.00           O  
ATOM    589  CB  PRO A  86       9.454  49.695  67.444  1.00  0.00           C  
ATOM    590  CEN PRO A  86       8.055  48.599  67.276  1.00  0.00           X  
ATOM    591  N   GLY A  87      11.611  49.447  69.888  1.00  0.00           N  
ATOM    592  CA  GLY A  87      12.012  49.966  71.212  1.00  0.00           C  
ATOM    593  C   GLY A  87      13.349  49.422  71.727  1.00  0.00           C  
ATOM    594  O   GLY A  87      13.899  48.507  71.132  1.00  0.00           O  
ATOM    595  CEN GLY A  87      12.012  49.966  71.213  1.00  0.00           X  
ATOM    596  H   GLY A  87      12.184  49.690  69.094  1.00  0.00           H  
ATOM    597  N   THR A  88      13.978  50.067  72.722  1.00  0.00           N  
ATOM    598  CA  THR A  88      15.284  49.697  73.340  1.00  0.00           C  
ATOM    599  C   THR A  88      16.458  49.710  72.345  1.00  0.00           C  
ATOM    600  O   THR A  88      16.331  49.221  71.230  1.00  0.00           O  
ATOM    601  CB  THR A  88      15.218  48.301  73.987  1.00  0.00           C  
ATOM    602  CEN THR A  88      14.989  47.922  74.368  1.00  0.00           X  
ATOM    603  H   THR A  88      13.966  51.058  72.528  1.00  0.00           H  
ATOM    604  N   SER A  89      17.555  50.402  72.665  1.00  0.00           N  
ATOM    605  CA  SER A  89      17.826  51.149  73.919  1.00  0.00           C  
ATOM    606  C   SER A  89      18.229  50.249  75.087  1.00  0.00           C  
ATOM    607  O   SER A  89      17.960  50.560  76.240  1.00  0.00           O  
ATOM    608  CB  SER A  89      16.608  51.965  74.306  1.00  0.00           C  
ATOM    609  CEN SER A  89      16.084  52.098  74.368  1.00  0.00           X  
ATOM    610  H   SER A  89      18.370  49.865  72.399  1.00  0.00           H  
ATOM    611  N   THR A  90      18.998  49.197  74.806  1.00  0.00           N  
ATOM    612  CA  THR A  90      19.587  48.343  75.851  1.00  0.00           C  
ATOM    613  C   THR A  90      21.067  48.149  75.523  1.00  0.00           C  
ATOM    614  O   THR A  90      21.507  48.406  74.404  1.00  0.00           O  
ATOM    615  CB  THR A  90      18.892  46.972  75.953  1.00  0.00           C  
ATOM    616  CEN THR A  90      18.421  46.641  76.051  1.00  0.00           X  
ATOM    617  H   THR A  90      19.501  49.188  73.931  1.00  0.00           H  
ATOM    618  N   GLU A  91      21.811  47.815  76.568  1.00  0.00           N  
ATOM    619  CA  GLU A  91      23.234  47.481  76.641  1.00  0.00           C  
ATOM    620  C   GLU A  91      23.518  46.231  77.522  1.00  0.00           C  
ATOM    621  O   GLU A  91      22.787  45.999  78.492  1.00  0.00           O  
ATOM    622  CB  GLU A  91      24.018  48.685  77.169  1.00  0.00           C  
ATOM    623  CEN GLU A  91      24.974  50.066  76.882  1.00  0.00           X  
ATOM    624  H   GLU A  91      21.339  47.771  77.459  1.00  0.00           H  
ATOM    625  N   PRO A  92      24.523  45.399  77.177  1.00  0.00           N  
ATOM    626  CA  PRO A  92      24.956  44.229  77.940  1.00  0.00           C  
ATOM    627  C   PRO A  92      25.608  44.588  79.284  1.00  0.00           C  
ATOM    628  O   PRO A  92      26.268  45.611  79.437  1.00  0.00           O  
ATOM    629  CB  PRO A  92      25.947  43.531  76.994  1.00  0.00           C  
ATOM    630  CEN PRO A  92      25.639  44.940  75.942  1.00  0.00           X  
ATOM    631  N   SER A  93      25.472  43.702  80.271  1.00  0.00           N  
ATOM    632  CA  SER A  93      26.119  43.870  81.577  1.00  0.00           C  
ATOM    633  C   SER A  93      26.460  42.515  82.183  1.00  0.00           C  
ATOM    634  O   SER A  93      25.873  41.490  81.854  1.00  0.00           O  
ATOM    635  CB  SER A  93      25.225  44.658  82.513  1.00  0.00           C  
ATOM    636  CEN SER A  93      24.769  44.841  82.747  1.00  0.00           X  
ATOM    637  H   SER A  93      25.063  42.802  80.067  1.00  0.00           H  
ATOM    638  N   GLU A  94      27.449  42.566  83.075  1.00  0.00           N  
ATOM    639  CA  GLU A  94      27.960  41.454  83.864  1.00  0.00           C  
ATOM    640  C   GLU A  94      26.964  41.095  84.981  1.00  0.00           C  
ATOM    641  O   GLU A  94      26.325  41.974  85.561  1.00  0.00           O  
ATOM    642  CB  GLU A  94      29.330  41.799  84.453  1.00  0.00           C  
ATOM    643  CEN GLU A  94      31.030  41.698  84.397  1.00  0.00           X  
ATOM    644  H   GLU A  94      27.705  43.479  83.416  1.00  0.00           H  
ATOM    645  N   GLY A  95      26.831  39.805  85.305  1.00  0.00           N  
ATOM    646  CA  GLY A  95      25.934  39.351  86.369  1.00  0.00           C  
ATOM    647  C   GLY A  95      26.563  39.340  87.762  1.00  0.00           C  
ATOM    648  O   GLY A  95      25.905  39.021  88.738  1.00  0.00           O  
ATOM    649  CEN GLY A  95      25.934  39.351  86.370  1.00  0.00           X  
ATOM    650  H   GLY A  95      27.278  39.115  84.718  1.00  0.00           H  
ATOM    651  N   SER A  96      27.854  39.674  87.805  1.00  0.00           N  
ATOM    652  CA  SER A  96      28.743  39.757  88.981  1.00  0.00           C  
ATOM    653  C   SER A  96      28.969  38.556  89.931  1.00  0.00           C  
ATOM    654  O   SER A  96      29.292  38.716  91.102  1.00  0.00           O  
ATOM    655  CB  SER A  96      28.253  40.922  89.818  1.00  0.00           C  
ATOM    656  CEN SER A  96      27.904  41.260  90.063  1.00  0.00           X  
ATOM    657  H   SER A  96      28.099  40.347  87.093  1.00  0.00           H  
ATOM    658  N   ALA A  97      29.089  37.391  89.276  1.00  0.00           N  
ATOM    659  CA  ALA A  97      29.354  36.055  89.847  1.00  0.00           C  
ATOM    660  C   ALA A  97      28.871  35.670  91.276  1.00  0.00           C  
ATOM    661  O   ALA A  97      28.106  36.388  91.914  1.00  0.00           O  
ATOM    662  CB  ALA A  97      30.857  35.832  89.779  1.00  0.00           C  
ATOM    663  CEN ALA A  97      30.856  35.832  89.779  1.00  0.00           X  
ATOM    664  H   ALA A  97      29.408  37.495  88.322  1.00  0.00           H  
ATOM    665  N   PRO A  98      29.334  34.506  91.795  1.00  0.00           N  
ATOM    666  CA  PRO A  98      28.976  33.981  93.113  1.00  0.00           C  
ATOM    667  C   PRO A  98      29.713  34.675  94.267  1.00  0.00           C  
ATOM    668  O   PRO A  98      30.879  35.051  94.150  1.00  0.00           O  
ATOM    669  CB  PRO A  98      29.345  32.491  93.015  1.00  0.00           C  
ATOM    670  CEN PRO A  98      29.947  32.942  91.397  1.00  0.00           X  
ATOM    671  N   GLY A  99      29.046  34.771  95.423  1.00  0.00           N  
ATOM    672  CA  GLY A  99      29.605  35.289  96.669  1.00  0.00           C  
ATOM    673  C   GLY A  99      30.559  34.297  97.346  1.00  0.00           C  
ATOM    674  O   GLY A  99      30.457  33.087  97.181  1.00  0.00           O  
ATOM    675  CEN GLY A  99      29.606  35.289  96.670  1.00  0.00           X  
ATOM    676  H   GLY A  99      28.099  34.419  95.451  1.00  0.00           H  
ATOM    677  N   SER A 100      31.481  34.821  98.141  1.00  0.00           N  
ATOM    678  CA  SER A 100      32.498  34.130  98.955  1.00  0.00           C  
ATOM    679  C   SER A 100      33.077  35.207  99.898  1.00  0.00           C  
ATOM    680  O   SER A 100      32.793  36.379  99.638  1.00  0.00           O  
ATOM    681  CB  SER A 100      33.573  33.500  98.091  1.00  0.00           C  
ATOM    682  CEN SER A 100      33.913  33.433  97.672  1.00  0.00           X  
ATOM    683  H   SER A 100      31.350  35.788  98.394  1.00  0.00           H  
ATOM    684  N   PRO A 101      33.899  34.931 100.937  1.00  0.00           N  
ATOM    685  CA  PRO A 101      34.363  33.645 101.483  1.00  0.00           C  
ATOM    686  C   PRO A 101      33.695  33.279 102.849  1.00  0.00           C  
ATOM    687  O   PRO A 101      32.863  34.015 103.365  1.00  0.00           O  
ATOM    688  CB  PRO A 101      35.881  33.849 101.619  1.00  0.00           C  
ATOM    689  CEN PRO A 101      35.514  35.509 101.076  1.00  0.00           X  
ATOM    690  N   ALA A 102      34.184  32.189 103.461  1.00  0.00           N  
ATOM    691  CA  ALA A 102      33.902  31.702 104.826  1.00  0.00           C  
ATOM    692  C   ALA A 102      32.454  31.297 105.176  1.00  0.00           C  
ATOM    693  O   ALA A 102      31.910  31.636 106.221  1.00  0.00           O  
ATOM    694  CB  ALA A 102      34.365  32.763 105.814  1.00  0.00           C  
ATOM    695  CEN ALA A 102      34.364  32.762 105.814  1.00  0.00           X  
ATOM    696  H   ALA A 102      35.007  31.789 103.028  1.00  0.00           H  
ATOM    697  N   GLY A 103      31.903  30.416 104.334  1.00  0.00           N  
ATOM    698  CA  GLY A 103      30.574  29.816 104.462  1.00  0.00           C  
ATOM    699  C   GLY A 103      30.613  28.395 103.885  1.00  0.00           C  
ATOM    700  O   GLY A 103      31.467  28.090 103.059  1.00  0.00           O  
ATOM    701  CEN GLY A 103      30.574  29.816 104.462  1.00  0.00           X  
ATOM    702  H   GLY A 103      32.499  29.985 103.639  1.00  0.00           H  
ATOM    703  N   SER A 104      29.762  27.521 104.420  1.00  0.00           N  
ATOM    704  CA  SER A 104      29.545  26.104 104.065  1.00  0.00           C  
ATOM    705  C   SER A 104      28.303  25.849 103.173  1.00  0.00           C  
ATOM    706  O   SER A 104      27.365  26.639 103.203  1.00  0.00           O  
ATOM    707  CB  SER A 104      29.438  25.286 105.337  1.00  0.00           C  
ATOM    708  CEN SER A 104      29.308  25.158 105.849  1.00  0.00           X  
ATOM    709  H   SER A 104      29.240  27.846 105.220  1.00  0.00           H  
ATOM    710  N   PRO A 105      28.292  24.754 102.372  1.00  0.00           N  
ATOM    711  CA  PRO A 105      27.155  24.296 101.563  1.00  0.00           C  
ATOM    712  C   PRO A 105      25.953  23.800 102.386  1.00  0.00           C  
ATOM    713  O   PRO A 105      26.133  23.253 103.474  1.00  0.00           O  
ATOM    714  CB  PRO A 105      27.761  23.168 100.712  1.00  0.00           C  
ATOM    715  CEN PRO A 105      29.230  23.491 101.674  1.00  0.00           X  
ATOM    716  N   THR A 106      24.743  23.861 101.819  1.00  0.00           N  
ATOM    717  CA  THR A 106      23.516  23.367 102.475  1.00  0.00           C  
ATOM    718  C   THR A 106      22.720  22.423 101.568  1.00  0.00           C  
ATOM    719  O   THR A 106      22.875  22.453 100.349  1.00  0.00           O  
ATOM    720  CB  THR A 106      22.601  24.529 102.904  1.00  0.00           C  
ATOM    721  CEN THR A 106      22.499  25.018 103.207  1.00  0.00           X  
ATOM    722  H   THR A 106      24.665  24.159 100.857  1.00  0.00           H  
ATOM    723  N   SER A 107      21.884  21.601 102.210  1.00  0.00           N  
ATOM    724  CA  SER A 107      20.902  20.630 101.694  1.00  0.00           C  
ATOM    725  C   SER A 107      19.636  21.237 101.091  1.00  0.00           C  
ATOM    726  O   SER A 107      19.116  22.193 101.659  1.00  0.00           O  
ATOM    727  CB  SER A 107      20.515  19.676 102.808  1.00  0.00           C  
ATOM    728  CEN SER A 107      20.395  19.502 103.309  1.00  0.00           X  
ATOM    729  H   SER A 107      21.897  21.651 103.221  1.00  0.00           H  
ATOM    730  N   THR A 108      19.068  20.581 100.064  1.00  0.00           N  
ATOM    731  CA  THR A 108      17.794  20.962  99.390  1.00  0.00           C  
ATOM    732  C   THR A 108      16.917  19.710  99.126  1.00  0.00           C  
ATOM    733  O   THR A 108      17.412  18.594  99.205  1.00  0.00           O  
ATOM    734  CB  THR A 108      18.049  21.689  98.057  1.00  0.00           C  
ATOM    735  CEN THR A 108      18.273  22.130  97.747  1.00  0.00           X  
ATOM    736  H   THR A 108      19.287  19.601  99.977  1.00  0.00           H  
ATOM    737  N   GLU A 109      15.625  19.983  98.861  1.00  0.00           N  
ATOM    738  CA  GLU A 109      14.469  19.132  98.457  1.00  0.00           C  
ATOM    739  C   GLU A 109      14.120  17.829  99.215  1.00  0.00           C  
ATOM    740  O   GLU A 109      14.675  16.766  98.980  1.00  0.00           O  
ATOM    741  CB  GLU A 109      14.657  18.765  96.983  1.00  0.00           C  
ATOM    742  CEN GLU A 109      14.352  19.069  95.335  1.00  0.00           X  
ATOM    743  H   GLU A 109      15.492  20.922  98.513  1.00  0.00           H  
ATOM    744  N   GLU A 110      13.356  17.929 100.313  1.00  0.00           N  
ATOM    745  CA  GLU A 110      12.589  19.079 100.877  1.00  0.00           C  
ATOM    746  C   GLU A 110      11.278  19.383 100.124  1.00  0.00           C  
ATOM    747  O   GLU A 110      11.017  20.505  99.702  1.00  0.00           O  
ATOM    748  CB  GLU A 110      13.464  20.335 100.890  1.00  0.00           C  
ATOM    749  CEN GLU A 110      14.487  21.413 101.723  1.00  0.00           X  
ATOM    750  H   GLU A 110      12.739  17.131 100.281  1.00  0.00           H  
ATOM    751  N   GLY A 111      10.425  18.360  99.981  1.00  0.00           N  
ATOM    752  CA  GLY A 111       9.087  18.488  99.397  1.00  0.00           C  
ATOM    753  C   GLY A 111       8.302  17.174  99.273  1.00  0.00           C  
ATOM    754  O   GLY A 111       8.797  16.125  99.652  1.00  0.00           O  
ATOM    755  CEN GLY A 111       9.087  18.488  99.397  1.00  0.00           X  
ATOM    756  H   GLY A 111      10.720  17.444 100.293  1.00  0.00           H  
ATOM    757  N   THR A 112       7.083  17.267  98.739  1.00  0.00           N  
ATOM    758  CA  THR A 112       6.128  16.172  98.446  1.00  0.00           C  
ATOM    759  C   THR A 112       5.998  14.933  99.371  1.00  0.00           C  
ATOM    760  O   THR A 112       6.488  13.851  99.081  1.00  0.00           O  
ATOM    761  CB  THR A 112       6.426  15.631  97.035  1.00  0.00           C  
ATOM    762  CEN THR A 112       6.501  15.707  96.461  1.00  0.00           X  
ATOM    763  H   THR A 112       7.013  18.013  98.060  1.00  0.00           H  
ATOM    764  N   SER A 113       5.167  15.118 100.410  1.00  0.00           N  
ATOM    765  CA  SER A 113       4.748  14.204 101.503  1.00  0.00           C  
ATOM    766  C   SER A 113       3.353  13.558 101.501  1.00  0.00           C  
ATOM    767  O   SER A 113       2.356  14.270 101.525  1.00  0.00           O  
ATOM    768  CB  SER A 113       4.907  14.953 102.811  1.00  0.00           C  
ATOM    769  CEN SER A 113       4.894  15.366 103.165  1.00  0.00           X  
ATOM    770  H   SER A 113       4.519  15.883 100.283  1.00  0.00           H  
ATOM    771  N   THR A 114       3.295  12.236 101.750  1.00  0.00           N  
ATOM    772  CA  THR A 114       2.044  11.442 101.873  1.00  0.00           C  
ATOM    773  C   THR A 114       2.216  10.356 102.960  1.00  0.00           C  
ATOM    774  O   THR A 114       3.303  10.183 103.500  1.00  0.00           O  
ATOM    775  CB  THR A 114       1.652  10.773 100.542  1.00  0.00           C  
ATOM    776  CEN THR A 114       1.502  10.801  99.978  1.00  0.00           X  
ATOM    777  H   THR A 114       4.050  11.853 102.299  1.00  0.00           H  
ATOM    778  N   GLU A 115       1.101   9.712 103.310  1.00  0.00           N  
ATOM    779  CA  GLU A 115       0.864   8.586 104.237  1.00  0.00           C  
ATOM    780  C   GLU A 115       1.360   7.168 103.843  1.00  0.00           C  
ATOM    781  O   GLU A 115       1.112   6.714 102.724  1.00  0.00           O  
ATOM    782  CB  GLU A 115      -0.640   8.510 104.512  1.00  0.00           C  
ATOM    783  CEN GLU A 115      -1.985   8.900 105.482  1.00  0.00           X  
ATOM    784  H   GLU A 115       0.247  10.097 102.937  1.00  0.00           H  
ATOM    785  N   PRO A 116       2.062   6.455 104.766  1.00  0.00           N  
ATOM    786  CA  PRO A 116       2.560   5.092 104.582  1.00  0.00           C  
ATOM    787  C   PRO A 116       1.519   3.999 104.886  1.00  0.00           C  
ATOM    788  O   PRO A 116       0.786   4.074 105.869  1.00  0.00           O  
ATOM    789  CB  PRO A 116       3.756   5.021 105.546  1.00  0.00           C  
ATOM    790  CEN PRO A 116       3.240   6.667 106.003  1.00  0.00           X  
ATOM    791  N   SER A 117       1.507   2.932 104.080  1.00  0.00           N  
ATOM    792  CA  SER A 117       0.659   1.753 104.301  1.00  0.00           C  
ATOM    793  C   SER A 117       1.333   0.483 103.801  1.00  0.00           C  
ATOM    794  O   SER A 117       2.050   0.467 102.803  1.00  0.00           O  
ATOM    795  CB  SER A 117      -0.683   1.936 103.618  1.00  0.00           C  
ATOM    796  CEN SER A 117      -1.046   2.095 103.246  1.00  0.00           X  
ATOM    797  H   SER A 117       2.246   2.839 103.397  1.00  0.00           H  
ATOM    798  N   GLU A 118       1.084  -0.564 104.576  1.00  0.00           N  
ATOM    799  CA  GLU A 118       1.461  -1.962 104.437  1.00  0.00           C  
ATOM    800  C   GLU A 118       0.490  -2.734 103.527  1.00  0.00           C  
ATOM    801  O   GLU A 118      -0.706  -2.444 103.511  1.00  0.00           O  
ATOM    802  CB  GLU A 118       1.532  -2.623 105.815  1.00  0.00           C  
ATOM    803  CEN GLU A 118       2.443  -3.153 107.154  1.00  0.00           X  
ATOM    804  H   GLU A 118       0.518  -0.374 105.389  1.00  0.00           H  
ATOM    805  N   GLY A 119       0.962  -3.776 102.834  1.00  0.00           N  
ATOM    806  CA  GLY A 119       0.062  -4.634 102.055  1.00  0.00           C  
ATOM    807  C   GLY A 119       0.543  -5.043 100.664  1.00  0.00           C  
ATOM    808  O   GLY A 119       1.223  -4.270 100.008  1.00  0.00           O  
ATOM    809  CEN GLY A 119       0.061  -4.634 102.055  1.00  0.00           X  
ATOM    810  H   GLY A 119       1.935  -4.035 102.930  1.00  0.00           H  
ATOM    811  N   SER A 120       0.168  -6.260 100.251  1.00  0.00           N  
ATOM    812  CA  SER A 120       0.432  -6.947  98.962  1.00  0.00           C  
ATOM    813  C   SER A 120      -0.442  -6.611  97.734  1.00  0.00           C  
ATOM    814  O   SER A 120      -1.596  -6.247  97.891  1.00  0.00           O  
ATOM    815  CB  SER A 120       0.353  -8.441  99.206  1.00  0.00           C  
ATOM    816  CEN SER A 120       0.177  -8.914  99.409  1.00  0.00           X  
ATOM    817  H   SER A 120      -0.732  -6.538 100.621  1.00  0.00           H  
ATOM    818  N   ALA A 121      -0.109  -6.888  96.471  1.00  0.00           N  
ATOM    819  CA  ALA A 121       1.015  -7.489  95.747  1.00  0.00           C  
ATOM    820  C   ALA A 121       1.033  -6.823  94.340  1.00  0.00           C  
ATOM    821  O   ALA A 121      -0.027  -6.388  93.883  1.00  0.00           O  
ATOM    822  CB  ALA A 121       0.878  -9.003  95.662  1.00  0.00           C  
ATOM    823  CEN ALA A 121       0.878  -9.002  95.661  1.00  0.00           X  
ATOM    824  H   ALA A 121      -0.864  -6.633  95.848  1.00  0.00           H  
ATOM    825  N   PRO A 122       2.164  -6.749  93.614  1.00  0.00           N  
ATOM    826  CA  PRO A 122       2.189  -6.185  92.265  1.00  0.00           C  
ATOM    827  C   PRO A 122       1.369  -7.054  91.294  1.00  0.00           C  
ATOM    828  O   PRO A 122       1.386  -8.283  91.372  1.00  0.00           O  
ATOM    829  CB  PRO A 122       3.683  -6.154  91.900  1.00  0.00           C  
ATOM    830  CEN PRO A 122       3.893  -6.920  93.498  1.00  0.00           X  
ATOM    831  N   GLY A 123       0.647  -6.408  90.376  1.00  0.00           N  
ATOM    832  CA  GLY A 123      -0.127  -7.069  89.324  1.00  0.00           C  
ATOM    833  C   GLY A 123       0.656  -7.108  88.011  1.00  0.00           C  
ATOM    834  O   GLY A 123       1.744  -6.553  87.907  1.00  0.00           O  
ATOM    835  CEN GLY A 123      -0.127  -7.069  89.324  1.00  0.00           X  
ATOM    836  H   GLY A 123       0.726  -5.404  90.331  1.00  0.00           H  
ATOM    837  N   THR A 124       0.088  -7.795  87.026  1.00  0.00           N  
ATOM    838  CA  THR A 124       0.565  -7.983  85.654  1.00  0.00           C  
ATOM    839  C   THR A 124      -0.553  -7.951  84.605  1.00  0.00           C  
ATOM    840  O   THR A 124      -1.705  -8.208  84.940  1.00  0.00           O  
ATOM    841  CB  THR A 124       1.325  -9.315  85.517  1.00  0.00           C  
ATOM    842  CEN THR A 124       1.758  -9.677  85.668  1.00  0.00           X  
ATOM    843  H   THR A 124      -0.787  -8.253  87.236  1.00  0.00           H  
ATOM    844  N   SER A 125      -0.143  -7.757  83.344  1.00  0.00           N  
ATOM    845  CA  SER A 125      -0.935  -7.754  82.098  1.00  0.00           C  
ATOM    846  C   SER A 125      -1.448  -9.076  81.514  1.00  0.00           C  
ATOM    847  O   SER A 125      -0.674 -10.012  81.368  1.00  0.00           O  
ATOM    848  CB  SER A 125      -0.112  -7.058  81.031  1.00  0.00           C  
ATOM    849  CEN SER A 125       0.324  -6.909  80.742  1.00  0.00           X  
ATOM    850  H   SER A 125       0.822  -7.994  83.183  1.00  0.00           H  
ATOM    851  N   THR A 126      -2.668  -9.079  80.960  1.00  0.00           N  
ATOM    852  CA  THR A 126      -3.256 -10.258  80.283  1.00  0.00           C  
ATOM    853  C   THR A 126      -3.925  -9.830  78.960  1.00  0.00           C  
ATOM    854  O   THR A 126      -4.208  -8.659  78.743  1.00  0.00           O  
ATOM    855  CB  THR A 126      -4.293 -10.972  81.170  1.00  0.00           C  
ATOM    856  CEN THR A 126      -4.443 -11.257  81.658  1.00  0.00           X  
ATOM    857  H   THR A 126      -3.068  -8.198  80.677  1.00  0.00           H  
ATOM    858  N   GLU A 127      -4.063 -10.828  78.097  1.00  0.00           N  
ATOM    859  CA  GLU A 127      -4.669 -10.969  76.768  1.00  0.00           C  
ATOM    860  C   GLU A 127      -6.209 -11.016  76.614  1.00  0.00           C  
ATOM    861  O   GLU A 127      -6.892 -11.782  77.296  1.00  0.00           O  
ATOM    862  CB  GLU A 127      -4.089 -12.232  76.128  1.00  0.00           C  
ATOM    863  CEN GLU A 127      -2.935 -12.982  75.124  1.00  0.00           X  
ATOM    864  H   GLU A 127      -3.608 -11.683  78.383  1.00  0.00           H  
ATOM    865  N   PRO A 128      -6.750 -10.227  75.654  1.00  0.00           N  
ATOM    866  CA  PRO A 128      -8.168 -10.167  75.303  1.00  0.00           C  
ATOM    867  C   PRO A 128      -8.658 -11.490  74.685  1.00  0.00           C  
ATOM    868  O   PRO A 128      -7.879 -12.170  74.028  1.00  0.00           O  
ATOM    869  CB  PRO A 128      -8.251  -8.997  74.308  1.00  0.00           C  
ATOM    870  CEN PRO A 128      -6.480  -8.940  74.522  1.00  0.00           X  
ATOM    871  N   SER A 129      -9.946 -11.833  74.813  1.00  0.00           N  
ATOM    872  CA  SER A 129     -10.503 -13.049  74.187  1.00  0.00           C  
ATOM    873  C   SER A 129     -12.018 -12.971  73.980  1.00  0.00           C  
ATOM    874  O   SER A 129     -12.746 -12.361  74.757  1.00  0.00           O  
ATOM    875  CB  SER A 129     -10.161 -14.263  75.028  1.00  0.00           C  
ATOM    876  CEN SER A 129     -10.065 -14.564  75.471  1.00  0.00           X  
ATOM    877  H   SER A 129     -10.601 -11.137  75.138  1.00  0.00           H  
ATOM    878  N   GLU A 130     -12.453 -13.646  72.917  1.00  0.00           N  
ATOM    879  CA  GLU A 130     -13.854 -13.872  72.541  1.00  0.00           C  
ATOM    880  C   GLU A 130     -14.767 -12.660  72.283  1.00  0.00           C  
ATOM    881  O   GLU A 130     -15.907 -12.584  72.725  1.00  0.00           O  
ATOM    882  CB  GLU A 130     -14.502 -14.736  73.624  1.00  0.00           C  
ATOM    883  CEN GLU A 130     -14.967 -16.267  74.211  1.00  0.00           X  
ATOM    884  H   GLU A 130     -11.875 -14.445  72.702  1.00  0.00           H  
ATOM    885  N   GLY A 131     -14.293 -11.782  71.392  1.00  0.00           N  
ATOM    886  CA  GLY A 131     -14.961 -10.535  71.020  1.00  0.00           C  
ATOM    887  C   GLY A 131     -15.865 -10.746  69.803  1.00  0.00           C  
ATOM    888  O   GLY A 131     -16.495  -9.807  69.335  1.00  0.00           O  
ATOM    889  CEN GLY A 131     -14.961 -10.535  71.020  1.00  0.00           X  
ATOM    890  H   GLY A 131     -13.490 -12.053  70.845  1.00  0.00           H  
ATOM    891  N   SER A 132     -15.918 -11.976  69.284  1.00  0.00           N  
ATOM    892  CA  SER A 132     -16.680 -12.321  68.075  1.00  0.00           C  
ATOM    893  C   SER A 132     -17.491 -13.591  68.335  1.00  0.00           C  
ATOM    894  O   SER A 132     -17.009 -14.477  69.033  1.00  0.00           O  
ATOM    895  CB  SER A 132     -15.753 -12.508  66.890  1.00  0.00           C  
ATOM    896  CEN SER A 132     -15.307 -12.643  66.611  1.00  0.00           X  
ATOM    897  H   SER A 132     -15.636 -12.740  69.883  1.00  0.00           H  
ATOM    898  N   ALA A 133     -18.671 -13.724  67.726  1.00  0.00           N  
ATOM    899  CA  ALA A 133     -19.482 -14.937  67.835  1.00  0.00           C  
ATOM    900  C   ALA A 133     -20.228 -15.245  66.518  1.00  0.00           C  
ATOM    901  O   ALA A 133     -20.615 -14.317  65.811  1.00  0.00           O  
ATOM    902  CB  ALA A 133     -20.465 -14.804  68.989  1.00  0.00           C  
ATOM    903  CEN ALA A 133     -20.465 -14.804  68.988  1.00  0.00           X  
ATOM    904  H   ALA A 133     -18.927 -13.069  67.000  1.00  0.00           H  
ATOM    905  N   PRO A 134     -20.395 -16.537  66.168  1.00  0.00           N  
ATOM    906  CA  PRO A 134     -21.132 -16.974  64.981  1.00  0.00           C  
ATOM    907  C   PRO A 134     -22.661 -16.834  65.115  1.00  0.00           C  
ATOM    908  O   PRO A 134     -23.226 -17.000  66.193  1.00  0.00           O  
ATOM    909  CB  PRO A 134     -20.706 -18.443  64.822  1.00  0.00           C  
ATOM    910  CEN PRO A 134     -19.816 -18.150  66.341  1.00  0.00           X  
ATOM    911  N   GLY A 135     -23.348 -16.619  63.990  1.00  0.00           N  
ATOM    912  CA  GLY A 135     -24.816 -16.524  63.917  1.00  0.00           C  
ATOM    913  C   GLY A 135     -25.370 -17.537  62.913  1.00  0.00           C  
ATOM    914  O   GLY A 135     -26.281 -17.208  62.169  1.00  0.00           O  
ATOM    915  CEN GLY A 135     -24.817 -16.524  63.917  1.00  0.00           X  
ATOM    916  H   GLY A 135     -22.835 -16.527  63.124  1.00  0.00           H  
ATOM    917  N   THR A 136     -24.647 -18.618  62.602  1.00  0.00           N  
ATOM    918  CA  THR A 136     -24.982 -19.704  61.646  1.00  0.00           C  
ATOM    919  C   THR A 136     -25.261 -19.245  60.212  1.00  0.00           C  
ATOM    920  O   THR A 136     -25.924 -18.234  60.022  1.00  0.00           O  
ATOM    921  CB  THR A 136     -26.209 -20.497  62.132  1.00  0.00           C  
ATOM    922  CEN THR A 136     -26.486 -20.824  62.530  1.00  0.00           X  
ATOM    923  H   THR A 136     -23.701 -18.311  62.434  1.00  0.00           H  
ATOM    924  N   SER A 137     -24.869 -20.130  59.281  1.00  0.00           N  
ATOM    925  CA  SER A 137     -24.999 -20.026  57.812  1.00  0.00           C  
ATOM    926  C   SER A 137     -24.325 -18.809  57.152  1.00  0.00           C  
ATOM    927  O   SER A 137     -23.635 -18.043  57.797  1.00  0.00           O  
ATOM    928  CB  SER A 137     -26.473 -20.031  57.453  1.00  0.00           C  
ATOM    929  CEN SER A 137     -27.005 -19.927  57.491  1.00  0.00           X  
ATOM    930  H   SER A 137     -24.788 -21.085  59.602  1.00  0.00           H  
ATOM    931  N   GLU A 138     -24.447 -18.513  55.863  1.00  0.00           N  
ATOM    932  CA  GLU A 138     -25.135 -19.183  54.765  1.00  0.00           C  
ATOM    933  C   GLU A 138     -24.461 -18.740  53.445  1.00  0.00           C  
ATOM    934  O   GLU A 138     -23.879 -17.665  53.365  1.00  0.00           O  
ATOM    935  CB  GLU A 138     -26.628 -18.851  54.764  1.00  0.00           C  
ATOM    936  CEN GLU A 138     -28.236 -19.277  55.135  1.00  0.00           X  
ATOM    937  H   GLU A 138     -24.211 -17.554  55.656  1.00  0.00           H  
ATOM    938  N   SER A 139     -24.523 -19.616  52.443  1.00  0.00           N  
ATOM    939  CA  SER A 139     -24.057 -19.502  51.054  1.00  0.00           C  
ATOM    940  C   SER A 139     -24.807 -18.617  50.032  1.00  0.00           C  
ATOM    941  O   SER A 139     -26.021 -18.709  49.912  1.00  0.00           O  
ATOM    942  CB  SER A 139     -23.984 -20.908  50.492  1.00  0.00           C  
ATOM    943  CEN SER A 139     -24.124 -21.425  50.396  1.00  0.00           X  
ATOM    944  H   SER A 139     -25.310 -20.249  52.504  1.00  0.00           H  
ATOM    945  N   ALA A 140     -24.055 -17.934  49.151  1.00  0.00           N  
ATOM    946  CA  ALA A 140     -24.600 -17.069  48.080  1.00  0.00           C  
ATOM    947  C   ALA A 140     -23.761 -17.149  46.780  1.00  0.00           C  
ATOM    948  O   ALA A 140     -22.614 -17.589  46.784  1.00  0.00           O  
ATOM    949  CB  ALA A 140     -24.686 -15.629  48.565  1.00  0.00           C  
ATOM    950  CEN ALA A 140     -24.686 -15.630  48.564  1.00  0.00           X  
ATOM    951  H   ALA A 140     -23.191 -18.388  48.893  1.00  0.00           H  
ATOM    952  N   THR A 141     -24.324 -16.662  45.675  1.00  0.00           N  
ATOM    953  CA  THR A 141     -23.694 -16.550  44.341  1.00  0.00           C  
ATOM    954  C   THR A 141     -24.284 -15.335  43.600  1.00  0.00           C  
ATOM    955  O   THR A 141     -25.271 -14.781  44.097  1.00  0.00           O  
ATOM    956  CB  THR A 141     -23.899 -17.818  43.493  1.00  0.00           C  
ATOM    957  CEN THR A 141     -23.833 -18.392  43.402  1.00  0.00           X  
ATOM    958  H   THR A 141     -25.161 -16.104  45.776  1.00  0.00           H  
ATOM    959  N   PRO A 142     -23.727 -14.870  42.458  1.00  0.00           N  
ATOM    960  CA  PRO A 142     -22.489 -15.451  41.892  1.00  0.00           C  
ATOM    961  C   PRO A 142     -21.497 -14.407  41.323  1.00  0.00           C  
ATOM    962  O   PRO A 142     -21.759 -13.735  40.337  1.00  0.00           O  
ATOM    963  CB  PRO A 142     -23.011 -16.390  40.791  1.00  0.00           C  
ATOM    964  CEN PRO A 142     -24.604 -15.726  41.247  1.00  0.00           X  
ATOM    965  N   GLU A 143     -20.440 -14.048  42.056  1.00  0.00           N  
ATOM    966  CA  GLU A 143     -19.324 -13.158  41.662  1.00  0.00           C  
ATOM    967  C   GLU A 143     -19.687 -11.824  40.963  1.00  0.00           C  
ATOM    968  O   GLU A 143     -18.999 -11.349  40.069  1.00  0.00           O  
ATOM    969  CB  GLU A 143     -18.373 -13.940  40.754  1.00  0.00           C  
ATOM    970  CEN GLU A 143     -16.962 -14.873  40.547  1.00  0.00           X  
ATOM    971  H   GLU A 143     -20.774 -13.780  42.971  1.00  0.00           H  
ATOM    972  N   SER A 144     -20.781 -11.232  41.476  1.00  0.00           N  
ATOM    973  CA  SER A 144     -21.380  -9.925  41.140  1.00  0.00           C  
ATOM    974  C   SER A 144     -21.075  -9.196  39.817  1.00  0.00           C  
ATOM    975  O   SER A 144     -20.875  -9.806  38.776  1.00  0.00           O  
ATOM    976  CB  SER A 144     -21.036  -8.978  42.273  1.00  0.00           C  
ATOM    977  CEN SER A 144     -20.742  -8.737  42.662  1.00  0.00           X  
ATOM    978  H   SER A 144     -20.857 -11.384  42.472  1.00  0.00           H  
ATOM    979  N   GLY A 145     -20.804  -7.882  39.913  1.00  0.00           N  
ATOM    980  CA  GLY A 145     -20.468  -7.040  38.752  1.00  0.00           C  
ATOM    981  C   GLY A 145     -21.477  -5.911  38.450  1.00  0.00           C  
ATOM    982  O   GLY A 145     -22.600  -5.997  38.936  1.00  0.00           O  
ATOM    983  CEN GLY A 145     -20.468  -7.040  38.752  1.00  0.00           X  
ATOM    984  H   GLY A 145     -20.686  -7.478  40.829  1.00  0.00           H  
ATOM    985  N   PRO A 146     -21.121  -4.853  37.684  1.00  0.00           N  
ATOM    986  CA  PRO A 146     -21.993  -3.721  37.352  1.00  0.00           C  
ATOM    987  C   PRO A 146     -23.183  -4.098  36.455  1.00  0.00           C  
ATOM    988  O   PRO A 146     -23.057  -4.923  35.553  1.00  0.00           O  
ATOM    989  CB  PRO A 146     -21.044  -2.735  36.650  1.00  0.00           C  
ATOM    990  CEN PRO A 146     -19.843  -4.039  36.859  1.00  0.00           X  
ATOM    991  N   GLY A 147     -24.332  -3.450  36.663  1.00  0.00           N  
ATOM    992  CA  GLY A 147     -25.547  -3.650  35.872  1.00  0.00           C  
ATOM    993  C   GLY A 147     -25.485  -2.866  34.567  1.00  0.00           C  
ATOM    994  O   GLY A 147     -24.632  -2.001  34.397  1.00  0.00           O  
ATOM    995  CEN GLY A 147     -25.547  -3.650  35.872  1.00  0.00           X  
ATOM    996  H   GLY A 147     -24.384  -2.784  37.420  1.00  0.00           H  
ATOM    997  N   SER A 148     -26.365  -3.239  33.651  1.00  0.00           N  
ATOM    998  CA  SER A 148     -26.592  -2.671  32.327  1.00  0.00           C  
ATOM    999  C   SER A 148     -27.258  -1.288  32.309  1.00  0.00           C  
ATOM   1000  O   SER A 148     -28.040  -0.923  33.182  1.00  0.00           O  
ATOM   1001  CB  SER A 148     -27.425  -3.645  31.517  1.00  0.00           C  
ATOM   1002  CEN SER A 148     -27.806  -4.017  31.405  1.00  0.00           X  
ATOM   1003  H   SER A 148     -26.909  -4.068  33.848  1.00  0.00           H  
ATOM   1004  N   GLU A 149     -26.918  -0.567  31.240  1.00  0.00           N  
ATOM   1005  CA  GLU A 149     -27.358   0.751  30.778  1.00  0.00           C  
ATOM   1006  C   GLU A 149     -27.661   0.866  29.267  1.00  0.00           C  
ATOM   1007  O   GLU A 149     -27.014   0.242  28.425  1.00  0.00           O  
ATOM   1008  CB  GLU A 149     -26.300   1.789  31.160  1.00  0.00           C  
ATOM   1009  CEN GLU A 149     -25.724   2.987  32.226  1.00  0.00           X  
ATOM   1010  H   GLU A 149     -26.255  -1.010  30.620  1.00  0.00           H  
ATOM   1011  N   PRO A 150     -28.586   1.770  28.904  1.00  0.00           N  
ATOM   1012  CA  PRO A 150     -28.831   1.920  27.471  1.00  0.00           C  
ATOM   1013  C   PRO A 150     -27.625   2.485  26.719  1.00  0.00           C  
ATOM   1014  O   PRO A 150     -26.889   3.341  27.210  1.00  0.00           O  
ATOM   1015  CB  PRO A 150     -30.040   2.868  27.407  1.00  0.00           C  
ATOM   1016  CEN PRO A 150     -29.864   2.905  29.182  1.00  0.00           X  
ATOM   1017  N   ALA A 151     -27.467   2.026  25.481  1.00  0.00           N  
ATOM   1018  CA  ALA A 151     -26.447   2.472  24.550  1.00  0.00           C  
ATOM   1019  C   ALA A 151     -26.719   3.911  24.079  1.00  0.00           C  
ATOM   1020  O   ALA A 151     -27.855   4.281  23.785  1.00  0.00           O  
ATOM   1021  CB  ALA A 151     -26.367   1.519  23.366  1.00  0.00           C  
ATOM   1022  CEN ALA A 151     -26.367   1.520  23.366  1.00  0.00           X  
ATOM   1023  H   ALA A 151     -28.157   1.383  25.122  1.00  0.00           H  
ATOM   1024  N   THR A 152     -25.671   4.720  23.953  1.00  0.00           N  
ATOM   1025  CA  THR A 152     -25.794   6.090  23.454  1.00  0.00           C  
ATOM   1026  C   THR A 152     -24.834   6.252  22.294  1.00  0.00           C  
ATOM   1027  O   THR A 152     -23.871   5.501  22.138  1.00  0.00           O  
ATOM   1028  CB  THR A 152     -25.487   7.144  24.534  1.00  0.00           C  
ATOM   1029  CEN THR A 152     -25.597   7.401  25.047  1.00  0.00           X  
ATOM   1030  H   THR A 152     -24.747   4.350  24.130  1.00  0.00           H  
ATOM   1031  N   SER A 153     -25.155   7.246  21.474  1.00  0.00           N  
ATOM   1032  CA  SER A 153     -24.401   7.663  20.301  1.00  0.00           C  
ATOM   1033  C   SER A 153     -23.248   8.578  20.730  1.00  0.00           C  
ATOM   1034  O   SER A 153     -23.379   9.363  21.667  1.00  0.00           O  
ATOM   1035  CB  SER A 153     -25.310   8.364  19.311  1.00  0.00           C  
ATOM   1036  CEN SER A 153     -25.717   8.674  19.126  1.00  0.00           X  
ATOM   1037  H   SER A 153     -25.873   7.876  21.796  1.00  0.00           H  
ATOM   1038  N   GLY A 154     -22.103   8.415  20.078  1.00  0.00           N  
ATOM   1039  CA  GLY A 154     -20.898   9.216  20.276  1.00  0.00           C  
ATOM   1040  C   GLY A 154     -20.772  10.286  19.197  1.00  0.00           C  
ATOM   1041  O   GLY A 154     -19.820  11.061  19.195  1.00  0.00           O  
ATOM   1042  CEN GLY A 154     -20.898   9.217  20.276  1.00  0.00           X  
ATOM   1043  H   GLY A 154     -22.027   7.597  19.491  1.00  0.00           H  
ATOM   1044  N   SER A 155     -21.712  10.285  18.250  1.00  0.00           N  
ATOM   1045  CA  SER A 155     -21.686  11.192  17.110  1.00  0.00           C  
ATOM   1046  C   SER A 155     -21.812  12.585  17.745  1.00  0.00           C  
ATOM   1047  O   SER A 155     -22.137  12.712  18.916  1.00  0.00           O  
ATOM   1048  CB  SER A 155     -22.803  10.903  16.126  1.00  0.00           C  
ATOM   1049  CEN SER A 155     -23.291  10.747  15.943  1.00  0.00           X  
ATOM   1050  H   SER A 155     -22.645  10.018  18.531  1.00  0.00           H  
ATOM   1051  N   GLU A 156     -21.408  13.675  17.119  1.00  0.00           N  
ATOM   1052  CA  GLU A 156     -20.803  13.648  15.811  1.00  0.00           C  
ATOM   1053  C   GLU A 156     -19.824  14.850  15.815  1.00  0.00           C  
ATOM   1054  O   GLU A 156     -20.182  15.938  16.250  1.00  0.00           O  
ATOM   1055  CB  GLU A 156     -21.847  13.751  14.697  1.00  0.00           C  
ATOM   1056  CEN GLU A 156     -22.800  13.013  13.493  1.00  0.00           X  
ATOM   1057  H   GLU A 156     -22.107  14.402  17.169  1.00  0.00           H  
ATOM   1058  N   THR A 157     -18.620  14.714  15.251  1.00  0.00           N  
ATOM   1059  CA  THR A 157     -17.698  15.867  15.172  1.00  0.00           C  
ATOM   1060  C   THR A 157     -17.691  16.386  13.727  1.00  0.00           C  
ATOM   1061  O   THR A 157     -17.366  15.625  12.814  1.00  0.00           O  
ATOM   1062  CB  THR A 157     -16.264  15.502  15.598  1.00  0.00           C  
ATOM   1063  CEN THR A 157     -15.878  15.312  15.994  1.00  0.00           X  
ATOM   1064  H   THR A 157     -18.493  13.979  14.568  1.00  0.00           H  
ATOM   1065  N   PRO A 158     -18.115  17.634  13.458  1.00  0.00           N  
ATOM   1066  CA  PRO A 158     -18.295  18.226  12.139  1.00  0.00           C  
ATOM   1067  C   PRO A 158     -16.890  18.461  11.592  1.00  0.00           C  
ATOM   1068  O   PRO A 158     -16.304  19.530  11.718  1.00  0.00           O  
ATOM   1069  CB  PRO A 158     -19.080  19.527  12.375  1.00  0.00           C  
ATOM   1070  CEN PRO A 158     -19.010  19.033  14.089  1.00  0.00           X  
ATOM   1071  N   GLY A 159     -16.264  17.397  11.127  1.00  0.00           N  
ATOM   1072  CA  GLY A 159     -14.942  17.534  10.527  1.00  0.00           C  
ATOM   1073  C   GLY A 159     -14.432  16.256   9.904  1.00  0.00           C  
ATOM   1074  O   GLY A 159     -13.832  16.314   8.845  1.00  0.00           O  
ATOM   1075  CEN GLY A 159     -14.941  17.535  10.526  1.00  0.00           X  
ATOM   1076  H   GLY A 159     -16.745  16.509  11.108  1.00  0.00           H  
ATOM   1077  N   MET A 160     -14.746  15.097  10.491  1.00  0.00           N  
ATOM   1078  CA  MET A 160     -14.248  13.813   9.987  1.00  0.00           C  
ATOM   1079  C   MET A 160     -14.836  13.504   8.608  1.00  0.00           C  
ATOM   1080  O   MET A 160     -14.092  13.124   7.722  1.00  0.00           O  
ATOM   1081  CB  MET A 160     -14.581  12.692  10.970  1.00  0.00           C  
ATOM   1082  CEN MET A 160     -13.855  11.586  12.122  1.00  0.00           X  
ATOM   1083  H   MET A 160     -15.319  15.111  11.325  1.00  0.00           H  
ATOM   1084  N   TYR A 161     -16.135  13.750   8.397  1.00  0.00           N  
ATOM   1085  CA  TYR A 161     -16.798  13.463   7.118  1.00  0.00           C  
ATOM   1086  C   TYR A 161     -16.219  14.251   5.934  1.00  0.00           C  
ATOM   1087  O   TYR A 161     -15.774  13.634   4.979  1.00  0.00           O  
ATOM   1088  CB  TYR A 161     -18.297  13.749   7.238  1.00  0.00           C  
ATOM   1089  CEN TYR A 161     -19.812  12.911   7.502  1.00  0.00           X  
ATOM   1090  H   TYR A 161     -16.696  14.106   9.157  1.00  0.00           H  
ATOM   1091  N   GLY A 162     -16.219  15.590   5.996  1.00  0.00           N  
ATOM   1092  CA  GLY A 162     -15.583  16.433   4.974  1.00  0.00           C  
ATOM   1093  C   GLY A 162     -14.120  16.045   4.798  1.00  0.00           C  
ATOM   1094  O   GLY A 162     -13.743  15.591   3.732  1.00  0.00           O  
ATOM   1095  CEN GLY A 162     -15.583  16.433   4.974  1.00  0.00           X  
ATOM   1096  H   GLY A 162     -16.520  16.037   6.850  1.00  0.00           H  
ATOM   1097  N   LYS A 163     -13.365  16.050   5.908  1.00  0.00           N  
ATOM   1098  CA  LYS A 163     -11.917  15.778   5.914  1.00  0.00           C  
ATOM   1099  C   LYS A 163     -11.533  14.522   5.136  1.00  0.00           C  
ATOM   1100  O   LYS A 163     -10.530  14.494   4.443  1.00  0.00           O  
ATOM   1101  CB  LYS A 163     -11.412  15.657   7.353  1.00  0.00           C  
ATOM   1102  CEN LYS A 163     -10.385  16.521   8.989  1.00  0.00           X  
ATOM   1103  H   LYS A 163     -13.801  16.298   6.783  1.00  0.00           H  
ATOM   1104  N   LEU A 164     -12.318  13.463   5.301  1.00  0.00           N  
ATOM   1105  CA  LEU A 164     -12.116  12.207   4.605  1.00  0.00           C  
ATOM   1106  C   LEU A 164     -12.223  12.349   3.086  1.00  0.00           C  
ATOM   1107  O   LEU A 164     -11.385  11.825   2.363  1.00  0.00           O  
ATOM   1108  CB  LEU A 164     -13.126  11.171   5.113  1.00  0.00           C  
ATOM   1109  CEN LEU A 164     -13.003   9.976   6.078  1.00  0.00           X  
ATOM   1110  H   LEU A 164     -13.088  13.541   5.951  1.00  0.00           H  
ATOM   1111  N   ASN A 165     -13.257  13.049   2.617  1.00  0.00           N  
ATOM   1112  CA  ASN A 165     -13.479  13.217   1.190  1.00  0.00           C  
ATOM   1113  C   ASN A 165     -12.393  14.096   0.578  1.00  0.00           C  
ATOM   1114  O   ASN A 165     -11.907  13.746  -0.488  1.00  0.00           O  
ATOM   1115  CB  ASN A 165     -14.853  13.794   0.903  1.00  0.00           C  
ATOM   1116  CEN ASN A 165     -15.819  13.444   0.688  1.00  0.00           X  
ATOM   1117  H   ASN A 165     -13.804  13.606   3.255  1.00  0.00           H  
ATOM   1118  N   ASP A 166     -11.970  15.154   1.276  1.00  0.00           N  
ATOM   1119  CA  ASP A 166     -10.948  16.085   0.790  1.00  0.00           C  
ATOM   1120  C   ASP A 166      -9.589  15.365   0.670  1.00  0.00           C  
ATOM   1121  O   ASP A 166      -8.925  15.441  -0.361  1.00  0.00           O  
ATOM   1122  CB  ASP A 166     -10.833  17.296   1.719  1.00  0.00           C  
ATOM   1123  CEN ASP A 166     -11.157  18.259   1.796  1.00  0.00           X  
ATOM   1124  H   ASP A 166     -12.441  15.396   2.135  1.00  0.00           H  
ATOM   1125  N   LEU A 167      -9.238  14.546   1.668  1.00  0.00           N  
ATOM   1126  CA  LEU A 167      -8.002  13.762   1.654  1.00  0.00           C  
ATOM   1127  C   LEU A 167      -7.968  12.709   0.538  1.00  0.00           C  
ATOM   1128  O   LEU A 167      -6.967  12.558  -0.161  1.00  0.00           O  
ATOM   1129  CB  LEU A 167      -7.807  13.087   3.018  1.00  0.00           C  
ATOM   1130  CEN LEU A 167      -6.895  13.401   4.219  1.00  0.00           X  
ATOM   1131  H   LEU A 167      -9.793  14.558   2.511  1.00  0.00           H  
ATOM   1132  N   LEU A 168      -9.049  11.937   0.387  1.00  0.00           N  
ATOM   1133  CA  LEU A 168      -9.135  10.912  -0.649  1.00  0.00           C  
ATOM   1134  C   LEU A 168      -9.011  11.528  -2.050  1.00  0.00           C  
ATOM   1135  O   LEU A 168      -8.245  11.023  -2.868  1.00  0.00           O  
ATOM   1136  CB  LEU A 168     -10.452  10.137  -0.516  1.00  0.00           C  
ATOM   1137  CEN LEU A 168     -10.791   8.738   0.031  1.00  0.00           X  
ATOM   1138  H   LEU A 168      -9.853  12.127   0.967  1.00  0.00           H  
ATOM   1139  N   GLU A 169      -9.760  12.595  -2.325  1.00  0.00           N  
ATOM   1140  CA  GLU A 169      -9.779  13.279  -3.621  1.00  0.00           C  
ATOM   1141  C   GLU A 169      -8.394  13.823  -3.978  1.00  0.00           C  
ATOM   1142  O   GLU A 169      -7.919  13.578  -5.090  1.00  0.00           O  
ATOM   1143  CB  GLU A 169     -10.805  14.414  -3.613  1.00  0.00           C  
ATOM   1144  CEN GLU A 169     -12.354  15.007  -4.003  1.00  0.00           X  
ATOM   1145  H   GLU A 169     -10.285  13.021  -1.577  1.00  0.00           H  
ATOM   1146  N   ASP A 170      -7.712  14.455  -3.020  1.00  0.00           N  
ATOM   1147  CA  ASP A 170      -6.362  14.976  -3.212  1.00  0.00           C  
ATOM   1148  C   ASP A 170      -5.373  13.845  -3.527  1.00  0.00           C  
ATOM   1149  O   ASP A 170      -4.591  13.917  -4.474  1.00  0.00           O  
ATOM   1150  CB  ASP A 170      -5.907  15.749  -1.971  1.00  0.00           C  
ATOM   1151  CEN ASP A 170      -5.845  16.703  -1.621  1.00  0.00           X  
ATOM   1152  H   ASP A 170      -8.184  14.681  -2.158  1.00  0.00           H  
ATOM   1153  N   LEU A 171      -5.457  12.714  -2.831  1.00  0.00           N  
ATOM   1154  CA  LEU A 171      -4.585  11.566  -3.100  1.00  0.00           C  
ATOM   1155  C   LEU A 171      -4.774  11.001  -4.521  1.00  0.00           C  
ATOM   1156  O   LEU A 171      -3.805  10.742  -5.246  1.00  0.00           O  
ATOM   1157  CB  LEU A 171      -4.837  10.470  -2.057  1.00  0.00           C  
ATOM   1158  CEN LEU A 171      -4.054  10.012  -0.812  1.00  0.00           X  
ATOM   1159  H   LEU A 171      -6.109  12.678  -2.059  1.00  0.00           H  
ATOM   1160  N   GLN A 172      -6.024  10.852  -4.968  1.00  0.00           N  
ATOM   1161  CA  GLN A 172      -6.335  10.374  -6.314  1.00  0.00           C  
ATOM   1162  C   GLN A 172      -5.809  11.303  -7.406  1.00  0.00           C  
ATOM   1163  O   GLN A 172      -5.280  10.835  -8.419  1.00  0.00           O  
ATOM   1164  CB  GLN A 172      -7.848  10.206  -6.476  1.00  0.00           C  
ATOM   1165  CEN GLN A 172      -9.157   9.052  -6.467  1.00  0.00           X  
ATOM   1166  H   GLN A 172      -6.776  11.161  -4.370  1.00  0.00           H  
ATOM   1167  N   GLU A 173      -5.965  12.610  -7.249  1.00  0.00           N  
ATOM   1168  CA  GLU A 173      -5.477  13.583  -8.213  1.00  0.00           C  
ATOM   1169  C   GLU A 173      -3.938  13.561  -8.298  1.00  0.00           C  
ATOM   1170  O   GLU A 173      -3.404  13.522  -9.412  1.00  0.00           O  
ATOM   1171  CB  GLU A 173      -5.972  14.984  -7.846  1.00  0.00           C  
ATOM   1172  CEN GLU A 173      -7.077  16.263  -8.061  1.00  0.00           X  
ATOM   1173  H   GLU A 173      -6.413  12.961  -6.413  1.00  0.00           H  
ATOM   1174  N   VAL A 174      -3.217  13.401  -7.174  1.00  0.00           N  
ATOM   1175  CA  VAL A 174      -1.738  13.331  -7.145  1.00  0.00           C  
ATOM   1176  C   VAL A 174      -1.259  12.057  -7.850  1.00  0.00           C  
ATOM   1177  O   VAL A 174      -0.281  12.115  -8.598  1.00  0.00           O  
ATOM   1178  CB  VAL A 174      -1.186  13.351  -5.707  1.00  0.00           C  
ATOM   1179  CEN VAL A 174      -0.838  13.734  -5.252  1.00  0.00           X  
ATOM   1180  H   VAL A 174      -3.725  13.339  -6.302  1.00  0.00           H  
ATOM   1181  N   LEU A 175      -1.962  10.928  -7.681  1.00  0.00           N  
ATOM   1182  CA  LEU A 175      -1.633   9.664  -8.360  1.00  0.00           C  
ATOM   1183  C   LEU A 175      -1.811   9.755  -9.879  1.00  0.00           C  
ATOM   1184  O   LEU A 175      -0.930   9.358 -10.645  1.00  0.00           O  
ATOM   1185  CB  LEU A 175      -2.495   8.527  -7.798  1.00  0.00           C  
ATOM   1186  CEN LEU A 175      -2.196   7.372  -6.824  1.00  0.00           X  
ATOM   1187  H   LEU A 175      -2.725  10.944  -7.021  1.00  0.00           H  
ATOM   1188  N   LYS A 176      -2.945  10.296 -10.346  1.00  0.00           N  
ATOM   1189  CA  LYS A 176      -3.214  10.432 -11.787  1.00  0.00           C  
ATOM   1190  C   LYS A 176      -2.170  11.312 -12.458  1.00  0.00           C  
ATOM   1191  O   LYS A 176      -1.671  10.943 -13.521  1.00  0.00           O  
ATOM   1192  CB  LYS A 176      -4.610  11.008 -12.026  1.00  0.00           C  
ATOM   1193  CEN LYS A 176      -6.624  10.694 -12.595  1.00  0.00           X  
ATOM   1194  H   LYS A 176      -3.621  10.626  -9.671  1.00  0.00           H  
ATOM   1195  N   ASN A 177      -1.847  12.460 -11.873  1.00  0.00           N  
ATOM   1196  CA  ASN A 177      -0.817  13.341 -12.400  1.00  0.00           C  
ATOM   1197  C   ASN A 177       0.531  12.623 -12.460  1.00  0.00           C  
ATOM   1198  O   ASN A 177       0.987  12.329 -13.557  1.00  0.00           O  
ATOM   1199  CB  ASN A 177      -0.705  14.614 -11.581  1.00  0.00           C  
ATOM   1200  CEN ASN A 177      -1.098  15.587 -11.590  1.00  0.00           X  
ATOM   1201  H   ASN A 177      -2.330  12.725 -11.026  1.00  0.00           H  
ATOM   1202  N   LEU A 178       1.097  12.179 -11.336  1.00  0.00           N  
ATOM   1203  CA  LEU A 178       2.423  11.559 -11.301  1.00  0.00           C  
ATOM   1204  C   LEU A 178       2.543  10.382 -12.292  1.00  0.00           C  
ATOM   1205  O   LEU A 178       3.577  10.217 -12.939  1.00  0.00           O  
ATOM   1206  CB  LEU A 178       2.737  11.088  -9.875  1.00  0.00           C  
ATOM   1207  CEN LEU A 178       3.634  11.657  -8.760  1.00  0.00           X  
ATOM   1208  H   LEU A 178       0.605  12.297 -10.464  1.00  0.00           H  
ATOM   1209  N   HIS A 179       1.459   9.636 -12.511  1.00  0.00           N  
ATOM   1210  CA  HIS A 179       1.425   8.525 -13.466  1.00  0.00           C  
ATOM   1211  C   HIS A 179       1.716   8.944 -14.917  1.00  0.00           C  
ATOM   1212  O   HIS A 179       2.431   8.242 -15.634  1.00  0.00           O  
ATOM   1213  CB  HIS A 179       0.063   7.826 -13.401  1.00  0.00           C  
ATOM   1214  CEN HIS A 179      -0.531   6.714 -12.737  1.00  0.00           X  
ATOM   1215  H   HIS A 179       0.648   9.797 -11.930  1.00  0.00           H  
ATOM   1216  N   LYS A 180       1.193  10.087 -15.382  1.00  0.00           N  
ATOM   1217  CA  LYS A 180       1.484  10.594 -16.736  1.00  0.00           C  
ATOM   1218  C   LYS A 180       2.839  11.322 -16.772  1.00  0.00           C  
ATOM   1219  O   LYS A 180       3.609  11.122 -17.715  1.00  0.00           O  
ATOM   1220  CB  LYS A 180       0.370  11.529 -17.211  1.00  0.00           C  
ATOM   1221  CEN LYS A 180      -1.335  11.843 -18.423  1.00  0.00           X  
ATOM   1222  H   LYS A 180       0.687  10.676 -14.733  1.00  0.00           H  
ATOM   1223  N   ASN A 181       3.156  12.115 -15.746  1.00  0.00           N  
ATOM   1224  CA  ASN A 181       4.335  12.993 -15.700  1.00  0.00           C  
ATOM   1225  C   ASN A 181       5.638  12.265 -15.977  1.00  0.00           C  
ATOM   1226  O   ASN A 181       6.542  12.857 -16.572  1.00  0.00           O  
ATOM   1227  CB  ASN A 181       4.433  13.708 -14.365  1.00  0.00           C  
ATOM   1228  CEN ASN A 181       4.122  14.615 -13.939  1.00  0.00           X  
ATOM   1229  H   ASN A 181       2.455  12.239 -15.027  1.00  0.00           H  
ATOM   1230  N   ASP A 182       5.709  10.981 -15.624  1.00  0.00           N  
ATOM   1231  CA  ASP A 182       6.901  10.157 -15.814  1.00  0.00           C  
ATOM   1232  C   ASP A 182       7.442  10.256 -17.260  1.00  0.00           C  
ATOM   1233  O   ASP A 182       8.651  10.188 -17.511  1.00  0.00           O  
ATOM   1234  CB  ASP A 182       6.593   8.700 -15.463  1.00  0.00           C  
ATOM   1235  CEN ASP A 182       6.683   8.044 -14.689  1.00  0.00           X  
ATOM   1236  H   ASP A 182       4.915  10.567 -15.152  1.00  0.00           H  
ATOM   1237  N   ARG A 183       6.559  10.541 -18.235  1.00  0.00           N  
ATOM   1238  CA  ARG A 183       6.927  10.717 -19.644  1.00  0.00           C  
ATOM   1239  C   ARG A 183       7.931  11.832 -19.941  1.00  0.00           C  
ATOM   1240  O   ARG A 183       8.691  11.655 -20.894  1.00  0.00           O  
ATOM   1241  CB  ARG A 183       5.686  10.887 -20.507  1.00  0.00           C  
ATOM   1242  CEN ARG A 183       3.773  10.342 -21.990  1.00  0.00           X  
ATOM   1243  H   ARG A 183       5.589  10.623 -17.963  1.00  0.00           H  
ATOM   1244  N   SER A 184       7.972  12.946 -19.200  1.00  0.00           N  
ATOM   1245  CA  SER A 184       8.956  14.022 -19.457  1.00  0.00           C  
ATOM   1246  C   SER A 184       9.880  14.426 -18.304  1.00  0.00           C  
ATOM   1247  O   SER A 184      10.958  14.921 -18.594  1.00  0.00           O  
ATOM   1248  CB  SER A 184       8.209  15.254 -19.932  1.00  0.00           C  
ATOM   1249  CEN SER A 184       7.815  15.627 -19.967  1.00  0.00           X  
ATOM   1250  H   SER A 184       7.196  13.140 -18.585  1.00  0.00           H  
ATOM   1251  N   GLY A 185       9.536  14.165 -17.037  1.00  0.00           N  
ATOM   1252  CA  GLY A 185      10.368  14.516 -15.873  1.00  0.00           C  
ATOM   1253  C   GLY A 185      10.500  16.018 -15.543  1.00  0.00           C  
ATOM   1254  O   GLY A 185      10.036  16.863 -16.295  1.00  0.00           O  
ATOM   1255  CEN GLY A 185      10.368  14.516 -15.873  1.00  0.00           X  
ATOM   1256  H   GLY A 185       8.721  13.587 -16.884  1.00  0.00           H  
ATOM   1257  N   LYS A 186      11.305  16.317 -14.513  1.00  0.00           N  
ATOM   1258  CA  LYS A 186      11.635  17.636 -13.913  1.00  0.00           C  
ATOM   1259  C   LYS A 186      10.529  18.388 -13.175  1.00  0.00           C  
ATOM   1260  O   LYS A 186      10.065  17.849 -12.177  1.00  0.00           O  
ATOM   1261  CB  LYS A 186      12.180  18.555 -15.008  1.00  0.00           C  
ATOM   1262  CEN LYS A 186      13.846  19.456 -15.951  1.00  0.00           X  
ATOM   1263  H   LYS A 186      11.780  15.530 -14.097  1.00  0.00           H  
ATOM   1264  N   ASP A 187      10.057  19.541 -13.642  1.00  0.00           N  
ATOM   1265  CA  ASP A 187       9.070  20.300 -12.847  1.00  0.00           C  
ATOM   1266  C   ASP A 187       8.053  19.408 -12.121  1.00  0.00           C  
ATOM   1267  O   ASP A 187       8.081  19.251 -10.906  1.00  0.00           O  
ATOM   1268  CB  ASP A 187       8.326  21.292 -13.744  1.00  0.00           C  
ATOM   1269  CEN ASP A 187       8.350  22.273 -14.017  1.00  0.00           X  
ATOM   1270  H   ASP A 187      10.579  20.029 -14.353  1.00  0.00           H  
ATOM   1271  N   ASN A 188       7.222  18.712 -12.882  1.00  0.00           N  
ATOM   1272  CA  ASN A 188       6.108  17.965 -12.320  1.00  0.00           C  
ATOM   1273  C   ASN A 188       6.519  16.961 -11.216  1.00  0.00           C  
ATOM   1274  O   ASN A 188       5.710  16.650 -10.342  1.00  0.00           O  
ATOM   1275  CB  ASN A 188       5.352  17.245 -13.421  1.00  0.00           C  
ATOM   1276  CEN ASN A 188       4.544  17.430 -14.065  1.00  0.00           X  
ATOM   1277  H   ASN A 188       7.248  18.880 -13.876  1.00  0.00           H  
ATOM   1278  N   ILE A 189       7.718  16.361 -11.270  1.00  0.00           N  
ATOM   1279  CA  ILE A 189       8.124  15.359 -10.260  1.00  0.00           C  
ATOM   1280  C   ILE A 189       8.224  16.030  -8.889  1.00  0.00           C  
ATOM   1281  O   ILE A 189       7.821  15.434  -7.899  1.00  0.00           O  
ATOM   1282  CB  ILE A 189       9.470  14.696 -10.603  1.00  0.00           C  
ATOM   1283  CEN ILE A 189       9.952  13.886 -11.150  1.00  0.00           X  
ATOM   1284  H   ILE A 189       8.407  16.715 -11.919  1.00  0.00           H  
ATOM   1285  N   HIS A 190       8.688  17.282  -8.846  1.00  0.00           N  
ATOM   1286  CA  HIS A 190       8.811  18.044  -7.600  1.00  0.00           C  
ATOM   1287  C   HIS A 190       7.443  18.342  -6.976  1.00  0.00           C  
ATOM   1288  O   HIS A 190       7.242  18.077  -5.795  1.00  0.00           O  
ATOM   1289  CB  HIS A 190       9.568  19.354  -7.845  1.00  0.00           C  
ATOM   1290  CEN HIS A 190      10.901  19.846  -7.746  1.00  0.00           X  
ATOM   1291  H   HIS A 190       8.861  17.772  -9.713  1.00  0.00           H  
ATOM   1292  N   ASP A 191       6.490  18.849  -7.763  1.00  0.00           N  
ATOM   1293  CA  ASP A 191       5.145  19.151  -7.265  1.00  0.00           C  
ATOM   1294  C   ASP A 191       4.420  17.879  -6.803  1.00  0.00           C  
ATOM   1295  O   ASP A 191       3.756  17.889  -5.770  1.00  0.00           O  
ATOM   1296  CB  ASP A 191       4.324  19.862  -8.343  1.00  0.00           C  
ATOM   1297  CEN ASP A 191       4.046  20.800  -8.626  1.00  0.00           X  
ATOM   1298  H   ASP A 191       6.716  19.104  -8.714  1.00  0.00           H  
ATOM   1299  N   VAL A 192       4.587  16.771  -7.532  1.00  0.00           N  
ATOM   1300  CA  VAL A 192       3.986  15.475  -7.175  1.00  0.00           C  
ATOM   1301  C   VAL A 192       4.541  14.964  -5.847  1.00  0.00           C  
ATOM   1302  O   VAL A 192       3.761  14.523  -5.015  1.00  0.00           O  
ATOM   1303  CB  VAL A 192       4.232  14.413  -8.263  1.00  0.00           C  
ATOM   1304  CEN VAL A 192       3.924  14.043  -8.755  1.00  0.00           X  
ATOM   1305  H   VAL A 192       5.189  16.825  -8.340  1.00  0.00           H  
ATOM   1306  N   ASP A 193       5.858  15.053  -5.631  1.00  0.00           N  
ATOM   1307  CA  ASP A 193       6.500  14.616  -4.386  1.00  0.00           C  
ATOM   1308  C   ASP A 193       6.005  15.431  -3.186  1.00  0.00           C  
ATOM   1309  O   ASP A 193       5.620  14.852  -2.172  1.00  0.00           O  
ATOM   1310  CB  ASP A 193       8.023  14.725  -4.502  1.00  0.00           C  
ATOM   1311  CEN ASP A 193       8.837  14.149  -4.706  1.00  0.00           X  
ATOM   1312  H   ASP A 193       6.452  15.422  -6.359  1.00  0.00           H  
ATOM   1313  N   ASN A 194       5.898  16.755  -3.326  1.00  0.00           N  
ATOM   1314  CA  ASN A 194       5.385  17.637  -2.272  1.00  0.00           C  
ATOM   1315  C   ASN A 194       3.936  17.315  -1.907  1.00  0.00           C  
ATOM   1316  O   ASN A 194       3.570  17.284  -0.737  1.00  0.00           O  
ATOM   1317  CB  ASN A 194       5.506  19.097  -2.669  1.00  0.00           C  
ATOM   1318  CEN ASN A 194       6.195  19.882  -2.562  1.00  0.00           X  
ATOM   1319  H   ASN A 194       6.210  17.171  -4.194  1.00  0.00           H  
ATOM   1320  N   HIS A 195       3.096  17.072  -2.914  1.00  0.00           N  
ATOM   1321  CA  HIS A 195       1.707  16.728  -2.665  1.00  0.00           C  
ATOM   1322  C   HIS A 195       1.560  15.397  -1.926  1.00  0.00           C  
ATOM   1323  O   HIS A 195       0.799  15.307  -0.965  1.00  0.00           O  
ATOM   1324  CB  HIS A 195       0.931  16.680  -3.985  1.00  0.00           C  
ATOM   1325  CEN HIS A 195       0.118  17.545  -4.773  1.00  0.00           X  
ATOM   1326  H   HIS A 195       3.419  17.157  -3.864  1.00  0.00           H  
ATOM   1327  N   LEU A 196       2.349  14.388  -2.303  1.00  0.00           N  
ATOM   1328  CA  LEU A 196       2.357  13.094  -1.635  1.00  0.00           C  
ATOM   1329  C   LEU A 196       2.773  13.212  -0.162  1.00  0.00           C  
ATOM   1330  O   LEU A 196       2.120  12.633   0.698  1.00  0.00           O  
ATOM   1331  CB  LEU A 196       3.291  12.130  -2.378  1.00  0.00           C  
ATOM   1332  CEN LEU A 196       3.031  10.955  -3.339  1.00  0.00           X  
ATOM   1333  H   LEU A 196       2.988  14.530  -3.073  1.00  0.00           H  
ATOM   1334  N   GLN A 197       3.810  14.001   0.144  1.00  0.00           N  
ATOM   1335  CA  GLN A 197       4.267  14.211   1.523  1.00  0.00           C  
ATOM   1336  C   GLN A 197       3.190  14.892   2.374  1.00  0.00           C  
ATOM   1337  O   GLN A 197       2.916  14.421   3.474  1.00  0.00           O  
ATOM   1338  CB  GLN A 197       5.545  15.054   1.540  1.00  0.00           C  
ATOM   1339  CEN GLN A 197       7.283  14.994   1.682  1.00  0.00           X  
ATOM   1340  H   GLN A 197       4.275  14.499  -0.603  1.00  0.00           H  
ATOM   1341  N   ASN A 198       2.523  15.925   1.848  1.00  0.00           N  
ATOM   1342  CA  ASN A 198       1.462  16.621   2.588  1.00  0.00           C  
ATOM   1343  C   ASN A 198       0.280  15.681   2.901  1.00  0.00           C  
ATOM   1344  O   ASN A 198      -0.189  15.647   4.032  1.00  0.00           O  
ATOM   1345  CB  ASN A 198       0.974  17.843   1.831  1.00  0.00           C  
ATOM   1346  CEN ASN A 198       1.187  18.869   1.783  1.00  0.00           X  
ATOM   1347  H   ASN A 198       2.797  16.271   0.943  1.00  0.00           H  
ATOM   1348  N   VAL A 199      -0.120  14.833   1.943  1.00  0.00           N  
ATOM   1349  CA  VAL A 199      -1.209  13.849   2.123  1.00  0.00           C  
ATOM   1350  C   VAL A 199      -0.857  12.806   3.191  1.00  0.00           C  
ATOM   1351  O   VAL A 199      -1.691  12.465   4.032  1.00  0.00           O  
ATOM   1352  CB  VAL A 199      -1.536  13.121   0.806  1.00  0.00           C  
ATOM   1353  CEN VAL A 199      -2.009  13.060   0.309  1.00  0.00           X  
ATOM   1354  H   VAL A 199       0.314  14.909   1.037  1.00  0.00           H  
ATOM   1355  N   ILE A 200       0.371  12.277   3.185  1.00  0.00           N  
ATOM   1356  CA  ILE A 200       0.832  11.296   4.186  1.00  0.00           C  
ATOM   1357  C   ILE A 200       0.789  11.893   5.591  1.00  0.00           C  
ATOM   1358  O   ILE A 200       0.310  11.227   6.516  1.00  0.00           O  
ATOM   1359  CB  ILE A 200       2.262  10.807   3.892  1.00  0.00           C  
ATOM   1360  CEN ILE A 200       2.862  10.084   3.339  1.00  0.00           X  
ATOM   1361  H   ILE A 200       1.024  12.605   2.488  1.00  0.00           H  
ATOM   1362  N   GLU A 201       1.297  13.114   5.762  1.00  0.00           N  
ATOM   1363  CA  GLU A 201       1.290  13.821   7.043  1.00  0.00           C  
ATOM   1364  C   GLU A 201      -0.141  13.994   7.564  1.00  0.00           C  
ATOM   1365  O   GLU A 201      -0.409  13.694   8.728  1.00  0.00           O  
ATOM   1366  CB  GLU A 201       1.972  15.184   6.907  1.00  0.00           C  
ATOM   1367  CEN GLU A 201       3.344  16.175   7.103  1.00  0.00           X  
ATOM   1368  H   GLU A 201       1.653  13.611   4.958  1.00  0.00           H  
ATOM   1369  N   ASP A 202      -1.088  14.343   6.692  1.00  0.00           N  
ATOM   1370  CA  ASP A 202      -2.496  14.505   7.049  1.00  0.00           C  
ATOM   1371  C   ASP A 202      -3.140  13.198   7.521  1.00  0.00           C  
ATOM   1372  O   ASP A 202      -3.821  13.181   8.554  1.00  0.00           O  
ATOM   1373  CB  ASP A 202      -3.276  15.068   5.859  1.00  0.00           C  
ATOM   1374  CEN ASP A 202      -3.620  15.955   5.495  1.00  0.00           X  
ATOM   1375  H   ASP A 202      -0.803  14.644   5.770  1.00  0.00           H  
ATOM   1376  N   ILE A 203      -2.891  12.077   6.830  1.00  0.00           N  
ATOM   1377  CA  ILE A 203      -3.429  10.769   7.230  1.00  0.00           C  
ATOM   1378  C   ILE A 203      -2.882  10.394   8.596  1.00  0.00           C  
ATOM   1379  O   ILE A 203      -3.640   9.943   9.448  1.00  0.00           O  
ATOM   1380  CB  ILE A 203      -3.081   9.661   6.220  1.00  0.00           C  
ATOM   1381  CEN ILE A 203      -3.390   9.161   5.301  1.00  0.00           X  
ATOM   1382  H   ILE A 203      -2.270  12.143   6.036  1.00  0.00           H  
ATOM   1383  N   HIS A 204      -1.588  10.590   8.840  1.00  0.00           N  
ATOM   1384  CA  HIS A 204      -0.973  10.274  10.120  1.00  0.00           C  
ATOM   1385  C   HIS A 204      -1.611  11.041  11.285  1.00  0.00           C  
ATOM   1386  O   HIS A 204      -1.983  10.432  12.296  1.00  0.00           O  
ATOM   1387  CB  HIS A 204       0.530  10.563  10.068  1.00  0.00           C  
ATOM   1388  CEN HIS A 204       1.741   9.858   9.807  1.00  0.00           X  
ATOM   1389  H   HIS A 204      -1.018  11.008   8.116  1.00  0.00           H  
ATOM   1390  N   ASP A 205      -1.830  12.340  11.133  1.00  0.00           N  
ATOM   1391  CA  ASP A 205      -2.429  13.190  12.158  1.00  0.00           C  
ATOM   1392  C   ASP A 205      -3.870  12.777  12.471  1.00  0.00           C  
ATOM   1393  O   ASP A 205      -4.279  12.744  13.640  1.00  0.00           O  
ATOM   1394  CB  ASP A 205      -2.388  14.656  11.722  1.00  0.00           C  
ATOM   1395  CEN ASP A 205      -1.827  15.497  11.848  1.00  0.00           X  
ATOM   1396  H   ASP A 205      -1.518  12.782  10.280  1.00  0.00           H  
ATOM   1397  N   PHE A 206      -4.647  12.392  11.455  1.00  0.00           N  
ATOM   1398  CA  PHE A 206      -6.008  11.901  11.624  1.00  0.00           C  
ATOM   1399  C   PHE A 206      -6.033  10.590  12.417  1.00  0.00           C  
ATOM   1400  O   PHE A 206      -6.809  10.457  13.364  1.00  0.00           O  
ATOM   1401  CB  PHE A 206      -6.675  11.708  10.261  1.00  0.00           C  
ATOM   1402  CEN PHE A 206      -7.668  12.494   9.301  1.00  0.00           X  
ATOM   1403  H   PHE A 206      -4.259  12.425  10.523  1.00  0.00           H  
ATOM   1404  N   MET A 207      -5.149   9.639  12.092  1.00  0.00           N  
ATOM   1405  CA  MET A 207      -5.032   8.351  12.777  1.00  0.00           C  
ATOM   1406  C   MET A 207      -4.657   8.544  14.239  1.00  0.00           C  
ATOM   1407  O   MET A 207      -5.206   7.869  15.113  1.00  0.00           O  
ATOM   1408  CB  MET A 207      -3.999   7.468  12.080  1.00  0.00           C  
ATOM   1409  CEN MET A 207      -3.835   6.025  11.096  1.00  0.00           X  
ATOM   1410  H   MET A 207      -4.512   9.842  11.335  1.00  0.00           H  
ATOM   1411  N   GLN A 208      -3.744   9.471  14.527  1.00  0.00           N  
ATOM   1412  CA  GLN A 208      -3.317   9.771  15.884  1.00  0.00           C  
ATOM   1413  C   GLN A 208      -4.467  10.360  16.708  1.00  0.00           C  
ATOM   1414  O   GLN A 208      -4.660   9.975  17.863  1.00  0.00           O  
ATOM   1415  CB  GLN A 208      -2.136  10.745  15.866  1.00  0.00           C  
ATOM   1416  CEN GLN A 208      -0.400  10.875  15.999  1.00  0.00           X  
ATOM   1417  H   GLN A 208      -3.285   9.946  13.764  1.00  0.00           H  
ATOM   1418  N   ALA A 209      -5.288  11.220  16.103  1.00  0.00           N  
ATOM   1419  CA  ALA A 209      -6.472  11.784  16.735  1.00  0.00           C  
ATOM   1420  C   ALA A 209      -7.512  10.702  17.075  1.00  0.00           C  
ATOM   1421  O   ALA A 209      -8.070  10.700  18.175  1.00  0.00           O  
ATOM   1422  CB  ALA A 209      -7.082  12.850  15.836  1.00  0.00           C  
ATOM   1423  CEN ALA A 209      -7.082  12.849  15.836  1.00  0.00           X  
ATOM   1424  H   ALA A 209      -5.061  11.516  15.163  1.00  0.00           H  
ATOM   1425  N   ALA A 210      -7.756   9.745  16.176  1.00  0.00           N  
ATOM   1426  CA  ALA A 210      -8.699   8.650  16.380  1.00  0.00           C  
ATOM   1427  C   ALA A 210      -8.244   7.723  17.519  1.00  0.00           C  
ATOM   1428  O   ALA A 210      -9.056   7.316  18.351  1.00  0.00           O  
ATOM   1429  CB  ALA A 210      -8.877   7.865  15.088  1.00  0.00           C  
ATOM   1430  CEN ALA A 210      -8.876   7.865  15.089  1.00  0.00           X  
ATOM   1431  H   ALA A 210      -7.282   9.799  15.284  1.00  0.00           H  
ATOM   1432  N   ALA A 211      -6.943   7.434  17.612  1.00  0.00           N  
ATOM   1433  CA  ALA A 211      -6.363   6.576  18.644  1.00  0.00           C  
ATOM   1434  C   ALA A 211      -6.435   7.232  20.031  1.00  0.00           C  
ATOM   1435  O   ALA A 211      -6.812   6.565  20.997  1.00  0.00           O  
ATOM   1436  CB  ALA A 211      -4.924   6.231  18.289  1.00  0.00           C  
ATOM   1437  CEN ALA A 211      -4.925   6.232  18.290  1.00  0.00           X  
ATOM   1438  H   ALA A 211      -6.323   7.820  16.917  1.00  0.00           H  
ATOM   1439  N   ALA A 212      -6.146   8.534  20.139  1.00  0.00           N  
ATOM   1440  CA  ALA A 212      -6.199   9.265  21.402  1.00  0.00           C  
ATOM   1441  C   ALA A 212      -7.645   9.377  21.917  1.00  0.00           C  
ATOM   1442  O   ALA A 212      -7.904   9.076  23.081  1.00  0.00           O  
ATOM   1443  CB  ALA A 212      -5.577  10.644  21.237  1.00  0.00           C  
ATOM   1444  CEN ALA A 212      -5.578  10.643  21.238  1.00  0.00           X  
ATOM   1445  H   ALA A 212      -5.872   9.040  19.311  1.00  0.00           H  
ATOM   1446  N   ALA A 213      -8.604   9.683  21.041  1.00  0.00           N  
ATOM   1447  CA  ALA A 213     -10.027   9.725  21.386  1.00  0.00           C  
ATOM   1448  C   ALA A 213     -10.532   8.402  21.999  1.00  0.00           C  
ATOM   1449  O   ALA A 213     -11.195   8.403  23.041  1.00  0.00           O  
ATOM   1450  CB  ALA A 213     -10.845  10.081  20.153  1.00  0.00           C  
ATOM   1451  CEN ALA A 213     -10.845  10.081  20.154  1.00  0.00           X  
ATOM   1452  H   ALA A 213      -8.333   9.952  20.107  1.00  0.00           H  
ATOM   1453  N   ALA A 214     -10.210   7.259  21.384  1.00  0.00           N  
ATOM   1454  CA  ALA A 214     -10.655   5.945  21.836  1.00  0.00           C  
ATOM   1455  C   ALA A 214     -10.164   5.616  23.258  1.00  0.00           C  
ATOM   1456  O   ALA A 214     -10.946   5.104  24.058  1.00  0.00           O  
ATOM   1457  CB  ALA A 214     -10.194   4.879  20.854  1.00  0.00           C  
ATOM   1458  CEN ALA A 214     -10.194   4.879  20.855  1.00  0.00           X  
ATOM   1459  H   ALA A 214      -9.654   7.316  20.543  1.00  0.00           H  
ATOM   1460  N   ASN A 215      -8.906   5.928  23.588  1.00  0.00           N  
ATOM   1461  CA  ASN A 215      -8.319   5.669  24.903  1.00  0.00           C  
ATOM   1462  C   ASN A 215      -8.917   6.531  26.019  1.00  0.00           C  
ATOM   1463  O   ASN A 215      -9.141   6.009  27.104  1.00  0.00           O  
ATOM   1464  CB  ASN A 215      -6.813   5.856  24.865  1.00  0.00           C  
ATOM   1465  CEN ASN A 215      -5.957   5.273  24.694  1.00  0.00           X  
ATOM   1466  H   ASN A 215      -8.320   6.346  22.881  1.00  0.00           H  
ATOM   1467  N   CYS A 216      -9.304   7.781  25.752  1.00  0.00           N  
ATOM   1468  CA  CYS A 216     -10.156   8.565  26.656  1.00  0.00           C  
ATOM   1469  C   CYS A 216     -11.499   7.873  26.994  1.00  0.00           C  
ATOM   1470  O   CYS A 216     -11.891   7.836  28.157  1.00  0.00           O  
ATOM   1471  CB  CYS A 216     -10.402   9.834  25.840  1.00  0.00           C  
ATOM   1472  CEN CYS A 216     -10.030  10.782  25.967  1.00  0.00           X  
ATOM   1473  H   CYS A 216      -8.958   8.230  24.916  1.00  0.00           H  
ATOM   1474  N   ARG A 217     -12.230   7.360  25.993  1.00  0.00           N  
ATOM   1475  CA  ARG A 217     -13.533   6.691  26.134  1.00  0.00           C  
ATOM   1476  C   ARG A 217     -13.491   5.385  26.954  1.00  0.00           C  
ATOM   1477  O   ARG A 217     -14.469   5.109  27.651  1.00  0.00           O  
ATOM   1478  CB  ARG A 217     -14.177   6.453  24.776  1.00  0.00           C  
ATOM   1479  CEN ARG A 217     -15.584   6.789  22.761  1.00  0.00           X  
ATOM   1480  H   ARG A 217     -11.839   7.431  25.065  1.00  0.00           H  
ATOM   1481  N   LYS A 218     -12.430   4.577  26.828  1.00  0.00           N  
ATOM   1482  CA  LYS A 218     -12.188   3.354  27.622  1.00  0.00           C  
ATOM   1483  C   LYS A 218     -12.316   3.665  29.104  1.00  0.00           C  
ATOM   1484  O   LYS A 218     -12.824   2.772  29.814  1.00  0.00           O  
ATOM   1485  CB  LYS A 218     -10.807   2.767  27.326  1.00  0.00           C  
ATOM   1486  CEN LYS A 218      -9.638   1.275  26.386  1.00  0.00           X  
ATOM   1487  H   LYS A 218     -11.610   4.956  26.378  1.00  0.00           H  
TER                                                                             
# All scores below are weighted scores, not raw scores.
#BEGIN_POSE_ENERGIES_TABLE ./minmover_pdb/pose_9.pdb
label vdw cenpack pair env cbeta hs_pair ss_pair sheet total
weights 1 0.5 1 1 0.25 1 1 1 NA
pose 7.46937 0.8179 -15.4763 -8.60225 12.4238 0 0 0 -3.3675
MET:NtermProteinFull_1 0 -0.20133 -0.29536 0.18716 0.03514 0 0 0 -0.27439
TYR_2 0 0.27983 0.08056 0.25389 0.06928 0 0 0 0.68356
GLY_3 0 -0.00615 0.05462 -0.07965 0.04409 0 0 0 0.01291
LYS_4 0 0.00921 0.1922 -0.77863 0.0693 0 0 0 -0.50791
LEU_5 0 -0.24052 -0.57612 -0.19483 0.03683 0 0 0 -0.97464
ASN_6 0 0.05579 0.07436 -0.28327 0.06902 0 0 0 -0.08409
ASP_7 0 -0.03611 0.07861 -0.52292 0.0697 0 0 0 -0.41072
LEU_8 0 -0.13901 -0.13932 0.24309 0.04365 0 0 0 0.0084
LEU_9 0 -0.50289 -0.59822 -0.19483 0.0366 0 0 0 -1.25933
GLU_10 0 -0.03622 -0.01969 -0.82678 0.0693 0 0 0 -0.81339
ASP_11 0 -0.03917 0.00667 -0.47618 0.06899 0 0 0 -0.43969
LEU_12 0 0.34048 -0.60341 -0.30366 0.04516 0 0 0 -0.52143
GLN_13 0 0.04985 0.10321 -0.16687 0.06919 0 0 0 0.05537
GLU_14 0 -0.04208 0.0443 -1.00041 0.06954 0 0 0 -0.92866
VAL_15 0 -0.25393 -0.06308 0.21583 0.03543 0 0 0 -0.06575
LEU_16 0 0.83857 -0.98085 -0.45811 0.05467 0 0 0 -0.54572
LYS_17 0 0.06157 -0.08346 -0.51535 0.06947 0 0 0 -0.46777
ASN_18 0 -0.02381 -0.01865 -0.36221 0.06961 0 0 0 -0.33506
LEU_19 0 0.09445 0.38886 -0.19483 0.03614 0 0 0 0.32463
HIS_D_20 0 -0.21833 0.1118 -0.18746 0.04194 0 0 0 -0.25205
LYS_21 0 -0.0295 -0.14197 -0.96458 0.07157 0 0 0 -1.06448
ASN_22 0 -0.01277 -0.08703 -0.24178 0.0697 0 0 0 -0.27188
ASP_23 0 0.13771 0.28458 0.34071 0.03541 0 0 0 0.79841
ARG_24 0 -0.03037 0.02836 -0.55583 0.07072 0 0 0 -0.48712
SER_25 0 0.04695 -0.09855 -0.22078 0.03607 0 0 0 -0.2363
GLY_26 0 0.01642 -0.1382 -0.09146 0.03538 0 0 0 -0.17785
LYS_27 0 0.02149 -0.04525 -0.8715 0.07259 0 0 0 -0.82267
ASP_28 0 -0.05993 -0.02679 -0.60822 0.07015 0 0 0 -0.62479
ASN_29 0 -0.20708 -0.2615 -0.19403 0.03487 0 0 0 -0.62773
ILE_30 0.10756 -0.40981 1.02651 0.34575 0.03008 0 0 0 1.10009
HIS_D_31 0 -0.03911 -0.12679 0.11054 0.06921 0 0 0 0.01384
ASP_32 0 0.0512 0.12362 -0.31759 0.06893 0 0 0 -0.07385
VAL_33 0 -0.06243 0.19853 -0.41511 0.03735 0 0 0 -0.24166
ASP_34 1.33907 0.68078 -1.02124 -0.03907 0.04303 0 0 0 1.00258
ASN_35 0 0.03004 -0.03382 -0.32173 0.06894 0 0 0 -0.25657
HIS_36 0 -0.3 0.22325 -0.11266 0.04298 0 0 0 -0.14644
LEU_37 1.65045 0.91168 -0.73977 -0.53584 0.04245 0 0 0 1.32897
GLN_38 0 0.23239 -0.13343 -0.4142 0.06893 0 0 0 -0.2463
ASN_39 0 -0.0852 0.13034 -0.32173 0.06899 0 0 0 -0.2076
VAL_40 0 0.22981 -0.80003 -0.19594 0.04458 0 0 0 -0.7216
ILE_41 0 -0.4775 -0.45523 0.06915 0.03085 0 0 0 -0.83273
GLU_42 0 -0.05193 -0.03603 -0.60186 0.06894 0 0 0 -0.62088
ASP_43 0 -0.22379 0.44923 -0.42964 0.06928 0 0 0 -0.13492
ILE_44 0 -0.19993 -1.37599 -0.41682 0.03742 0 0 0 -1.95532
HIS_45 0 0.08883 0.16752 -0.06774 0.0692 0 0 0 0.25781
ASP_46 0 -0.06552 0.05805 -0.52292 0.06893 0 0 0 -0.46147
PHE_47 0 -0.0015 -0.24209 -0.07541 0.0437 0 0 0 -0.2753
MET_48 0 0.19162 -0.40232 -0.13184 0.07128 0 0 0 -0.27125
GLN_49 0 -0.00093 0.10486 -0.55896 0.06894 0 0 0 -0.38609
ALA_50 0 -0.0116 -0.08532 0.15304 0.03487 0 0 0 0.09099
ALA_51 0 -0.16031 -0.23721 -0.06885 0.03517 0 0 0 -0.4312
ALA_52 0 -0.07917 -0.1499 0.13638 0.03113 0 0 0 -0.06154
ALA_53 0 -0.02918 -0.0478 0.28428 0.03554 0 0 0 0.24283
ALA_54 0 -0.16154 -0.03499 0.15304 0.03019 0 0 0 -0.0133
ALA_55 0 -0.15427 -0.06063 -0.01847 0.03032 0 0 0 -0.20305
ASN_56 0 0.04845 -0.26397 -0.13901 0.03513 0 0 0 -0.3194
CYS_57 0 -0.06794 2e-05 1.55685 0.06939 0 0 0 1.55832
ARG_58 0 0.08722 0.21698 -0.22643 0.04266 0 0 0 0.12043
LYS_59 0.1976 0.25161 -0.21153 -0.2228 0.03559 0 0 0 0.05047
GLY_60 0 0.30777 -0.12643 -0.08884 0.03634 0 0 0 0.12884
SER_61 0 -0.00117 -0.13677 -0.20705 0.04305 0 0 0 -0.30194
PRO_62 0.14545 -0.498 -0.17343 -0.2658 0.05116 0 0 0 -0.74063
GLY_63 0 0.03455 0.00917 0.0322 0.03812 0 0 0 0.11404
SER_64 0 0.02093 0.00693 0.13063 0.04109 0 0 0 0.19957
PRO_65 0 0.00478 -0.13017 -0.12679 0.07212 0 0 0 -0.18006
ALA_66 0 -0.01308 0.05573 0.59025 0.04935 0 0 0 0.68225
GLY_67 0 0 0 0.91259 0.04183 0 0 0 0.95441
SER_68 0 0 0 0.13063 0.04957 0 0 0 0.1802
PRO_69 0 0 0 0.2123 0.04957 0 0 0 0.26186
THR_70 0 0 0 0.43096 0.07499 0 0 0 0.50594
SER_71 0 0 0 0.29023 0.07582 0 0 0 0.36605
THR_72 0 0 0 0.48779 0.07582 0 0 0 0.56361
GLU_73 0 0 0 -1.03403 0.07499 0 0 0 -0.95904
GLU_74 0 0 0 -0.93278 0.04957 0 0 0 -0.88321
GLY_75 0 0 0 0.91259 0.04957 0 0 0 0.96215
THR_76 0 0 0 0.48779 0.04957 0 0 0 0.53736
SER_77 0 0 0 0.29023 0.07499 0 0 0 0.36522
GLU_78 0 0 0 -1.01303 0.07573 0 0 0 -0.9373
SER_79 0 0 0 0.13063 0.07551 0 0 0 0.20614
ALA_80 0 0 0 0.89846 0.05921 0 0 0 0.95767
THR_81 0 0 0 0.48779 0.04957 0 0 0 0.53736
PRO_82 0 0 0 0.2123 0.07582 0 0 0 0.28812
GLU_83 0 0 0 -1.03403 0.07499 0 0 0 -0.95904
SER_84 0 0 0 0.13063 0.07508 0 0 0 0.20571
GLY_85 0 0 0 0.91259 0.04957 0 0 0 0.96215
PRO_86 0 0 0 0.51404 0.04957 0 0 0 0.5636
GLY_87 0 0 0 0.60923 0.04183 0 0 0 0.65106
THR_88 0 0 0 0.43096 0.04183 0 0 0 0.47278
SER_89 0 0 0 0.29023 0.04957 0 0 0 0.3398
THR_90 0 0 0 0.33798 0.07582 0 0 0 0.4138
GLU_91 0 0 0 -1.01303 0.07582 0 0 0 -0.93721
PRO_92 0 0 0 0.51404 0.07576 0 0 0 0.5898
SER_93 0 0 0 -0.0106 0.07499 0 0 0 0.06439
GLU_94 0 0 0 -1.01303 0.07582 0 0 0 -0.93721
GLY_95 0 0 0 0.91259 0.04957 0 0 0 0.96215
SER_96 0 0 0 -0.0106 0.07582 0 0 0 0.06522
ALA_97 0 0 0 0.77873 0.07582 0 0 0 0.85455
PRO_98 0 0 0 0.2123 0.04957 0 0 0 0.26186
GLY_99 0 0 0 0.60923 0.04883 0 0 0 0.65806
SER_100 0 0 0 -0.0106 0.04957 0 0 0 0.03897
PRO_101 0 0 0 0.51404 0.04957 0 0 0 0.5636
ALA_102 0 0 0 0.797 0.04957 0 0 0 0.84657
GLY_103 0 0 0 0.35201 0.04957 0 0 0 0.40158
SER_104 0 0 0 0.29023 0.04957 0 0 0 0.3398
PRO_105 0 0 0 0.51404 0.07508 0 0 0 0.58912
THR_106 0 0 0 0.33798 0.07582 0 0 0 0.4138
SER_107 0 0 0 0.29023 0.07552 0 0 0 0.36575
THR_108 0 0 0 0.48779 0.04957 0 0 0 0.53736
GLU_109 0.00309 0 0 -1.01303 0.07582 0 0 0 -0.93412
GLU_110 0.00309 0 0 -1.03403 0.07508 0 0 0 -0.95586
GLY_111 0 0 0 0.91259 0.07552 0 0 0 0.9881
THR_112 0 0 0 0.48779 0.07582 0 0 0 0.56361
SER_113 0 0 0 0.13063 0.07499 0 0 0 0.20562
THR_114 0 0 0 0.43096 0.07499 0 0 0 0.50594
GLU_115 0 0 0 -1.01303 0.07582 0 0 0 -0.93721
PRO_116 0 0 0 0.2123 0.07582 0 0 0 0.28812
SER_117 0 0 0 0.13063 0.07499 0 0 0 0.20562
GLU_118 0 0 0 -1.01303 0.07582 0 0 0 -0.93721
GLY_119 0 0 0 0.91259 0.04957 0 0 0 0.96215
SER_120 0 0 0 0.29023 0.04957 0 0 0 0.3398
ALA_121 0 0 0 0.797 0.04957 0 0 0 0.84657
PRO_122 0 0 0 0.2123 0.04957 0 0 0 0.26186
GLY_123 0 0 0 0.91259 0.04957 0 0 0 0.96215
THR_124 0 0 0 0.48779 0.04957 0 0 0 0.53736
SER_125 0 0 0 0.13063 0.07582 0 0 0 0.20645
THR_126 0 0 0 0.33798 0.07499 0 0 0 0.41297
GLU_127 0 0 0 -1.01303 0.07582 0 0 0 -0.93721
PRO_128 0 0 0 0.2123 0.07582 0 0 0 0.28812
SER_129 0 0 0 0.13063 0.07582 0 0 0 0.20645
GLU_130 0 0 0 -1.03403 0.07582 0 0 0 -0.95821
GLY_131 0 0 0 0.91259 0.07582 0 0 0 0.98841
SER_132 0 0 0 0.29023 0.07582 0 0 0 0.36605
ALA_133 0 0 0 0.89846 0.07582 0 0 0 0.97427
PRO_134 0 0 0 0.2123 0.04957 0 0 0 0.26186
GLY_135 0 0 0 0.91259 0.04957 0 0 0 0.96215
THR_136 0 0 0 0.48779 0.04957 0 0 0 0.53736
SER_137 0.04176 0 0 0.29023 0.04957 0 0 0 0.38156
GLU_138 0.04176 0 0 -1.03403 0.07582 0 0 0 -0.91645
SER_139 0 0 0 0.29023 0.07573 0 0 0 0.36596
ALA_140 0 0 0 0.89846 0.07508 0 0 0 0.97353
THR_141 0 0 0 0.48779 0.04957 0 0 0 0.53736
PRO_142 0 0 0 0.2123 0.07582 0 0 0 0.28812
GLU_143 0 0 0 -1.01303 0.07499 0 0 0 -0.93804
SER_144 0 0 0 -0.0106 0.07508 0 0 0 0.06448
GLY_145 0 0 0 0.91259 0.04957 0 0 0 0.96215
PRO_146 0 -0.01678 -0.06652 0.2123 0.04883 0 0 0 0.17783
GLY_147 0 -0.08038 -0.03371 0.91259 0.04626 0 0 0 0.84476
SER_148 0 -0.07392 -0.03574 -0.0106 0.07212 0 0 0 -0.04814
GLU_149 0 -0.02423 -0.05039 -0.37543 0.03743 0 0 0 -0.41262
PRO_150 0.14545 -0.05255 -0.15944 -0.05784 0.04731 0 0 0 -0.07708
ALA_151 0 0.14947 0.15485 0.20553 0.0444 0 0 0 0.55426
THR_152 0.1976 0.00921 -0.09636 -0.06501 0.06956 0 0 0 0.115
SER_153 0 -0.06779 -0.03086 -0.21543 0.03956 0 0 0 -0.27451
GLY_154 0 0.20461 -0.21101 -0.08884 0.03503 0 0 0 -0.0602
SER_155 0 0.01665 -0.18368 -0.18312 0.03742 0 0 0 -0.31273
GLU_156 0 -0.00965 -0.19481 -0.60186 0.07081 0 0 0 -0.73551
THR_157 0 -0.10548 0.09295 -0.06501 0.03729 0 0 0 -0.04026
PRO_158 0 0 0 0.043 0.04731 0 0 0 0.09031
GLY_159 0 -0.0248 0.05246 -0.0429 0.03413 0 0 0 0.0189
MET_160 0 0.28151 -0.1697 0.06168 0.06961 0 0 0 0.2431
TYR_161 0 -0.07646 -0.0286 0.85474 0.0693 0 0 0 0.81898
GLY_162 0 -0.03351 0.02903 -0.0429 0.03561 0 0 0 -0.01177
LYS_163 0 -0.10607 -0.14142 -0.42611 0.04278 0 0 0 -0.63083
LEU_164 0 -0.0256 -0.19886 -0.06582 0.0702 0 0 0 -0.22008
ASN_165 0 -0.03547 -0.04573 -0.40966 0.06617 0 0 0 -0.42468
ASP_166 0 -0.04016 -0.05839 -0.47618 0.06956 0 0 0 -0.50518
LEU_167 0 -0.36024 -0.26802 0.24309 0.03614 0 0 0 -0.34904
LEU_168 0 0.15002 -0.31713 0.08126 0.04365 0 0 0 -0.0422
GLU_169 0 -0.06452 0.0761 -0.82678 0.06933 0 0 0 -0.74588
ASP_170 0 0.01534 -0.16788 -0.37876 0.06899 0 0 0 -0.46231
LEU_171 0 0.07093 -0.81051 -0.45811 0.0374 0 0 0 -1.16029
GLN_172 0 -0.12958 -0.02536 -0.24561 0.06908 0 0 0 -0.33147
GLU_173 0 -0.03947 0.00816 -0.92601 0.06914 0 0 0 -0.88819
VAL_174 0 -0.24885 -0.36175 -0.27892 0.03149 0 0 0 -0.85804
LEU_175 1.65045 0.99321 -0.62292 -0.53584 0.04517 0 0 0 1.53007
LYS_176 0 0.11634 -0.39602 -0.51535 0.06893 0 0 0 -0.7261
ASN_177 0 0.06178 -0.16833 -0.13901 0.04799 0 0 0 -0.19757
LEU_178 0.24971 0.82603 0.15577 -0.39148 0.03359 0 0 0 0.87361
HIS_D_179 1.44664 0.40829 -0.27695 -0.18746 0.03635 0 0 0 1.42686
LYS_180 0 -0.00255 -0.14575 -0.68888 0.06956 0 0 0 -0.76762
ASN_181 0 -0.10415 0.00852 0.05572 0.03232 0 0 0 -0.00759
ASP_182 0 -0.4786 0.02736 0.56875 0.03529 0 0 0 0.1528
ARG_183 0 -0.13799 -0.03909 -0.39371 0.06935 0 0 0 -0.50143
SER_184 0 -0.01413 0.02531 -0.20705 0.06984 0 0 0 -0.12602
GLY_185 0 -0.21121 -0.19578 -0.08884 0.03458 0 0 0 -0.46126
LYS_186 0 -0.05434 -0.04745 -0.96458 0.07208 0 0 0 -0.99428
ASP_187 0 -0.02158 -0.01541 -0.56986 0.07025 0 0 0 -0.5366
ASN_188 0 0.05383 -0.2203 -0.13901 0.06908 0 0 0 -0.2364
ILE_189 0 0.14341 0.395 0.34575 0.04336 0 0 0 0.92752
HIS_D_190 0 -0.09915 -0.18112 0.11054 0.0693 0 0 0 -0.10042
ASP_191 0 0.06291 0.00682 -0.37876 0.06914 0 0 0 -0.23989
VAL_192 0.24971 0.53324 0.45608 -0.35242 0.03246 0 0 0 0.91907
ASP_193 0 0.02021 -0.11454 -0.1485 0.06952 0 0 0 -0.17331
ASN_194 0 -0.06252 0.0643 -0.36221 0.06893 0 0 0 -0.29151
HIS_195 0 0.09115 -0.28358 -0.06774 0.06919 0 0 0 -0.19098
LEU_196 0 0.39509 -0.69228 -0.50394 0.03721 0 0 0 -0.76392
GLN_197 0 0.06663 -0.09543 -0.4142 0.06893 0 0 0 -0.37407
ASN_198 0 -0.02575 0.01319 -0.32173 0.06893 0 0 0 -0.26536
VAL_199 0 -0.16611 -0.35027 -0.19594 0.03703 0 0 0 -0.6753
ILE_200 0 0.02505 -0.52878 0.20907 0.07098 0 0 0 -0.22367
GLU_201 0 -0.04855 -0.08249 -0.71584 0.0693 0 0 0 -0.77757
ASP_202 0 -0.07639 -0.02089 -0.31759 0.06925 0 0 0 -0.34562
ILE_203 0 -0.27246 -1.15666 -0.49284 0.03741 0 0 0 -1.88455
HIS_D_204 0 -0.1118 -0.06651 -0.02241 0.06897 0 0 0 -0.13175
ASP_205 0 -0.01683 -0.06312 -0.47618 0.06894 0 0 0 -0.48719
PHE_206 0 -0.31031 -0.21888 0.24077 0.04399 0 0 0 -0.24445
MET_207 0 0.06086 -0.28636 0.0106 0.04496 0 0 0 -0.16994
GLN_208 0 -0.00188 -0.0207 -0.49415 0.06921 0 0 0 -0.44753
ALA_209 0 -0.07151 -0.00046 0.15304 0.06303 0 0 0 0.1441
ALA_210 0 0.09859 -0.21573 0.03291 0.03122 0 0 0 -0.053
ALA_211 0 0.03274 -0.01325 0.13638 0.03332 0 0 0 0.18919
ALA_212 0 -0.01618 0.01411 0.28428 0.04168 0 0 0 0.32389
ALA_213 0 0.01082 0.04846 0.15304 0.02992 0 0 0 0.24225
ALA_214 0 -0.23174 -0.06073 0.11438 0.03262 0 0 0 -0.14547
ASN_215 0 0.0085 -0.06855 -0.36221 0.04456 0 0 0 -0.37769
CYS_216 0 -0.00234 0.05917 1.70525 0.07143 0 0 0 1.8335
ARG_217 0 0.19857 0.04407 -0.26954 0.06357 0 0 0 0.03668
LYS:CtermProteinFull_218 0 -0.0844 0.07962 -1.04927 0.07081 0 0 0 -0.98324
#END_POSE_ENERGIES_TABLE ./minmover_pdb/pose_9.pdb
