# Supplementary material for: Selection of a promiscuous minimalist cAMP phosphodiesterase from a library of de novo designed proteins
Source: Nat Chem. 2024 May 3;16(7):1200–8. doi: 10.1038/s41557-024-01490-4 (PMC11230910; doi:10.1038/s41557-024-01490-4)
Supplement: Supplementary file 3 — MD input files, scripts and final structures derived from MD, AlphaFold2, EMSfold and MultiSFold. [file 41557_2024_1490_MOESM3_ESM.zip › Computational_Data/4_MultiSFold/campase/pose_90.pdb]

ATOM      1  N   MET A   1      14.999  -7.930  -0.838  1.00  0.00           N  
ATOM      2  CA  MET A   1      13.940  -6.997  -1.273  1.00  0.00           C  
ATOM      3  C   MET A   1      12.590  -7.687  -1.322  1.00  0.00           C  
ATOM      4  O   MET A   1      11.639  -7.042  -0.937  1.00  0.00           O  
ATOM      5  CB  MET A   1      14.272  -6.407  -2.642  1.00  0.00           C  
ATOM      6  CEN MET A   1      14.749  -4.920  -3.441  1.00  0.00           X  
ATOM      7  H   MET A   1      15.775  -8.121  -1.439  1.00  0.00           H  
ATOM      8  N   TYR A   2      12.507  -8.980  -1.656  1.00  0.00           N  
ATOM      9  CA  TYR A   2      11.223  -9.700  -1.719  1.00  0.00           C  
ATOM     10  C   TYR A   2      10.442  -9.840  -0.395  1.00  0.00           C  
ATOM     11  O   TYR A   2       9.228  -9.797  -0.437  1.00  0.00           O  
ATOM     12  CB  TYR A   2      11.468 -11.096  -2.296  1.00  0.00           C  
ATOM     13  CEN TYR A   2      11.374 -11.963  -3.815  1.00  0.00           X  
ATOM     14  H   TYR A   2      13.265  -9.431  -2.146  1.00  0.00           H  
ATOM     15  N   GLY A   3      11.109  -9.970   0.764  1.00  0.00           N  
ATOM     16  CA  GLY A   3      10.431 -10.070   2.071  1.00  0.00           C  
ATOM     17  C   GLY A   3       9.798  -8.752   2.529  1.00  0.00           C  
ATOM     18  O   GLY A   3       8.671  -8.768   2.996  1.00  0.00           O  
ATOM     19  CEN GLY A   3      10.431 -10.070   2.071  1.00  0.00           X  
ATOM     20  H   GLY A   3      12.113 -10.062   0.742  1.00  0.00           H  
ATOM     21  N   LYS A   4      10.457  -7.616   2.242  1.00  0.00           N  
ATOM     22  CA  LYS A   4       9.925  -6.258   2.503  1.00  0.00           C  
ATOM     23  C   LYS A   4       8.766  -5.854   1.585  1.00  0.00           C  
ATOM     24  O   LYS A   4       7.821  -5.219   2.007  1.00  0.00           O  
ATOM     25  CB  LYS A   4      11.047  -5.226   2.378  1.00  0.00           C  
ATOM     26  CEN LYS A   4      12.436  -3.939   3.322  1.00  0.00           X  
ATOM     27  H   LYS A   4      11.402  -7.688   1.894  1.00  0.00           H  
ATOM     28  N   LEU A   5       8.895  -6.173   0.302  1.00  0.00           N  
ATOM     29  CA  LEU A   5       7.874  -5.954  -0.707  1.00  0.00           C  
ATOM     30  C   LEU A   5       6.543  -6.611  -0.329  1.00  0.00           C  
ATOM     31  O   LEU A   5       5.492  -6.013  -0.521  1.00  0.00           O  
ATOM     32  CB  LEU A   5       8.363  -6.480  -2.062  1.00  0.00           C  
ATOM     33  CEN LEU A   5       8.906  -5.778  -3.322  1.00  0.00           X  
ATOM     34  H   LEU A   5       9.729  -6.679   0.030  1.00  0.00           H  
ATOM     35  N   ASN A   6       6.591  -7.830   0.211  1.00  0.00           N  
ATOM     36  CA  ASN A   6       5.379  -8.544   0.591  1.00  0.00           C  
ATOM     37  C   ASN A   6       4.714  -7.852   1.786  1.00  0.00           C  
ATOM     38  O   ASN A   6       3.494  -7.789   1.829  1.00  0.00           O  
ATOM     39  CB  ASN A   6       5.663 -10.001   0.906  1.00  0.00           C  
ATOM     40  CEN ASN A   6       5.665 -10.924   0.405  1.00  0.00           X  
ATOM     41  H   ASN A   6       7.471  -8.189   0.549  1.00  0.00           H  
ATOM     42  N   ASP A   7       5.521  -7.261   2.677  1.00  0.00           N  
ATOM     43  CA  ASP A   7       5.029  -6.455   3.801  1.00  0.00           C  
ATOM     44  C   ASP A   7       4.377  -5.158   3.282  1.00  0.00           C  
ATOM     45  O   ASP A   7       3.279  -4.807   3.695  1.00  0.00           O  
ATOM     46  CB  ASP A   7       6.167  -6.130   4.772  1.00  0.00           C  
ATOM     47  CEN ASP A   7       6.565  -6.456   5.651  1.00  0.00           X  
ATOM     48  H   ASP A   7       6.513  -7.448   2.642  1.00  0.00           H  
ATOM     49  N   LEU A   8       4.979  -4.524   2.268  1.00  0.00           N  
ATOM     50  CA  LEU A   8       4.461  -3.295   1.662  1.00  0.00           C  
ATOM     51  C   LEU A   8       3.163  -3.502   0.861  1.00  0.00           C  
ATOM     52  O   LEU A   8       2.248  -2.681   0.916  1.00  0.00           O  
ATOM     53  CB  LEU A   8       5.538  -2.679   0.760  1.00  0.00           C  
ATOM     54  CEN LEU A   8       6.500  -1.490   0.943  1.00  0.00           X  
ATOM     55  H   LEU A   8       5.903  -4.833   2.002  1.00  0.00           H  
ATOM     56  N   LEU A   9       3.090  -4.582   0.075  1.00  0.00           N  
ATOM     57  CA  LEU A   9       1.885  -4.921  -0.683  1.00  0.00           C  
ATOM     58  C   LEU A   9       0.699  -5.183   0.258  1.00  0.00           C  
ATOM     59  O   LEU A   9      -0.387  -4.647   0.040  1.00  0.00           O  
ATOM     60  CB  LEU A   9       2.146  -6.143  -1.573  1.00  0.00           C  
ATOM     61  CEN LEU A   9       2.392  -6.302  -3.085  1.00  0.00           X  
ATOM     62  H   LEU A   9       3.883  -5.205   0.046  1.00  0.00           H  
ATOM     63  N   GLU A  10       0.916  -5.977   1.306  1.00  0.00           N  
ATOM     64  CA  GLU A  10      -0.103  -6.315   2.302  1.00  0.00           C  
ATOM     65  C   GLU A  10      -0.613  -5.062   3.026  1.00  0.00           C  
ATOM     66  O   GLU A  10      -1.826  -4.904   3.195  1.00  0.00           O  
ATOM     67  CB  GLU A  10       0.453  -7.318   3.315  1.00  0.00           C  
ATOM     68  CEN GLU A  10       0.612  -8.921   3.870  1.00  0.00           X  
ATOM     69  H   GLU A  10       1.852  -6.310   1.474  1.00  0.00           H  
ATOM     70  N   ASP A  11       0.284  -4.141   3.373  1.00  0.00           N  
ATOM     71  CA  ASP A  11      -0.056  -2.879   4.025  1.00  0.00           C  
ATOM     72  C   ASP A  11      -0.907  -1.996   3.110  1.00  0.00           C  
ATOM     73  O   ASP A  11      -1.907  -1.425   3.554  1.00  0.00           O  
ATOM     74  CB  ASP A  11       1.214  -2.134   4.445  1.00  0.00           C  
ATOM     75  CEN ASP A  11       1.803  -1.988   5.262  1.00  0.00           X  
ATOM     76  H   ASP A  11       1.266  -4.360   3.265  1.00  0.00           H  
ATOM     77  N   LEU A  12      -0.582  -1.941   1.816  1.00  0.00           N  
ATOM     78  CA  LEU A  12      -1.354  -1.184   0.830  1.00  0.00           C  
ATOM     79  C   LEU A  12      -2.792  -1.711   0.679  1.00  0.00           C  
ATOM     80  O   LEU A  12      -3.756  -0.938   0.711  1.00  0.00           O  
ATOM     81  CB  LEU A  12      -0.634  -1.214  -0.524  1.00  0.00           C  
ATOM     82  CEN LEU A  12       0.217  -0.175  -1.279  1.00  0.00           X  
ATOM     83  H   LEU A  12       0.265  -2.406   1.525  1.00  0.00           H  
ATOM     84  N   GLN A  13      -2.960  -3.033   0.589  1.00  0.00           N  
ATOM     85  CA  GLN A  13      -4.280  -3.667   0.528  1.00  0.00           C  
ATOM     86  C   GLN A  13      -5.128  -3.383   1.774  1.00  0.00           C  
ATOM     87  O   GLN A  13      -6.333  -3.123   1.654  1.00  0.00           O  
ATOM     88  CB  GLN A  13      -4.128  -5.180   0.350  1.00  0.00           C  
ATOM     89  CEN GLN A  13      -4.167  -6.484  -0.810  1.00  0.00           X  
ATOM     90  H   GLN A  13      -2.139  -3.621   0.625  1.00  0.00           H  
ATOM     91  N   GLU A  14      -4.547  -3.411   2.974  1.00  0.00           N  
ATOM     92  CA  GLU A  14      -5.282  -3.063   4.191  1.00  0.00           C  
ATOM     93  C   GLU A  14      -5.777  -1.609   4.145  1.00  0.00           C  
ATOM     94  O   GLU A  14      -6.953  -1.365   4.437  1.00  0.00           O  
ATOM     95  CB  GLU A  14      -4.404  -3.284   5.425  1.00  0.00           C  
ATOM     96  CEN GLU A  14      -3.935  -4.247   6.750  1.00  0.00           X  
ATOM     97  H   GLU A  14      -3.583  -3.710   3.051  1.00  0.00           H  
ATOM     98  N   VAL A  15      -4.962  -0.655   3.673  1.00  0.00           N  
ATOM     99  CA  VAL A  15      -5.383   0.754   3.580  1.00  0.00           C  
ATOM    100  C   VAL A  15      -6.498   0.946   2.562  1.00  0.00           C  
ATOM    101  O   VAL A  15      -7.419   1.718   2.830  1.00  0.00           O  
ATOM    102  CB  VAL A  15      -4.207   1.673   3.201  1.00  0.00           C  
ATOM    103  CEN VAL A  15      -3.783   2.160   3.443  1.00  0.00           X  
ATOM    104  H   VAL A  15      -4.035  -0.915   3.370  1.00  0.00           H  
ATOM    105  N   LEU A  16      -6.472   0.217   1.443  1.00  0.00           N  
ATOM    106  CA  LEU A  16      -7.546   0.267   0.439  1.00  0.00           C  
ATOM    107  C   LEU A  16      -8.864  -0.258   1.007  1.00  0.00           C  
ATOM    108  O   LEU A  16      -9.943   0.304   0.807  1.00  0.00           O  
ATOM    109  CB  LEU A  16      -7.149  -0.536  -0.806  1.00  0.00           C  
ATOM    110  CEN LEU A  16      -6.671  -0.121  -2.210  1.00  0.00           X  
ATOM    111  H   LEU A  16      -5.681  -0.392   1.284  1.00  0.00           H  
ATOM    112  N   LYS A  17      -8.776  -1.334   1.783  1.00  0.00           N  
ATOM    113  CA  LYS A  17      -9.913  -1.872   2.522  1.00  0.00           C  
ATOM    114  C   LYS A  17     -10.472  -0.865   3.531  1.00  0.00           C  
ATOM    115  O   LYS A  17     -11.693  -0.730   3.638  1.00  0.00           O  
ATOM    116  CB  LYS A  17      -9.513  -3.163   3.238  1.00  0.00           C  
ATOM    117  CEN LYS A  17      -9.562  -5.276   3.322  1.00  0.00           X  
ATOM    118  H   LYS A  17      -7.891  -1.817   1.808  1.00  0.00           H  
ATOM    119  N   ASN A  18      -9.619  -0.163   4.271  1.00  0.00           N  
ATOM    120  CA  ASN A  18     -10.040   0.874   5.209  1.00  0.00           C  
ATOM    121  C   ASN A  18     -10.661   2.079   4.495  1.00  0.00           C  
ATOM    122  O   ASN A  18     -11.717   2.548   4.924  1.00  0.00           O  
ATOM    123  CB  ASN A  18      -8.882   1.324   6.081  1.00  0.00           C  
ATOM    124  CEN ASN A  18      -8.463   1.080   7.012  1.00  0.00           X  
ATOM    125  H   ASN A  18      -8.629  -0.339   4.156  1.00  0.00           H  
ATOM    126  N   LEU A  19     -10.098   2.513   3.370  1.00  0.00           N  
ATOM    127  CA  LEU A  19     -10.639   3.606   2.564  1.00  0.00           C  
ATOM    128  C   LEU A  19     -12.034   3.272   2.034  1.00  0.00           C  
ATOM    129  O   LEU A  19     -12.929   4.116   2.088  1.00  0.00           O  
ATOM    130  CB  LEU A  19      -9.690   3.925   1.402  1.00  0.00           C  
ATOM    131  CEN LEU A  19      -8.684   5.065   1.157  1.00  0.00           X  
ATOM    132  H   LEU A  19      -9.267   2.048   3.031  1.00  0.00           H  
ATOM    133  N   HIS A  20     -12.255   2.015   1.644  1.00  0.00           N  
ATOM    134  CA  HIS A  20     -13.576   1.527   1.245  1.00  0.00           C  
ATOM    135  C   HIS A  20     -14.606   1.578   2.386  1.00  0.00           C  
ATOM    136  O   HIS A  20     -15.692   2.131   2.217  1.00  0.00           O  
ATOM    137  CB  HIS A  20     -13.467   0.094   0.713  1.00  0.00           C  
ATOM    138  CEN HIS A  20     -13.324  -0.566  -0.542  1.00  0.00           X  
ATOM    139  H   HIS A  20     -11.456   1.412   1.513  1.00  0.00           H  
ATOM    140  N   LYS A  21     -14.290   1.019   3.567  1.00  0.00           N  
ATOM    141  CA  LYS A  21     -15.225   0.987   4.716  1.00  0.00           C  
ATOM    142  C   LYS A  21     -15.557   2.384   5.248  1.00  0.00           C  
ATOM    143  O   LYS A  21     -16.673   2.598   5.721  1.00  0.00           O  
ATOM    144  CB  LYS A  21     -14.647   0.135   5.847  1.00  0.00           C  
ATOM    145  CEN LYS A  21     -14.645  -1.689   6.919  1.00  0.00           X  
ATOM    146  H   LYS A  21     -13.369   0.614   3.660  1.00  0.00           H  
ATOM    147  N   ASN A  22     -14.605   3.312   5.193  1.00  0.00           N  
ATOM    148  CA  ASN A  22     -14.733   4.641   5.783  1.00  0.00           C  
ATOM    149  C   ASN A  22     -15.602   5.608   4.948  1.00  0.00           C  
ATOM    150  O   ASN A  22     -16.295   6.454   5.522  1.00  0.00           O  
ATOM    151  CB  ASN A  22     -13.363   5.250   6.019  1.00  0.00           C  
ATOM    152  CEN ASN A  22     -12.646   5.290   6.784  1.00  0.00           X  
ATOM    153  H   ASN A  22     -13.727   3.067   4.758  1.00  0.00           H  
ATOM    154  N   ASP A  23     -15.668   5.440   3.616  1.00  0.00           N  
ATOM    155  CA  ASP A  23     -16.269   6.398   2.675  1.00  0.00           C  
ATOM    156  C   ASP A  23     -17.810   6.375   2.676  1.00  0.00           C  
ATOM    157  O   ASP A  23     -18.472   5.946   1.726  1.00  0.00           O  
ATOM    158  CB  ASP A  23     -15.753   6.127   1.260  1.00  0.00           C  
ATOM    159  CEN ASP A  23     -15.038   6.451   0.610  1.00  0.00           X  
ATOM    160  H   ASP A  23     -15.227   4.624   3.214  1.00  0.00           H  
ATOM    161  N   ARG A  24     -18.426   6.891   3.745  1.00  0.00           N  
ATOM    162  CA  ARG A  24     -19.894   7.024   3.793  1.00  0.00           C  
ATOM    163  C   ARG A  24     -20.440   8.389   3.395  1.00  0.00           C  
ATOM    164  O   ARG A  24     -21.657   8.523   3.346  1.00  0.00           O  
ATOM    165  CB  ARG A  24     -20.437   6.624   5.157  1.00  0.00           C  
ATOM    166  CEN ARG A  24     -21.410   5.248   6.977  1.00  0.00           X  
ATOM    167  H   ARG A  24     -17.835   7.275   4.468  1.00  0.00           H  
ATOM    168  N   SER A  25     -19.603   9.386   3.097  1.00  0.00           N  
ATOM    169  CA  SER A  25     -20.103  10.760   2.890  1.00  0.00           C  
ATOM    170  C   SER A  25     -19.959  11.349   1.474  1.00  0.00           C  
ATOM    171  O   SER A  25     -20.351  12.499   1.278  1.00  0.00           O  
ATOM    172  CB  SER A  25     -19.409  11.678   3.877  1.00  0.00           C  
ATOM    173  CEN SER A  25     -19.011  11.886   4.185  1.00  0.00           X  
ATOM    174  H   SER A  25     -18.612   9.232   3.223  1.00  0.00           H  
ATOM    175  N   GLY A  26     -19.441  10.626   0.472  1.00  0.00           N  
ATOM    176  CA  GLY A  26     -19.189  11.229  -0.853  1.00  0.00           C  
ATOM    177  C   GLY A  26     -18.892  10.240  -1.978  1.00  0.00           C  
ATOM    178  O   GLY A  26     -17.739  10.122  -2.383  1.00  0.00           O  
ATOM    179  CEN GLY A  26     -19.189  11.229  -0.853  1.00  0.00           X  
ATOM    180  H   GLY A  26     -19.107   9.688   0.641  1.00  0.00           H  
ATOM    181  N   LYS A  27     -19.931   9.536  -2.452  1.00  0.00           N  
ATOM    182  CA  LYS A  27     -19.903   8.500  -3.501  1.00  0.00           C  
ATOM    183  C   LYS A  27     -18.988   8.775  -4.692  1.00  0.00           C  
ATOM    184  O   LYS A  27     -18.349   7.852  -5.180  1.00  0.00           O  
ATOM    185  CB  LYS A  27     -21.323   8.267  -4.019  1.00  0.00           C  
ATOM    186  CEN LYS A  27     -23.072   7.076  -4.032  1.00  0.00           X  
ATOM    187  H   LYS A  27     -20.801   9.635  -1.944  1.00  0.00           H  
ATOM    188  N   ASP A  28     -18.925  10.018  -5.154  1.00  0.00           N  
ATOM    189  CA  ASP A  28     -18.070  10.342  -6.299  1.00  0.00           C  
ATOM    190  C   ASP A  28     -16.580  10.150  -5.982  1.00  0.00           C  
ATOM    191  O   ASP A  28     -15.826   9.671  -6.823  1.00  0.00           O  
ATOM    192  CB  ASP A  28     -18.324  11.780  -6.757  1.00  0.00           C  
ATOM    193  CEN ASP A  28     -18.859  12.299  -7.452  1.00  0.00           X  
ATOM    194  H   ASP A  28     -19.696  10.641  -4.955  1.00  0.00           H  
ATOM    195  N   ASN A  29     -16.153  10.402  -4.740  1.00  0.00           N  
ATOM    196  CA  ASN A  29     -14.737  10.276  -4.386  1.00  0.00           C  
ATOM    197  C   ASN A  29     -14.313   8.823  -4.109  1.00  0.00           C  
ATOM    198  O   ASN A  29     -13.148   8.483  -4.298  1.00  0.00           O  
ATOM    199  CB  ASN A  29     -14.401  11.148  -3.190  1.00  0.00           C  
ATOM    200  CEN ASN A  29     -14.056  12.122  -3.005  1.00  0.00           X  
ATOM    201  H   ASN A  29     -16.808  10.787  -4.071  1.00  0.00           H  
ATOM    202  N   ILE A  30     -15.228   7.971  -3.636  1.00  0.00           N  
ATOM    203  CA  ILE A  30     -14.934   6.548  -3.405  1.00  0.00           C  
ATOM    204  C   ILE A  30     -14.577   5.862  -4.718  1.00  0.00           C  
ATOM    205  O   ILE A  30     -13.625   5.093  -4.733  1.00  0.00           O  
ATOM    206  CB  ILE A  30     -16.121   5.812  -2.757  1.00  0.00           C  
ATOM    207  CEN ILE A  30     -16.606   5.557  -1.815  1.00  0.00           X  
ATOM    208  H   ILE A  30     -16.176   8.299  -3.516  1.00  0.00           H  
ATOM    209  N   HIS A  31     -15.270   6.165  -5.824  1.00  0.00           N  
ATOM    210  CA  HIS A  31     -14.934   5.582  -7.124  1.00  0.00           C  
ATOM    211  C   HIS A  31     -13.526   5.974  -7.576  1.00  0.00           C  
ATOM    212  O   HIS A  31     -12.734   5.098  -7.917  1.00  0.00           O  
ATOM    213  CB  HIS A  31     -15.957   6.006  -8.183  1.00  0.00           C  
ATOM    214  CEN HIS A  31     -17.150   5.497  -8.773  1.00  0.00           X  
ATOM    215  H   HIS A  31     -16.005   6.857  -5.780  1.00  0.00           H  
ATOM    216  N   ASP A  32     -13.182   7.263  -7.522  1.00  0.00           N  
ATOM    217  CA  ASP A  32     -11.854   7.734  -7.918  1.00  0.00           C  
ATOM    218  C   ASP A  32     -10.748   7.130  -7.040  1.00  0.00           C  
ATOM    219  O   ASP A  32      -9.699   6.741  -7.552  1.00  0.00           O  
ATOM    220  CB  ASP A  32     -11.795   9.262  -7.858  1.00  0.00           C  
ATOM    221  CEN ASP A  32     -11.881  10.075  -8.466  1.00  0.00           X  
ATOM    222  H   ASP A  32     -13.889   7.949  -7.305  1.00  0.00           H  
ATOM    223  N   VAL A  33     -10.996   6.989  -5.735  1.00  0.00           N  
ATOM    224  CA  VAL A  33     -10.048   6.376  -4.789  1.00  0.00           C  
ATOM    225  C   VAL A  33      -9.816   4.901  -5.122  1.00  0.00           C  
ATOM    226  O   VAL A  33      -8.677   4.454  -5.070  1.00  0.00           O  
ATOM    227  CB  VAL A  33     -10.541   6.490  -3.334  1.00  0.00           C  
ATOM    228  CEN VAL A  33     -10.424   6.804  -2.732  1.00  0.00           X  
ATOM    229  H   VAL A  33     -11.903   7.278  -5.396  1.00  0.00           H  
ATOM    230  N   ASP A  34     -10.863   4.153  -5.481  1.00  0.00           N  
ATOM    231  CA  ASP A  34     -10.785   2.734  -5.853  1.00  0.00           C  
ATOM    232  C   ASP A  34      -9.934   2.547  -7.115  1.00  0.00           C  
ATOM    233  O   ASP A  34      -9.023   1.724  -7.119  1.00  0.00           O  
ATOM    234  CB  ASP A  34     -12.185   2.155  -6.071  1.00  0.00           C  
ATOM    235  CEN ASP A  34     -12.896   1.615  -5.580  1.00  0.00           X  
ATOM    236  H   ASP A  34     -11.776   4.583  -5.491  1.00  0.00           H  
ATOM    237  N   ASN A  35     -10.146   3.378  -8.141  1.00  0.00           N  
ATOM    238  CA  ASN A  35      -9.358   3.343  -9.376  1.00  0.00           C  
ATOM    239  C   ASN A  35      -7.878   3.649  -9.114  1.00  0.00           C  
ATOM    240  O   ASN A  35      -7.000   2.970  -9.641  1.00  0.00           O  
ATOM    241  CB  ASN A  35      -9.915   4.303 -10.411  1.00  0.00           C  
ATOM    242  CEN ASN A  35     -10.594   4.284 -11.210  1.00  0.00           X  
ATOM    243  H   ASN A  35     -10.897   4.052  -8.064  1.00  0.00           H  
ATOM    244  N   HIS A  36      -7.585   4.664  -8.298  1.00  0.00           N  
ATOM    245  CA  HIS A  36      -6.203   5.025  -7.988  1.00  0.00           C  
ATOM    246  C   HIS A  36      -5.479   3.891  -7.254  1.00  0.00           C  
ATOM    247  O   HIS A  36      -4.350   3.556  -7.601  1.00  0.00           O  
ATOM    248  CB  HIS A  36      -6.157   6.306  -7.148  1.00  0.00           C  
ATOM    249  CEN HIS A  36      -5.996   7.707  -7.354  1.00  0.00           X  
ATOM    250  H   HIS A  36      -8.334   5.212  -7.896  1.00  0.00           H  
ATOM    251  N   LEU A  37      -6.149   3.237  -6.304  1.00  0.00           N  
ATOM    252  CA  LEU A  37      -5.601   2.107  -5.562  1.00  0.00           C  
ATOM    253  C   LEU A  37      -5.279   0.907  -6.473  1.00  0.00           C  
ATOM    254  O   LEU A  37      -4.182   0.360  -6.383  1.00  0.00           O  
ATOM    255  CB  LEU A  37      -6.583   1.690  -4.460  1.00  0.00           C  
ATOM    256  CEN LEU A  37      -6.601   1.916  -2.936  1.00  0.00           X  
ATOM    257  H   LEU A  37      -7.072   3.561  -6.059  1.00  0.00           H  
ATOM    258  N   GLN A  38      -6.174   0.535  -7.396  1.00  0.00           N  
ATOM    259  CA  GLN A  38      -5.923  -0.552  -8.352  1.00  0.00           C  
ATOM    260  C   GLN A  38      -4.738  -0.232  -9.274  1.00  0.00           C  
ATOM    261  O   GLN A  38      -3.888  -1.099  -9.474  1.00  0.00           O  
ATOM    262  CB  GLN A  38      -7.173  -0.819  -9.195  1.00  0.00           C  
ATOM    263  CEN GLN A  38      -8.557  -1.864  -9.390  1.00  0.00           X  
ATOM    264  H   GLN A  38      -7.032   1.061  -7.483  1.00  0.00           H  
ATOM    265  N   ASN A  39      -4.625   1.010  -9.760  1.00  0.00           N  
ATOM    266  CA  ASN A  39      -3.509   1.406 -10.625  1.00  0.00           C  
ATOM    267  C   ASN A  39      -2.164   1.347  -9.878  1.00  0.00           C  
ATOM    268  O   ASN A  39      -1.183   0.857 -10.426  1.00  0.00           O  
ATOM    269  CB  ASN A  39      -3.728   2.792 -11.204  1.00  0.00           C  
ATOM    270  CEN ASN A  39      -4.144   3.223 -12.065  1.00  0.00           X  
ATOM    271  H   ASN A  39      -5.368   1.671  -9.587  1.00  0.00           H  
ATOM    272  N   VAL A  40      -2.136   1.738  -8.597  1.00  0.00           N  
ATOM    273  CA  VAL A  40      -0.922   1.674  -7.757  1.00  0.00           C  
ATOM    274  C   VAL A  40      -0.510   0.219  -7.484  1.00  0.00           C  
ATOM    275  O   VAL A  40       0.678  -0.105  -7.491  1.00  0.00           O  
ATOM    276  CB  VAL A  40      -1.123   2.398  -6.412  1.00  0.00           C  
ATOM    277  CEN VAL A  40      -0.943   2.956  -6.051  1.00  0.00           X  
ATOM    278  H   VAL A  40      -2.978   2.139  -8.206  1.00  0.00           H  
ATOM    279  N   ILE A  41      -1.469  -0.684  -7.257  1.00  0.00           N  
ATOM    280  CA  ILE A  41      -1.185  -2.124  -7.123  1.00  0.00           C  
ATOM    281  C   ILE A  41      -0.537  -2.686  -8.391  1.00  0.00           C  
ATOM    282  O   ILE A  41       0.485  -3.377  -8.299  1.00  0.00           O  
ATOM    283  CB  ILE A  41      -2.462  -2.928  -6.817  1.00  0.00           C  
ATOM    284  CEN ILE A  41      -3.128  -3.279  -6.028  1.00  0.00           X  
ATOM    285  H   ILE A  41      -2.429  -0.369  -7.243  1.00  0.00           H  
ATOM    286  N   GLU A  42      -1.121  -2.416  -9.558  1.00  0.00           N  
ATOM    287  CA  GLU A  42      -0.595  -2.882 -10.844  1.00  0.00           C  
ATOM    288  C   GLU A  42       0.848  -2.404 -11.058  1.00  0.00           C  
ATOM    289  O   GLU A  42       1.719  -3.211 -11.383  1.00  0.00           O  
ATOM    290  CB  GLU A  42      -1.486  -2.401 -11.992  1.00  0.00           C  
ATOM    291  CEN GLU A  42      -2.726  -2.697 -13.122  1.00  0.00           X  
ATOM    292  H   GLU A  42      -1.935  -1.817  -9.572  1.00  0.00           H  
ATOM    293  N   ASP A  43       1.135  -1.140 -10.756  1.00  0.00           N  
ATOM    294  CA  ASP A  43       2.469  -0.560 -10.904  1.00  0.00           C  
ATOM    295  C   ASP A  43       3.498  -1.204  -9.964  1.00  0.00           C  
ATOM    296  O   ASP A  43       4.617  -1.520 -10.385  1.00  0.00           O  
ATOM    297  CB  ASP A  43       2.414   0.950 -10.659  1.00  0.00           C  
ATOM    298  CEN ASP A  43       2.350   1.826 -11.174  1.00  0.00           X  
ATOM    299  H   ASP A  43       0.375  -0.514 -10.532  1.00  0.00           H  
ATOM    300  N   ILE A  44       3.119  -1.495  -8.708  1.00  0.00           N  
ATOM    301  CA  ILE A  44       4.016  -2.168  -7.754  1.00  0.00           C  
ATOM    302  C   ILE A  44       4.379  -3.549  -8.290  1.00  0.00           C  
ATOM    303  O   ILE A  44       5.552  -3.920  -8.275  1.00  0.00           O  
ATOM    304  CB  ILE A  44       3.381  -2.312  -6.359  1.00  0.00           C  
ATOM    305  CEN ILE A  44       3.224  -1.826  -5.395  1.00  0.00           X  
ATOM    306  H   ILE A  44       2.167  -1.288  -8.444  1.00  0.00           H  
ATOM    307  N   HIS A  45       3.408  -4.313  -8.790  1.00  0.00           N  
ATOM    308  CA  HIS A  45       3.659  -5.635  -9.349  1.00  0.00           C  
ATOM    309  C   HIS A  45       4.679  -5.620 -10.497  1.00  0.00           C  
ATOM    310  O   HIS A  45       5.688  -6.334 -10.437  1.00  0.00           O  
ATOM    311  CB  HIS A  45       2.345  -6.255  -9.834  1.00  0.00           C  
ATOM    312  CEN HIS A  45       1.335  -7.130  -9.338  1.00  0.00           X  
ATOM    313  H   HIS A  45       2.468  -3.942  -8.820  1.00  0.00           H  
ATOM    314  N   ASP A  46       4.487  -4.759 -11.487  1.00  0.00           N  
ATOM    315  CA  ASP A  46       5.391  -4.631 -12.629  1.00  0.00           C  
ATOM    316  C   ASP A  46       6.805  -4.231 -12.195  1.00  0.00           C  
ATOM    317  O   ASP A  46       7.798  -4.810 -12.664  1.00  0.00           O  
ATOM    318  CB  ASP A  46       4.842  -3.610 -13.628  1.00  0.00           C  
ATOM    319  CEN ASP A  46       4.306  -3.569 -14.493  1.00  0.00           X  
ATOM    320  H   ASP A  46       3.640  -4.210 -11.491  1.00  0.00           H  
ATOM    321  N   PHE A  47       6.921  -3.301 -11.246  1.00  0.00           N  
ATOM    322  CA  PHE A  47       8.214  -2.838 -10.750  1.00  0.00           C  
ATOM    323  C   PHE A  47       8.979  -3.974 -10.058  1.00  0.00           C  
ATOM    324  O   PHE A  47      10.187  -4.124 -10.268  1.00  0.00           O  
ATOM    325  CB  PHE A  47       8.025  -1.663  -9.788  1.00  0.00           C  
ATOM    326  CEN PHE A  47       8.097  -0.076  -9.822  1.00  0.00           X  
ATOM    327  H   PHE A  47       6.081  -2.923 -10.834  1.00  0.00           H  
ATOM    328  N   MET A  48       8.292  -4.819  -9.285  1.00  0.00           N  
ATOM    329  CA  MET A  48       8.880  -5.976  -8.612  1.00  0.00           C  
ATOM    330  C   MET A  48       9.452  -6.979  -9.609  1.00  0.00           C  
ATOM    331  O   MET A  48      10.587  -7.440  -9.439  1.00  0.00           O  
ATOM    332  CB  MET A  48       7.837  -6.654  -7.726  1.00  0.00           C  
ATOM    333  CEN MET A  48       7.394  -6.924  -6.050  1.00  0.00           X  
ATOM    334  H   MET A  48       7.302  -4.642  -9.172  1.00  0.00           H  
ATOM    335  N   GLN A  49       8.697  -7.316 -10.653  1.00  0.00           N  
ATOM    336  CA  GLN A  49       9.136  -8.242 -11.687  1.00  0.00           C  
ATOM    337  C   GLN A  49      10.423  -7.741 -12.361  1.00  0.00           C  
ATOM    338  O   GLN A  49      11.422  -8.471 -12.409  1.00  0.00           O  
ATOM    339  CB  GLN A  49       8.035  -8.432 -12.734  1.00  0.00           C  
ATOM    340  CEN GLN A  49       6.750  -9.485 -13.268  1.00  0.00           X  
ATOM    341  H   GLN A  49       7.760  -6.936 -10.712  1.00  0.00           H  
ATOM    342  N   ALA A  50      10.446  -6.476 -12.780  1.00  0.00           N  
ATOM    343  CA  ALA A  50      11.598  -5.867 -13.439  1.00  0.00           C  
ATOM    344  C   ALA A  50      12.848  -5.842 -12.535  1.00  0.00           C  
ATOM    345  O   ALA A  50      13.950  -6.146 -12.998  1.00  0.00           O  
ATOM    346  CB  ALA A  50      11.244  -4.460 -13.897  1.00  0.00           C  
ATOM    347  CEN ALA A  50      11.245  -4.460 -13.896  1.00  0.00           X  
ATOM    348  H   ALA A  50       9.618  -5.914 -12.656  1.00  0.00           H  
ATOM    349  N   ALA A  51      12.692  -5.559 -11.240  1.00  0.00           N  
ATOM    350  CA  ALA A  51      13.799  -5.522 -10.285  1.00  0.00           C  
ATOM    351  C   ALA A  51      14.396  -6.920 -10.047  1.00  0.00           C  
ATOM    352  O   ALA A  51      15.620  -7.078  -9.985  1.00  0.00           O  
ATOM    353  CB  ALA A  51      13.334  -4.910  -8.972  1.00  0.00           C  
ATOM    354  CEN ALA A  51      13.335  -4.911  -8.972  1.00  0.00           X  
ATOM    355  H   ALA A  51      11.773  -5.295 -10.913  1.00  0.00           H  
ATOM    356  N   ALA A  52      13.558  -7.958  -9.979  1.00  0.00           N  
ATOM    357  CA  ALA A  52      13.993  -9.341  -9.808  1.00  0.00           C  
ATOM    358  C   ALA A  52      14.799  -9.834 -11.024  1.00  0.00           C  
ATOM    359  O   ALA A  52      15.863 -10.439 -10.855  1.00  0.00           O  
ATOM    360  CB  ALA A  52      12.790 -10.240  -9.561  1.00  0.00           C  
ATOM    361  CEN ALA A  52      12.791 -10.240  -9.562  1.00  0.00           X  
ATOM    362  H   ALA A  52      12.569  -7.772 -10.051  1.00  0.00           H  
ATOM    363  N   ALA A  53      14.342  -9.536 -12.243  1.00  0.00           N  
ATOM    364  CA  ALA A  53      15.044  -9.915 -13.467  1.00  0.00           C  
ATOM    365  C   ALA A  53      16.401  -9.204 -13.579  1.00  0.00           C  
ATOM    366  O   ALA A  53      17.420  -9.856 -13.819  1.00  0.00           O  
ATOM    367  CB  ALA A  53      14.179  -9.613 -14.682  1.00  0.00           C  
ATOM    368  CEN ALA A  53      14.180  -9.613 -14.682  1.00  0.00           X  
ATOM    369  H   ALA A  53      13.480  -9.019 -12.328  1.00  0.00           H  
ATOM    370  N   ALA A  54      16.456  -7.895 -13.311  1.00  0.00           N  
ATOM    371  CA  ALA A  54      17.679  -7.100 -13.414  1.00  0.00           C  
ATOM    372  C   ALA A  54      18.749  -7.536 -12.398  1.00  0.00           C  
ATOM    373  O   ALA A  54      19.927  -7.670 -12.750  1.00  0.00           O  
ATOM    374  CB  ALA A  54      17.352  -5.624 -13.239  1.00  0.00           C  
ATOM    375  CEN ALA A  54      17.353  -5.625 -13.239  1.00  0.00           X  
ATOM    376  H   ALA A  54      15.595  -7.418 -13.079  1.00  0.00           H  
ATOM    377  N   ALA A  55      18.354  -7.825 -11.154  1.00  0.00           N  
ATOM    378  CA  ALA A  55      19.260  -8.329 -10.126  1.00  0.00           C  
ATOM    379  C   ALA A  55      19.794  -9.734 -10.471  1.00  0.00           C  
ATOM    380  O   ALA A  55      21.004  -9.973 -10.409  1.00  0.00           O  
ATOM    381  CB  ALA A  55      18.558  -8.339  -8.776  1.00  0.00           C  
ATOM    382  CEN ALA A  55      18.559  -8.340  -8.776  1.00  0.00           X  
ATOM    383  H   ALA A  55      17.388  -7.657 -10.911  1.00  0.00           H  
ATOM    384  N   ASN A  56      18.913 -10.652 -10.883  1.00  0.00           N  
ATOM    385  CA  ASN A  56      19.290 -12.019 -11.248  1.00  0.00           C  
ATOM    386  C   ASN A  56      20.190 -12.093 -12.486  1.00  0.00           C  
ATOM    387  O   ASN A  56      21.041 -12.984 -12.548  1.00  0.00           O  
ATOM    388  CB  ASN A  56      18.057 -12.878 -11.460  1.00  0.00           C  
ATOM    389  CEN ASN A  56      17.440 -13.513 -10.897  1.00  0.00           X  
ATOM    390  H   ASN A  56      17.937 -10.397 -10.917  1.00  0.00           H  
ATOM    391  N   CYS A  57      20.111 -11.134 -13.414  1.00  0.00           N  
ATOM    392  CA  CYS A  57      20.948 -11.113 -14.620  1.00  0.00           C  
ATOM    393  C   CYS A  57      22.432 -11.399 -14.335  1.00  0.00           C  
ATOM    394  O   CYS A  57      23.071 -12.115 -15.104  1.00  0.00           O  
ATOM    395  CB  CYS A  57      20.770  -9.676 -15.111  1.00  0.00           C  
ATOM    396  CEN CYS A  57      20.252  -9.316 -15.920  1.00  0.00           X  
ATOM    397  H   CYS A  57      19.360 -10.461 -13.348  1.00  0.00           H  
ATOM    398  N   ARG A  58      23.001 -10.943 -13.206  1.00  0.00           N  
ATOM    399  CA  ARG A  58      24.436 -11.150 -12.922  1.00  0.00           C  
ATOM    400  C   ARG A  58      24.894 -12.604 -12.803  1.00  0.00           C  
ATOM    401  O   ARG A  58      26.086 -12.844 -12.977  1.00  0.00           O  
ATOM    402  CB  ARG A  58      24.863 -10.370 -11.687  1.00  0.00           C  
ATOM    403  CEN ARG A  58      25.759  -8.548 -10.263  1.00  0.00           X  
ATOM    404  H   ARG A  58      22.420 -10.441 -12.551  1.00  0.00           H  
ATOM    405  N   LYS A  59      24.004 -13.591 -12.609  1.00  0.00           N  
ATOM    406  CA  LYS A  59      24.461 -14.984 -12.391  1.00  0.00           C  
ATOM    407  C   LYS A  59      25.405 -15.472 -13.499  1.00  0.00           C  
ATOM    408  O   LYS A  59      26.263 -16.303 -13.229  1.00  0.00           O  
ATOM    409  CB  LYS A  59      23.261 -15.927 -12.288  1.00  0.00           C  
ATOM    410  CEN LYS A  59      21.971 -17.088 -11.078  1.00  0.00           X  
ATOM    411  H   LYS A  59      23.036 -13.419 -12.836  1.00  0.00           H  
ATOM    412  N   GLY A  60      25.299 -14.922 -14.711  1.00  0.00           N  
ATOM    413  CA  GLY A  60      26.070 -15.320 -15.889  1.00  0.00           C  
ATOM    414  C   GLY A  60      27.381 -14.570 -16.136  1.00  0.00           C  
ATOM    415  O   GLY A  60      28.026 -14.863 -17.134  1.00  0.00           O  
ATOM    416  CEN GLY A  60      26.071 -15.320 -15.889  1.00  0.00           X  
ATOM    417  H   GLY A  60      24.558 -14.249 -14.866  1.00  0.00           H  
ATOM    418  N   SER A  61      27.812 -13.641 -15.271  1.00  0.00           N  
ATOM    419  CA  SER A  61      29.016 -12.839 -15.554  1.00  0.00           C  
ATOM    420  C   SER A  61      30.312 -13.491 -15.048  1.00  0.00           C  
ATOM    421  O   SER A  61      31.392 -12.932 -15.217  1.00  0.00           O  
ATOM    422  CB  SER A  61      28.863 -11.459 -14.945  1.00  0.00           C  
ATOM    423  CEN SER A  61      28.717 -11.074 -14.590  1.00  0.00           X  
ATOM    424  H   SER A  61      27.382 -13.583 -14.359  1.00  0.00           H  
ATOM    425  N   PRO A  62      30.258 -14.692 -14.436  1.00  0.00           N  
ATOM    426  CA  PRO A  62      31.424 -15.327 -13.840  1.00  0.00           C  
ATOM    427  C   PRO A  62      32.218 -16.018 -14.963  1.00  0.00           C  
ATOM    428  O   PRO A  62      31.988 -17.172 -15.300  1.00  0.00           O  
ATOM    429  CB  PRO A  62      30.849 -16.320 -12.815  1.00  0.00           C  
ATOM    430  CEN PRO A  62      29.274 -15.724 -13.409  1.00  0.00           X  
ATOM    431  N   GLY A  63      33.110 -15.266 -15.606  1.00  0.00           N  
ATOM    432  CA  GLY A  63      33.920 -15.742 -16.730  1.00  0.00           C  
ATOM    433  C   GLY A  63      35.399 -15.855 -16.389  1.00  0.00           C  
ATOM    434  O   GLY A  63      36.209 -15.066 -16.861  1.00  0.00           O  
ATOM    435  CEN GLY A  63      33.920 -15.743 -16.730  1.00  0.00           X  
ATOM    436  H   GLY A  63      33.140 -14.281 -15.388  1.00  0.00           H  
ATOM    437  N   SER A  64      35.781 -16.802 -15.542  1.00  0.00           N  
ATOM    438  CA  SER A  64      37.184 -16.935 -15.159  1.00  0.00           C  
ATOM    439  C   SER A  64      37.561 -18.400 -15.318  1.00  0.00           C  
ATOM    440  O   SER A  64      36.863 -19.262 -14.785  1.00  0.00           O  
ATOM    441  CB  SER A  64      37.415 -16.460 -13.738  1.00  0.00           C  
ATOM    442  CEN SER A  64      37.314 -16.362 -13.212  1.00  0.00           X  
ATOM    443  H   SER A  64      35.180 -17.597 -15.405  1.00  0.00           H  
ATOM    444  N   PRO A  65      38.615 -18.703 -16.093  1.00  0.00           N  
ATOM    445  CA  PRO A  65      39.042 -20.071 -16.294  1.00  0.00           C  
ATOM    446  C   PRO A  65      39.775 -20.507 -15.025  1.00  0.00           C  
ATOM    447  O   PRO A  65      40.381 -19.695 -14.329  1.00  0.00           O  
ATOM    448  CB  PRO A  65      39.952 -20.026 -17.533  1.00  0.00           C  
ATOM    449  CEN PRO A  65      39.599 -18.277 -17.493  1.00  0.00           X  
ATOM    450  N   ALA A  66      39.735 -21.804 -14.719  1.00  0.00           N  
ATOM    451  CA  ALA A  66      40.406 -22.301 -13.535  1.00  0.00           C  
ATOM    452  C   ALA A  66      41.885 -22.423 -13.917  1.00  0.00           C  
ATOM    453  O   ALA A  66      42.415 -23.509 -14.156  1.00  0.00           O  
ATOM    454  CB  ALA A  66      39.822 -23.627 -13.072  1.00  0.00           C  
ATOM    455  CEN ALA A  66      39.823 -23.627 -13.072  1.00  0.00           X  
ATOM    456  H   ALA A  66      39.454 -22.464 -15.433  1.00  0.00           H  
ATOM    457  N   GLY A  67      42.517 -21.265 -14.085  1.00  0.00           N  
ATOM    458  CA  GLY A  67      43.902 -21.168 -14.496  1.00  0.00           C  
ATOM    459  C   GLY A  67      44.776 -21.826 -13.439  1.00  0.00           C  
ATOM    460  O   GLY A  67      44.360 -21.987 -12.298  1.00  0.00           O  
ATOM    461  CEN GLY A  67      43.903 -21.168 -14.496  1.00  0.00           X  
ATOM    462  H   GLY A  67      42.016 -20.420 -13.858  1.00  0.00           H  
ATOM    463  N   SER A  68      45.968 -22.241 -13.849  1.00  0.00           N  
ATOM    464  CA  SER A  68      47.000 -22.835 -12.993  1.00  0.00           C  
ATOM    465  C   SER A  68      48.360 -22.547 -13.636  1.00  0.00           C  
ATOM    466  O   SER A  68      49.044 -23.477 -14.062  1.00  0.00           O  
ATOM    467  CB  SER A  68      46.778 -24.325 -12.821  1.00  0.00           C  
ATOM    468  CEN SER A  68      46.631 -24.834 -12.944  1.00  0.00           X  
ATOM    469  H   SER A  68      46.311 -21.783 -14.681  1.00  0.00           H  
ATOM    470  N   PRO A  69      48.770 -21.275 -13.761  1.00  0.00           N  
ATOM    471  CA  PRO A  69      50.051 -20.973 -14.373  1.00  0.00           C  
ATOM    472  C   PRO A  69      51.148 -21.589 -13.499  1.00  0.00           C  
ATOM    473  O   PRO A  69      51.072 -21.601 -12.271  1.00  0.00           O  
ATOM    474  CB  PRO A  69      50.113 -19.437 -14.419  1.00  0.00           C  
ATOM    475  CEN PRO A  69      48.519 -19.539 -13.623  1.00  0.00           X  
ATOM    476  N   THR A  70      52.166 -22.135 -14.151  1.00  0.00           N  
ATOM    477  CA  THR A  70      53.344 -22.683 -13.486  1.00  0.00           C  
ATOM    478  C   THR A  70      54.496 -21.698 -13.680  1.00  0.00           C  
ATOM    479  O   THR A  70      54.765 -21.261 -14.798  1.00  0.00           O  
ATOM    480  CB  THR A  70      53.738 -24.066 -14.036  1.00  0.00           C  
ATOM    481  CEN THR A  70      53.623 -24.629 -14.140  1.00  0.00           X  
ATOM    482  H   THR A  70      52.258 -21.972 -15.145  1.00  0.00           H  
ATOM    483  N   SER A  71      55.146 -21.315 -12.580  1.00  0.00           N  
ATOM    484  CA  SER A  71      56.284 -20.403 -12.560  1.00  0.00           C  
ATOM    485  C   SER A  71      57.510 -21.031 -13.219  1.00  0.00           C  
ATOM    486  O   SER A  71      57.879 -22.139 -12.837  1.00  0.00           O  
ATOM    487  CB  SER A  71      56.601 -19.996 -11.134  1.00  0.00           C  
ATOM    488  CEN SER A  71      56.657 -20.037 -10.595  1.00  0.00           X  
ATOM    489  H   SER A  71      54.833 -21.667 -11.688  1.00  0.00           H  
ATOM    490  N   THR A  72      58.182 -20.300 -14.113  1.00  0.00           N  
ATOM    491  CA  THR A  72      59.397 -20.790 -14.781  1.00  0.00           C  
ATOM    492  C   THR A  72      60.375 -19.630 -15.005  1.00  0.00           C  
ATOM    493  O   THR A  72      60.281 -18.911 -15.989  1.00  0.00           O  
ATOM    494  CB  THR A  72      59.081 -21.459 -16.132  1.00  0.00           C  
ATOM    495  CEN THR A  72      58.817 -21.869 -16.452  1.00  0.00           X  
ATOM    496  H   THR A  72      57.942 -19.330 -14.237  1.00  0.00           H  
ATOM    497  N   GLU A  73      61.251 -19.486 -14.012  1.00  0.00           N  
ATOM    498  CA  GLU A  73      62.363 -18.537 -13.820  1.00  0.00           C  
ATOM    499  C   GLU A  73      62.334 -17.081 -14.339  1.00  0.00           C  
ATOM    500  O   GLU A  73      62.156 -16.768 -15.511  1.00  0.00           O  
ATOM    501  CB  GLU A  73      63.614 -19.199 -14.403  1.00  0.00           C  
ATOM    502  CEN GLU A  73      65.013 -20.149 -14.198  1.00  0.00           X  
ATOM    503  H   GLU A  73      61.430 -20.351 -13.522  1.00  0.00           H  
ATOM    504  N   GLU A  74      62.590 -16.205 -13.360  1.00  0.00           N  
ATOM    505  CA  GLU A  74      62.695 -14.748 -13.372  1.00  0.00           C  
ATOM    506  C   GLU A  74      63.907 -14.190 -14.133  1.00  0.00           C  
ATOM    507  O   GLU A  74      65.032 -14.671 -14.005  1.00  0.00           O  
ATOM    508  CB  GLU A  74      62.723 -14.233 -11.931  1.00  0.00           C  
ATOM    509  CEN GLU A  74      61.916 -13.578 -10.581  1.00  0.00           X  
ATOM    510  H   GLU A  74      62.893 -16.612 -12.486  1.00  0.00           H  
ATOM    511  N   GLY A  75      63.686 -13.064 -14.815  1.00  0.00           N  
ATOM    512  CA  GLY A  75      64.706 -12.321 -15.550  1.00  0.00           C  
ATOM    513  C   GLY A  75      64.281 -10.860 -15.678  1.00  0.00           C  
ATOM    514  O   GLY A  75      63.104 -10.556 -15.846  1.00  0.00           O  
ATOM    515  CEN GLY A  75      64.706 -12.321 -15.551  1.00  0.00           X  
ATOM    516  H   GLY A  75      62.795 -12.607 -14.693  1.00  0.00           H  
ATOM    517  N   THR A  76      65.254  -9.972 -15.534  1.00  0.00           N  
ATOM    518  CA  THR A  76      65.160  -8.510 -15.543  1.00  0.00           C  
ATOM    519  C   THR A  76      64.954  -7.929 -16.953  1.00  0.00           C  
ATOM    520  O   THR A  76      65.627  -8.340 -17.889  1.00  0.00           O  
ATOM    521  CB  THR A  76      66.421  -7.875 -14.927  1.00  0.00           C  
ATOM    522  CEN THR A  76      66.794  -7.800 -14.484  1.00  0.00           X  
ATOM    523  H   THR A  76      66.173 -10.349 -15.354  1.00  0.00           H  
ATOM    524  N   SER A  77      64.040  -6.951 -17.034  1.00  0.00           N  
ATOM    525  CA  SER A  77      63.669  -6.044 -18.144  1.00  0.00           C  
ATOM    526  C   SER A  77      63.768  -6.491 -19.612  1.00  0.00           C  
ATOM    527  O   SER A  77      64.768  -7.071 -20.005  1.00  0.00           O  
ATOM    528  CB  SER A  77      64.498  -4.783 -17.992  1.00  0.00           C  
ATOM    529  CEN SER A  77      64.929  -4.468 -17.889  1.00  0.00           X  
ATOM    530  H   SER A  77      63.792  -6.563 -16.134  1.00  0.00           H  
ATOM    531  N   GLU A  78      62.868  -5.976 -20.463  1.00  0.00           N  
ATOM    532  CA  GLU A  78      62.902  -6.254 -21.914  1.00  0.00           C  
ATOM    533  C   GLU A  78      62.357  -5.060 -22.721  1.00  0.00           C  
ATOM    534  O   GLU A  78      61.517  -4.290 -22.263  1.00  0.00           O  
ATOM    535  CB  GLU A  78      62.100  -7.517 -22.239  1.00  0.00           C  
ATOM    536  CEN GLU A  78      62.046  -9.185 -22.578  1.00  0.00           X  
ATOM    537  H   GLU A  78      62.481  -5.077 -20.224  1.00  0.00           H  
ATOM    538  N   SER A  79      62.870  -4.888 -23.938  1.00  0.00           N  
ATOM    539  CA  SER A  79      62.465  -3.850 -24.887  1.00  0.00           C  
ATOM    540  C   SER A  79      61.662  -4.475 -26.028  1.00  0.00           C  
ATOM    541  O   SER A  79      62.163  -5.397 -26.673  1.00  0.00           O  
ATOM    542  CB  SER A  79      63.679  -3.117 -25.423  1.00  0.00           C  
ATOM    543  CEN SER A  79      64.189  -3.036 -25.595  1.00  0.00           X  
ATOM    544  H   SER A  79      63.486  -5.600 -24.304  1.00  0.00           H  
ATOM    545  N   ALA A  80      60.477  -3.949 -26.336  1.00  0.00           N  
ATOM    546  CA  ALA A  80      59.649  -4.437 -27.438  1.00  0.00           C  
ATOM    547  C   ALA A  80      58.999  -3.245 -28.165  1.00  0.00           C  
ATOM    548  O   ALA A  80      58.661  -2.229 -27.565  1.00  0.00           O  
ATOM    549  CB  ALA A  80      58.595  -5.408 -26.927  1.00  0.00           C  
ATOM    550  CEN ALA A  80      58.595  -5.407 -26.927  1.00  0.00           X  
ATOM    551  H   ALA A  80      60.180  -3.100 -25.872  1.00  0.00           H  
ATOM    552  N   THR A  81      58.893  -3.382 -29.482  1.00  0.00           N  
ATOM    553  CA  THR A  81      58.294  -2.455 -30.450  1.00  0.00           C  
ATOM    554  C   THR A  81      56.760  -2.560 -30.513  1.00  0.00           C  
ATOM    555  O   THR A  81      56.256  -3.654 -30.772  1.00  0.00           O  
ATOM    556  CB  THR A  81      58.863  -2.688 -31.861  1.00  0.00           C  
ATOM    557  CEN THR A  81      59.309  -2.716 -32.237  1.00  0.00           X  
ATOM    558  H   THR A  81      59.173  -4.269 -29.876  1.00  0.00           H  
ATOM    559  N   PRO A  82      56.009  -1.450 -30.362  1.00  0.00           N  
ATOM    560  CA  PRO A  82      54.550  -1.450 -30.442  1.00  0.00           C  
ATOM    561  C   PRO A  82      54.070  -1.921 -31.825  1.00  0.00           C  
ATOM    562  O   PRO A  82      54.755  -1.744 -32.832  1.00  0.00           O  
ATOM    563  CB  PRO A  82      54.161   0.010 -30.156  1.00  0.00           C  
ATOM    564  CEN PRO A  82      55.926   0.266 -30.086  1.00  0.00           X  
ATOM    565  N   GLU A  83      52.887  -2.536 -31.862  1.00  0.00           N  
ATOM    566  CA  GLU A  83      52.203  -2.976 -33.084  1.00  0.00           C  
ATOM    567  C   GLU A  83      51.266  -1.892 -33.642  1.00  0.00           C  
ATOM    568  O   GLU A  83      50.463  -1.280 -32.933  1.00  0.00           O  
ATOM    569  CB  GLU A  83      51.415  -4.260 -32.816  1.00  0.00           C  
ATOM    570  CEN GLU A  83      51.288  -5.958 -32.889  1.00  0.00           X  
ATOM    571  H   GLU A  83      52.387  -2.660 -30.996  1.00  0.00           H  
ATOM    572  N   SER A  84      51.424  -1.672 -34.943  1.00  0.00           N  
ATOM    573  CA  SER A  84      50.688  -0.753 -35.809  1.00  0.00           C  
ATOM    574  C   SER A  84      49.365  -1.336 -36.314  1.00  0.00           C  
ATOM    575  O   SER A  84      49.260  -2.536 -36.548  1.00  0.00           O  
ATOM    576  CB  SER A  84      51.560  -0.354 -36.983  1.00  0.00           C  
ATOM    577  CEN SER A  84      51.929  -0.398 -37.380  1.00  0.00           X  
ATOM    578  H   SER A  84      52.099  -2.269 -35.399  1.00  0.00           H  
ATOM    579  N   GLY A  85      48.387  -0.471 -36.624  1.00  0.00           N  
ATOM    580  CA  GLY A  85      47.139  -0.916 -37.261  1.00  0.00           C  
ATOM    581  C   GLY A  85      45.839  -0.378 -36.643  1.00  0.00           C  
ATOM    582  O   GLY A  85      45.415  -0.896 -35.615  1.00  0.00           O  
ATOM    583  CEN GLY A  85      47.139  -0.916 -37.261  1.00  0.00           X  
ATOM    584  H   GLY A  85      48.578   0.520 -36.569  1.00  0.00           H  
ATOM    585  N   PRO A  86      45.164   0.610 -37.259  1.00  0.00           N  
ATOM    586  CA  PRO A  86      43.908   1.170 -36.754  1.00  0.00           C  
ATOM    587  C   PRO A  86      42.742   0.173 -36.901  1.00  0.00           C  
ATOM    588  O   PRO A  86      42.673  -0.588 -37.868  1.00  0.00           O  
ATOM    589  CB  PRO A  86      43.700   2.435 -37.603  1.00  0.00           C  
ATOM    590  CEN PRO A  86      45.189   1.895 -38.427  1.00  0.00           X  
ATOM    591  N   GLY A  87      41.821   0.187 -35.935  1.00  0.00           N  
ATOM    592  CA  GLY A  87      40.595  -0.613 -35.920  1.00  0.00           C  
ATOM    593  C   GLY A  87      39.420   0.101 -36.595  1.00  0.00           C  
ATOM    594  O   GLY A  87      39.438   1.308 -36.813  1.00  0.00           O  
ATOM    595  CEN GLY A  87      40.594  -0.613 -35.920  1.00  0.00           X  
ATOM    596  H   GLY A  87      41.941   0.854 -35.187  1.00  0.00           H  
ATOM    597  N   THR A  88      38.411  -0.689 -36.935  1.00  0.00           N  
ATOM    598  CA  THR A  88      37.111  -0.365 -37.530  1.00  0.00           C  
ATOM    599  C   THR A  88      35.950  -0.175 -36.546  1.00  0.00           C  
ATOM    600  O   THR A  88      35.662  -1.054 -35.737  1.00  0.00           O  
ATOM    601  CB  THR A  88      36.702  -1.456 -38.536  1.00  0.00           C  
ATOM    602  CEN THR A  88      36.801  -1.778 -39.014  1.00  0.00           X  
ATOM    603  H   THR A  88      38.574  -1.682 -36.839  1.00  0.00           H  
ATOM    604  N   SER A  89      35.214   0.924 -36.725  1.00  0.00           N  
ATOM    605  CA  SER A  89      34.032   1.331 -35.957  1.00  0.00           C  
ATOM    606  C   SER A  89      32.746   0.642 -36.428  1.00  0.00           C  
ATOM    607  O   SER A  89      32.491   0.524 -37.625  1.00  0.00           O  
ATOM    608  CB  SER A  89      33.870   2.836 -36.032  1.00  0.00           C  
ATOM    609  CEN SER A  89      33.880   3.339 -36.241  1.00  0.00           X  
ATOM    610  H   SER A  89      35.451   1.530 -37.499  1.00  0.00           H  
ATOM    611  N   THR A  90      31.881   0.249 -35.491  1.00  0.00           N  
ATOM    612  CA  THR A  90      30.557  -0.320 -35.786  1.00  0.00           C  
ATOM    613  C   THR A  90      29.576   0.179 -34.730  1.00  0.00           C  
ATOM    614  O   THR A  90      29.966   0.541 -33.623  1.00  0.00           O  
ATOM    615  CB  THR A  90      30.565  -1.860 -35.798  1.00  0.00           C  
ATOM    616  CEN THR A  90      30.751  -2.371 -36.012  1.00  0.00           X  
ATOM    617  H   THR A  90      32.026   0.551 -34.539  1.00  0.00           H  
ATOM    618  N   GLU A  91      28.323   0.277 -35.157  1.00  0.00           N  
ATOM    619  CA  GLU A  91      27.120   0.651 -34.417  1.00  0.00           C  
ATOM    620  C   GLU A  91      26.462  -0.552 -33.700  1.00  0.00           C  
ATOM    621  O   GLU A  91      26.415  -1.651 -34.266  1.00  0.00           O  
ATOM    622  CB  GLU A  91      26.115   1.312 -35.363  1.00  0.00           C  
ATOM    623  CEN GLU A  91      25.408   2.716 -36.020  1.00  0.00           X  
ATOM    624  H   GLU A  91      28.165   0.123 -36.144  1.00  0.00           H  
ATOM    625  N   PRO A  92      25.945  -0.377 -32.466  1.00  0.00           N  
ATOM    626  CA  PRO A  92      25.238  -1.417 -31.722  1.00  0.00           C  
ATOM    627  C   PRO A  92      23.850  -1.709 -32.314  1.00  0.00           C  
ATOM    628  O   PRO A  92      23.157  -0.815 -32.782  1.00  0.00           O  
ATOM    629  CB  PRO A  92      25.148  -0.849 -30.296  1.00  0.00           C  
ATOM    630  CEN PRO A  92      25.938   0.579 -31.020  1.00  0.00           X  
ATOM    631  N   SER A  93      23.416  -2.971 -32.255  1.00  0.00           N  
ATOM    632  CA  SER A  93      22.081  -3.374 -32.713  1.00  0.00           C  
ATOM    633  C   SER A  93      21.011  -3.040 -31.670  1.00  0.00           C  
ATOM    634  O   SER A  93      21.231  -3.175 -30.468  1.00  0.00           O  
ATOM    635  CB  SER A  93      22.062  -4.857 -33.029  1.00  0.00           C  
ATOM    636  CEN SER A  93      22.180  -5.387 -32.989  1.00  0.00           X  
ATOM    637  H   SER A  93      23.992  -3.656 -31.788  1.00  0.00           H  
ATOM    638  N   GLU A  94      19.842  -2.635 -32.156  1.00  0.00           N  
ATOM    639  CA  GLU A  94      18.636  -2.354 -31.382  1.00  0.00           C  
ATOM    640  C   GLU A  94      17.841  -3.641 -31.095  1.00  0.00           C  
ATOM    641  O   GLU A  94      17.604  -4.463 -31.981  1.00  0.00           O  
ATOM    642  CB  GLU A  94      17.756  -1.342 -32.119  1.00  0.00           C  
ATOM    643  CEN GLU A  94      17.220   0.259 -32.345  1.00  0.00           X  
ATOM    644  H   GLU A  94      19.767  -2.515 -33.155  1.00  0.00           H  
ATOM    645  N   GLY A  95      17.392  -3.813 -29.851  1.00  0.00           N  
ATOM    646  CA  GLY A  95      16.592  -4.955 -29.407  1.00  0.00           C  
ATOM    647  C   GLY A  95      15.464  -4.490 -28.489  1.00  0.00           C  
ATOM    648  O   GLY A  95      15.312  -5.003 -27.387  1.00  0.00           O  
ATOM    649  CEN GLY A  95      16.591  -4.955 -29.407  1.00  0.00           X  
ATOM    650  H   GLY A  95      17.582  -3.085 -29.180  1.00  0.00           H  
ATOM    651  N   SER A  96      14.681  -3.512 -28.945  1.00  0.00           N  
ATOM    652  CA  SER A  96      13.519  -2.975 -28.232  1.00  0.00           C  
ATOM    653  C   SER A  96      12.316  -3.921 -28.334  1.00  0.00           C  
ATOM    654  O   SER A  96      12.096  -4.475 -29.406  1.00  0.00           O  
ATOM    655  CB  SER A  96      13.162  -1.605 -28.777  1.00  0.00           C  
ATOM    656  CEN SER A  96      13.095  -1.204 -29.137  1.00  0.00           X  
ATOM    657  H   SER A  96      14.850  -3.191 -29.888  1.00  0.00           H  
ATOM    658  N   ALA A  97      11.504  -4.045 -27.276  1.00  0.00           N  
ATOM    659  CA  ALA A  97      10.269  -4.851 -27.261  1.00  0.00           C  
ATOM    660  C   ALA A  97       9.364  -4.507 -26.048  1.00  0.00           C  
ATOM    661  O   ALA A  97       9.526  -5.090 -24.975  1.00  0.00           O  
ATOM    662  CB  ALA A  97      10.615  -6.333 -27.262  1.00  0.00           C  
ATOM    663  CEN ALA A  97      10.615  -6.332 -27.262  1.00  0.00           X  
ATOM    664  H   ALA A  97      11.609  -3.361 -26.541  1.00  0.00           H  
ATOM    665  N   PRO A  98       8.374  -3.609 -26.198  1.00  0.00           N  
ATOM    666  CA  PRO A  98       7.466  -3.215 -25.121  1.00  0.00           C  
ATOM    667  C   PRO A  98       6.664  -4.427 -24.606  1.00  0.00           C  
ATOM    668  O   PRO A  98       6.177  -5.244 -25.381  1.00  0.00           O  
ATOM    669  CB  PRO A  98       6.565  -2.149 -25.765  1.00  0.00           C  
ATOM    670  CEN PRO A  98       7.502  -2.520 -27.238  1.00  0.00           X  
ATOM    671  N   GLY A  99       6.512  -4.531 -23.285  1.00  0.00           N  
ATOM    672  CA  GLY A  99       5.765  -5.613 -22.643  1.00  0.00           C  
ATOM    673  C   GLY A  99       4.400  -5.116 -22.164  1.00  0.00           C  
ATOM    674  O   GLY A  99       4.333  -4.132 -21.432  1.00  0.00           O  
ATOM    675  CEN GLY A  99       5.765  -5.614 -22.643  1.00  0.00           X  
ATOM    676  H   GLY A  99       6.823  -3.765 -22.705  1.00  0.00           H  
ATOM    677  N   SER A 100       3.321  -5.792 -22.553  1.00  0.00           N  
ATOM    678  CA  SER A 100       1.950  -5.426 -22.175  1.00  0.00           C  
ATOM    679  C   SER A 100       1.447  -6.322 -21.037  1.00  0.00           C  
ATOM    680  O   SER A 100       1.762  -7.513 -21.032  1.00  0.00           O  
ATOM    681  CB  SER A 100       1.029  -5.523 -23.376  1.00  0.00           C  
ATOM    682  CEN SER A 100       0.822  -5.708 -23.844  1.00  0.00           X  
ATOM    683  H   SER A 100       3.449  -6.633 -23.095  1.00  0.00           H  
ATOM    684  N   PRO A 101       0.599  -5.831 -20.117  1.00  0.00           N  
ATOM    685  CA  PRO A 101       0.047  -6.657 -19.058  1.00  0.00           C  
ATOM    686  C   PRO A 101      -1.081  -7.539 -19.616  1.00  0.00           C  
ATOM    687  O   PRO A 101      -1.817  -7.156 -20.524  1.00  0.00           O  
ATOM    688  CB  PRO A 101      -0.454  -5.648 -18.013  1.00  0.00           C  
ATOM    689  CEN PRO A 101       0.098  -4.434 -19.200  1.00  0.00           X  
ATOM    690  N   ALA A 102      -1.211  -8.730 -19.042  1.00  0.00           N  
ATOM    691  CA  ALA A 102      -2.274  -9.671 -19.360  1.00  0.00           C  
ATOM    692  C   ALA A 102      -3.610  -9.119 -18.831  1.00  0.00           C  
ATOM    693  O   ALA A 102      -3.639  -8.432 -17.811  1.00  0.00           O  
ATOM    694  CB  ALA A 102      -1.971 -11.042 -18.775  1.00  0.00           C  
ATOM    695  CEN ALA A 102      -1.972 -11.042 -18.775  1.00  0.00           X  
ATOM    696  H   ALA A 102      -0.688  -8.902 -18.196  1.00  0.00           H  
ATOM    697  N   GLY A 103      -4.710  -9.412 -19.523  1.00  0.00           N  
ATOM    698  CA  GLY A 103      -6.068  -9.046 -19.121  1.00  0.00           C  
ATOM    699  C   GLY A 103      -7.051 -10.071 -19.670  1.00  0.00           C  
ATOM    700  O   GLY A 103      -6.873 -10.575 -20.775  1.00  0.00           O  
ATOM    701  CEN GLY A 103      -6.068  -9.046 -19.121  1.00  0.00           X  
ATOM    702  H   GLY A 103      -4.620  -9.985 -20.349  1.00  0.00           H  
ATOM    703  N   SER A 104      -8.040 -10.425 -18.855  1.00  0.00           N  
ATOM    704  CA  SER A 104      -9.112 -11.379 -19.145  1.00  0.00           C  
ATOM    705  C   SER A 104     -10.229 -10.811 -20.045  1.00  0.00           C  
ATOM    706  O   SER A 104     -10.635  -9.666 -19.849  1.00  0.00           O  
ATOM    707  CB  SER A 104      -9.703 -11.876 -17.840  1.00  0.00           C  
ATOM    708  CEN SER A 104      -9.878 -11.865 -17.325  1.00  0.00           X  
ATOM    709  H   SER A 104      -8.012 -10.076 -17.909  1.00  0.00           H  
ATOM    710  N   PRO A 105     -10.789 -11.616 -20.968  1.00  0.00           N  
ATOM    711  CA  PRO A 105     -11.920 -11.225 -21.804  1.00  0.00           C  
ATOM    712  C   PRO A 105     -13.203 -11.121 -20.968  1.00  0.00           C  
ATOM    713  O   PRO A 105     -13.449 -11.940 -20.085  1.00  0.00           O  
ATOM    714  CB  PRO A 105     -12.002 -12.332 -22.867  1.00  0.00           C  
ATOM    715  CEN PRO A 105     -10.644 -13.045 -21.955  1.00  0.00           X  
ATOM    716  N   THR A 106     -14.049 -10.134 -21.255  1.00  0.00           N  
ATOM    717  CA  THR A 106     -15.347  -9.987 -20.587  1.00  0.00           C  
ATOM    718  C   THR A 106     -16.425  -9.782 -21.645  1.00  0.00           C  
ATOM    719  O   THR A 106     -16.243  -9.003 -22.577  1.00  0.00           O  
ATOM    720  CB  THR A 106     -15.365  -8.806 -19.598  1.00  0.00           C  
ATOM    721  CEN THR A 106     -15.167  -8.532 -19.121  1.00  0.00           X  
ATOM    722  H   THR A 106     -13.854  -9.523 -22.033  1.00  0.00           H  
ATOM    723  N   SER A 107     -17.541 -10.502 -21.496  1.00  0.00           N  
ATOM    724  CA  SER A 107     -18.693 -10.438 -22.400  1.00  0.00           C  
ATOM    725  C   SER A 107     -19.557  -9.225 -22.066  1.00  0.00           C  
ATOM    726  O   SER A 107     -19.790  -8.958 -20.889  1.00  0.00           O  
ATOM    727  CB  SER A 107     -19.508 -11.713 -22.313  1.00  0.00           C  
ATOM    728  CEN SER A 107     -19.739 -12.155 -22.095  1.00  0.00           X  
ATOM    729  H   SER A 107     -17.679 -10.992 -20.623  1.00  0.00           H  
ATOM    730  N   THR A 108     -20.074  -8.554 -23.092  1.00  0.00           N  
ATOM    731  CA  THR A 108     -20.996  -7.421 -22.943  1.00  0.00           C  
ATOM    732  C   THR A 108     -22.086  -7.542 -24.006  1.00  0.00           C  
ATOM    733  O   THR A 108     -21.892  -8.164 -25.047  1.00  0.00           O  
ATOM    734  CB  THR A 108     -20.283  -6.063 -23.082  1.00  0.00           C  
ATOM    735  CEN THR A 108     -19.886  -5.671 -22.908  1.00  0.00           X  
ATOM    736  H   THR A 108     -20.027  -8.960 -24.017  1.00  0.00           H  
ATOM    737  N   GLU A 109     -23.241  -7.012 -23.636  1.00  0.00           N  
ATOM    738  CA  GLU A 109     -24.480  -6.851 -24.383  1.00  0.00           C  
ATOM    739  C   GLU A 109     -24.601  -5.632 -25.312  1.00  0.00           C  
ATOM    740  O   GLU A 109     -24.329  -4.484 -24.967  1.00  0.00           O  
ATOM    741  CB  GLU A 109     -25.642  -6.827 -23.388  1.00  0.00           C  
ATOM    742  CEN GLU A 109     -26.887  -7.636 -22.552  1.00  0.00           X  
ATOM    743  H   GLU A 109     -23.369  -6.898 -22.640  1.00  0.00           H  
ATOM    744  N   GLU A 110     -25.043  -5.976 -26.520  1.00  0.00           N  
ATOM    745  CA  GLU A 110     -25.363  -5.178 -27.695  1.00  0.00           C  
ATOM    746  C   GLU A 110     -26.600  -4.273 -27.547  1.00  0.00           C  
ATOM    747  O   GLU A 110     -27.632  -4.656 -26.996  1.00  0.00           O  
ATOM    748  CB  GLU A 110     -25.553  -6.109 -28.896  1.00  0.00           C  
ATOM    749  CEN GLU A 110     -24.933  -6.862 -30.293  1.00  0.00           X  
ATOM    750  H   GLU A 110     -25.301  -6.945 -26.616  1.00  0.00           H  
ATOM    751  N   GLY A 111     -26.521  -3.083 -28.151  1.00  0.00           N  
ATOM    752  CA  GLY A 111     -27.602  -2.101 -28.210  1.00  0.00           C  
ATOM    753  C   GLY A 111     -27.230  -0.929 -29.120  1.00  0.00           C  
ATOM    754  O   GLY A 111     -26.872   0.138 -28.643  1.00  0.00           O  
ATOM    755  CEN GLY A 111     -27.602  -2.100 -28.210  1.00  0.00           X  
ATOM    756  H   GLY A 111     -25.674  -2.863 -28.656  1.00  0.00           H  
ATOM    757  N   THR A 112     -27.290  -1.185 -30.426  1.00  0.00           N  
ATOM    758  CA  THR A 112     -27.187  -0.286 -31.590  1.00  0.00           C  
ATOM    759  C   THR A 112     -26.908   1.217 -31.387  1.00  0.00           C  
ATOM    760  O   THR A 112     -27.722   2.082 -31.711  1.00  0.00           O  
ATOM    761  CB  THR A 112     -28.483  -0.390 -32.415  1.00  0.00           C  
ATOM    762  CEN THR A 112     -28.882  -0.700 -32.710  1.00  0.00           X  
ATOM    763  H   THR A 112     -27.793  -2.035 -30.645  1.00  0.00           H  
ATOM    764  N   SER A 113     -25.647   1.514 -31.037  1.00  0.00           N  
ATOM    765  CA  SER A 113     -25.110   2.863 -30.791  1.00  0.00           C  
ATOM    766  C   SER A 113     -24.720   3.582 -32.083  1.00  0.00           C  
ATOM    767  O   SER A 113     -24.562   2.949 -33.126  1.00  0.00           O  
ATOM    768  CB  SER A 113     -23.912   2.780 -29.865  1.00  0.00           C  
ATOM    769  CEN SER A 113     -23.459   2.584 -29.637  1.00  0.00           X  
ATOM    770  H   SER A 113     -24.976   0.763 -31.038  1.00  0.00           H  
ATOM    771  N   THR A 114     -24.442   4.881 -31.987  1.00  0.00           N  
ATOM    772  CA  THR A 114     -23.946   5.676 -33.117  1.00  0.00           C  
ATOM    773  C   THR A 114     -22.769   6.507 -32.614  1.00  0.00           C  
ATOM    774  O   THR A 114     -22.779   6.980 -31.481  1.00  0.00           O  
ATOM    775  CB  THR A 114     -25.024   6.601 -33.711  1.00  0.00           C  
ATOM    776  CEN THR A 114     -25.538   6.687 -33.974  1.00  0.00           X  
ATOM    777  H   THR A 114     -24.312   5.275 -31.065  1.00  0.00           H  
ATOM    778  N   GLU A 115     -21.736   6.615 -33.441  1.00  0.00           N  
ATOM    779  CA  GLU A 115     -20.497   7.346 -33.187  1.00  0.00           C  
ATOM    780  C   GLU A 115     -20.742   8.862 -33.353  1.00  0.00           C  
ATOM    781  O   GLU A 115     -21.420   9.258 -34.304  1.00  0.00           O  
ATOM    782  CB  GLU A 115     -19.387   6.871 -34.127  1.00  0.00           C  
ATOM    783  CEN GLU A 115     -18.001   5.922 -34.415  1.00  0.00           X  
ATOM    784  H   GLU A 115     -21.835   6.247 -34.378  1.00  0.00           H  
ATOM    785  N   PRO A 116     -20.242   9.731 -32.458  1.00  0.00           N  
ATOM    786  CA  PRO A 116     -20.347  11.172 -32.637  1.00  0.00           C  
ATOM    787  C   PRO A 116     -19.492  11.626 -33.830  1.00  0.00           C  
ATOM    788  O   PRO A 116     -18.481  11.015 -34.168  1.00  0.00           O  
ATOM    789  CB  PRO A 116     -19.849  11.753 -31.303  1.00  0.00           C  
ATOM    790  CEN PRO A 116     -19.570  10.041 -30.881  1.00  0.00           X  
ATOM    791  N   SER A 117     -19.935  12.714 -34.457  1.00  0.00           N  
ATOM    792  CA  SER A 117     -19.261  13.439 -35.532  1.00  0.00           C  
ATOM    793  C   SER A 117     -17.998  14.203 -35.113  1.00  0.00           C  
ATOM    794  O   SER A 117     -17.952  14.892 -34.095  1.00  0.00           O  
ATOM    795  CB  SER A 117     -20.248  14.399 -36.168  1.00  0.00           C  
ATOM    796  CEN SER A 117     -20.656  14.756 -36.207  1.00  0.00           X  
ATOM    797  H   SER A 117     -20.870  13.024 -34.241  1.00  0.00           H  
ATOM    798  N   GLU A 118     -17.003  14.114 -35.992  1.00  0.00           N  
ATOM    799  CA  GLU A 118     -15.680  14.731 -35.939  1.00  0.00           C  
ATOM    800  C   GLU A 118     -15.709  16.251 -36.191  1.00  0.00           C  
ATOM    801  O   GLU A 118     -16.205  16.727 -37.215  1.00  0.00           O  
ATOM    802  CB  GLU A 118     -14.755  14.053 -36.952  1.00  0.00           C  
ATOM    803  CEN GLU A 118     -13.542  12.911 -37.311  1.00  0.00           X  
ATOM    804  H   GLU A 118     -17.171  13.540 -36.807  1.00  0.00           H  
ATOM    805  N   GLY A 119     -15.100  17.021 -35.287  1.00  0.00           N  
ATOM    806  CA  GLY A 119     -14.944  18.474 -35.393  1.00  0.00           C  
ATOM    807  C   GLY A 119     -13.575  18.896 -34.867  1.00  0.00           C  
ATOM    808  O   GLY A 119     -13.429  19.225 -33.695  1.00  0.00           O  
ATOM    809  CEN GLY A 119     -14.944  18.474 -35.393  1.00  0.00           X  
ATOM    810  H   GLY A 119     -14.653  16.565 -34.504  1.00  0.00           H  
ATOM    811  N   SER A 120     -12.565  18.860 -35.735  1.00  0.00           N  
ATOM    812  CA  SER A 120     -11.164  19.174 -35.418  1.00  0.00           C  
ATOM    813  C   SER A 120     -10.924  20.683 -35.368  1.00  0.00           C  
ATOM    814  O   SER A 120     -11.405  21.386 -36.254  1.00  0.00           O  
ATOM    815  CB  SER A 120     -10.242  18.530 -36.435  1.00  0.00           C  
ATOM    816  CEN SER A 120     -10.065  18.345 -36.915  1.00  0.00           X  
ATOM    817  H   SER A 120     -12.797  18.705 -36.707  1.00  0.00           H  
ATOM    818  N   ALA A 121     -10.102  21.163 -34.429  1.00  0.00           N  
ATOM    819  CA  ALA A 121      -9.710  22.577 -34.333  1.00  0.00           C  
ATOM    820  C   ALA A 121      -8.385  22.744 -33.554  1.00  0.00           C  
ATOM    821  O   ALA A 121      -8.389  23.254 -32.432  1.00  0.00           O  
ATOM    822  CB  ALA A 121     -10.821  23.386 -33.681  1.00  0.00           C  
ATOM    823  CEN ALA A 121     -10.819  23.386 -33.681  1.00  0.00           X  
ATOM    824  H   ALA A 121      -9.562  20.497 -33.896  1.00  0.00           H  
ATOM    825  N   PRO A 122      -7.235  22.350 -34.128  1.00  0.00           N  
ATOM    826  CA  PRO A 122      -5.944  22.394 -33.450  1.00  0.00           C  
ATOM    827  C   PRO A 122      -5.453  23.837 -33.260  1.00  0.00           C  
ATOM    828  O   PRO A 122      -5.657  24.689 -34.123  1.00  0.00           O  
ATOM    829  CB  PRO A 122      -5.017  21.583 -34.371  1.00  0.00           C  
ATOM    830  CEN PRO A 122      -6.464  21.469 -35.410  1.00  0.00           X  
ATOM    831  N   GLY A 123      -4.709  24.076 -32.177  1.00  0.00           N  
ATOM    832  CA  GLY A 123      -4.075  25.372 -31.943  1.00  0.00           C  
ATOM    833  C   GLY A 123      -4.599  26.159 -30.749  1.00  0.00           C  
ATOM    834  O   GLY A 123      -5.698  26.693 -30.799  1.00  0.00           O  
ATOM    835  CEN GLY A 123      -4.075  25.373 -31.943  1.00  0.00           X  
ATOM    836  H   GLY A 123      -4.383  23.285 -31.643  1.00  0.00           H  
ATOM    837  N   THR A 124      -3.738  26.374 -29.756  1.00  0.00           N  
ATOM    838  CA  THR A 124      -4.078  27.159 -28.564  1.00  0.00           C  
ATOM    839  C   THR A 124      -2.882  28.053 -28.230  1.00  0.00           C  
ATOM    840  O   THR A 124      -1.745  27.605 -28.142  1.00  0.00           O  
ATOM    841  CB  THR A 124      -4.423  26.273 -27.353  1.00  0.00           C  
ATOM    842  CEN THR A 124      -4.751  25.867 -27.090  1.00  0.00           X  
ATOM    843  H   THR A 124      -2.748  26.273 -29.939  1.00  0.00           H  
ATOM    844  N   SER A 125      -3.140  29.356 -28.121  1.00  0.00           N  
ATOM    845  CA  SER A 125      -2.146  30.380 -27.819  1.00  0.00           C  
ATOM    846  C   SER A 125      -2.853  31.414 -26.952  1.00  0.00           C  
ATOM    847  O   SER A 125      -4.056  31.602 -27.105  1.00  0.00           O  
ATOM    848  CB  SER A 125      -1.582  31.000 -29.082  1.00  0.00           C  
ATOM    849  CEN SER A 125      -1.564  31.183 -29.594  1.00  0.00           X  
ATOM    850  H   SER A 125      -4.107  29.643 -28.061  1.00  0.00           H  
ATOM    851  N   THR A 126      -2.138  32.040 -26.017  1.00  0.00           N  
ATOM    852  CA  THR A 126      -2.678  33.128 -25.193  1.00  0.00           C  
ATOM    853  C   THR A 126      -1.674  34.270 -25.202  1.00  0.00           C  
ATOM    854  O   THR A 126      -0.473  34.069 -25.031  1.00  0.00           O  
ATOM    855  CB  THR A 126      -2.953  32.691 -23.742  1.00  0.00           C  
ATOM    856  CEN THR A 126      -3.228  32.358 -23.350  1.00  0.00           X  
ATOM    857  H   THR A 126      -1.151  31.831 -25.929  1.00  0.00           H  
ATOM    858  N   GLU A 127      -2.193  35.461 -25.472  1.00  0.00           N  
ATOM    859  CA  GLU A 127      -1.486  36.732 -25.586  1.00  0.00           C  
ATOM    860  C   GLU A 127      -1.165  37.312 -24.188  1.00  0.00           C  
ATOM    861  O   GLU A 127      -2.051  37.338 -23.326  1.00  0.00           O  
ATOM    862  CB  GLU A 127      -2.314  37.727 -26.403  1.00  0.00           C  
ATOM    863  CEN GLU A 127      -2.650  38.505 -27.881  1.00  0.00           X  
ATOM    864  H   GLU A 127      -3.198  35.517 -25.571  1.00  0.00           H  
ATOM    865  N   PRO A 128       0.074  37.768 -23.919  1.00  0.00           N  
ATOM    866  CA  PRO A 128       0.448  38.388 -22.649  1.00  0.00           C  
ATOM    867  C   PRO A 128       0.027  39.866 -22.600  1.00  0.00           C  
ATOM    868  O   PRO A 128      -0.150  40.509 -23.633  1.00  0.00           O  
ATOM    869  CB  PRO A 128       1.975  38.218 -22.589  1.00  0.00           C  
ATOM    870  CEN PRO A 128       1.765  37.486 -24.203  1.00  0.00           X  
ATOM    871  N   SER A 129      -0.108  40.425 -21.394  1.00  0.00           N  
ATOM    872  CA  SER A 129      -0.427  41.840 -21.185  1.00  0.00           C  
ATOM    873  C   SER A 129       0.822  42.690 -20.901  1.00  0.00           C  
ATOM    874  O   SER A 129       1.769  42.245 -20.256  1.00  0.00           O  
ATOM    875  CB  SER A 129      -1.421  41.977 -20.049  1.00  0.00           C  
ATOM    876  CEN SER A 129      -1.669  41.874 -19.576  1.00  0.00           X  
ATOM    877  H   SER A 129      -0.023  39.835 -20.579  1.00  0.00           H  
ATOM    878  N   GLU A 130       0.752  43.934 -21.371  1.00  0.00           N  
ATOM    879  CA  GLU A 130       1.667  45.053 -21.096  1.00  0.00           C  
ATOM    880  C   GLU A 130       3.195  44.826 -21.163  1.00  0.00           C  
ATOM    881  O   GLU A 130       3.897  44.645 -20.175  1.00  0.00           O  
ATOM    882  CB  GLU A 130       1.329  45.606 -19.710  1.00  0.00           C  
ATOM    883  CEN GLU A 130       0.500  46.726 -18.729  1.00  0.00           X  
ATOM    884  H   GLU A 130      -0.195  44.230 -21.564  1.00  0.00           H  
ATOM    885  N   GLY A 131       3.728  45.023 -22.375  1.00  0.00           N  
ATOM    886  CA  GLY A 131       5.162  45.301 -22.517  1.00  0.00           C  
ATOM    887  C   GLY A 131       6.131  44.148 -22.243  1.00  0.00           C  
ATOM    888  O   GLY A 131       7.196  44.325 -21.659  1.00  0.00           O  
ATOM    889  CEN GLY A 131       5.163  45.301 -22.518  1.00  0.00           X  
ATOM    890  H   GLY A 131       3.156  45.604 -22.972  1.00  0.00           H  
ATOM    891  N   SER A 132       5.796  42.981 -22.786  1.00  0.00           N  
ATOM    892  CA  SER A 132       6.541  41.726 -22.661  1.00  0.00           C  
ATOM    893  C   SER A 132       7.936  41.794 -23.296  1.00  0.00           C  
ATOM    894  O   SER A 132       8.105  42.420 -24.341  1.00  0.00           O  
ATOM    895  CB  SER A 132       5.742  40.597 -23.281  1.00  0.00           C  
ATOM    896  CEN SER A 132       5.410  40.339 -23.627  1.00  0.00           X  
ATOM    897  H   SER A 132       4.982  42.961 -23.383  1.00  0.00           H  
ATOM    898  N   ALA A 133       8.907  41.062 -22.743  1.00  0.00           N  
ATOM    899  CA  ALA A 133      10.256  40.965 -23.312  1.00  0.00           C  
ATOM    900  C   ALA A 133      10.974  39.674 -22.869  1.00  0.00           C  
ATOM    901  O   ALA A 133      11.045  39.388 -21.675  1.00  0.00           O  
ATOM    902  CB  ALA A 133      11.073  42.189 -22.927  1.00  0.00           C  
ATOM    903  CEN ALA A 133      11.073  42.188 -22.927  1.00  0.00           X  
ATOM    904  H   ALA A 133       8.666  40.430 -21.994  1.00  0.00           H  
ATOM    905  N   PRO A 134      11.582  38.917 -23.798  1.00  0.00           N  
ATOM    906  CA  PRO A 134      12.171  37.625 -23.483  1.00  0.00           C  
ATOM    907  C   PRO A 134      13.516  37.855 -22.789  1.00  0.00           C  
ATOM    908  O   PRO A 134      14.574  37.472 -23.282  1.00  0.00           O  
ATOM    909  CB  PRO A 134      12.316  36.922 -24.843  1.00  0.00           C  
ATOM    910  CEN PRO A 134      11.638  38.442 -25.487  1.00  0.00           X  
ATOM    911  N   GLY A 135      13.474  38.514 -21.634  1.00  0.00           N  
ATOM    912  CA  GLY A 135      14.664  38.774 -20.837  1.00  0.00           C  
ATOM    913  C   GLY A 135      14.876  37.623 -19.864  1.00  0.00           C  
ATOM    914  O   GLY A 135      13.897  37.080 -19.363  1.00  0.00           O  
ATOM    915  CEN GLY A 135      14.664  38.774 -20.837  1.00  0.00           X  
ATOM    916  H   GLY A 135      12.579  38.607 -21.173  1.00  0.00           H  
ATOM    917  N   THR A 136      16.124  37.278 -19.565  1.00  0.00           N  
ATOM    918  CA  THR A 136      16.437  36.230 -18.584  1.00  0.00           C  
ATOM    919  C   THR A 136      17.524  36.736 -17.652  1.00  0.00           C  
ATOM    920  O   THR A 136      18.474  37.395 -18.073  1.00  0.00           O  
ATOM    921  CB  THR A 136      16.903  34.922 -19.251  1.00  0.00           C  
ATOM    922  CEN THR A 136      16.813  34.465 -19.603  1.00  0.00           X  
ATOM    923  H   THR A 136      16.884  37.868 -19.872  1.00  0.00           H  
ATOM    924  N   SER A 137      17.316  36.451 -16.372  1.00  0.00           N  
ATOM    925  CA  SER A 137      18.162  36.794 -15.238  1.00  0.00           C  
ATOM    926  C   SER A 137      18.811  35.553 -14.615  1.00  0.00           C  
ATOM    927  O   SER A 137      18.341  34.438 -14.811  1.00  0.00           O  
ATOM    928  CB  SER A 137      17.351  37.544 -14.200  1.00  0.00           C  
ATOM    929  CEN SER A 137      16.924  37.686 -13.894  1.00  0.00           X  
ATOM    930  H   SER A 137      16.521  35.867 -16.151  1.00  0.00           H  
ATOM    931  N   GLU A 138      19.816  35.819 -13.772  1.00  0.00           N  
ATOM    932  CA  GLU A 138      20.526  34.886 -12.870  1.00  0.00           C  
ATOM    933  C   GLU A 138      21.355  33.752 -13.496  1.00  0.00           C  
ATOM    934  O   GLU A 138      21.626  32.704 -12.922  1.00  0.00           O  
ATOM    935  CB  GLU A 138      19.505  34.260 -11.917  1.00  0.00           C  
ATOM    936  CEN GLU A 138      18.711  34.239 -10.410  1.00  0.00           X  
ATOM    937  H   GLU A 138      19.990  36.798 -13.601  1.00  0.00           H  
ATOM    938  N   SER A 139      21.822  34.039 -14.712  1.00  0.00           N  
ATOM    939  CA  SER A 139      22.682  33.162 -15.522  1.00  0.00           C  
ATOM    940  C   SER A 139      24.099  32.840 -15.008  1.00  0.00           C  
ATOM    941  O   SER A 139      24.929  33.733 -14.849  1.00  0.00           O  
ATOM    942  CB  SER A 139      22.797  33.770 -16.906  1.00  0.00           C  
ATOM    943  CEN SER A 139      22.843  34.151 -17.291  1.00  0.00           X  
ATOM    944  H   SER A 139      22.158  34.988 -14.786  1.00  0.00           H  
ATOM    945  N   ALA A 140      24.445  31.550 -14.964  1.00  0.00           N  
ATOM    946  CA  ALA A 140      25.761  31.092 -14.521  1.00  0.00           C  
ATOM    947  C   ALA A 140      26.220  29.917 -15.401  1.00  0.00           C  
ATOM    948  O   ALA A 140      25.423  29.188 -15.986  1.00  0.00           O  
ATOM    949  CB  ALA A 140      25.727  30.695 -13.053  1.00  0.00           C  
ATOM    950  CEN ALA A 140      25.727  30.694 -13.054  1.00  0.00           X  
ATOM    951  H   ALA A 140      23.886  30.887 -15.477  1.00  0.00           H  
ATOM    952  N   THR A 141      27.537  29.840 -15.540  1.00  0.00           N  
ATOM    953  CA  THR A 141      28.392  28.863 -16.228  1.00  0.00           C  
ATOM    954  C   THR A 141      29.126  27.852 -15.327  1.00  0.00           C  
ATOM    955  O   THR A 141      29.713  28.244 -14.321  1.00  0.00           O  
ATOM    956  CB  THR A 141      29.448  29.592 -17.079  1.00  0.00           C  
ATOM    957  CEN THR A 141      29.598  29.969 -17.500  1.00  0.00           X  
ATOM    958  H   THR A 141      28.057  30.615 -15.159  1.00  0.00           H  
ATOM    959  N   PRO A 142      29.121  26.552 -15.703  1.00  0.00           N  
ATOM    960  CA  PRO A 142      29.811  25.475 -14.993  1.00  0.00           C  
ATOM    961  C   PRO A 142      31.342  25.609 -15.033  1.00  0.00           C  
ATOM    962  O   PRO A 142      31.922  25.970 -16.056  1.00  0.00           O  
ATOM    963  CB  PRO A 142      29.330  24.204 -15.714  1.00  0.00           C  
ATOM    964  CEN PRO A 142      28.478  25.360 -16.775  1.00  0.00           X  
ATOM    965  N   GLU A 143      31.996  25.235 -13.933  1.00  0.00           N  
ATOM    966  CA  GLU A 143      33.458  25.193 -13.825  1.00  0.00           C  
ATOM    967  C   GLU A 143      33.987  23.861 -14.366  1.00  0.00           C  
ATOM    968  O   GLU A 143      33.440  22.783 -14.125  1.00  0.00           O  
ATOM    969  CB  GLU A 143      33.902  25.392 -12.374  1.00  0.00           C  
ATOM    970  CEN GLU A 143      34.498  26.402 -11.138  1.00  0.00           X  
ATOM    971  H   GLU A 143      31.476  24.797 -13.187  1.00  0.00           H  
ATOM    972  N   SER A 144      35.041  23.984 -15.162  1.00  0.00           N  
ATOM    973  CA  SER A 144      35.792  22.911 -15.796  1.00  0.00           C  
ATOM    974  C   SER A 144      36.724  22.213 -14.808  1.00  0.00           C  
ATOM    975  O   SER A 144      37.382  22.866 -14.004  1.00  0.00           O  
ATOM    976  CB  SER A 144      36.581  23.457 -16.970  1.00  0.00           C  
ATOM    977  CEN SER A 144      36.875  23.806 -17.267  1.00  0.00           X  
ATOM    978  H   SER A 144      35.373  24.931 -15.315  1.00  0.00           H  
ATOM    979  N   GLY A 145      36.866  20.895 -14.934  1.00  0.00           N  
ATOM    980  CA  GLY A 145      37.787  20.105 -14.120  1.00  0.00           C  
ATOM    981  C   GLY A 145      38.176  18.829 -14.869  1.00  0.00           C  
ATOM    982  O   GLY A 145      37.386  18.377 -15.699  1.00  0.00           O  
ATOM    983  CEN GLY A 145      37.787  20.105 -14.119  1.00  0.00           X  
ATOM    984  H   GLY A 145      36.381  20.422 -15.684  1.00  0.00           H  
ATOM    985  N   PRO A 146      39.355  18.230 -14.615  1.00  0.00           N  
ATOM    986  CA  PRO A 146      39.790  17.025 -15.312  1.00  0.00           C  
ATOM    987  C   PRO A 146      39.134  15.812 -14.637  1.00  0.00           C  
ATOM    988  O   PRO A 146      39.761  15.088 -13.863  1.00  0.00           O  
ATOM    989  CB  PRO A 146      41.322  17.027 -15.178  1.00  0.00           C  
ATOM    990  CEN PRO A 146      41.048  18.523 -14.244  1.00  0.00           X  
ATOM    991  N   GLY A 147      37.836  15.638 -14.874  1.00  0.00           N  
ATOM    992  CA  GLY A 147      37.038  14.566 -14.290  1.00  0.00           C  
ATOM    993  C   GLY A 147      37.295  13.258 -15.033  1.00  0.00           C  
ATOM    994  O   GLY A 147      37.576  13.266 -16.228  1.00  0.00           O  
ATOM    995  CEN GLY A 147      37.038  14.566 -14.290  1.00  0.00           X  
ATOM    996  H   GLY A 147      37.413  16.199 -15.599  1.00  0.00           H  
ATOM    997  N   SER A 148      37.231  12.156 -14.294  1.00  0.00           N  
ATOM    998  CA  SER A 148      37.406  10.770 -14.722  1.00  0.00           C  
ATOM    999  C   SER A 148      36.164  10.090 -15.322  1.00  0.00           C  
ATOM   1000  O   SER A 148      35.040  10.302 -14.872  1.00  0.00           O  
ATOM   1001  CB  SER A 148      37.903   9.959 -13.541  1.00  0.00           C  
ATOM   1002  CEN SER A 148      37.955   9.790 -13.027  1.00  0.00           X  
ATOM   1003  H   SER A 148      37.141  12.274 -13.296  1.00  0.00           H  
ATOM   1004  N   GLU A 149      36.400   9.181 -16.267  1.00  0.00           N  
ATOM   1005  CA  GLU A 149      35.383   8.320 -16.889  1.00  0.00           C  
ATOM   1006  C   GLU A 149      35.316   6.955 -16.154  1.00  0.00           C  
ATOM   1007  O   GLU A 149      35.973   6.815 -15.117  1.00  0.00           O  
ATOM   1008  CB  GLU A 149      35.686   8.117 -18.375  1.00  0.00           C  
ATOM   1009  CEN GLU A 149      35.410   8.521 -20.008  1.00  0.00           X  
ATOM   1010  H   GLU A 149      37.361   8.889 -16.402  1.00  0.00           H  
ATOM   1011  N   PRO A 150      34.584   5.929 -16.637  1.00  0.00           N  
ATOM   1012  CA  PRO A 150      33.718   5.916 -17.810  1.00  0.00           C  
ATOM   1013  C   PRO A 150      32.227   6.042 -17.472  1.00  0.00           C  
ATOM   1014  O   PRO A 150      31.763   5.720 -16.378  1.00  0.00           O  
ATOM   1015  CB  PRO A 150      34.039   4.567 -18.474  1.00  0.00           C  
ATOM   1016  CEN PRO A 150      35.087   4.332 -17.048  1.00  0.00           X  
ATOM   1017  N   ALA A 151      31.451   6.405 -18.489  1.00  0.00           N  
ATOM   1018  CA  ALA A 151      30.012   6.526 -18.364  1.00  0.00           C  
ATOM   1019  C   ALA A 151      29.432   5.132 -18.074  1.00  0.00           C  
ATOM   1020  O   ALA A 151      28.619   4.611 -18.838  1.00  0.00           O  
ATOM   1021  CB  ALA A 151      29.407   7.133 -19.621  1.00  0.00           C  
ATOM   1022  CEN ALA A 151      29.407   7.132 -19.620  1.00  0.00           X  
ATOM   1023  H   ALA A 151      31.830   6.357 -19.424  1.00  0.00           H  
ATOM   1024  N   THR A 152      29.801   4.515 -16.952  1.00  0.00           N  
ATOM   1025  CA  THR A 152      29.288   3.173 -16.670  1.00  0.00           C  
ATOM   1026  C   THR A 152      27.837   3.363 -16.254  1.00  0.00           C  
ATOM   1027  O   THR A 152      27.520   3.515 -15.075  1.00  0.00           O  
ATOM   1028  CB  THR A 152      30.072   2.447 -15.562  1.00  0.00           C  
ATOM   1029  CEN THR A 152      30.563   2.213 -15.349  1.00  0.00           X  
ATOM   1030  H   THR A 152      30.206   5.051 -16.198  1.00  0.00           H  
ATOM   1031  N   SER A 153      26.984   3.464 -17.278  1.00  0.00           N  
ATOM   1032  CA  SER A 153      25.543   3.586 -17.186  1.00  0.00           C  
ATOM   1033  C   SER A 153      25.011   2.268 -16.660  1.00  0.00           C  
ATOM   1034  O   SER A 153      25.526   1.203 -17.012  1.00  0.00           O  
ATOM   1035  CB  SER A 153      24.934   3.930 -18.532  1.00  0.00           C  
ATOM   1036  CEN SER A 153      24.869   3.941 -19.071  1.00  0.00           X  
ATOM   1037  H   SER A 153      27.372   3.301 -18.196  1.00  0.00           H  
ATOM   1038  N   GLY A 154      24.016   2.348 -15.780  1.00  0.00           N  
ATOM   1039  CA  GLY A 154      23.392   1.180 -15.207  1.00  0.00           C  
ATOM   1040  C   GLY A 154      22.564   0.509 -16.292  1.00  0.00           C  
ATOM   1041  O   GLY A 154      22.073   1.159 -17.205  1.00  0.00           O  
ATOM   1042  CEN GLY A 154      23.392   1.180 -15.206  1.00  0.00           X  
ATOM   1043  H   GLY A 154      23.568   3.244 -15.634  1.00  0.00           H  
ATOM   1044  N   SER A 155      22.405  -0.807 -16.195  1.00  0.00           N  
ATOM   1045  CA  SER A 155      21.714  -1.532 -17.253  1.00  0.00           C  
ATOM   1046  C   SER A 155      20.237  -1.449 -16.894  1.00  0.00           C  
ATOM   1047  O   SER A 155      19.602  -2.460 -16.587  1.00  0.00           O  
ATOM   1048  CB  SER A 155      22.192  -2.967 -17.357  1.00  0.00           C  
ATOM   1049  CEN SER A 155      22.384  -3.451 -17.200  1.00  0.00           X  
ATOM   1050  H   SER A 155      22.478  -1.230 -15.282  1.00  0.00           H  
ATOM   1051  N   GLU A 156      19.720  -0.224 -16.829  1.00  0.00           N  
ATOM   1052  CA  GLU A 156      18.348   0.037 -16.433  1.00  0.00           C  
ATOM   1053  C   GLU A 156      17.510  -0.506 -17.580  1.00  0.00           C  
ATOM   1054  O   GLU A 156      17.897  -0.359 -18.735  1.00  0.00           O  
ATOM   1055  CB  GLU A 156      18.086   1.526 -16.193  1.00  0.00           C  
ATOM   1056  CEN GLU A 156      17.875   2.834 -15.121  1.00  0.00           X  
ATOM   1057  H   GLU A 156      20.162   0.500 -17.378  1.00  0.00           H  
ATOM   1058  N   THR A 157      16.463  -1.266 -17.274  1.00  0.00           N  
ATOM   1059  CA  THR A 157      15.538  -1.783 -18.282  1.00  0.00           C  
ATOM   1060  C   THR A 157      14.743  -0.589 -18.821  1.00  0.00           C  
ATOM   1061  O   THR A 157      14.431   0.308 -18.032  1.00  0.00           O  
ATOM   1062  CB  THR A 157      14.579  -2.847 -17.715  1.00  0.00           C  
ATOM   1063  CEN THR A 157      14.477  -3.364 -17.464  1.00  0.00           X  
ATOM   1064  H   THR A 157      16.195  -1.372 -16.309  1.00  0.00           H  
ATOM   1065  N   PRO A 158      14.488  -0.513 -20.140  1.00  0.00           N  
ATOM   1066  CA  PRO A 158      13.707   0.574 -20.699  1.00  0.00           C  
ATOM   1067  C   PRO A 158      12.380   0.670 -19.956  1.00  0.00           C  
ATOM   1068  O   PRO A 158      11.670  -0.323 -19.801  1.00  0.00           O  
ATOM   1069  CB  PRO A 158      13.530   0.202 -22.181  1.00  0.00           C  
ATOM   1070  CEN PRO A 158      14.446  -1.261 -21.725  1.00  0.00           X  
ATOM   1071  N   GLY A 159      12.030   1.869 -19.502  1.00  0.00           N  
ATOM   1072  CA  GLY A 159      10.832   2.106 -18.699  1.00  0.00           C  
ATOM   1073  C   GLY A 159      10.918   1.876 -17.192  1.00  0.00           C  
ATOM   1074  O   GLY A 159       9.922   2.130 -16.527  1.00  0.00           O  
ATOM   1075  CEN GLY A 159      10.832   2.106 -18.698  1.00  0.00           X  
ATOM   1076  H   GLY A 159      12.465   2.676 -19.933  1.00  0.00           H  
ATOM   1077  N   MET A 160      12.059   1.472 -16.615  1.00  0.00           N  
ATOM   1078  CA  MET A 160      12.110   1.231 -15.162  1.00  0.00           C  
ATOM   1079  C   MET A 160      12.071   2.544 -14.369  1.00  0.00           C  
ATOM   1080  O   MET A 160      11.281   2.654 -13.447  1.00  0.00           O  
ATOM   1081  CB  MET A 160      13.367   0.440 -14.804  1.00  0.00           C  
ATOM   1082  CEN MET A 160      13.915  -1.136 -14.261  1.00  0.00           X  
ATOM   1083  H   MET A 160      12.851   1.251 -17.201  1.00  0.00           H  
ATOM   1084  N   TYR A 161      12.846   3.555 -14.773  1.00  0.00           N  
ATOM   1085  CA  TYR A 161      12.910   4.840 -14.063  1.00  0.00           C  
ATOM   1086  C   TYR A 161      11.584   5.614 -14.055  1.00  0.00           C  
ATOM   1087  O   TYR A 161      11.130   6.014 -12.993  1.00  0.00           O  
ATOM   1088  CB  TYR A 161      14.004   5.716 -14.677  1.00  0.00           C  
ATOM   1089  CEN TYR A 161      15.670   6.184 -14.401  1.00  0.00           X  
ATOM   1090  H   TYR A 161      13.446   3.422 -15.572  1.00  0.00           H  
ATOM   1091  N   GLY A 162      10.966   5.831 -15.223  1.00  0.00           N  
ATOM   1092  CA  GLY A 162       9.686   6.543 -15.323  1.00  0.00           C  
ATOM   1093  C   GLY A 162       8.649   5.943 -14.380  1.00  0.00           C  
ATOM   1094  O   GLY A 162       8.156   6.641 -13.505  1.00  0.00           O  
ATOM   1095  CEN GLY A 162       9.686   6.543 -15.323  1.00  0.00           X  
ATOM   1096  H   GLY A 162      11.334   5.388 -16.052  1.00  0.00           H  
ATOM   1097  N   LYS A 163       8.472   4.614 -14.460  1.00  0.00           N  
ATOM   1098  CA  LYS A 163       7.464   3.873 -13.678  1.00  0.00           C  
ATOM   1099  C   LYS A 163       7.478   4.220 -12.186  1.00  0.00           C  
ATOM   1100  O   LYS A 163       6.443   4.339 -11.555  1.00  0.00           O  
ATOM   1101  CB  LYS A 163       7.670   2.368 -13.852  1.00  0.00           C  
ATOM   1102  CEN LYS A 163       7.063   0.550 -14.748  1.00  0.00           X  
ATOM   1103  H   LYS A 163       9.051   4.092 -15.100  1.00  0.00           H  
ATOM   1104  N   LEU A 164       8.674   4.328 -11.619  1.00  0.00           N  
ATOM   1105  CA  LEU A 164       8.898   4.716 -10.236  1.00  0.00           C  
ATOM   1106  C   LEU A 164       8.366   6.111  -9.915  1.00  0.00           C  
ATOM   1107  O   LEU A 164       7.718   6.282  -8.893  1.00  0.00           O  
ATOM   1108  CB  LEU A 164      10.396   4.639  -9.916  1.00  0.00           C  
ATOM   1109  CEN LEU A 164      11.249   3.614  -9.144  1.00  0.00           X  
ATOM   1110  H   LEU A 164       9.479   4.141 -12.197  1.00  0.00           H  
ATOM   1111  N   ASN A 165       8.654   7.095 -10.772  1.00  0.00           N  
ATOM   1112  CA  ASN A 165       8.181   8.458 -10.553  1.00  0.00           C  
ATOM   1113  C   ASN A 165       6.659   8.497 -10.611  1.00  0.00           C  
ATOM   1114  O   ASN A 165       6.060   9.067  -9.708  1.00  0.00           O  
ATOM   1115  CB  ASN A 165       8.777   9.429 -11.555  1.00  0.00           C  
ATOM   1116  CEN ASN A 165       9.601  10.075 -11.623  1.00  0.00           X  
ATOM   1117  H   ASN A 165       9.043   6.864 -11.677  1.00  0.00           H  
ATOM   1118  N   ASP A 166       6.060   7.818 -11.595  1.00  0.00           N  
ATOM   1119  CA  ASP A 166       4.607   7.778 -11.769  1.00  0.00           C  
ATOM   1120  C   ASP A 166       3.934   7.150 -10.529  1.00  0.00           C  
ATOM   1121  O   ASP A 166       2.963   7.686 -10.004  1.00  0.00           O  
ATOM   1122  CB  ASP A 166       4.238   6.996 -13.032  1.00  0.00           C  
ATOM   1123  CEN ASP A 166       3.991   7.153 -14.008  1.00  0.00           X  
ATOM   1124  H   ASP A 166       6.626   7.401 -12.323  1.00  0.00           H  
ATOM   1125  N   LEU A 167       4.544   6.104  -9.958  1.00  0.00           N  
ATOM   1126  CA  LEU A 167       4.059   5.454  -8.738  1.00  0.00           C  
ATOM   1127  C   LEU A 167       4.105   6.369  -7.497  1.00  0.00           C  
ATOM   1128  O   LEU A 167       3.176   6.380  -6.687  1.00  0.00           O  
ATOM   1129  CB  LEU A 167       4.874   4.180  -8.481  1.00  0.00           C  
ATOM   1130  CEN LEU A 167       4.573   2.685  -8.696  1.00  0.00           X  
ATOM   1131  H   LEU A 167       5.301   5.667 -10.464  1.00  0.00           H  
ATOM   1132  N   LEU A 168       5.210   7.098  -7.308  1.00  0.00           N  
ATOM   1133  CA  LEU A 168       5.341   8.062  -6.216  1.00  0.00           C  
ATOM   1134  C   LEU A 168       4.226   9.116  -6.279  1.00  0.00           C  
ATOM   1135  O   LEU A 168       3.568   9.368  -5.272  1.00  0.00           O  
ATOM   1136  CB  LEU A 168       6.719   8.733  -6.265  1.00  0.00           C  
ATOM   1137  CEN LEU A 168       8.000   8.551  -5.429  1.00  0.00           X  
ATOM   1138  H   LEU A 168       5.953   7.008  -7.985  1.00  0.00           H  
ATOM   1139  N   GLU A 169       4.023   9.718  -7.451  1.00  0.00           N  
ATOM   1140  CA  GLU A 169       3.003  10.740  -7.698  1.00  0.00           C  
ATOM   1141  C   GLU A 169       1.600  10.208  -7.380  1.00  0.00           C  
ATOM   1142  O   GLU A 169       0.836  10.898  -6.696  1.00  0.00           O  
ATOM   1143  CB  GLU A 169       3.069  11.221  -9.150  1.00  0.00           C  
ATOM   1144  CEN GLU A 169       3.576  12.367 -10.304  1.00  0.00           X  
ATOM   1145  H   GLU A 169       4.555   9.404  -8.253  1.00  0.00           H  
ATOM   1146  N   ASP A 170       1.294   8.971  -7.777  1.00  0.00           N  
ATOM   1147  CA  ASP A 170      -0.003   8.344  -7.527  1.00  0.00           C  
ATOM   1148  C   ASP A 170      -0.230   8.145  -6.020  1.00  0.00           C  
ATOM   1149  O   ASP A 170      -1.296   8.468  -5.485  1.00  0.00           O  
ATOM   1150  CB  ASP A 170      -0.102   7.004  -8.261  1.00  0.00           C  
ATOM   1151  CEN ASP A 170      -0.476   6.607  -9.121  1.00  0.00           X  
ATOM   1152  H   ASP A 170       1.947   8.481  -8.371  1.00  0.00           H  
ATOM   1153  N   LEU A 171       0.799   7.734  -5.279  1.00  0.00           N  
ATOM   1154  CA  LEU A 171       0.696   7.604  -3.824  1.00  0.00           C  
ATOM   1155  C   LEU A 171       0.391   8.945  -3.122  1.00  0.00           C  
ATOM   1156  O   LEU A 171      -0.520   9.028  -2.289  1.00  0.00           O  
ATOM   1157  CB  LEU A 171       1.993   7.000  -3.269  1.00  0.00           C  
ATOM   1158  CEN LEU A 171       2.362   5.588  -2.777  1.00  0.00           X  
ATOM   1159  H   LEU A 171       1.647   7.458  -5.752  1.00  0.00           H  
ATOM   1160  N   GLN A 172       1.090  10.023  -3.485  1.00  0.00           N  
ATOM   1161  CA  GLN A 172       0.809  11.362  -2.954  1.00  0.00           C  
ATOM   1162  C   GLN A 172      -0.638  11.807  -3.202  1.00  0.00           C  
ATOM   1163  O   GLN A 172      -1.301  12.287  -2.274  1.00  0.00           O  
ATOM   1164  CB  GLN A 172       1.767  12.383  -3.573  1.00  0.00           C  
ATOM   1165  CEN GLN A 172       3.232  13.296  -3.312  1.00  0.00           X  
ATOM   1166  H   GLN A 172       1.770   9.925  -4.225  1.00  0.00           H  
ATOM   1167  N   GLU A 173      -1.159  11.657  -4.419  1.00  0.00           N  
ATOM   1168  CA  GLU A 173      -2.541  12.037  -4.713  1.00  0.00           C  
ATOM   1169  C   GLU A 173      -3.539  11.216  -3.870  1.00  0.00           C  
ATOM   1170  O   GLU A 173      -4.451  11.813  -3.289  1.00  0.00           O  
ATOM   1171  CB  GLU A 173      -2.834  11.859  -6.204  1.00  0.00           C  
ATOM   1172  CEN GLU A 173      -2.988  12.519  -7.768  1.00  0.00           X  
ATOM   1173  H   GLU A 173      -0.593  11.272  -5.159  1.00  0.00           H  
ATOM   1174  N   VAL A 174      -3.313   9.905  -3.667  1.00  0.00           N  
ATOM   1175  CA  VAL A 174      -4.197   9.041  -2.845  1.00  0.00           C  
ATOM   1176  C   VAL A 174      -4.237   9.533  -1.392  1.00  0.00           C  
ATOM   1177  O   VAL A 174      -5.314   9.575  -0.787  1.00  0.00           O  
ATOM   1178  CB  VAL A 174      -3.742   7.570  -2.862  1.00  0.00           C  
ATOM   1179  CEN VAL A 174      -3.905   6.942  -3.092  1.00  0.00           X  
ATOM   1180  H   VAL A 174      -2.496   9.499  -4.098  1.00  0.00           H  
ATOM   1181  N   LEU A 175      -3.095   9.965  -0.845  1.00  0.00           N  
ATOM   1182  CA  LEU A 175      -3.001  10.529   0.513  1.00  0.00           C  
ATOM   1183  C   LEU A 175      -3.834  11.802   0.661  1.00  0.00           C  
ATOM   1184  O   LEU A 175      -4.610  11.980   1.601  1.00  0.00           O  
ATOM   1185  CB  LEU A 175      -1.536  10.815   0.867  1.00  0.00           C  
ATOM   1186  CEN LEU A 175      -0.518  10.091   1.767  1.00  0.00           X  
ATOM   1187  H   LEU A 175      -2.250   9.880  -1.391  1.00  0.00           H  
ATOM   1188  N   LYS A 176      -3.712  12.701  -0.309  1.00  0.00           N  
ATOM   1189  CA  LYS A 176      -4.421  13.978  -0.293  1.00  0.00           C  
ATOM   1190  C   LYS A 176      -5.939  13.787  -0.351  1.00  0.00           C  
ATOM   1191  O   LYS A 176      -6.662  14.471   0.373  1.00  0.00           O  
ATOM   1192  CB  LYS A 176      -3.958  14.854  -1.459  1.00  0.00           C  
ATOM   1193  CEN LYS A 176      -2.808  16.491  -2.147  1.00  0.00           X  
ATOM   1194  H   LYS A 176      -3.057  12.500  -1.053  1.00  0.00           H  
ATOM   1195  N   ASN A 177      -6.434  12.874  -1.186  1.00  0.00           N  
ATOM   1196  CA  ASN A 177      -7.866  12.618  -1.328  1.00  0.00           C  
ATOM   1197  C   ASN A 177      -8.455  11.924  -0.098  1.00  0.00           C  
ATOM   1198  O   ASN A 177      -9.469  12.389   0.424  1.00  0.00           O  
ATOM   1199  CB  ASN A 177      -8.154  11.800  -2.573  1.00  0.00           C  
ATOM   1200  CEN ASN A 177      -8.394  11.968  -3.581  1.00  0.00           X  
ATOM   1201  H   ASN A 177      -5.786  12.321  -1.728  1.00  0.00           H  
ATOM   1202  N   LEU A 178      -7.783  10.903   0.438  1.00  0.00           N  
ATOM   1203  CA  LEU A 178      -8.230  10.199   1.644  1.00  0.00           C  
ATOM   1204  C   LEU A 178      -8.340  11.137   2.843  1.00  0.00           C  
ATOM   1205  O   LEU A 178      -9.343  11.107   3.556  1.00  0.00           O  
ATOM   1206  CB  LEU A 178      -7.274   9.043   1.964  1.00  0.00           C  
ATOM   1207  CEN LEU A 178      -7.381   7.517   1.780  1.00  0.00           X  
ATOM   1208  H   LEU A 178      -6.911  10.622   0.019  1.00  0.00           H  
ATOM   1209  N   HIS A 179      -7.373  12.039   3.002  1.00  0.00           N  
ATOM   1210  CA  HIS A 179      -7.458  13.139   3.959  1.00  0.00           C  
ATOM   1211  C   HIS A 179      -8.713  14.004   3.726  1.00  0.00           C  
ATOM   1212  O   HIS A 179      -9.692  13.901   4.467  1.00  0.00           O  
ATOM   1213  CB  HIS A 179      -6.199  14.008   3.883  1.00  0.00           C  
ATOM   1214  CEN HIS A 179      -4.942  14.119   4.545  1.00  0.00           X  
ATOM   1215  H   HIS A 179      -6.491  11.871   2.538  1.00  0.00           H  
ATOM   1216  N   LYS A 180      -8.736  14.832   2.667  1.00  0.00           N  
ATOM   1217  CA  LYS A 180      -9.804  15.825   2.437  1.00  0.00           C  
ATOM   1218  C   LYS A 180     -11.213  15.222   2.542  1.00  0.00           C  
ATOM   1219  O   LYS A 180     -12.141  15.925   2.946  1.00  0.00           O  
ATOM   1220  CB  LYS A 180      -9.628  16.481   1.067  1.00  0.00           C  
ATOM   1221  CEN LYS A 180      -9.014  18.153  -0.074  1.00  0.00           X  
ATOM   1222  H   LYS A 180      -7.987  14.744   1.993  1.00  0.00           H  
ATOM   1223  N   ASN A 181     -11.382  13.948   2.187  1.00  0.00           N  
ATOM   1224  CA  ASN A 181     -12.680  13.272   2.164  1.00  0.00           C  
ATOM   1225  C   ASN A 181     -13.207  12.887   3.560  1.00  0.00           C  
ATOM   1226  O   ASN A 181     -14.408  13.020   3.813  1.00  0.00           O  
ATOM   1227  CB  ASN A 181     -12.622  12.039   1.282  1.00  0.00           C  
ATOM   1228  CEN ASN A 181     -12.794  11.787   0.278  1.00  0.00           X  
ATOM   1229  H   ASN A 181     -10.569  13.431   1.880  1.00  0.00           H  
ATOM   1230  N   ASP A 182     -12.337  12.478   4.492  1.00  0.00           N  
ATOM   1231  CA  ASP A 182     -12.713  11.834   5.758  1.00  0.00           C  
ATOM   1232  C   ASP A 182     -13.458  12.763   6.739  1.00  0.00           C  
ATOM   1233  O   ASP A 182     -12.933  13.206   7.765  1.00  0.00           O  
ATOM   1234  CB  ASP A 182     -11.463  11.270   6.437  1.00  0.00           C  
ATOM   1235  CEN ASP A 182     -10.945  10.397   6.526  1.00  0.00           X  
ATOM   1236  H   ASP A 182     -11.352  12.512   4.278  1.00  0.00           H  
ATOM   1237  N   ARG A 183     -14.736  13.047   6.464  1.00  0.00           N  
ATOM   1238  CA  ARG A 183     -15.541  13.929   7.327  1.00  0.00           C  
ATOM   1239  C   ARG A 183     -16.131  13.279   8.571  1.00  0.00           C  
ATOM   1240  O   ARG A 183     -16.536  14.031   9.452  1.00  0.00           O  
ATOM   1241  CB  ARG A 183     -16.640  14.616   6.530  1.00  0.00           C  
ATOM   1242  CEN ARG A 183     -17.843  16.324   5.192  1.00  0.00           X  
ATOM   1243  H   ARG A 183     -15.144  12.563   5.674  1.00  0.00           H  
ATOM   1244  N   SER A 184     -16.178  11.948   8.712  1.00  0.00           N  
ATOM   1245  CA  SER A 184     -16.884  11.356   9.874  1.00  0.00           C  
ATOM   1246  C   SER A 184     -16.203  10.227  10.669  1.00  0.00           C  
ATOM   1247  O   SER A 184     -16.840   9.686  11.567  1.00  0.00           O  
ATOM   1248  CB  SER A 184     -18.231  10.852   9.395  1.00  0.00           C  
ATOM   1249  CEN SER A 184     -18.601  10.623   9.068  1.00  0.00           X  
ATOM   1250  H   SER A 184     -15.806  11.357   7.981  1.00  0.00           H  
ATOM   1251  N   GLY A 185     -14.923   9.892  10.442  1.00  0.00           N  
ATOM   1252  CA  GLY A 185     -14.285   8.752  11.128  1.00  0.00           C  
ATOM   1253  C   GLY A 185     -12.831   8.967  11.548  1.00  0.00           C  
ATOM   1254  O   GLY A 185     -11.994   8.110  11.273  1.00  0.00           O  
ATOM   1255  CEN GLY A 185     -14.285   8.751  11.128  1.00  0.00           X  
ATOM   1256  H   GLY A 185     -14.401  10.364   9.717  1.00  0.00           H  
ATOM   1257  N   LYS A 186     -12.553  10.120  12.177  1.00  0.00           N  
ATOM   1258  CA  LYS A 186     -11.220  10.715  12.413  1.00  0.00           C  
ATOM   1259  C   LYS A 186     -10.103   9.752  12.814  1.00  0.00           C  
ATOM   1260  O   LYS A 186      -9.011   9.861  12.276  1.00  0.00           O  
ATOM   1261  CB  LYS A 186     -11.336  11.798  13.488  1.00  0.00           C  
ATOM   1262  CEN LYS A 186     -11.445  13.851  13.983  1.00  0.00           X  
ATOM   1263  H   LYS A 186     -13.345  10.713  12.380  1.00  0.00           H  
ATOM   1264  N   ASP A 187     -10.361   8.826  13.732  1.00  0.00           N  
ATOM   1265  CA  ASP A 187      -9.317   7.891  14.171  1.00  0.00           C  
ATOM   1266  C   ASP A 187      -8.789   7.039  13.006  1.00  0.00           C  
ATOM   1267  O   ASP A 187      -7.593   6.803  12.877  1.00  0.00           O  
ATOM   1268  CB  ASP A 187      -9.849   6.984  15.283  1.00  0.00           C  
ATOM   1269  CEN ASP A 187      -9.852   6.907  16.298  1.00  0.00           X  
ATOM   1270  H   ASP A 187     -11.163   8.955  14.331  1.00  0.00           H  
ATOM   1271  N   ASN A 188      -9.668   6.669  12.074  1.00  0.00           N  
ATOM   1272  CA  ASN A 188      -9.294   5.866  10.915  1.00  0.00           C  
ATOM   1273  C   ASN A 188      -8.554   6.661   9.834  1.00  0.00           C  
ATOM   1274  O   ASN A 188      -7.708   6.114   9.129  1.00  0.00           O  
ATOM   1275  CB  ASN A 188     -10.515   5.195  10.314  1.00  0.00           C  
ATOM   1276  CEN ASN A 188     -11.037   4.289  10.409  1.00  0.00           X  
ATOM   1277  H   ASN A 188     -10.638   6.904  12.225  1.00  0.00           H  
ATOM   1278  N   ILE A 189      -8.901   7.944   9.664  1.00  0.00           N  
ATOM   1279  CA  ILE A 189      -8.145   8.841   8.784  1.00  0.00           C  
ATOM   1280  C   ILE A 189      -6.733   9.035   9.332  1.00  0.00           C  
ATOM   1281  O   ILE A 189      -5.796   9.050   8.544  1.00  0.00           O  
ATOM   1282  CB  ILE A 189      -8.828  10.213   8.635  1.00  0.00           C  
ATOM   1283  CEN ILE A 189      -9.572  10.784   8.079  1.00  0.00           X  
ATOM   1284  H   ILE A 189      -9.657   8.314  10.221  1.00  0.00           H  
ATOM   1285  N   HIS A 190      -6.567   9.116  10.653  1.00  0.00           N  
ATOM   1286  CA  HIS A 190      -5.238   9.205  11.255  1.00  0.00           C  
ATOM   1287  C   HIS A 190      -4.398   7.951  10.965  1.00  0.00           C  
ATOM   1288  O   HIS A 190      -3.291   8.062  10.440  1.00  0.00           O  
ATOM   1289  CB  HIS A 190      -5.349   9.422  12.767  1.00  0.00           C  
ATOM   1290  CEN HIS A 190      -5.345  10.509  13.688  1.00  0.00           X  
ATOM   1291  H   HIS A 190      -7.366   9.093  11.268  1.00  0.00           H  
ATOM   1292  N   ASP A 191      -4.927   6.760  11.261  1.00  0.00           N  
ATOM   1293  CA  ASP A 191      -4.212   5.503  11.029  1.00  0.00           C  
ATOM   1294  C   ASP A 191      -3.883   5.302   9.546  1.00  0.00           C  
ATOM   1295  O   ASP A 191      -2.778   4.885   9.207  1.00  0.00           O  
ATOM   1296  CB  ASP A 191      -5.033   4.320  11.546  1.00  0.00           C  
ATOM   1297  CEN ASP A 191      -5.110   3.717  12.363  1.00  0.00           X  
ATOM   1298  H   ASP A 191      -5.816   6.722  11.737  1.00  0.00           H  
ATOM   1299  N   VAL A 192      -4.809   5.663   8.654  1.00  0.00           N  
ATOM   1300  CA  VAL A 192      -4.627   5.545   7.201  1.00  0.00           C  
ATOM   1301  C   VAL A 192      -3.527   6.480   6.692  1.00  0.00           C  
ATOM   1302  O   VAL A 192      -2.742   6.072   5.844  1.00  0.00           O  
ATOM   1303  CB  VAL A 192      -5.933   5.852   6.443  1.00  0.00           C  
ATOM   1304  CEN VAL A 192      -6.439   5.567   6.072  1.00  0.00           X  
ATOM   1305  H   VAL A 192      -5.669   6.068   9.003  1.00  0.00           H  
ATOM   1306  N   ASP A 193      -3.451   7.706   7.212  1.00  0.00           N  
ATOM   1307  CA  ASP A 193      -2.431   8.705   6.867  1.00  0.00           C  
ATOM   1308  C   ASP A 193      -1.033   8.206   7.253  1.00  0.00           C  
ATOM   1309  O   ASP A 193      -0.124   8.224   6.423  1.00  0.00           O  
ATOM   1310  CB  ASP A 193      -2.726  10.039   7.558  1.00  0.00           C  
ATOM   1311  CEN ASP A 193      -3.156  10.943   7.368  1.00  0.00           X  
ATOM   1312  H   ASP A 193      -4.155   7.981   7.880  1.00  0.00           H  
ATOM   1313  N   ASN A 194      -0.888   7.644   8.458  1.00  0.00           N  
ATOM   1314  CA  ASN A 194       0.371   7.061   8.921  1.00  0.00           C  
ATOM   1315  C   ASN A 194       0.824   5.896   8.026  1.00  0.00           C  
ATOM   1316  O   ASN A 194       1.986   5.829   7.634  1.00  0.00           O  
ATOM   1317  CB  ASN A 194       0.264   6.602  10.364  1.00  0.00           C  
ATOM   1318  CEN ASN A 194       0.445   6.988  11.323  1.00  0.00           X  
ATOM   1319  H   ASN A 194      -1.685   7.637   9.077  1.00  0.00           H  
ATOM   1320  N   HIS A 195      -0.084   4.970   7.700  1.00  0.00           N  
ATOM   1321  CA  HIS A 195       0.260   3.821   6.861  1.00  0.00           C  
ATOM   1322  C   HIS A 195       0.665   4.256   5.448  1.00  0.00           C  
ATOM   1323  O   HIS A 195       1.642   3.735   4.920  1.00  0.00           O  
ATOM   1324  CB  HIS A 195      -0.913   2.838   6.789  1.00  0.00           C  
ATOM   1325  CEN HIS A 195      -1.347   1.650   7.446  1.00  0.00           X  
ATOM   1326  H   HIS A 195      -1.023   5.048   8.062  1.00  0.00           H  
ATOM   1327  N   LEU A 196      -0.008   5.250   4.856  1.00  0.00           N  
ATOM   1328  CA  LEU A 196       0.366   5.777   3.538  1.00  0.00           C  
ATOM   1329  C   LEU A 196       1.764   6.402   3.545  1.00  0.00           C  
ATOM   1330  O   LEU A 196       2.527   6.161   2.616  1.00  0.00           O  
ATOM   1331  CB  LEU A 196      -0.670   6.806   3.070  1.00  0.00           C  
ATOM   1332  CEN LEU A 196      -1.814   6.744   2.040  1.00  0.00           X  
ATOM   1333  H   LEU A 196      -0.773   5.685   5.351  1.00  0.00           H  
ATOM   1334  N   GLN A 197       2.110   7.185   4.569  1.00  0.00           N  
ATOM   1335  CA  GLN A 197       3.450   7.777   4.673  1.00  0.00           C  
ATOM   1336  C   GLN A 197       4.530   6.694   4.704  1.00  0.00           C  
ATOM   1337  O   GLN A 197       5.458   6.748   3.897  1.00  0.00           O  
ATOM   1338  CB  GLN A 197       3.556   8.648   5.928  1.00  0.00           C  
ATOM   1339  CEN GLN A 197       3.523  10.288   6.525  1.00  0.00           X  
ATOM   1340  H   GLN A 197       1.439   7.363   5.302  1.00  0.00           H  
ATOM   1341  N   ASN A 198       4.368   5.667   5.540  1.00  0.00           N  
ATOM   1342  CA  ASN A 198       5.340   4.576   5.638  1.00  0.00           C  
ATOM   1343  C   ASN A 198       5.498   3.826   4.302  1.00  0.00           C  
ATOM   1344  O   ASN A 198       6.620   3.540   3.894  1.00  0.00           O  
ATOM   1345  CB  ASN A 198       4.963   3.605   6.742  1.00  0.00           C  
ATOM   1346  CEN ASN A 198       5.163   3.466   7.763  1.00  0.00           X  
ATOM   1347  H   ASN A 198       3.575   5.676   6.169  1.00  0.00           H  
ATOM   1348  N   VAL A 199       4.399   3.577   3.578  1.00  0.00           N  
ATOM   1349  CA  VAL A 199       4.438   2.898   2.266  1.00  0.00           C  
ATOM   1350  C   VAL A 199       5.207   3.738   1.235  1.00  0.00           C  
ATOM   1351  O   VAL A 199       6.025   3.201   0.489  1.00  0.00           O  
ATOM   1352  CB  VAL A 199       3.023   2.615   1.730  1.00  0.00           C  
ATOM   1353  CEN VAL A 199       2.568   2.113   1.603  1.00  0.00           X  
ATOM   1354  H   VAL A 199       3.507   3.851   3.960  1.00  0.00           H  
ATOM   1355  N   ILE A 200       4.996   5.058   1.189  1.00  0.00           N  
ATOM   1356  CA  ILE A 200       5.708   5.944   0.250  1.00  0.00           C  
ATOM   1357  C   ILE A 200       7.216   5.917   0.510  1.00  0.00           C  
ATOM   1358  O   ILE A 200       7.998   5.803  -0.439  1.00  0.00           O  
ATOM   1359  CB  ILE A 200       5.207   7.396   0.346  1.00  0.00           C  
ATOM   1360  CEN ILE A 200       4.460   8.108  -0.006  1.00  0.00           X  
ATOM   1361  H   ILE A 200       4.351   5.460   1.853  1.00  0.00           H  
ATOM   1362  N   GLU A 201       7.632   6.027   1.771  1.00  0.00           N  
ATOM   1363  CA  GLU A 201       9.045   5.981   2.151  1.00  0.00           C  
ATOM   1364  C   GLU A 201       9.695   4.657   1.727  1.00  0.00           C  
ATOM   1365  O   GLU A 201      10.777   4.665   1.136  1.00  0.00           O  
ATOM   1366  CB  GLU A 201       9.198   6.183   3.660  1.00  0.00           C  
ATOM   1367  CEN GLU A 201       9.535   7.197   4.987  1.00  0.00           X  
ATOM   1368  H   GLU A 201       6.945   6.119   2.508  1.00  0.00           H  
ATOM   1369  N   ASP A 202       9.008   3.531   1.926  1.00  0.00           N  
ATOM   1370  CA  ASP A 202       9.506   2.210   1.541  1.00  0.00           C  
ATOM   1371  C   ASP A 202       9.684   2.070   0.022  1.00  0.00           C  
ATOM   1372  O   ASP A 202      10.726   1.579  -0.440  1.00  0.00           O  
ATOM   1373  CB  ASP A 202       8.562   1.122   2.057  1.00  0.00           C  
ATOM   1374  CEN ASP A 202       8.462   0.477   2.839  1.00  0.00           X  
ATOM   1375  H   ASP A 202       8.148   3.584   2.454  1.00  0.00           H  
ATOM   1376  N   ILE A 203       8.720   2.551  -0.778  1.00  0.00           N  
ATOM   1377  CA  ILE A 203       8.802   2.503  -2.245  1.00  0.00           C  
ATOM   1378  C   ILE A 203      10.005   3.318  -2.700  1.00  0.00           C  
ATOM   1379  O   ILE A 203      10.770   2.860  -3.548  1.00  0.00           O  
ATOM   1380  CB  ILE A 203       7.529   3.045  -2.921  1.00  0.00           C  
ATOM   1381  CEN ILE A 203       6.532   2.789  -3.280  1.00  0.00           X  
ATOM   1382  H   ILE A 203       7.943   3.026  -0.341  1.00  0.00           H  
ATOM   1383  N   HIS A 204      10.217   4.501  -2.127  1.00  0.00           N  
ATOM   1384  CA  HIS A 204      11.341   5.359  -2.476  1.00  0.00           C  
ATOM   1385  C   HIS A 204      12.704   4.724  -2.198  1.00  0.00           C  
ATOM   1386  O   HIS A 204      13.606   4.784  -3.043  1.00  0.00           O  
ATOM   1387  CB  HIS A 204      11.234   6.690  -1.725  1.00  0.00           C  
ATOM   1388  CEN HIS A 204      10.719   7.999  -1.949  1.00  0.00           X  
ATOM   1389  H   HIS A 204       9.572   4.814  -1.416  1.00  0.00           H  
ATOM   1390  N   ASP A 205      12.845   4.031  -1.078  1.00  0.00           N  
ATOM   1391  CA  ASP A 205      14.074   3.324  -0.727  1.00  0.00           C  
ATOM   1392  C   ASP A 205      14.272   2.062  -1.573  1.00  0.00           C  
ATOM   1393  O   ASP A 205      15.411   1.674  -1.874  1.00  0.00           O  
ATOM   1394  CB  ASP A 205      14.068   2.961   0.760  1.00  0.00           C  
ATOM   1395  CEN ASP A 205      14.421   3.303   1.652  1.00  0.00           X  
ATOM   1396  H   ASP A 205      12.092   4.045  -0.403  1.00  0.00           H  
ATOM   1397  N   PHE A 206      13.182   1.433  -2.020  1.00  0.00           N  
ATOM   1398  CA  PHE A 206      13.260   0.311  -2.951  1.00  0.00           C  
ATOM   1399  C   PHE A 206      13.815   0.749  -4.312  1.00  0.00           C  
ATOM   1400  O   PHE A 206      14.749   0.120  -4.826  1.00  0.00           O  
ATOM   1401  CB  PHE A 206      11.881  -0.330  -3.124  1.00  0.00           C  
ATOM   1402  CEN PHE A 206      11.069  -1.573  -2.558  1.00  0.00           X  
ATOM   1403  H   PHE A 206      12.276   1.776  -1.738  1.00  0.00           H  
ATOM   1404  N   MET A 207      13.309   1.849  -4.871  1.00  0.00           N  
ATOM   1405  CA  MET A 207      13.743   2.402  -6.157  1.00  0.00           C  
ATOM   1406  C   MET A 207      15.213   2.817  -6.113  1.00  0.00           C  
ATOM   1407  O   MET A 207      15.954   2.581  -7.073  1.00  0.00           O  
ATOM   1408  CB  MET A 207      12.870   3.595  -6.541  1.00  0.00           C  
ATOM   1409  CEN MET A 207      11.628   4.108  -7.670  1.00  0.00           X  
ATOM   1410  H   MET A 207      12.581   2.333  -4.366  1.00  0.00           H  
ATOM   1411  N   GLN A 208      15.663   3.392  -4.996  1.00  0.00           N  
ATOM   1412  CA  GLN A 208      17.067   3.720  -4.785  1.00  0.00           C  
ATOM   1413  C   GLN A 208      17.942   2.460  -4.845  1.00  0.00           C  
ATOM   1414  O   GLN A 208      18.942   2.428  -5.572  1.00  0.00           O  
ATOM   1415  CB  GLN A 208      17.254   4.422  -3.438  1.00  0.00           C  
ATOM   1416  CEN GLN A 208      17.464   5.971  -2.661  1.00  0.00           X  
ATOM   1417  H   GLN A 208      14.993   3.652  -4.286  1.00  0.00           H  
ATOM   1418  N   ALA A 209      17.525   1.379  -4.178  1.00  0.00           N  
ATOM   1419  CA  ALA A 209      18.265   0.122  -4.146  1.00  0.00           C  
ATOM   1420  C   ALA A 209      18.363  -0.544  -5.530  1.00  0.00           C  
ATOM   1421  O   ALA A 209      19.454  -0.963  -5.931  1.00  0.00           O  
ATOM   1422  CB  ALA A 209      17.622  -0.827  -3.145  1.00  0.00           C  
ATOM   1423  CEN ALA A 209      17.623  -0.827  -3.146  1.00  0.00           X  
ATOM   1424  H   ALA A 209      16.669   1.448  -3.647  1.00  0.00           H  
ATOM   1425  N   ALA A 210      17.266  -0.618  -6.285  1.00  0.00           N  
ATOM   1426  CA  ALA A 210      17.239  -1.214  -7.621  1.00  0.00           C  
ATOM   1427  C   ALA A 210      18.084  -0.403  -8.618  1.00  0.00           C  
ATOM   1428  O   ALA A 210      18.887  -0.975  -9.359  1.00  0.00           O  
ATOM   1429  CB  ALA A 210      15.804  -1.337  -8.112  1.00  0.00           C  
ATOM   1430  CEN ALA A 210      15.805  -1.337  -8.112  1.00  0.00           X  
ATOM   1431  H   ALA A 210      16.400  -0.265  -5.905  1.00  0.00           H  
ATOM   1432  N   ALA A 211      17.976   0.930  -8.590  1.00  0.00           N  
ATOM   1433  CA  ALA A 211      18.761   1.827  -9.431  1.00  0.00           C  
ATOM   1434  C   ALA A 211      20.271   1.667  -9.191  1.00  0.00           C  
ATOM   1435  O   ALA A 211      21.045   1.529 -10.141  1.00  0.00           O  
ATOM   1436  CB  ALA A 211      18.333   3.268  -9.194  1.00  0.00           C  
ATOM   1437  CEN ALA A 211      18.334   3.268  -9.194  1.00  0.00           X  
ATOM   1438  H   ALA A 211      17.297   1.337  -7.963  1.00  0.00           H  
ATOM   1439  N   ALA A 212      20.710   1.633  -7.929  1.00  0.00           N  
ATOM   1440  CA  ALA A 212      22.125   1.512  -7.590  1.00  0.00           C  
ATOM   1441  C   ALA A 212      22.697   0.161  -8.048  1.00  0.00           C  
ATOM   1442  O   ALA A 212      23.777   0.111  -8.644  1.00  0.00           O  
ATOM   1443  CB  ALA A 212      22.323   1.698  -6.093  1.00  0.00           C  
ATOM   1444  CEN ALA A 212      22.323   1.698  -6.094  1.00  0.00           X  
ATOM   1445  H   ALA A 212      20.041   1.705  -7.175  1.00  0.00           H  
ATOM   1446  N   ALA A 213      21.950  -0.932  -7.866  1.00  0.00           N  
ATOM   1447  CA  ALA A 213      22.353  -2.261  -8.320  1.00  0.00           C  
ATOM   1448  C   ALA A 213      22.558  -2.326  -9.843  1.00  0.00           C  
ATOM   1449  O   ALA A 213      23.575  -2.857 -10.300  1.00  0.00           O  
ATOM   1450  CB  ALA A 213      21.322  -3.290  -7.880  1.00  0.00           C  
ATOM   1451  CEN ALA A 213      21.322  -3.289  -7.880  1.00  0.00           X  
ATOM   1452  H   ALA A 213      21.076  -0.841  -7.363  1.00  0.00           H  
ATOM   1453  N   ALA A 214      21.636  -1.760 -10.628  1.00  0.00           N  
ATOM   1454  CA  ALA A 214      21.715  -1.741 -12.087  1.00  0.00           C  
ATOM   1455  C   ALA A 214      22.966  -1.002 -12.587  1.00  0.00           C  
ATOM   1456  O   ALA A 214      23.704  -1.532 -13.421  1.00  0.00           O  
ATOM   1457  CB  ALA A 214      20.457  -1.110 -12.667  1.00  0.00           C  
ATOM   1458  CEN ALA A 214      20.459  -1.110 -12.667  1.00  0.00           X  
ATOM   1459  H   ALA A 214      20.826  -1.342 -10.190  1.00  0.00           H  
ATOM   1460  N   ASN A 215      23.253   0.190 -12.049  1.00  0.00           N  
ATOM   1461  CA  ASN A 215      24.456   0.954 -12.392  1.00  0.00           C  
ATOM   1462  C   ASN A 215      25.763   0.214 -12.065  1.00  0.00           C  
ATOM   1463  O   ASN A 215      26.615   0.092 -12.942  1.00  0.00           O  
ATOM   1464  CB  ASN A 215      24.448   2.306 -11.702  1.00  0.00           C  
ATOM   1465  CEN ASN A 215      24.125   3.284 -11.904  1.00  0.00           X  
ATOM   1466  H   ASN A 215      22.583   0.602 -11.417  1.00  0.00           H  
ATOM   1467  N   CYS A 216      25.915  -0.347 -10.861  1.00  0.00           N  
ATOM   1468  CA  CYS A 216      27.085  -1.150 -10.477  1.00  0.00           C  
ATOM   1469  C   CYS A 216      27.423  -2.329 -11.417  1.00  0.00           C  
ATOM   1470  O   CYS A 216      28.582  -2.458 -11.810  1.00  0.00           O  
ATOM   1471  CB  CYS A 216      26.655  -1.682  -9.109  1.00  0.00           C  
ATOM   1472  CEN CYS A 216      26.972  -1.416  -8.170  1.00  0.00           X  
ATOM   1473  H   CYS A 216      25.265  -0.087 -10.136  1.00  0.00           H  
ATOM   1474  N   ARG A 217      26.474  -3.206 -11.778  1.00  0.00           N  
ATOM   1475  CA  ARG A 217      26.704  -4.295 -12.759  1.00  0.00           C  
ATOM   1476  C   ARG A 217      27.171  -3.835 -14.147  1.00  0.00           C  
ATOM   1477  O   ARG A 217      28.005  -4.518 -14.747  1.00  0.00           O  
ATOM   1478  CB  ARG A 217      25.477  -5.185 -12.887  1.00  0.00           C  
ATOM   1479  CEN ARG A 217      23.904  -7.070 -12.530  1.00  0.00           X  
ATOM   1480  H   ARG A 217      25.542  -3.061 -11.418  1.00  0.00           H  
ATOM   1481  N   LYS A 218      26.661  -2.706 -14.653  1.00  0.00           N  
ATOM   1482  CA  LYS A 218      27.127  -2.146 -15.932  1.00  0.00           C  
ATOM   1483  C   LYS A 218      28.610  -1.813 -15.821  1.00  0.00           C  
ATOM   1484  O   LYS A 218      29.323  -2.085 -16.809  1.00  0.00           O  
ATOM   1485  CB  LYS A 218      26.329  -0.899 -16.316  1.00  0.00           C  
ATOM   1486  CEN LYS A 218      24.845  -0.004 -17.530  1.00  0.00           X  
ATOM   1487  H   LYS A 218      26.310  -2.032 -13.987  1.00  0.00           H  
TER                                                                             
# All scores below are weighted scores, not raw scores.
#BEGIN_POSE_ENERGIES_TABLE ./minmover_pdb/pose_90.pdb
label vdw cenpack pair env cbeta hs_pair ss_pair sheet total
weights 1 0.5 1 1 0.25 1 1 1 NA
pose 3.02726 -6.25791 -22.0292 -8.3837 12.3037 0 0 0 -21.3399
MET:NtermProteinFull_1 0 -0.34932 -0.28092 0.25591 0.03346 0 0 0 -0.34088
TYR_2 0 0.03142 -0.01131 0.85474 0.06932 0 0 0 0.94416
GLY_3 0 -0.03664 0.03088 0.0322 0.07034 0 0 0 0.09678
LYS_4 0 0.04894 -0.41895 -0.68888 0.06926 0 0 0 -0.98962
LEU_5 0 0.12536 -0.46646 -0.19483 0.03614 0 0 0 -0.49979
ASN_6 0 -0.00732 0.05754 -0.40966 0.06945 0 0 0 -0.28997
ASP_7 0 -0.04708 -0.04688 -0.52292 0.06897 0 0 0 -0.54791
LEU_8 0 0.00354 -0.339 -0.30366 0.03451 0 0 0 -0.60461
LEU_9 0 -0.18661 -0.41985 0.4149 0.04365 0 0 0 -0.14791
GLU_10 0 -0.04536 0.05133 -0.92601 0.06925 0 0 0 -0.8508
ASP_11 0 -0.15207 -0.22052 -0.37876 0.04318 0 0 0 -0.70818
LEU_12 0 -0.07969 -1.10325 -0.39148 0.03762 0 0 0 -1.53679
GLN_13 0 -0.07227 0.27596 -0.4142 0.06884 0 0 0 -0.14168
GLU_14 0 -0.02825 -0.24942 -0.71584 0.06881 0 0 0 -0.92469
VAL_15 0 -0.35584 -0.63666 -0.35242 0.03355 0 0 0 -1.31137
LEU_16 0.27904 0.75257 0.00915 -0.06582 0.07083 0 0 0 1.04578
LYS_17 0 -0.0709 0.0412 -0.8715 0.06894 0 0 0 -0.83226
ASN_18 0 -0.17944 -0.22237 -0.07783 0.0318 0 0 0 -0.44784
LEU_19 0 0.28019 -0.45354 -0.50394 0.03185 0 0 0 -0.64543
HIS_D_20 0 0.0096 0.07698 0.0215 0.06903 0 0 0 0.1771
LYS_21 0 0.00907 -0.04828 -0.96458 0.07016 0 0 0 -0.93362
ASN_22 0 -0.12613 -0.29282 0.12528 0.03059 0 0 0 -0.26309
ASP_23 0 -0.1613 -0.10784 -0.03907 0.0359 0 0 0 -0.2723
ARG_24 0 0.01702 -0.20629 -0.55583 0.07025 0 0 0 -0.67485
SER_25 0 -0.20187 -0.22095 -0.20705 0.03681 0 0 0 -0.59305
GLY_26 0 0.04369 -0.14013 -0.0429 0.04331 0 0 0 -0.09603
LYS_27 0 0 0 -1.04927 0.07203 0 0 0 -0.97725
ASP_28 0 -0.02142 -0.0837 -0.60822 0.07072 0 0 0 -0.64263
ASN_29 0 -0.00582 -0.5559 -0.19403 0.03502 0 0 0 -0.72072
ILE_30 0 0.09214 0.30808 0.47679 0.06908 0 0 0 0.94608
HIS_D_31 0 -0.03041 -0.07225 0.11054 0.06947 0 0 0 0.07734
ASP_32 0 -0.08398 -0.33624 -0.42964 0.06881 0 0 0 -0.78106
VAL_33 0 -0.27973 0.39937 -0.27892 0.03149 0 0 0 -0.12779
ASP_34 0 -0.00565 0.04595 -0.37876 0.06895 0 0 0 -0.26951
ASN_35 0 -0.10844 0.00375 -0.40966 0.0689 0 0 0 -0.44545
HIS_36 0 -0.34897 -0.20374 -0.15264 0.03572 0 0 0 -0.66963
LEU_37 0.27904 0.64397 -0.78403 -0.39148 0.03683 0 0 0 -0.21566
GLN_38 0 -0.01026 0.03811 -0.59803 0.06894 0 0 0 -0.50123
ASN_39 0 -0.11143 -0.18988 -0.24178 0.0691 0 0 0 -0.47398
VAL_40 0 -0.40072 -0.51987 -0.27892 0.03233 0 0 0 -1.16718
ILE_41 0 -0.02957 -0.42724 0.72502 0.07002 0 0 0 0.33824
GLU_42 0 -0.05737 -0.07812 -0.60186 0.06909 0 0 0 -0.66826
ASP_43 0 0.01313 -0.24364 -0.03907 0.04389 0 0 0 -0.2257
ILE_44 0 -0.23756 -1.13807 -0.20059 0.03751 0 0 0 -1.53871
HIS_D_45 0 -0.09686 0.26246 0.06501 0.06901 0 0 0 0.29963
ASP_46 0 -0.21695 -0.40598 -0.24167 0.0699 0 0 0 -0.7947
PHE_47 0 -0.39585 -0.25495 -0.38422 0.0331 0 0 0 -1.00192
MET_48 0 0.27456 -0.16169 0.10186 0.04425 0 0 0 0.25898
GLN_49 0 -0.18978 -0.03576 -0.60368 0.06899 0 0 0 -0.76023
ALA_50 0 -0.281 0.03374 -0.01847 0.03338 0 0 0 -0.23235
ALA_51 0 0.03928 -0.30311 -0.16647 0.03546 0 0 0 -0.39483
ALA_52 0 -0.04815 -0.11702 0.14698 0.03493 0 0 0 0.01676
ALA_53 0 -0.02659 -0.01468 0.20553 0.03753 0 0 0 0.20179
ALA_54 0 -0.00619 0.05759 -0.01847 0.04828 0 0 0 0.08121
ALA_55 0 0.08458 -0.11523 0.07904 0.03522 0 0 0 0.08362
ASN_56 0 -0.02891 -0.06928 -0.32173 0.03634 0 0 0 -0.38357
CYS_57 0 -0.103 0.10973 0.77853 0.04263 0 0 0 0.8279
ARG_58 0 0.36626 0.19729 -0.26954 0.04331 0 0 0 0.33731
LYS_59 0 -0.0238 -0.01939 -0.8715 0.07212 0 0 0 -0.84257
GLY_60 0 0.00904 -0.02536 0.35201 0.04731 0 0 0 0.38299
SER_61 0 0.02077 -0.11038 -0.11629 0.03929 0 0 0 -0.16661
PRO_62 0 -0.02582 -0.00677 0.043 0.04109 0 0 0 0.0515
GLY_63 0 0 0 0.91259 0.04957 0 0 0 0.96215
SER_64 0 0 0 0.13063 0.04883 0 0 0 0.17946
PRO_65 0 0 0 0.2123 0.05937 0 0 0 0.27167
ALA_66 0 0 0 0.89846 0.07582 0 0 0 0.97427
GLY_67 0 0 0 0.91259 0.03868 0 0 0 0.95127
SER_68 0 0 0 0.29023 0.04957 0 0 0 0.3398
PRO_69 0 0 0 0.043 0.04883 0 0 0 0.09183
THR_70 0 0 0 0.48779 0.07573 0 0 0 0.56352
SER_71 0 0 0 0.13063 0.07499 0 0 0 0.20562
THR_72 0 0 0 0.48779 0.07499 0 0 0 0.56278
GLU_73 0 0 0 -1.01303 0.07573 0 0 0 -0.9373
GLU_74 0 0 0 -1.01303 0.07582 0 0 0 -0.93721
GLY_75 0 0 0 0.91259 0.04957 0 0 0 0.96215
THR_76 0 0 0 0.48779 0.04957 0 0 0 0.53736
SER_77 0 0 0 0.29023 0.07582 0 0 0 0.36605
GLU_78 0 0 0 -1.03403 0.07499 0 0 0 -0.95904
SER_79 0 0 0 0.29023 0.07573 0 0 0 0.36596
ALA_80 0 0 0 0.89846 0.07544 0 0 0 0.97389
THR_81 0 0 0 0.43096 0.06162 0 0 0 0.49257
PRO_82 0 0 0 0.51404 0.07582 0 0 0 0.58986
GLU_83 0 0 0 -1.03403 0.07499 0 0 0 -0.95904
SER_84 0 0 0 0.13063 0.07582 0 0 0 0.20645
GLY_85 0 0 0 0.91259 0.04957 0 0 0 0.96215
PRO_86 0 0 0 0.51404 0.04957 0 0 0 0.5636
GLY_87 0 0 0 0.91259 0.04957 0 0 0 0.96215
THR_88 0 0 0 0.48779 0.07582 0 0 0 0.56361
SER_89 0 0 0 0.13063 0.07499 0 0 0 0.20562
THR_90 0 0 0 0.43096 0.07499 0 0 0 0.50594
GLU_91 0 0 0 -1.03403 0.07582 0 0 0 -0.95821
PRO_92 0 0 0 0.2123 0.07582 0 0 0 0.28812
SER_93 0 0 0 0.13063 0.07499 0 0 0 0.20562
GLU_94 0 -0.01674 -0.0269 -1.03403 0.06578 0 0 0 -1.0119
GLY_95 0 0.01102 -0.02371 0.60923 0.06705 0 0 0 0.66358
SER_96 0 0.04 -0.02473 0.13063 0.04409 0 0 0 0.18999
ALA_97 0 -0.00863 0.03025 0.89846 0.06026 0 0 0 0.98034
PRO_98 0 -0.03567 -0.07535 0.043 0.04719 0 0 0 -0.02082
GLY_99 0 -0.12071 -0.0196 0.60923 0.04456 0 0 0 0.51348
SER_100 0 -0.03744 0.03229 0.13063 0.04883 0 0 0 0.17431
PRO_101 0 0.04378 -0.26413 -0.05784 0.07081 0 0 0 -0.20738
ALA_102 0 -0.08902 0.05007 0.89846 0.07212 0 0 0 0.93162
GLY_103 0 0.00148 0.02307 0.35201 0.04957 0 0 0 0.42613
SER_104 0 0 0 0.29023 0.04957 0 0 0 0.3398
PRO_105 0 0 0 0.2123 0.07582 0 0 0 0.28812
THR_106 0 0 0 0.43096 0.07573 0 0 0 0.50669
SER_107 0 0 0 0.29023 0.07499 0 0 0 0.36522
THR_108 0 0 0 0.48779 0.07347 0 0 0 0.56126
GLU_109 0 0 0 -1.01303 0.07573 0 0 0 -0.9373
GLU_110 0 0 0 -1.03403 0.07582 0 0 0 -0.95821
GLY_111 0 0 0 0.91259 0.04957 0 0 0 0.96215
THR_112 0 0 0 0.48779 0.07582 0 0 0 0.56361
SER_113 0 0 0 -0.0106 0.07347 0 0 0 0.06287
THR_114 0 0 0 0.43096 0.07499 0 0 0 0.50594
GLU_115 0 0 0 -1.03403 0.07582 0 0 0 -0.95821
PRO_116 0 0 0 0.2123 0.07582 0 0 0 0.28812
SER_117 0 0 0 0.13063 0.07499 0 0 0 0.20562
GLU_118 0 0 0 -1.03403 0.07348 0 0 0 -0.96055
GLY_119 0 0 0 0.91259 0.07558 0 0 0 0.98816
SER_120 0 0 0 0.29023 0.04856 0 0 0 0.3388
ALA_121 0 0 0 0.89846 0.07242 0 0 0 0.97088
PRO_122 0 0 0 0.2123 0.04183 0 0 0 0.25412
GLY_123 0 0 0 0.91259 0.04957 0 0 0 0.96215
THR_124 0 0 0 0.43096 0.07582 0 0 0 0.50678
SER_125 0 0 0 0.13063 0.07573 0 0 0 0.20636
THR_126 0 0 0 0.48779 0.07347 0 0 0 0.56126
GLU_127 0 0 0 -1.03403 0.07582 0 0 0 -0.95821
PRO_128 0 0 0 0.043 0.04731 0 0 0 0.09031
SER_129 0 0 0 0.13063 0.07582 0 0 0 0.20645
GLU_130 0 0 0 -0.93278 0.07582 0 0 0 -0.85696
GLY_131 0 0 0 0.60923 0.07356 0 0 0 0.68279
SER_132 0 0 0 -0.18312 0.04407 0 0 0 -0.13905
ALA_133 0 0 0 0.797 0.04554 0 0 0 0.84255
PRO_134 0 0 0 0.2123 0.04957 0 0 0 0.26186
GLY_135 0 0 0 0.91259 0.04183 0 0 0 0.95441
THR_136 0 0 0 0.43096 0.07508 0 0 0 0.50603
SER_137 0 0 0 0.29023 0.07582 0 0 0 0.36605
GLU_138 0 0 0 -1.01303 0.07582 0 0 0 -0.93721
SER_139 0 0 0 0.13063 0.07347 0 0 0 0.2041
ALA_140 0 0 0 0.797 0.07508 0 0 0 0.87208
THR_141 0 0 0 0.43096 0.04957 0 0 0 0.48052
PRO_142 0 0 0 0.51404 0.07582 0 0 0 0.58986
GLU_143 0 0 0 -1.01303 0.07499 0 0 0 -0.93804
SER_144 0 0 0 -0.0106 0.07582 0 0 0 0.06522
GLY_145 0 0 0 0.91259 0.04183 0 0 0 0.95441
PRO_146 0 0 0 0.51404 0.04957 0 0 0 0.5636
GLY_147 0 0 0 0.91259 0.04183 0 0 0 0.95441
SER_148 0 0 0 0.29023 0.07508 0 0 0 0.36531
GLU_149 0 0 0 -1.03403 0.07582 0 0 0 -0.95821
PRO_150 0 -0.01898 -0.03422 0.51404 0.04957 0 0 0 0.51041
ALA_151 0 -0.01785 0.05058 0.77873 0.07268 0 0 0 0.88414
THR_152 0 0.11229 -0.14278 0.12134 0.07081 0 0 0 0.16166
SER_153 0.0976 -0.0189 -0.07782 -0.18312 0.03743 0 0 0 -0.14481
GLY_154 0 0.26648 -0.18993 -0.0428 0.03807 0 0 0 0.07182
SER_155 0 -0.1514 -0.1747 -0.10731 0.03487 0 0 0 -0.39854
GLU_156 0 -0.0658 0.04609 0.46982 0.03402 0 0 0 0.48413
THR_157 0 -0.28979 0.08032 -0.20352 0.03054 0 0 0 -0.38245
PRO_158 0 0.00599 -0.11457 -0.2658 0.04268 0 0 0 -0.3317
GLY_159 0 -0.10144 0.03365 -0.09146 0.03499 0 0 0 -0.12426
MET_160 0 0.01754 -0.24485 -0.13184 0.03111 0 0 0 -0.32804
TYR_161 0 0.03091 0.00471 0.59369 0.06916 0 0 0 0.69847
GLY_162 0 -0.00628 0.03882 -0.08884 0.03503 0 0 0 -0.02127
LYS_163 0 -0.41505 -0.58474 -0.33001 0.03561 0 0 0 -1.29418
LEU_164 0.36151 0.63399 -0.22985 -0.50394 0.04516 0 0 0 0.30686
ASN_165 0 -0.02911 0.05224 -0.40966 0.06903 0 0 0 -0.31749
ASP_166 0 -0.08463 -0.08153 -0.37876 0.06889 0 0 0 -0.47604
LEU_167 0 -0.21041 -0.53229 -0.30366 0.03246 0 0 0 -1.01389
LEU_168 0 -0.19953 -0.45518 0.58995 0.06956 0 0 0 0.0048
GLU_169 0 -0.09044 0.0564 -0.82678 0.06893 0 0 0 -0.7919
ASP_170 0 -0.45273 -0.05011 -0.1485 0.03107 0 0 0 -0.62027
LEU_171 0 -0.42005 -0.77127 -0.39148 0.0331 0 0 0 -1.54969
GLN_172 0 -0.04497 0.18358 -0.4142 0.06881 0 0 0 -0.20677
GLU_173 0 -0.15394 -0.20075 -0.71584 0.06887 0 0 0 -1.00166
VAL_174 0 -0.19365 -0.76855 -0.35242 0.03397 0 0 0 -1.28065
LEU_175 0 -0.09356 0.06064 0.24309 0.04442 0 0 0 0.25459
LYS_176 0 -0.07541 -0.00022 -0.8715 0.06947 0 0 0 -0.87766
ASN_177 0 -0.21077 -0.26129 -0.13901 0.03543 0 0 0 -0.57563
LEU_178 0 0.35841 -0.55527 -0.45811 0.0339 0 0 0 -0.62107
HIS_D_179 0 -0.11437 -0.12488 -0.06774 0.0689 0 0 0 -0.2381
LYS_180 0 -0.02751 -0.11891 -1.04927 0.06953 0 0 0 -1.12616
ASN_181 0 0.27875 -0.62109 0.05572 0.03524 0 0 0 -0.25137
ASP_182 0.77548 -0.04928 -0.05886 0.2122 0.0359 0 0 0 0.91544
ARG_183 0 -0.14741 -0.17341 -0.64658 0.07081 0 0 0 -0.8966
SER_184 0 -0.09898 -0.21691 -0.21543 0.04456 0 0 0 -0.48677
GLY_185 0 -0.09294 -0.10401 -0.07965 0.03407 0 0 0 -0.24252
LYS_186 0 -0.01336 -0.02367 -0.96458 0.07072 0 0 0 -0.93089
ASP_187 0 -0.04526 -0.01753 -0.61428 0.06961 0 0 0 -0.60746
ASN_188 0 -0.22983 -0.51839 -0.24178 0.03494 0 0 0 -0.95505
ILE_189 0.77548 0.06787 0.33784 0.20907 0.04865 0 0 0 1.4389
HIS_D_190 0 -0.02678 -0.20558 0.0215 0.06933 0 0 0 -0.14153
ASP_191 0 0.03911 -0.26723 -0.37876 0.06878 0 0 0 -0.5381
VAL_192 0 -0.56699 0.33382 -0.27892 0.03172 0 0 0 -0.48037
ASP_193 0 -0.13764 0.10832 -0.31759 0.06963 0 0 0 -0.27728
ASN_194 0 -0.09666 0.00037 -0.40966 0.06893 0 0 0 -0.43702
HIS_195 0 -0.2929 -0.39018 -0.02241 0.04389 0 0 0 -0.66161
LEU_196 0 -0.1074 -0.90898 -0.45811 0.0321 0 0 0 -1.44238
GLN_197 0 -0.03639 0.0991 -0.55896 0.06894 0 0 0 -0.42731
ASN_198 0 -0.04714 -0.09063 -0.32173 0.06908 0 0 0 -0.39041
VAL_199 0 -0.44823 -0.42286 -0.10438 0.03248 0 0 0 -0.943
ILE_200 0 -0.19145 -0.49394 0.20907 0.0439 0 0 0 -0.43243
GLU_201 0 -0.11859 -0.10379 -0.82678 0.06893 0 0 0 -0.98023
ASP_202 0 0.22457 -0.14619 -0.1485 0.04608 0 0 0 -0.02404
ILE_203 0 -0.05435 -1.21903 -0.31819 0.0435 0 0 0 -1.54807
HIS_204 0 -0.19276 0.11379 -0.02241 0.06898 0 0 0 -0.0324
ASP_205 0 0.00859 -0.02212 -0.42964 0.06887 0 0 0 -0.3743
PHE_206 0 -0.17166 -0.3945 -0.38422 0.03704 0 0 0 -0.91333
MET_207 0.36151 0.62314 -0.17366 -0.05461 0.04516 0 0 0 0.80153
GLN_208 0 -0.05837 0.05228 -0.55896 0.0693 0 0 0 -0.49575
ALA_209 0 -0.17792 -0.15347 0.13638 0.04294 0 0 0 -0.15207
ALA_210 0 0.14566 -0.18471 -0.14527 0.03434 0 0 0 -0.14998
ALA_211 0 0.08167 0.00728 0.07904 0.03259 0 0 0 0.20059
ALA_212 0 -0.09572 0.00185 0.28428 0.03639 0 0 0 0.2268
ALA_213 0 0.077 0.03342 0.11438 0.03424 0 0 0 0.25904
ALA_214 0 -0.30534 0.05373 -0.16647 0.04535 0 0 0 -0.37272
ASN_215 0 0.16919 -0.53774 -0.24178 0.04278 0 0 0 -0.56755
CYS_216 0 0.03636 0.00117 1.55685 0.05033 0 0 0 1.6447
ARG_217 0 0.26269 0.00886 -0.26954 0.04303 0 0 0 0.04503
LYS:CtermProteinFull_218 0.0976 0.21282 -0.16852 -0.60186 0.03502 0 0 0 -0.42494
#END_POSE_ENERGIES_TABLE ./minmover_pdb/pose_90.pdb
