# Supplementary material for: Selection of a promiscuous minimalist cAMP phosphodiesterase from a library of de novo designed proteins
Source: Nat Chem. 2024 May 3;16(7):1200–8. doi: 10.1038/s41557-024-01490-4 (PMC11230910; doi:10.1038/s41557-024-01490-4)
Supplement: Supplementary file 3 — MD input files, scripts and final structures derived from MD, AlphaFold2, EMSfold and MultiSFold. [file 41557_2024_1490_MOESM3_ESM.zip › Computational_Data/4_MultiSFold/campase/pose_91.pdb]

ATOM      1  N   MET A   1      -5.685  -3.190  15.727  1.00  0.00           N  
ATOM      2  CA  MET A   1      -6.194  -2.453  14.552  1.00  0.00           C  
ATOM      3  C   MET A   1      -5.242  -1.342  14.148  1.00  0.00           C  
ATOM      4  O   MET A   1      -4.835  -1.362  13.006  1.00  0.00           O  
ATOM      5  CB  MET A   1      -7.577  -1.873  14.839  1.00  0.00           C  
ATOM      6  CEN MET A   1      -9.273  -2.040  14.422  1.00  0.00           X  
ATOM      7  H   MET A   1      -6.223  -3.221  16.569  1.00  0.00           H  
ATOM      8  N   TYR A   2      -4.798  -0.474  15.065  1.00  0.00           N  
ATOM      9  CA  TYR A   2      -3.876   0.623  14.724  1.00  0.00           C  
ATOM     10  C   TYR A   2      -2.547   0.203  14.058  1.00  0.00           C  
ATOM     11  O   TYR A   2      -2.232   0.749  13.017  1.00  0.00           O  
ATOM     12  CB  TYR A   2      -3.566   1.426  15.989  1.00  0.00           C  
ATOM     13  CEN TYR A   2      -4.070   2.886  16.816  1.00  0.00           X  
ATOM     14  H   TYR A   2      -5.259  -0.384  15.959  1.00  0.00           H  
ATOM     15  N   GLY A   3      -1.800  -0.766  14.612  1.00  0.00           N  
ATOM     16  CA  GLY A   3      -0.571  -1.289  13.980  1.00  0.00           C  
ATOM     17  C   GLY A   3      -0.819  -1.883  12.590  1.00  0.00           C  
ATOM     18  O   GLY A   3      -0.154  -1.485  11.652  1.00  0.00           O  
ATOM     19  CEN GLY A   3      -0.571  -1.289  13.980  1.00  0.00           X  
ATOM     20  H   GLY A   3      -2.050  -1.119  15.525  1.00  0.00           H  
ATOM     21  N   LYS A   4      -1.879  -2.695  12.445  1.00  0.00           N  
ATOM     22  CA  LYS A   4      -2.267  -3.329  11.165  1.00  0.00           C  
ATOM     23  C   LYS A   4      -2.766  -2.340  10.110  1.00  0.00           C  
ATOM     24  O   LYS A   4      -2.461  -2.456   8.937  1.00  0.00           O  
ATOM     25  CB  LYS A   4      -3.344  -4.387  11.411  1.00  0.00           C  
ATOM     26  CEN LYS A   4      -3.867  -6.428  11.597  1.00  0.00           X  
ATOM     27  H   LYS A   4      -2.373  -2.986  13.277  1.00  0.00           H  
ATOM     28  N   LEU A   5      -3.590  -1.396  10.541  1.00  0.00           N  
ATOM     29  CA  LEU A   5      -4.181  -0.383   9.681  1.00  0.00           C  
ATOM     30  C   LEU A   5      -3.115   0.482   8.992  1.00  0.00           C  
ATOM     31  O   LEU A   5      -3.208   0.747   7.803  1.00  0.00           O  
ATOM     32  CB  LEU A   5      -5.136   0.496  10.498  1.00  0.00           C  
ATOM     33  CEN LEU A   5      -6.672   0.550  10.606  1.00  0.00           X  
ATOM     34  H   LEU A   5      -3.770  -1.347  11.535  1.00  0.00           H  
ATOM     35  N   ASN A   6      -2.113   0.919   9.756  1.00  0.00           N  
ATOM     36  CA  ASN A   6      -1.022   1.721   9.224  1.00  0.00           C  
ATOM     37  C   ASN A   6      -0.227   0.924   8.185  1.00  0.00           C  
ATOM     38  O   ASN A   6       0.133   1.494   7.167  1.00  0.00           O  
ATOM     39  CB  ASN A   6      -0.108   2.218  10.329  1.00  0.00           C  
ATOM     40  CEN ASN A   6      -0.010   3.065  10.942  1.00  0.00           X  
ATOM     41  H   ASN A   6      -1.993   0.531  10.679  1.00  0.00           H  
ATOM     42  N   ASP A   7      -0.043  -0.380   8.411  1.00  0.00           N  
ATOM     43  CA  ASP A   7       0.642  -1.274   7.470  1.00  0.00           C  
ATOM     44  C   ASP A   7      -0.139  -1.355   6.144  1.00  0.00           C  
ATOM     45  O   ASP A   7       0.411  -1.107   5.078  1.00  0.00           O  
ATOM     46  CB  ASP A   7       0.811  -2.669   8.076  1.00  0.00           C  
ATOM     47  CEN ASP A   7       1.507  -3.236   8.559  1.00  0.00           X  
ATOM     48  H   ASP A   7      -0.310  -0.770   9.304  1.00  0.00           H  
ATOM     49  N   LEU A   8      -1.464  -1.544   6.220  1.00  0.00           N  
ATOM     50  CA  LEU A   8      -2.337  -1.582   5.049  1.00  0.00           C  
ATOM     51  C   LEU A   8      -2.337  -0.270   4.245  1.00  0.00           C  
ATOM     52  O   LEU A   8      -2.279  -0.278   3.015  1.00  0.00           O  
ATOM     53  CB  LEU A   8      -3.765  -1.928   5.489  1.00  0.00           C  
ATOM     54  CEN LEU A   8      -4.595  -3.224   5.423  1.00  0.00           X  
ATOM     55  H   LEU A   8      -1.853  -1.810   7.114  1.00  0.00           H  
ATOM     56  N   LEU A   9      -2.447   0.873   4.930  1.00  0.00           N  
ATOM     57  CA  LEU A   9      -2.423   2.181   4.274  1.00  0.00           C  
ATOM     58  C   LEU A   9      -1.106   2.397   3.516  1.00  0.00           C  
ATOM     59  O   LEU A   9      -1.131   2.842   2.371  1.00  0.00           O  
ATOM     60  CB  LEU A   9      -2.635   3.294   5.308  1.00  0.00           C  
ATOM     61  CEN LEU A   9      -3.846   4.181   5.656  1.00  0.00           X  
ATOM     62  H   LEU A   9      -2.489   0.822   5.938  1.00  0.00           H  
ATOM     63  N   GLU A  10       0.031   2.091   4.147  1.00  0.00           N  
ATOM     64  CA  GLU A  10       1.358   2.251   3.554  1.00  0.00           C  
ATOM     65  C   GLU A  10       1.503   1.407   2.286  1.00  0.00           C  
ATOM     66  O   GLU A  10       1.957   1.934   1.266  1.00  0.00           O  
ATOM     67  CB  GLU A  10       2.444   1.875   4.564  1.00  0.00           C  
ATOM     68  CEN GLU A  10       3.610   2.334   5.718  1.00  0.00           X  
ATOM     69  H   GLU A  10      -0.022   1.635   5.046  1.00  0.00           H  
ATOM     70  N   ASP A  11       1.037   0.160   2.319  1.00  0.00           N  
ATOM     71  CA  ASP A  11       1.092  -0.751   1.179  1.00  0.00           C  
ATOM     72  C   ASP A  11       0.260  -0.211   0.009  1.00  0.00           C  
ATOM     73  O   ASP A  11       0.729  -0.094  -1.120  1.00  0.00           O  
ATOM     74  CB  ASP A  11       0.601  -2.144   1.581  1.00  0.00           C  
ATOM     75  CEN ASP A  11       0.965  -3.051   1.868  1.00  0.00           X  
ATOM     76  H   ASP A  11       0.722  -0.218   3.200  1.00  0.00           H  
ATOM     77  N   LEU A  12      -0.952   0.272   0.270  1.00  0.00           N  
ATOM     78  CA  LEU A  12      -1.803   0.854  -0.770  1.00  0.00           C  
ATOM     79  C   LEU A  12      -1.234   2.170  -1.342  1.00  0.00           C  
ATOM     80  O   LEU A  12      -1.189   2.376  -2.559  1.00  0.00           O  
ATOM     81  CB  LEU A  12      -3.212   1.087  -0.209  1.00  0.00           C  
ATOM     82  CEN LEU A  12      -4.542   0.327  -0.376  1.00  0.00           X  
ATOM     83  H   LEU A  12      -1.315   0.163   1.205  1.00  0.00           H  
ATOM     84  N   GLN A  13      -0.729   3.049  -0.478  1.00  0.00           N  
ATOM     85  CA  GLN A  13      -0.071   4.286  -0.901  1.00  0.00           C  
ATOM     86  C   GLN A  13       1.143   4.035  -1.799  1.00  0.00           C  
ATOM     87  O   GLN A  13       1.349   4.764  -2.773  1.00  0.00           O  
ATOM     88  CB  GLN A  13       0.363   5.094   0.325  1.00  0.00           C  
ATOM     89  CEN GLN A  13      -0.054   6.434   1.362  1.00  0.00           X  
ATOM     90  H   GLN A  13      -0.725   2.801   0.501  1.00  0.00           H  
ATOM     91  N   GLU A  14       1.974   3.051  -1.484  1.00  0.00           N  
ATOM     92  CA  GLU A  14       3.113   2.688  -2.315  1.00  0.00           C  
ATOM     93  C   GLU A  14       2.656   2.198  -3.704  1.00  0.00           C  
ATOM     94  O   GLU A  14       3.214   2.661  -4.706  1.00  0.00           O  
ATOM     95  CB  GLU A  14       3.953   1.614  -1.620  1.00  0.00           C  
ATOM     96  CEN GLU A  14       5.303   1.176  -0.678  1.00  0.00           X  
ATOM     97  H   GLU A  14       1.789   2.484  -0.669  1.00  0.00           H  
ATOM     98  N   VAL A  15       1.566   1.417  -3.800  1.00  0.00           N  
ATOM     99  CA  VAL A  15       1.070   0.838  -5.070  1.00  0.00           C  
ATOM    100  C   VAL A  15       0.488   1.942  -5.955  1.00  0.00           C  
ATOM    101  O   VAL A  15       0.696   1.917  -7.170  1.00  0.00           O  
ATOM    102  CB  VAL A  15      -0.004  -0.240  -4.835  1.00  0.00           C  
ATOM    103  CEN VAL A  15      -0.129  -0.917  -4.874  1.00  0.00           X  
ATOM    104  H   VAL A  15       1.067   1.215  -2.946  1.00  0.00           H  
ATOM    105  N   LEU A  16      -0.161   2.959  -5.370  1.00  0.00           N  
ATOM    106  CA  LEU A  16      -0.608   4.159  -6.094  1.00  0.00           C  
ATOM    107  C   LEU A  16       0.562   4.980  -6.650  1.00  0.00           C  
ATOM    108  O   LEU A  16       0.548   5.413  -7.804  1.00  0.00           O  
ATOM    109  CB  LEU A  16      -1.470   5.032  -5.174  1.00  0.00           C  
ATOM    110  CEN LEU A  16      -2.990   5.266  -5.077  1.00  0.00           X  
ATOM    111  H   LEU A  16      -0.396   2.862  -4.391  1.00  0.00           H  
ATOM    112  N   LYS A  17       1.609   5.202  -5.845  1.00  0.00           N  
ATOM    113  CA  LYS A  17       2.793   5.952  -6.291  1.00  0.00           C  
ATOM    114  C   LYS A  17       3.524   5.223  -7.411  1.00  0.00           C  
ATOM    115  O   LYS A  17       3.978   5.873  -8.354  1.00  0.00           O  
ATOM    116  CB  LYS A  17       3.748   6.198  -5.121  1.00  0.00           C  
ATOM    117  CEN LYS A  17       4.546   7.532  -3.687  1.00  0.00           X  
ATOM    118  H   LYS A  17       1.573   4.818  -4.911  1.00  0.00           H  
ATOM    119  N   ASN A  18       3.650   3.903  -7.328  1.00  0.00           N  
ATOM    120  CA  ASN A  18       4.367   3.106  -8.316  1.00  0.00           C  
ATOM    121  C   ASN A  18       3.614   3.027  -9.650  1.00  0.00           C  
ATOM    122  O   ASN A  18       4.238   3.156 -10.704  1.00  0.00           O  
ATOM    123  CB  ASN A  18       4.647   1.710  -7.790  1.00  0.00           C  
ATOM    124  CEN ASN A  18       5.411   1.207  -7.275  1.00  0.00           X  
ATOM    125  H   ASN A  18       3.241   3.431  -6.532  1.00  0.00           H  
ATOM    126  N   LEU A  19       2.282   2.959  -9.627  1.00  0.00           N  
ATOM    127  CA  LEU A  19       1.447   2.927 -10.829  1.00  0.00           C  
ATOM    128  C   LEU A  19       1.429   4.294 -11.538  1.00  0.00           C  
ATOM    129  O   LEU A  19       1.887   4.419 -12.674  1.00  0.00           O  
ATOM    130  CB  LEU A  19       0.021   2.493 -10.466  1.00  0.00           C  
ATOM    131  CEN LEU A  19      -0.744   1.167 -10.642  1.00  0.00           X  
ATOM    132  H   LEU A  19       1.816   2.907  -8.732  1.00  0.00           H  
ATOM    133  N   HIS A  20       1.020   5.356 -10.838  1.00  0.00           N  
ATOM    134  CA  HIS A  20       0.783   6.663 -11.453  1.00  0.00           C  
ATOM    135  C   HIS A  20       1.998   7.221 -12.206  1.00  0.00           C  
ATOM    136  O   HIS A  20       1.922   7.468 -13.411  1.00  0.00           O  
ATOM    137  CB  HIS A  20       0.340   7.668 -10.385  1.00  0.00           C  
ATOM    138  CEN HIS A  20      -0.876   8.180  -9.845  1.00  0.00           X  
ATOM    139  H   HIS A  20       0.764   5.215  -9.870  1.00  0.00           H  
ATOM    140  N   LYS A  21       3.141   7.417 -11.530  1.00  0.00           N  
ATOM    141  CA  LYS A  21       4.219   8.289 -12.039  1.00  0.00           C  
ATOM    142  C   LYS A  21       4.761   7.767 -13.382  1.00  0.00           C  
ATOM    143  O   LYS A  21       5.313   8.553 -14.156  1.00  0.00           O  
ATOM    144  CB  LYS A  21       5.354   8.394 -11.019  1.00  0.00           C  
ATOM    145  CEN LYS A  21       6.356   9.524  -9.537  1.00  0.00           X  
ATOM    146  H   LYS A  21       3.287   6.886 -10.685  1.00  0.00           H  
ATOM    147  N   ASN A  22       4.551   6.484 -13.682  1.00  0.00           N  
ATOM    148  CA  ASN A  22       5.142   5.787 -14.832  1.00  0.00           C  
ATOM    149  C   ASN A  22       4.209   5.633 -16.026  1.00  0.00           C  
ATOM    150  O   ASN A  22       4.629   5.053 -17.032  1.00  0.00           O  
ATOM    151  CB  ASN A  22       5.656   4.419 -14.422  1.00  0.00           C  
ATOM    152  CEN ASN A  22       6.549   3.992 -14.074  1.00  0.00           X  
ATOM    153  H   ASN A  22       3.986   5.940 -13.047  1.00  0.00           H  
ATOM    154  N   ASP A  23       2.994   6.185 -15.958  1.00  0.00           N  
ATOM    155  CA  ASP A  23       1.943   5.927 -16.950  1.00  0.00           C  
ATOM    156  C   ASP A  23       2.489   5.956 -18.395  1.00  0.00           C  
ATOM    157  O   ASP A  23       2.372   4.986 -19.150  1.00  0.00           O  
ATOM    158  CB  ASP A  23       0.812   6.947 -16.796  1.00  0.00           C  
ATOM    159  CEN ASP A  23      -0.103   7.044 -16.360  1.00  0.00           X  
ATOM    160  H   ASP A  23       2.755   6.728 -15.141  1.00  0.00           H  
ATOM    161  N   ARG A  24       3.191   7.039 -18.775  1.00  0.00           N  
ATOM    162  CA  ARG A  24       3.668   7.256 -20.149  1.00  0.00           C  
ATOM    163  C   ARG A  24       4.658   6.226 -20.688  1.00  0.00           C  
ATOM    164  O   ARG A  24       4.779   6.174 -21.912  1.00  0.00           O  
ATOM    165  CB  ARG A  24       4.239   8.657 -20.307  1.00  0.00           C  
ATOM    166  CEN ARG A  24       4.390  11.080 -20.816  1.00  0.00           X  
ATOM    167  H   ARG A  24       3.400   7.723 -18.060  1.00  0.00           H  
ATOM    168  N   SER A  25       5.379   5.457 -19.865  1.00  0.00           N  
ATOM    169  CA  SER A  25       6.425   4.549 -20.381  1.00  0.00           C  
ATOM    170  C   SER A  25       5.969   3.204 -20.952  1.00  0.00           C  
ATOM    171  O   SER A  25       6.738   2.633 -21.713  1.00  0.00           O  
ATOM    172  CB  SER A  25       7.428   4.290 -19.274  1.00  0.00           C  
ATOM    173  CEN SER A  25       7.620   4.201 -18.773  1.00  0.00           X  
ATOM    174  H   SER A  25       5.322   5.621 -18.870  1.00  0.00           H  
ATOM    175  N   GLY A  26       4.743   2.736 -20.696  1.00  0.00           N  
ATOM    176  CA  GLY A  26       4.320   1.375 -21.052  1.00  0.00           C  
ATOM    177  C   GLY A  26       5.212   0.249 -20.501  1.00  0.00           C  
ATOM    178  O   GLY A  26       5.671   0.304 -19.374  1.00  0.00           O  
ATOM    179  CEN GLY A  26       4.320   1.375 -21.052  1.00  0.00           X  
ATOM    180  H   GLY A  26       4.081   3.348 -20.240  1.00  0.00           H  
ATOM    181  N   LYS A  27       5.484  -0.743 -21.362  1.00  0.00           N  
ATOM    182  CA  LYS A  27       6.328  -1.951 -21.216  1.00  0.00           C  
ATOM    183  C   LYS A  27       6.583  -2.535 -19.819  1.00  0.00           C  
ATOM    184  O   LYS A  27       5.643  -3.084 -19.258  1.00  0.00           O  
ATOM    185  CB  LYS A  27       7.687  -1.665 -21.857  1.00  0.00           C  
ATOM    186  CEN LYS A  27       8.987  -1.876 -23.513  1.00  0.00           X  
ATOM    187  H   LYS A  27       5.084  -0.623 -22.282  1.00  0.00           H  
ATOM    188  N   ASP A  28       7.762  -2.387 -19.230  1.00  0.00           N  
ATOM    189  CA  ASP A  28       8.023  -2.941 -17.896  1.00  0.00           C  
ATOM    190  C   ASP A  28       6.948  -2.572 -16.867  1.00  0.00           C  
ATOM    191  O   ASP A  28       6.710  -3.344 -15.943  1.00  0.00           O  
ATOM    192  CB  ASP A  28       9.393  -2.475 -17.396  1.00  0.00           C  
ATOM    193  CEN ASP A  28      10.359  -2.793 -17.345  1.00  0.00           X  
ATOM    194  H   ASP A  28       8.551  -2.119 -19.799  1.00  0.00           H  
ATOM    195  N   ASN A  29       6.207  -1.470 -17.055  1.00  0.00           N  
ATOM    196  CA  ASN A  29       5.182  -1.080 -16.080  1.00  0.00           C  
ATOM    197  C   ASN A  29       4.116  -2.171 -15.837  1.00  0.00           C  
ATOM    198  O   ASN A  29       3.428  -2.111 -14.818  1.00  0.00           O  
ATOM    199  CB  ASN A  29       4.508   0.212 -16.503  1.00  0.00           C  
ATOM    200  CEN ASN A  29       4.631   1.244 -16.352  1.00  0.00           X  
ATOM    201  H   ASN A  29       6.391  -0.880 -17.856  1.00  0.00           H  
ATOM    202  N   ILE A  30       3.932  -3.166 -16.724  1.00  0.00           N  
ATOM    203  CA  ILE A  30       2.961  -4.254 -16.473  1.00  0.00           C  
ATOM    204  C   ILE A  30       3.455  -5.140 -15.328  1.00  0.00           C  
ATOM    205  O   ILE A  30       2.657  -5.522 -14.480  1.00  0.00           O  
ATOM    206  CB  ILE A  30       2.729  -5.124 -17.722  1.00  0.00           C  
ATOM    207  CEN ILE A  30       2.150  -5.231 -18.640  1.00  0.00           X  
ATOM    208  H   ILE A  30       4.583  -3.257 -17.490  1.00  0.00           H  
ATOM    209  N   HIS A  31       4.765  -5.391 -15.249  1.00  0.00           N  
ATOM    210  CA  HIS A  31       5.337  -6.315 -14.266  1.00  0.00           C  
ATOM    211  C   HIS A  31       5.287  -5.761 -12.837  1.00  0.00           C  
ATOM    212  O   HIS A  31       4.909  -6.484 -11.923  1.00  0.00           O  
ATOM    213  CB  HIS A  31       6.784  -6.654 -14.637  1.00  0.00           C  
ATOM    214  CEN HIS A  31       7.491  -7.670 -15.344  1.00  0.00           X  
ATOM    215  H   HIS A  31       5.398  -4.904 -15.869  1.00  0.00           H  
ATOM    216  N   ASP A  32       5.609  -4.479 -12.653  1.00  0.00           N  
ATOM    217  CA  ASP A  32       5.596  -3.853 -11.326  1.00  0.00           C  
ATOM    218  C   ASP A  32       4.184  -3.831 -10.727  1.00  0.00           C  
ATOM    219  O   ASP A  32       3.986  -4.267  -9.596  1.00  0.00           O  
ATOM    220  CB  ASP A  32       6.155  -2.430 -11.402  1.00  0.00           C  
ATOM    221  CEN ASP A  32       7.022  -1.918 -11.245  1.00  0.00           X  
ATOM    222  H   ASP A  32       5.949  -3.940 -13.434  1.00  0.00           H  
ATOM    223  N   VAL A  33       3.197  -3.356 -11.494  1.00  0.00           N  
ATOM    224  CA  VAL A  33       1.796  -3.280 -11.050  1.00  0.00           C  
ATOM    225  C   VAL A  33       1.238  -4.677 -10.794  1.00  0.00           C  
ATOM    226  O   VAL A  33       0.568  -4.864  -9.784  1.00  0.00           O  
ATOM    227  CB  VAL A  33       0.905  -2.564 -12.082  1.00  0.00           C  
ATOM    228  CEN VAL A  33       0.548  -1.987 -12.201  1.00  0.00           X  
ATOM    229  H   VAL A  33       3.421  -3.100 -12.446  1.00  0.00           H  
ATOM    230  N   ASP A  34       1.533  -5.647 -11.658  1.00  0.00           N  
ATOM    231  CA  ASP A  34       1.100  -7.037 -11.500  1.00  0.00           C  
ATOM    232  C   ASP A  34       1.633  -7.649 -10.200  1.00  0.00           C  
ATOM    233  O   ASP A  34       0.884  -8.280  -9.457  1.00  0.00           O  
ATOM    234  CB  ASP A  34       1.552  -7.875 -12.698  1.00  0.00           C  
ATOM    235  CEN ASP A  34       1.197  -8.236 -13.582  1.00  0.00           X  
ATOM    236  H   ASP A  34       2.062  -5.419 -12.487  1.00  0.00           H  
ATOM    237  N   ASN A  35       2.891  -7.369  -9.845  1.00  0.00           N  
ATOM    238  CA  ASN A  35       3.499  -7.851  -8.605  1.00  0.00           C  
ATOM    239  C   ASN A  35       2.868  -7.204  -7.364  1.00  0.00           C  
ATOM    240  O   ASN A  35       2.586  -7.873  -6.374  1.00  0.00           O  
ATOM    241  CB  ASN A  35       4.999  -7.622  -8.607  1.00  0.00           C  
ATOM    242  CEN ASN A  35       5.870  -8.142  -8.878  1.00  0.00           X  
ATOM    243  H   ASN A  35       3.461  -6.832 -10.484  1.00  0.00           H  
ATOM    244  N   HIS A  36       2.621  -5.896  -7.414  1.00  0.00           N  
ATOM    245  CA  HIS A  36       2.033  -5.195  -6.282  1.00  0.00           C  
ATOM    246  C   HIS A  36       0.604  -5.663  -5.988  1.00  0.00           C  
ATOM    247  O   HIS A  36       0.269  -5.913  -4.833  1.00  0.00           O  
ATOM    248  CB  HIS A  36       2.045  -3.683  -6.531  1.00  0.00           C  
ATOM    249  CEN HIS A  36       2.872  -2.563  -6.229  1.00  0.00           X  
ATOM    250  H   HIS A  36       2.830  -5.379  -8.256  1.00  0.00           H  
ATOM    251  N   LEU A  37      -0.212  -5.860  -7.023  1.00  0.00           N  
ATOM    252  CA  LEU A  37      -1.619  -6.204  -6.875  1.00  0.00           C  
ATOM    253  C   LEU A  37      -1.790  -7.503  -6.077  1.00  0.00           C  
ATOM    254  O   LEU A  37      -2.577  -7.513  -5.138  1.00  0.00           O  
ATOM    255  CB  LEU A  37      -2.278  -6.328  -8.255  1.00  0.00           C  
ATOM    256  CEN LEU A  37      -3.220  -5.406  -9.050  1.00  0.00           X  
ATOM    257  H   LEU A  37       0.160  -5.791  -7.960  1.00  0.00           H  
ATOM    258  N   GLN A  38      -1.018  -8.553  -6.377  1.00  0.00           N  
ATOM    259  CA  GLN A  38      -1.110  -9.847  -5.680  1.00  0.00           C  
ATOM    260  C   GLN A  38      -0.820  -9.712  -4.181  1.00  0.00           C  
ATOM    261  O   GLN A  38      -1.583 -10.235  -3.373  1.00  0.00           O  
ATOM    262  CB  GLN A  38      -0.138 -10.856  -6.298  1.00  0.00           C  
ATOM    263  CEN GLN A  38      -0.002 -12.209  -7.392  1.00  0.00           X  
ATOM    264  H   GLN A  38      -0.331  -8.449  -7.111  1.00  0.00           H  
ATOM    265  N   ASN A  39       0.207  -8.943  -3.800  1.00  0.00           N  
ATOM    266  CA  ASN A  39       0.540  -8.728  -2.386  1.00  0.00           C  
ATOM    267  C   ASN A  39      -0.571  -7.955  -1.648  1.00  0.00           C  
ATOM    268  O   ASN A  39      -0.922  -8.307  -0.527  1.00  0.00           O  
ATOM    269  CB  ASN A  39       1.867  -8.006  -2.239  1.00  0.00           C  
ATOM    270  CEN ASN A  39       2.881  -8.249  -2.123  1.00  0.00           X  
ATOM    271  H   ASN A  39       0.813  -8.553  -4.510  1.00  0.00           H  
ATOM    272  N   VAL A  40      -1.186  -6.960  -2.302  1.00  0.00           N  
ATOM    273  CA  VAL A  40      -2.313  -6.191  -1.741  1.00  0.00           C  
ATOM    274  C   VAL A  40      -3.518  -7.105  -1.464  1.00  0.00           C  
ATOM    275  O   VAL A  40      -4.119  -7.016  -0.392  1.00  0.00           O  
ATOM    276  CB  VAL A  40      -2.750  -5.053  -2.683  1.00  0.00           C  
ATOM    277  CEN VAL A  40      -2.754  -4.369  -2.761  1.00  0.00           X  
ATOM    278  H   VAL A  40      -0.848  -6.721  -3.225  1.00  0.00           H  
ATOM    279  N   ILE A  41      -3.881  -7.992  -2.401  1.00  0.00           N  
ATOM    280  CA  ILE A  41      -5.000  -8.935  -2.209  1.00  0.00           C  
ATOM    281  C   ILE A  41      -4.707  -9.878  -1.041  1.00  0.00           C  
ATOM    282  O   ILE A  41      -5.593 -10.124  -0.219  1.00  0.00           O  
ATOM    283  CB  ILE A  41      -5.274  -9.768  -3.474  1.00  0.00           C  
ATOM    284  CEN ILE A  41      -5.805  -9.798  -4.426  1.00  0.00           X  
ATOM    285  H   ILE A  41      -3.333  -8.048  -3.246  1.00  0.00           H  
ATOM    286  N   GLU A  42      -3.486 -10.410  -0.970  1.00  0.00           N  
ATOM    287  CA  GLU A  42      -3.064 -11.333   0.085  1.00  0.00           C  
ATOM    288  C   GLU A  42      -3.188 -10.685   1.468  1.00  0.00           C  
ATOM    289  O   GLU A  42      -3.670 -11.323   2.405  1.00  0.00           O  
ATOM    290  CB  GLU A  42      -1.625 -11.796  -0.153  1.00  0.00           C  
ATOM    291  CEN GLU A  42      -0.526 -12.965  -0.726  1.00  0.00           X  
ATOM    292  H   GLU A  42      -2.801 -10.149  -1.666  1.00  0.00           H  
ATOM    293  N   ASP A  43      -2.873  -9.395   1.586  1.00  0.00           N  
ATOM    294  CA  ASP A  43      -3.012  -8.644   2.831  1.00  0.00           C  
ATOM    295  C   ASP A  43      -4.475  -8.380   3.199  1.00  0.00           C  
ATOM    296  O   ASP A  43      -4.877  -8.597   4.349  1.00  0.00           O  
ATOM    297  CB  ASP A  43      -2.255  -7.318   2.730  1.00  0.00           C  
ATOM    298  CEN ASP A  43      -1.358  -6.905   2.982  1.00  0.00           X  
ATOM    299  H   ASP A  43      -2.410  -8.946   0.808  1.00  0.00           H  
ATOM    300  N   ILE A  44      -5.305  -7.962   2.233  1.00  0.00           N  
ATOM    301  CA  ILE A  44      -6.712  -7.623   2.496  1.00  0.00           C  
ATOM    302  C   ILE A  44      -7.410  -8.848   3.060  1.00  0.00           C  
ATOM    303  O   ILE A  44      -8.077  -8.730   4.082  1.00  0.00           O  
ATOM    304  CB  ILE A  44      -7.450  -7.148   1.231  1.00  0.00           C  
ATOM    305  CEN ILE A  44      -7.688  -6.286   0.608  1.00  0.00           X  
ATOM    306  H   ILE A  44      -4.960  -7.952   1.286  1.00  0.00           H  
ATOM    307  N   HIS A  45      -7.244 -10.022   2.462  1.00  0.00           N  
ATOM    308  CA  HIS A  45      -7.904 -11.244   2.909  1.00  0.00           C  
ATOM    309  C   HIS A  45      -7.625 -11.577   4.379  1.00  0.00           C  
ATOM    310  O   HIS A  45      -8.562 -11.756   5.161  1.00  0.00           O  
ATOM    311  CB  HIS A  45      -7.480 -12.422   2.025  1.00  0.00           C  
ATOM    312  CEN HIS A  45      -7.950 -13.106   0.868  1.00  0.00           X  
ATOM    313  H   HIS A  45      -6.624 -10.074   1.666  1.00  0.00           H  
ATOM    314  N   ASP A  46      -6.365 -11.556   4.796  1.00  0.00           N  
ATOM    315  CA  ASP A  46      -5.961 -11.857   6.165  1.00  0.00           C  
ATOM    316  C   ASP A  46      -6.504 -10.826   7.156  1.00  0.00           C  
ATOM    317  O   ASP A  46      -6.938 -11.172   8.265  1.00  0.00           O  
ATOM    318  CB  ASP A  46      -4.435 -11.927   6.265  1.00  0.00           C  
ATOM    319  CEN ASP A  46      -3.680 -12.610   6.263  1.00  0.00           X  
ATOM    320  H   ASP A  46      -5.641 -11.375   4.116  1.00  0.00           H  
ATOM    321  N   PHE A  47      -6.526  -9.549   6.773  1.00  0.00           N  
ATOM    322  CA  PHE A  47      -7.077  -8.483   7.600  1.00  0.00           C  
ATOM    323  C   PHE A  47      -8.568  -8.711   7.887  1.00  0.00           C  
ATOM    324  O   PHE A  47      -8.986  -8.619   9.042  1.00  0.00           O  
ATOM    325  CB  PHE A  47      -6.869  -7.127   6.922  1.00  0.00           C  
ATOM    326  CEN PHE A  47      -5.854  -5.906   6.992  1.00  0.00           X  
ATOM    327  H   PHE A  47      -6.171  -9.320   5.856  1.00  0.00           H  
ATOM    328  N   MET A  48      -9.353  -9.072   6.871  1.00  0.00           N  
ATOM    329  CA  MET A  48     -10.785  -9.347   6.948  1.00  0.00           C  
ATOM    330  C   MET A  48     -11.058 -10.517   7.884  1.00  0.00           C  
ATOM    331  O   MET A  48     -11.924 -10.426   8.755  1.00  0.00           O  
ATOM    332  CB  MET A  48     -11.347  -9.637   5.558  1.00  0.00           C  
ATOM    333  CEN MET A  48     -12.381  -8.973   4.306  1.00  0.00           X  
ATOM    334  H   MET A  48      -8.907  -9.189   5.971  1.00  0.00           H  
ATOM    335  N   GLN A  49     -10.298 -11.601   7.752  1.00  0.00           N  
ATOM    336  CA  GLN A  49     -10.446 -12.785   8.583  1.00  0.00           C  
ATOM    337  C   GLN A  49     -10.175 -12.465  10.058  1.00  0.00           C  
ATOM    338  O   GLN A  49     -10.966 -12.840  10.926  1.00  0.00           O  
ATOM    339  CB  GLN A  49      -9.499 -13.890   8.106  1.00  0.00           C  
ATOM    340  CEN GLN A  49      -9.391 -15.364   7.178  1.00  0.00           X  
ATOM    341  H   GLN A  49      -9.629 -11.631   6.997  1.00  0.00           H  
ATOM    342  N   ALA A  50      -9.126 -11.694  10.349  1.00  0.00           N  
ATOM    343  CA  ALA A  50      -8.773 -11.296  11.709  1.00  0.00           C  
ATOM    344  C   ALA A  50      -9.851 -10.410  12.360  1.00  0.00           C  
ATOM    345  O   ALA A  50     -10.182 -10.599  13.532  1.00  0.00           O  
ATOM    346  CB  ALA A  50      -7.430 -10.581  11.705  1.00  0.00           C  
ATOM    347  CEN ALA A  50      -7.431 -10.581  11.705  1.00  0.00           X  
ATOM    348  H   ALA A  50      -8.529 -11.397   9.591  1.00  0.00           H  
ATOM    349  N   ALA A  51     -10.427  -9.463  11.616  1.00  0.00           N  
ATOM    350  CA  ALA A  51     -11.501  -8.594  12.088  1.00  0.00           C  
ATOM    351  C   ALA A  51     -12.770  -9.396  12.420  1.00  0.00           C  
ATOM    352  O   ALA A  51     -13.371  -9.181  13.475  1.00  0.00           O  
ATOM    353  CB  ALA A  51     -11.801  -7.522  11.050  1.00  0.00           C  
ATOM    354  CEN ALA A  51     -11.801  -7.523  11.051  1.00  0.00           X  
ATOM    355  H   ALA A  51     -10.097  -9.330  10.672  1.00  0.00           H  
ATOM    356  N   ALA A  52     -13.137 -10.363  11.576  1.00  0.00           N  
ATOM    357  CA  ALA A  52     -14.321 -11.201  11.744  1.00  0.00           C  
ATOM    358  C   ALA A  52     -14.195 -12.102  12.980  1.00  0.00           C  
ATOM    359  O   ALA A  52     -15.135 -12.196  13.768  1.00  0.00           O  
ATOM    360  CB  ALA A  52     -14.556 -12.036  10.494  1.00  0.00           C  
ATOM    361  CEN ALA A  52     -14.556 -12.036  10.495  1.00  0.00           X  
ATOM    362  H   ALA A  52     -12.571 -10.521  10.759  1.00  0.00           H  
ATOM    363  N   ALA A  53     -13.022 -12.693  13.218  1.00  0.00           N  
ATOM    364  CA  ALA A  53     -12.776 -13.540  14.380  1.00  0.00           C  
ATOM    365  C   ALA A  53     -12.771 -12.714  15.675  1.00  0.00           C  
ATOM    366  O   ALA A  53     -13.419 -13.089  16.649  1.00  0.00           O  
ATOM    367  CB  ALA A  53     -11.463 -14.291  14.215  1.00  0.00           C  
ATOM    368  CEN ALA A  53     -11.463 -14.290  14.216  1.00  0.00           X  
ATOM    369  H   ALA A  53     -12.270 -12.569  12.555  1.00  0.00           H  
ATOM    370  N   ALA A  54     -12.132 -11.540  15.686  1.00  0.00           N  
ATOM    371  CA  ALA A  54     -12.060 -10.679  16.868  1.00  0.00           C  
ATOM    372  C   ALA A  54     -13.433 -10.121  17.295  1.00  0.00           C  
ATOM    373  O   ALA A  54     -13.723 -10.041  18.495  1.00  0.00           O  
ATOM    374  CB  ALA A  54     -11.086  -9.539  16.611  1.00  0.00           C  
ATOM    375  CEN ALA A  54     -11.086  -9.539  16.611  1.00  0.00           X  
ATOM    376  H   ALA A  54     -11.642 -11.255  14.852  1.00  0.00           H  
ATOM    377  N   ALA A  55     -14.288  -9.751  16.340  1.00  0.00           N  
ATOM    378  CA  ALA A  55     -15.660  -9.317  16.588  1.00  0.00           C  
ATOM    379  C   ALA A  55     -16.533 -10.474  17.100  1.00  0.00           C  
ATOM    380  O   ALA A  55     -17.071 -10.387  18.208  1.00  0.00           O  
ATOM    381  CB  ALA A  55     -16.255  -8.716  15.323  1.00  0.00           C  
ATOM    382  CEN ALA A  55     -16.255  -8.716  15.324  1.00  0.00           X  
ATOM    383  H   ALA A  55     -13.967  -9.766  15.383  1.00  0.00           H  
ATOM    384  N   ASN A  56     -16.614 -11.585  16.363  1.00  0.00           N  
ATOM    385  CA  ASN A  56     -17.399 -12.768  16.729  1.00  0.00           C  
ATOM    386  C   ASN A  56     -17.033 -13.324  18.109  1.00  0.00           C  
ATOM    387  O   ASN A  56     -17.929 -13.715  18.853  1.00  0.00           O  
ATOM    388  CB  ASN A  56     -17.257 -13.858  15.682  1.00  0.00           C  
ATOM    389  CEN ASN A  56     -17.748 -14.172  14.810  1.00  0.00           X  
ATOM    390  H   ASN A  56     -16.141 -11.596  15.471  1.00  0.00           H  
ATOM    391  N   CYS A  57     -15.769 -13.234  18.536  1.00  0.00           N  
ATOM    392  CA  CYS A  57     -15.336 -13.698  19.856  1.00  0.00           C  
ATOM    393  C   CYS A  57     -16.208 -13.131  20.994  1.00  0.00           C  
ATOM    394  O   CYS A  57     -16.327 -13.764  22.038  1.00  0.00           O  
ATOM    395  CB  CYS A  57     -13.913 -13.145  19.945  1.00  0.00           C  
ATOM    396  CEN CYS A  57     -13.013 -13.635  19.898  1.00  0.00           X  
ATOM    397  H   CYS A  57     -15.065 -12.897  17.893  1.00  0.00           H  
ATOM    398  N   ARG A  58     -16.879 -11.977  20.814  1.00  0.00           N  
ATOM    399  CA  ARG A  58     -17.711 -11.375  21.874  1.00  0.00           C  
ATOM    400  C   ARG A  58     -18.891 -12.247  22.310  1.00  0.00           C  
ATOM    401  O   ARG A  58     -19.456 -11.970  23.362  1.00  0.00           O  
ATOM    402  CB  ARG A  58     -18.191  -9.985  21.483  1.00  0.00           C  
ATOM    403  CEN ARG A  58     -18.295  -7.515  21.283  1.00  0.00           X  
ATOM    404  H   ARG A  58     -16.891 -11.570  19.889  1.00  0.00           H  
ATOM    405  N   LYS A  59     -19.270 -13.275  21.542  1.00  0.00           N  
ATOM    406  CA  LYS A  59     -20.455 -14.114  21.811  1.00  0.00           C  
ATOM    407  C   LYS A  59     -20.413 -14.811  23.180  1.00  0.00           C  
ATOM    408  O   LYS A  59     -21.467 -15.122  23.721  1.00  0.00           O  
ATOM    409  CB  LYS A  59     -20.612 -15.164  20.710  1.00  0.00           C  
ATOM    410  CEN LYS A  59     -21.605 -15.816  18.959  1.00  0.00           X  
ATOM    411  H   LYS A  59     -18.668 -13.545  20.778  1.00  0.00           H  
ATOM    412  N   GLY A  60     -19.225 -15.009  23.764  1.00  0.00           N  
ATOM    413  CA  GLY A  60     -19.003 -15.783  24.994  1.00  0.00           C  
ATOM    414  C   GLY A  60     -19.468 -15.129  26.295  1.00  0.00           C  
ATOM    415  O   GLY A  60     -19.381 -15.765  27.338  1.00  0.00           O  
ATOM    416  CEN GLY A  60     -19.003 -15.783  24.994  1.00  0.00           X  
ATOM    417  H   GLY A  60     -18.405 -14.690  23.269  1.00  0.00           H  
ATOM    418  N   SER A  61     -19.942 -13.879  26.271  1.00  0.00           N  
ATOM    419  CA  SER A  61     -20.355 -13.175  27.492  1.00  0.00           C  
ATOM    420  C   SER A  61     -21.874 -12.911  27.502  1.00  0.00           C  
ATOM    421  O   SER A  61     -22.282 -11.840  27.947  1.00  0.00           O  
ATOM    422  CB  SER A  61     -19.590 -11.872  27.623  1.00  0.00           C  
ATOM    423  CEN SER A  61     -19.337 -11.414  27.474  1.00  0.00           X  
ATOM    424  H   SER A  61     -20.122 -13.448  25.377  1.00  0.00           H  
ATOM    425  N   PRO A  62     -22.744 -13.843  27.055  1.00  0.00           N  
ATOM    426  CA  PRO A  62     -24.175 -13.598  27.081  1.00  0.00           C  
ATOM    427  C   PRO A  62     -24.616 -13.494  28.547  1.00  0.00           C  
ATOM    428  O   PRO A  62     -23.999 -14.078  29.425  1.00  0.00           O  
ATOM    429  CB  PRO A  62     -24.791 -14.805  26.353  1.00  0.00           C  
ATOM    430  CEN PRO A  62     -23.097 -15.350  26.224  1.00  0.00           X  
ATOM    431  N   GLY A  63     -25.665 -12.709  28.788  1.00  0.00           N  
ATOM    432  CA  GLY A  63     -26.297 -12.528  30.101  1.00  0.00           C  
ATOM    433  C   GLY A  63     -25.774 -11.416  31.018  1.00  0.00           C  
ATOM    434  O   GLY A  63     -24.665 -10.920  30.880  1.00  0.00           O  
ATOM    435  CEN GLY A  63     -26.297 -12.527  30.102  1.00  0.00           X  
ATOM    436  H   GLY A  63     -26.245 -12.504  27.989  1.00  0.00           H  
ATOM    437  N   SER A  64     -26.532 -11.142  32.079  1.00  0.00           N  
ATOM    438  CA  SER A  64     -26.214 -10.095  33.049  1.00  0.00           C  
ATOM    439  C   SER A  64     -25.976 -10.658  34.465  1.00  0.00           C  
ATOM    440  O   SER A  64     -26.782 -11.472  34.923  1.00  0.00           O  
ATOM    441  CB  SER A  64     -27.329  -9.068  33.073  1.00  0.00           C  
ATOM    442  CEN SER A  64     -27.833  -8.865  33.052  1.00  0.00           X  
ATOM    443  H   SER A  64     -27.212 -11.834  32.369  1.00  0.00           H  
ATOM    444  N   PRO A  65     -24.964 -10.180  35.215  1.00  0.00           N  
ATOM    445  CA  PRO A  65     -24.706 -10.672  36.561  1.00  0.00           C  
ATOM    446  C   PRO A  65     -25.820 -10.156  37.480  1.00  0.00           C  
ATOM    447  O   PRO A  65     -25.637  -9.222  38.258  1.00  0.00           O  
ATOM    448  CB  PRO A  65     -23.322 -10.111  36.927  1.00  0.00           C  
ATOM    449  CEN PRO A  65     -23.410  -9.361  35.310  1.00  0.00           X  
ATOM    450  N   ALA A  66     -27.007 -10.739  37.353  1.00  0.00           N  
ATOM    451  CA  ALA A  66     -28.175 -10.349  38.126  1.00  0.00           C  
ATOM    452  C   ALA A  66     -27.863 -10.558  39.613  1.00  0.00           C  
ATOM    453  O   ALA A  66     -27.277 -11.567  39.985  1.00  0.00           O  
ATOM    454  CB  ALA A  66     -29.400 -11.144  37.698  1.00  0.00           C  
ATOM    455  CEN ALA A  66     -29.400 -11.143  37.699  1.00  0.00           X  
ATOM    456  H   ALA A  66     -27.069 -11.579  36.797  1.00  0.00           H  
ATOM    457  N   GLY A  67     -28.301  -9.620  40.455  1.00  0.00           N  
ATOM    458  CA  GLY A  67     -28.143  -9.721  41.907  1.00  0.00           C  
ATOM    459  C   GLY A  67     -27.451  -8.540  42.592  1.00  0.00           C  
ATOM    460  O   GLY A  67     -26.971  -7.630  41.940  1.00  0.00           O  
ATOM    461  CEN GLY A  67     -28.143  -9.721  41.908  1.00  0.00           X  
ATOM    462  H   GLY A  67     -28.926  -8.917  40.089  1.00  0.00           H  
ATOM    463  N   SER A  68     -27.381  -8.638  43.920  1.00  0.00           N  
ATOM    464  CA  SER A  68     -26.792  -7.698  44.889  1.00  0.00           C  
ATOM    465  C   SER A  68     -27.080  -6.183  44.791  1.00  0.00           C  
ATOM    466  O   SER A  68     -26.170  -5.371  44.943  1.00  0.00           O  
ATOM    467  CB  SER A  68     -25.289  -7.895  44.849  1.00  0.00           C  
ATOM    468  CEN SER A  68     -24.793  -7.981  44.643  1.00  0.00           X  
ATOM    469  H   SER A  68     -27.311  -9.589  44.249  1.00  0.00           H  
ATOM    470  N   PRO A  69     -28.362  -5.762  44.726  1.00  0.00           N  
ATOM    471  CA  PRO A  69     -28.715  -4.350  44.658  1.00  0.00           C  
ATOM    472  C   PRO A  69     -28.281  -3.634  45.943  1.00  0.00           C  
ATOM    473  O   PRO A  69     -28.332  -4.207  47.032  1.00  0.00           O  
ATOM    474  CB  PRO A  69     -30.242  -4.349  44.473  1.00  0.00           C  
ATOM    475  CEN PRO A  69     -30.065  -6.122  44.590  1.00  0.00           X  
ATOM    476  N   THR A  70     -27.895  -2.367  45.832  1.00  0.00           N  
ATOM    477  CA  THR A  70     -27.509  -1.544  46.991  1.00  0.00           C  
ATOM    478  C   THR A  70     -28.265  -0.219  46.924  1.00  0.00           C  
ATOM    479  O   THR A  70     -28.942   0.081  45.945  1.00  0.00           O  
ATOM    480  CB  THR A  70     -25.994  -1.271  47.038  1.00  0.00           C  
ATOM    481  CEN THR A  70     -25.440  -1.453  47.074  1.00  0.00           X  
ATOM    482  H   THR A  70     -28.109  -1.866  44.981  1.00  0.00           H  
ATOM    483  N   SER A  71     -28.236   0.488  48.052  1.00  0.00           N  
ATOM    484  CA  SER A  71     -28.810   1.811  48.301  1.00  0.00           C  
ATOM    485  C   SER A  71     -28.167   2.587  49.454  1.00  0.00           C  
ATOM    486  O   SER A  71     -27.620   1.989  50.372  1.00  0.00           O  
ATOM    487  CB  SER A  71     -30.297   1.663  48.557  1.00  0.00           C  
ATOM    488  CEN SER A  71     -30.762   1.447  48.737  1.00  0.00           X  
ATOM    489  H   SER A  71     -27.833   0.045  48.865  1.00  0.00           H  
ATOM    490  N   THR A  72     -28.351   3.911  49.379  1.00  0.00           N  
ATOM    491  CA  THR A  72     -27.961   4.949  50.357  1.00  0.00           C  
ATOM    492  C   THR A  72     -26.733   4.725  51.248  1.00  0.00           C  
ATOM    493  O   THR A  72     -26.796   3.930  52.173  1.00  0.00           O  
ATOM    494  CB  THR A  72     -29.146   5.232  51.299  1.00  0.00           C  
ATOM    495  CEN THR A  72     -29.702   5.384  51.393  1.00  0.00           X  
ATOM    496  H   THR A  72     -29.221   4.162  48.931  1.00  0.00           H  
ATOM    497  N   GLU A  73     -25.692   5.540  51.035  1.00  0.00           N  
ATOM    498  CA  GLU A  73     -24.386   5.545  51.751  1.00  0.00           C  
ATOM    499  C   GLU A  73     -24.027   7.011  52.096  1.00  0.00           C  
ATOM    500  O   GLU A  73     -24.682   7.941  51.632  1.00  0.00           O  
ATOM    501  CB  GLU A  73     -23.283   4.901  50.908  1.00  0.00           C  
ATOM    502  CEN GLU A  73     -22.296   3.561  50.542  1.00  0.00           X  
ATOM    503  H   GLU A  73     -25.913   6.443  50.636  1.00  0.00           H  
ATOM    504  N   GLU A  74     -23.311   7.245  53.204  1.00  0.00           N  
ATOM    505  CA  GLU A  74     -22.755   8.529  53.699  1.00  0.00           C  
ATOM    506  C   GLU A  74     -23.700   9.753  53.644  1.00  0.00           C  
ATOM    507  O   GLU A  74     -24.740   9.741  52.995  1.00  0.00           O  
ATOM    508  CB  GLU A  74     -21.481   8.856  52.916  1.00  0.00           C  
ATOM    509  CEN GLU A  74     -19.783   8.836  52.786  1.00  0.00           X  
ATOM    510  H   GLU A  74     -23.790   6.787  53.968  1.00  0.00           H  
ATOM    511  N   GLY A  75     -23.290  10.854  54.301  1.00  0.00           N  
ATOM    512  CA  GLY A  75     -24.051  12.113  54.348  1.00  0.00           C  
ATOM    513  C   GLY A  75     -23.232  13.372  54.692  1.00  0.00           C  
ATOM    514  O   GLY A  75     -23.740  14.285  55.333  1.00  0.00           O  
ATOM    515  CEN GLY A  75     -24.052  12.114  54.348  1.00  0.00           X  
ATOM    516  H   GLY A  75     -22.396  10.830  54.768  1.00  0.00           H  
ATOM    517  N   THR A  76     -21.960  13.377  54.293  1.00  0.00           N  
ATOM    518  CA  THR A  76     -20.864  14.365  54.441  1.00  0.00           C  
ATOM    519  C   THR A  76     -20.866  15.679  53.614  1.00  0.00           C  
ATOM    520  O   THR A  76     -21.134  15.675  52.418  1.00  0.00           O  
ATOM    521  CB  THR A  76     -19.524  13.662  54.153  1.00  0.00           C  
ATOM    522  CEN THR A  76     -19.136  13.237  54.250  1.00  0.00           X  
ATOM    523  H   THR A  76     -21.741  12.691  53.585  1.00  0.00           H  
ATOM    524  N   SER A  77     -20.442  16.749  54.310  1.00  0.00           N  
ATOM    525  CA  SER A  77     -20.234  18.185  53.975  1.00  0.00           C  
ATOM    526  C   SER A  77     -19.165  18.672  52.977  1.00  0.00           C  
ATOM    527  O   SER A  77     -18.027  18.247  53.077  1.00  0.00           O  
ATOM    528  CB  SER A  77     -19.985  18.909  55.284  1.00  0.00           C  
ATOM    529  CEN SER A  77     -19.793  19.002  55.784  1.00  0.00           X  
ATOM    530  H   SER A  77     -19.793  16.472  55.034  1.00  0.00           H  
ATOM    531  N   GLU A  78     -19.473  19.734  52.203  1.00  0.00           N  
ATOM    532  CA  GLU A  78     -18.539  20.372  51.235  1.00  0.00           C  
ATOM    533  C   GLU A  78     -18.300  21.879  51.539  1.00  0.00           C  
ATOM    534  O   GLU A  78     -19.166  22.581  52.051  1.00  0.00           O  
ATOM    535  CB  GLU A  78     -19.068  20.209  49.809  1.00  0.00           C  
ATOM    536  CEN GLU A  78     -19.061  19.387  48.316  1.00  0.00           X  
ATOM    537  H   GLU A  78     -20.178  20.365  52.554  1.00  0.00           H  
ATOM    538  N   SER A  79     -17.078  22.348  51.265  1.00  0.00           N  
ATOM    539  CA  SER A  79     -16.532  23.713  51.388  1.00  0.00           C  
ATOM    540  C   SER A  79     -15.433  24.084  50.380  1.00  0.00           C  
ATOM    541  O   SER A  79     -14.714  23.191  49.942  1.00  0.00           O  
ATOM    542  CB  SER A  79     -16.002  23.904  52.796  1.00  0.00           C  
ATOM    543  CEN SER A  79     -15.762  23.785  53.269  1.00  0.00           X  
ATOM    544  H   SER A  79     -16.405  21.659  50.965  1.00  0.00           H  
ATOM    545  N   ALA A  80     -15.147  25.386  50.187  1.00  0.00           N  
ATOM    546  CA  ALA A  80     -14.057  25.857  49.313  1.00  0.00           C  
ATOM    547  C   ALA A  80     -13.407  27.183  49.798  1.00  0.00           C  
ATOM    548  O   ALA A  80     -14.050  27.996  50.449  1.00  0.00           O  
ATOM    549  CB  ALA A  80     -14.577  26.017  47.892  1.00  0.00           C  
ATOM    550  CEN ALA A  80     -14.577  26.018  47.893  1.00  0.00           X  
ATOM    551  H   ALA A  80     -15.560  26.067  50.808  1.00  0.00           H  
ATOM    552  N   THR A  81     -12.117  27.332  49.460  1.00  0.00           N  
ATOM    553  CA  THR A  81     -11.149  28.446  49.678  1.00  0.00           C  
ATOM    554  C   THR A  81     -11.231  29.810  48.944  1.00  0.00           C  
ATOM    555  O   THR A  81     -11.334  29.845  47.722  1.00  0.00           O  
ATOM    556  CB  THR A  81      -9.733  27.909  49.402  1.00  0.00           C  
ATOM    557  CEN THR A  81      -9.303  27.522  49.491  1.00  0.00           X  
ATOM    558  H   THR A  81     -11.905  26.845  48.598  1.00  0.00           H  
ATOM    559  N   PRO A  82     -11.011  30.945  49.661  1.00  0.00           N  
ATOM    560  CA  PRO A  82     -11.021  32.304  49.113  1.00  0.00           C  
ATOM    561  C   PRO A  82      -9.904  32.535  48.076  1.00  0.00           C  
ATOM    562  O   PRO A  82      -8.844  31.911  48.150  1.00  0.00           O  
ATOM    563  CB  PRO A  82     -10.846  33.195  50.355  1.00  0.00           C  
ATOM    564  CEN PRO A  82     -10.706  31.638  51.216  1.00  0.00           X  
ATOM    565  N   GLU A  83     -10.096  33.485  47.156  1.00  0.00           N  
ATOM    566  CA  GLU A  83      -9.091  33.855  46.150  1.00  0.00           C  
ATOM    567  C   GLU A  83      -8.763  35.354  46.219  1.00  0.00           C  
ATOM    568  O   GLU A  83      -9.619  36.198  46.473  1.00  0.00           O  
ATOM    569  CB  GLU A  83      -9.577  33.487  44.747  1.00  0.00           C  
ATOM    570  CEN GLU A  83      -9.578  32.422  43.416  1.00  0.00           X  
ATOM    571  H   GLU A  83     -10.923  34.061  47.210  1.00  0.00           H  
ATOM    572  N   SER A  84      -7.487  35.662  45.981  1.00  0.00           N  
ATOM    573  CA  SER A  84      -6.916  37.011  45.948  1.00  0.00           C  
ATOM    574  C   SER A  84      -7.027  37.582  44.533  1.00  0.00           C  
ATOM    575  O   SER A  84      -6.876  36.840  43.566  1.00  0.00           O  
ATOM    576  CB  SER A  84      -5.472  36.991  46.409  1.00  0.00           C  
ATOM    577  CEN SER A  84      -4.965  36.808  46.483  1.00  0.00           X  
ATOM    578  H   SER A  84      -6.921  34.938  45.563  1.00  0.00           H  
ATOM    579  N   GLY A  85      -7.215  38.898  44.409  1.00  0.00           N  
ATOM    580  CA  GLY A  85      -7.258  39.621  43.137  1.00  0.00           C  
ATOM    581  C   GLY A  85      -6.428  40.919  43.204  1.00  0.00           C  
ATOM    582  O   GLY A  85      -5.835  41.171  44.250  1.00  0.00           O  
ATOM    583  CEN GLY A  85      -7.258  39.622  43.136  1.00  0.00           X  
ATOM    584  H   GLY A  85      -7.249  39.454  45.251  1.00  0.00           H  
ATOM    585  N   PRO A  86      -6.358  41.733  42.128  1.00  0.00           N  
ATOM    586  CA  PRO A  86      -5.616  42.997  42.079  1.00  0.00           C  
ATOM    587  C   PRO A  86      -6.251  44.117  42.931  1.00  0.00           C  
ATOM    588  O   PRO A  86      -7.471  44.187  43.057  1.00  0.00           O  
ATOM    589  CB  PRO A  86      -5.616  43.351  40.582  1.00  0.00           C  
ATOM    590  CEN PRO A  86      -6.633  41.892  40.433  1.00  0.00           X  
ATOM    591  N   GLY A  87      -5.430  45.062  43.413  1.00  0.00           N  
ATOM    592  CA  GLY A  87      -5.911  46.262  44.129  1.00  0.00           C  
ATOM    593  C   GLY A  87      -5.154  46.574  45.424  1.00  0.00           C  
ATOM    594  O   GLY A  87      -4.408  45.735  45.905  1.00  0.00           O  
ATOM    595  CEN GLY A  87      -5.911  46.262  44.129  1.00  0.00           X  
ATOM    596  H   GLY A  87      -4.461  45.040  43.133  1.00  0.00           H  
ATOM    597  N   THR A  88      -5.192  47.821  45.919  1.00  0.00           N  
ATOM    598  CA  THR A  88      -4.517  48.311  47.155  1.00  0.00           C  
ATOM    599  C   THR A  88      -2.985  48.163  47.118  1.00  0.00           C  
ATOM    600  O   THR A  88      -2.474  47.127  46.714  1.00  0.00           O  
ATOM    601  CB  THR A  88      -5.041  47.577  48.403  1.00  0.00           C  
ATOM    602  CEN THR A  88      -5.473  47.420  48.764  1.00  0.00           X  
ATOM    603  H   THR A  88      -5.030  48.476  45.166  1.00  0.00           H  
ATOM    604  N   SER A  89      -2.236  49.235  47.388  1.00  0.00           N  
ATOM    605  CA  SER A  89      -2.696  50.595  47.764  1.00  0.00           C  
ATOM    606  C   SER A  89      -2.989  50.744  49.256  1.00  0.00           C  
ATOM    607  O   SER A  89      -3.638  51.695  49.675  1.00  0.00           O  
ATOM    608  CB  SER A  89      -3.932  50.959  46.966  1.00  0.00           C  
ATOM    609  CEN SER A  89      -4.406  50.896  46.707  1.00  0.00           X  
ATOM    610  H   SER A  89      -1.463  48.955  47.976  1.00  0.00           H  
ATOM    611  N   THR A  90      -2.398  49.881  50.083  1.00  0.00           N  
ATOM    612  CA  THR A  90      -2.483  49.998  51.548  1.00  0.00           C  
ATOM    613  C   THR A  90      -1.073  50.236  52.083  1.00  0.00           C  
ATOM    614  O   THR A  90      -0.083  49.967  51.408  1.00  0.00           O  
ATOM    615  CB  THR A  90      -3.084  48.743  52.207  1.00  0.00           C  
ATOM    616  CEN THR A  90      -3.522  48.364  52.287  1.00  0.00           X  
ATOM    617  H   THR A  90      -1.587  49.377  49.754  1.00  0.00           H  
ATOM    618  N   GLU A  91      -1.041  50.860  53.254  1.00  0.00           N  
ATOM    619  CA  GLU A  91       0.101  51.203  54.105  1.00  0.00           C  
ATOM    620  C   GLU A  91      -0.063  50.704  55.569  1.00  0.00           C  
ATOM    621  O   GLU A  91      -1.176  50.751  56.100  1.00  0.00           O  
ATOM    622  CB  GLU A  91       0.316  52.718  54.089  1.00  0.00           C  
ATOM    623  CEN GLU A  91       1.128  54.088  53.482  1.00  0.00           X  
ATOM    624  H   GLU A  91      -1.929  51.141  53.638  1.00  0.00           H  
ATOM    625  N   PRO A  92       1.006  50.176  56.204  1.00  0.00           N  
ATOM    626  CA  PRO A  92       1.030  49.737  57.600  1.00  0.00           C  
ATOM    627  C   PRO A  92       0.804  50.881  58.600  1.00  0.00           C  
ATOM    628  O   PRO A  92       1.243  52.011  58.410  1.00  0.00           O  
ATOM    629  CB  PRO A  92       2.427  49.112  57.754  1.00  0.00           C  
ATOM    630  CEN PRO A  92       2.648  49.658  56.069  1.00  0.00           X  
ATOM    631  N   SER A  93       0.152  50.575  59.721  1.00  0.00           N  
ATOM    632  CA  SER A  93      -0.064  51.545  60.799  1.00  0.00           C  
ATOM    633  C   SER A  93       0.181  50.902  62.158  1.00  0.00           C  
ATOM    634  O   SER A  93      -0.071  49.720  62.370  1.00  0.00           O  
ATOM    635  CB  SER A  93      -1.469  52.111  60.729  1.00  0.00           C  
ATOM    636  CEN SER A  93      -2.006  52.129  60.642  1.00  0.00           X  
ATOM    637  H   SER A  93      -0.048  49.606  59.921  1.00  0.00           H  
ATOM    638  N   GLU A  94       0.697  51.738  63.057  1.00  0.00           N  
ATOM    639  CA  GLU A  94       0.991  51.435  64.451  1.00  0.00           C  
ATOM    640  C   GLU A  94      -0.295  51.509  65.291  1.00  0.00           C  
ATOM    641  O   GLU A  94      -1.166  52.342  65.040  1.00  0.00           O  
ATOM    642  CB  GLU A  94       2.049  52.395  65.000  1.00  0.00           C  
ATOM    643  CEN GLU A  94       3.669  52.731  65.408  1.00  0.00           X  
ATOM    644  H   GLU A  94       0.656  52.721  62.837  1.00  0.00           H  
ATOM    645  N   GLY A  95      -0.424  50.650  66.307  1.00  0.00           N  
ATOM    646  CA  GLY A  95      -1.587  50.654  67.197  1.00  0.00           C  
ATOM    647  C   GLY A  95      -1.371  51.394  68.516  1.00  0.00           C  
ATOM    648  O   GLY A  95      -2.282  51.515  69.318  1.00  0.00           O  
ATOM    649  CEN GLY A  95      -1.588  50.654  67.197  1.00  0.00           X  
ATOM    650  H   GLY A  95       0.249  49.902  66.392  1.00  0.00           H  
ATOM    651  N   SER A  96      -0.133  51.851  68.716  1.00  0.00           N  
ATOM    652  CA  SER A  96       0.396  52.590  69.876  1.00  0.00           C  
ATOM    653  C   SER A  96       0.255  52.063  71.326  1.00  0.00           C  
ATOM    654  O   SER A  96       0.416  52.795  72.293  1.00  0.00           O  
ATOM    655  CB  SER A  96      -0.216  53.976  69.826  1.00  0.00           C  
ATOM    656  CEN SER A  96      -0.592  54.364  69.756  1.00  0.00           X  
ATOM    657  H   SER A  96       0.316  52.122  67.853  1.00  0.00           H  
ATOM    658  N   ALA A  97       0.263  50.723  71.394  1.00  0.00           N  
ATOM    659  CA  ALA A  97       0.190  49.877  72.602  1.00  0.00           C  
ATOM    660  C   ALA A  97      -0.666  50.294  73.837  1.00  0.00           C  
ATOM    661  O   ALA A  97      -1.430  51.253  73.796  1.00  0.00           O  
ATOM    662  CB  ALA A  97       1.620  49.648  73.070  1.00  0.00           C  
ATOM    663  CEN ALA A  97       1.619  49.648  73.070  1.00  0.00           X  
ATOM    664  H   ALA A  97       0.740  50.283  70.619  1.00  0.00           H  
ATOM    665  N   PRO A  98      -0.529  49.552  74.964  1.00  0.00           N  
ATOM    666  CA  PRO A  98      -1.248  49.800  76.215  1.00  0.00           C  
ATOM    667  C   PRO A  98      -0.824  51.100  76.915  1.00  0.00           C  
ATOM    668  O   PRO A  98       0.360  51.418  77.014  1.00  0.00           O  
ATOM    669  CB  PRO A  98      -0.921  48.562  77.066  1.00  0.00           C  
ATOM    670  CEN PRO A  98       0.109  48.116  75.679  1.00  0.00           X  
ATOM    671  N   GLY A  99      -1.805  51.814  77.476  1.00  0.00           N  
ATOM    672  CA  GLY A  99      -1.603  53.014  78.286  1.00  0.00           C  
ATOM    673  C   GLY A  99      -1.091  52.696  79.696  1.00  0.00           C  
ATOM    674  O   GLY A  99      -1.236  51.589  80.201  1.00  0.00           O  
ATOM    675  CEN GLY A  99      -1.603  53.015  78.286  1.00  0.00           X  
ATOM    676  H   GLY A  99      -2.754  51.480  77.372  1.00  0.00           H  
ATOM    677  N   SER A 100      -0.512  53.694  80.347  1.00  0.00           N  
ATOM    678  CA  SER A 100       0.029  53.709  81.718  1.00  0.00           C  
ATOM    679  C   SER A 100       0.050  55.195  82.140  1.00  0.00           C  
ATOM    680  O   SER A 100      -0.043  56.028  81.233  1.00  0.00           O  
ATOM    681  CB  SER A 100       1.410  53.085  81.783  1.00  0.00           C  
ATOM    682  CEN SER A 100       1.910  52.940  81.625  1.00  0.00           X  
ATOM    683  H   SER A 100      -0.636  54.614  79.953  1.00  0.00           H  
ATOM    684  N   PRO A 101       0.209  55.610  83.418  1.00  0.00           N  
ATOM    685  CA  PRO A 101       0.336  54.848  84.670  1.00  0.00           C  
ATOM    686  C   PRO A 101      -0.850  55.090  85.659  1.00  0.00           C  
ATOM    687  O   PRO A 101      -1.896  55.610  85.283  1.00  0.00           O  
ATOM    688  CB  PRO A 101       1.675  55.336  85.245  1.00  0.00           C  
ATOM    689  CEN PRO A 101       1.659  56.437  83.841  1.00  0.00           X  
ATOM    690  N   ALA A 102      -0.601  54.811  86.948  1.00  0.00           N  
ATOM    691  CA  ALA A 102      -1.467  55.041  88.120  1.00  0.00           C  
ATOM    692  C   ALA A 102      -2.779  54.234  88.234  1.00  0.00           C  
ATOM    693  O   ALA A 102      -3.882  54.772  88.269  1.00  0.00           O  
ATOM    694  CB  ALA A 102      -1.798  56.525  88.181  1.00  0.00           C  
ATOM    695  CEN ALA A 102      -1.799  56.524  88.181  1.00  0.00           X  
ATOM    696  H   ALA A 102       0.372  54.638  87.165  1.00  0.00           H  
ATOM    697  N   GLY A 103      -2.613  52.927  88.457  1.00  0.00           N  
ATOM    698  CA  GLY A 103      -3.678  51.948  88.681  1.00  0.00           C  
ATOM    699  C   GLY A 103      -3.186  50.901  89.688  1.00  0.00           C  
ATOM    700  O   GLY A 103      -1.987  50.668  89.798  1.00  0.00           O  
ATOM    701  CEN GLY A 103      -3.678  51.947  88.681  1.00  0.00           X  
ATOM    702  H   GLY A 103      -1.680  52.596  88.663  1.00  0.00           H  
ATOM    703  N   SER A 104      -4.111  50.376  90.488  1.00  0.00           N  
ATOM    704  CA  SER A 104      -3.953  49.351  91.539  1.00  0.00           C  
ATOM    705  C   SER A 104      -4.360  47.917  91.105  1.00  0.00           C  
ATOM    706  O   SER A 104      -5.423  47.744  90.514  1.00  0.00           O  
ATOM    707  CB  SER A 104      -4.757  49.764  92.756  1.00  0.00           C  
ATOM    708  CEN SER A 104      -5.164  49.974  93.049  1.00  0.00           X  
ATOM    709  H   SER A 104      -5.035  50.775  90.415  1.00  0.00           H  
ATOM    710  N   PRO A 105      -3.517  46.892  91.381  1.00  0.00           N  
ATOM    711  CA  PRO A 105      -3.794  45.470  91.145  1.00  0.00           C  
ATOM    712  C   PRO A 105      -4.874  44.873  92.064  1.00  0.00           C  
ATOM    713  O   PRO A 105      -5.062  45.346  93.185  1.00  0.00           O  
ATOM    714  CB  PRO A 105      -2.427  44.803  91.374  1.00  0.00           C  
ATOM    715  CEN PRO A 105      -1.910  46.453  91.815  1.00  0.00           X  
ATOM    716  N   THR A 106      -5.491  43.758  91.658  1.00  0.00           N  
ATOM    717  CA  THR A 106      -6.478  43.033  92.482  1.00  0.00           C  
ATOM    718  C   THR A 106      -6.256  41.517  92.445  1.00  0.00           C  
ATOM    719  O   THR A 106      -5.645  41.001  91.513  1.00  0.00           O  
ATOM    720  CB  THR A 106      -7.919  43.333  92.026  1.00  0.00           C  
ATOM    721  CEN THR A 106      -8.359  43.703  91.924  1.00  0.00           X  
ATOM    722  H   THR A 106      -5.200  43.321  90.795  1.00  0.00           H  
ATOM    723  N   SER A 107      -6.767  40.850  93.487  1.00  0.00           N  
ATOM    724  CA  SER A 107      -6.835  39.404  93.762  1.00  0.00           C  
ATOM    725  C   SER A 107      -8.061  38.687  93.197  1.00  0.00           C  
ATOM    726  O   SER A 107      -9.166  39.198  93.357  1.00  0.00           O  
ATOM    727  CB  SER A 107      -6.775  39.181  95.261  1.00  0.00           C  
ATOM    728  CEN SER A 107      -6.861  39.267  95.791  1.00  0.00           X  
ATOM    729  H   SER A 107      -7.201  41.412  94.206  1.00  0.00           H  
ATOM    730  N   THR A 108      -7.877  37.451  92.702  1.00  0.00           N  
ATOM    731  CA  THR A 108      -8.951  36.555  92.182  1.00  0.00           C  
ATOM    732  C   THR A 108      -8.648  35.075  92.530  1.00  0.00           C  
ATOM    733  O   THR A 108      -7.517  34.748  92.863  1.00  0.00           O  
ATOM    734  CB  THR A 108      -9.116  36.689  90.657  1.00  0.00           C  
ATOM    735  CEN THR A 108      -9.232  37.004  90.178  1.00  0.00           X  
ATOM    736  H   THR A 108      -7.065  36.949  93.028  1.00  0.00           H  
ATOM    737  N   GLU A 109      -9.718  34.260  92.465  1.00  0.00           N  
ATOM    738  CA  GLU A 109      -9.879  32.783  92.592  1.00  0.00           C  
ATOM    739  C   GLU A 109      -9.115  31.977  93.670  1.00  0.00           C  
ATOM    740  O   GLU A 109      -8.009  31.499  93.469  1.00  0.00           O  
ATOM    741  CB  GLU A 109      -9.541  32.163  91.234  1.00  0.00           C  
ATOM    742  CEN GLU A 109     -10.040  31.573  89.715  1.00  0.00           X  
ATOM    743  H   GLU A 109     -10.451  34.632  91.878  1.00  0.00           H  
ATOM    744  N   GLU A 110      -9.586  32.010  94.925  1.00  0.00           N  
ATOM    745  CA  GLU A 110     -10.852  32.562  95.490  1.00  0.00           C  
ATOM    746  C   GLU A 110     -12.111  31.766  95.092  1.00  0.00           C  
ATOM    747  O   GLU A 110     -13.125  32.319  94.679  1.00  0.00           O  
ATOM    748  CB  GLU A 110     -11.023  34.021  95.061  1.00  0.00           C  
ATOM    749  CEN GLU A 110     -10.877  35.685  95.396  1.00  0.00           X  
ATOM    750  H   GLU A 110      -9.477  31.067  95.274  1.00  0.00           H  
ATOM    751  N   GLY A 111     -12.048  30.438  95.252  1.00  0.00           N  
ATOM    752  CA  GLY A 111     -13.180  29.535  95.036  1.00  0.00           C  
ATOM    753  C   GLY A 111     -12.916  28.062  95.382  1.00  0.00           C  
ATOM    754  O   GLY A 111     -11.775  27.671  95.566  1.00  0.00           O  
ATOM    755  CEN GLY A 111     -13.181  29.535  95.036  1.00  0.00           X  
ATOM    756  H   GLY A 111     -11.168  30.033  95.540  1.00  0.00           H  
ATOM    757  N   THR A 112     -13.991  27.276  95.460  1.00  0.00           N  
ATOM    758  CA  THR A 112     -14.036  25.813  95.704  1.00  0.00           C  
ATOM    759  C   THR A 112     -13.131  25.133  96.764  1.00  0.00           C  
ATOM    760  O   THR A 112     -12.073  24.596  96.469  1.00  0.00           O  
ATOM    761  CB  THR A 112     -13.763  25.088  94.373  1.00  0.00           C  
ATOM    762  CEN THR A 112     -13.879  24.989  93.809  1.00  0.00           X  
ATOM    763  H   THR A 112     -14.736  27.572  94.846  1.00  0.00           H  
ATOM    764  N   SER A 113     -13.697  25.042  97.979  1.00  0.00           N  
ATOM    765  CA  SER A 113     -13.207  24.434  99.243  1.00  0.00           C  
ATOM    766  C   SER A 113     -13.808  23.122  99.773  1.00  0.00           C  
ATOM    767  O   SER A 113     -15.004  23.063 100.030  1.00  0.00           O  
ATOM    768  CB  SER A 113     -13.344  25.478 100.334  1.00  0.00           C  
ATOM    769  CEN SER A 113     -13.560  25.884 100.624  1.00  0.00           X  
ATOM    770  H   SER A 113     -14.703  25.147  97.972  1.00  0.00           H  
ATOM    771  N   THR A 114     -12.938  22.180 100.188  1.00  0.00           N  
ATOM    772  CA  THR A 114     -13.316  20.878 100.798  1.00  0.00           C  
ATOM    773  C   THR A 114     -12.418  20.595 102.026  1.00  0.00           C  
ATOM    774  O   THR A 114     -11.405  21.255 102.221  1.00  0.00           O  
ATOM    775  CB  THR A 114     -13.192  19.714  99.797  1.00  0.00           C  
ATOM    776  CEN THR A 114     -13.338  19.448  99.298  1.00  0.00           X  
ATOM    777  H   THR A 114     -12.043  22.514 100.512  1.00  0.00           H  
ATOM    778  N   GLU A 115     -12.874  19.667 102.869  1.00  0.00           N  
ATOM    779  CA  GLU A 115     -12.287  19.068 104.085  1.00  0.00           C  
ATOM    780  C   GLU A 115     -11.002  18.204 103.957  1.00  0.00           C  
ATOM    781  O   GLU A 115     -10.926  17.333 103.088  1.00  0.00           O  
ATOM    782  CB  GLU A 115     -13.368  18.224 104.764  1.00  0.00           C  
ATOM    783  CEN GLU A 115     -14.609  18.066 105.922  1.00  0.00           X  
ATOM    784  H   GLU A 115     -13.818  19.356 102.698  1.00  0.00           H  
ATOM    785  N   PRO A 116      -9.984  18.437 104.830  1.00  0.00           N  
ATOM    786  CA  PRO A 116      -8.733  17.683 104.889  1.00  0.00           C  
ATOM    787  C   PRO A 116      -8.902  16.223 105.346  1.00  0.00           C  
ATOM    788  O   PRO A 116      -9.711  15.920 106.222  1.00  0.00           O  
ATOM    789  CB  PRO A 116      -7.881  18.493 105.881  1.00  0.00           C  
ATOM    790  CEN PRO A 116      -9.357  19.483 106.044  1.00  0.00           X  
ATOM    791  N   SER A 117      -8.081  15.318 104.804  1.00  0.00           N  
ATOM    792  CA  SER A 117      -8.049  13.904 105.204  1.00  0.00           C  
ATOM    793  C   SER A 117      -6.834  13.192 104.623  1.00  0.00           C  
ATOM    794  O   SER A 117      -6.495  13.318 103.449  1.00  0.00           O  
ATOM    795  CB  SER A 117      -9.323  13.205 104.769  1.00  0.00           C  
ATOM    796  CEN SER A 117      -9.755  13.081 104.464  1.00  0.00           X  
ATOM    797  H   SER A 117      -7.314  15.648 104.235  1.00  0.00           H  
ATOM    798  N   GLU A 118      -6.187  12.470 105.528  1.00  0.00           N  
ATOM    799  CA  GLU A 118      -5.038  11.588 105.400  1.00  0.00           C  
ATOM    800  C   GLU A 118      -5.416  10.238 104.762  1.00  0.00           C  
ATOM    801  O   GLU A 118      -6.565   9.811 104.853  1.00  0.00           O  
ATOM    802  CB  GLU A 118      -4.396  11.364 106.770  1.00  0.00           C  
ATOM    803  CEN GLU A 118      -3.195  11.742 107.919  1.00  0.00           X  
ATOM    804  H   GLU A 118      -6.563  12.514 106.464  1.00  0.00           H  
ATOM    805  N   GLY A 119      -4.447   9.511 104.195  1.00  0.00           N  
ATOM    806  CA  GLY A 119      -4.718   8.165 103.680  1.00  0.00           C  
ATOM    807  C   GLY A 119      -4.173   7.844 102.289  1.00  0.00           C  
ATOM    808  O   GLY A 119      -4.428   8.585 101.354  1.00  0.00           O  
ATOM    809  CEN GLY A 119      -4.718   8.164 103.680  1.00  0.00           X  
ATOM    810  H   GLY A 119      -3.495   9.852 104.215  1.00  0.00           H  
ATOM    811  N   SER A 120      -3.432   6.731 102.194  1.00  0.00           N  
ATOM    812  CA  SER A 120      -2.790   6.120 101.004  1.00  0.00           C  
ATOM    813  C   SER A 120      -3.635   5.238 100.059  1.00  0.00           C  
ATOM    814  O   SER A 120      -4.347   4.363 100.521  1.00  0.00           O  
ATOM    815  CB  SER A 120      -1.605   5.304 101.482  1.00  0.00           C  
ATOM    816  CEN SER A 120      -1.311   4.972 101.797  1.00  0.00           X  
ATOM    817  H   SER A 120      -3.717   6.016 102.849  1.00  0.00           H  
ATOM    818  N   ALA A 121      -3.499   5.207  98.732  1.00  0.00           N  
ATOM    819  CA  ALA A 121      -2.682   5.862  97.704  1.00  0.00           C  
ATOM    820  C   ALA A 121      -3.498   5.777  96.381  1.00  0.00           C  
ATOM    821  O   ALA A 121      -4.105   4.733  96.130  1.00  0.00           O  
ATOM    822  CB  ALA A 121      -1.315   5.206  97.577  1.00  0.00           C  
ATOM    823  CEN ALA A 121      -1.316   5.206  97.577  1.00  0.00           X  
ATOM    824  H   ALA A 121      -4.116   4.514  98.334  1.00  0.00           H  
ATOM    825  N   PRO A 122      -3.520   6.799  95.503  1.00  0.00           N  
ATOM    826  CA  PRO A 122      -4.223   6.713  94.224  1.00  0.00           C  
ATOM    827  C   PRO A 122      -3.759   5.485  93.425  1.00  0.00           C  
ATOM    828  O   PRO A 122      -2.604   5.064  93.519  1.00  0.00           O  
ATOM    829  CB  PRO A 122      -3.877   8.034  93.518  1.00  0.00           C  
ATOM    830  CEN PRO A 122      -2.882   8.329  94.969  1.00  0.00           X  
ATOM    831  N   GLY A 123      -4.663   4.907  92.631  1.00  0.00           N  
ATOM    832  CA  GLY A 123      -4.381   3.775  91.749  1.00  0.00           C  
ATOM    833  C   GLY A 123      -3.819   4.253  90.407  1.00  0.00           C  
ATOM    834  O   GLY A 123      -3.561   5.436  90.217  1.00  0.00           O  
ATOM    835  CEN GLY A 123      -4.381   3.775  91.748  1.00  0.00           X  
ATOM    836  H   GLY A 123      -5.569   5.343  92.550  1.00  0.00           H  
ATOM    837  N   THR A 124      -3.613   3.305  89.501  1.00  0.00           N  
ATOM    838  CA  THR A 124      -3.135   3.448  88.125  1.00  0.00           C  
ATOM    839  C   THR A 124      -3.897   2.583  87.115  1.00  0.00           C  
ATOM    840  O   THR A 124      -4.257   1.455  87.435  1.00  0.00           O  
ATOM    841  CB  THR A 124      -1.637   3.105  88.029  1.00  0.00           C  
ATOM    842  CEN THR A 124      -1.080   3.190  88.183  1.00  0.00           X  
ATOM    843  H   THR A 124      -3.811   2.356  89.785  1.00  0.00           H  
ATOM    844  N   SER A 125      -4.002   3.104  85.885  1.00  0.00           N  
ATOM    845  CA  SER A 125      -4.598   2.514  84.671  1.00  0.00           C  
ATOM    846  C   SER A 125      -3.851   1.410  83.912  1.00  0.00           C  
ATOM    847  O   SER A 125      -2.687   1.587  83.579  1.00  0.00           O  
ATOM    848  CB  SER A 125      -4.879   3.644  83.699  1.00  0.00           C  
ATOM    849  CEN SER A 125      -4.807   4.108  83.426  1.00  0.00           X  
ATOM    850  H   SER A 125      -3.302   3.797  85.669  1.00  0.00           H  
ATOM    851  N   THR A 126      -4.572   0.391  83.427  1.00  0.00           N  
ATOM    852  CA  THR A 126      -4.002  -0.697  82.600  1.00  0.00           C  
ATOM    853  C   THR A 126      -4.932  -1.003  81.409  1.00  0.00           C  
ATOM    854  O   THR A 126      -6.118  -0.700  81.437  1.00  0.00           O  
ATOM    855  CB  THR A 126      -3.782  -1.985  83.416  1.00  0.00           C  
ATOM    856  CEN THR A 126      -3.536  -2.277  83.858  1.00  0.00           X  
ATOM    857  H   THR A 126      -5.565   0.521  83.308  1.00  0.00           H  
ATOM    858  N   GLU A 127      -4.296  -1.528  80.370  1.00  0.00           N  
ATOM    859  CA  GLU A 127      -4.707  -2.044  79.059  1.00  0.00           C  
ATOM    860  C   GLU A 127      -5.235  -3.492  78.920  1.00  0.00           C  
ATOM    861  O   GLU A 127      -4.732  -4.415  79.566  1.00  0.00           O  
ATOM    862  CB  GLU A 127      -3.522  -1.877  78.105  1.00  0.00           C  
ATOM    863  CEN GLU A 127      -2.694  -0.971  76.923  1.00  0.00           X  
ATOM    864  H   GLU A 127      -3.292  -1.536  80.466  1.00  0.00           H  
ATOM    865  N   PRO A 128      -6.220  -3.700  78.012  1.00  0.00           N  
ATOM    866  CA  PRO A 128      -6.805  -4.996  77.673  1.00  0.00           C  
ATOM    867  C   PRO A 128      -5.847  -5.846  76.818  1.00  0.00           C  
ATOM    868  O   PRO A 128      -5.105  -5.290  76.017  1.00  0.00           O  
ATOM    869  CB  PRO A 128      -8.092  -4.632  76.914  1.00  0.00           C  
ATOM    870  CEN PRO A 128      -7.524  -2.955  77.141  1.00  0.00           X  
ATOM    871  N   SER A 129      -5.899  -7.180  76.911  1.00  0.00           N  
ATOM    872  CA  SER A 129      -5.060  -8.060  76.073  1.00  0.00           C  
ATOM    873  C   SER A 129      -5.602  -9.490  75.983  1.00  0.00           C  
ATOM    874  O   SER A 129      -6.524  -9.879  76.692  1.00  0.00           O  
ATOM    875  CB  SER A 129      -3.642  -8.082  76.610  1.00  0.00           C  
ATOM    876  CEN SER A 129      -3.236  -8.077  76.971  1.00  0.00           X  
ATOM    877  H   SER A 129      -6.687  -7.603  77.380  1.00  0.00           H  
ATOM    878  N   GLU A 130      -4.961 -10.255  75.100  1.00  0.00           N  
ATOM    879  CA  GLU A 130      -5.155 -11.695  74.891  1.00  0.00           C  
ATOM    880  C   GLU A 130      -6.567 -12.225  74.587  1.00  0.00           C  
ATOM    881  O   GLU A 130      -7.035 -13.218  75.133  1.00  0.00           O  
ATOM    882  CB  GLU A 130      -4.626 -12.429  76.124  1.00  0.00           C  
ATOM    883  CEN GLU A 130      -3.369 -13.255  76.924  1.00  0.00           X  
ATOM    884  H   GLU A 130      -3.993  -9.989  74.985  1.00  0.00           H  
ATOM    885  N   GLY A 131      -7.177 -11.635  73.552  1.00  0.00           N  
ATOM    886  CA  GLY A 131      -8.535 -11.939  73.106  1.00  0.00           C  
ATOM    887  C   GLY A 131      -8.520 -12.976  71.981  1.00  0.00           C  
ATOM    888  O   GLY A 131      -9.554 -13.264  71.395  1.00  0.00           O  
ATOM    889  CEN GLY A 131      -8.536 -11.939  73.106  1.00  0.00           X  
ATOM    890  H   GLY A 131      -6.622 -11.036  72.960  1.00  0.00           H  
ATOM    891  N   SER A 132      -7.342 -13.528  71.673  1.00  0.00           N  
ATOM    892  CA  SER A 132      -7.146 -14.473  70.563  1.00  0.00           C  
ATOM    893  C   SER A 132      -6.126 -15.533  70.976  1.00  0.00           C  
ATOM    894  O   SER A 132      -5.197 -15.217  71.715  1.00  0.00           O  
ATOM    895  CB  SER A 132      -6.689 -13.748  69.313  1.00  0.00           C  
ATOM    896  CEN SER A 132      -6.438 -13.378  69.003  1.00  0.00           X  
ATOM    897  H   SER A 132      -6.620 -13.496  72.381  1.00  0.00           H  
ATOM    898  N   ALA A 133      -6.237 -16.756  70.454  1.00  0.00           N  
ATOM    899  CA  ALA A 133      -5.264 -17.817  70.714  1.00  0.00           C  
ATOM    900  C   ALA A 133      -5.194 -18.827  69.548  1.00  0.00           C  
ATOM    901  O   ALA A 133      -6.109 -18.869  68.729  1.00  0.00           O  
ATOM    902  CB  ALA A 133      -5.603 -18.525  72.018  1.00  0.00           C  
ATOM    903  CEN ALA A 133      -5.603 -18.525  72.017  1.00  0.00           X  
ATOM    904  H   ALA A 133      -6.881 -16.908  69.689  1.00  0.00           H  
ATOM    905  N   PRO A 134      -4.101 -19.609  69.448  1.00  0.00           N  
ATOM    906  CA  PRO A 134      -3.928 -20.650  68.434  1.00  0.00           C  
ATOM    907  C   PRO A 134      -5.010 -21.746  68.478  1.00  0.00           C  
ATOM    908  O   PRO A 134      -5.481 -22.135  69.544  1.00  0.00           O  
ATOM    909  CB  PRO A 134      -2.532 -21.216  68.744  1.00  0.00           C  
ATOM    910  CEN PRO A 134      -2.589 -20.084  70.123  1.00  0.00           X  
ATOM    911  N   GLY A 135      -5.341 -22.317  67.316  1.00  0.00           N  
ATOM    912  CA  GLY A 135      -6.302 -23.424  67.179  1.00  0.00           C  
ATOM    913  C   GLY A 135      -5.772 -24.473  66.198  1.00  0.00           C  
ATOM    914  O   GLY A 135      -6.556 -25.064  65.470  1.00  0.00           O  
ATOM    915  CEN GLY A 135      -6.302 -23.425  67.179  1.00  0.00           X  
ATOM    916  H   GLY A 135      -4.897 -21.979  66.474  1.00  0.00           H  
ATOM    917  N   THR A 136      -4.472 -24.484  65.882  1.00  0.00           N  
ATOM    918  CA  THR A 136      -3.754 -25.414  64.976  1.00  0.00           C  
ATOM    919  C   THR A 136      -4.440 -25.675  63.632  1.00  0.00           C  
ATOM    920  O   THR A 136      -5.657 -25.559  63.546  1.00  0.00           O  
ATOM    921  CB  THR A 136      -3.531 -26.775  65.661  1.00  0.00           C  
ATOM    922  CEN THR A 136      -3.318 -27.103  66.095  1.00  0.00           X  
ATOM    923  H   THR A 136      -4.208 -23.535  65.658  1.00  0.00           H  
ATOM    924  N   SER A 137      -3.618 -26.185  62.702  1.00  0.00           N  
ATOM    925  CA  SER A 137      -3.949 -26.594  61.319  1.00  0.00           C  
ATOM    926  C   SER A 137      -4.790 -25.599  60.497  1.00  0.00           C  
ATOM    927  O   SER A 137      -5.102 -24.514  60.947  1.00  0.00           O  
ATOM    928  CB  SER A 137      -4.668 -27.929  61.364  1.00  0.00           C  
ATOM    929  CEN SER A 137      -5.000 -28.321  61.542  1.00  0.00           X  
ATOM    930  H   SER A 137      -2.793 -26.644  63.061  1.00  0.00           H  
ATOM    931  N   GLU A 138      -5.227 -25.852  59.269  1.00  0.00           N  
ATOM    932  CA  GLU A 138      -5.047 -26.991  58.377  1.00  0.00           C  
ATOM    933  C   GLU A 138      -4.748 -26.446  56.962  1.00  0.00           C  
ATOM    934  O   GLU A 138      -5.301 -25.434  56.549  1.00  0.00           O  
ATOM    935  CB  GLU A 138      -6.286 -27.890  58.373  1.00  0.00           C  
ATOM    936  CEN GLU A 138      -7.095 -29.292  58.904  1.00  0.00           X  
ATOM    937  H   GLU A 138      -5.991 -25.251  58.994  1.00  0.00           H  
ATOM    938  N   SER A 139      -3.830 -27.117  56.268  1.00  0.00           N  
ATOM    939  CA  SER A 139      -3.360 -26.925  54.888  1.00  0.00           C  
ATOM    940  C   SER A 139      -4.295 -27.178  53.685  1.00  0.00           C  
ATOM    941  O   SER A 139      -4.837 -28.266  53.543  1.00  0.00           O  
ATOM    942  CB  SER A 139      -2.127 -27.790  54.714  1.00  0.00           C  
ATOM    943  CEN SER A 139      -1.798 -28.221  54.760  1.00  0.00           X  
ATOM    944  H   SER A 139      -3.737 -28.083  56.543  1.00  0.00           H  
ATOM    945  N   ALA A 140      -4.299 -26.250  52.711  1.00  0.00           N  
ATOM    946  CA  ALA A 140      -5.091 -26.350  51.463  1.00  0.00           C  
ATOM    947  C   ALA A 140      -4.447 -25.558  50.298  1.00  0.00           C  
ATOM    948  O   ALA A 140      -3.705 -24.601  50.506  1.00  0.00           O  
ATOM    949  CB  ALA A 140      -6.513 -25.866  51.707  1.00  0.00           C  
ATOM    950  CEN ALA A 140      -6.512 -25.866  51.706  1.00  0.00           X  
ATOM    951  H   ALA A 140      -3.421 -25.767  52.585  1.00  0.00           H  
ATOM    952  N   THR A 141      -4.785 -25.930  49.064  1.00  0.00           N  
ATOM    953  CA  THR A 141      -4.374 -25.277  47.803  1.00  0.00           C  
ATOM    954  C   THR A 141      -5.526 -25.367  46.782  1.00  0.00           C  
ATOM    955  O   THR A 141      -6.337 -26.292  46.913  1.00  0.00           O  
ATOM    956  CB  THR A 141      -3.107 -25.916  47.205  1.00  0.00           C  
ATOM    957  CEN THR A 141      -2.542 -26.062  47.235  1.00  0.00           X  
ATOM    958  H   THR A 141      -5.571 -26.558  48.958  1.00  0.00           H  
ATOM    959  N   PRO A 142      -5.665 -24.454  45.794  1.00  0.00           N  
ATOM    960  CA  PRO A 142      -4.759 -23.288  45.669  1.00  0.00           C  
ATOM    961  C   PRO A 142      -5.440 -22.011  45.116  1.00  0.00           C  
ATOM    962  O   PRO A 142      -6.051 -22.010  44.057  1.00  0.00           O  
ATOM    963  CB  PRO A 142      -3.659 -23.795  44.722  1.00  0.00           C  
ATOM    964  CEN PRO A 142      -4.668 -25.265  44.644  1.00  0.00           X  
ATOM    965  N   GLU A 143      -5.583 -20.951  45.916  1.00  0.00           N  
ATOM    966  CA  GLU A 143      -6.090 -19.607  45.560  1.00  0.00           C  
ATOM    967  C   GLU A 143      -7.220 -19.527  44.504  1.00  0.00           C  
ATOM    968  O   GLU A 143      -7.167 -18.763  43.549  1.00  0.00           O  
ATOM    969  CB  GLU A 143      -4.914 -18.753  45.079  1.00  0.00           C  
ATOM    970  CEN GLU A 143      -3.700 -17.600  45.395  1.00  0.00           X  
ATOM    971  H   GLU A 143      -6.032 -21.263  46.764  1.00  0.00           H  
ATOM    972  N   SER A 144      -8.265 -20.327  44.779  1.00  0.00           N  
ATOM    973  CA  SER A 144      -9.561 -20.447  44.079  1.00  0.00           C  
ATOM    974  C   SER A 144      -9.751 -19.991  42.621  1.00  0.00           C  
ATOM    975  O   SER A 144      -8.890 -20.172  41.770  1.00  0.00           O  
ATOM    976  CB  SER A 144     -10.588 -19.718  44.923  1.00  0.00           C  
ATOM    977  CEN SER A 144     -10.803 -19.333  45.242  1.00  0.00           X  
ATOM    978  H   SER A 144      -8.419 -20.415  45.774  1.00  0.00           H  
ATOM    979  N   GLY A 145     -10.798 -19.179  42.386  1.00  0.00           N  
ATOM    980  CA  GLY A 145     -11.114 -18.633  41.054  1.00  0.00           C  
ATOM    981  C   GLY A 145     -12.465 -19.094  40.462  1.00  0.00           C  
ATOM    982  O   GLY A 145     -13.094 -19.956  41.067  1.00  0.00           O  
ATOM    983  CEN GLY A 145     -11.114 -18.633  41.053  1.00  0.00           X  
ATOM    984  H   GLY A 145     -11.310 -18.809  43.171  1.00  0.00           H  
ATOM    985  N   PRO A 146     -12.943 -18.542  39.324  1.00  0.00           N  
ATOM    986  CA  PRO A 146     -14.218 -18.893  38.687  1.00  0.00           C  
ATOM    987  C   PRO A 146     -14.197 -20.252  37.966  1.00  0.00           C  
ATOM    988  O   PRO A 146     -13.139 -20.749  37.588  1.00  0.00           O  
ATOM    989  CB  PRO A 146     -14.456 -17.733  37.706  1.00  0.00           C  
ATOM    990  CEN PRO A 146     -12.855 -17.180  38.268  1.00  0.00           X  
ATOM    991  N   GLY A 147     -15.377 -20.828  37.721  1.00  0.00           N  
ATOM    992  CA  GLY A 147     -15.543 -22.085  36.990  1.00  0.00           C  
ATOM    993  C   GLY A 147     -15.616 -21.836  35.488  1.00  0.00           C  
ATOM    994  O   GLY A 147     -15.785 -20.705  35.048  1.00  0.00           O  
ATOM    995  CEN GLY A 147     -15.543 -22.085  36.990  1.00  0.00           X  
ATOM    996  H   GLY A 147     -16.215 -20.386  38.067  1.00  0.00           H  
ATOM    997  N   SER A 148     -15.423 -22.910  34.736  1.00  0.00           N  
ATOM    998  CA  SER A 148     -15.480 -23.022  33.282  1.00  0.00           C  
ATOM    999  C   SER A 148     -16.858 -22.766  32.655  1.00  0.00           C  
ATOM   1000  O   SER A 148     -17.904 -23.085  33.213  1.00  0.00           O  
ATOM   1001  CB  SER A 148     -14.989 -24.399  32.881  1.00  0.00           C  
ATOM   1002  CEN SER A 148     -14.910 -24.937  32.903  1.00  0.00           X  
ATOM   1003  H   SER A 148     -15.127 -23.753  35.208  1.00  0.00           H  
ATOM   1004  N   GLU A 149     -16.777 -22.203  31.450  1.00  0.00           N  
ATOM   1005  CA  GLU A 149     -17.810 -21.849  30.474  1.00  0.00           C  
ATOM   1006  C   GLU A 149     -17.485 -22.186  29.000  1.00  0.00           C  
ATOM   1007  O   GLU A 149     -16.462 -21.774  28.451  1.00  0.00           O  
ATOM   1008  CB  GLU A 149     -18.115 -20.354  30.593  1.00  0.00           C  
ATOM   1009  CEN GLU A 149     -19.071 -19.087  31.211  1.00  0.00           X  
ATOM   1010  H   GLU A 149     -15.839 -22.002  31.134  1.00  0.00           H  
ATOM   1011  N   PRO A 150     -18.427 -22.851  28.310  1.00  0.00           N  
ATOM   1012  CA  PRO A 150     -18.143 -23.116  26.902  1.00  0.00           C  
ATOM   1013  C   PRO A 150     -18.281 -21.872  26.023  1.00  0.00           C  
ATOM   1014  O   PRO A 150     -19.013 -20.933  26.328  1.00  0.00           O  
ATOM   1015  CB  PRO A 150     -19.167 -24.199  26.523  1.00  0.00           C  
ATOM   1016  CEN PRO A 150     -19.744 -23.968  28.196  1.00  0.00           X  
ATOM   1017  N   ALA A 151     -17.596 -21.910  24.883  1.00  0.00           N  
ATOM   1018  CA  ALA A 151     -17.645 -20.894  23.848  1.00  0.00           C  
ATOM   1019  C   ALA A 151     -18.947 -20.998  23.033  1.00  0.00           C  
ATOM   1020  O   ALA A 151     -19.425 -22.092  22.735  1.00  0.00           O  
ATOM   1021  CB  ALA A 151     -16.427 -21.011  22.944  1.00  0.00           C  
ATOM   1022  CEN ALA A 151     -16.428 -21.010  22.944  1.00  0.00           X  
ATOM   1023  H   ALA A 151     -17.066 -22.744  24.676  1.00  0.00           H  
ATOM   1024  N   THR A 152     -19.500 -19.861  22.622  1.00  0.00           N  
ATOM   1025  CA  THR A 152     -20.708 -19.833  21.797  1.00  0.00           C  
ATOM   1026  C   THR A 152     -20.478 -18.848  20.669  1.00  0.00           C  
ATOM   1027  O   THR A 152     -19.592 -17.993  20.720  1.00  0.00           O  
ATOM   1028  CB  THR A 152     -21.961 -19.427  22.594  1.00  0.00           C  
ATOM   1029  CEN THR A 152     -22.348 -19.514  23.023  1.00  0.00           X  
ATOM   1030  H   THR A 152     -19.026 -18.990  22.815  1.00  0.00           H  
ATOM   1031  N   SER A 153     -21.296 -19.023  19.637  1.00  0.00           N  
ATOM   1032  CA  SER A 153     -21.328 -18.216  18.425  1.00  0.00           C  
ATOM   1033  C   SER A 153     -21.559 -16.746  18.793  1.00  0.00           C  
ATOM   1034  O   SER A 153     -22.341 -16.432  19.688  1.00  0.00           O  
ATOM   1035  CB  SER A 153     -22.406 -18.715  17.484  1.00  0.00           C  
ATOM   1036  CEN SER A 153     -22.879 -18.929  17.321  1.00  0.00           X  
ATOM   1037  H   SER A 153     -22.077 -19.644  19.785  1.00  0.00           H  
ATOM   1038  N   GLY A 154     -20.820 -15.859  18.137  1.00  0.00           N  
ATOM   1039  CA  GLY A 154     -20.885 -14.411  18.314  1.00  0.00           C  
ATOM   1040  C   GLY A 154     -21.527 -13.744  17.102  1.00  0.00           C  
ATOM   1041  O   GLY A 154     -21.454 -12.529  16.945  1.00  0.00           O  
ATOM   1042  CEN GLY A 154     -20.885 -14.410  18.314  1.00  0.00           X  
ATOM   1043  H   GLY A 154     -20.072 -16.224  17.566  1.00  0.00           H  
ATOM   1044  N   SER A 155     -22.109 -14.556  16.217  1.00  0.00           N  
ATOM   1045  CA  SER A 155     -22.691 -14.080  14.969  1.00  0.00           C  
ATOM   1046  C   SER A 155     -23.804 -13.122  15.422  1.00  0.00           C  
ATOM   1047  O   SER A 155     -24.365 -13.279  16.497  1.00  0.00           O  
ATOM   1048  CB  SER A 155     -23.220 -15.218  14.118  1.00  0.00           C  
ATOM   1049  CEN SER A 155     -23.441 -15.700  13.994  1.00  0.00           X  
ATOM   1050  H   SER A 155     -22.562 -15.383  16.582  1.00  0.00           H  
ATOM   1051  N   GLU A 156     -24.071 -12.008  14.768  1.00  0.00           N  
ATOM   1052  CA  GLU A 156     -23.323 -11.578  13.614  1.00  0.00           C  
ATOM   1053  C   GLU A 156     -23.419 -10.031  13.646  1.00  0.00           C  
ATOM   1054  O   GLU A 156     -24.473  -9.484  13.945  1.00  0.00           O  
ATOM   1055  CB  GLU A 156     -23.885 -12.170  12.319  1.00  0.00           C  
ATOM   1056  CEN GLU A 156     -23.805 -13.320  11.064  1.00  0.00           X  
ATOM   1057  H   GLU A 156     -25.062 -11.913  14.603  1.00  0.00           H  
ATOM   1058  N   THR A 157     -22.371  -9.302  13.253  1.00  0.00           N  
ATOM   1059  CA  THR A 157     -22.465  -7.829  13.192  1.00  0.00           C  
ATOM   1060  C   THR A 157     -22.725  -7.417  11.737  1.00  0.00           C  
ATOM   1061  O   THR A 157     -21.966  -7.816  10.852  1.00  0.00           O  
ATOM   1062  CB  THR A 157     -21.188  -7.137  13.705  1.00  0.00           C  
ATOM   1063  CEN THR A 157     -20.799  -7.023  14.125  1.00  0.00           X  
ATOM   1064  H   THR A 157     -21.683  -9.742  12.656  1.00  0.00           H  
ATOM   1065  N   PRO A 158     -23.818  -6.697  11.427  1.00  0.00           N  
ATOM   1066  CA  PRO A 158     -24.272  -6.338  10.090  1.00  0.00           C  
ATOM   1067  C   PRO A 158     -23.204  -5.407   9.523  1.00  0.00           C  
ATOM   1068  O   PRO A 158     -23.287  -4.186   9.597  1.00  0.00           O  
ATOM   1069  CB  PRO A 158     -25.633  -5.650  10.289  1.00  0.00           C  
ATOM   1070  CEN PRO A 158     -25.328  -5.973  12.018  1.00  0.00           X  
ATOM   1071  N   GLY A 159     -22.097  -5.986   9.101  1.00  0.00           N  
ATOM   1072  CA  GLY A 159     -21.053  -5.187   8.466  1.00  0.00           C  
ATOM   1073  C   GLY A 159     -19.930  -6.018   7.892  1.00  0.00           C  
ATOM   1074  O   GLY A 159     -19.421  -5.674   6.840  1.00  0.00           O  
ATOM   1075  CEN GLY A 159     -21.053  -5.187   8.466  1.00  0.00           X  
ATOM   1076  H   GLY A 159     -22.019  -6.992   9.140  1.00  0.00           H  
ATOM   1077  N   MET A 160     -19.604  -7.158   8.512  1.00  0.00           N  
ATOM   1078  CA  MET A 160     -18.509  -8.010   8.039  1.00  0.00           C  
ATOM   1079  C   MET A 160     -18.851  -8.637   6.686  1.00  0.00           C  
ATOM   1080  O   MET A 160     -18.031  -8.582   5.787  1.00  0.00           O  
ATOM   1081  CB  MET A 160     -18.204  -9.098   9.066  1.00  0.00           C  
ATOM   1082  CEN MET A 160     -17.003  -9.612  10.238  1.00  0.00           X  
ATOM   1083  H   MET A 160     -20.111  -7.420   9.347  1.00  0.00           H  
ATOM   1084  N   TYR A 161     -20.077  -9.143   6.506  1.00  0.00           N  
ATOM   1085  CA  TYR A 161     -20.498  -9.774   5.249  1.00  0.00           C  
ATOM   1086  C   TYR A 161     -20.458  -8.826   4.041  1.00  0.00           C  
ATOM   1087  O   TYR A 161     -19.794  -9.144   3.067  1.00  0.00           O  
ATOM   1088  CB  TYR A 161     -21.910 -10.344   5.405  1.00  0.00           C  
ATOM   1089  CEN TYR A 161     -22.723 -11.863   5.720  1.00  0.00           X  
ATOM   1090  H   TYR A 161     -20.729  -9.134   7.278  1.00  0.00           H  
ATOM   1091  N   GLY A 162     -21.152  -7.682   4.104  1.00  0.00           N  
ATOM   1092  CA  GLY A 162     -21.097  -6.662   3.050  1.00  0.00           C  
ATOM   1093  C   GLY A 162     -19.661  -6.203   2.826  1.00  0.00           C  
ATOM   1094  O   GLY A 162     -19.105  -6.464   1.773  1.00  0.00           O  
ATOM   1095  CEN GLY A 162     -21.097  -6.661   3.049  1.00  0.00           X  
ATOM   1096  H   GLY A 162     -21.602  -7.433   4.973  1.00  0.00           H  
ATOM   1097  N   LYS A 163     -19.022  -5.699   3.893  1.00  0.00           N  
ATOM   1098  CA  LYS A 163     -17.669  -5.118   3.842  1.00  0.00           C  
ATOM   1099  C   LYS A 163     -16.659  -6.003   3.116  1.00  0.00           C  
ATOM   1100  O   LYS A 163     -15.822  -5.520   2.371  1.00  0.00           O  
ATOM   1101  CB  LYS A 163     -17.167  -4.830   5.257  1.00  0.00           C  
ATOM   1102  CEN LYS A 163     -16.780  -3.422   6.788  1.00  0.00           X  
ATOM   1103  H   LYS A 163     -19.512  -5.674   4.776  1.00  0.00           H  
ATOM   1104  N   LEU A 164     -16.716  -7.303   3.381  1.00  0.00           N  
ATOM   1105  CA  LEU A 164     -15.854  -8.282   2.744  1.00  0.00           C  
ATOM   1106  C   LEU A 164     -16.026  -8.322   1.225  1.00  0.00           C  
ATOM   1107  O   LEU A 164     -15.037  -8.326   0.500  1.00  0.00           O  
ATOM   1108  CB  LEU A 164     -16.122  -9.669   3.343  1.00  0.00           C  
ATOM   1109  CEN LEU A 164     -15.356 -10.533   4.362  1.00  0.00           X  
ATOM   1110  H   LEU A 164     -17.388  -7.619   4.065  1.00  0.00           H  
ATOM   1111  N   ASN A 165     -17.273  -8.361   0.760  1.00  0.00           N  
ATOM   1112  CA  ASN A 165     -17.554  -8.460  -0.664  1.00  0.00           C  
ATOM   1113  C   ASN A 165     -17.173  -7.164  -1.375  1.00  0.00           C  
ATOM   1114  O   ASN A 165     -16.584  -7.251  -2.444  1.00  0.00           O  
ATOM   1115  CB  ASN A 165     -19.010  -8.800  -0.922  1.00  0.00           C  
ATOM   1116  CEN ASN A 165     -19.599  -9.656  -1.071  1.00  0.00           X  
ATOM   1117  H   ASN A 165     -18.039  -8.158   1.383  1.00  0.00           H  
ATOM   1118  N   ASP A 166     -17.428  -6.008  -0.757  1.00  0.00           N  
ATOM   1119  CA  ASP A 166     -17.122  -4.698  -1.341  1.00  0.00           C  
ATOM   1120  C   ASP A 166     -15.596  -4.527  -1.494  1.00  0.00           C  
ATOM   1121  O   ASP A 166     -15.107  -4.168  -2.562  1.00  0.00           O  
ATOM   1122  CB  ASP A 166     -17.703  -3.573  -0.481  1.00  0.00           C  
ATOM   1123  CEN ASP A 166     -18.515  -2.960  -0.436  1.00  0.00           X  
ATOM   1124  H   ASP A 166     -17.948  -6.016   0.107  1.00  0.00           H  
ATOM   1125  N   LEU A 167     -14.828  -4.928  -0.473  1.00  0.00           N  
ATOM   1126  CA  LEU A 167     -13.367  -4.855  -0.503  1.00  0.00           C  
ATOM   1127  C   LEU A 167     -12.740  -5.784  -1.552  1.00  0.00           C  
ATOM   1128  O   LEU A 167     -11.851  -5.382  -2.304  1.00  0.00           O  
ATOM   1129  CB  LEU A 167     -12.807  -5.180   0.887  1.00  0.00           C  
ATOM   1130  CEN LEU A 167     -12.236  -4.302   2.016  1.00  0.00           X  
ATOM   1131  H   LEU A 167     -15.281  -5.182   0.393  1.00  0.00           H  
ATOM   1132  N   LEU A 168     -13.162  -7.052  -1.582  1.00  0.00           N  
ATOM   1133  CA  LEU A 168     -12.647  -8.019  -2.546  1.00  0.00           C  
ATOM   1134  C   LEU A 168     -12.923  -7.567  -3.988  1.00  0.00           C  
ATOM   1135  O   LEU A 168     -12.018  -7.611  -4.822  1.00  0.00           O  
ATOM   1136  CB  LEU A 168     -13.265  -9.399  -2.288  1.00  0.00           C  
ATOM   1137  CEN LEU A 168     -12.718 -10.684  -1.636  1.00  0.00           X  
ATOM   1138  H   LEU A 168     -13.912  -7.318  -0.961  1.00  0.00           H  
ATOM   1139  N   GLU A 169     -14.154  -7.148  -4.281  1.00  0.00           N  
ATOM   1140  CA  GLU A 169     -14.579  -6.703  -5.610  1.00  0.00           C  
ATOM   1141  C   GLU A 169     -13.755  -5.504  -6.083  1.00  0.00           C  
ATOM   1142  O   GLU A 169     -13.243  -5.531  -7.205  1.00  0.00           O  
ATOM   1143  CB  GLU A 169     -16.068  -6.348  -5.605  1.00  0.00           C  
ATOM   1144  CEN GLU A 169     -17.687  -6.766  -5.934  1.00  0.00           X  
ATOM   1145  H   GLU A 169     -14.818  -7.043  -3.529  1.00  0.00           H  
ATOM   1146  N   ASP A 170     -13.536  -4.521  -5.207  1.00  0.00           N  
ATOM   1147  CA  ASP A 170     -12.737  -3.338  -5.519  1.00  0.00           C  
ATOM   1148  C   ASP A 170     -11.287  -3.721  -5.843  1.00  0.00           C  
ATOM   1149  O   ASP A 170     -10.728  -3.323  -6.864  1.00  0.00           O  
ATOM   1150  CB  ASP A 170     -12.775  -2.346  -4.354  1.00  0.00           C  
ATOM   1151  CEN ASP A 170     -13.262  -1.502  -4.057  1.00  0.00           X  
ATOM   1152  H   ASP A 170     -14.029  -4.534  -4.329  1.00  0.00           H  
ATOM   1153  N   LEU A 171     -10.672  -4.609  -5.064  1.00  0.00           N  
ATOM   1154  CA  LEU A 171      -9.310  -5.076  -5.337  1.00  0.00           C  
ATOM   1155  C   LEU A 171      -9.189  -5.771  -6.708  1.00  0.00           C  
ATOM   1156  O   LEU A 171      -8.271  -5.496  -7.491  1.00  0.00           O  
ATOM   1157  CB  LEU A 171      -8.856  -6.025  -4.220  1.00  0.00           C  
ATOM   1158  CEN LEU A 171      -7.912  -5.847  -3.016  1.00  0.00           X  
ATOM   1159  H   LEU A 171     -11.149  -4.917  -4.226  1.00  0.00           H  
ATOM   1160  N   GLN A 172     -10.142  -6.643  -7.046  1.00  0.00           N  
ATOM   1161  CA  GLN A 172     -10.165  -7.333  -8.335  1.00  0.00           C  
ATOM   1162  C   GLN A 172     -10.287  -6.373  -9.516  1.00  0.00           C  
ATOM   1163  O   GLN A 172      -9.627  -6.562 -10.542  1.00  0.00           O  
ATOM   1164  CB  GLN A 172     -11.322  -8.335  -8.374  1.00  0.00           C  
ATOM   1165  CEN GLN A 172     -11.749 -10.019  -8.200  1.00  0.00           X  
ATOM   1166  H   GLN A 172     -10.917  -6.764  -6.410  1.00  0.00           H  
ATOM   1167  N   GLU A 173     -11.138  -5.362  -9.419  1.00  0.00           N  
ATOM   1168  CA  GLU A 173     -11.314  -4.377 -10.474  1.00  0.00           C  
ATOM   1169  C   GLU A 173     -10.038  -3.535 -10.671  1.00  0.00           C  
ATOM   1170  O   GLU A 173      -9.619  -3.352 -11.820  1.00  0.00           O  
ATOM   1171  CB  GLU A 173     -12.507  -3.472 -10.156  1.00  0.00           C  
ATOM   1172  CEN GLU A 173     -14.148  -3.065 -10.364  1.00  0.00           X  
ATOM   1173  H   GLU A 173     -11.670  -5.238  -8.568  1.00  0.00           H  
ATOM   1174  N   VAL A 174      -9.311  -3.174  -9.599  1.00  0.00           N  
ATOM   1175  CA  VAL A 174      -8.055  -2.395  -9.676  1.00  0.00           C  
ATOM   1176  C   VAL A 174      -6.968  -3.220 -10.374  1.00  0.00           C  
ATOM   1177  O   VAL A 174      -6.274  -2.690 -11.243  1.00  0.00           O  
ATOM   1178  CB  VAL A 174      -7.552  -1.968  -8.285  1.00  0.00           C  
ATOM   1179  CEN VAL A 174      -7.464  -1.425  -7.869  1.00  0.00           X  
ATOM   1180  H   VAL A 174      -9.660  -3.447  -8.690  1.00  0.00           H  
ATOM   1181  N   LEU A 175      -6.847  -4.518 -10.059  1.00  0.00           N  
ATOM   1182  CA  LEU A 175      -5.856  -5.409 -10.683  1.00  0.00           C  
ATOM   1183  C   LEU A 175      -6.128  -5.631 -12.174  1.00  0.00           C  
ATOM   1184  O   LEU A 175      -5.226  -5.510 -13.007  1.00  0.00           O  
ATOM   1185  CB  LEU A 175      -5.828  -6.756  -9.949  1.00  0.00           C  
ATOM   1186  CEN LEU A 175      -4.845  -7.375  -8.938  1.00  0.00           X  
ATOM   1187  H   LEU A 175      -7.441  -4.881  -9.328  1.00  0.00           H  
ATOM   1188  N   LYS A 176      -7.378  -5.942 -12.544  1.00  0.00           N  
ATOM   1189  CA  LYS A 176      -7.746  -6.169 -13.951  1.00  0.00           C  
ATOM   1190  C   LYS A 176      -7.474  -4.934 -14.797  1.00  0.00           C  
ATOM   1191  O   LYS A 176      -6.908  -5.064 -15.884  1.00  0.00           O  
ATOM   1192  CB  LYS A 176      -9.218  -6.565 -14.069  1.00  0.00           C  
ATOM   1193  CEN LYS A 176     -10.666  -8.075 -14.383  1.00  0.00           X  
ATOM   1194  H   LYS A 176      -8.080  -6.006 -11.821  1.00  0.00           H  
ATOM   1195  N   ASN A 177      -7.871  -3.754 -14.331  1.00  0.00           N  
ATOM   1196  CA  ASN A 177      -7.591  -2.507 -15.024  1.00  0.00           C  
ATOM   1197  C   ASN A 177      -6.085  -2.304 -15.187  1.00  0.00           C  
ATOM   1198  O   ASN A 177      -5.588  -2.489 -16.291  1.00  0.00           O  
ATOM   1199  CB  ASN A 177      -8.213  -1.323 -14.307  1.00  0.00           C  
ATOM   1200  CEN ASN A 177      -9.106  -0.772 -14.336  1.00  0.00           X  
ATOM   1201  H   ASN A 177      -8.378  -3.724 -13.459  1.00  0.00           H  
ATOM   1202  N   LEU A 178      -5.322  -2.104 -14.112  1.00  0.00           N  
ATOM   1203  CA  LEU A 178      -3.895  -1.788 -14.192  1.00  0.00           C  
ATOM   1204  C   LEU A 178      -3.129  -2.773 -15.098  1.00  0.00           C  
ATOM   1205  O   LEU A 178      -2.299  -2.356 -15.908  1.00  0.00           O  
ATOM   1206  CB  LEU A 178      -3.287  -1.778 -12.784  1.00  0.00           C  
ATOM   1207  CEN LEU A 178      -2.873  -0.640 -11.832  1.00  0.00           X  
ATOM   1208  H   LEU A 178      -5.748  -2.147 -13.198  1.00  0.00           H  
ATOM   1209  N   HIS A 179      -3.482  -4.059 -15.066  1.00  0.00           N  
ATOM   1210  CA  HIS A 179      -2.830  -5.095 -15.869  1.00  0.00           C  
ATOM   1211  C   HIS A 179      -2.938  -4.863 -17.386  1.00  0.00           C  
ATOM   1212  O   HIS A 179      -1.968  -5.074 -18.117  1.00  0.00           O  
ATOM   1213  CB  HIS A 179      -3.414  -6.468 -15.520  1.00  0.00           C  
ATOM   1214  CEN HIS A 179      -3.122  -7.558 -14.650  1.00  0.00           X  
ATOM   1215  H   HIS A 179      -4.179  -4.340 -14.390  1.00  0.00           H  
ATOM   1216  N   LYS A 180      -4.094  -4.417 -17.896  1.00  0.00           N  
ATOM   1217  CA  LYS A 180      -4.274  -4.160 -19.338  1.00  0.00           C  
ATOM   1218  C   LYS A 180      -3.862  -2.721 -19.694  1.00  0.00           C  
ATOM   1219  O   LYS A 180      -3.099  -2.529 -20.646  1.00  0.00           O  
ATOM   1220  CB  LYS A 180      -5.724  -4.411 -19.754  1.00  0.00           C  
ATOM   1221  CEN LYS A 180      -7.144  -5.656 -20.708  1.00  0.00           X  
ATOM   1222  H   LYS A 180      -4.820  -4.134 -17.251  1.00  0.00           H  
ATOM   1223  N   ASN A 181      -4.308  -1.729 -18.923  1.00  0.00           N  
ATOM   1224  CA  ASN A 181      -4.143  -0.297 -19.223  1.00  0.00           C  
ATOM   1225  C   ASN A 181      -2.733   0.067 -19.655  1.00  0.00           C  
ATOM   1226  O   ASN A 181      -2.575   0.732 -20.682  1.00  0.00           O  
ATOM   1227  CB  ASN A 181      -4.544   0.560 -18.036  1.00  0.00           C  
ATOM   1228  CEN ASN A 181      -5.401   1.047 -17.678  1.00  0.00           X  
ATOM   1229  H   ASN A 181      -4.938  -1.976 -18.173  1.00  0.00           H  
ATOM   1230  N   ASP A 182      -1.727  -0.420 -18.931  1.00  0.00           N  
ATOM   1231  CA  ASP A 182      -0.329  -0.037 -19.129  1.00  0.00           C  
ATOM   1232  C   ASP A 182       0.100  -0.182 -20.609  1.00  0.00           C  
ATOM   1233  O   ASP A 182       0.930   0.575 -21.125  1.00  0.00           O  
ATOM   1234  CB  ASP A 182       0.579  -0.879 -18.230  1.00  0.00           C  
ATOM   1235  CEN ASP A 182       1.053  -0.832 -17.329  1.00  0.00           X  
ATOM   1236  H   ASP A 182      -1.941  -1.051 -18.170  1.00  0.00           H  
ATOM   1237  N   ARG A 183      -0.550  -1.092 -21.358  1.00  0.00           N  
ATOM   1238  CA  ARG A 183      -0.255  -1.345 -22.772  1.00  0.00           C  
ATOM   1239  C   ARG A 183      -0.614  -0.220 -23.744  1.00  0.00           C  
ATOM   1240  O   ARG A 183       0.022  -0.173 -24.796  1.00  0.00           O  
ATOM   1241  CB  ARG A 183      -0.887  -2.652 -23.228  1.00  0.00           C  
ATOM   1242  CEN ARG A 183      -1.160  -5.058 -23.766  1.00  0.00           X  
ATOM   1243  H   ARG A 183      -1.271  -1.631 -20.896  1.00  0.00           H  
ATOM   1244  N   SER A 184      -1.581   0.663 -23.457  1.00  0.00           N  
ATOM   1245  CA  SER A 184      -1.950   1.748 -24.393  1.00  0.00           C  
ATOM   1246  C   SER A 184      -1.679   3.188 -23.949  1.00  0.00           C  
ATOM   1247  O   SER A 184      -1.501   4.023 -24.823  1.00  0.00           O  
ATOM   1248  CB  SER A 184      -3.423   1.616 -24.728  1.00  0.00           C  
ATOM   1249  CEN SER A 184      -3.953   1.518 -24.657  1.00  0.00           X  
ATOM   1250  H   SER A 184      -2.195   0.466 -22.681  1.00  0.00           H  
ATOM   1251  N   GLY A 185      -1.566   3.488 -22.648  1.00  0.00           N  
ATOM   1252  CA  GLY A 185      -1.372   4.853 -22.135  1.00  0.00           C  
ATOM   1253  C   GLY A 185      -2.603   5.784 -22.154  1.00  0.00           C  
ATOM   1254  O   GLY A 185      -3.733   5.318 -22.221  1.00  0.00           O  
ATOM   1255  CEN GLY A 185      -1.372   4.853 -22.135  1.00  0.00           X  
ATOM   1256  H   GLY A 185      -1.487   2.717 -21.999  1.00  0.00           H  
ATOM   1257  N   LYS A 186      -2.341   7.092 -22.290  1.00  0.00           N  
ATOM   1258  CA  LYS A 186      -3.271   8.249 -22.342  1.00  0.00           C  
ATOM   1259  C   LYS A 186      -4.470   8.252 -21.397  1.00  0.00           C  
ATOM   1260  O   LYS A 186      -4.235   8.424 -20.206  1.00  0.00           O  
ATOM   1261  CB  LYS A 186      -3.797   8.398 -23.771  1.00  0.00           C  
ATOM   1262  CEN LYS A 186      -3.713   9.394 -25.635  1.00  0.00           X  
ATOM   1263  H   LYS A 186      -1.366   7.325 -22.399  1.00  0.00           H  
ATOM   1264  N   ASP A 187      -5.699   8.011 -21.850  1.00  0.00           N  
ATOM   1265  CA  ASP A 187      -6.854   8.173 -20.942  1.00  0.00           C  
ATOM   1266  C   ASP A 187      -6.769   7.304 -19.681  1.00  0.00           C  
ATOM   1267  O   ASP A 187      -7.281   7.648 -18.622  1.00  0.00           O  
ATOM   1268  CB  ASP A 187      -8.154   7.859 -21.688  1.00  0.00           C  
ATOM   1269  CEN ASP A 187      -8.910   8.332 -22.180  1.00  0.00           X  
ATOM   1270  H   ASP A 187      -5.862   8.025 -22.845  1.00  0.00           H  
ATOM   1271  N   ASN A 188      -6.007   6.222 -19.753  1.00  0.00           N  
ATOM   1272  CA  ASN A 188      -5.804   5.348 -18.611  1.00  0.00           C  
ATOM   1273  C   ASN A 188      -5.336   6.084 -17.332  1.00  0.00           C  
ATOM   1274  O   ASN A 188      -5.444   5.532 -16.236  1.00  0.00           O  
ATOM   1275  CB  ASN A 188      -4.822   4.246 -18.965  1.00  0.00           C  
ATOM   1276  CEN ASN A 188      -4.846   3.273 -19.358  1.00  0.00           X  
ATOM   1277  H   ASN A 188      -5.739   5.901 -20.671  1.00  0.00           H  
ATOM   1278  N   ILE A 189      -4.727   7.275 -17.430  1.00  0.00           N  
ATOM   1279  CA  ILE A 189      -4.279   8.013 -16.229  1.00  0.00           C  
ATOM   1280  C   ILE A 189      -5.489   8.349 -15.356  1.00  0.00           C  
ATOM   1281  O   ILE A 189      -5.422   8.175 -14.147  1.00  0.00           O  
ATOM   1282  CB  ILE A 189      -3.533   9.311 -16.587  1.00  0.00           C  
ATOM   1283  CEN ILE A 189      -2.564   9.744 -16.836  1.00  0.00           X  
ATOM   1284  H   ILE A 189      -4.717   7.739 -18.328  1.00  0.00           H  
ATOM   1285  N   HIS A 190      -6.603   8.754 -15.974  1.00  0.00           N  
ATOM   1286  CA  HIS A 190      -7.824   9.121 -15.253  1.00  0.00           C  
ATOM   1287  C   HIS A 190      -8.510   7.898 -14.631  1.00  0.00           C  
ATOM   1288  O   HIS A 190      -8.944   7.962 -13.486  1.00  0.00           O  
ATOM   1289  CB  HIS A 190      -8.799   9.846 -16.186  1.00  0.00           C  
ATOM   1290  CEN HIS A 190      -9.143  11.185 -16.533  1.00  0.00           X  
ATOM   1291  H   HIS A 190      -6.652   8.703 -16.982  1.00  0.00           H  
ATOM   1292  N   ASP A 191      -8.572   6.776 -15.355  1.00  0.00           N  
ATOM   1293  CA  ASP A 191      -9.166   5.543 -14.831  1.00  0.00           C  
ATOM   1294  C   ASP A 191      -8.376   5.003 -13.632  1.00  0.00           C  
ATOM   1295  O   ASP A 191      -8.964   4.645 -12.617  1.00  0.00           O  
ATOM   1296  CB  ASP A 191      -9.245   4.480 -15.929  1.00  0.00           C  
ATOM   1297  CEN ASP A 191      -9.906   4.094 -16.601  1.00  0.00           X  
ATOM   1298  H   ASP A 191      -8.270   6.790 -16.317  1.00  0.00           H  
ATOM   1299  N   VAL A 192      -7.040   4.991 -13.726  1.00  0.00           N  
ATOM   1300  CA  VAL A 192      -6.164   4.504 -12.649  1.00  0.00           C  
ATOM   1301  C   VAL A 192      -6.268   5.397 -11.415  1.00  0.00           C  
ATOM   1302  O   VAL A 192      -6.410   4.870 -10.319  1.00  0.00           O  
ATOM   1303  CB  VAL A 192      -4.692   4.437 -13.097  1.00  0.00           C  
ATOM   1304  CEN VAL A 192      -4.180   4.004 -13.256  1.00  0.00           X  
ATOM   1305  H   VAL A 192      -6.624   5.378 -14.559  1.00  0.00           H  
ATOM   1306  N   ASP A 193      -6.235   6.722 -11.583  1.00  0.00           N  
ATOM   1307  CA  ASP A 193      -6.337   7.678 -10.475  1.00  0.00           C  
ATOM   1308  C   ASP A 193      -7.672   7.529  -9.733  1.00  0.00           C  
ATOM   1309  O   ASP A 193      -7.679   7.397  -8.510  1.00  0.00           O  
ATOM   1310  CB  ASP A 193      -6.177   9.111 -10.988  1.00  0.00           C  
ATOM   1311  CEN ASP A 193      -5.468   9.837 -11.079  1.00  0.00           X  
ATOM   1312  H   ASP A 193      -6.115   7.097 -12.513  1.00  0.00           H  
ATOM   1313  N   ASN A 194      -8.789   7.433 -10.459  1.00  0.00           N  
ATOM   1314  CA  ASN A 194     -10.119   7.252  -9.871  1.00  0.00           C  
ATOM   1315  C   ASN A 194     -10.230   5.936  -9.097  1.00  0.00           C  
ATOM   1316  O   ASN A 194     -10.798   5.888  -8.011  1.00  0.00           O  
ATOM   1317  CB  ASN A 194     -11.203   7.324 -10.931  1.00  0.00           C  
ATOM   1318  CEN ASN A 194     -11.830   8.047 -11.360  1.00  0.00           X  
ATOM   1319  H   ASN A 194      -8.712   7.514 -11.465  1.00  0.00           H  
ATOM   1320  N   HIS A 195      -9.687   4.855  -9.656  1.00  0.00           N  
ATOM   1321  CA  HIS A 195      -9.699   3.573  -8.975  1.00  0.00           C  
ATOM   1322  C   HIS A 195      -8.909   3.605  -7.663  1.00  0.00           C  
ATOM   1323  O   HIS A 195      -9.390   3.112  -6.646  1.00  0.00           O  
ATOM   1324  CB  HIS A 195      -9.141   2.481  -9.893  1.00  0.00           C  
ATOM   1325  CEN HIS A 195      -9.635   1.504 -10.805  1.00  0.00           X  
ATOM   1326  H   HIS A 195      -9.289   4.917 -10.580  1.00  0.00           H  
ATOM   1327  N   LEU A 196      -7.746   4.257  -7.655  1.00  0.00           N  
ATOM   1328  CA  LEU A 196      -6.925   4.403  -6.461  1.00  0.00           C  
ATOM   1329  C   LEU A 196      -7.650   5.185  -5.358  1.00  0.00           C  
ATOM   1330  O   LEU A 196      -7.657   4.751  -4.212  1.00  0.00           O  
ATOM   1331  CB  LEU A 196      -5.601   5.090  -6.821  1.00  0.00           C  
ATOM   1332  CEN LEU A 196      -4.167   4.561  -7.009  1.00  0.00           X  
ATOM   1333  H   LEU A 196      -7.427   4.695  -8.509  1.00  0.00           H  
ATOM   1334  N   GLN A 197      -8.309   6.299  -5.698  1.00  0.00           N  
ATOM   1335  CA  GLN A 197      -9.071   7.098  -4.730  1.00  0.00           C  
ATOM   1336  C   GLN A 197     -10.214   6.286  -4.109  1.00  0.00           C  
ATOM   1337  O   GLN A 197     -10.343   6.280  -2.889  1.00  0.00           O  
ATOM   1338  CB  GLN A 197      -9.636   8.353  -5.399  1.00  0.00           C  
ATOM   1339  CEN GLN A 197      -9.406  10.069  -5.622  1.00  0.00           X  
ATOM   1340  H   GLN A 197      -8.309   6.583  -6.669  1.00  0.00           H  
ATOM   1341  N   ASN A 198     -10.976   5.540  -4.917  1.00  0.00           N  
ATOM   1342  CA  ASN A 198     -12.084   4.725  -4.405  1.00  0.00           C  
ATOM   1343  C   ASN A 198     -11.585   3.633  -3.438  1.00  0.00           C  
ATOM   1344  O   ASN A 198     -12.160   3.450  -2.373  1.00  0.00           O  
ATOM   1345  CB  ASN A 198     -12.876   4.100  -5.538  1.00  0.00           C  
ATOM   1346  CEN ASN A 198     -13.720   4.327  -6.121  1.00  0.00           X  
ATOM   1347  H   ASN A 198     -10.821   5.585  -5.913  1.00  0.00           H  
ATOM   1348  N   VAL A 199     -10.450   2.991  -3.749  1.00  0.00           N  
ATOM   1349  CA  VAL A 199      -9.827   1.965  -2.886  1.00  0.00           C  
ATOM   1350  C   VAL A 199      -9.380   2.550  -1.541  1.00  0.00           C  
ATOM   1351  O   VAL A 199      -9.595   1.941  -0.489  1.00  0.00           O  
ATOM   1352  CB  VAL A 199      -8.612   1.311  -3.571  1.00  0.00           C  
ATOM   1353  CEN VAL A 199      -8.387   0.729  -3.863  1.00  0.00           X  
ATOM   1354  H   VAL A 199     -10.027   3.188  -4.642  1.00  0.00           H  
ATOM   1355  N   ILE A 200      -8.753   3.731  -1.537  1.00  0.00           N  
ATOM   1356  CA  ILE A 200      -8.327   4.413  -0.301  1.00  0.00           C  
ATOM   1357  C   ILE A 200      -9.523   4.703   0.602  1.00  0.00           C  
ATOM   1358  O   ILE A 200      -9.451   4.434   1.806  1.00  0.00           O  
ATOM   1359  CB  ILE A 200      -7.593   5.733  -0.601  1.00  0.00           C  
ATOM   1360  CEN ILE A 200      -6.629   6.185  -0.834  1.00  0.00           X  
ATOM   1361  H   ILE A 200      -8.611   4.196  -2.423  1.00  0.00           H  
ATOM   1362  N   GLU A 201     -10.598   5.260   0.045  1.00  0.00           N  
ATOM   1363  CA  GLU A 201     -11.823   5.570   0.784  1.00  0.00           C  
ATOM   1364  C   GLU A 201     -12.404   4.311   1.433  1.00  0.00           C  
ATOM   1365  O   GLU A 201     -12.705   4.320   2.628  1.00  0.00           O  
ATOM   1366  CB  GLU A 201     -12.859   6.215  -0.139  1.00  0.00           C  
ATOM   1367  CEN GLU A 201     -13.639   7.606  -0.740  1.00  0.00           X  
ATOM   1368  H   GLU A 201     -10.602   5.424  -0.951  1.00  0.00           H  
ATOM   1369  N   ASP A 202     -12.443   3.193   0.707  1.00  0.00           N  
ATOM   1370  CA  ASP A 202     -12.965   1.923   1.209  1.00  0.00           C  
ATOM   1371  C   ASP A 202     -12.134   1.354   2.362  1.00  0.00           C  
ATOM   1372  O   ASP A 202     -12.696   0.928   3.379  1.00  0.00           O  
ATOM   1373  CB  ASP A 202     -13.037   0.901   0.072  1.00  0.00           C  
ATOM   1374  CEN ASP A 202     -13.703   0.518  -0.597  1.00  0.00           X  
ATOM   1375  H   ASP A 202     -12.229   3.254  -0.277  1.00  0.00           H  
ATOM   1376  N   ILE A 203     -10.799   1.399   2.271  1.00  0.00           N  
ATOM   1377  CA  ILE A 203      -9.917   0.908   3.341  1.00  0.00           C  
ATOM   1378  C   ILE A 203     -10.143   1.732   4.595  1.00  0.00           C  
ATOM   1379  O   ILE A 203     -10.296   1.164   5.673  1.00  0.00           O  
ATOM   1380  CB  ILE A 203      -8.429   0.973   2.951  1.00  0.00           C  
ATOM   1381  CEN ILE A 203      -7.611   0.444   2.461  1.00  0.00           X  
ATOM   1382  H   ILE A 203     -10.398   1.830   1.449  1.00  0.00           H  
ATOM   1383  N   HIS A 204     -10.194   3.059   4.487  1.00  0.00           N  
ATOM   1384  CA  HIS A 204     -10.410   3.933   5.631  1.00  0.00           C  
ATOM   1385  C   HIS A 204     -11.725   3.631   6.361  1.00  0.00           C  
ATOM   1386  O   HIS A 204     -11.726   3.463   7.588  1.00  0.00           O  
ATOM   1387  CB  HIS A 204     -10.387   5.399   5.186  1.00  0.00           C  
ATOM   1388  CEN HIS A 204      -9.452   6.471   5.101  1.00  0.00           X  
ATOM   1389  H   HIS A 204     -10.112   3.470   3.569  1.00  0.00           H  
ATOM   1390  N   ASP A 205     -12.822   3.470   5.632  1.00  0.00           N  
ATOM   1391  CA  ASP A 205     -14.134   3.169   6.197  1.00  0.00           C  
ATOM   1392  C   ASP A 205     -14.153   1.814   6.912  1.00  0.00           C  
ATOM   1393  O   ASP A 205     -14.665   1.700   8.035  1.00  0.00           O  
ATOM   1394  CB  ASP A 205     -15.201   3.196   5.100  1.00  0.00           C  
ATOM   1395  CEN ASP A 205     -15.901   3.820   4.702  1.00  0.00           X  
ATOM   1396  H   ASP A 205     -12.760   3.612   4.635  1.00  0.00           H  
ATOM   1397  N   PHE A 206     -13.544   0.786   6.320  1.00  0.00           N  
ATOM   1398  CA  PHE A 206     -13.473  -0.550   6.901  1.00  0.00           C  
ATOM   1399  C   PHE A 206     -12.665  -0.549   8.203  1.00  0.00           C  
ATOM   1400  O   PHE A 206     -13.119  -1.096   9.209  1.00  0.00           O  
ATOM   1401  CB  PHE A 206     -12.861  -1.532   5.901  1.00  0.00           C  
ATOM   1402  CEN PHE A 206     -13.352  -2.620   4.850  1.00  0.00           X  
ATOM   1403  H   PHE A 206     -13.091   0.949   5.432  1.00  0.00           H  
ATOM   1404  N   MET A 207     -11.503   0.116   8.224  1.00  0.00           N  
ATOM   1405  CA  MET A 207     -10.641   0.230   9.402  1.00  0.00           C  
ATOM   1406  C   MET A 207     -11.356   0.952  10.534  1.00  0.00           C  
ATOM   1407  O   MET A 207     -11.254   0.543  11.692  1.00  0.00           O  
ATOM   1408  CB  MET A 207      -9.348   0.961   9.045  1.00  0.00           C  
ATOM   1409  CEN MET A 207      -7.624   0.718   8.827  1.00  0.00           X  
ATOM   1410  H   MET A 207     -11.222   0.581   7.374  1.00  0.00           H  
ATOM   1411  N   GLN A 208     -12.101   2.013  10.218  1.00  0.00           N  
ATOM   1412  CA  GLN A 208     -12.855   2.774  11.202  1.00  0.00           C  
ATOM   1413  C   GLN A 208     -13.968   1.924  11.823  1.00  0.00           C  
ATOM   1414  O   GLN A 208     -14.164   1.956  13.039  1.00  0.00           O  
ATOM   1415  CB  GLN A 208     -13.453   4.028  10.559  1.00  0.00           C  
ATOM   1416  CEN GLN A 208     -13.256   5.750  10.354  1.00  0.00           X  
ATOM   1417  H   GLN A 208     -12.092   2.339   9.263  1.00  0.00           H  
ATOM   1418  N   ALA A 209     -14.639   1.096  11.020  1.00  0.00           N  
ATOM   1419  CA  ALA A 209     -15.656   0.167  11.490  1.00  0.00           C  
ATOM   1420  C   ALA A 209     -15.061  -0.924  12.398  1.00  0.00           C  
ATOM   1421  O   ALA A 209     -15.657  -1.276  13.418  1.00  0.00           O  
ATOM   1422  CB  ALA A 209     -16.376  -0.457  10.303  1.00  0.00           C  
ATOM   1423  CEN ALA A 209     -16.375  -0.457  10.304  1.00  0.00           X  
ATOM   1424  H   ALA A 209     -14.449   1.135  10.027  1.00  0.00           H  
ATOM   1425  N   ALA A 210     -13.869  -1.439  12.084  1.00  0.00           N  
ATOM   1426  CA  ALA A 210     -13.155  -2.411  12.903  1.00  0.00           C  
ATOM   1427  C   ALA A 210     -12.757  -1.814  14.262  1.00  0.00           C  
ATOM   1428  O   ALA A 210     -12.910  -2.467  15.297  1.00  0.00           O  
ATOM   1429  CB  ALA A 210     -11.928  -2.921  12.160  1.00  0.00           C  
ATOM   1430  CEN ALA A 210     -11.929  -2.920  12.161  1.00  0.00           X  
ATOM   1431  H   ALA A 210     -13.448  -1.161  11.206  1.00  0.00           H  
ATOM   1432  N   ALA A 211     -12.309  -0.556  14.290  1.00  0.00           N  
ATOM   1433  CA  ALA A 211     -11.904   0.147  15.505  1.00  0.00           C  
ATOM   1434  C   ALA A 211     -13.099   0.412  16.431  1.00  0.00           C  
ATOM   1435  O   ALA A 211     -12.996   0.170  17.636  1.00  0.00           O  
ATOM   1436  CB  ALA A 211     -11.206   1.451  15.146  1.00  0.00           C  
ATOM   1437  CEN ALA A 211     -11.206   1.450  15.147  1.00  0.00           X  
ATOM   1438  H   ALA A 211     -12.231  -0.062  13.413  1.00  0.00           H  
ATOM   1439  N   ALA A 212     -14.244   0.841  15.891  1.00  0.00           N  
ATOM   1440  CA  ALA A 212     -15.448   1.114  16.670  1.00  0.00           C  
ATOM   1441  C   ALA A 212     -16.025  -0.180  17.270  1.00  0.00           C  
ATOM   1442  O   ALA A 212     -16.323  -0.222  18.463  1.00  0.00           O  
ATOM   1443  CB  ALA A 212     -16.484   1.817  15.806  1.00  0.00           C  
ATOM   1444  CEN ALA A 212     -16.484   1.817  15.807  1.00  0.00           X  
ATOM   1445  H   ALA A 212     -14.283   0.989  14.894  1.00  0.00           H  
ATOM   1446  N   ALA A 213     -16.069  -1.267  16.497  1.00  0.00           N  
ATOM   1447  CA  ALA A 213     -16.595  -2.558  16.951  1.00  0.00           C  
ATOM   1448  C   ALA A 213     -15.713  -3.212  18.033  1.00  0.00           C  
ATOM   1449  O   ALA A 213     -16.226  -3.805  18.990  1.00  0.00           O  
ATOM   1450  CB  ALA A 213     -16.756  -3.496  15.763  1.00  0.00           C  
ATOM   1451  CEN ALA A 213     -16.755  -3.496  15.764  1.00  0.00           X  
ATOM   1452  H   ALA A 213     -15.778  -1.184  15.533  1.00  0.00           H  
ATOM   1453  N   ALA A 214     -14.387  -3.103  17.919  1.00  0.00           N  
ATOM   1454  CA  ALA A 214     -13.446  -3.583  18.925  1.00  0.00           C  
ATOM   1455  C   ALA A 214     -13.628  -2.880  20.283  1.00  0.00           C  
ATOM   1456  O   ALA A 214     -13.546  -3.543  21.317  1.00  0.00           O  
ATOM   1457  CB  ALA A 214     -12.020  -3.405  18.423  1.00  0.00           C  
ATOM   1458  CEN ALA A 214     -12.021  -3.405  18.424  1.00  0.00           X  
ATOM   1459  H   ALA A 214     -14.018  -2.689  17.074  1.00  0.00           H  
ATOM   1460  N   ASN A 215     -13.906  -1.572  20.294  1.00  0.00           N  
ATOM   1461  CA  ASN A 215     -14.175  -0.805  21.510  1.00  0.00           C  
ATOM   1462  C   ASN A 215     -15.474  -1.217  22.215  1.00  0.00           C  
ATOM   1463  O   ASN A 215     -15.442  -1.424  23.421  1.00  0.00           O  
ATOM   1464  CB  ASN A 215     -14.204   0.683  21.212  1.00  0.00           C  
ATOM   1465  CEN ASN A 215     -13.536   1.491  21.201  1.00  0.00           X  
ATOM   1466  H   ASN A 215     -13.905  -1.079  19.414  1.00  0.00           H  
ATOM   1467  N   CYS A 216     -16.567  -1.469  21.491  1.00  0.00           N  
ATOM   1468  CA  CYS A 216     -17.844  -1.880  22.087  1.00  0.00           C  
ATOM   1469  C   CYS A 216     -17.802  -3.291  22.722  1.00  0.00           C  
ATOM   1470  O   CYS A 216     -18.452  -3.524  23.738  1.00  0.00           O  
ATOM   1471  CB  CYS A 216     -18.777  -1.871  20.876  1.00  0.00           C  
ATOM   1472  CEN CYS A 216     -19.528  -1.216  20.628  1.00  0.00           X  
ATOM   1473  H   CYS A 216     -16.533  -1.323  20.491  1.00  0.00           H  
ATOM   1474  N   ARG A 217     -17.079  -4.248  22.121  1.00  0.00           N  
ATOM   1475  CA  ARG A 217     -16.920  -5.632  22.592  1.00  0.00           C  
ATOM   1476  C   ARG A 217     -16.404  -5.754  24.040  1.00  0.00           C  
ATOM   1477  O   ARG A 217     -16.817  -6.692  24.724  1.00  0.00           O  
ATOM   1478  CB  ARG A 217     -16.048  -6.438  21.640  1.00  0.00           C  
ATOM   1479  CEN ARG A 217     -15.379  -7.949  19.790  1.00  0.00           X  
ATOM   1480  H   ARG A 217     -16.594  -3.985  21.276  1.00  0.00           H  
ATOM   1481  N   LYS A 218     -15.486  -4.880  24.475  1.00  0.00           N  
ATOM   1482  CA  LYS A 218     -14.908  -4.851  25.834  1.00  0.00           C  
ATOM   1483  C   LYS A 218     -16.022  -4.825  26.869  1.00  0.00           C  
ATOM   1484  O   LYS A 218     -15.815  -5.465  27.922  1.00  0.00           O  
ATOM   1485  CB  LYS A 218     -13.990  -3.642  26.020  1.00  0.00           C  
ATOM   1486  CEN LYS A 218     -12.027  -2.866  26.170  1.00  0.00           X  
ATOM   1487  H   LYS A 218     -15.381  -4.022  23.953  1.00  0.00           H  
TER                                                                             
# All scores below are weighted scores, not raw scores.
#BEGIN_POSE_ENERGIES_TABLE ./minmover_pdb/pose_91.pdb
label vdw cenpack pair env cbeta hs_pair ss_pair sheet total
weights 1 0.5 1 1 0.25 1 1 1 NA
pose 8.66043 1.73172 -8.02766 -5.35843 12.0949 0 0 0 9.10093
MET:NtermProteinFull_1 0 0.11778 -0.21134 0.0106 0.03 0 0 0 -0.05296
TYR_2 0 -0.01182 -0.03684 0.80588 0.06961 0 0 0 0.82683
GLY_3 0 -0.0636 0.07551 -0.0429 0.0697 0 0 0 0.0387
LYS_4 0 -0.18 0.15938 -0.33001 0.04271 0 0 0 -0.30792
LEU_5 0.02196 0.74722 -0.23048 -0.19483 0.04342 0 0 0 0.38729
ASN_6 0 -0.00675 0.06086 -0.40966 0.06956 0 0 0 -0.28599
ASP_7 0 0.05313 -0.00265 -0.47618 0.06893 0 0 0 -0.35677
LEU_8 0 0.04133 -0.3497 -0.39148 0.03552 0 0 0 -0.66434
LEU_9 0 -0.02327 -0.27295 0.75945 0.06899 0 0 0 0.53221
GLU_10 0 -0.04514 0.01599 -0.82678 0.0693 0 0 0 -0.78663
ASP_11 0 -0.14329 0.31324 -0.1485 0.06961 0 0 0 0.09106
LEU_12 0 -0.09899 -0.60868 -0.52948 0.03762 0 0 0 -1.19952
GLN_13 0 0.03049 0.30981 -0.4142 0.06893 0 0 0 -0.00496
GLU_14 0 0.00075 -0.22081 -0.71584 0.06894 0 0 0 -0.86695
VAL_15 0 0.11646 -0.62477 -0.27892 0.04496 0 0 0 -0.74228
LEU_16 0.09171 0.58868 -0.29714 -0.19483 0.03786 0 0 0 0.22628
LYS_17 0 -0.04213 0.09185 -0.77863 0.06961 0 0 0 -0.6593
ASN_18 0 -0.28949 -0.20757 -0.13901 0.04283 0 0 0 -0.59325
LEU_19 0 0.51553 0.27801 -0.53584 0.03662 0 0 0 0.29432
HIS_D_20 0 -0.23592 0.19014 -0.06774 0.0373 0 0 0 -0.07621
LYS_21 0 -0.03389 -0.06607 -1.04927 0.06947 0 0 0 -1.07976
ASN_22 0 0.01876 -0.18662 -0.24178 0.04268 0 0 0 -0.36696
ASP_23 0 0.14181 0.02331 0.08318 0.04502 0 0 0 0.29333
ARG_24 0 0.04784 0.0542 -0.55583 0.07203 0 0 0 -0.38176
SER_25 0 0.00972 0.00739 -0.22078 0.03681 0 0 0 -0.16686
GLY_26 0 -0.04456 -0.15532 -0.08884 0.03502 0 0 0 -0.25369
LYS_27 0 -0.05152 -0.04774 -1.04927 0.07203 0 0 0 -1.0765
ASP_28 0 -0.01308 -0.09477 -0.52292 0.06997 0 0 0 -0.5608
ASN_29 0 -0.15328 -0.20638 -0.01232 0.03017 0 0 0 -0.3418
ILE_30 0 -0.13561 0.80039 0.47679 0.04532 0 0 0 1.18688
HIS_31 0 -0.03587 -0.13401 0.159 0.06958 0 0 0 0.0587
ASP_32 0 -0.04333 -0.29689 -0.24167 0.06887 0 0 0 -0.51303
VAL_33 0 0.19941 0.32351 -0.35242 0.03284 0 0 0 0.20335
ASP_34 0 -0.1052 -0.22905 -0.37876 0.04525 0 0 0 -0.66776
ASN_35 0 -0.07189 -0.04425 -0.36221 0.06893 0 0 0 -0.40942
HIS_D_36 0 -0.0327 0.16482 -0.18191 0.04429 0 0 0 -0.00551
LEU_37 0.00681 0.4464 -0.417 -0.39148 0.03242 0 0 0 -0.32286
GLN_38 0 0.06024 0.10892 -0.55896 0.06901 0 0 0 -0.32078
ASN_39 0 0.01879 -0.15512 -0.28327 0.06895 0 0 0 -0.35065
VAL_40 0 -0.26258 -0.57643 -0.35242 0.03685 0 0 0 -1.15458
ILE_41 0 -0.25927 -0.27172 0.60227 0.04318 0 0 0 0.11446
GLU_42 0 -0.07439 -0.03235 -0.82678 0.06962 0 0 0 -0.8639
ASP_43 0 -0.22525 0.4481 -0.1485 0.04318 0 0 0 0.11753
ILE_44 0 0.20859 -0.96805 -0.41682 0.04514 0 0 0 -1.13114
HIS_D_45 0 -0.02089 0.34195 -0.02241 0.06902 0 0 0 0.36767
ASP_46 0 -0.0037 -0.08421 -0.47618 0.06893 0 0 0 -0.49515
PHE_47 0 0.27924 -0.16088 -0.38422 0.04411 0 0 0 -0.22175
MET_48 0 0.19709 -0.10062 -0.13184 0.04496 0 0 0 0.00958
GLN_49 0 -0.03525 0.07673 -0.59803 0.0693 0 0 0 -0.48724
ALA_50 0 -0.19163 -0.01206 0.14698 0.0413 0 0 0 -0.01541
ALA_51 0 0.1155 -0.32165 -0.21896 0.03512 0 0 0 -0.38999
ALA_52 0 0.05383 0.12735 0.03291 0.03089 0 0 0 0.24497
ALA_53 0 -0.05146 0.0175 0.20553 0.03392 0 0 0 0.20549
ALA_54 0 0.06194 -0.00806 0.11438 0.03448 0 0 0 0.20274
ALA_55 0 -0.48392 0.12443 -0.14527 0.03792 0 0 0 -0.46684
ASN_56 0 0.00261 -0.59746 -0.07783 0.03448 0 0 0 -0.6382
CYS_57 0 -0.006 0.0912 1.27167 0.04273 0 0 0 1.3996
ARG_58 0 0.44701 0.22811 -0.22643 0.06888 0 0 0 0.51757
LYS_59 4.18855 0.57018 -0.23662 -0.33001 0.03526 0 0 0 4.22738
GLY_60 0 0.06922 -0.17805 -0.09146 0.03634 0 0 0 -0.16395
SER_61 0 -0.0182 -0.01671 -0.22078 0.04409 0 0 0 -0.2116
PRO_62 0 0.00034 -0.19069 -0.22805 0.03286 0 0 0 -0.38554
GLY_63 0 -0.01925 0.01485 0.35201 0.04883 0 0 0 0.39644
SER_64 0 0 0 0.29023 0.04183 0 0 0 0.33206
PRO_65 0 -0.00894 -0.0269 0.043 0.07268 0 0 0 0.07984
ALA_66 0 0 0 0.77873 0.04957 0 0 0 0.82829
GLY_67 0 0 0 0.91259 0.04183 0 0 0 0.95441
SER_68 0 0 0 0.13063 0.04957 0 0 0 0.1802
PRO_69 0 0 0 0.2123 0.04957 0 0 0 0.26186
THR_70 0 0 0 0.43096 0.07499 0 0 0 0.50594
SER_71 0 0 0 0.29023 0.07582 0 0 0 0.36605
THR_72 0 0 0 0.48779 0.07582 0 0 0 0.56361
GLU_73 0 0 0 -1.03403 0.07499 0 0 0 -0.95904
GLU_74 0 0 0 -0.93278 0.04957 0 0 0 -0.88321
GLY_75 0 0 0 0.91259 0.04957 0 0 0 0.96215
THR_76 0 0 0 0.48779 0.04588 0 0 0 0.53367
SER_77 0 0 0 0.29023 0.07538 0 0 0 0.36562
GLU_78 0 0 0 -1.01303 0.07499 0 0 0 -0.93804
SER_79 0 0 0 0.13063 0.07582 0 0 0 0.20645
ALA_80 0 0 0 0.89846 0.04957 0 0 0 0.94802
THR_81 0 0 0 0.48779 0.04957 0 0 0 0.53736
PRO_82 0 0 0 0.2123 0.07582 0 0 0 0.28812
GLU_83 0 0 0 -1.03403 0.07499 0 0 0 -0.95904
SER_84 0 0 0 0.13063 0.07508 0 0 0 0.20571
GLY_85 0 0 0 0.91259 0.04957 0 0 0 0.96215
PRO_86 0 0 0 0.51404 0.04957 0 0 0 0.5636
GLY_87 0 0 0 0.60923 0.04183 0 0 0 0.65106
THR_88 0 0 0 0.48779 0.04183 0 0 0 0.52962
SER_89 0 0 0 0.29023 0.04957 0 0 0 0.3398
THR_90 0 0 0 0.33798 0.07582 0 0 0 0.4138
GLU_91 0 0 0 -1.01303 0.07582 0 0 0 -0.93721
PRO_92 0 0 0 0.51404 0.07508 0 0 0 0.58912
SER_93 0 0 0 -0.0106 0.07499 0 0 0 0.06439
GLU_94 0 0 0 -1.03403 0.07582 0 0 0 -0.95821
GLY_95 0 0 0 0.91259 0.04957 0 0 0 0.96215
SER_96 0 0 0 -0.0106 0.07582 0 0 0 0.06522
ALA_97 0 0 0 0.77873 0.07582 0 0 0 0.85455
PRO_98 0 0 0 0.2123 0.04957 0 0 0 0.26186
GLY_99 0 0 0 0.91259 0.04883 0 0 0 0.96141
SER_100 0 0 0 -0.0106 0.04957 0 0 0 0.03897
PRO_101 0 0 0 0.51404 0.04957 0 0 0 0.5636
ALA_102 0 0 0 0.797 0.04957 0 0 0 0.84657
GLY_103 0 0 0 0.91259 0.04957 0 0 0 0.96215
SER_104 0 0 0 0.29023 0.04957 0 0 0 0.3398
PRO_105 0 0 0 0.51404 0.07582 0 0 0 0.58986
THR_106 0 0 0 0.43096 0.07499 0 0 0 0.50594
SER_107 0 0 0 0.29023 0.07508 0 0 0 0.36531
THR_108 0 0 0 0.43096 0.04957 0 0 0 0.48052
GLU_109 0.0198 0 0 -1.01303 0.07582 0 0 0 -0.91741
GLU_110 0.0198 0 0 -1.03403 0.04957 0 0 0 -0.96467
GLY_111 0 0 0 0.91259 0.07508 0 0 0 0.98767
THR_112 0 0 0 0.48779 0.07582 0 0 0 0.56361
SER_113 0 0 0 0.13063 0.07499 0 0 0 0.20562
THR_114 0 0 0 0.43096 0.07499 0 0 0 0.50594
GLU_115 0 0 0 -1.01303 0.07582 0 0 0 -0.93721
PRO_116 0 0 0 0.51404 0.07582 0 0 0 0.58986
SER_117 0 0 0 0.13063 0.07542 0 0 0 0.20605
GLU_118 0 0 0 -0.93278 0.07582 0 0 0 -0.85696
GLY_119 0 0 0 0.91259 0.04957 0 0 0 0.96215
SER_120 0 0 0 0.29023 0.04957 0 0 0 0.3398
ALA_121 0 0 0 0.89846 0.04957 0 0 0 0.94802
PRO_122 0 0 0 0.2123 0.04957 0 0 0 0.26186
GLY_123 0 0 0 0.91259 0.04957 0 0 0 0.96215
THR_124 0 0 0 0.43096 0.07582 0 0 0 0.50678
SER_125 0 0 0 0.13063 0.07573 0 0 0 0.20636
THR_126 0 0 0 0.43096 0.07499 0 0 0 0.50594
GLU_127 0 0 0 -1.01303 0.07582 0 0 0 -0.93721
PRO_128 0 0 0 0.2123 0.07582 0 0 0 0.28812
SER_129 0 0 0 0.13063 0.07508 0 0 0 0.20571
GLU_130 0 0 0 -1.03403 0.07582 0 0 0 -0.95821
GLY_131 0 0 0 0.91259 0.07582 0 0 0 0.98841
SER_132 0 0 0 0.29023 0.06854 0 0 0 0.35877
ALA_133 0 0 0 0.89846 0.06801 0 0 0 0.96646
PRO_134 0 0 0 0.2123 0.04957 0 0 0 0.26186
GLY_135 0.00138 0 0 0.91259 0.04957 0 0 0 0.96354
THR_136 0.00138 0 0 0.48779 0.04957 0 0 0 0.53874
SER_137 0 0 0 0.29023 0.04957 0 0 0 0.3398
GLU_138 0 0 0 -1.01303 0.07582 0 0 0 -0.93721
SER_139 0 0 0 0.29023 0.07499 0 0 0 0.36522
ALA_140 0 0 0 0.797 0.07455 0 0 0 0.87155
THR_141 0 0 0 0.48779 0.05813 0 0 0 0.54592
PRO_142 0 0 0 0.2123 0.07582 0 0 0 0.28812
GLU_143 0 0 0 -1.01303 0.07499 0 0 0 -0.93804
SER_144 0 0 0 0.13063 0.07508 0 0 0 0.20571
GLY_145 0 0 0 0.91259 0.04957 0 0 0 0.96215
PRO_146 0 0 0 0.2123 0.04957 0 0 0 0.26186
GLY_147 0 0 0 0.60923 0.04957 0 0 0 0.6588
SER_148 0 0 0 0.29023 0.07582 0 0 0 0.36605
GLU_149 0 0.15374 -0.0506 -0.60186 0.07143 0 0 0 -0.4273
PRO_150 0 0.01012 -0.0926 -0.05784 0.07508 0 0 0 -0.06525
ALA_151 0 0.01945 0.07126 0.28428 0.07025 0 0 0 0.44523
THR_152 0 -0.29771 -0.19578 -0.06501 0.03301 0 0 0 -0.52549
SER_153 1.65059 0.11148 -0.1206 -0.21543 0.03597 0 0 0 1.46201
GLY_154 2.53796 0.73395 -0.27902 -0.06259 0.02992 0 0 0 2.96023
SER_155 0 -0.17069 -0.19629 -0.21543 0.03823 0 0 0 -0.54418
GLU_156 0 0.08885 -0.20714 -0.37543 0.04409 0 0 0 -0.44964
THR_157 0 -0.13603 0.03249 -0.04432 0.03124 0 0 0 -0.11662
PRO_158 0 -0.08089 -0.0086 -0.05784 0.04345 0 0 0 -0.10389
GLY_159 0 0.01057 0.0804 -0.06259 0.0302 0 0 0 0.05858
MET_160 0 0.16974 -0.11713 -0.29185 0.03461 0 0 0 -0.20463
TYR_161 0 -0.05656 0.00465 0.81073 0.06963 0 0 0 0.82846
GLY_162 0 -0.05516 0.03729 -0.09146 0.03503 0 0 0 -0.07429
LYS_163 0 -0.11818 0.29953 0.04331 0.03624 0 0 0 0.2609
LEU_164 0 0.26886 -0.14172 0.08126 0.06999 0 0 0 0.2784
ASN_165 0 -0.02571 0.05346 -0.40966 0.04906 0 0 0 -0.33285
ASP_166 0 -0.00999 0.03902 -0.31759 0.04268 0 0 0 -0.24588
LEU_167 0 -0.12327 -0.31399 -0.50394 0.03209 0 0 0 -0.90911
LEU_168 0 0.06961 -0.19341 0.75945 0.06889 0 0 0 0.70454
GLU_169 0 -0.03897 -0.06431 -0.82678 0.06936 0 0 0 -0.8607
ASP_170 0 -0.22198 0.32335 0.08318 0.04389 0 0 0 0.22844
LEU_171 0 -0.07116 -0.42693 -0.30366 0.03721 0 0 0 -0.76453
GLN_172 0 -0.00246 0.23022 -0.49415 0.06889 0 0 0 -0.19749
GLU_173 0 0.00761 -0.21204 -0.71584 0.06893 0 0 0 -0.85133
VAL_174 0 -0.11046 -0.63693 -0.46599 0.03741 0 0 0 -1.17597
LEU_175 0.00681 0.46978 -0.24134 0.08126 0.03692 0 0 0 0.35343
LYS_176 0 -0.04952 0.0635 -0.77863 0.0693 0 0 0 -0.69535
ASN_177 0 -0.11964 0.02833 -0.07783 0.03512 0 0 0 -0.13402
LEU_178 0 0.36151 -0.11756 -0.52353 0.03251 0 0 0 -0.24707
HIS_D_179 0 -0.08739 0.19886 -0.11266 0.04047 0 0 0 0.03929
LYS_180 0 -0.04749 0.02447 -0.77863 0.0702 0 0 0 -0.73145
ASN_181 0 -0.1637 0.06592 0.12528 0.0305 0 0 0 0.058
ASP_182 0 -0.24011 0.11038 0.46164 0.03035 0 0 0 0.36226
ARG_183 0 -0.03642 0.08221 -0.48527 0.07025 0 0 0 -0.36922
SER_184 0 -0.05031 0.01081 -0.21543 0.04331 0 0 0 -0.21162
GLY_185 0 0.10791 -0.17621 -0.08884 0.04278 0 0 0 -0.11436
LYS_186 0 -0.02681 -0.04525 -0.96458 0.07203 0 0 0 -0.9646
ASP_187 0 -0.03474 -0.00711 -0.56986 0.07005 0 0 0 -0.54167
ASN_188 0 0.0376 -0.16475 -0.01232 0.02997 0 0 0 -0.10949
ILE_189 0 0.10329 0.60125 0.72502 0.06919 0 0 0 1.49875
HIS_190 0 -0.06556 -0.13401 0.159 0.06947 0 0 0 0.0289
ASP_191 0 -0.2646 -0.30683 -0.42964 0.03503 0 0 0 -0.96604
VAL_192 0 -0.19873 0.58241 -0.27892 0.03157 0 0 0 0.13631
ASP_193 0 -0.11975 -0.215 -0.37876 0.06903 0 0 0 -0.64448
ASN_194 0 -0.08165 -0.09147 -0.36221 0.06884 0 0 0 -0.4665
HIS_D_195 0 -0.17252 0.06299 -0.19493 0.04393 0 0 0 -0.26053
LEU_196 0.09171 0.58256 -0.55408 -0.19483 0.04375 0 0 0 -0.03089
GLN_197 0 0.033 0.03764 -0.55896 0.0693 0 0 0 -0.41902
ASN_198 0 -0.0386 -0.17608 -0.28327 0.0691 0 0 0 -0.42885
VAL_199 0 -0.24258 -0.50239 -0.27892 0.03753 0 0 0 -0.98636
ILE_200 0 0.02157 -0.41584 0.72502 0.06928 0 0 0 0.40003
GLU_201 0 -0.03895 -0.10525 -0.71584 0.06921 0 0 0 -0.79082
ASP_202 0 -0.19347 0.35912 0.08318 0.03543 0 0 0 0.28426
ILE_203 0 -0.0323 -0.7114 -0.41682 0.04548 0 0 0 -1.11505
HIS_204 0 -0.06047 0.26681 0.0215 0.0688 0 0 0 0.29664
ASP_205 0 0.01885 -0.1787 -0.42964 0.06899 0 0 0 -0.5205
PHE_206 0 0.28616 -0.16997 -0.44993 0.04496 0 0 0 -0.2888
MET_207 0.02196 0.65559 -0.21355 -0.13184 0.05839 0 0 0 0.39056
GLN_208 0 -0.02628 0.06231 -0.55896 0.06894 0 0 0 -0.454
ALA_209 0 -0.12458 0.05681 0.03291 0.03629 0 0 0 0.00143
ALA_210 0 0.03989 -0.10906 -0.16647 0.03163 0 0 0 -0.20401
ALA_211 0 -0.02229 -0.00196 0.15304 0.02976 0 0 0 0.15854
ALA_212 0 -0.1155 0.00267 0.28428 0.03567 0 0 0 0.20711
ALA_213 0 0.03849 0.04131 -0.01847 0.03025 0 0 0 0.09158
ALA_214 0 -0.1056 -0.0693 0.13638 0.0345 0 0 0 -0.00403
ASN_215 0 -0.04487 0.02107 -0.40966 0.07034 0 0 0 -0.36312
CYS_216 0 0.04354 0.10205 1.81599 0.06957 0 0 0 2.03114
ARG_217 0 0.00446 0.39339 -0.03412 0.02982 0 0 0 0.39355
LYS:CtermProteinFull_218 0 -0.03066 0.02164 -1.04927 0.07203 0 0 0 -0.98626
#END_POSE_ENERGIES_TABLE ./minmover_pdb/pose_91.pdb
