# Supplementary material for: Selection of a promiscuous minimalist cAMP phosphodiesterase from a library of de novo designed proteins
Source: Nat Chem. 2024 May 3;16(7):1200–8. doi: 10.1038/s41557-024-01490-4 (PMC11230910; doi:10.1038/s41557-024-01490-4)
Supplement: Supplementary file 3 — MD input files, scripts and final structures derived from MD, AlphaFold2, EMSfold and MultiSFold. [file 41557_2024_1490_MOESM3_ESM.zip › Computational_Data/4_MultiSFold/campase/pose_92.pdb]

ATOM      1  N   MET A   1      14.999  -7.930  -0.838  1.00  0.00           N  
ATOM      2  CA  MET A   1      13.940  -6.997  -1.273  1.00  0.00           C  
ATOM      3  C   MET A   1      12.590  -7.687  -1.322  1.00  0.00           C  
ATOM      4  O   MET A   1      11.657  -7.084  -0.836  1.00  0.00           O  
ATOM      5  CB  MET A   1      14.272  -6.407  -2.642  1.00  0.00           C  
ATOM      6  CEN MET A   1      14.749  -4.920  -3.441  1.00  0.00           X  
ATOM      7  H   MET A   1      15.775  -8.121  -1.439  1.00  0.00           H  
ATOM      8  N   TYR A   2      12.494  -8.945  -1.767  1.00  0.00           N  
ATOM      9  CA  TYR A   2      11.197  -9.620  -1.957  1.00  0.00           C  
ATOM     10  C   TYR A   2      10.491 -10.129  -0.682  1.00  0.00           C  
ATOM     11  O   TYR A   2       9.277 -10.050  -0.627  1.00  0.00           O  
ATOM     12  CB  TYR A   2      11.387 -10.796  -2.917  1.00  0.00           C  
ATOM     13  CEN TYR A   2      11.194 -11.199  -4.611  1.00  0.00           X  
ATOM     14  H   TYR A   2      13.265  -9.376  -2.255  1.00  0.00           H  
ATOM     15  N   GLY A   3      11.217 -10.608   0.341  1.00  0.00           N  
ATOM     16  CA  GLY A   3      10.658 -10.822   1.691  1.00  0.00           C  
ATOM     17  C   GLY A   3       9.978  -9.575   2.268  1.00  0.00           C  
ATOM     18  O   GLY A   3       8.827  -9.656   2.658  1.00  0.00           O  
ATOM     19  CEN GLY A   3      10.658 -10.822   1.691  1.00  0.00           X  
ATOM     20  H   GLY A   3      12.170 -10.893   0.172  1.00  0.00           H  
ATOM     21  N   LYS A   4      10.639  -8.408   2.170  1.00  0.00           N  
ATOM     22  CA  LYS A   4      10.152  -7.129   2.734  1.00  0.00           C  
ATOM     23  C   LYS A   4       8.940  -6.543   2.000  1.00  0.00           C  
ATOM     24  O   LYS A   4       8.159  -5.800   2.565  1.00  0.00           O  
ATOM     25  CB  LYS A   4      11.283  -6.099   2.739  1.00  0.00           C  
ATOM     26  CEN LYS A   4      12.758  -5.036   3.821  1.00  0.00           X  
ATOM     27  H   LYS A   4      11.556  -8.414   1.750  1.00  0.00           H  
ATOM     28  N   LEU A   5       8.841  -6.833   0.708  1.00  0.00           N  
ATOM     29  CA  LEU A   5       7.742  -6.417  -0.146  1.00  0.00           C  
ATOM     30  C   LEU A   5       6.454  -7.188   0.159  1.00  0.00           C  
ATOM     31  O   LEU A   5       5.370  -6.623   0.075  1.00  0.00           O  
ATOM     32  CB  LEU A   5       8.134  -6.593  -1.618  1.00  0.00           C  
ATOM     33  CEN LEU A   5       8.567  -5.598  -2.711  1.00  0.00           X  
ATOM     34  H   LEU A   5       9.537  -7.453   0.317  1.00  0.00           H  
ATOM     35  N   ASN A   6       6.574  -8.467   0.519  1.00  0.00           N  
ATOM     36  CA  ASN A   6       5.416  -9.259   0.914  1.00  0.00           C  
ATOM     37  C   ASN A   6       4.757  -8.646   2.154  1.00  0.00           C  
ATOM     38  O   ASN A   6       3.537  -8.599   2.210  1.00  0.00           O  
ATOM     39  CB  ASN A   6       5.789 -10.708   1.167  1.00  0.00           C  
ATOM     40  CEN ASN A   6       5.822 -11.612   0.635  1.00  0.00           X  
ATOM     41  H   ASN A   6       7.489  -8.844   0.715  1.00  0.00           H  
ATOM     42  N   ASP A   7       5.567  -8.099   3.068  1.00  0.00           N  
ATOM     43  CA  ASP A   7       5.080  -7.449   4.290  1.00  0.00           C  
ATOM     44  C   ASP A   7       4.302  -6.165   3.937  1.00  0.00           C  
ATOM     45  O   ASP A   7       3.215  -5.935   4.450  1.00  0.00           O  
ATOM     46  CB  ASP A   7       6.243  -7.128   5.232  1.00  0.00           C  
ATOM     47  CEN ASP A   7       6.715  -7.504   6.052  1.00  0.00           X  
ATOM     48  H   ASP A   7       6.565  -8.218   2.975  1.00  0.00           H  
ATOM     49  N   LEU A   8       4.785  -5.399   2.949  1.00  0.00           N  
ATOM     50  CA  LEU A   8       4.120  -4.187   2.469  1.00  0.00           C  
ATOM     51  C   LEU A   8       2.772  -4.457   1.775  1.00  0.00           C  
ATOM     52  O   LEU A   8       1.814  -3.700   1.940  1.00  0.00           O  
ATOM     53  CB  LEU A   8       5.058  -3.437   1.515  1.00  0.00           C  
ATOM     54  CEN LEU A   8       5.939  -2.185   1.686  1.00  0.00           X  
ATOM     55  H   LEU A   8       5.718  -5.594   2.617  1.00  0.00           H  
ATOM     56  N   LEU A   9       2.699  -5.512   0.961  1.00  0.00           N  
ATOM     57  CA  LEU A   9       1.459  -5.903   0.288  1.00  0.00           C  
ATOM     58  C   LEU A   9       0.427  -6.425   1.301  1.00  0.00           C  
ATOM     59  O   LEU A   9      -0.767  -6.170   1.146  1.00  0.00           O  
ATOM     60  CB  LEU A   9       1.749  -6.964  -0.781  1.00  0.00           C  
ATOM     61  CEN LEU A   9       1.833  -6.904  -2.318  1.00  0.00           X  
ATOM     62  H   LEU A   9       3.524  -6.082   0.843  1.00  0.00           H  
ATOM     63  N   GLU A  10       0.890  -7.125   2.336  1.00  0.00           N  
ATOM     64  CA  GLU A  10       0.068  -7.546   3.474  1.00  0.00           C  
ATOM     65  C   GLU A  10      -0.570  -6.341   4.177  1.00  0.00           C  
ATOM     66  O   GLU A  10      -1.799  -6.251   4.243  1.00  0.00           O  
ATOM     67  CB  GLU A  10       0.906  -8.352   4.469  1.00  0.00           C  
ATOM     68  CEN GLU A  10       1.410  -9.853   5.100  1.00  0.00           X  
ATOM     69  H   GLU A  10       1.879  -7.315   2.388  1.00  0.00           H  
ATOM     70  N   ASP A  11       0.245  -5.387   4.625  1.00  0.00           N  
ATOM     71  CA  ASP A  11      -0.221  -4.146   5.240  1.00  0.00           C  
ATOM     72  C   ASP A  11      -1.304  -3.479   4.389  1.00  0.00           C  
ATOM     73  O   ASP A  11      -2.399  -3.206   4.884  1.00  0.00           O  
ATOM     74  CB  ASP A  11       0.949  -3.182   5.454  1.00  0.00           C  
ATOM     75  CEN ASP A  11       1.596  -2.883   6.182  1.00  0.00           X  
ATOM     76  H   ASP A  11       1.239  -5.564   4.629  1.00  0.00           H  
ATOM     77  N   LEU A  12      -1.053  -3.294   3.091  1.00  0.00           N  
ATOM     78  CA  LEU A  12      -1.975  -2.602   2.190  1.00  0.00           C  
ATOM     79  C   LEU A  12      -3.340  -3.305   2.095  1.00  0.00           C  
ATOM     80  O   LEU A  12      -4.390  -2.672   2.244  1.00  0.00           O  
ATOM     81  CB  LEU A  12      -1.344  -2.480   0.797  1.00  0.00           C  
ATOM     82  CEN LEU A  12      -0.681  -1.308   0.049  1.00  0.00           X  
ATOM     83  H   LEU A  12      -0.160  -3.605   2.736  1.00  0.00           H  
ATOM     84  N   GLN A  13      -3.345  -4.629   1.919  1.00  0.00           N  
ATOM     85  CA  GLN A  13      -4.572  -5.430   1.907  1.00  0.00           C  
ATOM     86  C   GLN A  13      -5.354  -5.329   3.221  1.00  0.00           C  
ATOM     87  O   GLN A  13      -6.584  -5.187   3.198  1.00  0.00           O  
ATOM     88  CB  GLN A  13      -4.239  -6.898   1.625  1.00  0.00           C  
ATOM     89  CEN GLN A  13      -4.195  -8.132   0.392  1.00  0.00           X  
ATOM     90  H   GLN A  13      -2.454  -5.103   1.856  1.00  0.00           H  
ATOM     91  N   GLU A  14      -4.690  -5.387   4.377  1.00  0.00           N  
ATOM     92  CA  GLU A  14      -5.380  -5.281   5.665  1.00  0.00           C  
ATOM     93  C   GLU A  14      -6.043  -3.904   5.830  1.00  0.00           C  
ATOM     94  O   GLU A  14      -7.235  -3.847   6.160  1.00  0.00           O  
ATOM     95  CB  GLU A  14      -4.404  -5.538   6.815  1.00  0.00           C  
ATOM     96  CEN GLU A  14      -3.740  -6.588   7.982  1.00  0.00           X  
ATOM     97  H   GLU A  14      -3.692  -5.538   4.366  1.00  0.00           H  
ATOM     98  N   VAL A  15      -5.359  -2.804   5.492  1.00  0.00           N  
ATOM     99  CA  VAL A  15      -5.966  -1.460   5.546  1.00  0.00           C  
ATOM    100  C   VAL A  15      -7.254  -1.389   4.742  1.00  0.00           C  
ATOM    101  O   VAL A  15      -8.252  -0.885   5.262  1.00  0.00           O  
ATOM    102  CB  VAL A  15      -5.001  -0.379   5.024  1.00  0.00           C  
ATOM    103  CEN VAL A  15      -4.609   0.154   5.217  1.00  0.00           X  
ATOM    104  H   VAL A  15      -4.400  -2.903   5.189  1.00  0.00           H  
ATOM    105  N   LEU A  16      -7.277  -1.934   3.522  1.00  0.00           N  
ATOM    106  CA  LEU A  16      -8.478  -1.927   2.673  1.00  0.00           C  
ATOM    107  C   LEU A  16      -9.612  -2.731   3.306  1.00  0.00           C  
ATOM    108  O   LEU A  16     -10.773  -2.315   3.354  1.00  0.00           O  
ATOM    109  CB  LEU A  16      -8.149  -2.481   1.281  1.00  0.00           C  
ATOM    110  CEN LEU A  16      -7.940  -1.810  -0.089  1.00  0.00           X  
ATOM    111  H   LEU A  16      -6.433  -2.371   3.175  1.00  0.00           H  
ATOM    112  N   LYS A  17      -9.268  -3.891   3.858  1.00  0.00           N  
ATOM    113  CA  LYS A  17     -10.221  -4.746   4.558  1.00  0.00           C  
ATOM    114  C   LYS A  17     -10.854  -4.040   5.758  1.00  0.00           C  
ATOM    115  O   LYS A  17     -12.068  -4.140   5.947  1.00  0.00           O  
ATOM    116  CB  LYS A  17      -9.537  -6.036   5.013  1.00  0.00           C  
ATOM    117  CEN LYS A  17      -9.207  -8.107   4.729  1.00  0.00           X  
ATOM    118  H   LYS A  17      -8.317  -4.201   3.731  1.00  0.00           H  
ATOM    119  N   ASN A  18     -10.071  -3.339   6.573  1.00  0.00           N  
ATOM    120  CA  ASN A  18     -10.580  -2.578   7.711  1.00  0.00           C  
ATOM    121  C   ASN A  18     -11.400  -1.362   7.271  1.00  0.00           C  
ATOM    122  O   ASN A  18     -12.440  -1.093   7.874  1.00  0.00           O  
ATOM    123  CB  ASN A  18      -9.450  -2.141   8.625  1.00  0.00           C  
ATOM    124  CEN ASN A  18      -8.951  -2.497   9.477  1.00  0.00           X  
ATOM    125  H   ASN A  18      -9.079  -3.312   6.374  1.00  0.00           H  
ATOM    126  N   LEU A  19     -11.022  -0.699   6.180  1.00  0.00           N  
ATOM    127  CA  LEU A  19     -11.776   0.420   5.612  1.00  0.00           C  
ATOM    128  C   LEU A  19     -13.149  -0.028   5.113  1.00  0.00           C  
ATOM    129  O   LEU A  19     -14.155   0.608   5.431  1.00  0.00           O  
ATOM    130  CB  LEU A  19     -10.981   1.068   4.471  1.00  0.00           C  
ATOM    131  CEN LEU A  19     -10.170   2.374   4.373  1.00  0.00           X  
ATOM    132  H   LEU A  19     -10.187  -0.997   5.696  1.00  0.00           H  
ATOM    133  N   HIS A  20     -13.213  -1.185   4.450  1.00  0.00           N  
ATOM    134  CA  HIS A  20     -14.462  -1.726   3.910  1.00  0.00           C  
ATOM    135  C   HIS A  20     -15.467  -2.122   5.004  1.00  0.00           C  
ATOM    136  O   HIS A  20     -16.628  -1.712   4.959  1.00  0.00           O  
ATOM    137  CB  HIS A  20     -14.168  -2.936   3.018  1.00  0.00           C  
ATOM    138  CEN HIS A  20     -13.960  -3.213   1.636  1.00  0.00           X  
ATOM    139  H   HIS A  20     -12.345  -1.643   4.213  1.00  0.00           H  
ATOM    140  N   LYS A  21     -15.051  -2.909   6.011  1.00  0.00           N  
ATOM    141  CA  LYS A  21     -15.958  -3.399   7.075  1.00  0.00           C  
ATOM    142  C   LYS A  21     -16.520  -2.269   7.939  1.00  0.00           C  
ATOM    143  O   LYS A  21     -17.661  -2.368   8.392  1.00  0.00           O  
ATOM    144  CB  LYS A  21     -15.235  -4.410   7.966  1.00  0.00           C  
ATOM    145  CEN LYS A  21     -14.913  -6.425   8.526  1.00  0.00           X  
ATOM    146  H   LYS A  21     -14.074  -3.162   6.030  1.00  0.00           H  
ATOM    147  N   ASN A  22     -15.734  -1.224   8.185  1.00  0.00           N  
ATOM    148  CA  ASN A  22     -16.118  -0.100   9.034  1.00  0.00           C  
ATOM    149  C   ASN A  22     -17.185   0.820   8.395  1.00  0.00           C  
ATOM    150  O   ASN A  22     -18.082   1.292   9.099  1.00  0.00           O  
ATOM    151  CB  ASN A  22     -14.896   0.714   9.420  1.00  0.00           C  
ATOM    152  CEN ASN A  22     -14.187   0.740  10.193  1.00  0.00           X  
ATOM    153  H   ASN A  22     -14.799  -1.230   7.801  1.00  0.00           H  
ATOM    154  N   ASP A  23     -17.171   1.005   7.064  1.00  0.00           N  
ATOM    155  CA  ASP A  23     -18.028   1.955   6.338  1.00  0.00           C  
ATOM    156  C   ASP A  23     -19.470   1.450   6.137  1.00  0.00           C  
ATOM    157  O   ASP A  23     -19.934   1.182   5.025  1.00  0.00           O  
ATOM    158  CB  ASP A  23     -17.405   2.282   4.979  1.00  0.00           C  
ATOM    159  CEN ASP A  23     -16.820   2.986   4.533  1.00  0.00           X  
ATOM    160  H   ASP A  23     -16.491   0.498   6.518  1.00  0.00           H  
ATOM    161  N   ARG A  24     -20.241   1.358   7.224  1.00  0.00           N  
ATOM    162  CA  ARG A  24     -21.661   0.973   7.127  1.00  0.00           C  
ATOM    163  C   ARG A  24     -22.656   2.124   7.218  1.00  0.00           C  
ATOM    164  O   ARG A  24     -23.836   1.875   6.992  1.00  0.00           O  
ATOM    165  CB  ARG A  24     -22.010  -0.100   8.148  1.00  0.00           C  
ATOM    166  CEN ARG A  24     -22.412  -2.331   9.154  1.00  0.00           X  
ATOM    167  H   ARG A  24     -19.832   1.658   8.098  1.00  0.00           H  
ATOM    168  N   SER A  25     -22.235   3.355   7.515  1.00  0.00           N  
ATOM    169  CA  SER A  25     -23.192   4.469   7.660  1.00  0.00           C  
ATOM    170  C   SER A  25     -22.863   5.775   6.908  1.00  0.00           C  
ATOM    171  O   SER A  25     -23.547   6.770   7.140  1.00  0.00           O  
ATOM    172  CB  SER A  25     -23.349   4.777   9.136  1.00  0.00           C  
ATOM    173  CEN SER A  25     -23.213   4.846   9.658  1.00  0.00           X  
ATOM    174  H   SER A  25     -21.287   3.469   7.844  1.00  0.00           H  
ATOM    175  N   GLY A  26     -21.872   5.825   6.010  1.00  0.00           N  
ATOM    176  CA  GLY A  26     -21.493   7.096   5.361  1.00  0.00           C  
ATOM    177  C   GLY A  26     -20.857   6.966   3.978  1.00  0.00           C  
ATOM    178  O   GLY A  26     -19.639   7.071   3.867  1.00  0.00           O  
ATOM    179  CEN GLY A  26     -21.493   7.096   5.361  1.00  0.00           X  
ATOM    180  H   GLY A  26     -21.287   5.015   5.847  1.00  0.00           H  
ATOM    181  N   LYS A  27     -21.688   6.724   2.955  1.00  0.00           N  
ATOM    182  CA  LYS A  27     -21.321   6.493   1.543  1.00  0.00           C  
ATOM    183  C   LYS A  27     -20.253   7.420   0.968  1.00  0.00           C  
ATOM    184  O   LYS A  27     -19.439   6.970   0.173  1.00  0.00           O  
ATOM    185  CB  LYS A  27     -22.574   6.591   0.671  1.00  0.00           C  
ATOM    186  CEN LYS A  27     -24.101   5.615  -0.420  1.00  0.00           X  
ATOM    187  H   LYS A  27     -22.654   6.552   3.199  1.00  0.00           H  
ATOM    188  N   ASP A  28     -20.255   8.690   1.357  1.00  0.00           N  
ATOM    189  CA  ASP A  28     -19.247   9.624   0.848  1.00  0.00           C  
ATOM    190  C   ASP A  28     -17.825   9.239   1.284  1.00  0.00           C  
ATOM    191  O   ASP A  28     -16.885   9.366   0.508  1.00  0.00           O  
ATOM    192  CB  ASP A  28     -19.566  11.048   1.311  1.00  0.00           C  
ATOM    193  CEN ASP A  28     -20.020  11.897   0.979  1.00  0.00           X  
ATOM    194  H   ASP A  28     -21.117   9.080   1.710  1.00  0.00           H  
ATOM    195  N   ASN A  29     -17.661   8.655   2.476  1.00  0.00           N  
ATOM    196  CA  ASN A  29     -16.323   8.317   2.973  1.00  0.00           C  
ATOM    197  C   ASN A  29     -15.805   6.973   2.437  1.00  0.00           C  
ATOM    198  O   ASN A  29     -14.595   6.792   2.318  1.00  0.00           O  
ATOM    199  CB  ASN A  29     -16.296   8.311   4.490  1.00  0.00           C  
ATOM    200  CEN ASN A  29     -16.092   8.981   5.272  1.00  0.00           X  
ATOM    201  H   ASN A  29     -18.466   8.548   3.079  1.00  0.00           H  
ATOM    202  N   ILE A  30     -16.692   6.018   2.141  1.00  0.00           N  
ATOM    203  CA  ILE A  30     -16.295   4.730   1.550  1.00  0.00           C  
ATOM    204  C   ILE A  30     -15.626   4.952   0.198  1.00  0.00           C  
ATOM    205  O   ILE A  30     -14.639   4.283  -0.080  1.00  0.00           O  
ATOM    206  CB  ILE A  30     -17.497   3.784   1.370  1.00  0.00           C  
ATOM    207  CEN ILE A  30     -18.119   3.030   1.852  1.00  0.00           X  
ATOM    208  H   ILE A  30     -17.674   6.225   2.249  1.00  0.00           H  
ATOM    209  N   HIS A  31     -16.094   5.909  -0.612  1.00  0.00           N  
ATOM    210  CA  HIS A  31     -15.484   6.179  -1.915  1.00  0.00           C  
ATOM    211  C   HIS A  31     -14.050   6.699  -1.774  1.00  0.00           C  
ATOM    212  O   HIS A  31     -13.168   6.247  -2.501  1.00  0.00           O  
ATOM    213  CB  HIS A  31     -16.328   7.185  -2.704  1.00  0.00           C  
ATOM    214  CEN HIS A  31     -17.351   7.169  -3.695  1.00  0.00           X  
ATOM    215  H   HIS A  31     -16.851   6.505  -0.303  1.00  0.00           H  
ATOM    216  N   ASP A  32     -13.796   7.588  -0.811  1.00  0.00           N  
ATOM    217  CA  ASP A  32     -12.463   8.161  -0.611  1.00  0.00           C  
ATOM    218  C   ASP A  32     -11.429   7.088  -0.244  1.00  0.00           C  
ATOM    219  O   ASP A  32     -10.316   7.100  -0.766  1.00  0.00           O  
ATOM    220  CB  ASP A  32     -12.507   9.239   0.475  1.00  0.00           C  
ATOM    221  CEN ASP A  32     -12.574  10.250   0.574  1.00  0.00           X  
ATOM    222  H   ASP A  32     -14.564   7.960  -0.272  1.00  0.00           H  
ATOM    223  N   VAL A  33     -11.805   6.124   0.602  1.00  0.00           N  
ATOM    224  CA  VAL A  33     -10.907   5.052   1.067  1.00  0.00           C  
ATOM    225  C   VAL A  33     -10.494   4.143  -0.093  1.00  0.00           C  
ATOM    226  O   VAL A  33      -9.341   3.737  -0.144  1.00  0.00           O  
ATOM    227  CB  VAL A  33     -11.563   4.196   2.167  1.00  0.00           C  
ATOM    228  CEN VAL A  33     -11.543   4.047   2.839  1.00  0.00           X  
ATOM    229  H   VAL A  33     -12.772   6.111   0.900  1.00  0.00           H  
ATOM    230  N   ASP A  34     -11.401   3.841  -1.025  1.00  0.00           N  
ATOM    231  CA  ASP A  34     -11.131   3.031  -2.220  1.00  0.00           C  
ATOM    232  C   ASP A  34     -10.073   3.699  -3.105  1.00  0.00           C  
ATOM    233  O   ASP A  34      -9.119   3.042  -3.516  1.00  0.00           O  
ATOM    234  CB  ASP A  34     -12.417   2.801  -3.018  1.00  0.00           C  
ATOM    235  CEN ASP A  34     -13.144   2.100  -3.149  1.00  0.00           X  
ATOM    236  H   ASP A  34     -12.345   4.182  -0.902  1.00  0.00           H  
ATOM    237  N   ASN A  35     -10.165   5.017  -3.303  1.00  0.00           N  
ATOM    238  CA  ASN A  35      -9.184   5.782  -4.076  1.00  0.00           C  
ATOM    239  C   ASN A  35      -7.797   5.755  -3.421  1.00  0.00           C  
ATOM    240  O   ASN A  35      -6.789   5.578  -4.101  1.00  0.00           O  
ATOM    241  CB  ASN A  35      -9.640   7.216  -4.276  1.00  0.00           C  
ATOM    242  CEN ASN A  35     -10.175   7.775  -4.985  1.00  0.00           X  
ATOM    243  H   ASN A  35     -10.961   5.506  -2.913  1.00  0.00           H  
ATOM    244  N   HIS A  36      -7.728   5.923  -2.098  1.00  0.00           N  
ATOM    245  CA  HIS A  36      -6.454   5.885  -1.387  1.00  0.00           C  
ATOM    246  C   HIS A  36      -5.786   4.511  -1.509  1.00  0.00           C  
ATOM    247  O   HIS A  36      -4.588   4.431  -1.772  1.00  0.00           O  
ATOM    248  CB  HIS A  36      -6.652   6.243   0.089  1.00  0.00           C  
ATOM    249  CEN HIS A  36      -6.565   7.394   0.925  1.00  0.00           X  
ATOM    250  H   HIS A  36      -8.576   6.103  -1.575  1.00  0.00           H  
ATOM    251  N   LEU A  37      -6.560   3.430  -1.412  1.00  0.00           N  
ATOM    252  CA  LEU A  37      -6.066   2.066  -1.563  1.00  0.00           C  
ATOM    253  C   LEU A  37      -5.499   1.797  -2.969  1.00  0.00           C  
ATOM    254  O   LEU A  37      -4.396   1.266  -3.083  1.00  0.00           O  
ATOM    255  CB  LEU A  37      -7.191   1.073  -1.245  1.00  0.00           C  
ATOM    256  CEN LEU A  37      -7.493   0.194  -0.016  1.00  0.00           X  
ATOM    257  H   LEU A  37      -7.535   3.558  -1.192  1.00  0.00           H  
ATOM    258  N   GLN A  38      -6.188   2.218  -4.037  1.00  0.00           N  
ATOM    259  CA  GLN A  38      -5.694   2.062  -5.411  1.00  0.00           C  
ATOM    260  C   GLN A  38      -4.368   2.803  -5.625  1.00  0.00           C  
ATOM    261  O   GLN A  38      -3.434   2.212  -6.166  1.00  0.00           O  
ATOM    262  CB  GLN A  38      -6.734   2.572  -6.412  1.00  0.00           C  
ATOM    263  CEN GLN A  38      -7.996   2.090  -7.518  1.00  0.00           X  
ATOM    264  H   GLN A  38      -7.052   2.719  -3.891  1.00  0.00           H  
ATOM    265  N   ASN A  39      -4.245   4.041  -5.134  1.00  0.00           N  
ATOM    266  CA  ASN A  39      -3.001   4.810  -5.268  1.00  0.00           C  
ATOM    267  C   ASN A  39      -1.832   4.127  -4.535  1.00  0.00           C  
ATOM    268  O   ASN A  39      -0.747   4.009  -5.094  1.00  0.00           O  
ATOM    269  CB  ASN A  39      -3.176   6.232  -4.766  1.00  0.00           C  
ATOM    270  CEN ASN A  39      -3.434   7.172  -5.154  1.00  0.00           X  
ATOM    271  H   ASN A  39      -5.052   4.489  -4.727  1.00  0.00           H  
ATOM    272  N   VAL A  40      -2.073   3.579  -3.338  1.00  0.00           N  
ATOM    273  CA  VAL A  40      -1.049   2.850  -2.561  1.00  0.00           C  
ATOM    274  C   VAL A  40      -0.568   1.596  -3.310  1.00  0.00           C  
ATOM    275  O   VAL A  40       0.631   1.325  -3.369  1.00  0.00           O  
ATOM    276  CB  VAL A  40      -1.578   2.434  -1.176  1.00  0.00           C  
ATOM    277  CEN VAL A  40      -1.525   2.561  -0.501  1.00  0.00           X  
ATOM    278  H   VAL A  40      -2.988   3.714  -2.929  1.00  0.00           H  
ATOM    279  N   ILE A  41      -1.481   0.823  -3.909  1.00  0.00           N  
ATOM    280  CA  ILE A  41      -1.114  -0.377  -4.684  1.00  0.00           C  
ATOM    281  C   ILE A  41      -0.220  -0.020  -5.875  1.00  0.00           C  
ATOM    282  O   ILE A  41       0.794  -0.692  -6.099  1.00  0.00           O  
ATOM    283  CB  ILE A  41      -2.359  -1.122  -5.200  1.00  0.00           C  
ATOM    284  CEN ILE A  41      -3.119  -1.865  -4.956  1.00  0.00           X  
ATOM    285  H   ILE A  41      -2.448   1.111  -3.879  1.00  0.00           H  
ATOM    286  N   GLU A  42      -0.589   1.005  -6.642  1.00  0.00           N  
ATOM    287  CA  GLU A  42       0.186   1.457  -7.800  1.00  0.00           C  
ATOM    288  C   GLU A  42       1.607   1.867  -7.389  1.00  0.00           C  
ATOM    289  O   GLU A  42       2.575   1.433  -8.013  1.00  0.00           O  
ATOM    290  CB  GLU A  42      -0.520   2.624  -8.493  1.00  0.00           C  
ATOM    291  CEN GLU A  42      -1.519   3.214  -9.741  1.00  0.00           X  
ATOM    292  H   GLU A  42      -1.412   1.536  -6.390  1.00  0.00           H  
ATOM    293  N   ASP A  43       1.751   2.584  -6.276  1.00  0.00           N  
ATOM    294  CA  ASP A  43       3.048   3.031  -5.768  1.00  0.00           C  
ATOM    295  C   ASP A  43       3.941   1.863  -5.329  1.00  0.00           C  
ATOM    296  O   ASP A  43       5.124   1.813  -5.694  1.00  0.00           O  
ATOM    297  CB  ASP A  43       2.849   4.000  -4.600  1.00  0.00           C  
ATOM    298  CEN ASP A  43       2.814   5.000  -4.407  1.00  0.00           X  
ATOM    299  H   ASP A  43       0.922   2.943  -5.824  1.00  0.00           H  
ATOM    300  N   ILE A  44       3.387   0.866  -4.624  1.00  0.00           N  
ATOM    301  CA  ILE A  44       4.159  -0.309  -4.184  1.00  0.00           C  
ATOM    302  C   ILE A  44       4.662  -1.066  -5.406  1.00  0.00           C  
ATOM    303  O   ILE A  44       5.833  -1.446  -5.451  1.00  0.00           O  
ATOM    304  CB  ILE A  44       3.327  -1.258  -3.302  1.00  0.00           C  
ATOM    305  CEN ILE A  44       3.004  -1.476  -2.284  1.00  0.00           X  
ATOM    306  H   ILE A  44       2.395   0.911  -4.444  1.00  0.00           H  
ATOM    307  N   HIS A  45       3.819  -1.279  -6.417  1.00  0.00           N  
ATOM    308  CA  HIS A  45       4.209  -1.980  -7.633  1.00  0.00           C  
ATOM    309  C   HIS A  45       5.372  -1.302  -8.370  1.00  0.00           C  
ATOM    310  O   HIS A  45       6.357  -1.964  -8.718  1.00  0.00           O  
ATOM    311  CB  HIS A  45       3.005  -2.107  -8.573  1.00  0.00           C  
ATOM    312  CEN HIS A  45       1.984  -3.054  -8.870  1.00  0.00           X  
ATOM    313  H   HIS A  45       2.882  -0.904  -6.350  1.00  0.00           H  
ATOM    314  N   ASP A  46       5.321   0.013  -8.532  1.00  0.00           N  
ATOM    315  CA  ASP A  46       6.370   0.784  -9.198  1.00  0.00           C  
ATOM    316  C   ASP A  46       7.697   0.716  -8.439  1.00  0.00           C  
ATOM    317  O   ASP A  46       8.761   0.499  -9.041  1.00  0.00           O  
ATOM    318  CB  ASP A  46       5.935   2.243  -9.360  1.00  0.00           C  
ATOM    319  CEN ASP A  46       5.524   2.866 -10.052  1.00  0.00           X  
ATOM    320  H   ASP A  46       4.486   0.503  -8.244  1.00  0.00           H  
ATOM    321  N   PHE A  47       7.656   0.820  -7.109  1.00  0.00           N  
ATOM    322  CA  PHE A  47       8.853   0.757  -6.275  1.00  0.00           C  
ATOM    323  C   PHE A  47       9.534  -0.614  -6.388  1.00  0.00           C  
ATOM    324  O   PHE A  47      10.758  -0.687  -6.534  1.00  0.00           O  
ATOM    325  CB  PHE A  47       8.501   1.056  -4.817  1.00  0.00           C  
ATOM    326  CEN PHE A  47       8.543   2.286  -3.811  1.00  0.00           X  
ATOM    327  H   PHE A  47       6.756   0.918  -6.659  1.00  0.00           H  
ATOM    328  N   MET A  48       8.761  -1.703  -6.389  1.00  0.00           N  
ATOM    329  CA  MET A  48       9.271  -3.069  -6.513  1.00  0.00           C  
ATOM    330  C   MET A  48       9.954  -3.296  -7.860  1.00  0.00           C  
ATOM    331  O   MET A  48      11.040  -3.882  -7.911  1.00  0.00           O  
ATOM    332  CB  MET A  48       8.135  -4.072  -6.325  1.00  0.00           C  
ATOM    333  CEN MET A  48       7.506  -5.274  -5.211  1.00  0.00           X  
ATOM    334  H   MET A  48       7.763  -1.564  -6.306  1.00  0.00           H  
ATOM    335  N   GLN A  49       9.345  -2.833  -8.949  1.00  0.00           N  
ATOM    336  CA  GLN A  49       9.893  -2.980 -10.292  1.00  0.00           C  
ATOM    337  C   GLN A  49      11.238  -2.249 -10.415  1.00  0.00           C  
ATOM    338  O   GLN A  49      12.219  -2.830 -10.894  1.00  0.00           O  
ATOM    339  CB  GLN A  49       8.908  -2.442 -11.333  1.00  0.00           C  
ATOM    340  CEN GLN A  49       7.692  -2.892 -12.503  1.00  0.00           X  
ATOM    341  H   GLN A  49       8.441  -2.389  -8.844  1.00  0.00           H  
ATOM    342  N   ALA A  50      11.324  -1.024  -9.896  1.00  0.00           N  
ATOM    343  CA  ALA A  50      12.542  -0.220  -9.922  1.00  0.00           C  
ATOM    344  C   ALA A  50      13.685  -0.858  -9.111  1.00  0.00           C  
ATOM    345  O   ALA A  50      14.826  -0.901  -9.580  1.00  0.00           O  
ATOM    346  CB  ALA A  50      12.245   1.182  -9.409  1.00  0.00           C  
ATOM    347  CEN ALA A  50      12.246   1.181  -9.409  1.00  0.00           X  
ATOM    348  H   ALA A  50      10.497  -0.621  -9.478  1.00  0.00           H  
ATOM    349  N   ALA A  51      13.397  -1.416  -7.934  1.00  0.00           N  
ATOM    350  CA  ALA A  51      14.392  -2.081  -7.093  1.00  0.00           C  
ATOM    351  C   ALA A  51      14.922  -3.371  -7.743  1.00  0.00           C  
ATOM    352  O   ALA A  51      16.132  -3.626  -7.735  1.00  0.00           O  
ATOM    353  CB  ALA A  51      13.801  -2.379  -5.723  1.00  0.00           C  
ATOM    354  CEN ALA A  51      13.801  -2.379  -5.724  1.00  0.00           X  
ATOM    355  H   ALA A  51      12.456  -1.323  -7.576  1.00  0.00           H  
ATOM    356  N   ALA A  52      14.049  -4.162  -8.371  1.00  0.00           N  
ATOM    357  CA  ALA A  52      14.418  -5.407  -9.036  1.00  0.00           C  
ATOM    358  C   ALA A  52      15.320  -5.151 -10.257  1.00  0.00           C  
ATOM    359  O   ALA A  52      16.329  -5.842 -10.437  1.00  0.00           O  
ATOM    360  CB  ALA A  52      13.167  -6.171  -9.444  1.00  0.00           C  
ATOM    361  CEN ALA A  52      13.168  -6.170  -9.444  1.00  0.00           X  
ATOM    362  H   ALA A  52      13.080  -3.881  -8.387  1.00  0.00           H  
ATOM    363  N   ALA A  53      15.008  -4.134 -11.066  1.00  0.00           N  
ATOM    364  CA  ALA A  53      15.808  -3.775 -12.234  1.00  0.00           C  
ATOM    365  C   ALA A  53      17.179  -3.214 -11.824  1.00  0.00           C  
ATOM    366  O   ALA A  53      18.205  -3.645 -12.355  1.00  0.00           O  
ATOM    367  CB  ALA A  53      15.055  -2.773 -13.097  1.00  0.00           C  
ATOM    368  CEN ALA A  53      15.056  -2.773 -13.097  1.00  0.00           X  
ATOM    369  H   ALA A  53      14.190  -3.579 -10.861  1.00  0.00           H  
ATOM    370  N   ALA A  54      17.230  -2.336 -10.818  1.00  0.00           N  
ATOM    371  CA  ALA A  54      18.468  -1.713 -10.352  1.00  0.00           C  
ATOM    372  C   ALA A  54      19.440  -2.733  -9.732  1.00  0.00           C  
ATOM    373  O   ALA A  54      20.647  -2.686  -9.996  1.00  0.00           O  
ATOM    374  CB  ALA A  54      18.148  -0.611  -9.353  1.00  0.00           C  
ATOM    375  CEN ALA A  54      18.148  -0.612  -9.353  1.00  0.00           X  
ATOM    376  H   ALA A  54      16.360  -2.044 -10.394  1.00  0.00           H  
ATOM    377  N   ALA A  55      18.931  -3.699  -8.960  1.00  0.00           N  
ATOM    378  CA  ALA A  55      19.738  -4.767  -8.378  1.00  0.00           C  
ATOM    379  C   ALA A  55      20.234  -5.759  -9.449  1.00  0.00           C  
ATOM    380  O   ALA A  55      21.438  -6.029  -9.539  1.00  0.00           O  
ATOM    381  CB  ALA A  55      18.941  -5.493  -7.304  1.00  0.00           C  
ATOM    382  CEN ALA A  55      18.942  -5.493  -7.304  1.00  0.00           X  
ATOM    383  H   ALA A  55      17.944  -3.669  -8.751  1.00  0.00           H  
ATOM    384  N   ASN A  56      19.331  -6.267 -10.294  1.00  0.00           N  
ATOM    385  CA  ASN A  56      19.659  -7.264 -11.316  1.00  0.00           C  
ATOM    386  C   ASN A  56      20.594  -6.731 -12.409  1.00  0.00           C  
ATOM    387  O   ASN A  56      21.387  -7.511 -12.943  1.00  0.00           O  
ATOM    388  CB  ASN A  56      18.397  -7.820 -11.949  1.00  0.00           C  
ATOM    389  CEN ASN A  56      17.735  -8.621 -11.800  1.00  0.00           X  
ATOM    390  H   ASN A  56      18.371  -5.970 -10.205  1.00  0.00           H  
ATOM    391  N   CYS A  57      20.607  -5.421 -12.679  1.00  0.00           N  
ATOM    392  CA  CYS A  57      21.468  -4.824 -13.708  1.00  0.00           C  
ATOM    393  C   CYS A  57      22.931  -5.298 -13.626  1.00  0.00           C  
ATOM    394  O   CYS A  57      23.555  -5.521 -14.661  1.00  0.00           O  
ATOM    395  CB  CYS A  57      21.374  -3.333 -13.381  1.00  0.00           C  
ATOM    396  CEN CYS A  57      20.892  -2.579 -13.882  1.00  0.00           X  
ATOM    397  H   CYS A  57      19.909  -4.832 -12.250  1.00  0.00           H  
ATOM    398  N   ARG A  58      23.491  -5.550 -12.430  1.00  0.00           N  
ATOM    399  CA  ARG A  58      24.902  -5.966 -12.307  1.00  0.00           C  
ATOM    400  C   ARG A  58      25.268  -7.298 -12.962  1.00  0.00           C  
ATOM    401  O   ARG A  58      26.449  -7.493 -13.242  1.00  0.00           O  
ATOM    402  CB  ARG A  58      25.342  -5.967 -10.851  1.00  0.00           C  
ATOM    403  CEN ARG A  58      26.309  -5.205  -8.697  1.00  0.00           X  
ATOM    404  H   ARG A  58      22.919  -5.438 -11.606  1.00  0.00           H  
ATOM    405  N   LYS A  59      24.318  -8.181 -13.299  1.00  0.00           N  
ATOM    406  CA  LYS A  59      24.683  -9.517 -13.830  1.00  0.00           C  
ATOM    407  C   LYS A  59      25.560  -9.427 -15.087  1.00  0.00           C  
ATOM    408  O   LYS A  59      26.295 -10.366 -15.369  1.00  0.00           O  
ATOM    409  CB  LYS A  59      23.424 -10.329 -14.140  1.00  0.00           C  
ATOM    410  CEN LYS A  59      22.091 -11.879 -13.596  1.00  0.00           X  
ATOM    411  H   LYS A  59      23.368  -7.853 -13.405  1.00  0.00           H  
ATOM    412  N   GLY A  60      25.536  -8.299 -15.797  1.00  0.00           N  
ATOM    413  CA  GLY A  60      26.291  -8.061 -17.029  1.00  0.00           C  
ATOM    414  C   GLY A  60      27.704  -7.497 -16.871  1.00  0.00           C  
ATOM    415  O   GLY A  60      28.355  -7.297 -17.888  1.00  0.00           O  
ATOM    416  CEN GLY A  60      26.291  -8.061 -17.029  1.00  0.00           X  
ATOM    417  H   GLY A  60      24.871  -7.583 -15.534  1.00  0.00           H  
ATOM    418  N   SER A  61      28.214  -7.259 -15.654  1.00  0.00           N  
ATOM    419  CA  SER A  61      29.533  -6.619 -15.495  1.00  0.00           C  
ATOM    420  C   SER A  61      30.661  -7.623 -15.220  1.00  0.00           C  
ATOM    421  O   SER A  61      31.768  -7.226 -14.861  1.00  0.00           O  
ATOM    422  CB  SER A  61      29.472  -5.596 -14.378  1.00  0.00           C  
ATOM    423  CEN SER A  61      29.329  -5.367 -13.906  1.00  0.00           X  
ATOM    424  H   SER A  61      27.746  -7.640 -14.843  1.00  0.00           H  
ATOM    425  N   PRO A  62      30.441  -8.940 -15.396  1.00  0.00           N  
ATOM    426  CA  PRO A  62      31.449  -9.955 -15.124  1.00  0.00           C  
ATOM    427  C   PRO A  62      32.422  -9.994 -16.316  1.00  0.00           C  
ATOM    428  O   PRO A  62      32.237 -10.731 -17.278  1.00  0.00           O  
ATOM    429  CB  PRO A  62      30.655 -11.261 -14.957  1.00  0.00           C  
ATOM    430  CEN PRO A  62      29.245 -10.224 -15.306  1.00  0.00           X  
ATOM    431  N   GLY A  63      33.429  -9.121 -16.287  1.00  0.00           N  
ATOM    432  CA  GLY A  63      34.407  -8.969 -17.365  1.00  0.00           C  
ATOM    433  C   GLY A  63      35.797  -9.452 -16.979  1.00  0.00           C  
ATOM    434  O   GLY A  63      36.636  -8.667 -16.556  1.00  0.00           O  
ATOM    435  CEN GLY A  63      34.408  -8.969 -17.366  1.00  0.00           X  
ATOM    436  H   GLY A  63      33.443  -8.445 -15.538  1.00  0.00           H  
ATOM    437  N   SER A  64      36.063 -10.749 -17.076  1.00  0.00           N  
ATOM    438  CA  SER A  64      37.374 -11.271 -16.698  1.00  0.00           C  
ATOM    439  C   SER A  64      37.885 -12.103 -17.863  1.00  0.00           C  
ATOM    440  O   SER A  64      37.267 -13.112 -18.199  1.00  0.00           O  
ATOM    441  CB  SER A  64      37.293 -12.096 -15.428  1.00  0.00           C  
ATOM    442  CEN SER A  64      37.087 -12.431 -15.052  1.00  0.00           X  
ATOM    443  H   SER A  64      35.488 -11.315 -17.680  1.00  0.00           H  
ATOM    444  N   PRO A  65      38.967 -11.664 -18.528  1.00  0.00           N  
ATOM    445  CA  PRO A  65      39.496 -12.378 -19.670  1.00  0.00           C  
ATOM    446  C   PRO A  65      40.192 -13.633 -19.137  1.00  0.00           C  
ATOM    447  O   PRO A  65      40.824 -13.610 -18.084  1.00  0.00           O  
ATOM    448  CB  PRO A  65      40.464 -11.391 -20.344  1.00  0.00           C  
ATOM    449  CEN PRO A  65      39.990 -10.310 -19.005  1.00  0.00           X  
ATOM    450  N   ALA A  66      40.087 -14.739 -19.871  1.00  0.00           N  
ATOM    451  CA  ALA A  66      40.715 -15.972 -19.438  1.00  0.00           C  
ATOM    452  C   ALA A  66      42.191 -15.844 -19.829  1.00  0.00           C  
ATOM    453  O   ALA A  66      42.680 -16.475 -20.767  1.00  0.00           O  
ATOM    454  CB  ALA A  66      40.059 -17.191 -20.069  1.00  0.00           C  
ATOM    455  CEN ALA A  66      40.060 -17.190 -20.068  1.00  0.00           X  
ATOM    456  H   ALA A  66      39.786 -14.659 -20.832  1.00  0.00           H  
ATOM    457  N   GLY A  67      42.870 -14.914 -19.163  1.00  0.00           N  
ATOM    458  CA  GLY A  67      44.260 -14.603 -19.422  1.00  0.00           C  
ATOM    459  C   GLY A  67      45.095 -15.851 -19.192  1.00  0.00           C  
ATOM    460  O   GLY A  67      44.956 -16.517 -18.173  1.00  0.00           O  
ATOM    461  CEN GLY A  67      44.260 -14.603 -19.422  1.00  0.00           X  
ATOM    462  H   GLY A  67      42.401 -14.450 -18.399  1.00  0.00           H  
ATOM    463  N   SER A  68      45.928 -16.181 -20.171  1.00  0.00           N  
ATOM    464  CA  SER A  68      46.833 -17.335 -20.165  1.00  0.00           C  
ATOM    465  C   SER A  68      47.858 -17.130 -21.284  1.00  0.00           C  
ATOM    466  O   SER A  68      47.973 -17.978 -22.168  1.00  0.00           O  
ATOM    467  CB  SER A  68      46.068 -18.631 -20.351  1.00  0.00           C  
ATOM    468  CEN SER A  68      45.684 -18.974 -20.527  1.00  0.00           X  
ATOM    469  H   SER A  68      46.221 -15.409 -20.754  1.00  0.00           H  
ATOM    470  N   PRO A  69      48.592 -16.006 -21.305  1.00  0.00           N  
ATOM    471  CA  PRO A  69      49.545 -15.771 -22.373  1.00  0.00           C  
ATOM    472  C   PRO A  69      50.826 -16.542 -22.042  1.00  0.00           C  
ATOM    473  O   PRO A  69      51.040 -16.989 -20.915  1.00  0.00           O  
ATOM    474  CB  PRO A  69      49.750 -14.247 -22.389  1.00  0.00           C  
ATOM    475  CEN PRO A  69      48.607 -14.271 -21.019  1.00  0.00           X  
ATOM    476  N   THR A  70      51.668 -16.723 -23.049  1.00  0.00           N  
ATOM    477  CA  THR A  70      52.976 -17.351 -22.896  1.00  0.00           C  
ATOM    478  C   THR A  70      54.042 -16.272 -23.085  1.00  0.00           C  
ATOM    479  O   THR A  70      54.134 -15.662 -24.149  1.00  0.00           O  
ATOM    480  CB  THR A  70      53.200 -18.493 -23.905  1.00  0.00           C  
ATOM    481  CEN THR A  70      53.058 -19.011 -24.135  1.00  0.00           X  
ATOM    482  H   THR A  70      51.521 -16.213 -23.911  1.00  0.00           H  
ATOM    483  N   SER A  71      54.816 -16.008 -22.030  1.00  0.00           N  
ATOM    484  CA  SER A  71      55.898 -15.027 -22.016  1.00  0.00           C  
ATOM    485  C   SER A  71      56.945 -15.340 -23.083  1.00  0.00           C  
ATOM    486  O   SER A  71      57.096 -16.510 -23.428  1.00  0.00           O  
ATOM    487  CB  SER A  71      56.540 -14.979 -20.644  1.00  0.00           C  
ATOM    488  CEN SER A  71      56.727 -15.155 -20.164  1.00  0.00           X  
ATOM    489  H   SER A  71      54.648 -16.510 -21.170  1.00  0.00           H  
ATOM    490  N   THR A  72      57.715 -14.340 -23.514  1.00  0.00           N  
ATOM    491  CA  THR A  72      58.775 -14.531 -24.514  1.00  0.00           C  
ATOM    492  C   THR A  72      59.914 -13.536 -24.269  1.00  0.00           C  
ATOM    493  O   THR A  72      60.078 -12.576 -25.009  1.00  0.00           O  
ATOM    494  CB  THR A  72      58.247 -14.357 -25.950  1.00  0.00           C  
ATOM    495  CEN THR A  72      57.893 -14.509 -26.390  1.00  0.00           X  
ATOM    496  H   THR A  72      57.672 -13.448 -23.046  1.00  0.00           H  
ATOM    497  N   GLU A  73      60.621 -13.809 -23.173  1.00  0.00           N  
ATOM    498  CA  GLU A  73      61.776 -13.128 -22.561  1.00  0.00           C  
ATOM    499  C   GLU A  73      61.940 -11.591 -22.542  1.00  0.00           C  
ATOM    500  O   GLU A  73      61.684 -10.856 -23.488  1.00  0.00           O  
ATOM    501  CB  GLU A  73      63.030 -13.709 -23.219  1.00  0.00           C  
ATOM    502  CEN GLU A  73      64.302 -14.842 -23.229  1.00  0.00           X  
ATOM    503  H   GLU A  73      60.624 -14.793 -22.947  1.00  0.00           H  
ATOM    504  N   GLU A  74      62.461 -11.165 -21.383  1.00  0.00           N  
ATOM    505  CA  GLU A  74      62.798  -9.825 -20.911  1.00  0.00           C  
ATOM    506  C   GLU A  74      63.871  -9.096 -21.733  1.00  0.00           C  
ATOM    507  O   GLU A  74      64.919  -9.649 -22.066  1.00  0.00           O  
ATOM    508  CB  GLU A  74      63.247  -9.904 -19.450  1.00  0.00           C  
ATOM    509  CEN GLU A  74      62.898  -9.766 -17.788  1.00  0.00           X  
ATOM    510  H   GLU A  74      62.804 -11.893 -20.771  1.00  0.00           H  
ATOM    511  N   GLY A  75      63.661  -7.793 -21.924  1.00  0.00           N  
ATOM    512  CA  GLY A  75      64.563  -6.899 -22.642  1.00  0.00           C  
ATOM    513  C   GLY A  75      64.524  -5.514 -22.003  1.00  0.00           C  
ATOM    514  O   GLY A  75      63.480  -4.873 -21.942  1.00  0.00           O  
ATOM    515  CEN GLY A  75      64.563  -6.898 -22.642  1.00  0.00           X  
ATOM    516  H   GLY A  75      62.906  -7.358 -21.412  1.00  0.00           H  
ATOM    517  N   THR A  76      65.669  -5.097 -21.478  1.00  0.00           N  
ATOM    518  CA  THR A  76      65.945  -3.843 -20.770  1.00  0.00           C  
ATOM    519  C   THR A  76      65.778  -2.601 -21.660  1.00  0.00           C  
ATOM    520  O   THR A  76      66.255  -2.586 -22.787  1.00  0.00           O  
ATOM    521  CB  THR A  76      67.370  -3.844 -20.186  1.00  0.00           C  
ATOM    522  CEN THR A  76      67.785  -4.072 -19.844  1.00  0.00           X  
ATOM    523  H   THR A  76      66.444  -5.743 -21.536  1.00  0.00           H  
ATOM    524  N   SER A  77      65.125  -1.578 -21.089  1.00  0.00           N  
ATOM    525  CA  SER A  77      64.857  -0.200 -21.560  1.00  0.00           C  
ATOM    526  C   SER A  77      64.670   0.116 -23.051  1.00  0.00           C  
ATOM    527  O   SER A  77      65.622   0.056 -23.811  1.00  0.00           O  
ATOM    528  CB  SER A  77      65.979   0.679 -21.043  1.00  0.00           C  
ATOM    529  CEN SER A  77      66.482   0.832 -20.906  1.00  0.00           X  
ATOM    530  H   SER A  77      65.086  -1.645 -20.082  1.00  0.00           H  
ATOM    531  N   GLU A  78      63.523   0.717 -23.404  1.00  0.00           N  
ATOM    532  CA  GLU A  78      63.250   1.151 -24.790  1.00  0.00           C  
ATOM    533  C   GLU A  78      62.303   2.365 -24.814  1.00  0.00           C  
ATOM    534  O   GLU A  78      61.271   2.403 -24.150  1.00  0.00           O  
ATOM    535  CB  GLU A  78      62.652   0.003 -25.606  1.00  0.00           C  
ATOM    536  CEN GLU A  78      62.840  -1.264 -26.730  1.00  0.00           X  
ATOM    537  H   GLU A  78      63.070   1.275 -22.698  1.00  0.00           H  
ATOM    538  N   SER A  79      62.677   3.394 -25.576  1.00  0.00           N  
ATOM    539  CA  SER A  79      61.918   4.630 -25.760  1.00  0.00           C  
ATOM    540  C   SER A  79      61.311   4.660 -27.164  1.00  0.00           C  
ATOM    541  O   SER A  79      62.041   4.451 -28.134  1.00  0.00           O  
ATOM    542  CB  SER A  79      62.805   5.838 -25.532  1.00  0.00           C  
ATOM    543  CEN SER A  79      63.253   6.146 -25.531  1.00  0.00           X  
ATOM    544  H   SER A  79      63.474   3.271 -26.184  1.00  0.00           H  
ATOM    545  N   ALA A  80      60.025   4.987 -27.295  1.00  0.00           N  
ATOM    546  CA  ALA A  80      59.357   5.090 -28.591  1.00  0.00           C  
ATOM    547  C   ALA A  80      58.740   6.492 -28.745  1.00  0.00           C  
ATOM    548  O   ALA A  80      58.145   7.042 -27.821  1.00  0.00           O  
ATOM    549  CB  ALA A  80      58.298   4.006 -28.737  1.00  0.00           C  
ATOM    550  CEN ALA A  80      58.299   4.007 -28.737  1.00  0.00           X  
ATOM    551  H   ALA A  80      59.511   5.293 -26.481  1.00  0.00           H  
ATOM    552  N   THR A  81      58.951   7.074 -29.920  1.00  0.00           N  
ATOM    553  CA  THR A  81      58.482   8.384 -30.388  1.00  0.00           C  
ATOM    554  C   THR A  81      57.045   8.346 -30.936  1.00  0.00           C  
ATOM    555  O   THR A  81      56.780   7.550 -31.840  1.00  0.00           O  
ATOM    556  CB  THR A  81      59.411   8.945 -31.481  1.00  0.00           C  
ATOM    557  CEN THR A  81      59.936   9.120 -31.669  1.00  0.00           X  
ATOM    558  H   THR A  81      59.417   6.525 -30.629  1.00  0.00           H  
ATOM    559  N   PRO A  82      56.132   9.225 -30.475  1.00  0.00           N  
ATOM    560  CA  PRO A  82      54.749   9.273 -30.952  1.00  0.00           C  
ATOM    561  C   PRO A  82      54.660   9.966 -32.323  1.00  0.00           C  
ATOM    562  O   PRO A  82      55.384  10.920 -32.603  1.00  0.00           O  
ATOM    563  CB  PRO A  82      54.003  10.053 -29.857  1.00  0.00           C  
ATOM    564  CEN PRO A  82      55.621  10.186 -29.117  1.00  0.00           X  
ATOM    565  N   GLU A  83      53.767   9.465 -33.179  1.00  0.00           N  
ATOM    566  CA  GLU A  83      53.457  10.027 -34.498  1.00  0.00           C  
ATOM    567  C   GLU A  83      52.383  11.123 -34.418  1.00  0.00           C  
ATOM    568  O   GLU A  83      51.382  11.021 -33.707  1.00  0.00           O  
ATOM    569  CB  GLU A  83      53.004   8.919 -35.451  1.00  0.00           C  
ATOM    570  CEN GLU A  83      53.348   7.814 -36.702  1.00  0.00           X  
ATOM    571  H   GLU A  83      53.215   8.674 -32.883  1.00  0.00           H  
ATOM    572  N   SER A  84      52.654  12.186 -35.169  1.00  0.00           N  
ATOM    573  CA  SER A  84      51.843  13.381 -35.385  1.00  0.00           C  
ATOM    574  C   SER A  84      50.667  13.145 -36.339  1.00  0.00           C  
ATOM    575  O   SER A  84      50.779  12.372 -37.285  1.00  0.00           O  
ATOM    576  CB  SER A  84      52.720  14.500 -35.910  1.00  0.00           C  
ATOM    577  CEN SER A  84      53.118  14.746 -36.188  1.00  0.00           X  
ATOM    578  H   SER A  84      53.505  12.123 -35.708  1.00  0.00           H  
ATOM    579  N   GLY A  85      49.580  13.914 -36.187  1.00  0.00           N  
ATOM    580  CA  GLY A  85      48.457  13.856 -37.132  1.00  0.00           C  
ATOM    581  C   GLY A  85      47.050  13.858 -36.511  1.00  0.00           C  
ATOM    582  O   GLY A  85      46.472  12.788 -36.353  1.00  0.00           O  
ATOM    583  CEN GLY A  85      48.456  13.856 -37.132  1.00  0.00           X  
ATOM    584  H   GLY A  85      49.604  14.660 -35.505  1.00  0.00           H  
ATOM    585  N   PRO A  86      46.459  15.027 -36.197  1.00  0.00           N  
ATOM    586  CA  PRO A  86      45.112  15.124 -35.630  1.00  0.00           C  
ATOM    587  C   PRO A  86      44.034  14.721 -36.653  1.00  0.00           C  
ATOM    588  O   PRO A  86      44.170  14.966 -37.853  1.00  0.00           O  
ATOM    589  CB  PRO A  86      44.992  16.599 -35.213  1.00  0.00           C  
ATOM    590  CEN PRO A  86      46.621  16.735 -35.929  1.00  0.00           X  
ATOM    591  N   GLY A  87      42.955  14.099 -36.166  1.00  0.00           N  
ATOM    592  CA  GLY A  87      41.791  13.686 -36.953  1.00  0.00           C  
ATOM    593  C   GLY A  87      40.709  14.768 -37.015  1.00  0.00           C  
ATOM    594  O   GLY A  87      40.709  15.725 -36.248  1.00  0.00           O  
ATOM    595  CEN GLY A  87      41.790  13.686 -36.953  1.00  0.00           X  
ATOM    596  H   GLY A  87      42.904  13.968 -35.168  1.00  0.00           H  
ATOM    597  N   THR A  88      39.808  14.595 -37.972  1.00  0.00           N  
ATOM    598  CA  THR A  88      38.607  15.373 -38.294  1.00  0.00           C  
ATOM    599  C   THR A  88      37.335  14.995 -37.528  1.00  0.00           C  
ATOM    600  O   THR A  88      36.838  13.877 -37.646  1.00  0.00           O  
ATOM    601  CB  THR A  88      38.297  15.273 -39.800  1.00  0.00           C  
ATOM    602  CEN THR A  88      38.447  15.339 -40.361  1.00  0.00           X  
ATOM    603  H   THR A  88      39.995  13.855 -38.631  1.00  0.00           H  
ATOM    604  N   SER A  89      36.748  15.988 -36.854  1.00  0.00           N  
ATOM    605  CA  SER A  89      35.514  15.912 -36.064  1.00  0.00           C  
ATOM    606  C   SER A  89      34.246  15.950 -36.924  1.00  0.00           C  
ATOM    607  O   SER A  89      34.207  16.603 -37.967  1.00  0.00           O  
ATOM    608  CB  SER A  89      35.486  17.041 -35.053  1.00  0.00           C  
ATOM    609  CEN SER A  89      35.564  17.537 -34.843  1.00  0.00           X  
ATOM    610  H   SER A  89      37.153  16.911 -36.927  1.00  0.00           H  
ATOM    611  N   THR A  90      33.169  15.321 -36.460  1.00  0.00           N  
ATOM    612  CA  THR A  90      31.858  15.332 -37.131  1.00  0.00           C  
ATOM    613  C   THR A  90      30.777  15.516 -36.067  1.00  0.00           C  
ATOM    614  O   THR A  90      30.978  15.200 -34.899  1.00  0.00           O  
ATOM    615  CB  THR A  90      31.590  14.039 -37.923  1.00  0.00           C  
ATOM    616  CEN THR A  90      31.722  13.660 -38.348  1.00  0.00           X  
ATOM    617  H   THR A  90      33.165  15.002 -35.501  1.00  0.00           H  
ATOM    618  N   GLU A  91      29.686  16.131 -36.506  1.00  0.00           N  
ATOM    619  CA  GLU A  91      28.442  16.419 -35.798  1.00  0.00           C  
ATOM    620  C   GLU A  91      27.574  15.155 -35.575  1.00  0.00           C  
ATOM    621  O   GLU A  91      27.567  14.260 -36.430  1.00  0.00           O  
ATOM    622  CB  GLU A  91      27.644  17.475 -36.565  1.00  0.00           C  
ATOM    623  CEN GLU A  91      27.180  19.099 -36.791  1.00  0.00           X  
ATOM    624  H   GLU A  91      29.719  16.501 -37.445  1.00  0.00           H  
ATOM    625  N   PRO A  92      26.835  15.057 -34.452  1.00  0.00           N  
ATOM    626  CA  PRO A  92      25.953  13.931 -34.148  1.00  0.00           C  
ATOM    627  C   PRO A  92      24.599  14.050 -34.866  1.00  0.00           C  
ATOM    628  O   PRO A  92      24.009  15.119 -34.939  1.00  0.00           O  
ATOM    629  CB  PRO A  92      25.803  13.986 -32.619  1.00  0.00           C  
ATOM    630  CEN PRO A  92      26.809  15.453 -32.764  1.00  0.00           X  
ATOM    631  N   SER A  93      24.077  12.928 -35.365  1.00  0.00           N  
ATOM    632  CA  SER A  93      22.750  12.880 -35.993  1.00  0.00           C  
ATOM    633  C   SER A  93      21.674  12.459 -34.987  1.00  0.00           C  
ATOM    634  O   SER A  93      21.968  11.848 -33.960  1.00  0.00           O  
ATOM    635  CB  SER A  93      22.766  11.932 -37.176  1.00  0.00           C  
ATOM    636  CEN SER A  93      22.897  11.499 -37.478  1.00  0.00           X  
ATOM    637  H   SER A  93      24.571  12.058 -35.219  1.00  0.00           H  
ATOM    638  N   GLU A  94      20.424  12.766 -35.322  1.00  0.00           N  
ATOM    639  CA  GLU A  94      19.219  12.411 -34.576  1.00  0.00           C  
ATOM    640  C   GLU A  94      18.847  10.932 -34.787  1.00  0.00           C  
ATOM    641  O   GLU A  94      18.906  10.405 -35.897  1.00  0.00           O  
ATOM    642  CB  GLU A  94      18.055  13.314 -34.988  1.00  0.00           C  
ATOM    643  CEN GLU A  94      17.065  14.672 -34.702  1.00  0.00           X  
ATOM    644  H   GLU A  94      20.282  13.289 -36.174  1.00  0.00           H  
ATOM    645  N   GLY A  95      18.424  10.255 -33.719  1.00  0.00           N  
ATOM    646  CA  GLY A  95      18.004   8.853 -33.735  1.00  0.00           C  
ATOM    647  C   GLY A  95      16.711   8.673 -32.947  1.00  0.00           C  
ATOM    648  O   GLY A  95      16.655   7.871 -32.021  1.00  0.00           O  
ATOM    649  CEN GLY A  95      18.004   8.852 -33.735  1.00  0.00           X  
ATOM    650  H   GLY A  95      18.346  10.757 -32.844  1.00  0.00           H  
ATOM    651  N   SER A  96      15.674   9.429 -33.311  1.00  0.00           N  
ATOM    652  CA  SER A  96      14.349   9.378 -32.688  1.00  0.00           C  
ATOM    653  C   SER A  96      13.562   8.146 -33.151  1.00  0.00           C  
ATOM    654  O   SER A  96      13.657   7.795 -34.323  1.00  0.00           O  
ATOM    655  CB  SER A  96      13.578  10.645 -33.001  1.00  0.00           C  
ATOM    656  CEN SER A  96      13.402  11.076 -33.281  1.00  0.00           X  
ATOM    657  H   SER A  96      15.790  10.000 -34.136  1.00  0.00           H  
ATOM    658  N   ALA A  97      12.735   7.549 -32.281  1.00  0.00           N  
ATOM    659  CA  ALA A  97      11.861   6.406 -32.609  1.00  0.00           C  
ATOM    660  C   ALA A  97      10.778   6.168 -31.524  1.00  0.00           C  
ATOM    661  O   ALA A  97      10.987   5.366 -30.613  1.00  0.00           O  
ATOM    662  CB  ALA A  97      12.698   5.151 -32.807  1.00  0.00           C  
ATOM    663  CEN ALA A  97      12.698   5.152 -32.807  1.00  0.00           X  
ATOM    664  H   ALA A  97      12.517   8.058 -31.438  1.00  0.00           H  
ATOM    665  N   PRO A  98       9.599   6.809 -31.618  1.00  0.00           N  
ATOM    666  CA  PRO A  98       8.522   6.671 -30.640  1.00  0.00           C  
ATOM    667  C   PRO A  98       7.805   5.316 -30.794  1.00  0.00           C  
ATOM    668  O   PRO A  98       7.475   4.892 -31.898  1.00  0.00           O  
ATOM    669  CB  PRO A  98       7.593   7.860 -30.939  1.00  0.00           C  
ATOM    670  CEN PRO A  98       8.747   8.183 -32.261  1.00  0.00           X  
ATOM    671  N   GLY A  99       7.546   4.637 -29.675  1.00  0.00           N  
ATOM    672  CA  GLY A  99       6.823   3.366 -29.652  1.00  0.00           C  
ATOM    673  C   GLY A  99       5.590   3.465 -28.752  1.00  0.00           C  
ATOM    674  O   GLY A  99       5.729   3.589 -27.539  1.00  0.00           O  
ATOM    675  CEN GLY A  99       6.822   3.366 -29.652  1.00  0.00           X  
ATOM    676  H   GLY A  99       7.752   5.077 -28.791  1.00  0.00           H  
ATOM    677  N   SER A 100       4.392   3.393 -29.329  1.00  0.00           N  
ATOM    678  CA  SER A 100       3.125   3.491 -28.595  1.00  0.00           C  
ATOM    679  C   SER A 100       2.438   2.122 -28.514  1.00  0.00           C  
ATOM    680  O   SER A 100       2.279   1.474 -29.549  1.00  0.00           O  
ATOM    681  CB  SER A 100       2.212   4.505 -29.257  1.00  0.00           C  
ATOM    682  CEN SER A 100       1.975   4.793 -29.653  1.00  0.00           X  
ATOM    683  H   SER A 100       4.347   3.206 -30.320  1.00  0.00           H  
ATOM    684  N   PRO A 101       1.939   1.690 -27.344  1.00  0.00           N  
ATOM    685  CA  PRO A 101       1.225   0.426 -27.235  1.00  0.00           C  
ATOM    686  C   PRO A 101      -0.083   0.496 -28.032  1.00  0.00           C  
ATOM    687  O   PRO A 101      -0.725   1.538 -28.147  1.00  0.00           O  
ATOM    688  CB  PRO A 101       0.987   0.253 -25.725  1.00  0.00           C  
ATOM    689  CEN PRO A 101       1.791   1.843 -25.610  1.00  0.00           X  
ATOM    690  N   ALA A 102      -0.480  -0.650 -28.576  1.00  0.00           N  
ATOM    691  CA  ALA A 102      -1.731  -0.815 -29.303  1.00  0.00           C  
ATOM    692  C   ALA A 102      -2.896  -0.845 -28.296  1.00  0.00           C  
ATOM    693  O   ALA A 102      -2.746  -1.352 -27.183  1.00  0.00           O  
ATOM    694  CB  ALA A 102      -1.698  -2.079 -30.150  1.00  0.00           C  
ATOM    695  CEN ALA A 102      -1.698  -2.078 -30.149  1.00  0.00           X  
ATOM    696  H   ALA A 102      -0.008  -1.495 -28.288  1.00  0.00           H  
ATOM    697  N   GLY A 103      -4.050  -0.299 -28.681  1.00  0.00           N  
ATOM    698  CA  GLY A 103      -5.274  -0.293 -27.879  1.00  0.00           C  
ATOM    699  C   GLY A 103      -6.470  -0.560 -28.782  1.00  0.00           C  
ATOM    700  O   GLY A 103      -6.506  -0.099 -29.918  1.00  0.00           O  
ATOM    701  CEN GLY A 103      -5.275  -0.293 -27.878  1.00  0.00           X  
ATOM    702  H   GLY A 103      -4.116   0.075 -29.614  1.00  0.00           H  
ATOM    703  N   SER A 104      -7.404  -1.369 -28.288  1.00  0.00           N  
ATOM    704  CA  SER A 104      -8.642  -1.779 -28.952  1.00  0.00           C  
ATOM    705  C   SER A 104      -9.786  -0.753 -28.834  1.00  0.00           C  
ATOM    706  O   SER A 104     -10.006  -0.218 -27.747  1.00  0.00           O  
ATOM    707  CB  SER A 104      -9.088  -3.116 -28.392  1.00  0.00           C  
ATOM    708  CEN SER A 104      -9.175  -3.510 -28.027  1.00  0.00           X  
ATOM    709  H   SER A 104      -7.210  -1.820 -27.407  1.00  0.00           H  
ATOM    710  N   PRO A 105     -10.573  -0.532 -29.905  1.00  0.00           N  
ATOM    711  CA  PRO A 105     -11.721   0.370 -29.895  1.00  0.00           C  
ATOM    712  C   PRO A 105     -12.799  -0.133 -28.926  1.00  0.00           C  
ATOM    713  O   PRO A 105     -12.857  -1.319 -28.607  1.00  0.00           O  
ATOM    714  CB  PRO A 105     -12.206   0.377 -31.354  1.00  0.00           C  
ATOM    715  CEN PRO A 105     -10.891  -0.806 -31.596  1.00  0.00           X  
ATOM    716  N   THR A 106     -13.679   0.754 -28.467  1.00  0.00           N  
ATOM    717  CA  THR A 106     -14.804   0.377 -27.602  1.00  0.00           C  
ATOM    718  C   THR A 106     -16.095   0.907 -28.217  1.00  0.00           C  
ATOM    719  O   THR A 106     -16.195   2.089 -28.527  1.00  0.00           O  
ATOM    720  CB  THR A 106     -14.651   0.925 -26.171  1.00  0.00           C  
ATOM    721  CEN THR A 106     -14.364   0.963 -25.663  1.00  0.00           X  
ATOM    722  H   THR A 106     -13.651   1.704 -28.805  1.00  0.00           H  
ATOM    723  N   SER A 107     -17.071   0.012 -28.398  1.00  0.00           N  
ATOM    724  CA  SER A 107     -18.369   0.319 -29.002  1.00  0.00           C  
ATOM    725  C   SER A 107     -19.279   0.993 -27.978  1.00  0.00           C  
ATOM    726  O   SER A 107     -19.252   0.618 -26.810  1.00  0.00           O  
ATOM    727  CB  SER A 107     -19.014  -0.942 -29.542  1.00  0.00           C  
ATOM    728  CEN SER A 107     -19.153  -1.467 -29.576  1.00  0.00           X  
ATOM    729  H   SER A 107     -16.986  -0.885 -27.944  1.00  0.00           H  
ATOM    730  N   THR A 108     -20.120   1.919 -28.435  1.00  0.00           N  
ATOM    731  CA  THR A 108     -21.109   2.607 -27.599  1.00  0.00           C  
ATOM    732  C   THR A 108     -22.365   2.848 -28.433  1.00  0.00           C  
ATOM    733  O   THR A 108     -22.312   2.892 -29.661  1.00  0.00           O  
ATOM    734  CB  THR A 108     -20.585   3.947 -27.052  1.00  0.00           C  
ATOM    735  CEN THR A 108     -20.205   4.261 -26.737  1.00  0.00           X  
ATOM    736  H   THR A 108     -20.255   2.008 -29.433  1.00  0.00           H  
ATOM    737  N   GLU A 109     -23.476   2.893 -27.713  1.00  0.00           N  
ATOM    738  CA  GLU A 109     -24.841   3.185 -28.116  1.00  0.00           C  
ATOM    739  C   GLU A 109     -25.253   4.660 -28.235  1.00  0.00           C  
ATOM    740  O   GLU A 109     -24.979   5.513 -27.390  1.00  0.00           O  
ATOM    741  CB  GLU A 109     -25.789   2.488 -27.137  1.00  0.00           C  
ATOM    742  CEN GLU A 109     -26.769   1.156 -26.725  1.00  0.00           X  
ATOM    743  H   GLU A 109     -23.423   2.455 -26.804  1.00  0.00           H  
ATOM    744  N   GLU A 110     -25.946   4.894 -29.347  1.00  0.00           N  
ATOM    745  CA  GLU A 110     -26.565   6.103 -29.867  1.00  0.00           C  
ATOM    746  C   GLU A 110     -27.836   6.552 -29.124  1.00  0.00           C  
ATOM    747  O   GLU A 110     -28.772   5.782 -28.902  1.00  0.00           O  
ATOM    748  CB  GLU A 110     -26.885   5.903 -31.350  1.00  0.00           C  
ATOM    749  CEN GLU A 110     -26.471   6.104 -32.990  1.00  0.00           X  
ATOM    750  H   GLU A 110     -26.175   4.069 -29.884  1.00  0.00           H  
ATOM    751  N   GLY A 111     -27.906   7.854 -28.832  1.00  0.00           N  
ATOM    752  CA  GLY A 111     -29.046   8.508 -28.193  1.00  0.00           C  
ATOM    753  C   GLY A 111     -28.868  10.027 -28.179  1.00  0.00           C  
ATOM    754  O   GLY A 111     -28.365  10.587 -27.216  1.00  0.00           O  
ATOM    755  CEN GLY A 111     -29.047   8.508 -28.193  1.00  0.00           X  
ATOM    756  H   GLY A 111     -27.142   8.446 -29.122  1.00  0.00           H  
ATOM    757  N   THR A 112     -29.262  10.654 -29.288  1.00  0.00           N  
ATOM    758  CA  THR A 112     -29.351  12.095 -29.600  1.00  0.00           C  
ATOM    759  C   THR A 112     -28.996  13.145 -28.530  1.00  0.00           C  
ATOM    760  O   THR A 112     -29.839  13.902 -28.053  1.00  0.00           O  
ATOM    761  CB  THR A 112     -30.780  12.415 -30.076  1.00  0.00           C  
ATOM    762  CEN THR A 112     -31.235  12.326 -30.432  1.00  0.00           X  
ATOM    763  H   THR A 112     -29.880  10.101 -29.864  1.00  0.00           H  
ATOM    764  N   SER A 113     -27.683  13.309 -28.317  1.00  0.00           N  
ATOM    765  CA  SER A 113     -27.067  14.256 -27.371  1.00  0.00           C  
ATOM    766  C   SER A 113     -27.119  15.700 -27.869  1.00  0.00           C  
ATOM    767  O   SER A 113     -27.091  15.945 -29.074  1.00  0.00           O  
ATOM    768  CB  SER A 113     -25.630  13.855 -27.101  1.00  0.00           C  
ATOM    769  CEN SER A 113     -25.131  13.661 -27.195  1.00  0.00           X  
ATOM    770  H   SER A 113     -27.046  12.820 -28.928  1.00  0.00           H  
ATOM    771  N   THR A 114     -27.065  16.657 -26.944  1.00  0.00           N  
ATOM    772  CA  THR A 114     -27.008  18.086 -27.279  1.00  0.00           C  
ATOM    773  C   THR A 114     -25.926  18.717 -26.408  1.00  0.00           C  
ATOM    774  O   THR A 114     -25.977  18.628 -25.184  1.00  0.00           O  
ATOM    775  CB  THR A 114     -28.351  18.803 -27.049  1.00  0.00           C  
ATOM    776  CEN THR A 114     -28.920  18.878 -27.162  1.00  0.00           X  
ATOM    777  H   THR A 114     -26.792  16.401 -26.007  1.00  0.00           H  
ATOM    778  N   GLU A 115     -24.921  19.294 -27.056  1.00  0.00           N  
ATOM    779  CA  GLU A 115     -23.764  19.954 -26.450  1.00  0.00           C  
ATOM    780  C   GLU A 115     -24.122  21.417 -26.109  1.00  0.00           C  
ATOM    781  O   GLU A 115     -24.593  22.140 -26.992  1.00  0.00           O  
ATOM    782  CB  GLU A 115     -22.555  19.896 -27.386  1.00  0.00           C  
ATOM    783  CEN GLU A 115     -21.079  19.182 -27.849  1.00  0.00           X  
ATOM    784  H   GLU A 115     -24.987  19.379 -28.061  1.00  0.00           H  
ATOM    785  N   PRO A 116     -23.940  21.887 -24.863  1.00  0.00           N  
ATOM    786  CA  PRO A 116     -24.210  23.275 -24.512  1.00  0.00           C  
ATOM    787  C   PRO A 116     -23.281  24.214 -25.296  1.00  0.00           C  
ATOM    788  O   PRO A 116     -22.173  23.849 -25.682  1.00  0.00           O  
ATOM    789  CB  PRO A 116     -23.961  23.336 -22.995  1.00  0.00           C  
ATOM    790  CEN PRO A 116     -23.515  21.619 -23.193  1.00  0.00           X  
ATOM    791  N   SER A 117     -23.775  25.430 -25.521  1.00  0.00           N  
ATOM    792  CA  SER A 117     -23.076  26.556 -26.139  1.00  0.00           C  
ATOM    793  C   SER A 117     -21.868  27.082 -25.353  1.00  0.00           C  
ATOM    794  O   SER A 117     -21.852  27.138 -24.125  1.00  0.00           O  
ATOM    795  CB  SER A 117     -24.064  27.685 -26.362  1.00  0.00           C  
ATOM    796  CEN SER A 117     -24.483  28.018 -26.270  1.00  0.00           X  
ATOM    797  H   SER A 117     -24.757  25.571 -25.339  1.00  0.00           H  
ATOM    798  N   GLU A 118     -20.886  27.540 -26.126  1.00  0.00           N  
ATOM    799  CA  GLU A 118     -19.617  28.143 -25.730  1.00  0.00           C  
ATOM    800  C   GLU A 118     -19.769  29.584 -25.198  1.00  0.00           C  
ATOM    801  O   GLU A 118     -20.379  30.445 -25.831  1.00  0.00           O  
ATOM    802  CB  GLU A 118     -18.648  28.125 -26.913  1.00  0.00           C  
ATOM    803  CEN GLU A 118     -17.350  27.402 -27.748  1.00  0.00           X  
ATOM    804  H   GLU A 118     -21.024  27.460 -27.124  1.00  0.00           H  
ATOM    805  N   GLY A 119     -19.139  29.870 -24.055  1.00  0.00           N  
ATOM    806  CA  GLY A 119     -19.108  31.192 -23.427  1.00  0.00           C  
ATOM    807  C   GLY A 119     -17.747  31.433 -22.777  1.00  0.00           C  
ATOM    808  O   GLY A 119     -17.568  31.172 -21.592  1.00  0.00           O  
ATOM    809  CEN GLY A 119     -19.108  31.192 -23.427  1.00  0.00           X  
ATOM    810  H   GLY A 119     -18.589  29.140 -23.624  1.00  0.00           H  
ATOM    811  N   SER A 120     -16.782  31.907 -23.562  1.00  0.00           N  
ATOM    812  CA  SER A 120     -15.398  32.164 -23.144  1.00  0.00           C  
ATOM    813  C   SER A 120     -15.255  33.540 -22.492  1.00  0.00           C  
ATOM    814  O   SER A 120     -15.842  34.494 -22.993  1.00  0.00           O  
ATOM    815  CB  SER A 120     -14.464  32.048 -24.334  1.00  0.00           C  
ATOM    816  CEN SER A 120     -14.289  32.083 -24.848  1.00  0.00           X  
ATOM    817  H   SER A 120     -17.052  32.209 -24.488  1.00  0.00           H  
ATOM    818  N   ALA A 121     -14.402  33.669 -21.468  1.00  0.00           N  
ATOM    819  CA  ALA A 121     -14.100  34.952 -20.817  1.00  0.00           C  
ATOM    820  C   ALA A 121     -12.781  34.880 -20.014  1.00  0.00           C  
ATOM    821  O   ALA A 121     -12.805  34.919 -18.784  1.00  0.00           O  
ATOM    822  CB  ALA A 121     -15.254  35.367 -19.916  1.00  0.00           C  
ATOM    823  CEN ALA A 121     -15.253  35.367 -19.916  1.00  0.00           X  
ATOM    824  H   ALA A 121     -13.784  32.896 -21.276  1.00  0.00           H  
ATOM    825  N   PRO A 122     -11.613  34.800 -20.679  1.00  0.00           N  
ATOM    826  CA  PRO A 122     -10.323  34.660 -20.017  1.00  0.00           C  
ATOM    827  C   PRO A 122      -9.879  35.975 -19.359  1.00  0.00           C  
ATOM    828  O   PRO A 122     -10.086  37.055 -19.910  1.00  0.00           O  
ATOM    829  CB  PRO A 122      -9.375  34.227 -21.148  1.00  0.00           C  
ATOM    830  CEN PRO A 122     -10.822  34.417 -22.175  1.00  0.00           X  
ATOM    831  N   GLY A 123      -9.168  35.869 -18.233  1.00  0.00           N  
ATOM    832  CA  GLY A 123      -8.559  37.030 -17.587  1.00  0.00           C  
ATOM    833  C   GLY A 123      -8.640  37.063 -16.066  1.00  0.00           C  
ATOM    834  O   GLY A 123      -9.719  37.219 -15.512  1.00  0.00           O  
ATOM    835  CEN GLY A 123      -8.558  37.030 -17.587  1.00  0.00           X  
ATOM    836  H   GLY A 123      -8.847  34.953 -17.960  1.00  0.00           H  
ATOM    837  N   THR A 124      -7.481  37.090 -15.413  1.00  0.00           N  
ATOM    838  CA  THR A 124      -7.398  37.160 -13.948  1.00  0.00           C  
ATOM    839  C   THR A 124      -6.253  38.108 -13.584  1.00  0.00           C  
ATOM    840  O   THR A 124      -5.085  37.842 -13.845  1.00  0.00           O  
ATOM    841  CB  THR A 124      -7.159  35.782 -13.305  1.00  0.00           C  
ATOM    842  CEN THR A 124      -7.319  35.230 -13.196  1.00  0.00           X  
ATOM    843  H   THR A 124      -6.648  37.383 -15.906  1.00  0.00           H  
ATOM    844  N   SER A 125      -6.607  39.270 -13.039  1.00  0.00           N  
ATOM    845  CA  SER A 125      -5.681  40.332 -12.658  1.00  0.00           C  
ATOM    846  C   SER A 125      -6.370  41.118 -11.551  1.00  0.00           C  
ATOM    847  O   SER A 125      -7.570  41.355 -11.643  1.00  0.00           O  
ATOM    848  CB  SER A 125      -5.331  41.217 -13.838  1.00  0.00           C  
ATOM    849  CEN SER A 125      -5.392  41.486 -14.307  1.00  0.00           X  
ATOM    850  H   SER A 125      -7.555  39.362 -12.697  1.00  0.00           H  
ATOM    851  N   THR A 126      -5.641  41.473 -10.491  1.00  0.00           N  
ATOM    852  CA  THR A 126      -6.175  42.280  -9.389  1.00  0.00           C  
ATOM    853  C   THR A 126      -5.136  43.330  -9.027  1.00  0.00           C  
ATOM    854  O   THR A 126      -3.961  43.027  -8.826  1.00  0.00           O  
ATOM    855  CB  THR A 126      -6.514  41.435  -8.148  1.00  0.00           C  
ATOM    856  CEN THR A 126      -6.813  41.009  -7.882  1.00  0.00           X  
ATOM    857  H   THR A 126      -4.651  41.262 -10.482  1.00  0.00           H  
ATOM    858  N   GLU A 127      -5.590  44.577  -9.021  1.00  0.00           N  
ATOM    859  CA  GLU A 127      -4.829  45.794  -8.758  1.00  0.00           C  
ATOM    860  C   GLU A 127      -4.478  45.916  -7.256  1.00  0.00           C  
ATOM    861  O   GLU A 127      -5.322  45.595  -6.412  1.00  0.00           O  
ATOM    862  CB  GLU A 127      -5.617  47.020  -9.226  1.00  0.00           C  
ATOM    863  CEN GLU A 127      -5.925  48.218 -10.398  1.00  0.00           X  
ATOM    864  H   GLU A 127      -6.580  44.712  -9.168  1.00  0.00           H  
ATOM    865  N   PRO A 128      -3.260  46.353  -6.885  1.00  0.00           N  
ATOM    866  CA  PRO A 128      -2.865  46.558  -5.493  1.00  0.00           C  
ATOM    867  C   PRO A 128      -3.643  47.722  -4.855  1.00  0.00           C  
ATOM    868  O   PRO A 128      -3.927  48.727  -5.508  1.00  0.00           O  
ATOM    869  CB  PRO A 128      -1.356  46.842  -5.574  1.00  0.00           C  
ATOM    870  CEN PRO A 128      -1.620  46.712  -7.335  1.00  0.00           X  
ATOM    871  N   SER A 129      -3.964  47.609  -3.564  1.00  0.00           N  
ATOM    872  CA  SER A 129      -4.678  48.646  -2.810  1.00  0.00           C  
ATOM    873  C   SER A 129      -3.729  49.548  -2.005  1.00  0.00           C  
ATOM    874  O   SER A 129      -2.713  49.103  -1.480  1.00  0.00           O  
ATOM    875  CB  SER A 129      -5.691  47.998  -1.887  1.00  0.00           C  
ATOM    876  CEN SER A 129      -5.908  47.633  -1.547  1.00  0.00           X  
ATOM    877  H   SER A 129      -3.738  46.749  -3.085  1.00  0.00           H  
ATOM    878  N   GLU A 130      -4.139  50.812  -1.903  1.00  0.00           N  
ATOM    879  CA  GLU A 130      -3.581  51.872  -1.047  1.00  0.00           C  
ATOM    880  C   GLU A 130      -2.063  51.899  -0.757  1.00  0.00           C  
ATOM    881  O   GLU A 130      -1.574  51.594   0.324  1.00  0.00           O  
ATOM    882  CB  GLU A 130      -4.321  51.832   0.292  1.00  0.00           C  
ATOM    883  CEN GLU A 130      -5.570  52.394   1.306  1.00  0.00           X  
ATOM    884  H   GLU A 130      -5.127  50.923  -2.082  1.00  0.00           H  
ATOM    885  N   GLY A 131      -1.327  52.458  -1.723  1.00  0.00           N  
ATOM    886  CA  GLY A 131       0.038  52.923  -1.442  1.00  0.00           C  
ATOM    887  C   GLY A 131       1.069  51.866  -1.043  1.00  0.00           C  
ATOM    888  O   GLY A 131       1.760  51.987  -0.038  1.00  0.00           O  
ATOM    889  CEN GLY A 131       0.039  52.923  -1.442  1.00  0.00           X  
ATOM    890  H   GLY A 131      -1.848  53.106  -2.295  1.00  0.00           H  
ATOM    891  N   SER A 132       1.248  50.882  -1.924  1.00  0.00           N  
ATOM    892  CA  SER A 132       2.170  49.755  -1.781  1.00  0.00           C  
ATOM    893  C   SER A 132       3.644  50.176  -1.866  1.00  0.00           C  
ATOM    894  O   SER A 132       4.018  50.918  -2.773  1.00  0.00           O  
ATOM    895  CB  SER A 132       1.865  48.713  -2.839  1.00  0.00           C  
ATOM    896  CEN SER A 132       1.719  48.505  -3.320  1.00  0.00           X  
ATOM    897  H   SER A 132       0.738  50.939  -2.793  1.00  0.00           H  
ATOM    898  N   ALA A 133       4.501  49.616  -1.010  1.00  0.00           N  
ATOM    899  CA  ALA A 133       5.943  49.883  -1.034  1.00  0.00           C  
ATOM    900  C   ALA A 133       6.749  48.748  -0.372  1.00  0.00           C  
ATOM    901  O   ALA A 133       6.761  48.631   0.852  1.00  0.00           O  
ATOM    902  CB  ALA A 133       6.239  51.212  -0.354  1.00  0.00           C  
ATOM    903  CEN ALA A 133       6.239  51.211  -0.354  1.00  0.00           X  
ATOM    904  H   ALA A 133       4.172  48.865  -0.419  1.00  0.00           H  
ATOM    905  N   PRO A 134       7.493  47.942  -1.147  1.00  0.00           N  
ATOM    906  CA  PRO A 134       8.181  46.775  -0.622  1.00  0.00           C  
ATOM    907  C   PRO A 134       9.555  47.207  -0.101  1.00  0.00           C  
ATOM    908  O   PRO A 134      10.589  46.947  -0.708  1.00  0.00           O  
ATOM    909  CB  PRO A 134       8.273  45.808  -1.814  1.00  0.00           C  
ATOM    910  CEN PRO A 134       7.461  47.127  -2.700  1.00  0.00           X  
ATOM    911  N   GLY A 135       9.558  47.902   1.034  1.00  0.00           N  
ATOM    912  CA  GLY A 135      10.785  48.372   1.660  1.00  0.00           C  
ATOM    913  C   GLY A 135      11.330  47.280   2.569  1.00  0.00           C  
ATOM    914  O   GLY A 135      10.546  46.512   3.115  1.00  0.00           O  
ATOM    915  CEN GLY A 135      10.785  48.372   1.660  1.00  0.00           X  
ATOM    916  H   GLY A 135       8.726  47.883   1.605  1.00  0.00           H  
ATOM    917  N   THR A 136      12.646  47.227   2.764  1.00  0.00           N  
ATOM    918  CA  THR A 136      13.267  46.252   3.671  1.00  0.00           C  
ATOM    919  C   THR A 136      14.312  46.962   4.517  1.00  0.00           C  
ATOM    920  O   THR A 136      15.272  47.533   4.002  1.00  0.00           O  
ATOM    921  CB  THR A 136      13.927  45.085   2.914  1.00  0.00           C  
ATOM    922  CEN THR A 136      13.901  44.626   2.553  1.00  0.00           X  
ATOM    923  H   THR A 136      13.223  47.988   2.436  1.00  0.00           H  
ATOM    924  N   SER A 137      14.055  46.947   5.817  1.00  0.00           N  
ATOM    925  CA  SER A 137      14.822  47.583   6.879  1.00  0.00           C  
ATOM    926  C   SER A 137      15.888  46.640   7.453  1.00  0.00           C  
ATOM    927  O   SER A 137      15.751  45.425   7.384  1.00  0.00           O  
ATOM    928  CB  SER A 137      13.888  48.055   7.976  1.00  0.00           C  
ATOM    929  CEN SER A 137      13.462  48.058   8.314  1.00  0.00           X  
ATOM    930  H   SER A 137      13.284  46.374   6.131  1.00  0.00           H  
ATOM    931  N   GLU A 138      16.872  47.261   8.116  1.00  0.00           N  
ATOM    932  CA  GLU A 138      17.936  46.658   8.946  1.00  0.00           C  
ATOM    933  C   GLU A 138      18.898  45.651   8.285  1.00  0.00           C  
ATOM    934  O   GLU A 138      19.126  44.531   8.725  1.00  0.00           O  
ATOM    935  CB  GLU A 138      17.282  45.976  10.150  1.00  0.00           C  
ATOM    936  CEN GLU A 138      16.790  46.014  11.780  1.00  0.00           X  
ATOM    937  H   GLU A 138      16.771  48.259   8.207  1.00  0.00           H  
ATOM    938  N   SER A 139      19.526  46.138   7.214  1.00  0.00           N  
ATOM    939  CA  SER A 139      20.606  45.461   6.481  1.00  0.00           C  
ATOM    940  C   SER A 139      21.263  44.217   7.116  1.00  0.00           C  
ATOM    941  O   SER A 139      22.016  44.329   8.080  1.00  0.00           O  
ATOM    942  CB  SER A 139      21.686  46.486   6.194  1.00  0.00           C  
ATOM    943  CEN SER A 139      22.020  46.908   6.274  1.00  0.00           X  
ATOM    944  H   SER A 139      19.755  47.116   7.307  1.00  0.00           H  
ATOM    945  N   ALA A 140      21.156  43.071   6.441  1.00  0.00           N  
ATOM    946  CA  ALA A 140      21.690  41.802   6.936  1.00  0.00           C  
ATOM    947  C   ALA A 140      22.385  41.053   5.786  1.00  0.00           C  
ATOM    948  O   ALA A 140      21.960  41.085   4.635  1.00  0.00           O  
ATOM    949  CB  ALA A 140      20.584  40.956   7.550  1.00  0.00           C  
ATOM    950  CEN ALA A 140      20.585  40.956   7.549  1.00  0.00           X  
ATOM    951  H   ALA A 140      20.928  43.110   5.460  1.00  0.00           H  
ATOM    952  N   THR A 141      23.519  40.466   6.144  1.00  0.00           N  
ATOM    953  CA  THR A 141      24.460  39.620   5.395  1.00  0.00           C  
ATOM    954  C   THR A 141      24.485  38.129   5.778  1.00  0.00           C  
ATOM    955  O   THR A 141      24.250  37.792   6.938  1.00  0.00           O  
ATOM    956  CB  THR A 141      25.892  40.169   5.540  1.00  0.00           C  
ATOM    957  CEN THR A 141      26.286  40.597   5.486  1.00  0.00           X  
ATOM    958  H   THR A 141      23.838  40.674   7.077  1.00  0.00           H  
ATOM    959  N   PRO A 142      24.800  37.235   4.814  1.00  0.00           N  
ATOM    960  CA  PRO A 142      24.950  35.795   5.026  1.00  0.00           C  
ATOM    961  C   PRO A 142      26.219  35.427   5.813  1.00  0.00           C  
ATOM    962  O   PRO A 142      27.306  35.929   5.535  1.00  0.00           O  
ATOM    963  CB  PRO A 142      24.977  35.223   3.599  1.00  0.00           C  
ATOM    964  CEN PRO A 142      24.901  36.939   3.115  1.00  0.00           X  
ATOM    965  N   GLU A 143      26.085  34.481   6.741  1.00  0.00           N  
ATOM    966  CA  GLU A 143      27.193  33.964   7.549  1.00  0.00           C  
ATOM    967  C   GLU A 143      27.849  32.772   6.840  1.00  0.00           C  
ATOM    968  O   GLU A 143      27.206  31.973   6.157  1.00  0.00           O  
ATOM    969  CB  GLU A 143      26.705  33.554   8.941  1.00  0.00           C  
ATOM    970  CEN GLU A 143      26.521  33.894  10.600  1.00  0.00           X  
ATOM    971  H   GLU A 143      25.216  33.969   6.787  1.00  0.00           H  
ATOM    972  N   SER A 144      29.166  32.724   6.979  1.00  0.00           N  
ATOM    973  CA  SER A 144      30.064  31.694   6.477  1.00  0.00           C  
ATOM    974  C   SER A 144      29.987  30.419   7.317  1.00  0.00           C  
ATOM    975  O   SER A 144      29.694  30.475   8.506  1.00  0.00           O  
ATOM    976  CB  SER A 144      31.485  32.220   6.445  1.00  0.00           C  
ATOM    977  CEN SER A 144      31.928  32.499   6.596  1.00  0.00           X  
ATOM    978  H   SER A 144      29.583  33.471   7.520  1.00  0.00           H  
ATOM    979  N   GLY A 145      30.351  29.281   6.730  1.00  0.00           N  
ATOM    980  CA  GLY A 145      30.414  28.000   7.428  1.00  0.00           C  
ATOM    981  C   GLY A 145      31.576  27.166   6.882  1.00  0.00           C  
ATOM    982  O   GLY A 145      31.624  26.959   5.668  1.00  0.00           O  
ATOM    983  CEN GLY A 145      30.415  28.000   7.429  1.00  0.00           X  
ATOM    984  H   GLY A 145      30.682  29.310   5.775  1.00  0.00           H  
ATOM    985  N   PRO A 146      32.514  26.684   7.719  1.00  0.00           N  
ATOM    986  CA  PRO A 146      33.682  25.947   7.250  1.00  0.00           C  
ATOM    987  C   PRO A 146      33.227  24.551   6.806  1.00  0.00           C  
ATOM    988  O   PRO A 146      33.543  23.540   7.430  1.00  0.00           O  
ATOM    989  CB  PRO A 146      34.632  25.908   8.458  1.00  0.00           C  
ATOM    990  CEN PRO A 146      33.319  26.797   9.277  1.00  0.00           X  
ATOM    991  N   GLY A 147      32.405  24.507   5.758  1.00  0.00           N  
ATOM    992  CA  GLY A 147      31.854  23.273   5.208  1.00  0.00           C  
ATOM    993  C   GLY A 147      32.981  22.294   4.888  1.00  0.00           C  
ATOM    994  O   GLY A 147      33.996  22.680   4.318  1.00  0.00           O  
ATOM    995  CEN GLY A 147      31.853  23.273   5.208  1.00  0.00           X  
ATOM    996  H   GLY A 147      32.264  25.360   5.238  1.00  0.00           H  
ATOM    997  N   SER A 148      32.790  21.047   5.301  1.00  0.00           N  
ATOM    998  CA  SER A 148      33.672  19.895   5.130  1.00  0.00           C  
ATOM    999  C   SER A 148      33.491  19.093   3.832  1.00  0.00           C  
ATOM   1000  O   SER A 148      32.373  18.803   3.410  1.00  0.00           O  
ATOM   1001  CB  SER A 148      33.496  18.972   6.320  1.00  0.00           C  
ATOM   1002  CEN SER A 148      33.246  18.702   6.721  1.00  0.00           X  
ATOM   1003  H   SER A 148      31.985  20.869   5.879  1.00  0.00           H  
ATOM   1004  N   GLU A 149      34.610  18.633   3.270  1.00  0.00           N  
ATOM   1005  CA  GLU A 149      34.666  17.733   2.109  1.00  0.00           C  
ATOM   1006  C   GLU A 149      34.598  16.254   2.577  1.00  0.00           C  
ATOM   1007  O   GLU A 149      34.688  16.017   3.787  1.00  0.00           O  
ATOM   1008  CB  GLU A 149      35.937  17.983   1.295  1.00  0.00           C  
ATOM   1009  CEN GLU A 149      36.719  18.697  -0.040  1.00  0.00           X  
ATOM   1010  H   GLU A 149      35.463  18.710   3.806  1.00  0.00           H  
ATOM   1011  N   PRO A 150      34.471  15.239   1.695  1.00  0.00           N  
ATOM   1012  CA  PRO A 150      34.337  15.322   0.246  1.00  0.00           C  
ATOM   1013  C   PRO A 150      32.879  15.341  -0.233  1.00  0.00           C  
ATOM   1014  O   PRO A 150      31.956  14.858   0.423  1.00  0.00           O  
ATOM   1015  CB  PRO A 150      35.085  14.074  -0.252  1.00  0.00           C  
ATOM   1016  CEN PRO A 150      35.268  13.724   1.489  1.00  0.00           X  
ATOM   1017  N   ALA A 151      32.702  15.803  -1.467  1.00  0.00           N  
ATOM   1018  CA  ALA A 151      31.398  15.863  -2.094  1.00  0.00           C  
ATOM   1019  C   ALA A 151      30.980  14.436  -2.481  1.00  0.00           C  
ATOM   1020  O   ALA A 151      30.482  14.197  -3.581  1.00  0.00           O  
ATOM   1021  CB  ALA A 151      31.419  16.787  -3.303  1.00  0.00           C  
ATOM   1022  CEN ALA A 151      31.419  16.786  -3.303  1.00  0.00           X  
ATOM   1023  H   ALA A 151      33.507  15.886  -2.071  1.00  0.00           H  
ATOM   1024  N   THR A 152      31.133  13.466  -1.581  1.00  0.00           N  
ATOM   1025  CA  THR A 152      30.819  12.086  -1.952  1.00  0.00           C  
ATOM   1026  C   THR A 152      29.351  11.886  -1.602  1.00  0.00           C  
ATOM   1027  O   THR A 152      29.003  11.487  -0.494  1.00  0.00           O  
ATOM   1028  CB  THR A 152      31.690  11.050  -1.219  1.00  0.00           C  
ATOM   1029  CEN THR A 152      32.208  10.810  -1.094  1.00  0.00           X  
ATOM   1030  H   THR A 152      31.209  13.703  -0.602  1.00  0.00           H  
ATOM   1031  N   SER A 153      28.505  12.292  -2.553  1.00  0.00           N  
ATOM   1032  CA  SER A 153      27.058  12.196  -2.512  1.00  0.00           C  
ATOM   1033  C   SER A 153      26.706  10.723  -2.422  1.00  0.00           C  
ATOM   1034  O   SER A 153      27.545   9.864  -2.711  1.00  0.00           O  
ATOM   1035  CB  SER A 153      26.429  12.841  -3.731  1.00  0.00           C  
ATOM   1036  CEN SER A 153      26.371  13.003  -4.247  1.00  0.00           X  
ATOM   1037  H   SER A 153      28.918  12.562  -3.434  1.00  0.00           H  
ATOM   1038  N   GLY A 154      25.486  10.439  -1.975  1.00  0.00           N  
ATOM   1039  CA  GLY A 154      25.004   9.084  -1.846  1.00  0.00           C  
ATOM   1040  C   GLY A 154      24.851   8.504  -3.242  1.00  0.00           C  
ATOM   1041  O   GLY A 154      24.544   9.212  -4.191  1.00  0.00           O  
ATOM   1042  CEN GLY A 154      25.003   9.084  -1.846  1.00  0.00           X  
ATOM   1043  H   GLY A 154      24.814  11.191  -1.883  1.00  0.00           H  
ATOM   1044  N   SER A 155      25.061   7.199  -3.375  1.00  0.00           N  
ATOM   1045  CA  SER A 155      24.936   6.575  -4.682  1.00  0.00           C  
ATOM   1046  C   SER A 155      23.445   6.346  -4.875  1.00  0.00           C  
ATOM   1047  O   SER A 155      22.951   5.225  -4.737  1.00  0.00           O  
ATOM   1048  CB  SER A 155      25.723   5.282  -4.767  1.00  0.00           C  
ATOM   1049  CEN SER A 155      25.953   4.816  -4.606  1.00  0.00           X  
ATOM   1050  H   SER A 155      25.000   6.618  -2.550  1.00  0.00           H  
ATOM   1051  N   GLU A 156      22.709   7.437  -5.088  1.00  0.00           N  
ATOM   1052  CA  GLU A 156      21.273   7.397  -5.291  1.00  0.00           C  
ATOM   1053  C   GLU A 156      21.096   6.697  -6.628  1.00  0.00           C  
ATOM   1054  O   GLU A 156      21.878   6.934  -7.545  1.00  0.00           O  
ATOM   1055  CB  GLU A 156      20.647   8.793  -5.293  1.00  0.00           C  
ATOM   1056  CEN GLU A 156      19.766  10.017  -4.500  1.00  0.00           X  
ATOM   1057  H   GLU A 156      23.180   8.252  -5.451  1.00  0.00           H  
ATOM   1058  N   THR A 157      20.189   5.728  -6.705  1.00  0.00           N  
ATOM   1059  CA  THR A 157      19.905   5.002  -7.944  1.00  0.00           C  
ATOM   1060  C   THR A 157      19.034   5.913  -8.813  1.00  0.00           C  
ATOM   1061  O   THR A 157      18.271   6.705  -8.249  1.00  0.00           O  
ATOM   1062  CB  THR A 157      19.185   3.664  -7.696  1.00  0.00           C  
ATOM   1063  CEN THR A 157      19.163   3.127  -7.465  1.00  0.00           X  
ATOM   1064  H   THR A 157      19.558   5.581  -5.933  1.00  0.00           H  
ATOM   1065  N   PRO A 158      19.189   5.887 -10.150  1.00  0.00           N  
ATOM   1066  CA  PRO A 158      18.368   6.703 -11.024  1.00  0.00           C  
ATOM   1067  C   PRO A 158      16.897   6.477 -10.684  1.00  0.00           C  
ATOM   1068  O   PRO A 158      16.438   5.340 -10.596  1.00  0.00           O  
ATOM   1069  CB  PRO A 158      18.728   6.233 -12.443  1.00  0.00           C  
ATOM   1070  CEN PRO A 158      19.793   5.085 -11.587  1.00  0.00           X  
ATOM   1071  N   GLY A 159      16.150   7.561 -10.505  1.00  0.00           N  
ATOM   1072  CA  GLY A 159      14.750   7.510 -10.086  1.00  0.00           C  
ATOM   1073  C   GLY A 159      14.446   7.387  -8.594  1.00  0.00           C  
ATOM   1074  O   GLY A 159      13.276   7.501  -8.248  1.00  0.00           O  
ATOM   1075  CEN GLY A 159      14.750   7.510 -10.086  1.00  0.00           X  
ATOM   1076  H   GLY A 159      16.480   8.428 -10.906  1.00  0.00           H  
ATOM   1077  N   MET A 160      15.430   7.223  -7.699  1.00  0.00           N  
ATOM   1078  CA  MET A 160      15.108   7.039  -6.271  1.00  0.00           C  
ATOM   1079  C   MET A 160      14.300   8.222  -5.719  1.00  0.00           C  
ATOM   1080  O   MET A 160      13.462   8.017  -4.858  1.00  0.00           O  
ATOM   1081  CB  MET A 160      16.390   6.857  -5.460  1.00  0.00           C  
ATOM   1082  CEN MET A 160      17.315   5.666  -4.564  1.00  0.00           X  
ATOM   1083  H   MET A 160      16.380   7.136  -8.027  1.00  0.00           H  
ATOM   1084  N   TYR A 161      14.486   9.429  -6.261  1.00  0.00           N  
ATOM   1085  CA  TYR A 161      13.759  10.624  -5.812  1.00  0.00           C  
ATOM   1086  C   TYR A 161      12.234  10.518  -5.957  1.00  0.00           C  
ATOM   1087  O   TYR A 161      11.523  10.758  -4.995  1.00  0.00           O  
ATOM   1088  CB  TYR A 161      14.258  11.850  -6.580  1.00  0.00           C  
ATOM   1089  CEN TYR A 161      15.356  13.203  -6.395  1.00  0.00           X  
ATOM   1090  H   TYR A 161      15.185   9.539  -6.981  1.00  0.00           H  
ATOM   1091  N   GLY A 162      11.731  10.167  -7.150  1.00  0.00           N  
ATOM   1092  CA  GLY A 162      10.290  10.049  -7.399  1.00  0.00           C  
ATOM   1093  C   GLY A 162       9.640   9.085  -6.414  1.00  0.00           C  
ATOM   1094  O   GLY A 162       8.779   9.496  -5.647  1.00  0.00           O  
ATOM   1095  CEN GLY A 162      10.290  10.049  -7.399  1.00  0.00           X  
ATOM   1096  H   GLY A 162      12.370   9.860  -7.870  1.00  0.00           H  
ATOM   1097  N   LYS A 163      10.192   7.862  -6.326  1.00  0.00           N  
ATOM   1098  CA  LYS A 163       9.649   6.777  -5.488  1.00  0.00           C  
ATOM   1099  C   LYS A 163       9.297   7.230  -4.066  1.00  0.00           C  
ATOM   1100  O   LYS A 163       8.291   6.828  -3.506  1.00  0.00           O  
ATOM   1101  CB  LYS A 163      10.645   5.618  -5.422  1.00  0.00           C  
ATOM   1102  CEN LYS A 163      11.213   3.682  -6.059  1.00  0.00           X  
ATOM   1103  H   LYS A 163      11.013   7.667  -6.877  1.00  0.00           H  
ATOM   1104  N   LEU A 164      10.171   8.031  -3.470  1.00  0.00           N  
ATOM   1105  CA  LEU A 164      10.001   8.592  -2.140  1.00  0.00           C  
ATOM   1106  C   LEU A 164       8.796   9.523  -2.035  1.00  0.00           C  
ATOM   1107  O   LEU A 164       8.039   9.419  -1.079  1.00  0.00           O  
ATOM   1108  CB  LEU A 164      11.278   9.335  -1.728  1.00  0.00           C  
ATOM   1109  CEN LEU A 164      12.439   8.975  -0.782  1.00  0.00           X  
ATOM   1110  H   LEU A 164      11.000   8.279  -3.989  1.00  0.00           H  
ATOM   1111  N   ASN A 165       8.634  10.435  -2.999  1.00  0.00           N  
ATOM   1112  CA  ASN A 165       7.517  11.374  -2.977  1.00  0.00           C  
ATOM   1113  C   ASN A 165       6.199  10.625  -3.152  1.00  0.00           C  
ATOM   1114  O   ASN A 165       5.278  10.892  -2.392  1.00  0.00           O  
ATOM   1115  CB  ASN A 165       7.664  12.448  -4.039  1.00  0.00           C  
ATOM   1116  CEN ASN A 165       8.055  13.419  -4.120  1.00  0.00           X  
ATOM   1117  H   ASN A 165       9.174  10.356  -3.849  1.00  0.00           H  
ATOM   1118  N   ASP A 166       6.163   9.647  -4.062  1.00  0.00           N  
ATOM   1119  CA  ASP A 166       4.949   8.883  -4.366  1.00  0.00           C  
ATOM   1120  C   ASP A 166       4.509   8.067  -3.132  1.00  0.00           C  
ATOM   1121  O   ASP A 166       3.365   8.159  -2.696  1.00  0.00           O  
ATOM   1122  CB  ASP A 166       5.179   7.960  -5.565  1.00  0.00           C  
ATOM   1123  CEN ASP A 166       5.018   7.925  -6.570  1.00  0.00           X  
ATOM   1124  H   ASP A 166       6.967   9.493  -4.655  1.00  0.00           H  
ATOM   1125  N   LEU A 167       5.454   7.390  -2.467  1.00  0.00           N  
ATOM   1126  CA  LEU A 167       5.189   6.621  -1.251  1.00  0.00           C  
ATOM   1127  C   LEU A 167       4.712   7.485  -0.068  1.00  0.00           C  
ATOM   1128  O   LEU A 167       3.782   7.115   0.651  1.00  0.00           O  
ATOM   1129  CB  LEU A 167       6.451   5.843  -0.855  1.00  0.00           C  
ATOM   1130  CEN LEU A 167       6.857   4.365  -1.002  1.00  0.00           X  
ATOM   1131  H   LEU A 167       6.364   7.308  -2.897  1.00  0.00           H  
ATOM   1132  N   LEU A 168       5.382   8.615   0.179  1.00  0.00           N  
ATOM   1133  CA  LEU A 168       5.010   9.535   1.255  1.00  0.00           C  
ATOM   1134  C   LEU A 168       3.586  10.069   1.051  1.00  0.00           C  
ATOM   1135  O   LEU A 168       2.805  10.104   2.001  1.00  0.00           O  
ATOM   1136  CB  LEU A 168       6.013  10.693   1.333  1.00  0.00           C  
ATOM   1137  CEN LEU A 168       7.167  11.013   2.302  1.00  0.00           X  
ATOM   1138  H   LEU A 168       6.140   8.860  -0.442  1.00  0.00           H  
ATOM   1139  N   GLU A 169       3.257  10.473  -0.176  1.00  0.00           N  
ATOM   1140  CA  GLU A 169       1.948  11.010  -0.554  1.00  0.00           C  
ATOM   1141  C   GLU A 169       0.840   9.975  -0.334  1.00  0.00           C  
ATOM   1142  O   GLU A 169      -0.187  10.310   0.264  1.00  0.00           O  
ATOM   1143  CB  GLU A 169       1.960  11.468  -2.014  1.00  0.00           C  
ATOM   1144  CEN GLU A 169       2.089  12.713  -3.171  1.00  0.00           X  
ATOM   1145  H   GLU A 169       3.925  10.337  -0.923  1.00  0.00           H  
ATOM   1146  N   ASP A 170       1.073   8.718  -0.717  1.00  0.00           N  
ATOM   1147  CA  ASP A 170       0.107   7.632  -0.546  1.00  0.00           C  
ATOM   1148  C   ASP A 170      -0.145   7.356   0.944  1.00  0.00           C  
ATOM   1149  O   ASP A 170      -1.290   7.293   1.399  1.00  0.00           O  
ATOM   1150  CB  ASP A 170       0.598   6.362  -1.246  1.00  0.00           C  
ATOM   1151  CEN ASP A 170       0.478   5.851  -2.119  1.00  0.00           X  
ATOM   1152  H   ASP A 170       1.910   8.521  -1.245  1.00  0.00           H  
ATOM   1153  N   LEU A 171       0.908   7.317   1.764  1.00  0.00           N  
ATOM   1154  CA  LEU A 171       0.753   7.130   3.208  1.00  0.00           C  
ATOM   1155  C   LEU A 171      -0.046   8.268   3.877  1.00  0.00           C  
ATOM   1156  O   LEU A 171      -0.970   8.013   4.658  1.00  0.00           O  
ATOM   1157  CB  LEU A 171       2.136   7.001   3.859  1.00  0.00           C  
ATOM   1158  CEN LEU A 171       2.935   5.793   4.386  1.00  0.00           X  
ATOM   1159  H   LEU A 171       1.830   7.367   1.356  1.00  0.00           H  
ATOM   1160  N   GLN A 172       0.242   9.528   3.541  1.00  0.00           N  
ATOM   1161  CA  GLN A 172      -0.508  10.674   4.065  1.00  0.00           C  
ATOM   1162  C   GLN A 172      -1.995  10.633   3.690  1.00  0.00           C  
ATOM   1163  O   GLN A 172      -2.851  10.917   4.539  1.00  0.00           O  
ATOM   1164  CB  GLN A 172       0.107  11.980   3.556  1.00  0.00           C  
ATOM   1165  CEN GLN A 172       1.162  13.308   3.970  1.00  0.00           X  
ATOM   1166  H   GLN A 172       0.937   9.686   2.827  1.00  0.00           H  
ATOM   1167  N   GLU A 173      -2.339  10.276   2.455  1.00  0.00           N  
ATOM   1168  CA  GLU A 173      -3.741  10.170   2.048  1.00  0.00           C  
ATOM   1169  C   GLU A 173      -4.464   9.053   2.827  1.00  0.00           C  
ATOM   1170  O   GLU A 173      -5.561   9.303   3.337  1.00  0.00           O  
ATOM   1171  CB  GLU A 173      -3.839   9.915   0.542  1.00  0.00           C  
ATOM   1172  CEN GLU A 173      -4.086  10.496  -1.041  1.00  0.00           X  
ATOM   1173  H   GLU A 173      -1.620  10.075   1.776  1.00  0.00           H  
ATOM   1174  N   VAL A 174      -3.829   7.888   3.058  1.00  0.00           N  
ATOM   1175  CA  VAL A 174      -4.427   6.770   3.829  1.00  0.00           C  
ATOM   1176  C   VAL A 174      -4.695   7.193   5.280  1.00  0.00           C  
ATOM   1177  O   VAL A 174      -5.761   6.891   5.822  1.00  0.00           O  
ATOM   1178  CB  VAL A 174      -3.521   5.524   3.830  1.00  0.00           C  
ATOM   1179  CEN VAL A 174      -3.461   4.882   3.589  1.00  0.00           X  
ATOM   1180  H   VAL A 174      -2.896   7.783   2.686  1.00  0.00           H  
ATOM   1181  N   LEU A 175      -3.767   7.940   5.894  1.00  0.00           N  
ATOM   1182  CA  LEU A 175      -3.905   8.441   7.273  1.00  0.00           C  
ATOM   1183  C   LEU A 175      -5.049   9.448   7.400  1.00  0.00           C  
ATOM   1184  O   LEU A 175      -5.858   9.420   8.331  1.00  0.00           O  
ATOM   1185  CB  LEU A 175      -2.590   9.077   7.739  1.00  0.00           C  
ATOM   1186  CEN LEU A 175      -1.474   8.596   8.686  1.00  0.00           X  
ATOM   1187  H   LEU A 175      -2.920   8.150   5.389  1.00  0.00           H  
ATOM   1188  N   LYS A 176      -5.159  10.341   6.423  1.00  0.00           N  
ATOM   1189  CA  LYS A 176      -6.191  11.375   6.414  1.00  0.00           C  
ATOM   1190  C   LYS A 176      -7.594  10.778   6.286  1.00  0.00           C  
ATOM   1191  O   LYS A 176      -8.503  11.215   6.992  1.00  0.00           O  
ATOM   1192  CB  LYS A 176      -5.937  12.366   5.277  1.00  0.00           C  
ATOM   1193  CEN LYS A 176      -5.252  14.268   4.653  1.00  0.00           X  
ATOM   1194  H   LYS A 176      -4.461  10.323   5.693  1.00  0.00           H  
ATOM   1195  N   ASN A 177      -7.790   9.793   5.411  1.00  0.00           N  
ATOM   1196  CA  ASN A 177      -9.082   9.133   5.228  1.00  0.00           C  
ATOM   1197  C   ASN A 177      -9.471   8.278   6.438  1.00  0.00           C  
ATOM   1198  O   ASN A 177     -10.583   8.430   6.942  1.00  0.00           O  
ATOM   1199  CB  ASN A 177      -9.090   8.287   3.969  1.00  0.00           C  
ATOM   1200  CEN ASN A 177      -9.345   8.393   2.956  1.00  0.00           X  
ATOM   1201  H   ASN A 177      -7.002   9.474   4.865  1.00  0.00           H  
ATOM   1202  N   LEU A 178      -8.550   7.478   6.972  1.00  0.00           N  
ATOM   1203  CA  LEU A 178      -8.803   6.644   8.151  1.00  0.00           C  
ATOM   1204  C   LEU A 178      -9.211   7.481   9.364  1.00  0.00           C  
ATOM   1205  O   LEU A 178     -10.253   7.222   9.969  1.00  0.00           O  
ATOM   1206  CB  LEU A 178      -7.561   5.807   8.480  1.00  0.00           C  
ATOM   1207  CEN LEU A 178      -7.215   4.321   8.266  1.00  0.00           X  
ATOM   1208  H   LEU A 178      -7.623   7.466   6.574  1.00  0.00           H  
ATOM   1209  N   HIS A 179      -8.461   8.544   9.649  1.00  0.00           N  
ATOM   1210  CA  HIS A 179      -8.809   9.506  10.690  1.00  0.00           C  
ATOM   1211  C   HIS A 179     -10.202  10.121  10.464  1.00  0.00           C  
ATOM   1212  O   HIS A 179     -11.113   9.934  11.272  1.00  0.00           O  
ATOM   1213  CB  HIS A 179      -7.752  10.613  10.763  1.00  0.00           C  
ATOM   1214  CEN HIS A 179      -6.571  10.909  11.503  1.00  0.00           X  
ATOM   1215  H   HIS A 179      -7.549   8.608   9.217  1.00  0.00           H  
ATOM   1216  N   LYS A 180     -10.419  10.820   9.333  1.00  0.00           N  
ATOM   1217  CA  LYS A 180     -11.688  11.525   9.049  1.00  0.00           C  
ATOM   1218  C   LYS A 180     -12.916  10.610   9.154  1.00  0.00           C  
ATOM   1219  O   LYS A 180     -13.988  11.082   9.536  1.00  0.00           O  
ATOM   1220  CB  LYS A 180     -11.639  12.157   7.657  1.00  0.00           C  
ATOM   1221  CEN LYS A 180     -11.413  13.889   6.463  1.00  0.00           X  
ATOM   1222  H   LYS A 180      -9.676  10.839   8.650  1.00  0.00           H  
ATOM   1223  N   ASN A 181     -12.777   9.326   8.819  1.00  0.00           N  
ATOM   1224  CA  ASN A 181     -13.863   8.346   8.876  1.00  0.00           C  
ATOM   1225  C   ASN A 181     -14.224   7.897  10.303  1.00  0.00           C  
ATOM   1226  O   ASN A 181     -15.369   7.502  10.545  1.00  0.00           O  
ATOM   1227  CB  ASN A 181     -13.528   7.133   8.028  1.00  0.00           C  
ATOM   1228  CEN ASN A 181     -13.668   6.806   7.040  1.00  0.00           X  
ATOM   1229  H   ASN A 181     -11.878   9.021   8.473  1.00  0.00           H  
ATOM   1230  N   ASP A 182     -13.306   8.009  11.273  1.00  0.00           N  
ATOM   1231  CA  ASP A 182     -13.485   7.532  12.650  1.00  0.00           C  
ATOM   1232  C   ASP A 182     -14.373   8.444  13.521  1.00  0.00           C  
ATOM   1233  O   ASP A 182     -13.935   9.076  14.489  1.00  0.00           O  
ATOM   1234  CB  ASP A 182     -12.118   7.365  13.316  1.00  0.00           C  
ATOM   1235  CEN ASP A 182     -11.421   6.647  13.508  1.00  0.00           X  
ATOM   1236  H   ASP A 182     -12.387   8.346  11.027  1.00  0.00           H  
ATOM   1237  N   ARG A 183     -15.675   8.499  13.220  1.00  0.00           N  
ATOM   1238  CA  ARG A 183     -16.620   9.327  13.992  1.00  0.00           C  
ATOM   1239  C   ARG A 183     -17.508   8.576  14.976  1.00  0.00           C  
ATOM   1240  O   ARG A 183     -18.073   9.242  15.837  1.00  0.00           O  
ATOM   1241  CB  ARG A 183     -17.476  10.183  13.070  1.00  0.00           C  
ATOM   1242  CEN ARG A 183     -18.265  12.121  11.739  1.00  0.00           X  
ATOM   1243  H   ARG A 183     -15.993   7.885  12.483  1.00  0.00           H  
ATOM   1244  N   SER A 184     -17.643   7.245  14.923  1.00  0.00           N  
ATOM   1245  CA  SER A 184     -18.603   6.566  15.825  1.00  0.00           C  
ATOM   1246  C   SER A 184     -18.280   5.150  16.335  1.00  0.00           C  
ATOM   1247  O   SER A 184     -19.148   4.544  16.955  1.00  0.00           O  
ATOM   1248  CB  SER A 184     -19.949   6.523  15.128  1.00  0.00           C  
ATOM   1249  CEN SER A 184     -20.311   6.474  14.726  1.00  0.00           X  
ATOM   1250  H   SER A 184     -17.152   6.723  14.210  1.00  0.00           H  
ATOM   1251  N   GLY A 185     -17.058   4.617  16.178  1.00  0.00           N  
ATOM   1252  CA  GLY A 185     -16.755   3.233  16.596  1.00  0.00           C  
ATOM   1253  C   GLY A 185     -15.282   2.948  16.897  1.00  0.00           C  
ATOM   1254  O   GLY A 185     -14.563   2.500  16.005  1.00  0.00           O  
ATOM   1255  CEN GLY A 185     -16.755   3.233  16.596  1.00  0.00           X  
ATOM   1256  H   GLY A 185     -16.347   5.128  15.676  1.00  0.00           H  
ATOM   1257  N   LYS A 186     -14.855   3.238  18.136  1.00  0.00           N  
ATOM   1258  CA  LYS A 186     -13.477   3.137  18.657  1.00  0.00           C  
ATOM   1259  C   LYS A 186     -12.684   1.891  18.255  1.00  0.00           C  
ATOM   1260  O   LYS A 186     -11.482   2.000  18.057  1.00  0.00           O  
ATOM   1261  CB  LYS A 186     -13.511   3.221  20.184  1.00  0.00           C  
ATOM   1262  CEN LYS A 186     -13.230   4.366  21.940  1.00  0.00           X  
ATOM   1263  H   LYS A 186     -15.519   3.714  18.730  1.00  0.00           H  
ATOM   1264  N   ASP A 187     -13.330   0.739  18.130  1.00  0.00           N  
ATOM   1265  CA  ASP A 187     -12.636  -0.464  17.658  1.00  0.00           C  
ATOM   1266  C   ASP A 187     -12.034  -0.265  16.257  1.00  0.00           C  
ATOM   1267  O   ASP A 187     -10.892  -0.626  15.994  1.00  0.00           O  
ATOM   1268  CB  ASP A 187     -13.592  -1.660  17.652  1.00  0.00           C  
ATOM   1269  CEN ASP A 187     -13.852  -2.459  18.227  1.00  0.00           X  
ATOM   1270  H   ASP A 187     -14.198   0.618  18.634  1.00  0.00           H  
ATOM   1271  N   ASN A 188     -12.759   0.429  15.378  1.00  0.00           N  
ATOM   1272  CA  ASN A 188     -12.281   0.730  14.031  1.00  0.00           C  
ATOM   1273  C   ASN A 188     -11.132   1.745  14.005  1.00  0.00           C  
ATOM   1274  O   ASN A 188     -10.227   1.636  13.183  1.00  0.00           O  
ATOM   1275  CB  ASN A 188     -13.420   1.223  13.157  1.00  0.00           C  
ATOM   1276  CEN ASN A 188     -14.131   0.819  12.499  1.00  0.00           X  
ATOM   1277  H   ASN A 188     -13.698   0.688  15.644  1.00  0.00           H  
ATOM   1278  N   ILE A 189     -11.185   2.762  14.875  1.00  0.00           N  
ATOM   1279  CA  ILE A 189     -10.103   3.743  14.991  1.00  0.00           C  
ATOM   1280  C   ILE A 189      -8.818   3.047  15.434  1.00  0.00           C  
ATOM   1281  O   ILE A 189      -7.785   3.274  14.819  1.00  0.00           O  
ATOM   1282  CB  ILE A 189     -10.446   4.865  15.989  1.00  0.00           C  
ATOM   1283  CEN ILE A 189     -10.933   5.833  16.110  1.00  0.00           X  
ATOM   1284  H   ILE A 189     -11.960   2.803  15.522  1.00  0.00           H  
ATOM   1285  N   HIS A 190      -8.882   2.165  16.436  1.00  0.00           N  
ATOM   1286  CA  HIS A 190      -7.704   1.428  16.886  1.00  0.00           C  
ATOM   1287  C   HIS A 190      -7.145   0.519  15.781  1.00  0.00           C  
ATOM   1288  O   HIS A 190      -5.932   0.488  15.569  1.00  0.00           O  
ATOM   1289  CB  HIS A 190      -8.038   0.597  18.129  1.00  0.00           C  
ATOM   1290  CEN HIS A 190      -7.947   0.720  19.546  1.00  0.00           X  
ATOM   1291  H   HIS A 190      -9.765   1.976  16.886  1.00  0.00           H  
ATOM   1292  N   ASP A 191      -8.013  -0.183  15.049  1.00  0.00           N  
ATOM   1293  CA  ASP A 191      -7.588  -1.071  13.963  1.00  0.00           C  
ATOM   1294  C   ASP A 191      -6.898  -0.294  12.837  1.00  0.00           C  
ATOM   1295  O   ASP A 191      -5.868  -0.729  12.324  1.00  0.00           O  
ATOM   1296  CB  ASP A 191      -8.786  -1.846  13.408  1.00  0.00           C  
ATOM   1297  CEN ASP A 191      -9.243  -2.752  13.495  1.00  0.00           X  
ATOM   1298  H   ASP A 191      -8.990  -0.174  15.301  1.00  0.00           H  
ATOM   1299  N   VAL A 192      -7.420   0.884  12.489  1.00  0.00           N  
ATOM   1300  CA  VAL A 192      -6.843   1.756  11.455  1.00  0.00           C  
ATOM   1301  C   VAL A 192      -5.466   2.286  11.869  1.00  0.00           C  
ATOM   1302  O   VAL A 192      -4.560   2.303  11.040  1.00  0.00           O  
ATOM   1303  CB  VAL A 192      -7.766   2.950  11.146  1.00  0.00           C  
ATOM   1304  CEN VAL A 192      -8.187   3.217  10.670  1.00  0.00           X  
ATOM   1305  H   VAL A 192      -8.239   1.204  12.988  1.00  0.00           H  
ATOM   1306  N   ASP A 193      -5.299   2.690  13.127  1.00  0.00           N  
ATOM   1307  CA  ASP A 193      -4.039   3.195  13.687  1.00  0.00           C  
ATOM   1308  C   ASP A 193      -2.947   2.121  13.622  1.00  0.00           C  
ATOM   1309  O   ASP A 193      -1.857   2.380  13.114  1.00  0.00           O  
ATOM   1310  CB  ASP A 193      -4.239   3.660  15.132  1.00  0.00           C  
ATOM   1311  CEN ASP A 193      -4.399   4.512  15.667  1.00  0.00           X  
ATOM   1312  H   ASP A 193      -6.098   2.665  13.743  1.00  0.00           H  
ATOM   1313  N   ASN A 194      -3.273   0.883  14.016  1.00  0.00           N  
ATOM   1314  CA  ASN A 194      -2.343  -0.245  13.960  1.00  0.00           C  
ATOM   1315  C   ASN A 194      -1.926  -0.570  12.518  1.00  0.00           C  
ATOM   1316  O   ASN A 194      -0.748  -0.790  12.245  1.00  0.00           O  
ATOM   1317  CB  ASN A 194      -2.933  -1.475  14.625  1.00  0.00           C  
ATOM   1318  CEN ASN A 194      -2.939  -1.924  15.574  1.00  0.00           X  
ATOM   1319  H   ASN A 194      -4.202   0.731  14.378  1.00  0.00           H  
ATOM   1320  N   HIS A 195      -2.881  -0.609  11.583  1.00  0.00           N  
ATOM   1321  CA  HIS A 195      -2.573  -0.871  10.179  1.00  0.00           C  
ATOM   1322  C   HIS A 195      -1.653   0.203   9.592  1.00  0.00           C  
ATOM   1323  O   HIS A 195      -0.688  -0.140   8.915  1.00  0.00           O  
ATOM   1324  CB  HIS A 195      -3.862  -0.962   9.355  1.00  0.00           C  
ATOM   1325  CEN HIS A 195      -4.750  -1.969   8.878  1.00  0.00           X  
ATOM   1326  H   HIS A 195      -3.844  -0.477  11.858  1.00  0.00           H  
ATOM   1327  N   LEU A 196      -1.875   1.488   9.898  1.00  0.00           N  
ATOM   1328  CA  LEU A 196      -1.005   2.571   9.421  1.00  0.00           C  
ATOM   1329  C   LEU A 196       0.421   2.443   9.961  1.00  0.00           C  
ATOM   1330  O   LEU A 196       1.362   2.618   9.194  1.00  0.00           O  
ATOM   1331  CB  LEU A 196      -1.596   3.931   9.813  1.00  0.00           C  
ATOM   1332  CEN LEU A 196      -2.348   5.013   9.015  1.00  0.00           X  
ATOM   1333  H   LEU A 196      -2.640   1.718  10.517  1.00  0.00           H  
ATOM   1334  N   GLN A 197       0.594   2.131  11.246  1.00  0.00           N  
ATOM   1335  CA  GLN A 197       1.931   1.967  11.830  1.00  0.00           C  
ATOM   1336  C   GLN A 197       2.697   0.831  11.141  1.00  0.00           C  
ATOM   1337  O   GLN A 197       3.845   1.033  10.753  1.00  0.00           O  
ATOM   1338  CB  GLN A 197       1.831   1.687  13.332  1.00  0.00           C  
ATOM   1339  CEN GLN A 197       1.962   2.398  14.921  1.00  0.00           X  
ATOM   1340  H   GLN A 197      -0.215   1.991  11.832  1.00  0.00           H  
ATOM   1341  N   ASN A 198       2.044  -0.307  10.893  1.00  0.00           N  
ATOM   1342  CA  ASN A 198       2.678  -1.439  10.215  1.00  0.00           C  
ATOM   1343  C   ASN A 198       3.100  -1.083   8.776  1.00  0.00           C  
ATOM   1344  O   ASN A 198       4.209  -1.414   8.368  1.00  0.00           O  
ATOM   1345  CB  ASN A 198       1.766  -2.652  10.209  1.00  0.00           C  
ATOM   1346  CEN ASN A 198       1.587  -3.499  10.802  1.00  0.00           X  
ATOM   1347  H   ASN A 198       1.101  -0.409  11.243  1.00  0.00           H  
ATOM   1348  N   VAL A 199       2.265  -0.343   8.033  1.00  0.00           N  
ATOM   1349  CA  VAL A 199       2.591   0.105   6.663  1.00  0.00           C  
ATOM   1350  C   VAL A 199       3.816   1.032   6.665  1.00  0.00           C  
ATOM   1351  O   VAL A 199       4.705   0.881   5.827  1.00  0.00           O  
ATOM   1352  CB  VAL A 199       1.407   0.839   6.006  1.00  0.00           C  
ATOM   1353  CEN VAL A 199       0.925   0.787   5.517  1.00  0.00           X  
ATOM   1354  H   VAL A 199       1.367  -0.097   8.426  1.00  0.00           H  
ATOM   1355  N   ILE A 200       3.915   1.972   7.611  1.00  0.00           N  
ATOM   1356  CA  ILE A 200       5.068   2.887   7.704  1.00  0.00           C  
ATOM   1357  C   ILE A 200       6.365   2.109   7.949  1.00  0.00           C  
ATOM   1358  O   ILE A 200       7.373   2.380   7.289  1.00  0.00           O  
ATOM   1359  CB  ILE A 200       4.885   3.924   8.827  1.00  0.00           C  
ATOM   1360  CEN ILE A 200       4.465   4.897   9.083  1.00  0.00           X  
ATOM   1361  H   ILE A 200       3.187   2.027   8.307  1.00  0.00           H  
ATOM   1362  N   GLU A 201       6.353   1.160   8.885  1.00  0.00           N  
ATOM   1363  CA  GLU A 201       7.520   0.332   9.192  1.00  0.00           C  
ATOM   1364  C   GLU A 201       7.980  -0.465   7.964  1.00  0.00           C  
ATOM   1365  O   GLU A 201       9.176  -0.498   7.663  1.00  0.00           O  
ATOM   1366  CB  GLU A 201       7.207  -0.620  10.349  1.00  0.00           C  
ATOM   1367  CEN GLU A 201       7.293  -1.008  12.006  1.00  0.00           X  
ATOM   1368  H   GLU A 201       5.495   0.979   9.388  1.00  0.00           H  
ATOM   1369  N   ASP A 202       7.046  -1.019   7.191  1.00  0.00           N  
ATOM   1370  CA  ASP A 202       7.355  -1.776   5.977  1.00  0.00           C  
ATOM   1371  C   ASP A 202       7.998  -0.904   4.890  1.00  0.00           C  
ATOM   1372  O   ASP A 202       9.007  -1.304   4.286  1.00  0.00           O  
ATOM   1373  CB  ASP A 202       6.085  -2.434   5.431  1.00  0.00           C  
ATOM   1374  CEN ASP A 202       5.594  -3.326   5.450  1.00  0.00           X  
ATOM   1375  H   ASP A 202       6.088  -0.999   7.509  1.00  0.00           H  
ATOM   1376  N   ILE A 203       7.482   0.315   4.665  1.00  0.00           N  
ATOM   1377  CA  ILE A 203       8.041   1.247   3.673  1.00  0.00           C  
ATOM   1378  C   ILE A 203       9.474   1.585   4.062  1.00  0.00           C  
ATOM   1379  O   ILE A 203      10.367   1.529   3.214  1.00  0.00           O  
ATOM   1380  CB  ILE A 203       7.221   2.545   3.561  1.00  0.00           C  
ATOM   1381  CEN ILE A 203       6.372   3.025   3.072  1.00  0.00           X  
ATOM   1382  H   ILE A 203       6.726   0.620   5.259  1.00  0.00           H  
ATOM   1383  N   HIS A 204       9.727   1.889   5.331  1.00  0.00           N  
ATOM   1384  CA  HIS A 204      11.061   2.212   5.816  1.00  0.00           C  
ATOM   1385  C   HIS A 204      12.082   1.095   5.585  1.00  0.00           C  
ATOM   1386  O   HIS A 204      13.160   1.340   5.030  1.00  0.00           O  
ATOM   1387  CB  HIS A 204      11.005   2.553   7.309  1.00  0.00           C  
ATOM   1388  CEN HIS A 204      10.891   3.710   8.131  1.00  0.00           X  
ATOM   1389  H   HIS A 204       8.960   1.893   5.987  1.00  0.00           H  
ATOM   1390  N   ASP A 205      11.728  -0.141   5.906  1.00  0.00           N  
ATOM   1391  CA  ASP A 205      12.598  -1.296   5.702  1.00  0.00           C  
ATOM   1392  C   ASP A 205      12.902  -1.534   4.220  1.00  0.00           C  
ATOM   1393  O   ASP A 205      14.054  -1.800   3.844  1.00  0.00           O  
ATOM   1394  CB  ASP A 205      11.965  -2.548   6.313  1.00  0.00           C  
ATOM   1395  CEN ASP A 205      11.999  -3.109   7.163  1.00  0.00           X  
ATOM   1396  H   ASP A 205      10.843  -0.284   6.368  1.00  0.00           H  
ATOM   1397  N   PHE A 206      11.902  -1.386   3.345  1.00  0.00           N  
ATOM   1398  CA  PHE A 206      12.091  -1.572   1.909  1.00  0.00           C  
ATOM   1399  C   PHE A 206      13.076  -0.543   1.338  1.00  0.00           C  
ATOM   1400  O   PHE A 206      13.985  -0.918   0.584  1.00  0.00           O  
ATOM   1401  CB  PHE A 206      10.748  -1.478   1.182  1.00  0.00           C  
ATOM   1402  CEN PHE A 206       9.640  -2.459   0.601  1.00  0.00           X  
ATOM   1403  H   PHE A 206      11.000  -1.095   3.689  1.00  0.00           H  
ATOM   1404  N   MET A 207      12.956   0.725   1.729  1.00  0.00           N  
ATOM   1405  CA  MET A 207      13.804   1.824   1.256  1.00  0.00           C  
ATOM   1406  C   MET A 207      15.244   1.662   1.738  1.00  0.00           C  
ATOM   1407  O   MET A 207      16.186   1.926   0.985  1.00  0.00           O  
ATOM   1408  CB  MET A 207      13.240   3.164   1.724  1.00  0.00           C  
ATOM   1409  CEN MET A 207      12.443   4.618   1.149  1.00  0.00           X  
ATOM   1410  H   MET A 207      12.234   0.937   2.402  1.00  0.00           H  
ATOM   1411  N   GLN A 208      15.434   1.181   2.971  1.00  0.00           N  
ATOM   1412  CA  GLN A 208      16.758   0.934   3.525  1.00  0.00           C  
ATOM   1413  C   GLN A 208      17.459  -0.217   2.788  1.00  0.00           C  
ATOM   1414  O   GLN A 208      18.617  -0.081   2.375  1.00  0.00           O  
ATOM   1415  CB  GLN A 208      16.659   0.615   5.019  1.00  0.00           C  
ATOM   1416  CEN GLN A 208      16.836   1.272   6.627  1.00  0.00           X  
ATOM   1417  H   GLN A 208      14.626   1.029   3.556  1.00  0.00           H  
ATOM   1418  N   ALA A 209      16.741  -1.311   2.518  1.00  0.00           N  
ATOM   1419  CA  ALA A 209      17.273  -2.460   1.792  1.00  0.00           C  
ATOM   1420  C   ALA A 209      17.637  -2.122   0.335  1.00  0.00           C  
ATOM   1421  O   ALA A 209      18.698  -2.538  -0.143  1.00  0.00           O  
ATOM   1422  CB  ALA A 209      16.270  -3.604   1.836  1.00  0.00           C  
ATOM   1423  CEN ALA A 209      16.271  -3.604   1.835  1.00  0.00           X  
ATOM   1424  H   ALA A 209      15.791  -1.354   2.860  1.00  0.00           H  
ATOM   1425  N   ALA A 210      16.809  -1.348  -0.369  1.00  0.00           N  
ATOM   1426  CA  ALA A 210      17.061  -0.941  -1.751  1.00  0.00           C  
ATOM   1427  C   ALA A 210      18.310  -0.048  -1.858  1.00  0.00           C  
ATOM   1428  O   ALA A 210      19.140  -0.245  -2.750  1.00  0.00           O  
ATOM   1429  CB  ALA A 210      15.843  -0.226  -2.317  1.00  0.00           C  
ATOM   1430  CEN ALA A 210      15.844  -0.226  -2.316  1.00  0.00           X  
ATOM   1431  H   ALA A 210      15.950  -1.047   0.066  1.00  0.00           H  
ATOM   1432  N   ALA A 211      18.498   0.879  -0.913  1.00  0.00           N  
ATOM   1433  CA  ALA A 211      19.652   1.771  -0.868  1.00  0.00           C  
ATOM   1434  C   ALA A 211      20.956   1.014  -0.569  1.00  0.00           C  
ATOM   1435  O   ALA A 211      21.972   1.236  -1.233  1.00  0.00           O  
ATOM   1436  CB  ALA A 211      19.421   2.864   0.165  1.00  0.00           C  
ATOM   1437  CEN ALA A 211      19.422   2.863   0.165  1.00  0.00           X  
ATOM   1438  H   ALA A 211      17.792   0.977  -0.198  1.00  0.00           H  
ATOM   1439  N   ALA A 212      20.940   0.079   0.385  1.00  0.00           N  
ATOM   1440  CA  ALA A 212      22.130  -0.679   0.765  1.00  0.00           C  
ATOM   1441  C   ALA A 212      22.623  -1.560  -0.392  1.00  0.00           C  
ATOM   1442  O   ALA A 212      23.819  -1.583  -0.695  1.00  0.00           O  
ATOM   1443  CB  ALA A 212      21.845  -1.524   1.998  1.00  0.00           C  
ATOM   1444  CEN ALA A 212      21.846  -1.524   1.997  1.00  0.00           X  
ATOM   1445  H   ALA A 212      20.078  -0.104   0.877  1.00  0.00           H  
ATOM   1446  N   ALA A 213      21.709  -2.224  -1.109  1.00  0.00           N  
ATOM   1447  CA  ALA A 213      22.041  -3.004  -2.299  1.00  0.00           C  
ATOM   1448  C   ALA A 213      22.804  -2.182  -3.349  1.00  0.00           C  
ATOM   1449  O   ALA A 213      23.845  -2.629  -3.839  1.00  0.00           O  
ATOM   1450  CB  ALA A 213      20.773  -3.588  -2.904  1.00  0.00           C  
ATOM   1451  CEN ALA A 213      20.774  -3.588  -2.904  1.00  0.00           X  
ATOM   1452  H   ALA A 213      20.748  -2.210  -0.798  1.00  0.00           H  
ATOM   1453  N   ALA A 214      22.328  -0.975  -3.671  1.00  0.00           N  
ATOM   1454  CA  ALA A 214      22.935  -0.105  -4.676  1.00  0.00           C  
ATOM   1455  C   ALA A 214      24.328   0.386  -4.248  1.00  0.00           C  
ATOM   1456  O   ALA A 214      25.235   0.469  -5.079  1.00  0.00           O  
ATOM   1457  CB  ALA A 214      22.019   1.076  -4.962  1.00  0.00           C  
ATOM   1458  CEN ALA A 214      22.021   1.076  -4.962  1.00  0.00           X  
ATOM   1459  H   ALA A 214      21.489  -0.653  -3.208  1.00  0.00           H  
ATOM   1460  N   ASN A 215      24.526   0.665  -2.956  1.00  0.00           N  
ATOM   1461  CA  ASN A 215      25.823   1.097  -2.420  1.00  0.00           C  
ATOM   1462  C   ASN A 215      26.925   0.033  -2.554  1.00  0.00           C  
ATOM   1463  O   ASN A 215      28.008   0.353  -3.036  1.00  0.00           O  
ATOM   1464  CB  ASN A 215      25.692   1.517  -0.968  1.00  0.00           C  
ATOM   1465  CEN ASN A 215      25.506   2.393  -0.421  1.00  0.00           X  
ATOM   1466  H   ASN A 215      23.736   0.620  -2.328  1.00  0.00           H  
ATOM   1467  N   CYS A 216      26.656  -1.233  -2.216  1.00  0.00           N  
ATOM   1468  CA  CYS A 216      27.625  -2.333  -2.339  1.00  0.00           C  
ATOM   1469  C   CYS A 216      28.087  -2.653  -3.778  1.00  0.00           C  
ATOM   1470  O   CYS A 216      29.280  -2.880  -3.980  1.00  0.00           O  
ATOM   1471  CB  CYS A 216      26.827  -3.508  -1.774  1.00  0.00           C  
ATOM   1472  CEN CYS A 216      26.921  -3.998  -0.878  1.00  0.00           X  
ATOM   1473  H   CYS A 216      25.801  -1.413  -1.713  1.00  0.00           H  
ATOM   1474  N   ARG A 217      27.200  -2.704  -4.784  1.00  0.00           N  
ATOM   1475  CA  ARG A 217      27.576  -3.005  -6.186  1.00  0.00           C  
ATOM   1476  C   ARG A 217      28.561  -2.013  -6.826  1.00  0.00           C  
ATOM   1477  O   ARG A 217      29.401  -2.443  -7.621  1.00  0.00           O  
ATOM   1478  CB  ARG A 217      26.343  -3.159  -7.064  1.00  0.00           C  
ATOM   1479  CEN ARG A 217      24.464  -4.208  -8.297  1.00  0.00           X  
ATOM   1480  H   ARG A 217      26.247  -2.446  -4.578  1.00  0.00           H  
ATOM   1481  N   LYS A 218      28.468  -0.721  -6.496  1.00  0.00           N  
ATOM   1482  CA  LYS A 218      29.366   0.297  -7.074  1.00  0.00           C  
ATOM   1483  C   LYS A 218      30.616   0.407  -6.209  1.00  0.00           C  
ATOM   1484  O   LYS A 218      31.703   0.527  -6.809  1.00  0.00           O  
ATOM   1485  CB  LYS A 218      28.670   1.655  -7.182  1.00  0.00           C  
ATOM   1486  CEN LYS A 218      27.749   3.124  -8.393  1.00  0.00           X  
ATOM   1487  H   LYS A 218      28.121  -0.514  -5.570  1.00  0.00           H  
TER                                                                             
# All scores below are weighted scores, not raw scores.
#BEGIN_POSE_ENERGIES_TABLE ./minmover_pdb/pose_92.pdb
label vdw cenpack pair env cbeta hs_pair ss_pair sheet total
weights 1 0.5 1 1 0.25 1 1 1 NA
pose 1.40029 2.09305 -14.5307 1.39331 12.5076 0 0 0 2.86354
MET:NtermProteinFull_1 0 -0.01224 -0.33995 -0.21391 0.03064 0 0 0 -0.53546
TYR_2 0 0.04814 -0.01481 0.83566 0.06951 0 0 0 0.93851
GLY_3 0 0.01893 0.03647 -0.08884 0.06956 0 0 0 0.03613
LYS_4 0 -0.34336 -0.17138 -0.2228 0.03509 0 0 0 -0.70245
LEU_5 0 0.40992 -0.44652 -0.19483 0.04399 0 0 0 -0.18745
ASN_6 0 -0.03628 0.04383 -0.32173 0.06956 0 0 0 -0.24462
ASP_7 0 -0.03722 -0.09337 -0.31759 0.04277 0 0 0 -0.40542
LEU_8 0 -0.18856 -0.55599 -0.50394 0.03251 0 0 0 -1.21597
LEU_9 0 0.07286 -0.23735 0.4149 0.06908 0 0 0 0.31949
GLU_10 0 -0.00173 -0.06718 -0.60186 0.06903 0 0 0 -0.60174
ASP_11 0 -0.09582 0.34897 0.56875 0.03683 0 0 0 0.85875
LEU_12 0 -0.15076 -0.41805 -0.39148 0.03762 0 0 0 -0.92268
GLN_13 0 -0.06581 0.1737 -0.49415 0.06888 0 0 0 -0.31738
GLU_14 0 -0.14442 -0.28289 -0.4886 0.06908 0 0 0 -0.84683
VAL_15 0 -0.26793 -0.73633 -0.46599 0.03606 0 0 0 -1.43418
LEU_16 0.40829 0.77533 0.07329 0.08126 0.0704 0 0 0 1.40857
LYS_17 0 -0.01459 0.05322 -0.68888 0.06947 0 0 0 -0.58078
ASN_18 0 -0.26295 0.05104 -0.01232 0.03598 0 0 0 -0.18824
LEU_19 0.04692 0.57486 0.17389 -0.50394 0.03727 0 0 0 0.329
HIS_20 0 0.23195 -0.02894 0.0215 0.06894 0 0 0 0.29345
LYS_21 0 -0.01912 -0.21567 -0.8715 0.06949 0 0 0 -1.0368
ASN_22 0.2447 1.00199 -0.785 0.33879 0.0699 0 0 0 0.87037
ASP_23 0 -0.20038 -0.25125 -0.03907 0.03543 0 0 0 -0.45527
ARG_24 0 -0.04447 -0.07528 -0.64658 0.07134 0 0 0 -0.695
SER_25 0 -0.05737 -0.14746 -0.21543 0.07034 0 0 0 -0.34992
GLY_26 0 0.04653 -0.03455 0.0322 0.04391 0 0 0 0.08809
LYS_27 0 0 0 -1.04927 0.07259 0 0 0 -0.97669
ASP_28 0 -0.08267 -0.0674 -0.61428 0.06961 0 0 0 -0.69474
ASN_29 0 0.19124 -0.77335 -0.07783 0.03939 0 0 0 -0.62055
ILE_30 0 0.09534 0.21992 0.47679 0.06889 0 0 0 0.86095
HIS_D_31 0 -0.0423 -0.02733 0.11054 0.0693 0 0 0 0.1102
ASP_32 0 -0.00844 -1.02529 -0.1485 0.05708 0 0 0 -1.12515
VAL_33 0.04692 0.40159 0.4416 -0.27892 0.03103 0 0 0 0.64221
ASP_34 0 0.19483 -0.01458 -0.31759 0.06878 0 0 0 -0.06855
ASN_35 0 0.02163 -0.09729 -0.32173 0.06878 0 0 0 -0.32861
HIS_D_36 0 -0.10338 0.39256 -0.10893 0.03683 0 0 0 0.2171
LEU_37 0.40829 0.55353 -0.35865 -0.39148 0.03922 0 0 0 0.25091
GLN_38 0 -0.02018 0.04702 -0.59803 0.06921 0 0 0 -0.50197
ASN_39 0 -0.25122 -0.3823 -0.19403 0.04294 0 0 0 -0.7846
VAL_40 0 -0.10912 -0.38753 -0.41511 0.0389 0 0 0 -0.87285
ILE_41 0 0.05748 -0.32206 0.60227 0.06908 0 0 0 0.40677
GLU_42 0 0.00516 -0.20063 -0.60186 0.06921 0 0 0 -0.72813
ASP_43 0 -0.01865 0.43989 0.46164 0.03624 0 0 0 0.91914
ILE_44 0 -0.15106 -0.6951 -0.31819 0.03739 0 0 0 -1.12696
HIS_D_45 0 0.01013 0.23512 0.0215 0.06884 0 0 0 0.33559
ASP_46 0 0.05746 -0.55804 -0.31759 0.06899 0 0 0 -0.74918
PHE_47 0 0.35513 -0.30378 -0.44993 0.04611 0 0 0 -0.35248
MET_48 0 0.66528 -0.1077 0.06168 0.07024 0 0 0 0.6895
GLN_49 0 -0.05502 -0.08918 -0.59803 0.06924 0 0 0 -0.67298
ALA_50 0 -0.04043 0.09529 0.03291 0.04397 0 0 0 0.13173
ALA_51 0 0.16261 -0.03869 -0.16647 0.0358 0 0 0 -0.00675
ALA_52 0 0.06278 -0.15726 0.14698 0.03492 0 0 0 0.08741
ALA_53 0 -0.10892 0.03896 0.16717 0.03503 0 0 0 0.13224
ALA_54 0 0.11654 0.04593 -0.01847 0.03472 0 0 0 0.17871
ALA_55 0 -0.19995 -0.07857 0.07904 0.03443 0 0 0 -0.16505
ASN_56 0 -0.04384 -0.01379 -0.32173 0.03634 0 0 0 -0.34302
CYS_57 0 0.09935 0.17097 0.77853 0.04305 0 0 0 1.09189
ARG_58 0 0.66093 0.20682 -0.26954 0.06238 0 0 0 0.6606
LYS_59 0 -0.00368 -0.0169 -0.77863 0.07212 0 0 0 -0.72709
GLY_60 0 -0.00349 -0.02536 0.35201 0.04731 0 0 0 0.37046
SER_61 0 0.04525 -0.03546 -0.11629 0.04563 0 0 0 -0.06087
PRO_62 0 -0.0207 -0.00677 0.043 0.04109 0 0 0 0.05662
GLY_63 0 0 0 0.91259 0.04344 0 0 0 0.95603
SER_64 0 0 0 0.13063 0.04957 0 0 0 0.1802
PRO_65 0 0 0 0.2123 0.05489 0 0 0 0.26718
ALA_66 0 0 0 0.89846 0.04957 0 0 0 0.94802
GLY_67 0 0 0 0.91259 0.04183 0 0 0 0.95441
SER_68 0 0 0 0.29023 0.04183 0 0 0 0.33206
PRO_69 0 0 0 0.043 0.04957 0 0 0 0.09257
THR_70 0 0 0 0.48779 0.07556 0 0 0 0.56335
SER_71 0 0 0 0.13063 0.07347 0 0 0 0.2041
THR_72 0 0 0 0.48779 0.07499 0 0 0 0.56278
GLU_73 0 0 0 -1.01303 0.07556 0 0 0 -0.93748
GLU_74 0 0 0 -1.01303 0.07582 0 0 0 -0.93721
GLY_75 0 0 0 0.91259 0.04957 0 0 0 0.96215
THR_76 0 0 0 0.48779 0.04957 0 0 0 0.53736
SER_77 0 0 0 0.29023 0.07582 0 0 0 0.36605
GLU_78 0 0 0 -1.03403 0.07499 0 0 0 -0.95904
SER_79 0 0 0 0.13063 0.07573 0 0 0 0.20636
ALA_80 0 0 0 0.797 0.07499 0 0 0 0.87199
THR_81 0 0 0 0.43096 0.07582 0 0 0 0.50678
PRO_82 0 0 0 0.2123 0.07582 0 0 0 0.28812
GLU_83 0 0 0 -1.01303 0.07499 0 0 0 -0.93804
SER_84 0 0 0 0.13063 0.07582 0 0 0 0.20645
GLY_85 0 0 0 0.91259 0.04957 0 0 0 0.96215
PRO_86 0 0 0 0.51404 0.04957 0 0 0 0.5636
GLY_87 0 0 0 0.91259 0.04957 0 0 0 0.96215
THR_88 0 0 0 0.48779 0.07582 0 0 0 0.56361
SER_89 0 0 0 0.13063 0.07499 0 0 0 0.20562
THR_90 0 0 0 0.43096 0.07499 0 0 0 0.50594
GLU_91 0 0 0 -1.01303 0.07582 0 0 0 -0.93721
PRO_92 0 0 0 0.51404 0.07582 0 0 0 0.58986
SER_93 0 0 0 0.13063 0.07499 0 0 0 0.20562
GLU_94 0 0 0 -0.93278 0.05553 0 0 0 -0.87724
GLY_95 0 0 0 0.91259 0.05571 0 0 0 0.96829
SER_96 0 0 0 0.29023 0.03851 0 0 0 0.32874
ALA_97 0 0 0 0.797 0.05877 0 0 0 0.85577
PRO_98 0 0 0 0.2123 0.04183 0 0 0 0.25412
GLY_99 0 0 0 0.91259 0.04957 0 0 0 0.96215
SER_100 0 0 0 0.13063 0.04957 0 0 0 0.1802
PRO_101 0 0 0 0.51404 0.07582 0 0 0 0.58986
ALA_102 0 0 0 0.89846 0.07582 0 0 0 0.97427
GLY_103 0 0 0 0.60923 0.04957 0 0 0 0.6588
SER_104 0 0 0 0.29023 0.04957 0 0 0 0.3398
PRO_105 0 0 0 0.2123 0.07582 0 0 0 0.28812
THR_106 0 0 0 0.43096 0.07573 0 0 0 0.50669
SER_107 0 0 0 0.29023 0.07499 0 0 0 0.36522
THR_108 0 0 0 0.43096 0.07347 0 0 0 0.50442
GLU_109 0 0 0 -1.01303 0.07573 0 0 0 -0.9373
GLU_110 0 0 0 -1.03403 0.0758 0 0 0 -0.95823
GLY_111 0 0 0 0.91259 0.05029 0 0 0 0.96288
THR_112 0 0 0 0.48779 0.07582 0 0 0 0.56361
SER_113 0 0 0 -0.0106 0.07347 0 0 0 0.06287
THR_114 0 0 0 0.48779 0.07499 0 0 0 0.56278
GLU_115 0 0 0 -1.03403 0.07582 0 0 0 -0.95821
PRO_116 0 0 0 0.2123 0.07582 0 0 0 0.28812
SER_117 0 0 0 0.29023 0.07499 0 0 0 0.36522
GLU_118 0 0 0 -1.03403 0.0741 0 0 0 -0.95993
GLY_119 0 0 0 0.91259 0.06555 0 0 0 0.97814
SER_120 0 0 0 0.29023 0.04589 0 0 0 0.33612
ALA_121 0 0 0 0.797 0.06336 0 0 0 0.86036
PRO_122 0 0 0 0.2123 0.04183 0 0 0 0.25412
GLY_123 0 0 0 0.91259 0.04957 0 0 0 0.96215
THR_124 0 0 0 0.48779 0.07582 0 0 0 0.56361
SER_125 0 0 0 0.13063 0.07499 0 0 0 0.20562
THR_126 0 0 0 0.43096 0.07499 0 0 0 0.50594
GLU_127 0 0 0 -1.01303 0.07582 0 0 0 -0.93721
PRO_128 0 0 0 0.043 0.04731 0 0 0 0.09031
SER_129 0 0 0 -0.0106 0.07582 0 0 0 0.06522
GLU_130 0 0 0 -0.93278 0.07582 0 0 0 -0.85696
GLY_131 0 0 0 0.60923 0.07508 0 0 0 0.68431
SER_132 0 0 0 -0.0106 0.04161 0 0 0 0.03101
ALA_133 0 0 0 0.797 0.04878 0 0 0 0.84578
PRO_134 0 0 0 0.2123 0.04183 0 0 0 0.25412
GLY_135 0 0 0 0.91259 0.04183 0 0 0 0.95441
THR_136 0 0 0 0.33798 0.07508 0 0 0 0.41306
SER_137 0 0 0 0.29023 0.07582 0 0 0 0.36605
GLU_138 0 0 0 -1.01303 0.07582 0 0 0 -0.93721
SER_139 0 0 0 0.13063 0.07499 0 0 0 0.20562
ALA_140 0 0 0 0.77873 0.07347 0 0 0 0.8522
THR_141 0 0 0 0.43096 0.07582 0 0 0 0.50678
PRO_142 0 0 0 0.51404 0.07582 0 0 0 0.58986
GLU_143 0 0 0 -1.00041 0.07499 0 0 0 -0.92543
SER_144 0 0 0 -0.0106 0.07582 0 0 0 0.06522
GLY_145 0 0 0 0.91259 0.04183 0 0 0 0.95441
PRO_146 0 0 0 0.2123 0.04957 0 0 0 0.26186
GLY_147 0 0 0 0.91259 0.04183 0 0 0 0.95441
SER_148 0 0 0 0.13063 0.07508 0 0 0 0.20571
GLU_149 0 0 0 -1.03403 0.07582 0 0 0 -0.95821
PRO_150 0 0 0 0.51404 0.04957 0 0 0 0.5636
ALA_151 0 0 0 0.797 0.07347 0 0 0 0.87047
THR_152 0 -0.02575 0.01446 0.33798 0.07268 0 0 0 0.39937
SER_153 0 -0.03581 0.02234 0.13063 0.07212 0 0 0 0.18927
GLY_154 0 0.08618 -0.06018 0.0322 0.03634 0 0 0 0.09456
SER_155 0 -0.44634 -0.13563 -0.14648 0.03045 0 0 0 -0.698
GLU_156 0 -0.07566 0.07968 -0.37543 0.03539 0 0 0 -0.33602
THR_157 0 -0.03301 0.04718 0.01807 0.03079 0 0 0 0.06303
PRO_158 0 0.08695 0.09265 -0.2658 0.04277 0 0 0 -0.04343
GLY_159 0 -0.04535 0.04361 -0.0429 0.04278 0 0 0 -0.00187
MET_160 0 0.13967 -0.2063 -0.05461 0.03547 0 0 0 -0.08579
TYR_161 0 -0.01222 -0.00648 0.80588 0.07034 0 0 0 0.85753
GLY_162 0 -0.00681 0.03061 -0.07814 0.0353 0 0 0 -0.01903
LYS_163 0 0.03838 0.22165 0.61529 0.04537 0 0 0 0.92068
LEU_164 0 -0.21069 -0.27513 0.24309 0.06919 0 0 0 -0.17354
ASN_165 0 -0.06321 -0.07295 -0.40966 0.0697 0 0 0 -0.47612
ASP_166 0 -0.08888 0.0084 -0.31759 0.04283 0 0 0 -0.35524
LEU_167 0 -0.23027 -0.36108 -0.39148 0.03398 0 0 0 -0.94886
LEU_168 0 -0.00337 -0.04828 0.91309 0.06893 0 0 0 0.93038
GLU_169 0 0.05416 -0.0875 -0.60186 0.06921 0 0 0 -0.56599
ASP_170 0 0.11739 0.40348 0.46164 0.03721 0 0 0 1.01973
LEU_171 0 -0.30941 -0.52062 -0.30366 0.03721 0 0 0 -1.09648
GLN_172 0 -0.11758 0.03298 -0.59803 0.06878 0 0 0 -0.61385
GLU_173 0 -0.20674 -0.40609 -0.37543 0.04294 0 0 0 -0.94532
VAL_174 0 -0.31738 -0.81303 -0.46599 0.03322 0 0 0 -1.56317
LEU_175 0 0.10533 -0.19711 0.24309 0.06928 0 0 0 0.22059
LYS_176 0 0.01561 -0.12414 -0.68888 0.06947 0 0 0 -0.72795
ASN_177 0 -0.16402 0.05175 0.26721 0.03614 0 0 0 0.1911
LEU_178 0.00022 0.29809 -0.00735 -0.45811 0.03369 0 0 0 -0.13345
HIS_179 0 0.1529 0.04709 0.0215 0.06894 0 0 0 0.29043
LYS_180 0 0.09705 -0.55961 -0.77863 0.06921 0 0 0 -1.17197
ASN_181 0 0.09982 -0.27973 0.12528 0.03624 0 0 0 -0.01838
ASP_182 1e-05 -0.0531 -0.16855 -0.1485 0.04303 0 0 0 -0.3271
ARG_183 0 0.0543 -0.20695 -0.48527 0.07025 0 0 0 -0.56768
SER_184 0 -0.06366 -0.12598 -0.18312 0.0697 0 0 0 -0.30307
GLY_185 0 0.03905 -0.09523 0.0322 0.04388 0 0 0 0.0199
LYS_186 0 0 0 -1.04927 0.07203 0 0 0 -0.97725
ASP_187 0 -0.04083 -0.12606 -0.60822 0.06957 0 0 0 -0.70554
ASN_188 0.2447 0.60507 -0.63296 -0.01232 0.04313 0 0 0 0.24762
ILE_189 1e-05 0.04187 0.13902 0.47679 0.06903 0 0 0 0.72671
HIS_D_190 0 -0.04537 -0.02733 0.06501 0.0693 0 0 0 0.06161
ASP_191 0 -0.01906 -0.57341 -0.1485 0.06893 0 0 0 -0.67203
VAL_192 0.00022 0.55526 0.51168 -0.27892 0.03683 0 0 0 0.82507
ASP_193 0 0.12822 0.003 -0.37876 0.0688 0 0 0 -0.17875
ASN_194 0 -0.05186 -0.10878 -0.32173 0.06882 0 0 0 -0.41355
HIS_D_195 0 -0.3036 0.20674 -0.15819 0.03683 0 0 0 -0.21822
LEU_196 0 -0.13718 -0.49536 -0.30366 0.03721 0 0 0 -0.89898
GLN_197 0 -0.06407 0.06676 -0.59803 0.06894 0 0 0 -0.52641
ASN_198 0 -0.09275 -0.41135 -0.19403 0.06908 0 0 0 -0.62904
VAL_199 0 -0.0475 -0.56081 -0.35242 0.03821 0 0 0 -0.92251
ILE_200 0 -0.16092 -0.38605 0.60227 0.06939 0 0 0 0.12469
GLU_201 0 -0.02835 -0.22147 -0.60186 0.06894 0 0 0 -0.78274
ASP_202 0 -0.18895 0.40739 0.46164 0.03617 0 0 0 0.71625
ILE_203 0 -0.24918 -0.41909 -0.31819 0.03736 0 0 0 -0.9491
HIS_204 0 -0.13088 0.12543 0.06501 0.06878 0 0 0 0.12834
ASP_205 0 0.02888 -0.48699 -0.37876 0.06893 0 0 0 -0.76794
PHE_206 0 0.09037 -0.15626 -0.4994 0.03741 0 0 0 -0.52787
MET_207 0 -0.19059 -0.02541 0.10186 0.05601 0 0 0 -0.05814
GLN_208 0 0.01682 -0.08251 -0.59803 0.06936 0 0 0 -0.59436
ALA_209 0 -0.2052 0.06191 0.13638 0.03077 0 0 0 0.02386
ALA_210 0 -0.00805 -0.16612 -0.14527 0.03411 0 0 0 -0.28533
ALA_211 0 0.00132 -0.01815 0.07904 0.03379 0 0 0 0.09601
ALA_212 0 -0.16545 0.02353 0.20553 0.03033 0 0 0 0.09396
ALA_213 0 -0.09987 -0.04548 0.13638 0.03239 0 0 0 0.02343
ALA_214 0 -0.08074 -0.00373 -0.11236 0.03149 0 0 0 -0.16534
ASN_215 0 -0.15125 -0.22401 -0.32173 0.03531 0 0 0 -0.66168
CYS_216 0 0.01756 0.05495 1.70525 0.07025 0 0 0 1.84801
ARG_217 0 0.68145 0.07933 -0.22643 0.04283 0 0 0 0.57717
LYS:CtermProteinFull_218 0 -0.2185 0.01947 -0.77863 0.06903 0 0 0 -0.90863
#END_POSE_ENERGIES_TABLE ./minmover_pdb/pose_92.pdb
