# Supplementary material for: Selection of a promiscuous minimalist cAMP phosphodiesterase from a library of de novo designed proteins
Source: Nat Chem. 2024 May 3;16(7):1200–8. doi: 10.1038/s41557-024-01490-4 (PMC11230910; doi:10.1038/s41557-024-01490-4)
Supplement: Supplementary file 3 — MD input files, scripts and final structures derived from MD, AlphaFold2, EMSfold and MultiSFold. [file 41557_2024_1490_MOESM3_ESM.zip › Computational_Data/4_MultiSFold/campase/pose_93.pdb]

ATOM      1  N   MET A   1      -5.685  -3.190  15.727  1.00  0.00           N  
ATOM      2  CA  MET A   1      -6.194  -2.453  14.552  1.00  0.00           C  
ATOM      3  C   MET A   1      -5.242  -1.342  14.148  1.00  0.00           C  
ATOM      4  O   MET A   1      -4.840  -1.358  13.005  1.00  0.00           O  
ATOM      5  CB  MET A   1      -7.577  -1.873  14.839  1.00  0.00           C  
ATOM      6  CEN MET A   1      -9.273  -2.040  14.422  1.00  0.00           X  
ATOM      7  H   MET A   1      -6.223  -3.221  16.569  1.00  0.00           H  
ATOM      8  N   TYR A   2      -4.793  -0.478  15.066  1.00  0.00           N  
ATOM      9  CA  TYR A   2      -3.884   0.628  14.722  1.00  0.00           C  
ATOM     10  C   TYR A   2      -2.530   0.219  14.099  1.00  0.00           C  
ATOM     11  O   TYR A   2      -2.278   0.608  12.975  1.00  0.00           O  
ATOM     12  CB  TYR A   2      -3.623   1.466  15.975  1.00  0.00           C  
ATOM     13  CEN TYR A   2      -4.175   2.935  16.755  1.00  0.00           X  
ATOM     14  H   TYR A   2      -5.243  -0.398  15.967  1.00  0.00           H  
ATOM     15  N   GLY A   3      -1.693  -0.576  14.786  1.00  0.00           N  
ATOM     16  CA  GLY A   3      -0.433  -1.094  14.215  1.00  0.00           C  
ATOM     17  C   GLY A   3      -0.604  -1.660  12.802  1.00  0.00           C  
ATOM     18  O   GLY A   3      -0.138  -1.044  11.861  1.00  0.00           O  
ATOM     19  CEN GLY A   3      -0.433  -1.094  14.215  1.00  0.00           X  
ATOM     20  H   GLY A   3      -1.898  -0.788  15.753  1.00  0.00           H  
ATOM     21  N   LYS A   4      -1.410  -2.724  12.655  1.00  0.00           N  
ATOM     22  CA  LYS A   4      -1.658  -3.402  11.364  1.00  0.00           C  
ATOM     23  C   LYS A   4      -2.111  -2.461  10.246  1.00  0.00           C  
ATOM     24  O   LYS A   4      -1.684  -2.571   9.111  1.00  0.00           O  
ATOM     25  CB  LYS A   4      -2.702  -4.505  11.546  1.00  0.00           C  
ATOM     26  CEN LYS A   4      -3.143  -6.565  11.739  1.00  0.00           X  
ATOM     27  H   LYS A   4      -1.778  -3.160  13.488  1.00  0.00           H  
ATOM     28  N   LEU A   5      -3.032  -1.566  10.575  1.00  0.00           N  
ATOM     29  CA  LEU A   5      -3.482  -0.506   9.689  1.00  0.00           C  
ATOM     30  C   LEU A   5      -2.320   0.371   9.202  1.00  0.00           C  
ATOM     31  O   LEU A   5      -2.237   0.688   8.023  1.00  0.00           O  
ATOM     32  CB  LEU A   5      -4.536   0.351  10.401  1.00  0.00           C  
ATOM     33  CEN LEU A   5      -6.071   0.425  10.291  1.00  0.00           X  
ATOM     34  H   LEU A   5      -3.397  -1.593  11.518  1.00  0.00           H  
ATOM     35  N   ASN A   6      -1.435   0.761  10.119  1.00  0.00           N  
ATOM     36  CA  ASN A   6      -0.261   1.549   9.784  1.00  0.00           C  
ATOM     37  C   ASN A   6       0.607   0.810   8.760  1.00  0.00           C  
ATOM     38  O   ASN A   6       0.990   1.419   7.774  1.00  0.00           O  
ATOM     39  CB  ASN A   6       0.548   1.893  11.021  1.00  0.00           C  
ATOM     40  CEN ASN A   6       0.614   2.673  11.721  1.00  0.00           X  
ATOM     41  H   ASN A   6      -1.463   0.342  11.036  1.00  0.00           H  
ATOM     42  N   ASP A   7       0.830  -0.493   8.961  1.00  0.00           N  
ATOM     43  CA  ASP A   7       1.596  -1.333   8.033  1.00  0.00           C  
ATOM     44  C   ASP A   7       0.891  -1.398   6.664  1.00  0.00           C  
ATOM     45  O   ASP A   7       1.505  -1.150   5.632  1.00  0.00           O  
ATOM     46  CB  ASP A   7       1.781  -2.740   8.606  1.00  0.00           C  
ATOM     47  CEN ASP A   7       2.469  -3.298   9.109  1.00  0.00           X  
ATOM     48  H   ASP A   7       0.532  -0.916   9.827  1.00  0.00           H  
ATOM     49  N   LEU A   8      -0.438  -1.571   6.662  1.00  0.00           N  
ATOM     50  CA  LEU A   8      -1.239  -1.628   5.440  1.00  0.00           C  
ATOM     51  C   LEU A   8      -1.239  -0.308   4.649  1.00  0.00           C  
ATOM     52  O   LEU A   8      -1.203  -0.305   3.420  1.00  0.00           O  
ATOM     53  CB  LEU A   8      -2.677  -2.029   5.791  1.00  0.00           C  
ATOM     54  CEN LEU A   8      -3.454  -3.353   5.663  1.00  0.00           X  
ATOM     55  H   LEU A   8      -0.884  -1.813   7.536  1.00  0.00           H  
ATOM     56  N   LEU A   9      -1.325   0.829   5.349  1.00  0.00           N  
ATOM     57  CA  LEU A   9      -1.227   2.142   4.713  1.00  0.00           C  
ATOM     58  C   LEU A   9       0.125   2.319   4.007  1.00  0.00           C  
ATOM     59  O   LEU A   9       0.162   2.804   2.879  1.00  0.00           O  
ATOM     60  CB  LEU A   9      -1.437   3.249   5.754  1.00  0.00           C  
ATOM     61  CEN LEU A   9      -2.627   4.174   6.070  1.00  0.00           X  
ATOM     62  H   LEU A   9      -1.403   0.766   6.354  1.00  0.00           H  
ATOM     63  N   GLU A  10       1.222   1.934   4.663  1.00  0.00           N  
ATOM     64  CA  GLU A  10       2.576   2.045   4.119  1.00  0.00           C  
ATOM     65  C   GLU A  10       2.704   1.296   2.792  1.00  0.00           C  
ATOM     66  O   GLU A  10       3.197   1.878   1.823  1.00  0.00           O  
ATOM     67  CB  GLU A  10       3.601   1.514   5.123  1.00  0.00           C  
ATOM     68  CEN GLU A  10       4.760   1.797   6.340  1.00  0.00           X  
ATOM     69  H   GLU A  10       1.116   1.450   5.543  1.00  0.00           H  
ATOM     70  N   ASP A  11       2.179   0.074   2.720  1.00  0.00           N  
ATOM     71  CA  ASP A  11       2.257  -0.768   1.530  1.00  0.00           C  
ATOM     72  C   ASP A  11       1.433  -0.166   0.384  1.00  0.00           C  
ATOM     73  O   ASP A  11       1.912   0.012  -0.734  1.00  0.00           O  
ATOM     74  CB  ASP A  11       1.775  -2.186   1.844  1.00  0.00           C  
ATOM     75  CEN ASP A  11       2.144  -3.106   2.082  1.00  0.00           X  
ATOM     76  H   ASP A  11       1.798  -0.341   3.558  1.00  0.00           H  
ATOM     77  N   LEU A  12       0.217   0.299   0.659  1.00  0.00           N  
ATOM     78  CA  LEU A  12      -0.596   0.999  -0.337  1.00  0.00           C  
ATOM     79  C   LEU A  12       0.137   2.201  -0.970  1.00  0.00           C  
ATOM     80  O   LEU A  12       0.203   2.341  -2.196  1.00  0.00           O  
ATOM     81  CB  LEU A  12      -1.910   1.460   0.306  1.00  0.00           C  
ATOM     82  CEN LEU A  12      -3.352   0.921   0.239  1.00  0.00           X  
ATOM     83  H   LEU A  12      -0.174   0.093   1.566  1.00  0.00           H  
ATOM     84  N   GLN A  13       0.753   3.049  -0.148  1.00  0.00           N  
ATOM     85  CA  GLN A  13       1.502   4.211  -0.626  1.00  0.00           C  
ATOM     86  C   GLN A  13       2.702   3.826  -1.496  1.00  0.00           C  
ATOM     87  O   GLN A  13       2.919   4.434  -2.548  1.00  0.00           O  
ATOM     88  CB  GLN A  13       1.984   5.048   0.562  1.00  0.00           C  
ATOM     89  CEN GLN A  13       1.656   6.467   1.525  1.00  0.00           X  
ATOM     90  H   GLN A  13       0.774   2.821   0.836  1.00  0.00           H  
ATOM     91  N   GLU A  14       3.509   2.861  -1.076  1.00  0.00           N  
ATOM     92  CA  GLU A  14       4.674   2.426  -1.833  1.00  0.00           C  
ATOM     93  C   GLU A  14       4.267   1.856  -3.205  1.00  0.00           C  
ATOM     94  O   GLU A  14       4.921   2.187  -4.201  1.00  0.00           O  
ATOM     95  CB  GLU A  14       5.463   1.385  -1.036  1.00  0.00           C  
ATOM     96  CEN GLU A  14       6.765   0.985  -0.012  1.00  0.00           X  
ATOM     97  H   GLU A  14       3.286   2.361  -0.228  1.00  0.00           H  
ATOM     98  N   VAL A  15       3.125   1.155  -3.313  1.00  0.00           N  
ATOM     99  CA  VAL A  15       2.618   0.582  -4.582  1.00  0.00           C  
ATOM    100  C   VAL A  15       2.224   1.707  -5.542  1.00  0.00           C  
ATOM    101  O   VAL A  15       2.631   1.680  -6.706  1.00  0.00           O  
ATOM    102  CB  VAL A  15       1.404  -0.340  -4.358  1.00  0.00           C  
ATOM    103  CEN VAL A  15       1.196  -0.996  -4.375  1.00  0.00           X  
ATOM    104  H   VAL A  15       2.590   1.010  -2.469  1.00  0.00           H  
ATOM    105  N   LEU A  16       1.516   2.741  -5.063  1.00  0.00           N  
ATOM    106  CA  LEU A  16       1.166   3.924  -5.865  1.00  0.00           C  
ATOM    107  C   LEU A  16       2.402   4.673  -6.378  1.00  0.00           C  
ATOM    108  O   LEU A  16       2.466   5.080  -7.539  1.00  0.00           O  
ATOM    109  CB  LEU A  16       0.284   4.871  -5.041  1.00  0.00           C  
ATOM    110  CEN LEU A  16      -1.227   5.168  -5.053  1.00  0.00           X  
ATOM    111  H   LEU A  16       1.168   2.670  -4.116  1.00  0.00           H  
ATOM    112  N   LYS A  17       3.417   4.861  -5.526  1.00  0.00           N  
ATOM    113  CA  LYS A  17       4.648   5.568  -5.919  1.00  0.00           C  
ATOM    114  C   LYS A  17       5.384   4.826  -7.027  1.00  0.00           C  
ATOM    115  O   LYS A  17       5.818   5.462  -7.987  1.00  0.00           O  
ATOM    116  CB  LYS A  17       5.573   5.753  -4.715  1.00  0.00           C  
ATOM    117  CEN LYS A  17       6.381   7.027  -3.232  1.00  0.00           X  
ATOM    118  H   LYS A  17       3.325   4.481  -4.593  1.00  0.00           H  
ATOM    119  N   ASN A  18       5.537   3.512  -6.913  1.00  0.00           N  
ATOM    120  CA  ASN A  18       6.214   2.697  -7.916  1.00  0.00           C  
ATOM    121  C   ASN A  18       5.474   2.702  -9.259  1.00  0.00           C  
ATOM    122  O   ASN A  18       6.091   2.981 -10.287  1.00  0.00           O  
ATOM    123  CB  ASN A  18       6.398   1.272  -7.427  1.00  0.00           C  
ATOM    124  CEN ASN A  18       7.122   0.707  -6.918  1.00  0.00           X  
ATOM    125  H   ASN A  18       5.179   3.056  -6.085  1.00  0.00           H  
ATOM    126  N   LEU A  19       4.149   2.538  -9.257  1.00  0.00           N  
ATOM    127  CA  LEU A  19       3.326   2.558 -10.467  1.00  0.00           C  
ATOM    128  C   LEU A  19       3.471   3.892 -11.224  1.00  0.00           C  
ATOM    129  O   LEU A  19       3.822   3.906 -12.405  1.00  0.00           O  
ATOM    130  CB  LEU A  19       1.857   2.303 -10.106  1.00  0.00           C  
ATOM    131  CEN LEU A  19       0.946   1.068 -10.244  1.00  0.00           X  
ATOM    132  H   LEU A  19       3.685   2.372  -8.376  1.00  0.00           H  
ATOM    133  N   HIS A  20       3.330   5.023 -10.532  1.00  0.00           N  
ATOM    134  CA  HIS A  20       3.316   6.342 -11.168  1.00  0.00           C  
ATOM    135  C   HIS A  20       4.620   6.689 -11.899  1.00  0.00           C  
ATOM    136  O   HIS A  20       4.591   7.336 -12.948  1.00  0.00           O  
ATOM    137  CB  HIS A  20       3.015   7.421 -10.123  1.00  0.00           C  
ATOM    138  CEN HIS A  20       1.885   8.127  -9.618  1.00  0.00           X  
ATOM    139  H   HIS A  20       3.117   4.953  -9.546  1.00  0.00           H  
ATOM    140  N   LYS A  21       5.782   6.259 -11.383  1.00  0.00           N  
ATOM    141  CA  LYS A  21       7.088   6.651 -11.949  1.00  0.00           C  
ATOM    142  C   LYS A  21       6.984   6.881 -13.468  1.00  0.00           C  
ATOM    143  O   LYS A  21       7.560   7.848 -13.973  1.00  0.00           O  
ATOM    144  CB  LYS A  21       8.146   5.588 -11.649  1.00  0.00           C  
ATOM    145  CEN LYS A  21       9.823   4.973 -10.516  1.00  0.00           X  
ATOM    146  H   LYS A  21       5.746   5.587 -10.631  1.00  0.00           H  
ATOM    147  N   ASN A  22       6.213   6.049 -14.172  1.00  0.00           N  
ATOM    148  CA  ASN A  22       6.240   5.920 -15.634  1.00  0.00           C  
ATOM    149  C   ASN A  22       4.866   5.871 -16.291  1.00  0.00           C  
ATOM    150  O   ASN A  22       4.730   5.214 -17.326  1.00  0.00           O  
ATOM    151  CB  ASN A  22       7.034   4.695 -16.048  1.00  0.00           C  
ATOM    152  CEN ASN A  22       8.024   4.453 -16.298  1.00  0.00           X  
ATOM    153  H   ASN A  22       5.604   5.429 -13.660  1.00  0.00           H  
ATOM    154  N   ASP A  23       3.879   6.591 -15.750  1.00  0.00           N  
ATOM    155  CA  ASP A  23       2.495   6.541 -16.239  1.00  0.00           C  
ATOM    156  C   ASP A  23       2.413   6.714 -17.771  1.00  0.00           C  
ATOM    157  O   ASP A  23       1.523   6.175 -18.436  1.00  0.00           O  
ATOM    158  CB  ASP A  23       1.653   7.614 -15.545  1.00  0.00           C  
ATOM    159  CEN ASP A  23       1.008   7.722 -14.764  1.00  0.00           X  
ATOM    160  H   ASP A  23       4.069   7.120 -14.912  1.00  0.00           H  
ATOM    161  N   ARG A  24       3.407   7.389 -18.376  1.00  0.00           N  
ATOM    162  CA  ARG A  24       3.449   7.645 -19.824  1.00  0.00           C  
ATOM    163  C   ARG A  24       3.403   6.415 -20.728  1.00  0.00           C  
ATOM    164  O   ARG A  24       3.138   6.617 -21.913  1.00  0.00           O  
ATOM    165  CB  ARG A  24       4.649   8.509 -20.184  1.00  0.00           C  
ATOM    166  CEN ARG A  24       6.027  10.509 -20.686  1.00  0.00           X  
ATOM    167  H   ARG A  24       4.160   7.719 -17.790  1.00  0.00           H  
ATOM    168  N   SER A  25       3.676   5.194 -20.254  1.00  0.00           N  
ATOM    169  CA  SER A  25       3.693   4.011 -21.143  1.00  0.00           C  
ATOM    170  C   SER A  25       2.357   3.560 -21.737  1.00  0.00           C  
ATOM    171  O   SER A  25       2.387   3.043 -22.844  1.00  0.00           O  
ATOM    172  CB  SER A  25       4.303   2.847 -20.387  1.00  0.00           C  
ATOM    173  CEN SER A  25       4.420   2.516 -19.972  1.00  0.00           X  
ATOM    174  H   SER A  25       4.036   5.105 -19.316  1.00  0.00           H  
ATOM    175  N   GLY A  26       1.209   3.817 -21.103  1.00  0.00           N  
ATOM    176  CA  GLY A  26      -0.094   3.345 -21.592  1.00  0.00           C  
ATOM    177  C   GLY A  26      -0.399   1.863 -21.314  1.00  0.00           C  
ATOM    178  O   GLY A  26       0.304   1.205 -20.567  1.00  0.00           O  
ATOM    179  CEN GLY A  26      -0.094   3.345 -21.592  1.00  0.00           X  
ATOM    180  H   GLY A  26       1.241   4.360 -20.252  1.00  0.00           H  
ATOM    181  N   LYS A  27      -1.438   1.352 -21.990  1.00  0.00           N  
ATOM    182  CA  LYS A  27      -2.021  -0.009 -21.992  1.00  0.00           C  
ATOM    183  C   LYS A  27      -1.862  -0.905 -20.756  1.00  0.00           C  
ATOM    184  O   LYS A  27      -2.605  -0.690 -19.805  1.00  0.00           O  
ATOM    185  CB  LYS A  27      -1.458  -0.769 -23.194  1.00  0.00           C  
ATOM    186  CEN LYS A  27      -1.715  -1.472 -25.173  1.00  0.00           X  
ATOM    187  H   LYS A  27      -1.869   1.991 -22.644  1.00  0.00           H  
ATOM    188  N   ASP A  28      -0.913  -1.831 -20.709  1.00  0.00           N  
ATOM    189  CA  ASP A  28      -0.692  -2.635 -19.502  1.00  0.00           C  
ATOM    190  C   ASP A  28      -0.706  -1.806 -18.211  1.00  0.00           C  
ATOM    191  O   ASP A  28      -1.298  -2.237 -17.226  1.00  0.00           O  
ATOM    192  CB  ASP A  28       0.636  -3.388 -19.614  1.00  0.00           C  
ATOM    193  CEN ASP A  28       0.999  -4.302 -19.879  1.00  0.00           X  
ATOM    194  H   ASP A  28      -0.516  -2.153 -21.578  1.00  0.00           H  
ATOM    195  N   ASN A  29      -0.169  -0.578 -18.212  1.00  0.00           N  
ATOM    196  CA  ASN A  29      -0.072   0.199 -16.971  1.00  0.00           C  
ATOM    197  C   ASN A  29      -1.431   0.408 -16.267  1.00  0.00           C  
ATOM    198  O   ASN A  29      -1.450   0.543 -15.044  1.00  0.00           O  
ATOM    199  CB  ASN A  29       0.584   1.543 -17.233  1.00  0.00           C  
ATOM    200  CEN ASN A  29       1.548   1.956 -17.227  1.00  0.00           X  
ATOM    201  H   ASN A  29       0.214  -0.205 -19.071  1.00  0.00           H  
ATOM    202  N   ILE A  30      -2.575   0.449 -16.973  1.00  0.00           N  
ATOM    203  CA  ILE A  30      -3.886   0.624 -16.309  1.00  0.00           C  
ATOM    204  C   ILE A  30      -4.239  -0.632 -15.511  1.00  0.00           C  
ATOM    205  O   ILE A  30      -4.814  -0.515 -14.435  1.00  0.00           O  
ATOM    206  CB  ILE A  30      -5.012   0.916 -17.318  1.00  0.00           C  
ATOM    207  CEN ILE A  30      -5.532   1.696 -17.874  1.00  0.00           X  
ATOM    208  H   ILE A  30      -2.551   0.191 -17.949  1.00  0.00           H  
ATOM    209  N   HIS A  31      -3.827  -1.812 -15.983  1.00  0.00           N  
ATOM    210  CA  HIS A  31      -4.134  -3.082 -15.319  1.00  0.00           C  
ATOM    211  C   HIS A  31      -3.476  -3.202 -13.940  1.00  0.00           C  
ATOM    212  O   HIS A  31      -4.127  -3.633 -12.996  1.00  0.00           O  
ATOM    213  CB  HIS A  31      -3.701  -4.259 -16.200  1.00  0.00           C  
ATOM    214  CEN HIS A  31      -4.279  -5.134 -17.165  1.00  0.00           X  
ATOM    215  H   HIS A  31      -3.250  -1.836 -16.813  1.00  0.00           H  
ATOM    216  N   ASP A  32      -2.219  -2.772 -13.808  1.00  0.00           N  
ATOM    217  CA  ASP A  32      -1.506  -2.826 -12.527  1.00  0.00           C  
ATOM    218  C   ASP A  32      -2.165  -1.927 -11.476  1.00  0.00           C  
ATOM    219  O   ASP A  32      -2.415  -2.365 -10.356  1.00  0.00           O  
ATOM    220  CB  ASP A  32      -0.041  -2.424 -12.714  1.00  0.00           C  
ATOM    221  CEN ASP A  32       0.878  -2.845 -12.839  1.00  0.00           X  
ATOM    222  H   ASP A  32      -1.713  -2.475 -14.628  1.00  0.00           H  
ATOM    223  N   VAL A  33      -2.483  -0.679 -11.842  1.00  0.00           N  
ATOM    224  CA  VAL A  33      -3.206   0.259 -10.969  1.00  0.00           C  
ATOM    225  C   VAL A  33      -4.574  -0.304 -10.597  1.00  0.00           C  
ATOM    226  O   VAL A  33      -4.980  -0.146  -9.451  1.00  0.00           O  
ATOM    227  CB  VAL A  33      -3.392   1.636 -11.634  1.00  0.00           C  
ATOM    228  CEN VAL A  33      -3.191   2.294 -11.611  1.00  0.00           X  
ATOM    229  H   VAL A  33      -2.268  -0.398 -12.790  1.00  0.00           H  
ATOM    230  N   ASP A  34      -5.258  -0.979 -11.520  1.00  0.00           N  
ATOM    231  CA  ASP A  34      -6.578  -1.570 -11.286  1.00  0.00           C  
ATOM    232  C   ASP A  34      -6.521  -2.672 -10.223  1.00  0.00           C  
ATOM    233  O   ASP A  34      -7.347  -2.700  -9.313  1.00  0.00           O  
ATOM    234  CB  ASP A  34      -7.151  -2.130 -12.591  1.00  0.00           C  
ATOM    235  CEN ASP A  34      -7.790  -1.872 -13.341  1.00  0.00           X  
ATOM    236  H   ASP A  34      -4.867  -1.073 -12.446  1.00  0.00           H  
ATOM    237  N   ASN A  35      -5.482  -3.513 -10.246  1.00  0.00           N  
ATOM    238  CA  ASN A  35      -5.251  -4.529  -9.220  1.00  0.00           C  
ATOM    239  C   ASN A  35      -4.853  -3.905  -7.873  1.00  0.00           C  
ATOM    240  O   ASN A  35      -5.302  -4.339  -6.815  1.00  0.00           O  
ATOM    241  CB  ASN A  35      -4.198  -5.526  -9.666  1.00  0.00           C  
ATOM    242  CEN ASN A  35      -4.156  -6.452 -10.159  1.00  0.00           X  
ATOM    243  H   ASN A  35      -4.849  -3.471 -11.033  1.00  0.00           H  
ATOM    244  N   HIS A  36      -4.020  -2.865  -7.901  1.00  0.00           N  
ATOM    245  CA  HIS A  36      -3.516  -2.269  -6.674  1.00  0.00           C  
ATOM    246  C   HIS A  36      -4.633  -1.647  -5.830  1.00  0.00           C  
ATOM    247  O   HIS A  36      -4.744  -1.949  -4.645  1.00  0.00           O  
ATOM    248  CB  HIS A  36      -2.455  -1.211  -6.996  1.00  0.00           C  
ATOM    249  CEN HIS A  36      -1.037  -1.125  -7.099  1.00  0.00           X  
ATOM    250  H   HIS A  36      -3.740  -2.473  -8.789  1.00  0.00           H  
ATOM    251  N   LEU A  37      -5.507  -0.846  -6.444  1.00  0.00           N  
ATOM    252  CA  LEU A  37      -6.628  -0.220  -5.762  1.00  0.00           C  
ATOM    253  C   LEU A  37      -7.579  -1.272  -5.179  1.00  0.00           C  
ATOM    254  O   LEU A  37      -8.040  -1.087  -4.058  1.00  0.00           O  
ATOM    255  CB  LEU A  37      -7.377   0.708  -6.726  1.00  0.00           C  
ATOM    256  CEN LEU A  37      -7.412   2.240  -6.887  1.00  0.00           X  
ATOM    257  H   LEU A  37      -5.403  -0.680  -7.435  1.00  0.00           H  
ATOM    258  N   GLN A  38      -7.812  -2.392  -5.872  1.00  0.00           N  
ATOM    259  CA  GLN A  38      -8.663  -3.485  -5.379  1.00  0.00           C  
ATOM    260  C   GLN A  38      -8.091  -4.131  -4.112  1.00  0.00           C  
ATOM    261  O   GLN A  38      -8.838  -4.352  -3.163  1.00  0.00           O  
ATOM    262  CB  GLN A  38      -8.837  -4.553  -6.462  1.00  0.00           C  
ATOM    263  CEN GLN A  38      -9.912  -5.161  -7.696  1.00  0.00           X  
ATOM    264  H   GLN A  38      -7.369  -2.495  -6.776  1.00  0.00           H  
ATOM    265  N   ASN A  39      -6.771  -4.340  -4.047  1.00  0.00           N  
ATOM    266  CA  ASN A  39      -6.124  -4.883  -2.846  1.00  0.00           C  
ATOM    267  C   ASN A  39      -6.204  -3.900  -1.661  1.00  0.00           C  
ATOM    268  O   ASN A  39      -6.556  -4.300  -0.556  1.00  0.00           O  
ATOM    269  CB  ASN A  39      -4.679  -5.255  -3.122  1.00  0.00           C  
ATOM    270  CEN ASN A  39      -4.132  -6.098  -3.424  1.00  0.00           X  
ATOM    271  H   ASN A  39      -6.212  -4.183  -4.876  1.00  0.00           H  
ATOM    272  N   VAL A  40      -5.963  -2.604  -1.900  1.00  0.00           N  
ATOM    273  CA  VAL A  40      -6.071  -1.553  -0.871  1.00  0.00           C  
ATOM    274  C   VAL A  40      -7.482  -1.520  -0.262  1.00  0.00           C  
ATOM    275  O   VAL A  40      -7.620  -1.455   0.959  1.00  0.00           O  
ATOM    276  CB  VAL A  40      -5.737  -0.162  -1.443  1.00  0.00           C  
ATOM    277  CEN VAL A  40      -5.268   0.342  -1.436  1.00  0.00           X  
ATOM    278  H   VAL A  40      -5.685  -2.340  -2.836  1.00  0.00           H  
ATOM    279  N   ILE A  41      -8.538  -1.573  -1.086  1.00  0.00           N  
ATOM    280  CA  ILE A  41      -9.930  -1.538  -0.594  1.00  0.00           C  
ATOM    281  C   ILE A  41     -10.236  -2.794   0.222  1.00  0.00           C  
ATOM    282  O   ILE A  41     -10.784  -2.686   1.323  1.00  0.00           O  
ATOM    283  CB  ILE A  41     -10.946  -1.424  -1.746  1.00  0.00           C  
ATOM    284  CEN ILE A  41     -11.477  -0.735  -2.402  1.00  0.00           X  
ATOM    285  H   ILE A  41      -8.370  -1.694  -2.074  1.00  0.00           H  
ATOM    286  N   GLU A  42      -9.904  -3.972  -0.309  1.00  0.00           N  
ATOM    287  CA  GLU A  42     -10.173  -5.257   0.339  1.00  0.00           C  
ATOM    288  C   GLU A  42      -9.508  -5.330   1.719  1.00  0.00           C  
ATOM    289  O   GLU A  42     -10.095  -5.878   2.655  1.00  0.00           O  
ATOM    290  CB  GLU A  42      -9.690  -6.412  -0.541  1.00  0.00           C  
ATOM    291  CEN GLU A  42     -10.017  -7.643  -1.673  1.00  0.00           X  
ATOM    292  H   GLU A  42      -9.418  -3.985  -1.194  1.00  0.00           H  
ATOM    293  N   ASP A  43      -8.353  -4.690   1.892  1.00  0.00           N  
ATOM    294  CA  ASP A  43      -7.659  -4.618   3.176  1.00  0.00           C  
ATOM    295  C   ASP A  43      -8.331  -3.655   4.158  1.00  0.00           C  
ATOM    296  O   ASP A  43      -8.629  -4.036   5.297  1.00  0.00           O  
ATOM    297  CB  ASP A  43      -6.201  -4.204   2.961  1.00  0.00           C  
ATOM    298  CEN ASP A  43      -5.274  -4.616   2.871  1.00  0.00           X  
ATOM    299  H   ASP A  43      -7.879  -4.332   1.075  1.00  0.00           H  
ATOM    300  N   ILE A  44      -8.630  -2.420   3.729  1.00  0.00           N  
ATOM    301  CA  ILE A  44      -9.286  -1.424   4.590  1.00  0.00           C  
ATOM    302  C   ILE A  44     -10.573  -2.021   5.130  1.00  0.00           C  
ATOM    303  O   ILE A  44     -10.877  -1.812   6.299  1.00  0.00           O  
ATOM    304  CB  ILE A  44      -9.601  -0.115   3.843  1.00  0.00           C  
ATOM    305  CEN ILE A  44      -9.212   0.860   3.549  1.00  0.00           X  
ATOM    306  H   ILE A  44      -8.459  -2.203   2.759  1.00  0.00           H  
ATOM    307  N   HIS A  45     -11.312  -2.791   4.339  1.00  0.00           N  
ATOM    308  CA  HIS A  45     -12.566  -3.404   4.770  1.00  0.00           C  
ATOM    309  C   HIS A  45     -12.401  -4.334   5.975  1.00  0.00           C  
ATOM    310  O   HIS A  45     -13.020  -4.111   7.019  1.00  0.00           O  
ATOM    311  CB  HIS A  45     -13.198  -4.178   3.608  1.00  0.00           C  
ATOM    312  CEN HIS A  45     -14.163  -3.956   2.583  1.00  0.00           X  
ATOM    313  H   HIS A  45     -10.989  -2.970   3.400  1.00  0.00           H  
ATOM    314  N   ASP A  46     -11.498  -5.306   5.897  1.00  0.00           N  
ATOM    315  CA  ASP A  46     -11.234  -6.254   6.972  1.00  0.00           C  
ATOM    316  C   ASP A  46     -10.733  -5.553   8.237  1.00  0.00           C  
ATOM    317  O   ASP A  46     -11.116  -5.911   9.361  1.00  0.00           O  
ATOM    318  CB  ASP A  46     -10.217  -7.303   6.515  1.00  0.00           C  
ATOM    319  CEN ASP A  46     -10.181  -8.250   6.142  1.00  0.00           X  
ATOM    320  H   ASP A  46     -11.007  -5.429   5.023  1.00  0.00           H  
ATOM    321  N   PHE A  47      -9.902  -4.521   8.086  1.00  0.00           N  
ATOM    322  CA  PHE A  47      -9.412  -3.730   9.206  1.00  0.00           C  
ATOM    323  C   PHE A  47     -10.565  -3.066   9.971  1.00  0.00           C  
ATOM    324  O   PHE A  47     -10.626  -3.177  11.197  1.00  0.00           O  
ATOM    325  CB  PHE A  47      -8.425  -2.671   8.712  1.00  0.00           C  
ATOM    326  CEN PHE A  47      -6.852  -2.474   8.597  1.00  0.00           X  
ATOM    327  H   PHE A  47      -9.626  -4.264   7.150  1.00  0.00           H  
ATOM    328  N   MET A  48     -11.507  -2.442   9.264  1.00  0.00           N  
ATOM    329  CA  MET A  48     -12.692  -1.781   9.806  1.00  0.00           C  
ATOM    330  C   MET A  48     -13.556  -2.771  10.574  1.00  0.00           C  
ATOM    331  O   MET A  48     -13.992  -2.480  11.688  1.00  0.00           O  
ATOM    332  CB  MET A  48     -13.500  -1.131   8.684  1.00  0.00           C  
ATOM    333  CEN MET A  48     -13.954   0.426   8.015  1.00  0.00           X  
ATOM    334  H   MET A  48     -11.401  -2.450   8.259  1.00  0.00           H  
ATOM    335  N   GLN A  49     -13.767  -3.963  10.020  1.00  0.00           N  
ATOM    336  CA  GLN A  49     -14.556  -5.008  10.653  1.00  0.00           C  
ATOM    337  C   GLN A  49     -13.947  -5.426  11.996  1.00  0.00           C  
ATOM    338  O   GLN A  49     -14.653  -5.476  13.006  1.00  0.00           O  
ATOM    339  CB  GLN A  49     -14.666  -6.224   9.729  1.00  0.00           C  
ATOM    340  CEN GLN A  49     -15.696  -7.053   8.590  1.00  0.00           X  
ATOM    341  H   GLN A  49     -13.420  -4.128   9.088  1.00  0.00           H  
ATOM    342  N   ALA A  50     -12.629  -5.631  12.051  1.00  0.00           N  
ATOM    343  CA  ALA A  50     -11.919  -5.981  13.279  1.00  0.00           C  
ATOM    344  C   ALA A  50     -12.037  -4.887  14.357  1.00  0.00           C  
ATOM    345  O   ALA A  50     -12.271  -5.196  15.527  1.00  0.00           O  
ATOM    346  CB  ALA A  50     -10.457  -6.263  12.967  1.00  0.00           C  
ATOM    347  CEN ALA A  50     -10.457  -6.263  12.967  1.00  0.00           X  
ATOM    348  H   ALA A  50     -12.102  -5.571  11.192  1.00  0.00           H  
ATOM    349  N   ALA A  51     -11.908  -3.612  13.984  1.00  0.00           N  
ATOM    350  CA  ALA A  51     -12.059  -2.477  14.888  1.00  0.00           C  
ATOM    351  C   ALA A  51     -13.476  -2.414  15.482  1.00  0.00           C  
ATOM    352  O   ALA A  51     -13.626  -2.186  16.685  1.00  0.00           O  
ATOM    353  CB  ALA A  51     -11.724  -1.182  14.162  1.00  0.00           C  
ATOM    354  CEN ALA A  51     -11.724  -1.183  14.162  1.00  0.00           X  
ATOM    355  H   ALA A  51     -11.685  -3.417  13.020  1.00  0.00           H  
ATOM    356  N   ALA A  52     -14.504  -2.687  14.677  1.00  0.00           N  
ATOM    357  CA  ALA A  52     -15.905  -2.673  15.090  1.00  0.00           C  
ATOM    358  C   ALA A  52     -16.202  -3.798  16.088  1.00  0.00           C  
ATOM    359  O   ALA A  52     -16.892  -3.569  17.081  1.00  0.00           O  
ATOM    360  CB  ALA A  52     -16.814  -2.782  13.874  1.00  0.00           C  
ATOM    361  CEN ALA A  52     -16.813  -2.782  13.875  1.00  0.00           X  
ATOM    362  H   ALA A  52     -14.308  -2.905  13.713  1.00  0.00           H  
ATOM    363  N   ALA A  53     -15.620  -4.986  15.901  1.00  0.00           N  
ATOM    364  CA  ALA A  53     -15.745  -6.094  16.843  1.00  0.00           C  
ATOM    365  C   ALA A  53     -15.059  -5.766  18.177  1.00  0.00           C  
ATOM    366  O   ALA A  53     -15.650  -5.953  19.237  1.00  0.00           O  
ATOM    367  CB  ALA A  53     -15.167  -7.366  16.240  1.00  0.00           C  
ATOM    368  CEN ALA A  53     -15.167  -7.365  16.240  1.00  0.00           X  
ATOM    369  H   ALA A  53     -15.083  -5.136  15.059  1.00  0.00           H  
ATOM    370  N   ALA A  54     -13.854  -5.185  18.154  1.00  0.00           N  
ATOM    371  CA  ALA A  54     -13.115  -4.832  19.367  1.00  0.00           C  
ATOM    372  C   ALA A  54     -13.826  -3.764  20.222  1.00  0.00           C  
ATOM    373  O   ALA A  54     -13.841  -3.864  21.454  1.00  0.00           O  
ATOM    374  CB  ALA A  54     -11.717  -4.361  18.994  1.00  0.00           C  
ATOM    375  CEN ALA A  54     -11.718  -4.361  18.995  1.00  0.00           X  
ATOM    376  H   ALA A  54     -13.419  -5.022  17.259  1.00  0.00           H  
ATOM    377  N   ALA A  55     -14.432  -2.754  19.593  1.00  0.00           N  
ATOM    378  CA  ALA A  55     -15.248  -1.742  20.258  1.00  0.00           C  
ATOM    379  C   ALA A  55     -16.524  -2.354  20.858  1.00  0.00           C  
ATOM    380  O   ALA A  55     -16.743  -2.242  22.068  1.00  0.00           O  
ATOM    381  CB  ALA A  55     -15.596  -0.626  19.283  1.00  0.00           C  
ATOM    382  CEN ALA A  55     -15.596  -0.627  19.284  1.00  0.00           X  
ATOM    383  H   ALA A  55     -14.316  -2.679  18.593  1.00  0.00           H  
ATOM    384  N   ASN A  56     -17.324  -3.069  20.061  1.00  0.00           N  
ATOM    385  CA  ASN A  56     -18.569  -3.711  20.495  1.00  0.00           C  
ATOM    386  C   ASN A  56     -18.363  -4.690  21.655  1.00  0.00           C  
ATOM    387  O   ASN A  56     -19.220  -4.768  22.532  1.00  0.00           O  
ATOM    388  CB  ASN A  56     -19.245  -4.422  19.337  1.00  0.00           C  
ATOM    389  CEN ASN A  56     -19.963  -4.211  18.601  1.00  0.00           X  
ATOM    390  H   ASN A  56     -17.079  -3.135  19.083  1.00  0.00           H  
ATOM    391  N   CYS A  57     -17.193  -5.328  21.772  1.00  0.00           N  
ATOM    392  CA  CYS A  57     -16.871  -6.204  22.902  1.00  0.00           C  
ATOM    393  C   CYS A  57     -17.189  -5.552  24.261  1.00  0.00           C  
ATOM    394  O   CYS A  57     -17.542  -6.255  25.202  1.00  0.00           O  
ATOM    395  CB  CYS A  57     -15.363  -6.401  22.743  1.00  0.00           C  
ATOM    396  CEN CYS A  57     -14.835  -7.228  22.444  1.00  0.00           X  
ATOM    397  H   CYS A  57     -16.528  -5.262  21.013  1.00  0.00           H  
ATOM    398  N   ARG A  58     -17.135  -4.212  24.391  1.00  0.00           N  
ATOM    399  CA  ARG A  58     -17.404  -3.534  25.676  1.00  0.00           C  
ATOM    400  C   ARG A  58     -18.808  -3.781  26.228  1.00  0.00           C  
ATOM    401  O   ARG A  58     -19.046  -3.435  27.380  1.00  0.00           O  
ATOM    402  CB  ARG A  58     -17.122  -2.041  25.590  1.00  0.00           C  
ATOM    403  CEN ARG A  58     -15.935   0.130  25.757  1.00  0.00           X  
ATOM    404  H   ARG A  58     -17.008  -3.655  23.558  1.00  0.00           H  
ATOM    405  N   LYS A  59     -19.730  -4.364  25.452  1.00  0.00           N  
ATOM    406  CA  LYS A  59     -21.136  -4.573  25.852  1.00  0.00           C  
ATOM    407  C   LYS A  59     -21.288  -5.347  27.170  1.00  0.00           C  
ATOM    408  O   LYS A  59     -22.265  -5.131  27.877  1.00  0.00           O  
ATOM    409  CB  LYS A  59     -21.891  -5.305  24.742  1.00  0.00           C  
ATOM    410  CEN LYS A  59     -23.254  -5.229  23.126  1.00  0.00           X  
ATOM    411  H   LYS A  59     -19.430  -4.756  24.571  1.00  0.00           H  
ATOM    412  N   GLY A  60     -20.319  -6.199  27.531  1.00  0.00           N  
ATOM    413  CA  GLY A  60     -20.404  -7.159  28.641  1.00  0.00           C  
ATOM    414  C   GLY A  60     -20.286  -6.576  30.049  1.00  0.00           C  
ATOM    415  O   GLY A  60     -20.441  -7.318  31.010  1.00  0.00           O  
ATOM    416  CEN GLY A  60     -20.404  -7.159  28.641  1.00  0.00           X  
ATOM    417  H   GLY A  60     -19.508  -6.258  26.936  1.00  0.00           H  
ATOM    418  N   SER A  61     -20.003  -5.277  30.203  1.00  0.00           N  
ATOM    419  CA  SER A  61     -19.745  -4.682  31.520  1.00  0.00           C  
ATOM    420  C   SER A  61     -21.003  -3.992  32.082  1.00  0.00           C  
ATOM    421  O   SER A  61     -21.069  -2.765  32.038  1.00  0.00           O  
ATOM    422  CB  SER A  61     -18.597  -3.696  31.427  1.00  0.00           C  
ATOM    423  CEN SER A  61     -18.271  -3.314  31.217  1.00  0.00           X  
ATOM    424  H   SER A  61     -20.076  -4.670  29.400  1.00  0.00           H  
ATOM    425  N   PRO A  62     -22.002  -4.713  32.633  1.00  0.00           N  
ATOM    426  CA  PRO A  62     -23.151  -4.057  33.233  1.00  0.00           C  
ATOM    427  C   PRO A  62     -22.712  -3.455  34.575  1.00  0.00           C  
ATOM    428  O   PRO A  62     -21.772  -3.931  35.192  1.00  0.00           O  
ATOM    429  CB  PRO A  62     -24.199  -5.171  33.391  1.00  0.00           C  
ATOM    430  CEN PRO A  62     -22.923  -6.208  32.697  1.00  0.00           X  
ATOM    431  N   GLY A  63     -23.384  -2.378  34.981  1.00  0.00           N  
ATOM    432  CA  GLY A  63     -23.195  -1.707  36.274  1.00  0.00           C  
ATOM    433  C   GLY A  63     -22.020  -0.736  36.429  1.00  0.00           C  
ATOM    434  O   GLY A  63     -21.219  -0.526  35.529  1.00  0.00           O  
ATOM    435  CEN GLY A  63     -23.195  -1.706  36.274  1.00  0.00           X  
ATOM    436  H   GLY A  63     -24.277  -2.232  34.537  1.00  0.00           H  
ATOM    437  N   SER A  64     -21.823  -0.266  37.660  1.00  0.00           N  
ATOM    438  CA  SER A  64     -20.780   0.705  37.995  1.00  0.00           C  
ATOM    439  C   SER A  64     -20.328   0.597  39.465  1.00  0.00           C  
ATOM    440  O   SER A  64     -21.154   0.262  40.317  1.00  0.00           O  
ATOM    441  CB  SER A  64     -21.276   2.107  37.699  1.00  0.00           C  
ATOM    442  CEN SER A  64     -21.621   2.525  37.657  1.00  0.00           X  
ATOM    443  H   SER A  64     -22.233  -0.772  38.434  1.00  0.00           H  
ATOM    444  N   PRO A  65     -19.080   0.970  39.811  1.00  0.00           N  
ATOM    445  CA  PRO A  65     -18.581   0.813  41.171  1.00  0.00           C  
ATOM    446  C   PRO A  65     -19.046   2.021  41.991  1.00  0.00           C  
ATOM    447  O   PRO A  65     -18.279   2.932  42.297  1.00  0.00           O  
ATOM    448  CB  PRO A  65     -17.052   0.744  41.024  1.00  0.00           C  
ATOM    449  CEN PRO A  65     -17.400   0.961  39.287  1.00  0.00           X  
ATOM    450  N   ALA A  66     -20.334   2.057  42.312  1.00  0.00           N  
ATOM    451  CA  ALA A  66     -20.926   3.100  43.132  1.00  0.00           C  
ATOM    452  C   ALA A  66     -20.348   2.985  44.548  1.00  0.00           C  
ATOM    453  O   ALA A  66     -20.160   1.883  45.051  1.00  0.00           O  
ATOM    454  CB  ALA A  66     -22.444   2.992  43.139  1.00  0.00           C  
ATOM    455  CEN ALA A  66     -22.443   2.992  43.140  1.00  0.00           X  
ATOM    456  H   ALA A  66     -20.904   1.253  42.088  1.00  0.00           H  
ATOM    457  N   GLY A  67     -20.121   4.127  45.198  1.00  0.00           N  
ATOM    458  CA  GLY A  67     -19.624   4.174  46.575  1.00  0.00           C  
ATOM    459  C   GLY A  67     -18.280   4.873  46.783  1.00  0.00           C  
ATOM    460  O   GLY A  67     -17.723   5.449  45.866  1.00  0.00           O  
ATOM    461  CEN GLY A  67     -19.624   4.174  46.575  1.00  0.00           X  
ATOM    462  H   GLY A  67     -20.482   4.978  44.791  1.00  0.00           H  
ATOM    463  N   SER A  68     -17.774   4.740  48.010  1.00  0.00           N  
ATOM    464  CA  SER A  68     -16.530   5.302  48.565  1.00  0.00           C  
ATOM    465  C   SER A  68     -16.405   6.818  48.840  1.00  0.00           C  
ATOM    466  O   SER A  68     -15.339   7.394  48.634  1.00  0.00           O  
ATOM    467  CB  SER A  68     -15.401   4.896  47.638  1.00  0.00           C  
ATOM    468  CEN SER A  68     -15.138   4.791  47.173  1.00  0.00           X  
ATOM    469  H   SER A  68     -17.999   3.857  48.443  1.00  0.00           H  
ATOM    470  N   PRO A  69     -17.410   7.453  49.479  1.00  0.00           N  
ATOM    471  CA  PRO A  69     -17.325   8.856  49.862  1.00  0.00           C  
ATOM    472  C   PRO A  69     -16.193   9.059  50.877  1.00  0.00           C  
ATOM    473  O   PRO A  69     -15.946   8.200  51.725  1.00  0.00           O  
ATOM    474  CB  PRO A  69     -18.709   9.172  50.454  1.00  0.00           C  
ATOM    475  CEN PRO A  69     -19.029   7.446  50.131  1.00  0.00           X  
ATOM    476  N   THR A  70     -15.531  10.211  50.829  1.00  0.00           N  
ATOM    477  CA  THR A  70     -14.456  10.554  51.774  1.00  0.00           C  
ATOM    478  C   THR A  70     -14.703  11.965  52.306  1.00  0.00           C  
ATOM    479  O   THR A  70     -15.551  12.695  51.802  1.00  0.00           O  
ATOM    480  CB  THR A  70     -13.061  10.484  51.125  1.00  0.00           C  
ATOM    481  CEN THR A  70     -12.634  10.191  50.856  1.00  0.00           X  
ATOM    482  H   THR A  70     -15.929  10.978  50.308  1.00  0.00           H  
ATOM    483  N   SER A  71     -14.033  12.260  53.418  1.00  0.00           N  
ATOM    484  CA  SER A  71     -14.018  13.524  54.151  1.00  0.00           C  
ATOM    485  C   SER A  71     -12.787  13.743  55.037  1.00  0.00           C  
ATOM    486  O   SER A  71     -12.130  12.787  55.427  1.00  0.00           O  
ATOM    487  CB  SER A  71     -15.274  13.618  54.996  1.00  0.00           C  
ATOM    488  CEN SER A  71     -15.685  13.459  55.314  1.00  0.00           X  
ATOM    489  H   SER A  71     -13.521  11.510  53.861  1.00  0.00           H  
ATOM    490  N   THR A  72     -12.595  15.022  55.383  1.00  0.00           N  
ATOM    491  CA  THR A  72     -11.584  15.580  56.307  1.00  0.00           C  
ATOM    492  C   THR A  72     -10.105  15.223  56.115  1.00  0.00           C  
ATOM    493  O   THR A  72      -9.734  14.073  56.303  1.00  0.00           O  
ATOM    494  CB  THR A  72     -11.948  15.195  57.753  1.00  0.00           C  
ATOM    495  CEN THR A  72     -12.320  15.183  58.203  1.00  0.00           X  
ATOM    496  H   THR A  72     -13.455  15.545  55.447  1.00  0.00           H  
ATOM    497  N   GLU A  73      -9.273  16.247  55.889  1.00  0.00           N  
ATOM    498  CA  GLU A  73      -7.801  16.184  55.672  1.00  0.00           C  
ATOM    499  C   GLU A  73      -7.137  17.294  56.528  1.00  0.00           C  
ATOM    500  O   GLU A  73      -7.824  18.107  57.140  1.00  0.00           O  
ATOM    501  CB  GLU A  73      -7.447  16.353  54.193  1.00  0.00           C  
ATOM    502  CEN GLU A  73      -7.005  15.676  52.694  1.00  0.00           X  
ATOM    503  H   GLU A  73      -9.570  17.143  56.251  1.00  0.00           H  
ATOM    504  N   GLU A  74      -5.877  17.106  56.940  1.00  0.00           N  
ATOM    505  CA  GLU A  74      -4.989  18.044  57.670  1.00  0.00           C  
ATOM    506  C   GLU A  74      -5.640  18.853  58.817  1.00  0.00           C  
ATOM    507  O   GLU A  74      -6.833  18.754  59.086  1.00  0.00           O  
ATOM    508  CB  GLU A  74      -4.366  19.022  56.671  1.00  0.00           C  
ATOM    509  CEN GLU A  74      -3.066  19.481  55.669  1.00  0.00           X  
ATOM    510  H   GLU A  74      -5.849  16.209  57.404  1.00  0.00           H  
ATOM    511  N   GLY A  75      -4.840  19.718  59.466  1.00  0.00           N  
ATOM    512  CA  GLY A  75      -5.283  20.571  60.584  1.00  0.00           C  
ATOM    513  C   GLY A  75      -4.438  21.833  60.833  1.00  0.00           C  
ATOM    514  O   GLY A  75      -4.309  22.275  61.969  1.00  0.00           O  
ATOM    515  CEN GLY A  75      -5.283  20.571  60.584  1.00  0.00           X  
ATOM    516  H   GLY A  75      -3.885  19.815  59.157  1.00  0.00           H  
ATOM    517  N   THR A  76      -3.841  22.365  59.767  1.00  0.00           N  
ATOM    518  CA  THR A  76      -2.954  23.542  59.594  1.00  0.00           C  
ATOM    519  C   THR A  76      -3.472  24.975  59.893  1.00  0.00           C  
ATOM    520  O   THR A  76      -4.517  25.386  59.401  1.00  0.00           O  
ATOM    521  CB  THR A  76      -2.429  23.554  58.146  1.00  0.00           C  
ATOM    522  CEN THR A  76      -2.158  23.300  57.696  1.00  0.00           X  
ATOM    523  H   THR A  76      -4.211  22.054  58.882  1.00  0.00           H  
ATOM    524  N   SER A  77      -2.616  25.710  60.625  1.00  0.00           N  
ATOM    525  CA  SER A  77      -2.630  27.107  61.138  1.00  0.00           C  
ATOM    526  C   SER A  77      -2.536  28.344  60.219  1.00  0.00           C  
ATOM    527  O   SER A  77      -1.754  28.326  59.284  1.00  0.00           O  
ATOM    528  CB  SER A  77      -1.505  27.214  62.149  1.00  0.00           C  
ATOM    529  CEN SER A  77      -1.014  27.142  62.372  1.00  0.00           X  
ATOM    530  H   SER A  77      -1.661  25.416  60.465  1.00  0.00           H  
ATOM    531  N   GLU A  78      -3.133  29.479  60.640  1.00  0.00           N  
ATOM    532  CA  GLU A  78      -3.077  30.779  59.917  1.00  0.00           C  
ATOM    533  C   GLU A  78      -2.183  31.829  60.638  1.00  0.00           C  
ATOM    534  O   GLU A  78      -2.259  32.019  61.847  1.00  0.00           O  
ATOM    535  CB  GLU A  78      -4.489  31.341  59.736  1.00  0.00           C  
ATOM    536  CEN GLU A  78      -5.872  31.574  58.768  1.00  0.00           X  
ATOM    537  H   GLU A  78      -3.270  29.581  61.635  1.00  0.00           H  
ATOM    538  N   SER A  79      -1.290  32.462  59.874  1.00  0.00           N  
ATOM    539  CA  SER A  79      -0.307  33.506  60.224  1.00  0.00           C  
ATOM    540  C   SER A  79       0.138  34.418  59.069  1.00  0.00           C  
ATOM    541  O   SER A  79       0.265  33.927  57.950  1.00  0.00           O  
ATOM    542  CB  SER A  79       0.914  32.846  60.836  1.00  0.00           C  
ATOM    543  CEN SER A  79       1.304  32.476  60.917  1.00  0.00           X  
ATOM    544  H   SER A  79      -1.242  32.158  58.913  1.00  0.00           H  
ATOM    545  N   ALA A  80       0.588  35.654  59.358  1.00  0.00           N  
ATOM    546  CA  ALA A  80       1.120  36.584  58.345  1.00  0.00           C  
ATOM    547  C   ALA A  80       2.253  37.501  58.883  1.00  0.00           C  
ATOM    548  O   ALA A  80       2.241  37.896  60.042  1.00  0.00           O  
ATOM    549  CB  ALA A  80      -0.015  37.426  57.782  1.00  0.00           C  
ATOM    550  CEN ALA A  80      -0.014  37.426  57.782  1.00  0.00           X  
ATOM    551  H   ALA A  80       0.752  35.893  60.327  1.00  0.00           H  
ATOM    552  N   THR A  81       3.212  37.789  57.992  1.00  0.00           N  
ATOM    553  CA  THR A  81       4.423  38.658  58.075  1.00  0.00           C  
ATOM    554  C   THR A  81       4.363  40.206  58.168  1.00  0.00           C  
ATOM    555  O   THR A  81       3.727  40.846  57.339  1.00  0.00           O  
ATOM    556  CB  THR A  81       5.316  38.348  56.860  1.00  0.00           C  
ATOM    557  CEN THR A  81       5.611  37.974  56.521  1.00  0.00           X  
ATOM    558  H   THR A  81       2.852  37.777  57.047  1.00  0.00           H  
ATOM    559  N   PRO A  82       5.168  40.829  59.071  1.00  0.00           N  
ATOM    560  CA  PRO A  82       5.257  42.280  59.258  1.00  0.00           C  
ATOM    561  C   PRO A  82       5.675  43.022  57.972  1.00  0.00           C  
ATOM    562  O   PRO A  82       6.484  42.516  57.193  1.00  0.00           O  
ATOM    563  CB  PRO A  82       6.302  42.437  60.376  1.00  0.00           C  
ATOM    564  CEN PRO A  82       6.426  40.661  60.247  1.00  0.00           X  
ATOM    565  N   GLU A  83       5.194  44.254  57.779  1.00  0.00           N  
ATOM    566  CA  GLU A  83       5.526  45.082  56.612  1.00  0.00           C  
ATOM    567  C   GLU A  83       6.480  46.223  56.996  1.00  0.00           C  
ATOM    568  O   GLU A  83       6.290  46.928  57.984  1.00  0.00           O  
ATOM    569  CB  GLU A  83       4.254  45.649  55.979  1.00  0.00           C  
ATOM    570  CEN GLU A  83       3.046  45.583  54.779  1.00  0.00           X  
ATOM    571  H   GLU A  83       4.661  44.693  58.517  1.00  0.00           H  
ATOM    572  N   SER A  84       7.520  46.387  56.174  1.00  0.00           N  
ATOM    573  CA  SER A  84       8.560  47.410  56.295  1.00  0.00           C  
ATOM    574  C   SER A  84       7.937  48.799  56.136  1.00  0.00           C  
ATOM    575  O   SER A  84       6.970  48.949  55.396  1.00  0.00           O  
ATOM    576  CB  SER A  84       9.648  47.188  55.262  1.00  0.00           C  
ATOM    577  CEN SER A  84       9.880  47.048  54.790  1.00  0.00           X  
ATOM    578  H   SER A  84       7.459  45.925  55.278  1.00  0.00           H  
ATOM    579  N   GLY A  85       8.523  49.815  56.770  1.00  0.00           N  
ATOM    580  CA  GLY A  85       8.107  51.216  56.673  1.00  0.00           C  
ATOM    581  C   GLY A  85       9.302  52.134  56.342  1.00  0.00           C  
ATOM    582  O   GLY A  85      10.425  51.635  56.326  1.00  0.00           O  
ATOM    583  CEN GLY A  85       8.107  51.216  56.673  1.00  0.00           X  
ATOM    584  H   GLY A  85       9.368  49.629  57.293  1.00  0.00           H  
ATOM    585  N   PRO A  86       9.095  53.440  56.068  1.00  0.00           N  
ATOM    586  CA  PRO A  86      10.148  54.403  55.735  1.00  0.00           C  
ATOM    587  C   PRO A  86      10.937  54.905  56.963  1.00  0.00           C  
ATOM    588  O   PRO A  86      10.404  54.942  58.070  1.00  0.00           O  
ATOM    589  CB  PRO A  86       9.379  55.543  55.046  1.00  0.00           C  
ATOM    590  CEN PRO A  86       7.943  54.568  55.459  1.00  0.00           X  
ATOM    591  N   GLY A  87      12.163  55.404  56.745  1.00  0.00           N  
ATOM    592  CA  GLY A  87      12.968  56.060  57.797  1.00  0.00           C  
ATOM    593  C   GLY A  87      14.425  55.585  57.869  1.00  0.00           C  
ATOM    594  O   GLY A  87      14.769  54.593  57.246  1.00  0.00           O  
ATOM    595  CEN GLY A  87      12.968  56.060  57.797  1.00  0.00           X  
ATOM    596  H   GLY A  87      12.481  55.484  55.791  1.00  0.00           H  
ATOM    597  N   THR A  88      15.334  56.361  58.479  1.00  0.00           N  
ATOM    598  CA  THR A  88      16.785  56.068  58.651  1.00  0.00           C  
ATOM    599  C   THR A  88      17.506  55.740  57.330  1.00  0.00           C  
ATOM    600  O   THR A  88      16.931  55.110  56.452  1.00  0.00           O  
ATOM    601  CB  THR A  88      17.004  54.893  59.622  1.00  0.00           C  
ATOM    602  CEN THR A  88      16.944  54.641  60.146  1.00  0.00           X  
ATOM    603  H   THR A  88      15.220  57.312  58.158  1.00  0.00           H  
ATOM    604  N   SER A  89      18.703  56.287  57.106  1.00  0.00           N  
ATOM    605  CA  SER A  89      19.502  57.135  58.026  1.00  0.00           C  
ATOM    606  C   SER A  89      20.506  56.345  58.864  1.00  0.00           C  
ATOM    607  O   SER A  89      20.701  56.628  60.038  1.00  0.00           O  
ATOM    608  CB  SER A  89      18.578  57.912  58.943  1.00  0.00           C  
ATOM    609  CEN SER A  89      18.147  58.021  59.256  1.00  0.00           X  
ATOM    610  H   SER A  89      19.298  55.600  56.662  1.00  0.00           H  
ATOM    611  N   THR A  90      21.248  55.439  58.228  1.00  0.00           N  
ATOM    612  CA  THR A  90      22.294  54.654  58.904  1.00  0.00           C  
ATOM    613  C   THR A  90      23.567  54.743  58.062  1.00  0.00           C  
ATOM    614  O   THR A  90      23.528  55.116  56.892  1.00  0.00           O  
ATOM    615  CB  THR A  90      21.897  53.179  59.094  1.00  0.00           C  
ATOM    616  CEN THR A  90      21.549  52.765  59.315  1.00  0.00           X  
ATOM    617  H   THR A  90      21.382  55.537  57.232  1.00  0.00           H  
ATOM    618  N   GLU A  91      24.681  54.507  58.743  1.00  0.00           N  
ATOM    619  CA  GLU A  91      26.068  54.439  58.280  1.00  0.00           C  
ATOM    620  C   GLU A  91      26.853  53.247  58.897  1.00  0.00           C  
ATOM    621  O   GLU A  91      26.488  52.780  59.981  1.00  0.00           O  
ATOM    622  CB  GLU A  91      26.780  55.757  58.597  1.00  0.00           C  
ATOM    623  CEN GLU A  91      27.326  57.295  58.107  1.00  0.00           X  
ATOM    624  H   GLU A  91      24.576  54.337  59.732  1.00  0.00           H  
ATOM    625  N   PRO A  92      27.882  52.711  58.204  1.00  0.00           N  
ATOM    626  CA  PRO A  92      28.756  51.639  58.678  1.00  0.00           C  
ATOM    627  C   PRO A  92      29.573  52.025  59.922  1.00  0.00           C  
ATOM    628  O   PRO A  92      29.988  53.166  60.102  1.00  0.00           O  
ATOM    629  CB  PRO A  92      29.660  51.354  57.467  1.00  0.00           C  
ATOM    630  CEN PRO A  92      28.780  52.720  56.730  1.00  0.00           X  
ATOM    631  N   SER A  93      29.860  51.044  60.777  1.00  0.00           N  
ATOM    632  CA  SER A  93      30.696  51.250  61.964  1.00  0.00           C  
ATOM    633  C   SER A  93      31.380  49.952  62.371  1.00  0.00           C  
ATOM    634  O   SER A  93      30.930  48.855  62.055  1.00  0.00           O  
ATOM    635  CB  SER A  93      29.865  51.791  63.111  1.00  0.00           C  
ATOM    636  CEN SER A  93      29.434  51.867  63.435  1.00  0.00           X  
ATOM    637  H   SER A  93      29.649  50.090  60.516  1.00  0.00           H  
ATOM    638  N   GLU A  94      32.494  50.135  63.076  1.00  0.00           N  
ATOM    639  CA  GLU A  94      33.333  49.096  63.657  1.00  0.00           C  
ATOM    640  C   GLU A  94      32.839  48.749  65.073  1.00  0.00           C  
ATOM    641  O   GLU A  94      32.449  49.632  65.839  1.00  0.00           O  
ATOM    642  CB  GLU A  94      34.797  49.541  63.689  1.00  0.00           C  
ATOM    643  CEN GLU A  94      36.361  49.522  63.015  1.00  0.00           X  
ATOM    644  H   GLU A  94      32.647  51.060  63.451  1.00  0.00           H  
ATOM    645  N   GLY A  95      32.866  47.466  65.443  1.00  0.00           N  
ATOM    646  CA  GLY A  95      32.445  47.022  66.774  1.00  0.00           C  
ATOM    647  C   GLY A  95      33.587  46.870  67.779  1.00  0.00           C  
ATOM    648  O   GLY A  95      33.354  46.753  68.970  1.00  0.00           O  
ATOM    649  CEN GLY A  95      32.445  47.022  66.775  1.00  0.00           X  
ATOM    650  H   GLY A  95      33.074  46.768  64.743  1.00  0.00           H  
ATOM    651  N   SER A  96      34.811  46.850  67.248  1.00  0.00           N  
ATOM    652  CA  SER A  96      36.106  46.684  67.936  1.00  0.00           C  
ATOM    653  C   SER A  96      36.426  45.444  68.806  1.00  0.00           C  
ATOM    654  O   SER A  96      37.378  45.431  69.577  1.00  0.00           O  
ATOM    655  CB  SER A  96      36.304  47.916  68.798  1.00  0.00           C  
ATOM    656  CEN SER A  96      36.182  48.325  69.135  1.00  0.00           X  
ATOM    657  H   SER A  96      34.884  47.442  66.434  1.00  0.00           H  
ATOM    658  N   ALA A  97      35.781  44.342  68.395  1.00  0.00           N  
ATOM    659  CA  ALA A  97      35.880  42.977  68.950  1.00  0.00           C  
ATOM    660  C   ALA A  97      36.324  42.726  70.422  1.00  0.00           C  
ATOM    661  O   ALA A  97      36.464  43.649  71.218  1.00  0.00           O  
ATOM    662  CB  ALA A  97      36.807  42.191  68.034  1.00  0.00           C  
ATOM    663  CEN ALA A  97      36.806  42.191  68.035  1.00  0.00           X  
ATOM    664  H   ALA A  97      35.525  44.365  67.418  1.00  0.00           H  
ATOM    665  N   PRO A  98      36.556  41.441  70.790  1.00  0.00           N  
ATOM    666  CA  PRO A  98      37.031  41.026  72.110  1.00  0.00           C  
ATOM    667  C   PRO A  98      38.431  41.558  72.451  1.00  0.00           C  
ATOM    668  O   PRO A  98      39.258  41.795  71.571  1.00  0.00           O  
ATOM    669  CB  PRO A  98      37.010  39.491  72.031  1.00  0.00           C  
ATOM    670  CEN PRO A  98      36.518  39.775  70.339  1.00  0.00           X  
ATOM    671  N   GLY A  99      38.719  41.671  73.753  1.00  0.00           N  
ATOM    672  CA  GLY A  99      40.007  42.107  74.287  1.00  0.00           C  
ATOM    673  C   GLY A  99      41.158  41.174  73.889  1.00  0.00           C  
ATOM    674  O   GLY A  99      40.981  39.977  73.699  1.00  0.00           O  
ATOM    675  CEN GLY A  99      40.008  42.107  74.287  1.00  0.00           X  
ATOM    676  H   GLY A  99      38.012  41.390  74.419  1.00  0.00           H  
ATOM    677  N   SER A 100      42.356  41.731  73.798  1.00  0.00           N  
ATOM    678  CA  SER A 100      43.639  41.104  73.426  1.00  0.00           C  
ATOM    679  C   SER A 100      44.736  42.038  73.981  1.00  0.00           C  
ATOM    680  O   SER A 100      44.363  43.139  74.398  1.00  0.00           O  
ATOM    681  CB  SER A 100      43.760  40.924  71.925  1.00  0.00           C  
ATOM    682  CEN SER A 100      43.696  41.025  71.394  1.00  0.00           X  
ATOM    683  H   SER A 100      42.462  42.635  74.233  1.00  0.00           H  
ATOM    684  N   PRO A 101      46.053  41.730  73.985  1.00  0.00           N  
ATOM    685  CA  PRO A 101      46.759  40.514  73.550  1.00  0.00           C  
ATOM    686  C   PRO A 101      47.696  39.918  74.651  1.00  0.00           C  
ATOM    687  O   PRO A 101      47.446  40.064  75.842  1.00  0.00           O  
ATOM    688  CB  PRO A 101      47.547  40.988  72.317  1.00  0.00           C  
ATOM    689  CEN PRO A 101      46.882  42.588  72.744  1.00  0.00           X  
ATOM    690  N   ALA A 102      48.833  39.361  74.208  1.00  0.00           N  
ATOM    691  CA  ALA A 102      49.961  38.831  74.998  1.00  0.00           C  
ATOM    692  C   ALA A 102      49.856  37.395  75.558  1.00  0.00           C  
ATOM    693  O   ALA A 102      50.174  37.111  76.707  1.00  0.00           O  
ATOM    694  CB  ALA A 102      50.223  39.788  76.151  1.00  0.00           C  
ATOM    695  CEN ALA A 102      50.223  39.787  76.151  1.00  0.00           X  
ATOM    696  H   ALA A 102      49.040  39.531  73.232  1.00  0.00           H  
ATOM    697  N   GLY A 103      49.551  36.463  74.647  1.00  0.00           N  
ATOM    698  CA  GLY A 103      49.468  35.022  74.884  1.00  0.00           C  
ATOM    699  C   GLY A 103      49.766  34.285  73.571  1.00  0.00           C  
ATOM    700  O   GLY A 103      49.578  34.843  72.496  1.00  0.00           O  
ATOM    701  CEN GLY A 103      49.467  35.021  74.884  1.00  0.00           X  
ATOM    702  H   GLY A 103      49.541  36.736  73.673  1.00  0.00           H  
ATOM    703  N   SER A 104      50.340  33.088  73.687  1.00  0.00           N  
ATOM    704  CA  SER A 104      50.720  32.139  72.624  1.00  0.00           C  
ATOM    705  C   SER A 104      49.865  30.846  72.577  1.00  0.00           C  
ATOM    706  O   SER A 104      49.291  30.465  73.594  1.00  0.00           O  
ATOM    707  CB  SER A 104      52.184  31.778  72.786  1.00  0.00           C  
ATOM    708  CEN SER A 104      52.654  31.661  73.034  1.00  0.00           X  
ATOM    709  H   SER A 104      50.610  32.818  74.620  1.00  0.00           H  
ATOM    710  N   PRO A 105      49.763  30.176  71.402  1.00  0.00           N  
ATOM    711  CA  PRO A 105      49.079  28.893  71.206  1.00  0.00           C  
ATOM    712  C   PRO A 105      49.870  27.672  71.706  1.00  0.00           C  
ATOM    713  O   PRO A 105      51.070  27.568  71.456  1.00  0.00           O  
ATOM    714  CB  PRO A 105      48.861  28.840  69.685  1.00  0.00           C  
ATOM    715  CEN PRO A 105      49.782  30.369  69.692  1.00  0.00           X  
ATOM    716  N   THR A 106      49.185  26.682  72.290  1.00  0.00           N  
ATOM    717  CA  THR A 106      49.807  25.424  72.744  1.00  0.00           C  
ATOM    718  C   THR A 106      49.051  24.191  72.233  1.00  0.00           C  
ATOM    719  O   THR A 106      47.953  24.314  71.694  1.00  0.00           O  
ATOM    720  CB  THR A 106      49.884  25.356  74.280  1.00  0.00           C  
ATOM    721  CEN THR A 106      50.063  25.565  74.795  1.00  0.00           X  
ATOM    722  H   THR A 106      48.177  26.740  72.334  1.00  0.00           H  
ATOM    723  N   SER A 107      49.683  23.026  72.424  1.00  0.00           N  
ATOM    724  CA  SER A 107      49.258  21.645  72.137  1.00  0.00           C  
ATOM    725  C   SER A 107      48.192  21.079  73.075  1.00  0.00           C  
ATOM    726  O   SER A 107      48.213  21.414  74.257  1.00  0.00           O  
ATOM    727  CB  SER A 107      50.473  20.738  72.158  1.00  0.00           C  
ATOM    728  CEN SER A 107      50.955  20.538  72.312  1.00  0.00           X  
ATOM    729  H   SER A 107      50.596  23.081  72.853  1.00  0.00           H  
ATOM    730  N   THR A 108      47.392  20.114  72.587  1.00  0.00           N  
ATOM    731  CA  THR A 108      46.334  19.397  73.351  1.00  0.00           C  
ATOM    732  C   THR A 108      46.176  17.941  72.839  1.00  0.00           C  
ATOM    733  O   THR A 108      46.899  17.532  71.940  1.00  0.00           O  
ATOM    734  CB  THR A 108      44.975  20.115  73.254  1.00  0.00           C  
ATOM    735  CEN THR A 108      44.633  20.582  73.337  1.00  0.00           X  
ATOM    736  H   THR A 108      47.748  19.584  71.806  1.00  0.00           H  
ATOM    737  N   GLU A 109      45.242  17.221  73.490  1.00  0.00           N  
ATOM    738  CA  GLU A 109      44.670  15.863  73.266  1.00  0.00           C  
ATOM    739  C   GLU A 109      45.524  14.713  72.679  1.00  0.00           C  
ATOM    740  O   GLU A 109      45.664  14.550  71.476  1.00  0.00           O  
ATOM    741  CB  GLU A 109      43.440  16.020  72.370  1.00  0.00           C  
ATOM    742  CEN GLU A 109      41.755  16.200  72.194  1.00  0.00           X  
ATOM    743  H   GLU A 109      44.559  17.804  73.954  1.00  0.00           H  
ATOM    744  N   GLU A 110      46.311  14.026  73.519  1.00  0.00           N  
ATOM    745  CA  GLU A 110      46.389  14.015  75.009  1.00  0.00           C  
ATOM    746  C   GLU A 110      45.335  13.112  75.682  1.00  0.00           C  
ATOM    747  O   GLU A 110      44.752  13.447  76.708  1.00  0.00           O  
ATOM    748  CB  GLU A 110      46.249  15.440  75.551  1.00  0.00           C  
ATOM    749  CEN GLU A 110      46.960  16.871  76.144  1.00  0.00           X  
ATOM    750  H   GLU A 110      46.264  13.068  73.205  1.00  0.00           H  
ATOM    751  N   GLY A 111      45.113  11.926  75.100  1.00  0.00           N  
ATOM    752  CA  GLY A 111      44.234  10.896  75.656  1.00  0.00           C  
ATOM    753  C   GLY A 111      44.178   9.583  74.860  1.00  0.00           C  
ATOM    754  O   GLY A 111      45.016   9.351  74.002  1.00  0.00           O  
ATOM    755  CEN GLY A 111      44.233  10.896  75.656  1.00  0.00           X  
ATOM    756  H   GLY A 111      45.579  11.728  74.225  1.00  0.00           H  
ATOM    757  N   THR A 112      43.183   8.750  75.167  1.00  0.00           N  
ATOM    758  CA  THR A 112      42.890   7.421  74.578  1.00  0.00           C  
ATOM    759  C   THR A 112      44.006   6.371  74.340  1.00  0.00           C  
ATOM    760  O   THR A 112      44.483   6.169  73.231  1.00  0.00           O  
ATOM    761  CB  THR A 112      42.195   7.634  73.221  1.00  0.00           C  
ATOM    762  CEN THR A 112      41.771   7.864  72.891  1.00  0.00           X  
ATOM    763  H   THR A 112      42.337   9.237  75.428  1.00  0.00           H  
ATOM    764  N   SER A 113      44.264   5.602  75.410  1.00  0.00           N  
ATOM    765  CA  SER A 113      45.208   4.468  75.596  1.00  0.00           C  
ATOM    766  C   SER A 113      44.697   3.020  75.665  1.00  0.00           C  
ATOM    767  O   SER A 113      43.859   2.712  76.503  1.00  0.00           O  
ATOM    768  CB  SER A 113      46.001   4.736  76.861  1.00  0.00           C  
ATOM    769  CEN SER A 113      46.107   4.896  77.370  1.00  0.00           X  
ATOM    770  H   SER A 113      43.526   5.600  76.100  1.00  0.00           H  
ATOM    771  N   THR A 114      45.400   2.096  74.981  1.00  0.00           N  
ATOM    772  CA  THR A 114      45.092   0.642  74.948  1.00  0.00           C  
ATOM    773  C   THR A 114      46.391  -0.161  74.700  1.00  0.00           C  
ATOM    774  O   THR A 114      47.276   0.291  73.981  1.00  0.00           O  
ATOM    775  CB  THR A 114      44.062   0.293  73.857  1.00  0.00           C  
ATOM    776  CEN THR A 114      43.533   0.344  73.616  1.00  0.00           X  
ATOM    777  H   THR A 114      46.381   2.289  74.854  1.00  0.00           H  
ATOM    778  N   GLU A 115      46.502  -1.302  75.383  1.00  0.00           N  
ATOM    779  CA  GLU A 115      47.535  -2.358  75.377  1.00  0.00           C  
ATOM    780  C   GLU A 115      47.541  -3.400  74.225  1.00  0.00           C  
ATOM    781  O   GLU A 115      46.481  -3.773  73.720  1.00  0.00           O  
ATOM    782  CB  GLU A 115      47.448  -3.112  76.706  1.00  0.00           C  
ATOM    783  CEN GLU A 115      47.975  -3.344  78.310  1.00  0.00           X  
ATOM    784  H   GLU A 115      45.793  -1.452  76.085  1.00  0.00           H  
ATOM    785  N   PRO A 116      48.743  -3.882  73.804  1.00  0.00           N  
ATOM    786  CA  PRO A 116      48.932  -4.910  72.781  1.00  0.00           C  
ATOM    787  C   PRO A 116      48.407  -6.299  73.187  1.00  0.00           C  
ATOM    788  O   PRO A 116      48.482  -6.693  74.348  1.00  0.00           O  
ATOM    789  CB  PRO A 116      50.455  -4.917  72.567  1.00  0.00           C  
ATOM    790  CEN PRO A 116      50.455  -3.724  73.894  1.00  0.00           X  
ATOM    791  N   SER A 117      47.943  -7.082  72.208  1.00  0.00           N  
ATOM    792  CA  SER A 117      47.471  -8.458  72.419  1.00  0.00           C  
ATOM    793  C   SER A 117      47.658  -9.304  71.167  1.00  0.00           C  
ATOM    794  O   SER A 117      47.745  -8.812  70.044  1.00  0.00           O  
ATOM    795  CB  SER A 117      46.014  -8.457  72.836  1.00  0.00           C  
ATOM    796  CEN SER A 117      45.493  -8.303  72.862  1.00  0.00           X  
ATOM    797  H   SER A 117      48.098  -6.796  71.252  1.00  0.00           H  
ATOM    798  N   GLU A 118      47.748 -10.600  71.438  1.00  0.00           N  
ATOM    799  CA  GLU A 118      47.867 -11.752  70.557  1.00  0.00           C  
ATOM    800  C   GLU A 118      46.501 -12.198  70.005  1.00  0.00           C  
ATOM    801  O   GLU A 118      45.480 -12.036  70.671  1.00  0.00           O  
ATOM    802  CB  GLU A 118      48.540 -12.909  71.299  1.00  0.00           C  
ATOM    803  CEN GLU A 118      49.935 -13.820  71.658  1.00  0.00           X  
ATOM    804  H   GLU A 118      47.702 -10.840  72.417  1.00  0.00           H  
ATOM    805  N   GLY A 119      46.472 -12.845  68.834  1.00  0.00           N  
ATOM    806  CA  GLY A 119      45.222 -13.412  68.318  1.00  0.00           C  
ATOM    807  C   GLY A 119      44.698 -12.827  67.008  1.00  0.00           C  
ATOM    808  O   GLY A 119      44.974 -11.677  66.705  1.00  0.00           O  
ATOM    809  CEN GLY A 119      45.222 -13.413  68.317  1.00  0.00           X  
ATOM    810  H   GLY A 119      47.340 -13.033  68.349  1.00  0.00           H  
ATOM    811  N   SER A 120      43.941 -13.645  66.264  1.00  0.00           N  
ATOM    812  CA  SER A 120      43.277 -13.396  64.959  1.00  0.00           C  
ATOM    813  C   SER A 120      41.894 -12.707  64.934  1.00  0.00           C  
ATOM    814  O   SER A 120      41.199 -12.707  65.936  1.00  0.00           O  
ATOM    815  CB  SER A 120      43.158 -14.725  64.237  1.00  0.00           C  
ATOM    816  CEN SER A 120      43.077 -15.257  64.164  1.00  0.00           X  
ATOM    817  H   SER A 120      43.394 -14.286  66.822  1.00  0.00           H  
ATOM    818  N   ALA A 121      41.284 -12.279  63.827  1.00  0.00           N  
ATOM    819  CA  ALA A 121      41.551 -12.231  62.386  1.00  0.00           C  
ATOM    820  C   ALA A 121      40.676 -11.073  61.821  1.00  0.00           C  
ATOM    821  O   ALA A 121      39.649 -10.760  62.433  1.00  0.00           O  
ATOM    822  CB  ALA A 121      41.240 -13.562  61.717  1.00  0.00           C  
ATOM    823  CEN ALA A 121      41.240 -13.561  61.717  1.00  0.00           X  
ATOM    824  H   ALA A 121      40.371 -11.914  64.053  1.00  0.00           H  
ATOM    825  N   PRO A 122      40.996 -10.445  60.675  1.00  0.00           N  
ATOM    826  CA  PRO A 122      40.141  -9.417  60.081  1.00  0.00           C  
ATOM    827  C   PRO A 122      38.827 -10.029  59.565  1.00  0.00           C  
ATOM    828  O   PRO A 122      38.821 -11.108  58.971  1.00  0.00           O  
ATOM    829  CB  PRO A 122      40.995  -8.827  58.947  1.00  0.00           C  
ATOM    830  CEN PRO A 122      42.179 -10.062  59.454  1.00  0.00           X  
ATOM    831  N   GLY A 123      37.711  -9.334  59.791  1.00  0.00           N  
ATOM    832  CA  GLY A 123      36.383  -9.737  59.331  1.00  0.00           C  
ATOM    833  C   GLY A 123      36.127  -9.249  57.904  1.00  0.00           C  
ATOM    834  O   GLY A 123      36.899  -8.468  57.355  1.00  0.00           O  
ATOM    835  CEN GLY A 123      36.382  -9.737  59.331  1.00  0.00           X  
ATOM    836  H   GLY A 123      37.799  -8.420  60.211  1.00  0.00           H  
ATOM    837  N   THR A 124      35.046  -9.746  57.313  1.00  0.00           N  
ATOM    838  CA  THR A 124      34.512  -9.440  55.984  1.00  0.00           C  
ATOM    839  C   THR A 124      32.982  -9.475  55.914  1.00  0.00           C  
ATOM    840  O   THR A 124      32.366 -10.338  56.530  1.00  0.00           O  
ATOM    841  CB  THR A 124      35.071 -10.415  54.932  1.00  0.00           C  
ATOM    842  CEN THR A 124      35.517 -10.662  54.645  1.00  0.00           X  
ATOM    843  H   THR A 124      34.513 -10.424  57.838  1.00  0.00           H  
ATOM    844  N   SER A 125      32.434  -8.602  55.056  1.00  0.00           N  
ATOM    845  CA  SER A 125      31.014  -8.421  54.693  1.00  0.00           C  
ATOM    846  C   SER A 125      30.295  -9.493  53.863  1.00  0.00           C  
ATOM    847  O   SER A 125      30.796  -9.882  52.816  1.00  0.00           O  
ATOM    848  CB  SER A 125      30.890  -7.099  53.961  1.00  0.00           C  
ATOM    849  CEN SER A 125      31.018  -6.690  53.626  1.00  0.00           X  
ATOM    850  H   SER A 125      33.057  -8.291  54.328  1.00  0.00           H  
ATOM    851  N   THR A 126      29.029  -9.786  54.188  1.00  0.00           N  
ATOM    852  CA  THR A 126      28.196 -10.758  53.442  1.00  0.00           C  
ATOM    853  C   THR A 126      26.807 -10.153  53.155  1.00  0.00           C  
ATOM    854  O   THR A 126      26.441  -9.117  53.698  1.00  0.00           O  
ATOM    855  CB  THR A 126      28.025 -12.080  54.214  1.00  0.00           C  
ATOM    856  CEN THR A 126      28.243 -12.559  54.467  1.00  0.00           X  
ATOM    857  H   THR A 126      28.500  -9.108  54.715  1.00  0.00           H  
ATOM    858  N   GLU A 127      26.129 -10.815  52.225  1.00  0.00           N  
ATOM    859  CA  GLU A 127      24.787 -10.696  51.641  1.00  0.00           C  
ATOM    860  C   GLU A 127      23.538 -11.042  52.484  1.00  0.00           C  
ATOM    861  O   GLU A 127      23.543 -11.994  53.267  1.00  0.00           O  
ATOM    862  CB  GLU A 127      24.756 -11.555  50.374  1.00  0.00           C  
ATOM    863  CEN GLU A 127      24.923 -11.700  48.685  1.00  0.00           X  
ATOM    864  H   GLU A 127      26.664 -11.539  51.768  1.00  0.00           H  
ATOM    865  N   PRO A 128      22.429 -10.292  52.267  1.00  0.00           N  
ATOM    866  CA  PRO A 128      21.133 -10.480  52.919  1.00  0.00           C  
ATOM    867  C   PRO A 128      20.519 -11.851  52.577  1.00  0.00           C  
ATOM    868  O   PRO A 128      20.733 -12.348  51.480  1.00  0.00           O  
ATOM    869  CB  PRO A 128      20.281  -9.315  52.388  1.00  0.00           C  
ATOM    870  CEN PRO A 128      21.736  -8.942  51.424  1.00  0.00           X  
ATOM    871  N   SER A 129      19.700 -12.436  53.460  1.00  0.00           N  
ATOM    872  CA  SER A 129      19.017 -13.715  53.172  1.00  0.00           C  
ATOM    873  C   SER A 129      17.972 -14.082  54.229  1.00  0.00           C  
ATOM    874  O   SER A 129      17.969 -13.569  55.342  1.00  0.00           O  
ATOM    875  CB  SER A 129      20.039 -14.828  53.052  1.00  0.00           C  
ATOM    876  CEN SER A 129      20.489 -15.118  53.150  1.00  0.00           X  
ATOM    877  H   SER A 129      19.350 -11.890  54.233  1.00  0.00           H  
ATOM    878  N   GLU A 130      17.109 -15.017  53.830  1.00  0.00           N  
ATOM    879  CA  GLU A 130      16.103 -15.685  54.665  1.00  0.00           C  
ATOM    880  C   GLU A 130      15.105 -14.831  55.465  1.00  0.00           C  
ATOM    881  O   GLU A 130      14.812 -15.071  56.631  1.00  0.00           O  
ATOM    882  CB  GLU A 130      16.834 -16.606  55.644  1.00  0.00           C  
ATOM    883  CEN GLU A 130      17.428 -18.149  56.057  1.00  0.00           X  
ATOM    884  H   GLU A 130      17.508 -15.647  53.150  1.00  0.00           H  
ATOM    885  N   GLY A 131      14.442 -13.919  54.744  1.00  0.00           N  
ATOM    886  CA  GLY A 131      13.499 -12.948  55.298  1.00  0.00           C  
ATOM    887  C   GLY A 131      12.067 -13.281  54.874  1.00  0.00           C  
ATOM    888  O   GLY A 131      11.146 -12.536  55.181  1.00  0.00           O  
ATOM    889  CEN GLY A 131      13.499 -12.947  55.298  1.00  0.00           X  
ATOM    890  H   GLY A 131      14.495 -13.988  53.739  1.00  0.00           H  
ATOM    891  N   SER A 132      11.882 -14.393  54.160  1.00  0.00           N  
ATOM    892  CA  SER A 132      10.582 -14.799  53.599  1.00  0.00           C  
ATOM    893  C   SER A 132      10.393 -16.302  53.799  1.00  0.00           C  
ATOM    894  O   SER A 132      11.377 -17.037  53.793  1.00  0.00           O  
ATOM    895  CB  SER A 132      10.493 -14.439  52.129  1.00  0.00           C  
ATOM    896  CEN SER A 132      10.653 -14.352  51.617  1.00  0.00           X  
ATOM    897  H   SER A 132      12.594 -15.107  54.226  1.00  0.00           H  
ATOM    898  N   ALA A 133       9.149 -16.776  53.899  1.00  0.00           N  
ATOM    899  CA  ALA A 133       8.853 -18.206  53.981  1.00  0.00           C  
ATOM    900  C   ALA A 133       7.409 -18.516  53.533  1.00  0.00           C  
ATOM    901  O   ALA A 133       6.533 -17.668  53.686  1.00  0.00           O  
ATOM    902  CB  ALA A 133       9.096 -18.707  55.397  1.00  0.00           C  
ATOM    903  CEN ALA A 133       9.095 -18.707  55.396  1.00  0.00           X  
ATOM    904  H   ALA A 133       8.372 -16.160  53.701  1.00  0.00           H  
ATOM    905  N   PRO A 134       7.164 -19.706  52.947  1.00  0.00           N  
ATOM    906  CA  PRO A 134       5.834 -20.165  52.547  1.00  0.00           C  
ATOM    907  C   PRO A 134       4.893 -20.451  53.734  1.00  0.00           C  
ATOM    908  O   PRO A 134       5.303 -20.996  54.756  1.00  0.00           O  
ATOM    909  CB  PRO A 134       6.129 -21.437  51.734  1.00  0.00           C  
ATOM    910  CEN PRO A 134       7.820 -21.118  52.211  1.00  0.00           X  
ATOM    911  N   GLY A 135       3.598 -20.168  53.562  1.00  0.00           N  
ATOM    912  CA  GLY A 135       2.553 -20.411  54.569  1.00  0.00           C  
ATOM    913  C   GLY A 135       1.429 -21.269  53.978  1.00  0.00           C  
ATOM    914  O   GLY A 135       0.323 -21.242  54.494  1.00  0.00           O  
ATOM    915  CEN GLY A 135       2.553 -20.411  54.569  1.00  0.00           X  
ATOM    916  H   GLY A 135       3.309 -19.772  52.677  1.00  0.00           H  
ATOM    917  N   THR A 136       1.545 -21.740  52.733  1.00  0.00           N  
ATOM    918  CA  THR A 136       0.562 -22.532  51.955  1.00  0.00           C  
ATOM    919  C   THR A 136      -0.837 -21.914  51.851  1.00  0.00           C  
ATOM    920  O   THR A 136      -1.230 -21.165  52.736  1.00  0.00           O  
ATOM    921  CB  THR A 136       0.408 -23.944  52.550  1.00  0.00           C  
ATOM    922  CEN THR A 136       0.630 -24.460  52.712  1.00  0.00           X  
ATOM    923  H   THR A 136       1.894 -20.988  52.156  1.00  0.00           H  
ATOM    924  N   SER A 137      -1.570 -22.413  50.843  1.00  0.00           N  
ATOM    925  CA  SER A 137      -2.958 -22.067  50.467  1.00  0.00           C  
ATOM    926  C   SER A 137      -3.306 -20.566  50.454  1.00  0.00           C  
ATOM    927  O   SER A 137      -2.439 -19.716  50.504  1.00  0.00           O  
ATOM    928  CB  SER A 137      -3.910 -22.788  51.400  1.00  0.00           C  
ATOM    929  CEN SER A 137      -4.106 -23.002  51.861  1.00  0.00           X  
ATOM    930  H   SER A 137      -1.293 -23.330  50.523  1.00  0.00           H  
ATOM    931  N   GLU A 138      -4.549 -20.105  50.392  1.00  0.00           N  
ATOM    932  CA  GLU A 138      -5.839 -20.774  50.265  1.00  0.00           C  
ATOM    933  C   GLU A 138      -6.719 -19.932  49.311  1.00  0.00           C  
ATOM    934  O   GLU A 138      -6.598 -18.713  49.255  1.00  0.00           O  
ATOM    935  CB  GLU A 138      -6.508 -20.945  51.631  1.00  0.00           C  
ATOM    936  CEN GLU A 138      -6.894 -21.919  52.975  1.00  0.00           X  
ATOM    937  H   GLU A 138      -4.629 -19.148  50.705  1.00  0.00           H  
ATOM    938  N   SER A 139      -7.558 -20.622  48.542  1.00  0.00           N  
ATOM    939  CA  SER A 139      -8.575 -20.152  47.590  1.00  0.00           C  
ATOM    940  C   SER A 139      -9.782 -19.312  48.063  1.00  0.00           C  
ATOM    941  O   SER A 139     -10.470 -19.697  48.999  1.00  0.00           O  
ATOM    942  CB  SER A 139      -9.107 -21.375  46.867  1.00  0.00           C  
ATOM    943  CEN SER A 139      -9.281 -21.884  46.792  1.00  0.00           X  
ATOM    944  H   SER A 139      -7.821 -21.518  48.927  1.00  0.00           H  
ATOM    945  N   ALA A 140     -10.165 -18.295  47.272  1.00  0.00           N  
ATOM    946  CA  ALA A 140     -11.313 -17.402  47.552  1.00  0.00           C  
ATOM    947  C   ALA A 140     -11.930 -16.818  46.256  1.00  0.00           C  
ATOM    948  O   ALA A 140     -11.289 -16.769  45.208  1.00  0.00           O  
ATOM    949  CB  ALA A 140     -10.886 -16.280  48.486  1.00  0.00           C  
ATOM    950  CEN ALA A 140     -10.887 -16.280  48.485  1.00  0.00           X  
ATOM    951  H   ALA A 140     -10.012 -18.445  46.285  1.00  0.00           H  
ATOM    952  N   THR A 141     -13.163 -16.322  46.351  1.00  0.00           N  
ATOM    953  CA  THR A 141     -13.921 -15.636  45.283  1.00  0.00           C  
ATOM    954  C   THR A 141     -14.765 -14.505  45.903  1.00  0.00           C  
ATOM    955  O   THR A 141     -14.846 -14.458  47.137  1.00  0.00           O  
ATOM    956  CB  THR A 141     -14.841 -16.602  44.514  1.00  0.00           C  
ATOM    957  CEN THR A 141     -14.927 -17.073  44.180  1.00  0.00           X  
ATOM    958  H   THR A 141     -13.544 -16.177  47.277  1.00  0.00           H  
ATOM    959  N   PRO A 142     -15.376 -13.578  45.130  1.00  0.00           N  
ATOM    960  CA  PRO A 142     -15.206 -13.545  43.660  1.00  0.00           C  
ATOM    961  C   PRO A 142     -15.092 -12.120  43.065  1.00  0.00           C  
ATOM    962  O   PRO A 142     -16.036 -11.568  42.519  1.00  0.00           O  
ATOM    963  CB  PRO A 142     -16.457 -14.274  43.143  1.00  0.00           C  
ATOM    964  CEN PRO A 142     -16.909 -14.321  44.869  1.00  0.00           X  
ATOM    965  N   GLU A 143     -14.025 -11.371  43.366  1.00  0.00           N  
ATOM    966  CA  GLU A 143     -13.683 -10.031  42.842  1.00  0.00           C  
ATOM    967  C   GLU A 143     -14.759  -8.921  42.957  1.00  0.00           C  
ATOM    968  O   GLU A 143     -14.928  -8.083  42.082  1.00  0.00           O  
ATOM    969  CB  GLU A 143     -13.284 -10.171  41.371  1.00  0.00           C  
ATOM    970  CEN GLU A 143     -12.079 -10.336  40.178  1.00  0.00           X  
ATOM    971  H   GLU A 143     -13.920 -11.376  44.369  1.00  0.00           H  
ATOM    972  N   SER A 144     -15.427  -8.946  44.124  1.00  0.00           N  
ATOM    973  CA  SER A 144     -16.457  -8.016  44.632  1.00  0.00           C  
ATOM    974  C   SER A 144     -17.231  -7.062  43.701  1.00  0.00           C  
ATOM    975  O   SER A 144     -17.344  -7.279  42.502  1.00  0.00           O  
ATOM    976  CB  SER A 144     -15.799  -7.173  45.706  1.00  0.00           C  
ATOM    977  CEN SER A 144     -15.417  -6.879  45.959  1.00  0.00           X  
ATOM    978  H   SER A 144     -14.833  -9.231  44.891  1.00  0.00           H  
ATOM    979  N   GLY A 145     -17.569  -5.870  44.224  1.00  0.00           N  
ATOM    980  CA  GLY A 145     -18.277  -4.826  43.464  1.00  0.00           C  
ATOM    981  C   GLY A 145     -19.819  -4.911  43.519  1.00  0.00           C  
ATOM    982  O   GLY A 145     -20.323  -5.886  44.066  1.00  0.00           O  
ATOM    983  CEN GLY A 145     -18.278  -4.826  43.464  1.00  0.00           X  
ATOM    984  H   GLY A 145     -17.199  -5.615  45.127  1.00  0.00           H  
ATOM    985  N   PRO A 146     -20.584  -3.926  42.995  1.00  0.00           N  
ATOM    986  CA  PRO A 146     -22.051  -3.906  42.996  1.00  0.00           C  
ATOM    987  C   PRO A 146     -22.688  -5.100  42.266  1.00  0.00           C  
ATOM    988  O   PRO A 146     -22.100  -5.663  41.345  1.00  0.00           O  
ATOM    989  CB  PRO A 146     -22.389  -2.574  42.306  1.00  0.00           C  
ATOM    990  CEN PRO A 146     -20.621  -2.450  42.102  1.00  0.00           X  
ATOM    991  N   GLY A 147     -23.920  -5.455  42.637  1.00  0.00           N  
ATOM    992  CA  GLY A 147     -24.663  -6.576  42.065  1.00  0.00           C  
ATOM    993  C   GLY A 147     -24.774  -6.443  40.551  1.00  0.00           C  
ATOM    994  O   GLY A 147     -24.817  -5.337  40.021  1.00  0.00           O  
ATOM    995  CEN GLY A 147     -24.664  -6.576  42.065  1.00  0.00           X  
ATOM    996  H   GLY A 147     -24.376  -4.929  43.371  1.00  0.00           H  
ATOM    997  N   SER A 148     -24.752  -7.589  39.888  1.00  0.00           N  
ATOM    998  CA  SER A 148     -24.821  -7.805  38.447  1.00  0.00           C  
ATOM    999  C   SER A 148     -26.170  -7.470  37.793  1.00  0.00           C  
ATOM   1000  O   SER A 148     -27.238  -7.589  38.390  1.00  0.00           O  
ATOM   1001  CB  SER A 148     -24.461  -9.249  38.154  1.00  0.00           C  
ATOM   1002  CEN SER A 148     -24.434  -9.788  38.218  1.00  0.00           X  
ATOM   1003  H   SER A 148     -24.598  -8.429  40.428  1.00  0.00           H  
ATOM   1004  N   GLU A 149     -26.045  -7.078  36.527  1.00  0.00           N  
ATOM   1005  CA  GLU A 149     -27.042  -6.698  35.524  1.00  0.00           C  
ATOM   1006  C   GLU A 149     -26.866  -7.335  34.127  1.00  0.00           C  
ATOM   1007  O   GLU A 149     -25.753  -7.562  33.654  1.00  0.00           O  
ATOM   1008  CB  GLU A 149     -27.050  -5.174  35.384  1.00  0.00           C  
ATOM   1009  CEN GLU A 149     -27.714  -3.657  35.787  1.00  0.00           X  
ATOM   1010  H   GLU A 149     -25.098  -7.056  36.178  1.00  0.00           H  
ATOM   1011  N   PRO A 150     -27.983  -7.520  33.402  1.00  0.00           N  
ATOM   1012  CA  PRO A 150     -27.815  -8.117  32.079  1.00  0.00           C  
ATOM   1013  C   PRO A 150     -27.179  -7.157  31.072  1.00  0.00           C  
ATOM   1014  O   PRO A 150     -27.327  -5.939  31.144  1.00  0.00           O  
ATOM   1015  CB  PRO A 150     -29.245  -8.507  31.671  1.00  0.00           C  
ATOM   1016  CEN PRO A 150     -29.691  -7.737  33.219  1.00  0.00           X  
ATOM   1017  N   ALA A 151     -26.503  -7.743  30.087  1.00  0.00           N  
ATOM   1018  CA  ALA A 151     -25.926  -7.053  28.947  1.00  0.00           C  
ATOM   1019  C   ALA A 151     -27.017  -6.374  28.101  1.00  0.00           C  
ATOM   1020  O   ALA A 151     -28.155  -6.835  28.040  1.00  0.00           O  
ATOM   1021  CB  ALA A 151     -25.113  -8.026  28.105  1.00  0.00           C  
ATOM   1022  CEN ALA A 151     -25.114  -8.025  28.105  1.00  0.00           X  
ATOM   1023  H   ALA A 151     -26.459  -8.751  30.076  1.00  0.00           H  
ATOM   1024  N   THR A 152     -26.662  -5.302  27.398  1.00  0.00           N  
ATOM   1025  CA  THR A 152     -27.601  -4.593  26.526  1.00  0.00           C  
ATOM   1026  C   THR A 152     -26.904  -4.331  25.208  1.00  0.00           C  
ATOM   1027  O   THR A 152     -25.730  -4.653  25.017  1.00  0.00           O  
ATOM   1028  CB  THR A 152     -28.084  -3.262  27.131  1.00  0.00           C  
ATOM   1029  CEN THR A 152     -28.357  -2.956  27.547  1.00  0.00           X  
ATOM   1030  H   THR A 152     -25.695  -5.016  27.401  1.00  0.00           H  
ATOM   1031  N   SER A 153     -27.684  -3.757  24.299  1.00  0.00           N  
ATOM   1032  CA  SER A 153     -27.292  -3.384  22.948  1.00  0.00           C  
ATOM   1033  C   SER A 153     -26.221  -2.287  23.008  1.00  0.00           C  
ATOM   1034  O   SER A 153     -26.317  -1.352  23.797  1.00  0.00           O  
ATOM   1035  CB  SER A 153     -28.500  -2.921  22.157  1.00  0.00           C  
ATOM   1036  CEN SER A 153     -28.981  -2.688  22.053  1.00  0.00           X  
ATOM   1037  H   SER A 153     -28.560  -3.383  24.633  1.00  0.00           H  
ATOM   1038  N   GLY A 154     -25.171  -2.458  22.214  1.00  0.00           N  
ATOM   1039  CA  GLY A 154     -24.040  -1.539  22.103  1.00  0.00           C  
ATOM   1040  C   GLY A 154     -23.952  -0.953  20.699  1.00  0.00           C  
ATOM   1041  O   GLY A 154     -23.011  -0.232  20.379  1.00  0.00           O  
ATOM   1042  CEN GLY A 154     -24.039  -1.539  22.103  1.00  0.00           X  
ATOM   1043  H   GLY A 154     -25.093  -3.349  21.747  1.00  0.00           H  
ATOM   1044  N   SER A 155     -24.913  -1.312  19.846  1.00  0.00           N  
ATOM   1045  CA  SER A 155     -24.915  -0.913  18.444  1.00  0.00           C  
ATOM   1046  C   SER A 155     -25.229   0.590  18.490  1.00  0.00           C  
ATOM   1047  O   SER A 155     -25.941   1.054  19.368  1.00  0.00           O  
ATOM   1048  CB  SER A 155     -25.934  -1.691  17.633  1.00  0.00           C  
ATOM   1049  CEN SER A 155     -26.390  -1.964  17.518  1.00  0.00           X  
ATOM   1050  H   SER A 155     -25.838  -1.448  20.228  1.00  0.00           H  
ATOM   1051  N   GLU A 156     -24.610   1.454  17.707  1.00  0.00           N  
ATOM   1052  CA  GLU A 156     -23.576   1.068  16.780  1.00  0.00           C  
ATOM   1053  C   GLU A 156     -22.478   2.149  16.957  1.00  0.00           C  
ATOM   1054  O   GLU A 156     -22.778   3.280  17.319  1.00  0.00           O  
ATOM   1055  CB  GLU A 156     -24.096   0.997  15.343  1.00  0.00           C  
ATOM   1056  CEN GLU A 156     -24.645   0.081  14.015  1.00  0.00           X  
ATOM   1057  H   GLU A 156     -25.267   2.077  17.261  1.00  0.00           H  
ATOM   1058  N   THR A 157     -21.217   1.863  16.618  1.00  0.00           N  
ATOM   1059  CA  THR A 157     -20.150   2.871  16.789  1.00  0.00           C  
ATOM   1060  C   THR A 157     -20.302   3.928  15.685  1.00  0.00           C  
ATOM   1061  O   THR A 157     -20.185   3.590  14.506  1.00  0.00           O  
ATOM   1062  CB  THR A 157     -18.741   2.253  16.724  1.00  0.00           C  
ATOM   1063  CEN THR A 157     -18.330   1.889  16.925  1.00  0.00           X  
ATOM   1064  H   THR A 157     -21.061   1.145  15.925  1.00  0.00           H  
ATOM   1065  N   PRO A 158     -20.637   5.191  16.006  1.00  0.00           N  
ATOM   1066  CA  PRO A 158     -20.919   6.276  15.076  1.00  0.00           C  
ATOM   1067  C   PRO A 158     -19.561   6.766  14.581  1.00  0.00           C  
ATOM   1068  O   PRO A 158     -19.009   7.757  15.045  1.00  0.00           O  
ATOM   1069  CB  PRO A 158     -21.683   7.331  15.894  1.00  0.00           C  
ATOM   1070  CEN PRO A 158     -21.480   6.164  17.230  1.00  0.00           X  
ATOM   1071  N   GLY A 159     -18.927   5.968  13.745  1.00  0.00           N  
ATOM   1072  CA  GLY A 159     -17.634   6.365  13.197  1.00  0.00           C  
ATOM   1073  C   GLY A 159     -17.087   5.385  12.186  1.00  0.00           C  
ATOM   1074  O   GLY A 159     -16.566   5.813  11.171  1.00  0.00           O  
ATOM   1075  CEN GLY A 159     -17.634   6.365  13.197  1.00  0.00           X  
ATOM   1076  H   GLY A 159     -19.384   5.127  13.421  1.00  0.00           H  
ATOM   1077  N   MET A 160     -17.287   4.080  12.397  1.00  0.00           N  
ATOM   1078  CA  MET A 160     -16.862   3.065  11.428  1.00  0.00           C  
ATOM   1079  C   MET A 160     -17.655   3.191  10.124  1.00  0.00           C  
ATOM   1080  O   MET A 160     -17.059   3.137   9.064  1.00  0.00           O  
ATOM   1081  CB  MET A 160     -17.030   1.666  12.017  1.00  0.00           C  
ATOM   1082  CEN MET A 160     -16.124   0.288  12.618  1.00  0.00           X  
ATOM   1083  H   MET A 160     -17.716   3.786  13.264  1.00  0.00           H  
ATOM   1084  N   TYR A 161     -18.967   3.450  10.195  1.00  0.00           N  
ATOM   1085  CA  TYR A 161     -19.813   3.586   9.004  1.00  0.00           C  
ATOM   1086  C   TYR A 161     -19.433   4.777   8.110  1.00  0.00           C  
ATOM   1087  O   TYR A 161     -19.247   4.581   6.919  1.00  0.00           O  
ATOM   1088  CB  TYR A 161     -21.279   3.710   9.424  1.00  0.00           C  
ATOM   1089  CEN TYR A 161     -22.725   2.732   9.581  1.00  0.00           X  
ATOM   1090  H   TYR A 161     -19.408   3.511  11.102  1.00  0.00           H  
ATOM   1091  N   GLY A 162     -19.314   5.986   8.675  1.00  0.00           N  
ATOM   1092  CA  GLY A 162     -18.847   7.165   7.933  1.00  0.00           C  
ATOM   1093  C   GLY A 162     -17.452   6.921   7.369  1.00  0.00           C  
ATOM   1094  O   GLY A 162     -17.286   6.917   6.163  1.00  0.00           O  
ATOM   1095  CEN GLY A 162     -18.847   7.165   7.932  1.00  0.00           X  
ATOM   1096  H   GLY A 162     -19.391   6.064   9.678  1.00  0.00           H  
ATOM   1097  N   LYS A 163     -16.513   6.533   8.246  1.00  0.00           N  
ATOM   1098  CA  LYS A 163     -15.095   6.343   7.898  1.00  0.00           C  
ATOM   1099  C   LYS A 163     -14.887   5.468   6.665  1.00  0.00           C  
ATOM   1100  O   LYS A 163     -14.107   5.799   5.784  1.00  0.00           O  
ATOM   1101  CB  LYS A 163     -14.341   5.737   9.083  1.00  0.00           C  
ATOM   1102  CEN LYS A 163     -13.017   6.002  10.712  1.00  0.00           X  
ATOM   1103  H   LYS A 163     -16.783   6.403   9.210  1.00  0.00           H  
ATOM   1104  N   LEU A 164     -15.552   4.320   6.635  1.00  0.00           N  
ATOM   1105  CA  LEU A 164     -15.514   3.407   5.509  1.00  0.00           C  
ATOM   1106  C   LEU A 164     -15.968   4.059   4.202  1.00  0.00           C  
ATOM   1107  O   LEU A 164     -15.344   3.853   3.168  1.00  0.00           O  
ATOM   1108  CB  LEU A 164     -16.380   2.178   5.816  1.00  0.00           C  
ATOM   1109  CEN LEU A 164     -16.038   0.737   6.237  1.00  0.00           X  
ATOM   1110  H   LEU A 164     -16.106   4.073   7.443  1.00  0.00           H  
ATOM   1111  N   ASN A 165     -17.053   4.831   4.260  1.00  0.00           N  
ATOM   1112  CA  ASN A 165     -17.599   5.468   3.072  1.00  0.00           C  
ATOM   1113  C   ASN A 165     -16.614   6.490   2.512  1.00  0.00           C  
ATOM   1114  O   ASN A 165     -16.390   6.469   1.309  1.00  0.00           O  
ATOM   1115  CB  ASN A 165     -18.939   6.122   3.355  1.00  0.00           C  
ATOM   1116  CEN ASN A 165     -19.957   5.873   3.301  1.00  0.00           X  
ATOM   1117  H   ASN A 165     -17.411   5.113   5.159  1.00  0.00           H  
ATOM   1118  N   ASP A 166     -15.986   7.297   3.371  1.00  0.00           N  
ATOM   1119  CA  ASP A 166     -15.031   8.330   2.956  1.00  0.00           C  
ATOM   1120  C   ASP A 166     -13.807   7.681   2.276  1.00  0.00           C  
ATOM   1121  O   ASP A 166     -13.470   8.009   1.142  1.00  0.00           O  
ATOM   1122  CB  ASP A 166     -14.592   9.174   4.155  1.00  0.00           C  
ATOM   1123  CEN ASP A 166     -14.802  10.062   4.607  1.00  0.00           X  
ATOM   1124  H   ASP A 166     -16.247   7.277   4.345  1.00  0.00           H  
ATOM   1125  N   LEU A 167     -13.228   6.653   2.908  1.00  0.00           N  
ATOM   1126  CA  LEU A 167     -12.101   5.908   2.344  1.00  0.00           C  
ATOM   1127  C   LEU A 167     -12.411   5.297   0.971  1.00  0.00           C  
ATOM   1128  O   LEU A 167     -11.584   5.331   0.061  1.00  0.00           O  
ATOM   1129  CB  LEU A 167     -11.671   4.808   3.323  1.00  0.00           C  
ATOM   1130  CEN LEU A 167     -10.491   4.687   4.307  1.00  0.00           X  
ATOM   1131  H   LEU A 167     -13.508   6.459   3.859  1.00  0.00           H  
ATOM   1132  N   LEU A 168     -13.591   4.686   0.821  1.00  0.00           N  
ATOM   1133  CA  LEU A 168     -14.008   4.100  -0.450  1.00  0.00           C  
ATOM   1134  C   LEU A 168     -14.083   5.164  -1.554  1.00  0.00           C  
ATOM   1135  O   LEU A 168     -13.554   4.946  -2.643  1.00  0.00           O  
ATOM   1136  CB  LEU A 168     -15.362   3.399  -0.286  1.00  0.00           C  
ATOM   1137  CEN LEU A 168     -15.765   1.916  -0.174  1.00  0.00           X  
ATOM   1138  H   LEU A 168     -14.237   4.701   1.597  1.00  0.00           H  
ATOM   1139  N   GLU A 169     -14.735   6.295  -1.283  1.00  0.00           N  
ATOM   1140  CA  GLU A 169     -14.880   7.410  -2.222  1.00  0.00           C  
ATOM   1141  C   GLU A 169     -13.517   7.895  -2.720  1.00  0.00           C  
ATOM   1142  O   GLU A 169     -13.347   8.073  -3.928  1.00  0.00           O  
ATOM   1143  CB  GLU A 169     -15.642   8.565  -1.568  1.00  0.00           C  
ATOM   1144  CEN GLU A 169     -17.091   9.427  -1.323  1.00  0.00           X  
ATOM   1145  H   GLU A 169     -15.080   6.438  -0.346  1.00  0.00           H  
ATOM   1146  N   ASP A 170     -12.534   7.999  -1.824  1.00  0.00           N  
ATOM   1147  CA  ASP A 170     -11.191   8.463  -2.164  1.00  0.00           C  
ATOM   1148  C   ASP A 170     -10.491   7.481  -3.113  1.00  0.00           C  
ATOM   1149  O   ASP A 170     -10.062   7.839  -4.210  1.00  0.00           O  
ATOM   1150  CB  ASP A 170     -10.357   8.659  -0.895  1.00  0.00           C  
ATOM   1151  CEN ASP A 170     -10.066   9.395  -0.254  1.00  0.00           X  
ATOM   1152  H   ASP A 170     -12.747   7.859  -0.848  1.00  0.00           H  
ATOM   1153  N   LEU A 171     -10.469   6.190  -2.790  1.00  0.00           N  
ATOM   1154  CA  LEU A 171      -9.906   5.172  -3.683  1.00  0.00           C  
ATOM   1155  C   LEU A 171     -10.559   5.184  -5.080  1.00  0.00           C  
ATOM   1156  O   LEU A 171      -9.879   5.098  -6.109  1.00  0.00           O  
ATOM   1157  CB  LEU A 171     -10.052   3.786  -3.042  1.00  0.00           C  
ATOM   1158  CEN LEU A 171      -9.055   2.854  -2.328  1.00  0.00           X  
ATOM   1159  H   LEU A 171     -10.801   5.924  -1.874  1.00  0.00           H  
ATOM   1160  N   GLN A 172     -11.883   5.350  -5.142  1.00  0.00           N  
ATOM   1161  CA  GLN A 172     -12.617   5.413  -6.404  1.00  0.00           C  
ATOM   1162  C   GLN A 172     -12.176   6.581  -7.284  1.00  0.00           C  
ATOM   1163  O   GLN A 172     -11.968   6.408  -8.489  1.00  0.00           O  
ATOM   1164  CB  GLN A 172     -14.120   5.522  -6.134  1.00  0.00           C  
ATOM   1165  CEN GLN A 172     -15.617   4.627  -6.059  1.00  0.00           X  
ATOM   1166  H   GLN A 172     -12.378   5.515  -4.276  1.00  0.00           H  
ATOM   1167  N   GLU A 173     -12.055   7.777  -6.727  1.00  0.00           N  
ATOM   1168  CA  GLU A 173     -11.610   8.949  -7.466  1.00  0.00           C  
ATOM   1169  C   GLU A 173     -10.168   8.769  -7.982  1.00  0.00           C  
ATOM   1170  O   GLU A 173      -9.921   9.046  -9.161  1.00  0.00           O  
ATOM   1171  CB  GLU A 173     -11.709  10.197  -6.587  1.00  0.00           C  
ATOM   1172  CEN GLU A 173     -12.547  11.600  -6.103  1.00  0.00           X  
ATOM   1173  H   GLU A 173     -12.247   7.890  -5.742  1.00  0.00           H  
ATOM   1174  N   VAL A 174      -9.261   8.149  -7.207  1.00  0.00           N  
ATOM   1175  CA  VAL A 174      -7.869   7.868  -7.627  1.00  0.00           C  
ATOM   1176  C   VAL A 174      -7.868   6.959  -8.860  1.00  0.00           C  
ATOM   1177  O   VAL A 174      -7.154   7.250  -9.822  1.00  0.00           O  
ATOM   1178  CB  VAL A 174      -7.050   7.201  -6.507  1.00  0.00           C  
ATOM   1179  CEN VAL A 174      -6.534   7.303  -6.061  1.00  0.00           X  
ATOM   1180  H   VAL A 174      -9.555   7.875  -6.278  1.00  0.00           H  
ATOM   1181  N   LEU A 175      -8.696   5.905  -8.881  1.00  0.00           N  
ATOM   1182  CA  LEU A 175      -8.802   4.986 -10.026  1.00  0.00           C  
ATOM   1183  C   LEU A 175      -9.341   5.677 -11.283  1.00  0.00           C  
ATOM   1184  O   LEU A 175      -8.765   5.559 -12.366  1.00  0.00           O  
ATOM   1185  CB  LEU A 175      -9.696   3.794  -9.659  1.00  0.00           C  
ATOM   1186  CEN LEU A 175      -9.388   2.330  -9.293  1.00  0.00           X  
ATOM   1187  H   LEU A 175      -9.238   5.717  -8.051  1.00  0.00           H  
ATOM   1188  N   LYS A 176     -10.444   6.428 -11.161  1.00  0.00           N  
ATOM   1189  CA  LYS A 176     -11.079   7.083 -12.317  1.00  0.00           C  
ATOM   1190  C   LYS A 176     -10.115   8.037 -13.006  1.00  0.00           C  
ATOM   1191  O   LYS A 176     -10.032   8.019 -14.234  1.00  0.00           O  
ATOM   1192  CB  LYS A 176     -12.339   7.836 -11.888  1.00  0.00           C  
ATOM   1193  CEN LYS A 176     -14.451   7.934 -11.813  1.00  0.00           X  
ATOM   1194  H   LYS A 176     -10.831   6.549 -10.235  1.00  0.00           H  
ATOM   1195  N   ASN A 177      -9.409   8.870 -12.249  1.00  0.00           N  
ATOM   1196  CA  ASN A 177      -8.420   9.780 -12.805  1.00  0.00           C  
ATOM   1197  C   ASN A 177      -7.280   9.004 -13.465  1.00  0.00           C  
ATOM   1198  O   ASN A 177      -7.184   9.035 -14.685  1.00  0.00           O  
ATOM   1199  CB  ASN A 177      -7.878  10.723 -11.746  1.00  0.00           C  
ATOM   1200  CEN ASN A 177      -8.087  11.680 -11.371  1.00  0.00           X  
ATOM   1201  H   ASN A 177      -9.556   8.860 -11.251  1.00  0.00           H  
ATOM   1202  N   LEU A 178      -6.526   8.181 -12.734  1.00  0.00           N  
ATOM   1203  CA  LEU A 178      -5.372   7.462 -13.276  1.00  0.00           C  
ATOM   1204  C   LEU A 178      -5.700   6.745 -14.602  1.00  0.00           C  
ATOM   1205  O   LEU A 178      -4.901   6.776 -15.539  1.00  0.00           O  
ATOM   1206  CB  LEU A 178      -4.857   6.455 -12.240  1.00  0.00           C  
ATOM   1207  CEN LEU A 178      -3.647   6.462 -11.287  1.00  0.00           X  
ATOM   1208  H   LEU A 178      -6.743   8.064 -11.756  1.00  0.00           H  
ATOM   1209  N   HIS A 179      -6.914   6.211 -14.741  1.00  0.00           N  
ATOM   1210  CA  HIS A 179      -7.353   5.507 -15.949  1.00  0.00           C  
ATOM   1211  C   HIS A 179      -7.417   6.402 -17.199  1.00  0.00           C  
ATOM   1212  O   HIS A 179      -6.990   5.989 -18.280  1.00  0.00           O  
ATOM   1213  CB  HIS A 179      -8.724   4.867 -15.709  1.00  0.00           C  
ATOM   1214  CEN HIS A 179      -9.253   3.609 -15.299  1.00  0.00           X  
ATOM   1215  H   HIS A 179      -7.531   6.224 -13.941  1.00  0.00           H  
ATOM   1216  N   LYS A 180      -7.932   7.635 -17.091  1.00  0.00           N  
ATOM   1217  CA  LYS A 180      -8.000   8.564 -18.236  1.00  0.00           C  
ATOM   1218  C   LYS A 180      -6.632   9.214 -18.497  1.00  0.00           C  
ATOM   1219  O   LYS A 180      -6.151   9.180 -19.633  1.00  0.00           O  
ATOM   1220  CB  LYS A 180      -9.056   9.643 -17.994  1.00  0.00           C  
ATOM   1221  CEN LYS A 180     -10.984  10.412 -18.403  1.00  0.00           X  
ATOM   1222  H   LYS A 180      -8.162   7.973 -16.166  1.00  0.00           H  
ATOM   1223  N   ASN A 181      -5.983   9.758 -17.464  1.00  0.00           N  
ATOM   1224  CA  ASN A 181      -4.802  10.629 -17.580  1.00  0.00           C  
ATOM   1225  C   ASN A 181      -3.638   9.968 -18.296  1.00  0.00           C  
ATOM   1226  O   ASN A 181      -2.866  10.669 -18.955  1.00  0.00           O  
ATOM   1227  CB  ASN A 181      -4.345  11.115 -16.217  1.00  0.00           C  
ATOM   1228  CEN ASN A 181      -4.508  11.937 -15.585  1.00  0.00           X  
ATOM   1229  H   ASN A 181      -6.429   9.699 -16.558  1.00  0.00           H  
ATOM   1230  N   ASP A 182      -3.555   8.638 -18.234  1.00  0.00           N  
ATOM   1231  CA  ASP A 182      -2.488   7.867 -18.869  1.00  0.00           C  
ATOM   1232  C   ASP A 182      -2.341   8.215 -20.368  1.00  0.00           C  
ATOM   1233  O   ASP A 182      -1.282   8.033 -20.981  1.00  0.00           O  
ATOM   1234  CB  ASP A 182      -2.750   6.368 -18.697  1.00  0.00           C  
ATOM   1235  CEN ASP A 182      -2.486   5.590 -18.095  1.00  0.00           X  
ATOM   1236  H   ASP A 182      -4.237   8.138 -17.679  1.00  0.00           H  
ATOM   1237  N   ARG A 183      -3.375   8.835 -20.966  1.00  0.00           N  
ATOM   1238  CA  ARG A 183      -3.349   9.315 -22.351  1.00  0.00           C  
ATOM   1239  C   ARG A 183      -2.270  10.347 -22.685  1.00  0.00           C  
ATOM   1240  O   ARG A 183      -1.915  10.418 -23.860  1.00  0.00           O  
ATOM   1241  CB  ARG A 183      -4.717   9.837 -22.765  1.00  0.00           C  
ATOM   1242  CEN ARG A 183      -7.008   9.904 -23.714  1.00  0.00           X  
ATOM   1243  H   ARG A 183      -4.215   8.957 -20.414  1.00  0.00           H  
ATOM   1244  N   SER A 184      -1.746  11.133 -21.736  1.00  0.00           N  
ATOM   1245  CA  SER A 184      -0.637  12.072 -22.023  1.00  0.00           C  
ATOM   1246  C   SER A 184       0.603  11.997 -21.130  1.00  0.00           C  
ATOM   1247  O   SER A 184       1.661  12.380 -21.602  1.00  0.00           O  
ATOM   1248  CB  SER A 184      -1.180  13.487 -21.975  1.00  0.00           C  
ATOM   1249  CEN SER A 184      -1.477  13.912 -21.810  1.00  0.00           X  
ATOM   1250  H   SER A 184      -2.244  11.227 -20.863  1.00  0.00           H  
ATOM   1251  N   GLY A 185       0.528  11.452 -19.909  1.00  0.00           N  
ATOM   1252  CA  GLY A 185       1.674  11.332 -18.991  1.00  0.00           C  
ATOM   1253  C   GLY A 185       2.289  12.648 -18.474  1.00  0.00           C  
ATOM   1254  O   GLY A 185       1.596  13.651 -18.343  1.00  0.00           O  
ATOM   1255  CEN GLY A 185       1.675  11.332 -18.991  1.00  0.00           X  
ATOM   1256  H   GLY A 185      -0.334  10.989 -19.657  1.00  0.00           H  
ATOM   1257  N   LYS A 186       3.626  12.667 -18.373  1.00  0.00           N  
ATOM   1258  CA  LYS A 186       4.532  13.742 -17.891  1.00  0.00           C  
ATOM   1259  C   LYS A 186       4.135  14.504 -16.628  1.00  0.00           C  
ATOM   1260  O   LYS A 186       4.015  13.847 -15.601  1.00  0.00           O  
ATOM   1261  CB  LYS A 186       4.732  14.761 -19.014  1.00  0.00           C  
ATOM   1262  CEN LYS A 186       5.947  15.526 -20.568  1.00  0.00           X  
ATOM   1263  H   LYS A 186       4.091  11.833 -18.698  1.00  0.00           H  
ATOM   1264  N   ASP A 187       3.870  15.807 -16.670  1.00  0.00           N  
ATOM   1265  CA  ASP A 187       3.501  16.517 -15.427  1.00  0.00           C  
ATOM   1266  C   ASP A 187       2.406  15.806 -14.619  1.00  0.00           C  
ATOM   1267  O   ASP A 187       2.443  15.744 -13.396  1.00  0.00           O  
ATOM   1268  CB  ASP A 187       3.048  17.942 -15.753  1.00  0.00           C  
ATOM   1269  CEN ASP A 187       3.411  18.893 -15.784  1.00  0.00           X  
ATOM   1270  H   ASP A 187       4.212  16.348 -17.449  1.00  0.00           H  
ATOM   1271  N   ASN A 188       1.486  15.150 -15.311  1.00  0.00           N  
ATOM   1272  CA  ASN A 188       0.356  14.504 -14.666  1.00  0.00           C  
ATOM   1273  C   ASN A 188       0.758  13.461 -13.596  1.00  0.00           C  
ATOM   1274  O   ASN A 188       0.001  13.235 -12.650  1.00  0.00           O  
ATOM   1275  CB  ASN A 188      -0.543  13.861 -15.706  1.00  0.00           C  
ATOM   1276  CEN ASN A 188      -1.377  14.122 -16.287  1.00  0.00           X  
ATOM   1277  H   ASN A 188       1.469  15.288 -16.310  1.00  0.00           H  
ATOM   1278  N   ILE A 189       1.877  12.738 -13.750  1.00  0.00           N  
ATOM   1279  CA  ILE A 189       2.287  11.728 -12.751  1.00  0.00           C  
ATOM   1280  C   ILE A 189       2.527  12.412 -11.404  1.00  0.00           C  
ATOM   1281  O   ILE A 189       2.209  11.833 -10.374  1.00  0.00           O  
ATOM   1282  CB  ILE A 189       3.561  10.973 -13.173  1.00  0.00           C  
ATOM   1283  CEN ILE A 189       3.951  10.125 -13.736  1.00  0.00           X  
ATOM   1284  H   ILE A 189       2.523  13.000 -14.483  1.00  0.00           H  
ATOM   1285  N   HIS A 190       3.014  13.655 -11.422  1.00  0.00           N  
ATOM   1286  CA  HIS A 190       3.265  14.430 -10.203  1.00  0.00           C  
ATOM   1287  C   HIS A 190       1.964  14.759  -9.458  1.00  0.00           C  
ATOM   1288  O   HIS A 190       1.872  14.520  -8.259  1.00  0.00           O  
ATOM   1289  CB  HIS A 190       4.016  15.723 -10.535  1.00  0.00           C  
ATOM   1290  CEN HIS A 190       5.361  16.193 -10.567  1.00  0.00           X  
ATOM   1291  H   HIS A 190       3.113  14.131 -12.307  1.00  0.00           H  
ATOM   1292  N   ASP A 191       0.946  15.262 -10.164  1.00  0.00           N  
ATOM   1293  CA  ASP A 191      -0.356  15.550  -9.555  1.00  0.00           C  
ATOM   1294  C   ASP A 191      -1.021  14.274  -9.023  1.00  0.00           C  
ATOM   1295  O   ASP A 191      -1.612  14.291  -7.948  1.00  0.00           O  
ATOM   1296  CB  ASP A 191      -1.277  16.239 -10.565  1.00  0.00           C  
ATOM   1297  CEN ASP A 191      -1.593  17.170 -10.831  1.00  0.00           X  
ATOM   1298  H   ASP A 191       1.092  15.524 -11.128  1.00  0.00           H  
ATOM   1299  N   VAL A 192      -0.885  13.157  -9.745  1.00  0.00           N  
ATOM   1300  CA  VAL A 192      -1.421  11.855  -9.319  1.00  0.00           C  
ATOM   1301  C   VAL A 192      -0.766  11.393  -8.018  1.00  0.00           C  
ATOM   1302  O   VAL A 192      -1.474  10.920  -7.140  1.00  0.00           O  
ATOM   1303  CB  VAL A 192      -1.215  10.773 -10.396  1.00  0.00           C  
ATOM   1304  CEN VAL A 192      -1.543  10.382 -10.858  1.00  0.00           X  
ATOM   1305  H   VAL A 192      -0.351  13.211 -10.599  1.00  0.00           H  
ATOM   1306  N   ASP A 193       0.552  11.559  -7.877  1.00  0.00           N  
ATOM   1307  CA  ASP A 193       1.284  11.189  -6.661  1.00  0.00           C  
ATOM   1308  C   ASP A 193       0.836  12.035  -5.461  1.00  0.00           C  
ATOM   1309  O   ASP A 193       0.564  11.487  -4.394  1.00  0.00           O  
ATOM   1310  CB  ASP A 193       2.792  11.340  -6.877  1.00  0.00           C  
ATOM   1311  CEN ASP A 193       3.610  10.781  -7.112  1.00  0.00           X  
ATOM   1312  H   ASP A 193       1.087  11.940  -8.645  1.00  0.00           H  
ATOM   1313  N   ASN A 194       0.643  13.343  -5.652  1.00  0.00           N  
ATOM   1314  CA  ASN A 194       0.138  14.242  -4.608  1.00  0.00           C  
ATOM   1315  C   ASN A 194      -1.257  13.836  -4.126  1.00  0.00           C  
ATOM   1316  O   ASN A 194      -1.536  13.832  -2.932  1.00  0.00           O  
ATOM   1317  CB  ASN A 194       0.122  15.683  -5.085  1.00  0.00           C  
ATOM   1318  CEN ASN A 194       0.754  16.520  -5.067  1.00  0.00           X  
ATOM   1319  H   ASN A 194       0.882  13.735  -6.553  1.00  0.00           H  
ATOM   1320  N   HIS A 195      -2.146  13.493  -5.057  1.00  0.00           N  
ATOM   1321  CA  HIS A 195      -3.501  13.113  -4.699  1.00  0.00           C  
ATOM   1322  C   HIS A 195      -3.544  11.817  -3.886  1.00  0.00           C  
ATOM   1323  O   HIS A 195      -4.151  11.781  -2.818  1.00  0.00           O  
ATOM   1324  CB  HIS A 195      -4.359  12.967  -5.960  1.00  0.00           C  
ATOM   1325  CEN HIS A 195      -5.256  13.760  -6.733  1.00  0.00           X  
ATOM   1326  H   HIS A 195      -1.886  13.524  -6.032  1.00  0.00           H  
ATOM   1327  N   LEU A 196      -2.834  10.778  -4.334  1.00  0.00           N  
ATOM   1328  CA  LEU A 196      -2.731   9.517  -3.611  1.00  0.00           C  
ATOM   1329  C   LEU A 196      -2.147   9.707  -2.205  1.00  0.00           C  
ATOM   1330  O   LEU A 196      -2.651   9.117  -1.256  1.00  0.00           O  
ATOM   1331  CB  LEU A 196      -1.878   8.527  -4.414  1.00  0.00           C  
ATOM   1332  CEN LEU A 196      -2.233   7.305  -5.282  1.00  0.00           X  
ATOM   1333  H   LEU A 196      -2.323  10.876  -5.199  1.00  0.00           H  
ATOM   1334  N   GLN A 197      -1.132  10.567  -2.050  1.00  0.00           N  
ATOM   1335  CA  GLN A 197      -0.536  10.857  -0.741  1.00  0.00           C  
ATOM   1336  C   GLN A 197      -1.553  11.497   0.211  1.00  0.00           C  
ATOM   1337  O   GLN A 197      -1.683  11.034   1.340  1.00  0.00           O  
ATOM   1338  CB  GLN A 197       0.673  11.783  -0.899  1.00  0.00           C  
ATOM   1339  CEN GLN A 197       2.417  11.844  -0.960  1.00  0.00           X  
ATOM   1340  H   GLN A 197      -0.787  11.057  -2.862  1.00  0.00           H  
ATOM   1341  N   ASN A 198      -2.327  12.484  -0.256  1.00  0.00           N  
ATOM   1342  CA  ASN A 198      -3.327  13.150   0.588  1.00  0.00           C  
ATOM   1343  C   ASN A 198      -4.428  12.172   1.042  1.00  0.00           C  
ATOM   1344  O   ASN A 198      -4.781  12.152   2.215  1.00  0.00           O  
ATOM   1345  CB  ASN A 198      -3.943  14.340  -0.124  1.00  0.00           C  
ATOM   1346  CEN ASN A 198      -3.777  15.373  -0.208  1.00  0.00           X  
ATOM   1347  H   ASN A 198      -2.179  12.816  -1.195  1.00  0.00           H  
ATOM   1348  N   VAL A 199      -4.883  11.281   0.152  1.00  0.00           N  
ATOM   1349  CA  VAL A 199      -5.900  10.255   0.465  1.00  0.00           C  
ATOM   1350  C   VAL A 199      -5.407   9.281   1.544  1.00  0.00           C  
ATOM   1351  O   VAL A 199      -6.135   8.978   2.493  1.00  0.00           O  
ATOM   1352  CB  VAL A 199      -6.296   9.450  -0.787  1.00  0.00           C  
ATOM   1353  CEN VAL A 199      -6.805   9.343  -1.240  1.00  0.00           X  
ATOM   1354  H   VAL A 199      -4.548  11.349  -0.797  1.00  0.00           H  
ATOM   1355  N   ILE A 200      -4.177   8.772   1.429  1.00  0.00           N  
ATOM   1356  CA  ILE A 200      -3.580   7.874   2.433  1.00  0.00           C  
ATOM   1357  C   ILE A 200      -3.484   8.564   3.792  1.00  0.00           C  
ATOM   1358  O   ILE A 200      -3.828   7.948   4.809  1.00  0.00           O  
ATOM   1359  CB  ILE A 200      -2.177   7.399   2.013  1.00  0.00           C  
ATOM   1360  CEN ILE A 200      -1.620   6.653   1.445  1.00  0.00           X  
ATOM   1361  H   ILE A 200      -3.619   9.058   0.637  1.00  0.00           H  
ATOM   1362  N   GLU A 201      -3.013   9.810   3.824  1.00  0.00           N  
ATOM   1363  CA  GLU A 201      -2.884  10.597   5.052  1.00  0.00           C  
ATOM   1364  C   GLU A 201      -4.236  10.728   5.760  1.00  0.00           C  
ATOM   1365  O   GLU A 201      -4.317  10.506   6.969  1.00  0.00           O  
ATOM   1366  CB  GLU A 201      -2.310  11.982   4.745  1.00  0.00           C  
ATOM   1367  CEN GLU A 201      -0.986  13.053   4.689  1.00  0.00           X  
ATOM   1368  H   GLU A 201      -2.786  10.268   2.953  1.00  0.00           H  
ATOM   1369  N   ASP A 202      -5.317  10.953   5.013  1.00  0.00           N  
ATOM   1370  CA  ASP A 202      -6.670  11.058   5.556  1.00  0.00           C  
ATOM   1371  C   ASP A 202      -7.176   9.738   6.143  1.00  0.00           C  
ATOM   1372  O   ASP A 202      -7.745   9.725   7.242  1.00  0.00           O  
ATOM   1373  CB  ASP A 202      -7.634  11.547   4.472  1.00  0.00           C  
ATOM   1374  CEN ASP A 202      -8.070  12.405   4.139  1.00  0.00           X  
ATOM   1375  H   ASP A 202      -5.185  11.196   4.040  1.00  0.00           H  
ATOM   1376  N   ILE A 203      -6.927   8.604   5.473  1.00  0.00           N  
ATOM   1377  CA  ILE A 203      -7.250   7.277   6.020  1.00  0.00           C  
ATOM   1378  C   ILE A 203      -6.531   7.092   7.345  1.00  0.00           C  
ATOM   1379  O   ILE A 203      -7.129   6.591   8.292  1.00  0.00           O  
ATOM   1380  CB  ILE A 203      -6.854   6.138   5.062  1.00  0.00           C  
ATOM   1381  CEN ILE A 203      -7.180   5.527   4.220  1.00  0.00           X  
ATOM   1382  H   ILE A 203      -6.459   8.678   4.582  1.00  0.00           H  
ATOM   1383  N   HIS A 204      -5.269   7.504   7.449  1.00  0.00           N  
ATOM   1384  CA  HIS A 204      -4.513   7.415   8.691  1.00  0.00           C  
ATOM   1385  C   HIS A 204      -5.182   8.179   9.841  1.00  0.00           C  
ATOM   1386  O   HIS A 204      -5.480   7.586  10.885  1.00  0.00           O  
ATOM   1387  CB  HIS A 204      -3.088   7.937   8.479  1.00  0.00           C  
ATOM   1388  CEN HIS A 204      -1.799   7.414   8.170  1.00  0.00           X  
ATOM   1389  H   HIS A 204      -4.831   7.924   6.642  1.00  0.00           H  
ATOM   1390  N   ASP A 205      -5.503   9.451   9.643  1.00  0.00           N  
ATOM   1391  CA  ASP A 205      -6.134  10.297  10.652  1.00  0.00           C  
ATOM   1392  C   ASP A 205      -7.467   9.715  11.135  1.00  0.00           C  
ATOM   1393  O   ASP A 205      -7.736   9.672  12.344  1.00  0.00           O  
ATOM   1394  CB  ASP A 205      -6.349  11.708  10.101  1.00  0.00           C  
ATOM   1395  CEN ASP A 205      -5.910  12.628  10.106  1.00  0.00           X  
ATOM   1396  H   ASP A 205      -5.255   9.878   8.762  1.00  0.00           H  
ATOM   1397  N   PHE A 206      -8.291   9.200  10.222  1.00  0.00           N  
ATOM   1398  CA  PHE A 206      -9.576   8.594  10.548  1.00  0.00           C  
ATOM   1399  C   PHE A 206      -9.398   7.355  11.433  1.00  0.00           C  
ATOM   1400  O   PHE A 206     -10.077   7.224  12.453  1.00  0.00           O  
ATOM   1401  CB  PHE A 206     -10.330   8.227   9.269  1.00  0.00           C  
ATOM   1402  CEN PHE A 206     -11.476   8.832   8.349  1.00  0.00           X  
ATOM   1403  H   PHE A 206      -7.999   9.213   9.254  1.00  0.00           H  
ATOM   1404  N   MET A 207      -8.448   6.472  11.100  1.00  0.00           N  
ATOM   1405  CA  MET A 207      -8.132   5.270  11.873  1.00  0.00           C  
ATOM   1406  C   MET A 207      -7.732   5.627  13.297  1.00  0.00           C  
ATOM   1407  O   MET A 207      -8.162   4.970  14.246  1.00  0.00           O  
ATOM   1408  CB  MET A 207      -7.015   4.480  11.194  1.00  0.00           C  
ATOM   1409  CEN MET A 207      -6.694   2.997  10.313  1.00  0.00           X  
ATOM   1410  H   MET A 207      -7.907   6.668  10.271  1.00  0.00           H  
ATOM   1411  N   GLN A 208      -6.925   6.675  13.469  1.00  0.00           N  
ATOM   1412  CA  GLN A 208      -6.482   7.130  14.776  1.00  0.00           C  
ATOM   1413  C   GLN A 208      -7.658   7.646  15.610  1.00  0.00           C  
ATOM   1414  O   GLN A 208      -7.799   7.275  16.777  1.00  0.00           O  
ATOM   1415  CB  GLN A 208      -5.426   8.229  14.628  1.00  0.00           C  
ATOM   1416  CEN GLN A 208      -3.714   8.568  14.664  1.00  0.00           X  
ATOM   1417  H   GLN A 208      -6.559   7.138  12.651  1.00  0.00           H  
ATOM   1418  N   ALA A 209      -8.555   8.425  15.003  1.00  0.00           N  
ATOM   1419  CA  ALA A 209      -9.755   8.931  15.655  1.00  0.00           C  
ATOM   1420  C   ALA A 209     -10.649   7.792  16.177  1.00  0.00           C  
ATOM   1421  O   ALA A 209     -11.090   7.825  17.328  1.00  0.00           O  
ATOM   1422  CB  ALA A 209     -10.530   9.823  14.696  1.00  0.00           C  
ATOM   1423  CEN ALA A 209     -10.530   9.823  14.697  1.00  0.00           X  
ATOM   1424  H   ALA A 209      -8.380   8.701  14.045  1.00  0.00           H  
ATOM   1425  N   ALA A 210     -10.892   6.751  15.376  1.00  0.00           N  
ATOM   1426  CA  ALA A 210     -11.742   5.623  15.734  1.00  0.00           C  
ATOM   1427  C   ALA A 210     -11.165   4.840  16.923  1.00  0.00           C  
ATOM   1428  O   ALA A 210     -11.902   4.458  17.834  1.00  0.00           O  
ATOM   1429  CB  ALA A 210     -11.933   4.709  14.533  1.00  0.00           C  
ATOM   1430  CEN ALA A 210     -11.933   4.709  14.534  1.00  0.00           X  
ATOM   1431  H   ALA A 210     -10.483   6.759  14.450  1.00  0.00           H  
ATOM   1432  N   ALA A 211      -9.842   4.648  16.971  1.00  0.00           N  
ATOM   1433  CA  ALA A 211      -9.145   3.981  18.066  1.00  0.00           C  
ATOM   1434  C   ALA A 211      -9.170   4.824  19.350  1.00  0.00           C  
ATOM   1435  O   ALA A 211      -9.413   4.279  20.427  1.00  0.00           O  
ATOM   1436  CB  ALA A 211      -7.712   3.669  17.659  1.00  0.00           C  
ATOM   1437  CEN ALA A 211      -7.713   3.669  17.660  1.00  0.00           X  
ATOM   1438  H   ALA A 211      -9.291   4.974  16.190  1.00  0.00           H  
ATOM   1439  N   ALA A 212      -8.986   6.145  19.250  1.00  0.00           N  
ATOM   1440  CA  ALA A 212      -9.099   7.058  20.383  1.00  0.00           C  
ATOM   1441  C   ALA A 212     -10.506   6.994  21.007  1.00  0.00           C  
ATOM   1442  O   ALA A 212     -10.632   6.778  22.211  1.00  0.00           O  
ATOM   1443  CB  ALA A 212      -8.764   8.477  19.948  1.00  0.00           C  
ATOM   1444  CEN ALA A 212      -8.765   8.477  19.949  1.00  0.00           X  
ATOM   1445  H   ALA A 212      -8.752   6.535  18.350  1.00  0.00           H  
ATOM   1446  N   ALA A 213     -11.560   7.054  20.190  1.00  0.00           N  
ATOM   1447  CA  ALA A 213     -12.945   6.941  20.654  1.00  0.00           C  
ATOM   1448  C   ALA A 213     -13.230   5.601  21.364  1.00  0.00           C  
ATOM   1449  O   ALA A 213     -13.874   5.570  22.416  1.00  0.00           O  
ATOM   1450  CB  ALA A 213     -13.897   7.131  19.482  1.00  0.00           C  
ATOM   1451  CEN ALA A 213     -13.896   7.130  19.483  1.00  0.00           X  
ATOM   1452  H   ALA A 213     -11.398   7.241  19.211  1.00  0.00           H  
ATOM   1453  N   ALA A 214     -12.743   4.484  20.819  1.00  0.00           N  
ATOM   1454  CA  ALA A 214     -12.901   3.159  21.409  1.00  0.00           C  
ATOM   1455  C   ALA A 214     -12.264   3.059  22.807  1.00  0.00           C  
ATOM   1456  O   ALA A 214     -12.889   2.507  23.714  1.00  0.00           O  
ATOM   1457  CB  ALA A 214     -12.311   2.108  20.480  1.00  0.00           C  
ATOM   1458  CEN ALA A 214     -12.311   2.109  20.481  1.00  0.00           X  
ATOM   1459  H   ALA A 214     -12.261   4.560  19.933  1.00  0.00           H  
ATOM   1460  N   ASN A 215     -11.060   3.608  23.001  1.00  0.00           N  
ATOM   1461  CA  ASN A 215     -10.330   3.548  24.267  1.00  0.00           C  
ATOM   1462  C   ASN A 215     -10.947   4.420  25.368  1.00  0.00           C  
ATOM   1463  O   ASN A 215     -10.959   3.991  26.515  1.00  0.00           O  
ATOM   1464  CB  ASN A 215      -8.875   3.929  24.066  1.00  0.00           C  
ATOM   1465  CEN ASN A 215      -7.963   3.454  23.856  1.00  0.00           X  
ATOM   1466  H   ASN A 215     -10.616   4.066  22.219  1.00  0.00           H  
ATOM   1467  N   CYS A 216     -11.573   5.554  25.039  1.00  0.00           N  
ATOM   1468  CA  CYS A 216     -12.278   6.390  26.019  1.00  0.00           C  
ATOM   1469  C   CYS A 216     -13.546   5.723  26.603  1.00  0.00           C  
ATOM   1470  O   CYS A 216     -13.794   5.824  27.799  1.00  0.00           O  
ATOM   1471  CB  CYS A 216     -12.659   7.610  25.180  1.00  0.00           C  
ATOM   1472  CEN CYS A 216     -12.278   8.563  25.193  1.00  0.00           X  
ATOM   1473  H   CYS A 216     -11.519   5.879  24.085  1.00  0.00           H  
ATOM   1474  N   ARG A 217     -14.374   5.073  25.771  1.00  0.00           N  
ATOM   1475  CA  ARG A 217     -15.556   4.290  26.168  1.00  0.00           C  
ATOM   1476  C   ARG A 217     -15.246   3.107  27.106  1.00  0.00           C  
ATOM   1477  O   ARG A 217     -16.055   2.851  28.001  1.00  0.00           O  
ATOM   1478  CB  ARG A 217     -16.338   3.819  24.951  1.00  0.00           C  
ATOM   1479  CEN ARG A 217     -18.029   3.751  23.138  1.00  0.00           X  
ATOM   1480  H   ARG A 217     -14.154   5.118  24.785  1.00  0.00           H  
ATOM   1481  N   LYS A 218     -14.153   2.367  26.876  1.00  0.00           N  
ATOM   1482  CA  LYS A 218     -13.711   1.218  27.692  1.00  0.00           C  
ATOM   1483  C   LYS A 218     -13.503   1.654  29.132  1.00  0.00           C  
ATOM   1484  O   LYS A 218     -13.816   0.828  30.011  1.00  0.00           O  
ATOM   1485  CB  LYS A 218     -12.423   0.609  27.136  1.00  0.00           C  
ATOM   1486  CEN LYS A 218     -11.470  -0.957  26.079  1.00  0.00           X  
ATOM   1487  H   LYS A 218     -13.436   2.770  26.289  1.00  0.00           H  
TER                                                                             
# All scores below are weighted scores, not raw scores.
#BEGIN_POSE_ENERGIES_TABLE ./minmover_pdb/pose_93.pdb
label vdw cenpack pair env cbeta hs_pair ss_pair sheet total
weights 1 0.5 1 1 0.25 1 1 1 NA
pose 0.37023 3.31393 -6.74224 -11.3956 12.2936 0 0 0 -2.16014
MET:NtermProteinFull_1 0 0.64876 -0.2774 0.0106 0.03166 0 0 0 0.41362
TYR_2 0 0.11759 0.1379 0.43308 0.06304 0 0 0 0.75161
GLY_3 0 -0.03774 0.0151 -0.09146 0.06939 0 0 0 -0.0447
LYS_4 0 0.06672 -0.012 -0.68888 0.0693 0 0 0 -0.56487
LEU_5 0 0.87096 -0.3485 -0.50394 0.03701 0 0 0 0.05553
ASN_6 0 0.08878 -0.00971 -0.28327 0.06902 0 0 0 -0.13517
ASP_7 0 -0.05088 0.06961 -0.52292 0.0693 0 0 0 -0.4349
LEU_8 0 -0.04729 -0.07978 -0.06582 0.04389 0 0 0 -0.149
LEU_9 0 -0.26712 -0.30528 -0.50394 0.03353 0 0 0 -1.04281
GLU_10 0 0.00985 0.02966 -0.60186 0.06947 0 0 0 -0.49289
ASP_11 0 0.01751 -0.13418 -0.37876 0.06893 0 0 0 -0.4265
LEU_12 0.07203 0.78741 -0.59317 -0.45811 0.07149 0 0 0 -0.12034
GLN_13 0 0.3267 0.06771 0.06319 0.04901 0 0 0 0.5066
GLU_14 0 -0.05484 0.00998 -1.00041 0.0693 0 0 0 -0.97597
VAL_15 0 0.17824 0.09738 0.10145 0.06928 0 0 0 0.44636
LEU_16 0.08924 1.07878 -0.7981 -0.50394 0.04516 0 0 0 -0.08887
LYS_17 0 -0.00322 -0.33085 -0.51535 0.06886 0 0 0 -0.78056
ASN_18 0 -0.02158 -0.09815 -0.36221 0.06921 0 0 0 -0.41273
LEU_19 0 -0.45726 0.36881 -0.19483 0.03683 0 0 0 -0.24645
HIS_20 0 -0.34843 -0.30829 0.149 0.03324 0 0 0 -0.47448
LYS_21 0 0.03356 -0.05625 -0.8715 0.07072 0 0 0 -0.82348
ASN_22 0 0.00268 0.21942 -0.32173 0.06962 0 0 0 -0.03001
ASP_23 0 -0.21568 0.26136 0.2122 0.03829 0 0 0 0.29617
ARG_24 0 -0.2547 0.0531 -0.39371 0.04409 0 0 0 -0.55122
SER_25 0 0.04351 0.02569 -0.20705 0.0357 0 0 0 -0.10215
GLY_26 0 -0.22306 -0.21907 -0.07965 0.03503 0 0 0 -0.48674
LYS_27 0 -0.02852 -0.05373 -0.96458 0.07347 0 0 0 -0.97336
ASP_28 0 -0.03939 -0.00375 -0.60822 0.07002 0 0 0 -0.58134
ASN_29 0 -0.04677 0.14834 -0.01232 0.03508 0 0 0 0.12433
ILE_30 0 -0.38311 0.20192 0.60227 0.04264 0 0 0 0.46371
HIS_D_31 0 -0.08161 -0.05509 0.159 0.06935 0 0 0 0.09164
ASP_32 0 -0.23453 0.1787 -0.37876 0.06896 0 0 0 -0.36563
VAL_33 0 0.15015 0.01123 -0.27892 0.04496 0 0 0 -0.07259
ASP_34 0 -0.07838 0.20732 -0.37876 0.0689 0 0 0 -0.18093
ASN_35 0 -0.02132 0.13071 -0.32173 0.0693 0 0 0 -0.14304
HIS_D_36 0 -0.03955 0.44507 -0.19493 0.04392 0 0 0 0.2545
LEU_37 0 0.1808 -0.93672 -0.39148 0.03741 0 0 0 -1.10999
GLN_38 0 0.02001 0.09123 -0.49415 0.06893 0 0 0 -0.31397
ASN_39 0 0.0545 0.30243 -0.24178 0.0691 0 0 0 0.18425
VAL_40 0.07203 0.62381 -0.65749 -0.46599 0.04458 0 0 0 -0.38306
ILE_41 0 -0.17245 -0.39552 0.34575 0.04303 0 0 0 -0.17919
GLU_42 0 -0.07393 -0.05766 -0.92601 0.06921 0 0 0 -0.9884
ASP_43 0 0.1112 0.54698 -0.1485 0.06943 0 0 0 0.57912
ILE_44 0 0.13328 -1.26466 -0.41682 0.04594 0 0 0 -1.50226
HIS_45 0 0.01826 0.47313 -0.02241 0.06904 0 0 0 0.53802
ASP_46 0 -0.02665 -0.04676 -0.47618 0.06893 0 0 0 -0.48066
PHE_47 0 -0.01731 -0.2821 -0.38422 0.0366 0 0 0 -0.64702
MET_48 0 0.51867 -0.0577 -0.35706 0.04466 0 0 0 0.14857
GLN_49 0 0.02965 0.08264 -0.49415 0.0693 0 0 0 -0.31257
ALA_50 0 -0.18579 0.00654 0.14698 0.03535 0 0 0 0.00309
ALA_51 0 0.60286 0.04784 -0.14527 0.03885 0 0 0 0.54427
ALA_52 0 0.17102 0.00584 -0.01847 0.03829 0 0 0 0.19669
ALA_53 0 0.02959 -0.01578 0.16717 0.03634 0 0 0 0.21732
ALA_54 0 -0.03243 -0.01298 0.11438 0.03458 0 0 0 0.10355
ALA_55 0 -0.02657 -0.0513 -0.16647 0.03484 0 0 0 -0.20949
ASN_56 0 0.10533 -0.44191 -0.07783 0.03256 0 0 0 -0.38185
CYS_57 0 -0.03223 0.0561 1.55685 0.06903 0 0 0 1.64975
ARG_58 0 -0.22519 0.3918 -0.17363 0.04314 0 0 0 0.03611
LYS_59 0 0.10144 -0.17591 -0.42611 0.0398 0 0 0 -0.46078
GLY_60 0 -0.24028 -0.03812 0.0322 0.03634 0 0 0 -0.20986
SER_61 0 -0.08985 0.01696 -0.21543 0.04331 0 0 0 -0.24501
PRO_62 0 0.09158 -0.23134 -0.22805 0.03123 0 0 0 -0.33658
GLY_63 0 -0.06666 -0.04561 -0.09146 0.03681 0 0 0 -0.16692
SER_64 0 0.02382 -0.06159 -0.18312 0.03868 0 0 0 -0.18222
PRO_65 0 -0.0491 -0.16454 -0.12679 0.04518 0 0 0 -0.29525
ALA_66 0 -0.02335 0.0813 0.28428 0.03956 0 0 0 0.38179
GLY_67 0 0.03281 -0.07753 0.35201 0.04109 0 0 0 0.34838
SER_68 0 -0.04972 -0.0179 0.13063 0.04643 0 0 0 0.10943
PRO_69 0 0 0 0.2123 0.04957 0 0 0 0.26186
THR_70 0 0 0 0.43096 0.07499 0 0 0 0.50594
SER_71 0 0 0 0.29023 0.07582 0 0 0 0.36605
THR_72 0 0 0 0.48779 0.07582 0 0 0 0.56361
GLU_73 0 0 0 -1.03403 0.07499 0 0 0 -0.95904
GLU_74 0 0 0 -0.93278 0.04957 0 0 0 -0.88321
GLY_75 0 0 0 0.91259 0.04957 0 0 0 0.96215
THR_76 0 0 0 0.48779 0.04957 0 0 0 0.53736
SER_77 0 0 0 0.29023 0.07544 0 0 0 0.36567
GLU_78 0 0 0 -1.01303 0.07573 0 0 0 -0.9373
SER_79 0 0 0 0.13063 0.07581 0 0 0 0.20644
ALA_80 0 0 0 0.89846 0.06411 0 0 0 0.96256
THR_81 0 0 0 0.48779 0.04957 0 0 0 0.53736
PRO_82 0 0 0 0.2123 0.07582 0 0 0 0.28812
GLU_83 0 0 0 -1.03403 0.07499 0 0 0 -0.95904
SER_84 0 0 0 0.29023 0.07508 0 0 0 0.36531
GLY_85 0 0 0 0.91259 0.04957 0 0 0 0.96215
PRO_86 0 0 0 0.51404 0.04957 0 0 0 0.5636
GLY_87 0 0 0 0.91259 0.04183 0 0 0 0.95441
THR_88 0 0 0 0.48779 0.04183 0 0 0 0.52962
SER_89 0 0 0 0.29023 0.04957 0 0 0 0.3398
THR_90 0 0 0 0.33798 0.07582 0 0 0 0.4138
GLU_91 0 0 0 -1.01303 0.07582 0 0 0 -0.93721
PRO_92 0 0 0 0.51404 0.07582 0 0 0 0.58986
SER_93 0 0 0 -0.0106 0.07499 0 0 0 0.06439
GLU_94 0 0 0 -1.01303 0.0758 0 0 0 -0.93724
GLY_95 0 0 0 0.91259 0.0566 0 0 0 0.96919
SER_96 0 0 0 -0.0106 0.07508 0 0 0 0.06448
ALA_97 0 0 0 0.77873 0.07508 0 0 0 0.85381
PRO_98 0 0 0 0.2123 0.04957 0 0 0 0.26186
GLY_99 0 0 0 0.91259 0.04883 0 0 0 0.96141
SER_100 0 0 0 -0.0106 0.04957 0 0 0 0.03897
PRO_101 0 0 0 0.51404 0.04957 0 0 0 0.5636
ALA_102 0 0 0 0.797 0.04957 0 0 0 0.84657
GLY_103 0 0 0 0.60923 0.04957 0 0 0 0.6588
SER_104 0 0 0 0.29023 0.04957 0 0 0 0.3398
PRO_105 0 0 0 0.51404 0.07582 0 0 0 0.58986
THR_106 0 0 0 0.33798 0.07582 0 0 0 0.4138
SER_107 0 0 0 0.42873 0.07582 0 0 0 0.50455
THR_108 0 0 0 0.48779 0.04957 0 0 0 0.53736
GLU_109 0.02385 0 0 -1.01303 0.07582 0 0 0 -0.91337
GLU_110 0.02385 0 0 -1.03403 0.07582 0 0 0 -0.93436
GLY_111 0 0 0 0.91259 0.07582 0 0 0 0.98841
THR_112 0 0 0 0.48779 0.07582 0 0 0 0.56361
SER_113 0 0 0 0.29023 0.07573 0 0 0 0.36596
THR_114 0 0 0 0.43096 0.07499 0 0 0 0.50594
GLU_115 0 0 0 -1.01303 0.07582 0 0 0 -0.93721
PRO_116 0 0 0 0.51404 0.07582 0 0 0 0.58986
SER_117 0 0 0 0.13063 0.07499 0 0 0 0.20562
GLU_118 0 0 0 -0.80861 0.07582 0 0 0 -0.73279
GLY_119 0 0 0 0.91259 0.04957 0 0 0 0.96215
SER_120 0 0 0 0.29023 0.04957 0 0 0 0.3398
ALA_121 0 0 0 0.89846 0.04957 0 0 0 0.94802
PRO_122 0 0 0 0.51404 0.04957 0 0 0 0.5636
GLY_123 0 0 0 0.60923 0.04957 0 0 0 0.6588
THR_124 0 0 0 0.43096 0.07582 0 0 0 0.50678
SER_125 0 0 0 0.13063 0.07573 0 0 0 0.20636
THR_126 0 0 0 0.33798 0.07499 0 0 0 0.41297
GLU_127 0 0 0 -1.01303 0.07582 0 0 0 -0.93721
PRO_128 0 0 0 0.2123 0.07582 0 0 0 0.28812
SER_129 0 0 0 0.13063 0.07582 0 0 0 0.20645
GLU_130 0 0 0 -1.01303 0.07582 0 0 0 -0.93721
GLY_131 0 0 0 0.91259 0.07582 0 0 0 0.98841
SER_132 0 0 0 0.29023 0.05568 0 0 0 0.34591
ALA_133 0 0 0 0.89846 0.05568 0 0 0 0.95413
PRO_134 0 0 0 0.51404 0.04957 0 0 0 0.5636
GLY_135 0 0 0 0.91259 0.04957 0 0 0 0.96215
THR_136 0 0 0 0.48779 0.04957 0 0 0 0.53736
SER_137 0 0 0 0.29023 0.04957 0 0 0 0.3398
GLU_138 0 0 0 -1.03403 0.07582 0 0 0 -0.95821
SER_139 0 0 0 0.29023 0.07499 0 0 0 0.36522
ALA_140 0 0 0 0.797 0.07496 0 0 0 0.87196
THR_141 0 0 0 0.48779 0.05155 0 0 0 0.53934
PRO_142 0 0 0 0.2123 0.07356 0 0 0 0.28586
GLU_143 0 0 0 -1.01303 0.07499 0 0 0 -0.93804
SER_144 0 -0.04228 -0.0179 0.29023 0.07212 0 0 0 0.30218
GLY_145 0 0.02001 -0.11346 -0.07965 0.04456 0 0 0 -0.12854
PRO_146 0 0.02486 -0.20951 -0.22805 0.03232 0 0 0 -0.38037
GLY_147 0 -0.00129 -0.07199 0.35201 0.04518 0 0 0 0.32391
SER_148 0 0.06318 -0.07242 -0.11629 0.07143 0 0 0 -0.0541
GLU_149 0 -0.18344 0.06452 -0.71584 0.04456 0 0 0 -0.79019
PRO_150 0 0.06313 -0.13499 0.043 0.07356 0 0 0 0.04471
ALA_151 0 -0.26755 0.17756 0.28428 0.04103 0 0 0 0.23531
THR_152 0 0.06894 -0.06211 0.12134 0.07005 0 0 0 0.19822
SER_153 0 0.032 -0.11703 -0.11629 0.04183 0 0 0 -0.1595
GLY_154 0 -0.0493 -0.19629 -0.08884 0.03318 0 0 0 -0.30125
SER_155 0 0.11669 -0.18368 -0.18312 0.03743 0 0 0 -0.21268
GLU_156 0 0.02126 -0.05547 -0.60186 0.04345 0 0 0 -0.59263
THR_157 0 0.09456 -0.04005 0.01807 0.03499 0 0 0 0.10756
PRO_158 0 -0.00499 -0.00948 -0.2658 0.04305 0 0 0 -0.23722
GLY_159 0 0.05069 0.07309 -0.01837 0.02997 0 0 0 0.13538
MET_160 0 0.02189 -0.2366 -0.21391 0.03149 0 0 0 -0.39713
TYR_161 0 -0.02205 0.00809 0.7226 0.06963 0 0 0 0.77826
GLY_162 0 0.06528 0.07164 -0.08884 0.038 0 0 0 0.08608
LYS_163 0 -0.12397 0.94369 0.84859 0.03741 0 0 0 1.70572
LEU_164 0 0.4308 -0.26029 -0.06582 0.07024 0 0 0 0.17493
ASN_165 0 -0.04062 0.06086 -0.40966 0.06939 0 0 0 -0.32002
ASP_166 0 -0.1763 0.26488 -0.31759 0.05159 0 0 0 -0.17742
LEU_167 0 0.31704 -0.49023 -0.52353 0.03762 0 0 0 -0.65909
LEU_168 0 -0.02502 -0.09693 0.75945 0.06922 0 0 0 0.70673
GLU_169 0 -0.08956 0.04335 -0.82678 0.06909 0 0 0 -0.80389
ASP_170 0 0.06335 0.6563 0.08318 0.04397 0 0 0 0.8468
LEU_171 0 -0.33817 -0.82922 -0.30366 0.03724 0 0 0 -1.43381
GLN_172 0 0.05631 0.1093 -0.49415 0.06907 0 0 0 -0.25947
GLU_173 0 0.04509 -0.03021 -0.82678 0.06894 0 0 0 -0.74297
VAL_174 0 -0.36991 -0.47979 -0.19594 0.03353 0 0 0 -1.01211
LEU_175 0 0.37042 0.03726 -0.06582 0.07003 0 0 0 0.41189
LYS_176 0 -0.04797 -0.02325 -0.8715 0.06994 0 0 0 -0.87278
ASN_177 0 -0.04625 0.02661 -0.19403 0.04283 0 0 0 -0.17085
LEU_178 0 -0.01673 -0.01739 -0.50394 0.0338 0 0 0 -0.50425
HIS_D_179 0 -0.18109 -0.07186 0.0215 0.0561 0 0 0 -0.17534
LYS_180 0 -0.02582 2e-05 -0.96458 0.07134 0 0 0 -0.91903
ASN_181 0 0.00403 -0.1453 -0.07783 0.03528 0 0 0 -0.18383
ASP_182 0 -0.48634 0.05847 0.2122 0.03017 0 0 0 -0.1855
ARG_183 0 -0.03235 0.00557 -0.64658 0.07203 0 0 0 -0.60134
SER_184 0 -0.00053 -0.05927 -0.21543 0.04409 0 0 0 -0.23113
GLY_185 0 -0.23334 -0.17851 -0.06259 0.03512 0 0 0 -0.43932
LYS_186 0 -0.16366 0.08132 -0.96458 0.07355 0 0 0 -0.97336
ASP_187 0 -0.03746 -0.03077 -0.60822 0.06961 0 0 0 -0.60685
ASN_188 0 0.1024 -0.32717 -0.07783 0.03503 0 0 0 -0.26757
ILE_189 0 -0.08223 0.96957 -0.06945 0.03528 0 0 0 0.85317
HIS_D_190 0 -0.04553 -0.13907 0.159 0.06921 0 0 0 0.04361
ASP_191 0 0.01834 -0.21699 -0.42964 0.06889 0 0 0 -0.5594
VAL_192 0 -0.21108 0.58914 -0.19594 0.03073 0 0 0 0.21285
ASP_193 0 -0.08762 -0.78225 -0.1485 0.06937 0 0 0 -0.94899
ASN_194 0 -0.0491 -0.03812 -0.36221 0.06893 0 0 0 -0.3805
HIS_195 0 0.10418 -0.11802 -0.18191 0.06912 0 0 0 -0.12663
LEU_196 0.08924 0.61695 -0.2475 -0.52353 0.04407 0 0 0 -0.02076
GLN_197 0 0.04132 -0.21582 -0.3291 0.06886 0 0 0 -0.43473
ASN_198 0 -0.05432 -0.06082 -0.36221 0.06881 0 0 0 -0.40854
VAL_199 0 0.11961 -0.07834 -0.27892 0.04497 0 0 0 -0.19269
ILE_200 0 0.13709 -0.43629 -0.31819 0.04516 0 0 0 -0.57223
GLU_201 0 0.04072 0.01812 -0.60186 0.0693 0 0 0 -0.47372
ASP_202 0 -0.03988 -0.14838 -0.42964 0.06922 0 0 0 -0.54869
ILE_203 0 0.05073 -0.44798 -0.49284 0.03788 0 0 0 -0.85221
HIS_D_204 0 -0.0322 0.01179 -0.11266 0.0701 0 0 0 -0.06297
ASP_205 0 -0.10217 -0.08305 -0.47618 0.0689 0 0 0 -0.59251
PHE_206 0 -0.19518 0.10558 0.07137 0.0359 0 0 0 0.01767
MET_207 0 0.91657 -0.14774 -0.21391 0.0404 0 0 0 0.59531
GLN_208 0 -0.02159 0.05594 -0.4142 0.06883 0 0 0 -0.31102
ALA_209 0 -0.09389 0.12548 0.15304 0.04321 0 0 0 0.22784
ALA_210 0 0.07011 -0.06444 -0.11236 0.03584 0 0 0 -0.07084
ALA_211 0 0.10638 -0.04059 0.07904 0.03079 0 0 0 0.17563
ALA_212 0 -0.02661 0.03716 0.28428 0.03517 0 0 0 0.33
ALA_213 0 0.143 -0.00398 0.11438 0.03493 0 0 0 0.28833
ALA_214 0 0.08186 -0.02033 -0.06885 0.03008 0 0 0 0.02277
ASN_215 0 -0.00783 0.02423 -0.32173 0.06939 0 0 0 -0.23593
CYS_216 0 -0.01573 0.05917 1.70525 0.07072 0 0 0 1.8194
ARG_217 0 -0.05405 -0.05756 -0.36281 0.06921 0 0 0 -0.40522
LYS:CtermProteinFull_218 0 -0.0632 0.42207 -0.68888 0.0693 0 0 0 -0.26072
#END_POSE_ENERGIES_TABLE ./minmover_pdb/pose_93.pdb
