# Supplementary material for: Selection of a promiscuous minimalist cAMP phosphodiesterase from a library of de novo designed proteins
Source: Nat Chem. 2024 May 3;16(7):1200–8. doi: 10.1038/s41557-024-01490-4 (PMC11230910; doi:10.1038/s41557-024-01490-4)
Supplement: Supplementary file 3 — MD input files, scripts and final structures derived from MD, AlphaFold2, EMSfold and MultiSFold. [file 41557_2024_1490_MOESM3_ESM.zip › Computational_Data/4_MultiSFold/campase/pose_95.pdb]

ATOM      1  N   MET A   1      -5.685  -3.190  15.727  1.00  0.00           N  
ATOM      2  CA  MET A   1      -6.194  -2.453  14.552  1.00  0.00           C  
ATOM      3  C   MET A   1      -5.242  -1.342  14.148  1.00  0.00           C  
ATOM      4  O   MET A   1      -4.835  -1.362  13.006  1.00  0.00           O  
ATOM      5  CB  MET A   1      -7.577  -1.873  14.839  1.00  0.00           C  
ATOM      6  CEN MET A   1      -9.273  -2.040  14.422  1.00  0.00           X  
ATOM      7  H   MET A   1      -6.223  -3.221  16.569  1.00  0.00           H  
ATOM      8  N   TYR A   2      -4.798  -0.474  15.065  1.00  0.00           N  
ATOM      9  CA  TYR A   2      -3.876   0.623  14.724  1.00  0.00           C  
ATOM     10  C   TYR A   2      -2.547   0.203  14.058  1.00  0.00           C  
ATOM     11  O   TYR A   2      -2.232   0.749  13.017  1.00  0.00           O  
ATOM     12  CB  TYR A   2      -3.566   1.426  15.989  1.00  0.00           C  
ATOM     13  CEN TYR A   2      -4.070   2.886  16.816  1.00  0.00           X  
ATOM     14  H   TYR A   2      -5.259  -0.384  15.959  1.00  0.00           H  
ATOM     15  N   GLY A   3      -1.800  -0.766  14.612  1.00  0.00           N  
ATOM     16  CA  GLY A   3      -0.571  -1.289  13.980  1.00  0.00           C  
ATOM     17  C   GLY A   3      -0.781  -1.711  12.522  1.00  0.00           C  
ATOM     18  O   GLY A   3      -0.454  -0.945  11.635  1.00  0.00           O  
ATOM     19  CEN GLY A   3      -0.571  -1.289  13.980  1.00  0.00           X  
ATOM     20  H   GLY A   3      -2.050  -1.119  15.525  1.00  0.00           H  
ATOM     21  N   LYS A   4      -1.474  -2.839  12.299  1.00  0.00           N  
ATOM     22  CA  LYS A   4      -1.814  -3.348  10.952  1.00  0.00           C  
ATOM     23  C   LYS A   4      -2.335  -2.273   9.996  1.00  0.00           C  
ATOM     24  O   LYS A   4      -2.022  -2.264   8.819  1.00  0.00           O  
ATOM     25  CB  LYS A   4      -2.851  -4.467  11.063  1.00  0.00           C  
ATOM     26  CEN LYS A   4      -3.293  -6.535  11.023  1.00  0.00           X  
ATOM     27  H   LYS A   4      -1.675  -3.438  13.087  1.00  0.00           H  
ATOM     28  N   LEU A   5      -3.185  -1.397  10.513  1.00  0.00           N  
ATOM     29  CA  LEU A   5      -3.730  -0.268   9.777  1.00  0.00           C  
ATOM     30  C   LEU A   5      -2.629   0.670   9.261  1.00  0.00           C  
ATOM     31  O   LEU A   5      -2.612   1.018   8.089  1.00  0.00           O  
ATOM     32  CB  LEU A   5      -4.715   0.502  10.666  1.00  0.00           C  
ATOM     33  CEN LEU A   5      -6.254   0.560  10.714  1.00  0.00           X  
ATOM     34  H   LEU A   5      -3.420  -1.492  11.492  1.00  0.00           H  
ATOM     35  N   ASN A   6      -1.722   1.076  10.150  1.00  0.00           N  
ATOM     36  CA  ASN A   6      -0.647   1.992   9.803  1.00  0.00           C  
ATOM     37  C   ASN A   6       0.239   1.389   8.708  1.00  0.00           C  
ATOM     38  O   ASN A   6       0.633   2.119   7.812  1.00  0.00           O  
ATOM     39  CB  ASN A   6       0.183   2.360  11.019  1.00  0.00           C  
ATOM     40  CEN ASN A   6       0.206   3.111  11.752  1.00  0.00           X  
ATOM     41  H   ASN A   6      -1.651   0.595  11.034  1.00  0.00           H  
ATOM     42  N   ASP A   7       0.464   0.072   8.747  1.00  0.00           N  
ATOM     43  CA  ASP A   7       1.235  -0.646   7.726  1.00  0.00           C  
ATOM     44  C   ASP A   7       0.496  -0.610   6.373  1.00  0.00           C  
ATOM     45  O   ASP A   7       1.040  -0.153   5.376  1.00  0.00           O  
ATOM     46  CB  ASP A   7       1.488  -2.092   8.159  1.00  0.00           C  
ATOM     47  CEN ASP A   7       2.209  -2.667   8.591  1.00  0.00           X  
ATOM     48  H   ASP A   7       0.164  -0.457   9.553  1.00  0.00           H  
ATOM     49  N   LEU A   8      -0.802  -0.943   6.372  1.00  0.00           N  
ATOM     50  CA  LEU A   8      -1.644  -0.882   5.180  1.00  0.00           C  
ATOM     51  C   LEU A   8      -1.633   0.496   4.494  1.00  0.00           C  
ATOM     52  O   LEU A   8      -1.523   0.597   3.273  1.00  0.00           O  
ATOM     53  CB  LEU A   8      -3.080  -1.272   5.551  1.00  0.00           C  
ATOM     54  CEN LEU A   8      -3.898  -2.562   5.350  1.00  0.00           X  
ATOM     55  H   LEU A   8      -1.177  -1.387   7.199  1.00  0.00           H  
ATOM     56  N   LEU A   9      -1.793   1.572   5.272  1.00  0.00           N  
ATOM     57  CA  LEU A   9      -1.816   2.930   4.729  1.00  0.00           C  
ATOM     58  C   LEU A   9      -0.504   3.260   4.004  1.00  0.00           C  
ATOM     59  O   LEU A   9      -0.540   3.799   2.900  1.00  0.00           O  
ATOM     60  CB  LEU A   9      -2.078   3.942   5.851  1.00  0.00           C  
ATOM     61  CEN LEU A   9      -3.325   4.749   6.262  1.00  0.00           X  
ATOM     62  H   LEU A   9      -1.839   1.435   6.272  1.00  0.00           H  
ATOM     63  N   GLU A  10       0.639   2.947   4.617  1.00  0.00           N  
ATOM     64  CA  GLU A  10       1.963   3.207   4.053  1.00  0.00           C  
ATOM     65  C   GLU A  10       2.150   2.479   2.720  1.00  0.00           C  
ATOM     66  O   GLU A  10       2.589   3.107   1.753  1.00  0.00           O  
ATOM     67  CB  GLU A  10       3.056   2.789   5.039  1.00  0.00           C  
ATOM     68  CEN GLU A  10       4.195   3.194   6.240  1.00  0.00           X  
ATOM     69  H   GLU A  10       0.599   2.415   5.475  1.00  0.00           H  
ATOM     70  N   ASP A  11       1.733   1.216   2.644  1.00  0.00           N  
ATOM     71  CA  ASP A  11       1.831   0.407   1.433  1.00  0.00           C  
ATOM     72  C   ASP A  11       0.985   1.011   0.304  1.00  0.00           C  
ATOM     73  O   ASP A  11       1.457   1.241  -0.807  1.00  0.00           O  
ATOM     74  CB  ASP A  11       1.393  -1.033   1.713  1.00  0.00           C  
ATOM     75  CEN ASP A  11       1.791  -1.946   1.928  1.00  0.00           X  
ATOM     76  H   ASP A  11       1.427   0.754   3.487  1.00  0.00           H  
ATOM     77  N   LEU A  12      -0.247   1.424   0.593  1.00  0.00           N  
ATOM     78  CA  LEU A  12      -1.113   2.057  -0.403  1.00  0.00           C  
ATOM     79  C   LEU A  12      -0.518   3.364  -0.968  1.00  0.00           C  
ATOM     80  O   LEU A  12      -0.479   3.579  -2.185  1.00  0.00           O  
ATOM     81  CB  LEU A  12      -2.492   2.326   0.213  1.00  0.00           C  
ATOM     82  CEN LEU A  12      -3.853   1.618   0.079  1.00  0.00           X  
ATOM     83  H   LEU A  12      -0.611   1.221   1.512  1.00  0.00           H  
ATOM     84  N   GLN A  13       0.016   4.224  -0.102  1.00  0.00           N  
ATOM     85  CA  GLN A  13       0.665   5.467  -0.518  1.00  0.00           C  
ATOM     86  C   GLN A  13       1.886   5.227  -1.410  1.00  0.00           C  
ATOM     87  O   GLN A  13       2.071   5.935  -2.404  1.00  0.00           O  
ATOM     88  CB  GLN A  13       1.086   6.276   0.712  1.00  0.00           C  
ATOM     89  CEN GLN A  13       0.651   7.610   1.751  1.00  0.00           X  
ATOM     90  H   GLN A  13       0.046   3.955   0.872  1.00  0.00           H  
ATOM     91  N   GLU A  14       2.746   4.276  -1.070  1.00  0.00           N  
ATOM     92  CA  GLU A  14       3.929   3.967  -1.860  1.00  0.00           C  
ATOM     93  C   GLU A  14       3.545   3.437  -3.256  1.00  0.00           C  
ATOM     94  O   GLU A  14       4.118   3.908  -4.244  1.00  0.00           O  
ATOM     95  CB  GLU A  14       4.804   2.949  -1.125  1.00  0.00           C  
ATOM     96  CEN GLU A  14       6.145   2.596  -0.135  1.00  0.00           X  
ATOM     97  H   GLU A  14       2.555   3.697  -0.264  1.00  0.00           H  
ATOM     98  N   VAL A  15       2.493   2.608  -3.377  1.00  0.00           N  
ATOM     99  CA  VAL A  15       2.014   2.059  -4.667  1.00  0.00           C  
ATOM    100  C   VAL A  15       1.500   3.193  -5.558  1.00  0.00           C  
ATOM    101  O   VAL A  15       1.906   3.283  -6.718  1.00  0.00           O  
ATOM    102  CB  VAL A  15       0.894   1.020  -4.475  1.00  0.00           C  
ATOM    103  CEN VAL A  15       0.746   0.349  -4.524  1.00  0.00           X  
ATOM    104  H   VAL A  15       2.012   2.345  -2.529  1.00  0.00           H  
ATOM    105  N   LEU A  16       0.686   4.113  -5.020  1.00  0.00           N  
ATOM    106  CA  LEU A  16       0.124   5.241  -5.780  1.00  0.00           C  
ATOM    107  C   LEU A  16       1.203   6.211  -6.276  1.00  0.00           C  
ATOM    108  O   LEU A  16       1.197   6.637  -7.432  1.00  0.00           O  
ATOM    109  CB  LEU A  16      -0.900   5.992  -4.919  1.00  0.00           C  
ATOM    110  CEN LEU A  16      -2.440   6.020  -4.912  1.00  0.00           X  
ATOM    111  H   LEU A  16       0.410   3.986  -4.055  1.00  0.00           H  
ATOM    112  N   LYS A  17       2.161   6.575  -5.414  1.00  0.00           N  
ATOM    113  CA  LYS A  17       3.257   7.478  -5.799  1.00  0.00           C  
ATOM    114  C   LYS A  17       4.143   6.853  -6.868  1.00  0.00           C  
ATOM    115  O   LYS A  17       4.559   7.557  -7.789  1.00  0.00           O  
ATOM    116  CB  LYS A  17       4.101   7.853  -4.580  1.00  0.00           C  
ATOM    117  CEN LYS A  17       4.629   9.286  -3.115  1.00  0.00           X  
ATOM    118  H   LYS A  17       2.124   6.191  -4.480  1.00  0.00           H  
ATOM    119  N   ASN A  18       4.442   5.563  -6.765  1.00  0.00           N  
ATOM    120  CA  ASN A  18       5.316   4.869  -7.703  1.00  0.00           C  
ATOM    121  C   ASN A  18       4.660   4.687  -9.077  1.00  0.00           C  
ATOM    122  O   ASN A  18       5.321   4.897 -10.095  1.00  0.00           O  
ATOM    123  CB  ASN A  18       5.751   3.525  -7.149  1.00  0.00           C  
ATOM    124  CEN ASN A  18       6.544   3.130  -6.587  1.00  0.00           X  
ATOM    125  H   ASN A  18       4.055   5.041  -5.990  1.00  0.00           H  
ATOM    126  N   LEU A  19       3.350   4.438  -9.130  1.00  0.00           N  
ATOM    127  CA  LEU A  19       2.599   4.292 -10.378  1.00  0.00           C  
ATOM    128  C   LEU A  19       2.437   5.642 -11.099  1.00  0.00           C  
ATOM    129  O   LEU A  19       2.940   5.826 -12.208  1.00  0.00           O  
ATOM    130  CB  LEU A  19       1.227   3.668 -10.094  1.00  0.00           C  
ATOM    131  CEN LEU A  19       0.659   2.251 -10.303  1.00  0.00           X  
ATOM    132  H   LEU A  19       2.845   4.325  -8.262  1.00  0.00           H  
ATOM    133  N   HIS A  20       1.849   6.639 -10.434  1.00  0.00           N  
ATOM    134  CA  HIS A  20       1.472   7.902 -11.073  1.00  0.00           C  
ATOM    135  C   HIS A  20       2.643   8.618 -11.761  1.00  0.00           C  
ATOM    136  O   HIS A  20       2.604   8.851 -12.971  1.00  0.00           O  
ATOM    137  CB  HIS A  20       0.837   8.839 -10.041  1.00  0.00           C  
ATOM    138  CEN HIS A  20      -0.465   9.182  -9.575  1.00  0.00           X  
ATOM    139  H   HIS A  20       1.558   6.467  -9.480  1.00  0.00           H  
ATOM    140  N   LYS A  21       3.707   8.968 -11.023  1.00  0.00           N  
ATOM    141  CA  LYS A  21       4.685   9.978 -11.477  1.00  0.00           C  
ATOM    142  C   LYS A  21       5.370   9.532 -12.782  1.00  0.00           C  
ATOM    143  O   LYS A  21       5.854  10.385 -13.530  1.00  0.00           O  
ATOM    144  CB  LYS A  21       5.734  10.238 -10.394  1.00  0.00           C  
ATOM    145  CEN LYS A  21       6.486  11.495  -8.868  1.00  0.00           X  
ATOM    146  H   LYS A  21       3.874   8.463 -10.165  1.00  0.00           H  
ATOM    147  N   ASN A  22       5.353   8.232 -13.081  1.00  0.00           N  
ATOM    148  CA  ASN A  22       6.099   7.620 -14.189  1.00  0.00           C  
ATOM    149  C   ASN A  22       5.267   7.339 -15.433  1.00  0.00           C  
ATOM    150  O   ASN A  22       5.818   6.820 -16.407  1.00  0.00           O  
ATOM    151  CB  ASN A  22       6.769   6.335 -13.738  1.00  0.00           C  
ATOM    152  CEN ASN A  22       7.690   6.033 -13.336  1.00  0.00           X  
ATOM    153  H   ASN A  22       4.831   7.617 -12.474  1.00  0.00           H  
ATOM    154  N   ASP A  23       3.986   7.721 -15.440  1.00  0.00           N  
ATOM    155  CA  ASP A  23       3.039   7.321 -16.488  1.00  0.00           C  
ATOM    156  C   ASP A  23       3.659   7.422 -17.900  1.00  0.00           C  
ATOM    157  O   ASP A  23       3.719   6.444 -18.651  1.00  0.00           O  
ATOM    158  CB  ASP A  23       1.773   8.178 -16.408  1.00  0.00           C  
ATOM    159  CEN ASP A  23       0.830   8.150 -16.026  1.00  0.00           X  
ATOM    160  H   ASP A  23       3.629   8.227 -14.642  1.00  0.00           H  
ATOM    161  N   ARG A  24       4.229   8.589 -18.249  1.00  0.00           N  
ATOM    162  CA  ARG A  24       4.751   8.867 -19.595  1.00  0.00           C  
ATOM    163  C   ARG A  24       5.901   7.980 -20.067  1.00  0.00           C  
ATOM    164  O   ARG A  24       6.099   7.943 -21.281  1.00  0.00           O  
ATOM    165  CB  ARG A  24       5.136  10.333 -19.732  1.00  0.00           C  
ATOM    166  CEN ARG A  24       4.986  12.753 -20.254  1.00  0.00           X  
ATOM    167  H   ARG A  24       4.302   9.296 -17.530  1.00  0.00           H  
ATOM    168  N   SER A  25       6.671   7.317 -19.196  1.00  0.00           N  
ATOM    169  CA  SER A  25       7.859   6.559 -19.643  1.00  0.00           C  
ATOM    170  C   SER A  25       7.622   5.164 -20.226  1.00  0.00           C  
ATOM    171  O   SER A  25       8.505   4.701 -20.936  1.00  0.00           O  
ATOM    172  CB  SER A  25       8.823   6.440 -18.478  1.00  0.00           C  
ATOM    173  CEN SER A  25       8.996   6.378 -17.966  1.00  0.00           X  
ATOM    174  H   SER A  25       6.534   7.474 -18.208  1.00  0.00           H  
ATOM    175  N   GLY A  26       6.458   4.534 -20.037  1.00  0.00           N  
ATOM    176  CA  GLY A  26       6.245   3.127 -20.404  1.00  0.00           C  
ATOM    177  C   GLY A  26       7.248   2.134 -19.792  1.00  0.00           C  
ATOM    178  O   GLY A  26       7.628   2.252 -18.641  1.00  0.00           O  
ATOM    179  CEN GLY A  26       6.245   3.127 -20.404  1.00  0.00           X  
ATOM    180  H   GLY A  26       5.694   5.051 -19.625  1.00  0.00           H  
ATOM    181  N   LYS A  27       7.701   1.187 -20.626  1.00  0.00           N  
ATOM    182  CA  LYS A  27       8.690   0.105 -20.420  1.00  0.00           C  
ATOM    183  C   LYS A  27       8.941  -0.437 -19.006  1.00  0.00           C  
ATOM    184  O   LYS A  27       8.053  -1.108 -18.494  1.00  0.00           O  
ATOM    185  CB  LYS A  27      10.033   0.571 -20.986  1.00  0.00           C  
ATOM    186  CEN LYS A  27      11.443   0.535 -22.562  1.00  0.00           X  
ATOM    187  H   LYS A  27       7.343   1.250 -21.569  1.00  0.00           H  
ATOM    188  N   ASP A  28      10.053  -0.130 -18.352  1.00  0.00           N  
ATOM    189  CA  ASP A  28      10.308  -0.642 -16.999  1.00  0.00           C  
ATOM    190  C   ASP A  28       9.135  -0.420 -16.038  1.00  0.00           C  
ATOM    191  O   ASP A  28       8.951  -1.215 -15.121  1.00  0.00           O  
ATOM    192  CB  ASP A  28      11.570   0.006 -16.424  1.00  0.00           C  
ATOM    193  CEN ASP A  28      12.566  -0.179 -16.313  1.00  0.00           X  
ATOM    194  H   ASP A  28      10.830   0.242 -18.877  1.00  0.00           H  
ATOM    195  N   ASN A  29       8.265   0.571 -16.278  1.00  0.00           N  
ATOM    196  CA  ASN A  29       7.141   0.819 -15.367  1.00  0.00           C  
ATOM    197  C   ASN A  29       6.219  -0.405 -15.176  1.00  0.00           C  
ATOM    198  O   ASN A  29       5.472  -0.437 -14.199  1.00  0.00           O  
ATOM    199  CB  ASN A  29       6.324   2.008 -15.839  1.00  0.00           C  
ATOM    200  CEN ASN A  29       6.298   3.047 -15.690  1.00  0.00           X  
ATOM    201  H   ASN A  29       8.413   1.179 -17.072  1.00  0.00           H  
ATOM    202  N   ILE A  30       6.224  -1.418 -16.062  1.00  0.00           N  
ATOM    203  CA  ILE A  30       5.397  -2.626 -15.858  1.00  0.00           C  
ATOM    204  C   ILE A  30       5.938  -3.436 -14.678  1.00  0.00           C  
ATOM    205  O   ILE A  30       5.152  -3.921 -13.873  1.00  0.00           O  
ATOM    206  CB  ILE A  30       5.359  -3.520 -17.111  1.00  0.00           C  
ATOM    207  CEN ILE A  30       4.855  -3.704 -18.060  1.00  0.00           X  
ATOM    208  H   ILE A  30       6.925  -1.421 -16.789  1.00  0.00           H  
ATOM    209  N   HIS A  31       7.264  -3.506 -14.521  1.00  0.00           N  
ATOM    210  CA  HIS A  31       7.897  -4.342 -13.498  1.00  0.00           C  
ATOM    211  C   HIS A  31       7.690  -3.799 -12.079  1.00  0.00           C  
ATOM    212  O   HIS A  31       7.361  -4.565 -11.182  1.00  0.00           O  
ATOM    213  CB  HIS A  31       9.396  -4.482 -13.782  1.00  0.00           C  
ATOM    214  CEN HIS A  31      10.273  -5.394 -14.438  1.00  0.00           X  
ATOM    215  H   HIS A  31       7.860  -2.939 -15.109  1.00  0.00           H  
ATOM    216  N   ASP A  32       7.824  -2.484 -11.889  1.00  0.00           N  
ATOM    217  CA  ASP A  32       7.649  -1.864 -10.571  1.00  0.00           C  
ATOM    218  C   ASP A  32       6.215  -2.032 -10.055  1.00  0.00           C  
ATOM    219  O   ASP A  32       6.012  -2.489  -8.933  1.00  0.00           O  
ATOM    220  CB  ASP A  32       8.014  -0.379 -10.627  1.00  0.00           C  
ATOM    221  CEN ASP A  32       8.794   0.246 -10.425  1.00  0.00           X  
ATOM    222  H   ASP A  32       8.132  -1.906 -12.655  1.00  0.00           H  
ATOM    223  N   VAL A  33       5.219  -1.697 -10.882  1.00  0.00           N  
ATOM    224  CA  VAL A  33       3.797  -1.811 -10.519  1.00  0.00           C  
ATOM    225  C   VAL A  33       3.419  -3.270 -10.283  1.00  0.00           C  
ATOM    226  O   VAL A  33       2.724  -3.546  -9.312  1.00  0.00           O  
ATOM    227  CB  VAL A  33       2.878  -1.223 -11.606  1.00  0.00           C  
ATOM    228  CEN VAL A  33       2.453  -0.700 -11.750  1.00  0.00           X  
ATOM    229  H   VAL A  33       5.461  -1.414 -11.822  1.00  0.00           H  
ATOM    230  N   ASP A  34       3.893  -4.194 -11.120  1.00  0.00           N  
ATOM    231  CA  ASP A  34       3.644  -5.629 -10.973  1.00  0.00           C  
ATOM    232  C   ASP A  34       4.178  -6.161  -9.639  1.00  0.00           C  
ATOM    233  O   ASP A  34       3.479  -6.886  -8.934  1.00  0.00           O  
ATOM    234  CB  ASP A  34       4.274  -6.401 -12.135  1.00  0.00           C  
ATOM    235  CEN ASP A  34       4.023  -6.807 -13.034  1.00  0.00           X  
ATOM    236  H   ASP A  34       4.434  -3.897 -11.919  1.00  0.00           H  
ATOM    237  N   ASN A  35       5.364  -5.712  -9.215  1.00  0.00           N  
ATOM    238  CA  ASN A  35       5.959  -6.105  -7.938  1.00  0.00           C  
ATOM    239  C   ASN A  35       5.174  -5.548  -6.741  1.00  0.00           C  
ATOM    240  O   ASN A  35       4.928  -6.248  -5.763  1.00  0.00           O  
ATOM    241  CB  ASN A  35       7.412  -5.673  -7.857  1.00  0.00           C  
ATOM    242  CEN ASN A  35       8.359  -6.070  -8.073  1.00  0.00           X  
ATOM    243  H   ASN A  35       5.891  -5.103  -9.826  1.00  0.00           H  
ATOM    244  N   HIS A  36       4.756  -4.286  -6.818  1.00  0.00           N  
ATOM    245  CA  HIS A  36       4.014  -3.669  -5.728  1.00  0.00           C  
ATOM    246  C   HIS A  36       2.647  -4.326  -5.512  1.00  0.00           C  
ATOM    247  O   HIS A  36       2.282  -4.617  -4.376  1.00  0.00           O  
ATOM    248  CB  HIS A  36       3.836  -2.170  -5.990  1.00  0.00           C  
ATOM    249  CEN HIS A  36       4.484  -0.947  -5.652  1.00  0.00           X  
ATOM    250  H   HIS A  36       4.942  -3.747  -7.651  1.00  0.00           H  
ATOM    251  N   LEU A  37       1.926  -4.633  -6.591  1.00  0.00           N  
ATOM    252  CA  LEU A  37       0.573  -5.165  -6.521  1.00  0.00           C  
ATOM    253  C   LEU A  37       0.533  -6.474  -5.721  1.00  0.00           C  
ATOM    254  O   LEU A  37      -0.299  -6.589  -4.828  1.00  0.00           O  
ATOM    255  CB  LEU A  37       0.020  -5.380  -7.935  1.00  0.00           C  
ATOM    256  CEN LEU A  37      -0.991  -4.596  -8.793  1.00  0.00           X  
ATOM    257  H   LEU A  37       2.339  -4.516  -7.505  1.00  0.00           H  
ATOM    258  N   GLN A  38       1.456  -7.411  -5.966  1.00  0.00           N  
ATOM    259  CA  GLN A  38       1.500  -8.703  -5.263  1.00  0.00           C  
ATOM    260  C   GLN A  38       1.681  -8.528  -3.751  1.00  0.00           C  
ATOM    261  O   GLN A  38       0.950  -9.149  -2.984  1.00  0.00           O  
ATOM    262  CB  GLN A  38       2.634  -9.571  -5.815  1.00  0.00           C  
ATOM    263  CEN GLN A  38       3.016 -10.894  -6.887  1.00  0.00           X  
ATOM    264  H   GLN A  38       2.164  -7.215  -6.660  1.00  0.00           H  
ATOM    265  N   ASN A  39       2.570  -7.627  -3.319  1.00  0.00           N  
ATOM    266  CA  ASN A  39       2.788  -7.366  -1.891  1.00  0.00           C  
ATOM    267  C   ASN A  39       1.542  -6.750  -1.226  1.00  0.00           C  
ATOM    268  O   ASN A  39       1.177  -7.144  -0.123  1.00  0.00           O  
ATOM    269  CB  ASN A  39       3.994  -6.470  -1.675  1.00  0.00           C  
ATOM    270  CEN ASN A  39       5.023  -6.573  -1.499  1.00  0.00           X  
ATOM    271  H   ASN A  39       3.158  -7.159  -3.997  1.00  0.00           H  
ATOM    272  N   VAL A  40       0.837  -5.848  -1.922  1.00  0.00           N  
ATOM    273  CA  VAL A  40      -0.414  -5.239  -1.435  1.00  0.00           C  
ATOM    274  C   VAL A  40      -1.498  -6.307  -1.218  1.00  0.00           C  
ATOM    275  O   VAL A  40      -2.168  -6.298  -0.184  1.00  0.00           O  
ATOM    276  CB  VAL A  40      -0.945  -4.174  -2.412  1.00  0.00           C  
ATOM    277  CEN VAL A  40      -1.037  -3.496  -2.498  1.00  0.00           X  
ATOM    278  H   VAL A  40       1.192  -5.568  -2.827  1.00  0.00           H  
ATOM    279  N   ILE A  41      -1.683  -7.237  -2.167  1.00  0.00           N  
ATOM    280  CA  ILE A  41      -2.674  -8.323  -2.030  1.00  0.00           C  
ATOM    281  C   ILE A  41      -2.323  -9.215  -0.838  1.00  0.00           C  
ATOM    282  O   ILE A  41      -3.215  -9.578  -0.067  1.00  0.00           O  
ATOM    283  CB  ILE A  41      -2.759  -9.188  -3.301  1.00  0.00           C  
ATOM    284  CEN ILE A  41      -3.226  -9.291  -4.280  1.00  0.00           X  
ATOM    285  H   ILE A  41      -1.084  -7.219  -2.978  1.00  0.00           H  
ATOM    286  N   GLU A  42      -1.048  -9.577  -0.693  1.00  0.00           N  
ATOM    287  CA  GLU A  42      -0.567 -10.432   0.394  1.00  0.00           C  
ATOM    288  C   GLU A  42      -0.858  -9.804   1.761  1.00  0.00           C  
ATOM    289  O   GLU A  42      -1.303 -10.501   2.675  1.00  0.00           O  
ATOM    290  CB  GLU A  42       0.933 -10.696   0.244  1.00  0.00           C  
ATOM    291  CEN GLU A  42       2.212 -11.706  -0.253  1.00  0.00           X  
ATOM    292  H   GLU A  42      -0.365  -9.226  -1.351  1.00  0.00           H  
ATOM    293  N   ASP A  43      -0.727  -8.484   1.884  1.00  0.00           N  
ATOM    294  CA  ASP A  43      -1.040  -7.757   3.112  1.00  0.00           C  
ATOM    295  C   ASP A  43      -2.543  -7.692   3.394  1.00  0.00           C  
ATOM    296  O   ASP A  43      -2.978  -7.961   4.521  1.00  0.00           O  
ATOM    297  CB  ASP A  43      -0.465  -6.340   3.043  1.00  0.00           C  
ATOM    298  CEN ASP A  43       0.352  -5.810   3.343  1.00  0.00           X  
ATOM    299  H   ASP A  43      -0.285  -7.977   1.131  1.00  0.00           H  
ATOM    300  N   ILE A  44      -3.365  -7.392   2.377  1.00  0.00           N  
ATOM    301  CA  ILE A  44      -4.818  -7.247   2.556  1.00  0.00           C  
ATOM    302  C   ILE A  44      -5.375  -8.555   3.091  1.00  0.00           C  
ATOM    303  O   ILE A  44      -6.110  -8.527   4.072  1.00  0.00           O  
ATOM    304  CB  ILE A  44      -5.539  -6.879   1.246  1.00  0.00           C  
ATOM    305  CEN ILE A  44      -5.855  -6.058   0.602  1.00  0.00           X  
ATOM    306  H   ILE A  44      -2.970  -7.337   1.452  1.00  0.00           H  
ATOM    307  N   HIS A  45      -5.017  -9.696   2.515  1.00  0.00           N  
ATOM    308  CA  HIS A  45      -5.531 -10.996   2.935  1.00  0.00           C  
ATOM    309  C   HIS A  45      -5.295 -11.286   4.421  1.00  0.00           C  
ATOM    310  O   HIS A  45      -6.243 -11.589   5.150  1.00  0.00           O  
ATOM    311  CB  HIS A  45      -4.901 -12.107   2.088  1.00  0.00           C  
ATOM    312  CEN HIS A  45      -5.208 -12.851   0.912  1.00  0.00           X  
ATOM    313  H   HIS A  45      -4.350  -9.665   1.756  1.00  0.00           H  
ATOM    314  N   ASP A  46      -4.076 -11.094   4.910  1.00  0.00           N  
ATOM    315  CA  ASP A  46      -3.715 -11.334   6.302  1.00  0.00           C  
ATOM    316  C   ASP A  46      -4.449 -10.385   7.250  1.00  0.00           C  
ATOM    317  O   ASP A  46      -4.896 -10.785   8.336  1.00  0.00           O  
ATOM    318  CB  ASP A  46      -2.202 -11.195   6.489  1.00  0.00           C  
ATOM    319  CEN ASP A  46      -1.362 -11.769   6.537  1.00  0.00           X  
ATOM    320  H   ASP A  46      -3.344 -10.817   4.270  1.00  0.00           H  
ATOM    321  N   PHE A  47      -4.622  -9.124   6.855  1.00  0.00           N  
ATOM    322  CA  PHE A  47      -5.359  -8.142   7.639  1.00  0.00           C  
ATOM    323  C   PHE A  47      -6.820  -8.569   7.842  1.00  0.00           C  
ATOM    324  O   PHE A  47      -7.313  -8.533   8.970  1.00  0.00           O  
ATOM    325  CB  PHE A  47      -5.297  -6.772   6.962  1.00  0.00           C  
ATOM    326  CEN PHE A  47      -4.461  -5.425   7.079  1.00  0.00           X  
ATOM    327  H   PHE A  47      -4.248  -8.850   5.957  1.00  0.00           H  
ATOM    328  N   MET A  48      -7.488  -9.035   6.786  1.00  0.00           N  
ATOM    329  CA  MET A  48      -8.872  -9.501   6.783  1.00  0.00           C  
ATOM    330  C   MET A  48      -9.038 -10.696   7.712  1.00  0.00           C  
ATOM    331  O   MET A  48      -9.957 -10.722   8.532  1.00  0.00           O  
ATOM    332  CB  MET A  48      -9.308  -9.866   5.365  1.00  0.00           C  
ATOM    333  CEN MET A  48     -10.348  -9.349   4.050  1.00  0.00           X  
ATOM    334  H   MET A  48      -6.978  -9.091   5.914  1.00  0.00           H  
ATOM    335  N   GLN A  49      -8.131 -11.667   7.635  1.00  0.00           N  
ATOM    336  CA  GLN A  49      -8.166 -12.859   8.467  1.00  0.00           C  
ATOM    337  C   GLN A  49      -8.027 -12.503   9.952  1.00  0.00           C  
ATOM    338  O   GLN A  49      -8.809 -12.980  10.777  1.00  0.00           O  
ATOM    339  CB  GLN A  49      -7.053 -13.826   8.056  1.00  0.00           C  
ATOM    340  CEN GLN A  49      -6.693 -15.274   7.149  1.00  0.00           X  
ATOM    341  H   GLN A  49      -7.422 -11.607   6.920  1.00  0.00           H  
ATOM    342  N   ALA A  50      -7.111 -11.596  10.296  1.00  0.00           N  
ATOM    343  CA  ALA A  50      -6.895 -11.152  11.670  1.00  0.00           C  
ATOM    344  C   ALA A  50      -8.119 -10.419  12.250  1.00  0.00           C  
ATOM    345  O   ALA A  50      -8.489 -10.649  13.402  1.00  0.00           O  
ATOM    346  CB  ALA A  50      -5.662 -10.262  11.736  1.00  0.00           C  
ATOM    347  CEN ALA A  50      -5.663 -10.262  11.736  1.00  0.00           X  
ATOM    348  H   ALA A  50      -6.517 -11.222   9.571  1.00  0.00           H  
ATOM    349  N   ALA A  51      -8.774  -9.560  11.465  1.00  0.00           N  
ATOM    350  CA  ALA A  51      -9.981  -8.844  11.866  1.00  0.00           C  
ATOM    351  C   ALA A  51     -11.147  -9.811  12.133  1.00  0.00           C  
ATOM    352  O   ALA A  51     -11.832  -9.677  13.149  1.00  0.00           O  
ATOM    353  CB  ALA A  51     -10.362  -7.825  10.802  1.00  0.00           C  
ATOM    354  CEN ALA A  51     -10.362  -7.826  10.803  1.00  0.00           X  
ATOM    355  H   ALA A  51      -8.410  -9.386  10.541  1.00  0.00           H  
ATOM    356  N   ALA A  52     -11.330 -10.819  11.278  1.00  0.00           N  
ATOM    357  CA  ALA A  52     -12.397 -11.810  11.386  1.00  0.00           C  
ATOM    358  C   ALA A  52     -12.222 -12.684  12.635  1.00  0.00           C  
ATOM    359  O   ALA A  52     -13.185 -12.904  13.369  1.00  0.00           O  
ATOM    360  CB  ALA A  52     -12.444 -12.671  10.132  1.00  0.00           C  
ATOM    361  CEN ALA A  52     -12.444 -12.671  10.133  1.00  0.00           X  
ATOM    362  H   ALA A  52     -10.701 -10.901  10.496  1.00  0.00           H  
ATOM    363  N   ALA A  53     -10.996 -13.111  12.945  1.00  0.00           N  
ATOM    364  CA  ALA A  53     -10.706 -13.914  14.128  1.00  0.00           C  
ATOM    365  C   ALA A  53     -10.888 -13.093  15.414  1.00  0.00           C  
ATOM    366  O   ALA A  53     -11.534 -13.551  16.352  1.00  0.00           O  
ATOM    367  CB  ALA A  53      -9.296 -14.480  14.046  1.00  0.00           C  
ATOM    368  CEN ALA A  53      -9.297 -14.480  14.047  1.00  0.00           X  
ATOM    369  H   ALA A  53     -10.230 -12.886  12.326  1.00  0.00           H  
ATOM    370  N   ALA A  54     -10.415 -11.843  15.450  1.00  0.00           N  
ATOM    371  CA  ALA A  54     -10.529 -10.979  16.625  1.00  0.00           C  
ATOM    372  C   ALA A  54     -11.987 -10.612  16.968  1.00  0.00           C  
ATOM    373  O   ALA A  54     -12.355 -10.570  18.148  1.00  0.00           O  
ATOM    374  CB  ALA A  54      -9.705  -9.718  16.413  1.00  0.00           C  
ATOM    375  CEN ALA A  54      -9.706  -9.718  16.413  1.00  0.00           X  
ATOM    376  H   ALA A  54      -9.921 -11.495  14.642  1.00  0.00           H  
ATOM    377  N   ALA A  55     -12.828 -10.362  15.962  1.00  0.00           N  
ATOM    378  CA  ALA A  55     -14.258 -10.119  16.127  1.00  0.00           C  
ATOM    379  C   ALA A  55     -14.994 -11.382  16.599  1.00  0.00           C  
ATOM    380  O   ALA A  55     -15.603 -11.367  17.673  1.00  0.00           O  
ATOM    381  CB  ALA A  55     -14.855  -9.607  14.825  1.00  0.00           C  
ATOM    382  CEN ALA A  55     -14.855  -9.607  14.825  1.00  0.00           X  
ATOM    383  H   ALA A  55     -12.452 -10.335  15.025  1.00  0.00           H  
ATOM    384  N   ASN A  56     -14.882 -12.495  15.869  1.00  0.00           N  
ATOM    385  CA  ASN A  56     -15.519 -13.773  16.201  1.00  0.00           C  
ATOM    386  C   ASN A  56     -15.162 -14.272  17.604  1.00  0.00           C  
ATOM    387  O   ASN A  56     -16.038 -14.780  18.299  1.00  0.00           O  
ATOM    388  CB  ASN A  56     -15.171 -14.835  15.175  1.00  0.00           C  
ATOM    389  CEN ASN A  56     -15.563 -15.215  14.278  1.00  0.00           X  
ATOM    390  H   ASN A  56     -14.360 -12.443  15.006  1.00  0.00           H  
ATOM    391  N   CYS A  57     -13.949 -14.010  18.102  1.00  0.00           N  
ATOM    392  CA  CYS A  57     -13.535 -14.410  19.450  1.00  0.00           C  
ATOM    393  C   CYS A  57     -14.540 -13.965  20.529  1.00  0.00           C  
ATOM    394  O   CYS A  57     -14.633 -14.606  21.572  1.00  0.00           O  
ATOM    395  CB  CYS A  57     -12.208 -13.670  19.617  1.00  0.00           C  
ATOM    396  CEN CYS A  57     -11.248 -14.033  19.628  1.00  0.00           X  
ATOM    397  H   CYS A  57     -13.261 -13.582  17.498  1.00  0.00           H  
ATOM    398  N   ARG A  58     -15.349 -12.913  20.300  1.00  0.00           N  
ATOM    399  CA  ARG A  58     -16.315 -12.428  21.306  1.00  0.00           C  
ATOM    400  C   ARG A  58     -17.389 -13.450  21.681  1.00  0.00           C  
ATOM    401  O   ARG A  58     -18.047 -13.251  22.697  1.00  0.00           O  
ATOM    402  CB  ARG A  58     -16.955 -11.116  20.877  1.00  0.00           C  
ATOM    403  CEN ARG A  58     -17.382  -8.683  20.652  1.00  0.00           X  
ATOM    404  H   ARG A  58     -15.363 -12.512  19.372  1.00  0.00           H  
ATOM    405  N   LYS A  59     -17.581 -14.522  20.903  1.00  0.00           N  
ATOM    406  CA  LYS A  59     -18.655 -15.513  21.111  1.00  0.00           C  
ATOM    407  C   LYS A  59     -18.599 -16.196  22.486  1.00  0.00           C  
ATOM    408  O   LYS A  59     -19.631 -16.646  22.969  1.00  0.00           O  
ATOM    409  CB  LYS A  59     -18.604 -16.576  20.012  1.00  0.00           C  
ATOM    410  CEN LYS A  59     -19.396 -17.358  18.213  1.00  0.00           X  
ATOM    411  H   LYS A  59     -16.905 -14.708  20.177  1.00  0.00           H  
ATOM    412  N   GLY A  60     -17.431 -16.230  23.140  1.00  0.00           N  
ATOM    413  CA  GLY A  60     -17.178 -16.965  24.387  1.00  0.00           C  
ATOM    414  C   GLY A  60     -17.802 -16.378  25.654  1.00  0.00           C  
ATOM    415  O   GLY A  60     -17.636 -16.961  26.718  1.00  0.00           O  
ATOM    416  CEN GLY A  60     -17.178 -16.965  24.387  1.00  0.00           X  
ATOM    417  H   GLY A  60     -16.634 -15.804  22.690  1.00  0.00           H  
ATOM    418  N   SER A  61     -18.500 -15.240  25.578  1.00  0.00           N  
ATOM    419  CA  SER A  61     -19.078 -14.595  26.763  1.00  0.00           C  
ATOM    420  C   SER A  61     -20.619 -14.669  26.747  1.00  0.00           C  
ATOM    421  O   SER A  61     -21.258 -13.636  26.940  1.00  0.00           O  
ATOM    422  CB  SER A  61     -18.617 -13.153  26.846  1.00  0.00           C  
ATOM    423  CEN SER A  61     -18.467 -12.657  26.679  1.00  0.00           X  
ATOM    424  H   SER A  61     -18.724 -14.870  24.665  1.00  0.00           H  
ATOM    425  N   PRO A  62     -21.255 -15.843  26.549  1.00  0.00           N  
ATOM    426  CA  PRO A  62     -22.706 -15.912  26.550  1.00  0.00           C  
ATOM    427  C   PRO A  62     -23.196 -15.674  27.984  1.00  0.00           C  
ATOM    428  O   PRO A  62     -22.508 -16.003  28.939  1.00  0.00           O  
ATOM    429  CB  PRO A  62     -23.031 -17.323  26.032  1.00  0.00           C  
ATOM    430  CEN PRO A  62     -21.256 -17.503  25.974  1.00  0.00           X  
ATOM    431  N   GLY A  63     -24.372 -15.061  28.108  1.00  0.00           N  
ATOM    432  CA  GLY A  63     -25.059 -14.805  29.380  1.00  0.00           C  
ATOM    433  C   GLY A  63     -24.637 -13.585  30.206  1.00  0.00           C  
ATOM    434  O   GLY A  63     -23.573 -13.009  30.030  1.00  0.00           O  
ATOM    435  CEN GLY A  63     -25.059 -14.805  29.380  1.00  0.00           X  
ATOM    436  H   GLY A  63     -24.959 -15.082  27.289  1.00  0.00           H  
ATOM    437  N   SER A  64     -25.421 -13.295  31.245  1.00  0.00           N  
ATOM    438  CA  SER A  64     -25.197 -12.152  32.131  1.00  0.00           C  
ATOM    439  C   SER A  64     -24.706 -12.580  33.529  1.00  0.00           C  
ATOM    440  O   SER A  64     -25.200 -13.583  34.050  1.00  0.00           O  
ATOM    441  CB  SER A  64     -26.473 -11.341  32.247  1.00  0.00           C  
ATOM    442  CEN SER A  64     -27.005 -11.233  32.279  1.00  0.00           X  
ATOM    443  H   SER A  64     -26.041 -14.017  31.589  1.00  0.00           H  
ATOM    444  N   PRO A  65     -23.833 -11.802  34.198  1.00  0.00           N  
ATOM    445  CA  PRO A  65     -23.349 -12.158  35.525  1.00  0.00           C  
ATOM    446  C   PRO A  65     -24.488 -11.936  36.525  1.00  0.00           C  
ATOM    447  O   PRO A  65     -24.539 -10.936  37.240  1.00  0.00           O  
ATOM    448  CB  PRO A  65     -22.151 -11.225  35.769  1.00  0.00           C  
ATOM    449  CEN PRO A  65     -22.564 -10.585  34.155  1.00  0.00           X  
ATOM    450  N   ALA A  66     -25.445 -12.856  36.543  1.00  0.00           N  
ATOM    451  CA  ALA A  66     -26.611 -12.782  37.408  1.00  0.00           C  
ATOM    452  C   ALA A  66     -26.159 -13.041  38.850  1.00  0.00           C  
ATOM    453  O   ALA A  66     -25.378 -13.953  39.097  1.00  0.00           O  
ATOM    454  CB  ALA A  66     -27.679 -13.775  36.972  1.00  0.00           C  
ATOM    455  CEN ALA A  66     -27.678 -13.775  36.973  1.00  0.00           X  
ATOM    456  H   ALA A  66     -25.293 -13.715  36.032  1.00  0.00           H  
ATOM    457  N   GLY A  67     -26.696 -12.268  39.796  1.00  0.00           N  
ATOM    458  CA  GLY A  67     -26.417 -12.448  41.222  1.00  0.00           C  
ATOM    459  C   GLY A  67     -25.714 -11.282  41.922  1.00  0.00           C  
ATOM    460  O   GLY A  67     -24.958 -10.547  41.313  1.00  0.00           O  
ATOM    461  CEN GLY A  67     -26.417 -12.448  41.223  1.00  0.00           X  
ATOM    462  H   GLY A  67     -27.461 -11.667  39.530  1.00  0.00           H  
ATOM    463  N   SER A  68     -25.961 -11.197  43.229  1.00  0.00           N  
ATOM    464  CA  SER A  68     -25.459 -10.215  44.205  1.00  0.00           C  
ATOM    465  C   SER A  68     -25.771  -8.710  44.038  1.00  0.00           C  
ATOM    466  O   SER A  68     -24.912  -7.870  44.299  1.00  0.00           O  
ATOM    467  CB  SER A  68     -23.953 -10.380  44.275  1.00  0.00           C  
ATOM    468  CEN SER A  68     -23.443 -10.462  44.106  1.00  0.00           X  
ATOM    469  H   SER A  68     -26.123 -12.092  43.667  1.00  0.00           H  
ATOM    470  N   PRO A  69     -27.042  -8.327  43.785  1.00  0.00           N  
ATOM    471  CA  PRO A  69     -27.418  -6.927  43.640  1.00  0.00           C  
ATOM    472  C   PRO A  69     -27.201  -6.182  44.963  1.00  0.00           C  
ATOM    473  O   PRO A  69     -27.130  -6.795  46.028  1.00  0.00           O  
ATOM    474  CB  PRO A  69     -28.899  -6.974  43.228  1.00  0.00           C  
ATOM    475  CEN PRO A  69     -28.695  -8.738  43.402  1.00  0.00           X  
ATOM    476  N   THR A  70     -27.140  -4.854  44.909  1.00  0.00           N  
ATOM    477  CA  THR A  70     -26.995  -4.012  46.108  1.00  0.00           C  
ATOM    478  C   THR A  70     -27.945  -2.823  45.989  1.00  0.00           C  
ATOM    479  O   THR A  70     -28.514  -2.563  44.932  1.00  0.00           O  
ATOM    480  CB  THR A  70     -25.554  -3.504  46.296  1.00  0.00           C  
ATOM    481  CEN THR A  70     -24.983  -3.597  46.379  1.00  0.00           X  
ATOM    482  H   THR A  70     -27.455  -4.387  44.072  1.00  0.00           H  
ATOM    483  N   SER A  71     -28.197  -2.203  47.142  1.00  0.00           N  
ATOM    484  CA  SER A  71     -29.014  -1.009  47.360  1.00  0.00           C  
ATOM    485  C   SER A  71     -28.504  -0.071  48.460  1.00  0.00           C  
ATOM    486  O   SER A  71     -27.793  -0.502  49.358  1.00  0.00           O  
ATOM    487  CB  SER A  71     -30.435  -1.434  47.675  1.00  0.00           C  
ATOM    488  CEN SER A  71     -30.843  -1.729  47.881  1.00  0.00           X  
ATOM    489  H   SER A  71     -27.848  -2.634  47.984  1.00  0.00           H  
ATOM    490  N   THR A  72     -28.984   1.174  48.367  1.00  0.00           N  
ATOM    491  CA  THR A  72     -28.788   2.305  49.300  1.00  0.00           C  
ATOM    492  C   THR A  72     -27.730   2.199  50.407  1.00  0.00           C  
ATOM    493  O   THR A  72     -27.896   1.410  51.324  1.00  0.00           O  
ATOM    494  CB  THR A  72     -30.124   2.631  49.993  1.00  0.00           C  
ATOM    495  CEN THR A  72     -30.690   2.773  49.976  1.00  0.00           X  
ATOM    496  H   THR A  72     -29.909   1.211  47.964  1.00  0.00           H  
ATOM    497  N   GLU A  73     -26.741   3.101  50.367  1.00  0.00           N  
ATOM    498  CA  GLU A  73     -25.596   3.226  51.310  1.00  0.00           C  
ATOM    499  C   GLU A  73     -25.326   4.734  51.546  1.00  0.00           C  
ATOM    500  O   GLU A  73     -25.788   5.579  50.784  1.00  0.00           O  
ATOM    501  CB  GLU A  73     -24.345   2.530  50.767  1.00  0.00           C  
ATOM    502  CEN GLU A  73     -23.292   1.192  50.747  1.00  0.00           X  
ATOM    503  H   GLU A  73     -26.962   3.976  49.911  1.00  0.00           H  
ATOM    504  N   GLU A  74     -24.976   5.129  52.776  1.00  0.00           N  
ATOM    505  CA  GLU A  74     -24.568   6.479  53.240  1.00  0.00           C  
ATOM    506  C   GLU A  74     -25.603   7.613  53.045  1.00  0.00           C  
ATOM    507  O   GLU A  74     -26.639   7.445  52.410  1.00  0.00           O  
ATOM    508  CB  GLU A  74     -23.267   6.875  52.538  1.00  0.00           C  
ATOM    509  CEN GLU A  74     -21.567   6.994  52.537  1.00  0.00           X  
ATOM    510  H   GLU A  74     -25.674   4.769  53.413  1.00  0.00           H  
ATOM    511  N   GLY A  75     -25.279   8.813  53.563  1.00  0.00           N  
ATOM    512  CA  GLY A  75     -26.135  10.008  53.465  1.00  0.00           C  
ATOM    513  C   GLY A  75     -25.402  11.358  53.580  1.00  0.00           C  
ATOM    514  O   GLY A  75     -25.949  12.314  54.118  1.00  0.00           O  
ATOM    515  CEN GLY A  75     -26.135  10.008  53.465  1.00  0.00           X  
ATOM    516  H   GLY A  75     -24.387   8.912  54.023  1.00  0.00           H  
ATOM    517  N   THR A  76     -24.157  11.399  53.105  1.00  0.00           N  
ATOM    518  CA  THR A  76     -23.137  12.474  53.046  1.00  0.00           C  
ATOM    519  C   THR A  76     -23.390  13.760  52.212  1.00  0.00           C  
ATOM    520  O   THR A  76     -23.650  13.698  51.017  1.00  0.00           O  
ATOM    521  CB  THR A  76     -21.813  11.872  52.541  1.00  0.00           C  
ATOM    522  CEN THR A  76     -21.380  11.482  52.576  1.00  0.00           X  
ATOM    523  H   THR A  76     -23.919  10.636  52.487  1.00  0.00           H  
ATOM    524  N   SER A  77     -23.182  14.894  52.903  1.00  0.00           N  
ATOM    525  CA  SER A  77     -23.254  16.342  52.562  1.00  0.00           C  
ATOM    526  C   SER A  77     -22.261  17.032  51.604  1.00  0.00           C  
ATOM    527  O   SER A  77     -21.069  16.800  51.720  1.00  0.00           O  
ATOM    528  CB  SER A  77     -23.213  17.105  53.871  1.00  0.00           C  
ATOM    529  CEN SER A  77     -23.066  17.237  54.378  1.00  0.00           X  
ATOM    530  H   SER A  77     -22.494  14.752  53.631  1.00  0.00           H  
ATOM    531  N   GLU A  78     -22.727  18.052  50.852  1.00  0.00           N  
ATOM    532  CA  GLU A  78     -21.894  18.866  49.925  1.00  0.00           C  
ATOM    533  C   GLU A  78     -21.932  20.384  50.265  1.00  0.00           C  
ATOM    534  O   GLU A  78     -22.869  20.886  50.878  1.00  0.00           O  
ATOM    535  CB  GLU A  78     -22.348  18.648  48.481  1.00  0.00           C  
ATOM    536  CEN GLU A  78     -22.158  17.877  46.973  1.00  0.00           X  
ATOM    537  H   GLU A  78     -23.535  18.545  51.203  1.00  0.00           H  
ATOM    538  N   SER A  79     -20.860  21.095  49.905  1.00  0.00           N  
ATOM    539  CA  SER A  79     -20.585  22.538  50.032  1.00  0.00           C  
ATOM    540  C   SER A  79     -19.564  23.114  49.038  1.00  0.00           C  
ATOM    541  O   SER A  79     -18.656  22.388  48.644  1.00  0.00           O  
ATOM    542  CB  SER A  79     -20.121  22.826  51.447  1.00  0.00           C  
ATOM    543  CEN SER A  79     -19.869  22.753  51.923  1.00  0.00           X  
ATOM    544  H   SER A  79     -20.093  20.562  49.521  1.00  0.00           H  
ATOM    545  N   ALA A  80     -19.562  24.442  48.812  1.00  0.00           N  
ATOM    546  CA  ALA A  80     -18.575  25.116  47.947  1.00  0.00           C  
ATOM    547  C   ALA A  80     -18.201  26.543  48.436  1.00  0.00           C  
ATOM    548  O   ALA A  80     -18.973  27.192  49.130  1.00  0.00           O  
ATOM    549  CB  ALA A  80     -19.102  25.171  46.521  1.00  0.00           C  
ATOM    550  CEN ALA A  80     -19.101  25.172  46.521  1.00  0.00           X  
ATOM    551  H   ALA A  80     -20.131  25.033  49.401  1.00  0.00           H  
ATOM    552  N   THR A  81     -16.987  26.968  48.051  1.00  0.00           N  
ATOM    553  CA  THR A  81     -16.270  28.260  48.258  1.00  0.00           C  
ATOM    554  C   THR A  81     -16.680  29.588  47.569  1.00  0.00           C  
ATOM    555  O   THR A  81     -16.645  29.683  46.346  1.00  0.00           O  
ATOM    556  CB  THR A  81     -14.788  28.045  47.900  1.00  0.00           C  
ATOM    557  CEN THR A  81     -14.282  27.758  47.957  1.00  0.00           X  
ATOM    558  H   THR A  81     -16.714  26.549  47.171  1.00  0.00           H  
ATOM    559  N   PRO A  82     -16.904  30.678  48.351  1.00  0.00           N  
ATOM    560  CA  PRO A  82     -17.266  32.009  47.857  1.00  0.00           C  
ATOM    561  C   PRO A  82     -16.194  32.610  46.924  1.00  0.00           C  
ATOM    562  O   PRO A  82     -14.997  32.414  47.141  1.00  0.00           O  
ATOM    563  CB  PRO A  82     -17.438  32.836  49.142  1.00  0.00           C  
ATOM    564  CEN PRO A  82     -16.916  31.333  49.951  1.00  0.00           X  
ATOM    565  N   GLU A  83     -16.606  33.408  45.936  1.00  0.00           N  
ATOM    566  CA  GLU A  83     -15.692  34.098  45.015  1.00  0.00           C  
ATOM    567  C   GLU A  83     -15.875  35.621  45.091  1.00  0.00           C  
ATOM    568  O   GLU A  83     -16.947  36.136  45.400  1.00  0.00           O  
ATOM    569  CB  GLU A  83     -15.909  33.613  43.580  1.00  0.00           C  
ATOM    570  CEN GLU A  83     -15.450  32.625  42.270  1.00  0.00           X  
ATOM    571  H   GLU A  83     -17.586  33.646  45.871  1.00  0.00           H  
ATOM    572  N   SER A  84     -14.786  36.335  44.792  1.00  0.00           N  
ATOM    573  CA  SER A  84     -14.696  37.795  44.753  1.00  0.00           C  
ATOM    574  C   SER A  84     -15.147  38.300  43.380  1.00  0.00           C  
ATOM    575  O   SER A  84     -15.033  37.573  42.398  1.00  0.00           O  
ATOM    576  CB  SER A  84     -13.283  38.251  45.057  1.00  0.00           C  
ATOM    577  CEN SER A  84     -12.739  38.246  45.069  1.00  0.00           X  
ATOM    578  H   SER A  84     -14.035  35.836  44.336  1.00  0.00           H  
ATOM    579  N   GLY A  85     -15.586  39.558  43.297  1.00  0.00           N  
ATOM    580  CA  GLY A  85     -15.974  40.229  42.055  1.00  0.00           C  
ATOM    581  C   GLY A  85     -15.276  41.597  41.916  1.00  0.00           C  
ATOM    582  O   GLY A  85     -14.579  41.986  42.851  1.00  0.00           O  
ATOM    583  CEN GLY A  85     -15.975  40.229  42.054  1.00  0.00           X  
ATOM    584  H   GLY A  85     -15.576  40.122  44.135  1.00  0.00           H  
ATOM    585  N   PRO A  86     -15.428  42.321  40.787  1.00  0.00           N  
ATOM    586  CA  PRO A  86     -14.827  43.638  40.548  1.00  0.00           C  
ATOM    587  C   PRO A  86     -15.465  44.768  41.386  1.00  0.00           C  
ATOM    588  O   PRO A  86     -16.656  44.720  41.687  1.00  0.00           O  
ATOM    589  CB  PRO A  86     -15.040  43.856  39.041  1.00  0.00           C  
ATOM    590  CEN PRO A  86     -15.917  42.304  39.134  1.00  0.00           X  
ATOM    591  N   GLY A  87     -14.704  45.839  41.653  1.00  0.00           N  
ATOM    592  CA  GLY A  87     -15.222  47.050  42.326  1.00  0.00           C  
ATOM    593  C   GLY A  87     -14.469  47.435  43.604  1.00  0.00           C  
ATOM    594  O   GLY A  87     -13.687  46.642  44.108  1.00  0.00           O  
ATOM    595  CEN GLY A  87     -15.222  47.050  42.326  1.00  0.00           X  
ATOM    596  H   GLY A  87     -13.790  45.891  41.232  1.00  0.00           H  
ATOM    597  N   THR A  88     -14.552  48.695  44.057  1.00  0.00           N  
ATOM    598  CA  THR A  88     -13.888  49.253  45.270  1.00  0.00           C  
ATOM    599  C   THR A  88     -12.353  49.146  45.236  1.00  0.00           C  
ATOM    600  O   THR A  88     -11.815  48.115  44.854  1.00  0.00           O  
ATOM    601  CB  THR A  88     -14.390  48.556  46.548  1.00  0.00           C  
ATOM    602  CEN THR A  88     -14.817  48.402  46.916  1.00  0.00           X  
ATOM    603  H   THR A  88     -14.420  49.330  43.281  1.00  0.00           H  
ATOM    604  N   SER A  89     -11.633  50.243  45.482  1.00  0.00           N  
ATOM    605  CA  SER A  89     -12.129  51.597  45.829  1.00  0.00           C  
ATOM    606  C   SER A  89     -12.469  51.757  47.310  1.00  0.00           C  
ATOM    607  O   SER A  89     -13.387  52.485  47.668  1.00  0.00           O  
ATOM    608  CB  SER A  89     -13.349  51.929  44.991  1.00  0.00           C  
ATOM    609  CEN SER A  89     -13.814  51.854  44.719  1.00  0.00           X  
ATOM    610  H   SER A  89     -10.853  49.996  46.075  1.00  0.00           H  
ATOM    611  N   THR A  90     -11.642  51.188  48.189  1.00  0.00           N  
ATOM    612  CA  THR A  90     -11.772  51.382  49.642  1.00  0.00           C  
ATOM    613  C   THR A  90     -10.391  51.721  50.198  1.00  0.00           C  
ATOM    614  O   THR A  90      -9.375  51.526  49.535  1.00  0.00           O  
ATOM    615  CB  THR A  90     -12.329  50.136  50.357  1.00  0.00           C  
ATOM    616  CEN THR A  90     -12.750  49.741  50.447  1.00  0.00           X  
ATOM    617  H   THR A  90     -10.711  50.943  47.886  1.00  0.00           H  
ATOM    618  N   GLU A  91     -10.420  52.339  51.371  1.00  0.00           N  
ATOM    619  CA  GLU A  91      -9.319  52.762  52.238  1.00  0.00           C  
ATOM    620  C   GLU A  91      -9.541  52.379  53.729  1.00  0.00           C  
ATOM    621  O   GLU A  91     -10.692  52.313  54.169  1.00  0.00           O  
ATOM    622  CB  GLU A  91      -9.115  54.274  52.110  1.00  0.00           C  
ATOM    623  CEN GLU A  91      -8.290  55.600  51.430  1.00  0.00           X  
ATOM    624  H   GLU A  91     -11.332  52.553  51.744  1.00  0.00           H  
ATOM    625  N   PRO A  92      -8.470  52.073  54.494  1.00  0.00           N  
ATOM    626  CA  PRO A  92      -8.508  51.772  55.925  1.00  0.00           C  
ATOM    627  C   PRO A  92      -8.910  52.976  56.788  1.00  0.00           C  
ATOM    628  O   PRO A  92      -8.620  54.128  56.478  1.00  0.00           O  
ATOM    629  CB  PRO A  92      -7.076  51.303  56.230  1.00  0.00           C  
ATOM    630  CEN PRO A  92      -6.782  51.708  54.517  1.00  0.00           X  
ATOM    631  N   SER A  93      -9.544  52.709  57.930  1.00  0.00           N  
ATOM    632  CA  SER A  93      -9.916  53.754  58.890  1.00  0.00           C  
ATOM    633  C   SER A  93      -9.884  53.210  60.312  1.00  0.00           C  
ATOM    634  O   SER A  93     -10.095  52.026  60.560  1.00  0.00           O  
ATOM    635  CB  SER A  93     -11.290  54.307  58.567  1.00  0.00           C  
ATOM    636  CEN SER A  93     -11.807  54.316  58.399  1.00  0.00           X  
ATOM    637  H   SER A  93      -9.619  51.749  58.235  1.00  0.00           H  
ATOM    638  N   GLU A  94      -9.594  54.133  61.228  1.00  0.00           N  
ATOM    639  CA  GLU A  94      -9.541  53.934  62.671  1.00  0.00           C  
ATOM    640  C   GLU A  94     -10.961  53.760  63.232  1.00  0.00           C  
ATOM    641  O   GLU A  94     -11.897  54.435  62.804  1.00  0.00           O  
ATOM    642  CB  GLU A  94      -8.834  55.109  63.351  1.00  0.00           C  
ATOM    643  CEN GLU A  94      -7.435  55.788  64.047  1.00  0.00           X  
ATOM    644  H   GLU A  94      -9.655  55.095  60.936  1.00  0.00           H  
ATOM    645  N   GLY A  95     -11.138  52.865  64.210  1.00  0.00           N  
ATOM    646  CA  GLY A  95     -12.437  52.641  64.847  1.00  0.00           C  
ATOM    647  C   GLY A  95     -12.673  53.469  66.109  1.00  0.00           C  
ATOM    648  O   GLY A  95     -13.730  53.395  66.713  1.00  0.00           O  
ATOM    649  CEN GLY A  95     -12.437  52.641  64.847  1.00  0.00           X  
ATOM    650  H   GLY A  95     -10.373  52.244  64.436  1.00  0.00           H  
ATOM    651  N   SER A  96     -11.645  54.229  66.491  1.00  0.00           N  
ATOM    652  CA  SER A  96     -11.550  55.127  67.657  1.00  0.00           C  
ATOM    653  C   SER A  96     -11.835  54.641  69.100  1.00  0.00           C  
ATOM    654  O   SER A  96     -12.117  55.424  69.996  1.00  0.00           O  
ATOM    655  CB  SER A  96     -12.464  56.303  67.377  1.00  0.00           C  
ATOM    656  CEN SER A  96     -12.903  56.577  67.207  1.00  0.00           X  
ATOM    657  H   SER A  96     -11.106  54.563  65.706  1.00  0.00           H  
ATOM    658  N   ALA A  97     -11.434  53.379  69.310  1.00  0.00           N  
ATOM    659  CA  ALA A  97     -11.505  52.603  70.565  1.00  0.00           C  
ATOM    660  C   ALA A  97     -12.583  52.907  71.648  1.00  0.00           C  
ATOM    661  O   ALA A  97     -13.479  53.723  71.454  1.00  0.00           O  
ATOM    662  CB  ALA A  97     -10.135  52.690  71.221  1.00  0.00           C  
ATOM    663  CEN ALA A  97     -10.136  52.690  71.221  1.00  0.00           X  
ATOM    664  H   ALA A  97     -10.690  53.082  68.693  1.00  0.00           H  
ATOM    665  N   PRO A  98     -12.489  52.235  72.824  1.00  0.00           N  
ATOM    666  CA  PRO A  98     -13.407  52.396  73.950  1.00  0.00           C  
ATOM    667  C   PRO A  98     -13.213  53.715  74.713  1.00  0.00           C  
ATOM    668  O   PRO A  98     -12.107  54.246  74.803  1.00  0.00           O  
ATOM    669  CB  PRO A  98     -13.102  51.176  74.836  1.00  0.00           C  
ATOM    670  CEN PRO A  98     -11.837  50.850  73.619  1.00  0.00           X  
ATOM    671  N   GLY A  99     -14.293  54.203  75.333  1.00  0.00           N  
ATOM    672  CA  GLY A  99     -14.294  55.376  76.204  1.00  0.00           C  
ATOM    673  C   GLY A  99     -13.782  55.066  77.616  1.00  0.00           C  
ATOM    674  O   GLY A  99     -13.744  53.922  78.052  1.00  0.00           O  
ATOM    675  CEN GLY A  99     -14.294  55.377  76.204  1.00  0.00           X  
ATOM    676  H   GLY A  99     -15.164  53.701  75.232  1.00  0.00           H  
ATOM    677  N   SER A 100     -13.410  56.108  78.345  1.00  0.00           N  
ATOM    678  CA  SER A 100     -12.927  56.133  79.738  1.00  0.00           C  
ATOM    679  C   SER A 100     -13.033  57.606  80.188  1.00  0.00           C  
ATOM    680  O   SER A 100     -13.434  58.413  79.345  1.00  0.00           O  
ATOM    681  CB  SER A 100     -11.507  55.612  79.848  1.00  0.00           C  
ATOM    682  CEN SER A 100     -10.992  55.508  79.709  1.00  0.00           X  
ATOM    683  H   SER A 100     -13.682  57.015  77.996  1.00  0.00           H  
ATOM    684  N   PRO A 101     -12.672  58.044  81.417  1.00  0.00           N  
ATOM    685  CA  PRO A 101     -12.177  57.311  82.593  1.00  0.00           C  
ATOM    686  C   PRO A 101     -13.157  57.369  83.810  1.00  0.00           C  
ATOM    687  O   PRO A 101     -14.307  57.773  83.681  1.00  0.00           O  
ATOM    688  CB  PRO A 101     -10.837  58.001  82.898  1.00  0.00           C  
ATOM    689  CEN PRO A 101     -11.308  59.084  81.561  1.00  0.00           X  
ATOM    690  N   ALA A 102     -12.622  57.072  85.004  1.00  0.00           N  
ATOM    691  CA  ALA A 102     -13.251  57.149  86.335  1.00  0.00           C  
ATOM    692  C   ALA A 102     -14.474  56.251  86.625  1.00  0.00           C  
ATOM    693  O   ALA A 102     -15.590  56.709  86.848  1.00  0.00           O  
ATOM    694  CB  ALA A 102     -13.637  58.598  86.593  1.00  0.00           C  
ATOM    695  CEN ALA A 102     -13.637  58.597  86.593  1.00  0.00           X  
ATOM    696  H   ALA A 102     -11.611  57.010  85.013  1.00  0.00           H  
ATOM    697  N   GLY A 103     -14.189  54.953  86.773  1.00  0.00           N  
ATOM    698  CA  GLY A 103     -15.139  53.897  87.125  1.00  0.00           C  
ATOM    699  C   GLY A 103     -14.380  52.756  87.816  1.00  0.00           C  
ATOM    700  O   GLY A 103     -13.197  52.561  87.558  1.00  0.00           O  
ATOM    701  CEN GLY A 103     -15.140  53.896  87.126  1.00  0.00           X  
ATOM    702  H   GLY A 103     -13.216  54.683  86.820  1.00  0.00           H  
ATOM    703  N   SER A 104     -15.042  52.101  88.766  1.00  0.00           N  
ATOM    704  CA  SER A 104     -14.592  50.963  89.592  1.00  0.00           C  
ATOM    705  C   SER A 104     -15.058  49.575  89.081  1.00  0.00           C  
ATOM    706  O   SER A 104     -16.171  49.459  88.577  1.00  0.00           O  
ATOM    707  CB  SER A 104     -15.066  51.170  91.017  1.00  0.00           C  
ATOM    708  CEN SER A 104     -15.390  51.316  91.429  1.00  0.00           X  
ATOM    709  H   SER A 104     -15.952  52.470  89.004  1.00  0.00           H  
ATOM    710  N   PRO A 105     -14.210  48.522  89.198  1.00  0.00           N  
ATOM    711  CA  PRO A 105     -14.530  47.126  88.874  1.00  0.00           C  
ATOM    712  C   PRO A 105     -15.472  46.443  89.879  1.00  0.00           C  
ATOM    713  O   PRO A 105     -15.433  46.747  91.070  1.00  0.00           O  
ATOM    714  CB  PRO A 105     -13.150  46.448  88.843  1.00  0.00           C  
ATOM    715  CEN PRO A 105     -12.562  48.053  89.356  1.00  0.00           X  
ATOM    716  N   THR A 106     -16.222  45.426  89.437  1.00  0.00           N  
ATOM    717  CA  THR A 106     -17.099  44.626  90.313  1.00  0.00           C  
ATOM    718  C   THR A 106     -16.845  43.121  90.163  1.00  0.00           C  
ATOM    719  O   THR A 106     -16.442  42.663  89.098  1.00  0.00           O  
ATOM    720  CB  THR A 106     -18.586  44.907  90.027  1.00  0.00           C  
ATOM    721  CEN THR A 106     -19.043  45.270  89.993  1.00  0.00           X  
ATOM    722  H   THR A 106     -16.114  45.113  88.482  1.00  0.00           H  
ATOM    723  N   SER A 107     -17.090  42.398  91.263  1.00  0.00           N  
ATOM    724  CA  SER A 107     -17.053  40.942  91.483  1.00  0.00           C  
ATOM    725  C   SER A 107     -18.140  40.142  90.769  1.00  0.00           C  
ATOM    726  O   SER A 107     -19.301  40.534  90.842  1.00  0.00           O  
ATOM    727  CB  SER A 107     -17.128  40.663  92.971  1.00  0.00           C  
ATOM    728  CEN SER A 107     -17.275  40.719  93.492  1.00  0.00           X  
ATOM    729  H   SER A 107     -17.371  42.917  92.083  1.00  0.00           H  
ATOM    730  N   THR A 108     -17.786  38.959  90.236  1.00  0.00           N  
ATOM    731  CA  THR A 108     -18.709  37.995  89.571  1.00  0.00           C  
ATOM    732  C   THR A 108     -18.477  36.557  90.103  1.00  0.00           C  
ATOM    733  O   THR A 108     -17.405  36.264  90.614  1.00  0.00           O  
ATOM    734  CB  THR A 108     -18.534  38.000  88.041  1.00  0.00           C  
ATOM    735  CEN THR A 108     -18.543  38.272  87.524  1.00  0.00           X  
ATOM    736  H   THR A 108     -16.960  38.521  90.617  1.00  0.00           H  
ATOM    737  N   GLU A 109     -19.540  35.741  89.977  1.00  0.00           N  
ATOM    738  CA  GLU A 109     -19.737  34.284  90.228  1.00  0.00           C  
ATOM    739  C   GLU A 109     -19.157  33.594  91.486  1.00  0.00           C  
ATOM    740  O   GLU A 109     -18.030  33.125  91.513  1.00  0.00           O  
ATOM    741  CB  GLU A 109     -19.205  33.528  89.008  1.00  0.00           C  
ATOM    742  CEN GLU A 109     -19.474  32.784  87.499  1.00  0.00           X  
ATOM    743  H   GLU A 109     -20.183  36.052  89.263  1.00  0.00           H  
ATOM    744  N   GLU A 110     -19.828  33.729  92.639  1.00  0.00           N  
ATOM    745  CA  GLU A 110     -21.174  34.302  92.935  1.00  0.00           C  
ATOM    746  C   GLU A 110     -22.342  33.345  92.618  1.00  0.00           C  
ATOM    747  O   GLU A 110     -23.362  33.730  92.055  1.00  0.00           O  
ATOM    748  CB  GLU A 110     -21.370  35.607  92.161  1.00  0.00           C  
ATOM    749  CEN GLU A 110     -21.344  37.310  92.108  1.00  0.00           X  
ATOM    750  H   GLU A 110     -19.772  32.824  93.086  1.00  0.00           H  
ATOM    751  N   GLY A 111     -22.193  32.076  93.020  1.00  0.00           N  
ATOM    752  CA  GLY A 111     -23.240  31.058  92.907  1.00  0.00           C  
ATOM    753  C   GLY A 111     -22.795  29.625  93.240  1.00  0.00           C  
ATOM    754  O   GLY A 111     -21.615  29.319  93.174  1.00  0.00           O  
ATOM    755  CEN GLY A 111     -23.241  31.057  92.907  1.00  0.00           X  
ATOM    756  H   GLY A 111     -21.309  31.803  93.427  1.00  0.00           H  
ATOM    757  N   THR A 112     -23.764  28.776  93.588  1.00  0.00           N  
ATOM    758  CA  THR A 112     -23.642  27.328  93.888  1.00  0.00           C  
ATOM    759  C   THR A 112     -22.333  26.718  94.453  1.00  0.00           C  
ATOM    760  O   THR A 112     -21.544  26.105  93.749  1.00  0.00           O  
ATOM    761  CB  THR A 112     -23.972  26.535  92.610  1.00  0.00           C  
ATOM    762  CEN THR A 112     -24.326  26.403  92.164  1.00  0.00           X  
ATOM    763  H   THR A 112     -24.646  28.991  93.148  1.00  0.00           H  
ATOM    764  N   SER A 113     -22.242  26.777  95.792  1.00  0.00           N  
ATOM    765  CA  SER A 113     -21.199  26.278  96.726  1.00  0.00           C  
ATOM    766  C   SER A 113     -21.286  24.864  97.325  1.00  0.00           C  
ATOM    767  O   SER A 113     -22.350  24.464  97.782  1.00  0.00           O  
ATOM    768  CB  SER A 113     -21.108  27.262  97.876  1.00  0.00           C  
ATOM    769  CEN SER A 113     -21.271  27.611  98.259  1.00  0.00           X  
ATOM    770  H   SER A 113     -23.128  26.926  96.256  1.00  0.00           H  
ATOM    771  N   THR A 114     -20.120  24.235  97.568  1.00  0.00           N  
ATOM    772  CA  THR A 114     -19.986  22.900  98.207  1.00  0.00           C  
ATOM    773  C   THR A 114     -18.966  22.975  99.368  1.00  0.00           C  
ATOM    774  O   THR A 114     -18.108  23.848  99.386  1.00  0.00           O  
ATOM    775  CB  THR A 114     -19.538  21.822  97.203  1.00  0.00           C  
ATOM    776  CEN THR A 114     -19.617  21.508  96.716  1.00  0.00           X  
ATOM    777  H   THR A 114     -19.322  24.828  97.740  1.00  0.00           H  
ATOM    778  N   GLU A 115     -19.153  22.096 100.355  1.00  0.00           N  
ATOM    779  CA  GLU A 115     -18.370  21.801 101.571  1.00  0.00           C  
ATOM    780  C   GLU A 115     -17.102  20.910 101.455  1.00  0.00           C  
ATOM    781  O   GLU A 115     -17.123  19.891 100.762  1.00  0.00           O  
ATOM    782  CB  GLU A 115     -19.312  21.166 102.596  1.00  0.00           C  
ATOM    783  CEN GLU A 115     -20.350  21.315 103.939  1.00  0.00           X  
ATOM    784  H   GLU A 115     -20.019  21.580 100.314  1.00  0.00           H  
ATOM    785  N   PRO A 116     -15.988  21.286 102.140  1.00  0.00           N  
ATOM    786  CA  PRO A 116     -14.732  20.539 102.191  1.00  0.00           C  
ATOM    787  C   PRO A 116     -14.864  19.136 102.812  1.00  0.00           C  
ATOM    788  O   PRO A 116     -15.612  18.931 103.765  1.00  0.00           O  
ATOM    789  CB  PRO A 116     -13.816  21.447 103.027  1.00  0.00           C  
ATOM    790  CEN PRO A 116     -15.281  22.455 103.187  1.00  0.00           X  
ATOM    791  N   SER A 117     -14.071  18.180 102.319  1.00  0.00           N  
ATOM    792  CA  SER A 117     -14.004  16.815 102.867  1.00  0.00           C  
ATOM    793  C   SER A 117     -12.650  16.174 102.589  1.00  0.00           C  
ATOM    794  O   SER A 117     -12.065  16.308 101.517  1.00  0.00           O  
ATOM    795  CB  SER A 117     -15.116  15.961 102.289  1.00  0.00           C  
ATOM    796  CEN SER A 117     -15.473  15.770 101.926  1.00  0.00           X  
ATOM    797  H   SER A 117     -13.344  18.446 101.671  1.00  0.00           H  
ATOM    798  N   GLU A 118     -12.181  15.506 103.633  1.00  0.00           N  
ATOM    799  CA  GLU A 118     -10.983  14.696 103.787  1.00  0.00           C  
ATOM    800  C   GLU A 118     -11.179  13.270 103.241  1.00  0.00           C  
ATOM    801  O   GLU A 118     -12.255  12.694 103.385  1.00  0.00           O  
ATOM    802  CB  GLU A 118     -10.571  14.646 105.260  1.00  0.00           C  
ATOM    803  CEN GLU A 118      -9.601  15.212 106.541  1.00  0.00           X  
ATOM    804  H   GLU A 118     -12.759  15.537 104.461  1.00  0.00           H  
ATOM    805  N   GLY A 119     -10.125  12.649 102.696  1.00  0.00           N  
ATOM    806  CA  GLY A 119     -10.214  11.248 102.270  1.00  0.00           C  
ATOM    807  C   GLY A 119      -9.536  10.894 100.947  1.00  0.00           C  
ATOM    808  O   GLY A 119      -9.815  11.520  99.938  1.00  0.00           O  
ATOM    809  CEN GLY A 119     -10.214  11.247 102.270  1.00  0.00           X  
ATOM    810  H   GLY A 119      -9.230  13.119 102.673  1.00  0.00           H  
ATOM    811  N   SER A 120      -8.657   9.883 100.994  1.00  0.00           N  
ATOM    812  CA  SER A 120      -7.861   9.269  99.901  1.00  0.00           C  
ATOM    813  C   SER A 120      -8.559   8.324  98.899  1.00  0.00           C  
ATOM    814  O   SER A 120      -9.363   7.500  99.300  1.00  0.00           O  
ATOM    815  CB  SER A 120      -6.703   8.521 100.532  1.00  0.00           C  
ATOM    816  CEN SER A 120      -6.432   8.212 100.888  1.00  0.00           X  
ATOM    817  H   SER A 120      -8.897   9.190 101.690  1.00  0.00           H  
ATOM    818  N   ALA A 121      -8.200   8.181  97.621  1.00  0.00           N  
ATOM    819  CA  ALA A 121      -7.201   8.738  96.701  1.00  0.00           C  
ATOM    820  C   ALA A 121      -7.708   8.415  95.265  1.00  0.00           C  
ATOM    821  O   ALA A 121      -8.327   7.363  95.082  1.00  0.00           O  
ATOM    822  CB  ALA A 121      -5.818   8.160  96.963  1.00  0.00           C  
ATOM    823  CEN ALA A 121      -5.819   8.160  96.962  1.00  0.00           X  
ATOM    824  H   ALA A 121      -8.759   7.466  97.180  1.00  0.00           H  
ATOM    825  N   PRO A 122      -7.453   9.238  94.229  1.00  0.00           N  
ATOM    826  CA  PRO A 122      -7.862   8.920  92.861  1.00  0.00           C  
ATOM    827  C   PRO A 122      -6.999   7.788  92.282  1.00  0.00           C  
ATOM    828  O   PRO A 122      -5.792   7.723  92.522  1.00  0.00           O  
ATOM    829  CB  PRO A 122      -7.679  10.243  92.098  1.00  0.00           C  
ATOM    830  CEN PRO A 122      -7.070  10.842  93.665  1.00  0.00           X  
ATOM    831  N   GLY A 123      -7.621   6.892  91.513  1.00  0.00           N  
ATOM    832  CA  GLY A 123      -6.948   5.790  90.823  1.00  0.00           C  
ATOM    833  C   GLY A 123      -6.439   6.233  89.450  1.00  0.00           C  
ATOM    834  O   GLY A 123      -6.761   7.318  88.978  1.00  0.00           O  
ATOM    835  CEN GLY A 123      -6.948   5.790  90.823  1.00  0.00           X  
ATOM    836  H   GLY A 123      -8.595   7.044  91.303  1.00  0.00           H  
ATOM    837  N   THR A 124      -5.622   5.383  88.841  1.00  0.00           N  
ATOM    838  CA  THR A 124      -5.012   5.498  87.514  1.00  0.00           C  
ATOM    839  C   THR A 124      -5.435   4.389  86.544  1.00  0.00           C  
ATOM    840  O   THR A 124      -5.412   3.220  86.915  1.00  0.00           O  
ATOM    841  CB  THR A 124      -3.475   5.497  87.617  1.00  0.00           C  
ATOM    842  CEN THR A 124      -2.973   5.720  87.816  1.00  0.00           X  
ATOM    843  H   THR A 124      -5.382   4.543  89.346  1.00  0.00           H  
ATOM    844  N   SER A 125      -5.686   4.795  85.293  1.00  0.00           N  
ATOM    845  CA  SER A 125      -6.041   3.992  84.106  1.00  0.00           C  
ATOM    846  C   SER A 125      -4.988   3.087  83.454  1.00  0.00           C  
ATOM    847  O   SER A 125      -3.835   3.483  83.345  1.00  0.00           O  
ATOM    848  CB  SER A 125      -6.566   4.940  83.046  1.00  0.00           C  
ATOM    849  CEN SER A 125      -6.608   5.389  82.741  1.00  0.00           X  
ATOM    850  H   SER A 125      -5.248   5.669  85.045  1.00  0.00           H  
ATOM    851  N   THR A 126      -5.419   1.994  82.809  1.00  0.00           N  
ATOM    852  CA  THR A 126      -4.527   1.079  82.060  1.00  0.00           C  
ATOM    853  C   THR A 126      -5.266   0.505  80.835  1.00  0.00           C  
ATOM    854  O   THR A 126      -6.486   0.569  80.742  1.00  0.00           O  
ATOM    855  CB  THR A 126      -4.024  -0.080  82.939  1.00  0.00           C  
ATOM    856  CEN THR A 126      -3.737  -0.285  83.405  1.00  0.00           X  
ATOM    857  H   THR A 126      -6.384   1.960  82.518  1.00  0.00           H  
ATOM    858  N   GLU A 127      -4.447   0.039  79.900  1.00  0.00           N  
ATOM    859  CA  GLU A 127      -4.627  -0.645  78.615  1.00  0.00           C  
ATOM    860  C   GLU A 127      -5.052  -2.133  78.577  1.00  0.00           C  
ATOM    861  O   GLU A 127      -4.570  -2.952  79.363  1.00  0.00           O  
ATOM    862  CB  GLU A 127      -3.321  -0.505  77.829  1.00  0.00           C  
ATOM    863  CEN GLU A 127      -2.371   0.318  76.679  1.00  0.00           X  
ATOM    864  H   GLU A 127      -3.472   0.238  80.074  1.00  0.00           H  
ATOM    865  N   PRO A 128      -5.923  -2.496  77.602  1.00  0.00           N  
ATOM    866  CA  PRO A 128      -6.395  -3.855  77.344  1.00  0.00           C  
ATOM    867  C   PRO A 128      -5.270  -4.749  76.786  1.00  0.00           C  
ATOM    868  O   PRO A 128      -4.429  -4.261  76.043  1.00  0.00           O  
ATOM    869  CB  PRO A 128      -7.538  -3.662  76.333  1.00  0.00           C  
ATOM    870  CEN PRO A 128      -7.075  -1.940  76.428  1.00  0.00           X  
ATOM    871  N   SER A 129      -5.282  -6.058  77.064  1.00  0.00           N  
ATOM    872  CA  SER A 129      -4.277  -6.989  76.510  1.00  0.00           C  
ATOM    873  C   SER A 129      -4.788  -8.430  76.412  1.00  0.00           C  
ATOM    874  O   SER A 129      -5.749  -8.821  77.069  1.00  0.00           O  
ATOM    875  CB  SER A 129      -3.018  -6.947  77.354  1.00  0.00           C  
ATOM    876  CEN SER A 129      -2.704  -6.909  77.797  1.00  0.00           X  
ATOM    877  H   SER A 129      -6.120  -6.464  77.459  1.00  0.00           H  
ATOM    878  N   GLU A 130      -4.078  -9.199  75.588  1.00  0.00           N  
ATOM    879  CA  GLU A 130      -4.236 -10.646  75.395  1.00  0.00           C  
ATOM    880  C   GLU A 130      -5.609 -11.203  74.984  1.00  0.00           C  
ATOM    881  O   GLU A 130      -6.119 -12.178  75.525  1.00  0.00           O  
ATOM    882  CB  GLU A 130      -3.805 -11.346  76.686  1.00  0.00           C  
ATOM    883  CEN GLU A 130      -2.611 -12.136  77.609  1.00  0.00           X  
ATOM    884  H   GLU A 130      -3.111  -8.917  75.532  1.00  0.00           H  
ATOM    885  N   GLY A 131      -6.125 -10.661  73.874  1.00  0.00           N  
ATOM    886  CA  GLY A 131      -7.434 -10.998  73.318  1.00  0.00           C  
ATOM    887  C   GLY A 131      -7.297 -12.019  72.186  1.00  0.00           C  
ATOM    888  O   GLY A 131      -8.279 -12.356  71.538  1.00  0.00           O  
ATOM    889  CEN GLY A 131      -7.434 -10.998  73.317  1.00  0.00           X  
ATOM    890  H   GLY A 131      -5.522 -10.080  73.312  1.00  0.00           H  
ATOM    891  N   SER A 132      -6.076 -12.502  71.941  1.00  0.00           N  
ATOM    892  CA  SER A 132      -5.765 -13.422  70.836  1.00  0.00           C  
ATOM    893  C   SER A 132      -4.692 -14.410  71.286  1.00  0.00           C  
ATOM    894  O   SER A 132      -3.887 -14.069  72.149  1.00  0.00           O  
ATOM    895  CB  SER A 132      -5.308 -12.657  69.609  1.00  0.00           C  
ATOM    896  CEN SER A 132      -5.070 -12.267  69.313  1.00  0.00           X  
ATOM    897  H   SER A 132      -5.397 -12.440  72.688  1.00  0.00           H  
ATOM    898  N   ALA A 133      -4.617 -15.590  70.667  1.00  0.00           N  
ATOM    899  CA  ALA A 133      -3.572 -16.571  70.961  1.00  0.00           C  
ATOM    900  C   ALA A 133      -3.278 -17.474  69.744  1.00  0.00           C  
ATOM    901  O   ALA A 133      -4.147 -17.647  68.894  1.00  0.00           O  
ATOM    902  CB  ALA A 133      -3.971 -17.411  72.166  1.00  0.00           C  
ATOM    903  CEN ALA A 133      -3.971 -17.411  72.165  1.00  0.00           X  
ATOM    904  H   ALA A 133      -5.155 -15.738  69.824  1.00  0.00           H  
ATOM    905  N   PRO A 134      -2.047 -18.016  69.636  1.00  0.00           N  
ATOM    906  CA  PRO A 134      -1.648 -18.937  68.572  1.00  0.00           C  
ATOM    907  C   PRO A 134      -2.379 -20.293  68.618  1.00  0.00           C  
ATOM    908  O   PRO A 134      -2.727 -20.794  69.683  1.00  0.00           O  
ATOM    909  CB  PRO A 134      -0.135 -19.097  68.794  1.00  0.00           C  
ATOM    910  CEN PRO A 134      -0.428 -18.067  70.221  1.00  0.00           X  
ATOM    911  N   GLY A 135      -2.531 -20.938  67.457  1.00  0.00           N  
ATOM    912  CA  GLY A 135      -3.141 -22.271  67.321  1.00  0.00           C  
ATOM    913  C   GLY A 135      -2.357 -23.119  66.315  1.00  0.00           C  
ATOM    914  O   GLY A 135      -2.957 -23.902  65.596  1.00  0.00           O  
ATOM    915  CEN GLY A 135      -3.142 -22.271  67.321  1.00  0.00           X  
ATOM    916  H   GLY A 135      -2.196 -20.492  66.615  1.00  0.00           H  
ATOM    917  N   THR A 136      -1.116 -22.754  65.971  1.00  0.00           N  
ATOM    918  CA  THR A 136      -0.186 -23.434  65.038  1.00  0.00           C  
ATOM    919  C   THR A 136      -0.795 -23.848  63.695  1.00  0.00           C  
ATOM    920  O   THR A 136      -1.985 -24.134  63.638  1.00  0.00           O  
ATOM    921  CB  THR A 136       0.412 -24.694  65.690  1.00  0.00           C  
ATOM    922  CEN THR A 136       0.714 -24.960  66.114  1.00  0.00           X  
ATOM    923  H   THR A 136      -1.140 -21.768  65.755  1.00  0.00           H  
ATOM    924  N   SER A 137       0.116 -24.019  62.723  1.00  0.00           N  
ATOM    925  CA  SER A 137      -0.112 -24.453  61.328  1.00  0.00           C  
ATOM    926  C   SER A 137      -1.205 -23.699  60.548  1.00  0.00           C  
ATOM    927  O   SER A 137      -1.826 -22.785  61.056  1.00  0.00           O  
ATOM    928  CB  SER A 137      -0.436 -25.934  61.327  1.00  0.00           C  
ATOM    929  CEN SER A 137      -0.645 -26.409  61.491  1.00  0.00           X  
ATOM    930  H   SER A 137       1.057 -24.195  63.042  1.00  0.00           H  
ATOM    931  N   GLU A 138      -1.541 -23.987  59.296  1.00  0.00           N  
ATOM    932  CA  GLU A 138      -1.028 -24.961  58.341  1.00  0.00           C  
ATOM    933  C   GLU A 138      -0.982 -24.286  56.951  1.00  0.00           C  
ATOM    934  O   GLU A 138      -1.775 -23.399  56.657  1.00  0.00           O  
ATOM    935  CB  GLU A 138      -1.897 -26.220  58.318  1.00  0.00           C  
ATOM    936  CEN GLU A 138      -2.173 -27.833  58.792  1.00  0.00           X  
ATOM    937  H   GLU A 138      -2.447 -23.620  59.040  1.00  0.00           H  
ATOM    938  N   SER A 139      -0.010 -24.700  56.141  1.00  0.00           N  
ATOM    939  CA  SER A 139       0.280 -24.335  54.746  1.00  0.00           C  
ATOM    940  C   SER A 139      -0.671 -24.743  53.600  1.00  0.00           C  
ATOM    941  O   SER A 139      -1.092 -25.891  53.528  1.00  0.00           O  
ATOM    942  CB  SER A 139       1.661 -24.872  54.424  1.00  0.00           C  
ATOM    943  CEN SER A 139       2.084 -25.214  54.416  1.00  0.00           X  
ATOM    944  H   SER A 139       0.313 -25.637  56.336  1.00  0.00           H  
ATOM    945  N   ALA A 140      -0.822 -23.868  52.592  1.00  0.00           N  
ATOM    946  CA  ALA A 140      -1.651 -24.110  51.388  1.00  0.00           C  
ATOM    947  C   ALA A 140      -1.188 -23.260  50.177  1.00  0.00           C  
ATOM    948  O   ALA A 140      -0.704 -22.141  50.329  1.00  0.00           O  
ATOM    949  CB  ALA A 140      -3.114 -23.833  51.698  1.00  0.00           C  
ATOM    950  CEN ALA A 140      -3.114 -23.833  51.698  1.00  0.00           X  
ATOM    951  H   ALA A 140      -0.011 -23.296  52.404  1.00  0.00           H  
ATOM    952  N   THR A 141      -1.396 -23.780  48.969  1.00  0.00           N  
ATOM    953  CA  THR A 141      -1.123 -23.127  47.670  1.00  0.00           C  
ATOM    954  C   THR A 141      -2.263 -23.453  46.686  1.00  0.00           C  
ATOM    955  O   THR A 141      -3.086 -24.311  47.024  1.00  0.00           O  
ATOM    956  CB  THR A 141       0.221 -23.575  47.067  1.00  0.00           C  
ATOM    957  CEN THR A 141       0.803 -23.624  47.089  1.00  0.00           X  
ATOM    958  H   THR A 141      -2.004 -24.585  48.897  1.00  0.00           H  
ATOM    959  N   PRO A 142      -2.378 -22.807  45.503  1.00  0.00           N  
ATOM    960  CA  PRO A 142      -1.458 -21.713  45.112  1.00  0.00           C  
ATOM    961  C   PRO A 142      -2.137 -20.558  44.334  1.00  0.00           C  
ATOM    962  O   PRO A 142      -2.607 -20.717  43.217  1.00  0.00           O  
ATOM    963  CB  PRO A 142      -0.404 -22.429  44.250  1.00  0.00           C  
ATOM    964  CEN PRO A 142      -1.442 -23.858  44.508  1.00  0.00           X  
ATOM    965  N   GLU A 143      -2.445 -19.430  44.982  1.00  0.00           N  
ATOM    966  CA  GLU A 143      -2.981 -18.174  44.410  1.00  0.00           C  
ATOM    967  C   GLU A 143      -4.094 -18.294  43.341  1.00  0.00           C  
ATOM    968  O   GLU A 143      -4.059 -17.668  42.290  1.00  0.00           O  
ATOM    969  CB  GLU A 143      -1.820 -17.373  43.816  1.00  0.00           C  
ATOM    970  CEN GLU A 143      -0.644 -16.149  43.962  1.00  0.00           X  
ATOM    971  H   GLU A 143      -2.980 -19.680  45.800  1.00  0.00           H  
ATOM    972  N   SER A 144      -5.107 -19.099  43.711  1.00  0.00           N  
ATOM    973  CA  SER A 144      -6.382 -19.375  43.019  1.00  0.00           C  
ATOM    974  C   SER A 144      -6.595 -19.052  41.529  1.00  0.00           C  
ATOM    975  O   SER A 144      -5.659 -18.986  40.741  1.00  0.00           O  
ATOM    976  CB  SER A 144      -7.471 -18.666  43.800  1.00  0.00           C  
ATOM    977  CEN SER A 144      -7.718 -18.276  44.087  1.00  0.00           X  
ATOM    978  H   SER A 144      -5.274 -19.056  44.707  1.00  0.00           H  
ATOM    979  N   GLY A 145      -7.818 -18.612  41.187  1.00  0.00           N  
ATOM    980  CA  GLY A 145      -8.188 -18.236  39.811  1.00  0.00           C  
ATOM    981  C   GLY A 145      -9.411 -18.984  39.235  1.00  0.00           C  
ATOM    982  O   GLY A 145      -9.749 -20.034  39.771  1.00  0.00           O  
ATOM    983  CEN GLY A 145      -8.188 -18.236  39.811  1.00  0.00           X  
ATOM    984  H   GLY A 145      -8.476 -18.392  41.918  1.00  0.00           H  
ATOM    985  N   PRO A 146     -10.097 -18.478  38.183  1.00  0.00           N  
ATOM    986  CA  PRO A 146     -11.278 -19.097  37.570  1.00  0.00           C  
ATOM    987  C   PRO A 146     -10.982 -20.428  36.858  1.00  0.00           C  
ATOM    988  O   PRO A 146      -9.929 -20.595  36.248  1.00  0.00           O  
ATOM    989  CB  PRO A 146     -11.771 -18.025  36.584  1.00  0.00           C  
ATOM    990  CEN PRO A 146     -10.315 -17.140  37.117  1.00  0.00           X  
ATOM    991  N   GLY A 147     -11.940 -21.358  36.882  1.00  0.00           N  
ATOM    992  CA  GLY A 147     -11.851 -22.650  36.203  1.00  0.00           C  
ATOM    993  C   GLY A 147     -12.044 -22.490  34.700  1.00  0.00           C  
ATOM    994  O   GLY A 147     -12.560 -21.479  34.239  1.00  0.00           O  
ATOM    995  CEN GLY A 147     -11.851 -22.650  36.203  1.00  0.00           X  
ATOM    996  H   GLY A 147     -12.780 -21.176  37.412  1.00  0.00           H  
ATOM    997  N   SER A 148     -11.559 -23.482  33.967  1.00  0.00           N  
ATOM    998  CA  SER A 148     -11.626 -23.659  32.522  1.00  0.00           C  
ATOM    999  C   SER A 148     -13.011 -24.013  31.963  1.00  0.00           C  
ATOM   1000  O   SER A 148     -13.820 -24.692  32.593  1.00  0.00           O  
ATOM   1001  CB  SER A 148     -10.628 -24.727  32.116  1.00  0.00           C  
ATOM   1002  CEN SER A 148     -10.335 -25.184  32.142  1.00  0.00           X  
ATOM   1003  H   SER A 148     -11.007 -24.180  34.448  1.00  0.00           H  
ATOM   1004  N   GLU A 149     -13.207 -23.538  30.734  1.00  0.00           N  
ATOM   1005  CA  GLU A 149     -14.330 -23.685  29.806  1.00  0.00           C  
ATOM   1006  C   GLU A 149     -13.960 -24.107  28.365  1.00  0.00           C  
ATOM   1007  O   GLU A 149     -12.984 -23.633  27.780  1.00  0.00           O  
ATOM   1008  CB  GLU A 149     -15.111 -22.369  29.760  1.00  0.00           C  
ATOM   1009  CEN GLU A 149     -16.415 -21.407  30.287  1.00  0.00           X  
ATOM   1010  H   GLU A 149     -12.443 -22.998  30.357  1.00  0.00           H  
ATOM   1011  N   PRO A 150     -14.817 -24.929  27.737  1.00  0.00           N  
ATOM   1012  CA  PRO A 150     -14.495 -25.281  26.355  1.00  0.00           C  
ATOM   1013  C   PRO A 150     -14.617 -24.096  25.397  1.00  0.00           C  
ATOM   1014  O   PRO A 150     -15.437 -23.195  25.570  1.00  0.00           O  
ATOM   1015  CB  PRO A 150     -15.503 -26.393  26.020  1.00  0.00           C  
ATOM   1016  CEN PRO A 150     -16.125 -26.061  27.659  1.00  0.00           X  
ATOM   1017  N   ALA A 151     -13.811 -24.142  24.339  1.00  0.00           N  
ATOM   1018  CA  ALA A 151     -13.813 -23.185  23.247  1.00  0.00           C  
ATOM   1019  C   ALA A 151     -15.122 -23.269  22.442  1.00  0.00           C  
ATOM   1020  O   ALA A 151     -15.680 -24.348  22.245  1.00  0.00           O  
ATOM   1021  CB  ALA A 151     -12.607 -23.416  22.348  1.00  0.00           C  
ATOM   1022  CEN ALA A 151     -12.608 -23.416  22.348  1.00  0.00           X  
ATOM   1023  H   ALA A 151     -13.210 -24.947  24.237  1.00  0.00           H  
ATOM   1024  N   THR A 152     -15.593 -22.138  21.925  1.00  0.00           N  
ATOM   1025  CA  THR A 152     -16.798 -22.099  21.097  1.00  0.00           C  
ATOM   1026  C   THR A 152     -16.519 -21.197  19.913  1.00  0.00           C  
ATOM   1027  O   THR A 152     -15.564 -20.422  19.895  1.00  0.00           O  
ATOM   1028  CB  THR A 152     -18.029 -21.582  21.864  1.00  0.00           C  
ATOM   1029  CEN THR A 152     -18.419 -21.624  22.297  1.00  0.00           X  
ATOM   1030  H   THR A 152     -15.056 -21.291  22.039  1.00  0.00           H  
ATOM   1031  N   SER A 153     -17.381 -21.352  18.913  1.00  0.00           N  
ATOM   1032  CA  SER A 153     -17.381 -20.608  17.661  1.00  0.00           C  
ATOM   1033  C   SER A 153     -17.649 -19.127  17.945  1.00  0.00           C  
ATOM   1034  O   SER A 153     -18.478 -18.780  18.782  1.00  0.00           O  
ATOM   1035  CB  SER A 153     -18.418 -21.172  16.709  1.00  0.00           C  
ATOM   1036  CEN SER A 153     -18.881 -21.403  16.541  1.00  0.00           X  
ATOM   1037  H   SER A 153     -18.208 -21.894  19.116  1.00  0.00           H  
ATOM   1038  N   GLY A 154     -16.886 -18.261  17.285  1.00  0.00           N  
ATOM   1039  CA  GLY A 154     -16.977 -16.807  17.387  1.00  0.00           C  
ATOM   1040  C   GLY A 154     -17.677 -16.219  16.166  1.00  0.00           C  
ATOM   1041  O   GLY A 154     -17.718 -15.005  15.994  1.00  0.00           O  
ATOM   1042  CEN GLY A 154     -16.977 -16.807  17.387  1.00  0.00           X  
ATOM   1043  H   GLY A 154     -16.106 -18.644  16.770  1.00  0.00           H  
ATOM   1044  N   SER A 155     -18.181 -17.093  15.294  1.00  0.00           N  
ATOM   1045  CA  SER A 155     -18.803 -16.691  14.040  1.00  0.00           C  
ATOM   1046  C   SER A 155     -20.049 -15.908  14.482  1.00  0.00           C  
ATOM   1047  O   SER A 155     -20.554 -16.103  15.577  1.00  0.00           O  
ATOM   1048  CB  SER A 155     -19.149 -17.882  13.168  1.00  0.00           C  
ATOM   1049  CEN SER A 155     -19.296 -18.389  13.035  1.00  0.00           X  
ATOM   1050  H   SER A 155     -18.555 -17.954  15.670  1.00  0.00           H  
ATOM   1051  N   GLU A 156     -20.511 -14.886  13.787  1.00  0.00           N  
ATOM   1052  CA  GLU A 156     -19.870 -14.397  12.592  1.00  0.00           C  
ATOM   1053  C   GLU A 156     -20.108 -12.864  12.628  1.00  0.00           C  
ATOM   1054  O   GLU A 156     -21.202 -12.417  12.948  1.00  0.00           O  
ATOM   1055  CB  GLU A 156     -20.445 -15.046  11.331  1.00  0.00           C  
ATOM   1056  CEN GLU A 156     -20.326 -16.192  10.075  1.00  0.00           X  
ATOM   1057  H   GLU A 156     -21.508 -14.964  13.646  1.00  0.00           H  
ATOM   1058  N   THR A 157     -19.139 -12.043  12.214  1.00  0.00           N  
ATOM   1059  CA  THR A 157     -19.370 -10.584  12.156  1.00  0.00           C  
ATOM   1060  C   THR A 157     -19.677 -10.197  10.703  1.00  0.00           C  
ATOM   1061  O   THR A 157     -18.903 -10.547   9.810  1.00  0.00           O  
ATOM   1062  CB  THR A 157     -18.159  -9.778  12.662  1.00  0.00           C  
ATOM   1063  CEN THR A 157     -17.780  -9.629  13.080  1.00  0.00           X  
ATOM   1064  H   THR A 157     -18.425 -12.418  11.603  1.00  0.00           H  
ATOM   1065  N   PRO A 158     -20.819  -9.555  10.405  1.00  0.00           N  
ATOM   1066  CA  PRO A 158     -21.314  -9.233   9.073  1.00  0.00           C  
ATOM   1067  C   PRO A 158     -20.408  -8.121   8.549  1.00  0.00           C  
ATOM   1068  O   PRO A 158     -20.676  -6.933   8.685  1.00  0.00           O  
ATOM   1069  CB  PRO A 158     -22.771  -8.784   9.272  1.00  0.00           C  
ATOM   1070  CEN PRO A 158     -22.435  -9.108  10.995  1.00  0.00           X  
ATOM   1071  N   GLY A 159     -19.231  -8.500   8.094  1.00  0.00           N  
ATOM   1072  CA  GLY A 159     -18.329  -7.520   7.496  1.00  0.00           C  
ATOM   1073  C   GLY A 159     -17.058  -8.129   6.953  1.00  0.00           C  
ATOM   1074  O   GLY A 159     -16.627  -7.737   5.883  1.00  0.00           O  
ATOM   1075  CEN GLY A 159     -18.329  -7.520   7.496  1.00  0.00           X  
ATOM   1076  H   GLY A 159     -18.998  -9.483   8.082  1.00  0.00           H  
ATOM   1077  N   MET A 160     -16.508  -9.148   7.623  1.00  0.00           N  
ATOM   1078  CA  MET A 160     -15.261  -9.779   7.182  1.00  0.00           C  
ATOM   1079  C   MET A 160     -15.461 -10.524   5.861  1.00  0.00           C  
ATOM   1080  O   MET A 160     -14.667 -10.344   4.955  1.00  0.00           O  
ATOM   1081  CB  MET A 160     -14.742 -10.735   8.255  1.00  0.00           C  
ATOM   1082  CEN MET A 160     -13.465 -10.940   9.440  1.00  0.00           X  
ATOM   1083  H   MET A 160     -16.952  -9.471   8.471  1.00  0.00           H  
ATOM   1084  N   TYR A 161     -16.558 -11.279   5.712  1.00  0.00           N  
ATOM   1085  CA  TYR A 161     -16.837 -12.039   4.488  1.00  0.00           C  
ATOM   1086  C   TYR A 161     -16.989 -11.159   3.237  1.00  0.00           C  
ATOM   1087  O   TYR A 161     -16.270 -11.379   2.275  1.00  0.00           O  
ATOM   1088  CB  TYR A 161     -18.101 -12.879   4.679  1.00  0.00           C  
ATOM   1089  CEN TYR A 161     -18.586 -14.517   5.068  1.00  0.00           X  
ATOM   1090  H   TYR A 161     -17.201 -11.367   6.486  1.00  0.00           H  
ATOM   1091  N   GLY A 162     -17.902 -10.179   3.253  1.00  0.00           N  
ATOM   1092  CA  GLY A 162     -18.054  -9.218   2.153  1.00  0.00           C  
ATOM   1093  C   GLY A 162     -16.741  -8.487   1.900  1.00  0.00           C  
ATOM   1094  O   GLY A 162     -16.140  -8.676   0.856  1.00  0.00           O  
ATOM   1095  CEN GLY A 162     -18.054  -9.218   2.153  1.00  0.00           X  
ATOM   1096  H   GLY A 162     -18.396  -9.989   4.112  1.00  0.00           H  
ATOM   1097  N   LYS A 163     -16.223  -7.814   2.938  1.00  0.00           N  
ATOM   1098  CA  LYS A 163     -15.017  -6.971   2.852  1.00  0.00           C  
ATOM   1099  C   LYS A 163     -13.845  -7.665   2.161  1.00  0.00           C  
ATOM   1100  O   LYS A 163     -13.122  -7.054   1.389  1.00  0.00           O  
ATOM   1101  CB  LYS A 163     -14.589  -6.523   4.250  1.00  0.00           C  
ATOM   1102  CEN LYS A 163     -14.503  -4.997   5.714  1.00  0.00           X  
ATOM   1103  H   LYS A 163     -16.710  -7.850   3.822  1.00  0.00           H  
ATOM   1104  N   LEU A 164     -13.635  -8.934   2.484  1.00  0.00           N  
ATOM   1105  CA  LEU A 164     -12.590  -9.744   1.888  1.00  0.00           C  
ATOM   1106  C   LEU A 164     -12.744  -9.887   0.373  1.00  0.00           C  
ATOM   1107  O   LEU A 164     -11.773  -9.722  -0.358  1.00  0.00           O  
ATOM   1108  CB  LEU A 164     -12.571 -11.127   2.551  1.00  0.00           C  
ATOM   1109  CEN LEU A 164     -11.648 -11.768   3.604  1.00  0.00           X  
ATOM   1110  H   LEU A 164     -14.231  -9.349   3.187  1.00  0.00           H  
ATOM   1111  N   ASN A 165     -13.956 -10.202  -0.082  1.00  0.00           N  
ATOM   1112  CA  ASN A 165     -14.206 -10.421  -1.498  1.00  0.00           C  
ATOM   1113  C   ASN A 165     -14.097  -9.109  -2.269  1.00  0.00           C  
ATOM   1114  O   ASN A 165     -13.500  -9.122  -3.338  1.00  0.00           O  
ATOM   1115  CB  ASN A 165     -15.561 -11.064  -1.732  1.00  0.00           C  
ATOM   1116  CEN ASN A 165     -15.961 -12.028  -1.839  1.00  0.00           X  
ATOM   1117  H   ASN A 165     -14.749 -10.132   0.537  1.00  0.00           H  
ATOM   1118  N   ASP A 166     -14.585  -8.002  -1.703  1.00  0.00           N  
ATOM   1119  CA  ASP A 166     -14.551  -6.685  -2.347  1.00  0.00           C  
ATOM   1120  C   ASP A 166     -13.093  -6.214  -2.518  1.00  0.00           C  
ATOM   1121  O   ASP A 166     -12.684  -5.811  -3.604  1.00  0.00           O  
ATOM   1122  CB  ASP A 166     -15.353  -5.666  -1.534  1.00  0.00           C  
ATOM   1123  CEN ASP A 166     -16.273  -5.230  -1.511  1.00  0.00           X  
ATOM   1124  H   ASP A 166     -15.094  -8.077  -0.836  1.00  0.00           H  
ATOM   1125  N   LEU A 167     -12.262  -6.402  -1.485  1.00  0.00           N  
ATOM   1126  CA  LEU A 167     -10.845  -6.032  -1.526  1.00  0.00           C  
ATOM   1127  C   LEU A 167     -10.039  -6.860  -2.537  1.00  0.00           C  
ATOM   1128  O   LEU A 167      -9.249  -6.320  -3.312  1.00  0.00           O  
ATOM   1129  CB  LEU A 167     -10.235  -6.175  -0.126  1.00  0.00           C  
ATOM   1130  CEN LEU A 167      -9.858  -5.149   0.959  1.00  0.00           X  
ATOM   1131  H   LEU A 167     -12.656  -6.703  -0.604  1.00  0.00           H  
ATOM   1132  N   LEU A 168     -10.192  -8.187  -2.506  1.00  0.00           N  
ATOM   1133  CA  LEU A 168      -9.487  -9.072  -3.430  1.00  0.00           C  
ATOM   1134  C   LEU A 168      -9.846  -8.753  -4.888  1.00  0.00           C  
ATOM   1135  O   LEU A 168      -8.949  -8.648  -5.724  1.00  0.00           O  
ATOM   1136  CB  LEU A 168      -9.810 -10.537  -3.106  1.00  0.00           C  
ATOM   1137  CEN LEU A 168      -9.014 -11.652  -2.401  1.00  0.00           X  
ATOM   1138  H   LEU A 168     -10.874  -8.573  -1.870  1.00  0.00           H  
ATOM   1139  N   GLU A 169     -11.136  -8.608  -5.193  1.00  0.00           N  
ATOM   1140  CA  GLU A 169     -11.639  -8.321  -6.537  1.00  0.00           C  
ATOM   1141  C   GLU A 169     -11.077  -7.001  -7.070  1.00  0.00           C  
ATOM   1142  O   GLU A 169     -10.567  -6.974  -8.193  1.00  0.00           O  
ATOM   1143  CB  GLU A 169     -13.169  -8.279  -6.539  1.00  0.00           C  
ATOM   1144  CEN GLU A 169     -14.667  -9.035  -6.837  1.00  0.00           X  
ATOM   1145  H   GLU A 169     -11.810  -8.606  -4.441  1.00  0.00           H  
ATOM   1146  N   ASP A 170     -11.066  -5.955  -6.241  1.00  0.00           N  
ATOM   1147  CA  ASP A 170     -10.526  -4.649  -6.610  1.00  0.00           C  
ATOM   1148  C   ASP A 170      -9.026  -4.742  -6.927  1.00  0.00           C  
ATOM   1149  O   ASP A 170      -8.557  -4.284  -7.968  1.00  0.00           O  
ATOM   1150  CB  ASP A 170     -10.769  -3.634  -5.491  1.00  0.00           C  
ATOM   1151  CEN ASP A 170     -11.420  -2.896  -5.229  1.00  0.00           X  
ATOM   1152  H   ASP A 170     -11.548  -6.028  -5.359  1.00  0.00           H  
ATOM   1153  N   LEU A 171      -8.245  -5.449  -6.111  1.00  0.00           N  
ATOM   1154  CA  LEU A 171      -6.815  -5.639  -6.372  1.00  0.00           C  
ATOM   1155  C   LEU A 171      -6.550  -6.356  -7.710  1.00  0.00           C  
ATOM   1156  O   LEU A 171      -5.706  -5.935  -8.511  1.00  0.00           O  
ATOM   1157  CB  LEU A 171      -6.179  -6.424  -5.217  1.00  0.00           C  
ATOM   1158  CEN LEU A 171      -5.294  -6.001  -4.029  1.00  0.00           X  
ATOM   1159  H   LEU A 171      -8.651  -5.809  -5.258  1.00  0.00           H  
ATOM   1160  N   GLN A 172      -7.304  -7.420  -8.002  1.00  0.00           N  
ATOM   1161  CA  GLN A 172      -7.181  -8.158  -9.258  1.00  0.00           C  
ATOM   1162  C   GLN A 172      -7.494  -7.298 -10.481  1.00  0.00           C  
ATOM   1163  O   GLN A 172      -6.806  -7.394 -11.502  1.00  0.00           O  
ATOM   1164  CB  GLN A 172      -8.109  -9.376  -9.244  1.00  0.00           C  
ATOM   1165  CEN GLN A 172      -8.184 -11.101  -8.990  1.00  0.00           X  
ATOM   1166  H   GLN A 172      -8.040  -7.666  -7.356  1.00  0.00           H  
ATOM   1167  N   GLU A 173      -8.534  -6.479 -10.425  1.00  0.00           N  
ATOM   1168  CA  GLU A 173      -8.905  -5.600 -11.522  1.00  0.00           C  
ATOM   1169  C   GLU A 173      -7.827  -4.525 -11.766  1.00  0.00           C  
ATOM   1170  O   GLU A 173      -7.450  -4.313 -12.924  1.00  0.00           O  
ATOM   1171  CB  GLU A 173     -10.258  -4.944 -11.238  1.00  0.00           C  
ATOM   1172  CEN GLU A 173     -11.948  -4.890 -11.453  1.00  0.00           X  
ATOM   1173  H   GLU A 173      -9.083  -6.429  -9.577  1.00  0.00           H  
ATOM   1174  N   VAL A 174      -7.192  -3.975 -10.716  1.00  0.00           N  
ATOM   1175  CA  VAL A 174      -6.123  -2.958 -10.836  1.00  0.00           C  
ATOM   1176  C   VAL A 174      -4.888  -3.574 -11.502  1.00  0.00           C  
ATOM   1177  O   VAL A 174      -4.314  -2.954 -12.400  1.00  0.00           O  
ATOM   1178  CB  VAL A 174      -5.722  -2.374  -9.469  1.00  0.00           C  
ATOM   1179  CEN VAL A 174      -5.748  -1.807  -9.079  1.00  0.00           X  
ATOM   1180  H   VAL A 174      -7.481  -4.271  -9.793  1.00  0.00           H  
ATOM   1181  N   LEU A 175      -4.505  -4.805 -11.130  1.00  0.00           N  
ATOM   1182  CA  LEU A 175      -3.350  -5.502 -11.719  1.00  0.00           C  
ATOM   1183  C   LEU A 175      -3.566  -5.843 -13.197  1.00  0.00           C  
ATOM   1184  O   LEU A 175      -2.706  -5.577 -14.040  1.00  0.00           O  
ATOM   1185  CB  LEU A 175      -3.049  -6.779 -10.925  1.00  0.00           C  
ATOM   1186  CEN LEU A 175      -1.963  -7.137  -9.893  1.00  0.00           X  
ATOM   1187  H   LEU A 175      -5.013  -5.248 -10.378  1.00  0.00           H  
ATOM   1188  N   LYS A 176      -4.725  -6.420 -13.544  1.00  0.00           N  
ATOM   1189  CA  LYS A 176      -5.034  -6.781 -14.937  1.00  0.00           C  
ATOM   1190  C   LYS A 176      -5.017  -5.556 -15.839  1.00  0.00           C  
ATOM   1191  O   LYS A 176      -4.435  -5.618 -16.923  1.00  0.00           O  
ATOM   1192  CB  LYS A 176      -6.395  -7.474 -15.029  1.00  0.00           C  
ATOM   1193  CEN LYS A 176      -7.503  -9.261 -15.266  1.00  0.00           X  
ATOM   1194  H   LYS A 176      -5.401  -6.593 -12.814  1.00  0.00           H  
ATOM   1195  N   ASN A 177      -5.650  -4.463 -15.426  1.00  0.00           N  
ATOM   1196  CA  ASN A 177      -5.629  -3.218 -16.176  1.00  0.00           C  
ATOM   1197  C   ASN A 177      -4.196  -2.719 -16.357  1.00  0.00           C  
ATOM   1198  O   ASN A 177      -3.667  -2.848 -17.455  1.00  0.00           O  
ATOM   1199  CB  ASN A 177      -6.482  -2.155 -15.509  1.00  0.00           C  
ATOM   1200  CEN ASN A 177      -7.468  -1.800 -15.557  1.00  0.00           X  
ATOM   1201  H   ASN A 177      -6.155  -4.497 -14.552  1.00  0.00           H  
ATOM   1202  N   LEU A 178      -3.494  -2.318 -15.298  1.00  0.00           N  
ATOM   1203  CA  LEU A 178      -2.161  -1.720 -15.400  1.00  0.00           C  
ATOM   1204  C   LEU A 178      -1.208  -2.567 -16.267  1.00  0.00           C  
ATOM   1205  O   LEU A 178      -0.478  -2.027 -17.100  1.00  0.00           O  
ATOM   1206  CB  LEU A 178      -1.572  -1.524 -13.998  1.00  0.00           C  
ATOM   1207  CEN LEU A 178      -1.401  -0.284 -13.099  1.00  0.00           X  
ATOM   1208  H   LEU A 178      -3.905  -2.406 -14.379  1.00  0.00           H  
ATOM   1209  N   HIS A 179      -1.289  -3.895 -16.173  1.00  0.00           N  
ATOM   1210  CA  HIS A 179      -0.436  -4.812 -16.933  1.00  0.00           C  
ATOM   1211  C   HIS A 179      -0.585  -4.677 -18.458  1.00  0.00           C  
ATOM   1212  O   HIS A 179       0.410  -4.718 -19.186  1.00  0.00           O  
ATOM   1213  CB  HIS A 179      -0.728  -6.258 -16.518  1.00  0.00           C  
ATOM   1214  CEN HIS A 179      -0.222  -7.224 -15.602  1.00  0.00           X  
ATOM   1215  H   HIS A 179      -1.916  -4.283 -15.481  1.00  0.00           H  
ATOM   1216  N   LYS A 180      -1.807  -4.501 -18.981  1.00  0.00           N  
ATOM   1217  CA  LYS A 180      -2.030  -4.352 -20.432  1.00  0.00           C  
ATOM   1218  C   LYS A 180      -1.920  -2.878 -20.855  1.00  0.00           C  
ATOM   1219  O   LYS A 180      -1.211  -2.577 -21.820  1.00  0.00           O  
ATOM   1220  CB  LYS A 180      -3.397  -4.912 -20.828  1.00  0.00           C  
ATOM   1221  CEN LYS A 180      -4.529  -6.462 -21.719  1.00  0.00           X  
ATOM   1222  H   LYS A 180      -2.576  -4.342 -18.345  1.00  0.00           H  
ATOM   1223  N   ASN A 181      -2.563  -1.962 -20.128  1.00  0.00           N  
ATOM   1224  CA  ASN A 181      -2.693  -0.542 -20.492  1.00  0.00           C  
ATOM   1225  C   ASN A 181      -1.388   0.083 -20.949  1.00  0.00           C  
ATOM   1226  O   ASN A 181      -1.364   0.717 -22.006  1.00  0.00           O  
ATOM   1227  CB  ASN A 181      -3.264   0.268 -19.342  1.00  0.00           C  
ATOM   1228  CEN ASN A 181      -4.203   0.586 -19.000  1.00  0.00           X  
ATOM   1229  H   ASN A 181      -3.132  -2.299 -19.362  1.00  0.00           H  
ATOM   1230  N   ASP A 182      -0.304  -0.156 -20.211  1.00  0.00           N  
ATOM   1231  CA  ASP A 182       0.985   0.496 -20.436  1.00  0.00           C  
ATOM   1232  C   ASP A 182       1.440   0.375 -21.909  1.00  0.00           C  
ATOM   1233  O   ASP A 182       2.100   1.261 -22.464  1.00  0.00           O  
ATOM   1234  CB  ASP A 182       2.044  -0.100 -19.504  1.00  0.00           C  
ATOM   1235  CEN ASP A 182       2.496   0.085 -18.610  1.00  0.00           X  
ATOM   1236  H   ASP A 182      -0.387  -0.782 -19.420  1.00  0.00           H  
ATOM   1237  N   ARG A 183       0.993  -0.683 -22.612  1.00  0.00           N  
ATOM   1238  CA  ARG A 183       1.337  -0.934 -24.015  1.00  0.00           C  
ATOM   1239  C   ARG A 183       0.758   0.048 -25.034  1.00  0.00           C  
ATOM   1240  O   ARG A 183       1.375   0.176 -26.091  1.00  0.00           O  
ATOM   1241  CB  ARG A 183       0.986  -2.362 -24.407  1.00  0.00           C  
ATOM   1242  CEN ARG A 183       1.212  -4.795 -24.832  1.00  0.00           X  
ATOM   1243  H   ARG A 183       0.397  -1.336 -22.122  1.00  0.00           H  
ATOM   1244  N   SER A 184      -0.369   0.727 -24.782  1.00  0.00           N  
ATOM   1245  CA  SER A 184      -0.950   1.670 -25.764  1.00  0.00           C  
ATOM   1246  C   SER A 184      -0.981   3.153 -25.387  1.00  0.00           C  
ATOM   1247  O   SER A 184      -0.974   3.966 -26.299  1.00  0.00           O  
ATOM   1248  CB  SER A 184      -2.364   1.224 -26.083  1.00  0.00           C  
ATOM   1249  CEN SER A 184      -2.863   1.023 -26.005  1.00  0.00           X  
ATOM   1250  H   SER A 184      -0.932   0.444 -23.994  1.00  0.00           H  
ATOM   1251  N   GLY A 185      -0.936   3.528 -24.102  1.00  0.00           N  
ATOM   1252  CA  GLY A 185      -1.027   4.928 -23.653  1.00  0.00           C  
ATOM   1253  C   GLY A 185      -2.422   5.584 -23.706  1.00  0.00           C  
ATOM   1254  O   GLY A 185      -3.433   4.896 -23.744  1.00  0.00           O  
ATOM   1255  CEN GLY A 185      -1.027   4.928 -23.652  1.00  0.00           X  
ATOM   1256  H   GLY A 185      -0.703   2.821 -23.420  1.00  0.00           H  
ATOM   1257  N   LYS A 186      -2.433   6.911 -23.903  1.00  0.00           N  
ATOM   1258  CA  LYS A 186      -3.579   7.849 -24.001  1.00  0.00           C  
ATOM   1259  C   LYS A 186      -4.757   7.651 -23.050  1.00  0.00           C  
ATOM   1260  O   LYS A 186      -4.566   7.921 -21.869  1.00  0.00           O  
ATOM   1261  CB  LYS A 186      -4.120   7.821 -25.432  1.00  0.00           C  
ATOM   1262  CEN LYS A 186      -4.236   8.726 -27.341  1.00  0.00           X  
ATOM   1263  H   LYS A 186      -1.525   7.333 -24.027  1.00  0.00           H  
ATOM   1264  N   ASP A 187      -5.909   7.142 -23.483  1.00  0.00           N  
ATOM   1265  CA  ASP A 187      -7.076   7.106 -22.576  1.00  0.00           C  
ATOM   1266  C   ASP A 187      -6.817   6.331 -21.277  1.00  0.00           C  
ATOM   1267  O   ASP A 187      -7.393   6.611 -20.232  1.00  0.00           O  
ATOM   1268  CB  ASP A 187      -8.282   6.499 -23.298  1.00  0.00           C  
ATOM   1269  CEN ASP A 187      -9.117   6.785 -23.806  1.00  0.00           X  
ATOM   1270  H   ASP A 187      -6.069   7.077 -24.476  1.00  0.00           H  
ATOM   1271  N   ASN A 188      -5.851   5.426 -21.305  1.00  0.00           N  
ATOM   1272  CA  ASN A 188      -5.477   4.665 -20.126  1.00  0.00           C  
ATOM   1273  C   ASN A 188      -5.174   5.539 -18.885  1.00  0.00           C  
ATOM   1274  O   ASN A 188      -5.169   5.026 -17.765  1.00  0.00           O  
ATOM   1275  CB  ASN A 188      -4.290   3.772 -20.436  1.00  0.00           C  
ATOM   1276  CEN ASN A 188      -4.114   2.797 -20.783  1.00  0.00           X  
ATOM   1277  H   ASN A 188      -5.521   5.124 -22.209  1.00  0.00           H  
ATOM   1278  N   ILE A 189      -4.821   6.824 -19.042  1.00  0.00           N  
ATOM   1279  CA  ILE A 189      -4.537   7.691 -17.877  1.00  0.00           C  
ATOM   1280  C   ILE A 189      -5.794   7.812 -17.013  1.00  0.00           C  
ATOM   1281  O   ILE A 189      -5.696   7.711 -15.797  1.00  0.00           O  
ATOM   1282  CB  ILE A 189      -4.069   9.096 -18.297  1.00  0.00           C  
ATOM   1283  CEN ILE A 189      -3.207   9.705 -18.570  1.00  0.00           X  
ATOM   1284  H   ILE A 189      -4.904   7.238 -19.959  1.00  0.00           H  
ATOM   1285  N   HIS A 190      -6.964   7.951 -17.641  1.00  0.00           N  
ATOM   1286  CA  HIS A 190      -8.237   8.094 -16.930  1.00  0.00           C  
ATOM   1287  C   HIS A 190      -8.660   6.786 -16.250  1.00  0.00           C  
ATOM   1288  O   HIS A 190      -9.102   6.812 -15.105  1.00  0.00           O  
ATOM   1289  CB  HIS A 190      -9.337   8.561 -17.889  1.00  0.00           C  
ATOM   1290  CEN HIS A 190      -9.946   9.784 -18.294  1.00  0.00           X  
ATOM   1291  H   HIS A 190      -6.998   7.846 -18.645  1.00  0.00           H  
ATOM   1292  N   ASP A 191      -8.488   5.643 -16.921  1.00  0.00           N  
ATOM   1293  CA  ASP A 191      -8.820   4.340 -16.338  1.00  0.00           C  
ATOM   1294  C   ASP A 191      -7.939   4.030 -15.121  1.00  0.00           C  
ATOM   1295  O   ASP A 191      -8.444   3.604 -14.087  1.00  0.00           O  
ATOM   1296  CB  ASP A 191      -8.676   3.233 -17.386  1.00  0.00           C  
ATOM   1297  CEN ASP A 191      -9.242   2.690 -18.036  1.00  0.00           X  
ATOM   1298  H   ASP A 191      -8.193   5.674 -17.884  1.00  0.00           H  
ATOM   1299  N   VAL A 192      -6.629   4.286 -15.222  1.00  0.00           N  
ATOM   1300  CA  VAL A 192      -5.675   4.038 -14.130  1.00  0.00           C  
ATOM   1301  C   VAL A 192      -5.962   4.946 -12.936  1.00  0.00           C  
ATOM   1302  O   VAL A 192      -5.998   4.452 -11.818  1.00  0.00           O  
ATOM   1303  CB  VAL A 192      -4.219   4.253 -14.585  1.00  0.00           C  
ATOM   1304  CEN VAL A 192      -3.629   3.928 -14.727  1.00  0.00           X  
ATOM   1305  H   VAL A 192      -6.298   4.711 -16.075  1.00  0.00           H  
ATOM   1306  N   ASP A 193      -6.201   6.241 -13.165  1.00  0.00           N  
ATOM   1307  CA  ASP A 193      -6.500   7.205 -12.100  1.00  0.00           C  
ATOM   1308  C   ASP A 193      -7.780   6.821 -11.345  1.00  0.00           C  
ATOM   1309  O   ASP A 193      -7.763   6.745 -10.117  1.00  0.00           O  
ATOM   1310  CB  ASP A 193      -6.633   8.616 -12.677  1.00  0.00           C  
ATOM   1311  CEN ASP A 193      -6.087   9.466 -12.805  1.00  0.00           X  
ATOM   1312  H   ASP A 193      -6.159   6.590 -14.112  1.00  0.00           H  
ATOM   1313  N   ASN A 194      -8.850   6.465 -12.059  1.00  0.00           N  
ATOM   1314  CA  ASN A 194     -10.118   6.042 -11.454  1.00  0.00           C  
ATOM   1315  C   ASN A 194      -9.959   4.768 -10.621  1.00  0.00           C  
ATOM   1316  O   ASN A 194     -10.508   4.654  -9.531  1.00  0.00           O  
ATOM   1317  CB  ASN A 194     -11.191   5.842 -12.509  1.00  0.00           C  
ATOM   1318  CEN ASN A 194     -11.952   6.402 -12.966  1.00  0.00           X  
ATOM   1319  H   ASN A 194      -8.789   6.514 -13.068  1.00  0.00           H  
ATOM   1320  N   HIS A 195      -9.205   3.797 -11.134  1.00  0.00           N  
ATOM   1321  CA  HIS A 195      -8.956   2.571 -10.395  1.00  0.00           C  
ATOM   1322  C   HIS A 195      -8.193   2.825  -9.092  1.00  0.00           C  
ATOM   1323  O   HIS A 195      -8.567   2.292  -8.049  1.00  0.00           O  
ATOM   1324  CB  HIS A 195      -8.182   1.576 -11.267  1.00  0.00           C  
ATOM   1325  CEN HIS A 195      -8.462   0.478 -12.130  1.00  0.00           X  
ATOM   1326  H   HIS A 195      -8.825   3.897 -12.062  1.00  0.00           H  
ATOM   1327  N   LEU A 196      -7.188   3.702  -9.121  1.00  0.00           N  
ATOM   1328  CA  LEU A 196      -6.418   4.066  -7.940  1.00  0.00           C  
ATOM   1329  C   LEU A 196      -7.291   4.734  -6.868  1.00  0.00           C  
ATOM   1330  O   LEU A 196      -7.212   4.360  -5.704  1.00  0.00           O  
ATOM   1331  CB  LEU A 196      -5.261   4.992  -8.339  1.00  0.00           C  
ATOM   1332  CEN LEU A 196      -3.749   4.760  -8.513  1.00  0.00           X  
ATOM   1333  H   LEU A 196      -6.962   4.155  -9.994  1.00  0.00           H  
ATOM   1334  N   GLN A 197      -8.163   5.673  -7.254  1.00  0.00           N  
ATOM   1335  CA  GLN A 197      -9.075   6.340  -6.318  1.00  0.00           C  
ATOM   1336  C   GLN A 197     -10.029   5.342  -5.654  1.00  0.00           C  
ATOM   1337  O   GLN A 197     -10.160   5.366  -4.435  1.00  0.00           O  
ATOM   1338  CB  GLN A 197      -9.883   7.422  -7.039  1.00  0.00           C  
ATOM   1339  CEN GLN A 197     -10.008   9.137  -7.340  1.00  0.00           X  
ATOM   1340  H   GLN A 197      -8.219   5.905  -8.236  1.00  0.00           H  
ATOM   1341  N   ASN A 198     -10.621   4.420  -6.423  1.00  0.00           N  
ATOM   1342  CA  ASN A 198     -11.540   3.419  -5.867  1.00  0.00           C  
ATOM   1343  C   ASN A 198     -10.831   2.497  -4.855  1.00  0.00           C  
ATOM   1344  O   ASN A 198     -11.360   2.250  -3.779  1.00  0.00           O  
ATOM   1345  CB  ASN A 198     -12.184   2.594  -6.967  1.00  0.00           C  
ATOM   1346  CEN ASN A 198     -13.054   2.616  -7.553  1.00  0.00           X  
ATOM   1347  H   ASN A 198     -10.475   4.450  -7.420  1.00  0.00           H  
ATOM   1348  N   VAL A 199      -9.587   2.088  -5.143  1.00  0.00           N  
ATOM   1349  CA  VAL A 199      -8.771   1.251  -4.239  1.00  0.00           C  
ATOM   1350  C   VAL A 199      -8.458   1.977  -2.924  1.00  0.00           C  
ATOM   1351  O   VAL A 199      -8.546   1.386  -1.845  1.00  0.00           O  
ATOM   1352  CB  VAL A 199      -7.446   0.830  -4.902  1.00  0.00           C  
ATOM   1353  CEN VAL A 199      -7.105   0.294  -5.170  1.00  0.00           X  
ATOM   1354  H   VAL A 199      -9.211   2.326  -6.048  1.00  0.00           H  
ATOM   1355  N   ILE A 200      -8.085   3.260  -2.978  1.00  0.00           N  
ATOM   1356  CA  ILE A 200      -7.811   4.071  -1.778  1.00  0.00           C  
ATOM   1357  C   ILE A 200      -9.044   4.150  -0.882  1.00  0.00           C  
ATOM   1358  O   ILE A 200      -8.921   3.957   0.334  1.00  0.00           O  
ATOM   1359  CB  ILE A 200      -7.362   5.498  -2.141  1.00  0.00           C  
ATOM   1360  CEN ILE A 200      -6.510   6.127  -2.400  1.00  0.00           X  
ATOM   1361  H   ILE A 200      -8.039   3.702  -3.885  1.00  0.00           H  
ATOM   1362  N   GLU A 201     -10.209   4.449  -1.456  1.00  0.00           N  
ATOM   1363  CA  GLU A 201     -11.473   4.536  -0.724  1.00  0.00           C  
ATOM   1364  C   GLU A 201     -11.786   3.215  -0.014  1.00  0.00           C  
ATOM   1365  O   GLU A 201     -12.086   3.218   1.180  1.00  0.00           O  
ATOM   1366  CB  GLU A 201     -12.616   4.912  -1.670  1.00  0.00           C  
ATOM   1367  CEN GLU A 201     -13.663   6.084  -2.329  1.00  0.00           X  
ATOM   1368  H   GLU A 201     -10.243   4.564  -2.459  1.00  0.00           H  
ATOM   1369  N   ASP A 202     -11.594   2.081  -0.688  1.00  0.00           N  
ATOM   1370  CA  ASP A 202     -11.845   0.755  -0.127  1.00  0.00           C  
ATOM   1371  C   ASP A 202     -10.920   0.422   1.046  1.00  0.00           C  
ATOM   1372  O   ASP A 202     -11.386  -0.063   2.084  1.00  0.00           O  
ATOM   1373  CB  ASP A 202     -11.702  -0.310  -1.217  1.00  0.00           C  
ATOM   1374  CEN ASP A 202     -12.272  -0.852  -1.864  1.00  0.00           X  
ATOM   1375  H   ASP A 202     -11.393   2.139  -1.676  1.00  0.00           H  
ATOM   1376  N   ILE A 203      -9.622   0.735   0.945  1.00  0.00           N  
ATOM   1377  CA  ILE A 203      -8.661   0.484   2.030  1.00  0.00           C  
ATOM   1378  C   ILE A 203      -9.056   1.301   3.246  1.00  0.00           C  
ATOM   1379  O   ILE A 203      -9.092   0.763   4.351  1.00  0.00           O  
ATOM   1380  CB  ILE A 203      -7.218   0.835   1.627  1.00  0.00           C  
ATOM   1381  CEN ILE A 203      -6.307   0.464   1.157  1.00  0.00           X  
ATOM   1382  H   ILE A 203      -9.315   1.200   0.102  1.00  0.00           H  
ATOM   1383  N   HIS A 204      -9.376   2.583   3.079  1.00  0.00           N  
ATOM   1384  CA  HIS A 204      -9.770   3.446   4.183  1.00  0.00           C  
ATOM   1385  C   HIS A 204     -10.998   2.914   4.935  1.00  0.00           C  
ATOM   1386  O   HIS A 204     -10.967   2.806   6.168  1.00  0.00           O  
ATOM   1387  CB  HIS A 204     -10.047   4.863   3.671  1.00  0.00           C  
ATOM   1388  CEN HIS A 204      -9.349   6.098   3.531  1.00  0.00           X  
ATOM   1389  H   HIS A 204      -9.378   2.960   2.142  1.00  0.00           H  
ATOM   1390  N   ASP A 205     -12.036   2.499   4.221  1.00  0.00           N  
ATOM   1391  CA  ASP A 205     -13.261   1.962   4.807  1.00  0.00           C  
ATOM   1392  C   ASP A 205     -13.003   0.667   5.583  1.00  0.00           C  
ATOM   1393  O   ASP A 205     -13.484   0.502   6.713  1.00  0.00           O  
ATOM   1394  CB  ASP A 205     -14.307   1.719   3.716  1.00  0.00           C  
ATOM   1395  CEN ASP A 205     -15.119   2.166   3.294  1.00  0.00           X  
ATOM   1396  H   ASP A 205     -12.001   2.605   3.218  1.00  0.00           H  
ATOM   1397  N   PHE A 206     -12.195  -0.241   5.035  1.00  0.00           N  
ATOM   1398  CA  PHE A 206     -11.853  -1.507   5.675  1.00  0.00           C  
ATOM   1399  C   PHE A 206     -11.114  -1.280   6.998  1.00  0.00           C  
ATOM   1400  O   PHE A 206     -11.464  -1.888   8.009  1.00  0.00           O  
ATOM   1401  CB  PHE A 206     -11.004  -2.364   4.735  1.00  0.00           C  
ATOM   1402  CEN PHE A 206     -11.205  -3.570   3.719  1.00  0.00           X  
ATOM   1403  H   PHE A 206     -11.783  -0.030   4.137  1.00  0.00           H  
ATOM   1404  N   MET A 207     -10.140  -0.361   7.027  1.00  0.00           N  
ATOM   1405  CA  MET A 207      -9.355  -0.031   8.218  1.00  0.00           C  
ATOM   1406  C   MET A 207     -10.243   0.528   9.318  1.00  0.00           C  
ATOM   1407  O   MET A 207     -10.134   0.111  10.473  1.00  0.00           O  
ATOM   1408  CB  MET A 207      -8.255   0.969   7.868  1.00  0.00           C  
ATOM   1409  CEN MET A 207      -6.516   1.123   7.690  1.00  0.00           X  
ATOM   1410  H   MET A 207      -9.958   0.143   6.173  1.00  0.00           H  
ATOM   1411  N   GLN A 208     -11.140   1.455   8.980  1.00  0.00           N  
ATOM   1412  CA  GLN A 208     -12.031   2.085   9.940  1.00  0.00           C  
ATOM   1413  C   GLN A 208     -12.956   1.055  10.595  1.00  0.00           C  
ATOM   1414  O   GLN A 208     -13.066   1.015  11.822  1.00  0.00           O  
ATOM   1415  CB  GLN A 208     -12.863   3.174   9.258  1.00  0.00           C  
ATOM   1416  CEN GLN A 208     -13.009   4.893   8.993  1.00  0.00           X  
ATOM   1417  H   GLN A 208     -11.160   1.777   8.024  1.00  0.00           H  
ATOM   1418  N   ALA A 209     -13.552   0.161   9.801  1.00  0.00           N  
ATOM   1419  CA  ALA A 209     -14.443  -0.881  10.290  1.00  0.00           C  
ATOM   1420  C   ALA A 209     -13.717  -1.867  11.221  1.00  0.00           C  
ATOM   1421  O   ALA A 209     -14.240  -2.220  12.280  1.00  0.00           O  
ATOM   1422  CB  ALA A 209     -15.071  -1.618   9.115  1.00  0.00           C  
ATOM   1423  CEN ALA A 209     -15.070  -1.618   9.116  1.00  0.00           X  
ATOM   1424  H   ALA A 209     -13.396   0.229   8.804  1.00  0.00           H  
ATOM   1425  N   ALA A 210     -12.494  -2.286  10.882  1.00  0.00           N  
ATOM   1426  CA  ALA A 210     -11.693  -3.206  11.682  1.00  0.00           C  
ATOM   1427  C   ALA A 210     -11.317  -2.588  13.037  1.00  0.00           C  
ATOM   1428  O   ALA A 210     -11.400  -3.256  14.071  1.00  0.00           O  
ATOM   1429  CB  ALA A 210     -10.445  -3.617  10.914  1.00  0.00           C  
ATOM   1430  CEN ALA A 210     -10.446  -3.616  10.915  1.00  0.00           X  
ATOM   1431  H   ALA A 210     -12.113  -1.972   9.999  1.00  0.00           H  
ATOM   1432  N   ALA A 211     -10.967  -1.298  13.066  1.00  0.00           N  
ATOM   1433  CA  ALA A 211     -10.595  -0.574  14.278  1.00  0.00           C  
ATOM   1434  C   ALA A 211     -11.790  -0.406  15.228  1.00  0.00           C  
ATOM   1435  O   ALA A 211     -11.647  -0.647  16.428  1.00  0.00           O  
ATOM   1436  CB  ALA A 211     -10.005   0.782  13.917  1.00  0.00           C  
ATOM   1437  CEN ALA A 211     -10.006   0.781  13.917  1.00  0.00           X  
ATOM   1438  H   ALA A 211     -10.944  -0.796  12.192  1.00  0.00           H  
ATOM   1439  N   ALA A 212     -12.974  -0.064  14.711  1.00  0.00           N  
ATOM   1440  CA  ALA A 212     -14.180   0.112  15.515  1.00  0.00           C  
ATOM   1441  C   ALA A 212     -14.617  -1.217  16.157  1.00  0.00           C  
ATOM   1442  O   ALA A 212     -14.855  -1.266  17.362  1.00  0.00           O  
ATOM   1443  CB  ALA A 212     -15.299   0.692  14.662  1.00  0.00           C  
ATOM   1444  CEN ALA A 212     -15.299   0.691  14.663  1.00  0.00           X  
ATOM   1445  H   ALA A 212     -13.042   0.087  13.716  1.00  0.00           H  
ATOM   1446  N   ALA A 213     -14.603  -2.317  15.399  1.00  0.00           N  
ATOM   1447  CA  ALA A 213     -14.919  -3.653  15.914  1.00  0.00           C  
ATOM   1448  C   ALA A 213     -13.987  -4.084  17.064  1.00  0.00           C  
ATOM   1449  O   ALA A 213     -14.449  -4.590  18.093  1.00  0.00           O  
ATOM   1450  CB  ALA A 213     -14.863  -4.668  14.781  1.00  0.00           C  
ATOM   1451  CEN ALA A 213     -14.863  -4.667  14.782  1.00  0.00           X  
ATOM   1452  H   ALA A 213     -14.420  -2.217  14.412  1.00  0.00           H  
ATOM   1453  N   ALA A 214     -12.675  -3.876  16.926  1.00  0.00           N  
ATOM   1454  CA  ALA A 214     -11.689  -4.224  17.943  1.00  0.00           C  
ATOM   1455  C   ALA A 214     -11.884  -3.431  19.248  1.00  0.00           C  
ATOM   1456  O   ALA A 214     -11.744  -4.007  20.326  1.00  0.00           O  
ATOM   1457  CB  ALA A 214     -10.286  -4.007  17.395  1.00  0.00           C  
ATOM   1458  CEN ALA A 214     -10.286  -4.007  17.396  1.00  0.00           X  
ATOM   1459  H   ALA A 214     -12.349  -3.480  16.055  1.00  0.00           H  
ATOM   1460  N   ASN A 215     -12.234  -2.142  19.166  1.00  0.00           N  
ATOM   1461  CA  ASN A 215     -12.462  -1.284  20.328  1.00  0.00           C  
ATOM   1462  C   ASN A 215     -13.666  -1.712  21.175  1.00  0.00           C  
ATOM   1463  O   ASN A 215     -13.501  -1.890  22.375  1.00  0.00           O  
ATOM   1464  CB  ASN A 215     -12.625   0.164  19.903  1.00  0.00           C  
ATOM   1465  CEN ASN A 215     -12.021   1.011  19.764  1.00  0.00           X  
ATOM   1466  H   ASN A 215     -12.320  -1.732  18.249  1.00  0.00           H  
ATOM   1467  N   CYS A 216     -14.822  -2.010  20.577  1.00  0.00           N  
ATOM   1468  CA  CYS A 216     -16.004  -2.480  21.308  1.00  0.00           C  
ATOM   1469  C   CYS A 216     -15.760  -3.787  22.102  1.00  0.00           C  
ATOM   1470  O   CYS A 216     -16.252  -3.926  23.218  1.00  0.00           O  
ATOM   1471  CB  CYS A 216     -17.002  -2.723  20.176  1.00  0.00           C  
ATOM   1472  CEN CYS A 216     -17.837  -2.190  19.908  1.00  0.00           X  
ATOM   1473  H   CYS A 216     -14.907  -1.859  19.581  1.00  0.00           H  
ATOM   1474  N   ARG A 217     -15.038  -4.762  21.531  1.00  0.00           N  
ATOM   1475  CA  ARG A 217     -14.687  -6.050  22.149  1.00  0.00           C  
ATOM   1476  C   ARG A 217     -13.864  -5.926  23.447  1.00  0.00           C  
ATOM   1477  O   ARG A 217     -14.048  -6.764  24.331  1.00  0.00           O  
ATOM   1478  CB  ARG A 217     -13.987  -6.964  21.154  1.00  0.00           C  
ATOM   1479  CEN ARG A 217     -13.629  -8.721  19.440  1.00  0.00           X  
ATOM   1480  H   ARG A 217     -14.699  -4.587  20.596  1.00  0.00           H  
ATOM   1481  N   LYS A 218     -12.943  -4.957  23.539  1.00  0.00           N  
ATOM   1482  CA  LYS A 218     -12.103  -4.682  24.723  1.00  0.00           C  
ATOM   1483  C   LYS A 218     -12.982  -4.531  25.956  1.00  0.00           C  
ATOM   1484  O   LYS A 218     -12.518  -4.981  27.023  1.00  0.00           O  
ATOM   1485  CB  LYS A 218     -11.258  -3.424  24.522  1.00  0.00           C  
ATOM   1486  CEN LYS A 218      -9.368  -2.556  24.130  1.00  0.00           X  
ATOM   1487  H   LYS A 218     -13.009  -4.193  22.883  1.00  0.00           H  
TER                                                                             
# All scores below are weighted scores, not raw scores.
#BEGIN_POSE_ENERGIES_TABLE ./minmover_pdb/pose_95.pdb
label vdw cenpack pair env cbeta hs_pair ss_pair sheet total
weights 1 0.5 1 1 0.25 1 1 1 NA
pose 0.74074 -0.38809 -9.19457 -5.35449 12.1505 0 0 0 -2.04594
MET:NtermProteinFull_1 0.09531 0.64088 -0.03001 -0.13184 0.03032 0 0 0 0.60467
TYR_2 0 0.02367 -0.00333 0.85888 0.06946 0 0 0 0.94869
GLY_3 0 -0.08079 0.07805 -0.0429 0.06939 0 0 0 0.02375
LYS_4 0 -0.16118 -0.01152 -0.2228 0.04303 0 0 0 -0.35247
LEU_5 0 0.15396 -0.37915 -0.39148 0.0305 0 0 0 -0.58618
ASN_6 0 -0.00691 0.08082 -0.40966 0.0697 0 0 0 -0.26605
ASP_7 0 0.04219 0.07483 -0.42964 0.06884 0 0 0 -0.24379
LEU_8 0 -0.02598 -0.39638 -0.39148 0.0323 0 0 0 -0.78154
LEU_9 0 -0.08749 -0.16755 0.75945 0.06908 0 0 0 0.57349
GLU_10 0 -0.05464 0.0087 -1.00041 0.06935 0 0 0 -0.977
ASP_11 0 -0.19093 0.28549 -0.1485 0.04318 0 0 0 -0.01077
LEU_12 0 0.46864 -0.60829 -0.39148 0.04506 0 0 0 -0.48607
GLN_13 0 -0.06783 0.1207 -0.55896 0.06887 0 0 0 -0.43722
GLU_14 0 0.01326 -0.19651 -0.71584 0.06896 0 0 0 -0.83013
VAL_15 0 -0.07637 -0.6515 -0.41511 0.04496 0 0 0 -1.09803
LEU_16 0 -0.2792 -0.24082 0.08126 0.03755 0 0 0 -0.4012
LYS_17 0 -0.05294 0.02812 -0.8715 0.06947 0 0 0 -0.82685
ASN_18 0 -0.27693 -0.27807 -0.19403 0.04262 0 0 0 -0.70641
LEU_19 0 -0.01209 -0.32494 -0.39148 0.03762 0 0 0 -0.6909
HIS_D_20 0 -0.04138 0.01198 -0.06774 0.04815 0 0 0 -0.04899
LYS_21 0 -0.00486 -0.02835 -1.04927 0.07072 0 0 0 -1.01176
ASN_22 0 0.01789 -0.19666 -0.24178 0.04277 0 0 0 -0.37777
ASP_23 0 -0.06879 0.4267 0.08318 0.06893 0 0 0 0.51003
ARG_24 0 -0.01847 0.10117 -0.7542 0.07259 0 0 0 -0.59891
SER_25 0 -0.00613 -0.01294 -0.21543 0.03743 0 0 0 -0.19706
GLY_26 0 -0.23581 -0.10109 -0.0429 0.03502 0 0 0 -0.34478
LYS_27 0 -0.01571 -0.16138 -0.96458 0.07203 0 0 0 -1.06964
ASP_28 0 -0.03589 -0.01541 -0.56986 0.07 0 0 0 -0.55116
ASN_29 0 -0.07519 -0.14565 -0.13901 0.02982 0 0 0 -0.33003
ILE_30 0 -0.12206 0.53004 0.72502 0.04675 0 0 0 1.17975
HIS_31 0 -0.05283 -0.06544 0.20362 0.06959 0 0 0 0.15495
ASP_32 0 -0.11134 -0.27454 -0.37876 0.06887 0 0 0 -0.69577
VAL_33 0 0.18438 0.16967 -0.27892 0.03912 0 0 0 0.11424
ASP_34 0 -0.10807 0.11415 -0.37876 0.04667 0 0 0 -0.32601
ASN_35 0 -0.07819 -0.06368 -0.36221 0.06893 0 0 0 -0.43515
HIS_D_36 0 -0.20718 0.14393 -0.15264 0.04389 0 0 0 -0.172
LEU_37 0 0.48586 -0.65832 -0.39148 0.03972 0 0 0 -0.52422
GLN_38 0 0.00721 0.11517 -0.59803 0.06894 0 0 0 -0.40671
ASN_39 0 -0.00813 -0.16661 -0.28327 0.06886 0 0 0 -0.38915
VAL_40 0 -0.26425 -0.43102 -0.35242 0.03729 0 0 0 -1.01039
ILE_41 0 -0.01496 -0.39817 0.47679 0.07024 0 0 0 0.13389
GLU_42 0 -0.07527 -0.07452 -0.82678 0.06947 0 0 0 -0.9071
ASP_43 0 -0.24528 0.42383 -0.1485 0.04365 0 0 0 0.07369
ILE_44 0 -0.08793 -0.66864 -0.31819 0.04605 0 0 0 -1.02871
HIS_D_45 0 -0.09652 0.4295 -0.02241 0.06888 0 0 0 0.37945
ASP_46 0 -0.00365 -0.4023 -0.47618 0.06878 0 0 0 -0.81334
PHE_47 0 0.37856 -0.31172 -0.38422 0.04516 0 0 0 -0.27223
MET_48 0 0.42362 -0.13065 -0.21391 0.03721 0 0 0 0.11628
GLN_49 0 0.06094 0.17651 -0.55896 0.0693 0 0 0 -0.25221
ALA_50 0 -0.24726 0.08585 0.13638 0.0418 0 0 0 0.01677
ALA_51 0 0.18431 -0.11259 -0.18605 0.03537 0 0 0 -0.07896
ALA_52 0.15179 0.68914 0.1348 -0.11236 0.03113 0 0 0 0.89451
ALA_53 0 -0.01355 0.01581 0.15304 0.03375 0 0 0 0.18905
ALA_54 0 -0.0552 0.0545 0.07904 0.03746 0 0 0 0.1158
ALA_55 0 -0.0804 0.05951 -0.16647 0.03797 0 0 0 -0.14939
ASN_56 0.07195 0.05314 -0.66507 0.05572 0.03449 0 0 0 -0.44977
CYS_57 0 -0.08971 0.03895 1.27167 0.03502 0 0 0 1.25594
ARG_58 0 0.11617 0.18774 -0.26954 0.06902 0 0 0 0.10339
LYS_59 0.00411 0.23975 -0.31718 -0.33001 0.03355 0 0 0 -0.36977
GLY_60 0 0.05475 -0.13632 -0.09146 0.03634 0 0 0 -0.13669
SER_61 0 -0.05575 -0.05965 -0.18312 0.04518 0 0 0 -0.25334
PRO_62 0 0.0217 -0.1731 -0.05784 0.03743 0 0 0 -0.17181
GLY_63 0 -0.03041 0.00884 0.60923 0.04883 0 0 0 0.63649
SER_64 0 0 0 0.29023 0.04183 0 0 0 0.33206
PRO_65 0 0 0 0.2123 0.07356 0 0 0 0.28586
ALA_66 0 0 0 0.77873 0.04957 0 0 0 0.82829
GLY_67 0 0 0 0.91259 0.04183 0 0 0 0.95441
SER_68 0 0 0 0.29023 0.04957 0 0 0 0.3398
PRO_69 0 0 0 0.2123 0.04957 0 0 0 0.26186
THR_70 0 0 0 0.43096 0.07499 0 0 0 0.50594
SER_71 0 0 0 0.29023 0.07582 0 0 0 0.36605
THR_72 0 0 0 0.48779 0.07582 0 0 0 0.56361
GLU_73 0 0 0 -1.03403 0.07499 0 0 0 -0.95904
GLU_74 0 0 0 -0.93278 0.04957 0 0 0 -0.88321
GLY_75 0 0 0 0.91259 0.04957 0 0 0 0.96215
THR_76 0 0 0 0.48779 0.04957 0 0 0 0.53736
SER_77 0 0 0 0.29023 0.07499 0 0 0 0.36522
GLU_78 0 0 0 -1.01303 0.07573 0 0 0 -0.9373
SER_79 0 0 0 0.13063 0.07567 0 0 0 0.2063
ALA_80 0 0 0 0.89846 0.0543 0 0 0 0.95276
THR_81 0 0 0 0.48779 0.04957 0 0 0 0.53736
PRO_82 0 0 0 0.2123 0.07582 0 0 0 0.28812
GLU_83 0 0 0 -1.03403 0.07499 0 0 0 -0.95904
SER_84 0 0 0 0.13063 0.07508 0 0 0 0.20571
GLY_85 0 0 0 0.91259 0.04957 0 0 0 0.96215
PRO_86 0 0 0 0.51404 0.04957 0 0 0 0.5636
GLY_87 0 0 0 0.60923 0.04183 0 0 0 0.65106
THR_88 0 0 0 0.43096 0.04183 0 0 0 0.47278
SER_89 0 0 0 0.29023 0.04957 0 0 0 0.3398
THR_90 0 0 0 0.33798 0.07582 0 0 0 0.4138
GLU_91 0 0 0 -1.01303 0.07582 0 0 0 -0.93721
PRO_92 0 0 0 0.51404 0.07582 0 0 0 0.58986
SER_93 0 0 0 -0.0106 0.07499 0 0 0 0.06439
GLU_94 0 0 0 -1.01303 0.07571 0 0 0 -0.93733
GLY_95 0 0 0 0.91259 0.05305 0 0 0 0.96563
SER_96 0 0 0 -0.0106 0.07582 0 0 0 0.06522
ALA_97 0 0 0 0.77873 0.07582 0 0 0 0.85455
PRO_98 0 0 0 0.2123 0.04957 0 0 0 0.26186
GLY_99 0 0 0 0.91259 0.04883 0 0 0 0.96141
SER_100 0 0 0 -0.0106 0.04957 0 0 0 0.03897
PRO_101 0 0 0 0.51404 0.04957 0 0 0 0.5636
ALA_102 0 0 0 0.797 0.04957 0 0 0 0.84657
GLY_103 0 0 0 0.60923 0.04957 0 0 0 0.6588
SER_104 0 0 0 0.29023 0.04957 0 0 0 0.3398
PRO_105 0 0 0 0.51404 0.07582 0 0 0 0.58986
THR_106 0 0 0 0.33798 0.07535 0 0 0 0.41333
SER_107 0 0 0 0.29023 0.06392 0 0 0 0.35415
THR_108 0 0 0 0.48779 0.04957 0 0 0 0.53736
GLU_109 0.04696 0 0 -1.01303 0.07582 0 0 0 -0.89025
GLU_110 0.04696 0 0 -1.03403 0.04957 0 0 0 -0.9375
GLY_111 0 0 0 0.91259 0.07508 0 0 0 0.98767
THR_112 0 0 0 0.48779 0.07582 0 0 0 0.56361
SER_113 0 0 0 0.13063 0.07499 0 0 0 0.20562
THR_114 0 0 0 0.43096 0.07499 0 0 0 0.50594
GLU_115 0 0 0 -1.01303 0.07582 0 0 0 -0.93721
PRO_116 0 0 0 0.2123 0.07582 0 0 0 0.28812
SER_117 0 0 0 0.13063 0.07499 0 0 0 0.20562
GLU_118 0 0 0 -1.01303 0.07582 0 0 0 -0.93721
GLY_119 0 0 0 0.91259 0.04957 0 0 0 0.96215
SER_120 0 0 0 0.29023 0.04957 0 0 0 0.3398
ALA_121 0 0 0 0.89846 0.04957 0 0 0 0.94802
PRO_122 0 0 0 0.2123 0.04957 0 0 0 0.26186
GLY_123 0 0 0 0.91259 0.04957 0 0 0 0.96215
THR_124 0 0 0 0.43096 0.07582 0 0 0 0.50678
SER_125 0 0 0 0.13063 0.07573 0 0 0 0.20636
THR_126 0 0 0 0.43096 0.07499 0 0 0 0.50594
GLU_127 0 0 0 -1.01303 0.07582 0 0 0 -0.93721
PRO_128 0 0 0 0.2123 0.07582 0 0 0 0.28812
SER_129 0 0 0 0.13063 0.07533 0 0 0 0.20596
GLU_130 0 0 0 -1.03403 0.07582 0 0 0 -0.95821
GLY_131 0 0 0 0.91259 0.07582 0 0 0 0.98841
SER_132 0 0 0 0.29023 0.05827 0 0 0 0.3485
ALA_133 0 0 0 0.89846 0.05827 0 0 0 0.95673
PRO_134 0 0 0 0.2123 0.04957 0 0 0 0.26186
GLY_135 0.00024 0 0 0.91259 0.04957 0 0 0 0.9624
THR_136 0.00024 0 0 0.48779 0.04957 0 0 0 0.5376
SER_137 0 0 0 0.29023 0.04957 0 0 0 0.3398
GLU_138 0 0 0 -1.01303 0.07582 0 0 0 -0.93721
SER_139 0 0 0 0.29023 0.07519 0 0 0 0.36542
ALA_140 0 0 0 0.797 0.07386 0 0 0 0.87086
THR_141 1e-05 0 0 0.48779 0.07582 0 0 0 0.56362
PRO_142 1e-05 0 0 0.51404 0.07582 0 0 0 0.58986
GLU_143 0 0 0 -1.01303 0.07499 0 0 0 -0.93804
SER_144 0 0 0 0.13063 0.07508 0 0 0 0.20571
GLY_145 0 0 0 0.91259 0.04957 0 0 0 0.96215
PRO_146 0 0 0 0.51404 0.04957 0 0 0 0.5636
GLY_147 0 0 0 0.91259 0.04957 0 0 0 0.96215
SER_148 0 0 0 0.29023 0.07582 0 0 0 0.36605
GLU_149 0 0.11027 -0.04042 -0.82678 0.07212 0 0 0 -0.68481
PRO_150 0 -0.03235 -0.0657 0.2123 0.07508 0 0 0 0.18932
ALA_151 0 -0.02124 0.09128 0.59025 0.07072 0 0 0 0.73102
THR_152 0 -0.16009 -0.19264 0.0209 0.03997 0 0 0 -0.29187
SER_153 0.0024 -0.07613 -0.10758 -0.18312 0.03597 0 0 0 -0.32846
GLY_154 0.07366 0.72128 -0.3653 -0.0428 0.03019 0 0 0 0.41704
SER_155 0 -0.29411 -0.16498 -0.21543 0.03699 0 0 0 -0.63751
GLU_156 0 0.08699 -0.19252 -0.37543 0.04345 0 0 0 -0.43751
THR_157 0 0.34293 -0.03075 0.07803 0.03049 0 0 0 0.42071
PRO_158 0 -0.06681 -0.01804 -0.18151 0.04331 0 0 0 -0.22305
GLY_159 0 0.12822 0.06538 -0.01837 0.03213 0 0 0 0.20735
MET_160 0.15179 0.65077 -0.18737 -0.21391 0.03106 0 0 0 0.43233
TYR_161 0 0.02071 0.01694 0.59369 0.06956 0 0 0 0.7009
GLY_162 0 -0.03209 0.05431 -0.09146 0.03502 0 0 0 -0.03423
LYS_163 0 -0.26327 0.39442 0.04331 0.03683 0 0 0 0.21129
LEU_164 0 0.61106 0.06955 0.08126 0.07014 0 0 0 0.83201
ASN_165 0 -0.04598 0.04542 -0.40966 0.04776 0 0 0 -0.36245
ASP_166 0 -0.02334 0.02477 -0.31759 0.04268 0 0 0 -0.27349
LEU_167 0 0.01141 -0.21538 -0.50394 0.03171 0 0 0 -0.6762
LEU_168 0 0.00709 -0.28838 0.75945 0.06908 0 0 0 0.54723
GLU_169 0 -0.05119 -0.0472 -0.82678 0.06924 0 0 0 -0.85594
ASP_170 0 -0.24658 0.25201 -0.03907 0.04389 0 0 0 0.01024
LEU_171 0 -0.36428 -0.51395 -0.06582 0.03741 0 0 0 -0.90664
GLN_172 0 0.01962 0.21145 -0.49415 0.06893 0 0 0 -0.19414
GLU_173 0 0.00762 -0.21204 -0.71584 0.06893 0 0 0 -0.85133
VAL_174 0 -0.29511 -0.57786 -0.35242 0.03741 0 0 0 -1.18797
LEU_175 0 0.48069 0.14402 0.08126 0.04819 0 0 0 0.75417
LYS_176 0 -0.07594 0.01583 -0.8715 0.06937 0 0 0 -0.86223
ASN_177 0 -0.15175 -0.05089 -0.13901 0.03512 0 0 0 -0.30653
LEU_178 0 -0.29374 -0.15587 -0.45811 0.03741 0 0 0 -0.87031
HIS_D_179 0 -0.07101 0.08224 -0.02241 0.04768 0 0 0 0.0365
LYS_180 0 -0.04176 -0.02833 -0.8715 0.07072 0 0 0 -0.87086
ASN_181 0 -0.28235 -0.04696 -0.01232 0.03032 0 0 0 -0.3113
ASP_182 0 -0.2527 -0.01984 0.2122 0.03521 0 0 0 -0.02513
ARG_183 0 0.01672 0.08178 -0.55583 0.07134 0 0 0 -0.38599
SER_184 0 -0.03565 -0.01624 -0.18312 0.04452 0 0 0 -0.19049
GLY_185 0 -0.00566 -0.06048 -0.0429 0.04305 0 0 0 -0.06601
LYS_186 0 0 0 -1.04927 0.07347 0 0 0 -0.97581
ASP_187 0 -0.01209 0.00043 -0.56986 0.07057 0 0 0 -0.51094
ASN_188 0 0.008 -0.08348 -0.13901 0.02982 0 0 0 -0.18467
ILE_189 0 -0.16733 0.47573 0.72502 0.06888 0 0 0 1.1023
HIS_190 0 -0.04254 -0.00639 0.20362 0.06961 0 0 0 0.22429
ASP_191 0 -0.22607 -0.31589 -0.42964 0.03527 0 0 0 -0.93634
VAL_192 0 -0.04399 0.39817 -0.10438 0.04435 0 0 0 0.29414
ASP_193 0 0.01944 -0.26066 -0.42964 0.06895 0 0 0 -0.60191
ASN_194 0 -0.04594 -0.08975 -0.36221 0.06893 0 0 0 -0.42897
HIS_D_195 0 -0.17416 0.06009 -0.18191 0.0435 0 0 0 -0.25248
LEU_196 0 -0.11902 -0.59884 -0.19483 0.03624 0 0 0 -0.87645
GLN_197 0 0.00449 0.03764 -0.55896 0.0693 0 0 0 -0.44753
ASN_198 0 -0.0312 -0.18472 -0.28327 0.06904 0 0 0 -0.43015
VAL_199 0 -0.02495 -0.56142 -0.35242 0.04579 0 0 0 -0.89299
ILE_200 0 -0.25503 -0.25192 0.47679 0.04303 0 0 0 0.01287
GLU_201 0 -0.03691 -0.10525 -0.71584 0.06921 0 0 0 -0.78878
ASP_202 0 -0.22381 0.37633 0.08318 0.03561 0 0 0 0.27132
ILE_203 0 0.5943 -0.85413 -0.49284 0.04515 0 0 0 -0.70752
HIS_D_204 0 0.03954 0.27909 0.0215 0.06878 0 0 0 0.40891
ASP_205 0 0.00395 -0.17493 -0.42964 0.0691 0 0 0 -0.53152
PHE_206 0 0.22874 -0.24353 -0.4994 0.03836 0 0 0 -0.47583
MET_207 0 0.09727 -0.11083 -0.13184 0.0366 0 0 0 -0.1088
GLN_208 0 -0.04319 0.0786 -0.55896 0.0692 0 0 0 -0.45436
ALA_209 0 -0.11879 0.05314 0.03291 0.04094 0 0 0 0.00821
ALA_210 0 0.04985 -0.2371 -0.17838 0.03887 0 0 0 -0.32675
ALA_211 0.09531 0.20032 -0.11856 0.14698 0.03475 0 0 0 0.3588
ALA_212 0 -0.07375 -0.07138 0.20553 0.03972 0 0 0 0.10013
ALA_213 0 0.00622 -0.08598 -0.06885 0.03174 0 0 0 -0.11688
ALA_214 0 0.05208 -0.05509 -0.01847 0.03464 0 0 0 0.01316
ASN_215 0 0.02562 0.06336 -0.36221 0.06956 0 0 0 -0.20367
CYS_216 0 -0.00844 0.1337 1.93683 0.06947 0 0 0 2.13155
ARG_217 0 -0.35933 0.39339 -0.10993 0.02982 0 0 0 -0.04605
LYS:CtermProteinFull_218 0 -0.0802 0.06863 -1.04927 0.07072 0 0 0 -0.99012
#END_POSE_ENERGIES_TABLE ./minmover_pdb/pose_95.pdb
