# Supplementary material for: Selection of a promiscuous minimalist cAMP phosphodiesterase from a library of de novo designed proteins
Source: Nat Chem. 2024 May 3;16(7):1200–8. doi: 10.1038/s41557-024-01490-4 (PMC11230910; doi:10.1038/s41557-024-01490-4)
Supplement: Supplementary file 3 — MD input files, scripts and final structures derived from MD, AlphaFold2, EMSfold and MultiSFold. [file 41557_2024_1490_MOESM3_ESM.zip › Computational_Data/4_MultiSFold/campase/pose_96.pdb]

ATOM      1  N   MET A   1      14.999  -7.930  -0.838  1.00  0.00           N  
ATOM      2  CA  MET A   1      13.940  -6.997  -1.273  1.00  0.00           C  
ATOM      3  C   MET A   1      12.590  -7.687  -1.322  1.00  0.00           C  
ATOM      4  O   MET A   1      11.725  -7.234  -0.603  1.00  0.00           O  
ATOM      5  CB  MET A   1      14.272  -6.407  -2.642  1.00  0.00           C  
ATOM      6  CEN MET A   1      14.749  -4.920  -3.441  1.00  0.00           X  
ATOM      7  H   MET A   1      15.775  -8.121  -1.439  1.00  0.00           H  
ATOM      8  N   TYR A   2      12.434  -8.810  -2.033  1.00  0.00           N  
ATOM      9  CA  TYR A   2      11.121  -9.452  -2.219  1.00  0.00           C  
ATOM     10  C   TYR A   2      10.240  -9.600  -0.960  1.00  0.00           C  
ATOM     11  O   TYR A   2       9.048  -9.373  -1.063  1.00  0.00           O  
ATOM     12  CB  TYR A   2      11.331 -10.836  -2.838  1.00  0.00           C  
ATOM     13  CEN TYR A   2      11.301 -11.633  -4.398  1.00  0.00           X  
ATOM     14  H   TYR A   2      13.139  -9.098  -2.695  1.00  0.00           H  
ATOM     15  N   GLY A   3      10.799  -9.936   0.214  1.00  0.00           N  
ATOM     16  CA  GLY A   3      10.021 -10.080   1.461  1.00  0.00           C  
ATOM     17  C   GLY A   3       9.318  -8.787   1.888  1.00  0.00           C  
ATOM     18  O   GLY A   3       8.156  -8.837   2.248  1.00  0.00           O  
ATOM     19  CEN GLY A   3      10.020 -10.080   1.461  1.00  0.00           X  
ATOM     20  H   GLY A   3      11.783 -10.159   0.240  1.00  0.00           H  
ATOM     21  N   LYS A   4       9.977  -7.631   1.693  1.00  0.00           N  
ATOM     22  CA  LYS A   4       9.447  -6.300   2.068  1.00  0.00           C  
ATOM     23  C   LYS A   4       8.228  -5.859   1.251  1.00  0.00           C  
ATOM     24  O   LYS A   4       7.371  -5.143   1.733  1.00  0.00           O  
ATOM     25  CB  LYS A   4      10.547  -5.246   1.936  1.00  0.00           C  
ATOM     26  CEN LYS A   4      11.979  -3.997   2.868  1.00  0.00           X  
ATOM     27  H   LYS A   4      10.920  -7.674   1.335  1.00  0.00           H  
ATOM     28  N   LEU A   5       8.207  -6.240  -0.022  1.00  0.00           N  
ATOM     29  CA  LEU A   5       7.147  -5.914  -0.960  1.00  0.00           C  
ATOM     30  C   LEU A   5       5.871  -6.717  -0.688  1.00  0.00           C  
ATOM     31  O   LEU A   5       4.777  -6.174  -0.772  1.00  0.00           O  
ATOM     32  CB  LEU A   5       7.633  -6.154  -2.395  1.00  0.00           C  
ATOM     33  CEN LEU A   5       8.096  -5.203  -3.515  1.00  0.00           X  
ATOM     34  H   LEU A   5       8.937  -6.867  -0.330  1.00  0.00           H  
ATOM     35  N   ASN A   6       6.013  -8.003  -0.355  1.00  0.00           N  
ATOM     36  CA  ASN A   6       4.867  -8.828   0.004  1.00  0.00           C  
ATOM     37  C   ASN A   6       4.146  -8.227   1.215  1.00  0.00           C  
ATOM     38  O   ASN A   6       2.924  -8.200   1.219  1.00  0.00           O  
ATOM     39  CB  ASN A   6       5.275 -10.263   0.281  1.00  0.00           C  
ATOM     40  CEN ASN A   6       5.355 -11.169  -0.243  1.00  0.00           X  
ATOM     41  H   ASN A   6       6.934  -8.365  -0.155  1.00  0.00           H  
ATOM     42  N   ASP A   7       4.907  -7.668   2.164  1.00  0.00           N  
ATOM     43  CA  ASP A   7       4.356  -6.986   3.341  1.00  0.00           C  
ATOM     44  C   ASP A   7       3.615  -5.702   2.915  1.00  0.00           C  
ATOM     45  O   ASP A   7       2.502  -5.451   3.358  1.00  0.00           O  
ATOM     46  CB  ASP A   7       5.465  -6.656   4.343  1.00  0.00           C  
ATOM     47  CEN ASP A   7       5.883  -7.019   5.198  1.00  0.00           X  
ATOM     48  H   ASP A   7       5.907  -7.799   2.132  1.00  0.00           H  
ATOM     49  N   LEU A   8       4.164  -4.963   1.941  1.00  0.00           N  
ATOM     50  CA  LEU A   8       3.542  -3.755   1.397  1.00  0.00           C  
ATOM     51  C   LEU A   8       2.234  -4.027   0.630  1.00  0.00           C  
ATOM     52  O   LEU A   8       1.277  -3.257   0.722  1.00  0.00           O  
ATOM     53  CB  LEU A   8       4.543  -3.035   0.485  1.00  0.00           C  
ATOM     54  CEN LEU A   8       5.427  -1.788   0.681  1.00  0.00           X  
ATOM     55  H   LEU A   8       5.112  -5.175   1.668  1.00  0.00           H  
ATOM     56  N   LEU A   9       2.197  -5.099  -0.164  1.00  0.00           N  
ATOM     57  CA  LEU A   9       0.994  -5.493  -0.901  1.00  0.00           C  
ATOM     58  C   LEU A   9      -0.155  -5.824   0.065  1.00  0.00           C  
ATOM     59  O   LEU A   9      -1.306  -5.492  -0.216  1.00  0.00           O  
ATOM     60  CB  LEU A   9       1.297  -6.692  -1.808  1.00  0.00           C  
ATOM     61  CEN LEU A   9       1.516  -6.825  -3.327  1.00  0.00           X  
ATOM     62  H   LEU A   9       3.021  -5.680  -0.221  1.00  0.00           H  
ATOM     63  N   GLU A  10       0.163  -6.450   1.198  1.00  0.00           N  
ATOM     64  CA  GLU A  10      -0.807  -6.804   2.238  1.00  0.00           C  
ATOM     65  C   GLU A  10      -1.424  -5.553   2.876  1.00  0.00           C  
ATOM     66  O   GLU A  10      -2.646  -5.488   3.040  1.00  0.00           O  
ATOM     67  CB  GLU A  10      -0.145  -7.670   3.312  1.00  0.00           C  
ATOM     68  CEN GLU A  10       0.171  -9.203   3.985  1.00  0.00           X  
ATOM     69  H   GLU A  10       1.136  -6.623   1.399  1.00  0.00           H  
ATOM     70  N   ASP A  11      -0.607  -4.539   3.158  1.00  0.00           N  
ATOM     71  CA  ASP A  11      -1.052  -3.283   3.759  1.00  0.00           C  
ATOM     72  C   ASP A  11      -1.962  -2.505   2.806  1.00  0.00           C  
ATOM     73  O   ASP A  11      -3.009  -2.005   3.221  1.00  0.00           O  
ATOM     74  CB  ASP A  11       0.151  -2.424   4.157  1.00  0.00           C  
ATOM     75  CEN ASP A  11       0.719  -2.200   4.972  1.00  0.00           X  
ATOM     76  H   ASP A  11       0.387  -4.672   3.040  1.00  0.00           H  
ATOM     77  N   LEU A  12      -1.629  -2.470   1.514  1.00  0.00           N  
ATOM     78  CA  LEU A  12      -2.435  -1.789   0.500  1.00  0.00           C  
ATOM     79  C   LEU A  12      -3.854  -2.372   0.389  1.00  0.00           C  
ATOM     80  O   LEU A  12      -4.846  -1.635   0.418  1.00  0.00           O  
ATOM     81  CB  LEU A  12      -1.726  -1.860  -0.858  1.00  0.00           C  
ATOM     82  CEN LEU A  12      -0.918  -0.830  -1.671  1.00  0.00           X  
ATOM     83  H   LEU A  12      -0.754  -2.892   1.242  1.00  0.00           H  
ATOM     84  N   GLN A  13      -3.976  -3.701   0.337  1.00  0.00           N  
ATOM     85  CA  GLN A  13      -5.272  -4.386   0.326  1.00  0.00           C  
ATOM     86  C   GLN A  13      -6.106  -4.088   1.577  1.00  0.00           C  
ATOM     87  O   GLN A  13      -7.314  -3.838   1.467  1.00  0.00           O  
ATOM     88  CB  GLN A  13      -5.066  -5.898   0.200  1.00  0.00           C  
ATOM     89  CEN GLN A  13      -5.079  -7.245  -0.910  1.00  0.00           X  
ATOM     90  H   GLN A  13      -3.133  -4.256   0.370  1.00  0.00           H  
ATOM     91  N   GLU A  14      -5.509  -4.093   2.769  1.00  0.00           N  
ATOM     92  CA  GLU A  14      -6.250  -3.800   3.999  1.00  0.00           C  
ATOM     93  C   GLU A  14      -6.745  -2.346   4.019  1.00  0.00           C  
ATOM     94  O   GLU A  14      -7.917  -2.114   4.345  1.00  0.00           O  
ATOM     95  CB  GLU A  14      -5.378  -4.077   5.226  1.00  0.00           C  
ATOM     96  CEN GLU A  14      -4.915  -5.099   6.508  1.00  0.00           X  
ATOM     97  H   GLU A  14      -4.531  -4.333   2.832  1.00  0.00           H  
ATOM     98  N   VAL A  15      -5.942  -1.375   3.564  1.00  0.00           N  
ATOM     99  CA  VAL A  15      -6.380   0.032   3.498  1.00  0.00           C  
ATOM    100  C   VAL A  15      -7.535   0.221   2.528  1.00  0.00           C  
ATOM    101  O   VAL A  15      -8.489   0.923   2.869  1.00  0.00           O  
ATOM    102  CB  VAL A  15      -5.229   0.966   3.079  1.00  0.00           C  
ATOM    103  CEN VAL A  15      -4.802   1.456   3.307  1.00  0.00           X  
ATOM    104  H   VAL A  15      -5.012  -1.620   3.256  1.00  0.00           H  
ATOM    105  N   LEU A  16      -7.504  -0.435   1.363  1.00  0.00           N  
ATOM    106  CA  LEU A  16      -8.573  -0.317   0.360  1.00  0.00           C  
ATOM    107  C   LEU A  16      -9.889  -0.895   0.877  1.00  0.00           C  
ATOM    108  O   LEU A  16     -10.965  -0.305   0.757  1.00  0.00           O  
ATOM    109  CB  LEU A  16      -8.162  -1.019  -0.941  1.00  0.00           C  
ATOM    110  CEN LEU A  16      -7.680  -0.491  -2.306  1.00  0.00           X  
ATOM    111  H   LEU A  16      -6.715  -1.037   1.171  1.00  0.00           H  
ATOM    112  N   LYS A  17      -9.804  -2.057   1.520  1.00  0.00           N  
ATOM    113  CA  LYS A  17     -10.969  -2.746   2.063  1.00  0.00           C  
ATOM    114  C   LYS A  17     -11.641  -1.948   3.182  1.00  0.00           C  
ATOM    115  O   LYS A  17     -12.870  -1.868   3.214  1.00  0.00           O  
ATOM    116  CB  LYS A  17     -10.570  -4.131   2.576  1.00  0.00           C  
ATOM    117  CEN LYS A  17     -10.540  -6.227   2.290  1.00  0.00           X  
ATOM    118  H   LYS A  17      -8.895  -2.490   1.576  1.00  0.00           H  
ATOM    119  N   ASN A  18     -10.873  -1.364   4.099  1.00  0.00           N  
ATOM    120  CA  ASN A  18     -11.410  -0.584   5.211  1.00  0.00           C  
ATOM    121  C   ASN A  18     -12.017   0.742   4.744  1.00  0.00           C  
ATOM    122  O   ASN A  18     -13.139   1.058   5.144  1.00  0.00           O  
ATOM    123  CB  ASN A  18     -10.346  -0.328   6.263  1.00  0.00           C  
ATOM    124  CEN ASN A  18      -9.996  -0.775   7.145  1.00  0.00           X  
ATOM    125  H   ASN A  18      -9.869  -1.444   4.000  1.00  0.00           H  
ATOM    126  N   LEU A  19     -11.360   1.459   3.836  1.00  0.00           N  
ATOM    127  CA  LEU A  19     -11.853   2.727   3.295  1.00  0.00           C  
ATOM    128  C   LEU A  19     -13.162   2.537   2.529  1.00  0.00           C  
ATOM    129  O   LEU A  19     -14.119   3.277   2.757  1.00  0.00           O  
ATOM    130  CB  LEU A  19     -10.793   3.362   2.386  1.00  0.00           C  
ATOM    131  CEN LEU A  19      -9.817   4.538   2.582  1.00  0.00           X  
ATOM    132  H   LEU A  19     -10.488   1.100   3.472  1.00  0.00           H  
ATOM    133  N   HIS A  20     -13.252   1.475   1.725  1.00  0.00           N  
ATOM    134  CA  HIS A  20     -14.476   1.126   1.001  1.00  0.00           C  
ATOM    135  C   HIS A  20     -15.627   0.710   1.931  1.00  0.00           C  
ATOM    136  O   HIS A  20     -16.735   1.237   1.821  1.00  0.00           O  
ATOM    137  CB  HIS A  20     -14.191   0.002  -0.000  1.00  0.00           C  
ATOM    138  CEN HIS A  20     -13.856  -0.135  -1.378  1.00  0.00           X  
ATOM    139  H   HIS A  20     -12.407   0.962   1.521  1.00  0.00           H  
ATOM    140  N   LYS A  21     -15.396  -0.223   2.870  1.00  0.00           N  
ATOM    141  CA  LYS A  21     -16.454  -0.738   3.769  1.00  0.00           C  
ATOM    142  C   LYS A  21     -17.008   0.338   4.706  1.00  0.00           C  
ATOM    143  O   LYS A  21     -18.197   0.303   5.027  1.00  0.00           O  
ATOM    144  CB  LYS A  21     -15.924  -1.911   4.596  1.00  0.00           C  
ATOM    145  CEN LYS A  21     -15.842  -3.998   4.930  1.00  0.00           X  
ATOM    146  H   LYS A  21     -14.452  -0.573   2.956  1.00  0.00           H  
ATOM    147  N   ASN A  22     -16.166   1.264   5.156  1.00  0.00           N  
ATOM    148  CA  ASN A  22     -16.543   2.317   6.095  1.00  0.00           C  
ATOM    149  C   ASN A  22     -17.447   3.405   5.471  1.00  0.00           C  
ATOM    150  O   ASN A  22     -18.372   3.883   6.135  1.00  0.00           O  
ATOM    151  CB  ASN A  22     -15.306   2.956   6.700  1.00  0.00           C  
ATOM    152  CEN ASN A  22     -14.688   2.824   7.537  1.00  0.00           X  
ATOM    153  H   ASN A  22     -15.199   1.209   4.870  1.00  0.00           H  
ATOM    154  N   ASP A  23     -17.269   3.739   4.181  1.00  0.00           N  
ATOM    155  CA  ASP A  23     -17.954   4.845   3.495  1.00  0.00           C  
ATOM    156  C   ASP A  23     -19.404   4.513   3.092  1.00  0.00           C  
ATOM    157  O   ASP A  23     -19.763   4.421   1.914  1.00  0.00           O  
ATOM    158  CB  ASP A  23     -17.158   5.257   2.254  1.00  0.00           C  
ATOM    159  CEN ASP A  23     -16.468   5.946   1.958  1.00  0.00           X  
ATOM    160  H   ASP A  23     -16.579   3.231   3.647  1.00  0.00           H  
ATOM    161  N   ARG A  24     -20.295   4.376   4.077  1.00  0.00           N  
ATOM    162  CA  ARG A  24     -21.724   4.148   3.791  1.00  0.00           C  
ATOM    163  C   ARG A  24     -22.618   5.376   3.923  1.00  0.00           C  
ATOM    164  O   ARG A  24     -23.783   5.273   3.552  1.00  0.00           O  
ATOM    165  CB  ARG A  24     -22.277   3.007   4.631  1.00  0.00           C  
ATOM    166  CEN ARG A  24     -22.984   0.728   5.309  1.00  0.00           X  
ATOM    167  H   ARG A  24     -19.961   4.533   5.017  1.00  0.00           H  
ATOM    168  N   SER A  25     -22.127   6.516   4.411  1.00  0.00           N  
ATOM    169  CA  SER A  25     -22.993   7.697   4.596  1.00  0.00           C  
ATOM    170  C   SER A  25     -22.470   9.040   4.047  1.00  0.00           C  
ATOM    171  O   SER A  25     -23.086  10.066   4.331  1.00  0.00           O  
ATOM    172  CB  SER A  25     -23.285   7.851   6.076  1.00  0.00           C  
ATOM    173  CEN SER A  25     -23.202   7.846   6.613  1.00  0.00           X  
ATOM    174  H   SER A  25     -21.215   6.497   4.844  1.00  0.00           H  
ATOM    175  N   GLY A  26     -21.385   9.093   3.266  1.00  0.00           N  
ATOM    176  CA  GLY A  26     -20.827  10.385   2.820  1.00  0.00           C  
ATOM    177  C   GLY A  26     -20.055  10.349   1.501  1.00  0.00           C  
ATOM    178  O   GLY A  26     -18.827  10.344   1.527  1.00  0.00           O  
ATOM    179  CEN GLY A  26     -20.827  10.385   2.820  1.00  0.00           X  
ATOM    180  H   GLY A  26     -20.859   8.252   3.064  1.00  0.00           H  
ATOM    181  N   LYS A  27     -20.785  10.309   0.379  1.00  0.00           N  
ATOM    182  CA  LYS A  27     -20.285  10.204  -1.007  1.00  0.00           C  
ATOM    183  C   LYS A  27     -19.083  11.079  -1.353  1.00  0.00           C  
ATOM    184  O   LYS A  27     -18.228  10.643  -2.113  1.00  0.00           O  
ATOM    185  CB  LYS A  27     -21.419  10.525  -1.981  1.00  0.00           C  
ATOM    186  CEN LYS A  27     -22.895   9.836  -3.331  1.00  0.00           X  
ATOM    187  H   LYS A  27     -21.783  10.208   0.502  1.00  0.00           H  
ATOM    188  N   ASP A  28     -19.017  12.291  -0.813  1.00  0.00           N  
ATOM    189  CA  ASP A  28     -17.882  13.171  -1.100  1.00  0.00           C  
ATOM    190  C   ASP A  28     -16.556  12.598  -0.575  1.00  0.00           C  
ATOM    191  O   ASP A  28     -15.528  12.718  -1.231  1.00  0.00           O  
ATOM    192  CB  ASP A  28     -18.126  14.558  -0.499  1.00  0.00           C  
ATOM    193  CEN ASP A  28     -18.464  15.480  -0.768  1.00  0.00           X  
ATOM    194  H   ASP A  28     -19.876  12.722  -0.502  1.00  0.00           H  
ATOM    195  N   ASN A  29     -16.576  11.870   0.546  1.00  0.00           N  
ATOM    196  CA  ASN A  29     -15.337  11.346   1.129  1.00  0.00           C  
ATOM    197  C   ASN A  29     -14.882  10.026   0.485  1.00  0.00           C  
ATOM    198  O   ASN A  29     -13.686   9.739   0.467  1.00  0.00           O  
ATOM    199  CB  ASN A  29     -15.481  11.165   2.629  1.00  0.00           C  
ATOM    200  CEN ASN A  29     -15.308  11.719   3.504  1.00  0.00           X  
ATOM    201  H   ASN A  29     -17.450  11.776   1.048  1.00  0.00           H  
ATOM    202  N   ILE A  30     -15.811   9.204  -0.013  1.00  0.00           N  
ATOM    203  CA  ILE A  30     -15.465   7.958  -0.716  1.00  0.00           C  
ATOM    204  C   ILE A  30     -14.633   8.264  -1.957  1.00  0.00           C  
ATOM    205  O   ILE A  30     -13.684   7.536  -2.215  1.00  0.00           O  
ATOM    206  CB  ILE A  30     -16.717   7.164  -1.130  1.00  0.00           C  
ATOM    207  CEN ILE A  30     -17.453   6.426  -0.809  1.00  0.00           X  
ATOM    208  H   ILE A  30     -16.777   9.495   0.021  1.00  0.00           H  
ATOM    209  N   HIS A  31     -14.923   9.349  -2.685  1.00  0.00           N  
ATOM    210  CA  HIS A  31     -14.150   9.703  -3.877  1.00  0.00           C  
ATOM    211  C   HIS A  31     -12.701  10.057  -3.531  1.00  0.00           C  
ATOM    212  O   HIS A  31     -11.787   9.605  -4.216  1.00  0.00           O  
ATOM    213  CB  HIS A  31     -14.809  10.872  -4.616  1.00  0.00           C  
ATOM    214  CEN HIS A  31     -15.713  11.072  -5.699  1.00  0.00           X  
ATOM    215  H   HIS A  31     -15.654   9.979  -2.382  1.00  0.00           H  
ATOM    216  N   ASP A  32     -12.479  10.801  -2.445  1.00  0.00           N  
ATOM    217  CA  ASP A  32     -11.131  11.213  -2.044  1.00  0.00           C  
ATOM    218  C   ASP A  32     -10.242  10.006  -1.710  1.00  0.00           C  
ATOM    219  O   ASP A  32      -9.081   9.966  -2.114  1.00  0.00           O  
ATOM    220  CB  ASP A  32     -11.201  12.160  -0.844  1.00  0.00           C  
ATOM    221  CEN ASP A  32     -11.190  13.156  -0.628  1.00  0.00           X  
ATOM    222  H   ASP A  32     -13.266  11.185  -1.943  1.00  0.00           H  
ATOM    223  N   VAL A  33     -10.793   8.996  -1.031  1.00  0.00           N  
ATOM    224  CA  VAL A  33     -10.049   7.793  -0.616  1.00  0.00           C  
ATOM    225  C   VAL A  33      -9.590   6.985  -1.832  1.00  0.00           C  
ATOM    226  O   VAL A  33      -8.479   6.474  -1.817  1.00  0.00           O  
ATOM    227  CB  VAL A  33     -10.895   6.887   0.298  1.00  0.00           C  
ATOM    228  CEN VAL A  33     -10.964   6.661   0.945  1.00  0.00           X  
ATOM    229  H   VAL A  33     -11.784   9.045  -0.836  1.00  0.00           H  
ATOM    230  N   ASP A  34     -10.411   6.883  -2.880  1.00  0.00           N  
ATOM    231  CA  ASP A  34     -10.082   6.190  -4.132  1.00  0.00           C  
ATOM    232  C   ASP A  34      -8.878   6.846  -4.818  1.00  0.00           C  
ATOM    233  O   ASP A  34      -7.945   6.147  -5.210  1.00  0.00           O  
ATOM    234  CB  ASP A  34     -11.287   6.181  -5.076  1.00  0.00           C  
ATOM    235  CEN ASP A  34     -12.053   5.575  -5.364  1.00  0.00           X  
ATOM    236  H   ASP A  34     -11.329   7.300  -2.810  1.00  0.00           H  
ATOM    237  N   ASN A  35      -8.832   8.180  -4.860  1.00  0.00           N  
ATOM    238  CA  ASN A  35      -7.708   8.925  -5.431  1.00  0.00           C  
ATOM    239  C   ASN A  35      -6.410   8.687  -4.649  1.00  0.00           C  
ATOM    240  O   ASN A  35      -5.352   8.487  -5.242  1.00  0.00           O  
ATOM    241  CB  ASN A  35      -8.012  10.410  -5.499  1.00  0.00           C  
ATOM    242  CEN ASN A  35      -8.414  11.096  -6.184  1.00  0.00           X  
ATOM    243  H   ASN A  35      -9.620   8.699  -4.494  1.00  0.00           H  
ATOM    244  N   HIS A  36      -6.475   8.696  -3.315  1.00  0.00           N  
ATOM    245  CA  HIS A  36      -5.296   8.450  -2.491  1.00  0.00           C  
ATOM    246  C   HIS A  36      -4.740   7.039  -2.714  1.00  0.00           C  
ATOM    247  O   HIS A  36      -3.532   6.870  -2.864  1.00  0.00           O  
ATOM    248  CB  HIS A  36      -5.625   8.656  -1.009  1.00  0.00           C  
ATOM    249  CEN HIS A  36      -5.531   9.690  -0.033  1.00  0.00           X  
ATOM    250  H   HIS A  36      -7.356   8.899  -2.861  1.00  0.00           H  
ATOM    251  N   LEU A  37      -5.611   6.037  -2.829  1.00  0.00           N  
ATOM    252  CA  LEU A  37      -5.225   4.656  -3.097  1.00  0.00           C  
ATOM    253  C   LEU A  37      -4.532   4.492  -4.462  1.00  0.00           C  
ATOM    254  O   LEU A  37      -3.473   3.871  -4.530  1.00  0.00           O  
ATOM    255  CB  LEU A  37      -6.461   3.751  -3.017  1.00  0.00           C  
ATOM    256  CEN LEU A  37      -6.973   2.774  -1.942  1.00  0.00           X  
ATOM    257  H   LEU A  37      -6.591   6.236  -2.693  1.00  0.00           H  
ATOM    258  N   GLN A  38      -5.058   5.099  -5.533  1.00  0.00           N  
ATOM    259  CA  GLN A  38      -4.430   5.051  -6.860  1.00  0.00           C  
ATOM    260  C   GLN A  38      -3.029   5.675  -6.847  1.00  0.00           C  
ATOM    261  O   GLN A  38      -2.096   5.059  -7.361  1.00  0.00           O  
ATOM    262  CB  GLN A  38      -5.304   5.773  -7.889  1.00  0.00           C  
ATOM    263  CEN GLN A  38      -6.471   5.548  -9.168  1.00  0.00           X  
ATOM    264  H   GLN A  38      -5.886   5.664  -5.413  1.00  0.00           H  
ATOM    265  N   ASN A  39      -2.853   6.831  -6.198  1.00  0.00           N  
ATOM    266  CA  ASN A  39      -1.540   7.482  -6.110  1.00  0.00           C  
ATOM    267  C   ASN A  39      -0.523   6.607  -5.354  1.00  0.00           C  
ATOM    268  O   ASN A  39       0.602   6.446  -5.812  1.00  0.00           O  
ATOM    269  CB  ASN A  39      -1.646   8.847  -5.456  1.00  0.00           C  
ATOM    270  CEN ASN A  39      -1.777   9.847  -5.748  1.00  0.00           X  
ATOM    271  H   ASN A  39      -3.658   7.309  -5.821  1.00  0.00           H  
ATOM    272  N   VAL A  40      -0.943   5.953  -4.264  1.00  0.00           N  
ATOM    273  CA  VAL A  40      -0.079   5.042  -3.484  1.00  0.00           C  
ATOM    274  C   VAL A  40       0.370   3.840  -4.331  1.00  0.00           C  
ATOM    275  O   VAL A  40       1.540   3.459  -4.303  1.00  0.00           O  
ATOM    276  CB  VAL A  40      -0.793   4.526  -2.221  1.00  0.00           C  
ATOM    277  CEN VAL A  40      -0.804   4.569  -1.533  1.00  0.00           X  
ATOM    278  H   VAL A  40      -1.882   6.133  -3.935  1.00  0.00           H  
ATOM    279  N   ILE A  41      -0.534   3.235  -5.109  1.00  0.00           N  
ATOM    280  CA  ILE A  41      -0.190   2.100  -5.986  1.00  0.00           C  
ATOM    281  C   ILE A  41       0.859   2.498  -7.028  1.00  0.00           C  
ATOM    282  O   ILE A  41       1.828   1.758  -7.231  1.00  0.00           O  
ATOM    283  CB  ILE A  41      -1.430   1.548  -6.712  1.00  0.00           C  
ATOM    284  CEN ILE A  41      -2.275   0.862  -6.640  1.00  0.00           X  
ATOM    285  H   ILE A  41      -1.469   3.613  -5.141  1.00  0.00           H  
ATOM    286  N   GLU A  42       0.668   3.636  -7.695  1.00  0.00           N  
ATOM    287  CA  GLU A  42       1.603   4.137  -8.706  1.00  0.00           C  
ATOM    288  C   GLU A  42       3.000   4.353  -8.108  1.00  0.00           C  
ATOM    289  O   GLU A  42       3.990   3.898  -8.681  1.00  0.00           O  
ATOM    290  CB  GLU A  42       1.083   5.440  -9.317  1.00  0.00           C  
ATOM    291  CEN GLU A  42       0.284   6.266 -10.575  1.00  0.00           X  
ATOM    292  H   GLU A  42      -0.128   4.215  -7.463  1.00  0.00           H  
ATOM    293  N   ASP A  43       3.082   4.921  -6.906  1.00  0.00           N  
ATOM    294  CA  ASP A  43       4.349   5.176  -6.220  1.00  0.00           C  
ATOM    295  C   ASP A  43       5.082   3.882  -5.842  1.00  0.00           C  
ATOM    296  O   ASP A  43       6.289   3.756  -6.089  1.00  0.00           O  
ATOM    297  CB  ASP A  43       4.107   6.021  -4.967  1.00  0.00           C  
ATOM    298  CEN ASP A  43       4.139   6.991  -4.657  1.00  0.00           X  
ATOM    299  H   ASP A  43       2.243   5.308  -6.498  1.00  0.00           H  
ATOM    300  N   ILE A  44       4.368   2.872  -5.323  1.00  0.00           N  
ATOM    301  CA  ILE A  44       4.981   1.584  -4.957  1.00  0.00           C  
ATOM    302  C   ILE A  44       5.548   0.923  -6.207  1.00  0.00           C  
ATOM    303  O   ILE A  44       6.679   0.436  -6.181  1.00  0.00           O  
ATOM    304  CB  ILE A  44       3.977   0.630  -4.285  1.00  0.00           C  
ATOM    305  CEN ILE A  44       3.525   0.331  -3.339  1.00  0.00           X  
ATOM    306  H   ILE A  44       3.370   2.996  -5.239  1.00  0.00           H  
ATOM    307  N   HIS A  45       4.807   0.912  -7.315  1.00  0.00           N  
ATOM    308  CA  HIS A  45       5.268   0.318  -8.563  1.00  0.00           C  
ATOM    309  C   HIS A  45       6.560   0.956  -9.091  1.00  0.00           C  
ATOM    310  O   HIS A  45       7.516   0.242  -9.418  1.00  0.00           O  
ATOM    311  CB  HIS A  45       4.170   0.418  -9.627  1.00  0.00           C  
ATOM    312  CEN HIS A  45       3.109  -0.383 -10.139  1.00  0.00           X  
ATOM    313  H   HIS A  45       3.905   1.368  -7.296  1.00  0.00           H  
ATOM    314  N   ASP A  46       6.642   2.279  -9.094  1.00  0.00           N  
ATOM    315  CA  ASP A  46       7.822   3.011  -9.551  1.00  0.00           C  
ATOM    316  C   ASP A  46       9.045   2.726  -8.678  1.00  0.00           C  
ATOM    317  O   ASP A  46      10.146   2.473  -9.193  1.00  0.00           O  
ATOM    318  CB  ASP A  46       7.537   4.515  -9.575  1.00  0.00           C  
ATOM    319  CEN ASP A  46       7.261   5.251 -10.223  1.00  0.00           X  
ATOM    320  H   ASP A  46       5.826   2.814  -8.833  1.00  0.00           H  
ATOM    321  N   PHE A  47       8.866   2.681  -7.356  1.00  0.00           N  
ATOM    322  CA  PHE A  47       9.953   2.406  -6.421  1.00  0.00           C  
ATOM    323  C   PHE A  47      10.520   0.995  -6.634  1.00  0.00           C  
ATOM    324  O   PHE A  47      11.742   0.817  -6.665  1.00  0.00           O  
ATOM    325  CB  PHE A  47       9.469   2.572  -4.979  1.00  0.00           C  
ATOM    326  CEN PHE A  47       9.506   3.671  -3.832  1.00  0.00           X  
ATOM    327  H   PHE A  47       7.933   2.817  -6.990  1.00  0.00           H  
ATOM    328  N   MET A  48       9.659  -0.005  -6.847  1.00  0.00           N  
ATOM    329  CA  MET A  48      10.059  -1.391  -7.087  1.00  0.00           C  
ATOM    330  C   MET A  48      10.865  -1.532  -8.377  1.00  0.00           C  
ATOM    331  O   MET A  48      11.894  -2.214  -8.391  1.00  0.00           O  
ATOM    332  CB  MET A  48       8.826  -2.291  -7.137  1.00  0.00           C  
ATOM    333  CEN MET A  48       7.975  -3.541  -6.248  1.00  0.00           X  
ATOM    334  H   MET A  48       8.675   0.223  -6.847  1.00  0.00           H  
ATOM    335  N   GLN A  49      10.423  -0.890  -9.455  1.00  0.00           N  
ATOM    336  CA  GLN A  49      11.102  -0.937 -10.745  1.00  0.00           C  
ATOM    337  C   GLN A  49      12.511  -0.335 -10.642  1.00  0.00           C  
ATOM    338  O   GLN A  49      13.485  -0.953 -11.088  1.00  0.00           O  
ATOM    339  CB  GLN A  49      10.289  -0.188 -11.805  1.00  0.00           C  
ATOM    340  CEN GLN A  49       9.177  -0.378 -13.137  1.00  0.00           X  
ATOM    341  H   GLN A  49       9.556  -0.372  -9.387  1.00  0.00           H  
ATOM    342  N   ALA A  50      12.645   0.809  -9.969  1.00  0.00           N  
ATOM    343  CA  ALA A  50      13.924   1.484  -9.774  1.00  0.00           C  
ATOM    344  C   ALA A  50      14.910   0.648  -8.938  1.00  0.00           C  
ATOM    345  O   ALA A  50      16.088   0.544  -9.293  1.00  0.00           O  
ATOM    346  CB  ALA A  50      13.696   2.841  -9.125  1.00  0.00           C  
ATOM    347  CEN ALA A  50      13.696   2.840  -9.125  1.00  0.00           X  
ATOM    348  H   ALA A  50      11.816   1.242  -9.590  1.00  0.00           H  
ATOM    349  N   ALA A  51      14.446  -0.009  -7.873  1.00  0.00           N  
ATOM    350  CA  ALA A  51      15.280  -0.861  -7.026  1.00  0.00           C  
ATOM    351  C   ALA A  51      15.763  -2.115  -7.774  1.00  0.00           C  
ATOM    352  O   ALA A  51      16.938  -2.489  -7.677  1.00  0.00           O  
ATOM    353  CB  ALA A  51      14.518  -1.251  -5.768  1.00  0.00           C  
ATOM    354  CEN ALA A  51      14.518  -1.252  -5.769  1.00  0.00           X  
ATOM    355  H   ALA A  51      13.483   0.137  -7.602  1.00  0.00           H  
ATOM    356  N   ALA A  52      14.900  -2.738  -8.579  1.00  0.00           N  
ATOM    357  CA  ALA A  52      15.231  -3.931  -9.352  1.00  0.00           C  
ATOM    358  C   ALA A  52      16.281  -3.630 -10.436  1.00  0.00           C  
ATOM    359  O   ALA A  52      17.240  -4.393 -10.599  1.00  0.00           O  
ATOM    360  CB  ALA A  52      13.971  -4.516  -9.974  1.00  0.00           C  
ATOM    361  CEN ALA A  52      13.972  -4.516  -9.974  1.00  0.00           X  
ATOM    362  H   ALA A  52      13.967  -2.362  -8.657  1.00  0.00           H  
ATOM    363  N   ALA A  53      16.151  -2.501 -11.141  1.00  0.00           N  
ATOM    364  CA  ALA A  53      17.104  -2.094 -12.169  1.00  0.00           C  
ATOM    365  C   ALA A  53      18.465  -1.723 -11.558  1.00  0.00           C  
ATOM    366  O   ALA A  53      19.502  -2.191 -12.033  1.00  0.00           O  
ATOM    367  CB  ALA A  53      16.542  -0.931 -12.973  1.00  0.00           C  
ATOM    368  CEN ALA A  53      16.543  -0.931 -12.972  1.00  0.00           X  
ATOM    369  H   ALA A  53      15.366  -1.895 -10.951  1.00  0.00           H  
ATOM    370  N   ALA A  54      18.480  -0.974 -10.452  1.00  0.00           N  
ATOM    371  CA  ALA A  54      19.708  -0.535  -9.791  1.00  0.00           C  
ATOM    372  C   ALA A  54      20.513  -1.711  -9.208  1.00  0.00           C  
ATOM    373  O   ALA A  54      21.741  -1.755  -9.342  1.00  0.00           O  
ATOM    374  CB  ALA A  54      19.376   0.473  -8.700  1.00  0.00           C  
ATOM    375  CEN ALA A  54      19.376   0.472  -8.701  1.00  0.00           X  
ATOM    376  H   ALA A  54      17.598  -0.646 -10.084  1.00  0.00           H  
ATOM    377  N   ALA A  55      19.838  -2.703  -8.616  1.00  0.00           N  
ATOM    378  CA  ALA A  55      20.480  -3.905  -8.093  1.00  0.00           C  
ATOM    379  C   ALA A  55      21.003  -4.813  -9.223  1.00  0.00           C  
ATOM    380  O   ALA A  55      22.181  -5.191  -9.225  1.00  0.00           O  
ATOM    381  CB  ALA A  55      19.510  -4.665  -7.201  1.00  0.00           C  
ATOM    382  CEN ALA A  55      19.511  -4.665  -7.202  1.00  0.00           X  
ATOM    383  H   ALA A  55      18.841  -2.597  -8.505  1.00  0.00           H  
ATOM    384  N   ASN A  56      20.158  -5.130 -10.210  1.00  0.00           N  
ATOM    385  CA  ASN A  56      20.510  -6.032 -11.309  1.00  0.00           C  
ATOM    386  C   ASN A  56      21.603  -5.475 -12.229  1.00  0.00           C  
ATOM    387  O   ASN A  56      22.379  -6.264 -12.774  1.00  0.00           O  
ATOM    388  CB  ASN A  56      19.282  -6.385 -12.129  1.00  0.00           C  
ATOM    389  CEN ASN A  56      18.541  -7.127 -12.147  1.00  0.00           X  
ATOM    390  H   ASN A  56      19.224  -4.750 -10.181  1.00  0.00           H  
ATOM    391  N   CYS A  57      21.761  -4.150 -12.333  1.00  0.00           N  
ATOM    392  CA  CYS A  57      22.779  -3.529 -13.189  1.00  0.00           C  
ATOM    393  C   CYS A  57      24.177  -4.154 -13.021  1.00  0.00           C  
ATOM    394  O   CYS A  57      24.890  -4.319 -14.007  1.00  0.00           O  
ATOM    395  CB  CYS A  57      22.780  -2.084 -12.691  1.00  0.00           C  
ATOM    396  CEN CYS A  57      22.424  -1.232 -13.139  1.00  0.00           X  
ATOM    397  H   CYS A  57      21.073  -3.547 -11.906  1.00  0.00           H  
ATOM    398  N   ARG A  58      24.576  -4.594 -11.815  1.00  0.00           N  
ATOM    399  CA  ARG A  58      25.923  -5.161 -11.604  1.00  0.00           C  
ATOM    400  C   ARG A  58      26.242  -6.439 -12.378  1.00  0.00           C  
ATOM    401  O   ARG A  58      27.426  -6.719 -12.561  1.00  0.00           O  
ATOM    402  CB  ARG A  58      26.197  -5.372 -10.122  1.00  0.00           C  
ATOM    403  CEN ARG A  58      26.982  -4.961  -7.805  1.00  0.00           X  
ATOM    404  H   ARG A  58      23.928  -4.520 -11.045  1.00  0.00           H  
ATOM    405  N   LYS A  59      25.262  -7.179 -12.915  1.00  0.00           N  
ATOM    406  CA  LYS A  59      25.566  -8.476 -13.568  1.00  0.00           C  
ATOM    407  C   LYS A  59      26.581  -8.332 -14.710  1.00  0.00           C  
ATOM    408  O   LYS A  59      27.258  -9.301 -15.032  1.00  0.00           O  
ATOM    409  CB  LYS A  59      24.284  -9.118 -14.100  1.00  0.00           C  
ATOM    410  CEN LYS A  59      22.769 -10.580 -13.888  1.00  0.00           X  
ATOM    411  H   LYS A  59      24.361  -6.748 -13.074  1.00  0.00           H  
ATOM    412  N   GLY A  60      26.735  -7.134 -15.275  1.00  0.00           N  
ATOM    413  CA  GLY A  60      27.639  -6.834 -16.386  1.00  0.00           C  
ATOM    414  C   GLY A  60      29.070  -6.436 -16.020  1.00  0.00           C  
ATOM    415  O   GLY A  60      29.846  -6.192 -16.935  1.00  0.00           O  
ATOM    416  CEN GLY A  60      27.639  -6.834 -16.386  1.00  0.00           X  
ATOM    417  H   GLY A  60      26.110  -6.389 -14.993  1.00  0.00           H  
ATOM    418  N   SER A  61      29.459  -6.386 -14.738  1.00  0.00           N  
ATOM    419  CA  SER A  61      30.804  -5.904 -14.371  1.00  0.00           C  
ATOM    420  C   SER A  61      31.815  -7.039 -14.158  1.00  0.00           C  
ATOM    421  O   SER A  61      32.883  -6.817 -13.590  1.00  0.00           O  
ATOM    422  CB  SER A  61      30.716  -5.052 -13.120  1.00  0.00           C  
ATOM    423  CEN SER A  61      30.547  -4.882 -12.632  1.00  0.00           X  
ATOM    424  H   SER A  61      28.872  -6.806 -14.029  1.00  0.00           H  
ATOM    425  N   PRO A  62      31.537  -8.276 -14.615  1.00  0.00           N  
ATOM    426  CA  PRO A  62      32.429  -9.410 -14.423  1.00  0.00           C  
ATOM    427  C   PRO A  62      33.567  -9.304 -15.455  1.00  0.00           C  
ATOM    428  O   PRO A  62      33.524  -9.898 -16.526  1.00  0.00           O  
ATOM    429  CB  PRO A  62      31.540 -10.647 -14.634  1.00  0.00           C  
ATOM    430  CEN PRO A  62      30.265  -9.439 -14.952  1.00  0.00           X  
ATOM    431  N   GLY A  63      34.559  -8.465 -15.159  1.00  0.00           N  
ATOM    432  CA  GLY A  63      35.685  -8.186 -16.053  1.00  0.00           C  
ATOM    433  C   GLY A  63      37.020  -8.647 -15.487  1.00  0.00           C  
ATOM    434  O   GLY A  63      37.766  -7.856 -14.926  1.00  0.00           O  
ATOM    435  CEN GLY A  63      35.685  -8.186 -16.053  1.00  0.00           X  
ATOM    436  H   GLY A  63      34.463  -7.898 -14.329  1.00  0.00           H  
ATOM    437  N   SER A  64      37.335  -9.932 -15.585  1.00  0.00           N  
ATOM    438  CA  SER A  64      38.594 -10.433 -15.040  1.00  0.00           C  
ATOM    439  C   SER A  64      39.206 -11.355 -16.082  1.00  0.00           C  
ATOM    440  O   SER A  64      38.679 -12.444 -16.303  1.00  0.00           O  
ATOM    441  CB  SER A  64      38.376 -11.156 -13.725  1.00  0.00           C  
ATOM    442  CEN SER A  64      38.130 -11.460 -13.347  1.00  0.00           X  
ATOM    443  H   SER A  64      36.869 -10.492 -16.280  1.00  0.00           H  
ATOM    444  N   PRO A  65      40.270 -10.914 -16.774  1.00  0.00           N  
ATOM    445  CA  PRO A  65      40.889 -11.716 -17.807  1.00  0.00           C  
ATOM    446  C   PRO A  65      41.380 -13.006 -17.145  1.00  0.00           C  
ATOM    447  O   PRO A  65      41.664 -13.040 -15.951  1.00  0.00           O  
ATOM    448  CB  PRO A  65      42.033 -10.846 -18.354  1.00  0.00           C  
ATOM    449  CEN PRO A  65      41.474  -9.676 -17.128  1.00  0.00           X  
ATOM    450  N   ALA A  66      41.492 -14.079 -17.926  1.00  0.00           N  
ATOM    451  CA  ALA A  66      41.949 -15.342 -17.380  1.00  0.00           C  
ATOM    452  C   ALA A  66      43.475 -15.230 -17.301  1.00  0.00           C  
ATOM    453  O   ALA A  66      44.217 -15.732 -18.147  1.00  0.00           O  
ATOM    454  CB  ALA A  66      41.504 -16.519 -18.235  1.00  0.00           C  
ATOM    455  CEN ALA A  66      41.505 -16.519 -18.234  1.00  0.00           X  
ATOM    456  H   ALA A  66      41.498 -13.954 -18.929  1.00  0.00           H  
ATOM    457  N   GLY A  67      43.931 -14.453 -16.323  1.00  0.00           N  
ATOM    458  CA  GLY A  67      45.337 -14.177 -16.114  1.00  0.00           C  
ATOM    459  C   GLY A  67      46.106 -15.486 -16.149  1.00  0.00           C  
ATOM    460  O   GLY A  67      45.649 -16.494 -15.624  1.00  0.00           O  
ATOM    461  CEN GLY A  67      45.338 -14.176 -16.114  1.00  0.00           X  
ATOM    462  H   GLY A  67      43.260 -14.091 -15.661  1.00  0.00           H  
ATOM    463  N   SER A  68      47.256 -15.467 -16.813  1.00  0.00           N  
ATOM    464  CA  SER A  68      48.166 -16.606 -16.972  1.00  0.00           C  
ATOM    465  C   SER A  68      49.435 -16.098 -17.657  1.00  0.00           C  
ATOM    466  O   SER A  68      49.697 -16.457 -18.805  1.00  0.00           O  
ATOM    467  CB  SER A  68      47.517 -17.718 -17.773  1.00  0.00           C  
ATOM    468  CEN SER A  68      47.202 -17.958 -18.146  1.00  0.00           X  
ATOM    469  H   SER A  68      47.693 -14.558 -16.874  1.00  0.00           H  
ATOM    470  N   PRO A  69      50.231 -15.232 -17.007  1.00  0.00           N  
ATOM    471  CA  PRO A  69      51.424 -14.708 -17.646  1.00  0.00           C  
ATOM    472  C   PRO A  69      52.525 -15.764 -17.532  1.00  0.00           C  
ATOM    473  O   PRO A  69      52.770 -16.333 -16.468  1.00  0.00           O  
ATOM    474  CB  PRO A  69      51.749 -13.418 -16.873  1.00  0.00           C  
ATOM    475  CEN PRO A  69      50.319 -13.865 -15.904  1.00  0.00           X  
ATOM    476  N   THR A  70      53.172 -16.049 -18.653  1.00  0.00           N  
ATOM    477  CA  THR A  70      54.310 -16.960 -18.714  1.00  0.00           C  
ATOM    478  C   THR A  70      55.583 -16.136 -18.518  1.00  0.00           C  
ATOM    479  O   THR A  70      55.714 -15.045 -19.070  1.00  0.00           O  
ATOM    480  CB  THR A  70      54.378 -17.724 -20.049  1.00  0.00           C  
ATOM    481  CEN THR A  70      54.152 -18.094 -20.442  1.00  0.00           X  
ATOM    482  H   THR A  70      53.039 -15.454 -19.463  1.00  0.00           H  
ATOM    483  N   SER A  71      56.501 -16.644 -17.692  1.00  0.00           N  
ATOM    484  CA  SER A  71      57.784 -16.019 -17.388  1.00  0.00           C  
ATOM    485  C   SER A  71      58.732 -16.089 -18.584  1.00  0.00           C  
ATOM    486  O   SER A  71      58.926 -17.179 -19.114  1.00  0.00           O  
ATOM    487  CB  SER A  71      58.412 -16.680 -16.177  1.00  0.00           C  
ATOM    488  CEN SER A  71      58.548 -17.073 -15.826  1.00  0.00           X  
ATOM    489  H   SER A  71      56.301 -17.519 -17.230  1.00  0.00           H  
ATOM    490  N   THR A  72      59.380 -14.975 -18.932  1.00  0.00           N  
ATOM    491  CA  THR A  72      60.339 -14.932 -20.043  1.00  0.00           C  
ATOM    492  C   THR A  72      61.525 -14.031 -19.682  1.00  0.00           C  
ATOM    493  O   THR A  72      61.559 -12.864 -20.046  1.00  0.00           O  
ATOM    494  CB  THR A  72      59.689 -14.421 -21.342  1.00  0.00           C  
ATOM    495  CEN THR A  72      59.292 -14.462 -21.769  1.00  0.00           X  
ATOM    496  H   THR A  72      59.326 -14.165 -18.333  1.00  0.00           H  
ATOM    497  N   GLU A  73      62.428 -14.637 -18.913  1.00  0.00           N  
ATOM    498  CA  GLU A  73      63.694 -14.160 -18.331  1.00  0.00           C  
ATOM    499  C   GLU A  73      63.913 -12.703 -17.858  1.00  0.00           C  
ATOM    500  O   GLU A  73      63.883 -11.725 -18.593  1.00  0.00           O  
ATOM    501  CB  GLU A  73      64.793 -14.474 -19.348  1.00  0.00           C  
ATOM    502  CEN GLU A  73      66.004 -15.518 -19.938  1.00  0.00           X  
ATOM    503  H   GLU A  73      62.455 -15.637 -19.060  1.00  0.00           H  
ATOM    504  N   GLU A  74      64.203 -12.650 -16.551  1.00  0.00           N  
ATOM    505  CA  GLU A  74      64.490 -11.518 -15.673  1.00  0.00           C  
ATOM    506  C   GLU A  74      65.840 -10.828 -15.920  1.00  0.00           C  
ATOM    507  O   GLU A  74      66.880 -11.470 -16.063  1.00  0.00           O  
ATOM    508  CB  GLU A  74      64.417 -11.980 -14.215  1.00  0.00           C  
ATOM    509  CEN GLU A  74      63.549 -12.138 -12.758  1.00  0.00           X  
ATOM    510  H   GLU A  74      64.387 -13.541 -16.112  1.00  0.00           H  
ATOM    511  N   GLY A  75      65.832  -9.498 -15.815  1.00  0.00           N  
ATOM    512  CA  GLY A  75      67.003  -8.642 -15.972  1.00  0.00           C  
ATOM    513  C   GLY A  75      66.819  -7.369 -15.152  1.00  0.00           C  
ATOM    514  O   GLY A  75      65.754  -6.761 -15.157  1.00  0.00           O  
ATOM    515  CEN GLY A  75      67.003  -8.642 -15.972  1.00  0.00           X  
ATOM    516  H   GLY A  75      64.998  -9.060 -15.450  1.00  0.00           H  
ATOM    517  N   THR A  76      67.858  -7.020 -14.404  1.00  0.00           N  
ATOM    518  CA  THR A  76      67.981  -5.882 -13.488  1.00  0.00           C  
ATOM    519  C   THR A  76      67.948  -4.524 -14.208  1.00  0.00           C  
ATOM    520  O   THR A  76      68.640  -4.340 -15.200  1.00  0.00           O  
ATOM    521  CB  THR A  76      69.280  -5.975 -12.666  1.00  0.00           C  
ATOM    522  CEN THR A  76      69.633  -6.252 -12.293  1.00  0.00           X  
ATOM    523  H   THR A  76      68.657  -7.638 -14.438  1.00  0.00           H  
ATOM    524  N   SER A  77      67.159  -3.599 -13.639  1.00  0.00           N  
ATOM    525  CA  SER A  77      66.940  -2.170 -13.955  1.00  0.00           C  
ATOM    526  C   SER A  77      67.137  -1.621 -15.376  1.00  0.00           C  
ATOM    527  O   SER A  77      68.209  -1.764 -15.942  1.00  0.00           O  
ATOM    528  CB  SER A  77      67.826  -1.364 -13.026  1.00  0.00           C  
ATOM    529  CEN SER A  77      68.265  -1.225 -12.736  1.00  0.00           X  
ATOM    530  H   SER A  77      66.923  -3.813 -12.682  1.00  0.00           H  
ATOM    531  N   GLU A  78      66.211  -0.762 -15.828  1.00  0.00           N  
ATOM    532  CA  GLU A  78      66.322  -0.097 -17.143  1.00  0.00           C  
ATOM    533  C   GLU A  78      65.745   1.330 -17.091  1.00  0.00           C  
ATOM    534  O   GLU A  78      64.633   1.571 -16.632  1.00  0.00           O  
ATOM    535  CB  GLU A  78      65.605  -0.913 -18.221  1.00  0.00           C  
ATOM    536  CEN GLU A  78      65.659  -2.029 -19.508  1.00  0.00           X  
ATOM    537  H   GLU A  78      65.714  -0.226 -15.133  1.00  0.00           H  
ATOM    538  N   SER A  79      66.534   2.304 -17.550  1.00  0.00           N  
ATOM    539  CA  SER A  79      66.176   3.721 -17.615  1.00  0.00           C  
ATOM    540  C   SER A  79      65.962   4.135 -19.072  1.00  0.00           C  
ATOM    541  O   SER A  79      66.823   3.849 -19.906  1.00  0.00           O  
ATOM    542  CB  SER A  79      67.252   4.570 -16.967  1.00  0.00           C  
ATOM    543  CEN SER A  79      67.749   4.731 -16.814  1.00  0.00           X  
ATOM    544  H   SER A  79      67.390   2.043 -18.018  1.00  0.00           H  
ATOM    545  N   ALA A  80      64.886   4.858 -19.377  1.00  0.00           N  
ATOM    546  CA  ALA A  80      64.607   5.343 -20.727  1.00  0.00           C  
ATOM    547  C   ALA A  80      64.058   6.780 -20.656  1.00  0.00           C  
ATOM    548  O   ALA A  80      63.325   7.148 -19.742  1.00  0.00           O  
ATOM    549  CB  ALA A  80      63.632   4.418 -21.439  1.00  0.00           C  
ATOM    550  CEN ALA A  80      63.632   4.419 -21.439  1.00  0.00           X  
ATOM    551  H   ALA A  80      64.290   5.191 -18.631  1.00  0.00           H  
ATOM    552  N   THR A  81      64.481   7.592 -21.620  1.00  0.00           N  
ATOM    553  CA  THR A  81      64.128   8.999 -21.848  1.00  0.00           C  
ATOM    554  C   THR A  81      62.739   9.174 -22.487  1.00  0.00           C  
ATOM    555  O   THR A  81      62.498   8.582 -23.541  1.00  0.00           O  
ATOM    556  CB  THR A  81      65.173   9.691 -22.742  1.00  0.00           C  
ATOM    557  CEN THR A  81      65.720   9.861 -22.856  1.00  0.00           X  
ATOM    558  H   THR A  81      65.048   7.185 -22.349  1.00  0.00           H  
ATOM    559  N   PRO A  82      61.850  10.019 -21.926  1.00  0.00           N  
ATOM    560  CA  PRO A  82      60.514  10.260 -22.475  1.00  0.00           C  
ATOM    561  C   PRO A  82      60.592  11.048 -23.795  1.00  0.00           C  
ATOM    562  O   PRO A  82      61.516  11.827 -24.018  1.00  0.00           O  
ATOM    563  CB  PRO A  82      59.793  11.048 -21.369  1.00  0.00           C  
ATOM    564  CEN PRO A  82      61.365  10.942 -20.532  1.00  0.00           X  
ATOM    565  N   GLU A  83      59.612  10.824 -24.671  1.00  0.00           N  
ATOM    566  CA  GLU A  83      59.444  11.530 -25.946  1.00  0.00           C  
ATOM    567  C   GLU A  83      58.554  12.776 -25.800  1.00  0.00           C  
ATOM    568  O   GLU A  83      57.544  12.791 -25.096  1.00  0.00           O  
ATOM    569  CB  GLU A  83      58.857  10.589 -27.000  1.00  0.00           C  
ATOM    570  CEN GLU A  83      59.069   9.545 -28.330  1.00  0.00           X  
ATOM    571  H   GLU A  83      58.892  10.162 -24.423  1.00  0.00           H  
ATOM    572  N   SER A  84      58.998  13.825 -26.485  1.00  0.00           N  
ATOM    573  CA  SER A  84      58.385  15.144 -26.629  1.00  0.00           C  
ATOM    574  C   SER A  84      57.257  15.174 -27.664  1.00  0.00           C  
ATOM    575  O   SER A  84      57.350  14.530 -28.705  1.00  0.00           O  
ATOM    576  CB  SER A  84      59.451  16.160 -26.995  1.00  0.00           C  
ATOM    577  CEN SER A  84      59.898  16.366 -27.225  1.00  0.00           X  
ATOM    578  H   SER A  84      59.833  13.662 -27.027  1.00  0.00           H  
ATOM    579  N   GLY A  85      56.248  16.033 -27.459  1.00  0.00           N  
ATOM    580  CA  GLY A  85      55.189  16.231 -28.458  1.00  0.00           C  
ATOM    581  C   GLY A  85      53.755  16.328 -27.911  1.00  0.00           C  
ATOM    582  O   GLY A  85      53.117  15.295 -27.736  1.00  0.00           O  
ATOM    583  CEN GLY A  85      55.189  16.231 -28.458  1.00  0.00           X  
ATOM    584  H   GLY A  85      56.306  16.672 -26.678  1.00  0.00           H  
ATOM    585  N   PRO A  86      53.208  17.537 -27.682  1.00  0.00           N  
ATOM    586  CA  PRO A  86      51.841  17.725 -27.191  1.00  0.00           C  
ATOM    587  C   PRO A  86      50.797  17.395 -28.274  1.00  0.00           C  
ATOM    588  O   PRO A  86      50.950  17.764 -29.440  1.00  0.00           O  
ATOM    589  CB  PRO A  86      51.797  19.205 -26.777  1.00  0.00           C  
ATOM    590  CEN PRO A  86      53.469  19.231 -27.400  1.00  0.00           X  
ATOM    591  N   GLY A  87      49.730  16.694 -27.878  1.00  0.00           N  
ATOM    592  CA  GLY A  87      48.595  16.327 -28.729  1.00  0.00           C  
ATOM    593  C   GLY A  87      47.622  17.491 -28.946  1.00  0.00           C  
ATOM    594  O   GLY A  87      47.617  18.472 -28.211  1.00  0.00           O  
ATOM    595  CEN GLY A  87      48.595  16.327 -28.729  1.00  0.00           X  
ATOM    596  H   GLY A  87      49.663  16.463 -26.900  1.00  0.00           H  
ATOM    597  N   THR A  88      46.823  17.353 -29.993  1.00  0.00           N  
ATOM    598  CA  THR A  88      45.735  18.213 -30.472  1.00  0.00           C  
ATOM    599  C   THR A  88      44.346  17.932 -29.887  1.00  0.00           C  
ATOM    600  O   THR A  88      43.720  16.924 -30.207  1.00  0.00           O  
ATOM    601  CB  THR A  88      45.626  18.125 -32.006  1.00  0.00           C  
ATOM    602  CEN THR A  88      45.855  18.177 -32.541  1.00  0.00           X  
ATOM    603  H   THR A  88      47.019  16.575 -30.605  1.00  0.00           H  
ATOM    604  N   SER A  89      43.828  18.907 -29.134  1.00  0.00           N  
ATOM    605  CA  SER A  89      42.516  18.912 -28.477  1.00  0.00           C  
ATOM    606  C   SER A  89      41.350  19.039 -29.465  1.00  0.00           C  
ATOM    607  O   SER A  89      41.413  19.808 -30.424  1.00  0.00           O  
ATOM    608  CB  SER A  89      42.459  20.039 -27.464  1.00  0.00           C  
ATOM    609  CEN SER A  89      42.548  20.527 -27.242  1.00  0.00           X  
ATOM    610  H   SER A  89      44.358  19.761 -29.038  1.00  0.00           H  
ATOM    611  N   THR A  90      40.242  18.351 -29.200  1.00  0.00           N  
ATOM    612  CA  THR A  90      39.014  18.429 -30.008  1.00  0.00           C  
ATOM    613  C   THR A  90      37.815  18.347 -29.066  1.00  0.00           C  
ATOM    614  O   THR A  90      37.838  17.627 -28.072  1.00  0.00           O  
ATOM    615  CB  THR A  90      38.926  17.304 -31.057  1.00  0.00           C  
ATOM    616  CEN THR A  90      39.129  17.023 -31.526  1.00  0.00           X  
ATOM    617  H   THR A  90      40.138  17.923 -28.289  1.00  0.00           H  
ATOM    618  N   GLU A  91      36.832  19.186 -29.367  1.00  0.00           N  
ATOM    619  CA  GLU A  91      35.524  19.341 -28.735  1.00  0.00           C  
ATOM    620  C   GLU A  91      34.513  18.255 -29.178  1.00  0.00           C  
ATOM    621  O   GLU A  91      34.411  17.966 -30.378  1.00  0.00           O  
ATOM    622  CB  GLU A  91      34.965  20.733 -29.039  1.00  0.00           C  
ATOM    623  CEN GLU A  91      34.702  22.352 -28.577  1.00  0.00           X  
ATOM    624  H   GLU A  91      37.012  19.853 -30.105  1.00  0.00           H  
ATOM    625  N   PRO A  92      33.757  17.643 -28.243  1.00  0.00           N  
ATOM    626  CA  PRO A  92      32.748  16.628 -28.543  1.00  0.00           C  
ATOM    627  C   PRO A  92      31.461  17.247 -29.112  1.00  0.00           C  
ATOM    628  O   PRO A  92      30.937  18.223 -28.590  1.00  0.00           O  
ATOM    629  CB  PRO A  92      32.507  15.938 -27.191  1.00  0.00           C  
ATOM    630  CEN PRO A  92      33.664  17.152 -26.581  1.00  0.00           X  
ATOM    631  N   SER A  93      30.915  16.646 -30.172  1.00  0.00           N  
ATOM    632  CA  SER A  93      29.640  17.075 -30.758  1.00  0.00           C  
ATOM    633  C   SER A  93      28.451  16.439 -30.030  1.00  0.00           C  
ATOM    634  O   SER A  93      28.512  15.290 -29.596  1.00  0.00           O  
ATOM    635  CB  SER A  93      29.601  16.728 -32.234  1.00  0.00           C  
ATOM    636  CEN SER A  93      29.689  16.449 -32.693  1.00  0.00           X  
ATOM    637  H   SER A  93      31.348  15.803 -30.524  1.00  0.00           H  
ATOM    638  N   GLU A  94      27.362  17.196 -29.941  1.00  0.00           N  
ATOM    639  CA  GLU A  94      26.080  16.798 -29.365  1.00  0.00           C  
ATOM    640  C   GLU A  94      25.156  16.182 -30.430  1.00  0.00           C  
ATOM    641  O   GLU A  94      25.033  16.685 -31.547  1.00  0.00           O  
ATOM    642  CB  GLU A  94      25.400  17.999 -28.704  1.00  0.00           C  
ATOM    643  CEN GLU A  94      25.028  18.902 -27.307  1.00  0.00           X  
ATOM    644  H   GLU A  94      27.412  18.136 -30.306  1.00  0.00           H  
ATOM    645  N   GLY A  95      24.465  15.095 -30.081  1.00  0.00           N  
ATOM    646  CA  GLY A  95      23.523  14.391 -30.952  1.00  0.00           C  
ATOM    647  C   GLY A  95      22.267  14.007 -30.179  1.00  0.00           C  
ATOM    648  O   GLY A  95      22.034  12.833 -29.916  1.00  0.00           O  
ATOM    649  CEN GLY A  95      23.523  14.391 -30.952  1.00  0.00           X  
ATOM    650  H   GLY A  95      24.568  14.760 -29.132  1.00  0.00           H  
ATOM    651  N   SER A  96      21.460  15.004 -29.810  1.00  0.00           N  
ATOM    652  CA  SER A  96      20.199  14.827 -29.084  1.00  0.00           C  
ATOM    653  C   SER A  96      19.142  14.146 -29.962  1.00  0.00           C  
ATOM    654  O   SER A  96      19.187  14.318 -31.175  1.00  0.00           O  
ATOM    655  CB  SER A  96      19.690  16.167 -28.589  1.00  0.00           C  
ATOM    656  CEN SER A  96      19.589  16.701 -28.583  1.00  0.00           X  
ATOM    657  H   SER A  96      21.691  15.930 -30.142  1.00  0.00           H  
ATOM    658  N   ALA A  97      18.157  13.461 -29.364  1.00  0.00           N  
ATOM    659  CA  ALA A  97      17.033  12.822 -30.075  1.00  0.00           C  
ATOM    660  C   ALA A  97      15.892  12.408 -29.110  1.00  0.00           C  
ATOM    661  O   ALA A  97      15.847  11.258 -28.668  1.00  0.00           O  
ATOM    662  CB  ALA A  97      17.532  11.615 -30.856  1.00  0.00           C  
ATOM    663  CEN ALA A  97      17.532  11.616 -30.856  1.00  0.00           X  
ATOM    664  H   ALA A  97      18.046  13.598 -28.370  1.00  0.00           H  
ATOM    665  N   PRO A  98      14.931  13.299 -28.803  1.00  0.00           N  
ATOM    666  CA  PRO A  98      13.825  13.016 -27.890  1.00  0.00           C  
ATOM    667  C   PRO A  98      12.842  12.004 -28.510  1.00  0.00           C  
ATOM    668  O   PRO A  98      12.565  12.034 -29.706  1.00  0.00           O  
ATOM    669  CB  PRO A  98      13.176  14.390 -27.654  1.00  0.00           C  
ATOM    670  CEN PRO A  98      14.406  14.957 -28.817  1.00  0.00           X  
ATOM    671  N   GLY A  99      12.295  11.109 -27.687  1.00  0.00           N  
ATOM    672  CA  GLY A  99      11.302  10.122 -28.110  1.00  0.00           C  
ATOM    673  C   GLY A  99       9.934  10.438 -27.504  1.00  0.00           C  
ATOM    674  O   GLY A  99       9.792  10.432 -26.285  1.00  0.00           O  
ATOM    675  CEN GLY A  99      11.302  10.121 -28.110  1.00  0.00           X  
ATOM    676  H   GLY A  99      12.484  11.191 -26.697  1.00  0.00           H  
ATOM    677  N   SER A 100       8.930  10.696 -28.339  1.00  0.00           N  
ATOM    678  CA  SER A 100       7.571  11.035 -27.901  1.00  0.00           C  
ATOM    679  C   SER A 100       6.754   9.763 -27.641  1.00  0.00           C  
ATOM    680  O   SER A 100       6.712   8.894 -28.514  1.00  0.00           O  
ATOM    681  CB  SER A 100       6.886  11.904 -28.937  1.00  0.00           C  
ATOM    682  CEN SER A 100       6.749  12.100 -29.426  1.00  0.00           X  
ATOM    683  H   SER A 100       9.094  10.605 -29.331  1.00  0.00           H  
ATOM    684  N   PRO A 101       6.023   9.650 -26.519  1.00  0.00           N  
ATOM    685  CA  PRO A 101       5.184   8.490 -26.262  1.00  0.00           C  
ATOM    686  C   PRO A 101       4.080   8.400 -27.324  1.00  0.00           C  
ATOM    687  O   PRO A 101       3.466   9.391 -27.714  1.00  0.00           O  
ATOM    688  CB  PRO A 101       4.626   8.729 -24.849  1.00  0.00           C  
ATOM    689  CEN PRO A 101       5.538  10.260 -24.956  1.00  0.00           X  
ATOM    690  N   ALA A 102       3.824   7.176 -27.778  1.00  0.00           N  
ATOM    691  CA  ALA A 102       2.763   6.865 -28.724  1.00  0.00           C  
ATOM    692  C   ALA A 102       1.405   7.224 -28.092  1.00  0.00           C  
ATOM    693  O   ALA A 102       1.228   7.090 -26.881  1.00  0.00           O  
ATOM    694  CB  ALA A 102       2.816   5.399 -29.130  1.00  0.00           C  
ATOM    695  CEN ALA A 102       2.816   5.400 -29.129  1.00  0.00           X  
ATOM    696  H   ALA A 102       4.233   6.397 -27.281  1.00  0.00           H  
ATOM    697  N   GLY A 103       0.453   7.681 -28.907  1.00  0.00           N  
ATOM    698  CA  GLY A 103      -0.910   8.010 -28.488  1.00  0.00           C  
ATOM    699  C   GLY A 103      -1.902   7.338 -29.429  1.00  0.00           C  
ATOM    700  O   GLY A 103      -1.835   7.522 -30.639  1.00  0.00           O  
ATOM    701  CEN GLY A 103      -0.910   8.010 -28.488  1.00  0.00           X  
ATOM    702  H   GLY A 103       0.655   7.740 -29.892  1.00  0.00           H  
ATOM    703  N   SER A 104      -2.767   6.502 -28.860  1.00  0.00           N  
ATOM    704  CA  SER A 104      -3.814   5.737 -29.539  1.00  0.00           C  
ATOM    705  C   SER A 104      -5.098   6.544 -29.817  1.00  0.00           C  
ATOM    706  O   SER A 104      -5.586   7.228 -28.917  1.00  0.00           O  
ATOM    707  CB  SER A 104      -4.145   4.508 -28.716  1.00  0.00           C  
ATOM    708  CEN SER A 104      -4.231   4.199 -28.277  1.00  0.00           X  
ATOM    709  H   SER A 104      -2.643   6.299 -27.879  1.00  0.00           H  
ATOM    710  N   PRO A 105      -5.700   6.411 -31.015  1.00  0.00           N  
ATOM    711  CA  PRO A 105      -6.950   7.077 -31.372  1.00  0.00           C  
ATOM    712  C   PRO A 105      -8.136   6.434 -30.641  1.00  0.00           C  
ATOM    713  O   PRO A 105      -8.215   5.213 -30.519  1.00  0.00           O  
ATOM    714  CB  PRO A 105      -7.044   6.908 -32.897  1.00  0.00           C  
ATOM    715  CEN PRO A 105      -5.529   5.986 -32.696  1.00  0.00           X  
ATOM    716  N   THR A 106      -9.083   7.242 -30.170  1.00  0.00           N  
ATOM    717  CA  THR A 106     -10.303   6.739 -29.529  1.00  0.00           C  
ATOM    718  C   THR A 106     -11.512   7.398 -30.186  1.00  0.00           C  
ATOM    719  O   THR A 106     -11.710   8.603 -30.057  1.00  0.00           O  
ATOM    720  CB  THR A 106     -10.324   7.017 -28.014  1.00  0.00           C  
ATOM    721  CEN THR A 106     -10.101   6.956 -27.478  1.00  0.00           X  
ATOM    722  H   THR A 106      -9.027   8.232 -30.352  1.00  0.00           H  
ATOM    723  N   SER A 107     -12.303   6.595 -30.901  1.00  0.00           N  
ATOM    724  CA  SER A 107     -13.490   7.045 -31.634  1.00  0.00           C  
ATOM    725  C   SER A 107     -14.712   7.020 -30.718  1.00  0.00           C  
ATOM    726  O   SER A 107     -14.811   6.140 -29.869  1.00  0.00           O  
ATOM    727  CB  SER A 107     -13.721   6.178 -32.856  1.00  0.00           C  
ATOM    728  CEN SER A 107     -13.731   5.733 -33.168  1.00  0.00           X  
ATOM    729  H   SER A 107     -12.187   5.597 -30.800  1.00  0.00           H  
ATOM    730  N   THR A 108     -15.655   7.931 -30.948  1.00  0.00           N  
ATOM    731  CA  THR A 108     -16.923   7.998 -30.211  1.00  0.00           C  
ATOM    732  C   THR A 108     -17.998   8.545 -31.144  1.00  0.00           C  
ATOM    733  O   THR A 108     -17.716   8.955 -32.269  1.00  0.00           O  
ATOM    734  CB  THR A 108     -16.826   8.886 -28.956  1.00  0.00           C  
ATOM    735  CEN THR A 108     -16.598   9.014 -28.434  1.00  0.00           X  
ATOM    736  H   THR A 108     -15.622   8.467 -31.804  1.00  0.00           H  
ATOM    737  N   GLU A 109     -19.226   8.427 -30.661  1.00  0.00           N  
ATOM    738  CA  GLU A 109     -20.493   8.899 -31.196  1.00  0.00           C  
ATOM    739  C   GLU A 109     -20.787  10.405 -31.119  1.00  0.00           C  
ATOM    740  O   GLU A 109     -20.396  11.127 -30.202  1.00  0.00           O  
ATOM    741  CB  GLU A 109     -21.622   8.141 -30.494  1.00  0.00           C  
ATOM    742  CEN GLU A 109     -22.735   6.852 -30.457  1.00  0.00           X  
ATOM    743  H   GLU A 109     -19.343   7.734 -29.935  1.00  0.00           H  
ATOM    744  N   GLU A 110     -21.521  10.819 -32.149  1.00  0.00           N  
ATOM    745  CA  GLU A 110     -22.066  12.125 -32.485  1.00  0.00           C  
ATOM    746  C   GLU A 110     -23.363  12.498 -31.745  1.00  0.00           C  
ATOM    747  O   GLU A 110     -24.293  11.701 -31.612  1.00  0.00           O  
ATOM    748  CB  GLU A 110     -22.304  12.195 -33.996  1.00  0.00           C  
ATOM    749  CEN GLU A 110     -21.785  12.654 -35.552  1.00  0.00           X  
ATOM    750  H   GLU A 110     -21.848  10.084 -32.759  1.00  0.00           H  
ATOM    751  N   GLY A 111     -23.460  13.770 -31.352  1.00  0.00           N  
ATOM    752  CA  GLY A 111     -24.626  14.357 -30.694  1.00  0.00           C  
ATOM    753  C   GLY A 111     -24.481  15.873 -30.571  1.00  0.00           C  
ATOM    754  O   GLY A 111     -23.997  16.373 -29.566  1.00  0.00           O  
ATOM    755  CEN GLY A 111     -24.627  14.357 -30.694  1.00  0.00           X  
ATOM    756  H   GLY A 111     -22.698  14.393 -31.572  1.00  0.00           H  
ATOM    757  N   THR A 112     -24.880  16.569 -31.636  1.00  0.00           N  
ATOM    758  CA  THR A 112     -24.997  18.026 -31.846  1.00  0.00           C  
ATOM    759  C   THR A 112     -24.496  19.010 -30.770  1.00  0.00           C  
ATOM    760  O   THR A 112     -25.225  19.872 -30.285  1.00  0.00           O  
ATOM    761  CB  THR A 112     -26.473  18.375 -32.112  1.00  0.00           C  
ATOM    762  CEN THR A 112     -26.971  18.309 -32.411  1.00  0.00           X  
ATOM    763  H   THR A 112     -25.482  16.046 -32.254  1.00  0.00           H  
ATOM    764  N   SER A 113     -23.172  18.989 -30.561  1.00  0.00           N  
ATOM    765  CA  SER A 113     -22.429  19.833 -29.611  1.00  0.00           C  
ATOM    766  C   SER A 113     -22.297  21.278 -30.090  1.00  0.00           C  
ATOM    767  O   SER A 113     -22.075  21.525 -31.274  1.00  0.00           O  
ATOM    768  CB  SER A 113     -21.054  19.244 -29.363  1.00  0.00           C  
ATOM    769  CEN SER A 113     -20.585  18.987 -29.465  1.00  0.00           X  
ATOM    770  H   SER A 113     -22.613  18.420 -31.178  1.00  0.00           H  
ATOM    771  N   THR A 114     -22.305  22.226 -29.153  1.00  0.00           N  
ATOM    772  CA  THR A 114     -22.091  23.646 -29.455  1.00  0.00           C  
ATOM    773  C   THR A 114     -20.997  24.153 -28.519  1.00  0.00           C  
ATOM    774  O   THR A 114     -20.892  23.707 -27.380  1.00  0.00           O  
ATOM    775  CB  THR A 114     -23.367  24.490 -29.277  1.00  0.00           C  
ATOM    776  CEN THR A 114     -23.919  24.622 -29.415  1.00  0.00           X  
ATOM    777  H   THR A 114     -22.192  21.946 -28.190  1.00  0.00           H  
ATOM    778  N   GLU A 115     -20.152  25.037 -29.037  1.00  0.00           N  
ATOM    779  CA  GLU A 115     -19.021  25.659 -28.351  1.00  0.00           C  
ATOM    780  C   GLU A 115     -19.451  27.025 -27.774  1.00  0.00           C  
ATOM    781  O   GLU A 115     -20.191  27.753 -28.443  1.00  0.00           O  
ATOM    782  CB  GLU A 115     -17.834  25.822 -29.302  1.00  0.00           C  
ATOM    783  CEN GLU A 115     -16.332  25.279 -29.897  1.00  0.00           X  
ATOM    784  H   GLU A 115     -20.347  25.399 -29.961  1.00  0.00           H  
ATOM    785  N   PRO A 116     -19.041  27.403 -26.549  1.00  0.00           N  
ATOM    786  CA  PRO A 116     -19.376  28.706 -25.990  1.00  0.00           C  
ATOM    787  C   PRO A 116     -18.395  29.774 -26.497  1.00  0.00           C  
ATOM    788  O   PRO A 116     -17.275  29.477 -26.905  1.00  0.00           O  
ATOM    789  CB  PRO A 116     -19.283  28.499 -24.469  1.00  0.00           C  
ATOM    790  CEN PRO A 116     -18.781  26.846 -24.918  1.00  0.00           X  
ATOM    791  N   SER A 117     -18.857  31.021 -26.461  1.00  0.00           N  
ATOM    792  CA  SER A 117     -18.111  32.239 -26.774  1.00  0.00           C  
ATOM    793  C   SER A 117     -17.019  32.612 -25.761  1.00  0.00           C  
ATOM    794  O   SER A 117     -17.064  32.261 -24.583  1.00  0.00           O  
ATOM    795  CB  SER A 117     -19.087  33.391 -26.912  1.00  0.00           C  
ATOM    796  CEN SER A 117     -19.522  33.704 -26.814  1.00  0.00           X  
ATOM    797  H   SER A 117     -19.845  31.144 -26.296  1.00  0.00           H  
ATOM    798  N   GLU A 118     -16.077  33.408 -26.259  1.00  0.00           N  
ATOM    799  CA  GLU A 118     -14.920  33.987 -25.584  1.00  0.00           C  
ATOM    800  C   GLU A 118     -15.276  35.201 -24.702  1.00  0.00           C  
ATOM    801  O   GLU A 118     -16.009  36.103 -25.110  1.00  0.00           O  
ATOM    802  CB  GLU A 118     -13.867  34.387 -26.620  1.00  0.00           C  
ATOM    803  CEN GLU A 118     -12.436  34.045 -27.479  1.00  0.00           X  
ATOM    804  H   GLU A 118     -16.159  33.646 -27.239  1.00  0.00           H  
ATOM    805  N   GLY A 119     -14.688  35.265 -23.504  1.00  0.00           N  
ATOM    806  CA  GLY A 119     -14.846  36.367 -22.554  1.00  0.00           C  
ATOM    807  C   GLY A 119     -13.540  36.600 -21.798  1.00  0.00           C  
ATOM    808  O   GLY A 119     -13.360  36.095 -20.695  1.00  0.00           O  
ATOM    809  CEN GLY A 119     -14.846  36.368 -22.553  1.00  0.00           X  
ATOM    810  H   GLY A 119     -14.035  34.533 -23.259  1.00  0.00           H  
ATOM    811  N   SER A 120     -12.619  37.347 -22.406  1.00  0.00           N  
ATOM    812  CA  SER A 120     -11.286  37.650 -21.871  1.00  0.00           C  
ATOM    813  C   SER A 120     -11.253  39.019 -21.189  1.00  0.00           C  
ATOM    814  O   SER A 120     -11.894  39.940 -21.686  1.00  0.00           O  
ATOM    815  CB  SER A 120     -10.253  37.591 -22.980  1.00  0.00           C  
ATOM    816  CEN SER A 120     -10.038  37.642 -23.477  1.00  0.00           X  
ATOM    817  H   SER A 120     -12.900  37.822 -23.252  1.00  0.00           H  
ATOM    818  N   ALA A 121     -10.436  39.185 -20.142  1.00  0.00           N  
ATOM    819  CA  ALA A 121     -10.238  40.471 -19.459  1.00  0.00           C  
ATOM    820  C   ALA A 121      -9.144  40.371 -18.372  1.00  0.00           C  
ATOM    821  O   ALA A 121      -9.428  40.575 -17.191  1.00  0.00           O  
ATOM    822  CB  ALA A 121     -11.550  40.952 -18.857  1.00  0.00           C  
ATOM    823  CEN ALA A 121     -11.549  40.952 -18.857  1.00  0.00           X  
ATOM    824  H   ALA A 121      -9.770  38.452 -19.949  1.00  0.00           H  
ATOM    825  N   PRO A 122      -7.882  40.083 -18.739  1.00  0.00           N  
ATOM    826  CA  PRO A 122      -6.793  39.900 -17.787  1.00  0.00           C  
ATOM    827  C   PRO A 122      -6.473  41.201 -17.037  1.00  0.00           C  
ATOM    828  O   PRO A 122      -6.826  42.291 -17.486  1.00  0.00           O  
ATOM    829  CB  PRO A 122      -5.617  39.428 -18.658  1.00  0.00           C  
ATOM    830  CEN PRO A 122      -6.768  39.663 -20.002  1.00  0.00           X  
ATOM    831  N   GLY A 123      -5.703  41.089 -15.951  1.00  0.00           N  
ATOM    832  CA  GLY A 123      -5.200  42.259 -15.232  1.00  0.00           C  
ATOM    833  C   GLY A 123      -5.582  42.348 -13.760  1.00  0.00           C  
ATOM    834  O   GLY A 123      -6.668  42.808 -13.433  1.00  0.00           O  
ATOM    835  CEN GLY A 123      -5.200  42.259 -15.231  1.00  0.00           X  
ATOM    836  H   GLY A 123      -5.267  40.198 -15.769  1.00  0.00           H  
ATOM    837  N   THR A 124      -4.624  42.069 -12.881  1.00  0.00           N  
ATOM    838  CA  THR A 124      -4.828  42.147 -11.429  1.00  0.00           C  
ATOM    839  C   THR A 124      -3.575  42.766 -10.807  1.00  0.00           C  
ATOM    840  O   THR A 124      -2.474  42.239 -10.909  1.00  0.00           O  
ATOM    841  CB  THR A 124      -5.097  40.768 -10.797  1.00  0.00           C  
ATOM    842  CEN THR A 124      -5.416  40.282 -10.742  1.00  0.00           X  
ATOM    843  H   THR A 124      -3.658  42.109 -13.181  1.00  0.00           H  
ATOM    844  N   SER A 125      -3.740  43.949 -10.217  1.00  0.00           N  
ATOM    845  CA  SER A 125      -2.672  44.732  -9.600  1.00  0.00           C  
ATOM    846  C   SER A 125      -3.242  45.272  -8.295  1.00  0.00           C  
ATOM    847  O   SER A 125      -4.382  45.729  -8.284  1.00  0.00           O  
ATOM    848  CB  SER A 125      -2.204  45.851 -10.510  1.00  0.00           C  
ATOM    849  CEN SER A 125      -2.227  46.243 -10.887  1.00  0.00           X  
ATOM    850  H   SER A 125      -4.685  44.250 -10.017  1.00  0.00           H  
ATOM    851  N   THR A 126      -2.490  45.176  -7.199  1.00  0.00           N  
ATOM    852  CA  THR A 126      -2.904  45.710  -5.897  1.00  0.00           C  
ATOM    853  C   THR A 126      -1.697  46.378  -5.256  1.00  0.00           C  
ATOM    854  O   THR A 126      -0.615  45.800  -5.168  1.00  0.00           O  
ATOM    855  CB  THR A 126      -3.453  44.619  -4.958  1.00  0.00           C  
ATOM    856  CEN THR A 126      -3.840  44.202  -4.827  1.00  0.00           X  
ATOM    857  H   THR A 126      -1.551  44.804  -7.276  1.00  0.00           H  
ATOM    858  N   GLU A 127      -1.897  47.635  -4.880  1.00  0.00           N  
ATOM    859  CA  GLU A 127      -0.927  48.546  -4.284  1.00  0.00           C  
ATOM    860  C   GLU A 127      -0.857  48.354  -2.748  1.00  0.00           C  
ATOM    861  O   GLU A 127      -1.896  48.117  -2.124  1.00  0.00           O  
ATOM    862  CB  GLU A 127      -1.281  49.994  -4.628  1.00  0.00           C  
ATOM    863  CEN GLU A 127      -1.049  51.383  -5.588  1.00  0.00           X  
ATOM    864  H   GLU A 127      -2.833  48.003  -4.970  1.00  0.00           H  
ATOM    865  N   PRO A 128       0.329  48.432  -2.116  1.00  0.00           N  
ATOM    866  CA  PRO A 128       0.478  48.327  -0.666  1.00  0.00           C  
ATOM    867  C   PRO A 128      -0.062  49.579   0.045  1.00  0.00           C  
ATOM    868  O   PRO A 128       0.143  50.705  -0.408  1.00  0.00           O  
ATOM    869  CB  PRO A 128       1.992  48.151  -0.461  1.00  0.00           C  
ATOM    870  CEN PRO A 128       2.060  48.333  -2.235  1.00  0.00           X  
ATOM    871  N   SER A 129      -0.733  49.394   1.186  1.00  0.00           N  
ATOM    872  CA  SER A 129      -1.284  50.488   1.992  1.00  0.00           C  
ATOM    873  C   SER A 129      -0.214  51.187   2.847  1.00  0.00           C  
ATOM    874  O   SER A 129       0.790  50.594   3.227  1.00  0.00           O  
ATOM    875  CB  SER A 129      -2.397  49.961   2.876  1.00  0.00           C  
ATOM    876  CEN SER A 129      -2.673  49.618   3.195  1.00  0.00           X  
ATOM    877  H   SER A 129      -0.906  48.448   1.495  1.00  0.00           H  
ATOM    878  N   GLU A 130      -0.509  52.448   3.162  1.00  0.00           N  
ATOM    879  CA  GLU A 130       0.188  53.322   4.118  1.00  0.00           C  
ATOM    880  C   GLU A 130       1.733  53.301   4.188  1.00  0.00           C  
ATOM    881  O   GLU A 130       2.363  52.728   5.068  1.00  0.00           O  
ATOM    882  CB  GLU A 130      -0.357  53.016   5.515  1.00  0.00           C  
ATOM    883  CEN GLU A 130      -1.437  53.361   6.787  1.00  0.00           X  
ATOM    884  H   GLU A 130      -1.493  52.657   3.073  1.00  0.00           H  
ATOM    885  N   GLY A 131       2.334  54.112   3.311  1.00  0.00           N  
ATOM    886  CA  GLY A 131       3.734  54.511   3.510  1.00  0.00           C  
ATOM    887  C   GLY A 131       4.773  53.395   3.611  1.00  0.00           C  
ATOM    888  O   GLY A 131       5.572  53.340   4.540  1.00  0.00           O  
ATOM    889  CEN GLY A 131       3.734  54.511   3.510  1.00  0.00           X  
ATOM    890  H   GLY A 131       1.750  54.879   3.013  1.00  0.00           H  
ATOM    891  N   SER A 132       4.830  52.571   2.567  1.00  0.00           N  
ATOM    892  CA  SER A 132       5.730  51.427   2.417  1.00  0.00           C  
ATOM    893  C   SER A 132       7.212  51.831   2.436  1.00  0.00           C  
ATOM    894  O   SER A 132       7.636  52.642   1.616  1.00  0.00           O  
ATOM    895  CB  SER A 132       5.407  50.690   1.132  1.00  0.00           C  
ATOM    896  CEN SER A 132       5.257  50.612   0.615  1.00  0.00           X  
ATOM    897  H   SER A 132       4.230  52.776   1.781  1.00  0.00           H  
ATOM    898  N   ALA A 133       8.021  51.182   3.278  1.00  0.00           N  
ATOM    899  CA  ALA A 133       9.466  51.427   3.342  1.00  0.00           C  
ATOM    900  C   ALA A 133      10.232  50.206   3.888  1.00  0.00           C  
ATOM    901  O   ALA A 133      10.069  49.847   5.053  1.00  0.00           O  
ATOM    902  CB  ALA A 133       9.750  52.657   4.192  1.00  0.00           C  
ATOM    903  CEN ALA A 133       9.750  52.656   4.192  1.00  0.00           X  
ATOM    904  H   ALA A 133       7.655  50.390   3.784  1.00  0.00           H  
ATOM    905  N   PRO A 134      11.130  49.595   3.097  1.00  0.00           N  
ATOM    906  CA  PRO A 134      11.800  48.366   3.488  1.00  0.00           C  
ATOM    907  C   PRO A 134      12.916  48.710   4.480  1.00  0.00           C  
ATOM    908  O   PRO A 134      14.102  48.563   4.198  1.00  0.00           O  
ATOM    909  CB  PRO A 134      12.334  47.779   2.171  1.00  0.00           C  
ATOM    910  CEN PRO A 134      11.620  49.247   1.449  1.00  0.00           X  
ATOM    911  N   GLY A 135      12.525  49.199   5.655  1.00  0.00           N  
ATOM    912  CA  GLY A 135      13.466  49.561   6.704  1.00  0.00           C  
ATOM    913  C   GLY A 135      13.818  48.317   7.507  1.00  0.00           C  
ATOM    914  O   GLY A 135      12.914  47.606   7.932  1.00  0.00           O  
ATOM    915  CEN GLY A 135      13.466  49.561   6.704  1.00  0.00           X  
ATOM    916  H   GLY A 135      11.558  49.077   5.921  1.00  0.00           H  
ATOM    917  N   THR A 136      15.103  48.071   7.749  1.00  0.00           N  
ATOM    918  CA  THR A 136      15.544  46.933   8.566  1.00  0.00           C  
ATOM    919  C   THR A 136      16.714  47.372   9.431  1.00  0.00           C  
ATOM    920  O   THR A 136      17.739  47.839   8.934  1.00  0.00           O  
ATOM    921  CB  THR A 136      15.965  45.724   7.710  1.00  0.00           C  
ATOM    922  CEN THR A 136      15.849  45.306   7.318  1.00  0.00           X  
ATOM    923  H   THR A 136      15.788  48.779   7.531  1.00  0.00           H  
ATOM    924  N   SER A 137      16.497  47.254  10.734  1.00  0.00           N  
ATOM    925  CA  SER A 137      17.387  47.640  11.820  1.00  0.00           C  
ATOM    926  C   SER A 137      18.056  46.421  12.469  1.00  0.00           C  
ATOM    927  O   SER A 137      17.513  45.322  12.441  1.00  0.00           O  
ATOM    928  CB  SER A 137      16.618  48.437  12.855  1.00  0.00           C  
ATOM    929  CEN SER A 137      16.204  48.594  13.171  1.00  0.00           X  
ATOM    930  H   SER A 137      15.654  46.778  11.022  1.00  0.00           H  
ATOM    931  N   GLU A 138      19.177  46.702  13.146  1.00  0.00           N  
ATOM    932  CA  GLU A 138      19.952  45.814  14.036  1.00  0.00           C  
ATOM    933  C   GLU A 138      20.844  44.732  13.399  1.00  0.00           C  
ATOM    934  O   GLU A 138      20.923  43.580  13.809  1.00  0.00           O  
ATOM    935  CB  GLU A 138      18.981  45.127  14.999  1.00  0.00           C  
ATOM    936  CEN GLU A 138      18.204  45.059  16.513  1.00  0.00           X  
ATOM    937  H   GLU A 138      19.420  47.679  13.195  1.00  0.00           H  
ATOM    938  N   SER A 139      21.586  45.181  12.386  1.00  0.00           N  
ATOM    939  CA  SER A 139      22.634  44.415  11.696  1.00  0.00           C  
ATOM    940  C   SER A 139      23.247  43.192  12.409  1.00  0.00           C  
ATOM    941  O   SER A 139      24.020  43.339  13.351  1.00  0.00           O  
ATOM    942  CB  SER A 139      23.750  45.376  11.336  1.00  0.00           C  
ATOM    943  CEN SER A 139      24.100  45.789  11.385  1.00  0.00           X  
ATOM    944  H   SER A 139      21.911  46.125  12.530  1.00  0.00           H  
ATOM    945  N   ALA A 140      23.080  42.006  11.820  1.00  0.00           N  
ATOM    946  CA  ALA A 140      23.566  40.754  12.398  1.00  0.00           C  
ATOM    947  C   ALA A 140      24.242  39.911  11.303  1.00  0.00           C  
ATOM    948  O   ALA A 140      23.810  39.864  10.154  1.00  0.00           O  
ATOM    949  CB  ALA A 140      22.429  39.986  13.055  1.00  0.00           C  
ATOM    950  CEN ALA A 140      22.430  39.986  13.055  1.00  0.00           X  
ATOM    951  H   ALA A 140      22.836  41.985  10.842  1.00  0.00           H  
ATOM    952  N   THR A 141      25.369  39.332  11.696  1.00  0.00           N  
ATOM    953  CA  THR A 141      26.292  38.418  11.008  1.00  0.00           C  
ATOM    954  C   THR A 141      26.125  36.921  11.323  1.00  0.00           C  
ATOM    955  O   THR A 141      25.652  36.574  12.405  1.00  0.00           O  
ATOM    956  CB  THR A 141      27.749  38.807  11.319  1.00  0.00           C  
ATOM    957  CEN THR A 141      28.188  39.192  11.323  1.00  0.00           X  
ATOM    958  H   THR A 141      25.697  39.604  12.611  1.00  0.00           H  
ATOM    959  N   PRO A 142      26.543  36.030  10.397  1.00  0.00           N  
ATOM    960  CA  PRO A 142      26.537  34.577  10.571  1.00  0.00           C  
ATOM    961  C   PRO A 142      27.534  34.090  11.634  1.00  0.00           C  
ATOM    962  O   PRO A 142      28.691  34.506  11.657  1.00  0.00           O  
ATOM    963  CB  PRO A 142      26.889  34.047   9.171  1.00  0.00           C  
ATOM    964  CEN PRO A 142      27.055  35.778   8.767  1.00  0.00           X  
ATOM    965  N   GLU A 143      27.101  33.138  12.459  1.00  0.00           N  
ATOM    966  CA  GLU A 143      27.929  32.513  13.496  1.00  0.00           C  
ATOM    967  C   GLU A 143      28.678  31.308  12.915  1.00  0.00           C  
ATOM    968  O   GLU A 143      28.151  30.515  12.132  1.00  0.00           O  
ATOM    969  CB  GLU A 143      27.072  32.084  14.689  1.00  0.00           C  
ATOM    970  CEN GLU A 143      26.481  32.371  16.262  1.00  0.00           X  
ATOM    971  H   GLU A 143      26.213  32.700  12.265  1.00  0.00           H  
ATOM    972  N   SER A 144      29.951  31.241  13.281  1.00  0.00           N  
ATOM    973  CA  SER A 144      30.904  30.196  12.945  1.00  0.00           C  
ATOM    974  C   SER A 144      30.598  28.893  13.684  1.00  0.00           C  
ATOM    975  O   SER A 144      30.054  28.913  14.783  1.00  0.00           O  
ATOM    976  CB  SER A 144      32.312  30.663  13.259  1.00  0.00           C  
ATOM    977  CEN SER A 144      32.717  30.917  13.519  1.00  0.00           X  
ATOM    978  H   SER A 144      30.279  31.984  13.884  1.00  0.00           H  
ATOM    979  N   GLY A 145      31.040  27.762  13.134  1.00  0.00           N  
ATOM    980  CA  GLY A 145      30.902  26.454  13.766  1.00  0.00           C  
ATOM    981  C   GLY A 145      32.121  25.587  13.442  1.00  0.00           C  
ATOM    982  O   GLY A 145      32.589  25.642  12.304  1.00  0.00           O  
ATOM    983  CEN GLY A 145      30.902  26.453  13.767  1.00  0.00           X  
ATOM    984  H   GLY A 145      31.574  27.814  12.279  1.00  0.00           H  
ATOM    985  N   PRO A 146      32.660  24.796  14.390  1.00  0.00           N  
ATOM    986  CA  PRO A 146      33.864  24.005  14.162  1.00  0.00           C  
ATOM    987  C   PRO A 146      33.481  22.760  13.355  1.00  0.00           C  
ATOM    988  O   PRO A 146      33.524  21.634  13.844  1.00  0.00           O  
ATOM    989  CB  PRO A 146      34.382  23.666  15.570  1.00  0.00           C  
ATOM    990  CEN PRO A 146      32.941  24.569  16.111  1.00  0.00           X  
ATOM    991  N   GLY A 147      33.022  22.979  12.122  1.00  0.00           N  
ATOM    992  CA  GLY A 147      32.589  21.920  11.216  1.00  0.00           C  
ATOM    993  C   GLY A 147      33.794  21.108  10.748  1.00  0.00           C  
ATOM    994  O   GLY A 147      34.795  21.672  10.315  1.00  0.00           O  
ATOM    995  CEN GLY A 147      32.589  21.920  11.216  1.00  0.00           X  
ATOM    996  H   GLY A 147      33.103  23.914  11.751  1.00  0.00           H  
ATOM    997  N   SER A 148      33.687  19.792  10.885  1.00  0.00           N  
ATOM    998  CA  SER A 148      34.657  18.764  10.518  1.00  0.00           C  
ATOM    999  C   SER A 148      34.445  18.095   9.150  1.00  0.00           C  
ATOM   1000  O   SER A 148      33.324  17.990   8.657  1.00  0.00           O  
ATOM   1001  CB  SER A 148      34.668  17.702  11.600  1.00  0.00           C  
ATOM   1002  CEN SER A 148      34.479  17.366  11.984  1.00  0.00           X  
ATOM   1003  H   SER A 148      32.882  19.444  11.379  1.00  0.00           H  
ATOM   1004  N   GLU A 149      35.525  17.534   8.602  1.00  0.00           N  
ATOM   1005  CA  GLU A 149      35.528  16.726   7.375  1.00  0.00           C  
ATOM   1006  C   GLU A 149      35.214  15.243   7.712  1.00  0.00           C  
ATOM   1007  O   GLU A 149      35.180  14.907   8.899  1.00  0.00           O  
ATOM   1008  CB  GLU A 149      36.874  16.843   6.657  1.00  0.00           C  
ATOM   1009  CEN GLU A 149      37.841  17.531   5.434  1.00  0.00           X  
ATOM   1010  H   GLU A 149      36.350  17.456   9.180  1.00  0.00           H  
ATOM   1011  N   PRO A 150      35.007  14.328   6.739  1.00  0.00           N  
ATOM   1012  CA  PRO A 150      34.991  14.538   5.297  1.00  0.00           C  
ATOM   1013  C   PRO A 150      33.578  14.663   4.714  1.00  0.00           C  
ATOM   1014  O   PRO A 150      32.569  14.324   5.332  1.00  0.00           O  
ATOM   1015  CB  PRO A 150      35.727  13.303   4.751  1.00  0.00           C  
ATOM   1016  CEN PRO A 150      35.759  12.801   6.463  1.00  0.00           X  
ATOM   1017  N   ALA A 151      33.531  15.045   3.441  1.00  0.00           N  
ATOM   1018  CA  ALA A 151      32.283  15.185   2.717  1.00  0.00           C  
ATOM   1019  C   ALA A 151      31.911  13.818   2.125  1.00  0.00           C  
ATOM   1020  O   ALA A 151      31.759  13.672   0.911  1.00  0.00           O  
ATOM   1021  CB  ALA A 151      32.399  16.250   1.636  1.00  0.00           C  
ATOM   1022  CEN ALA A 151      32.399  16.249   1.636  1.00  0.00           X  
ATOM   1023  H   ALA A 151      34.378  15.003   2.893  1.00  0.00           H  
ATOM   1024  N   THR A 152      31.719  12.797   2.959  1.00  0.00           N  
ATOM   1025  CA  THR A 152      31.443  11.467   2.415  1.00  0.00           C  
ATOM   1026  C   THR A 152      29.934  11.402   2.223  1.00  0.00           C  
ATOM   1027  O   THR A 152      29.198  10.921   3.080  1.00  0.00           O  
ATOM   1028  CB  THR A 152      31.915  10.328   3.337  1.00  0.00           C  
ATOM   1029  CEN THR A 152      32.336  10.035   3.618  1.00  0.00           X  
ATOM   1030  H   THR A 152      31.508  12.982   3.930  1.00  0.00           H  
ATOM   1031  N   SER A 153      29.500  12.011   1.115  1.00  0.00           N  
ATOM   1032  CA  SER A 153      28.126  12.080   0.657  1.00  0.00           C  
ATOM   1033  C   SER A 153      27.647  10.656   0.450  1.00  0.00           C  
ATOM   1034  O   SER A 153      28.442   9.776   0.111  1.00  0.00           O  
ATOM   1035  CB  SER A 153      28.012  12.893  -0.618  1.00  0.00           C  
ATOM   1036  CEN SER A 153      28.149  13.103  -1.101  1.00  0.00           X  
ATOM   1037  H   SER A 153      30.211  12.329   0.473  1.00  0.00           H  
ATOM   1038  N   GLY A 154      26.361  10.429   0.703  1.00  0.00           N  
ATOM   1039  CA  GLY A 154      25.756   9.129   0.541  1.00  0.00           C  
ATOM   1040  C   GLY A 154      25.704   8.817  -0.946  1.00  0.00           C  
ATOM   1041  O   GLY A 154      25.673   9.712  -1.779  1.00  0.00           O  
ATOM   1042  CEN GLY A 154      25.756   9.129   0.541  1.00  0.00           X  
ATOM   1043  H   GLY A 154      25.746  11.221   0.850  1.00  0.00           H  
ATOM   1044  N   SER A 155      25.688   7.533  -1.289  1.00  0.00           N  
ATOM   1045  CA  SER A 155      25.641   7.160  -2.693  1.00  0.00           C  
ATOM   1046  C   SER A 155      24.163   7.150  -3.055  1.00  0.00           C  
ATOM   1047  O   SER A 155      23.532   6.094  -3.117  1.00  0.00           O  
ATOM   1048  CB  SER A 155      26.294   5.814  -2.940  1.00  0.00           C  
ATOM   1049  CEN SER A 155      26.455   5.303  -2.847  1.00  0.00           X  
ATOM   1050  H   SER A 155      25.403   6.856  -0.595  1.00  0.00           H  
ATOM   1051  N   GLU A 156      23.586   8.345  -3.188  1.00  0.00           N  
ATOM   1052  CA  GLU A 156      22.186   8.515  -3.529  1.00  0.00           C  
ATOM   1053  C   GLU A 156      22.042   7.851  -4.889  1.00  0.00           C  
ATOM   1054  O   GLU A 156      22.925   7.992  -5.728  1.00  0.00           O  
ATOM   1055  CB  GLU A 156      21.773   9.987  -3.568  1.00  0.00           C  
ATOM   1056  CEN GLU A 156      21.006  11.325  -2.843  1.00  0.00           X  
ATOM   1057  H   GLU A 156      24.185   9.131  -3.390  1.00  0.00           H  
ATOM   1058  N   THR A 157      21.030   7.005  -5.059  1.00  0.00           N  
ATOM   1059  CA  THR A 157      20.767   6.329  -6.331  1.00  0.00           C  
ATOM   1060  C   THR A 157      20.051   7.332  -7.238  1.00  0.00           C  
ATOM   1061  O   THR A 157      19.307   8.168  -6.713  1.00  0.00           O  
ATOM   1062  CB  THR A 157      19.909   5.062  -6.161  1.00  0.00           C  
ATOM   1063  CEN THR A 157      19.820   4.526  -5.944  1.00  0.00           X  
ATOM   1064  H   THR A 157      20.320   6.936  -4.348  1.00  0.00           H  
ATOM   1065  N   PRO A 158      20.320   7.331  -8.557  1.00  0.00           N  
ATOM   1066  CA  PRO A 158      19.646   8.236  -9.468  1.00  0.00           C  
ATOM   1067  C   PRO A 158      18.139   8.141  -9.244  1.00  0.00           C  
ATOM   1068  O   PRO A 158      17.569   7.053  -9.245  1.00  0.00           O  
ATOM   1069  CB  PRO A 158      20.067   7.760 -10.869  1.00  0.00           C  
ATOM   1070  CEN PRO A 158      20.955   6.502  -9.965  1.00  0.00           X  
ATOM   1071  N   GLY A 159      17.487   9.286  -9.063  1.00  0.00           N  
ATOM   1072  CA  GLY A 159      16.062   9.355  -8.746  1.00  0.00           C  
ATOM   1073  C   GLY A 159      15.632   9.124  -7.299  1.00  0.00           C  
ATOM   1074  O   GLY A 159      14.444   9.267  -7.036  1.00  0.00           O  
ATOM   1075  CEN GLY A 159      16.062   9.355  -8.746  1.00  0.00           X  
ATOM   1076  H   GLY A 159      17.928  10.133  -9.397  1.00  0.00           H  
ATOM   1077  N   MET A 160      16.530   8.836  -6.347  1.00  0.00           N  
ATOM   1078  CA  MET A 160      16.084   8.551  -4.969  1.00  0.00           C  
ATOM   1079  C   MET A 160      15.286   9.722  -4.382  1.00  0.00           C  
ATOM   1080  O   MET A 160      14.372   9.488  -3.610  1.00  0.00           O  
ATOM   1081  CB  MET A 160      17.286   8.237  -4.080  1.00  0.00           C  
ATOM   1082  CEN MET A 160      18.082   6.931  -3.221  1.00  0.00           X  
ATOM   1083  H   MET A 160      17.500   8.730  -6.606  1.00  0.00           H  
ATOM   1084  N   TYR A 161      15.568  10.959  -4.800  1.00  0.00           N  
ATOM   1085  CA  TYR A 161      14.859  12.148  -4.306  1.00  0.00           C  
ATOM   1086  C   TYR A 161      13.348  12.129  -4.580  1.00  0.00           C  
ATOM   1087  O   TYR A 161      12.571  12.324  -3.658  1.00  0.00           O  
ATOM   1088  CB  TYR A 161      15.471  13.407  -4.924  1.00  0.00           C  
ATOM   1089  CEN TYR A 161      16.607  14.684  -4.537  1.00  0.00           X  
ATOM   1090  H   TYR A 161      16.328  11.094  -5.451  1.00  0.00           H  
ATOM   1091  N   GLY A 162      12.930  11.905  -5.834  1.00  0.00           N  
ATOM   1092  CA  GLY A 162      11.511  11.882  -6.204  1.00  0.00           C  
ATOM   1093  C   GLY A 162      10.741  10.872  -5.360  1.00  0.00           C  
ATOM   1094  O   GLY A 162       9.839  11.260  -4.630  1.00  0.00           O  
ATOM   1095  CEN GLY A 162      11.510  11.882  -6.204  1.00  0.00           X  
ATOM   1096  H   GLY A 162      13.611  11.628  -6.526  1.00  0.00           H  
ATOM   1097  N   LYS A 163      11.230   9.621  -5.337  1.00  0.00           N  
ATOM   1098  CA  LYS A 163      10.575   8.498  -4.641  1.00  0.00           C  
ATOM   1099  C   LYS A 163      10.126   8.847  -3.217  1.00  0.00           C  
ATOM   1100  O   LYS A 163       9.061   8.450  -2.775  1.00  0.00           O  
ATOM   1101  CB  LYS A 163      11.512   7.290  -4.599  1.00  0.00           C  
ATOM   1102  CEN LYS A 163      12.049   5.389  -5.355  1.00  0.00           X  
ATOM   1103  H   LYS A 163      12.085   9.431  -5.837  1.00  0.00           H  
ATOM   1104  N   LEU A 164      10.982   9.551  -2.487  1.00  0.00           N  
ATOM   1105  CA  LEU A 164      10.728  10.007  -1.130  1.00  0.00           C  
ATOM   1106  C   LEU A 164       9.561  10.985  -1.039  1.00  0.00           C  
ATOM   1107  O   LEU A 164       8.724  10.839  -0.158  1.00  0.00           O  
ATOM   1108  CB  LEU A 164      11.997  10.649  -0.557  1.00  0.00           C  
ATOM   1109  CEN LEU A 164      13.060  10.154   0.442  1.00  0.00           X  
ATOM   1110  H   LEU A 164      11.860   9.799  -2.916  1.00  0.00           H  
ATOM   1111  N   ASN A 165       9.516  11.980  -1.930  1.00  0.00           N  
ATOM   1112  CA  ASN A 165       8.444  12.970  -1.913  1.00  0.00           C  
ATOM   1113  C   ASN A 165       7.114  12.305  -2.255  1.00  0.00           C  
ATOM   1114  O   ASN A 165       6.145  12.553  -1.548  1.00  0.00           O  
ATOM   1115  CB  ASN A 165       8.723  14.120  -2.863  1.00  0.00           C  
ATOM   1116  CEN ASN A 165       9.161  15.074  -2.829  1.00  0.00           X  
ATOM   1117  H   ASN A 165      10.121  11.946  -2.738  1.00  0.00           H  
ATOM   1118  N   ASP A 166       7.110  11.409  -3.246  1.00  0.00           N  
ATOM   1119  CA  ASP A 166       5.893  10.735  -3.709  1.00  0.00           C  
ATOM   1120  C   ASP A 166       5.319   9.842  -2.590  1.00  0.00           C  
ATOM   1121  O   ASP A 166       4.148   9.954  -2.238  1.00  0.00           O  
ATOM   1122  CB  ASP A 166       6.180   9.905  -4.963  1.00  0.00           C  
ATOM   1123  CEN ASP A 166       6.101   9.962  -5.977  1.00  0.00           X  
ATOM   1124  H   ASP A 166       7.954  11.265  -3.786  1.00  0.00           H  
ATOM   1125  N   LEU A 167       6.176   9.065  -1.915  1.00  0.00           N  
ATOM   1126  CA  LEU A 167       5.779   8.211  -0.795  1.00  0.00           C  
ATOM   1127  C   LEU A 167       5.245   8.997   0.418  1.00  0.00           C  
ATOM   1128  O   LEU A 167       4.243   8.615   1.027  1.00  0.00           O  
ATOM   1129  CB  LEU A 167       6.969   7.341  -0.372  1.00  0.00           C  
ATOM   1130  CEN LEU A 167       7.322   5.862  -0.616  1.00  0.00           X  
ATOM   1131  H   LEU A 167       7.113   8.974  -2.279  1.00  0.00           H  
ATOM   1132  N   LEU A 168       5.941  10.068   0.815  1.00  0.00           N  
ATOM   1133  CA  LEU A 168       5.521  10.911   1.934  1.00  0.00           C  
ATOM   1134  C   LEU A 168       4.143  11.531   1.667  1.00  0.00           C  
ATOM   1135  O   LEU A 168       3.288  11.526   2.553  1.00  0.00           O  
ATOM   1136  CB  LEU A 168       6.563  12.007   2.191  1.00  0.00           C  
ATOM   1137  CEN LEU A 168       7.647  12.187   3.272  1.00  0.00           X  
ATOM   1138  H   LEU A 168       6.756  10.325   0.278  1.00  0.00           H  
ATOM   1139  N   GLU A 169       3.933  12.052   0.458  1.00  0.00           N  
ATOM   1140  CA  GLU A 169       2.684  12.684   0.027  1.00  0.00           C  
ATOM   1141  C   GLU A 169       1.517  11.690   0.069  1.00  0.00           C  
ATOM   1142  O   GLU A 169       0.461  12.026   0.612  1.00  0.00           O  
ATOM   1143  CB  GLU A 169       2.836  13.260  -1.383  1.00  0.00           C  
ATOM   1144  CEN GLU A 169       3.114  14.588  -2.413  1.00  0.00           X  
ATOM   1145  H   GLU A 169       4.653  11.946  -0.244  1.00  0.00           H  
ATOM   1146  N   ASP A 170       1.727  10.460  -0.403  1.00  0.00           N  
ATOM   1147  CA  ASP A 170       0.704   9.414  -0.403  1.00  0.00           C  
ATOM   1148  C   ASP A 170       0.320   9.027   1.033  1.00  0.00           C  
ATOM   1149  O   ASP A 170      -0.861   8.984   1.389  1.00  0.00           O  
ATOM   1150  CB  ASP A 170       1.194   8.184  -1.171  1.00  0.00           C  
ATOM   1151  CEN ASP A 170       1.124   7.755  -2.092  1.00  0.00           X  
ATOM   1152  H   ASP A 170       2.596  10.266  -0.880  1.00  0.00           H  
ATOM   1153  N   LEU A 171       1.300   8.867   1.926  1.00  0.00           N  
ATOM   1154  CA  LEU A 171       1.019   8.568   3.331  1.00  0.00           C  
ATOM   1155  C   LEU A 171       0.217   9.684   4.033  1.00  0.00           C  
ATOM   1156  O   LEU A 171      -0.779   9.412   4.715  1.00  0.00           O  
ATOM   1157  CB  LEU A 171       2.336   8.316   4.075  1.00  0.00           C  
ATOM   1158  CEN LEU A 171       3.037   7.031   4.556  1.00  0.00           X  
ATOM   1159  H   LEU A 171       2.253   8.904   1.597  1.00  0.00           H  
ATOM   1160  N   GLN A 172       0.586  10.952   3.831  1.00  0.00           N  
ATOM   1161  CA  GLN A 172      -0.155  12.087   4.394  1.00  0.00           C  
ATOM   1162  C   GLN A 172      -1.607  12.152   3.902  1.00  0.00           C  
ATOM   1163  O   GLN A 172      -2.516  12.405   4.702  1.00  0.00           O  
ATOM   1164  CB  GLN A 172       0.557  13.398   4.049  1.00  0.00           C  
ATOM   1165  CEN GLN A 172       1.631  14.632   4.657  1.00  0.00           X  
ATOM   1166  H   GLN A 172       1.344  11.133   3.191  1.00  0.00           H  
ATOM   1167  N   GLU A 173      -1.863  11.917   2.617  1.00  0.00           N  
ATOM   1168  CA  GLU A 173      -3.230  11.916   2.094  1.00  0.00           C  
ATOM   1169  C   GLU A 173      -4.062  10.774   2.714  1.00  0.00           C  
ATOM   1170  O   GLU A 173      -5.186  11.035   3.156  1.00  0.00           O  
ATOM   1171  CB  GLU A 173      -3.215  11.794   0.569  1.00  0.00           C  
ATOM   1172  CEN GLU A 173      -3.305  12.518  -0.971  1.00  0.00           X  
ATOM   1173  H   GLU A 173      -1.100  11.737   1.980  1.00  0.00           H  
ATOM   1174  N   VAL A 174      -3.498   9.565   2.891  1.00  0.00           N  
ATOM   1175  CA  VAL A 174      -4.206   8.417   3.513  1.00  0.00           C  
ATOM   1176  C   VAL A 174      -4.574   8.731   4.969  1.00  0.00           C  
ATOM   1177  O   VAL A 174      -5.693   8.438   5.398  1.00  0.00           O  
ATOM   1178  CB  VAL A 174      -3.358   7.131   3.477  1.00  0.00           C  
ATOM   1179  CEN VAL A 174      -3.307   6.509   3.186  1.00  0.00           X  
ATOM   1180  H   VAL A 174      -2.545   9.444   2.585  1.00  0.00           H  
ATOM   1181  N   LEU A 175      -3.668   9.376   5.718  1.00  0.00           N  
ATOM   1182  CA  LEU A 175      -3.897   9.766   7.118  1.00  0.00           C  
ATOM   1183  C   LEU A 175      -5.003  10.816   7.245  1.00  0.00           C  
ATOM   1184  O   LEU A 175      -5.885  10.750   8.103  1.00  0.00           O  
ATOM   1185  CB  LEU A 175      -2.598  10.294   7.739  1.00  0.00           C  
ATOM   1186  CEN LEU A 175      -1.585   9.680   8.724  1.00  0.00           X  
ATOM   1187  H   LEU A 175      -2.774   9.586   5.300  1.00  0.00           H  
ATOM   1188  N   LYS A 176      -4.994  11.792   6.343  1.00  0.00           N  
ATOM   1189  CA  LYS A 176      -5.976  12.873   6.344  1.00  0.00           C  
ATOM   1190  C   LYS A 176      -7.388  12.359   6.055  1.00  0.00           C  
ATOM   1191  O   LYS A 176      -8.333  12.781   6.723  1.00  0.00           O  
ATOM   1192  CB  LYS A 176      -5.588  13.941   5.320  1.00  0.00           C  
ATOM   1193  CEN LYS A 176      -4.773  15.852   4.918  1.00  0.00           X  
ATOM   1194  H   LYS A 176      -4.239  11.800   5.670  1.00  0.00           H  
ATOM   1195  N   ASN A 177      -7.554  11.461   5.085  1.00  0.00           N  
ATOM   1196  CA  ASN A 177      -8.854  10.885   4.745  1.00  0.00           C  
ATOM   1197  C   ASN A 177      -9.377   9.953   5.841  1.00  0.00           C  
ATOM   1198  O   ASN A 177     -10.520  10.118   6.268  1.00  0.00           O  
ATOM   1199  CB  ASN A 177      -8.795  10.148   3.420  1.00  0.00           C  
ATOM   1200  CEN ASN A 177      -8.961  10.351   2.404  1.00  0.00           X  
ATOM   1201  H   ASN A 177      -6.738  11.151   4.576  1.00  0.00           H  
ATOM   1202  N   LEU A 178      -8.538   9.066   6.374  1.00  0.00           N  
ATOM   1203  CA  LEU A 178      -8.924   8.151   7.452  1.00  0.00           C  
ATOM   1204  C   LEU A 178      -9.392   8.902   8.698  1.00  0.00           C  
ATOM   1205  O   LEU A 178     -10.491   8.645   9.195  1.00  0.00           O  
ATOM   1206  CB  LEU A 178      -7.751   7.227   7.802  1.00  0.00           C  
ATOM   1207  CEN LEU A 178      -7.454   5.748   7.486  1.00  0.00           X  
ATOM   1208  H   LEU A 178      -7.584   9.040   6.050  1.00  0.00           H  
ATOM   1209  N   HIS A 179      -8.624   9.899   9.133  1.00  0.00           N  
ATOM   1210  CA  HIS A 179      -9.013  10.787  10.223  1.00  0.00           C  
ATOM   1211  C   HIS A 179     -10.356  11.488   9.943  1.00  0.00           C  
ATOM   1212  O   HIS A 179     -11.337  11.279  10.659  1.00  0.00           O  
ATOM   1213  CB  HIS A 179      -7.919  11.830  10.474  1.00  0.00           C  
ATOM   1214  CEN HIS A 179      -6.792  12.004  11.327  1.00  0.00           X  
ATOM   1215  H   HIS A 179      -7.677   9.952   8.780  1.00  0.00           H  
ATOM   1216  N   LYS A 180     -10.448  12.289   8.865  1.00  0.00           N  
ATOM   1217  CA  LYS A 180     -11.659  13.077   8.544  1.00  0.00           C  
ATOM   1218  C   LYS A 180     -12.929  12.220   8.473  1.00  0.00           C  
ATOM   1219  O   LYS A 180     -14.008  12.710   8.811  1.00  0.00           O  
ATOM   1220  CB  LYS A 180     -11.469  13.820   7.221  1.00  0.00           C  
ATOM   1221  CEN LYS A 180     -11.073  15.632   6.204  1.00  0.00           X  
ATOM   1222  H   LYS A 180      -9.653  12.327   8.246  1.00  0.00           H  
ATOM   1223  N   ASN A 181     -12.819  10.961   8.040  1.00  0.00           N  
ATOM   1224  CA  ASN A 181     -13.948  10.037   7.925  1.00  0.00           C  
ATOM   1225  C   ASN A 181     -14.444   9.489   9.276  1.00  0.00           C  
ATOM   1226  O   ASN A 181     -15.620   9.133   9.392  1.00  0.00           O  
ATOM   1227  CB  ASN A 181     -13.598   8.883   7.003  1.00  0.00           C  
ATOM   1228  CEN ASN A 181     -13.671   8.648   5.983  1.00  0.00           X  
ATOM   1229  H   ASN A 181     -11.908  10.643   7.740  1.00  0.00           H  
ATOM   1230  N   ASP A 182     -13.604   9.473  10.321  1.00  0.00           N  
ATOM   1231  CA  ASP A 182     -13.915   8.892  11.633  1.00  0.00           C  
ATOM   1232  C   ASP A 182     -14.832   9.771  12.507  1.00  0.00           C  
ATOM   1233  O   ASP A 182     -14.449  10.298  13.558  1.00  0.00           O  
ATOM   1234  CB  ASP A 182     -12.615   8.602  12.386  1.00  0.00           C  
ATOM   1235  CEN ASP A 182     -11.968   7.836  12.567  1.00  0.00           X  
ATOM   1236  H   ASP A 182     -12.655   9.783  10.177  1.00  0.00           H  
ATOM   1237  N   ARG A 183     -16.102   9.916  12.112  1.00  0.00           N  
ATOM   1238  CA  ARG A 183     -17.070  10.724  12.877  1.00  0.00           C  
ATOM   1239  C   ARG A 183     -18.068   9.938  13.720  1.00  0.00           C  
ATOM   1240  O   ARG A 183     -18.671  10.558  14.589  1.00  0.00           O  
ATOM   1241  CB  ARG A 183     -17.808  11.695  11.969  1.00  0.00           C  
ATOM   1242  CEN ARG A 183     -18.399  13.775  10.753  1.00  0.00           X  
ATOM   1243  H   ARG A 183     -16.384   9.383  11.301  1.00  0.00           H  
ATOM   1244  N   SER A 184     -18.255   8.625  13.540  1.00  0.00           N  
ATOM   1245  CA  SER A 184     -19.314   7.922  14.302  1.00  0.00           C  
ATOM   1246  C   SER A 184     -19.095   6.454  14.711  1.00  0.00           C  
ATOM   1247  O   SER A 184     -20.037   5.843  15.206  1.00  0.00           O  
ATOM   1248  CB  SER A 184     -20.599   8.005  13.501  1.00  0.00           C  
ATOM   1249  CEN SER A 184     -20.928   8.008  13.069  1.00  0.00           X  
ATOM   1250  H   SER A 184     -17.729   8.140  12.825  1.00  0.00           H  
ATOM   1251  N   GLY A 185     -17.889   5.876  14.603  1.00  0.00           N  
ATOM   1252  CA  GLY A 185     -17.681   4.448  14.921  1.00  0.00           C  
ATOM   1253  C   GLY A 185     -16.252   4.066  15.310  1.00  0.00           C  
ATOM   1254  O   GLY A 185     -15.481   3.659  14.442  1.00  0.00           O  
ATOM   1255  CEN GLY A 185     -17.681   4.447  14.921  1.00  0.00           X  
ATOM   1256  H   GLY A 185     -17.118   6.391  14.205  1.00  0.00           H  
ATOM   1257  N   LYS A 186     -15.915   4.229  16.599  1.00  0.00           N  
ATOM   1258  CA  LYS A 186     -14.590   4.016  17.215  1.00  0.00           C  
ATOM   1259  C   LYS A 186     -13.821   2.770  16.769  1.00  0.00           C  
ATOM   1260  O   LYS A 186     -12.603   2.834  16.676  1.00  0.00           O  
ATOM   1261  CB  LYS A 186     -14.744   3.974  18.736  1.00  0.00           C  
ATOM   1262  CEN LYS A 186     -14.557   4.955  20.602  1.00  0.00           X  
ATOM   1263  H   LYS A 186     -16.604   4.687  17.179  1.00  0.00           H  
ATOM   1264  N   ASP A 187     -14.506   1.666  16.495  1.00  0.00           N  
ATOM   1265  CA  ASP A 187     -13.827   0.474  15.975  1.00  0.00           C  
ATOM   1266  C   ASP A 187     -13.089   0.764  14.657  1.00  0.00           C  
ATOM   1267  O   ASP A 187     -11.937   0.385  14.472  1.00  0.00           O  
ATOM   1268  CB  ASP A 187     -14.832  -0.662  15.774  1.00  0.00           C  
ATOM   1269  CEN ASP A 187     -15.181  -1.494  16.247  1.00  0.00           X  
ATOM   1270  H   ASP A 187     -15.414   1.547  16.916  1.00  0.00           H  
ATOM   1271  N   ASN A 188     -13.708   1.549  13.775  1.00  0.00           N  
ATOM   1272  CA  ASN A 188     -13.118   1.899  12.486  1.00  0.00           C  
ATOM   1273  C   ASN A 188     -11.910   2.837  12.603  1.00  0.00           C  
ATOM   1274  O   ASN A 188     -10.922   2.667  11.896  1.00  0.00           O  
ATOM   1275  CB  ASN A 188     -14.159   2.516  11.570  1.00  0.00           C  
ATOM   1276  CEN ASN A 188     -14.844   2.199  10.841  1.00  0.00           X  
ATOM   1277  H   ASN A 188     -14.648   1.849  13.991  1.00  0.00           H  
ATOM   1278  N   ILE A 189     -12.000   3.858  13.464  1.00  0.00           N  
ATOM   1279  CA  ILE A 189     -10.906   4.813  13.658  1.00  0.00           C  
ATOM   1280  C   ILE A 189      -9.662   4.081  14.154  1.00  0.00           C  
ATOM   1281  O   ILE A 189      -8.593   4.294  13.597  1.00  0.00           O  
ATOM   1282  CB  ILE A 189     -11.279   5.923  14.658  1.00  0.00           C  
ATOM   1283  CEN ILE A 189     -11.750   6.899  14.773  1.00  0.00           X  
ATOM   1284  H   ILE A 189     -12.819   3.920  14.055  1.00  0.00           H  
ATOM   1285  N   HIS A 190      -9.797   3.187  15.138  1.00  0.00           N  
ATOM   1286  CA  HIS A 190      -8.653   2.442  15.659  1.00  0.00           C  
ATOM   1287  C   HIS A 190      -8.019   1.547  14.583  1.00  0.00           C  
ATOM   1288  O   HIS A 190      -6.795   1.515  14.456  1.00  0.00           O  
ATOM   1289  CB  HIS A 190      -9.073   1.594  16.864  1.00  0.00           C  
ATOM   1290  CEN HIS A 190      -9.080   1.696  18.285  1.00  0.00           X  
ATOM   1291  H   HIS A 190     -10.709   2.993  15.522  1.00  0.00           H  
ATOM   1292  N   ASP A 191      -8.835   0.856  13.784  1.00  0.00           N  
ATOM   1293  CA  ASP A 191      -8.336  -0.018  12.718  1.00  0.00           C  
ATOM   1294  C   ASP A 191      -7.568   0.771  11.653  1.00  0.00           C  
ATOM   1295  O   ASP A 191      -6.505   0.343  11.208  1.00  0.00           O  
ATOM   1296  CB  ASP A 191      -9.492  -0.782  12.069  1.00  0.00           C  
ATOM   1297  CEN ASP A 191      -9.955  -1.689  12.111  1.00  0.00           X  
ATOM   1298  H   ASP A 191      -9.827   0.864  13.966  1.00  0.00           H  
ATOM   1299  N   VAL A 192      -8.063   1.955  11.286  1.00  0.00           N  
ATOM   1300  CA  VAL A 192      -7.414   2.840  10.306  1.00  0.00           C  
ATOM   1301  C   VAL A 192      -6.069   3.362  10.822  1.00  0.00           C  
ATOM   1302  O   VAL A 192      -5.107   3.388  10.059  1.00  0.00           O  
ATOM   1303  CB  VAL A 192      -8.311   4.040   9.949  1.00  0.00           C  
ATOM   1304  CEN VAL A 192      -8.698   4.314   9.449  1.00  0.00           X  
ATOM   1305  H   VAL A 192      -8.915   2.271  11.732  1.00  0.00           H  
ATOM   1306  N   ASP A 193      -5.989   3.749  12.096  1.00  0.00           N  
ATOM   1307  CA  ASP A 193      -4.772   4.244  12.748  1.00  0.00           C  
ATOM   1308  C   ASP A 193      -3.679   3.169  12.745  1.00  0.00           C  
ATOM   1309  O   ASP A 193      -2.557   3.432  12.318  1.00  0.00           O  
ATOM   1310  CB  ASP A 193      -5.072   4.690  14.181  1.00  0.00           C  
ATOM   1311  CEN ASP A 193      -5.268   5.535  14.715  1.00  0.00           X  
ATOM   1312  H   ASP A 193      -6.830   3.718  12.652  1.00  0.00           H  
ATOM   1313  N   ASN A 194      -4.033   1.927  13.098  1.00  0.00           N  
ATOM   1314  CA  ASN A 194      -3.102   0.798  13.093  1.00  0.00           C  
ATOM   1315  C   ASN A 194      -2.586   0.491  11.680  1.00  0.00           C  
ATOM   1316  O   ASN A 194      -1.392   0.273  11.486  1.00  0.00           O  
ATOM   1317  CB  ASN A 194      -3.738  -0.440  13.699  1.00  0.00           C  
ATOM   1318  CEN ASN A 194      -3.811  -0.902  14.638  1.00  0.00           X  
ATOM   1319  H   ASN A 194      -4.985   1.771  13.393  1.00  0.00           H  
ATOM   1320  N   HIS A 195      -3.474   0.466  10.680  1.00  0.00           N  
ATOM   1321  CA  HIS A 195      -3.068   0.222   9.297  1.00  0.00           C  
ATOM   1322  C   HIS A 195      -2.108   1.302   8.790  1.00  0.00           C  
ATOM   1323  O   HIS A 195      -1.098   0.966   8.177  1.00  0.00           O  
ATOM   1324  CB  HIS A 195      -4.296   0.145   8.384  1.00  0.00           C  
ATOM   1325  CEN HIS A 195      -5.149  -0.854   7.832  1.00  0.00           X  
ATOM   1326  H   HIS A 195      -4.454   0.597  10.888  1.00  0.00           H  
ATOM   1327  N   LEU A 196      -2.349   2.584   9.097  1.00  0.00           N  
ATOM   1328  CA  LEU A 196      -1.448   3.671   8.696  1.00  0.00           C  
ATOM   1329  C   LEU A 196      -0.063   3.532   9.332  1.00  0.00           C  
ATOM   1330  O   LEU A 196       0.930   3.717   8.635  1.00  0.00           O  
ATOM   1331  CB  LEU A 196      -2.064   5.027   9.065  1.00  0.00           C  
ATOM   1332  CEN LEU A 196      -2.758   6.121   8.232  1.00  0.00           X  
ATOM   1333  H   LEU A 196      -3.156   2.807   9.663  1.00  0.00           H  
ATOM   1334  N   GLN A 197       0.019   3.204  10.622  1.00  0.00           N  
ATOM   1335  CA  GLN A 197       1.312   3.030  11.297  1.00  0.00           C  
ATOM   1336  C   GLN A 197       2.123   1.902  10.649  1.00  0.00           C  
ATOM   1337  O   GLN A 197       3.296   2.106  10.343  1.00  0.00           O  
ATOM   1338  CB  GLN A 197       1.107   2.730  12.784  1.00  0.00           C  
ATOM   1339  CEN GLN A 197       1.128   3.420  14.387  1.00  0.00           X  
ATOM   1340  H   GLN A 197      -0.829   3.057  11.150  1.00  0.00           H  
ATOM   1341  N   ASN A 198       1.488   0.769  10.340  1.00  0.00           N  
ATOM   1342  CA  ASN A 198       2.168  -0.356   9.692  1.00  0.00           C  
ATOM   1343  C   ASN A 198       2.690   0.018   8.291  1.00  0.00           C  
ATOM   1344  O   ASN A 198       3.823  -0.309   7.958  1.00  0.00           O  
ATOM   1345  CB  ASN A 198       1.258  -1.568   9.606  1.00  0.00           C  
ATOM   1346  CEN ASN A 198       1.038  -2.423  10.173  1.00  0.00           X  
ATOM   1347  H   ASN A 198       0.523   0.663  10.622  1.00  0.00           H  
ATOM   1348  N   VAL A 199       1.908   0.770   7.502  1.00  0.00           N  
ATOM   1349  CA  VAL A 199       2.331   1.235   6.165  1.00  0.00           C  
ATOM   1350  C   VAL A 199       3.553   2.160   6.264  1.00  0.00           C  
ATOM   1351  O   VAL A 199       4.499   2.019   5.488  1.00  0.00           O  
ATOM   1352  CB  VAL A 199       1.196   1.980   5.437  1.00  0.00           C  
ATOM   1353  CEN VAL A 199       0.750   1.935   4.914  1.00  0.00           X  
ATOM   1354  H   VAL A 199       0.986   1.012   7.834  1.00  0.00           H  
ATOM   1355  N   ILE A 200       3.587   3.087   7.227  1.00  0.00           N  
ATOM   1356  CA  ILE A 200       4.731   3.998   7.414  1.00  0.00           C  
ATOM   1357  C   ILE A 200       6.007   3.215   7.738  1.00  0.00           C  
ATOM   1358  O   ILE A 200       7.059   3.492   7.154  1.00  0.00           O  
ATOM   1359  CB  ILE A 200       4.470   5.019   8.536  1.00  0.00           C  
ATOM   1360  CEN ILE A 200       4.033   5.989   8.776  1.00  0.00           X  
ATOM   1361  H   ILE A 200       2.812   3.134   7.870  1.00  0.00           H  
ATOM   1362  N   GLU A 201       5.928   2.254   8.657  1.00  0.00           N  
ATOM   1363  CA  GLU A 201       7.070   1.419   9.035  1.00  0.00           C  
ATOM   1364  C   GLU A 201       7.615   0.638   7.831  1.00  0.00           C  
ATOM   1365  O   GLU A 201       8.829   0.607   7.614  1.00  0.00           O  
ATOM   1366  CB  GLU A 201       6.676   0.453  10.154  1.00  0.00           C  
ATOM   1367  CEN GLU A 201       6.645   0.042  11.808  1.00  0.00           X  
ATOM   1368  H   GLU A 201       5.038   2.067   9.097  1.00  0.00           H  
ATOM   1369  N   ASP A 202       6.737   0.096   6.987  1.00  0.00           N  
ATOM   1370  CA  ASP A 202       7.128  -0.645   5.788  1.00  0.00           C  
ATOM   1371  C   ASP A 202       7.847   0.240   4.760  1.00  0.00           C  
ATOM   1372  O   ASP A 202       8.895  -0.154   4.222  1.00  0.00           O  
ATOM   1373  CB  ASP A 202       5.898  -1.292   5.148  1.00  0.00           C  
ATOM   1374  CEN ASP A 202       5.405  -2.183   5.121  1.00  0.00           X  
ATOM   1375  H   ASP A 202       5.759   0.114   7.238  1.00  0.00           H  
ATOM   1376  N   ILE A 203       7.350   1.462   4.516  1.00  0.00           N  
ATOM   1377  CA  ILE A 203       7.978   2.408   3.578  1.00  0.00           C  
ATOM   1378  C   ILE A 203       9.381   2.737   4.071  1.00  0.00           C  
ATOM   1379  O   ILE A 203      10.330   2.691   3.287  1.00  0.00           O  
ATOM   1380  CB  ILE A 203       7.168   3.709   3.427  1.00  0.00           C  
ATOM   1381  CEN ILE A 203       6.356   4.197   2.888  1.00  0.00           X  
ATOM   1382  H   ILE A 203       6.554   1.761   5.060  1.00  0.00           H  
ATOM   1383  N   HIS A 204       9.543   3.024   5.359  1.00  0.00           N  
ATOM   1384  CA  HIS A 204      10.841   3.337   5.939  1.00  0.00           C  
ATOM   1385  C   HIS A 204      11.875   2.222   5.766  1.00  0.00           C  
ATOM   1386  O   HIS A 204      12.988   2.472   5.290  1.00  0.00           O  
ATOM   1387  CB  HIS A 204      10.681   3.659   7.429  1.00  0.00           C  
ATOM   1388  CEN HIS A 204      10.511   4.807   8.256  1.00  0.00           X  
ATOM   1389  H   HIS A 204       8.733   3.020   5.960  1.00  0.00           H  
ATOM   1390  N   ASP A 205      11.499   0.981   6.045  1.00  0.00           N  
ATOM   1391  CA  ASP A 205      12.379  -0.172   5.887  1.00  0.00           C  
ATOM   1392  C   ASP A 205      12.786  -0.389   4.426  1.00  0.00           C  
ATOM   1393  O   ASP A 205      13.961  -0.654   4.128  1.00  0.00           O  
ATOM   1394  CB  ASP A 205      11.702  -1.431   6.435  1.00  0.00           C  
ATOM   1395  CEN ASP A 205      11.675  -2.004   7.276  1.00  0.00           X  
ATOM   1396  H   ASP A 205      10.582   0.835   6.442  1.00  0.00           H  
ATOM   1397  N   PHE A 206      11.850  -0.230   3.487  1.00  0.00           N  
ATOM   1398  CA  PHE A 206      12.138  -0.396   2.064  1.00  0.00           C  
ATOM   1399  C   PHE A 206      13.164   0.636   1.578  1.00  0.00           C  
ATOM   1400  O   PHE A 206      14.114   0.270   0.871  1.00  0.00           O  
ATOM   1401  CB  PHE A 206      10.850  -0.286   1.246  1.00  0.00           C  
ATOM   1402  CEN PHE A 206       9.782  -1.253   0.575  1.00  0.00           X  
ATOM   1403  H   PHE A 206      10.925   0.060   3.770  1.00  0.00           H  
ATOM   1404  N   MET A 207      13.032   1.894   1.993  1.00  0.00           N  
ATOM   1405  CA  MET A 207      13.944   2.986   1.637  1.00  0.00           C  
ATOM   1406  C   MET A 207      15.355   2.728   2.167  1.00  0.00           C  
ATOM   1407  O   MET A 207      16.333   2.875   1.428  1.00  0.00           O  
ATOM   1408  CB  MET A 207      13.415   4.313   2.177  1.00  0.00           C  
ATOM   1409  CEN MET A 207      12.704   5.838   1.676  1.00  0.00           X  
ATOM   1410  H   MET A 207      12.254   2.105   2.598  1.00  0.00           H  
ATOM   1411  N   GLN A 208      15.473   2.295   3.424  1.00  0.00           N  
ATOM   1412  CA  GLN A 208      16.762   2.028   4.047  1.00  0.00           C  
ATOM   1413  C   GLN A 208      17.505   0.900   3.315  1.00  0.00           C  
ATOM   1414  O   GLN A 208      18.686   1.049   2.973  1.00  0.00           O  
ATOM   1415  CB  GLN A 208      16.575   1.658   5.521  1.00  0.00           C  
ATOM   1416  CEN GLN A 208      16.656   2.261   7.158  1.00  0.00           X  
ATOM   1417  H   GLN A 208      14.636   2.194   3.978  1.00  0.00           H  
ATOM   1418  N   ALA A 209      16.806  -0.185   2.970  1.00  0.00           N  
ATOM   1419  CA  ALA A 209      17.383  -1.315   2.248  1.00  0.00           C  
ATOM   1420  C   ALA A 209      17.840  -0.937   0.827  1.00  0.00           C  
ATOM   1421  O   ALA A 209      18.929  -1.343   0.406  1.00  0.00           O  
ATOM   1422  CB  ALA A 209      16.380  -2.458   2.195  1.00  0.00           C  
ATOM   1423  CEN ALA A 209      16.381  -2.458   2.195  1.00  0.00           X  
ATOM   1424  H   ALA A 209      15.837  -0.236   3.249  1.00  0.00           H  
ATOM   1425  N   ALA A 210      17.059  -0.143   0.092  1.00  0.00           N  
ATOM   1426  CA  ALA A 210      17.399   0.302  -1.258  1.00  0.00           C  
ATOM   1427  C   ALA A 210      18.653   1.195  -1.261  1.00  0.00           C  
ATOM   1428  O   ALA A 210      19.537   1.022  -2.102  1.00  0.00           O  
ATOM   1429  CB  ALA A 210      16.219   1.035  -1.880  1.00  0.00           C  
ATOM   1430  CEN ALA A 210      16.220   1.035  -1.880  1.00  0.00           X  
ATOM   1431  H   ALA A 210      16.175   0.149   0.480  1.00  0.00           H  
ATOM   1432  N   ALA A 211      18.779   2.095  -0.280  1.00  0.00           N  
ATOM   1433  CA  ALA A 211      19.928   2.983  -0.137  1.00  0.00           C  
ATOM   1434  C   ALA A 211      21.211   2.216   0.224  1.00  0.00           C  
ATOM   1435  O   ALA A 211      22.266   2.455  -0.367  1.00  0.00           O  
ATOM   1436  CB  ALA A 211      19.634   4.049   0.909  1.00  0.00           C  
ATOM   1437  CEN ALA A 211      19.634   4.048   0.909  1.00  0.00           X  
ATOM   1438  H   ALA A 211      18.029   2.176   0.390  1.00  0.00           H  
ATOM   1439  N   ALA A 212      21.133   1.256   1.149  1.00  0.00           N  
ATOM   1440  CA  ALA A 212      22.297   0.485   1.582  1.00  0.00           C  
ATOM   1441  C   ALA A 212      22.879  -0.344   0.429  1.00  0.00           C  
ATOM   1442  O   ALA A 212      24.092  -0.336   0.204  1.00  0.00           O  
ATOM   1443  CB  ALA A 212      21.925  -0.414   2.752  1.00  0.00           C  
ATOM   1444  CEN ALA A 212      21.926  -0.414   2.751  1.00  0.00           X  
ATOM   1445  H   ALA A 212      20.242   1.061   1.579  1.00  0.00           H  
ATOM   1446  N   ALA A 213      22.026  -0.993  -0.371  1.00  0.00           N  
ATOM   1447  CA  ALA A 213      22.446  -1.700  -1.579  1.00  0.00           C  
ATOM   1448  C   ALA A 213      23.210  -0.795  -2.556  1.00  0.00           C  
ATOM   1449  O   ALA A 213      24.309  -1.156  -2.994  1.00  0.00           O  
ATOM   1450  CB  ALA A 213      21.234  -2.314  -2.265  1.00  0.00           C  
ATOM   1451  CEN ALA A 213      21.235  -2.314  -2.266  1.00  0.00           X  
ATOM   1452  H   ALA A 213      21.049  -1.022  -0.114  1.00  0.00           H  
ATOM   1453  N   ALA A 214      22.672   0.387  -2.873  1.00  0.00           N  
ATOM   1454  CA  ALA A 214      23.284   1.334  -3.803  1.00  0.00           C  
ATOM   1455  C   ALA A 214      24.649   1.836  -3.301  1.00  0.00           C  
ATOM   1456  O   ALA A 214      25.591   1.951  -4.088  1.00  0.00           O  
ATOM   1457  CB  ALA A 214      22.343   2.505  -4.046  1.00  0.00           C  
ATOM   1458  CEN ALA A 214      22.344   2.505  -4.046  1.00  0.00           X  
ATOM   1459  H   ALA A 214      21.782   0.633  -2.463  1.00  0.00           H  
ATOM   1460  N   ASN A 215      24.783   2.088  -1.995  1.00  0.00           N  
ATOM   1461  CA  ASN A 215      26.047   2.529  -1.392  1.00  0.00           C  
ATOM   1462  C   ASN A 215      27.185   1.507  -1.539  1.00  0.00           C  
ATOM   1463  O   ASN A 215      28.260   1.873  -2.002  1.00  0.00           O  
ATOM   1464  CB  ASN A 215      25.852   2.869   0.074  1.00  0.00           C  
ATOM   1465  CEN ASN A 215      25.620   3.710   0.658  1.00  0.00           X  
ATOM   1466  H   ASN A 215      23.967   2.015  -1.406  1.00  0.00           H  
ATOM   1467  N   CYS A 216      26.956   0.224  -1.233  1.00  0.00           N  
ATOM   1468  CA  CYS A 216      27.978  -0.829  -1.315  1.00  0.00           C  
ATOM   1469  C   CYS A 216      28.454  -1.184  -2.740  1.00  0.00           C  
ATOM   1470  O   CYS A 216      29.637  -1.477  -2.915  1.00  0.00           O  
ATOM   1471  CB  CYS A 216      27.240  -2.020  -0.701  1.00  0.00           C  
ATOM   1472  CEN CYS A 216      27.360  -2.468   0.214  1.00  0.00           X  
ATOM   1473  H   CYS A 216      26.083  -0.001  -0.779  1.00  0.00           H  
ATOM   1474  N   ARG A 217      27.589  -1.190  -3.767  1.00  0.00           N  
ATOM   1475  CA  ARG A 217      27.982  -1.507  -5.160  1.00  0.00           C  
ATOM   1476  C   ARG A 217      29.127  -0.656  -5.728  1.00  0.00           C  
ATOM   1477  O   ARG A 217      29.956  -1.196  -6.466  1.00  0.00           O  
ATOM   1478  CB  ARG A 217      26.780  -1.459  -6.093  1.00  0.00           C  
ATOM   1479  CEN ARG A 217      24.828  -2.192  -7.435  1.00  0.00           X  
ATOM   1480  H   ARG A 217      26.644  -0.884  -3.582  1.00  0.00           H  
ATOM   1481  N   LYS A 218      29.183   0.638  -5.397  1.00  0.00           N  
ATOM   1482  CA  LYS A 218      30.262   1.519  -5.883  1.00  0.00           C  
ATOM   1483  C   LYS A 218      31.431   1.462  -4.906  1.00  0.00           C  
ATOM   1484  O   LYS A 218      32.575   1.428  -5.401  1.00  0.00           O  
ATOM   1485  CB  LYS A 218      29.772   2.958  -6.047  1.00  0.00           C  
ATOM   1486  CEN LYS A 218      29.176   4.533  -7.329  1.00  0.00           X  
ATOM   1487  H   LYS A 218      28.783   0.897  -4.507  1.00  0.00           H  
TER                                                                             
# All scores below are weighted scores, not raw scores.
#BEGIN_POSE_ENERGIES_TABLE ./minmover_pdb/pose_96.pdb
label vdw cenpack pair env cbeta hs_pair ss_pair sheet total
weights 1 0.5 1 1 0.25 1 1 1 NA
pose 0.4038 -2.85883 -14.0768 2.53082 12.5124 0 0 0 -1.48864
MET:NtermProteinFull_1 0 0.07297 -0.24649 0.13971 0.06961 0 0 0 0.03581
TYR_2 0 -0.05253 0.02084 0.80588 0.06961 0 0 0 0.8438
GLY_3 0 -0.07165 0.02926 0.0322 0.0697 0 0 0 0.05951
LYS_4 0 -0.4793 -0.42029 -0.2228 0.03528 0 0 0 -1.08711
LEU_5 0 0.25236 -0.39078 0.08126 0.04205 0 0 0 -0.0151
ASN_6 0 -0.08487 -0.0117 -0.46336 0.0697 0 0 0 -0.49023
ASP_7 0 -0.10604 -0.08532 -0.31759 0.06887 0 0 0 -0.44008
LEU_8 0 -0.34927 -0.43084 -0.39148 0.03668 0 0 0 -1.13492
LEU_9 0 0.06752 -0.15683 0.75945 0.06878 0 0 0 0.73892
GLU_10 0 -0.04006 -0.0875 -0.71584 0.06921 0 0 0 -0.77419
ASP_11 0 -0.34648 0.30538 0.46164 0.0366 0 0 0 0.45715
LEU_12 0 -0.28661 -0.51889 -0.06582 0.03683 0 0 0 -0.83448
GLN_13 0 -0.0854 0.03888 -0.59803 0.06921 0 0 0 -0.57534
GLU_14 0 -0.12113 -0.24949 -0.4886 0.06908 0 0 0 -0.79015
VAL_15 0 -0.18874 -0.60712 -0.35242 0.0368 0 0 0 -1.11147
LEU_16 0 0.27451 -0.24849 0.4149 0.06943 0 0 0 0.51036
LYS_17 0 -0.04884 -0.0105 -0.77863 0.06947 0 0 0 -0.7685
ASN_18 0 -0.38974 0.0289 -0.07783 0.0305 0 0 0 -0.40817
LEU_19 0 0.46766 0.17482 -0.50394 0.03616 0 0 0 0.17469
HIS_20 0 0.25234 0.04551 0.0215 0.0693 0 0 0 0.38865
LYS_21 0 -0.0242 -0.21565 -0.8715 0.0694 0 0 0 -1.04195
ASN_22 0 0.46794 -0.44126 0.26721 0.0431 0 0 0 0.33699
ASP_23 0 -0.18989 -0.28805 -0.03907 0.03543 0 0 0 -0.48158
ARG_24 0 -0.05368 -0.07481 -0.64658 0.07134 0 0 0 -0.70373
SER_25 0 0.04906 -0.19774 -0.21543 0.07034 0 0 0 -0.29377
GLY_26 0 0.00684 -0.02446 0.16011 0.04331 0 0 0 0.18579
LYS_27 0 0 0 -1.04927 0.07259 0 0 0 -0.97669
ASP_28 0 -0.07065 -0.0674 -0.61428 0.06961 0 0 0 -0.68273
ASN_29 0 -0.02461 -0.70415 -0.13901 0.03968 0 0 0 -0.8281
ILE_30 0 0.11868 0.28727 0.34575 0.06902 0 0 0 0.82072
HIS_D_31 0 -0.02703 -0.0132 0.11054 0.06961 0 0 0 0.13992
ASP_32 0 -0.02069 -0.91545 -0.1485 0.05795 0 0 0 -1.02668
VAL_33 0 0.3669 0.6007 -0.35242 0.0366 0 0 0 0.65178
ASP_34 0 0.12407 -0.27992 -0.31759 0.06882 0 0 0 -0.40462
ASN_35 0 0.02926 -0.20855 -0.32173 0.06893 0 0 0 -0.43209
HIS_D_36 0 -0.15576 0.2167 -0.18746 0.03683 0 0 0 -0.08969
LEU_37 0 0.1839 -0.55136 -0.06582 0.03683 0 0 0 -0.39645
GLN_38 0 -0.05505 0.04702 -0.59803 0.06921 0 0 0 -0.53685
ASN_39 0 -0.13681 -0.39379 -0.19403 0.04283 0 0 0 -0.6818
VAL_40 0 0.10362 -0.29795 -0.41511 0.03821 0 0 0 -0.57122
ILE_41 0 -0.06785 -0.353 0.72502 0.06902 0 0 0 0.3732
GLU_42 0 0.00703 -0.194 -0.60186 0.06921 0 0 0 -0.71961
ASP_43 0 -0.18207 0.35883 0.2122 0.03614 0 0 0 0.4251
ILE_44 0 -0.06256 -0.63949 -0.20059 0.04512 0 0 0 -0.85751
HIS_D_45 0 -0.04759 0.23604 0.0215 0.06878 0 0 0 0.27873
ASP_46 0 0.12464 -0.48092 -0.31759 0.06884 0 0 0 -0.60503
PHE_47 0 0.26714 -0.29873 -0.38422 0.04596 0 0 0 -0.36985
MET_48 0 0.33332 -0.01744 0.13971 0.06986 0 0 0 0.52546
GLN_49 0 -0.05243 0.00399 -0.60368 0.06947 0 0 0 -0.58265
ALA_50 0 -0.02473 0.09848 0.03291 0.04397 0 0 0 0.15062
ALA_51 0 -0.12912 -0.1031 -0.14527 0.0357 0 0 0 -0.34178
ALA_52 0 -0.0278 -0.07928 0.15304 0.03487 0 0 0 0.08083
ALA_53 0 -0.12554 0.05916 0.20553 0.03503 0 0 0 0.1742
ALA_54 0 -0.03089 0.03236 -0.01847 0.03761 0 0 0 0.02061
ALA_55 0 -0.12423 -0.05242 0.11438 0.02985 0 0 0 -0.03242
ASN_56 0 -0.02739 -0.01379 -0.32173 0.03634 0 0 0 -0.32657
CYS_57 0 -0.00201 0.17097 0.77853 0.04305 0 0 0 0.99053
ARG_58 0 0.12701 0.21788 -0.26954 0.05694 0 0 0 0.1323
LYS_59 0 -0.01681 -0.01939 -0.8715 0.07212 0 0 0 -0.83558
GLY_60 0 -0.0207 0.00471 0.60923 0.04731 0 0 0 0.64055
SER_61 0 0.00899 -0.019 -0.11629 0.04424 0 0 0 -0.08208
PRO_62 0 -0.01222 -0.00677 0.043 0.04109 0 0 0 0.0651
GLY_63 0 0 0 0.91259 0.04957 0 0 0 0.96215
SER_64 0 0 0 0.13063 0.04957 0 0 0 0.1802
PRO_65 0 0 0 0.2123 0.06672 0 0 0 0.27902
ALA_66 0 0 0 0.89846 0.04957 0 0 0 0.94802
GLY_67 0 0 0 0.91259 0.04015 0 0 0 0.95274
SER_68 0 0 0 0.29023 0.04183 0 0 0 0.33206
PRO_69 0 0 0 0.043 0.04957 0 0 0 0.09257
THR_70 0 0 0 0.48779 0.07573 0 0 0 0.56352
SER_71 0 0 0 0.13063 0.07347 0 0 0 0.2041
THR_72 0 0 0 0.48779 0.07499 0 0 0 0.56278
GLU_73 0 0 0 -1.01303 0.07573 0 0 0 -0.9373
GLU_74 0 0 0 -1.01303 0.07582 0 0 0 -0.93721
GLY_75 0 0 0 0.91259 0.04957 0 0 0 0.96215
THR_76 0 0 0 0.48779 0.04957 0 0 0 0.53736
SER_77 0 0 0 0.29023 0.07582 0 0 0 0.36605
GLU_78 0 0 0 -1.03403 0.07573 0 0 0 -0.9583
SER_79 0 0 0 0.13063 0.07555 0 0 0 0.20618
ALA_80 0 0 0 0.89846 0.07541 0 0 0 0.97387
THR_81 0 0 0 0.43096 0.06242 0 0 0 0.49338
PRO_82 0 0 0 0.2123 0.07582 0 0 0 0.28812
GLU_83 0 0 0 -1.03403 0.07499 0 0 0 -0.95904
SER_84 0 0 0 0.13063 0.07582 0 0 0 0.20645
GLY_85 0 0 0 0.91259 0.04957 0 0 0 0.96215
PRO_86 0 0 0 0.51404 0.04957 0 0 0 0.5636
GLY_87 0 0 0 0.91259 0.04957 0 0 0 0.96215
THR_88 0 0 0 0.48779 0.07582 0 0 0 0.56361
SER_89 0 0 0 0.13063 0.07499 0 0 0 0.20562
THR_90 0 0 0 0.33798 0.07499 0 0 0 0.41297
GLU_91 0 0 0 -1.01303 0.07582 0 0 0 -0.93721
PRO_92 0 0 0 0.2123 0.07582 0 0 0 0.28812
SER_93 0 0 0 0.13063 0.07499 0 0 0 0.20562
GLU_94 0 0 0 -1.01303 0.0738 0 0 0 -0.93924
GLY_95 0 0 0 0.91259 0.06047 0 0 0 0.97305
SER_96 0 0 0 0.29023 0.03945 0 0 0 0.32968
ALA_97 0 0 0 0.797 0.04957 0 0 0 0.84657
PRO_98 0 0 0 0.2123 0.04183 0 0 0 0.25412
GLY_99 0 0 0 0.91259 0.04957 0 0 0 0.96215
SER_100 0 0 0 0.13063 0.04957 0 0 0 0.1802
PRO_101 0 0 0 0.51404 0.07582 0 0 0 0.58986
ALA_102 0 0 0 0.77873 0.07582 0 0 0 0.85455
GLY_103 0 0 0 0.60923 0.04957 0 0 0 0.6588
SER_104 0 0 0 0.29023 0.04957 0 0 0 0.3398
PRO_105 0 0 0 0.2123 0.07582 0 0 0 0.28812
THR_106 0 0 0 0.43096 0.07573 0 0 0 0.50669
SER_107 0 0 0 0.29023 0.07499 0 0 0 0.36522
THR_108 0 0 0 0.43096 0.07499 0 0 0 0.50594
GLU_109 0 0 0 -1.01303 0.07573 0 0 0 -0.9373
GLU_110 0 0 0 -1.03403 0.07582 0 0 0 -0.95821
GLY_111 0 0 0 0.91259 0.04957 0 0 0 0.96215
THR_112 0 0 0 0.48779 0.07582 0 0 0 0.56361
SER_113 0 0 0 -0.0106 0.07347 0 0 0 0.06287
THR_114 0 0 0 0.48779 0.07499 0 0 0 0.56278
GLU_115 0 0 0 -1.03403 0.07582 0 0 0 -0.95821
PRO_116 0 0 0 0.2123 0.07582 0 0 0 0.28812
SER_117 0 0 0 0.29023 0.07499 0 0 0 0.36522
GLU_118 0 0 0 -1.03403 0.05089 0 0 0 -0.98314
GLY_119 0 0 0 0.91259 0.05093 0 0 0 0.96352
SER_120 0 0 0 0.29023 0.03671 0 0 0 0.32695
ALA_121 0 0 0 0.797 0.04957 0 0 0 0.84657
PRO_122 0 0 0 0.2123 0.04183 0 0 0 0.25412
GLY_123 0 0 0 0.91259 0.04957 0 0 0 0.96215
THR_124 0 0 0 0.48779 0.07582 0 0 0 0.56361
SER_125 0 0 0 0.13063 0.07573 0 0 0 0.20636
THR_126 0 0 0 0.43096 0.07499 0 0 0 0.50594
GLU_127 0 0 0 -1.03403 0.07582 0 0 0 -0.95821
PRO_128 0 0 0 0.043 0.04731 0 0 0 0.09031
SER_129 0 0 0 -0.0106 0.07582 0 0 0 0.06522
GLU_130 0 0 0 -0.93278 0.07582 0 0 0 -0.85696
GLY_131 0 0 0 0.60923 0.07356 0 0 0 0.68279
SER_132 0 0 0 -0.11629 0.04883 0 0 0 -0.06747
ALA_133 0 0 0 0.797 0.04883 0 0 0 0.84583
PRO_134 0 0 0 0.2123 0.04957 0 0 0 0.26186
GLY_135 0 0 0 0.91259 0.04183 0 0 0 0.95441
THR_136 0 0 0 0.43096 0.07508 0 0 0 0.50603
SER_137 0 0 0 0.29023 0.07582 0 0 0 0.36605
GLU_138 0 0 0 -1.01303 0.07582 0 0 0 -0.93721
SER_139 0 0 0 0.13063 0.07499 0 0 0 0.20562
ALA_140 0 0 0 0.89846 0.07347 0 0 0 0.97192
THR_141 0 0 0 0.43096 0.07582 0 0 0 0.50678
PRO_142 0 0 0 0.51404 0.07582 0 0 0 0.58986
GLU_143 0 0 0 -1.03403 0.07499 0 0 0 -0.95904
SER_144 0 0 0 -0.0106 0.07582 0 0 0 0.06522
GLY_145 0 0 0 0.91259 0.04183 0 0 0 0.95441
PRO_146 0 0 0 0.51404 0.04957 0 0 0 0.5636
GLY_147 0 0 0 0.91259 0.04183 0 0 0 0.95441
SER_148 0 0 0 0.13063 0.07508 0 0 0 0.20571
GLU_149 0 0 0 -1.03403 0.07582 0 0 0 -0.95821
PRO_150 0 0 0 0.51404 0.04957 0 0 0 0.5636
ALA_151 0 0 0 0.89846 0.07502 0 0 0 0.97347
THR_152 0 -0.00368 -0.01337 0.23017 0.07356 0 0 0 0.28667
SER_153 0 -0.0251 -0.01058 -0.0106 0.04898 0 0 0 0.0027
GLY_154 0 -0.05567 -0.07241 -0.07965 0.03634 0 0 0 -0.17139
SER_155 0 -0.22775 -0.17691 -0.06451 0.03045 0 0 0 -0.43871
GLU_156 0 -0.00805 0.02725 -0.37543 0.04314 0 0 0 -0.3131
THR_157 0 0.0936 0.00961 0.07803 0.03074 0 0 0 0.21198
PRO_158 0 0.11329 0.00837 -0.29134 0.04268 0 0 0 -0.12701
GLY_159 0 -0.02568 0.08875 -0.07965 0.04277 0 0 0 0.02619
MET_160 0 0.0328 -0.26768 -0.13184 0.03514 0 0 0 -0.33159
TYR_161 0 -0.00894 -0.00648 0.80588 0.07081 0 0 0 0.86127
GLY_162 0 -0.01039 0.02529 -0.08884 0.0353 0 0 0 -0.03864
LYS_163 0 0.17968 0.27201 0.40067 0.04537 0 0 0 0.89774
LEU_164 0 -0.20001 -0.1979 0.08126 0.06908 0 0 0 -0.24756
ASN_165 0 -0.03619 -0.07295 -0.40966 0.0697 0 0 0 -0.4491
ASP_166 0 0.14309 0.05282 -0.24167 0.04283 0 0 0 -0.00294
LEU_167 0 -0.25522 -0.19179 -0.39148 0.03206 0 0 0 -0.80644
LEU_168 0 0.02273 -0.01658 0.75945 0.06893 0 0 0 0.83452
GLU_169 0 0.06141 -0.10747 -0.60186 0.06906 0 0 0 -0.57886
ASP_170 0 -0.10517 0.3177 0.46164 0.03683 0 0 0 0.71101
LEU_171 0 -0.41453 -0.26839 -0.06582 0.03721 0 0 0 -0.71153
GLN_172 0 -0.04765 0.0377 -0.49415 0.06894 0 0 0 -0.43516
GLU_173 0 0.00546 -0.40119 -0.37543 0.04301 0 0 0 -0.72815
VAL_174 0 -0.29139 -0.73941 -0.50425 0.03331 0 0 0 -1.50174
LEU_175 0 0.08382 -0.16693 0.4149 0.06928 0 0 0 0.40107
LYS_176 0 0.01155 -0.13798 -0.68888 0.06921 0 0 0 -0.7461
ASN_177 0 -0.41377 0.12196 0.33879 0.03103 0 0 0 0.07801
LEU_178 0.01515 0.53761 0.05122 -0.45811 0.03613 0 0 0 0.18199
HIS_179 0 0.16846 -0.14246 0.0215 0.06894 0 0 0 0.11644
LYS_180 0 0.0114 -0.55668 -0.8715 0.06893 0 0 0 -1.34784
ASN_181 0 -0.02849 -0.11008 0.12528 0.04399 0 0 0 0.0307
ASP_182 0.18675 -0.02931 -0.01377 -0.24167 0.04296 0 0 0 -0.05504
ARG_183 0 0.01371 -0.20809 -0.48527 0.06994 0 0 0 -0.60971
SER_184 0 0.01876 -0.15179 -0.11629 0.07034 0 0 0 -0.17899
GLY_185 0 0.00067 -0.02237 0.16011 0.04409 0 0 0 0.18249
LYS_186 0 0 0 -1.04927 0.07203 0 0 0 -0.97725
ASP_187 0 -0.03581 -0.11204 -0.60822 0.06961 0 0 0 -0.68647
ASN_188 0 0.23199 -0.62436 -0.07783 0.04263 0 0 0 -0.42757
ILE_189 0.18675 0.04865 0.13902 0.47679 0.06903 0 0 0 0.92024
HIS_D_190 0 -0.02056 -0.01413 0.06501 0.06947 0 0 0 0.09979
ASP_191 0 -0.11396 -0.49572 -0.24167 0.06893 0 0 0 -0.78242
VAL_192 0.01515 0.60576 0.63907 -0.27892 0.03638 0 0 0 1.01743
ASP_193 0 0.19824 -0.1993 -0.37876 0.06893 0 0 0 -0.3109
ASN_194 0 -0.0594 -0.10878 -0.32173 0.06893 0 0 0 -0.42098
HIS_D_195 0 -0.44753 0.19042 -0.15264 0.03636 0 0 0 -0.37339
LEU_196 0 -0.20037 -0.45994 -0.19483 0.03683 0 0 0 -0.81831
GLN_197 0 -0.0487 0.05782 -0.59803 0.06921 0 0 0 -0.5197
ASN_198 0 -0.05896 -0.35924 -0.19403 0.06893 0 0 0 -0.5433
VAL_199 0 -0.01223 -0.55285 -0.35242 0.03733 0 0 0 -0.88016
ILE_200 0 -0.14163 -0.29324 0.47679 0.06939 0 0 0 0.11131
GLU_201 0 -0.0559 -0.22147 -0.60186 0.06894 0 0 0 -0.81029
ASP_202 0 -0.48706 0.12142 0.2122 0.03614 0 0 0 -0.11729
ILE_203 0 -0.03447 -0.34469 -0.49284 0.04496 0 0 0 -0.82705
HIS_D_204 0 -0.01855 0.28435 -0.02241 0.06893 0 0 0 0.31231
ASP_205 0 -0.17514 -0.46534 -0.42964 0.06906 0 0 0 -1.00107
PHE_206 0 0.06684 -0.29225 -0.30123 0.03721 0 0 0 -0.48943
MET_207 0 -0.1727 -0.01319 0.13971 0.04458 0 0 0 -0.00161
GLN_208 0 -0.02777 -0.07766 -0.59803 0.0693 0 0 0 -0.63416
ALA_209 0 -0.26559 0.11824 0.15304 0.03542 0 0 0 0.0411
ALA_210 0 0.10801 -0.2627 -0.06885 0.0368 0 0 0 -0.18673
ALA_211 0 -0.06026 0.01087 0.07904 0.03275 0 0 0 0.06241
ALA_212 0 -0.15855 0.04158 0.28428 0.03019 0 0 0 0.1975
ALA_213 0 0.1534 -0.00669 0.07904 0.03489 0 0 0 0.26065
ALA_214 0 -0.07031 0.02822 -0.11236 0.03761 0 0 0 -0.11684
ASN_215 0 -0.11109 -0.32227 -0.19403 0.0327 0 0 0 -0.59469
CYS_216 0 0.00798 0.03849 1.70525 0.06952 0 0 0 1.82125
ARG_217 0 0.03104 0.04788 -0.26954 0.04294 0 0 0 -0.14768
LYS:CtermProteinFull_218 0 -0.18801 -0.09009 -0.77863 0.06956 0 0 0 -0.98717
#END_POSE_ENERGIES_TABLE ./minmover_pdb/pose_96.pdb
