# Supplementary material for: Selection of a promiscuous minimalist cAMP phosphodiesterase from a library of de novo designed proteins
Source: Nat Chem. 2024 May 3;16(7):1200–8. doi: 10.1038/s41557-024-01490-4 (PMC11230910; doi:10.1038/s41557-024-01490-4)
Supplement: Supplementary file 3 — MD input files, scripts and final structures derived from MD, AlphaFold2, EMSfold and MultiSFold. [file 41557_2024_1490_MOESM3_ESM.zip › Computational_Data/4_MultiSFold/campase/pose_97.pdb]

ATOM      1  N   MET A   1      -5.685  -3.190  15.727  1.00  0.00           N  
ATOM      2  CA  MET A   1      -6.194  -2.453  14.552  1.00  0.00           C  
ATOM      3  C   MET A   1      -5.242  -1.342  14.148  1.00  0.00           C  
ATOM      4  O   MET A   1      -4.839  -1.359  13.005  1.00  0.00           O  
ATOM      5  CB  MET A   1      -7.577  -1.873  14.839  1.00  0.00           C  
ATOM      6  CEN MET A   1      -9.273  -2.040  14.422  1.00  0.00           X  
ATOM      7  H   MET A   1      -6.223  -3.221  16.569  1.00  0.00           H  
ATOM      8  N   TYR A   2      -4.794  -0.477  15.066  1.00  0.00           N  
ATOM      9  CA  TYR A   2      -3.916   0.651  14.716  1.00  0.00           C  
ATOM     10  C   TYR A   2      -2.546   0.277  14.107  1.00  0.00           C  
ATOM     11  O   TYR A   2      -2.302   0.650  12.975  1.00  0.00           O  
ATOM     12  CB  TYR A   2      -3.689   1.510  15.962  1.00  0.00           C  
ATOM     13  CEN TYR A   2      -4.292   2.969  16.722  1.00  0.00           X  
ATOM     14  H   TYR A   2      -5.228  -0.416  15.976  1.00  0.00           H  
ATOM     15  N   GLY A   3      -1.685  -0.475  14.814  1.00  0.00           N  
ATOM     16  CA  GLY A   3      -0.389  -0.931  14.271  1.00  0.00           C  
ATOM     17  C   GLY A   3      -0.511  -1.564  12.882  1.00  0.00           C  
ATOM     18  O   GLY A   3       0.051  -1.034  11.942  1.00  0.00           O  
ATOM     19  CEN GLY A   3      -0.389  -0.931  14.271  1.00  0.00           X  
ATOM     20  H   GLY A   3      -1.900  -0.695  15.776  1.00  0.00           H  
ATOM     21  N   LYS A   4      -1.375  -2.582  12.740  1.00  0.00           N  
ATOM     22  CA  LYS A   4      -1.643  -3.267  11.457  1.00  0.00           C  
ATOM     23  C   LYS A   4      -2.083  -2.329  10.332  1.00  0.00           C  
ATOM     24  O   LYS A   4      -1.712  -2.494   9.184  1.00  0.00           O  
ATOM     25  CB  LYS A   4      -2.707  -4.347  11.655  1.00  0.00           C  
ATOM     26  CEN LYS A   4      -3.188  -6.397  11.871  1.00  0.00           X  
ATOM     27  H   LYS A   4      -1.781  -2.982  13.575  1.00  0.00           H  
ATOM     28  N   LEU A   5      -2.933  -1.370  10.673  1.00  0.00           N  
ATOM     29  CA  LEU A   5      -3.310  -0.274   9.796  1.00  0.00           C  
ATOM     30  C   LEU A   5      -2.094   0.548   9.345  1.00  0.00           C  
ATOM     31  O   LEU A   5      -1.988   0.906   8.181  1.00  0.00           O  
ATOM     32  CB  LEU A   5      -4.332   0.626  10.503  1.00  0.00           C  
ATOM     33  CEN LEU A   5      -5.858   0.783  10.365  1.00  0.00           X  
ATOM     34  H   LEU A   5      -3.294  -1.376  11.618  1.00  0.00           H  
ATOM     35  N   ASN A   6      -1.189   0.843  10.278  1.00  0.00           N  
ATOM     36  CA  ASN A   6       0.048   1.544   9.970  1.00  0.00           C  
ATOM     37  C   ASN A   6       0.853   0.773   8.920  1.00  0.00           C  
ATOM     38  O   ASN A   6       1.212   1.364   7.914  1.00  0.00           O  
ATOM     39  CB  ASN A   6       0.881   1.776  11.217  1.00  0.00           C  
ATOM     40  CEN ASN A   6       1.011   2.522  11.943  1.00  0.00           X  
ATOM     41  H   ASN A   6      -1.259   0.407  11.185  1.00  0.00           H  
ATOM     42  N   ASP A   7       1.048  -0.535   9.122  1.00  0.00           N  
ATOM     43  CA  ASP A   7       1.865  -1.375   8.240  1.00  0.00           C  
ATOM     44  C   ASP A   7       1.262  -1.407   6.822  1.00  0.00           C  
ATOM     45  O   ASP A   7       1.938  -1.093   5.849  1.00  0.00           O  
ATOM     46  CB  ASP A   7       1.983  -2.794   8.803  1.00  0.00           C  
ATOM     47  CEN ASP A   7       2.622  -3.371   9.347  1.00  0.00           X  
ATOM     48  H   ASP A   7       0.687  -0.962   9.963  1.00  0.00           H  
ATOM     49  N   LEU A   8      -0.055  -1.629   6.716  1.00  0.00           N  
ATOM     50  CA  LEU A   8      -0.768  -1.636   5.441  1.00  0.00           C  
ATOM     51  C   LEU A   8      -0.694  -0.293   4.692  1.00  0.00           C  
ATOM     52  O   LEU A   8      -0.480  -0.253   3.481  1.00  0.00           O  
ATOM     53  CB  LEU A   8      -2.233  -2.024   5.679  1.00  0.00           C  
ATOM     54  CEN LEU A   8      -3.017  -3.332   5.458  1.00  0.00           X  
ATOM     55  H   LEU A   8      -0.549  -1.943   7.541  1.00  0.00           H  
ATOM     56  N   LEU A   9      -0.913   0.820   5.401  1.00  0.00           N  
ATOM     57  CA  LEU A   9      -0.771   2.153   4.818  1.00  0.00           C  
ATOM     58  C   LEU A   9       0.609   2.331   4.167  1.00  0.00           C  
ATOM     59  O   LEU A   9       0.695   2.857   3.060  1.00  0.00           O  
ATOM     60  CB  LEU A   9      -1.000   3.224   5.891  1.00  0.00           C  
ATOM     61  CEN LEU A   9      -2.186   4.159   6.200  1.00  0.00           X  
ATOM     62  H   LEU A   9      -1.125   0.726   6.384  1.00  0.00           H  
ATOM     63  N   GLU A  10       1.675   1.906   4.849  1.00  0.00           N  
ATOM     64  CA  GLU A  10       3.053   2.044   4.374  1.00  0.00           C  
ATOM     65  C   GLU A  10       3.269   1.279   3.068  1.00  0.00           C  
ATOM     66  O   GLU A  10       3.826   1.849   2.126  1.00  0.00           O  
ATOM     67  CB  GLU A  10       4.038   1.554   5.438  1.00  0.00           C  
ATOM     68  CEN GLU A  10       5.124   1.885   6.708  1.00  0.00           X  
ATOM     69  H   GLU A  10       1.529   1.370   5.692  1.00  0.00           H  
ATOM     70  N   ASP A  11       2.750   0.056   2.977  1.00  0.00           N  
ATOM     71  CA  ASP A  11       2.910  -0.802   1.806  1.00  0.00           C  
ATOM     72  C   ASP A  11       2.096  -0.266   0.622  1.00  0.00           C  
ATOM     73  O   ASP A  11       2.588  -0.132  -0.496  1.00  0.00           O  
ATOM     74  CB  ASP A  11       2.491  -2.238   2.132  1.00  0.00           C  
ATOM     75  CEN ASP A  11       2.898  -3.132   2.399  1.00  0.00           X  
ATOM     76  H   ASP A  11       2.311  -0.348   3.790  1.00  0.00           H  
ATOM     77  N   LEU A  12       0.869   0.196   0.858  1.00  0.00           N  
ATOM     78  CA  LEU A  12       0.036   0.777  -0.195  1.00  0.00           C  
ATOM     79  C   LEU A  12       0.661   2.041  -0.824  1.00  0.00           C  
ATOM     80  O   LEU A  12       0.758   2.168  -2.049  1.00  0.00           O  
ATOM     81  CB  LEU A  12      -1.353   1.098   0.370  1.00  0.00           C  
ATOM     82  CEN LEU A  12      -2.720   0.398   0.247  1.00  0.00           X  
ATOM     83  H   LEU A  12       0.487   0.070   1.785  1.00  0.00           H  
ATOM     84  N   GLN A  13       1.155   2.960   0.003  1.00  0.00           N  
ATOM     85  CA  GLN A  13       1.826   4.171  -0.471  1.00  0.00           C  
ATOM     86  C   GLN A  13       3.075   3.869  -1.303  1.00  0.00           C  
ATOM     87  O   GLN A  13       3.287   4.495  -2.347  1.00  0.00           O  
ATOM     88  CB  GLN A  13       2.210   5.057   0.717  1.00  0.00           C  
ATOM     89  CEN GLN A  13       1.749   6.458   1.651  1.00  0.00           X  
ATOM     90  H   GLN A  13       1.139   2.763   0.993  1.00  0.00           H  
ATOM     91  N   GLU A  14       3.929   2.955  -0.861  1.00  0.00           N  
ATOM     92  CA  GLU A  14       5.114   2.557  -1.610  1.00  0.00           C  
ATOM     93  C   GLU A  14       4.732   1.951  -2.975  1.00  0.00           C  
ATOM     94  O   GLU A  14       5.356   2.316  -3.979  1.00  0.00           O  
ATOM     95  CB  GLU A  14       5.943   1.560  -0.797  1.00  0.00           C  
ATOM     96  CEN GLU A  14       7.258   1.228   0.234  1.00  0.00           X  
ATOM     97  H   GLU A  14       3.732   2.467  -0.001  1.00  0.00           H  
ATOM     98  N   VAL A  15       3.638   1.177  -3.068  1.00  0.00           N  
ATOM     99  CA  VAL A  15       3.124   0.613  -4.338  1.00  0.00           C  
ATOM    100  C   VAL A  15       2.722   1.746  -5.287  1.00  0.00           C  
ATOM    101  O   VAL A  15       3.072   1.699  -6.467  1.00  0.00           O  
ATOM    102  CB  VAL A  15       1.913  -0.313  -4.114  1.00  0.00           C  
ATOM    103  CEN VAL A  15       1.706  -0.969  -4.134  1.00  0.00           X  
ATOM    104  H   VAL A  15       3.145   0.967  -2.210  1.00  0.00           H  
ATOM    105  N   LEU A  16       2.072   2.805  -4.781  1.00  0.00           N  
ATOM    106  CA  LEU A  16       1.695   3.981  -5.582  1.00  0.00           C  
ATOM    107  C   LEU A  16       2.914   4.735  -6.128  1.00  0.00           C  
ATOM    108  O   LEU A  16       2.956   5.119  -7.298  1.00  0.00           O  
ATOM    109  CB  LEU A  16       0.826   4.927  -4.743  1.00  0.00           C  
ATOM    110  CEN LEU A  16      -0.687   5.214  -4.723  1.00  0.00           X  
ATOM    111  H   LEU A  16       1.788   2.760  -3.812  1.00  0.00           H  
ATOM    112  N   LYS A  17       3.940   4.953  -5.296  1.00  0.00           N  
ATOM    113  CA  LYS A  17       5.167   5.640  -5.729  1.00  0.00           C  
ATOM    114  C   LYS A  17       5.883   4.864  -6.825  1.00  0.00           C  
ATOM    115  O   LYS A  17       6.367   5.477  -7.777  1.00  0.00           O  
ATOM    116  CB  LYS A  17       6.111   5.855  -4.545  1.00  0.00           C  
ATOM    117  CEN LYS A  17       6.947   7.169  -3.113  1.00  0.00           X  
ATOM    118  H   LYS A  17       3.858   4.608  -4.349  1.00  0.00           H  
ATOM    119  N   ASN A  18       5.962   3.542  -6.713  1.00  0.00           N  
ATOM    120  CA  ASN A  18       6.605   2.694  -7.712  1.00  0.00           C  
ATOM    121  C   ASN A  18       5.887   2.752  -9.066  1.00  0.00           C  
ATOM    122  O   ASN A  18       6.496   3.161 -10.055  1.00  0.00           O  
ATOM    123  CB  ASN A  18       6.697   1.258  -7.230  1.00  0.00           C  
ATOM    124  CEN ASN A  18       7.378   0.647  -6.716  1.00  0.00           X  
ATOM    125  H   ASN A  18       5.571   3.105  -5.890  1.00  0.00           H  
ATOM    126  N   LEU A  19       4.580   2.487  -9.106  1.00  0.00           N  
ATOM    127  CA  LEU A  19       3.779   2.528 -10.331  1.00  0.00           C  
ATOM    128  C   LEU A  19       3.889   3.896 -11.029  1.00  0.00           C  
ATOM    129  O   LEU A  19       4.214   3.970 -12.215  1.00  0.00           O  
ATOM    130  CB  LEU A  19       2.314   2.206 -10.011  1.00  0.00           C  
ATOM    131  CEN LEU A  19       1.451   0.947 -10.219  1.00  0.00           X  
ATOM    132  H   LEU A  19       4.113   2.226  -8.249  1.00  0.00           H  
ATOM    133  N   HIS A  20       3.747   4.993 -10.284  1.00  0.00           N  
ATOM    134  CA  HIS A  20       3.730   6.341 -10.856  1.00  0.00           C  
ATOM    135  C   HIS A  20       4.976   6.676 -11.685  1.00  0.00           C  
ATOM    136  O   HIS A  20       4.860   7.173 -12.808  1.00  0.00           O  
ATOM    137  CB  HIS A  20       3.567   7.379  -9.741  1.00  0.00           C  
ATOM    138  CEN HIS A  20       2.516   8.100  -9.104  1.00  0.00           X  
ATOM    139  H   HIS A  20       3.536   4.876  -9.302  1.00  0.00           H  
ATOM    140  N   LYS A  21       6.185   6.402 -11.171  1.00  0.00           N  
ATOM    141  CA  LYS A  21       7.429   6.954 -11.745  1.00  0.00           C  
ATOM    142  C   LYS A  21       7.332   7.052 -13.278  1.00  0.00           C  
ATOM    143  O   LYS A  21       7.795   8.043 -13.849  1.00  0.00           O  
ATOM    144  CB  LYS A  21       8.632   6.097 -11.348  1.00  0.00           C  
ATOM    145  CEN LYS A  21      10.354   5.842 -10.146  1.00  0.00           X  
ATOM    146  H   LYS A  21       6.237   5.737 -10.415  1.00  0.00           H  
ATOM    147  N   ASN A  22       6.685   6.081 -13.925  1.00  0.00           N  
ATOM    148  CA  ASN A  22       6.751   5.853 -15.375  1.00  0.00           C  
ATOM    149  C   ASN A  22       5.432   5.433 -16.010  1.00  0.00           C  
ATOM    150  O   ASN A  22       5.463   4.708 -17.008  1.00  0.00           O  
ATOM    151  CB  ASN A  22       7.814   4.822 -15.707  1.00  0.00           C  
ATOM    152  CEN ASN A  22       8.834   4.801 -15.951  1.00  0.00           X  
ATOM    153  H   ASN A  22       6.152   5.424 -13.374  1.00  0.00           H  
ATOM    154  N   ASP A  23       4.298   5.918 -15.497  1.00  0.00           N  
ATOM    155  CA  ASP A  23       2.970   5.525 -15.984  1.00  0.00           C  
ATOM    156  C   ASP A  23       2.880   5.567 -17.525  1.00  0.00           C  
ATOM    157  O   ASP A  23       2.382   4.639 -18.168  1.00  0.00           O  
ATOM    158  CB  ASP A  23       1.897   6.428 -15.372  1.00  0.00           C  
ATOM    159  CEN ASP A  23       1.230   6.444 -14.602  1.00  0.00           X  
ATOM    160  H   ASP A  23       4.351   6.506 -14.677  1.00  0.00           H  
ATOM    161  N   ARG A  24       3.458   6.605 -18.155  1.00  0.00           N  
ATOM    162  CA  ARG A  24       3.383   6.815 -19.609  1.00  0.00           C  
ATOM    163  C   ARG A  24       4.000   5.724 -20.481  1.00  0.00           C  
ATOM    164  O   ARG A  24       3.666   5.716 -21.665  1.00  0.00           O  
ATOM    165  CB  ARG A  24       3.961   8.170 -19.989  1.00  0.00           C  
ATOM    166  CEN ARG A  24       4.099  10.585 -20.539  1.00  0.00           X  
ATOM    167  H   ARG A  24       3.977   7.257 -17.583  1.00  0.00           H  
ATOM    168  N   SER A  25       4.885   4.853 -19.981  1.00  0.00           N  
ATOM    169  CA  SER A  25       5.547   3.851 -20.845  1.00  0.00           C  
ATOM    170  C   SER A  25       4.698   2.677 -21.336  1.00  0.00           C  
ATOM    171  O   SER A  25       5.091   2.083 -22.329  1.00  0.00           O  
ATOM    172  CB  SER A  25       6.754   3.301 -20.110  1.00  0.00           C  
ATOM    173  CEN SER A  25       7.059   3.123 -19.697  1.00  0.00           X  
ATOM    174  H   SER A  25       5.226   4.990 -19.042  1.00  0.00           H  
ATOM    175  N   GLY A  26       3.530   2.389 -20.752  1.00  0.00           N  
ATOM    176  CA  GLY A  26       2.755   1.181 -21.072  1.00  0.00           C  
ATOM    177  C   GLY A  26       3.434  -0.148 -20.700  1.00  0.00           C  
ATOM    178  O   GLY A  26       4.192  -0.225 -19.748  1.00  0.00           O  
ATOM    179  CEN GLY A  26       2.755   1.181 -21.072  1.00  0.00           X  
ATOM    180  H   GLY A  26       3.167   3.031 -20.062  1.00  0.00           H  
ATOM    181  N   LYS A  27       3.178  -1.174 -21.523  1.00  0.00           N  
ATOM    182  CA  LYS A  27       3.620  -2.587 -21.481  1.00  0.00           C  
ATOM    183  C   LYS A  27       3.948  -3.240 -20.130  1.00  0.00           C  
ATOM    184  O   LYS A  27       3.008  -3.653 -19.461  1.00  0.00           O  
ATOM    185  CB  LYS A  27       4.850  -2.730 -22.379  1.00  0.00           C  
ATOM    186  CEN LYS A  27       5.675  -3.314 -24.238  1.00  0.00           X  
ATOM    187  H   LYS A  27       2.628  -0.935 -22.337  1.00  0.00           H  
ATOM    188  N   ASP A  28       5.199  -3.292 -19.691  1.00  0.00           N  
ATOM    189  CA  ASP A  28       5.521  -3.851 -18.372  1.00  0.00           C  
ATOM    190  C   ASP A  28       4.689  -3.240 -17.238  1.00  0.00           C  
ATOM    191  O   ASP A  28       4.332  -3.953 -16.304  1.00  0.00           O  
ATOM    192  CB  ASP A  28       7.011  -3.662 -18.074  1.00  0.00           C  
ATOM    193  CEN ASP A  28       7.892  -4.171 -18.127  1.00  0.00           X  
ATOM    194  H   ASP A  28       5.946  -3.184 -20.360  1.00  0.00           H  
ATOM    195  N   ASN A  29       4.273  -1.970 -17.337  1.00  0.00           N  
ATOM    196  CA  ASN A  29       3.471  -1.358 -16.270  1.00  0.00           C  
ATOM    197  C   ASN A  29       2.203  -2.161 -15.913  1.00  0.00           C  
ATOM    198  O   ASN A  29       1.648  -1.946 -14.837  1.00  0.00           O  
ATOM    199  CB  ASN A  29       3.090   0.065 -16.637  1.00  0.00           C  
ATOM    200  CEN ASN A  29       3.472   1.034 -16.509  1.00  0.00           X  
ATOM    201  H   ASN A  29       4.553  -1.418 -18.136  1.00  0.00           H  
ATOM    202  N   ILE A  30       1.703  -3.077 -16.764  1.00  0.00           N  
ATOM    203  CA  ILE A  30       0.515  -3.887 -16.416  1.00  0.00           C  
ATOM    204  C   ILE A  30       0.885  -4.928 -15.358  1.00  0.00           C  
ATOM    205  O   ILE A  30       0.112  -5.140 -14.432  1.00  0.00           O  
ATOM    206  CB  ILE A  30      -0.079  -4.602 -17.644  1.00  0.00           C  
ATOM    207  CEN ILE A  30      -0.766  -4.508 -18.485  1.00  0.00           X  
ATOM    208  H   ILE A  30       2.245  -3.326 -17.579  1.00  0.00           H  
ATOM    209  N   HIS A  31       2.088  -5.505 -15.438  1.00  0.00           N  
ATOM    210  CA  HIS A  31       2.538  -6.534 -14.497  1.00  0.00           C  
ATOM    211  C   HIS A  31       2.743  -5.988 -13.079  1.00  0.00           C  
ATOM    212  O   HIS A  31       2.356  -6.642 -12.118  1.00  0.00           O  
ATOM    213  CB  HIS A  31       3.837  -7.176 -14.995  1.00  0.00           C  
ATOM    214  CEN HIS A  31       4.239  -8.317 -15.747  1.00  0.00           X  
ATOM    215  H   HIS A  31       2.732  -5.202 -16.157  1.00  0.00           H  
ATOM    216  N   ASP A  32       3.294  -4.778 -12.950  1.00  0.00           N  
ATOM    217  CA  ASP A  32       3.528  -4.163 -11.638  1.00  0.00           C  
ATOM    218  C   ASP A  32       2.214  -3.915 -10.888  1.00  0.00           C  
ATOM    219  O   ASP A  32       2.067  -4.335  -9.744  1.00  0.00           O  
ATOM    220  CB  ASP A  32       4.297  -2.849 -11.794  1.00  0.00           C  
ATOM    221  CEN ASP A  32       5.247  -2.484 -11.740  1.00  0.00           X  
ATOM    222  H   ASP A  32       3.633  -4.303 -13.771  1.00  0.00           H  
ATOM    223  N   VAL A  33       1.243  -3.267 -11.543  1.00  0.00           N  
ATOM    224  CA  VAL A  33      -0.090  -3.021 -10.971  1.00  0.00           C  
ATOM    225  C   VAL A  33      -0.799  -4.339 -10.678  1.00  0.00           C  
ATOM    226  O   VAL A  33      -1.461  -4.432  -9.650  1.00  0.00           O  
ATOM    227  CB  VAL A  33      -0.970  -2.174 -11.910  1.00  0.00           C  
ATOM    228  CEN VAL A  33      -1.259  -1.554 -11.989  1.00  0.00           X  
ATOM    229  H   VAL A  33       1.423  -2.992 -12.499  1.00  0.00           H  
ATOM    230  N   ASP A  34      -0.637  -5.351 -11.529  1.00  0.00           N  
ATOM    231  CA  ASP A  34      -1.237  -6.675 -11.343  1.00  0.00           C  
ATOM    232  C   ASP A  34      -0.750  -7.336 -10.048  1.00  0.00           C  
ATOM    233  O   ASP A  34      -1.555  -7.850  -9.273  1.00  0.00           O  
ATOM    234  CB  ASP A  34      -0.925  -7.575 -12.541  1.00  0.00           C  
ATOM    235  CEN ASP A  34      -1.345  -7.897 -13.411  1.00  0.00           X  
ATOM    236  H   ASP A  34      -0.097  -5.202 -12.368  1.00  0.00           H  
ATOM    237  N   ASN A  35       0.543  -7.222  -9.734  1.00  0.00           N  
ATOM    238  CA  ASN A  35       1.111  -7.729  -8.485  1.00  0.00           C  
ATOM    239  C   ASN A  35       0.674  -6.894  -7.271  1.00  0.00           C  
ATOM    240  O   ASN A  35       0.360  -7.429  -6.212  1.00  0.00           O  
ATOM    241  CB  ASN A  35       2.626  -7.789  -8.560  1.00  0.00           C  
ATOM    242  CEN ASN A  35       3.369  -8.482  -8.824  1.00  0.00           X  
ATOM    243  H   ASN A  35       1.166  -6.802 -10.410  1.00  0.00           H  
ATOM    244  N   HIS A  36       0.630  -5.571  -7.424  1.00  0.00           N  
ATOM    245  CA  HIS A  36       0.308  -4.694  -6.308  1.00  0.00           C  
ATOM    246  C   HIS A  36      -1.116  -4.916  -5.788  1.00  0.00           C  
ATOM    247  O   HIS A  36      -1.315  -5.024  -4.581  1.00  0.00           O  
ATOM    248  CB  HIS A  36       0.491  -3.229  -6.716  1.00  0.00           C  
ATOM    249  CEN HIS A  36       1.497  -2.222  -6.642  1.00  0.00           X  
ATOM    250  H   HIS A  36       0.810  -5.165  -8.332  1.00  0.00           H  
ATOM    251  N   LEU A  37      -2.091  -5.063  -6.686  1.00  0.00           N  
ATOM    252  CA  LEU A  37      -3.477  -5.320  -6.322  1.00  0.00           C  
ATOM    253  C   LEU A  37      -3.614  -6.646  -5.564  1.00  0.00           C  
ATOM    254  O   LEU A  37      -4.262  -6.661  -4.524  1.00  0.00           O  
ATOM    255  CB  LEU A  37      -4.358  -5.324  -7.578  1.00  0.00           C  
ATOM    256  CEN LEU A  37      -5.345  -4.298  -8.165  1.00  0.00           X  
ATOM    257  H   LEU A  37      -1.862  -5.019  -7.669  1.00  0.00           H  
ATOM    258  N   GLN A  38      -2.957  -7.721  -6.014  1.00  0.00           N  
ATOM    259  CA  GLN A  38      -3.019  -9.037  -5.360  1.00  0.00           C  
ATOM    260  C   GLN A  38      -2.443  -8.999  -3.939  1.00  0.00           C  
ATOM    261  O   GLN A  38      -3.064  -9.536  -3.026  1.00  0.00           O  
ATOM    262  CB  GLN A  38      -2.264 -10.079  -6.189  1.00  0.00           C  
ATOM    263  CEN GLN A  38      -2.444 -11.380  -7.339  1.00  0.00           X  
ATOM    264  H   GLN A  38      -2.382  -7.618  -6.839  1.00  0.00           H  
ATOM    265  N   ASN A  39      -1.326  -8.293  -3.726  1.00  0.00           N  
ATOM    266  CA  ASN A  39      -0.717  -8.179  -2.395  1.00  0.00           C  
ATOM    267  C   ASN A  39      -1.598  -7.363  -1.430  1.00  0.00           C  
ATOM    268  O   ASN A  39      -1.823  -7.784  -0.301  1.00  0.00           O  
ATOM    269  CB  ASN A  39       0.671  -7.570  -2.478  1.00  0.00           C  
ATOM    270  CEN ASN A  39       1.664  -7.897  -2.567  1.00  0.00           X  
ATOM    271  H   ASN A  39      -0.852  -7.882  -4.519  1.00  0.00           H  
ATOM    272  N   VAL A  40      -2.170  -6.243  -1.893  1.00  0.00           N  
ATOM    273  CA  VAL A  40      -3.079  -5.401  -1.094  1.00  0.00           C  
ATOM    274  C   VAL A  40      -4.322  -6.192  -0.658  1.00  0.00           C  
ATOM    275  O   VAL A  40      -4.734  -6.097   0.499  1.00  0.00           O  
ATOM    276  CB  VAL A  40      -3.526  -4.150  -1.873  1.00  0.00           C  
ATOM    277  CEN VAL A  40      -3.459  -3.465  -1.909  1.00  0.00           X  
ATOM    278  H   VAL A  40      -1.955  -5.961  -2.841  1.00  0.00           H  
ATOM    279  N   ILE A  41      -4.928  -6.983  -1.556  1.00  0.00           N  
ATOM    280  CA  ILE A  41      -6.111  -7.799  -1.223  1.00  0.00           C  
ATOM    281  C   ILE A  41      -5.752  -8.858  -0.180  1.00  0.00           C  
ATOM    282  O   ILE A  41      -6.475  -9.009   0.808  1.00  0.00           O  
ATOM    283  CB  ILE A  41      -6.699  -8.493  -2.465  1.00  0.00           C  
ATOM    284  CEN ILE A  41      -7.381  -8.385  -3.309  1.00  0.00           X  
ATOM    285  H   ILE A  41      -4.523  -7.058  -2.477  1.00  0.00           H  
ATOM    286  N   GLU A  42      -4.659  -9.591  -0.398  1.00  0.00           N  
ATOM    287  CA  GLU A  42      -4.205 -10.654   0.501  1.00  0.00           C  
ATOM    288  C   GLU A  42      -3.949 -10.113   1.913  1.00  0.00           C  
ATOM    289  O   GLU A  42      -4.274 -10.781   2.895  1.00  0.00           O  
ATOM    290  CB  GLU A  42      -2.939 -11.314  -0.048  1.00  0.00           C  
ATOM    291  CEN GLU A  42      -2.185 -12.588  -0.893  1.00  0.00           X  
ATOM    292  H   GLU A  42      -4.095  -9.392  -1.212  1.00  0.00           H  
ATOM    293  N   ASP A  43      -3.483  -8.870   2.031  1.00  0.00           N  
ATOM    294  CA  ASP A  43      -3.264  -8.215   3.318  1.00  0.00           C  
ATOM    295  C   ASP A  43      -4.570  -7.799   4.000  1.00  0.00           C  
ATOM    296  O   ASP A  43      -4.775  -8.092   5.184  1.00  0.00           O  
ATOM    297  CB  ASP A  43      -2.362  -6.992   3.136  1.00  0.00           C  
ATOM    298  CEN ASP A  43      -1.384  -6.719   3.217  1.00  0.00           X  
ATOM    299  H   ASP A  43      -3.161  -8.400   1.198  1.00  0.00           H  
ATOM    300  N   ILE A  44      -5.493  -7.164   3.263  1.00  0.00           N  
ATOM    301  CA  ILE A  44      -6.779  -6.721   3.823  1.00  0.00           C  
ATOM    302  C   ILE A  44      -7.499  -7.926   4.402  1.00  0.00           C  
ATOM    303  O   ILE A  44      -8.047  -7.820   5.493  1.00  0.00           O  
ATOM    304  CB  ILE A  44      -7.676  -6.043   2.772  1.00  0.00           C  
ATOM    305  CEN ILE A  44      -7.924  -5.099   2.285  1.00  0.00           X  
ATOM    306  H   ILE A  44      -5.317  -7.056   2.276  1.00  0.00           H  
ATOM    307  N   HIS A  45      -7.476  -9.075   3.736  1.00  0.00           N  
ATOM    308  CA  HIS A  45      -8.144 -10.283   4.211  1.00  0.00           C  
ATOM    309  C   HIS A  45      -7.685 -10.719   5.607  1.00  0.00           C  
ATOM    310  O   HIS A  45      -8.501 -10.803   6.528  1.00  0.00           O  
ATOM    311  CB  HIS A  45      -7.924 -11.428   3.217  1.00  0.00           C  
ATOM    312  CEN HIS A  45      -8.595 -12.015   2.106  1.00  0.00           X  
ATOM    313  H   HIS A  45      -6.965  -9.120   2.867  1.00  0.00           H  
ATOM    314  N   ASP A  46      -6.385 -10.889   5.812  1.00  0.00           N  
ATOM    315  CA  ASP A  46      -5.815 -11.310   7.087  1.00  0.00           C  
ATOM    316  C   ASP A  46      -6.075 -10.282   8.191  1.00  0.00           C  
ATOM    317  O   ASP A  46      -6.345 -10.641   9.348  1.00  0.00           O  
ATOM    318  CB  ASP A  46      -4.311 -11.554   6.941  1.00  0.00           C  
ATOM    319  CEN ASP A  46      -3.651 -12.315   6.793  1.00  0.00           X  
ATOM    320  H   ASP A  46      -5.760 -10.772   5.028  1.00  0.00           H  
ATOM    321  N   PHE A  47      -6.035  -8.992   7.859  1.00  0.00           N  
ATOM    322  CA  PHE A  47      -6.341  -7.923   8.801  1.00  0.00           C  
ATOM    323  C   PHE A  47      -7.776  -8.039   9.333  1.00  0.00           C  
ATOM    324  O   PHE A  47      -7.983  -7.968  10.546  1.00  0.00           O  
ATOM    325  CB  PHE A  47      -6.130  -6.560   8.140  1.00  0.00           C  
ATOM    326  CEN PHE A  47      -5.012  -5.432   8.072  1.00  0.00           X  
ATOM    327  H   PHE A  47      -5.810  -8.752   6.904  1.00  0.00           H  
ATOM    328  N   MET A  48      -8.751  -8.284   8.456  1.00  0.00           N  
ATOM    329  CA  MET A  48     -10.165  -8.471   8.775  1.00  0.00           C  
ATOM    330  C   MET A  48     -10.353  -9.662   9.704  1.00  0.00           C  
ATOM    331  O   MET A  48     -11.060  -9.563  10.705  1.00  0.00           O  
ATOM    332  CB  MET A  48     -10.979  -8.662   7.497  1.00  0.00           C  
ATOM    333  CEN MET A  48     -12.167  -7.878   6.470  1.00  0.00           X  
ATOM    334  H   MET A  48      -8.479  -8.370   7.487  1.00  0.00           H  
ATOM    335  N   GLN A  49      -9.687 -10.778   9.416  1.00  0.00           N  
ATOM    336  CA  GLN A  49      -9.746 -11.978  10.238  1.00  0.00           C  
ATOM    337  C   GLN A  49      -9.257 -11.696  11.663  1.00  0.00           C  
ATOM    338  O   GLN A  49      -9.930 -12.055  12.631  1.00  0.00           O  
ATOM    339  CB  GLN A  49      -8.908 -13.095   9.610  1.00  0.00           C  
ATOM    340  CEN GLN A  49      -8.974 -14.552   8.651  1.00  0.00           X  
ATOM    341  H   GLN A  49      -9.168 -10.820   8.552  1.00  0.00           H  
ATOM    342  N   ALA A  50      -8.144 -10.974  11.814  1.00  0.00           N  
ATOM    343  CA  ALA A  50      -7.587 -10.613  13.115  1.00  0.00           C  
ATOM    344  C   ALA A  50      -8.532  -9.708  13.927  1.00  0.00           C  
ATOM    345  O   ALA A  50      -8.700  -9.911  15.131  1.00  0.00           O  
ATOM    346  CB  ALA A  50      -6.236  -9.938  12.928  1.00  0.00           C  
ATOM    347  CEN ALA A  50      -6.237  -9.938  12.929  1.00  0.00           X  
ATOM    348  H   ALA A  50      -7.646 -10.689  10.983  1.00  0.00           H  
ATOM    349  N   ALA A  51      -9.176  -8.729  13.289  1.00  0.00           N  
ATOM    350  CA  ALA A  51     -10.159  -7.850  13.917  1.00  0.00           C  
ATOM    351  C   ALA A  51     -11.375  -8.640  14.426  1.00  0.00           C  
ATOM    352  O   ALA A  51     -11.828  -8.411  15.550  1.00  0.00           O  
ATOM    353  CB  ALA A  51     -10.594  -6.768  12.940  1.00  0.00           C  
ATOM    354  CEN ALA A  51     -10.594  -6.768  12.941  1.00  0.00           X  
ATOM    355  H   ALA A  51      -8.968  -8.576  12.314  1.00  0.00           H  
ATOM    356  N   ALA A  52     -11.857  -9.615  13.652  1.00  0.00           N  
ATOM    357  CA  ALA A  52     -13.000 -10.455  13.995  1.00  0.00           C  
ATOM    358  C   ALA A  52     -12.690 -11.350  15.202  1.00  0.00           C  
ATOM    359  O   ALA A  52     -13.523 -11.479  16.099  1.00  0.00           O  
ATOM    360  CB  ALA A  52     -13.414 -11.296  12.796  1.00  0.00           C  
ATOM    361  CEN ALA A  52     -13.413 -11.296  12.797  1.00  0.00           X  
ATOM    362  H   ALA A  52     -11.416  -9.776  12.761  1.00  0.00           H  
ATOM    363  N   ALA A  53     -11.476 -11.898  15.292  1.00  0.00           N  
ATOM    364  CA  ALA A  53     -11.043 -12.697  16.435  1.00  0.00           C  
ATOM    365  C   ALA A  53     -10.924 -11.834  17.700  1.00  0.00           C  
ATOM    366  O   ALA A  53     -11.436 -12.208  18.752  1.00  0.00           O  
ATOM    367  CB  ALA A  53      -9.721 -13.384  16.127  1.00  0.00           C  
ATOM    368  CEN ALA A  53      -9.721 -13.384  16.127  1.00  0.00           X  
ATOM    369  H   ALA A  53     -10.827 -11.773  14.528  1.00  0.00           H  
ATOM    370  N   ALA A  54     -10.343 -10.633  17.606  1.00  0.00           N  
ATOM    371  CA  ALA A  54     -10.162  -9.742  18.753  1.00  0.00           C  
ATOM    372  C   ALA A  54     -11.494  -9.242  19.349  1.00  0.00           C  
ATOM    373  O   ALA A  54     -11.629  -9.149  20.574  1.00  0.00           O  
ATOM    374  CB  ALA A  54      -9.290  -8.562  18.350  1.00  0.00           C  
ATOM    375  CEN ALA A  54      -9.291  -8.562  18.350  1.00  0.00           X  
ATOM    376  H   ALA A  54      -9.975 -10.348  16.711  1.00  0.00           H  
ATOM    377  N   ALA A  55     -12.486  -8.937  18.508  1.00  0.00           N  
ATOM    378  CA  ALA A  55     -13.835  -8.574  18.926  1.00  0.00           C  
ATOM    379  C   ALA A  55     -14.571  -9.767  19.558  1.00  0.00           C  
ATOM    380  O   ALA A  55     -14.981  -9.685  20.719  1.00  0.00           O  
ATOM    381  CB  ALA A  55     -14.619  -8.026  17.742  1.00  0.00           C  
ATOM    382  CEN ALA A  55     -14.619  -8.027  17.743  1.00  0.00           X  
ATOM    383  H   ALA A  55     -12.290  -8.955  17.517  1.00  0.00           H  
ATOM    384  N   ASN A  56     -14.670 -10.897  18.854  1.00  0.00           N  
ATOM    385  CA  ASN A  56     -15.352 -12.109  19.320  1.00  0.00           C  
ATOM    386  C   ASN A  56     -14.794 -12.636  20.646  1.00  0.00           C  
ATOM    387  O   ASN A  56     -15.567 -13.116  21.472  1.00  0.00           O  
ATOM    388  CB  ASN A  56     -15.295 -13.202  18.269  1.00  0.00           C  
ATOM    389  CEN ASN A  56     -15.876 -13.545  17.465  1.00  0.00           X  
ATOM    390  H   ASN A  56     -14.290 -10.907  17.918  1.00  0.00           H  
ATOM    391  N   CYS A  57     -13.506 -12.428  20.941  1.00  0.00           N  
ATOM    392  CA  CYS A  57     -12.905 -12.828  22.216  1.00  0.00           C  
ATOM    393  C   CYS A  57     -13.713 -12.329  23.429  1.00  0.00           C  
ATOM    394  O   CYS A  57     -13.706 -12.979  24.470  1.00  0.00           O  
ATOM    395  CB  CYS A  57     -11.540 -12.141  22.163  1.00  0.00           C  
ATOM    396  CEN CYS A  57     -10.605 -12.544  22.032  1.00  0.00           X  
ATOM    397  H   CYS A  57     -12.903 -12.044  20.226  1.00  0.00           H  
ATOM    398  N   ARG A  58     -14.466 -11.218  23.323  1.00  0.00           N  
ATOM    399  CA  ARG A  58     -15.253 -10.689  24.454  1.00  0.00           C  
ATOM    400  C   ARG A  58     -16.327 -11.647  24.969  1.00  0.00           C  
ATOM    401  O   ARG A  58     -16.880 -11.381  26.031  1.00  0.00           O  
ATOM    402  CB  ARG A  58     -15.863  -9.335  24.123  1.00  0.00           C  
ATOM    403  CEN ARG A  58     -16.163  -6.877  23.970  1.00  0.00           X  
ATOM    404  H   ARG A  58     -14.572 -10.796  22.410  1.00  0.00           H  
ATOM    405  N   LYS A  59     -16.632 -12.739  24.258  1.00  0.00           N  
ATOM    406  CA  LYS A  59     -17.706 -13.687  24.616  1.00  0.00           C  
ATOM    407  C   LYS A  59     -17.551 -14.283  26.024  1.00  0.00           C  
ATOM    408  O   LYS A  59     -18.552 -14.652  26.627  1.00  0.00           O  
ATOM    409  CB  LYS A  59     -17.768 -14.818  23.588  1.00  0.00           C  
ATOM    410  CEN LYS A  59     -18.721 -15.692  21.914  1.00  0.00           X  
ATOM    411  H   LYS A  59     -16.043 -12.974  23.472  1.00  0.00           H  
ATOM    412  N   GLY A  60     -16.330 -14.330  26.572  1.00  0.00           N  
ATOM    413  CA  GLY A  60     -15.986 -15.024  27.821  1.00  0.00           C  
ATOM    414  C   GLY A  60     -16.333 -14.289  29.117  1.00  0.00           C  
ATOM    415  O   GLY A  60     -16.065 -14.820  30.186  1.00  0.00           O  
ATOM    416  CEN GLY A  60     -15.986 -15.024  27.821  1.00  0.00           X  
ATOM    417  H   GLY A  60     -15.565 -13.949  26.035  1.00  0.00           H  
ATOM    418  N   SER A  61     -16.905 -13.081  29.057  1.00  0.00           N  
ATOM    419  CA  SER A  61     -17.184 -12.285  30.258  1.00  0.00           C  
ATOM    420  C   SER A  61     -18.690 -12.268  30.584  1.00  0.00           C  
ATOM    421  O   SER A  61     -19.268 -11.184  30.635  1.00  0.00           O  
ATOM    422  CB  SER A  61     -16.666 -10.872  30.074  1.00  0.00           C  
ATOM    423  CEN SER A  61     -16.539 -10.406  29.825  1.00  0.00           X  
ATOM    424  H   SER A  61     -17.251 -12.755  28.166  1.00  0.00           H  
ATOM    425  N   PRO A  62     -19.359 -13.414  30.835  1.00  0.00           N  
ATOM    426  CA  PRO A  62     -20.769 -13.392  31.181  1.00  0.00           C  
ATOM    427  C   PRO A  62     -20.911 -12.758  32.571  1.00  0.00           C  
ATOM    428  O   PRO A  62     -20.003 -12.834  33.385  1.00  0.00           O  
ATOM    429  CB  PRO A  62     -21.203 -14.867  31.148  1.00  0.00           C  
ATOM    430  CEN PRO A  62     -19.490 -15.163  30.743  1.00  0.00           X  
ATOM    431  N   GLY A  63     -22.045 -12.098  32.802  1.00  0.00           N  
ATOM    432  CA  GLY A  63     -22.440 -11.528  34.096  1.00  0.00           C  
ATOM    433  C   GLY A  63     -22.087 -10.066  34.390  1.00  0.00           C  
ATOM    434  O   GLY A  63     -21.121  -9.510  33.884  1.00  0.00           O  
ATOM    435  CEN GLY A  63     -22.440 -11.528  34.096  1.00  0.00           X  
ATOM    436  H   GLY A  63     -22.799 -12.297  32.160  1.00  0.00           H  
ATOM    437  N   SER A  64     -22.793  -9.488  35.359  1.00  0.00           N  
ATOM    438  CA  SER A  64     -22.598  -8.101  35.782  1.00  0.00           C  
ATOM    439  C   SER A  64     -22.025  -7.997  37.210  1.00  0.00           C  
ATOM    440  O   SER A  64     -22.461  -8.753  38.081  1.00  0.00           O  
ATOM    441  CB  SER A  64     -23.912  -7.351  35.687  1.00  0.00           C  
ATOM    442  CEN SER A  64     -24.448  -7.260  35.711  1.00  0.00           X  
ATOM    443  H   SER A  64     -23.304 -10.085  35.997  1.00  0.00           H  
ATOM    444  N   PRO A  65     -21.144  -7.022  37.510  1.00  0.00           N  
ATOM    445  CA  PRO A  65     -20.548  -6.905  38.833  1.00  0.00           C  
ATOM    446  C   PRO A  65     -21.539  -6.167  39.739  1.00  0.00           C  
ATOM    447  O   PRO A  65     -21.364  -4.997  40.076  1.00  0.00           O  
ATOM    448  CB  PRO A  65     -19.244  -6.120  38.610  1.00  0.00           C  
ATOM    449  CEN PRO A  65     -19.776  -6.096  36.906  1.00  0.00           X  
ATOM    450  N   ALA A  66     -22.624  -6.842  40.101  1.00  0.00           N  
ATOM    451  CA  ALA A  66     -23.653  -6.297  40.970  1.00  0.00           C  
ATOM    452  C   ALA A  66     -23.086  -6.204  42.391  1.00  0.00           C  
ATOM    453  O   ALA A  66     -22.310  -7.058  42.803  1.00  0.00           O  
ATOM    454  CB  ALA A  66     -24.911  -7.152  40.928  1.00  0.00           C  
ATOM    455  CEN ALA A  66     -24.910  -7.152  40.929  1.00  0.00           X  
ATOM    456  H   ALA A  66     -22.673  -7.825  39.874  1.00  0.00           H  
ATOM    457  N   GLY A  67     -23.517  -5.191  43.145  1.00  0.00           N  
ATOM    458  CA  GLY A  67     -23.146  -5.033  44.553  1.00  0.00           C  
ATOM    459  C   GLY A  67     -22.563  -3.674  44.946  1.00  0.00           C  
ATOM    460  O   GLY A  67     -22.054  -2.945  44.116  1.00  0.00           O  
ATOM    461  CEN GLY A  67     -23.146  -5.033  44.553  1.00  0.00           X  
ATOM    462  H   GLY A  67     -24.272  -4.628  42.783  1.00  0.00           H  
ATOM    463  N   SER A  68     -22.620  -3.410  46.253  1.00  0.00           N  
ATOM    464  CA  SER A  68     -22.149  -2.217  46.977  1.00  0.00           C  
ATOM    465  C   SER A  68     -22.785  -0.833  46.714  1.00  0.00           C  
ATOM    466  O   SER A  68     -22.075   0.123  46.410  1.00  0.00           O  
ATOM    467  CB  SER A  68     -20.657  -2.104  46.732  1.00  0.00           C  
ATOM    468  CEN SER A  68     -20.183  -2.120  46.465  1.00  0.00           X  
ATOM    469  H   SER A  68     -22.559  -4.235  46.832  1.00  0.00           H  
ATOM    470  N   PRO A  69     -24.091  -0.647  47.005  1.00  0.00           N  
ATOM    471  CA  PRO A  69     -24.757   0.633  46.802  1.00  0.00           C  
ATOM    472  C   PRO A  69     -24.226   1.669  47.799  1.00  0.00           C  
ATOM    473  O   PRO A  69     -24.038   1.370  48.979  1.00  0.00           O  
ATOM    474  CB  PRO A  69     -26.248   0.323  47.016  1.00  0.00           C  
ATOM    475  CEN PRO A  69     -25.659  -1.324  47.368  1.00  0.00           X  
ATOM    476  N   THR A  70     -24.024   2.902  47.345  1.00  0.00           N  
ATOM    477  CA  THR A  70     -23.580   4.009  48.208  1.00  0.00           C  
ATOM    478  C   THR A  70     -24.401   5.253  47.872  1.00  0.00           C  
ATOM    479  O   THR A  70     -25.076   5.313  46.848  1.00  0.00           O  
ATOM    480  CB  THR A  70     -22.081   4.319  48.037  1.00  0.00           C  
ATOM    481  CEN THR A  70     -21.518   4.165  48.065  1.00  0.00           X  
ATOM    482  H   THR A  70     -24.422   3.164  46.454  1.00  0.00           H  
ATOM    483  N   SER A  71     -24.426   6.173  48.836  1.00  0.00           N  
ATOM    484  CA  SER A  71     -25.073   7.483  48.810  1.00  0.00           C  
ATOM    485  C   SER A  71     -24.406   8.549  49.688  1.00  0.00           C  
ATOM    486  O   SER A  71     -23.755   8.219  50.670  1.00  0.00           O  
ATOM    487  CB  SER A  71     -26.524   7.324  49.219  1.00  0.00           C  
ATOM    488  CEN SER A  71     -26.959   7.135  49.485  1.00  0.00           X  
ATOM    489  H   SER A  71     -24.012   5.923  49.722  1.00  0.00           H  
ATOM    490  N   THR A  72     -24.688   9.803  49.317  1.00  0.00           N  
ATOM    491  CA  THR A  72     -24.309  11.066  49.986  1.00  0.00           C  
ATOM    492  C   THR A  72     -22.881  11.238  50.522  1.00  0.00           C  
ATOM    493  O   THR A  72     -22.518  10.587  51.491  1.00  0.00           O  
ATOM    494  CB  THR A  72     -25.260  11.320  51.170  1.00  0.00           C  
ATOM    495  CEN THR A  72     -25.796  11.389  51.393  1.00  0.00           X  
ATOM    496  H   THR A  72     -25.600   9.892  48.896  1.00  0.00           H  
ATOM    497  N   GLU A  73     -22.155  12.217  49.967  1.00  0.00           N  
ATOM    498  CA  GLU A  73     -20.753  12.596  50.291  1.00  0.00           C  
ATOM    499  C   GLU A  73     -20.649  14.142  50.254  1.00  0.00           C  
ATOM    500  O   GLU A  73     -21.574  14.822  49.820  1.00  0.00           O  
ATOM    501  CB  GLU A  73     -19.762  11.961  49.313  1.00  0.00           C  
ATOM    502  CEN GLU A  73     -18.623  10.749  48.943  1.00  0.00           X  
ATOM    503  H   GLU A  73     -22.682  12.988  49.578  1.00  0.00           H  
ATOM    504  N   GLU A  74     -19.767  14.738  51.069  1.00  0.00           N  
ATOM    505  CA  GLU A  74     -19.401  16.173  51.153  1.00  0.00           C  
ATOM    506  C   GLU A  74     -20.575  17.178  51.224  1.00  0.00           C  
ATOM    507  O   GLU A  74     -21.738  16.832  51.037  1.00  0.00           O  
ATOM    508  CB  GLU A  74     -18.516  16.535  49.958  1.00  0.00           C  
ATOM    509  CEN GLU A  74     -16.969  16.775  49.285  1.00  0.00           X  
ATOM    510  H   GLU A  74     -19.952  14.397  52.004  1.00  0.00           H  
ATOM    511  N   GLY A  75     -20.248  18.465  51.444  1.00  0.00           N  
ATOM    512  CA  GLY A  75     -21.229  19.560  51.532  1.00  0.00           C  
ATOM    513  C   GLY A  75     -20.676  20.971  51.257  1.00  0.00           C  
ATOM    514  O   GLY A  75     -21.033  21.919  51.947  1.00  0.00           O  
ATOM    515  CEN GLY A  75     -21.229  19.561  51.532  1.00  0.00           X  
ATOM    516  H   GLY A  75     -19.272  18.706  51.528  1.00  0.00           H  
ATOM    517  N   THR A  76     -19.779  21.074  50.277  1.00  0.00           N  
ATOM    518  CA  THR A  76     -19.018  22.223  49.727  1.00  0.00           C  
ATOM    519  C   THR A  76     -19.736  23.321  48.894  1.00  0.00           C  
ATOM    520  O   THR A  76     -20.461  23.027  47.951  1.00  0.00           O  
ATOM    521  CB  THR A  76     -17.871  21.683  48.853  1.00  0.00           C  
ATOM    522  CEN THR A  76     -17.397  21.349  48.774  1.00  0.00           X  
ATOM    523  H   THR A  76     -19.752  20.283  49.650  1.00  0.00           H  
ATOM    524  N   SER A  77     -19.382  24.570  49.242  1.00  0.00           N  
ATOM    525  CA  SER A  77     -19.741  25.925  48.737  1.00  0.00           C  
ATOM    526  C   SER A  77     -19.282  26.462  47.366  1.00  0.00           C  
ATOM    527  O   SER A  77     -18.114  26.326  47.038  1.00  0.00           O  
ATOM    528  CB  SER A  77     -19.280  26.920  49.783  1.00  0.00           C  
ATOM    529  CEN SER A  77     -18.963  27.151  50.161  1.00  0.00           X  
ATOM    530  H   SER A  77     -18.448  24.588  49.624  1.00  0.00           H  
ATOM    531  N   GLU A  78     -20.125  27.282  46.704  1.00  0.00           N  
ATOM    532  CA  GLU A  78     -19.813  27.943  45.405  1.00  0.00           C  
ATOM    533  C   GLU A  78     -19.951  29.491  45.473  1.00  0.00           C  
ATOM    534  O   GLU A  78     -20.791  30.034  46.184  1.00  0.00           O  
ATOM    535  CB  GLU A  78     -20.722  27.391  44.304  1.00  0.00           C  
ATOM    536  CEN GLU A  78     -20.977  26.336  42.991  1.00  0.00           X  
ATOM    537  H   GLU A  78     -20.799  27.788  47.260  1.00  0.00           H  
ATOM    538  N   SER A  79     -19.063  30.190  44.762  1.00  0.00           N  
ATOM    539  CA  SER A  79     -18.941  31.646  44.559  1.00  0.00           C  
ATOM    540  C   SER A  79     -18.276  32.082  43.244  1.00  0.00           C  
ATOM    541  O   SER A  79     -17.405  31.363  42.760  1.00  0.00           O  
ATOM    542  CB  SER A  79     -18.177  32.242  45.726  1.00  0.00           C  
ATOM    543  CEN SER A  79     -17.808  32.284  46.123  1.00  0.00           X  
ATOM    544  H   SER A  79     -18.332  29.650  44.325  1.00  0.00           H  
ATOM    545  N   ALA A  80     -18.499  33.332  42.790  1.00  0.00           N  
ATOM    546  CA  ALA A  80     -17.856  33.884  41.583  1.00  0.00           C  
ATOM    547  C   ALA A  80     -17.500  35.391  41.710  1.00  0.00           C  
ATOM    548  O   ALA A  80     -18.195  36.147  42.377  1.00  0.00           O  
ATOM    549  CB  ALA A  80     -18.757  33.658  40.378  1.00  0.00           C  
ATOM    550  CEN ALA A  80     -18.756  33.658  40.379  1.00  0.00           X  
ATOM    551  H   ALA A  80     -18.970  33.988  43.397  1.00  0.00           H  
ATOM    552  N   THR A  81     -16.389  35.761  41.057  1.00  0.00           N  
ATOM    553  CA  THR A  81     -15.733  37.090  40.874  1.00  0.00           C  
ATOM    554  C   THR A  81     -16.263  38.180  39.906  1.00  0.00           C  
ATOM    555  O   THR A  81     -16.430  37.920  38.719  1.00  0.00           O  
ATOM    556  CB  THR A  81     -14.268  36.848  40.467  1.00  0.00           C  
ATOM    557  CEN THR A  81     -13.743  36.605  40.555  1.00  0.00           X  
ATOM    558  H   THR A  81     -16.223  35.174  40.251  1.00  0.00           H  
ATOM    559  N   PRO A  82     -16.363  39.457  40.366  1.00  0.00           N  
ATOM    560  CA  PRO A  82     -16.814  40.604  39.572  1.00  0.00           C  
ATOM    561  C   PRO A  82     -15.865  40.924  38.398  1.00  0.00           C  
ATOM    562  O   PRO A  82     -14.648  40.792  38.523  1.00  0.00           O  
ATOM    563  CB  PRO A  82     -16.869  41.751  40.595  1.00  0.00           C  
ATOM    564  CEN PRO A  82     -16.221  40.526  41.719  1.00  0.00           X  
ATOM    565  N   GLU A  83     -16.405  41.422  37.280  1.00  0.00           N  
ATOM    566  CA  GLU A  83     -15.618  41.819  36.106  1.00  0.00           C  
ATOM    567  C   GLU A  83     -15.761  43.322  35.826  1.00  0.00           C  
ATOM    568  O   GLU A  83     -16.839  43.906  35.924  1.00  0.00           O  
ATOM    569  CB  GLU A  83     -16.045  41.011  34.878  1.00  0.00           C  
ATOM    570  CEN GLU A  83     -15.793  39.711  33.805  1.00  0.00           X  
ATOM    571  H   GLU A  83     -17.391  41.644  37.267  1.00  0.00           H  
ATOM    572  N   SER A  84     -14.631  43.939  35.467  1.00  0.00           N  
ATOM    573  CA  SER A  84     -14.493  45.355  35.122  1.00  0.00           C  
ATOM    574  C   SER A  84     -14.745  45.546  33.626  1.00  0.00           C  
ATOM    575  O   SER A  84     -14.415  44.665  32.836  1.00  0.00           O  
ATOM    576  CB  SER A  84     -13.118  45.865  35.506  1.00  0.00           C  
ATOM    577  CEN SER A  84     -12.581  45.863  35.591  1.00  0.00           X  
ATOM    578  H   SER A  84     -13.867  43.341  35.187  1.00  0.00           H  
ATOM    579  N   GLY A  85     -15.259  46.711  33.229  1.00  0.00           N  
ATOM    580  CA  GLY A  85     -15.497  47.092  31.834  1.00  0.00           C  
ATOM    581  C   GLY A  85     -14.849  48.453  31.509  1.00  0.00           C  
ATOM    582  O   GLY A  85     -14.382  49.107  32.440  1.00  0.00           O  
ATOM    583  CEN GLY A  85     -15.497  47.093  31.833  1.00  0.00           X  
ATOM    584  H   GLY A  85     -15.426  47.421  33.928  1.00  0.00           H  
ATOM    585  N   PRO A  86     -14.794  48.886  30.231  1.00  0.00           N  
ATOM    586  CA  PRO A  86     -14.238  50.174  29.805  1.00  0.00           C  
ATOM    587  C   PRO A  86     -15.101  51.386  30.220  1.00  0.00           C  
ATOM    588  O   PRO A  86     -16.319  51.273  30.324  1.00  0.00           O  
ATOM    589  CB  PRO A  86     -14.149  50.034  28.276  1.00  0.00           C  
ATOM    590  CEN PRO A  86     -14.932  48.456  28.567  1.00  0.00           X  
ATOM    591  N   GLY A  87     -14.482  52.569  30.340  1.00  0.00           N  
ATOM    592  CA  GLY A  87     -15.201  53.835  30.595  1.00  0.00           C  
ATOM    593  C   GLY A  87     -14.635  54.662  31.755  1.00  0.00           C  
ATOM    594  O   GLY A  87     -13.795  54.172  32.494  1.00  0.00           O  
ATOM    595  CEN GLY A  87     -15.202  53.835  30.595  1.00  0.00           X  
ATOM    596  H   GLY A  87     -13.509  52.626  30.080  1.00  0.00           H  
ATOM    597  N   THR A  88     -14.947  55.965  31.841  1.00  0.00           N  
ATOM    598  CA  THR A  88     -14.499  56.922  32.892  1.00  0.00           C  
ATOM    599  C   THR A  88     -12.970  57.089  32.960  1.00  0.00           C  
ATOM    600  O   THR A  88     -12.237  56.114  32.865  1.00  0.00           O  
ATOM    601  CB  THR A  88     -14.998  56.493  34.284  1.00  0.00           C  
ATOM    602  CEN THR A  88     -15.427  56.363  34.658  1.00  0.00           X  
ATOM    603  H   THR A  88     -14.832  56.390  30.930  1.00  0.00           H  
ATOM    604  N   SER A  89     -12.464  58.326  32.966  1.00  0.00           N  
ATOM    605  CA  SER A  89     -13.205  59.611  32.960  1.00  0.00           C  
ATOM    606  C   SER A  89     -13.487  60.155  34.361  1.00  0.00           C  
ATOM    607  O   SER A  89     -14.553  60.700  34.619  1.00  0.00           O  
ATOM    608  CB  SER A  89     -14.512  59.449  32.208  1.00  0.00           C  
ATOM    609  CEN SER A  89     -14.966  59.213  32.024  1.00  0.00           X  
ATOM    610  H   SER A  89     -11.705  58.365  33.633  1.00  0.00           H  
ATOM    611  N   THR A  90     -12.481  60.133  35.235  1.00  0.00           N  
ATOM    612  CA  THR A  90     -12.598  60.691  36.591  1.00  0.00           C  
ATOM    613  C   THR A  90     -11.349  61.529  36.864  1.00  0.00           C  
ATOM    614  O   THR A  90     -10.368  61.464  36.128  1.00  0.00           O  
ATOM    615  CB  THR A  90     -12.739  59.600  37.669  1.00  0.00           C  
ATOM    616  CEN THR A  90     -13.023  59.150  37.910  1.00  0.00           X  
ATOM    617  H   THR A  90     -11.536  60.095  34.883  1.00  0.00           H  
ATOM    618  N   GLU A  91     -11.486  62.390  37.865  1.00  0.00           N  
ATOM    619  CA  GLU A  91     -10.510  63.308  38.456  1.00  0.00           C  
ATOM    620  C   GLU A  91     -10.472  63.233  40.008  1.00  0.00           C  
ATOM    621  O   GLU A  91     -11.508  62.958  40.623  1.00  0.00           O  
ATOM    622  CB  GLU A  91     -10.813  64.739  38.007  1.00  0.00           C  
ATOM    623  CEN GLU A  91     -10.516  66.054  36.965  1.00  0.00           X  
ATOM    624  H   GLU A  91     -12.394  62.428  38.304  1.00  0.00           H  
ATOM    625  N   PRO A  92      -9.295  63.417  40.644  1.00  0.00           N  
ATOM    626  CA  PRO A  92      -9.112  63.447  42.095  1.00  0.00           C  
ATOM    627  C   PRO A  92      -9.753  64.672  42.765  1.00  0.00           C  
ATOM    628  O   PRO A  92      -9.796  65.768  42.215  1.00  0.00           O  
ATOM    629  CB  PRO A  92      -7.583  63.441  42.262  1.00  0.00           C  
ATOM    630  CEN PRO A  92      -7.579  63.511  40.479  1.00  0.00           X  
ATOM    631  N   SER A  93     -10.216  64.503  44.004  1.00  0.00           N  
ATOM    632  CA  SER A  93     -10.763  65.608  44.799  1.00  0.00           C  
ATOM    633  C   SER A  93     -10.600  65.326  46.287  1.00  0.00           C  
ATOM    634  O   SER A  93     -10.705  64.195  46.750  1.00  0.00           O  
ATOM    635  CB  SER A  93     -12.223  65.833  44.461  1.00  0.00           C  
ATOM    636  CEN SER A  93     -12.736  65.718  44.320  1.00  0.00           X  
ATOM    637  H   SER A  93     -10.027  63.633  44.481  1.00  0.00           H  
ATOM    638  N   GLU A  94     -10.325  66.413  47.007  1.00  0.00           N  
ATOM    639  CA  GLU A  94     -10.183  66.479  48.454  1.00  0.00           C  
ATOM    640  C   GLU A  94     -11.565  66.616  49.116  1.00  0.00           C  
ATOM    641  O   GLU A  94     -12.415  67.376  48.651  1.00  0.00           O  
ATOM    642  CB  GLU A  94      -9.278  67.647  48.853  1.00  0.00           C  
ATOM    643  CEN GLU A  94      -7.751  68.237  49.326  1.00  0.00           X  
ATOM    644  H   GLU A  94     -10.465  67.303  46.555  1.00  0.00           H  
ATOM    645  N   GLY A  95     -11.801  65.894  50.215  1.00  0.00           N  
ATOM    646  CA  GLY A  95     -13.061  65.981  50.957  1.00  0.00           C  
ATOM    647  C   GLY A  95     -12.954  66.708  52.299  1.00  0.00           C  
ATOM    648  O   GLY A  95     -13.951  66.944  52.959  1.00  0.00           O  
ATOM    649  CEN GLY A  95     -13.061  65.981  50.958  1.00  0.00           X  
ATOM    650  H   GLY A  95     -11.134  65.181  50.475  1.00  0.00           H  
ATOM    651  N   SER A  96     -11.713  67.023  52.676  1.00  0.00           N  
ATOM    652  CA  SER A  96     -11.271  67.680  53.922  1.00  0.00           C  
ATOM    653  C   SER A  96     -11.796  67.249  55.313  1.00  0.00           C  
ATOM    654  O   SER A  96     -11.735  67.997  56.281  1.00  0.00           O  
ATOM    655  CB  SER A  96     -11.556  69.160  53.760  1.00  0.00           C  
ATOM    656  CEN SER A  96     -11.821  69.614  53.619  1.00  0.00           X  
ATOM    657  H   SER A  96     -11.122  67.255  51.891  1.00  0.00           H  
ATOM    658  N   ALA A  97     -12.003  65.927  55.403  1.00  0.00           N  
ATOM    659  CA  ALA A  97     -12.429  65.156  56.588  1.00  0.00           C  
ATOM    660  C   ALA A  97     -13.373  65.772  57.663  1.00  0.00           C  
ATOM    661  O   ALA A  97     -13.973  66.824  57.467  1.00  0.00           O  
ATOM    662  CB  ALA A  97     -11.164  64.676  57.285  1.00  0.00           C  
ATOM    663  CEN ALA A  97     -11.165  64.676  57.285  1.00  0.00           X  
ATOM    664  H   ALA A  97     -11.459  65.387  54.743  1.00  0.00           H  
ATOM    665  N   PRO A  98     -13.501  65.100  58.835  1.00  0.00           N  
ATOM    666  CA  PRO A  98     -14.308  65.551  59.970  1.00  0.00           C  
ATOM    667  C   PRO A  98     -13.739  66.795  60.668  1.00  0.00           C  
ATOM    668  O   PRO A  98     -12.533  67.043  60.653  1.00  0.00           O  
ATOM    669  CB  PRO A  98     -14.323  64.329  60.904  1.00  0.00           C  
ATOM    670  CEN PRO A  98     -13.231  63.621  59.683  1.00  0.00           X  
ATOM    671  N   GLY A  99     -14.613  67.540  61.353  1.00  0.00           N  
ATOM    672  CA  GLY A  99     -14.262  68.706  62.159  1.00  0.00           C  
ATOM    673  C   GLY A  99     -13.598  68.327  63.489  1.00  0.00           C  
ATOM    674  O   GLY A  99     -13.906  67.310  64.098  1.00  0.00           O  
ATOM    675  CEN GLY A  99     -14.262  68.707  62.159  1.00  0.00           X  
ATOM    676  H   GLY A  99     -15.581  67.251  61.351  1.00  0.00           H  
ATOM    677  N   SER A 100     -12.697  69.180  63.956  1.00  0.00           N  
ATOM    678  CA  SER A 100     -11.916  69.104  65.205  1.00  0.00           C  
ATOM    679  C   SER A 100     -11.714  70.566  65.657  1.00  0.00           C  
ATOM    680  O   SER A 100     -12.198  71.441  64.933  1.00  0.00           O  
ATOM    681  CB  SER A 100     -10.595  68.390  64.997  1.00  0.00           C  
ATOM    682  CEN SER A 100     -10.143  68.220  64.746  1.00  0.00           X  
ATOM    683  H   SER A 100     -12.684  70.093  63.527  1.00  0.00           H  
ATOM    684  N   PRO A 101     -11.005  70.920  66.754  1.00  0.00           N  
ATOM    685  CA  PRO A 101     -10.341  70.101  67.779  1.00  0.00           C  
ATOM    686  C   PRO A 101     -10.929  70.312  69.213  1.00  0.00           C  
ATOM    687  O   PRO A 101     -11.943  70.979  69.390  1.00  0.00           O  
ATOM    688  CB  PRO A 101      -8.872  70.544  67.687  1.00  0.00           C  
ATOM    689  CEN PRO A 101      -9.498  71.708  66.488  1.00  0.00           X  
ATOM    690  N   ALA A 102     -10.190  69.829  70.223  1.00  0.00           N  
ATOM    691  CA  ALA A 102     -10.413  69.975  71.673  1.00  0.00           C  
ATOM    692  C   ALA A 102     -11.298  68.930  72.391  1.00  0.00           C  
ATOM    693  O   ALA A 102     -12.410  69.200  72.830  1.00  0.00           O  
ATOM    694  CB  ALA A 102     -10.990  71.361  71.926  1.00  0.00           C  
ATOM    695  CEN ALA A 102     -10.990  71.360  71.926  1.00  0.00           X  
ATOM    696  H   ALA A 102      -9.259  69.530  69.964  1.00  0.00           H  
ATOM    697  N   GLY A 103     -10.691  67.765  72.638  1.00  0.00           N  
ATOM    698  CA  GLY A 103     -11.269  66.630  73.360  1.00  0.00           C  
ATOM    699  C   GLY A 103     -10.135  65.825  74.010  1.00  0.00           C  
ATOM    700  O   GLY A 103      -9.042  65.748  73.457  1.00  0.00           O  
ATOM    701  CEN GLY A 103     -11.269  66.629  73.361  1.00  0.00           X  
ATOM    702  H   GLY A 103      -9.696  67.702  72.476  1.00  0.00           H  
ATOM    703  N   SER A 104     -10.380  65.341  75.225  1.00  0.00           N  
ATOM    704  CA  SER A 104      -9.504  64.532  76.092  1.00  0.00           C  
ATOM    705  C   SER A 104      -9.742  63.002  76.001  1.00  0.00           C  
ATOM    706  O   SER A 104     -10.876  62.580  75.792  1.00  0.00           O  
ATOM    707  CB  SER A 104      -9.670  64.991  77.528  1.00  0.00           C  
ATOM    708  CEN SER A 104      -9.916  65.175  77.978  1.00  0.00           X  
ATOM    709  H   SER A 104     -11.256  65.619  75.642  1.00  0.00           H  
ATOM    710  N   PRO A 105      -8.682  62.169  76.146  1.00  0.00           N  
ATOM    711  CA  PRO A 105      -8.747  60.703  76.203  1.00  0.00           C  
ATOM    712  C   PRO A 105      -9.495  60.151  77.429  1.00  0.00           C  
ATOM    713  O   PRO A 105      -9.341  60.670  78.533  1.00  0.00           O  
ATOM    714  CB  PRO A 105      -7.267  60.285  76.210  1.00  0.00           C  
ATOM    715  CEN PRO A 105      -6.968  62.044  76.258  1.00  0.00           X  
ATOM    716  N   THR A 106     -10.194  59.020  77.273  1.00  0.00           N  
ATOM    717  CA  THR A 106     -10.877  58.331  78.385  1.00  0.00           C  
ATOM    718  C   THR A 106     -10.683  56.811  78.325  1.00  0.00           C  
ATOM    719  O   THR A 106     -10.686  56.226  77.244  1.00  0.00           O  
ATOM    720  CB  THR A 106     -12.386  58.637  78.395  1.00  0.00           C  
ATOM    721  CEN THR A 106     -12.835  59.010  78.425  1.00  0.00           X  
ATOM    722  H   THR A 106     -10.176  58.549  76.379  1.00  0.00           H  
ATOM    723  N   SER A 107     -10.515  56.219  79.514  1.00  0.00           N  
ATOM    724  CA  SER A 107     -10.384  54.796  79.869  1.00  0.00           C  
ATOM    725  C   SER A 107     -11.626  53.941  79.617  1.00  0.00           C  
ATOM    726  O   SER A 107     -12.726  54.412  79.890  1.00  0.00           O  
ATOM    727  CB  SER A 107      -9.990  54.683  81.329  1.00  0.00           C  
ATOM    728  CEN SER A 107      -9.971  54.798  81.860  1.00  0.00           X  
ATOM    729  H   SER A 107     -10.490  56.833  80.317  1.00  0.00           H  
ATOM    730  N   THR A 108     -11.429  52.658  79.268  1.00  0.00           N  
ATOM    731  CA  THR A 108     -12.500  51.644  79.047  1.00  0.00           C  
ATOM    732  C   THR A 108     -12.021  50.236  79.487  1.00  0.00           C  
ATOM    733  O   THR A 108     -10.839  50.049  79.742  1.00  0.00           O  
ATOM    734  CB  THR A 108     -12.939  51.588  77.572  1.00  0.00           C  
ATOM    735  CEN THR A 108     -13.161  51.837  77.093  1.00  0.00           X  
ATOM    736  H   THR A 108     -10.542  52.250  79.522  1.00  0.00           H  
ATOM    737  N   GLU A 109     -13.005  49.322  79.585  1.00  0.00           N  
ATOM    738  CA  GLU A 109     -13.003  47.853  79.847  1.00  0.00           C  
ATOM    739  C   GLU A 109     -12.222  47.246  81.036  1.00  0.00           C  
ATOM    740  O   GLU A 109     -11.028  46.999  80.978  1.00  0.00           O  
ATOM    741  CB  GLU A 109     -12.511  47.156  78.577  1.00  0.00           C  
ATOM    742  CEN GLU A 109     -12.840  46.374  77.099  1.00  0.00           X  
ATOM    743  H   GLU A 109     -13.816  49.566  79.035  1.00  0.00           H  
ATOM    744  N   GLU A 110     -12.829  47.212  82.233  1.00  0.00           N  
ATOM    745  CA  GLU A 110     -14.236  47.511  82.631  1.00  0.00           C  
ATOM    746  C   GLU A 110     -15.224  46.364  82.337  1.00  0.00           C  
ATOM    747  O   GLU A 110     -16.274  46.550  81.730  1.00  0.00           O  
ATOM    748  CB  GLU A 110     -14.719  48.783  81.930  1.00  0.00           C  
ATOM    749  CEN GLU A 110     -15.013  50.461  81.953  1.00  0.00           X  
ATOM    750  H   GLU A 110     -12.576  46.322  82.634  1.00  0.00           H  
ATOM    751  N   GLY A 111     -14.886  45.156  82.809  1.00  0.00           N  
ATOM    752  CA  GLY A 111     -15.736  43.969  82.692  1.00  0.00           C  
ATOM    753  C   GLY A 111     -15.032  42.632  82.971  1.00  0.00           C  
ATOM    754  O   GLY A 111     -13.854  42.488  82.684  1.00  0.00           O  
ATOM    755  CEN GLY A 111     -15.737  43.969  82.692  1.00  0.00           X  
ATOM    756  H   GLY A 111     -13.994  45.057  83.274  1.00  0.00           H  
ATOM    757  N   THR A 112     -15.780  41.679  83.527  1.00  0.00           N  
ATOM    758  CA  THR A 112     -15.386  40.288  83.865  1.00  0.00           C  
ATOM    759  C   THR A 112     -14.012  39.963  84.508  1.00  0.00           C  
ATOM    760  O   THR A 112     -13.033  39.668  83.837  1.00  0.00           O  
ATOM    761  CB  THR A 112     -15.480  39.431  82.589  1.00  0.00           C  
ATOM    762  CEN THR A 112     -15.776  39.226  82.129  1.00  0.00           X  
ATOM    763  H   THR A 112     -16.748  41.732  83.247  1.00  0.00           H  
ATOM    764  N   SER A 113     -14.051  39.868  85.847  1.00  0.00           N  
ATOM    765  CA  SER A 113     -13.011  39.470  86.831  1.00  0.00           C  
ATOM    766  C   SER A 113     -13.179  38.204  87.687  1.00  0.00           C  
ATOM    767  O   SER A 113     -14.249  37.985  88.242  1.00  0.00           O  
ATOM    768  CB  SER A 113     -12.802  40.639  87.773  1.00  0.00           C  
ATOM    769  CEN SER A 113     -12.923  41.065  88.088  1.00  0.00           X  
ATOM    770  H   SER A 113     -14.985  39.783  86.224  1.00  0.00           H  
ATOM    771  N   THR A 114     -12.055  37.535  88.008  1.00  0.00           N  
ATOM    772  CA  THR A 114     -11.995  36.332  88.882  1.00  0.00           C  
ATOM    773  C   THR A 114     -10.726  36.389  89.762  1.00  0.00           C  
ATOM    774  O   THR A 114      -9.790  37.121  89.463  1.00  0.00           O  
ATOM    775  CB  THR A 114     -11.991  35.025  88.068  1.00  0.00           C  
ATOM    776  CEN THR A 114     -12.238  34.655  87.689  1.00  0.00           X  
ATOM    777  H   THR A 114     -11.207  38.082  88.045  1.00  0.00           H  
ATOM    778  N   GLU A 115     -10.772  35.667  90.886  1.00  0.00           N  
ATOM    779  CA  GLU A 115      -9.761  35.403  91.929  1.00  0.00           C  
ATOM    780  C   GLU A 115      -8.642  34.363  91.649  1.00  0.00           C  
ATOM    781  O   GLU A 115      -8.907  33.308  91.070  1.00  0.00           O  
ATOM    782  CB  GLU A 115     -10.497  34.986  93.204  1.00  0.00           C  
ATOM    783  CEN GLU A 115     -11.182  35.387  94.712  1.00  0.00           X  
ATOM    784  H   GLU A 115     -11.678  35.282  91.111  1.00  0.00           H  
ATOM    785  N   PRO A 116      -7.378  34.653  92.066  1.00  0.00           N  
ATOM    786  CA  PRO A 116      -6.227  33.759  91.960  1.00  0.00           C  
ATOM    787  C   PRO A 116      -6.312  32.520  92.868  1.00  0.00           C  
ATOM    788  O   PRO A 116      -6.811  32.586  93.990  1.00  0.00           O  
ATOM    789  CB  PRO A 116      -5.043  34.664  92.342  1.00  0.00           C  
ATOM    790  CEN PRO A 116      -6.317  35.877  92.645  1.00  0.00           X  
ATOM    791  N   SER A 117      -5.749  31.395  92.414  1.00  0.00           N  
ATOM    792  CA  SER A 117      -5.664  30.154  93.196  1.00  0.00           C  
ATOM    793  C   SER A 117      -4.453  29.324  92.788  1.00  0.00           C  
ATOM    794  O   SER A 117      -4.013  29.321  91.642  1.00  0.00           O  
ATOM    795  CB  SER A 117      -6.934  29.342  93.032  1.00  0.00           C  
ATOM    796  CEN SER A 117      -7.375  29.130  92.793  1.00  0.00           X  
ATOM    797  H   SER A 117      -5.187  31.446  91.577  1.00  0.00           H  
ATOM    798  N   GLU A 118      -3.930  28.656  93.806  1.00  0.00           N  
ATOM    799  CA  GLU A 118      -2.831  27.703  93.855  1.00  0.00           C  
ATOM    800  C   GLU A 118      -3.241  26.323  93.310  1.00  0.00           C  
ATOM    801  O   GLU A 118      -4.347  25.855  93.576  1.00  0.00           O  
ATOM    802  CB  GLU A 118      -2.316  27.572  95.290  1.00  0.00           C  
ATOM    803  CEN GLU A 118      -1.189  27.990  96.498  1.00  0.00           X  
ATOM    804  H   GLU A 118      -4.375  28.807  94.699  1.00  0.00           H  
ATOM    805  N   GLY A 119      -2.333  25.617  92.625  1.00  0.00           N  
ATOM    806  CA  GLY A 119      -2.625  24.253  92.172  1.00  0.00           C  
ATOM    807  C   GLY A 119      -2.036  23.843  90.823  1.00  0.00           C  
ATOM    808  O   GLY A 119      -2.356  24.450  89.813  1.00  0.00           O  
ATOM    809  CEN GLY A 119      -2.625  24.252  92.172  1.00  0.00           X  
ATOM    810  H   GLY A 119      -1.401  25.989  92.510  1.00  0.00           H  
ATOM    811  N   SER A 120      -1.188  22.806  90.849  1.00  0.00           N  
ATOM    812  CA  SER A 120      -0.488  22.129  89.727  1.00  0.00           C  
ATOM    813  C   SER A 120      -1.229  21.037  88.923  1.00  0.00           C  
ATOM    814  O   SER A 120      -2.012  20.294  89.488  1.00  0.00           O  
ATOM    815  CB  SER A 120       0.794  21.530  90.271  1.00  0.00           C  
ATOM    816  CEN SER A 120       1.131  21.279  90.618  1.00  0.00           X  
ATOM    817  H   SER A 120      -1.399  22.145  91.583  1.00  0.00           H  
ATOM    818  N   ALA A 121      -0.925  20.687  87.672  1.00  0.00           N  
ATOM    819  CA  ALA A 121       0.027  21.082  86.629  1.00  0.00           C  
ATOM    820  C   ALA A 121      -0.586  20.610  85.278  1.00  0.00           C  
ATOM    821  O   ALA A 121      -1.370  19.655  85.289  1.00  0.00           O  
ATOM    822  CB  ALA A 121       1.404  20.481  86.873  1.00  0.00           C  
ATOM    823  CEN ALA A 121       1.403  20.481  86.873  1.00  0.00           X  
ATOM    824  H   ALA A 121      -1.501  19.910  87.379  1.00  0.00           H  
ATOM    825  N   PRO A 122      -0.252  21.192  84.112  1.00  0.00           N  
ATOM    826  CA  PRO A 122      -0.750  20.710  82.825  1.00  0.00           C  
ATOM    827  C   PRO A 122      -0.234  19.290  82.536  1.00  0.00           C  
ATOM    828  O   PRO A 122       0.903  18.949  82.864  1.00  0.00           O  
ATOM    829  CB  PRO A 122      -0.226  21.740  81.810  1.00  0.00           C  
ATOM    830  CEN PRO A 122       0.545  22.474  83.243  1.00  0.00           X  
ATOM    831  N   GLY A 123      -1.075  18.460  81.915  1.00  0.00           N  
ATOM    832  CA  GLY A 123      -0.742  17.092  81.523  1.00  0.00           C  
ATOM    833  C   GLY A 123      -0.050  17.068  80.157  1.00  0.00           C  
ATOM    834  O   GLY A 123      -0.121  18.027  79.396  1.00  0.00           O  
ATOM    835  CEN GLY A 123      -0.741  17.091  81.523  1.00  0.00           X  
ATOM    836  H   GLY A 123      -1.958  18.832  81.599  1.00  0.00           H  
ATOM    837  N   THR A 124       0.638  15.967  79.884  1.00  0.00           N  
ATOM    838  CA  THR A 124       1.367  15.627  78.658  1.00  0.00           C  
ATOM    839  C   THR A 124       0.956  14.281  78.052  1.00  0.00           C  
ATOM    840  O   THR A 124       0.789  13.312  78.784  1.00  0.00           O  
ATOM    841  CB  THR A 124       2.885  15.604  78.913  1.00  0.00           C  
ATOM    842  CEN THR A 124       3.382  15.861  79.082  1.00  0.00           X  
ATOM    843  H   THR A 124       0.672  15.259  80.605  1.00  0.00           H  
ATOM    844  N   SER A 125       0.931  14.244  76.713  1.00  0.00           N  
ATOM    845  CA  SER A 125       0.653  13.104  75.816  1.00  0.00           C  
ATOM    846  C   SER A 125       1.634  11.928  75.751  1.00  0.00           C  
ATOM    847  O   SER A 125       2.826  12.143  75.579  1.00  0.00           O  
ATOM    848  CB  SER A 125       0.482  13.651  74.412  1.00  0.00           C  
ATOM    849  CEN SER A 125       0.569  13.961  73.974  1.00  0.00           X  
ATOM    850  H   SER A 125       1.499  14.949  76.271  1.00  0.00           H  
ATOM    851  N   THR A 126       1.120  10.696  75.641  1.00  0.00           N  
ATOM    852  CA  THR A 126       1.944   9.473  75.496  1.00  0.00           C  
ATOM    853  C   THR A 126       1.330   8.543  74.432  1.00  0.00           C  
ATOM    854  O   THR A 126       0.162   8.667  74.078  1.00  0.00           O  
ATOM    855  CB  THR A 126       2.077   8.707  76.825  1.00  0.00           C  
ATOM    856  CEN THR A 126       2.241   8.674  77.385  1.00  0.00           X  
ATOM    857  H   THR A 126       0.176  10.598  75.300  1.00  0.00           H  
ATOM    858  N   GLU A 127       2.205   7.691  73.910  1.00  0.00           N  
ATOM    859  CA  GLU A 127       2.129   6.595  72.937  1.00  0.00           C  
ATOM    860  C   GLU A 127       1.407   5.275  73.304  1.00  0.00           C  
ATOM    861  O   GLU A 127       1.609   4.722  74.387  1.00  0.00           O  
ATOM    862  CB  GLU A 127       3.559   6.253  72.513  1.00  0.00           C  
ATOM    863  CEN GLU A 127       4.865   6.442  71.435  1.00  0.00           X  
ATOM    864  H   GLU A 127       3.157   7.855  74.203  1.00  0.00           H  
ATOM    865  N   PRO A 128       0.603   4.735  72.355  1.00  0.00           N  
ATOM    866  CA  PRO A 128      -0.115   3.468  72.471  1.00  0.00           C  
ATOM    867  C   PRO A 128       0.850   2.268  72.500  1.00  0.00           C  
ATOM    868  O   PRO A 128       1.893   2.322  71.864  1.00  0.00           O  
ATOM    869  CB  PRO A 128      -1.029   3.448  71.235  1.00  0.00           C  
ATOM    870  CEN PRO A 128      -0.215   4.989  70.846  1.00  0.00           X  
ATOM    871  N   SER A 129       0.490   1.158  73.158  1.00  0.00           N  
ATOM    872  CA  SER A 129       1.331  -0.056  73.173  1.00  0.00           C  
ATOM    873  C   SER A 129       0.533  -1.330  73.462  1.00  0.00           C  
ATOM    874  O   SER A 129      -0.527  -1.302  74.079  1.00  0.00           O  
ATOM    875  CB  SER A 129       2.439   0.099  74.196  1.00  0.00           C  
ATOM    876  CEN SER A 129       2.690   0.250  74.655  1.00  0.00           X  
ATOM    877  H   SER A 129      -0.471   1.059  73.452  1.00  0.00           H  
ATOM    878  N   GLU A 130       1.113  -2.443  73.013  1.00  0.00           N  
ATOM    879  CA  GLU A 130       0.666  -3.819  73.260  1.00  0.00           C  
ATOM    880  C   GLU A 130      -0.771  -4.221  72.886  1.00  0.00           C  
ATOM    881  O   GLU A 130      -1.501  -4.856  73.640  1.00  0.00           O  
ATOM    882  CB  GLU A 130       0.875  -4.125  74.745  1.00  0.00           C  
ATOM    883  CEN GLU A 130       1.830  -4.772  75.999  1.00  0.00           X  
ATOM    884  H   GLU A 130       2.120  -2.375  72.992  1.00  0.00           H  
ATOM    885  N   GLY A 131      -1.104  -3.988  71.611  1.00  0.00           N  
ATOM    886  CA  GLY A 131      -2.429  -4.228  71.042  1.00  0.00           C  
ATOM    887  C   GLY A 131      -2.442  -5.523  70.226  1.00  0.00           C  
ATOM    888  O   GLY A 131      -3.436  -5.833  69.581  1.00  0.00           O  
ATOM    889  CEN GLY A 131      -2.429  -4.228  71.042  1.00  0.00           X  
ATOM    890  H   GLY A 131      -0.362  -3.755  70.968  1.00  0.00           H  
ATOM    891  N   SER A 132      -1.337  -6.271  70.245  1.00  0.00           N  
ATOM    892  CA  SER A 132      -1.165  -7.496  69.447  1.00  0.00           C  
ATOM    893  C   SER A 132      -0.420  -8.540  70.279  1.00  0.00           C  
ATOM    894  O   SER A 132       0.334  -8.168  71.173  1.00  0.00           O  
ATOM    895  CB  SER A 132      -0.417  -7.200  68.162  1.00  0.00           C  
ATOM    896  CEN SER A 132      -0.062  -6.965  67.823  1.00  0.00           X  
ATOM    897  H   SER A 132      -0.705  -6.139  71.023  1.00  0.00           H  
ATOM    898  N   ALA A 133      -0.560  -9.826  69.952  1.00  0.00           N  
ATOM    899  CA  ALA A 133       0.184 -10.896  70.616  1.00  0.00           C  
ATOM    900  C   ALA A 133       0.442 -12.086  69.670  1.00  0.00           C  
ATOM    901  O   ALA A 133      -0.351 -12.318  68.759  1.00  0.00           O  
ATOM    902  CB  ALA A 133      -0.563 -11.354  71.861  1.00  0.00           C  
ATOM    903  CEN ALA A 133      -0.562 -11.354  71.860  1.00  0.00           X  
ATOM    904  H   ALA A 133      -1.022 -10.065  69.085  1.00  0.00           H  
ATOM    905  N   PRO A 134       1.561 -12.817  69.854  1.00  0.00           N  
ATOM    906  CA  PRO A 134       1.890 -14.019  69.086  1.00  0.00           C  
ATOM    907  C   PRO A 134       0.960 -15.213  69.373  1.00  0.00           C  
ATOM    908  O   PRO A 134       0.540 -15.438  70.505  1.00  0.00           O  
ATOM    909  CB  PRO A 134       3.341 -14.316  69.499  1.00  0.00           C  
ATOM    910  CEN PRO A 134       3.108 -12.933  70.603  1.00  0.00           X  
ATOM    911  N   GLY A 135       0.712 -16.044  68.356  1.00  0.00           N  
ATOM    912  CA  GLY A 135      -0.108 -17.263  68.459  1.00  0.00           C  
ATOM    913  C   GLY A 135       0.223 -18.229  67.318  1.00  0.00           C  
ATOM    914  O   GLY A 135      -0.664 -18.919  66.841  1.00  0.00           O  
ATOM    915  CEN GLY A 135      -0.108 -17.263  68.459  1.00  0.00           X  
ATOM    916  H   GLY A 135       1.120 -15.833  67.455  1.00  0.00           H  
ATOM    917  N   THR A 136       1.351 -18.061  66.619  1.00  0.00           N  
ATOM    918  CA  THR A 136       1.886 -18.906  65.522  1.00  0.00           C  
ATOM    919  C   THR A 136       0.891 -19.231  64.406  1.00  0.00           C  
ATOM    920  O   THR A 136      -0.306 -19.278  64.661  1.00  0.00           O  
ATOM    921  CB  THR A 136       2.424 -20.239  66.074  1.00  0.00           C  
ATOM    922  CEN THR A 136       2.779 -20.545  66.423  1.00  0.00           X  
ATOM    923  H   THR A 136       1.393 -17.092  66.341  1.00  0.00           H  
ATOM    924  N   SER A 137       1.477 -19.605  63.256  1.00  0.00           N  
ATOM    925  CA  SER A 137       0.829 -20.014  61.993  1.00  0.00           C  
ATOM    926  C   SER A 137      -0.232 -19.049  61.428  1.00  0.00           C  
ATOM    927  O   SER A 137      -0.522 -18.019  62.009  1.00  0.00           O  
ATOM    928  CB  SER A 137       0.202 -21.380  62.188  1.00  0.00           C  
ATOM    929  CEN SER A 137      -0.058 -21.789  62.435  1.00  0.00           X  
ATOM    930  H   SER A 137       2.416 -19.966  63.352  1.00  0.00           H  
ATOM    931  N   GLU A 138      -0.890 -19.266  60.296  1.00  0.00           N  
ATOM    932  CA  GLU A 138      -0.810 -20.330  59.302  1.00  0.00           C  
ATOM    933  C   GLU A 138      -0.945 -19.685  57.904  1.00  0.00           C  
ATOM    934  O   GLU A 138      -1.592 -18.655  57.746  1.00  0.00           O  
ATOM    935  CB  GLU A 138      -1.894 -21.384  59.534  1.00  0.00           C  
ATOM    936  CEN GLU A 138      -2.371 -22.905  60.138  1.00  0.00           X  
ATOM    937  H   GLU A 138      -1.738 -18.722  60.224  1.00  0.00           H  
ATOM    938  N   SER A 139      -0.281 -20.293  56.922  1.00  0.00           N  
ATOM    939  CA  SER A 139      -0.235 -19.994  55.483  1.00  0.00           C  
ATOM    940  C   SER A 139      -1.424 -20.336  54.559  1.00  0.00           C  
ATOM    941  O   SER A 139      -1.961 -21.435  54.627  1.00  0.00           O  
ATOM    942  CB  SER A 139       1.002 -20.673  54.927  1.00  0.00           C  
ATOM    943  CEN SER A 139       1.382 -21.055  54.853  1.00  0.00           X  
ATOM    944  H   SER A 139      -0.123 -21.278  57.085  1.00  0.00           H  
ATOM    945  N   ALA A 140      -1.679 -19.482  53.553  1.00  0.00           N  
ATOM    946  CA  ALA A 140      -2.742 -19.677  52.538  1.00  0.00           C  
ATOM    947  C   ALA A 140      -2.469 -18.871  51.244  1.00  0.00           C  
ATOM    948  O   ALA A 140      -1.837 -17.817  51.266  1.00  0.00           O  
ATOM    949  CB  ALA A 140      -4.097 -19.298  53.120  1.00  0.00           C  
ATOM    950  CEN ALA A 140      -4.096 -19.298  53.119  1.00  0.00           X  
ATOM    951  H   ALA A 140      -0.869 -19.002  53.190  1.00  0.00           H  
ATOM    952  N   THR A 141      -3.004 -19.348  50.120  1.00  0.00           N  
ATOM    953  CA  THR A 141      -2.939 -18.723  48.780  1.00  0.00           C  
ATOM    954  C   THR A 141      -4.350 -18.699  48.162  1.00  0.00           C  
ATOM    955  O   THR A 141      -5.254 -19.286  48.767  1.00  0.00           O  
ATOM    956  CB  THR A 141      -1.977 -19.469  47.837  1.00  0.00           C  
ATOM    957  CEN THR A 141      -1.445 -19.666  47.696  1.00  0.00           X  
ATOM    958  H   THR A 141      -3.712 -20.065  50.201  1.00  0.00           H  
ATOM    959  N   PRO A 142      -4.601 -18.038  47.009  1.00  0.00           N  
ATOM    960  CA  PRO A 142      -3.572 -17.216  46.333  1.00  0.00           C  
ATOM    961  C   PRO A 142      -4.121 -15.934  45.658  1.00  0.00           C  
ATOM    962  O   PRO A 142      -5.047 -15.969  44.861  1.00  0.00           O  
ATOM    963  CB  PRO A 142      -2.971 -18.185  45.300  1.00  0.00           C  
ATOM    964  CEN PRO A 142      -4.228 -19.301  45.899  1.00  0.00           X  
ATOM    965  N   GLU A 143      -3.754 -14.740  46.133  1.00  0.00           N  
ATOM    966  CA  GLU A 143      -4.036 -13.409  45.552  1.00  0.00           C  
ATOM    967  C   GLU A 143      -5.428 -13.189  44.908  1.00  0.00           C  
ATOM    968  O   GLU A 143      -5.558 -12.829  43.746  1.00  0.00           O  
ATOM    969  CB  GLU A 143      -2.961 -13.096  44.508  1.00  0.00           C  
ATOM    970  CEN GLU A 143      -1.487 -12.355  44.084  1.00  0.00           X  
ATOM    971  H   GLU A 143      -3.963 -14.724  47.122  1.00  0.00           H  
ATOM    972  N   SER A 144      -6.448 -13.376  45.766  1.00  0.00           N  
ATOM    973  CA  SER A 144      -7.894 -13.167  45.554  1.00  0.00           C  
ATOM    974  C   SER A 144      -8.498 -12.944  44.155  1.00  0.00           C  
ATOM    975  O   SER A 144      -7.911 -13.290  43.137  1.00  0.00           O  
ATOM    976  CB  SER A 144      -8.299 -11.988  46.418  1.00  0.00           C  
ATOM    977  CEN SER A 144      -8.270 -11.503  46.661  1.00  0.00           X  
ATOM    978  H   SER A 144      -6.206 -13.091  46.703  1.00  0.00           H  
ATOM    979  N   GLY A 145      -9.579 -12.147  44.094  1.00  0.00           N  
ATOM    980  CA  GLY A 145     -10.257 -11.797  42.833  1.00  0.00           C  
ATOM    981  C   GLY A 145     -11.767 -12.116  42.793  1.00  0.00           C  
ATOM    982  O   GLY A 145     -12.215 -12.888  43.635  1.00  0.00           O  
ATOM    983  CEN GLY A 145     -10.257 -11.797  42.833  1.00  0.00           X  
ATOM    984  H   GLY A 145      -9.859 -11.649  44.925  1.00  0.00           H  
ATOM    985  N   PRO A 146     -12.567 -11.544  41.865  1.00  0.00           N  
ATOM    986  CA  PRO A 146     -14.013 -11.775  41.739  1.00  0.00           C  
ATOM    987  C   PRO A 146     -14.376 -13.223  41.369  1.00  0.00           C  
ATOM    988  O   PRO A 146     -13.652 -13.888  40.631  1.00  0.00           O  
ATOM    989  CB  PRO A 146     -14.439 -10.785  40.642  1.00  0.00           C  
ATOM    990  CEN PRO A 146     -12.692 -10.425  40.556  1.00  0.00           X  
ATOM    991  N   GLY A 147     -15.535 -13.698  41.834  1.00  0.00           N  
ATOM    992  CA  GLY A 147     -16.053 -15.035  41.546  1.00  0.00           C  
ATOM    993  C   GLY A 147     -16.328 -15.205  40.057  1.00  0.00           C  
ATOM    994  O   GLY A 147     -16.667 -14.248  39.370  1.00  0.00           O  
ATOM    995  CEN GLY A 147     -16.054 -15.036  41.546  1.00  0.00           X  
ATOM    996  H   GLY A 147     -16.093 -13.110  42.436  1.00  0.00           H  
ATOM    997  N   SER A 148     -16.115 -16.426  39.587  1.00  0.00           N  
ATOM    998  CA  SER A 148     -16.295 -16.916  38.227  1.00  0.00           C  
ATOM    999  C   SER A 148     -17.751 -17.063  37.766  1.00  0.00           C  
ATOM   1000  O   SER A 148     -18.655 -17.388  38.534  1.00  0.00           O  
ATOM   1001  CB  SER A 148     -15.585 -18.249  38.092  1.00  0.00           C  
ATOM   1002  CEN SER A 148     -15.401 -18.743  38.228  1.00  0.00           X  
ATOM   1003  H   SER A 148     -15.705 -17.096  40.224  1.00  0.00           H  
ATOM   1004  N   GLU A 149     -17.905 -16.836  36.461  1.00  0.00           N  
ATOM   1005  CA  GLU A 149     -19.080 -16.928  35.591  1.00  0.00           C  
ATOM   1006  C   GLU A 149     -18.870 -17.677  34.257  1.00  0.00           C  
ATOM   1007  O   GLU A 149     -17.841 -17.544  33.593  1.00  0.00           O  
ATOM   1008  CB  GLU A 149     -19.594 -15.516  35.300  1.00  0.00           C  
ATOM   1009  CEN GLU A 149     -20.660 -14.232  35.644  1.00  0.00           X  
ATOM   1010  H   GLU A 149     -17.063 -16.575  35.972  1.00  0.00           H  
ATOM   1011  N   PRO A 150     -19.910 -18.391  33.794  1.00  0.00           N  
ATOM   1012  CA  PRO A 150     -19.729 -19.057  32.505  1.00  0.00           C  
ATOM   1013  C   PRO A 150     -19.626 -18.072  31.340  1.00  0.00           C  
ATOM   1014  O   PRO A 150     -20.246 -17.009  31.321  1.00  0.00           O  
ATOM   1015  CB  PRO A 150     -20.969 -19.959  32.384  1.00  0.00           C  
ATOM   1016  CEN PRO A 150     -21.436 -19.199  33.930  1.00  0.00           X  
ATOM   1017  N   ALA A 151     -18.863 -18.477  30.328  1.00  0.00           N  
ATOM   1018  CA  ALA A 151     -18.676 -17.753  29.084  1.00  0.00           C  
ATOM   1019  C   ALA A 151     -19.973 -17.739  28.253  1.00  0.00           C  
ATOM   1020  O   ALA A 151     -20.743 -18.699  28.261  1.00  0.00           O  
ATOM   1021  CB  ALA A 151     -17.530 -18.363  28.291  1.00  0.00           C  
ATOM   1022  CEN ALA A 151     -17.531 -18.362  28.291  1.00  0.00           X  
ATOM   1023  H   ALA A 151     -18.448 -19.395  30.385  1.00  0.00           H  
ATOM   1024  N   THR A 152     -20.196 -16.673  27.491  1.00  0.00           N  
ATOM   1025  CA  THR A 152     -21.347 -16.582  26.592  1.00  0.00           C  
ATOM   1026  C   THR A 152     -20.850 -16.089  25.248  1.00  0.00           C  
ATOM   1027  O   THR A 152     -19.772 -15.506  25.127  1.00  0.00           O  
ATOM   1028  CB  THR A 152     -22.439 -15.633  27.121  1.00  0.00           C  
ATOM   1029  CEN THR A 152     -22.835 -15.479  27.521  1.00  0.00           X  
ATOM   1030  H   THR A 152     -19.506 -15.936  27.470  1.00  0.00           H  
ATOM   1031  N   SER A 153     -21.669 -16.373  24.241  1.00  0.00           N  
ATOM   1032  CA  SER A 153     -21.464 -16.016  22.846  1.00  0.00           C  
ATOM   1033  C   SER A 153     -21.439 -14.490  22.703  1.00  0.00           C  
ATOM   1034  O   SER A 153     -22.293 -13.790  23.240  1.00  0.00           O  
ATOM   1035  CB  SER A 153     -22.551 -16.623  21.980  1.00  0.00           C  
ATOM   1036  CEN SER A 153     -23.043 -16.802  21.834  1.00  0.00           X  
ATOM   1037  H   SER A 153     -22.592 -16.694  24.493  1.00  0.00           H  
ATOM   1038  N   GLY A 154     -20.411 -13.985  22.032  1.00  0.00           N  
ATOM   1039  CA  GLY A 154     -20.182 -12.565  21.781  1.00  0.00           C  
ATOM   1040  C   GLY A 154     -20.333 -12.241  20.298  1.00  0.00           C  
ATOM   1041  O   GLY A 154     -20.112 -11.110  19.878  1.00  0.00           O  
ATOM   1042  CEN GLY A 154     -20.182 -12.564  21.781  1.00  0.00           X  
ATOM   1043  H   GLY A 154     -19.671 -14.626  21.784  1.00  0.00           H  
ATOM   1044  N   SER A 155     -20.662 -13.261  19.501  1.00  0.00           N  
ATOM   1045  CA  SER A 155     -20.763 -13.132  18.053  1.00  0.00           C  
ATOM   1046  C   SER A 155     -21.997 -12.240  17.849  1.00  0.00           C  
ATOM   1047  O   SER A 155     -22.908 -12.235  18.665  1.00  0.00           O  
ATOM   1048  CB  SER A 155     -20.905 -14.479  17.371  1.00  0.00           C  
ATOM   1049  CEN SER A 155     -21.047 -14.998  17.297  1.00  0.00           X  
ATOM   1050  H   SER A 155     -21.276 -13.965  19.886  1.00  0.00           H  
ATOM   1051  N   GLU A 156     -22.046 -11.327  16.897  1.00  0.00           N  
ATOM   1052  CA  GLU A 156     -20.943 -11.063  16.008  1.00  0.00           C  
ATOM   1053  C   GLU A 156     -20.757  -9.525  16.070  1.00  0.00           C  
ATOM   1054  O   GLU A 156     -21.702  -8.799  16.350  1.00  0.00           O  
ATOM   1055  CB  GLU A 156     -21.226 -11.558  14.588  1.00  0.00           C  
ATOM   1056  CEN GLU A 156     -21.018 -12.721  13.360  1.00  0.00           X  
ATOM   1057  H   GLU A 156     -22.910 -11.388  16.380  1.00  0.00           H  
ATOM   1058  N   THR A 157     -19.581  -8.994  15.721  1.00  0.00           N  
ATOM   1059  CA  THR A 157     -19.387  -7.529  15.744  1.00  0.00           C  
ATOM   1060  C   THR A 157     -19.975  -6.941  14.453  1.00  0.00           C  
ATOM   1061  O   THR A 157     -19.487  -7.260  13.368  1.00  0.00           O  
ATOM   1062  CB  THR A 157     -17.903  -7.134  15.864  1.00  0.00           C  
ATOM   1063  CEN THR A 157     -17.393  -7.134  16.149  1.00  0.00           X  
ATOM   1064  H   THR A 157     -18.982  -9.527  15.104  1.00  0.00           H  
ATOM   1065  N   PRO A 158     -21.062  -6.152  14.509  1.00  0.00           N  
ATOM   1066  CA  PRO A 158     -21.818  -5.634  13.375  1.00  0.00           C  
ATOM   1067  C   PRO A 158     -20.965  -4.518  12.780  1.00  0.00           C  
ATOM   1068  O   PRO A 158     -21.146  -3.335  13.046  1.00  0.00           O  
ATOM   1069  CB  PRO A 158     -23.148  -5.133  13.962  1.00  0.00           C  
ATOM   1070  CEN PRO A 158     -22.458  -5.694  15.509  1.00  0.00           X  
ATOM   1071  N   GLY A 159     -19.903  -4.902  12.098  1.00  0.00           N  
ATOM   1072  CA  GLY A 159     -19.033  -3.907  11.479  1.00  0.00           C  
ATOM   1073  C   GLY A 159     -18.037  -4.500  10.512  1.00  0.00           C  
ATOM   1074  O   GLY A 159     -17.717  -3.860   9.526  1.00  0.00           O  
ATOM   1075  CEN GLY A 159     -19.033  -3.906  11.479  1.00  0.00           X  
ATOM   1076  H   GLY A 159     -19.749  -5.888  11.934  1.00  0.00           H  
ATOM   1077  N   MET A 160     -17.618  -5.753  10.726  1.00  0.00           N  
ATOM   1078  CA  MET A 160     -16.729  -6.443   9.785  1.00  0.00           C  
ATOM   1079  C   MET A 160     -17.419  -6.648   8.433  1.00  0.00           C  
ATOM   1080  O   MET A 160     -16.788  -6.445   7.412  1.00  0.00           O  
ATOM   1081  CB  MET A 160     -16.286  -7.786  10.362  1.00  0.00           C  
ATOM   1082  CEN MET A 160     -14.895  -8.630  11.019  1.00  0.00           X  
ATOM   1083  H   MET A 160     -17.900  -6.224  11.574  1.00  0.00           H  
ATOM   1084  N   TYR A 161     -18.722  -6.954   8.420  1.00  0.00           N  
ATOM   1085  CA  TYR A 161     -19.477  -7.154   7.178  1.00  0.00           C  
ATOM   1086  C   TYR A 161     -19.527  -5.908   6.280  1.00  0.00           C  
ATOM   1087  O   TYR A 161     -19.102  -5.988   5.136  1.00  0.00           O  
ATOM   1088  CB  TYR A 161     -20.902  -7.604   7.506  1.00  0.00           C  
ATOM   1089  CEN TYR A 161     -21.867  -9.063   7.600  1.00  0.00           X  
ATOM   1090  H   TYR A 161     -19.202  -7.098   9.298  1.00  0.00           H  
ATOM   1091  N   GLY A 162     -20.033  -4.775   6.787  1.00  0.00           N  
ATOM   1092  CA  GLY A 162     -20.036  -3.505   6.047  1.00  0.00           C  
ATOM   1093  C   GLY A 162     -18.622  -3.138   5.615  1.00  0.00           C  
ATOM   1094  O   GLY A 162     -18.376  -2.994   4.431  1.00  0.00           O  
ATOM   1095  CEN GLY A 162     -20.036  -3.505   6.047  1.00  0.00           X  
ATOM   1096  H   GLY A 162     -20.273  -4.747   7.767  1.00  0.00           H  
ATOM   1097  N   LYS A 163     -17.677  -3.181   6.567  1.00  0.00           N  
ATOM   1098  CA  LYS A 163     -16.271  -2.799   6.344  1.00  0.00           C  
ATOM   1099  C   LYS A 163     -15.643  -3.487   5.134  1.00  0.00           C  
ATOM   1100  O   LYS A 163     -14.918  -2.872   4.368  1.00  0.00           O  
ATOM   1101  CB  LYS A 163     -15.439  -3.106   7.590  1.00  0.00           C  
ATOM   1102  CEN LYS A 163     -14.455  -2.406   9.327  1.00  0.00           X  
ATOM   1103  H   LYS A 163     -17.951  -3.446   7.501  1.00  0.00           H  
ATOM   1104  N   LEU A 164     -15.887  -4.785   5.000  1.00  0.00           N  
ATOM   1105  CA  LEU A 164     -15.446  -5.564   3.858  1.00  0.00           C  
ATOM   1106  C   LEU A 164     -15.983  -5.022   2.532  1.00  0.00           C  
ATOM   1107  O   LEU A 164     -15.231  -4.913   1.569  1.00  0.00           O  
ATOM   1108  CB  LEU A 164     -15.868  -7.027   4.041  1.00  0.00           C  
ATOM   1109  CEN LEU A 164     -15.094  -8.294   4.453  1.00  0.00           X  
ATOM   1110  H   LEU A 164     -16.399  -5.251   5.737  1.00  0.00           H  
ATOM   1111  N   ASN A 165     -17.274  -4.696   2.491  1.00  0.00           N  
ATOM   1112  CA  ASN A 165     -17.899  -4.204   1.272  1.00  0.00           C  
ATOM   1113  C   ASN A 165     -17.306  -2.857   0.873  1.00  0.00           C  
ATOM   1114  O   ASN A 165     -16.958  -2.707  -0.292  1.00  0.00           O  
ATOM   1115  CB  ASN A 165     -19.406  -4.097   1.421  1.00  0.00           C  
ATOM   1116  CEN ASN A 165     -20.254  -4.687   1.237  1.00  0.00           X  
ATOM   1117  H   ASN A 165     -17.794  -4.631   3.353  1.00  0.00           H  
ATOM   1118  N   ASP A 166     -17.122  -1.941   1.828  1.00  0.00           N  
ATOM   1119  CA  ASP A 166     -16.589  -0.601   1.564  1.00  0.00           C  
ATOM   1120  C   ASP A 166     -15.149  -0.697   1.019  1.00  0.00           C  
ATOM   1121  O   ASP A 166     -14.850  -0.191  -0.059  1.00  0.00           O  
ATOM   1122  CB  ASP A 166     -16.625   0.254   2.834  1.00  0.00           C  
ATOM   1123  CEN ASP A 166     -17.198   0.964   3.285  1.00  0.00           X  
ATOM   1124  H   ASP A 166     -17.455  -2.129   2.760  1.00  0.00           H  
ATOM   1125  N   LEU A 167     -14.290  -1.474   1.687  1.00  0.00           N  
ATOM   1126  CA  LEU A 167     -12.918  -1.713   1.238  1.00  0.00           C  
ATOM   1127  C   LEU A 167     -12.845  -2.310  -0.175  1.00  0.00           C  
ATOM   1128  O   LEU A 167     -12.000  -1.924  -0.982  1.00  0.00           O  
ATOM   1129  CB  LEU A 167     -12.203  -2.634   2.234  1.00  0.00           C  
ATOM   1130  CEN LEU A 167     -11.163  -2.371   3.340  1.00  0.00           X  
ATOM   1131  H   LEU A 167     -14.565  -1.814   2.598  1.00  0.00           H  
ATOM   1132  N   LEU A 168     -13.700  -3.292  -0.474  1.00  0.00           N  
ATOM   1133  CA  LEU A 168     -13.764  -3.891  -1.804  1.00  0.00           C  
ATOM   1134  C   LEU A 168     -14.091  -2.836  -2.872  1.00  0.00           C  
ATOM   1135  O   LEU A 168     -13.421  -2.790  -3.903  1.00  0.00           O  
ATOM   1136  CB  LEU A 168     -14.805  -5.017  -1.825  1.00  0.00           C  
ATOM   1137  CEN LEU A 168     -14.683  -6.553  -1.813  1.00  0.00           X  
ATOM   1138  H   LEU A 168     -14.369  -3.570   0.229  1.00  0.00           H  
ATOM   1139  N   GLU A 169     -15.107  -2.007  -2.635  1.00  0.00           N  
ATOM   1140  CA  GLU A 169     -15.507  -0.918  -3.527  1.00  0.00           C  
ATOM   1141  C   GLU A 169     -14.332   0.015  -3.827  1.00  0.00           C  
ATOM   1142  O   GLU A 169     -14.104   0.341  -4.995  1.00  0.00           O  
ATOM   1143  CB  GLU A 169     -16.665  -0.125  -2.917  1.00  0.00           C  
ATOM   1144  CEN GLU A 169     -18.333   0.209  -2.811  1.00  0.00           X  
ATOM   1145  H   GLU A 169     -15.582  -2.070  -1.748  1.00  0.00           H  
ATOM   1146  N   ASP A 170     -13.533   0.347  -2.811  1.00  0.00           N  
ATOM   1147  CA  ASP A 170     -12.374   1.223  -2.959  1.00  0.00           C  
ATOM   1148  C   ASP A 170     -11.315   0.589  -3.873  1.00  0.00           C  
ATOM   1149  O   ASP A 170     -10.868   1.184  -4.852  1.00  0.00           O  
ATOM   1150  CB  ASP A 170     -11.769   1.545  -1.590  1.00  0.00           C  
ATOM   1151  CEN ASP A 170     -11.784   2.272  -0.878  1.00  0.00           X  
ATOM   1152  H   ASP A 170     -13.795   0.074  -1.876  1.00  0.00           H  
ATOM   1153  N   LEU A 171     -10.976  -0.682  -3.667  1.00  0.00           N  
ATOM   1154  CA  LEU A 171     -10.042  -1.392  -4.547  1.00  0.00           C  
ATOM   1155  C   LEU A 171     -10.525  -1.433  -6.010  1.00  0.00           C  
ATOM   1156  O   LEU A 171      -9.754  -1.200  -6.948  1.00  0.00           O  
ATOM   1157  CB  LEU A 171      -9.820  -2.817  -4.023  1.00  0.00           C  
ATOM   1158  CEN LEU A 171      -8.662  -3.479  -3.252  1.00  0.00           X  
ATOM   1159  H   LEU A 171     -11.335  -1.142  -2.842  1.00  0.00           H  
ATOM   1160  N   GLN A 172     -11.820  -1.675  -6.228  1.00  0.00           N  
ATOM   1161  CA  GLN A 172     -12.407  -1.704  -7.566  1.00  0.00           C  
ATOM   1162  C   GLN A 172     -12.259  -0.376  -8.304  1.00  0.00           C  
ATOM   1163  O   GLN A 172     -11.903  -0.358  -9.487  1.00  0.00           O  
ATOM   1164  CB  GLN A 172     -13.891  -2.073  -7.480  1.00  0.00           C  
ATOM   1165  CEN GLN A 172     -15.042  -3.374  -7.653  1.00  0.00           X  
ATOM   1166  H   GLN A 172     -12.424  -1.760  -5.423  1.00  0.00           H  
ATOM   1167  N   GLU A 173     -12.549   0.741  -7.654  1.00  0.00           N  
ATOM   1168  CA  GLU A 173     -12.407   2.060  -8.253  1.00  0.00           C  
ATOM   1169  C   GLU A 173     -10.933   2.369  -8.581  1.00  0.00           C  
ATOM   1170  O   GLU A 173     -10.657   2.829  -9.694  1.00  0.00           O  
ATOM   1171  CB  GLU A 173     -12.981   3.127  -7.318  1.00  0.00           C  
ATOM   1172  CEN GLU A 173     -14.257   4.161  -6.865  1.00  0.00           X  
ATOM   1173  H   GLU A 173     -12.852   0.693  -6.691  1.00  0.00           H  
ATOM   1174  N   VAL A 174      -9.969   1.966  -7.734  1.00  0.00           N  
ATOM   1175  CA  VAL A 174      -8.521   2.144  -7.987  1.00  0.00           C  
ATOM   1176  C   VAL A 174      -8.112   1.380  -9.250  1.00  0.00           C  
ATOM   1177  O   VAL A 174      -7.361   1.920 -10.065  1.00  0.00           O  
ATOM   1178  CB  VAL A 174      -7.663   1.659  -6.803  1.00  0.00           C  
ATOM   1179  CEN VAL A 174      -7.254   1.872  -6.291  1.00  0.00           X  
ATOM   1180  H   VAL A 174     -10.263   1.530  -6.871  1.00  0.00           H  
ATOM   1181  N   LEU A 175      -8.638   0.165  -9.463  1.00  0.00           N  
ATOM   1182  CA  LEU A 175      -8.357  -0.635 -10.666  1.00  0.00           C  
ATOM   1183  C   LEU A 175      -8.934  -0.002 -11.936  1.00  0.00           C  
ATOM   1184  O   LEU A 175      -8.260   0.080 -12.965  1.00  0.00           O  
ATOM   1185  CB  LEU A 175      -8.909  -2.055 -10.490  1.00  0.00           C  
ATOM   1186  CEN LEU A 175      -8.238  -3.406 -10.179  1.00  0.00           X  
ATOM   1187  H   LEU A 175      -9.219  -0.230  -8.738  1.00  0.00           H  
ATOM   1188  N   LYS A 176     -10.186   0.473 -11.886  1.00  0.00           N  
ATOM   1189  CA  LYS A 176     -10.827   1.116 -13.044  1.00  0.00           C  
ATOM   1190  C   LYS A 176     -10.034   2.329 -13.507  1.00  0.00           C  
ATOM   1191  O   LYS A 176      -9.871   2.511 -14.714  1.00  0.00           O  
ATOM   1192  CB  LYS A 176     -12.261   1.529 -12.709  1.00  0.00           C  
ATOM   1193  CEN LYS A 176     -14.338   1.171 -12.896  1.00  0.00           X  
ATOM   1194  H   LYS A 176     -10.687   0.389 -11.012  1.00  0.00           H  
ATOM   1195  N   ASN A 177      -9.558   3.157 -12.585  1.00  0.00           N  
ATOM   1196  CA  ASN A 177      -8.718   4.296 -12.917  1.00  0.00           C  
ATOM   1197  C   ASN A 177      -7.410   3.836 -13.559  1.00  0.00           C  
ATOM   1198  O   ASN A 177      -7.231   4.066 -14.749  1.00  0.00           O  
ATOM   1199  CB  ASN A 177      -8.438   5.153 -11.696  1.00  0.00           C  
ATOM   1200  CEN ASN A 177      -8.848   5.995 -11.221  1.00  0.00           X  
ATOM   1201  H   ASN A 177      -9.779   2.982 -11.615  1.00  0.00           H  
ATOM   1202  N   LEU A 178      -6.574   3.053 -12.875  1.00  0.00           N  
ATOM   1203  CA  LEU A 178      -5.295   2.585 -13.413  1.00  0.00           C  
ATOM   1204  C   LEU A 178      -5.437   2.015 -14.840  1.00  0.00           C  
ATOM   1205  O   LEU A 178      -4.583   2.257 -15.694  1.00  0.00           O  
ATOM   1206  CB  LEU A 178      -4.693   1.531 -12.476  1.00  0.00           C  
ATOM   1207  CEN LEU A 178      -3.554   1.582 -11.440  1.00  0.00           X  
ATOM   1208  H   LEU A 178      -6.817   2.789 -11.932  1.00  0.00           H  
ATOM   1209  N   HIS A 179      -6.561   1.366 -15.145  1.00  0.00           N  
ATOM   1210  CA  HIS A 179      -6.829   0.794 -16.468  1.00  0.00           C  
ATOM   1211  C   HIS A 179      -6.905   1.840 -17.593  1.00  0.00           C  
ATOM   1212  O   HIS A 179      -6.325   1.643 -18.664  1.00  0.00           O  
ATOM   1213  CB  HIS A 179      -8.131  -0.011 -16.432  1.00  0.00           C  
ATOM   1214  CEN HIS A 179      -8.542  -1.362 -16.236  1.00  0.00           X  
ATOM   1215  H   HIS A 179      -7.225   1.193 -14.403  1.00  0.00           H  
ATOM   1216  N   LYS A 180      -7.595   2.970 -17.385  1.00  0.00           N  
ATOM   1217  CA  LYS A 180      -7.712   4.023 -18.414  1.00  0.00           C  
ATOM   1218  C   LYS A 180      -6.459   4.914 -18.432  1.00  0.00           C  
ATOM   1219  O   LYS A 180      -5.927   5.189 -19.511  1.00  0.00           O  
ATOM   1220  CB  LYS A 180      -8.960   4.874 -18.176  1.00  0.00           C  
ATOM   1221  CEN LYS A 180     -10.944   5.370 -18.719  1.00  0.00           X  
ATOM   1222  H   LYS A 180      -7.937   3.152 -16.452  1.00  0.00           H  
ATOM   1223  N   ASN A 181      -5.960   5.322 -17.264  1.00  0.00           N  
ATOM   1224  CA  ASN A 181      -4.859   6.289 -17.115  1.00  0.00           C  
ATOM   1225  C   ASN A 181      -3.648   5.956 -17.966  1.00  0.00           C  
ATOM   1226  O   ASN A 181      -3.098   6.856 -18.605  1.00  0.00           O  
ATOM   1227  CB  ASN A 181      -4.434   6.417 -15.664  1.00  0.00           C  
ATOM   1228  CEN ASN A 181      -4.662   7.014 -14.831  1.00  0.00           X  
ATOM   1229  H   ASN A 181      -6.476   5.076 -16.431  1.00  0.00           H  
ATOM   1230  N   ASP A 182      -3.284   4.676 -18.036  1.00  0.00           N  
ATOM   1231  CA  ASP A 182      -2.070   4.219 -18.713  1.00  0.00           C  
ATOM   1232  C   ASP A 182      -1.987   4.750 -20.163  1.00  0.00           C  
ATOM   1233  O   ASP A 182      -0.903   4.921 -20.736  1.00  0.00           O  
ATOM   1234  CB  ASP A 182      -2.010   2.689 -18.706  1.00  0.00           C  
ATOM   1235  CEN ASP A 182      -1.593   1.923 -18.180  1.00  0.00           X  
ATOM   1236  H   ASP A 182      -3.845   3.986 -17.555  1.00  0.00           H  
ATOM   1237  N   ARG A 183      -3.134   5.136 -20.750  1.00  0.00           N  
ATOM   1238  CA  ARG A 183      -3.216   5.667 -22.115  1.00  0.00           C  
ATOM   1239  C   ARG A 183      -2.498   6.995 -22.362  1.00  0.00           C  
ATOM   1240  O   ARG A 183      -2.134   7.221 -23.516  1.00  0.00           O  
ATOM   1241  CB  ARG A 183      -4.665   5.763 -22.569  1.00  0.00           C  
ATOM   1242  CEN ARG A 183      -6.835   5.169 -23.613  1.00  0.00           X  
ATOM   1243  H   ARG A 183      -3.982   5.035 -20.205  1.00  0.00           H  
ATOM   1244  N   SER A 184      -2.285   7.866 -21.368  1.00  0.00           N  
ATOM   1245  CA  SER A 184      -1.676   9.192 -21.606  1.00  0.00           C  
ATOM   1246  C   SER A 184      -0.547   9.631 -20.668  1.00  0.00           C  
ATOM   1247  O   SER A 184       0.348  10.314 -21.145  1.00  0.00           O  
ATOM   1248  CB  SER A 184      -2.771  10.240 -21.567  1.00  0.00           C  
ATOM   1249  CEN SER A 184      -3.226  10.494 -21.409  1.00  0.00           X  
ATOM   1250  H   SER A 184      -2.727   7.691 -20.477  1.00  0.00           H  
ATOM   1251  N   GLY A 185      -0.514   9.207 -19.399  1.00  0.00           N  
ATOM   1252  CA  GLY A 185       0.400   9.742 -18.377  1.00  0.00           C  
ATOM   1253  C   GLY A 185       0.098  11.159 -17.849  1.00  0.00           C  
ATOM   1254  O   GLY A 185      -1.002  11.668 -18.028  1.00  0.00           O  
ATOM   1255  CEN GLY A 185       0.400   9.743 -18.377  1.00  0.00           X  
ATOM   1256  H   GLY A 185      -1.064   8.390 -19.168  1.00  0.00           H  
ATOM   1257  N   LYS A 186       1.150  11.839 -17.372  1.00  0.00           N  
ATOM   1258  CA  LYS A 186       1.205  13.167 -16.711  1.00  0.00           C  
ATOM   1259  C   LYS A 186       0.017  13.591 -15.848  1.00  0.00           C  
ATOM   1260  O   LYS A 186       0.004  13.192 -14.689  1.00  0.00           O  
ATOM   1261  CB  LYS A 186       1.421  14.243 -17.777  1.00  0.00           C  
ATOM   1262  CEN LYS A 186       2.738  15.566 -18.772  1.00  0.00           X  
ATOM   1263  H   LYS A 186       2.045  11.394 -17.507  1.00  0.00           H  
ATOM   1264  N   ASP A 187      -0.981  14.305 -16.362  1.00  0.00           N  
ATOM   1265  CA  ASP A 187      -2.140  14.656 -15.512  1.00  0.00           C  
ATOM   1266  C   ASP A 187      -2.637  13.490 -14.647  1.00  0.00           C  
ATOM   1267  O   ASP A 187      -2.763  13.596 -13.432  1.00  0.00           O  
ATOM   1268  CB  ASP A 187      -3.292  15.169 -16.380  1.00  0.00           C  
ATOM   1269  CEN ASP A 187      -3.700  16.044 -16.703  1.00  0.00           X  
ATOM   1270  H   ASP A 187      -0.814  14.849 -17.194  1.00  0.00           H  
ATOM   1271  N   ASN A 188      -2.801  12.324 -15.252  1.00  0.00           N  
ATOM   1272  CA  ASN A 188      -3.394  11.184 -14.577  1.00  0.00           C  
ATOM   1273  C   ASN A 188      -2.664  10.778 -13.273  1.00  0.00           C  
ATOM   1274  O   ASN A 188      -3.274  10.166 -12.397  1.00  0.00           O  
ATOM   1275  CB  ASN A 188      -3.469   9.998 -15.521  1.00  0.00           C  
ATOM   1276  CEN ASN A 188      -4.145   9.590 -16.212  1.00  0.00           X  
ATOM   1277  H   ASN A 188      -2.705  12.304 -16.257  1.00  0.00           H  
ATOM   1278  N   ILE A 189      -1.349  11.010 -13.143  1.00  0.00           N  
ATOM   1279  CA  ILE A 189      -0.618  10.631 -11.913  1.00  0.00           C  
ATOM   1280  C   ILE A 189      -1.160  11.435 -10.731  1.00  0.00           C  
ATOM   1281  O   ILE A 189      -1.287  10.888  -9.643  1.00  0.00           O  
ATOM   1282  CB  ILE A 189       0.898  10.870 -12.039  1.00  0.00           C  
ATOM   1283  CEN ILE A 189       1.845  10.439 -12.364  1.00  0.00           X  
ATOM   1284  H   ILE A 189      -0.889  11.589 -13.833  1.00  0.00           H  
ATOM   1285  N   HIS A 190      -1.545  12.693 -10.962  1.00  0.00           N  
ATOM   1286  CA  HIS A 190      -2.164  13.538  -9.938  1.00  0.00           C  
ATOM   1287  C   HIS A 190      -3.497  12.959  -9.452  1.00  0.00           C  
ATOM   1288  O   HIS A 190      -3.700  12.826  -8.249  1.00  0.00           O  
ATOM   1289  CB  HIS A 190      -2.377  14.958 -10.472  1.00  0.00           C  
ATOM   1290  CEN HIS A 190      -1.703  16.213 -10.453  1.00  0.00           X  
ATOM   1291  H   HIS A 190      -1.513  13.050 -11.907  1.00  0.00           H  
ATOM   1292  N   ASP A 191      -4.389  12.575 -10.370  1.00  0.00           N  
ATOM   1293  CA  ASP A 191      -5.694  12.015 -10.004  1.00  0.00           C  
ATOM   1294  C   ASP A 191      -5.543  10.672  -9.278  1.00  0.00           C  
ATOM   1295  O   ASP A 191      -6.256  10.410  -8.312  1.00  0.00           O  
ATOM   1296  CB  ASP A 191      -6.570  11.843 -11.247  1.00  0.00           C  
ATOM   1297  CEN ASP A 191      -7.314  12.319 -11.754  1.00  0.00           X  
ATOM   1298  H   ASP A 191      -4.198  12.740 -11.347  1.00  0.00           H  
ATOM   1299  N   VAL A 192      -4.585   9.840  -9.703  1.00  0.00           N  
ATOM   1300  CA  VAL A 192      -4.293   8.553  -9.054  1.00  0.00           C  
ATOM   1301  C   VAL A 192      -3.794   8.762  -7.627  1.00  0.00           C  
ATOM   1302  O   VAL A 192      -4.232   8.042  -6.741  1.00  0.00           O  
ATOM   1303  CB  VAL A 192      -3.244   7.744  -9.839  1.00  0.00           C  
ATOM   1304  CEN VAL A 192      -3.156   7.186 -10.234  1.00  0.00           X  
ATOM   1305  H   VAL A 192      -4.014  10.139 -10.480  1.00  0.00           H  
ATOM   1306  N   ASP A 193      -2.923   9.749  -7.395  1.00  0.00           N  
ATOM   1307  CA  ASP A 193      -2.407  10.071  -6.060  1.00  0.00           C  
ATOM   1308  C   ASP A 193      -3.531  10.533  -5.125  1.00  0.00           C  
ATOM   1309  O   ASP A 193      -3.629  10.046  -4.000  1.00  0.00           O  
ATOM   1310  CB  ASP A 193      -1.323  11.148  -6.149  1.00  0.00           C  
ATOM   1311  CEN ASP A 193      -0.309  11.239  -6.173  1.00  0.00           X  
ATOM   1312  H   ASP A 193      -2.580  10.297  -8.172  1.00  0.00           H  
ATOM   1313  N   ASN A 194      -4.447  11.376  -5.610  1.00  0.00           N  
ATOM   1314  CA  ASN A 194      -5.608  11.834  -4.840  1.00  0.00           C  
ATOM   1315  C   ASN A 194      -6.531  10.678  -4.449  1.00  0.00           C  
ATOM   1316  O   ASN A 194      -6.997  10.597  -3.318  1.00  0.00           O  
ATOM   1317  CB  ASN A 194      -6.392  12.888  -5.601  1.00  0.00           C  
ATOM   1318  CEN ASN A 194      -6.422  13.934  -5.682  1.00  0.00           X  
ATOM   1319  H   ASN A 194      -4.317  11.734  -6.548  1.00  0.00           H  
ATOM   1320  N   HIS A 195      -6.802   9.773  -5.389  1.00  0.00           N  
ATOM   1321  CA  HIS A 195      -7.695   8.659  -5.123  1.00  0.00           C  
ATOM   1322  C   HIS A 195      -7.120   7.690  -4.088  1.00  0.00           C  
ATOM   1323  O   HIS A 195      -7.810   7.319  -3.141  1.00  0.00           O  
ATOM   1324  CB  HIS A 195      -8.008   7.910  -6.422  1.00  0.00           C  
ATOM   1325  CEN HIS A 195      -9.015   7.903  -7.430  1.00  0.00           X  
ATOM   1326  H   HIS A 195      -6.408   9.877  -6.311  1.00  0.00           H  
ATOM   1327  N   LEU A 196      -5.835   7.345  -4.206  1.00  0.00           N  
ATOM   1328  CA  LEU A 196      -5.158   6.469  -3.261  1.00  0.00           C  
ATOM   1329  C   LEU A 196      -5.092   7.083  -1.855  1.00  0.00           C  
ATOM   1330  O   LEU A 196      -5.320   6.381  -0.877  1.00  0.00           O  
ATOM   1331  CB  LEU A 196      -3.747   6.148  -3.770  1.00  0.00           C  
ATOM   1332  CEN LEU A 196      -3.135   4.902  -4.438  1.00  0.00           X  
ATOM   1333  H   LEU A 196      -5.297   7.727  -4.972  1.00  0.00           H  
ATOM   1334  N   GLN A 197      -4.845   8.394  -1.746  1.00  0.00           N  
ATOM   1335  CA  GLN A 197      -4.840   9.094  -0.455  1.00  0.00           C  
ATOM   1336  C   GLN A 197      -6.206   9.014   0.232  1.00  0.00           C  
ATOM   1337  O   GLN A 197      -6.263   8.625   1.396  1.00  0.00           O  
ATOM   1338  CB  GLN A 197      -4.445  10.561  -0.645  1.00  0.00           C  
ATOM   1339  CEN GLN A 197      -3.135  11.707  -0.514  1.00  0.00           X  
ATOM   1340  H   GLN A 197      -4.687   8.929  -2.590  1.00  0.00           H  
ATOM   1341  N   ASN A 198      -7.299   9.287  -0.489  1.00  0.00           N  
ATOM   1342  CA  ASN A 198      -8.646   9.238   0.093  1.00  0.00           C  
ATOM   1343  C   ASN A 198      -9.019   7.811   0.540  1.00  0.00           C  
ATOM   1344  O   ASN A 198      -9.576   7.635   1.617  1.00  0.00           O  
ATOM   1345  CB  ASN A 198      -9.684   9.771  -0.878  1.00  0.00           C  
ATOM   1346  CEN ASN A 198     -10.149  10.685  -1.101  1.00  0.00           X  
ATOM   1347  H   ASN A 198      -7.189   9.591  -1.445  1.00  0.00           H  
ATOM   1348  N   VAL A 199      -8.608   6.786  -0.220  1.00  0.00           N  
ATOM   1349  CA  VAL A 199      -8.814   5.367   0.136  1.00  0.00           C  
ATOM   1350  C   VAL A 199      -8.096   5.001   1.442  1.00  0.00           C  
ATOM   1351  O   VAL A 199      -8.673   4.343   2.311  1.00  0.00           O  
ATOM   1352  CB  VAL A 199      -8.324   4.426  -0.981  1.00  0.00           C  
ATOM   1353  CEN VAL A 199      -8.535   3.992  -1.473  1.00  0.00           X  
ATOM   1354  H   VAL A 199      -8.178   7.001  -1.107  1.00  0.00           H  
ATOM   1355  N   ILE A 200      -6.835   5.407   1.610  1.00  0.00           N  
ATOM   1356  CA  ILE A 200      -6.067   5.168   2.847  1.00  0.00           C  
ATOM   1357  C   ILE A 200      -6.755   5.814   4.048  1.00  0.00           C  
ATOM   1358  O   ILE A 200      -6.882   5.166   5.092  1.00  0.00           O  
ATOM   1359  CB  ILE A 200      -4.630   5.708   2.744  1.00  0.00           C  
ATOM   1360  CEN ILE A 200      -3.613   5.484   2.420  1.00  0.00           X  
ATOM   1361  H   ILE A 200      -6.407   5.948   0.871  1.00  0.00           H  
ATOM   1362  N   GLU A 201      -7.175   7.072   3.918  1.00  0.00           N  
ATOM   1363  CA  GLU A 201      -7.875   7.806   4.974  1.00  0.00           C  
ATOM   1364  C   GLU A 201      -9.137   7.057   5.413  1.00  0.00           C  
ATOM   1365  O   GLU A 201      -9.353   6.872   6.611  1.00  0.00           O  
ATOM   1366  CB  GLU A 201      -8.234   9.217   4.502  1.00  0.00           C  
ATOM   1367  CEN GLU A 201      -7.902  10.887   4.455  1.00  0.00           X  
ATOM   1368  H   GLU A 201      -7.063   7.535   3.026  1.00  0.00           H  
ATOM   1369  N   ASP A 202      -9.903   6.512   4.468  1.00  0.00           N  
ATOM   1370  CA  ASP A 202     -11.125   5.762   4.751  1.00  0.00           C  
ATOM   1371  C   ASP A 202     -10.855   4.439   5.473  1.00  0.00           C  
ATOM   1372  O   ASP A 202     -11.565   4.097   6.427  1.00  0.00           O  
ATOM   1373  CB  ASP A 202     -11.888   5.495   3.450  1.00  0.00           C  
ATOM   1374  CEN ASP A 202     -12.656   5.875   2.899  1.00  0.00           X  
ATOM   1375  H   ASP A 202      -9.708   6.738   3.503  1.00  0.00           H  
ATOM   1376  N   ILE A 203      -9.799   3.707   5.093  1.00  0.00           N  
ATOM   1377  CA  ILE A 203      -9.391   2.484   5.800  1.00  0.00           C  
ATOM   1378  C   ILE A 203      -9.055   2.825   7.240  1.00  0.00           C  
ATOM   1379  O   ILE A 203      -9.462   2.101   8.144  1.00  0.00           O  
ATOM   1380  CB  ILE A 203      -8.177   1.806   5.140  1.00  0.00           C  
ATOM   1381  CEN ILE A 203      -7.856   1.098   4.375  1.00  0.00           X  
ATOM   1382  H   ILE A 203      -9.246   4.047   4.317  1.00  0.00           H  
ATOM   1383  N   HIS A 204      -8.342   3.923   7.486  1.00  0.00           N  
ATOM   1384  CA  HIS A 204      -7.983   4.340   8.835  1.00  0.00           C  
ATOM   1385  C   HIS A 204      -9.212   4.582   9.721  1.00  0.00           C  
ATOM   1386  O   HIS A 204      -9.340   3.957  10.782  1.00  0.00           O  
ATOM   1387  CB  HIS A 204      -7.122   5.606   8.782  1.00  0.00           C  
ATOM   1388  CEN HIS A 204      -5.740   5.953   8.778  1.00  0.00           X  
ATOM   1389  H   HIS A 204      -8.068   4.505   6.708  1.00  0.00           H  
ATOM   1390  N   ASP A 205     -10.154   5.401   9.273  1.00  0.00           N  
ATOM   1391  CA  ASP A 205     -11.373   5.718  10.012  1.00  0.00           C  
ATOM   1392  C   ASP A 205     -12.210   4.467  10.297  1.00  0.00           C  
ATOM   1393  O   ASP A 205     -12.721   4.289  11.410  1.00  0.00           O  
ATOM   1394  CB  ASP A 205     -12.208   6.743   9.241  1.00  0.00           C  
ATOM   1395  CEN ASP A 205     -12.384   7.746   9.207  1.00  0.00           X  
ATOM   1396  H   ASP A 205     -10.002   5.875   8.395  1.00  0.00           H  
ATOM   1397  N   PHE A 206     -12.313   3.551   9.333  1.00  0.00           N  
ATOM   1398  CA  PHE A 206     -13.057   2.306   9.482  1.00  0.00           C  
ATOM   1399  C   PHE A 206     -12.452   1.425  10.582  1.00  0.00           C  
ATOM   1400  O   PHE A 206     -13.180   0.928  11.442  1.00  0.00           O  
ATOM   1401  CB  PHE A 206     -13.092   1.546   8.155  1.00  0.00           C  
ATOM   1402  CEN PHE A 206     -14.081   1.342   6.928  1.00  0.00           X  
ATOM   1403  H   PHE A 206     -11.834   3.723   8.460  1.00  0.00           H  
ATOM   1404  N   MET A 207     -11.122   1.277  10.612  1.00  0.00           N  
ATOM   1405  CA  MET A 207     -10.399   0.514  11.630  1.00  0.00           C  
ATOM   1406  C   MET A 207     -10.656   1.082  13.018  1.00  0.00           C  
ATOM   1407  O   MET A 207     -10.907   0.326  13.959  1.00  0.00           O  
ATOM   1408  CB  MET A 207      -8.902   0.512  11.330  1.00  0.00           C  
ATOM   1409  CEN MET A 207      -7.587  -0.524  10.803  1.00  0.00           X  
ATOM   1410  H   MET A 207     -10.590   1.742   9.890  1.00  0.00           H  
ATOM   1411  N   GLN A 208     -10.622   2.407  13.163  1.00  0.00           N  
ATOM   1412  CA  GLN A 208     -10.863   3.075  14.432  1.00  0.00           C  
ATOM   1413  C   GLN A 208     -12.267   2.759  14.963  1.00  0.00           C  
ATOM   1414  O   GLN A 208     -12.412   2.358  16.120  1.00  0.00           O  
ATOM   1415  CB  GLN A 208     -10.691   4.589  14.277  1.00  0.00           C  
ATOM   1416  CEN GLN A 208      -9.602   5.928  14.537  1.00  0.00           X  
ATOM   1417  H   GLN A 208     -10.354   2.969  12.369  1.00  0.00           H  
ATOM   1418  N   ALA A 209     -13.287   2.849  14.111  1.00  0.00           N  
ATOM   1419  CA  ALA A 209     -14.668   2.564  14.476  1.00  0.00           C  
ATOM   1420  C   ALA A 209     -14.855   1.103  14.918  1.00  0.00           C  
ATOM   1421  O   ALA A 209     -15.533   0.836  15.914  1.00  0.00           O  
ATOM   1422  CB  ALA A 209     -15.590   2.893  13.310  1.00  0.00           C  
ATOM   1423  CEN ALA A 209     -15.590   2.892  13.311  1.00  0.00           X  
ATOM   1424  H   ALA A 209     -13.096   3.155  13.166  1.00  0.00           H  
ATOM   1425  N   ALA A 210     -14.231   0.141  14.233  1.00  0.00           N  
ATOM   1426  CA  ALA A 210     -14.297  -1.278  14.563  1.00  0.00           C  
ATOM   1427  C   ALA A 210     -13.665  -1.565  15.935  1.00  0.00           C  
ATOM   1428  O   ALA A 210     -14.231  -2.309  16.738  1.00  0.00           O  
ATOM   1429  CB  ALA A 210     -13.619  -2.100  13.477  1.00  0.00           C  
ATOM   1430  CEN ALA A 210     -13.620  -2.100  13.478  1.00  0.00           X  
ATOM   1431  H   ALA A 210     -13.700   0.409  13.414  1.00  0.00           H  
ATOM   1432  N   ALA A 211     -12.528  -0.934  16.248  1.00  0.00           N  
ATOM   1433  CA  ALA A 211     -11.828  -1.084  17.521  1.00  0.00           C  
ATOM   1434  C   ALA A 211     -12.648  -0.516  18.689  1.00  0.00           C  
ATOM   1435  O   ALA A 211     -12.737  -1.160  19.735  1.00  0.00           O  
ATOM   1436  CB  ALA A 211     -10.464  -0.413  17.449  1.00  0.00           C  
ATOM   1437  CEN ALA A 211     -10.465  -0.413  17.449  1.00  0.00           X  
ATOM   1438  H   ALA A 211     -12.120  -0.327  15.554  1.00  0.00           H  
ATOM   1439  N   ALA A 212     -13.298   0.639  18.512  1.00  0.00           N  
ATOM   1440  CA  ALA A 212     -14.122   1.263  19.542  1.00  0.00           C  
ATOM   1441  C   ALA A 212     -15.382   0.424  19.825  1.00  0.00           C  
ATOM   1442  O   ALA A 212     -15.715   0.192  20.986  1.00  0.00           O  
ATOM   1443  CB  ALA A 212     -14.498   2.678  19.130  1.00  0.00           C  
ATOM   1444  CEN ALA A 212     -14.498   2.677  19.130  1.00  0.00           X  
ATOM   1445  H   ALA A 212     -13.213   1.111  17.625  1.00  0.00           H  
ATOM   1446  N   ALA A 213     -16.012  -0.136  18.790  1.00  0.00           N  
ATOM   1447  CA  ALA A 213     -17.199  -0.984  18.932  1.00  0.00           C  
ATOM   1448  C   ALA A 213     -16.900  -2.305  19.671  1.00  0.00           C  
ATOM   1449  O   ALA A 213     -17.635  -2.695  20.584  1.00  0.00           O  
ATOM   1450  CB  ALA A 213     -17.796  -1.269  17.562  1.00  0.00           C  
ATOM   1451  CEN ALA A 213     -17.796  -1.270  17.563  1.00  0.00           X  
ATOM   1452  H   ALA A 213     -15.691   0.081  17.858  1.00  0.00           H  
ATOM   1453  N   ALA A 214     -15.817  -2.999  19.313  1.00  0.00           N  
ATOM   1454  CA  ALA A 214     -15.377  -4.217  19.984  1.00  0.00           C  
ATOM   1455  C   ALA A 214     -15.002  -3.973  21.457  1.00  0.00           C  
ATOM   1456  O   ALA A 214     -15.493  -4.691  22.327  1.00  0.00           O  
ATOM   1457  CB  ALA A 214     -14.202  -4.823  19.231  1.00  0.00           C  
ATOM   1458  CEN ALA A 214     -14.202  -4.823  19.232  1.00  0.00           X  
ATOM   1459  H   ALA A 214     -15.292  -2.675  18.511  1.00  0.00           H  
ATOM   1460  N   ASN A 215     -14.179  -2.961  21.748  1.00  0.00           N  
ATOM   1461  CA  ASN A 215     -13.766  -2.608  23.107  1.00  0.00           C  
ATOM   1462  C   ASN A 215     -14.944  -2.379  24.062  1.00  0.00           C  
ATOM   1463  O   ASN A 215     -14.918  -2.922  25.160  1.00  0.00           O  
ATOM   1464  CB  ASN A 215     -12.872  -1.382  23.095  1.00  0.00           C  
ATOM   1465  CEN ASN A 215     -11.847  -1.162  23.041  1.00  0.00           X  
ATOM   1466  H   ASN A 215     -13.799  -2.423  20.983  1.00  0.00           H  
ATOM   1467  N   CYS A 216     -16.020  -1.715  23.635  1.00  0.00           N  
ATOM   1468  CA  CYS A 216     -17.212  -1.502  24.467  1.00  0.00           C  
ATOM   1469  C   CYS A 216     -17.895  -2.817  24.917  1.00  0.00           C  
ATOM   1470  O   CYS A 216     -18.350  -2.913  26.052  1.00  0.00           O  
ATOM   1471  CB  CYS A 216     -18.126  -0.726  23.520  1.00  0.00           C  
ATOM   1472  CEN CYS A 216     -18.397   0.264  23.530  1.00  0.00           X  
ATOM   1473  H   CYS A 216     -16.001  -1.295  22.716  1.00  0.00           H  
ATOM   1474  N   ARG A 217     -18.007  -3.819  24.032  1.00  0.00           N  
ATOM   1475  CA  ARG A 217     -18.580  -5.148  24.302  1.00  0.00           C  
ATOM   1476  C   ARG A 217     -17.812  -5.965  25.361  1.00  0.00           C  
ATOM   1477  O   ARG A 217     -18.469  -6.604  26.185  1.00  0.00           O  
ATOM   1478  CB  ARG A 217     -18.741  -5.949  23.019  1.00  0.00           C  
ATOM   1479  CEN ARG A 217     -19.765  -6.925  20.981  1.00  0.00           X  
ATOM   1480  H   ARG A 217     -17.656  -3.645  23.101  1.00  0.00           H  
ATOM   1481  N   LYS A 218     -16.475  -6.000  25.307  1.00  0.00           N  
ATOM   1482  CA  LYS A 218     -15.597  -6.699  26.269  1.00  0.00           C  
ATOM   1483  C   LYS A 218     -15.941  -6.274  27.686  1.00  0.00           C  
ATOM   1484  O   LYS A 218     -15.861  -7.156  28.564  1.00  0.00           O  
ATOM   1485  CB  LYS A 218     -14.122  -6.415  25.979  1.00  0.00           C  
ATOM   1486  CEN LYS A 218     -12.267  -7.085  25.214  1.00  0.00           X  
ATOM   1487  H   LYS A 218     -16.015  -5.289  24.756  1.00  0.00           H  
TER                                                                             
# All scores below are weighted scores, not raw scores.
#BEGIN_POSE_ENERGIES_TABLE ./minmover_pdb/pose_97.pdb
label vdw cenpack pair env cbeta hs_pair ss_pair sheet total
weights 1 0.5 1 1 0.25 1 1 1 NA
pose 0.64833 -2.79985 -5.84589 -3.10936 12.3456 0 0 0 1.23884
MET:NtermProteinFull_1 0 -0.015 -0.13354 -0.29185 0.03305 0 0 0 -0.40733
TYR_2 0 0.14122 -0.05074 0.85888 0.06931 0 0 0 1.01868
GLY_3 0 -0.04461 0.01897 -0.07965 0.06614 0 0 0 -0.03915
LYS_4 0 -0.23826 0.28245 -0.33001 0.04296 0 0 0 -0.24286
LEU_5 0 0.60013 -0.25874 -0.45811 0.04069 0 0 0 -0.07604
ASN_6 0 -0.02456 0.0382 -0.32173 0.0693 0 0 0 -0.23878
ASP_7 0 0.05083 0.00865 -0.47618 0.06921 0 0 0 -0.3475
LEU_8 0 -0.09032 -0.45662 -0.19483 0.04435 0 0 0 -0.69743
LEU_9 0 -0.33338 -0.15353 0.4149 0.04371 0 0 0 -0.02829
GLU_10 0 -0.04827 0.01987 -0.82678 0.0693 0 0 0 -0.78588
ASP_11 0 0.02558 -0.22987 -0.37876 0.06893 0 0 0 -0.51413
LEU_12 0 0.10281 -0.64512 -0.39148 0.04458 0 0 0 -0.88922
GLN_13 0 -0.05003 0.0902 -0.3291 0.06899 0 0 0 -0.21994
GLU_14 0 -0.05122 -0.02481 -0.92601 0.06903 0 0 0 -0.93302
VAL_15 0 0.50239 0.04834 -0.19594 0.07051 0 0 0 0.4253
LEU_16 0.02849 0.75908 0.05193 -0.39148 0.0709 0 0 0 0.51892
LYS_17 0 -0.06235 -0.11324 -0.77863 0.06945 0 0 0 -0.88477
ASN_18 0 -0.03394 -0.2946 -0.36221 0.06878 0 0 0 -0.62197
LEU_19 0 -0.45742 0.54021 -0.30366 0.0323 0 0 0 -0.18857
HIS_D_20 0 -0.37842 -0.28699 -0.18191 0.03079 0 0 0 -0.81653
LYS_21 0 -0.0277 -0.05625 -0.96458 0.07072 0 0 0 -0.97781
ASN_22 0 -0.03991 -0.00079 -0.32173 0.06966 0 0 0 -0.29276
ASP_23 0 -0.22592 0.02838 0.08318 0.0305 0 0 0 -0.08385
ARG_24 0 -0.15696 -0.16308 -0.39371 0.04409 0 0 0 -0.66966
SER_25 0 0.00526 0.00739 -0.22078 0.03681 0 0 0 -0.17131
GLY_26 0 -0.17014 -0.10357 -0.0429 0.0353 0 0 0 -0.28131
LYS_27 0 -0.02356 -0.02835 -1.04927 0.07322 0 0 0 -1.02797
ASP_28 0 -0.0223 -0.00375 -0.56986 0.06985 0 0 0 -0.52606
ASN_29 0 -0.11039 0.0962 -0.13901 0.03508 0 0 0 -0.11811
ILE_30 0 0.02869 0.35387 0.84939 0.06894 0 0 0 1.30089
HIS_D_31 0 -0.03107 0.00311 0.20362 0.07036 0 0 0 0.24602
ASP_32 0 -0.12955 0.07674 -0.1485 0.06902 0 0 0 -0.13229
VAL_33 0 -0.00909 0.02152 -0.19594 0.04389 0 0 0 -0.13962
ASP_34 0 -0.08133 0.23614 -0.42964 0.06893 0 0 0 -0.2059
ASN_35 0 -0.02686 0.10402 -0.32173 0.0693 0 0 0 -0.17527
HIS_D_36 0 0.33427 0.19699 -0.19493 0.04375 0 0 0 0.38006
LEU_37 0 0.11017 -0.5933 0.08126 0.05272 0 0 0 -0.34915
GLN_38 0 -0.061 0.00373 -0.60368 0.0693 0 0 0 -0.59165
ASN_39 0 0.07322 0.09215 -0.28327 0.06904 0 0 0 -0.04885
VAL_40 0 -0.13567 -0.73758 -0.35242 0.04458 0 0 0 -1.18109
ILE_41 0 -0.19279 -0.34385 0.72502 0.06924 0 0 0 0.25762
GLU_42 0 -0.03567 -0.03235 -0.92601 0.0693 0 0 0 -0.92473
ASP_43 0 -0.18082 0.03466 -0.24167 0.04303 0 0 0 -0.3448
ILE_44 0 -0.14148 -0.74397 -0.06945 0.04512 0 0 0 -0.90978
HIS_45 0 -0.03571 0.13886 0.06501 0.06886 0 0 0 0.23701
ASP_46 0 0.04403 -0.0744 -0.47618 0.06921 0 0 0 -0.43734
PHE_47 0 -0.14556 -0.20574 -0.19907 0.04478 0 0 0 -0.50559
MET_48 0 -0.04472 -0.15688 -0.05461 0.04458 0 0 0 -0.21164
GLN_49 0 -0.0195 0.08172 -0.55896 0.0693 0 0 0 -0.42744
ALA_50 0 -0.26719 0.15062 0.14698 0.03543 0 0 0 0.06586
ALA_51 0 -0.08716 -0.17139 -0.14527 0.03886 0 0 0 -0.36495
ALA_52 0 0.10228 0.07216 -0.01847 0.03051 0 0 0 0.18648
ALA_53 0 -0.08705 0.05828 0.20553 0.03406 0 0 0 0.21082
ALA_54 0 0.16069 0.0182 0.03291 0.02991 0 0 0 0.24171
ALA_55 0 0.6411 0.04553 -0.18605 0.03051 0 0 0 0.53109
ASN_56 0 0.06104 -0.50785 -0.01232 0.02978 0 0 0 -0.42934
CYS_57 0 -0.01968 0.12419 1.27167 0.06373 0 0 0 1.43991
ARG_58 0.17387 -0.07917 0.38791 -0.17363 0.03487 0 0 0 0.34385
LYS_59 0.01453 0.11119 -0.2716 -0.2228 0.03045 0 0 0 -0.33823
GLY_60 0 0.17173 -0.10824 -0.08884 0.03556 0 0 0 0.01022
SER_61 0 0.11154 -0.04724 -0.20705 0.04314 0 0 0 -0.09961
PRO_62 0.0835 -0.49269 -0.16666 -0.2658 0.05172 0 0 0 -0.78994
GLY_63 0 0.13964 0.0338 0.0322 0.03743 0 0 0 0.24308
SER_64 0 0.03283 0.00693 0.13063 0.04183 0 0 0 0.21221
PRO_65 0 0.01412 -0.13017 -0.05784 0.07212 0 0 0 -0.10178
ALA_66 0 -0.0118 0.06805 0.59025 0.04883 0 0 0 0.69533
GLY_67 0 0 0 0.91259 0.04183 0 0 0 0.95441
SER_68 0 0 0 0.29023 0.04957 0 0 0 0.3398
PRO_69 0 0 0 0.2123 0.04957 0 0 0 0.26186
THR_70 0 0 0 0.43096 0.07499 0 0 0 0.50594
SER_71 0 0 0 0.29023 0.07582 0 0 0 0.36605
THR_72 0 0 0 0.48779 0.07582 0 0 0 0.56361
GLU_73 0 0 0 -1.03403 0.07499 0 0 0 -0.95904
GLU_74 0 0 0 -0.93278 0.04957 0 0 0 -0.88321
GLY_75 0 0 0 0.91259 0.04957 0 0 0 0.96215
THR_76 0 0 0 0.48779 0.04957 0 0 0 0.53736
SER_77 0 0 0 0.29023 0.07499 0 0 0 0.36522
GLU_78 0 0 0 -1.01303 0.07573 0 0 0 -0.9373
SER_79 0 0 0 0.13063 0.07556 0 0 0 0.20619
ALA_80 0 0 0 0.89846 0.05788 0 0 0 0.95634
THR_81 0 0 0 0.48779 0.04957 0 0 0 0.53736
PRO_82 0 0 0 0.2123 0.07582 0 0 0 0.28812
GLU_83 0 0 0 -1.03403 0.07499 0 0 0 -0.95904
SER_84 0 0 0 0.13063 0.07508 0 0 0 0.20571
GLY_85 0 0 0 0.91259 0.04957 0 0 0 0.96215
PRO_86 0 0 0 0.51404 0.04957 0 0 0 0.5636
GLY_87 0 0 0 0.60923 0.04183 0 0 0 0.65106
THR_88 0 0 0 0.48779 0.04183 0 0 0 0.52962
SER_89 0 0 0 0.29023 0.04957 0 0 0 0.3398
THR_90 0 0 0 0.33798 0.07582 0 0 0 0.4138
GLU_91 0 0 0 -1.01303 0.07582 0 0 0 -0.93721
PRO_92 0 0 0 0.51404 0.07582 0 0 0 0.58986
SER_93 0 0 0 0.13063 0.07499 0 0 0 0.20562
GLU_94 0 0 0 -1.01303 0.07578 0 0 0 -0.93726
GLY_95 0 0 0 0.91259 0.06169 0 0 0 0.97428
SER_96 0 0 0 0.13063 0.07508 0 0 0 0.20571
ALA_97 0 0 0 0.77873 0.07508 0 0 0 0.85381
PRO_98 0 0 0 0.2123 0.04957 0 0 0 0.26186
GLY_99 0 0 0 0.91259 0.04883 0 0 0 0.96141
SER_100 0 0 0 -0.0106 0.04957 0 0 0 0.03897
PRO_101 0 0 0 0.51404 0.04957 0 0 0 0.5636
ALA_102 0 0 0 0.797 0.04957 0 0 0 0.84657
GLY_103 0 0 0 0.60923 0.04957 0 0 0 0.6588
SER_104 0 0 0 0.29023 0.04957 0 0 0 0.3398
PRO_105 0 0 0 0.51404 0.07582 0 0 0 0.58986
THR_106 0 0 0 0.33798 0.07499 0 0 0 0.41297
SER_107 0 0 0 0.29023 0.07499 0 0 0 0.36522
THR_108 0 0 0 0.48779 0.04957 0 0 0 0.53736
GLU_109 0.00858 0 0 -1.01303 0.07582 0 0 0 -0.92863
GLU_110 0.00858 0 0 -1.03403 0.07508 0 0 0 -0.95037
GLY_111 0 0 0 0.91259 0.07582 0 0 0 0.98841
THR_112 0 0 0 0.48779 0.07582 0 0 0 0.56361
SER_113 0 0 0 0.13063 0.07499 0 0 0 0.20562
THR_114 0 0 0 0.43096 0.07499 0 0 0 0.50594
GLU_115 0 0 0 -1.01303 0.07582 0 0 0 -0.93721
PRO_116 0 0 0 0.51404 0.07582 0 0 0 0.58986
SER_117 0 0 0 0.13063 0.07499 0 0 0 0.20562
GLU_118 0 0 0 -0.93278 0.07582 0 0 0 -0.85696
GLY_119 0 0 0 0.91259 0.04957 0 0 0 0.96215
SER_120 0 0 0 0.29023 0.04957 0 0 0 0.3398
ALA_121 0 0 0 0.89846 0.04957 0 0 0 0.94802
PRO_122 0 0 0 0.2123 0.04957 0 0 0 0.26186
GLY_123 0 0 0 0.91259 0.04957 0 0 0 0.96215
THR_124 0 0 0 0.43096 0.07582 0 0 0 0.50678
SER_125 0 0 0 0.13063 0.07573 0 0 0 0.20636
THR_126 0 0 0 0.33798 0.07499 0 0 0 0.41297
GLU_127 0 0 0 -1.01303 0.07582 0 0 0 -0.93721
PRO_128 0 0 0 0.2123 0.07582 0 0 0 0.28812
SER_129 0 0 0 0.13063 0.07582 0 0 0 0.20645
GLU_130 0 0 0 -1.03403 0.07582 0 0 0 -0.95821
GLY_131 0 0 0 0.91259 0.07582 0 0 0 0.98841
SER_132 0 0 0 0.29023 0.05859 0 0 0 0.34882
ALA_133 0 0 0 0.89846 0.05859 0 0 0 0.95704
PRO_134 0 0 0 0.2123 0.04957 0 0 0 0.26186
GLY_135 0 0 0 0.91259 0.04957 0 0 0 0.96215
THR_136 0 0 0 0.48779 0.04957 0 0 0 0.53736
SER_137 0 0 0 0.29023 0.04957 0 0 0 0.3398
GLU_138 0 0 0 -1.01303 0.07582 0 0 0 -0.93721
SER_139 0 0 0 0.29023 0.07534 0 0 0 0.36557
ALA_140 0 0 0 0.797 0.07419 0 0 0 0.87119
THR_141 0.0152 0 0 0.48779 0.07505 0 0 0 0.57804
PRO_142 0.0152 0 0 0.51404 0.07582 0 0 0 0.60505
GLU_143 0 0 0 -1.01303 0.07499 0 0 0 -0.93804
SER_144 0 0 0 0.29023 0.07508 0 0 0 0.36531
GLY_145 0 0 0 0.91259 0.04957 0 0 0 0.96215
PRO_146 0 -0.01568 -0.07413 0.2123 0.04731 0 0 0 0.1698
GLY_147 0 -0.05911 -0.00841 0.91259 0.04643 0 0 0 0.89149
SER_148 0 -0.05645 -0.04391 -0.0106 0.07212 0 0 0 -0.03884
GLU_149 0 0.09233 0.05987 -0.37543 0.03743 0 0 0 -0.1858
PRO_150 0.0835 -0.03078 -0.14872 -0.05784 0.04731 0 0 0 -0.10655
ALA_151 0 -0.0192 0.15246 0.28428 0.04449 0 0 0 0.46203
THR_152 0.01453 0.07651 -0.067 -0.06501 0.04409 0 0 0 0.00311
SER_153 0 -0.14306 -0.03086 -0.21543 0.03597 0 0 0 -0.35337
GLY_154 0 0.24848 -0.21808 -0.0428 0.03019 0 0 0 0.01779
SER_155 0 -0.21929 -0.1984 -0.22078 0.03573 0 0 0 -0.60274
GLU_156 0 0.08742 -0.32325 -0.25924 0.06925 0 0 0 -0.42582
THR_157 0 0.16187 -0.0421 0.12972 0.03892 0 0 0 0.28842
PRO_158 0 0.02029 0.01726 -0.29134 0.04278 0 0 0 -0.21102
GLY_159 0 0.04717 0.05351 0.01121 0.0302 0 0 0 0.14209
MET_160 0 -0.06331 -0.19123 -0.13184 0.03149 0 0 0 -0.35489
TYR_161 0 -0.03131 0.00562 0.85474 0.06961 0 0 0 0.89866
GLY_162 0 -0.00176 0.07164 -0.08884 0.03701 0 0 0 0.01805
LYS_163 0 -0.05305 1.20601 0.84859 0.03683 0 0 0 2.03838
LEU_164 0 0.09377 -0.12976 0.24309 0.06926 0 0 0 0.27635
ASN_165 0 -0.05267 0.00285 -0.46336 0.0697 0 0 0 -0.44348
ASP_166 0 -0.21082 0.31048 -0.37876 0.04822 0 0 0 -0.23088
LEU_167 0 -0.25856 -0.46991 -0.50394 0.03741 0 0 0 -1.19499
LEU_168 0 0.08727 -0.0323 0.75945 0.06882 0 0 0 0.88325
GLU_169 0 -0.05213 -0.0437 -0.71584 0.0693 0 0 0 -0.74236
ASP_170 0 -0.02101 0.72 0.2122 0.04358 0 0 0 0.95476
LEU_171 0 -0.379 -0.81987 0.58995 0.03297 0 0 0 -0.57596
GLN_172 0 -0.04397 0.09517 -0.55896 0.06922 0 0 0 -0.43855
GLU_173 0 0.04258 -0.19631 -0.71584 0.06893 0 0 0 -0.80064
VAL_174 0 0.03341 -0.53585 -0.27892 0.04496 0 0 0 -0.73641
LEU_175 0 0.03138 -0.27897 0.75945 0.06959 0 0 0 0.58145
LYS_176 0 -0.03372 0.0281 -0.8715 0.07025 0 0 0 -0.80687
ASN_177 0 -0.16502 0.00162 -0.13901 0.03543 0 0 0 -0.26698
LEU_178 0 -0.03134 -0.06753 -0.50394 0.03741 0 0 0 -0.56539
HIS_179 0 -0.01152 0.18299 0.06501 0.06894 0 0 0 0.30542
LYS_180 0 -0.04454 0.01898 -0.8715 0.07025 0 0 0 -0.82681
ASN_181 0 -0.24549 -0.14089 0.12528 0.03069 0 0 0 -0.2304
ASP_182 0 -0.09537 0.29136 -0.1485 0.04321 0 0 0 0.09069
ARG_183 0 -0.02266 0.00471 -0.64658 0.07259 0 0 0 -0.59194
SER_184 0 0.06713 -0.10796 -0.22078 0.04409 0 0 0 -0.21751
GLY_185 0 -0.30523 -0.16884 -0.07814 0.03028 0 0 0 -0.52192
LYS_186 0 -0.09787 0.00054 -0.8715 0.07291 0 0 0 -0.89593
ASP_187 0 -0.04687 -0.03077 -0.56986 0.07025 0 0 0 -0.57725
ASN_188 0 0.07047 -0.34675 0.05572 0.03508 0 0 0 -0.18547
ILE_189 0 -0.29249 0.48404 0.20907 0.04303 0 0 0 0.44365
HIS_190 0 -0.04619 -0.18813 0.11054 0.06947 0 0 0 -0.0543
ASP_191 0 0.02297 -0.38342 -0.47618 0.06899 0 0 0 -0.76764
VAL_192 0 -0.14333 0.53815 -0.19594 0.031 0 0 0 0.22988
ASP_193 0 -0.18599 -0.20058 -0.31759 0.06908 0 0 0 -0.63508
ASN_194 0 -0.07093 -0.08514 -0.40966 0.06894 0 0 0 -0.49679
HIS_D_195 0 -0.01792 0.0169 -0.15264 0.06919 0 0 0 -0.08446
LEU_196 0.02849 0.62092 -0.26767 -0.39148 0.04532 0 0 0 0.03558
GLN_197 0 0.01957 -0.03153 -0.49415 0.06886 0 0 0 -0.43725
ASN_198 0 -0.02827 -0.10119 -0.32173 0.06898 0 0 0 -0.38221
VAL_199 0 0.03621 -0.1782 -0.10438 0.04514 0 0 0 -0.20123
ILE_200 0 -0.33585 -0.22734 0.20907 0.03595 0 0 0 -0.31818
GLU_201 0 -0.05174 0.04396 -0.71584 0.06931 0 0 0 -0.65432
ASP_202 0 -0.13158 -0.21544 -0.37876 0.06928 0 0 0 -0.6565
ILE_203 0 0.11489 -0.69254 -0.31819 0.07231 0 0 0 -0.82354
HIS_D_204 0 -0.34186 0.14865 -0.02241 0.04314 0 0 0 -0.17248
ASP_205 0 -0.10477 0.05044 -0.52292 0.069 0 0 0 -0.50825
PHE_206 0 -0.35624 0.17212 -0.07541 0.0359 0 0 0 -0.22362
MET_207 0 0.87209 0.12678 -0.35706 0.04494 0 0 0 0.68675
GLN_208 0 0.11813 0.04085 -0.4142 0.06879 0 0 0 -0.18642
ALA_209 0 -0.00322 0.09924 0.15304 0.04317 0 0 0 0.29223
ALA_210 0 -0.17202 0.02218 -0.16647 0.03919 0 0 0 -0.27711
ALA_211 0 0.13951 -0.07042 0.07904 0.03055 0 0 0 0.17867
ALA_212 0 -0.10478 0.00852 0.28428 0.03503 0 0 0 0.22305
ALA_213 0 0.12631 0.04362 0.11438 0.03472 0 0 0 0.31903
ALA_214 0 -0.0079 -0.02739 -0.14527 0.03476 0 0 0 -0.1458
ASN_215 0 0.03838 0.05928 -0.28327 0.04305 0 0 0 -0.14255
CYS_216 0 0.00964 0.07167 1.70525 0.06961 0 0 0 1.85616
ARG_217 0 -0.37632 -0.25154 -0.22643 0.03528 0 0 0 -0.819
LYS:CtermProteinFull_218 0.17387 0.09998 0.39544 -0.60186 0.06903 0 0 0 0.13645
#END_POSE_ENERGIES_TABLE ./minmover_pdb/pose_97.pdb
