# Supplementary material for: Selection of a promiscuous minimalist cAMP phosphodiesterase from a library of de novo designed proteins
Source: Nat Chem. 2024 May 3;16(7):1200–8. doi: 10.1038/s41557-024-01490-4 (PMC11230910; doi:10.1038/s41557-024-01490-4)
Supplement: Supplementary file 3 — MD input files, scripts and final structures derived from MD, AlphaFold2, EMSfold and MultiSFold. [file 41557_2024_1490_MOESM3_ESM.zip › Computational_Data/4_MultiSFold/campase/pose_98.pdb]

ATOM      1  N   MET A   1      14.999  -7.930  -0.838  1.00  0.00           N  
ATOM      2  CA  MET A   1      13.940  -6.997  -1.273  1.00  0.00           C  
ATOM      3  C   MET A   1      12.590  -7.687  -1.322  1.00  0.00           C  
ATOM      4  O   MET A   1      11.691  -7.160  -0.703  1.00  0.00           O  
ATOM      5  CB  MET A   1      14.272  -6.407  -2.642  1.00  0.00           C  
ATOM      6  CEN MET A   1      14.749  -4.920  -3.441  1.00  0.00           X  
ATOM      7  H   MET A   1      15.775  -8.121  -1.439  1.00  0.00           H  
ATOM      8  N   TYR A   2      12.465  -8.878  -1.918  1.00  0.00           N  
ATOM      9  CA  TYR A   2      11.177  -9.590  -2.000  1.00  0.00           C  
ATOM     10  C   TYR A   2      10.455  -9.870  -0.665  1.00  0.00           C  
ATOM     11  O   TYR A   2       9.263  -9.637  -0.597  1.00  0.00           O  
ATOM     12  CB  TYR A   2      11.392 -10.917  -2.730  1.00  0.00           C  
ATOM     13  CEN TYR A   2      11.228 -11.620  -4.327  1.00  0.00           X  
ATOM     14  H   TYR A   2      13.163  -9.198  -2.572  1.00  0.00           H  
ATOM     15  N   GLY A   3      11.151 -10.323   0.391  1.00  0.00           N  
ATOM     16  CA  GLY A   3      10.521 -10.651   1.685  1.00  0.00           C  
ATOM     17  C   GLY A   3       9.900  -9.436   2.382  1.00  0.00           C  
ATOM     18  O   GLY A   3       8.782  -9.535   2.859  1.00  0.00           O  
ATOM     19  CEN GLY A   3      10.521 -10.651   1.685  1.00  0.00           X  
ATOM     20  H   GLY A   3      12.137 -10.505   0.283  1.00  0.00           H  
ATOM     21  N   LYS A   4      10.558  -8.267   2.292  1.00  0.00           N  
ATOM     22  CA  LYS A   4      10.086  -6.999   2.896  1.00  0.00           C  
ATOM     23  C   LYS A   4       8.855  -6.398   2.208  1.00  0.00           C  
ATOM     24  O   LYS A   4       7.982  -5.847   2.848  1.00  0.00           O  
ATOM     25  CB  LYS A   4      11.216  -5.968   2.892  1.00  0.00           C  
ATOM     26  CEN LYS A   4      12.719  -4.927   3.955  1.00  0.00           X  
ATOM     27  H   LYS A   4      11.464  -8.262   1.847  1.00  0.00           H  
ATOM     28  N   LEU A   5       8.840  -6.452   0.881  1.00  0.00           N  
ATOM     29  CA  LEU A   5       7.728  -6.023   0.052  1.00  0.00           C  
ATOM     30  C   LEU A   5       6.458  -6.831   0.333  1.00  0.00           C  
ATOM     31  O   LEU A   5       5.376  -6.262   0.409  1.00  0.00           O  
ATOM     32  CB  LEU A   5       8.113  -6.131  -1.429  1.00  0.00           C  
ATOM     33  CEN LEU A   5       8.520  -5.083  -2.482  1.00  0.00           X  
ATOM     34  H   LEU A   5       9.625  -6.901   0.425  1.00  0.00           H  
ATOM     35  N   ASN A   6       6.591  -8.150   0.491  1.00  0.00           N  
ATOM     36  CA  ASN A   6       5.437  -9.010   0.722  1.00  0.00           C  
ATOM     37  C   ASN A   6       4.701  -8.572   1.993  1.00  0.00           C  
ATOM     38  O   ASN A   6       3.486  -8.440   1.956  1.00  0.00           O  
ATOM     39  CB  ASN A   6       5.837 -10.471   0.811  1.00  0.00           C  
ATOM     40  CEN ASN A   6       5.921 -11.299   0.172  1.00  0.00           X  
ATOM     41  H   ASN A   6       7.507  -8.541   0.654  1.00  0.00           H  
ATOM     42  N   ASP A   7       5.451  -8.258   3.057  1.00  0.00           N  
ATOM     43  CA  ASP A   7       4.888  -7.819   4.339  1.00  0.00           C  
ATOM     44  C   ASP A   7       4.164  -6.469   4.170  1.00  0.00           C  
ATOM     45  O   ASP A   7       3.032  -6.312   4.609  1.00  0.00           O  
ATOM     46  CB  ASP A   7       5.985  -7.708   5.401  1.00  0.00           C  
ATOM     47  CEN ASP A   7       6.387  -8.239   6.172  1.00  0.00           X  
ATOM     48  H   ASP A   7       6.448  -8.417   3.020  1.00  0.00           H  
ATOM     49  N   LEU A   8       4.753  -5.541   3.404  1.00  0.00           N  
ATOM     50  CA  LEU A   8       4.177  -4.219   3.151  1.00  0.00           C  
ATOM     51  C   LEU A   8       2.855  -4.260   2.364  1.00  0.00           C  
ATOM     52  O   LEU A   8       1.950  -3.461   2.604  1.00  0.00           O  
ATOM     53  CB  LEU A   8       5.201  -3.353   2.406  1.00  0.00           C  
ATOM     54  CEN LEU A   8       6.136  -2.216   2.860  1.00  0.00           X  
ATOM     55  H   LEU A   8       5.700  -5.715   3.099  1.00  0.00           H  
ATOM     56  N   LEU A   9       2.749  -5.168   1.387  1.00  0.00           N  
ATOM     57  CA  LEU A   9       1.530  -5.327   0.592  1.00  0.00           C  
ATOM     58  C   LEU A   9       0.382  -5.880   1.450  1.00  0.00           C  
ATOM     59  O   LEU A   9      -0.732  -5.362   1.392  1.00  0.00           O  
ATOM     60  CB  LEU A   9       1.796  -6.246  -0.607  1.00  0.00           C  
ATOM     61  CEN LEU A   9       1.998  -5.973  -2.109  1.00  0.00           X  
ATOM     62  H   LEU A   9       3.526  -5.793   1.230  1.00  0.00           H  
ATOM     63  N   GLU A  10       0.663  -6.905   2.255  1.00  0.00           N  
ATOM     64  CA  GLU A  10      -0.309  -7.527   3.158  1.00  0.00           C  
ATOM     65  C   GLU A  10      -0.836  -6.520   4.189  1.00  0.00           C  
ATOM     66  O   GLU A  10      -2.047  -6.461   4.423  1.00  0.00           O  
ATOM     67  CB  GLU A  10       0.316  -8.730   3.869  1.00  0.00           C  
ATOM     68  CEN GLU A  10       0.549 -10.413   3.995  1.00  0.00           X  
ATOM     69  H   GLU A  10       1.615  -7.231   2.309  1.00  0.00           H  
ATOM     70  N   ASP A  11       0.041  -5.681   4.737  1.00  0.00           N  
ATOM     71  CA  ASP A  11      -0.318  -4.642   5.698  1.00  0.00           C  
ATOM     72  C   ASP A  11      -1.230  -3.591   5.060  1.00  0.00           C  
ATOM     73  O   ASP A  11      -2.232  -3.194   5.659  1.00  0.00           O  
ATOM     74  CB  ASP A  11       0.940  -3.977   6.262  1.00  0.00           C  
ATOM     75  CEN ASP A  11       1.553  -4.019   7.075  1.00  0.00           X  
ATOM     76  H   ASP A  11       1.025  -5.825   4.553  1.00  0.00           H  
ATOM     77  N   LEU A  12      -0.953  -3.196   3.815  1.00  0.00           N  
ATOM     78  CA  LEU A  12      -1.783  -2.246   3.075  1.00  0.00           C  
ATOM     79  C   LEU A  12      -3.207  -2.777   2.830  1.00  0.00           C  
ATOM     80  O   LEU A  12      -4.195  -2.079   3.082  1.00  0.00           O  
ATOM     81  CB  LEU A  12      -1.109  -1.901   1.741  1.00  0.00           C  
ATOM     82  CEN LEU A  12      -0.319  -0.670   1.257  1.00  0.00           X  
ATOM     83  H   LEU A  12      -0.101  -3.537   3.394  1.00  0.00           H  
ATOM     84  N   GLN A  13      -3.333  -4.039   2.409  1.00  0.00           N  
ATOM     85  CA  GLN A  13      -4.632  -4.691   2.222  1.00  0.00           C  
ATOM     86  C   GLN A  13      -5.459  -4.738   3.513  1.00  0.00           C  
ATOM     87  O   GLN A  13      -6.642  -4.370   3.502  1.00  0.00           O  
ATOM     88  CB  GLN A  13      -4.434  -6.114   1.692  1.00  0.00           C  
ATOM     89  CEN GLN A  13      -4.457  -7.112   0.260  1.00  0.00           X  
ATOM     90  H   GLN A  13      -2.492  -4.582   2.275  1.00  0.00           H  
ATOM     91  N   GLU A  14      -4.884  -5.169   4.636  1.00  0.00           N  
ATOM     92  CA  GLU A  14      -5.615  -5.218   5.903  1.00  0.00           C  
ATOM     93  C   GLU A  14      -6.067  -3.815   6.339  1.00  0.00           C  
ATOM     94  O   GLU A  14      -7.232  -3.650   6.719  1.00  0.00           O  
ATOM     95  CB  GLU A  14      -4.751  -5.857   6.992  1.00  0.00           C  
ATOM     96  CEN GLU A  14      -4.317  -7.215   7.925  1.00  0.00           X  
ATOM     97  H   GLU A  14      -3.928  -5.500   4.608  1.00  0.00           H  
ATOM     98  N   VAL A  15      -5.231  -2.780   6.182  1.00  0.00           N  
ATOM     99  CA  VAL A  15      -5.620  -1.403   6.535  1.00  0.00           C  
ATOM    100  C   VAL A  15      -6.779  -0.905   5.685  1.00  0.00           C  
ATOM    101  O   VAL A  15      -7.682  -0.268   6.227  1.00  0.00           O  
ATOM    102  CB  VAL A  15      -4.441  -0.424   6.381  1.00  0.00           C  
ATOM    103  CEN VAL A  15      -3.994  -0.035   6.733  1.00  0.00           X  
ATOM    104  H   VAL A  15      -4.310  -2.953   5.805  1.00  0.00           H  
ATOM    105  N   LEU A  16      -6.808  -1.236   4.390  1.00  0.00           N  
ATOM    106  CA  LEU A  16      -7.902  -0.836   3.494  1.00  0.00           C  
ATOM    107  C   LEU A  16      -9.237  -1.428   3.944  1.00  0.00           C  
ATOM    108  O   LEU A  16     -10.259  -0.748   4.063  1.00  0.00           O  
ATOM    109  CB  LEU A  16      -7.592  -1.263   2.054  1.00  0.00           C  
ATOM    110  CEN LEU A  16      -7.124  -0.484   0.810  1.00  0.00           X  
ATOM    111  H   LEU A  16      -6.046  -1.784   4.017  1.00  0.00           H  
ATOM    112  N   LYS A  17      -9.223  -2.720   4.258  1.00  0.00           N  
ATOM    113  CA  LYS A  17     -10.408  -3.434   4.723  1.00  0.00           C  
ATOM    114  C   LYS A  17     -10.960  -2.848   6.024  1.00  0.00           C  
ATOM    115  O   LYS A  17     -12.172  -2.651   6.134  1.00  0.00           O  
ATOM    116  CB  LYS A  17     -10.089  -4.918   4.913  1.00  0.00           C  
ATOM    117  CEN LYS A  17     -10.231  -6.905   4.202  1.00  0.00           X  
ATOM    118  H   LYS A  17      -8.362  -3.224   4.113  1.00  0.00           H  
ATOM    119  N   ASN A  18     -10.111  -2.569   7.009  1.00  0.00           N  
ATOM    120  CA  ASN A  18     -10.531  -2.020   8.296  1.00  0.00           C  
ATOM    121  C   ASN A  18     -11.089  -0.599   8.160  1.00  0.00           C  
ATOM    122  O   ASN A  18     -12.143  -0.314   8.731  1.00  0.00           O  
ATOM    123  CB  ASN A  18      -9.390  -2.039   9.297  1.00  0.00           C  
ATOM    124  CEN ASN A  18      -9.011  -2.678  10.038  1.00  0.00           X  
ATOM    125  H   ASN A  18      -9.124  -2.722   6.847  1.00  0.00           H  
ATOM    126  N   LEU A  19     -10.474   0.251   7.342  1.00  0.00           N  
ATOM    127  CA  LEU A  19     -10.952   1.607   7.076  1.00  0.00           C  
ATOM    128  C   LEU A  19     -12.338   1.595   6.430  1.00  0.00           C  
ATOM    129  O   LEU A  19     -13.207   2.371   6.827  1.00  0.00           O  
ATOM    130  CB  LEU A  19      -9.954   2.352   6.181  1.00  0.00           C  
ATOM    131  CEN LEU A  19      -8.904   3.442   6.468  1.00  0.00           X  
ATOM    132  H   LEU A  19      -9.646  -0.058   6.849  1.00  0.00           H  
ATOM    133  N   HIS A  20     -12.585   0.638   5.533  1.00  0.00           N  
ATOM    134  CA  HIS A  20     -13.906   0.427   4.940  1.00  0.00           C  
ATOM    135  C   HIS A  20     -14.973   0.027   5.974  1.00  0.00           C  
ATOM    136  O   HIS A  20     -16.035   0.645   6.041  1.00  0.00           O  
ATOM    137  CB  HIS A  20     -13.824  -0.641   3.844  1.00  0.00           C  
ATOM    138  CEN HIS A  20     -13.658  -0.702   2.430  1.00  0.00           X  
ATOM    139  H   HIS A  20     -11.802   0.116   5.168  1.00  0.00           H  
ATOM    140  N   LYS A  21     -14.715  -0.998   6.804  1.00  0.00           N  
ATOM    141  CA  LYS A  21     -15.690  -1.481   7.810  1.00  0.00           C  
ATOM    142  C   LYS A  21     -15.995  -0.436   8.887  1.00  0.00           C  
ATOM    143  O   LYS A  21     -17.119  -0.398   9.386  1.00  0.00           O  
ATOM    144  CB  LYS A  21     -15.179  -2.762   8.472  1.00  0.00           C  
ATOM    145  CEN LYS A  21     -15.273  -4.868   8.652  1.00  0.00           X  
ATOM    146  H   LYS A  21     -13.812  -1.444   6.729  1.00  0.00           H  
ATOM    147  N   ASN A  22     -15.013   0.384   9.253  1.00  0.00           N  
ATOM    148  CA  ASN A  22     -15.119   1.334  10.356  1.00  0.00           C  
ATOM    149  C   ASN A  22     -15.928   2.603  10.004  1.00  0.00           C  
ATOM    150  O   ASN A  22     -16.612   3.149  10.876  1.00  0.00           O  
ATOM    151  CB  ASN A  22     -13.739   1.722  10.855  1.00  0.00           C  
ATOM    152  CEN ASN A  22     -13.048   1.397  11.575  1.00  0.00           X  
ATOM    153  H   ASN A  22     -14.129   0.312   8.771  1.00  0.00           H  
ATOM    154  N   ASP A  23     -15.953   3.027   8.729  1.00  0.00           N  
ATOM    155  CA  ASP A  23     -16.491   4.322   8.283  1.00  0.00           C  
ATOM    156  C   ASP A  23     -18.032   4.367   8.248  1.00  0.00           C  
ATOM    157  O   ASP A  23     -18.673   4.418   7.194  1.00  0.00           O  
ATOM    158  CB  ASP A  23     -15.936   4.665   6.898  1.00  0.00           C  
ATOM    159  CEN ASP A  23     -15.190   5.205   6.464  1.00  0.00           X  
ATOM    160  H   ASP A  23     -15.525   2.445   8.022  1.00  0.00           H  
ATOM    161  N   ARG A  24     -18.667   4.400   9.424  1.00  0.00           N  
ATOM    162  CA  ARG A  24     -20.130   4.562   9.499  1.00  0.00           C  
ATOM    163  C   ARG A  24     -20.619   5.989   9.719  1.00  0.00           C  
ATOM    164  O   ARG A  24     -21.829   6.183   9.711  1.00  0.00           O  
ATOM    165  CB  ARG A  24     -20.731   3.637  10.547  1.00  0.00           C  
ATOM    166  CEN ARG A  24     -21.806   1.655  11.579  1.00  0.00           X  
ATOM    167  H   ARG A  24     -18.089   4.410  10.251  1.00  0.00           H  
ATOM    168  N   SER A  25     -19.741   6.979   9.894  1.00  0.00           N  
ATOM    169  CA  SER A  25     -20.190   8.329  10.291  1.00  0.00           C  
ATOM    170  C   SER A  25     -19.979   9.463   9.269  1.00  0.00           C  
ATOM    171  O   SER A  25     -20.328  10.601   9.581  1.00  0.00           O  
ATOM    172  CB  SER A  25     -19.501   8.703  11.589  1.00  0.00           C  
ATOM    173  CEN SER A  25     -19.108   8.740  11.963  1.00  0.00           X  
ATOM    174  H   SER A  25     -18.760   6.743   9.958  1.00  0.00           H  
ATOM    175  N   GLY A  26     -19.451   9.218   8.063  1.00  0.00           N  
ATOM    176  CA  GLY A  26     -19.134  10.321   7.132  1.00  0.00           C  
ATOM    177  C   GLY A  26     -18.830   9.900   5.696  1.00  0.00           C  
ATOM    178  O   GLY A  26     -17.669   9.918   5.299  1.00  0.00           O  
ATOM    179  CEN GLY A  26     -19.134  10.321   7.132  1.00  0.00           X  
ATOM    180  H   GLY A  26     -19.152   8.286   7.817  1.00  0.00           H  
ATOM    181  N   LYS A  27     -19.875   9.514   4.947  1.00  0.00           N  
ATOM    182  CA  LYS A  27     -19.844   9.030   3.555  1.00  0.00           C  
ATOM    183  C   LYS A  27     -18.880   9.750   2.614  1.00  0.00           C  
ATOM    184  O   LYS A  27     -18.255   9.100   1.787  1.00  0.00           O  
ATOM    185  CB  LYS A  27     -21.252   9.104   2.963  1.00  0.00           C  
ATOM    186  CEN LYS A  27     -23.038   8.113   2.410  1.00  0.00           X  
ATOM    187  H   LYS A  27     -20.758   9.423   5.433  1.00  0.00           H  
ATOM    188  N   ASP A  28     -18.763  11.067   2.734  1.00  0.00           N  
ATOM    189  CA  ASP A  28     -17.859  11.814   1.855  1.00  0.00           C  
ATOM    190  C   ASP A  28     -16.387  11.441   2.084  1.00  0.00           C  
ATOM    191  O   ASP A  28     -15.621  11.337   1.132  1.00  0.00           O  
ATOM    192  CB  ASP A  28     -18.052  13.319   2.056  1.00  0.00           C  
ATOM    193  CEN ASP A  28     -18.546  14.108   1.643  1.00  0.00           X  
ATOM    194  H   ASP A  28     -19.519  11.577   3.168  1.00  0.00           H  
ATOM    195  N   ASN A  29     -15.996  11.116   3.320  1.00  0.00           N  
ATOM    196  CA  ASN A  29     -14.597  10.788   3.609  1.00  0.00           C  
ATOM    197  C   ASN A  29     -14.229   9.340   3.241  1.00  0.00           C  
ATOM    198  O   ASN A  29     -13.069   9.065   2.944  1.00  0.00           O  
ATOM    199  CB  ASN A  29     -14.274  11.047   5.069  1.00  0.00           C  
ATOM    200  CEN ASN A  29     -13.904  11.830   5.661  1.00  0.00           X  
ATOM    201  H   ASN A  29     -16.660  11.203   4.078  1.00  0.00           H  
ATOM    202  N   ILE A  30     -15.186   8.408   3.284  1.00  0.00           N  
ATOM    203  CA  ILE A  30     -14.945   7.012   2.885  1.00  0.00           C  
ATOM    204  C   ILE A  30     -14.566   6.943   1.411  1.00  0.00           C  
ATOM    205  O   ILE A  30     -13.638   6.214   1.082  1.00  0.00           O  
ATOM    206  CB  ILE A  30     -16.176   6.121   3.132  1.00  0.00           C  
ATOM    207  CEN ILE A  30     -16.699   5.505   3.864  1.00  0.00           X  
ATOM    208  H   ILE A  30     -16.126   8.694   3.518  1.00  0.00           H  
ATOM    209  N   HIS A  31     -15.210   7.722   0.532  1.00  0.00           N  
ATOM    210  CA  HIS A  31     -14.849   7.740  -0.887  1.00  0.00           C  
ATOM    211  C   HIS A  31     -13.414   8.227  -1.101  1.00  0.00           C  
ATOM    212  O   HIS A  31     -12.640   7.549  -1.773  1.00  0.00           O  
ATOM    213  CB  HIS A  31     -15.821   8.622  -1.677  1.00  0.00           C  
ATOM    214  CEN HIS A  31     -17.008   8.468  -2.450  1.00  0.00           X  
ATOM    215  H   HIS A  31     -15.925   8.359   0.857  1.00  0.00           H  
ATOM    216  N   ASP A  32     -13.032   9.351  -0.491  1.00  0.00           N  
ATOM    217  CA  ASP A  32     -11.677   9.889  -0.623  1.00  0.00           C  
ATOM    218  C   ASP A  32     -10.622   8.919  -0.073  1.00  0.00           C  
ATOM    219  O   ASP A  32      -9.569   8.743  -0.684  1.00  0.00           O  
ATOM    220  CB  ASP A  32     -11.571  11.239   0.091  1.00  0.00           C  
ATOM    221  CEN ASP A  32     -11.610  12.237  -0.108  1.00  0.00           X  
ATOM    222  H   ASP A  32     -13.724   9.908  -0.012  1.00  0.00           H  
ATOM    223  N   VAL A  33     -10.919   8.241   1.040  1.00  0.00           N  
ATOM    224  CA  VAL A  33     -10.023   7.241   1.646  1.00  0.00           C  
ATOM    225  C   VAL A  33      -9.827   6.044   0.714  1.00  0.00           C  
ATOM    226  O   VAL A  33      -8.705   5.569   0.587  1.00  0.00           O  
ATOM    227  CB  VAL A  33     -10.561   6.740   2.999  1.00  0.00           C  
ATOM    228  CEN VAL A  33     -10.455   6.759   3.680  1.00  0.00           X  
ATOM    229  H   VAL A  33     -11.827   8.396   1.455  1.00  0.00           H  
ATOM    230  N   ASP A  34     -10.884   5.570   0.049  1.00  0.00           N  
ATOM    231  CA  ASP A  34     -10.838   4.446  -0.896  1.00  0.00           C  
ATOM    232  C   ASP A  34      -9.951   4.783  -2.101  1.00  0.00           C  
ATOM    233  O   ASP A  34      -9.067   4.002  -2.443  1.00  0.00           O  
ATOM    234  CB  ASP A  34     -12.248   4.077  -1.365  1.00  0.00           C  
ATOM    235  CEN ASP A  34     -12.991   3.410  -1.167  1.00  0.00           X  
ATOM    236  H   ASP A  34     -11.782   6.000   0.210  1.00  0.00           H  
ATOM    237  N   ASN A  35     -10.102   5.983  -2.672  1.00  0.00           N  
ATOM    238  CA  ASN A  35      -9.274   6.448  -3.788  1.00  0.00           C  
ATOM    239  C   ASN A  35      -7.794   6.547  -3.394  1.00  0.00           C  
ATOM    240  O   ASN A  35      -6.920   6.123  -4.147  1.00  0.00           O  
ATOM    241  CB  ASN A  35      -9.764   7.783  -4.318  1.00  0.00           C  
ATOM    242  CEN ASN A  35     -10.417   8.138  -5.059  1.00  0.00           X  
ATOM    243  H   ASN A  35     -10.833   6.590  -2.325  1.00  0.00           H  
ATOM    244  N   HIS A  36      -7.497   7.099  -2.215  1.00  0.00           N  
ATOM    245  CA  HIS A  36      -6.116   7.231  -1.757  1.00  0.00           C  
ATOM    246  C   HIS A  36      -5.454   5.862  -1.570  1.00  0.00           C  
ATOM    247  O   HIS A  36      -4.325   5.660  -2.009  1.00  0.00           O  
ATOM    248  CB  HIS A  36      -6.058   8.024  -0.448  1.00  0.00           C  
ATOM    249  CEN HIS A  36      -5.845   9.369  -0.028  1.00  0.00           X  
ATOM    250  H   HIS A  36      -8.242   7.453  -1.630  1.00  0.00           H  
ATOM    251  N   LEU A  37      -6.176   4.892  -1.007  1.00  0.00           N  
ATOM    252  CA  LEU A  37      -5.690   3.530  -0.816  1.00  0.00           C  
ATOM    253  C   LEU A  37      -5.375   2.826  -2.149  1.00  0.00           C  
ATOM    254  O   LEU A  37      -4.300   2.246  -2.284  1.00  0.00           O  
ATOM    255  CB  LEU A  37      -6.722   2.722  -0.019  1.00  0.00           C  
ATOM    256  CEN LEU A  37      -6.785   2.271   1.453  1.00  0.00           X  
ATOM    257  H   LEU A  37      -7.096   5.120  -0.662  1.00  0.00           H  
ATOM    258  N   GLN A  38      -6.249   2.927  -3.157  1.00  0.00           N  
ATOM    259  CA  GLN A  38      -6.000   2.346  -4.483  1.00  0.00           C  
ATOM    260  C   GLN A  38      -4.736   2.931  -5.129  1.00  0.00           C  
ATOM    261  O   GLN A  38      -3.895   2.163  -5.594  1.00  0.00           O  
ATOM    262  CB  GLN A  38      -7.202   2.580  -5.402  1.00  0.00           C  
ATOM    263  CEN GLN A  38      -8.632   1.847  -6.083  1.00  0.00           X  
ATOM    264  H   GLN A  38      -7.087   3.475  -3.023  1.00  0.00           H  
ATOM    265  N   ASN A  39      -4.553   4.256  -5.086  1.00  0.00           N  
ATOM    266  CA  ASN A  39      -3.361   4.894  -5.655  1.00  0.00           C  
ATOM    267  C   ASN A  39      -2.077   4.432  -4.942  1.00  0.00           C  
ATOM    268  O   ASN A  39      -1.089   4.127  -5.602  1.00  0.00           O  
ATOM    269  CB  ASN A  39      -3.472   6.407  -5.608  1.00  0.00           C  
ATOM    270  CEN ASN A  39      -3.805   7.186  -6.227  1.00  0.00           X  
ATOM    271  H   ASN A  39      -5.290   4.839  -4.717  1.00  0.00           H  
ATOM    272  N   VAL A  40      -2.115   4.272  -3.613  1.00  0.00           N  
ATOM    273  CA  VAL A  40      -0.965   3.785  -2.822  1.00  0.00           C  
ATOM    274  C   VAL A  40      -0.587   2.349  -3.216  1.00  0.00           C  
ATOM    275  O   VAL A  40       0.593   2.035  -3.370  1.00  0.00           O  
ATOM    276  CB  VAL A  40      -1.256   3.829  -1.310  1.00  0.00           C  
ATOM    277  CEN VAL A  40      -1.097   4.154  -0.724  1.00  0.00           X  
ATOM    278  H   VAL A  40      -2.959   4.544  -3.127  1.00  0.00           H  
ATOM    279  N   ILE A  41      -1.568   1.460  -3.403  1.00  0.00           N  
ATOM    280  CA  ILE A  41      -1.308   0.073  -3.830  1.00  0.00           C  
ATOM    281  C   ILE A  41      -0.600   0.029  -5.187  1.00  0.00           C  
ATOM    282  O   ILE A  41       0.408  -0.675  -5.326  1.00  0.00           O  
ATOM    283  CB  ILE A  41      -2.609  -0.746  -3.919  1.00  0.00           C  
ATOM    284  CEN ILE A  41      -3.319  -1.356  -3.360  1.00  0.00           X  
ATOM    285  H   ILE A  41      -2.524   1.774  -3.309  1.00  0.00           H  
ATOM    286  N   GLU A  42      -1.119   0.751  -6.180  1.00  0.00           N  
ATOM    287  CA  GLU A  42      -0.531   0.807  -7.521  1.00  0.00           C  
ATOM    288  C   GLU A  42       0.927   1.285  -7.467  1.00  0.00           C  
ATOM    289  O   GLU A  42       1.804   0.642  -8.043  1.00  0.00           O  
ATOM    290  CB  GLU A  42      -1.354   1.725  -8.428  1.00  0.00           C  
ATOM    291  CEN GLU A  42      -2.537   1.932  -9.637  1.00  0.00           X  
ATOM    292  H   GLU A  42      -1.924   1.334  -5.995  1.00  0.00           H  
ATOM    293  N   ASP A  43       1.212   2.322  -6.683  1.00  0.00           N  
ATOM    294  CA  ASP A  43       2.559   2.871  -6.534  1.00  0.00           C  
ATOM    295  C   ASP A  43       3.529   1.879  -5.876  1.00  0.00           C  
ATOM    296  O   ASP A  43       4.665   1.718  -6.337  1.00  0.00           O  
ATOM    297  CB  ASP A  43       2.510   4.167  -5.721  1.00  0.00           C  
ATOM    298  CEN ASP A  43       2.483   5.176  -5.855  1.00  0.00           X  
ATOM    299  H   ASP A  43       0.449   2.834  -6.266  1.00  0.00           H  
ATOM    300  N   ILE A  44       3.081   1.134  -4.852  1.00  0.00           N  
ATOM    301  CA  ILE A  44       3.918   0.115  -4.198  1.00  0.00           C  
ATOM    302  C   ILE A  44       4.293  -0.958  -5.214  1.00  0.00           C  
ATOM    303  O   ILE A  44       5.460  -1.342  -5.294  1.00  0.00           O  
ATOM    304  CB  ILE A  44       3.208  -0.541  -3.000  1.00  0.00           C  
ATOM    305  CEN ILE A  44       3.006  -0.465  -1.931  1.00  0.00           X  
ATOM    306  H   ILE A  44       2.119   1.252  -4.569  1.00  0.00           H  
ATOM    307  N   HIS A  45       3.341  -1.436  -6.015  1.00  0.00           N  
ATOM    308  CA  HIS A  45       3.606  -2.443  -7.035  1.00  0.00           C  
ATOM    309  C   HIS A  45       4.685  -2.014  -8.039  1.00  0.00           C  
ATOM    310  O   HIS A  45       5.681  -2.726  -8.219  1.00  0.00           O  
ATOM    311  CB  HIS A  45       2.312  -2.784  -7.782  1.00  0.00           C  
ATOM    312  CEN HIS A  45       1.268  -3.750  -7.713  1.00  0.00           X  
ATOM    313  H   HIS A  45       2.409  -1.054  -5.939  1.00  0.00           H  
ATOM    314  N   ASP A  46       4.555  -0.830  -8.621  1.00  0.00           N  
ATOM    315  CA  ASP A  46       5.520  -0.296  -9.581  1.00  0.00           C  
ATOM    316  C   ASP A  46       6.914  -0.141  -8.964  1.00  0.00           C  
ATOM    317  O   ASP A  46       7.923  -0.522  -9.578  1.00  0.00           O  
ATOM    318  CB  ASP A  46       5.036   1.050 -10.125  1.00  0.00           C  
ATOM    319  CEN ASP A  46       4.548   1.442 -10.928  1.00  0.00           X  
ATOM    320  H   ASP A  46       3.716  -0.296  -8.449  1.00  0.00           H  
ATOM    321  N   PHE A  47       6.991   0.342  -7.723  1.00  0.00           N  
ATOM    322  CA  PHE A  47       8.261   0.534  -7.029  1.00  0.00           C  
ATOM    323  C   PHE A  47       8.975  -0.805  -6.803  1.00  0.00           C  
ATOM    324  O   PHE A  47      10.191  -0.899  -7.001  1.00  0.00           O  
ATOM    325  CB  PHE A  47       8.035   1.246  -5.694  1.00  0.00           C  
ATOM    326  CEN PHE A  47       8.128   2.718  -5.102  1.00  0.00           X  
ATOM    327  H   PHE A  47       6.134   0.556  -7.234  1.00  0.00           H  
ATOM    328  N   MET A  48       8.238  -1.862  -6.453  1.00  0.00           N  
ATOM    329  CA  MET A  48       8.777  -3.208  -6.261  1.00  0.00           C  
ATOM    330  C   MET A  48       9.389  -3.761  -7.543  1.00  0.00           C  
ATOM    331  O   MET A  48      10.507  -4.286  -7.517  1.00  0.00           O  
ATOM    332  CB  MET A  48       7.681  -4.145  -5.758  1.00  0.00           C  
ATOM    333  CEN MET A  48       7.149  -5.034  -4.342  1.00  0.00           X  
ATOM    334  H   MET A  48       7.246  -1.712  -6.324  1.00  0.00           H  
ATOM    335  N   GLN A  49       8.686  -3.640  -8.668  1.00  0.00           N  
ATOM    336  CA  GLN A  49       9.168  -4.104  -9.962  1.00  0.00           C  
ATOM    337  C   GLN A  49      10.495  -3.420 -10.329  1.00  0.00           C  
ATOM    338  O   GLN A  49      11.486  -4.105 -10.615  1.00  0.00           O  
ATOM    339  CB  GLN A  49       8.122  -3.836 -11.048  1.00  0.00           C  
ATOM    340  CEN GLN A  49       6.855  -4.558 -12.007  1.00  0.00           X  
ATOM    341  H   GLN A  49       7.757  -3.238  -8.616  1.00  0.00           H  
ATOM    342  N   ALA A  50      10.555  -2.093 -10.219  1.00  0.00           N  
ATOM    343  CA  ALA A  50      11.746  -1.311 -10.536  1.00  0.00           C  
ATOM    344  C   ALA A  50      12.947  -1.680  -9.640  1.00  0.00           C  
ATOM    345  O   ALA A  50      14.069  -1.815 -10.136  1.00  0.00           O  
ATOM    346  CB  ALA A  50      11.432   0.174 -10.421  1.00  0.00           C  
ATOM    347  CEN ALA A  50      11.433   0.173 -10.421  1.00  0.00           X  
ATOM    348  H   ALA A  50       9.727  -1.598  -9.922  1.00  0.00           H  
ATOM    349  N   ALA A  51      12.727  -1.920  -8.345  1.00  0.00           N  
ATOM    350  CA  ALA A  51      13.782  -2.293  -7.404  1.00  0.00           C  
ATOM    351  C   ALA A  51      14.349  -3.691  -7.706  1.00  0.00           C  
ATOM    352  O   ALA A  51      15.566  -3.899  -7.656  1.00  0.00           O  
ATOM    353  CB  ALA A  51      13.255  -2.227  -5.978  1.00  0.00           C  
ATOM    354  CEN ALA A  51      13.256  -2.228  -5.979  1.00  0.00           X  
ATOM    355  H   ALA A  51      11.794  -1.775  -7.982  1.00  0.00           H  
ATOM    356  N   ALA A  52      13.496  -4.646  -8.086  1.00  0.00           N  
ATOM    357  CA  ALA A  52      13.906  -5.999  -8.450  1.00  0.00           C  
ATOM    358  C   ALA A  52      14.769  -6.005  -9.724  1.00  0.00           C  
ATOM    359  O   ALA A  52      15.816  -6.661  -9.759  1.00  0.00           O  
ATOM    360  CB  ALA A  52      12.682  -6.885  -8.628  1.00  0.00           C  
ATOM    361  CEN ALA A  52      12.683  -6.885  -8.628  1.00  0.00           X  
ATOM    362  H   ALA A  52      12.515  -4.416  -8.123  1.00  0.00           H  
ATOM    363  N   ALA A  53      14.381  -5.241 -10.749  1.00  0.00           N  
ATOM    364  CA  ALA A  53      15.142  -5.135 -11.992  1.00  0.00           C  
ATOM    365  C   ALA A  53      16.511  -4.480 -11.757  1.00  0.00           C  
ATOM    366  O   ALA A  53      17.534  -5.018 -12.188  1.00  0.00           O  
ATOM    367  CB  ALA A  53      14.347  -4.356 -13.030  1.00  0.00           C  
ATOM    368  CEN ALA A  53      14.348  -4.356 -13.029  1.00  0.00           X  
ATOM    369  H   ALA A  53      13.531  -4.705 -10.663  1.00  0.00           H  
ATOM    370  N   ALA A  54      16.567  -3.381 -10.997  1.00  0.00           N  
ATOM    371  CA  ALA A  54      17.803  -2.647 -10.727  1.00  0.00           C  
ATOM    372  C   ALA A  54      18.813  -3.478  -9.916  1.00  0.00           C  
ATOM    373  O   ALA A  54      20.006  -3.501 -10.240  1.00  0.00           O  
ATOM    374  CB  ALA A  54      17.485  -1.347 -10.004  1.00  0.00           C  
ATOM    375  CEN ALA A  54      17.485  -1.348 -10.004  1.00  0.00           X  
ATOM    376  H   ALA A  54      15.700  -3.005 -10.635  1.00  0.00           H  
ATOM    377  N   ALA A  55      18.349  -4.217  -8.902  1.00  0.00           N  
ATOM    378  CA  ALA A  55      19.194  -5.109  -8.114  1.00  0.00           C  
ATOM    379  C   ALA A  55      19.729  -6.285  -8.957  1.00  0.00           C  
ATOM    380  O   ALA A  55      20.931  -6.567  -8.939  1.00  0.00           O  
ATOM    381  CB  ALA A  55      18.423  -5.622  -6.907  1.00  0.00           C  
ATOM    382  CEN ALA A  55      18.423  -5.622  -6.908  1.00  0.00           X  
ATOM    383  H   ALA A  55      17.374  -4.127  -8.656  1.00  0.00           H  
ATOM    384  N   ASN A  56      18.860  -6.941  -9.733  1.00  0.00           N  
ATOM    385  CA  ASN A  56      19.239  -8.070 -10.587  1.00  0.00           C  
ATOM    386  C   ASN A  56      20.203  -7.683 -11.714  1.00  0.00           C  
ATOM    387  O   ASN A  56      21.046  -8.506 -12.082  1.00  0.00           O  
ATOM    388  CB  ASN A  56      18.009  -8.738 -11.173  1.00  0.00           C  
ATOM    389  CEN ASN A  56      17.355  -9.523 -10.932  1.00  0.00           X  
ATOM    390  H   ASN A  56      17.890  -6.663  -9.708  1.00  0.00           H  
ATOM    391  N   CYS A  57      20.184  -6.436 -12.196  1.00  0.00           N  
ATOM    392  CA  CYS A  57      21.084  -5.973 -13.260  1.00  0.00           C  
ATOM    393  C   CYS A  57      22.548  -6.394 -13.044  1.00  0.00           C  
ATOM    394  O   CYS A  57      23.218  -6.774 -14.003  1.00  0.00           O  
ATOM    395  CB  CYS A  57      20.949  -4.454 -13.158  1.00  0.00           C  
ATOM    396  CEN CYS A  57      20.479  -3.791 -13.784  1.00  0.00           X  
ATOM    397  H   CYS A  57      19.439  -5.819 -11.906  1.00  0.00           H  
ATOM    398  N   ARG A  58      23.061  -6.432 -11.803  1.00  0.00           N  
ATOM    399  CA  ARG A  58      24.477  -6.779 -11.559  1.00  0.00           C  
ATOM    400  C   ARG A  58      24.911  -8.178 -11.998  1.00  0.00           C  
ATOM    401  O   ARG A  58      26.108  -8.368 -12.199  1.00  0.00           O  
ATOM    402  CB  ARG A  58      24.847  -6.557 -10.100  1.00  0.00           C  
ATOM    403  CEN ARG A  58      25.688  -5.464  -8.038  1.00  0.00           X  
ATOM    404  H   ARG A  58      22.453  -6.207 -11.030  1.00  0.00           H  
ATOM    405  N   LYS A  59      24.001  -9.133 -12.245  1.00  0.00           N  
ATOM    406  CA  LYS A  59      24.429 -10.515 -12.569  1.00  0.00           C  
ATOM    407  C   LYS A  59      25.424 -10.562 -13.736  1.00  0.00           C  
ATOM    408  O   LYS A  59      26.257 -11.459 -13.774  1.00  0.00           O  
ATOM    409  CB  LYS A  59      23.214 -11.385 -12.896  1.00  0.00           C  
ATOM    410  CEN LYS A  59      21.848 -12.885 -12.295  1.00  0.00           X  
ATOM    411  H   LYS A  59      23.048  -8.857 -12.428  1.00  0.00           H  
ATOM    412  N   GLY A  60      25.389  -9.581 -14.640  1.00  0.00           N  
ATOM    413  CA  GLY A  60      26.217  -9.512 -15.844  1.00  0.00           C  
ATOM    414  C   GLY A  60      27.547  -8.766 -15.721  1.00  0.00           C  
ATOM    415  O   GLY A  60      28.224  -8.638 -16.732  1.00  0.00           O  
ATOM    416  CEN GLY A  60      26.218  -9.512 -15.844  1.00  0.00           X  
ATOM    417  H   GLY A  60      24.665  -8.877 -14.553  1.00  0.00           H  
ATOM    418  N   SER A  61      27.960  -8.293 -14.537  1.00  0.00           N  
ATOM    419  CA  SER A  61      29.186  -7.483 -14.427  1.00  0.00           C  
ATOM    420  C   SER A  61      30.448  -8.322 -14.182  1.00  0.00           C  
ATOM    421  O   SER A  61      31.544  -7.777 -14.075  1.00  0.00           O  
ATOM    422  CB  SER A  61      29.024  -6.463 -13.317  1.00  0.00           C  
ATOM    423  CEN SER A  61      28.867  -6.250 -12.841  1.00  0.00           X  
ATOM    424  H   SER A  61      27.497  -8.606 -13.695  1.00  0.00           H  
ATOM    425  N   PRO A  62      30.351  -9.666 -14.108  1.00  0.00           N  
ATOM    426  CA  PRO A  62      31.481 -10.523 -13.779  1.00  0.00           C  
ATOM    427  C   PRO A  62      32.352 -10.669 -15.038  1.00  0.00           C  
ATOM    428  O   PRO A  62      32.227 -11.616 -15.805  1.00  0.00           O  
ATOM    429  CB  PRO A  62      30.848 -11.851 -13.331  1.00  0.00           C  
ATOM    430  CEN PRO A  62      29.311 -11.023 -13.699  1.00  0.00           X  
ATOM    431  N   GLY A  63      33.191  -9.667 -15.296  1.00  0.00           N  
ATOM    432  CA  GLY A  63      34.061  -9.615 -16.474  1.00  0.00           C  
ATOM    433  C   GLY A  63      35.537  -9.758 -16.129  1.00  0.00           C  
ATOM    434  O   GLY A  63      36.267  -8.776 -16.093  1.00  0.00           O  
ATOM    435  CEN GLY A  63      34.061  -9.615 -16.474  1.00  0.00           X  
ATOM    436  H   GLY A  63      33.134  -8.843 -14.717  1.00  0.00           H  
ATOM    437  N   SER A  64      35.999 -10.965 -15.831  1.00  0.00           N  
ATOM    438  CA  SER A  64      37.401 -11.154 -15.465  1.00  0.00           C  
ATOM    439  C   SER A  64      37.920 -12.346 -16.254  1.00  0.00           C  
ATOM    440  O   SER A  64      37.307 -13.411 -16.210  1.00  0.00           O  
ATOM    441  CB  SER A  64      37.556 -11.374 -13.972  1.00  0.00           C  
ATOM    442  CEN SER A  64      37.436 -11.539 -13.468  1.00  0.00           X  
ATOM    443  H   SER A  64      35.484 -11.770 -16.145  1.00  0.00           H  
ATOM    444  N   PRO A  65      39.005 -12.169 -17.029  1.00  0.00           N  
ATOM    445  CA  PRO A  65      39.564 -13.252 -17.808  1.00  0.00           C  
ATOM    446  C   PRO A  65      40.217 -14.227 -16.827  1.00  0.00           C  
ATOM    447  O   PRO A  65      40.754 -13.830 -15.797  1.00  0.00           O  
ATOM    448  CB  PRO A  65      40.574 -12.580 -18.754  1.00  0.00           C  
ATOM    449  CEN PRO A  65      40.069 -11.084 -17.921  1.00  0.00           X  
ATOM    450  N   ALA A  66      40.181 -15.521 -17.149  1.00  0.00           N  
ATOM    451  CA  ALA A  66      40.778 -16.511 -16.276  1.00  0.00           C  
ATOM    452  C   ALA A  66      42.281 -16.470 -16.568  1.00  0.00           C  
ATOM    453  O   ALA A  66      42.828 -17.283 -17.313  1.00  0.00           O  
ATOM    454  CB  ALA A  66      40.188 -17.895 -16.508  1.00  0.00           C  
ATOM    455  CEN ALA A  66      40.189 -17.894 -16.508  1.00  0.00           X  
ATOM    456  H   ALA A  66      39.964 -15.779 -18.103  1.00  0.00           H  
ATOM    457  N   GLY A  67      42.922 -15.426 -16.053  1.00  0.00           N  
ATOM    458  CA  GLY A  67      44.335 -15.180 -16.258  1.00  0.00           C  
ATOM    459  C   GLY A  67      45.133 -16.197 -15.457  1.00  0.00           C  
ATOM    460  O   GLY A  67      44.668 -16.689 -14.436  1.00  0.00           O  
ATOM    461  CEN GLY A  67      44.335 -15.179 -16.258  1.00  0.00           X  
ATOM    462  H   GLY A  67      42.405 -14.811 -15.443  1.00  0.00           H  
ATOM    463  N   SER A  68      46.313 -16.535 -15.962  1.00  0.00           N  
ATOM    464  CA  SER A  68      47.280 -17.437 -15.327  1.00  0.00           C  
ATOM    465  C   SER A  68      48.664 -17.105 -15.891  1.00  0.00           C  
ATOM    466  O   SER A  68      49.341 -17.991 -16.411  1.00  0.00           O  
ATOM    467  CB  SER A  68      46.920 -18.889 -15.575  1.00  0.00           C  
ATOM    468  CEN SER A  68      46.727 -19.328 -15.833  1.00  0.00           X  
ATOM    469  H   SER A  68      46.710 -15.858 -16.596  1.00  0.00           H  
ATOM    470  N   PRO A  69      49.106 -15.838 -15.842  1.00  0.00           N  
ATOM    471  CA  PRO A  69      50.411 -15.493 -16.375  1.00  0.00           C  
ATOM    472  C   PRO A  69      51.455 -16.354 -15.657  1.00  0.00           C  
ATOM    473  O   PRO A  69      51.290 -16.751 -14.504  1.00  0.00           O  
ATOM    474  CB  PRO A  69      50.571 -13.992 -16.086  1.00  0.00           C  
ATOM    475  CEN PRO A  69      48.963 -14.161 -15.330  1.00  0.00           X  
ATOM    476  N   THR A  70      52.530 -16.670 -16.367  1.00  0.00           N  
ATOM    477  CA  THR A  70      53.670 -17.399 -15.818  1.00  0.00           C  
ATOM    478  C   THR A  70      54.809 -16.403 -15.604  1.00  0.00           C  
ATOM    479  O   THR A  70      55.021 -15.511 -16.422  1.00  0.00           O  
ATOM    480  CB  THR A  70      54.136 -18.540 -16.741  1.00  0.00           C  
ATOM    481  CEN THR A  70      54.042 -19.042 -17.025  1.00  0.00           X  
ATOM    482  H   THR A  70      52.691 -16.202 -17.250  1.00  0.00           H  
ATOM    483  N   SER A  71      55.511 -16.534 -14.478  1.00  0.00           N  
ATOM    484  CA  SER A  71      56.647 -15.698 -14.105  1.00  0.00           C  
ATOM    485  C   SER A  71      57.861 -15.988 -14.984  1.00  0.00           C  
ATOM    486  O   SER A  71      58.336 -17.122 -14.974  1.00  0.00           O  
ATOM    487  CB  SER A  71      56.991 -15.908 -12.643  1.00  0.00           C  
ATOM    488  CEN SER A  71      57.057 -16.167 -12.169  1.00  0.00           X  
ATOM    489  H   SER A  71      55.243 -17.252 -13.823  1.00  0.00           H  
ATOM    490  N   THR A  72      58.411 -14.968 -15.647  1.00  0.00           N  
ATOM    491  CA  THR A  72      59.605 -15.125 -16.492  1.00  0.00           C  
ATOM    492  C   THR A  72      60.561 -13.947 -16.271  1.00  0.00           C  
ATOM    493  O   THR A  72      60.449 -12.917 -16.920  1.00  0.00           O  
ATOM    494  CB  THR A  72      59.245 -15.215 -17.986  1.00  0.00           C  
ATOM    495  CEN THR A  72      58.972 -15.472 -18.434  1.00  0.00           X  
ATOM    496  H   THR A  72      58.095 -14.031 -15.458  1.00  0.00           H  
ATOM    497  N   GLU A  73      61.440 -14.164 -15.294  1.00  0.00           N  
ATOM    498  CA  GLU A  73      62.537 -13.333 -14.764  1.00  0.00           C  
ATOM    499  C   GLU A  73      62.484 -11.788 -14.718  1.00  0.00           C  
ATOM    500  O   GLU A  73      62.304 -11.072 -15.696  1.00  0.00           O  
ATOM    501  CB  GLU A  73      63.798 -13.719 -15.540  1.00  0.00           C  
ATOM    502  CEN GLU A  73      65.212 -14.658 -15.687  1.00  0.00           X  
ATOM    503  H   GLU A  73      61.637 -15.145 -15.158  1.00  0.00           H  
ATOM    504  N   GLU A  74      62.722 -11.325 -13.485  1.00  0.00           N  
ATOM    505  CA  GLU A  74      62.800  -9.963 -12.963  1.00  0.00           C  
ATOM    506  C   GLU A  74      64.047  -9.174 -13.393  1.00  0.00           C  
ATOM    507  O   GLU A  74      65.175  -9.664 -13.340  1.00  0.00           O  
ATOM    508  CB  GLU A  74      62.728 -10.002 -11.435  1.00  0.00           C  
ATOM    509  CEN GLU A  74      61.826  -9.875  -9.995  1.00  0.00           X  
ATOM    510  H   GLU A  74      63.027 -12.018 -12.815  1.00  0.00           H  
ATOM    511  N   GLY A  75      63.841  -7.887 -13.674  1.00  0.00           N  
ATOM    512  CA  GLY A  75      64.887  -6.933 -14.032  1.00  0.00           C  
ATOM    513  C   GLY A  75      64.468  -5.529 -13.606  1.00  0.00           C  
ATOM    514  O   GLY A  75      63.284  -5.214 -13.541  1.00  0.00           O  
ATOM    515  CEN GLY A  75      64.888  -6.933 -14.032  1.00  0.00           X  
ATOM    516  H   GLY A  75      62.927  -7.503 -13.479  1.00  0.00           H  
ATOM    517  N   THR A  76      65.461  -4.722 -13.257  1.00  0.00           N  
ATOM    518  CA  THR A  76      65.384  -3.349 -12.751  1.00  0.00           C  
ATOM    519  C   THR A  76      65.135  -2.312 -13.860  1.00  0.00           C  
ATOM    520  O   THR A  76      65.679  -2.438 -14.950  1.00  0.00           O  
ATOM    521  CB  THR A  76      66.672  -2.968 -11.998  1.00  0.00           C  
ATOM    522  CEN THR A  76      67.061  -3.053 -11.571  1.00  0.00           X  
ATOM    523  H   THR A  76      66.390  -5.116 -13.309  1.00  0.00           H  
ATOM    524  N   SER A  77      64.339  -1.291 -13.512  1.00  0.00           N  
ATOM    525  CA  SER A  77      63.991  -0.034 -14.215  1.00  0.00           C  
ATOM    526  C   SER A  77      63.945   0.039 -15.749  1.00  0.00           C  
ATOM    527  O   SER A  77      64.905  -0.332 -16.405  1.00  0.00           O  
ATOM    528  CB  SER A  77      64.953   1.034 -13.733  1.00  0.00           C  
ATOM    529  CEN SER A  77      65.420   1.262 -13.574  1.00  0.00           X  
ATOM    530  H   SER A  77      64.210  -1.210 -12.513  1.00  0.00           H  
ATOM    531  N   GLU A  78      62.959   0.771 -16.290  1.00  0.00           N  
ATOM    532  CA  GLU A  78      62.848   0.995 -17.747  1.00  0.00           C  
ATOM    533  C   GLU A  78      62.260   2.386 -18.051  1.00  0.00           C  
ATOM    534  O   GLU A  78      61.375   2.887 -17.364  1.00  0.00           O  
ATOM    535  CB  GLU A  78      61.986  -0.092 -18.394  1.00  0.00           C  
ATOM    536  CEN GLU A  78      61.857  -1.552 -19.263  1.00  0.00           X  
ATOM    537  H   GLU A  78      62.589   1.520 -15.727  1.00  0.00           H  
ATOM    538  N   SER A  79      62.789   3.036 -19.086  1.00  0.00           N  
ATOM    539  CA  SER A  79      62.354   4.345 -19.576  1.00  0.00           C  
ATOM    540  C   SER A  79      61.611   4.181 -20.902  1.00  0.00           C  
ATOM    541  O   SER A  79      62.102   3.464 -21.775  1.00  0.00           O  
ATOM    542  CB  SER A  79      63.540   5.275 -19.737  1.00  0.00           C  
ATOM    543  CEN SER A  79      64.049   5.435 -19.843  1.00  0.00           X  
ATOM    544  H   SER A  79      63.448   2.545 -19.675  1.00  0.00           H  
ATOM    545  N   ALA A  80      60.493   4.880 -21.096  1.00  0.00           N  
ATOM    546  CA  ALA A  80      59.732   4.836 -22.344  1.00  0.00           C  
ATOM    547  C   ALA A  80      59.105   6.216 -22.617  1.00  0.00           C  
ATOM    548  O   ALA A  80      58.656   6.913 -21.710  1.00  0.00           O  
ATOM    549  CB  ALA A  80      58.665   3.753 -22.283  1.00  0.00           C  
ATOM    550  CEN ALA A  80      58.665   3.754 -22.283  1.00  0.00           X  
ATOM    551  H   ALA A  80      60.215   5.566 -20.406  1.00  0.00           H  
ATOM    552  N   THR A  81      59.141   6.608 -23.886  1.00  0.00           N  
ATOM    553  CA  THR A  81      58.600   7.839 -24.475  1.00  0.00           C  
ATOM    554  C   THR A  81      57.092   7.755 -24.765  1.00  0.00           C  
ATOM    555  O   THR A  81      56.675   6.824 -25.455  1.00  0.00           O  
ATOM    556  CB  THR A  81      59.333   8.192 -25.782  1.00  0.00           C  
ATOM    557  CEN THR A  81      59.819   8.321 -26.080  1.00  0.00           X  
ATOM    558  H   THR A  81      59.502   5.948 -24.560  1.00  0.00           H  
ATOM    559  N   PRO A  82      56.275   8.734 -24.325  1.00  0.00           N  
ATOM    560  CA  PRO A  82      54.835   8.755 -24.583  1.00  0.00           C  
ATOM    561  C   PRO A  82      54.542   9.038 -26.066  1.00  0.00           C  
ATOM    562  O   PRO A  82      55.273   9.768 -26.734  1.00  0.00           O  
ATOM    563  CB  PRO A  82      54.308   9.869 -23.662  1.00  0.00           C  
ATOM    564  CEN PRO A  82      56.031  10.077 -23.245  1.00  0.00           X  
ATOM    565  N   GLU A  83      53.465   8.437 -26.579  1.00  0.00           N  
ATOM    566  CA  GLU A  83      52.952   8.645 -27.940  1.00  0.00           C  
ATOM    567  C   GLU A  83      52.008   9.856 -28.020  1.00  0.00           C  
ATOM    568  O   GLU A  83      51.151  10.086 -27.165  1.00  0.00           O  
ATOM    569  CB  GLU A  83      52.231   7.388 -28.431  1.00  0.00           C  
ATOM    570  CEN GLU A  83      52.233   5.942 -29.333  1.00  0.00           X  
ATOM    571  H   GLU A  83      52.922   7.841 -25.977  1.00  0.00           H  
ATOM    572  N   SER A  84      52.226  10.628 -29.081  1.00  0.00           N  
ATOM    573  CA  SER A  84      51.503  11.827 -29.498  1.00  0.00           C  
ATOM    574  C   SER A  84      50.196  11.515 -30.232  1.00  0.00           C  
ATOM    575  O   SER A  84      50.094  10.507 -30.923  1.00  0.00           O  
ATOM    576  CB  SER A  84      52.399  12.680 -30.374  1.00  0.00           C  
ATOM    577  CEN SER A  84      52.777  12.805 -30.745  1.00  0.00           X  
ATOM    578  H   SER A  84      52.943  10.297 -29.709  1.00  0.00           H  
ATOM    579  N   GLY A  85      49.234  12.450 -30.204  1.00  0.00           N  
ATOM    580  CA  GLY A  85      48.006  12.314 -31.001  1.00  0.00           C  
ATOM    581  C   GLY A  85      46.687  12.559 -30.253  1.00  0.00           C  
ATOM    582  O   GLY A  85      46.314  11.732 -29.425  1.00  0.00           O  
ATOM    583  CEN GLY A  85      48.006  12.314 -31.002  1.00  0.00           X  
ATOM    584  H   GLY A  85      49.427  13.334 -29.757  1.00  0.00           H  
ATOM    585  N   PRO A  86      45.939  13.639 -30.548  1.00  0.00           N  
ATOM    586  CA  PRO A  86      44.660  13.940 -29.901  1.00  0.00           C  
ATOM    587  C   PRO A  86      43.559  12.953 -30.334  1.00  0.00           C  
ATOM    588  O   PRO A  86      43.518  12.507 -31.482  1.00  0.00           O  
ATOM    589  CB  PRO A  86      44.352  15.380 -30.343  1.00  0.00           C  
ATOM    590  CEN PRO A  86      45.857  15.208 -31.287  1.00  0.00           X  
ATOM    591  N   GLY A  87      42.659  12.620 -29.405  1.00  0.00           N  
ATOM    592  CA  GLY A  87      41.487  11.769 -29.624  1.00  0.00           C  
ATOM    593  C   GLY A  87      40.246  12.572 -30.024  1.00  0.00           C  
ATOM    594  O   GLY A  87      40.143  13.768 -29.772  1.00  0.00           O  
ATOM    595  CEN GLY A  87      41.487  11.768 -29.624  1.00  0.00           X  
ATOM    596  H   GLY A  87      42.751  13.044 -28.494  1.00  0.00           H  
ATOM    597  N   THR A  88      39.320  11.876 -30.669  1.00  0.00           N  
ATOM    598  CA  THR A  88      37.992  12.278 -31.143  1.00  0.00           C  
ATOM    599  C   THR A  88      36.812  11.903 -30.238  1.00  0.00           C  
ATOM    600  O   THR A  88      36.569  10.725 -29.979  1.00  0.00           O  
ATOM    601  CB  THR A  88      37.725  11.682 -32.538  1.00  0.00           C  
ATOM    602  CEN THR A  88      37.865  11.608 -33.101  1.00  0.00           X  
ATOM    603  H   THR A  88      39.581  10.941 -30.946  1.00  0.00           H  
ATOM    604  N   SER A  89      36.014  12.911 -29.881  1.00  0.00           N  
ATOM    605  CA  SER A  89      34.802  12.828 -29.058  1.00  0.00           C  
ATOM    606  C   SER A  89      33.656  12.082 -29.751  1.00  0.00           C  
ATOM    607  O   SER A  89      33.516  12.128 -30.972  1.00  0.00           O  
ATOM    608  CB  SER A  89      34.352  14.224 -28.674  1.00  0.00           C  
ATOM    609  CEN SER A  89      34.258  14.758 -28.719  1.00  0.00           X  
ATOM    610  H   SER A  89      36.221  13.830 -30.247  1.00  0.00           H  
ATOM    611  N   THR A  90      32.776  11.449 -28.974  1.00  0.00           N  
ATOM    612  CA  THR A  90      31.563  10.787 -29.479  1.00  0.00           C  
ATOM    613  C   THR A  90      30.402  11.148 -28.559  1.00  0.00           C  
ATOM    614  O   THR A  90      30.599  11.519 -27.405  1.00  0.00           O  
ATOM    615  CB  THR A  90      31.711   9.256 -29.549  1.00  0.00           C  
ATOM    616  CEN THR A  90      31.970   8.774 -29.753  1.00  0.00           X  
ATOM    617  H   THR A  90      32.803  11.610 -27.977  1.00  0.00           H  
ATOM    618  N   GLU A  91      29.214  11.124 -29.149  1.00  0.00           N  
ATOM    619  CA  GLU A  91      27.888  11.346 -28.573  1.00  0.00           C  
ATOM    620  C   GLU A  91      27.284  10.062 -27.955  1.00  0.00           C  
ATOM    621  O   GLU A  91      27.299   9.006 -28.600  1.00  0.00           O  
ATOM    622  CB  GLU A  91      26.947  11.906 -29.641  1.00  0.00           C  
ATOM    623  CEN GLU A  91      26.176  13.234 -30.381  1.00  0.00           X  
ATOM    624  H   GLU A  91      29.206  10.981 -30.150  1.00  0.00           H  
ATOM    625  N   PRO A  92      26.747  10.122 -26.719  1.00  0.00           N  
ATOM    626  CA  PRO A  92      26.085   8.996 -26.062  1.00  0.00           C  
ATOM    627  C   PRO A  92      24.873   8.491 -26.861  1.00  0.00           C  
ATOM    628  O   PRO A  92      24.167   9.261 -27.502  1.00  0.00           O  
ATOM    629  CB  PRO A  92      25.677   9.561 -24.691  1.00  0.00           C  
ATOM    630  CEN PRO A  92      26.360  11.082 -25.329  1.00  0.00           X  
ATOM    631  N   SER A  93      24.598   7.187 -26.791  1.00  0.00           N  
ATOM    632  CA  SER A  93      23.428   6.585 -27.441  1.00  0.00           C  
ATOM    633  C   SER A  93      22.217   6.572 -26.505  1.00  0.00           C  
ATOM    634  O   SER A  93      22.305   6.141 -25.356  1.00  0.00           O  
ATOM    635  CB  SER A  93      23.752   5.177 -27.902  1.00  0.00           C  
ATOM    636  CEN SER A  93      23.975   4.681 -27.901  1.00  0.00           X  
ATOM    637  H   SER A  93      25.162   6.609 -26.185  1.00  0.00           H  
ATOM    638  N   GLU A  94      21.080   7.019 -27.029  1.00  0.00           N  
ATOM    639  CA  GLU A  94      19.770   7.016 -26.382  1.00  0.00           C  
ATOM    640  C   GLU A  94      19.199   5.591 -26.279  1.00  0.00           C  
ATOM    641  O   GLU A  94      19.344   4.770 -27.186  1.00  0.00           O  
ATOM    642  CB  GLU A  94      18.799   7.920 -27.144  1.00  0.00           C  
ATOM    643  CEN GLU A  94      18.004   9.417 -27.320  1.00  0.00           X  
ATOM    644  H   GLU A  94      21.111   7.391 -27.967  1.00  0.00           H  
ATOM    645  N   GLY A  95      18.512   5.290 -25.177  1.00  0.00           N  
ATOM    646  CA  GLY A  95      17.868   4.001 -24.925  1.00  0.00           C  
ATOM    647  C   GLY A  95      16.766   4.150 -23.879  1.00  0.00           C  
ATOM    648  O   GLY A  95      16.861   3.585 -22.795  1.00  0.00           O  
ATOM    649  CEN GLY A  95      17.868   4.000 -24.925  1.00  0.00           X  
ATOM    650  H   GLY A  95      18.390   6.017 -24.487  1.00  0.00           H  
ATOM    651  N   SER A  96      15.726   4.919 -24.205  1.00  0.00           N  
ATOM    652  CA  SER A  96      14.552   5.134 -23.355  1.00  0.00           C  
ATOM    653  C   SER A  96      13.419   4.164 -23.713  1.00  0.00           C  
ATOM    654  O   SER A  96      13.380   3.703 -24.849  1.00  0.00           O  
ATOM    655  CB  SER A  96      14.077   6.569 -23.478  1.00  0.00           C  
ATOM    656  CEN SER A  96      13.969   7.050 -23.707  1.00  0.00           X  
ATOM    657  H   SER A  96      15.710   5.296 -25.142  1.00  0.00           H  
ATOM    658  N   ALA A  97      12.470   3.921 -22.799  1.00  0.00           N  
ATOM    659  CA  ALA A  97      11.282   3.078 -23.034  1.00  0.00           C  
ATOM    660  C   ALA A  97      10.269   3.161 -21.861  1.00  0.00           C  
ATOM    661  O   ALA A  97      10.384   2.404 -20.894  1.00  0.00           O  
ATOM    662  CB  ALA A  97      11.705   1.635 -23.269  1.00  0.00           C  
ATOM    663  CEN ALA A  97      11.705   1.636 -23.268  1.00  0.00           X  
ATOM    664  H   ALA A  97      12.438   4.537 -22.001  1.00  0.00           H  
ATOM    665  N   PRO A  98       9.242   4.025 -21.938  1.00  0.00           N  
ATOM    666  CA  PRO A  98       8.233   4.181 -20.890  1.00  0.00           C  
ATOM    667  C   PRO A  98       7.423   2.883 -20.708  1.00  0.00           C  
ATOM    668  O   PRO A  98       7.062   2.216 -21.674  1.00  0.00           O  
ATOM    669  CB  PRO A  98       7.361   5.348 -21.381  1.00  0.00           C  
ATOM    670  CEN PRO A  98       8.433   5.297 -22.808  1.00  0.00           X  
ATOM    671  N   GLY A  99       7.119   2.532 -19.457  1.00  0.00           N  
ATOM    672  CA  GLY A  99       6.343   1.338 -19.121  1.00  0.00           C  
ATOM    673  C   GLY A  99       5.007   1.723 -18.485  1.00  0.00           C  
ATOM    674  O   GLY A  99       4.988   2.489 -17.525  1.00  0.00           O  
ATOM    675  CEN GLY A  99       6.343   1.338 -19.121  1.00  0.00           X  
ATOM    676  H   GLY A  99       7.330   3.181 -18.714  1.00  0.00           H  
ATOM    677  N   SER A 100       3.898   1.191 -18.996  1.00  0.00           N  
ATOM    678  CA  SER A 100       2.549   1.477 -18.492  1.00  0.00           C  
ATOM    679  C   SER A 100       2.052   0.330 -17.603  1.00  0.00           C  
ATOM    680  O   SER A 100       2.485  -0.807 -17.800  1.00  0.00           O  
ATOM    681  CB  SER A 100       1.594   1.708 -19.646  1.00  0.00           C  
ATOM    682  CEN SER A 100       1.370   1.653 -20.139  1.00  0.00           X  
ATOM    683  H   SER A 100       3.988   0.514 -19.739  1.00  0.00           H  
ATOM    684  N   PRO A 101       1.092   0.554 -16.690  1.00  0.00           N  
ATOM    685  CA  PRO A 101       0.546  -0.514 -15.869  1.00  0.00           C  
ATOM    686  C   PRO A 101      -0.584  -1.230 -16.625  1.00  0.00           C  
ATOM    687  O   PRO A 101      -1.444  -0.610 -17.250  1.00  0.00           O  
ATOM    688  CB  PRO A 101       0.048   0.201 -14.601  1.00  0.00           C  
ATOM    689  CEN PRO A 101       0.593   1.674 -15.449  1.00  0.00           X  
ATOM    690  N   ALA A 102      -0.572  -2.555 -16.544  1.00  0.00           N  
ATOM    691  CA  ALA A 102      -1.606  -3.410 -17.108  1.00  0.00           C  
ATOM    692  C   ALA A 102      -2.982  -2.934 -16.608  1.00  0.00           C  
ATOM    693  O   ALA A 102      -3.105  -2.471 -15.475  1.00  0.00           O  
ATOM    694  CB  ALA A 102      -1.358  -4.867 -16.744  1.00  0.00           C  
ATOM    695  CEN ALA A 102      -1.359  -4.866 -16.744  1.00  0.00           X  
ATOM    696  H   ALA A 102       0.055  -2.979 -15.877  1.00  0.00           H  
ATOM    697  N   GLY A 103      -4.010  -3.041 -17.449  1.00  0.00           N  
ATOM    698  CA  GLY A 103      -5.396  -2.719 -17.112  1.00  0.00           C  
ATOM    699  C   GLY A 103      -6.321  -3.296 -18.177  1.00  0.00           C  
ATOM    700  O   GLY A 103      -5.990  -3.289 -19.358  1.00  0.00           O  
ATOM    701  CEN GLY A 103      -5.397  -2.719 -17.112  1.00  0.00           X  
ATOM    702  H   GLY A 103      -3.844  -3.435 -18.362  1.00  0.00           H  
ATOM    703  N   SER A 104      -7.441  -3.859 -17.734  1.00  0.00           N  
ATOM    704  CA  SER A 104      -8.490  -4.474 -18.547  1.00  0.00           C  
ATOM    705  C   SER A 104      -9.533  -3.472 -19.085  1.00  0.00           C  
ATOM    706  O   SER A 104      -9.944  -2.578 -18.347  1.00  0.00           O  
ATOM    707  CB  SER A 104      -9.179  -5.553 -17.735  1.00  0.00           C  
ATOM    708  CEN SER A 104      -9.393  -5.805 -17.303  1.00  0.00           X  
ATOM    709  H   SER A 104      -7.549  -3.958 -16.735  1.00  0.00           H  
ATOM    710  N   PRO A 105     -10.029  -3.656 -20.324  1.00  0.00           N  
ATOM    711  CA  PRO A 105     -11.091  -2.837 -20.899  1.00  0.00           C  
ATOM    712  C   PRO A 105     -12.419  -3.077 -20.168  1.00  0.00           C  
ATOM    713  O   PRO A 105     -12.675  -4.170 -19.666  1.00  0.00           O  
ATOM    714  CB  PRO A 105     -11.147  -3.276 -22.371  1.00  0.00           C  
ATOM    715  CEN PRO A 105      -9.874  -4.426 -21.879  1.00  0.00           X  
ATOM    716  N   THR A 106     -13.290  -2.072 -20.123  1.00  0.00           N  
ATOM    717  CA  THR A 106     -14.626  -2.209 -19.532  1.00  0.00           C  
ATOM    718  C   THR A 106     -15.650  -1.600 -20.483  1.00  0.00           C  
ATOM    719  O   THR A 106     -15.494  -0.465 -20.923  1.00  0.00           O  
ATOM    720  CB  THR A 106     -14.730  -1.525 -18.156  1.00  0.00           C  
ATOM    721  CEN THR A 106     -14.566  -1.465 -17.598  1.00  0.00           X  
ATOM    722  H   THR A 106     -13.082  -1.212 -20.607  1.00  0.00           H  
ATOM    723  N   SER A 107     -16.690  -2.376 -20.802  1.00  0.00           N  
ATOM    724  CA  SER A 107     -17.783  -1.970 -21.690  1.00  0.00           C  
ATOM    725  C   SER A 107     -18.710  -0.993 -20.970  1.00  0.00           C  
ATOM    726  O   SER A 107     -18.935  -1.149 -19.773  1.00  0.00           O  
ATOM    727  CB  SER A 107     -18.556  -3.183 -22.171  1.00  0.00           C  
ATOM    728  CEN SER A 107     -18.784  -3.676 -22.161  1.00  0.00           X  
ATOM    729  H   SER A 107     -16.831  -3.226 -20.275  1.00  0.00           H  
ATOM    730  N   THR A 108     -19.286  -0.051 -21.713  1.00  0.00           N  
ATOM    731  CA  THR A 108     -20.268   0.908 -21.196  1.00  0.00           C  
ATOM    732  C   THR A 108     -21.286   1.200 -22.296  1.00  0.00           C  
ATOM    733  O   THR A 108     -21.032   0.965 -23.476  1.00  0.00           O  
ATOM    734  CB  THR A 108     -19.615   2.223 -20.731  1.00  0.00           C  
ATOM    735  CEN THR A 108     -19.249   2.521 -20.387  1.00  0.00           X  
ATOM    736  H   THR A 108     -19.231  -0.121 -22.721  1.00  0.00           H  
ATOM    737  N   GLU A 109     -22.454   1.614 -21.835  1.00  0.00           N  
ATOM    738  CA  GLU A 109     -23.638   2.068 -22.552  1.00  0.00           C  
ATOM    739  C   GLU A 109     -23.667   3.529 -23.030  1.00  0.00           C  
ATOM    740  O   GLU A 109     -23.257   4.473 -22.357  1.00  0.00           O  
ATOM    741  CB  GLU A 109     -24.861   1.816 -21.668  1.00  0.00           C  
ATOM    742  CEN GLU A 109     -26.179   0.835 -21.215  1.00  0.00           X  
ATOM    743  H   GLU A 109     -22.648   1.386 -20.870  1.00  0.00           H  
ATOM    744  N   GLU A 110     -24.197   3.638 -24.245  1.00  0.00           N  
ATOM    745  CA  GLU A 110     -24.480   4.801 -25.076  1.00  0.00           C  
ATOM    746  C   GLU A 110     -25.711   5.620 -24.646  1.00  0.00           C  
ATOM    747  O   GLU A 110     -26.784   5.088 -24.357  1.00  0.00           O  
ATOM    748  CB  GLU A 110     -24.650   4.350 -26.529  1.00  0.00           C  
ATOM    749  CEN GLU A 110     -24.003   4.118 -28.088  1.00  0.00           X  
ATOM    750  H   GLU A 110     -24.562   2.780 -24.628  1.00  0.00           H  
ATOM    751  N   GLY A 111     -25.575   6.947 -24.711  1.00  0.00           N  
ATOM    752  CA  GLY A 111     -26.635   7.914 -24.430  1.00  0.00           C  
ATOM    753  C   GLY A 111     -26.177   9.339 -24.742  1.00  0.00           C  
ATOM    754  O   GLY A 111     -25.737  10.058 -23.857  1.00  0.00           O  
ATOM    755  CEN GLY A 111     -26.635   7.914 -24.430  1.00  0.00           X  
ATOM    756  H   GLY A 111     -24.692   7.317 -25.035  1.00  0.00           H  
ATOM    757  N   THR A 112     -26.258   9.691 -26.025  1.00  0.00           N  
ATOM    758  CA  THR A 112     -26.089  11.004 -26.676  1.00  0.00           C  
ATOM    759  C   THR A 112     -25.577  12.212 -25.866  1.00  0.00           C  
ATOM    760  O   THR A 112     -26.257  13.225 -25.706  1.00  0.00           O  
ATOM    761  CB  THR A 112     -27.432  11.426 -27.301  1.00  0.00           C  
ATOM    762  CEN THR A 112     -27.888  11.328 -27.653  1.00  0.00           X  
ATOM    763  H   THR A 112     -26.825   9.064 -26.579  1.00  0.00           H  
ATOM    764  N   SER A 113     -24.279  12.161 -25.535  1.00  0.00           N  
ATOM    765  CA  SER A 113     -23.536  13.179 -24.776  1.00  0.00           C  
ATOM    766  C   SER A 113     -23.354  14.479 -25.562  1.00  0.00           C  
ATOM    767  O   SER A 113     -23.158  14.450 -26.776  1.00  0.00           O  
ATOM    768  CB  SER A 113     -22.184  12.631 -24.364  1.00  0.00           C  
ATOM    769  CEN SER A 113     -21.720  12.348 -24.393  1.00  0.00           X  
ATOM    770  H   SER A 113     -23.731  11.409 -25.921  1.00  0.00           H  
ATOM    771  N   THR A 114     -23.291  15.606 -24.856  1.00  0.00           N  
ATOM    772  CA  THR A 114     -23.006  16.911 -25.461  1.00  0.00           C  
ATOM    773  C   THR A 114     -21.865  17.547 -24.671  1.00  0.00           C  
ATOM    774  O   THR A 114     -21.890  17.563 -23.444  1.00  0.00           O  
ATOM    775  CB  THR A 114     -24.230  17.845 -25.458  1.00  0.00           C  
ATOM    776  CEN THR A 114     -24.777  17.975 -25.616  1.00  0.00           X  
ATOM    777  H   THR A 114     -23.170  15.535 -23.855  1.00  0.00           H  
ATOM    778  N   GLU A 115     -20.843  18.001 -25.386  1.00  0.00           N  
ATOM    779  CA  GLU A 115     -19.636  18.638 -24.865  1.00  0.00           C  
ATOM    780  C   GLU A 115     -19.939  20.108 -24.502  1.00  0.00           C  
ATOM    781  O   GLU A 115     -20.593  20.797 -25.289  1.00  0.00           O  
ATOM    782  CB  GLU A 115     -18.498  18.554 -25.884  1.00  0.00           C  
ATOM    783  CEN GLU A 115     -17.073  17.810 -26.449  1.00  0.00           X  
ATOM    784  H   GLU A 115     -20.931  18.003 -26.395  1.00  0.00           H  
ATOM    785  N   PRO A 116     -19.514  20.618 -23.334  1.00  0.00           N  
ATOM    786  CA  PRO A 116     -19.673  22.027 -23.000  1.00  0.00           C  
ATOM    787  C   PRO A 116     -18.792  22.895 -23.913  1.00  0.00           C  
ATOM    788  O   PRO A 116     -17.699  22.503 -24.313  1.00  0.00           O  
ATOM    789  CB  PRO A 116     -19.254  22.114 -21.523  1.00  0.00           C  
ATOM    790  CEN PRO A 116     -18.918  20.372 -21.714  1.00  0.00           X  
ATOM    791  N   SER A 117     -19.307  24.080 -24.229  1.00  0.00           N  
ATOM    792  CA  SER A 117     -18.645  25.154 -24.968  1.00  0.00           C  
ATOM    793  C   SER A 117     -17.479  25.828 -24.233  1.00  0.00           C  
ATOM    794  O   SER A 117     -17.473  25.989 -23.013  1.00  0.00           O  
ATOM    795  CB  SER A 117     -19.677  26.198 -25.345  1.00  0.00           C  
ATOM    796  CEN SER A 117     -20.113  26.521 -25.302  1.00  0.00           X  
ATOM    797  H   SER A 117     -20.284  24.229 -24.026  1.00  0.00           H  
ATOM    798  N   GLU A 118     -16.529  26.288 -25.043  1.00  0.00           N  
ATOM    799  CA  GLU A 118     -15.303  27.003 -24.701  1.00  0.00           C  
ATOM    800  C   GLU A 118     -15.562  28.413 -24.136  1.00  0.00           C  
ATOM    801  O   GLU A 118     -16.313  29.209 -24.704  1.00  0.00           O  
ATOM    802  CB  GLU A 118     -14.400  27.094 -25.933  1.00  0.00           C  
ATOM    803  CEN GLU A 118     -13.085  26.511 -26.847  1.00  0.00           X  
ATOM    804  H   GLU A 118     -16.660  26.117 -26.031  1.00  0.00           H  
ATOM    805  N   GLY A 119     -14.870  28.760 -23.048  1.00  0.00           N  
ATOM    806  CA  GLY A 119     -14.911  30.081 -22.416  1.00  0.00           C  
ATOM    807  C   GLY A 119     -13.569  30.392 -21.760  1.00  0.00           C  
ATOM    808  O   GLY A 119     -13.393  30.188 -20.564  1.00  0.00           O  
ATOM    809  CEN GLY A 119     -14.911  30.081 -22.416  1.00  0.00           X  
ATOM    810  H   GLY A 119     -14.220  28.087 -22.668  1.00  0.00           H  
ATOM    811  N   SER A 120     -12.610  30.864 -22.557  1.00  0.00           N  
ATOM    812  CA  SER A 120     -11.237  31.174 -22.136  1.00  0.00           C  
ATOM    813  C   SER A 120     -11.184  32.437 -21.276  1.00  0.00           C  
ATOM    814  O   SER A 120     -11.782  33.438 -21.662  1.00  0.00           O  
ATOM    815  CB  SER A 120     -10.341  31.330 -23.350  1.00  0.00           C  
ATOM    816  CEN SER A 120     -10.189  31.460 -23.855  1.00  0.00           X  
ATOM    817  H   SER A 120     -12.878  31.124 -23.496  1.00  0.00           H  
ATOM    818  N   ALA A 121     -10.393  32.437 -20.198  1.00  0.00           N  
ATOM    819  CA  ALA A 121     -10.175  33.615 -19.345  1.00  0.00           C  
ATOM    820  C   ALA A 121      -8.791  33.568 -18.658  1.00  0.00           C  
ATOM    821  O   ALA A 121      -8.713  33.472 -17.432  1.00  0.00           O  
ATOM    822  CB  ALA A 121     -11.284  33.723 -18.308  1.00  0.00           C  
ATOM    823  CEN ALA A 121     -11.283  33.723 -18.309  1.00  0.00           X  
ATOM    824  H   ALA A 121      -9.754  31.663 -20.087  1.00  0.00           H  
ATOM    825  N   PRO A 122      -7.683  33.658 -19.414  1.00  0.00           N  
ATOM    826  CA  PRO A 122      -6.334  33.548 -18.875  1.00  0.00           C  
ATOM    827  C   PRO A 122      -5.909  34.829 -18.141  1.00  0.00           C  
ATOM    828  O   PRO A 122      -6.234  35.936 -18.572  1.00  0.00           O  
ATOM    829  CB  PRO A 122      -5.465  33.273 -20.113  1.00  0.00           C  
ATOM    830  CEN PRO A 122      -7.005  33.453 -20.997  1.00  0.00           X  
ATOM    831  N   GLY A 123      -5.089  34.679 -17.098  1.00  0.00           N  
ATOM    832  CA  GLY A 123      -4.512  35.821 -16.394  1.00  0.00           C  
ATOM    833  C   GLY A 123      -4.834  35.914 -14.908  1.00  0.00           C  
ATOM    834  O   GLY A 123      -5.940  36.284 -14.540  1.00  0.00           O  
ATOM    835  CEN GLY A 123      -4.512  35.822 -16.393  1.00  0.00           X  
ATOM    836  H   GLY A 123      -4.675  33.771 -16.950  1.00  0.00           H  
ATOM    837  N   THR A 124      -3.813  35.749 -14.068  1.00  0.00           N  
ATOM    838  CA  THR A 124      -3.955  35.864 -12.612  1.00  0.00           C  
ATOM    839  C   THR A 124      -2.717  36.580 -12.072  1.00  0.00           C  
ATOM    840  O   THR A 124      -1.586  36.287 -12.442  1.00  0.00           O  
ATOM    841  CB  THR A 124      -4.106  34.493 -11.926  1.00  0.00           C  
ATOM    842  CEN THR A 124      -4.390  33.990 -11.841  1.00  0.00           X  
ATOM    843  H   THR A 124      -2.871  35.856 -14.420  1.00  0.00           H  
ATOM    844  N   SER A 125      -2.946  37.594 -11.237  1.00  0.00           N  
ATOM    845  CA  SER A 125      -1.912  38.414 -10.617  1.00  0.00           C  
ATOM    846  C   SER A 125      -2.508  38.931  -9.313  1.00  0.00           C  
ATOM    847  O   SER A 125      -3.690  39.258  -9.283  1.00  0.00           O  
ATOM    848  CB  SER A 125      -1.482  39.549 -11.526  1.00  0.00           C  
ATOM    849  CEN SER A 125      -1.519  39.940 -11.902  1.00  0.00           X  
ATOM    850  H   SER A 125      -3.879  37.693 -10.861  1.00  0.00           H  
ATOM    851  N   THR A 126      -1.723  38.957  -8.236  1.00  0.00           N  
ATOM    852  CA  THR A 126      -2.148  39.530  -6.953  1.00  0.00           C  
ATOM    853  C   THR A 126      -1.102  40.546  -6.520  1.00  0.00           C  
ATOM    854  O   THR A 126       0.078  40.230  -6.385  1.00  0.00           O  
ATOM    855  CB  THR A 126      -2.319  38.462  -5.856  1.00  0.00           C  
ATOM    856  CEN THR A 126      -2.574  37.982  -5.642  1.00  0.00           X  
ATOM    857  H   THR A 126      -0.758  38.660  -8.319  1.00  0.00           H  
ATOM    858  N   GLU A 127      -1.560  41.782  -6.373  1.00  0.00           N  
ATOM    859  CA  GLU A 127      -0.799  42.972  -6.005  1.00  0.00           C  
ATOM    860  C   GLU A 127      -0.776  43.159  -4.469  1.00  0.00           C  
ATOM    861  O   GLU A 127      -1.836  43.097  -3.837  1.00  0.00           O  
ATOM    862  CB  GLU A 127      -1.389  44.208  -6.687  1.00  0.00           C  
ATOM    863  CEN GLU A 127      -1.361  45.353  -7.949  1.00  0.00           X  
ATOM    864  H   GLU A 127      -2.554  41.925  -6.485  1.00  0.00           H  
ATOM    865  N   PRO A 128       0.395  43.370  -3.837  1.00  0.00           N  
ATOM    866  CA  PRO A 128       0.502  43.618  -2.400  1.00  0.00           C  
ATOM    867  C   PRO A 128      -0.129  44.966  -2.014  1.00  0.00           C  
ATOM    868  O   PRO A 128      -0.278  45.858  -2.847  1.00  0.00           O  
ATOM    869  CB  PRO A 128       2.016  43.589  -2.131  1.00  0.00           C  
ATOM    870  CEN PRO A 128       2.132  43.353  -3.897  1.00  0.00           X  
ATOM    871  N   SER A 129      -0.477  45.136  -0.735  1.00  0.00           N  
ATOM    872  CA  SER A 129      -1.017  46.388  -0.199  1.00  0.00           C  
ATOM    873  C   SER A 129      -0.030  47.102   0.738  1.00  0.00           C  
ATOM    874  O   SER A 129       0.690  46.474   1.510  1.00  0.00           O  
ATOM    875  CB  SER A 129      -2.320  46.112   0.527  1.00  0.00           C  
ATOM    876  CEN SER A 129      -2.685  45.850   0.833  1.00  0.00           X  
ATOM    877  H   SER A 129      -0.401  44.348  -0.108  1.00  0.00           H  
ATOM    878  N   GLU A 130      -0.071  48.431   0.661  1.00  0.00           N  
ATOM    879  CA  GLU A 130       0.577  49.405   1.553  1.00  0.00           C  
ATOM    880  C   GLU A 130       2.065  49.220   1.935  1.00  0.00           C  
ATOM    881  O   GLU A 130       2.437  48.631   2.943  1.00  0.00           O  
ATOM    882  CB  GLU A 130      -0.240  49.475   2.845  1.00  0.00           C  
ATOM    883  CEN GLU A 130      -1.457  50.210   3.784  1.00  0.00           X  
ATOM    884  H   GLU A 130      -0.926  48.775   0.248  1.00  0.00           H  
ATOM    885  N   GLY A 131       2.918  49.913   1.172  1.00  0.00           N  
ATOM    886  CA  GLY A 131       4.269  50.219   1.660  1.00  0.00           C  
ATOM    887  C   GLY A 131       5.193  49.034   1.953  1.00  0.00           C  
ATOM    888  O   GLY A 131       6.043  49.082   2.836  1.00  0.00           O  
ATOM    889  CEN GLY A 131       4.270  50.219   1.660  1.00  0.00           X  
ATOM    890  H   GLY A 131       2.487  50.696   0.702  1.00  0.00           H  
ATOM    891  N   SER A 132       5.092  48.010   1.109  1.00  0.00           N  
ATOM    892  CA  SER A 132       5.848  46.759   1.180  1.00  0.00           C  
ATOM    893  C   SER A 132       7.298  46.911   0.704  1.00  0.00           C  
ATOM    894  O   SER A 132       7.557  47.638  -0.254  1.00  0.00           O  
ATOM    895  CB  SER A 132       5.143  45.692   0.364  1.00  0.00           C  
ATOM    896  CEN SER A 132       4.854  45.469  -0.039  1.00  0.00           X  
ATOM    897  H   SER A 132       4.475  48.118   0.317  1.00  0.00           H  
ATOM    898  N   ALA A 133       8.226  46.143   1.283  1.00  0.00           N  
ATOM    899  CA  ALA A 133       9.629  46.125   0.852  1.00  0.00           C  
ATOM    900  C   ALA A 133      10.287  44.753   1.101  1.00  0.00           C  
ATOM    901  O   ALA A 133      10.641  44.436   2.236  1.00  0.00           O  
ATOM    902  CB  ALA A 133      10.407  47.225   1.559  1.00  0.00           C  
ATOM    903  CEN ALA A 133      10.407  47.224   1.559  1.00  0.00           X  
ATOM    904  H   ALA A 133       7.927  45.438   1.939  1.00  0.00           H  
ATOM    905  N   PRO A 134      10.537  43.950   0.052  1.00  0.00           N  
ATOM    906  CA  PRO A 134      11.036  42.594   0.212  1.00  0.00           C  
ATOM    907  C   PRO A 134      12.566  42.639   0.267  1.00  0.00           C  
ATOM    908  O   PRO A 134      13.261  42.107  -0.594  1.00  0.00           O  
ATOM    909  CB  PRO A 134      10.506  41.837  -1.017  1.00  0.00           C  
ATOM    910  CEN PRO A 134       9.817  43.423  -1.459  1.00  0.00           X  
ATOM    911  N   GLY A 135      13.097  43.306   1.288  1.00  0.00           N  
ATOM    912  CA  GLY A 135      14.533  43.404   1.498  1.00  0.00           C  
ATOM    913  C   GLY A 135      15.044  42.090   2.070  1.00  0.00           C  
ATOM    914  O   GLY A 135      14.273  41.374   2.700  1.00  0.00           O  
ATOM    915  CEN GLY A 135      14.534  43.404   1.498  1.00  0.00           X  
ATOM    916  H   GLY A 135      12.497  43.528   2.072  1.00  0.00           H  
ATOM    917  N   THR A 136      16.328  41.786   1.895  1.00  0.00           N  
ATOM    918  CA  THR A 136      16.936  40.578   2.467  1.00  0.00           C  
ATOM    919  C   THR A 136      18.178  40.974   3.246  1.00  0.00           C  
ATOM    920  O   THR A 136      19.141  41.503   2.693  1.00  0.00           O  
ATOM    921  CB  THR A 136      17.315  39.546   1.389  1.00  0.00           C  
ATOM    922  CEN THR A 136      17.174  39.183   0.953  1.00  0.00           X  
ATOM    923  H   THR A 136      16.950  42.489   1.520  1.00  0.00           H  
ATOM    924  N   SER A 137      18.091  40.750   4.551  1.00  0.00           N  
ATOM    925  CA  SER A 137      19.102  41.020   5.565  1.00  0.00           C  
ATOM    926  C   SER A 137      19.792  39.735   6.038  1.00  0.00           C  
ATOM    927  O   SER A 137      19.190  38.666   6.037  1.00  0.00           O  
ATOM    928  CB  SER A 137      18.470  41.742   6.739  1.00  0.00           C  
ATOM    929  CEN SER A 137      18.096  41.882   7.108  1.00  0.00           X  
ATOM    930  H   SER A 137      17.267  40.271   4.886  1.00  0.00           H  
ATOM    931  N   GLU A 138      21.016  39.920   6.545  1.00  0.00           N  
ATOM    932  CA  GLU A 138      21.872  38.942   7.251  1.00  0.00           C  
ATOM    933  C   GLU A 138      22.329  37.686   6.490  1.00  0.00           C  
ATOM    934  O   GLU A 138      22.422  36.573   6.997  1.00  0.00           O  
ATOM    935  CB  GLU A 138      21.149  38.492   8.523  1.00  0.00           C  
ATOM    936  CEN GLU A 138      20.882  38.636  10.199  1.00  0.00           X  
ATOM    937  H   GLU A 138      21.316  40.881   6.612  1.00  0.00           H  
ATOM    938  N   SER A 139      22.691  37.927   5.230  1.00  0.00           N  
ATOM    939  CA  SER A 139      23.215  36.924   4.288  1.00  0.00           C  
ATOM    940  C   SER A 139      24.509  36.173   4.655  1.00  0.00           C  
ATOM    941  O   SER A 139      25.430  36.752   5.229  1.00  0.00           O  
ATOM    942  CB  SER A 139      23.413  37.602   2.947  1.00  0.00           C  
ATOM    943  CEN SER A 139      23.542  37.990   2.588  1.00  0.00           X  
ATOM    944  H   SER A 139      23.225  38.778   5.133  1.00  0.00           H  
ATOM    945  N   ALA A 140      24.670  34.956   4.129  1.00  0.00           N  
ATOM    946  CA  ALA A 140      25.855  34.134   4.366  1.00  0.00           C  
ATOM    947  C   ALA A 140      26.217  33.370   3.082  1.00  0.00           C  
ATOM    948  O   ALA A 140      25.371  33.044   2.255  1.00  0.00           O  
ATOM    949  CB  ALA A 140      25.622  33.177   5.526  1.00  0.00           C  
ATOM    950  CEN ALA A 140      25.622  33.177   5.525  1.00  0.00           X  
ATOM    951  H   ALA A 140      24.085  34.690   3.351  1.00  0.00           H  
ATOM    952  N   THR A 141      27.522  33.195   2.918  1.00  0.00           N  
ATOM    953  CA  THR A 141      28.292  32.485   1.887  1.00  0.00           C  
ATOM    954  C   THR A 141      29.058  31.233   2.357  1.00  0.00           C  
ATOM    955  O   THR A 141      29.553  31.206   3.481  1.00  0.00           O  
ATOM    956  CB  THR A 141      29.304  33.442   1.232  1.00  0.00           C  
ATOM    957  CEN THR A 141      29.435  33.933   0.942  1.00  0.00           X  
ATOM    958  H   THR A 141      28.110  33.681   3.579  1.00  0.00           H  
ATOM    959  N   PRO A 142      29.182  30.206   1.485  1.00  0.00           N  
ATOM    960  CA  PRO A 142      29.919  28.971   1.749  1.00  0.00           C  
ATOM    961  C   PRO A 142      31.445  29.155   1.697  1.00  0.00           C  
ATOM    962  O   PRO A 142      31.969  29.886   0.857  1.00  0.00           O  
ATOM    963  CB  PRO A 142      29.421  28.015   0.652  1.00  0.00           C  
ATOM    964  CEN PRO A 142      28.505  29.441   0.092  1.00  0.00           X  
ATOM    965  N   GLU A 143      32.159  28.419   2.549  1.00  0.00           N  
ATOM    966  CA  GLU A 143      33.624  28.384   2.572  1.00  0.00           C  
ATOM    967  C   GLU A 143      34.142  27.419   1.500  1.00  0.00           C  
ATOM    968  O   GLU A 143      33.536  26.396   1.179  1.00  0.00           O  
ATOM    969  CB  GLU A 143      34.137  27.971   3.953  1.00  0.00           C  
ATOM    970  CEN GLU A 143      34.781  28.388   5.475  1.00  0.00           X  
ATOM    971  H   GLU A 143      31.682  27.721   3.101  1.00  0.00           H  
ATOM    972  N   SER A 144      35.263  27.820   0.913  1.00  0.00           N  
ATOM    973  CA  SER A 144      36.020  27.112  -0.108  1.00  0.00           C  
ATOM    974  C   SER A 144      36.717  25.877   0.460  1.00  0.00           C  
ATOM    975  O   SER A 144      37.193  25.895   1.592  1.00  0.00           O  
ATOM    976  CB  SER A 144      37.034  28.046  -0.739  1.00  0.00           C  
ATOM    977  CEN SER A 144      37.400  28.446  -0.779  1.00  0.00           X  
ATOM    978  H   SER A 144      35.644  28.702   1.237  1.00  0.00           H  
ATOM    979  N   GLY A 145      36.874  24.838  -0.358  1.00  0.00           N  
ATOM    980  CA  GLY A 145      37.597  23.624   0.016  1.00  0.00           C  
ATOM    981  C   GLY A 145      37.960  22.829  -1.239  1.00  0.00           C  
ATOM    982  O   GLY A 145      37.152  22.808  -2.169  1.00  0.00           O  
ATOM    983  CEN GLY A 145      37.597  23.623   0.016  1.00  0.00           X  
ATOM    984  H   GLY A 145      36.558  24.918  -1.313  1.00  0.00           H  
ATOM    985  N   PRO A 146      39.136  22.176  -1.310  1.00  0.00           N  
ATOM    986  CA  PRO A 146      39.546  21.422  -2.489  1.00  0.00           C  
ATOM    987  C   PRO A 146      38.749  20.111  -2.525  1.00  0.00           C  
ATOM    988  O   PRO A 146      39.259  19.038  -2.200  1.00  0.00           O  
ATOM    989  CB  PRO A 146      41.056  21.197  -2.304  1.00  0.00           C  
ATOM    990  CEN PRO A 146      40.805  22.074  -0.770  1.00  0.00           X  
ATOM    991  N   GLY A 147      37.461  20.214  -2.847  1.00  0.00           N  
ATOM    992  CA  GLY A 147      36.541  19.084  -2.896  1.00  0.00           C  
ATOM    993  C   GLY A 147      36.944  18.128  -4.016  1.00  0.00           C  
ATOM    994  O   GLY A 147      37.398  18.562  -5.071  1.00  0.00           O  
ATOM    995  CEN GLY A 147      36.540  19.084  -2.896  1.00  0.00           X  
ATOM    996  H   GLY A 147      37.139  21.101  -3.207  1.00  0.00           H  
ATOM    997  N   SER A 148      36.803  16.836  -3.746  1.00  0.00           N  
ATOM    998  CA  SER A 148      37.079  15.695  -4.617  1.00  0.00           C  
ATOM    999  C   SER A 148      36.044  15.426  -5.721  1.00  0.00           C  
ATOM   1000  O   SER A 148      34.837  15.521  -5.503  1.00  0.00           O  
ATOM   1001  CB  SER A 148      37.231  14.456  -3.756  1.00  0.00           C  
ATOM   1002  CEN SER A 148      37.140  14.104  -3.351  1.00  0.00           X  
ATOM   1003  H   SER A 148      36.563  16.585  -2.799  1.00  0.00           H  
ATOM   1004  N   GLU A 149      36.531  14.972  -6.875  1.00  0.00           N  
ATOM   1005  CA  GLU A 149      35.723  14.530  -8.021  1.00  0.00           C  
ATOM   1006  C   GLU A 149      35.591  12.984  -8.017  1.00  0.00           C  
ATOM   1007  O   GLU A 149      36.278  12.338  -7.218  1.00  0.00           O  
ATOM   1008  CB  GLU A 149      36.342  15.014  -9.334  1.00  0.00           C  
ATOM   1009  CEN GLU A 149      36.386  16.127 -10.624  1.00  0.00           X  
ATOM   1010  H   GLU A 149      37.503  14.687  -6.889  1.00  0.00           H  
ATOM   1011  N   PRO A 150      34.771  12.343  -8.877  1.00  0.00           N  
ATOM   1012  CA  PRO A 150      33.862  12.927  -9.856  1.00  0.00           C  
ATOM   1013  C   PRO A 150      32.385  12.834  -9.448  1.00  0.00           C  
ATOM   1014  O   PRO A 150      31.986  12.089  -8.553  1.00  0.00           O  
ATOM   1015  CB  PRO A 150      34.153  12.125 -11.135  1.00  0.00           C  
ATOM   1016  CEN PRO A 150      35.253  11.201 -10.075  1.00  0.00           X  
ATOM   1017  N   ALA A 151      31.547  13.520 -10.221  1.00  0.00           N  
ATOM   1018  CA  ALA A 151      30.113  13.509 -10.014  1.00  0.00           C  
ATOM   1019  C   ALA A 151      29.577  12.129 -10.427  1.00  0.00           C  
ATOM   1020  O   ALA A 151      28.713  12.017 -11.297  1.00  0.00           O  
ATOM   1021  CB  ALA A 151      29.442  14.628 -10.797  1.00  0.00           C  
ATOM   1022  CEN ALA A 151      29.442  14.627 -10.797  1.00  0.00           X  
ATOM   1023  H   ALA A 151      31.882  13.859 -11.112  1.00  0.00           H  
ATOM   1024  N   THR A 152      30.041  11.053  -9.791  1.00  0.00           N  
ATOM   1025  CA  THR A 152      29.569   9.726 -10.187  1.00  0.00           C  
ATOM   1026  C   THR A 152      28.306   9.475  -9.377  1.00  0.00           C  
ATOM   1027  O   THR A 152      28.347   8.942  -8.270  1.00  0.00           O  
ATOM   1028  CB  THR A 152      30.602   8.615  -9.925  1.00  0.00           C  
ATOM   1029  CEN THR A 152      31.123   8.365 -10.015  1.00  0.00           X  
ATOM   1030  H   THR A 152      30.497  11.162  -8.895  1.00  0.00           H  
ATOM   1031  N   SER A 153      27.198   9.987  -9.922  1.00  0.00           N  
ATOM   1032  CA  SER A 153      25.848   9.851  -9.411  1.00  0.00           C  
ATOM   1033  C   SER A 153      25.419   8.415  -9.645  1.00  0.00           C  
ATOM   1034  O   SER A 153      25.905   7.762 -10.574  1.00  0.00           O  
ATOM   1035  CB  SER A 153      24.905  10.827 -10.087  1.00  0.00           C  
ATOM   1036  CEN SER A 153      24.692  11.139 -10.478  1.00  0.00           X  
ATOM   1037  H   SER A 153      27.299  10.383 -10.845  1.00  0.00           H  
ATOM   1038  N   GLY A 154      24.549   7.914  -8.772  1.00  0.00           N  
ATOM   1039  CA  GLY A 154      24.033   6.571  -8.874  1.00  0.00           C  
ATOM   1040  C   GLY A 154      23.185   6.490 -10.135  1.00  0.00           C  
ATOM   1041  O   GLY A 154      22.772   7.500 -10.686  1.00  0.00           O  
ATOM   1042  CEN GLY A 154      24.032   6.571  -8.874  1.00  0.00           X  
ATOM   1043  H   GLY A 154      24.105   8.543  -8.114  1.00  0.00           H  
ATOM   1044  N   SER A 155      22.920   5.272 -10.599  1.00  0.00           N  
ATOM   1045  CA  SER A 155      22.205   5.118 -11.858  1.00  0.00           C  
ATOM   1046  C   SER A 155      20.729   5.111 -11.480  1.00  0.00           C  
ATOM   1047  O   SER A 155      20.076   4.065 -11.499  1.00  0.00           O  
ATOM   1048  CB  SER A 155      22.609   3.850 -12.584  1.00  0.00           C  
ATOM   1049  CEN SER A 155      22.774   3.337 -12.657  1.00  0.00           X  
ATOM   1050  H   SER A 155      22.933   4.501  -9.950  1.00  0.00           H  
ATOM   1051  N   GLU A 156      20.236   6.262 -11.030  1.00  0.00           N  
ATOM   1052  CA  GLU A 156      18.870   6.410 -10.561  1.00  0.00           C  
ATOM   1053  C   GLU A 156      18.015   6.152 -11.792  1.00  0.00           C  
ATOM   1054  O   GLU A 156      18.321   6.667 -12.862  1.00  0.00           O  
ATOM   1055  CB  GLU A 156      18.606   7.795  -9.965  1.00  0.00           C  
ATOM   1056  CEN GLU A 156      18.409   8.804  -8.607  1.00  0.00           X  
ATOM   1057  H   GLU A 156      20.690   7.114 -11.329  1.00  0.00           H  
ATOM   1058  N   THR A 157      17.051   5.242 -11.694  1.00  0.00           N  
ATOM   1059  CA  THR A 157      16.113   4.961 -12.781  1.00  0.00           C  
ATOM   1060  C   THR A 157      15.195   6.179 -12.915  1.00  0.00           C  
ATOM   1061  O   THR A 157      14.730   6.674 -11.885  1.00  0.00           O  
ATOM   1062  CB  THR A 157      15.277   3.692 -12.529  1.00  0.00           C  
ATOM   1063  CEN THR A 157      15.230   3.117 -12.440  1.00  0.00           X  
ATOM   1064  H   THR A 157      16.847   4.832 -10.796  1.00  0.00           H  
ATOM   1065  N   PRO A 158      14.997   6.719 -14.131  1.00  0.00           N  
ATOM   1066  CA  PRO A 158      14.107   7.850 -14.321  1.00  0.00           C  
ATOM   1067  C   PRO A 158      12.745   7.521 -13.718  1.00  0.00           C  
ATOM   1068  O   PRO A 158      12.185   6.456 -13.971  1.00  0.00           O  
ATOM   1069  CB  PRO A 158      14.048   8.044 -15.846  1.00  0.00           C  
ATOM   1070  CEN PRO A 158      15.125   6.621 -15.876  1.00  0.00           X  
ATOM   1071  N   GLY A 159      12.201   8.440 -12.929  1.00  0.00           N  
ATOM   1072  CA  GLY A 159      10.942   8.238 -12.211  1.00  0.00           C  
ATOM   1073  C   GLY A 159      10.971   7.417 -10.925  1.00  0.00           C  
ATOM   1074  O   GLY A 159       9.958   7.412 -10.238  1.00  0.00           O  
ATOM   1075  CEN GLY A 159      10.942   8.238 -12.211  1.00  0.00           X  
ATOM   1076  H   GLY A 159      12.530   9.392 -13.024  1.00  0.00           H  
ATOM   1077  N   MET A 160      12.083   6.777 -10.534  1.00  0.00           N  
ATOM   1078  CA  MET A 160      12.079   5.968  -9.302  1.00  0.00           C  
ATOM   1079  C   MET A 160      12.037   6.848  -8.046  1.00  0.00           C  
ATOM   1080  O   MET A 160      11.218   6.602  -7.178  1.00  0.00           O  
ATOM   1081  CB  MET A 160      13.308   5.061  -9.265  1.00  0.00           C  
ATOM   1082  CEN MET A 160      13.807   3.384  -9.395  1.00  0.00           X  
ATOM   1083  H   MET A 160      12.890   6.787 -11.141  1.00  0.00           H  
ATOM   1084  N   TYR A 161      12.845   7.911  -7.988  1.00  0.00           N  
ATOM   1085  CA  TYR A 161      12.910   8.797  -6.816  1.00  0.00           C  
ATOM   1086  C   TYR A 161      11.600   9.544  -6.528  1.00  0.00           C  
ATOM   1087  O   TYR A 161      11.118   9.495  -5.407  1.00  0.00           O  
ATOM   1088  CB  TYR A 161      14.043   9.810  -6.997  1.00  0.00           C  
ATOM   1089  CEN TYR A 161      15.707  10.073  -6.514  1.00  0.00           X  
ATOM   1090  H   TYR A 161      13.470   8.094  -8.758  1.00  0.00           H  
ATOM   1091  N   GLY A 162      11.027  10.233  -7.523  1.00  0.00           N  
ATOM   1092  CA  GLY A 162       9.767  10.967  -7.357  1.00  0.00           C  
ATOM   1093  C   GLY A 162       8.686  10.071  -6.762  1.00  0.00           C  
ATOM   1094  O   GLY A 162       8.176  10.371  -5.692  1.00  0.00           O  
ATOM   1095  CEN GLY A 162       9.767  10.968  -7.357  1.00  0.00           X  
ATOM   1096  H   GLY A 162      11.416  10.153  -8.450  1.00  0.00           H  
ATOM   1097  N   LYS A 163       8.485   8.894  -7.378  1.00  0.00           N  
ATOM   1098  CA  LYS A 163       7.437   7.934  -6.987  1.00  0.00           C  
ATOM   1099  C   LYS A 163       7.404   7.648  -5.482  1.00  0.00           C  
ATOM   1100  O   LYS A 163       6.351   7.534  -4.882  1.00  0.00           O  
ATOM   1101  CB  LYS A 163       7.620   6.621  -7.750  1.00  0.00           C  
ATOM   1102  CEN LYS A 163       7.010   5.341  -9.321  1.00  0.00           X  
ATOM   1103  H   LYS A 163       9.076   8.657  -8.160  1.00  0.00           H  
ATOM   1104  N   LEU A 164       8.582   7.478  -4.892  1.00  0.00           N  
ATOM   1105  CA  LEU A 164       8.764   7.267  -3.465  1.00  0.00           C  
ATOM   1106  C   LEU A 164       8.251   8.429  -2.620  1.00  0.00           C  
ATOM   1107  O   LEU A 164       7.570   8.194  -1.632  1.00  0.00           O  
ATOM   1108  CB  LEU A 164      10.248   7.017  -3.167  1.00  0.00           C  
ATOM   1109  CEN LEU A 164      11.052   5.740  -2.855  1.00  0.00           X  
ATOM   1110  H   LEU A 164       9.403   7.515  -5.477  1.00  0.00           H  
ATOM   1111  N   ASN A 165       8.588   9.665  -2.998  1.00  0.00           N  
ATOM   1112  CA  ASN A 165       8.133  10.838  -2.257  1.00  0.00           C  
ATOM   1113  C   ASN A 165       6.615  10.946  -2.332  1.00  0.00           C  
ATOM   1114  O   ASN A 165       5.997  11.122  -1.290  1.00  0.00           O  
ATOM   1115  CB  ASN A 165       8.783  12.112  -2.764  1.00  0.00           C  
ATOM   1116  CEN ASN A 165       9.621  12.704  -2.544  1.00  0.00           X  
ATOM   1117  H   ASN A 165       9.002   9.808  -3.910  1.00  0.00           H  
ATOM   1118  N   ASP A 166       6.039  10.742  -3.520  1.00  0.00           N  
ATOM   1119  CA  ASP A 166       4.591  10.823  -3.731  1.00  0.00           C  
ATOM   1120  C   ASP A 166       3.863   9.770  -2.868  1.00  0.00           C  
ATOM   1121  O   ASP A 166       2.885  10.078  -2.194  1.00  0.00           O  
ATOM   1122  CB  ASP A 166       4.252  10.631  -5.211  1.00  0.00           C  
ATOM   1123  CEN ASP A 166       4.043  11.177  -6.045  1.00  0.00           X  
ATOM   1124  H   ASP A 166       6.620  10.638  -4.340  1.00  0.00           H  
ATOM   1125  N   LEU A 167       4.432   8.563  -2.755  1.00  0.00           N  
ATOM   1126  CA  LEU A 167       3.892   7.491  -1.915  1.00  0.00           C  
ATOM   1127  C   LEU A 167       3.912   7.825  -0.408  1.00  0.00           C  
ATOM   1128  O   LEU A 167       2.957   7.538   0.315  1.00  0.00           O  
ATOM   1129  CB  LEU A 167       4.673   6.197  -2.176  1.00  0.00           C  
ATOM   1130  CEN LEU A 167       4.351   4.927  -2.987  1.00  0.00           X  
ATOM   1131  H   LEU A 167       5.198   8.344  -3.377  1.00  0.00           H  
ATOM   1132  N   LEU A 168       5.024   8.379   0.085  1.00  0.00           N  
ATOM   1133  CA  LEU A 168       5.136   8.815   1.477  1.00  0.00           C  
ATOM   1134  C   LEU A 168       4.046   9.839   1.820  1.00  0.00           C  
ATOM   1135  O   LEU A 168       3.358   9.685   2.828  1.00  0.00           O  
ATOM   1136  CB  LEU A 168       6.529   9.403   1.736  1.00  0.00           C  
ATOM   1137  CEN LEU A 168       7.777   8.858   2.456  1.00  0.00           X  
ATOM   1138  H   LEU A 168       5.789   8.546  -0.552  1.00  0.00           H  
ATOM   1139  N   GLU A 169       3.895  10.870   0.988  1.00  0.00           N  
ATOM   1140  CA  GLU A 169       2.906  11.937   1.152  1.00  0.00           C  
ATOM   1141  C   GLU A 169       1.482  11.368   1.194  1.00  0.00           C  
ATOM   1142  O   GLU A 169       0.708  11.746   2.078  1.00  0.00           O  
ATOM   1143  CB  GLU A 169       3.032  12.962   0.022  1.00  0.00           C  
ATOM   1144  CEN GLU A 169       3.602  14.459  -0.556  1.00  0.00           X  
ATOM   1145  H   GLU A 169       4.448  10.891   0.141  1.00  0.00           H  
ATOM   1146  N   ASP A 170       1.164  10.409   0.322  1.00  0.00           N  
ATOM   1147  CA  ASP A 170      -0.152   9.775   0.264  1.00  0.00           C  
ATOM   1148  C   ASP A 170      -0.436   8.992   1.558  1.00  0.00           C  
ATOM   1149  O   ASP A 170      -1.513   9.104   2.151  1.00  0.00           O  
ATOM   1150  CB  ASP A 170      -0.249   8.849  -0.951  1.00  0.00           C  
ATOM   1151  CEN ASP A 170      -0.600   8.844  -1.907  1.00  0.00           X  
ATOM   1152  H   ASP A 170       1.828  10.178  -0.404  1.00  0.00           H  
ATOM   1153  N   LEU A 171       0.559   8.282   2.092  1.00  0.00           N  
ATOM   1154  CA  LEU A 171       0.401   7.579   3.367  1.00  0.00           C  
ATOM   1155  C   LEU A 171       0.156   8.536   4.554  1.00  0.00           C  
ATOM   1156  O   LEU A 171      -0.762   8.322   5.355  1.00  0.00           O  
ATOM   1157  CB  LEU A 171       1.640   6.715   3.633  1.00  0.00           C  
ATOM   1158  CEN LEU A 171       1.907   5.203   3.507  1.00  0.00           X  
ATOM   1159  H   LEU A 171       1.417   8.194   1.569  1.00  0.00           H  
ATOM   1160  N   GLN A 172       0.914   9.630   4.653  1.00  0.00           N  
ATOM   1161  CA  GLN A 172       0.724  10.629   5.711  1.00  0.00           C  
ATOM   1162  C   GLN A 172      -0.654  11.299   5.655  1.00  0.00           C  
ATOM   1163  O   GLN A 172      -1.267  11.533   6.704  1.00  0.00           O  
ATOM   1164  CB  GLN A 172       1.813  11.701   5.622  1.00  0.00           C  
ATOM   1165  CEN GLN A 172       3.337  12.236   6.286  1.00  0.00           X  
ATOM   1166  H   GLN A 172       1.573   9.824   3.914  1.00  0.00           H  
ATOM   1167  N   GLU A 173      -1.172  11.610   4.468  1.00  0.00           N  
ATOM   1168  CA  GLU A 173      -2.539  12.116   4.336  1.00  0.00           C  
ATOM   1169  C   GLU A 173      -3.567  11.089   4.854  1.00  0.00           C  
ATOM   1170  O   GLU A 173      -4.405  11.461   5.682  1.00  0.00           O  
ATOM   1171  CB  GLU A 173      -2.833  12.472   2.877  1.00  0.00           C  
ATOM   1172  CEN GLU A 173      -2.959  13.635   1.637  1.00  0.00           X  
ATOM   1173  H   GLU A 173      -0.615  11.495   3.636  1.00  0.00           H  
ATOM   1174  N   VAL A 174      -3.441   9.795   4.511  1.00  0.00           N  
ATOM   1175  CA  VAL A 174      -4.408   8.743   4.917  1.00  0.00           C  
ATOM   1176  C   VAL A 174      -4.456   8.612   6.445  1.00  0.00           C  
ATOM   1177  O   VAL A 174      -5.545   8.490   7.017  1.00  0.00           O  
ATOM   1178  CB  VAL A 174      -4.056   7.373   4.307  1.00  0.00           C  
ATOM   1179  CEN VAL A 174      -4.256   6.905   3.843  1.00  0.00           X  
ATOM   1180  H   VAL A 174      -2.643   9.534   3.951  1.00  0.00           H  
ATOM   1181  N   LEU A 175      -3.303   8.698   7.116  1.00  0.00           N  
ATOM   1182  CA  LEU A 175      -3.208   8.659   8.587  1.00  0.00           C  
ATOM   1183  C   LEU A 175      -3.951   9.825   9.237  1.00  0.00           C  
ATOM   1184  O   LEU A 175      -4.740   9.670  10.170  1.00  0.00           O  
ATOM   1185  CB  LEU A 175      -1.737   8.666   9.023  1.00  0.00           C  
ATOM   1186  CEN LEU A 175      -0.800   7.565   9.553  1.00  0.00           X  
ATOM   1187  H   LEU A 175      -2.450   8.774   6.582  1.00  0.00           H  
ATOM   1188  N   LYS A 176      -3.738  11.027   8.711  1.00  0.00           N  
ATOM   1189  CA  LYS A 176      -4.354  12.240   9.242  1.00  0.00           C  
ATOM   1190  C   LYS A 176      -5.880  12.205   9.116  1.00  0.00           C  
ATOM   1191  O   LYS A 176      -6.573  12.595  10.054  1.00  0.00           O  
ATOM   1192  CB  LYS A 176      -3.797  13.472   8.529  1.00  0.00           C  
ATOM   1193  CEN LYS A 176      -2.513  15.154   8.557  1.00  0.00           X  
ATOM   1194  H   LYS A 176      -3.078  11.092   7.949  1.00  0.00           H  
ATOM   1195  N   ASN A 177      -6.413  11.747   7.985  1.00  0.00           N  
ATOM   1196  CA  ASN A 177      -7.856  11.680   7.754  1.00  0.00           C  
ATOM   1197  C   ASN A 177      -8.528  10.597   8.601  1.00  0.00           C  
ATOM   1198  O   ASN A 177      -9.521  10.890   9.269  1.00  0.00           O  
ATOM   1199  CB  ASN A 177      -8.164  11.455   6.285  1.00  0.00           C  
ATOM   1200  CEN ASN A 177      -8.362  12.032   5.430  1.00  0.00           X  
ATOM   1201  H   ASN A 177      -5.791  11.410   7.264  1.00  0.00           H  
ATOM   1202  N   LEU A 178      -7.947   9.399   8.678  1.00  0.00           N  
ATOM   1203  CA  LEU A 178      -8.478   8.306   9.499  1.00  0.00           C  
ATOM   1204  C   LEU A 178      -8.555   8.689  10.976  1.00  0.00           C  
ATOM   1205  O   LEU A 178      -9.578   8.451  11.619  1.00  0.00           O  
ATOM   1206  CB  LEU A 178      -7.615   7.050   9.324  1.00  0.00           C  
ATOM   1207  CEN LEU A 178      -7.823   5.740   8.540  1.00  0.00           X  
ATOM   1208  H   LEU A 178      -7.086   9.243   8.181  1.00  0.00           H  
ATOM   1209  N   HIS A 179      -7.532   9.372  11.482  1.00  0.00           N  
ATOM   1210  CA  HIS A 179      -7.566   9.998  12.801  1.00  0.00           C  
ATOM   1211  C   HIS A 179      -8.748  10.978  12.940  1.00  0.00           C  
ATOM   1212  O   HIS A 179      -9.755  10.661  13.579  1.00  0.00           O  
ATOM   1213  CB  HIS A 179      -6.246  10.725  13.078  1.00  0.00           C  
ATOM   1214  CEN HIS A 179      -5.004  10.464  13.725  1.00  0.00           X  
ATOM   1215  H   HIS A 179      -6.651   9.339  10.989  1.00  0.00           H  
ATOM   1216  N   LYS A 180      -8.681  12.160  12.304  1.00  0.00           N  
ATOM   1217  CA  LYS A 180      -9.670  13.242  12.496  1.00  0.00           C  
ATOM   1218  C   LYS A 180     -11.120  12.757  12.353  1.00  0.00           C  
ATOM   1219  O   LYS A 180     -12.008  13.308  13.008  1.00  0.00           O  
ATOM   1220  CB  LYS A 180      -9.409  14.376  11.504  1.00  0.00           C  
ATOM   1221  CEN LYS A 180      -8.647  16.315  11.131  1.00  0.00           X  
ATOM   1222  H   LYS A 180      -7.922  12.293  11.650  1.00  0.00           H  
ATOM   1223  N   ASN A 181     -11.369  11.750  11.514  1.00  0.00           N  
ATOM   1224  CA  ASN A 181     -12.710  11.243  11.224  1.00  0.00           C  
ATOM   1225  C   ASN A 181     -13.304  10.370  12.347  1.00  0.00           C  
ATOM   1226  O   ASN A 181     -14.483  10.529  12.680  1.00  0.00           O  
ATOM   1227  CB  ASN A 181     -12.714  10.469   9.918  1.00  0.00           C  
ATOM   1228  CEN ASN A 181     -12.874  10.657   8.898  1.00  0.00           X  
ATOM   1229  H   ASN A 181     -10.587  11.339  11.023  1.00  0.00           H  
ATOM   1230  N   ASP A 182     -12.508   9.503  12.985  1.00  0.00           N  
ATOM   1231  CA  ASP A 182     -12.982   8.436  13.875  1.00  0.00           C  
ATOM   1232  C   ASP A 182     -13.599   8.946  15.195  1.00  0.00           C  
ATOM   1233  O   ASP A 182     -13.052   8.786  16.291  1.00  0.00           O  
ATOM   1234  CB  ASP A 182     -11.830   7.477  14.186  1.00  0.00           C  
ATOM   1235  CEN ASP A 182     -11.441   6.590  13.871  1.00  0.00           X  
ATOM   1236  H   ASP A 182     -11.524   9.505  12.766  1.00  0.00           H  
ATOM   1237  N   ARG A 183     -14.795   9.540  15.123  1.00  0.00           N  
ATOM   1238  CA  ARG A 183     -15.473  10.072  16.319  1.00  0.00           C  
ATOM   1239  C   ARG A 183     -16.155   9.040  17.206  1.00  0.00           C  
ATOM   1240  O   ARG A 183     -16.525   9.416  18.314  1.00  0.00           O  
ATOM   1241  CB  ARG A 183     -16.459  11.168  15.946  1.00  0.00           C  
ATOM   1242  CEN ARG A 183     -17.402  13.421  15.515  1.00  0.00           X  
ATOM   1243  H   ARG A 183     -15.244   9.538  14.217  1.00  0.00           H  
ATOM   1244  N   SER A 184     -16.317   7.771  16.809  1.00  0.00           N  
ATOM   1245  CA  SER A 184     -17.109   6.834  17.644  1.00  0.00           C  
ATOM   1246  C   SER A 184     -16.515   5.458  17.992  1.00  0.00           C  
ATOM   1247  O   SER A 184     -17.188   4.693  18.677  1.00  0.00           O  
ATOM   1248  CB  SER A 184     -18.446   6.614  16.962  1.00  0.00           C  
ATOM   1249  CEN SER A 184     -18.805   6.541  16.560  1.00  0.00           X  
ATOM   1250  H   SER A 184     -15.973   7.485  15.903  1.00  0.00           H  
ATOM   1251  N   GLY A 185     -15.267   5.126  17.626  1.00  0.00           N  
ATOM   1252  CA  GLY A 185     -14.718   3.777  17.869  1.00  0.00           C  
ATOM   1253  C   GLY A 185     -13.268   3.736  18.354  1.00  0.00           C  
ATOM   1254  O   GLY A 185     -12.461   3.018  17.768  1.00  0.00           O  
ATOM   1255  CEN GLY A 185     -14.718   3.777  17.869  1.00  0.00           X  
ATOM   1256  H   GLY A 185     -14.713   5.773  17.084  1.00  0.00           H  
ATOM   1257  N   LYS A 186     -12.961   4.529  19.393  1.00  0.00           N  
ATOM   1258  CA  LYS A 186     -11.611   4.913  19.859  1.00  0.00           C  
ATOM   1259  C   LYS A 186     -10.548   3.815  19.854  1.00  0.00           C  
ATOM   1260  O   LYS A 186      -9.437   4.075  19.414  1.00  0.00           O  
ATOM   1261  CB  LYS A 186     -11.712   5.483  21.275  1.00  0.00           C  
ATOM   1262  CEN LYS A 186     -11.749   7.174  22.546  1.00  0.00           X  
ATOM   1263  H   LYS A 186     -13.733   5.030  19.809  1.00  0.00           H  
ATOM   1264  N   ASP A 187     -10.870   2.616  20.324  1.00  0.00           N  
ATOM   1265  CA  ASP A 187      -9.879   1.533  20.363  1.00  0.00           C  
ATOM   1266  C   ASP A 187      -9.354   1.189  18.961  1.00  0.00           C  
ATOM   1267  O   ASP A 187      -8.165   0.964  18.760  1.00  0.00           O  
ATOM   1268  CB  ASP A 187     -10.480   0.286  21.016  1.00  0.00           C  
ATOM   1269  CEN ASP A 187     -10.514  -0.188  21.917  1.00  0.00           X  
ATOM   1270  H   ASP A 187     -11.683   2.534  20.917  1.00  0.00           H  
ATOM   1271  N   ASN A 188     -10.220   1.264  17.951  1.00  0.00           N  
ATOM   1272  CA  ASN A 188      -9.848   0.971  16.571  1.00  0.00           C  
ATOM   1273  C   ASN A 188      -9.044   2.093  15.903  1.00  0.00           C  
ATOM   1274  O   ASN A 188      -8.203   1.830  15.047  1.00  0.00           O  
ATOM   1275  CB  ASN A 188     -11.078   0.656  15.740  1.00  0.00           C  
ATOM   1276  CEN ASN A 188     -11.639  -0.187  15.461  1.00  0.00           X  
ATOM   1277  H   ASN A 188     -11.184   1.468  18.174  1.00  0.00           H  
ATOM   1278  N   ILE A 189      -9.333   3.352  16.256  1.00  0.00           N  
ATOM   1279  CA  ILE A 189      -8.516   4.487  15.813  1.00  0.00           C  
ATOM   1280  C   ILE A 189      -7.113   4.377  16.405  1.00  0.00           C  
ATOM   1281  O   ILE A 189      -6.154   4.657  15.698  1.00  0.00           O  
ATOM   1282  CB  ILE A 189      -9.137   5.837  16.217  1.00  0.00           C  
ATOM   1283  CEN ILE A 189      -9.841   6.618  15.928  1.00  0.00           X  
ATOM   1284  H   ILE A 189     -10.089   3.508  16.907  1.00  0.00           H  
ATOM   1285  N   HIS A 190      -6.981   3.917  17.652  1.00  0.00           N  
ATOM   1286  CA  HIS A 190      -5.667   3.694  18.251  1.00  0.00           C  
ATOM   1287  C   HIS A 190      -4.872   2.618  17.493  1.00  0.00           C  
ATOM   1288  O   HIS A 190      -3.747   2.874  17.066  1.00  0.00           O  
ATOM   1289  CB  HIS A 190      -5.812   3.298  19.724  1.00  0.00           C  
ATOM   1290  CEN HIS A 190      -5.789   3.928  21.002  1.00  0.00           X  
ATOM   1291  H   HIS A 190      -7.798   3.691  18.198  1.00  0.00           H  
ATOM   1292  N   ASP A 191      -5.459   1.436  17.285  1.00  0.00           N  
ATOM   1293  CA  ASP A 191      -4.790   0.341  16.579  1.00  0.00           C  
ATOM   1294  C   ASP A 191      -4.428   0.730  15.142  1.00  0.00           C  
ATOM   1295  O   ASP A 191      -3.333   0.429  14.674  1.00  0.00           O  
ATOM   1296  CB  ASP A 191      -5.674  -0.908  16.575  1.00  0.00           C  
ATOM   1297  CEN ASP A 191      -5.799  -1.782  17.084  1.00  0.00           X  
ATOM   1298  H   ASP A 191      -6.361   1.255  17.699  1.00  0.00           H  
ATOM   1299  N   VAL A 192      -5.313   1.461  14.459  1.00  0.00           N  
ATOM   1300  CA  VAL A 192      -5.094   1.923  13.081  1.00  0.00           C  
ATOM   1301  C   VAL A 192      -3.943   2.927  12.996  1.00  0.00           C  
ATOM   1302  O   VAL A 192      -3.151   2.851  12.065  1.00  0.00           O  
ATOM   1303  CB  VAL A 192      -6.363   2.570  12.495  1.00  0.00           C  
ATOM   1304  CEN VAL A 192      -6.870   2.482  12.036  1.00  0.00           X  
ATOM   1305  H   VAL A 192      -6.165   1.737  14.932  1.00  0.00           H  
ATOM   1306  N   ASP A 193      -3.830   3.840  13.963  1.00  0.00           N  
ATOM   1307  CA  ASP A 193      -2.761   4.842  14.055  1.00  0.00           C  
ATOM   1308  C   ASP A 193      -1.395   4.161  14.222  1.00  0.00           C  
ATOM   1309  O   ASP A 193      -0.464   4.462  13.478  1.00  0.00           O  
ATOM   1310  CB  ASP A 193      -3.019   5.803  15.217  1.00  0.00           C  
ATOM   1311  CEN ASP A 193      -3.405   6.728  15.399  1.00  0.00           X  
ATOM   1312  H   ASP A 193      -4.541   3.860  14.678  1.00  0.00           H  
ATOM   1313  N   ASN A 194      -1.308   3.161  15.106  1.00  0.00           N  
ATOM   1314  CA  ASN A 194      -0.088   2.378  15.310  1.00  0.00           C  
ATOM   1315  C   ASN A 194       0.340   1.645  14.029  1.00  0.00           C  
ATOM   1316  O   ASN A 194       1.510   1.683  13.653  1.00  0.00           O  
ATOM   1317  CB  ASN A 194      -0.255   1.389  16.449  1.00  0.00           C  
ATOM   1318  CEN ASN A 194      -0.085   1.352  17.484  1.00  0.00           X  
ATOM   1319  H   ASN A 194      -2.122   2.947  15.663  1.00  0.00           H  
ATOM   1320  N   HIS A 195      -0.596   0.971  13.353  1.00  0.00           N  
ATOM   1321  CA  HIS A 195      -0.276   0.235  12.128  1.00  0.00           C  
ATOM   1322  C   HIS A 195       0.187   1.176  11.009  1.00  0.00           C  
ATOM   1323  O   HIS A 195       1.155   0.861  10.326  1.00  0.00           O  
ATOM   1324  CB  HIS A 195      -1.487  -0.579  11.659  1.00  0.00           C  
ATOM   1325  CEN HIS A 195      -1.988  -1.907  11.783  1.00  0.00           X  
ATOM   1326  H   HIS A 195      -1.541   0.945  13.706  1.00  0.00           H  
ATOM   1327  N   LEU A 196      -0.427   2.355  10.856  1.00  0.00           N  
ATOM   1328  CA  LEU A 196       0.007   3.344   9.861  1.00  0.00           C  
ATOM   1329  C   LEU A 196       1.428   3.845  10.130  1.00  0.00           C  
ATOM   1330  O   LEU A 196       2.207   3.955   9.189  1.00  0.00           O  
ATOM   1331  CB  LEU A 196      -0.972   4.524   9.833  1.00  0.00           C  
ATOM   1332  CEN LEU A 196      -2.087   4.934   8.852  1.00  0.00           X  
ATOM   1333  H   LEU A 196      -1.188   2.595  11.476  1.00  0.00           H  
ATOM   1334  N   GLN A 197       1.778   4.136  11.384  1.00  0.00           N  
ATOM   1335  CA  GLN A 197       3.137   4.571  11.728  1.00  0.00           C  
ATOM   1336  C   GLN A 197       4.171   3.514  11.335  1.00  0.00           C  
ATOM   1337  O   GLN A 197       5.122   3.838  10.626  1.00  0.00           O  
ATOM   1338  CB  GLN A 197       3.244   4.866  13.227  1.00  0.00           C  
ATOM   1339  CEN GLN A 197       3.261   6.133  14.427  1.00  0.00           X  
ATOM   1340  H   GLN A 197       1.093   4.042  12.121  1.00  0.00           H  
ATOM   1341  N   ASN A 198       3.941   2.249  11.691  1.00  0.00           N  
ATOM   1342  CA  ASN A 198       4.864   1.161  11.355  1.00  0.00           C  
ATOM   1343  C   ASN A 198       5.029   0.998   9.832  1.00  0.00           C  
ATOM   1344  O   ASN A 198       6.149   0.843   9.355  1.00  0.00           O  
ATOM   1345  CB  ASN A 198       4.416  -0.148  11.978  1.00  0.00           C  
ATOM   1346  CEN ASN A 198       4.580  -0.691  12.860  1.00  0.00           X  
ATOM   1347  H   ASN A 198       3.132   2.046  12.264  1.00  0.00           H  
ATOM   1348  N   VAL A 199       3.941   1.112   9.059  1.00  0.00           N  
ATOM   1349  CA  VAL A 199       3.988   1.009   7.586  1.00  0.00           C  
ATOM   1350  C   VAL A 199       4.821   2.152   6.982  1.00  0.00           C  
ATOM   1351  O   VAL A 199       5.637   1.916   6.092  1.00  0.00           O  
ATOM   1352  CB  VAL A 199       2.577   1.034   6.968  1.00  0.00           C  
ATOM   1353  CEN VAL A 199       2.105   0.648   6.647  1.00  0.00           X  
ATOM   1354  H   VAL A 199       3.050   1.257   9.510  1.00  0.00           H  
ATOM   1355  N   ILE A 200       4.666   3.389   7.464  1.00  0.00           N  
ATOM   1356  CA  ILE A 200       5.441   4.539   6.963  1.00  0.00           C  
ATOM   1357  C   ILE A 200       6.939   4.336   7.205  1.00  0.00           C  
ATOM   1358  O   ILE A 200       7.742   4.570   6.296  1.00  0.00           O  
ATOM   1359  CB  ILE A 200       4.999   5.856   7.626  1.00  0.00           C  
ATOM   1360  CEN ILE A 200       4.292   6.685   7.580  1.00  0.00           X  
ATOM   1361  H   ILE A 200       4.020   3.526   8.227  1.00  0.00           H  
ATOM   1362  N   GLU A 201       7.323   3.915   8.409  1.00  0.00           N  
ATOM   1363  CA  GLU A 201       8.722   3.651   8.752  1.00  0.00           C  
ATOM   1364  C   GLU A 201       9.328   2.575   7.842  1.00  0.00           C  
ATOM   1365  O   GLU A 201      10.426   2.764   7.313  1.00  0.00           O  
ATOM   1366  CB  GLU A 201       8.841   3.227  10.218  1.00  0.00           C  
ATOM   1367  CEN GLU A 201       9.182   3.611  11.842  1.00  0.00           X  
ATOM   1368  H   GLU A 201       6.620   3.740   9.115  1.00  0.00           H  
ATOM   1369  N   ASP A 202       8.589   1.499   7.569  1.00  0.00           N  
ATOM   1370  CA  ASP A 202       9.042   0.417   6.695  1.00  0.00           C  
ATOM   1371  C   ASP A 202       9.257   0.884   5.247  1.00  0.00           C  
ATOM   1372  O   ASP A 202      10.291   0.565   4.637  1.00  0.00           O  
ATOM   1373  CB  ASP A 202       8.037  -0.737   6.725  1.00  0.00           C  
ATOM   1374  CEN ASP A 202       7.886  -1.634   7.185  1.00  0.00           X  
ATOM   1375  H   ASP A 202       7.718   1.379   8.067  1.00  0.00           H  
ATOM   1376  N   ILE A 203       8.337   1.689   4.696  1.00  0.00           N  
ATOM   1377  CA  ILE A 203       8.459   2.226   3.331  1.00  0.00           C  
ATOM   1378  C   ILE A 203       9.707   3.094   3.251  1.00  0.00           C  
ATOM   1379  O   ILE A 203      10.476   2.973   2.297  1.00  0.00           O  
ATOM   1380  CB  ILE A 203       7.229   3.054   2.916  1.00  0.00           C  
ATOM   1381  CEN ILE A 203       6.233   3.012   2.475  1.00  0.00           X  
ATOM   1382  H   ILE A 203       7.569   1.991   5.279  1.00  0.00           H  
ATOM   1383  N   HIS A 204       9.952   3.939   4.250  1.00  0.00           N  
ATOM   1384  CA  HIS A 204      11.120   4.808   4.282  1.00  0.00           C  
ATOM   1385  C   HIS A 204      12.448   4.048   4.298  1.00  0.00           C  
ATOM   1386  O   HIS A 204      13.374   4.394   3.554  1.00  0.00           O  
ATOM   1387  CB  HIS A 204      11.047   5.735   5.500  1.00  0.00           C  
ATOM   1388  CEN HIS A 204      10.592   7.049   5.811  1.00  0.00           X  
ATOM   1389  H   HIS A 204       9.301   3.974   5.020  1.00  0.00           H  
ATOM   1390  N   ASP A 205      12.527   2.961   5.050  1.00  0.00           N  
ATOM   1391  CA  ASP A 205      13.715   2.112   5.101  1.00  0.00           C  
ATOM   1392  C   ASP A 205      13.938   1.355   3.788  1.00  0.00           C  
ATOM   1393  O   ASP A 205      15.078   1.219   3.320  1.00  0.00           O  
ATOM   1394  CB  ASP A 205      13.606   1.121   6.263  1.00  0.00           C  
ATOM   1395  CEN ASP A 205      13.909   1.008   7.229  1.00  0.00           X  
ATOM   1396  H   ASP A 205      11.757   2.742   5.667  1.00  0.00           H  
ATOM   1397  N   PHE A 206      12.861   0.900   3.141  1.00  0.00           N  
ATOM   1398  CA  PHE A 206      12.964   0.173   1.878  1.00  0.00           C  
ATOM   1399  C   PHE A 206      13.385   1.100   0.731  1.00  0.00           C  
ATOM   1400  O   PHE A 206      14.239   0.724  -0.082  1.00  0.00           O  
ATOM   1401  CB  PHE A 206      11.634  -0.506   1.548  1.00  0.00           C  
ATOM   1402  CEN PHE A 206      10.967  -1.943   1.682  1.00  0.00           X  
ATOM   1403  H   PHE A 206      11.948   1.107   3.515  1.00  0.00           H  
ATOM   1404  N   MET A 207      12.852   2.323   0.686  1.00  0.00           N  
ATOM   1405  CA  MET A 207      13.204   3.344  -0.305  1.00  0.00           C  
ATOM   1406  C   MET A 207      14.655   3.794  -0.147  1.00  0.00           C  
ATOM   1407  O   MET A 207      15.367   3.958  -1.144  1.00  0.00           O  
ATOM   1408  CB  MET A 207      12.265   4.542  -0.184  1.00  0.00           C  
ATOM   1409  CEN MET A 207      10.951   5.372  -1.000  1.00  0.00           X  
ATOM   1410  H   MET A 207      12.167   2.556   1.387  1.00  0.00           H  
ATOM   1411  N   GLN A 208      15.125   3.951   1.091  1.00  0.00           N  
ATOM   1412  CA  GLN A 208      16.512   4.301   1.374  1.00  0.00           C  
ATOM   1413  C   GLN A 208      17.469   3.221   0.853  1.00  0.00           C  
ATOM   1414  O   GLN A 208      18.470   3.535   0.196  1.00  0.00           O  
ATOM   1415  CB  GLN A 208      16.716   4.498   2.879  1.00  0.00           C  
ATOM   1416  CEN GLN A 208      16.854   5.688   4.149  1.00  0.00           X  
ATOM   1417  H   GLN A 208      14.480   3.869   1.865  1.00  0.00           H  
ATOM   1418  N   ALA A 209      17.127   1.941   1.038  1.00  0.00           N  
ATOM   1419  CA  ALA A 209      17.911   0.820   0.532  1.00  0.00           C  
ATOM   1420  C   ALA A 209      17.999   0.806  -1.006  1.00  0.00           C  
ATOM   1421  O   ALA A 209      19.088   0.601  -1.553  1.00  0.00           O  
ATOM   1422  CB  ALA A 209      17.324  -0.488   1.042  1.00  0.00           C  
ATOM   1423  CEN ALA A 209      17.324  -0.488   1.041  1.00  0.00           X  
ATOM   1424  H   ALA A 209      16.299   1.745   1.580  1.00  0.00           H  
ATOM   1425  N   ALA A 210      16.897   1.055  -1.713  1.00  0.00           N  
ATOM   1426  CA  ALA A 210      16.868   1.112  -3.175  1.00  0.00           C  
ATOM   1427  C   ALA A 210      17.777   2.229  -3.714  1.00  0.00           C  
ATOM   1428  O   ALA A 210      18.497   2.025  -4.693  1.00  0.00           O  
ATOM   1429  CB  ALA A 210      15.439   1.303  -3.664  1.00  0.00           C  
ATOM   1430  CEN ALA A 210      15.441   1.304  -3.664  1.00  0.00           X  
ATOM   1431  H   ALA A 210      16.028   1.186  -1.216  1.00  0.00           H  
ATOM   1432  N   ALA A 211      17.819   3.382  -3.037  1.00  0.00           N  
ATOM   1433  CA  ALA A 211      18.659   4.516  -3.410  1.00  0.00           C  
ATOM   1434  C   ALA A 211      20.153   4.219  -3.196  1.00  0.00           C  
ATOM   1435  O   ALA A 211      20.982   4.542  -4.049  1.00  0.00           O  
ATOM   1436  CB  ALA A 211      18.244   5.752  -2.625  1.00  0.00           C  
ATOM   1437  CEN ALA A 211      18.245   5.751  -2.625  1.00  0.00           X  
ATOM   1438  H   ALA A 211      17.218   3.481  -2.231  1.00  0.00           H  
ATOM   1439  N   ALA A 212      20.514   3.562  -2.090  1.00  0.00           N  
ATOM   1440  CA  ALA A 212      21.901   3.202  -1.807  1.00  0.00           C  
ATOM   1441  C   ALA A 212      22.465   2.257  -2.881  1.00  0.00           C  
ATOM   1442  O   ALA A 212      23.578   2.467  -3.372  1.00  0.00           O  
ATOM   1443  CB  ALA A 212      22.007   2.569  -0.427  1.00  0.00           C  
ATOM   1444  CEN ALA A 212      22.007   2.569  -0.428  1.00  0.00           X  
ATOM   1445  H   ALA A 212      19.806   3.313  -1.415  1.00  0.00           H  
ATOM   1446  N   ALA A 213      21.679   1.271  -3.326  1.00  0.00           N  
ATOM   1447  CA  ALA A 213      22.075   0.355  -4.392  1.00  0.00           C  
ATOM   1448  C   ALA A 213      22.313   1.075  -5.730  1.00  0.00           C  
ATOM   1449  O   ALA A 213      23.317   0.806  -6.398  1.00  0.00           O  
ATOM   1450  CB  ALA A 213      21.022  -0.731  -4.555  1.00  0.00           C  
ATOM   1451  CEN ALA A 213      21.022  -0.730  -4.555  1.00  0.00           X  
ATOM   1452  H   ALA A 213      20.780   1.134  -2.884  1.00  0.00           H  
ATOM   1453  N   ALA A 214      21.437   2.011  -6.107  1.00  0.00           N  
ATOM   1454  CA  ALA A 214      21.569   2.800  -7.329  1.00  0.00           C  
ATOM   1455  C   ALA A 214      22.852   3.648  -7.333  1.00  0.00           C  
ATOM   1456  O   ALA A 214      23.522   3.746  -8.363  1.00  0.00           O  
ATOM   1457  CB  ALA A 214      20.345   3.687  -7.509  1.00  0.00           C  
ATOM   1458  CEN ALA A 214      20.346   3.687  -7.509  1.00  0.00           X  
ATOM   1459  H   ALA A 214      20.624   2.167  -5.527  1.00  0.00           H  
ATOM   1460  N   ASN A 215      23.236   4.215  -6.184  1.00  0.00           N  
ATOM   1461  CA  ASN A 215      24.458   5.016  -6.055  1.00  0.00           C  
ATOM   1462  C   ASN A 215      25.746   4.194  -6.217  1.00  0.00           C  
ATOM   1463  O   ASN A 215      26.701   4.689  -6.809  1.00  0.00           O  
ATOM   1464  CB  ASN A 215      24.482   5.749  -4.727  1.00  0.00           C  
ATOM   1465  CEN ASN A 215      24.183   6.679  -4.342  1.00  0.00           X  
ATOM   1466  H   ASN A 215      22.630   4.127  -5.382  1.00  0.00           H  
ATOM   1467  N   CYS A 216      25.777   2.931  -5.778  1.00  0.00           N  
ATOM   1468  CA  CYS A 216      26.946   2.050  -5.909  1.00  0.00           C  
ATOM   1469  C   CYS A 216      27.184   1.464  -7.320  1.00  0.00           C  
ATOM   1470  O   CYS A 216      28.328   1.147  -7.644  1.00  0.00           O  
ATOM   1471  CB  CYS A 216      26.595   0.928  -4.932  1.00  0.00           C  
ATOM   1472  CEN CYS A 216      26.982   0.716  -4.006  1.00  0.00           X  
ATOM   1473  H   CYS A 216      25.013   2.616  -5.199  1.00  0.00           H  
ATOM   1474  N   ARG A 217      26.156   1.282  -8.164  1.00  0.00           N  
ATOM   1475  CA  ARG A 217      26.277   0.540  -9.442  1.00  0.00           C  
ATOM   1476  C   ARG A 217      27.129   1.228 -10.520  1.00  0.00           C  
ATOM   1477  O   ARG A 217      27.855   0.531 -11.233  1.00  0.00           O  
ATOM   1478  CB  ARG A 217      24.907   0.187 -10.002  1.00  0.00           C  
ATOM   1479  CEN ARG A 217      22.841  -1.090 -10.503  1.00  0.00           X  
ATOM   1480  H   ARG A 217      25.285   1.744  -7.947  1.00  0.00           H  
ATOM   1481  N   LYS A 218      27.054   2.558 -10.641  1.00  0.00           N  
ATOM   1482  CA  LYS A 218      27.903   3.302 -11.586  1.00  0.00           C  
ATOM   1483  C   LYS A 218      29.367   3.088 -11.218  1.00  0.00           C  
ATOM   1484  O   LYS A 218      30.164   2.918 -12.162  1.00  0.00           O  
ATOM   1485  CB  LYS A 218      27.564   4.794 -11.580  1.00  0.00           C  
ATOM   1486  CEN LYS A 218      26.653   6.446 -12.538  1.00  0.00           X  
ATOM   1487  H   LYS A 218      26.770   3.070  -9.818  1.00  0.00           H  
TER                                                                             
# All scores below are weighted scores, not raw scores.
#BEGIN_POSE_ENERGIES_TABLE ./minmover_pdb/pose_98.pdb
label vdw cenpack pair env cbeta hs_pair ss_pair sheet total
weights 1 0.5 1 1 0.25 1 1 1 NA
pose 0.35445 -7.28951 -18.5472 -8.18301 12.296 0 0 0 -21.3693
MET:NtermProteinFull_1 0 0.02216 -0.24466 0.10186 0.0359 0 0 0 -0.08474
TYR_2 0 0.06106 -0.00616 0.85474 0.06946 0 0 0 0.97911
GLY_3 0 -0.04152 0.04789 0.0322 0.0697 0 0 0 0.10827
LYS_4 0 0.04749 -0.64966 -0.68888 0.06903 0 0 0 -1.22202
LEU_5 0 0.58003 -0.43753 -0.19483 0.04389 0 0 0 -0.00844
ASN_6 0 0.00116 0.08032 -0.40966 0.06939 0 0 0 -0.25879
ASP_7 0 -0.0051 0.05535 -0.42964 0.0688 0 0 0 -0.31059
LEU_8 0 -0.53477 -0.51637 -0.30366 0.03405 0 0 0 -1.32075
LEU_9 0 -0.20543 -0.30262 0.75945 0.04336 0 0 0 0.29475
GLU_10 0 -0.04909 0.04824 -1.00041 0.06894 0 0 0 -0.93233
ASP_11 0 -0.09368 0.04351 -0.03907 0.07024 0 0 0 -0.01899
LEU_12 0 -0.28026 -0.89075 -0.19483 0.03741 0 0 0 -1.32843
GLN_13 0 -0.00622 0.22173 -0.49415 0.06887 0 0 0 -0.20977
GLU_14 0 0.00704 -0.16444 -0.92601 0.06894 0 0 0 -1.01447
VAL_15 0 0.05796 -0.72283 -0.19594 0.04289 0 0 0 -0.81793
LEU_16 0 0.39886 0.11756 0.24309 0.04399 0 0 0 0.8035
LYS_17 0 -0.05257 -0.03736 -0.8715 0.06962 0 0 0 -0.89181
ASN_18 0 0.08129 -0.09012 -0.19403 0.04268 0 0 0 -0.16018
LEU_19 0 0.07337 -0.48678 -0.39148 0.03299 0 0 0 -0.7719
HIS_20 0 0.02806 0.06848 0.0215 0.06925 0 0 0 0.18729
LYS_21 0 -0.01099 -0.07893 -0.96458 0.07072 0 0 0 -0.98378
ASN_22 0 0.04758 -0.16435 0.12528 0.03532 0 0 0 0.04384
ASP_23 0 -0.00939 -0.08459 -0.03907 0.04365 0 0 0 -0.08939
ARG_24 0 0.03862 -0.12024 -0.55583 0.07072 0 0 0 -0.56674
SER_25 0 -0.02511 -0.30311 -0.20705 0.04409 0 0 0 -0.49118
GLY_26 0 -0.00132 -0.15621 0.0322 0.04331 0 0 0 -0.08202
LYS_27 0 0 0 -1.04927 0.07203 0 0 0 -0.97725
ASP_28 0 -0.01919 -0.0837 -0.60822 0.07072 0 0 0 -0.64039
ASN_29 0 -0.03732 -0.50991 -0.19403 0.03498 0 0 0 -0.70627
ILE_30 0 0.0673 0.30249 0.47679 0.06908 0 0 0 0.91565
HIS_D_31 0 -0.02106 -0.05905 0.11054 0.06961 0 0 0 0.10004
ASP_32 0 -0.02876 -0.26723 -0.37876 0.06878 0 0 0 -0.60597
VAL_33 0 -0.22511 0.36225 -0.10438 0.03088 0 0 0 0.06364
ASP_34 0 0.00583 0.05421 -0.37876 0.06893 0 0 0 -0.24979
ASN_35 0 -0.1017 0.00352 -0.40966 0.06893 0 0 0 -0.4389
HIS_36 0 -0.3795 -0.20659 -0.11266 0.03614 0 0 0 -0.6626
LEU_37 0 0.35325 -0.64811 -0.30366 0.03706 0 0 0 -0.56147
GLN_38 0 -0.00736 0.13022 -0.59803 0.06893 0 0 0 -0.40624
ASN_39 0 -0.15861 -0.21678 -0.28327 0.06928 0 0 0 -0.58938
VAL_40 0 -0.48447 -0.47039 -0.19594 0.033 0 0 0 -1.1178
ILE_41 0 -0.11774 -0.45731 0.60227 0.04338 0 0 0 0.0706
GLU_42 0 -0.10463 -0.04021 -0.4886 0.06919 0 0 0 -0.56425
ASP_43 0 0.03935 -0.14773 0.2122 0.044 0 0 0 0.14781
ILE_44 0 -0.28716 -1.00589 -0.20059 0.03427 0 0 0 -1.45937
HIS_D_45 0 -0.09915 0.26424 -0.06774 0.06919 0 0 0 0.16654
ASP_46 0 -0.22785 -0.41475 -0.1485 0.05963 0 0 0 -0.73146
PHE_47 0 -0.44763 -0.31593 -0.44993 0.03242 0 0 0 -1.18109
MET_48 0 0.61332 -0.14454 0.10186 0.04437 0 0 0 0.61501
GLN_49 0 -0.12308 0.06623 -0.4142 0.06919 0 0 0 -0.40185
ALA_50 0 -0.22986 0.00521 -0.01847 0.03342 0 0 0 -0.2097
ALA_51 0 -0.05623 -0.20962 -0.14527 0.0357 0 0 0 -0.37541
ALA_52 0 -0.01743 -0.12088 0.15304 0.02982 0 0 0 0.04456
ALA_53 0 0.0049 0.0368 0.15304 0.03754 0 0 0 0.23228
ALA_54 0 -0.03847 0.03471 0.07904 0.04055 0 0 0 0.11584
ALA_55 0 -0.15856 -0.10735 0.07904 0.03344 0 0 0 -0.15342
ASN_56 0 -0.03522 0.04356 -0.32173 0.03634 0 0 0 -0.27704
CYS_57 0 -0.13647 0.26575 0.57653 0.04265 0 0 0 0.74846
ARG_58 0 0.03314 0.18643 -0.33465 0.04345 0 0 0 -0.07163
LYS_59 0 -0.01209 -0.0148 -0.8715 0.07224 0 0 0 -0.82615
GLY_60 0 -0.02703 0.00471 0.60923 0.04731 0 0 0 0.63422
SER_61 0 0.00423 -0.06169 -0.11629 0.03937 0 0 0 -0.13438
PRO_62 0 0 0 0.043 0.04183 0 0 0 0.08483
GLY_63 0 0 0 0.91259 0.04957 0 0 0 0.96215
SER_64 0 0 0 0.13063 0.04896 0 0 0 0.17959
PRO_65 0 0 0 0.2123 0.07508 0 0 0 0.28738
ALA_66 0 0 0 0.89846 0.07582 0 0 0 0.97427
GLY_67 0 0 0 0.91259 0.04183 0 0 0 0.95441
SER_68 0 0 0 0.29023 0.04957 0 0 0 0.3398
PRO_69 0 0 0 0.043 0.04896 0 0 0 0.09196
THR_70 0 0 0 0.48779 0.07573 0 0 0 0.56352
SER_71 0 0 0 0.13063 0.07499 0 0 0 0.20562
THR_72 0 0 0 0.48779 0.07499 0 0 0 0.56278
GLU_73 0 0 0 -1.01303 0.07573 0 0 0 -0.9373
GLU_74 0 0 0 -1.01303 0.07582 0 0 0 -0.93721
GLY_75 0 0 0 0.91259 0.04957 0 0 0 0.96215
THR_76 0 0 0 0.48779 0.04957 0 0 0 0.53736
SER_77 0 0 0 0.29023 0.07582 0 0 0 0.36605
GLU_78 0 0 0 -1.03403 0.07573 0 0 0 -0.9583
SER_79 0 0 0 0.13063 0.07573 0 0 0 0.20636
ALA_80 0 0 0 0.89846 0.07499 0 0 0 0.97344
THR_81 0 0 0 0.43096 0.07582 0 0 0 0.50678
PRO_82 0 0 0 0.2123 0.07582 0 0 0 0.28812
GLU_83 0 0 0 -1.03403 0.07499 0 0 0 -0.95904
SER_84 0 0 0 0.13063 0.07582 0 0 0 0.20645
GLY_85 0 0 0 0.91259 0.04957 0 0 0 0.96215
PRO_86 0 0 0 0.51404 0.04957 0 0 0 0.5636
GLY_87 0 0 0 0.91259 0.04957 0 0 0 0.96215
THR_88 0 0 0 0.48779 0.07582 0 0 0 0.56361
SER_89 0 0 0 0.13063 0.07499 0 0 0 0.20562
THR_90 0 0 0 0.43096 0.07499 0 0 0 0.50594
GLU_91 0 0 0 -1.03403 0.07582 0 0 0 -0.95821
PRO_92 0 0 0 0.2123 0.07582 0 0 0 0.28812
SER_93 0 0 0 0.13063 0.07499 0 0 0 0.20562
GLU_94 0 0 0 -1.03403 0.04957 0 0 0 -0.98446
GLY_95 0 -0.00245 -0.02371 0.60923 0.04957 0 0 0 0.63264
SER_96 0 0.02088 -0.02149 0.13063 0.03671 0 0 0 0.16674
ALA_97 0 -0.00994 0.02628 0.89846 0.04883 0 0 0 0.96362
PRO_98 0 -0.01685 -0.07649 0.043 0.04109 0 0 0 -0.00926
GLY_99 0 -0.08452 0.01922 0.60923 0.04409 0 0 0 0.58801
SER_100 0 -0.02847 0.03523 -0.0106 0.04731 0 0 0 0.04346
PRO_101 0 0.01264 -0.31861 -0.18151 0.06065 0 0 0 -0.42682
ALA_102 0 -0.04245 0.1368 0.59025 0.07212 0 0 0 0.75673
GLY_103 0 -0.01165 -0.02005 0.35201 0.04883 0 0 0 0.36914
SER_104 0 0 0 0.29023 0.04957 0 0 0 0.3398
PRO_105 0 0 0 0.51404 0.07582 0 0 0 0.58986
THR_106 0 0 0 0.43096 0.07573 0 0 0 0.50669
SER_107 0 0 0 0.29023 0.07499 0 0 0 0.36522
THR_108 0 0 0 0.48779 0.07347 0 0 0 0.56126
GLU_109 0 0 0 -1.01303 0.07573 0 0 0 -0.9373
GLU_110 0 0 0 -1.03403 0.07582 0 0 0 -0.95821
GLY_111 0 0 0 0.91259 0.04957 0 0 0 0.96215
THR_112 0 0 0 0.48779 0.07582 0 0 0 0.56361
SER_113 0 0 0 -0.0106 0.07347 0 0 0 0.06287
THR_114 0 0 0 0.43096 0.07499 0 0 0 0.50594
GLU_115 0 0 0 -1.03403 0.07582 0 0 0 -0.95821
PRO_116 0 0 0 0.2123 0.07582 0 0 0 0.28812
SER_117 0 0 0 0.13063 0.07499 0 0 0 0.20562
GLU_118 0 0 0 -1.03403 0.07465 0 0 0 -0.95938
GLY_119 0 0 0 0.91259 0.0565 0 0 0 0.96908
SER_120 0 0 0 0.29023 0.04957 0 0 0 0.3398
ALA_121 0 0 0 0.89846 0.07582 0 0 0 0.97427
PRO_122 0 0 0 0.2123 0.04183 0 0 0 0.25412
GLY_123 0 0 0 0.91259 0.04957 0 0 0 0.96215
THR_124 0 0 0 0.43096 0.07582 0 0 0 0.50678
SER_125 0 0 0 0.13063 0.07573 0 0 0 0.20636
THR_126 0 0 0 0.48779 0.07347 0 0 0 0.56126
GLU_127 0 0 0 -1.01303 0.07582 0 0 0 -0.93721
PRO_128 0 0 0 -0.05784 0.04731 0 0 0 -0.01054
SER_129 0 0 0 0.13063 0.07582 0 0 0 0.20645
GLU_130 0 0 0 -0.93278 0.07582 0 0 0 -0.85696
GLY_131 0 0 0 0.60923 0.07582 0 0 0 0.68505
SER_132 0 0 0 -0.0106 0.0406 0 0 0 0.03
ALA_133 0 0 0 0.797 0.04871 0 0 0 0.84571
PRO_134 0 0 0 0.043 0.04183 0 0 0 0.08483
GLY_135 0 0 0 0.91259 0.04183 0 0 0 0.95441
THR_136 0 0 0 0.48779 0.07508 0 0 0 0.56287
SER_137 0 0 0 0.29023 0.07555 0 0 0 0.36578
GLU_138 0 0 0 -0.93278 0.07582 0 0 0 -0.85696
SER_139 0 0 0 0.13063 0.07412 0 0 0 0.20475
ALA_140 0 0 0 0.797 0.07479 0 0 0 0.87179
THR_141 0 0 0 0.43096 0.0649 0 0 0 0.49585
PRO_142 0 0 0 0.51404 0.07582 0 0 0 0.58986
GLU_143 0 0 0 -1.01303 0.07499 0 0 0 -0.93804
SER_144 0 0 0 -0.0106 0.07582 0 0 0 0.06522
GLY_145 0 0 0 0.91259 0.04183 0 0 0 0.95441
PRO_146 0 0 0 0.51404 0.04957 0 0 0 0.5636
GLY_147 0 0 0 0.91259 0.04183 0 0 0 0.95441
SER_148 0 0 0 0.29023 0.07508 0 0 0 0.36531
GLU_149 0 0 0 -1.03403 0.07582 0 0 0 -0.95821
PRO_150 0 -0.02886 -0.03422 0.51404 0.04957 0 0 0 0.50052
ALA_151 0 0.00351 0.05058 0.77873 0.07268 0 0 0 0.9055
THR_152 0 -0.09907 -0.08486 0.23017 0.04622 0 0 0 0.09245
SER_153 0 0.00088 -0.07562 -0.21543 0.03812 0 0 0 -0.25203
GLY_154 0 -0.37529 -0.18314 -0.07814 0.03505 0 0 0 -0.60152
SER_155 0 -0.29729 -0.01017 -0.14648 0.02982 0 0 0 -0.42412
GLU_156 0 -0.06056 -0.04405 -0.00141 0.04283 0 0 0 -0.0632
THR_157 0 -0.17956 0.06305 -0.18847 0.03041 0 0 0 -0.27457
PRO_158 0 -0.07385 -0.05625 -0.22805 0.04269 0 0 0 -0.31545
GLY_159 0 -0.06258 0.04933 -0.09146 0.03487 0 0 0 -0.06983
MET_160 0 0.0413 -0.28335 -0.13184 0.04223 0 0 0 -0.33165
TYR_161 0 0.06085 -6e-05 0.25389 0.0691 0 0 0 0.38378
GLY_162 0 -0.0211 0.05583 -0.08884 0.03502 0 0 0 -0.01908
LYS_163 0 -0.45403 -0.58559 -0.33001 0.03033 0 0 0 -1.3393
LEU_164 0.08914 0.39089 -0.24173 -0.50394 0.04562 0 0 0 -0.22002
ASN_165 0 -0.04536 0.06337 -0.40966 0.06903 0 0 0 -0.32262
ASP_166 0 -0.07632 -0.08587 -0.37876 0.0689 0 0 0 -0.47206
LEU_167 0 -0.15165 -0.52027 -0.39148 0.03255 0 0 0 -1.03086
LEU_168 0 -0.29552 -0.39164 0.4149 0.04294 0 0 0 -0.2293
GLU_169 0 -0.09228 0.04333 -0.82678 0.06887 0 0 0 -0.80685
ASP_170 0 -0.47751 -0.09935 -0.24167 0.03624 0 0 0 -0.7823
LEU_171 0 -0.40381 -0.58739 -0.50394 0.0328 0 0 0 -1.46235
GLN_172 0 -0.11383 0.17912 -0.4142 0.06893 0 0 0 -0.27998
GLU_173 0 -0.19875 -0.22037 -0.60186 0.06902 0 0 0 -0.95198
VAL_174 0 -0.23175 -0.76242 -0.35242 0.03556 0 0 0 -1.31102
LEU_175 0 0.2526 0.12393 0.08126 0.04446 0 0 0 0.50225
LYS_176 0 -0.094 -0.00022 -0.8715 0.06939 0 0 0 -0.89634
ASN_177 0 -0.0919 -0.28616 -0.13901 0.03528 0 0 0 -0.48179
LEU_178 0 0.2399 -0.07598 -0.45811 0.03341 0 0 0 -0.26078
HIS_D_179 0 -0.06322 -0.08305 -0.06774 0.06897 0 0 0 -0.14504
LYS_180 0 -0.02741 -0.11711 -1.04927 0.07025 0 0 0 -1.12355
ASN_181 0 0.39245 -0.59753 0.05572 0.04283 0 0 0 -0.10653
ASP_182 0.08809 -0.00808 -0.06816 -0.03907 0.03561 0 0 0 0.0084
ARG_183 0 -0.00681 -0.14567 -0.64658 0.07134 0 0 0 -0.72773
SER_184 0 -0.10641 -0.1843 -0.21543 0.04456 0 0 0 -0.46159
GLY_185 0 0.07385 -0.13885 -0.07965 0.03139 0 0 0 -0.11325
LYS_186 0 0 0 -0.96458 0.07134 0 0 0 -0.89324
ASP_187 0 -0.01681 -0.0079 -0.61428 0.07025 0 0 0 -0.56874
ASN_188 0 -0.13788 -0.55147 -0.24178 0.04277 0 0 0 -0.88836
ILE_189 0.08809 0.03787 0.36455 0.47679 0.04795 0 0 0 1.01525
HIS_D_190 0 -0.00245 -0.18174 0.0215 0.06961 0 0 0 -0.09307
ASP_191 0 -0.02229 -0.14165 -0.47618 0.06894 0 0 0 -0.57118
VAL_192 0 -0.15739 0.35565 -0.10438 0.04073 0 0 0 0.13462
ASP_193 0 -0.09952 0.06129 -0.37876 0.06936 0 0 0 -0.34763
ASN_194 0 -0.05948 0.01557 -0.40966 0.06894 0 0 0 -0.38462
HIS_195 0 0.04722 -0.33155 -0.02241 0.06928 0 0 0 -0.23746
LEU_196 0 0.25822 -0.83662 -0.39148 0.03172 0 0 0 -0.93816
GLN_197 0 0.01469 0.09016 -0.55896 0.06921 0 0 0 -0.3849
ASN_198 0 -0.03632 -0.1339 -0.36221 0.06878 0 0 0 -0.46365
VAL_199 0 -0.30855 -0.4531 -0.10438 0.04537 0 0 0 -0.82066
ILE_200 0 -0.39467 -0.33373 0.60227 0.03585 0 0 0 -0.09028
GLU_201 0 -0.10415 -0.07458 -0.82678 0.06893 0 0 0 -0.93659
ASP_202 0 -0.0826 -0.36037 -0.31759 0.06951 0 0 0 -0.69104
ILE_203 0 -0.19316 -0.87236 -0.31819 0.04558 0 0 0 -1.33814
HIS_204 0 -0.23729 0.13116 -0.02241 0.06889 0 0 0 -0.05965
ASP_205 0 0.0474 -0.34574 -0.47618 0.0688 0 0 0 -0.70573
PHE_206 0 -0.18343 -0.30854 -0.30123 0.03682 0 0 0 -0.75639
MET_207 0.08914 0.46028 -0.15841 -0.21391 0.03741 0 0 0 0.2145
GLN_208 0 -0.01511 0.12022 -0.49415 0.06899 0 0 0 -0.32005
ALA_209 0 0.11986 -0.12788 0.14698 0.04294 0 0 0 0.1819
ALA_210 0 -0.02867 -0.15149 -0.11236 0.03536 0 0 0 -0.25715
ALA_211 0 0.03874 0.05314 0.14698 0.03563 0 0 0 0.27449
ALA_212 0 -0.11527 0.00185 0.28428 0.03503 0 0 0 0.20589
ALA_213 0 0.1108 0.02592 0.03291 0.03724 0 0 0 0.20688
ALA_214 0 -0.14369 0.01762 -0.11236 0.03791 0 0 0 -0.20052
ASN_215 0 -0.01747 -0.3599 -0.24178 0.04292 0 0 0 -0.57622
CYS_216 0 0.0096 0.04395 1.70525 0.06921 0 0 0 1.828
ARG_217 0 -0.43103 0.29136 -0.26954 0.03006 0 0 0 -0.37915
LYS:CtermProteinFull_218 0 -0.47255 -0.29535 -0.68888 0.03314 0 0 0 -1.42365
#END_POSE_ENERGIES_TABLE ./minmover_pdb/pose_98.pdb
