# Supplementary material for: Selection of a promiscuous minimalist cAMP phosphodiesterase from a library of de novo designed proteins
Source: Nat Chem. 2024 May 3;16(7):1200–8. doi: 10.1038/s41557-024-01490-4 (PMC11230910; doi:10.1038/s41557-024-01490-4)
Supplement: Supplementary file 3 — MD input files, scripts and final structures derived from MD, AlphaFold2, EMSfold and MultiSFold. [file 41557_2024_1490_MOESM3_ESM.zip › Computational_Data/4_MultiSFold/s824/pose_0.pdb]

ATOM      1  N   MET A   1     -12.159 -10.335  11.557  1.00  0.00           N  
ATOM      2  CA  MET A   1     -11.793  -8.909  11.420  1.00  0.00           C  
ATOM      3  C   MET A   1     -10.306  -8.769  11.155  1.00  0.00           C  
ATOM      4  O   MET A   1      -9.971  -8.074  10.215  1.00  0.00           O  
ATOM      5  CB  MET A   1     -12.177  -8.126  12.674  1.00  0.00           C  
ATOM      6  CEN MET A   1     -13.290  -6.908  13.270  1.00  0.00           X  
ATOM      7  H   MET A   1     -12.568 -10.667  12.407  1.00  0.00           H  
ATOM      8  N   TYR A   2      -9.444  -9.507  11.864  1.00  0.00           N  
ATOM      9  CA  TYR A   2      -7.986  -9.346  11.764  1.00  0.00           C  
ATOM     10  C   TYR A   2      -7.364  -9.547  10.376  1.00  0.00           C  
ATOM     11  O   TYR A   2      -6.575  -8.709   9.982  1.00  0.00           O  
ATOM     12  CB  TYR A   2      -7.313 -10.308  12.746  1.00  0.00           C  
ATOM     13  CEN TYR A   2      -6.621 -10.326  14.355  1.00  0.00           X  
ATOM     14  H   TYR A   2      -9.752  -9.977  12.702  1.00  0.00           H  
ATOM     15  N   GLY A   3      -7.744 -10.586   9.616  1.00  0.00           N  
ATOM     16  CA  GLY A   3      -7.270 -10.760   8.232  1.00  0.00           C  
ATOM     17  C   GLY A   3      -7.594  -9.563   7.331  1.00  0.00           C  
ATOM     18  O   GLY A   3      -6.687  -9.004   6.740  1.00  0.00           O  
ATOM     19  CEN GLY A   3      -7.270 -10.760   8.232  1.00  0.00           X  
ATOM     20  H   GLY A   3      -8.271 -11.336  10.041  1.00  0.00           H  
ATOM     21  N   LYS A   4      -8.846  -9.084   7.353  1.00  0.00           N  
ATOM     22  CA  LYS A   4      -9.257  -7.896   6.581  1.00  0.00           C  
ATOM     23  C   LYS A   4      -8.538  -6.615   7.017  1.00  0.00           C  
ATOM     24  O   LYS A   4      -8.173  -5.814   6.172  1.00  0.00           O  
ATOM     25  CB  LYS A   4     -10.769  -7.695   6.693  1.00  0.00           C  
ATOM     26  CEN LYS A   4     -12.687  -7.866   5.816  1.00  0.00           X  
ATOM     27  H   LYS A   4      -9.541  -9.559   7.912  1.00  0.00           H  
ATOM     28  N   LEU A   5      -8.371  -6.402   8.325  1.00  0.00           N  
ATOM     29  CA  LEU A   5      -7.638  -5.240   8.838  1.00  0.00           C  
ATOM     30  C   LEU A   5      -6.175  -5.251   8.380  1.00  0.00           C  
ATOM     31  O   LEU A   5      -5.653  -4.206   8.013  1.00  0.00           O  
ATOM     32  CB  LEU A   5      -7.716  -5.201  10.369  1.00  0.00           C  
ATOM     33  CEN LEU A   5      -8.533  -4.343  11.353  1.00  0.00           X  
ATOM     34  H   LEU A   5      -8.618  -7.141   8.967  1.00  0.00           H  
ATOM     35  N   ASN A   6      -5.523  -6.415   8.378  1.00  0.00           N  
ATOM     36  CA  ASN A   6      -4.140  -6.541   7.933  1.00  0.00           C  
ATOM     37  C   ASN A   6      -4.018  -6.236   6.439  1.00  0.00           C  
ATOM     38  O   ASN A   6      -3.119  -5.491   6.070  1.00  0.00           O  
ATOM     39  CB  ASN A   6      -3.582  -7.919   8.239  1.00  0.00           C  
ATOM     40  CEN ASN A   6      -3.046  -8.393   9.007  1.00  0.00           X  
ATOM     41  H   ASN A   6      -6.018  -7.261   8.629  1.00  0.00           H  
ATOM     42  N   ASP A   7      -4.966  -6.718   5.628  1.00  0.00           N  
ATOM     43  CA  ASP A   7      -4.995  -6.471   4.181  1.00  0.00           C  
ATOM     44  C   ASP A   7      -5.130  -4.962   3.910  1.00  0.00           C  
ATOM     45  O   ASP A   7      -4.395  -4.378   3.122  1.00  0.00           O  
ATOM     46  CB  ASP A   7      -6.143  -7.239   3.521  1.00  0.00           C  
ATOM     47  CEN ASP A   7      -6.317  -8.101   3.007  1.00  0.00           X  
ATOM     48  H   ASP A   7      -5.651  -7.360   6.000  1.00  0.00           H  
ATOM     49  N   LEU A   8      -6.000  -4.291   4.673  1.00  0.00           N  
ATOM     50  CA  LEU A   8      -6.241  -2.859   4.555  1.00  0.00           C  
ATOM     51  C   LEU A   8      -5.045  -1.986   4.966  1.00  0.00           C  
ATOM     52  O   LEU A   8      -4.767  -0.968   4.331  1.00  0.00           O  
ATOM     53  CB  LEU A   8      -7.471  -2.485   5.392  1.00  0.00           C  
ATOM     54  CEN LEU A   8      -8.935  -2.180   5.020  1.00  0.00           X  
ATOM     55  H   LEU A   8      -6.569  -4.824   5.314  1.00  0.00           H  
ATOM     56  N   LEU A   9      -4.346  -2.351   6.040  1.00  0.00           N  
ATOM     57  CA  LEU A   9      -3.111  -1.671   6.429  1.00  0.00           C  
ATOM     58  C   LEU A   9      -2.060  -1.729   5.322  1.00  0.00           C  
ATOM     59  O   LEU A   9      -1.496  -0.692   4.972  1.00  0.00           O  
ATOM     60  CB  LEU A   9      -2.556  -2.286   7.720  1.00  0.00           C  
ATOM     61  CEN LEU A   9      -2.552  -1.813   9.186  1.00  0.00           X  
ATOM     62  H   LEU A   9      -4.624  -3.187   6.534  1.00  0.00           H  
ATOM     63  N   GLU A  10      -1.799  -2.912   4.769  1.00  0.00           N  
ATOM     64  CA  GLU A  10      -0.809  -3.103   3.710  1.00  0.00           C  
ATOM     65  C   GLU A  10      -1.157  -2.251   2.480  1.00  0.00           C  
ATOM     66  O   GLU A  10      -0.286  -1.542   1.966  1.00  0.00           O  
ATOM     67  CB  GLU A  10      -0.715  -4.581   3.324  1.00  0.00           C  
ATOM     68  CEN GLU A  10       0.066  -6.091   3.440  1.00  0.00           X  
ATOM     69  H   GLU A  10      -2.352  -3.711   5.046  1.00  0.00           H  
ATOM     70  N   ASP A  11      -2.433  -2.210   2.082  1.00  0.00           N  
ATOM     71  CA  ASP A  11      -2.909  -1.419   0.942  1.00  0.00           C  
ATOM     72  C   ASP A  11      -2.707   0.090   1.173  1.00  0.00           C  
ATOM     73  O   ASP A  11      -2.225   0.809   0.291  1.00  0.00           O  
ATOM     74  CB  ASP A  11      -4.386  -1.716   0.670  1.00  0.00           C  
ATOM     75  CEN ASP A  11      -4.972  -2.291   0.068  1.00  0.00           X  
ATOM     76  H   ASP A  11      -3.086  -2.845   2.518  1.00  0.00           H  
ATOM     77  N   LEU A  12      -3.013   0.584   2.381  1.00  0.00           N  
ATOM     78  CA  LEU A  12      -2.836   1.994   2.754  1.00  0.00           C  
ATOM     79  C   LEU A  12      -1.370   2.430   2.659  1.00  0.00           C  
ATOM     80  O   LEU A  12      -1.065   3.526   2.178  1.00  0.00           O  
ATOM     81  CB  LEU A  12      -3.368   2.234   4.173  1.00  0.00           C  
ATOM     82  CEN LEU A  12      -4.653   2.891   4.710  1.00  0.00           X  
ATOM     83  H   LEU A  12      -3.408  -0.058   3.057  1.00  0.00           H  
ATOM     84  N   GLN A  13      -0.448   1.567   3.086  1.00  0.00           N  
ATOM     85  CA  GLN A  13       0.988   1.838   3.029  1.00  0.00           C  
ATOM     86  C   GLN A  13       1.480   1.974   1.587  1.00  0.00           C  
ATOM     87  O   GLN A  13       2.259   2.881   1.281  1.00  0.00           O  
ATOM     88  CB  GLN A  13       1.768   0.726   3.736  1.00  0.00           C  
ATOM     89  CEN GLN A  13       2.584   0.283   5.214  1.00  0.00           X  
ATOM     90  H   GLN A  13      -0.759   0.664   3.416  1.00  0.00           H  
ATOM     91  N   GLU A  14       1.025   1.106   0.686  1.00  0.00           N  
ATOM     92  CA  GLU A  14       1.376   1.187  -0.725  1.00  0.00           C  
ATOM     93  C   GLU A  14       0.903   2.504  -1.352  1.00  0.00           C  
ATOM     94  O   GLU A  14       1.660   3.137  -2.097  1.00  0.00           O  
ATOM     95  CB  GLU A  14       0.783  -0.002  -1.485  1.00  0.00           C  
ATOM     96  CEN GLU A  14       0.961  -1.548  -2.177  1.00  0.00           X  
ATOM     97  H   GLU A  14       0.421   0.353   0.987  1.00  0.00           H  
ATOM     98  N   VAL A  15      -0.302   2.971  -1.006  1.00  0.00           N  
ATOM     99  CA  VAL A  15      -0.851   4.248  -1.487  1.00  0.00           C  
ATOM    100  C   VAL A  15      -0.018   5.423  -0.980  1.00  0.00           C  
ATOM    101  O   VAL A  15       0.265   6.341  -1.751  1.00  0.00           O  
ATOM    102  CB  VAL A  15      -2.314   4.443  -1.047  1.00  0.00           C  
ATOM    103  CEN VAL A  15      -2.964   4.460  -1.275  1.00  0.00           X  
ATOM    104  H   VAL A  15      -0.856   2.413  -0.373  1.00  0.00           H  
ATOM    105  N   LEU A  16       0.444   5.367   0.268  1.00  0.00           N  
ATOM    106  CA  LEU A  16       1.294   6.396   0.877  1.00  0.00           C  
ATOM    107  C   LEU A  16       2.668   6.493   0.209  1.00  0.00           C  
ATOM    108  O   LEU A  16       3.165   7.577  -0.101  1.00  0.00           O  
ATOM    109  CB  LEU A  16       1.458   6.116   2.376  1.00  0.00           C  
ATOM    110  CEN LEU A  16       0.832   6.750   3.633  1.00  0.00           X  
ATOM    111  H   LEU A  16       0.176   4.576   0.835  1.00  0.00           H  
ATOM    112  N   LYS A  17       3.288   5.349  -0.070  1.00  0.00           N  
ATOM    113  CA  LYS A  17       4.581   5.291  -0.749  1.00  0.00           C  
ATOM    114  C   LYS A  17       4.495   5.837  -2.174  1.00  0.00           C  
ATOM    115  O   LYS A  17       5.397   6.556  -2.616  1.00  0.00           O  
ATOM    116  CB  LYS A  17       5.107   3.855  -0.770  1.00  0.00           C  
ATOM    117  CEN LYS A  17       6.435   2.403   0.007  1.00  0.00           X  
ATOM    118  H   LYS A  17       2.844   4.493   0.233  1.00  0.00           H  
ATOM    119  N   ASN A  18       3.424   5.516  -2.897  1.00  0.00           N  
ATOM    120  CA  ASN A  18       3.211   5.951  -4.273  1.00  0.00           C  
ATOM    121  C   ASN A  18       3.001   7.461  -4.371  1.00  0.00           C  
ATOM    122  O   ASN A  18       3.529   8.078  -5.300  1.00  0.00           O  
ATOM    123  CB  ASN A  18       2.039   5.221  -4.903  1.00  0.00           C  
ATOM    124  CEN ASN A  18       1.872   4.356  -5.474  1.00  0.00           X  
ATOM    125  H   ASN A  18       2.715   4.946  -2.458  1.00  0.00           H  
ATOM    126  N   LEU A  19       2.303   8.065  -3.410  1.00  0.00           N  
ATOM    127  CA  LEU A  19       2.141   9.511  -3.300  1.00  0.00           C  
ATOM    128  C   LEU A  19       3.490  10.192  -3.103  1.00  0.00           C  
ATOM    129  O   LEU A  19       3.873  11.019  -3.928  1.00  0.00           O  
ATOM    130  CB  LEU A  19       1.193   9.855  -2.145  1.00  0.00           C  
ATOM    131  CEN LEU A  19      -0.276  10.319  -2.100  1.00  0.00           X  
ATOM    132  H   LEU A  19       1.887   7.494  -2.690  1.00  0.00           H  
ATOM    133  N   HIS A  20       4.268   9.767  -2.105  1.00  0.00           N  
ATOM    134  CA  HIS A  20       5.555  10.381  -1.780  1.00  0.00           C  
ATOM    135  C   HIS A  20       6.572  10.313  -2.921  1.00  0.00           C  
ATOM    136  O   HIS A  20       7.285  11.283  -3.177  1.00  0.00           O  
ATOM    137  CB  HIS A  20       6.148   9.723  -0.530  1.00  0.00           C  
ATOM    138  CEN HIS A  20       6.175   9.944   0.877  1.00  0.00           X  
ATOM    139  H   HIS A  20       3.907   9.057  -1.487  1.00  0.00           H  
ATOM    140  N   LYS A  21       6.644   9.186  -3.632  1.00  0.00           N  
ATOM    141  CA  LYS A  21       7.570   9.022  -4.759  1.00  0.00           C  
ATOM    142  C   LYS A  21       7.139   9.791  -6.008  1.00  0.00           C  
ATOM    143  O   LYS A  21       7.991  10.325  -6.711  1.00  0.00           O  
ATOM    144  CB  LYS A  21       7.723   7.539  -5.099  1.00  0.00           C  
ATOM    145  CEN LYS A  21       8.879   5.770  -5.002  1.00  0.00           X  
ATOM    146  H   LYS A  21       6.096   8.398  -3.318  1.00  0.00           H  
ATOM    147  N   ASN A  22       5.851   9.785  -6.333  1.00  0.00           N  
ATOM    148  CA  ASN A  22       5.360  10.237  -7.639  1.00  0.00           C  
ATOM    149  C   ASN A  22       4.849  11.682  -7.619  1.00  0.00           C  
ATOM    150  O   ASN A  22       5.089  12.436  -8.567  1.00  0.00           O  
ATOM    151  CB  ASN A  22       4.272   9.315  -8.157  1.00  0.00           C  
ATOM    152  CEN ASN A  22       4.193   8.459  -8.759  1.00  0.00           X  
ATOM    153  H   ASN A  22       5.189   9.439  -5.655  1.00  0.00           H  
ATOM    154  N   TRP A  23       4.162  12.091  -6.557  1.00  0.00           N  
ATOM    155  CA  TRP A  23       3.607  13.428  -6.443  1.00  0.00           C  
ATOM    156  C   TRP A  23       4.692  14.503  -6.544  1.00  0.00           C  
ATOM    157  O   TRP A  23       5.190  15.043  -5.560  1.00  0.00           O  
ATOM    158  CB  TRP A  23       2.848  13.569  -5.123  1.00  0.00           C  
ATOM    159  CEN TRP A  23       1.246  13.857  -4.470  1.00  0.00           X  
ATOM    160  H   TRP A  23       3.918  11.428  -5.835  1.00  0.00           H  
ATOM    161  N   HIS A  24       5.058  14.837  -7.780  1.00  0.00           N  
ATOM    162  CA  HIS A  24       6.089  15.832  -8.089  1.00  0.00           C  
ATOM    163  C   HIS A  24       5.525  17.238  -8.408  1.00  0.00           C  
ATOM    164  O   HIS A  24       6.298  18.133  -8.750  1.00  0.00           O  
ATOM    165  CB  HIS A  24       6.942  15.342  -9.264  1.00  0.00           C  
ATOM    166  CEN HIS A  24       8.160  14.632  -9.471  1.00  0.00           X  
ATOM    167  H   HIS A  24       4.618  14.335  -8.540  1.00  0.00           H  
ATOM    168  N   GLY A  25       4.205  17.455  -8.329  1.00  0.00           N  
ATOM    169  CA  GLY A  25       3.570  18.720  -8.723  1.00  0.00           C  
ATOM    170  C   GLY A  25       2.881  19.474  -7.587  1.00  0.00           C  
ATOM    171  O   GLY A  25       1.709  19.257  -7.348  1.00  0.00           O  
ATOM    172  CEN GLY A  25       3.569  18.720  -8.723  1.00  0.00           X  
ATOM    173  H   GLY A  25       3.599  16.692  -8.063  1.00  0.00           H  
ATOM    174  N   GLY A  26       3.579  20.422  -6.950  1.00  0.00           N  
ATOM    175  CA  GLY A  26       3.006  21.318  -5.930  1.00  0.00           C  
ATOM    176  C   GLY A  26       3.351  20.902  -4.500  1.00  0.00           C  
ATOM    177  O   GLY A  26       2.830  19.918  -3.989  1.00  0.00           O  
ATOM    178  CEN GLY A  26       3.006  21.319  -5.930  1.00  0.00           X  
ATOM    179  H   GLY A  26       4.535  20.571  -7.239  1.00  0.00           H  
ATOM    180  N   LYS A  27       4.255  21.643  -3.856  1.00  0.00           N  
ATOM    181  CA  LYS A  27       4.595  21.459  -2.433  1.00  0.00           C  
ATOM    182  C   LYS A  27       3.404  21.643  -1.490  1.00  0.00           C  
ATOM    183  O   LYS A  27       3.213  20.790  -0.634  1.00  0.00           O  
ATOM    184  CB  LYS A  27       5.711  22.424  -2.033  1.00  0.00           C  
ATOM    185  CEN LYS A  27       7.757  22.745  -1.599  1.00  0.00           X  
ATOM    186  H   LYS A  27       4.686  22.410  -4.350  1.00  0.00           H  
ATOM    187  N   ASP A  28       2.635  22.722  -1.645  1.00  0.00           N  
ATOM    188  CA  ASP A  28       1.425  22.956  -0.846  1.00  0.00           C  
ATOM    189  C   ASP A  28       0.402  21.819  -0.981  1.00  0.00           C  
ATOM    190  O   ASP A  28       0.083  21.178   0.012  1.00  0.00           O  
ATOM    191  CB  ASP A  28       0.778  24.284  -1.245  1.00  0.00           C  
ATOM    192  CEN ASP A  28       0.742  25.259  -0.952  1.00  0.00           X  
ATOM    193  H   ASP A  28       2.990  23.513  -2.165  1.00  0.00           H  
ATOM    194  N   ASN A  29      -0.014  21.467  -2.200  1.00  0.00           N  
ATOM    195  CA  ASN A  29      -1.045  20.432  -2.388  1.00  0.00           C  
ATOM    196  C   ASN A  29      -0.709  19.106  -1.692  1.00  0.00           C  
ATOM    197  O   ASN A  29      -1.594  18.422  -1.187  1.00  0.00           O  
ATOM    198  CB  ASN A  29      -1.298  20.183  -3.864  1.00  0.00           C  
ATOM    199  CEN ASN A  29      -1.937  20.535  -4.618  1.00  0.00           X  
ATOM    200  H   ASN A  29       0.197  22.080  -2.972  1.00  0.00           H  
ATOM    201  N   LEU A  30       0.570  18.722  -1.682  1.00  0.00           N  
ATOM    202  CA  LEU A  30       0.986  17.452  -1.104  1.00  0.00           C  
ATOM    203  C   LEU A  30       0.955  17.497   0.422  1.00  0.00           C  
ATOM    204  O   LEU A  30       0.800  16.456   1.038  1.00  0.00           O  
ATOM    205  CB  LEU A  30       2.391  17.083  -1.598  1.00  0.00           C  
ATOM    206  CEN LEU A  30       2.900  16.071  -2.642  1.00  0.00           X  
ATOM    207  H   LEU A  30       1.273  19.397  -1.957  1.00  0.00           H  
ATOM    208  N   HIS A  31       1.113  18.679   1.019  1.00  0.00           N  
ATOM    209  CA  HIS A  31       1.021  18.846   2.463  1.00  0.00           C  
ATOM    210  C   HIS A  31      -0.347  18.383   2.977  1.00  0.00           C  
ATOM    211  O   HIS A  31      -0.399  17.590   3.907  1.00  0.00           O  
ATOM    212  CB  HIS A  31       1.269  20.306   2.855  1.00  0.00           C  
ATOM    213  CEN HIS A  31       2.353  21.120   3.293  1.00  0.00           X  
ATOM    214  H   HIS A  31       1.185  19.514   0.455  1.00  0.00           H  
ATOM    215  N   ASP A  32      -1.435  18.808   2.328  1.00  0.00           N  
ATOM    216  CA  ASP A  32      -2.791  18.422   2.736  1.00  0.00           C  
ATOM    217  C   ASP A  32      -2.998  16.903   2.646  1.00  0.00           C  
ATOM    218  O   ASP A  32      -3.398  16.273   3.621  1.00  0.00           O  
ATOM    219  CB  ASP A  32      -3.832  19.144   1.876  1.00  0.00           C  
ATOM    220  CEN ASP A  32      -4.438  19.962   1.900  1.00  0.00           X  
ATOM    221  H   ASP A  32      -1.335  19.461   1.568  1.00  0.00           H  
ATOM    222  N   VAL A  33      -2.626  16.293   1.518  1.00  0.00           N  
ATOM    223  CA  VAL A  33      -2.747  14.842   1.303  1.00  0.00           C  
ATOM    224  C   VAL A  33      -1.910  14.040   2.307  1.00  0.00           C  
ATOM    225  O   VAL A  33      -2.334  12.972   2.737  1.00  0.00           O  
ATOM    226  CB  VAL A  33      -2.322  14.449  -0.124  1.00  0.00           C  
ATOM    227  CEN VAL A  33      -2.558  14.229  -0.733  1.00  0.00           X  
ATOM    228  H   VAL A  33      -2.278  16.871   0.765  1.00  0.00           H  
ATOM    229  N   ASP A  34      -0.723  14.533   2.664  1.00  0.00           N  
ATOM    230  CA  ASP A  34       0.178  13.892   3.627  1.00  0.00           C  
ATOM    231  C   ASP A  34      -0.461  13.876   5.017  1.00  0.00           C  
ATOM    232  O   ASP A  34      -0.497  12.826   5.650  1.00  0.00           O  
ATOM    233  CB  ASP A  34       1.529  14.610   3.670  1.00  0.00           C  
ATOM    234  CEN ASP A  34       2.471  14.531   3.292  1.00  0.00           X  
ATOM    235  H   ASP A  34      -0.433  15.420   2.280  1.00  0.00           H  
ATOM    236  N   ASN A  35      -1.067  14.986   5.448  1.00  0.00           N  
ATOM    237  CA  ASN A  35      -1.773  15.070   6.727  1.00  0.00           C  
ATOM    238  C   ASN A  35      -2.958  14.100   6.788  1.00  0.00           C  
ATOM    239  O   ASN A  35      -3.123  13.410   7.790  1.00  0.00           O  
ATOM    240  CB  ASN A  35      -2.242  16.486   7.003  1.00  0.00           C  
ATOM    241  CEN ASN A  35      -1.889  17.345   7.492  1.00  0.00           X  
ATOM    242  H   ASN A  35      -1.029  15.816   4.871  1.00  0.00           H  
ATOM    243  N   HIS A  36      -3.767  14.004   5.732  1.00  0.00           N  
ATOM    244  CA  HIS A  36      -4.887  13.066   5.713  1.00  0.00           C  
ATOM    245  C   HIS A  36      -4.418  11.605   5.799  1.00  0.00           C  
ATOM    246  O   HIS A  36      -4.942  10.836   6.598  1.00  0.00           O  
ATOM    247  CB  HIS A  36      -5.731  13.270   4.451  1.00  0.00           C  
ATOM    248  CEN HIS A  36      -6.901  13.983   4.058  1.00  0.00           X  
ATOM    249  H   HIS A  36      -3.623  14.609   4.936  1.00  0.00           H  
ATOM    250  N   LEU A  37      -3.402  11.208   5.025  1.00  0.00           N  
ATOM    251  CA  LEU A  37      -2.848   9.849   5.098  1.00  0.00           C  
ATOM    252  C   LEU A  37      -2.348   9.496   6.499  1.00  0.00           C  
ATOM    253  O   LEU A  37      -2.636   8.398   6.977  1.00  0.00           O  
ATOM    254  CB  LEU A  37      -1.710   9.694   4.081  1.00  0.00           C  
ATOM    255  CEN LEU A  37      -1.623   9.000   2.709  1.00  0.00           X  
ATOM    256  H   LEU A  37      -2.979  11.874   4.400  1.00  0.00           H  
ATOM    257  N   GLN A  38      -1.631  10.403   7.166  1.00  0.00           N  
ATOM    258  CA  GLN A  38      -1.138  10.174   8.522  1.00  0.00           C  
ATOM    259  C   GLN A  38      -2.298   9.923   9.490  1.00  0.00           C  
ATOM    260  O   GLN A  38      -2.228   8.951  10.236  1.00  0.00           O  
ATOM    261  CB  GLN A  38      -0.310  11.370   9.001  1.00  0.00           C  
ATOM    262  CEN GLN A  38       1.312  11.971   9.235  1.00  0.00           X  
ATOM    263  H   GLN A  38      -1.476  11.306   6.745  1.00  0.00           H  
ATOM    264  N   ASN A  39      -3.378  10.707   9.417  1.00  0.00           N  
ATOM    265  CA  ASN A  39      -4.568  10.499  10.253  1.00  0.00           C  
ATOM    266  C   ASN A  39      -5.193   9.118  10.009  1.00  0.00           C  
ATOM    267  O   ASN A  39      -5.520   8.412  10.959  1.00  0.00           O  
ATOM    268  CB  ASN A  39      -5.601  11.588  10.026  1.00  0.00           C  
ATOM    269  CEN ASN A  39      -5.860  12.518  10.438  1.00  0.00           X  
ATOM    270  H   ASN A  39      -3.351  11.521   8.823  1.00  0.00           H  
ATOM    271  N   VAL A  40      -5.256   8.673   8.748  1.00  0.00           N  
ATOM    272  CA  VAL A  40      -5.801   7.352   8.397  1.00  0.00           C  
ATOM    273  C   VAL A  40      -4.961   6.218   9.003  1.00  0.00           C  
ATOM    274  O   VAL A  40      -5.511   5.247   9.520  1.00  0.00           O  
ATOM    275  CB  VAL A  40      -5.874   7.159   6.871  1.00  0.00           C  
ATOM    276  CEN VAL A  40      -6.308   7.115   6.337  1.00  0.00           X  
ATOM    277  H   VAL A  40      -4.997   9.310   8.011  1.00  0.00           H  
ATOM    278  N   ILE A  41      -3.629   6.324   8.970  1.00  0.00           N  
ATOM    279  CA  ILE A  41      -2.723   5.336   9.574  1.00  0.00           C  
ATOM    280  C   ILE A  41      -2.942   5.230  11.089  1.00  0.00           C  
ATOM    281  O   ILE A  41      -3.035   4.119  11.615  1.00  0.00           O  
ATOM    282  CB  ILE A  41      -1.247   5.682   9.303  1.00  0.00           C  
ATOM    283  CEN ILE A  41      -0.423   5.584   8.597  1.00  0.00           X  
ATOM    284  H   ILE A  41      -3.234   7.165   8.571  1.00  0.00           H  
ATOM    285  N   GLU A  42      -3.023   6.363  11.788  1.00  0.00           N  
ATOM    286  CA  GLU A  42      -3.257   6.412  13.229  1.00  0.00           C  
ATOM    287  C   GLU A  42      -4.554   5.696  13.609  1.00  0.00           C  
ATOM    288  O   GLU A  42      -4.542   4.868  14.520  1.00  0.00           O  
ATOM    289  CB  GLU A  42      -3.296   7.862  13.714  1.00  0.00           C  
ATOM    290  CEN GLU A  42      -2.527   9.198  14.440  1.00  0.00           X  
ATOM    291  H   GLU A  42      -2.974   7.244  11.294  1.00  0.00           H  
ATOM    292  N   ASP A  43      -5.636   5.918  12.868  1.00  0.00           N  
ATOM    293  CA  ASP A  43      -6.913   5.259  13.114  1.00  0.00           C  
ATOM    294  C   ASP A  43      -6.838   3.752  12.846  1.00  0.00           C  
ATOM    295  O   ASP A  43      -7.355   2.950  13.636  1.00  0.00           O  
ATOM    296  CB  ASP A  43      -8.009   5.892  12.252  1.00  0.00           C  
ATOM    297  CEN ASP A  43      -8.751   6.587  12.313  1.00  0.00           X  
ATOM    298  H   ASP A  43      -5.613   6.666  12.187  1.00  0.00           H  
ATOM    299  N   ILE A  44      -6.155   3.324  11.776  1.00  0.00           N  
ATOM    300  CA  ILE A  44      -6.038   1.898  11.424  1.00  0.00           C  
ATOM    301  C   ILE A  44      -5.305   1.157  12.539  1.00  0.00           C  
ATOM    302  O   ILE A  44      -5.657   0.027  12.892  1.00  0.00           O  
ATOM    303  CB  ILE A  44      -5.292   1.687  10.094  1.00  0.00           C  
ATOM    304  CEN ILE A  44      -5.398   1.630   9.010  1.00  0.00           X  
ATOM    305  H   ILE A  44      -5.743   4.024  11.176  1.00  0.00           H  
ATOM    306  N   HIS A  45      -4.289   1.794  13.112  1.00  0.00           N  
ATOM    307  CA  HIS A  45      -3.543   1.253  14.232  1.00  0.00           C  
ATOM    308  C   HIS A  45      -4.413   1.125  15.495  1.00  0.00           C  
ATOM    309  O   HIS A  45      -4.521   0.023  16.038  1.00  0.00           O  
ATOM    310  CB  HIS A  45      -2.319   2.127  14.522  1.00  0.00           C  
ATOM    311  CEN HIS A  45      -0.935   2.165  14.184  1.00  0.00           X  
ATOM    312  H   HIS A  45      -4.057   2.721  12.780  1.00  0.00           H  
ATOM    313  N   ASP A  46      -5.112   2.181  15.920  1.00  0.00           N  
ATOM    314  CA  ASP A  46      -5.953   2.178  17.126  1.00  0.00           C  
ATOM    315  C   ASP A  46      -7.011   1.064  17.081  1.00  0.00           C  
ATOM    316  O   ASP A  46      -7.203   0.320  18.053  1.00  0.00           O  
ATOM    317  CB  ASP A  46      -6.634   3.538  17.303  1.00  0.00           C  
ATOM    318  CEN ASP A  46      -6.518   4.413  17.813  1.00  0.00           X  
ATOM    319  H   ASP A  46      -5.067   3.034  15.382  1.00  0.00           H  
ATOM    320  N   PHE A  47      -7.645   0.865  15.922  1.00  0.00           N  
ATOM    321  CA  PHE A  47      -8.652  -0.175  15.727  1.00  0.00           C  
ATOM    322  C   PHE A  47      -8.104  -1.560  16.095  1.00  0.00           C  
ATOM    323  O   PHE A  47      -8.624  -2.212  17.006  1.00  0.00           O  
ATOM    324  CB  PHE A  47      -9.146  -0.170  14.279  1.00  0.00           C  
ATOM    325  CEN PHE A  47     -10.373   0.398  13.443  1.00  0.00           X  
ATOM    326  H   PHE A  47      -7.426   1.482  15.151  1.00  0.00           H  
ATOM    327  N   MET A  48      -7.010  -1.993  15.461  1.00  0.00           N  
ATOM    328  CA  MET A  48      -6.520  -3.371  15.558  1.00  0.00           C  
ATOM    329  C   MET A  48      -6.074  -3.754  16.967  1.00  0.00           C  
ATOM    330  O   MET A  48      -6.171  -4.924  17.346  1.00  0.00           O  
ATOM    331  CB  MET A  48      -5.365  -3.577  14.580  1.00  0.00           C  
ATOM    332  CEN MET A  48      -4.937  -4.370  13.074  1.00  0.00           X  
ATOM    333  H   MET A  48      -6.487  -1.322  14.915  1.00  0.00           H  
ATOM    334  N   GLN A  49      -5.605  -2.800  17.770  1.00  0.00           N  
ATOM    335  CA  GLN A  49      -4.827  -3.100  18.978  1.00  0.00           C  
ATOM    336  C   GLN A  49      -5.697  -3.328  20.224  1.00  0.00           C  
ATOM    337  O   GLN A  49      -5.190  -3.741  21.268  1.00  0.00           O  
ATOM    338  CB  GLN A  49      -3.839  -1.963  19.254  1.00  0.00           C  
ATOM    339  CEN GLN A  49      -2.179  -1.452  19.082  1.00  0.00           X  
ATOM    340  H   GLN A  49      -5.779  -1.834  17.536  1.00  0.00           H  
ATOM    341  N   GLY A  50      -7.017  -3.136  20.116  1.00  0.00           N  
ATOM    342  CA  GLY A  50      -7.953  -3.170  21.235  1.00  0.00           C  
ATOM    343  C   GLY A  50      -8.362  -1.783  21.723  1.00  0.00           C  
ATOM    344  O   GLY A  50      -9.034  -1.679  22.748  1.00  0.00           O  
ATOM    345  CEN GLY A  50      -7.953  -3.170  21.235  1.00  0.00           X  
ATOM    346  H   GLY A  50      -7.385  -2.904  19.206  1.00  0.00           H  
ATOM    347  N   GLY A  51      -7.975  -0.723  21.005  1.00  0.00           N  
ATOM    348  CA  GLY A  51      -8.250   0.667  21.366  1.00  0.00           C  
ATOM    349  C   GLY A  51      -9.459   1.288  20.658  1.00  0.00           C  
ATOM    350  O   GLY A  51      -9.902   2.371  21.056  1.00  0.00           O  
ATOM    351  CEN GLY A  51      -8.250   0.668  21.367  1.00  0.00           X  
ATOM    352  H   GLY A  51      -7.432  -0.868  20.167  1.00  0.00           H  
ATOM    353  N   GLY A  52     -10.022   0.656  19.621  1.00  0.00           N  
ATOM    354  CA  GLY A  52     -11.096   1.256  18.825  1.00  0.00           C  
ATOM    355  C   GLY A  52     -12.477   0.624  18.957  1.00  0.00           C  
ATOM    356  O   GLY A  52     -12.676  -0.574  18.770  1.00  0.00           O  
ATOM    357  CEN GLY A  52     -11.096   1.256  18.824  1.00  0.00           X  
ATOM    358  H   GLY A  52      -9.587  -0.192  19.284  1.00  0.00           H  
ATOM    359  N   SER A  53     -13.462   1.476  19.244  1.00  0.00           N  
ATOM    360  CA  SER A  53     -14.870   1.103  19.365  1.00  0.00           C  
ATOM    361  C   SER A  53     -15.631   1.517  18.101  1.00  0.00           C  
ATOM    362  O   SER A  53     -15.033   2.046  17.163  1.00  0.00           O  
ATOM    363  CB  SER A  53     -15.484   1.742  20.595  1.00  0.00           C  
ATOM    364  CEN SER A  53     -15.577   2.113  20.982  1.00  0.00           X  
ATOM    365  H   SER A  53     -13.275   2.461  19.124  1.00  0.00           H  
ATOM    366  N   GLY A  54     -16.958   1.347  18.066  1.00  0.00           N  
ATOM    367  CA  GLY A  54     -17.780   1.739  16.906  1.00  0.00           C  
ATOM    368  C   GLY A  54     -17.535   3.173  16.400  1.00  0.00           C  
ATOM    369  O   GLY A  54     -17.502   3.397  15.198  1.00  0.00           O  
ATOM    370  CEN GLY A  54     -17.780   1.739  16.906  1.00  0.00           X  
ATOM    371  H   GLY A  54     -17.414   0.876  18.835  1.00  0.00           H  
ATOM    372  N   GLY A  55     -17.285   4.135  17.304  1.00  0.00           N  
ATOM    373  CA  GLY A  55     -16.957   5.514  16.943  1.00  0.00           C  
ATOM    374  C   GLY A  55     -15.640   5.654  16.172  1.00  0.00           C  
ATOM    375  O   GLY A  55     -15.560   6.509  15.296  1.00  0.00           O  
ATOM    376  CEN GLY A  55     -16.956   5.514  16.942  1.00  0.00           X  
ATOM    377  H   GLY A  55     -17.182   3.864  18.270  1.00  0.00           H  
ATOM    378  N   LYS A  56     -14.648   4.780  16.417  1.00  0.00           N  
ATOM    379  CA  LYS A  56     -13.411   4.748  15.613  1.00  0.00           C  
ATOM    380  C   LYS A  56     -13.709   4.375  14.165  1.00  0.00           C  
ATOM    381  O   LYS A  56     -13.196   5.011  13.261  1.00  0.00           O  
ATOM    382  CB  LYS A  56     -12.402   3.765  16.208  1.00  0.00           C  
ATOM    383  CEN LYS A  56     -10.625   3.440  17.309  1.00  0.00           X  
ATOM    384  H   LYS A  56     -14.806   4.034  17.080  1.00  0.00           H  
ATOM    385  N   LEU A  57     -14.591   3.398  13.928  1.00  0.00           N  
ATOM    386  CA  LEU A  57     -15.010   3.050  12.567  1.00  0.00           C  
ATOM    387  C   LEU A  57     -15.791   4.172  11.882  1.00  0.00           C  
ATOM    388  O   LEU A  57     -15.478   4.518  10.749  1.00  0.00           O  
ATOM    389  CB  LEU A  57     -15.853   1.769  12.595  1.00  0.00           C  
ATOM    390  CEN LEU A  57     -15.543   0.306  12.226  1.00  0.00           X  
ATOM    391  H   LEU A  57     -14.993   2.908  14.717  1.00  0.00           H  
ATOM    392  N   GLN A  58     -16.771   4.768  12.562  1.00  0.00           N  
ATOM    393  CA  GLN A  58     -17.545   5.870  11.983  1.00  0.00           C  
ATOM    394  C   GLN A  58     -16.666   7.061  11.592  1.00  0.00           C  
ATOM    395  O   GLN A  58     -16.888   7.652  10.537  1.00  0.00           O  
ATOM    396  CB  GLN A  58     -18.620   6.334  12.970  1.00  0.00           C  
ATOM    397  CEN GLN A  58     -20.313   6.225  13.379  1.00  0.00           X  
ATOM    398  H   GLN A  58     -16.946   4.490  13.517  1.00  0.00           H  
ATOM    399  N   GLU A  59     -15.682   7.409  12.421  1.00  0.00           N  
ATOM    400  CA  GLU A  59     -14.729   8.479  12.127  1.00  0.00           C  
ATOM    401  C   GLU A  59     -13.830   8.101  10.945  1.00  0.00           C  
ATOM    402  O   GLU A  59     -13.695   8.899  10.020  1.00  0.00           O  
ATOM    403  CB  GLU A  59     -13.878   8.793  13.360  1.00  0.00           C  
ATOM    404  CEN GLU A  59     -13.556   9.761  14.725  1.00  0.00           X  
ATOM    405  H   GLU A  59     -15.549   6.888  13.280  1.00  0.00           H  
ATOM    406  N   MET A  60     -13.380   6.846  10.879  1.00  0.00           N  
ATOM    407  CA  MET A  60     -12.514   6.336   9.809  1.00  0.00           C  
ATOM    408  C   MET A  60     -13.173   6.417   8.428  1.00  0.00           C  
ATOM    409  O   MET A  60     -12.521   6.750   7.446  1.00  0.00           O  
ATOM    410  CB  MET A  60     -12.115   4.893  10.110  1.00  0.00           C  
ATOM    411  CEN MET A  60     -10.756   3.895  10.596  1.00  0.00           X  
ATOM    412  H   MET A  60     -13.573   6.232  11.659  1.00  0.00           H  
ATOM    413  N   MET A  61     -14.481   6.151   8.342  1.00  0.00           N  
ATOM    414  CA  MET A  61     -15.226   6.281   7.085  1.00  0.00           C  
ATOM    415  C   MET A  61     -15.182   7.717   6.554  1.00  0.00           C  
ATOM    416  O   MET A  61     -14.839   7.937   5.396  1.00  0.00           O  
ATOM    417  CB  MET A  61     -16.674   5.837   7.283  1.00  0.00           C  
ATOM    418  CEN MET A  61     -17.808   4.561   6.878  1.00  0.00           X  
ATOM    419  H   MET A  61     -14.966   5.851   9.176  1.00  0.00           H  
ATOM    420  N   LYS A  62     -15.509   8.712   7.382  1.00  0.00           N  
ATOM    421  CA  LYS A  62     -15.482  10.115   6.978  1.00  0.00           C  
ATOM    422  C   LYS A  62     -14.088  10.554   6.525  1.00  0.00           C  
ATOM    423  O   LYS A  62     -13.988  11.203   5.489  1.00  0.00           O  
ATOM    424  CB  LYS A  62     -15.961  11.005   8.126  1.00  0.00           C  
ATOM    425  CEN LYS A  62     -17.496  12.183   8.983  1.00  0.00           X  
ATOM    426  H   LYS A  62     -15.710   8.484   8.346  1.00  0.00           H  
ATOM    427  N   GLU A  63     -13.041  10.195   7.261  1.00  0.00           N  
ATOM    428  CA  GLU A  63     -11.658  10.552   6.911  1.00  0.00           C  
ATOM    429  C   GLU A  63     -11.276   9.975   5.550  1.00  0.00           C  
ATOM    430  O   GLU A  63     -10.728  10.668   4.694  1.00  0.00           O  
ATOM    431  CB  GLU A  63     -10.684  10.058   7.983  1.00  0.00           C  
ATOM    432  CEN GLU A  63      -9.720  10.361   9.355  1.00  0.00           X  
ATOM    433  H   GLU A  63     -13.186   9.643   8.094  1.00  0.00           H  
ATOM    434  N   PHE A  64     -11.685   8.739   5.284  1.00  0.00           N  
ATOM    435  CA  PHE A  64     -11.434   8.093   4.007  1.00  0.00           C  
ATOM    436  C   PHE A  64     -12.172   8.775   2.842  1.00  0.00           C  
ATOM    437  O   PHE A  64     -11.617   8.955   1.758  1.00  0.00           O  
ATOM    438  CB  PHE A  64     -11.833   6.618   4.089  1.00  0.00           C  
ATOM    439  CEN PHE A  64     -11.137   5.211   4.340  1.00  0.00           X  
ATOM    440  H   PHE A  64     -12.098   8.195   6.028  1.00  0.00           H  
ATOM    441  N   GLN A  65     -13.403   9.250   3.073  1.00  0.00           N  
ATOM    442  CA  GLN A  65     -14.169   9.978   2.059  1.00  0.00           C  
ATOM    443  C   GLN A  65     -13.517  11.320   1.697  1.00  0.00           C  
ATOM    444  O   GLN A  65     -13.444  11.668   0.520  1.00  0.00           O  
ATOM    445  CB  GLN A  65     -15.599  10.218   2.550  1.00  0.00           C  
ATOM    446  CEN GLN A  65     -17.249   9.656   2.449  1.00  0.00           X  
ATOM    447  H   GLN A  65     -13.811   9.106   3.984  1.00  0.00           H  
ATOM    448  N   GLN A  66     -13.008  12.060   2.682  1.00  0.00           N  
ATOM    449  CA  GLN A  66     -12.260  13.293   2.426  1.00  0.00           C  
ATOM    450  C   GLN A  66     -11.019  13.032   1.575  1.00  0.00           C  
ATOM    451  O   GLN A  66     -10.789  13.754   0.610  1.00  0.00           O  
ATOM    452  CB  GLN A  66     -11.848  13.952   3.746  1.00  0.00           C  
ATOM    453  CEN GLN A  66     -12.239  15.215   4.884  1.00  0.00           X  
ATOM    454  H   GLN A  66     -13.059  11.715   3.629  1.00  0.00           H  
ATOM    455  N   VAL A  67     -10.280  11.952   1.855  1.00  0.00           N  
ATOM    456  CA  VAL A  67      -9.078  11.592   1.086  1.00  0.00           C  
ATOM    457  C   VAL A  67      -9.429  11.282  -0.361  1.00  0.00           C  
ATOM    458  O   VAL A  67      -8.798  11.810  -1.272  1.00  0.00           O  
ATOM    459  CB  VAL A  67      -8.352  10.378   1.694  1.00  0.00           C  
ATOM    460  CEN VAL A  67      -7.785  10.184   2.033  1.00  0.00           X  
ATOM    461  H   VAL A  67     -10.544  11.383   2.648  1.00  0.00           H  
ATOM    462  N   LEU A  68     -10.433  10.439  -0.591  1.00  0.00           N  
ATOM    463  CA  LEU A  68     -10.932  10.167  -1.936  1.00  0.00           C  
ATOM    464  C   LEU A  68     -11.355  11.422  -2.677  1.00  0.00           C  
ATOM    465  O   LEU A  68     -10.926  11.637  -3.810  1.00  0.00           O  
ATOM    466  CB  LEU A  68     -12.107   9.185  -1.866  1.00  0.00           C  
ATOM    467  CEN LEU A  68     -12.232   7.680  -2.170  1.00  0.00           X  
ATOM    468  H   LEU A  68     -10.870   9.984   0.197  1.00  0.00           H  
ATOM    469  N   ASP A  69     -12.214  12.223  -2.058  1.00  0.00           N  
ATOM    470  CA  ASP A  69     -12.665  13.476  -2.640  1.00  0.00           C  
ATOM    471  C   ASP A  69     -11.463  14.344  -3.036  1.00  0.00           C  
ATOM    472  O   ASP A  69     -11.414  14.858  -4.155  1.00  0.00           O  
ATOM    473  CB  ASP A  69     -13.571  14.228  -1.661  1.00  0.00           C  
ATOM    474  CEN ASP A  69     -14.559  14.377  -1.463  1.00  0.00           X  
ATOM    475  H   ASP A  69     -12.588  11.945  -1.159  1.00  0.00           H  
ATOM    476  N   GLU A  70     -10.447  14.451  -2.172  1.00  0.00           N  
ATOM    477  CA  GLU A  70      -9.221  15.206  -2.444  1.00  0.00           C  
ATOM    478  C   GLU A  70      -8.432  14.599  -3.605  1.00  0.00           C  
ATOM    479  O   GLU A  70      -7.989  15.326  -4.495  1.00  0.00           O  
ATOM    480  CB  GLU A  70      -8.343  15.268  -1.193  1.00  0.00           C  
ATOM    481  CEN GLU A  70      -7.790  16.108   0.183  1.00  0.00           X  
ATOM    482  H   GLU A  70     -10.524  13.971  -1.286  1.00  0.00           H  
ATOM    483  N   LEU A  71      -8.306  13.274  -3.652  1.00  0.00           N  
ATOM    484  CA  LEU A  71      -7.585  12.554  -4.695  1.00  0.00           C  
ATOM    485  C   LEU A  71      -8.233  12.741  -6.060  1.00  0.00           C  
ATOM    486  O   LEU A  71      -7.530  12.987  -7.036  1.00  0.00           O  
ATOM    487  CB  LEU A  71      -7.505  11.062  -4.346  1.00  0.00           C  
ATOM    488  CEN LEU A  71      -6.369  10.174  -3.805  1.00  0.00           X  
ATOM    489  H   LEU A  71      -8.736  12.742  -2.910  1.00  0.00           H  
ATOM    490  N   ASN A  72      -9.557  12.661  -6.138  1.00  0.00           N  
ATOM    491  CA  ASN A  72     -10.297  12.832  -7.381  1.00  0.00           C  
ATOM    492  C   ASN A  72     -10.009  14.199  -8.022  1.00  0.00           C  
ATOM    493  O   ASN A  72      -9.724  14.266  -9.220  1.00  0.00           O  
ATOM    494  CB  ASN A  72     -11.788  12.654  -7.158  1.00  0.00           C  
ATOM    495  CEN ASN A  72     -12.499  11.883  -7.198  1.00  0.00           X  
ATOM    496  H   ASN A  72     -10.068  12.456  -5.294  1.00  0.00           H  
ATOM    497  N   ASN A  73     -10.022  15.277  -7.233  1.00  0.00           N  
ATOM    498  CA  ASN A  73      -9.766  16.631  -7.727  1.00  0.00           C  
ATOM    499  C   ASN A  73      -8.296  16.839  -8.101  1.00  0.00           C  
ATOM    500  O   ASN A  73      -7.992  17.289  -9.207  1.00  0.00           O  
ATOM    501  CB  ASN A  73     -10.198  17.675  -6.713  1.00  0.00           C  
ATOM    502  CEN ASN A  73     -11.050  18.246  -6.494  1.00  0.00           X  
ATOM    503  H   ASN A  73     -10.205  15.151  -6.249  1.00  0.00           H  
ATOM    504  N   HIS A  74      -7.377  16.485  -7.209  1.00  0.00           N  
ATOM    505  CA  HIS A  74      -5.981  16.901  -7.272  1.00  0.00           C  
ATOM    506  C   HIS A  74      -5.216  16.271  -8.437  1.00  0.00           C  
ATOM    507  O   HIS A  74      -4.325  16.892  -9.019  1.00  0.00           O  
ATOM    508  CB  HIS A  74      -5.274  16.567  -5.955  1.00  0.00           C  
ATOM    509  CEN HIS A  74      -4.959  17.213  -4.724  1.00  0.00           X  
ATOM    510  H   HIS A  74      -7.684  15.992  -6.382  1.00  0.00           H  
ATOM    511  N   LEU A  75      -5.572  15.050  -8.817  1.00  0.00           N  
ATOM    512  CA  LEU A  75      -4.809  14.239  -9.747  1.00  0.00           C  
ATOM    513  C   LEU A  75      -5.081  14.567 -11.226  1.00  0.00           C  
ATOM    514  O   LEU A  75      -4.408  13.999 -12.086  1.00  0.00           O  
ATOM    515  CB  LEU A  75      -5.099  12.757  -9.474  1.00  0.00           C  
ATOM    516  CEN LEU A  75      -4.307  11.653  -8.749  1.00  0.00           X  
ATOM    517  H   LEU A  75      -6.361  14.623  -8.350  1.00  0.00           H  
ATOM    518  N   GLN A  76      -5.978  15.500 -11.579  1.00  0.00           N  
ATOM    519  CA  GLN A  76      -6.431  15.672 -12.976  1.00  0.00           C  
ATOM    520  C   GLN A  76      -5.270  15.847 -13.993  1.00  0.00           C  
ATOM    521  O   GLN A  76      -5.422  15.511 -15.165  1.00  0.00           O  
ATOM    522  CB  GLN A  76      -7.367  16.880 -13.068  1.00  0.00           C  
ATOM    523  CEN GLN A  76      -9.039  17.379 -13.127  1.00  0.00           X  
ATOM    524  H   GLN A  76      -6.394  16.068 -10.851  1.00  0.00           H  
ATOM    525  N   GLY A  77      -4.081  16.290 -13.557  1.00  0.00           N  
ATOM    526  CA  GLY A  77      -2.917  16.561 -14.415  1.00  0.00           C  
ATOM    527  C   GLY A  77      -1.935  15.394 -14.679  1.00  0.00           C  
ATOM    528  O   GLY A  77      -1.097  15.512 -15.566  1.00  0.00           O  
ATOM    529  CEN GLY A  77      -2.916  16.561 -14.415  1.00  0.00           X  
ATOM    530  H   GLY A  77      -3.966  16.381 -12.558  1.00  0.00           H  
ATOM    531  N   GLY A  78      -2.014  14.271 -13.957  1.00  0.00           N  
ATOM    532  CA  GLY A  78      -1.075  13.137 -14.025  1.00  0.00           C  
ATOM    533  C   GLY A  78      -1.735  11.776 -14.270  1.00  0.00           C  
ATOM    534  O   GLY A  78      -1.582  10.866 -13.463  1.00  0.00           O  
ATOM    535  CEN GLY A  78      -1.074  13.137 -14.025  1.00  0.00           X  
ATOM    536  H   GLY A  78      -2.700  14.249 -13.216  1.00  0.00           H  
ATOM    537  N   LYS A  79      -2.472  11.629 -15.379  1.00  0.00           N  
ATOM    538  CA  LYS A  79      -3.442  10.546 -15.648  1.00  0.00           C  
ATOM    539  C   LYS A  79      -2.972   9.109 -15.354  1.00  0.00           C  
ATOM    540  O   LYS A  79      -3.760   8.319 -14.844  1.00  0.00           O  
ATOM    541  CB  LYS A  79      -3.886  10.626 -17.110  1.00  0.00           C  
ATOM    542  CEN LYS A  79      -5.345  11.200 -18.529  1.00  0.00           X  
ATOM    543  H   LYS A  79      -2.508  12.446 -15.973  1.00  0.00           H  
ATOM    544  N   HIS A  80      -1.736   8.740 -15.695  1.00  0.00           N  
ATOM    545  CA  HIS A  80      -1.200   7.413 -15.359  1.00  0.00           C  
ATOM    546  C   HIS A  80      -1.146   7.156 -13.848  1.00  0.00           C  
ATOM    547  O   HIS A  80      -1.481   6.064 -13.398  1.00  0.00           O  
ATOM    548  CB  HIS A  80       0.200   7.240 -15.958  1.00  0.00           C  
ATOM    549  CEN HIS A  80       0.794   6.693 -17.132  1.00  0.00           X  
ATOM    550  H   HIS A  80      -1.140   9.418 -16.144  1.00  0.00           H  
ATOM    551  N   THR A  81      -0.790   8.177 -13.066  1.00  0.00           N  
ATOM    552  CA  THR A  81      -0.700   8.066 -11.605  1.00  0.00           C  
ATOM    553  C   THR A  81      -2.086   8.165 -10.977  1.00  0.00           C  
ATOM    554  O   THR A  81      -2.363   7.441 -10.029  1.00  0.00           O  
ATOM    555  CB  THR A  81       0.206   9.155 -11.001  1.00  0.00           C  
ATOM    556  CEN THR A  81       0.723   9.423 -10.950  1.00  0.00           X  
ATOM    557  H   THR A  81      -0.573   9.075 -13.471  1.00  0.00           H  
ATOM    558  N   VAL A  82      -2.977   8.980 -11.561  1.00  0.00           N  
ATOM    559  CA  VAL A  82      -4.359   9.152 -11.069  1.00  0.00           C  
ATOM    560  C   VAL A  82      -5.136   7.876 -11.195  1.00  0.00           C  
ATOM    561  O   VAL A  82      -5.892   7.551 -10.300  1.00  0.00           O  
ATOM    562  CB  VAL A  82      -5.113  10.260 -11.827  1.00  0.00           C  
ATOM    563  CEN VAL A  82      -5.377  10.894 -11.766  1.00  0.00           X  
ATOM    564  H   VAL A  82      -2.695   9.499 -12.381  1.00  0.00           H  
ATOM    565  N   HIS A  83      -4.953   7.164 -12.307  1.00  0.00           N  
ATOM    566  CA  HIS A  83      -5.702   5.947 -12.528  1.00  0.00           C  
ATOM    567  C   HIS A  83      -5.317   4.880 -11.506  1.00  0.00           C  
ATOM    568  O   HIS A  83      -6.193   4.242 -10.943  1.00  0.00           O  
ATOM    569  CB  HIS A  83      -5.475   5.426 -13.951  1.00  0.00           C  
ATOM    570  CEN HIS A  83      -6.107   5.505 -15.226  1.00  0.00           X  
ATOM    571  H   HIS A  83      -4.372   7.528 -13.050  1.00  0.00           H  
ATOM    572  N   HIS A  84      -4.022   4.720 -11.226  1.00  0.00           N  
ATOM    573  CA  HIS A  84      -3.574   3.749 -10.235  1.00  0.00           C  
ATOM    574  C   HIS A  84      -4.044   4.110  -8.820  1.00  0.00           C  
ATOM    575  O   HIS A  84      -4.549   3.250  -8.110  1.00  0.00           O  
ATOM    576  CB  HIS A  84      -2.047   3.628 -10.264  1.00  0.00           C  
ATOM    577  CEN HIS A  84      -1.056   2.802 -10.870  1.00  0.00           X  
ATOM    578  H   HIS A  84      -3.336   5.313 -11.674  1.00  0.00           H  
ATOM    579  N   ILE A  85      -3.967   5.391  -8.449  1.00  0.00           N  
ATOM    580  CA  ILE A  85      -4.368   5.869  -7.120  1.00  0.00           C  
ATOM    581  C   ILE A  85      -5.867   5.642  -6.879  1.00  0.00           C  
ATOM    582  O   ILE A  85      -6.251   5.148  -5.830  1.00  0.00           O  
ATOM    583  CB  ILE A  85      -4.049   7.364  -6.936  1.00  0.00           C  
ATOM    584  CEN ILE A  85      -3.282   8.084  -6.649  1.00  0.00           X  
ATOM    585  H   ILE A  85      -3.644   6.072  -9.123  1.00  0.00           H  
ATOM    586  N   GLU A  86      -6.715   5.932  -7.864  1.00  0.00           N  
ATOM    587  CA  GLU A  86      -8.171   5.850  -7.762  1.00  0.00           C  
ATOM    588  C   GLU A  86      -8.644   4.418  -7.470  1.00  0.00           C  
ATOM    589  O   GLU A  86      -9.498   4.232  -6.606  1.00  0.00           O  
ATOM    590  CB  GLU A  86      -8.820   6.365  -9.048  1.00  0.00           C  
ATOM    591  CEN GLU A  86      -9.581   7.616  -9.919  1.00  0.00           X  
ATOM    592  H   GLU A  86      -6.328   6.258  -8.737  1.00  0.00           H  
ATOM    593  N   GLN A  87      -8.112   3.406  -8.169  1.00  0.00           N  
ATOM    594  CA  GLN A  87      -8.481   2.003  -7.934  1.00  0.00           C  
ATOM    595  C   GLN A  87      -8.193   1.581  -6.495  1.00  0.00           C  
ATOM    596  O   GLN A  87      -9.070   0.990  -5.871  1.00  0.00           O  
ATOM    597  CB  GLN A  87      -7.728   1.082  -8.898  1.00  0.00           C  
ATOM    598  CEN GLN A  87      -7.857   0.167 -10.379  1.00  0.00           X  
ATOM    599  H   GLN A  87      -7.371   3.608  -8.827  1.00  0.00           H  
ATOM    600  N   ASN A  88      -7.028   1.946  -5.944  1.00  0.00           N  
ATOM    601  CA  ASN A  88      -6.654   1.579  -4.573  1.00  0.00           C  
ATOM    602  C   ASN A  88      -7.654   2.165  -3.566  1.00  0.00           C  
ATOM    603  O   ASN A  88      -8.153   1.483  -2.676  1.00  0.00           O  
ATOM    604  CB  ASN A  88      -5.243   2.027  -4.239  1.00  0.00           C  
ATOM    605  CEN ASN A  88      -4.270   1.634  -4.267  1.00  0.00           X  
ATOM    606  H   ASN A  88      -6.337   2.414  -6.512  1.00  0.00           H  
ATOM    607  N   ILE A  89      -8.031   3.428  -3.754  1.00  0.00           N  
ATOM    608  CA  ILE A  89      -8.938   4.115  -2.846  1.00  0.00           C  
ATOM    609  C   ILE A  89     -10.359   3.521  -2.868  1.00  0.00           C  
ATOM    610  O   ILE A  89     -10.996   3.416  -1.820  1.00  0.00           O  
ATOM    611  CB  ILE A  89      -9.016   5.616  -3.181  1.00  0.00           C  
ATOM    612  CEN ILE A  89      -8.548   6.589  -3.029  1.00  0.00           X  
ATOM    613  H   ILE A  89      -7.643   3.937  -4.534  1.00  0.00           H  
ATOM    614  N   LYS A  90     -10.888   3.113  -4.024  1.00  0.00           N  
ATOM    615  CA  LYS A  90     -12.196   2.433  -4.079  1.00  0.00           C  
ATOM    616  C   LYS A  90     -12.177   1.105  -3.328  1.00  0.00           C  
ATOM    617  O   LYS A  90     -13.114   0.831  -2.582  1.00  0.00           O  
ATOM    618  CB  LYS A  90     -12.619   2.200  -5.530  1.00  0.00           C  
ATOM    619  CEN LYS A  90     -13.833   2.753  -7.173  1.00  0.00           X  
ATOM    620  H   LYS A  90     -10.337   3.197  -4.866  1.00  0.00           H  
ATOM    621  N   GLU A  91     -11.123   0.313  -3.498  1.00  0.00           N  
ATOM    622  CA  GLU A  91     -10.988  -0.989  -2.838  1.00  0.00           C  
ATOM    623  C   GLU A  91     -10.953  -0.843  -1.311  1.00  0.00           C  
ATOM    624  O   GLU A  91     -11.694  -1.539  -0.618  1.00  0.00           O  
ATOM    625  CB  GLU A  91      -9.727  -1.706  -3.326  1.00  0.00           C  
ATOM    626  CEN GLU A  91      -8.980  -2.859  -4.335  1.00  0.00           X  
ATOM    627  H   GLU A  91     -10.364   0.625  -4.087  1.00  0.00           H  
ATOM    628  N   ILE A  92     -10.219   0.147  -0.788  1.00  0.00           N  
ATOM    629  CA  ILE A  92     -10.033   0.369   0.658  1.00  0.00           C  
ATOM    630  C   ILE A  92     -11.360   0.772   1.330  1.00  0.00           C  
ATOM    631  O   ILE A  92     -11.710   0.246   2.386  1.00  0.00           O  
ATOM    632  CB  ILE A  92      -8.976   1.454   0.933  1.00  0.00           C  
ATOM    633  CEN ILE A  92      -7.911   1.651   1.057  1.00  0.00           X  
ATOM    634  H   ILE A  92      -9.705   0.734  -1.430  1.00  0.00           H  
ATOM    635  N   PHE A  93     -12.153   1.650   0.706  1.00  0.00           N  
ATOM    636  CA  PHE A  93     -13.472   2.035   1.223  1.00  0.00           C  
ATOM    637  C   PHE A  93     -14.441   0.856   1.291  1.00  0.00           C  
ATOM    638  O   PHE A  93     -15.129   0.688   2.299  1.00  0.00           O  
ATOM    639  CB  PHE A  93     -14.073   3.146   0.359  1.00  0.00           C  
ATOM    640  CEN PHE A  93     -14.209   4.729   0.385  1.00  0.00           X  
ATOM    641  H   PHE A  93     -11.826   2.048  -0.161  1.00  0.00           H  
ATOM    642  N   HIS A  94     -14.482   0.039   0.241  1.00  0.00           N  
ATOM    643  CA  HIS A  94     -15.351  -1.129   0.190  1.00  0.00           C  
ATOM    644  C   HIS A  94     -15.059  -2.094   1.346  1.00  0.00           C  
ATOM    645  O   HIS A  94     -15.964  -2.469   2.092  1.00  0.00           O  
ATOM    646  CB  HIS A  94     -15.198  -1.853  -1.152  1.00  0.00           C  
ATOM    647  CEN HIS A  94     -15.840  -1.883  -2.423  1.00  0.00           X  
ATOM    648  H   HIS A  94     -13.873   0.221  -0.542  1.00  0.00           H  
ATOM    649  N   HIS A  95     -13.788  -2.439   1.549  1.00  0.00           N  
ATOM    650  CA  HIS A  95     -13.362  -3.386   2.573  1.00  0.00           C  
ATOM    651  C   HIS A  95     -13.546  -2.837   3.999  1.00  0.00           C  
ATOM    652  O   HIS A  95     -13.987  -3.592   4.869  1.00  0.00           O  
ATOM    653  CB  HIS A  95     -11.897  -3.776   2.351  1.00  0.00           C  
ATOM    654  CEN HIS A  95     -11.157  -4.809   1.706  1.00  0.00           X  
ATOM    655  H   HIS A  95     -13.080  -2.039   0.950  1.00  0.00           H  
ATOM    656  N   LEU A  96     -13.278  -1.548   4.252  1.00  0.00           N  
ATOM    657  CA  LEU A  96     -13.512  -0.931   5.572  1.00  0.00           C  
ATOM    658  C   LEU A  96     -14.991  -0.933   5.939  1.00  0.00           C  
ATOM    659  O   LEU A  96     -15.336  -1.220   7.086  1.00  0.00           O  
ATOM    660  CB  LEU A  96     -12.967   0.503   5.595  1.00  0.00           C  
ATOM    661  CEN LEU A  96     -11.710   1.134   6.223  1.00  0.00           X  
ATOM    662  H   LEU A  96     -12.927  -0.974   3.501  1.00  0.00           H  
ATOM    663  N   GLU A  97     -15.872  -0.651   4.985  1.00  0.00           N  
ATOM    664  CA  GLU A  97     -17.314  -0.680   5.204  1.00  0.00           C  
ATOM    665  C   GLU A  97     -17.793  -2.094   5.574  1.00  0.00           C  
ATOM    666  O   GLU A  97     -18.552  -2.258   6.530  1.00  0.00           O  
ATOM    667  CB  GLU A  97     -18.051  -0.178   3.960  1.00  0.00           C  
ATOM    668  CEN GLU A  97     -18.844   1.073   3.118  1.00  0.00           X  
ATOM    669  H   GLU A  97     -15.533  -0.366   4.077  1.00  0.00           H  
ATOM    670  N   GLU A  98     -17.293  -3.126   4.887  1.00  0.00           N  
ATOM    671  CA  GLU A  98     -17.642  -4.525   5.160  1.00  0.00           C  
ATOM    672  C   GLU A  98     -17.242  -4.992   6.568  1.00  0.00           C  
ATOM    673  O   GLU A  98     -17.994  -5.732   7.206  1.00  0.00           O  
ATOM    674  CB  GLU A  98     -16.994  -5.434   4.114  1.00  0.00           C  
ATOM    675  CEN GLU A  98     -17.097  -6.329   2.667  1.00  0.00           X  
ATOM    676  H   GLU A  98     -16.641  -2.929   4.141  1.00  0.00           H  
ATOM    677  N   LEU A  99     -16.049  -4.616   7.037  1.00  0.00           N  
ATOM    678  CA  LEU A  99     -15.558  -4.958   8.374  1.00  0.00           C  
ATOM    679  C   LEU A  99     -16.420  -4.353   9.483  1.00  0.00           C  
ATOM    680  O   LEU A  99     -16.721  -5.053  10.442  1.00  0.00           O  
ATOM    681  CB  LEU A  99     -14.103  -4.498   8.529  1.00  0.00           C  
ATOM    682  CEN LEU A  99     -12.760  -5.251   8.506  1.00  0.00           X  
ATOM    683  H   LEU A  99     -15.472  -4.035   6.448  1.00  0.00           H  
ATOM    684  N   VAL A 100     -16.840  -3.093   9.341  1.00  0.00           N  
ATOM    685  CA  VAL A 100     -17.738  -2.409  10.289  1.00  0.00           C  
ATOM    686  C   VAL A 100     -19.101  -3.103  10.363  1.00  0.00           C  
ATOM    687  O   VAL A 100     -19.612  -3.338  11.454  1.00  0.00           O  
ATOM    688  CB  VAL A 100     -17.949  -0.932   9.906  1.00  0.00           C  
ATOM    689  CEN VAL A 100     -17.802  -0.285  10.091  1.00  0.00           X  
ATOM    690  H   VAL A 100     -16.515  -2.583   8.534  1.00  0.00           H  
ATOM    691  N   HIS A 101     -19.710  -3.403   9.212  1.00  0.00           N  
ATOM    692  CA  HIS A 101     -20.988  -4.121   9.132  1.00  0.00           C  
ATOM    693  C   HIS A 101     -20.981  -5.527   9.770  1.00  0.00           C  
ATOM    694  O   HIS A 101     -21.969  -5.897  10.409  1.00  0.00           O  
ATOM    695  CB  HIS A 101     -21.420  -4.235   7.667  1.00  0.00           C  
ATOM    696  CEN HIS A 101     -22.235  -3.521   6.741  1.00  0.00           X  
ATOM    697  H   HIS A 101     -19.333  -3.014   8.359  1.00  0.00           H  
ATOM    698  N   ARG A 102     -19.908  -6.312   9.615  1.00  0.00           N  
ATOM    699  CA  ARG A 102     -19.800  -7.688  10.140  1.00  0.00           C  
ATOM    700  C   ARG A 102     -19.907  -7.739  11.658  1.00  0.00           C  
ATOM    701  O   ARG A 102     -20.562  -8.695  12.130  1.00  0.00           O  
ATOM    702  CB  ARG A 102     -18.535  -8.387   9.663  1.00  0.00           C  
ATOM    703  CEN ARG A 102     -17.012  -9.810   8.319  1.00  0.00           X  
ATOM    704  H   ARG A 102     -19.054  -5.881   9.292  1.00  0.00           H  
TER                                                                             
# All scores below are weighted scores, not raw scores.
#BEGIN_POSE_ENERGIES_TABLE ./minmover_pdb/pose_0.pdb
label vdw cenpack pair env cbeta hs_pair ss_pair sheet total
weights 1 0.5 1 1 0.25 1 1 1 NA
pose 0.0015 -9.62144 -12.3088 -21.4738 5.35668 0 0 0 -38.0458
MET:NtermProteinFull_1 0 -0.05755 0.00882 0.6168 0.04262 0 0 0 0.61068
TYR_2 0 -0.02864 -0.0218 0.80588 0.07011 0 0 0 0.82555
GLY_3 0 0.07118 -0.03336 -0.09146 0.04425 0 0 0 -0.00939
LYS_4 0 -0.3369 -0.15431 -0.60186 0.02991 0 0 0 -1.06315
LEU_5 0 -0.33033 -0.47416 -0.06582 0.03062 0 0 0 -0.8397
ASN_6 0 -0.07952 0.06566 -0.40966 0.06292 0 0 0 -0.3606
ASP_7 0 -0.10898 -0.23403 -0.42964 0.05492 0 0 0 -0.71773
LEU_8 0 -0.3574 -0.63487 -0.50394 0.03544 0 0 0 -1.46077
LEU_9 0 -0.29973 -0.02288 0.4149 0.04318 0 0 0 0.13546
GLU_10 0 -0.07552 0.03384 -0.82678 0.06894 0 0 0 -0.79952
ASP_11 0 -0.20425 0.03264 -0.24167 0.0377 0 0 0 -0.37559
LEU_12 0 -0.31731 -0.88963 -0.30366 0.03762 0 0 0 -1.47298
GLN_13 0 0.0128 0.24753 -0.4142 0.06884 0 0 0 -0.08503
GLU_14 0 -0.03766 -0.16829 -0.71584 0.06893 0 0 0 -0.85286
VAL_15 0 -0.13276 -0.60123 -0.27892 0.07197 0 0 0 -0.94094
LEU_16 0 0.10173 -0.29729 0.24309 0.04435 0 0 0 0.09187
LYS_17 0 -0.03061 -0.03304 -0.8715 0.06961 0 0 0 -0.86554
ASN_18 0 0.11294 -0.01917 -0.19403 0.06919 0 0 0 -0.03106
LEU_19 0 -0.16449 -0.28691 -0.39148 0.03166 0 0 0 -0.81122
HIS_20 0 0.12467 -0.10387 -0.02241 0.06921 0 0 0 0.0676
LYS_21 0 -0.02889 0.04907 -1.10762 0.07072 0 0 0 -1.01672
ASN_22 0 -0.03547 -0.03958 -0.19403 0.04277 0 0 0 -0.2263
TRP_23 0 0.15488 0.07744 -0.3396 0.03614 0 0 0 -0.07113
HIS_24 0 -0.01166 -0.06085 0.21997 0.07105 0 0 0 0.21851
GLY_25 0 -0.04267 -0.07193 0.0322 0.06956 0 0 0 -0.01284
GLY_26 0 -0.00676 -0.01419 0.0322 0.04456 0 0 0 0.05581
LYS_27 0 0 0 -1.04927 0.07203 0 0 0 -0.97725
ASP_28 0 -0.02703 0.00682 -0.61428 0.07025 0 0 0 -0.56424
ASN_29 0 -0.22023 -0.12105 -0.28327 0.04277 0 0 0 -0.58177
LEU_30 0 0.02673 -0.09901 0.24309 0.06919 0 0 0 0.23999
HIS_D_31 0 -0.01708 -0.0509 0.11054 0.06947 0 0 0 0.11203
ASP_32 0 -0.12389 -0.34342 -0.42964 0.069 0 0 0 -0.82795
VAL_33 0 -0.32034 -0.08313 -0.19594 0.03151 0 0 0 -0.56791
ASP_34 0 0.16921 0.18792 -0.37876 0.0691 0 0 0 0.04747
ASN_35 0 -0.08498 -0.02879 -0.36221 0.06885 0 0 0 -0.40712
HIS_D_36 0 -0.36896 -0.29054 -0.19493 0.0359 0 0 0 -0.81853
LEU_37 0 0.09498 -0.79213 -0.45811 0.04496 0 0 0 -1.11031
GLN_38 0 0.01498 0.01903 -0.49415 0.06893 0 0 0 -0.39121
ASN_39 0 -0.24314 -0.09115 -0.19403 0.06919 0 0 0 -0.45913
VAL_40 0 -0.33315 -0.27461 -0.19594 0.03251 0 0 0 -0.77119
ILE_41 0 -0.05601 -0.299 0.72502 0.06961 0 0 0 0.43962
GLU_42 0 -0.07627 -0.19766 -0.71584 0.06893 0 0 0 -0.92084
ASP_43 0 -0.19145 0.14106 0.2122 0.04496 0 0 0 0.20677
ILE_44 0 -0.18245 -0.5951 -0.31819 0.04324 0 0 0 -1.0525
HIS_D_45 0 -0.06979 0.16125 0.06501 0.06899 0 0 0 0.22546
ASP_46 0 -0.14818 -0.4966 -0.31759 0.03493 0 0 0 -0.92743
PHE_47 0 -0.34917 -0.45774 -0.44993 0.0357 0 0 0 -1.22113
MET_48 0 -0.17829 -0.05378 0.25591 0.04139 0 0 0 0.06523
GLN_49 0 -0.06701 0.0458 -0.59803 0.06961 0 0 0 -0.54962
GLY_50 0 -0.07959 0.01103 0.0322 0.04456 0 0 0 0.00821
GLY_51 0 -0.01822 0.01894 0.35201 0.0317 0 0 0 0.38444
GLY_52 0 -0.04051 0.00018 -0.07814 0.03824 0 0 0 -0.08023
SER_53 0 -0.02434 0.00839 -0.22078 0.03681 0 0 0 -0.19991
GLY_54 0 0.02428 0.06325 -0.0429 0.03567 0 0 0 0.0803
GLY_55 0 -0.01978 -0.00786 -0.07965 0.03123 0 0 0 -0.07606
LYS_56 0 -0.36586 -0.7685 -0.2228 0.02976 0 0 0 -1.3274
LEU_57 0 0.34672 -0.31322 -0.06582 0.03558 0 0 0 0.00327
GLN_58 0 0.01931 0.0533 -0.59803 0.06939 0 0 0 -0.45603
GLU_59 0 -0.04828 -0.0918 -0.37543 0.06887 0 0 0 -0.44665
MET_60 0 -0.22403 -0.12121 -0.21391 0.0365 0 0 0 -0.52264
MET_61 0 -0.07671 0.00797 0.4784 0.04294 0 0 0 0.45259
LYS_62 0 -0.05199 -0.00683 -0.96458 0.06947 0 0 0 -0.95392
GLU_63 0 -0.45001 0.08135 -0.25924 0.0354 0 0 0 -0.59249
PHE_64 0 -0.33389 -0.40504 -0.19907 0.03175 0 0 0 -0.90625
GLN_65 0 -0.03979 0.03215 -0.55896 0.06893 0 0 0 -0.49767
GLN_66 0 -0.14042 -0.17398 -0.55896 0.06902 0 0 0 -0.80433
VAL_67 0 -0.14393 -0.61616 -0.27892 0.04202 0 0 0 -0.997
LEU_68 0 -0.22435 -0.03458 0.58995 0.04387 0 0 0 0.37489
ASP_69 0 -0.0622 0.0874 -0.47618 0.06926 0 0 0 -0.38172
GLU_70 0 -0.41346 0.21595 -0.00141 0.03008 0 0 0 -0.16884
LEU_71 0 -0.08973 -0.36186 -0.39148 0.03518 0 0 0 -0.8079
ASN_72 0 -0.01034 -0.03057 -0.24178 0.06939 0 0 0 -0.21329
ASN_73 0 -0.07732 -0.05727 -0.40966 0.0693 0 0 0 -0.47495
HIS_74 0 -0.06008 -0.0903 -0.18746 0.03561 0 0 0 -0.30223
LEU_75 0.00075 -0.00675 0.30626 -0.30366 0.0305 0 0 0 0.02711
GLN_76 0 -0.03068 -0.02605 -0.59803 0.07134 0 0 0 -0.58341
GLY_77 0 -0.0576 -0.08165 0.16011 0.06952 0 0 0 0.09038
GLY_78 0 -0.02198 -0.04605 -0.09146 0.03548 0 0 0 -0.12402
LYS_79 0 0 0 -0.77863 0.07203 0 0 0 -0.7066
HIS_D_80 0 -0.01887 -0.04913 0.20362 0.07072 0 0 0 0.20633
THR_81 0 -0.06807 -0.16412 -0.20624 0.03377 0 0 0 -0.40466
VAL_82 0.00075 -0.05216 0.07797 0.33828 0.03492 0 0 0 0.39977
HIS_D_83 0 0 0 0.06501 0.06961 0 0 0 0.13462
HIS_84 0 0.01757 -0.05692 -0.06774 0.06878 0 0 0 -0.0383
ILE_85 0 -0.12966 -0.10416 -0.31819 0.03494 0 0 0 -0.51707
GLU_86 0 0.07779 0.41894 -0.37543 0.04271 0 0 0 0.164
GLN_87 0 -0.06166 -0.00863 -0.59803 0.06931 0 0 0 -0.59901
ASN_88 0 -0.155 -0.0937 -0.13901 0.04429 0 0 0 -0.34342
ILE_89 0 -0.15211 -0.48205 -0.31819 0.04496 0 0 0 -0.9074
LYS_90 0 0.05716 0.11646 -0.77863 0.06933 0 0 0 -0.53569
GLU_91 0 -0.10212 -0.08782 -0.60186 0.06886 0 0 0 -0.72294
ILE_92 0 -0.40161 -0.56542 -0.06945 0.03201 0 0 0 -1.00448
PHE_93 0 -0.33687 -0.20117 0.63033 0.04389 0 0 0 0.13618
HIS_94 0 -0.12882 0.05964 0.20362 0.06893 0 0 0 0.20336
HIS_D_95 0 -0.30796 -0.31988 -0.02241 0.0388 0 0 0 -0.61145
LEU_96 0 -0.0768 -0.76549 -0.45811 0.03706 0 0 0 -1.26334
GLU_97 0 -0.15442 0.10525 -0.4886 0.06902 0 0 0 -0.46875
GLU_98 0 -0.09917 -0.36262 -0.60186 0.06939 0 0 0 -0.99426
LEU_99 0 -0.15724 -0.46703 -0.06582 0.03362 0 0 0 -0.65646
VAL_100 0 0.33591 0.06499 0.33828 0.04303 0 0 0 0.78221
HIS_101 0 -0.04901 0.13567 0.20362 0.07025 0 0 0 0.36052
ARG:CtermProteinFull_102 0 -0.07637 0.1463 -0.48527 0.07129 0 0 0 -0.34404
#END_POSE_ENERGIES_TABLE ./minmover_pdb/pose_0.pdb
