# Supplementary material for: Selection of a promiscuous minimalist cAMP phosphodiesterase from a library of de novo designed proteins
Source: Nat Chem. 2024 May 3;16(7):1200–8. doi: 10.1038/s41557-024-01490-4 (PMC11230910; doi:10.1038/s41557-024-01490-4)
Supplement: Supplementary file 3 — MD input files, scripts and final structures derived from MD, AlphaFold2, EMSfold and MultiSFold. [file 41557_2024_1490_MOESM3_ESM.zip › Computational_Data/4_MultiSFold/s824/pose_1.pdb]

ATOM      1  N   MET A   1     -12.159 -10.335  11.557  1.00  0.00           N  
ATOM      2  CA  MET A   1     -11.793  -8.909  11.420  1.00  0.00           C  
ATOM      3  C   MET A   1     -10.306  -8.769  11.155  1.00  0.00           C  
ATOM      4  O   MET A   1      -9.971  -8.074  10.215  1.00  0.00           O  
ATOM      5  CB  MET A   1     -12.177  -8.126  12.674  1.00  0.00           C  
ATOM      6  CEN MET A   1     -13.290  -6.908  13.270  1.00  0.00           X  
ATOM      7  H   MET A   1     -12.568 -10.667  12.407  1.00  0.00           H  
ATOM      8  N   TYR A   2      -9.445  -9.506  11.863  1.00  0.00           N  
ATOM      9  CA  TYR A   2      -7.994  -9.492  11.624  1.00  0.00           C  
ATOM     10  C   TYR A   2      -7.525  -9.889  10.218  1.00  0.00           C  
ATOM     11  O   TYR A   2      -6.706  -9.175   9.669  1.00  0.00           O  
ATOM     12  CB  TYR A   2      -7.314 -10.409  12.644  1.00  0.00           C  
ATOM     13  CEN TYR A   2      -6.478 -10.329  14.181  1.00  0.00           X  
ATOM     14  H   TYR A   2      -9.709  -9.858  12.774  1.00  0.00           H  
ATOM     15  N   GLY A   3      -8.061 -10.961   9.612  1.00  0.00           N  
ATOM     16  CA  GLY A   3      -7.659 -11.381   8.258  1.00  0.00           C  
ATOM     17  C   GLY A   3      -7.853 -10.280   7.207  1.00  0.00           C  
ATOM     18  O   GLY A   3      -6.901  -9.931   6.532  1.00  0.00           O  
ATOM     19  CEN GLY A   3      -7.659 -11.381   8.258  1.00  0.00           X  
ATOM     20  H   GLY A   3      -8.669 -11.570  10.143  1.00  0.00           H  
ATOM     21  N   LYS A   4      -9.031  -9.640   7.182  1.00  0.00           N  
ATOM     22  CA  LYS A   4      -9.281  -8.472   6.318  1.00  0.00           C  
ATOM     23  C   LYS A   4      -8.392  -7.270   6.653  1.00  0.00           C  
ATOM     24  O   LYS A   4      -7.944  -6.582   5.751  1.00  0.00           O  
ATOM     25  CB  LYS A   4     -10.751  -8.059   6.408  1.00  0.00           C  
ATOM     26  CEN LYS A   4     -12.681  -8.037   5.540  1.00  0.00           X  
ATOM     27  H   LYS A   4      -9.782  -9.975   7.769  1.00  0.00           H  
ATOM     28  N   LEU A   5      -8.170  -6.993   7.943  1.00  0.00           N  
ATOM     29  CA  LEU A   5      -7.289  -5.900   8.364  1.00  0.00           C  
ATOM     30  C   LEU A   5      -5.851  -6.118   7.880  1.00  0.00           C  
ATOM     31  O   LEU A   5      -5.233  -5.185   7.385  1.00  0.00           O  
ATOM     32  CB  LEU A   5      -7.321  -5.756   9.891  1.00  0.00           C  
ATOM     33  CEN LEU A   5      -8.002  -4.745  10.832  1.00  0.00           X  
ATOM     34  H   LEU A   5      -8.495  -7.651   8.637  1.00  0.00           H  
ATOM     35  N   ASN A   6      -5.326  -7.341   7.999  1.00  0.00           N  
ATOM     36  CA  ASN A   6      -3.981  -7.666   7.542  1.00  0.00           C  
ATOM     37  C   ASN A   6      -3.856  -7.464   6.028  1.00  0.00           C  
ATOM     38  O   ASN A   6      -2.819  -6.989   5.590  1.00  0.00           O  
ATOM     39  CB  ASN A   6      -3.594  -9.083   7.922  1.00  0.00           C  
ATOM     40  CEN ASN A   6      -3.106  -9.576   8.710  1.00  0.00           X  
ATOM     41  H   ASN A   6      -5.897  -8.093   8.358  1.00  0.00           H  
ATOM     42  N   ASP A   7      -4.933  -7.724   5.278  1.00  0.00           N  
ATOM     43  CA  ASP A   7      -4.968  -7.534   3.824  1.00  0.00           C  
ATOM     44  C   ASP A   7      -4.885  -6.033   3.488  1.00  0.00           C  
ATOM     45  O   ASP A   7      -4.077  -5.598   2.678  1.00  0.00           O  
ATOM     46  CB  ASP A   7      -6.237  -8.148   3.227  1.00  0.00           C  
ATOM     47  CEN ASP A   7      -6.552  -8.995   2.757  1.00  0.00           X  
ATOM     48  H   ASP A   7      -5.738  -8.157   5.708  1.00  0.00           H  
ATOM     49  N   LEU A   8      -5.646  -5.212   4.220  1.00  0.00           N  
ATOM     50  CA  LEU A   8      -5.674  -3.765   4.044  1.00  0.00           C  
ATOM     51  C   LEU A   8      -4.343  -3.070   4.369  1.00  0.00           C  
ATOM     52  O   LEU A   8      -3.932  -2.149   3.662  1.00  0.00           O  
ATOM     53  CB  LEU A   8      -6.795  -3.174   4.908  1.00  0.00           C  
ATOM     54  CEN LEU A   8      -8.211  -2.663   4.577  1.00  0.00           X  
ATOM     55  H   LEU A   8      -6.288  -5.630   4.878  1.00  0.00           H  
ATOM     56  N   LEU A   9      -3.675  -3.475   5.449  1.00  0.00           N  
ATOM     57  CA  LEU A   9      -2.371  -2.921   5.804  1.00  0.00           C  
ATOM     58  C   LEU A   9      -1.339  -3.139   4.695  1.00  0.00           C  
ATOM     59  O   LEU A   9      -0.558  -2.233   4.414  1.00  0.00           O  
ATOM     60  CB  LEU A   9      -1.879  -3.541   7.118  1.00  0.00           C  
ATOM     61  CEN LEU A   9      -1.814  -3.014   8.563  1.00  0.00           X  
ATOM     62  H   LEU A   9      -4.036  -4.260   5.970  1.00  0.00           H  
ATOM     63  N   GLU A  10      -1.336  -4.314   4.071  1.00  0.00           N  
ATOM     64  CA  GLU A  10      -0.423  -4.641   2.974  1.00  0.00           C  
ATOM     65  C   GLU A  10      -0.575  -3.633   1.823  1.00  0.00           C  
ATOM     66  O   GLU A  10       0.422  -3.038   1.403  1.00  0.00           O  
ATOM     67  CB  GLU A  10      -0.676  -6.064   2.472  1.00  0.00           C  
ATOM     68  CEN GLU A  10      -0.262  -7.717   2.449  1.00  0.00           X  
ATOM     69  H   GLU A  10      -2.037  -5.001   4.316  1.00  0.00           H  
ATOM     70  N   ASP A  11      -1.811  -3.339   1.401  1.00  0.00           N  
ATOM     71  CA  ASP A  11      -2.104  -2.359   0.353  1.00  0.00           C  
ATOM     72  C   ASP A  11      -1.602  -0.953   0.731  1.00  0.00           C  
ATOM     73  O   ASP A  11      -0.979  -0.260  -0.079  1.00  0.00           O  
ATOM     74  CB  ASP A  11      -3.608  -2.322   0.069  1.00  0.00           C  
ATOM     75  CEN ASP A  11      -4.293  -2.703  -0.581  1.00  0.00           X  
ATOM     76  H   ASP A  11      -2.574  -3.906   1.743  1.00  0.00           H  
ATOM     77  N   LEU A  12      -1.810  -0.534   1.988  1.00  0.00           N  
ATOM     78  CA  LEU A  12      -1.380   0.779   2.492  1.00  0.00           C  
ATOM     79  C   LEU A  12       0.142   0.928   2.468  1.00  0.00           C  
ATOM     80  O   LEU A  12       0.672   1.961   2.046  1.00  0.00           O  
ATOM     81  CB  LEU A  12      -1.908   0.997   3.915  1.00  0.00           C  
ATOM     82  CEN LEU A  12      -3.061   1.846   4.484  1.00  0.00           X  
ATOM     83  H   LEU A  12      -2.312  -1.156   2.606  1.00  0.00           H  
ATOM     84  N   GLN A  13       0.863  -0.110   2.893  1.00  0.00           N  
ATOM     85  CA  GLN A  13       2.326  -0.119   2.896  1.00  0.00           C  
ATOM     86  C   GLN A  13       2.895  -0.091   1.479  1.00  0.00           C  
ATOM     87  O   GLN A  13       3.868   0.625   1.214  1.00  0.00           O  
ATOM     88  CB  GLN A  13       2.849  -1.354   3.634  1.00  0.00           C  
ATOM     89  CEN GLN A  13       3.505  -1.933   5.145  1.00  0.00           X  
ATOM     90  H   GLN A  13       0.372  -0.947   3.172  1.00  0.00           H  
ATOM     91  N   GLU A  14       2.301  -0.836   0.548  1.00  0.00           N  
ATOM     92  CA  GLU A  14       2.692  -0.799  -0.854  1.00  0.00           C  
ATOM     93  C   GLU A  14       2.521   0.601  -1.452  1.00  0.00           C  
ATOM     94  O   GLU A  14       3.444   1.110  -2.100  1.00  0.00           O  
ATOM     95  CB  GLU A  14       1.879  -1.818  -1.656  1.00  0.00           C  
ATOM     96  CEN GLU A  14       1.742  -3.350  -2.388  1.00  0.00           X  
ATOM     97  H   GLU A  14       1.556  -1.460   0.822  1.00  0.00           H  
ATOM     98  N   VAL A  15       1.392   1.266  -1.190  1.00  0.00           N  
ATOM     99  CA  VAL A  15       1.114   2.628  -1.673  1.00  0.00           C  
ATOM    100  C   VAL A  15       2.173   3.608  -1.171  1.00  0.00           C  
ATOM    101  O   VAL A  15       2.674   4.414  -1.959  1.00  0.00           O  
ATOM    102  CB  VAL A  15      -0.276   3.119  -1.229  1.00  0.00           C  
ATOM    103  CEN VAL A  15      -0.910   3.270  -1.454  1.00  0.00           X  
ATOM    104  H   VAL A  15       0.699   0.805  -0.618  1.00  0.00           H  
ATOM    105  N   LEU A  16       2.576   3.498   0.094  1.00  0.00           N  
ATOM    106  CA  LEU A  16       3.572   4.373   0.718  1.00  0.00           C  
ATOM    107  C   LEU A  16       4.968   4.193   0.119  1.00  0.00           C  
ATOM    108  O   LEU A  16       5.708   5.154  -0.111  1.00  0.00           O  
ATOM    109  CB  LEU A  16       3.613   4.120   2.230  1.00  0.00           C  
ATOM    110  CEN LEU A  16       3.059   4.901   3.437  1.00  0.00           X  
ATOM    111  H   LEU A  16       2.154   2.778   0.661  1.00  0.00           H  
ATOM    112  N   LYS A  17       5.339   2.954  -0.189  1.00  0.00           N  
ATOM    113  CA  LYS A  17       6.593   2.646  -0.876  1.00  0.00           C  
ATOM    114  C   LYS A  17       6.649   3.289  -2.263  1.00  0.00           C  
ATOM    115  O   LYS A  17       7.718   3.732  -2.696  1.00  0.00           O  
ATOM    116  CB  LYS A  17       6.778   1.132  -0.993  1.00  0.00           C  
ATOM    117  CEN LYS A  17       7.731  -0.632  -0.318  1.00  0.00           X  
ATOM    118  H   LYS A  17       4.728   2.200   0.093  1.00  0.00           H  
ATOM    119  N   ASN A  18       5.519   3.352  -2.962  1.00  0.00           N  
ATOM    120  CA  ASN A  18       5.386   4.052  -4.234  1.00  0.00           C  
ATOM    121  C   ASN A  18       5.584   5.562  -4.081  1.00  0.00           C  
ATOM    122  O   ASN A  18       6.245   6.166  -4.930  1.00  0.00           O  
ATOM    123  CB  ASN A  18       4.042   3.764  -4.878  1.00  0.00           C  
ATOM    124  CEN ASN A  18       3.633   3.080  -5.560  1.00  0.00           X  
ATOM    125  H   ASN A  18       4.703   2.894  -2.579  1.00  0.00           H  
ATOM    126  N   LEU A  19       5.084   6.158  -2.999  1.00  0.00           N  
ATOM    127  CA  LEU A  19       5.225   7.580  -2.708  1.00  0.00           C  
ATOM    128  C   LEU A  19       6.681   7.935  -2.439  1.00  0.00           C  
ATOM    129  O   LEU A  19       7.180   8.910  -3.003  1.00  0.00           O  
ATOM    130  CB  LEU A  19       4.349   7.969  -1.511  1.00  0.00           C  
ATOM    131  CEN LEU A  19       3.009   8.720  -1.396  1.00  0.00           X  
ATOM    132  H   LEU A  19       4.612   5.586  -2.314  1.00  0.00           H  
ATOM    133  N   HIS A  20       7.407   7.093  -1.699  1.00  0.00           N  
ATOM    134  CA  HIS A  20       8.843   7.265  -1.472  1.00  0.00           C  
ATOM    135  C   HIS A  20       9.668   7.266  -2.759  1.00  0.00           C  
ATOM    136  O   HIS A  20      10.587   8.070  -2.906  1.00  0.00           O  
ATOM    137  CB  HIS A  20       9.362   6.168  -0.537  1.00  0.00           C  
ATOM    138  CEN HIS A  20       9.605   5.985   0.855  1.00  0.00           X  
ATOM    139  H   HIS A  20       6.925   6.367  -1.190  1.00  0.00           H  
ATOM    140  N   LYS A  21       9.352   6.384  -3.711  1.00  0.00           N  
ATOM    141  CA  LYS A  21      10.101   6.275  -4.966  1.00  0.00           C  
ATOM    142  C   LYS A  21       9.803   7.409  -5.947  1.00  0.00           C  
ATOM    143  O   LYS A  21      10.714   7.873  -6.627  1.00  0.00           O  
ATOM    144  CB  LYS A  21       9.808   4.930  -5.634  1.00  0.00           C  
ATOM    145  CEN LYS A  21      10.430   2.959  -6.082  1.00  0.00           X  
ATOM    146  H   LYS A  21       8.616   5.721  -3.505  1.00  0.00           H  
ATOM    147  N   ASN A  22       8.541   7.802  -6.082  1.00  0.00           N  
ATOM    148  CA  ASN A  22       8.116   8.753  -7.113  1.00  0.00           C  
ATOM    149  C   ASN A  22       8.190  10.213  -6.650  1.00  0.00           C  
ATOM    150  O   ASN A  22       8.253  11.121  -7.481  1.00  0.00           O  
ATOM    151  CB  ASN A  22       6.712   8.437  -7.594  1.00  0.00           C  
ATOM    152  CEN ASN A  22       6.252   7.871  -8.349  1.00  0.00           X  
ATOM    153  H   ASN A  22       7.848   7.411  -5.463  1.00  0.00           H  
ATOM    154  N   TRP A  23       8.197  10.457  -5.344  1.00  0.00           N  
ATOM    155  CA  TRP A  23       8.231  11.799  -4.792  1.00  0.00           C  
ATOM    156  C   TRP A  23       9.660  12.348  -4.716  1.00  0.00           C  
ATOM    157  O   TRP A  23      10.406  12.137  -3.764  1.00  0.00           O  
ATOM    158  CB  TRP A  23       7.588  11.809  -3.404  1.00  0.00           C  
ATOM    159  CEN TRP A  23       6.237  12.476  -2.508  1.00  0.00           X  
ATOM    160  H   TRP A  23       8.073   9.694  -4.694  1.00  0.00           H  
ATOM    161  N   HIS A  24      10.044  13.093  -5.750  1.00  0.00           N  
ATOM    162  CA  HIS A  24      11.364  13.716  -5.863  1.00  0.00           C  
ATOM    163  C   HIS A  24      11.338  15.260  -5.750  1.00  0.00           C  
ATOM    164  O   HIS A  24      12.398  15.881  -5.755  1.00  0.00           O  
ATOM    165  CB  HIS A  24      12.014  13.309  -7.189  1.00  0.00           C  
ATOM    166  CEN HIS A  24      12.908  12.310  -7.673  1.00  0.00           X  
ATOM    167  H   HIS A  24       9.390  13.188  -6.516  1.00  0.00           H  
ATOM    168  N   GLY A  25      10.161  15.898  -5.672  1.00  0.00           N  
ATOM    169  CA  GLY A  25      10.018  17.350  -5.839  1.00  0.00           C  
ATOM    170  C   GLY A  25       9.443  18.083  -4.628  1.00  0.00           C  
ATOM    171  O   GLY A  25       8.237  18.103  -4.460  1.00  0.00           O  
ATOM    172  CEN GLY A  25      10.018  17.351  -5.839  1.00  0.00           X  
ATOM    173  H   GLY A  25       9.316  15.353  -5.571  1.00  0.00           H  
ATOM    174  N   GLY A  26      10.287  18.757  -3.842  1.00  0.00           N  
ATOM    175  CA  GLY A  26       9.860  19.697  -2.791  1.00  0.00           C  
ATOM    176  C   GLY A  26       9.708  19.040  -1.420  1.00  0.00           C  
ATOM    177  O   GLY A  26       8.808  18.238  -1.201  1.00  0.00           O  
ATOM    178  CEN GLY A  26       9.859  19.697  -2.790  1.00  0.00           X  
ATOM    179  H   GLY A  26      11.274  18.661  -4.033  1.00  0.00           H  
ATOM    180  N   LYS A  27      10.613  19.362  -0.492  1.00  0.00           N  
ATOM    181  CA  LYS A  27      10.620  18.798   0.869  1.00  0.00           C  
ATOM    182  C   LYS A  27       9.330  19.068   1.649  1.00  0.00           C  
ATOM    183  O   LYS A  27       8.915  18.190   2.392  1.00  0.00           O  
ATOM    184  CB  LYS A  27      11.813  19.345   1.654  1.00  0.00           C  
ATOM    185  CEN LYS A  27      13.755  19.045   2.438  1.00  0.00           X  
ATOM    186  H   LYS A  27      11.294  20.073  -0.715  1.00  0.00           H  
ATOM    187  N   ASP A  28       8.727  20.244   1.486  1.00  0.00           N  
ATOM    188  CA  ASP A  28       7.489  20.606   2.187  1.00  0.00           C  
ATOM    189  C   ASP A  28       6.314  19.690   1.817  1.00  0.00           C  
ATOM    190  O   ASP A  28       5.771  19.029   2.690  1.00  0.00           O  
ATOM    191  CB  ASP A  28       7.122  22.062   1.891  1.00  0.00           C  
ATOM    192  CEN ASP A  28       7.214  22.992   2.296  1.00  0.00           X  
ATOM    193  H   ASP A  28       9.231  21.002   1.043  1.00  0.00           H  
ATOM    194  N   ASN A  29       5.999  19.532   0.527  1.00  0.00           N  
ATOM    195  CA  ASN A  29       4.868  18.685   0.112  1.00  0.00           C  
ATOM    196  C   ASN A  29       5.036  17.211   0.511  1.00  0.00           C  
ATOM    197  O   ASN A  29       4.058  16.482   0.640  1.00  0.00           O  
ATOM    198  CB  ASN A  29       4.638  18.785  -1.384  1.00  0.00           C  
ATOM    199  CEN ASN A  29       4.066  19.359  -2.051  1.00  0.00           X  
ATOM    200  H   ASN A  29       6.378  20.187  -0.140  1.00  0.00           H  
ATOM    201  N   LEU A  30       6.282  16.758   0.679  1.00  0.00           N  
ATOM    202  CA  LEU A  30       6.549  15.399   1.130  1.00  0.00           C  
ATOM    203  C   LEU A  30       6.191  15.221   2.604  1.00  0.00           C  
ATOM    204  O   LEU A  30       5.777  14.139   2.981  1.00  0.00           O  
ATOM    205  CB  LEU A  30       8.022  15.045   0.892  1.00  0.00           C  
ATOM    206  CEN LEU A  30       8.730  14.175  -0.164  1.00  0.00           X  
ATOM    207  H   LEU A  30       7.043  17.421   0.628  1.00  0.00           H  
ATOM    208  N   HIS A  31       6.366  16.260   3.423  1.00  0.00           N  
ATOM    209  CA  HIS A  31       6.091  16.187   4.851  1.00  0.00           C  
ATOM    210  C   HIS A  31       4.602  15.929   5.103  1.00  0.00           C  
ATOM    211  O   HIS A  31       4.271  15.066   5.906  1.00  0.00           O  
ATOM    212  CB  HIS A  31       6.533  17.475   5.553  1.00  0.00           C  
ATOM    213  CEN HIS A  31       7.666  17.962   6.266  1.00  0.00           X  
ATOM    214  H   HIS A  31       6.587  17.167   3.036  1.00  0.00           H  
ATOM    215  N   ASP A  32       3.716  16.611   4.373  1.00  0.00           N  
ATOM    216  CA  ASP A  32       2.267  16.444   4.537  1.00  0.00           C  
ATOM    217  C   ASP A  32       1.818  15.020   4.176  1.00  0.00           C  
ATOM    218  O   ASP A  32       1.133  14.367   4.958  1.00  0.00           O  
ATOM    219  CB  ASP A  32       1.513  17.464   3.679  1.00  0.00           C  
ATOM    220  CEN ASP A  32       1.061  18.373   3.758  1.00  0.00           X  
ATOM    221  H   ASP A  32       4.043  17.308   3.722  1.00  0.00           H  
ATOM    222  N   VAL A  33       2.287  14.493   3.039  1.00  0.00           N  
ATOM    223  CA  VAL A  33       1.974  13.124   2.593  1.00  0.00           C  
ATOM    224  C   VAL A  33       2.502  12.068   3.570  1.00  0.00           C  
ATOM    225  O   VAL A  33       1.815  11.085   3.835  1.00  0.00           O  
ATOM    226  CB  VAL A  33       2.555  12.841   1.196  1.00  0.00           C  
ATOM    227  CEN VAL A  33       2.387  12.745   0.534  1.00  0.00           X  
ATOM    228  H   VAL A  33       2.852  15.085   2.449  1.00  0.00           H  
ATOM    229  N   ASP A  34       3.720  12.245   4.083  1.00  0.00           N  
ATOM    230  CA  ASP A  34       4.335  11.348   5.069  1.00  0.00           C  
ATOM    231  C   ASP A  34       3.489  11.305   6.345  1.00  0.00           C  
ATOM    232  O   ASP A  34       3.192  10.220   6.829  1.00  0.00           O  
ATOM    233  CB  ASP A  34       5.763  11.793   5.392  1.00  0.00           C  
ATOM    234  CEN ASP A  34       6.727  11.580   5.141  1.00  0.00           X  
ATOM    235  H   ASP A  34       4.245  13.062   3.813  1.00  0.00           H  
ATOM    236  N   ASN A  35       3.005  12.455   6.821  1.00  0.00           N  
ATOM    237  CA  ASN A  35       2.127  12.532   7.988  1.00  0.00           C  
ATOM    238  C   ASN A  35       0.805  11.791   7.759  1.00  0.00           C  
ATOM    239  O   ASN A  35       0.383  11.024   8.619  1.00  0.00           O  
ATOM    240  CB  ASN A  35       1.857  13.974   8.375  1.00  0.00           C  
ATOM    241  CEN ASN A  35       2.262  14.701   9.015  1.00  0.00           X  
ATOM    242  H   ASN A  35       3.261  13.319   6.361  1.00  0.00           H  
ATOM    243  N   HIS A  36       0.156  11.975   6.606  1.00  0.00           N  
ATOM    244  CA  HIS A  36      -1.091  11.274   6.317  1.00  0.00           C  
ATOM    245  C   HIS A  36      -0.888   9.754   6.216  1.00  0.00           C  
ATOM    246  O   HIS A  36      -1.700   8.991   6.729  1.00  0.00           O  
ATOM    247  CB  HIS A  36      -1.711  11.805   5.020  1.00  0.00           C  
ATOM    248  CEN HIS A  36      -2.680  12.770   4.622  1.00  0.00           X  
ATOM    249  H   HIS A  36       0.513  12.634   5.932  1.00  0.00           H  
ATOM    250  N   LEU A  37       0.207   9.287   5.609  1.00  0.00           N  
ATOM    251  CA  LEU A  37       0.469   7.851   5.459  1.00  0.00           C  
ATOM    252  C   LEU A  37       0.709   7.158   6.802  1.00  0.00           C  
ATOM    253  O   LEU A  37       0.213   6.052   7.003  1.00  0.00           O  
ATOM    254  CB  LEU A  37       1.673   7.634   4.533  1.00  0.00           C  
ATOM    255  CEN LEU A  37       1.794   7.192   3.063  1.00  0.00           X  
ATOM    256  H   LEU A  37       0.894   9.947   5.276  1.00  0.00           H  
ATOM    257  N   GLN A  38       1.442   7.793   7.723  1.00  0.00           N  
ATOM    258  CA  GLN A  38       1.734   7.215   9.033  1.00  0.00           C  
ATOM    259  C   GLN A  38       0.483   7.202   9.915  1.00  0.00           C  
ATOM    260  O   GLN A  38       0.289   6.224  10.629  1.00  0.00           O  
ATOM    261  CB  GLN A  38       2.852   7.998   9.727  1.00  0.00           C  
ATOM    262  CEN GLN A  38       4.557   8.010  10.099  1.00  0.00           X  
ATOM    263  H   GLN A  38       1.753   8.736   7.531  1.00  0.00           H  
ATOM    264  N   ASN A  39      -0.395   8.203   9.800  1.00  0.00           N  
ATOM    265  CA  ASN A  39      -1.662   8.241  10.547  1.00  0.00           C  
ATOM    266  C   ASN A  39      -2.569   7.062  10.172  1.00  0.00           C  
ATOM    267  O   ASN A  39      -3.091   6.382  11.051  1.00  0.00           O  
ATOM    268  CB  ASN A  39      -2.394   9.552  10.329  1.00  0.00           C  
ATOM    269  CEN ASN A  39      -2.461  10.495  10.785  1.00  0.00           X  
ATOM    270  H   ASN A  39      -0.151   9.006   9.239  1.00  0.00           H  
ATOM    271  N   VAL A  40      -2.674   6.739   8.879  1.00  0.00           N  
ATOM    272  CA  VAL A  40      -3.532   5.643   8.400  1.00  0.00           C  
ATOM    273  C   VAL A  40      -3.075   4.287   8.956  1.00  0.00           C  
ATOM    274  O   VAL A  40      -3.892   3.512   9.449  1.00  0.00           O  
ATOM    275  CB  VAL A  40      -3.551   5.573   6.862  1.00  0.00           C  
ATOM    276  CEN VAL A  40      -3.944   5.684   6.307  1.00  0.00           X  
ATOM    277  H   VAL A  40      -2.209   7.327   8.205  1.00  0.00           H  
ATOM    278  N   ILE A  41      -1.773   3.981   8.902  1.00  0.00           N  
ATOM    279  CA  ILE A  41      -1.206   2.754   9.481  1.00  0.00           C  
ATOM    280  C   ILE A  41      -1.482   2.665  10.985  1.00  0.00           C  
ATOM    281  O   ILE A  41      -1.820   1.585  11.481  1.00  0.00           O  
ATOM    282  CB  ILE A  41       0.313   2.667   9.245  1.00  0.00           C  
ATOM    283  CEN ILE A  41       1.092   2.358   8.547  1.00  0.00           X  
ATOM    284  H   ILE A  41      -1.146   4.669   8.508  1.00  0.00           H  
ATOM    285  N   GLU A  42      -1.345   3.776  11.711  1.00  0.00           N  
ATOM    286  CA  GLU A  42      -1.590   3.837  13.151  1.00  0.00           C  
ATOM    287  C   GLU A  42      -3.045   3.507  13.485  1.00  0.00           C  
ATOM    288  O   GLU A  42      -3.290   2.628  14.311  1.00  0.00           O  
ATOM    289  CB  GLU A  42      -1.227   5.220  13.696  1.00  0.00           C  
ATOM    290  CEN GLU A  42      -0.128   6.254  14.487  1.00  0.00           X  
ATOM    291  H   GLU A  42      -1.112   4.638  11.242  1.00  0.00           H  
ATOM    292  N   ASP A  43      -4.005   4.114  12.790  1.00  0.00           N  
ATOM    293  CA  ASP A  43      -5.421   3.813  12.968  1.00  0.00           C  
ATOM    294  C   ASP A  43      -5.734   2.340  12.683  1.00  0.00           C  
ATOM    295  O   ASP A  43      -6.500   1.708  13.420  1.00  0.00           O  
ATOM    296  CB  ASP A  43      -6.269   4.714  12.065  1.00  0.00           C  
ATOM    297  CEN ASP A  43      -6.804   5.579  12.102  1.00  0.00           X  
ATOM    298  H   ASP A  43      -3.759   4.900  12.207  1.00  0.00           H  
ATOM    299  N   ILE A  44      -5.115   1.742  11.655  1.00  0.00           N  
ATOM    300  CA  ILE A  44      -5.397   0.350  11.258  1.00  0.00           C  
ATOM    301  C   ILE A  44      -4.881  -0.600  12.334  1.00  0.00           C  
ATOM    302  O   ILE A  44      -5.533  -1.598  12.669  1.00  0.00           O  
ATOM    303  CB  ILE A  44      -4.752  -0.012   9.907  1.00  0.00           C  
ATOM    304  CEN ILE A  44      -4.882  -0.002   8.825  1.00  0.00           X  
ATOM    305  H   ILE A  44      -4.459   2.292  11.120  1.00  0.00           H  
ATOM    306  N   HIS A  45      -3.716  -0.295  12.896  1.00  0.00           N  
ATOM    307  CA  HIS A  45      -3.139  -1.053  13.990  1.00  0.00           C  
ATOM    308  C   HIS A  45      -4.004  -0.975  15.261  1.00  0.00           C  
ATOM    309  O   HIS A  45      -4.269  -2.014  15.866  1.00  0.00           O  
ATOM    310  CB  HIS A  45      -1.720  -0.554  14.285  1.00  0.00           C  
ATOM    311  CEN HIS A  45      -0.381  -0.885  13.928  1.00  0.00           X  
ATOM    312  H   HIS A  45      -3.235   0.535  12.577  1.00  0.00           H  
ATOM    313  N   ASP A  46      -4.528   0.196  15.627  1.00  0.00           N  
ATOM    314  CA  ASP A  46      -5.412   0.375  16.792  1.00  0.00           C  
ATOM    315  C   ASP A  46      -6.703  -0.446  16.655  1.00  0.00           C  
ATOM    316  O   ASP A  46      -7.073  -1.216  17.553  1.00  0.00           O  
ATOM    317  CB  ASP A  46      -5.752   1.856  16.981  1.00  0.00           C  
ATOM    318  CEN ASP A  46      -5.458   2.664  17.526  1.00  0.00           X  
ATOM    319  H   ASP A  46      -4.315   1.013  15.074  1.00  0.00           H  
ATOM    320  N   PHE A  47      -7.358  -0.373  15.494  1.00  0.00           N  
ATOM    321  CA  PHE A  47      -8.591  -1.106  15.222  1.00  0.00           C  
ATOM    322  C   PHE A  47      -8.367  -2.624  15.298  1.00  0.00           C  
ATOM    323  O   PHE A  47      -9.099  -3.323  16.005  1.00  0.00           O  
ATOM    324  CB  PHE A  47      -9.145  -0.722  13.848  1.00  0.00           C  
ATOM    325  CEN PHE A  47     -10.243   0.253  13.240  1.00  0.00           X  
ATOM    326  H   PHE A  47      -6.988   0.238  14.780  1.00  0.00           H  
ATOM    327  N   MET A  48      -7.323  -3.140  14.644  1.00  0.00           N  
ATOM    328  CA  MET A  48      -6.940  -4.550  14.728  1.00  0.00           C  
ATOM    329  C   MET A  48      -6.687  -5.022  16.160  1.00  0.00           C  
ATOM    330  O   MET A  48      -7.090  -6.129  16.520  1.00  0.00           O  
ATOM    331  CB  MET A  48      -5.695  -4.795  13.877  1.00  0.00           C  
ATOM    332  CEN MET A  48      -5.149  -5.550  12.390  1.00  0.00           X  
ATOM    333  H   MET A  48      -6.757  -2.508  14.091  1.00  0.00           H  
ATOM    334  N   GLN A  49      -6.048  -4.207  16.996  1.00  0.00           N  
ATOM    335  CA  GLN A  49      -5.800  -4.555  18.398  1.00  0.00           C  
ATOM    336  C   GLN A  49      -7.055  -4.470  19.282  1.00  0.00           C  
ATOM    337  O   GLN A  49      -7.025  -4.880  20.442  1.00  0.00           O  
ATOM    338  CB  GLN A  49      -4.715  -3.640  18.973  1.00  0.00           C  
ATOM    339  CEN GLN A  49      -3.017  -3.522  19.362  1.00  0.00           X  
ATOM    340  H   GLN A  49      -5.709  -3.318  16.653  1.00  0.00           H  
ATOM    341  N   GLY A  50      -8.184  -4.015  18.728  1.00  0.00           N  
ATOM    342  CA  GLY A  50      -9.464  -3.916  19.423  1.00  0.00           C  
ATOM    343  C   GLY A  50      -9.710  -2.541  20.043  1.00  0.00           C  
ATOM    344  O   GLY A  50     -10.615  -2.405  20.863  1.00  0.00           O  
ATOM    345  CEN GLY A  50      -9.465  -3.916  19.423  1.00  0.00           X  
ATOM    346  H   GLY A  50      -8.139  -3.669  17.781  1.00  0.00           H  
ATOM    347  N   GLY A  51      -8.925  -1.529  19.665  1.00  0.00           N  
ATOM    348  CA  GLY A  51      -8.976  -0.182  20.235  1.00  0.00           C  
ATOM    349  C   GLY A  51     -10.068   0.722  19.657  1.00  0.00           C  
ATOM    350  O   GLY A  51     -10.302   1.807  20.198  1.00  0.00           O  
ATOM    351  CEN GLY A  51      -8.976  -0.181  20.235  1.00  0.00           X  
ATOM    352  H   GLY A  51      -8.228  -1.689  18.952  1.00  0.00           H  
ATOM    353  N   GLY A  52     -10.758   0.328  18.577  1.00  0.00           N  
ATOM    354  CA  GLY A  52     -11.705   1.208  17.891  1.00  0.00           C  
ATOM    355  C   GLY A  52     -13.144   0.715  17.791  1.00  0.00           C  
ATOM    356  O   GLY A  52     -13.426  -0.441  17.490  1.00  0.00           O  
ATOM    357  CEN GLY A  52     -11.706   1.209  17.891  1.00  0.00           X  
ATOM    358  H   GLY A  52     -10.495  -0.539  18.134  1.00  0.00           H  
ATOM    359  N   SER A  53     -14.076   1.640  18.012  1.00  0.00           N  
ATOM    360  CA  SER A  53     -15.495   1.482  17.692  1.00  0.00           C  
ATOM    361  C   SER A  53     -15.781   2.052  16.296  1.00  0.00           C  
ATOM    362  O   SER A  53     -14.894   2.642  15.676  1.00  0.00           O  
ATOM    363  CB  SER A  53     -16.353   2.166  18.739  1.00  0.00           C  
ATOM    364  CEN SER A  53     -16.505   2.533  19.110  1.00  0.00           X  
ATOM    365  H   SER A  53     -13.764   2.587  18.172  1.00  0.00           H  
ATOM    366  N   GLY A  54     -17.019   1.950  15.803  1.00  0.00           N  
ATOM    367  CA  GLY A  54     -17.398   2.486  14.485  1.00  0.00           C  
ATOM    368  C   GLY A  54     -16.971   3.944  14.239  1.00  0.00           C  
ATOM    369  O   GLY A  54     -16.751   4.329  13.099  1.00  0.00           O  
ATOM    370  CEN GLY A  54     -17.398   2.486  14.485  1.00  0.00           X  
ATOM    371  H   GLY A  54     -17.715   1.429  16.323  1.00  0.00           H  
ATOM    372  N   GLY A  55     -16.773   4.741  15.302  1.00  0.00           N  
ATOM    373  CA  GLY A  55     -16.280   6.117  15.202  1.00  0.00           C  
ATOM    374  C   GLY A  55     -14.839   6.218  14.688  1.00  0.00           C  
ATOM    375  O   GLY A  55     -14.566   7.097  13.877  1.00  0.00           O  
ATOM    376  CEN GLY A  55     -16.280   6.118  15.202  1.00  0.00           X  
ATOM    377  H   GLY A  55     -16.833   4.329  16.222  1.00  0.00           H  
ATOM    378  N   LYS A  56     -13.944   5.289  15.070  1.00  0.00           N  
ATOM    379  CA  LYS A  56     -12.601   5.197  14.471  1.00  0.00           C  
ATOM    380  C   LYS A  56     -12.687   4.894  12.978  1.00  0.00           C  
ATOM    381  O   LYS A  56     -11.944   5.467  12.202  1.00  0.00           O  
ATOM    382  CB  LYS A  56     -11.766   4.126  15.174  1.00  0.00           C  
ATOM    383  CEN LYS A  56     -10.214   3.639  16.526  1.00  0.00           X  
ATOM    384  H   LYS A  56     -14.244   4.551  15.692  1.00  0.00           H  
ATOM    385  N   LEU A  57     -13.639   4.054  12.556  1.00  0.00           N  
ATOM    386  CA  LEU A  57     -13.908   3.851  11.126  1.00  0.00           C  
ATOM    387  C   LEU A  57     -14.371   5.128  10.424  1.00  0.00           C  
ATOM    388  O   LEU A  57     -13.875   5.437   9.347  1.00  0.00           O  
ATOM    389  CB  LEU A  57     -14.956   2.746  10.944  1.00  0.00           C  
ATOM    390  CEN LEU A  57     -14.856   1.270  10.515  1.00  0.00           X  
ATOM    391  H   LEU A  57     -14.198   3.571  13.242  1.00  0.00           H  
ATOM    392  N   GLN A  58     -15.282   5.891  11.030  1.00  0.00           N  
ATOM    393  CA  GLN A  58     -15.704   7.175  10.466  1.00  0.00           C  
ATOM    394  C   GLN A  58     -14.541   8.157  10.301  1.00  0.00           C  
ATOM    395  O   GLN A  58     -14.471   8.840   9.284  1.00  0.00           O  
ATOM    396  CB  GLN A  58     -16.782   7.809  11.351  1.00  0.00           C  
ATOM    397  CEN GLN A  58     -18.499   8.064  11.534  1.00  0.00           X  
ATOM    398  H   GLN A  58     -15.645   5.601  11.928  1.00  0.00           H  
ATOM    399  N   GLU A  59     -13.640   8.220  11.281  1.00  0.00           N  
ATOM    400  CA  GLU A  59     -12.442   9.061  11.208  1.00  0.00           C  
ATOM    401  C   GLU A  59     -11.493   8.566  10.111  1.00  0.00           C  
ATOM    402  O   GLU A  59     -11.013   9.383   9.329  1.00  0.00           O  
ATOM    403  CB  GLU A  59     -11.722   9.087  12.558  1.00  0.00           C  
ATOM    404  CEN GLU A  59     -11.387   9.862  14.038  1.00  0.00           X  
ATOM    405  H   GLU A  59     -13.751   7.637  12.099  1.00  0.00           H  
ATOM    406  N   MET A  60     -11.377   7.247   9.932  1.00  0.00           N  
ATOM    407  CA  MET A  60     -10.493   6.626   8.937  1.00  0.00           C  
ATOM    408  C   MET A  60     -10.917   6.932   7.500  1.00  0.00           C  
ATOM    409  O   MET A  60     -10.078   7.191   6.645  1.00  0.00           O  
ATOM    410  CB  MET A  60     -10.450   5.114   9.151  1.00  0.00           C  
ATOM    411  CEN MET A  60      -9.411   3.814   9.707  1.00  0.00           X  
ATOM    412  H   MET A  60     -11.858   6.637  10.580  1.00  0.00           H  
ATOM    413  N   MET A  61     -12.227   6.944   7.220  1.00  0.00           N  
ATOM    414  CA  MET A  61     -12.745   7.342   5.907  1.00  0.00           C  
ATOM    415  C   MET A  61     -12.337   8.777   5.556  1.00  0.00           C  
ATOM    416  O   MET A  61     -11.869   9.030   4.450  1.00  0.00           O  
ATOM    417  CB  MET A  61     -14.266   7.205   5.877  1.00  0.00           C  
ATOM    418  CEN MET A  61     -15.565   6.245   5.192  1.00  0.00           X  
ATOM    419  H   MET A  61     -12.875   6.668   7.945  1.00  0.00           H  
ATOM    420  N   LYS A  62     -12.489   9.724   6.479  1.00  0.00           N  
ATOM    421  CA  LYS A  62     -12.068  11.110   6.268  1.00  0.00           C  
ATOM    422  C   LYS A  62     -10.560  11.219   6.040  1.00  0.00           C  
ATOM    423  O   LYS A  62     -10.156  11.986   5.173  1.00  0.00           O  
ATOM    424  CB  LYS A  62     -12.480  11.978   7.458  1.00  0.00           C  
ATOM    425  CEN LYS A  62     -13.792  13.420   8.279  1.00  0.00           X  
ATOM    426  H   LYS A  62     -12.842   9.457   7.389  1.00  0.00           H  
ATOM    427  N   GLU A  63      -9.752  10.465   6.776  1.00  0.00           N  
ATOM    428  CA  GLU A  63      -8.296  10.428   6.579  1.00  0.00           C  
ATOM    429  C   GLU A  63      -7.951   9.998   5.156  1.00  0.00           C  
ATOM    430  O   GLU A  63      -7.149  10.631   4.473  1.00  0.00           O  
ATOM    431  CB  GLU A  63      -7.636   9.483   7.586  1.00  0.00           C  
ATOM    432  CEN GLU A  63      -6.786   9.237   9.042  1.00  0.00           X  
ATOM    433  H   GLU A  63     -10.144   9.878   7.502  1.00  0.00           H  
ATOM    434  N   PHE A  64      -8.655   8.995   4.641  1.00  0.00           N  
ATOM    435  CA  PHE A  64      -8.443   8.503   3.290  1.00  0.00           C  
ATOM    436  C   PHE A  64      -8.797   9.554   2.219  1.00  0.00           C  
ATOM    437  O   PHE A  64      -8.026   9.792   1.288  1.00  0.00           O  
ATOM    438  CB  PHE A  64      -9.261   7.230   3.069  1.00  0.00           C  
ATOM    439  CEN PHE A  64      -9.044   5.656   3.108  1.00  0.00           X  
ATOM    440  H   PHE A  64      -9.292   8.493   5.244  1.00  0.00           H  
ATOM    441  N   GLN A  65      -9.924  10.256   2.378  1.00  0.00           N  
ATOM    442  CA  GLN A  65     -10.323  11.327   1.462  1.00  0.00           C  
ATOM    443  C   GLN A  65      -9.334  12.501   1.481  1.00  0.00           C  
ATOM    444  O   GLN A  65      -9.022  13.058   0.433  1.00  0.00           O  
ATOM    445  CB  GLN A  65     -11.724  11.831   1.816  1.00  0.00           C  
ATOM    446  CEN GLN A  65     -13.416  11.736   1.396  1.00  0.00           X  
ATOM    447  H   GLN A  65     -10.517  10.043   3.169  1.00  0.00           H  
ATOM    448  N   GLN A  66      -8.802  12.856   2.652  1.00  0.00           N  
ATOM    449  CA  GLN A  66      -7.775  13.895   2.759  1.00  0.00           C  
ATOM    450  C   GLN A  66      -6.493  13.493   2.031  1.00  0.00           C  
ATOM    451  O   GLN A  66      -5.900  14.329   1.353  1.00  0.00           O  
ATOM    452  CB  GLN A  66      -7.461  14.186   4.229  1.00  0.00           C  
ATOM    453  CEN GLN A  66      -7.759  15.283   5.554  1.00  0.00           X  
ATOM    454  H   GLN A  66      -9.050  12.339   3.480  1.00  0.00           H  
ATOM    455  N   VAL A  67      -6.118  12.208   2.080  1.00  0.00           N  
ATOM    456  CA  VAL A  67      -4.919  11.707   1.388  1.00  0.00           C  
ATOM    457  C   VAL A  67      -5.048  11.869  -0.117  1.00  0.00           C  
ATOM    458  O   VAL A  67      -4.141  12.390  -0.759  1.00  0.00           O  
ATOM    459  CB  VAL A  67      -4.650  10.225   1.706  1.00  0.00           C  
ATOM    460  CEN VAL A  67      -4.226   9.798   2.041  1.00  0.00           X  
ATOM    461  H   VAL A  67      -6.668  11.571   2.640  1.00  0.00           H  
ATOM    462  N   LEU A  68      -6.165  11.437  -0.696  1.00  0.00           N  
ATOM    463  CA  LEU A  68      -6.429  11.618  -2.121  1.00  0.00           C  
ATOM    464  C   LEU A  68      -6.349  13.070  -2.559  1.00  0.00           C  
ATOM    465  O   LEU A  68      -5.657  13.377  -3.530  1.00  0.00           O  
ATOM    466  CB  LEU A  68      -7.808  11.045  -2.472  1.00  0.00           C  
ATOM    467  CEN LEU A  68      -8.253   9.746  -3.171  1.00  0.00           X  
ATOM    468  H   LEU A  68      -6.863  10.985  -0.122  1.00  0.00           H  
ATOM    469  N   ASP A  69      -7.080  13.942  -1.875  1.00  0.00           N  
ATOM    470  CA  ASP A  69      -7.101  15.361  -2.203  1.00  0.00           C  
ATOM    471  C   ASP A  69      -5.671  15.921  -2.244  1.00  0.00           C  
ATOM    472  O   ASP A  69      -5.306  16.606  -3.201  1.00  0.00           O  
ATOM    473  CB  ASP A  69      -7.950  16.134  -1.190  1.00  0.00           C  
ATOM    474  CEN ASP A  69      -8.890  16.511  -1.081  1.00  0.00           X  
ATOM    475  H   ASP A  69      -7.656  13.614  -1.113  1.00  0.00           H  
ATOM    476  N   GLU A  70      -4.827  15.574  -1.267  1.00  0.00           N  
ATOM    477  CA  GLU A  70      -3.435  16.030  -1.196  1.00  0.00           C  
ATOM    478  C   GLU A  70      -2.592  15.448  -2.331  1.00  0.00           C  
ATOM    479  O   GLU A  70      -1.823  16.172  -2.961  1.00  0.00           O  
ATOM    480  CB  GLU A  70      -2.820  15.657   0.154  1.00  0.00           C  
ATOM    481  CEN GLU A  70      -2.369  16.087   1.740  1.00  0.00           X  
ATOM    482  H   GLU A  70      -5.162  14.951  -0.549  1.00  0.00           H  
ATOM    483  N   LEU A  71      -2.770  14.168  -2.652  1.00  0.00           N  
ATOM    484  CA  LEU A  71      -2.015  13.464  -3.682  1.00  0.00           C  
ATOM    485  C   LEU A  71      -2.374  13.955  -5.077  1.00  0.00           C  
ATOM    486  O   LEU A  71      -1.484  14.169  -5.894  1.00  0.00           O  
ATOM    487  CB  LEU A  71      -2.258  11.953  -3.573  1.00  0.00           C  
ATOM    488  CEN LEU A  71      -1.405  10.793  -3.025  1.00  0.00           X  
ATOM    489  H   LEU A  71      -3.475  13.657  -2.141  1.00  0.00           H  
ATOM    490  N   ASN A  72      -3.656  14.165  -5.355  1.00  0.00           N  
ATOM    491  CA  ASN A  72      -4.144  14.521  -6.679  1.00  0.00           C  
ATOM    492  C   ASN A  72      -3.522  15.839  -7.172  1.00  0.00           C  
ATOM    493  O   ASN A  72      -2.994  15.892  -8.282  1.00  0.00           O  
ATOM    494  CB  ASN A  72      -5.659  14.611  -6.697  1.00  0.00           C  
ATOM    495  CEN ASN A  72      -6.477  13.986  -6.898  1.00  0.00           X  
ATOM    496  H   ASN A  72      -4.325  14.055  -4.607  1.00  0.00           H  
ATOM    497  N   ASN A  73      -3.525  16.882  -6.337  1.00  0.00           N  
ATOM    498  CA  ASN A  73      -2.983  18.193  -6.693  1.00  0.00           C  
ATOM    499  C   ASN A  73      -1.479  18.136  -6.975  1.00  0.00           C  
ATOM    500  O   ASN A  73      -1.010  18.668  -7.981  1.00  0.00           O  
ATOM    501  CB  ASN A  73      -3.271  19.218  -5.611  1.00  0.00           C  
ATOM    502  CEN ASN A  73      -4.010  19.927  -5.382  1.00  0.00           X  
ATOM    503  H   ASN A  73      -3.915  16.759  -5.413  1.00  0.00           H  
ATOM    504  N   HIS A  74      -0.718  17.462  -6.116  1.00  0.00           N  
ATOM    505  CA  HIS A  74       0.740  17.412  -6.188  1.00  0.00           C  
ATOM    506  C   HIS A  74       1.255  16.608  -7.380  1.00  0.00           C  
ATOM    507  O   HIS A  74       2.285  16.940  -7.973  1.00  0.00           O  
ATOM    508  CB  HIS A  74       1.311  16.829  -4.891  1.00  0.00           C  
ATOM    509  CEN HIS A  74       1.825  17.301  -3.649  1.00  0.00           X  
ATOM    510  H   HIS A  74      -1.160  17.055  -5.305  1.00  0.00           H  
ATOM    511  N   LEU A  75       0.537  15.562  -7.774  1.00  0.00           N  
ATOM    512  CA  LEU A  75       0.931  14.670  -8.850  1.00  0.00           C  
ATOM    513  C   LEU A  75       0.307  15.028 -10.212  1.00  0.00           C  
ATOM    514  O   LEU A  75       0.501  14.271 -11.162  1.00  0.00           O  
ATOM    515  CB  LEU A  75       0.566  13.229  -8.467  1.00  0.00           C  
ATOM    516  CEN LEU A  75       1.401  12.043  -7.949  1.00  0.00           X  
ATOM    517  H   LEU A  75      -0.273  15.312  -7.223  1.00  0.00           H  
ATOM    518  N   GLN A  76      -0.374  16.170 -10.386  1.00  0.00           N  
ATOM    519  CA  GLN A  76      -0.987  16.533 -11.683  1.00  0.00           C  
ATOM    520  C   GLN A  76       0.013  16.538 -12.868  1.00  0.00           C  
ATOM    521  O   GLN A  76      -0.400  16.510 -14.026  1.00  0.00           O  
ATOM    522  CB  GLN A  76      -1.643  17.912 -11.576  1.00  0.00           C  
ATOM    523  CEN GLN A  76      -3.157  18.749 -11.345  1.00  0.00           X  
ATOM    524  H   GLN A  76      -0.512  16.777  -9.590  1.00  0.00           H  
ATOM    525  N   GLY A  77       1.333  16.497 -12.613  1.00  0.00           N  
ATOM    526  CA  GLY A  77       2.389  16.488 -13.636  1.00  0.00           C  
ATOM    527  C   GLY A  77       2.857  15.113 -14.164  1.00  0.00           C  
ATOM    528  O   GLY A  77       3.467  15.060 -15.230  1.00  0.00           O  
ATOM    529  CEN GLY A  77       2.390  16.488 -13.636  1.00  0.00           X  
ATOM    530  H   GLY A  77       1.604  16.402 -11.645  1.00  0.00           H  
ATOM    531  N   GLY A  78       2.589  13.997 -13.476  1.00  0.00           N  
ATOM    532  CA  GLY A  78       3.127  12.656 -13.771  1.00  0.00           C  
ATOM    533  C   GLY A  78       2.068  11.612 -14.142  1.00  0.00           C  
ATOM    534  O   GLY A  78       1.980  10.571 -13.499  1.00  0.00           O  
ATOM    535  CEN GLY A  78       3.127  12.656 -13.771  1.00  0.00           X  
ATOM    536  H   GLY A  78       2.080  14.104 -12.614  1.00  0.00           H  
ATOM    537  N   LYS A  79       1.256  11.884 -15.173  1.00  0.00           N  
ATOM    538  CA  LYS A  79       0.007  11.172 -15.515  1.00  0.00           C  
ATOM    539  C   LYS A  79      -0.011   9.648 -15.275  1.00  0.00           C  
ATOM    540  O   LYS A  79      -1.023   9.132 -14.818  1.00  0.00           O  
ATOM    541  CB  LYS A  79      -0.331  11.441 -16.982  1.00  0.00           C  
ATOM    542  CEN LYS A  79      -1.478  12.500 -18.410  1.00  0.00           X  
ATOM    543  H   LYS A  79       1.421  12.778 -15.615  1.00  0.00           H  
ATOM    544  N   HIS A  80       1.058   8.921 -15.604  1.00  0.00           N  
ATOM    545  CA  HIS A  80       1.127   7.477 -15.342  1.00  0.00           C  
ATOM    546  C   HIS A  80       1.232   7.148 -13.847  1.00  0.00           C  
ATOM    547  O   HIS A  80       0.534   6.258 -13.364  1.00  0.00           O  
ATOM    548  CB  HIS A  80       2.314   6.859 -16.089  1.00  0.00           C  
ATOM    549  CEN HIS A  80       2.564   6.197 -17.325  1.00  0.00           X  
ATOM    550  H   HIS A  80       1.862   9.395 -15.991  1.00  0.00           H  
ATOM    551  N   THR A  81       2.045   7.904 -13.108  1.00  0.00           N  
ATOM    552  CA  THR A  81       2.177   7.747 -11.655  1.00  0.00           C  
ATOM    553  C   THR A  81       0.882   8.154 -10.957  1.00  0.00           C  
ATOM    554  O   THR A  81       0.469   7.473 -10.027  1.00  0.00           O  
ATOM    555  CB  THR A  81       3.341   8.584 -11.092  1.00  0.00           C  
ATOM    556  CEN THR A  81       3.908   8.723 -11.065  1.00  0.00           X  
ATOM    557  H   THR A  81       2.605   8.624 -13.544  1.00  0.00           H  
ATOM    558  N   VAL A  82       0.205   9.193 -11.464  1.00  0.00           N  
ATOM    559  CA  VAL A  82      -1.113   9.623 -10.954  1.00  0.00           C  
ATOM    560  C   VAL A  82      -2.131   8.535 -11.109  1.00  0.00           C  
ATOM    561  O   VAL A  82      -2.850   8.254 -10.171  1.00  0.00           O  
ATOM    562  CB  VAL A  82      -1.633  10.883 -11.673  1.00  0.00           C  
ATOM    563  CEN VAL A  82      -1.764  11.554 -11.590  1.00  0.00           X  
ATOM    564  H   VAL A  82       0.604   9.707 -12.236  1.00  0.00           H  
ATOM    565  N   HIS A  83      -2.196   7.935 -12.298  1.00  0.00           N  
ATOM    566  CA  HIS A  83      -3.187   6.913 -12.550  1.00  0.00           C  
ATOM    567  C   HIS A  83      -2.958   5.699 -11.655  1.00  0.00           C  
ATOM    568  O   HIS A  83      -3.902   5.198 -11.061  1.00  0.00           O  
ATOM    569  CB  HIS A  83      -3.167   6.497 -14.024  1.00  0.00           C  
ATOM    570  CEN HIS A  83      -3.856   6.818 -15.229  1.00  0.00           X  
ATOM    571  H   HIS A  83      -1.622   8.265 -13.062  1.00  0.00           H  
ATOM    572  N   HIS A  84      -1.706   5.257 -11.507  1.00  0.00           N  
ATOM    573  CA  HIS A  84      -1.392   4.141 -10.624  1.00  0.00           C  
ATOM    574  C   HIS A  84      -1.783   4.433  -9.166  1.00  0.00           C  
ATOM    575  O   HIS A  84      -2.443   3.614  -8.540  1.00  0.00           O  
ATOM    576  CB  HIS A  84       0.100   3.801 -10.709  1.00  0.00           C  
ATOM    577  CEN HIS A  84       0.947   2.901 -11.418  1.00  0.00           X  
ATOM    578  H   HIS A  84      -0.950   5.733 -11.982  1.00  0.00           H  
ATOM    579  N   ILE A  85      -1.464   5.630  -8.668  1.00  0.00           N  
ATOM    580  CA  ILE A  85      -1.747   6.024  -7.281  1.00  0.00           C  
ATOM    581  C   ILE A  85      -3.259   6.098  -7.025  1.00  0.00           C  
ATOM    582  O   ILE A  85      -3.720   5.706  -5.962  1.00  0.00           O  
ATOM    583  CB  ILE A  85      -1.111   7.383  -6.937  1.00  0.00           C  
ATOM    584  CEN ILE A  85      -0.205   7.882  -6.592  1.00  0.00           X  
ATOM    585  H   ILE A  85      -1.033   6.310  -9.276  1.00  0.00           H  
ATOM    586  N   GLU A  86      -4.047   6.528  -8.009  1.00  0.00           N  
ATOM    587  CA  GLU A  86      -5.507   6.553  -7.958  1.00  0.00           C  
ATOM    588  C   GLU A  86      -6.102   5.137  -7.906  1.00  0.00           C  
ATOM    589  O   GLU A  86      -7.005   4.893  -7.109  1.00  0.00           O  
ATOM    590  CB  GLU A  86      -6.064   7.313  -9.163  1.00  0.00           C  
ATOM    591  CEN GLU A  86      -6.690   8.742  -9.847  1.00  0.00           X  
ATOM    592  H   GLU A  86      -3.605   6.892  -8.839  1.00  0.00           H  
ATOM    593  N   GLN A  87      -5.613   4.199  -8.730  1.00  0.00           N  
ATOM    594  CA  GLN A  87      -6.063   2.801  -8.692  1.00  0.00           C  
ATOM    595  C   GLN A  87      -5.862   2.186  -7.307  1.00  0.00           C  
ATOM    596  O   GLN A  87      -6.797   1.567  -6.802  1.00  0.00           O  
ATOM    597  CB  GLN A  87      -5.315   1.967  -9.736  1.00  0.00           C  
ATOM    598  CEN GLN A  87      -5.422   1.255 -11.325  1.00  0.00           X  
ATOM    599  H   GLN A  87      -4.851   4.444  -9.347  1.00  0.00           H  
ATOM    600  N   ASN A  88      -4.711   2.415  -6.666  1.00  0.00           N  
ATOM    601  CA  ASN A  88      -4.408   1.834  -5.352  1.00  0.00           C  
ATOM    602  C   ASN A  88      -5.329   2.423  -4.274  1.00  0.00           C  
ATOM    603  O   ASN A  88      -5.850   1.723  -3.415  1.00  0.00           O  
ATOM    604  CB  ASN A  88      -2.952   2.039  -4.974  1.00  0.00           C  
ATOM    605  CEN ASN A  88      -2.043   1.522  -5.056  1.00  0.00           X  
ATOM    606  H   ASN A  88      -3.982   2.934  -7.132  1.00  0.00           H  
ATOM    607  N   ILE A  89      -5.617   3.721  -4.369  1.00  0.00           N  
ATOM    608  CA  ILE A  89      -6.552   4.379  -3.468  1.00  0.00           C  
ATOM    609  C   ILE A  89      -7.989   3.843  -3.617  1.00  0.00           C  
ATOM    610  O   ILE A  89      -8.700   3.714  -2.618  1.00  0.00           O  
ATOM    611  CB  ILE A  89      -6.556   5.901  -3.697  1.00  0.00           C  
ATOM    612  CEN ILE A  89      -6.065   6.842  -3.449  1.00  0.00           X  
ATOM    613  H   ILE A  89      -5.138   4.272  -5.065  1.00  0.00           H  
ATOM    614  N   LYS A  90      -8.453   3.513  -4.824  1.00  0.00           N  
ATOM    615  CA  LYS A  90      -9.798   2.933  -5.004  1.00  0.00           C  
ATOM    616  C   LYS A  90      -9.935   1.595  -4.287  1.00  0.00           C  
ATOM    617  O   LYS A  90     -10.905   1.410  -3.552  1.00  0.00           O  
ATOM    618  CB  LYS A  90     -10.113   2.757  -6.490  1.00  0.00           C  
ATOM    619  CEN LYS A  90     -11.143   3.424  -8.214  1.00  0.00           X  
ATOM    620  H   LYS A  90      -7.832   3.583  -5.617  1.00  0.00           H  
ATOM    621  N   GLU A  91      -8.980   0.689  -4.472  1.00  0.00           N  
ATOM    622  CA  GLU A  91      -8.985  -0.623  -3.820  1.00  0.00           C  
ATOM    623  C   GLU A  91      -9.030  -0.492  -2.293  1.00  0.00           C  
ATOM    624  O   GLU A  91      -9.903  -1.085  -1.657  1.00  0.00           O  
ATOM    625  CB  GLU A  91      -7.756  -1.432  -4.242  1.00  0.00           C  
ATOM    626  CEN GLU A  91      -7.042  -2.631  -5.220  1.00  0.00           X  
ATOM    627  H   GLU A  91      -8.195   0.920  -5.063  1.00  0.00           H  
ATOM    628  N   ILE A  92      -8.205   0.385  -1.709  1.00  0.00           N  
ATOM    629  CA  ILE A  92      -8.118   0.605  -0.253  1.00  0.00           C  
ATOM    630  C   ILE A  92      -9.468   1.085   0.312  1.00  0.00           C  
ATOM    631  O   ILE A  92      -9.961   0.538   1.302  1.00  0.00           O  
ATOM    632  CB  ILE A  92      -7.027   1.631   0.101  1.00  0.00           C  
ATOM    633  CEN ILE A  92      -5.965   1.770   0.307  1.00  0.00           X  
ATOM    634  H   ILE A  92      -7.552   0.877  -2.304  1.00  0.00           H  
ATOM    635  N   PHE A  93     -10.125   2.057  -0.331  1.00  0.00           N  
ATOM    636  CA  PHE A  93     -11.438   2.548   0.101  1.00  0.00           C  
ATOM    637  C   PHE A  93     -12.534   1.491  -0.035  1.00  0.00           C  
ATOM    638  O   PHE A  93     -13.467   1.470   0.768  1.00  0.00           O  
ATOM    639  CB  PHE A  93     -11.821   3.795  -0.698  1.00  0.00           C  
ATOM    640  CEN PHE A  93     -11.782   5.375  -0.528  1.00  0.00           X  
ATOM    641  H   PHE A  93      -9.692   2.453  -1.154  1.00  0.00           H  
ATOM    642  N   HIS A  94     -12.412   0.615  -1.028  1.00  0.00           N  
ATOM    643  CA  HIS A  94     -13.308  -0.525  -1.181  1.00  0.00           C  
ATOM    644  C   HIS A  94     -13.223  -1.467   0.029  1.00  0.00           C  
ATOM    645  O   HIS A  94     -14.249  -1.867   0.584  1.00  0.00           O  
ATOM    646  CB  HIS A  94     -12.987  -1.289  -2.470  1.00  0.00           C  
ATOM    647  CEN HIS A  94     -13.436  -1.332  -3.821  1.00  0.00           X  
ATOM    648  H   HIS A  94     -11.662   0.730  -1.692  1.00  0.00           H  
ATOM    649  N   HIS A  95     -12.008  -1.762   0.490  1.00  0.00           N  
ATOM    650  CA  HIS A  95     -11.768  -2.646   1.625  1.00  0.00           C  
ATOM    651  C   HIS A  95     -12.258  -2.046   2.954  1.00  0.00           C  
ATOM    652  O   HIS A  95     -12.875  -2.770   3.740  1.00  0.00           O  
ATOM    653  CB  HIS A  95     -10.276  -2.982   1.724  1.00  0.00           C  
ATOM    654  CEN HIS A  95      -9.386  -4.009   1.296  1.00  0.00           X  
ATOM    655  H   HIS A  95     -11.205  -1.372   0.016  1.00  0.00           H  
ATOM    656  N   LEU A  96     -12.056  -0.744   3.206  1.00  0.00           N  
ATOM    657  CA  LEU A  96     -12.512  -0.093   4.448  1.00  0.00           C  
ATOM    658  C   LEU A  96     -14.034  -0.069   4.542  1.00  0.00           C  
ATOM    659  O   LEU A  96     -14.584  -0.346   5.607  1.00  0.00           O  
ATOM    660  CB  LEU A  96     -11.957   1.334   4.537  1.00  0.00           C  
ATOM    661  CEN LEU A  96     -10.822   1.965   5.366  1.00  0.00           X  
ATOM    662  H   LEU A  96     -11.592  -0.186   2.506  1.00  0.00           H  
ATOM    663  N   GLU A  97     -14.724   0.226   3.444  1.00  0.00           N  
ATOM    664  CA  GLU A  97     -16.183   0.263   3.410  1.00  0.00           C  
ATOM    665  C   GLU A  97     -16.782  -1.112   3.744  1.00  0.00           C  
ATOM    666  O   GLU A  97     -17.690  -1.204   4.575  1.00  0.00           O  
ATOM    667  CB  GLU A  97     -16.671   0.734   2.038  1.00  0.00           C  
ATOM    668  CEN GLU A  97     -17.250   1.974   1.022  1.00  0.00           X  
ATOM    669  H   GLU A  97     -14.220   0.469   2.604  1.00  0.00           H  
ATOM    670  N   GLU A  98     -16.235  -2.193   3.180  1.00  0.00           N  
ATOM    671  CA  GLU A  98     -16.712  -3.559   3.416  1.00  0.00           C  
ATOM    672  C   GLU A  98     -16.539  -4.029   4.869  1.00  0.00           C  
ATOM    673  O   GLU A  98     -17.439  -4.670   5.419  1.00  0.00           O  
ATOM    674  CB  GLU A  98     -15.993  -4.527   2.474  1.00  0.00           C  
ATOM    675  CEN GLU A  98     -15.961  -5.438   1.034  1.00  0.00           X  
ATOM    676  H   GLU A  98     -15.450  -2.058   2.558  1.00  0.00           H  
ATOM    677  N   LEU A  99     -15.380  -3.764   5.478  1.00  0.00           N  
ATOM    678  CA  LEU A  99     -15.107  -4.084   6.879  1.00  0.00           C  
ATOM    679  C   LEU A  99     -16.104  -3.422   7.831  1.00  0.00           C  
ATOM    680  O   LEU A  99     -16.660  -4.112   8.678  1.00  0.00           O  
ATOM    681  CB  LEU A  99     -13.676  -3.666   7.241  1.00  0.00           C  
ATOM    682  CEN LEU A  99     -12.372  -4.463   7.437  1.00  0.00           X  
ATOM    683  H   LEU A  99     -14.666  -3.286   4.947  1.00  0.00           H  
ATOM    684  N   VAL A 100     -16.356  -2.117   7.678  1.00  0.00           N  
ATOM    685  CA  VAL A 100     -17.277  -1.348   8.533  1.00  0.00           C  
ATOM    686  C   VAL A 100     -18.715  -1.848   8.392  1.00  0.00           C  
ATOM    687  O   VAL A 100     -19.390  -2.066   9.396  1.00  0.00           O  
ATOM    688  CB  VAL A 100     -17.237   0.156   8.202  1.00  0.00           C  
ATOM    689  CEN VAL A 100     -17.033   0.771   8.438  1.00  0.00           X  
ATOM    690  H   VAL A 100     -15.876  -1.637   6.930  1.00  0.00           H  
ATOM    691  N   HIS A 101     -19.205  -2.000   7.159  1.00  0.00           N  
ATOM    692  CA  HIS A 101     -20.553  -2.508   6.876  1.00  0.00           C  
ATOM    693  C   HIS A 101     -20.861  -3.897   7.477  1.00  0.00           C  
ATOM    694  O   HIS A 101     -21.966  -4.095   7.987  1.00  0.00           O  
ATOM    695  CB  HIS A 101     -20.775  -2.552   5.361  1.00  0.00           C  
ATOM    696  CEN HIS A 101     -21.320  -1.720   4.341  1.00  0.00           X  
ATOM    697  H   HIS A 101     -18.662  -1.643   6.386  1.00  0.00           H  
ATOM    698  N   ARG A 102     -19.926  -4.855   7.431  1.00  0.00           N  
ATOM    699  CA  ARG A 102     -20.111  -6.227   7.943  1.00  0.00           C  
ATOM    700  C   ARG A 102     -20.451  -6.249   9.425  1.00  0.00           C  
ATOM    701  O   ARG A 102     -21.309  -7.088   9.780  1.00  0.00           O  
ATOM    702  CB  ARG A 102     -18.911  -7.115   7.650  1.00  0.00           C  
ATOM    703  CEN ARG A 102     -17.439  -8.767   6.528  1.00  0.00           X  
ATOM    704  H   ARG A 102     -18.981  -4.578   7.208  1.00  0.00           H  
TER                                                                             
# All scores below are weighted scores, not raw scores.
#BEGIN_POSE_ENERGIES_TABLE ./minmover_pdb/pose_1.pdb
label vdw cenpack pair env cbeta hs_pair ss_pair sheet total
weights 1 0.5 1 1 0.25 1 1 1 NA
pose 0 -6.52418 -9.52556 -20.7071 5.55602 0 0 0 -31.2008
MET:NtermProteinFull_1 0 0.13272 -0.18067 0.35353 0.06884 0 0 0 0.37442
TYR_2 0 -0.14893 0.03657 0.83566 0.0697 0 0 0 0.79301
GLY_3 0 0.03173 -0.04207 0.0322 0.0697 0 0 0 0.09156
LYS_4 0 -0.27277 0.07833 -0.68888 0.04262 0 0 0 -0.84071
LEU_5 0 -0.00029 -0.33099 -0.30366 0.03628 0 0 0 -0.59866
ASN_6 0 -0.08174 0.13853 -0.36221 0.04331 0 0 0 -0.26211
ASP_7 0 -0.13105 -0.19774 -0.47618 0.06902 0 0 0 -0.73596
LEU_8 0 -0.16855 -0.6525 -0.50394 0.03507 0 0 0 -1.28992
LEU_9 0 -0.39624 -0.21443 0.58995 0.03561 0 0 0 0.01489
GLU_10 0 -0.0991 -0.0316 -0.82678 0.06891 0 0 0 -0.88856
ASP_11 0 -0.4069 -0.15153 -0.24167 0.03543 0 0 0 -0.76467
LEU_12 0 -0.31942 -0.69938 -0.45811 0.0323 0 0 0 -1.44461
GLN_13 0 -0.07359 0.25906 -0.3291 0.06886 0 0 0 -0.07478
GLU_14 0 0.01893 -0.15815 -0.60186 0.06894 0 0 0 -0.67214
VAL_15 0 -0.02177 -0.48375 -0.19594 0.04537 0 0 0 -0.65609
LEU_16 0 0.5761 -0.17302 0.08126 0.06707 0 0 0 0.55142
LYS_17 0 -0.04949 -0.03304 -0.8715 0.06961 0 0 0 -0.88442
ASN_18 0 0.03165 0.15938 -0.07783 0.06919 0 0 0 0.18239
LEU_19 0 -0.35086 -0.36706 -0.39148 0.03145 0 0 0 -1.07796
HIS_20 0 0.08523 0.09733 0.06501 0.06928 0 0 0 0.31686
LYS_21 0 -0.06431 0.04522 -1.04927 0.07072 0 0 0 -0.99764
ASN_22 0 0.22267 0.38325 -0.19403 0.06908 0 0 0 0.48097
TRP_23 0 0.02331 0.03181 -0.00757 0.03561 0 0 0 0.08316
HIS_24 0 -0.03553 -0.03805 0.21997 0.07134 0 0 0 0.21773
GLY_25 0 -0.03742 -0.01384 0.35201 0.06959 0 0 0 0.37034
GLY_26 0 0.02451 -0.00398 0.0322 0.04518 0 0 0 0.09792
LYS_27 0 0 0 -1.04927 0.07259 0 0 0 -0.97669
ASP_28 0 -0.0118 -0.06527 -0.60822 0.06961 0 0 0 -0.61568
ASN_29 0 0.17117 -0.06464 -0.24178 0.04305 0 0 0 -0.0922
LEU_30 0 0.04121 0.05771 0.4149 0.06893 0 0 0 0.58276
HIS_D_31 0 -0.02384 -0.0509 0.11054 0.06947 0 0 0 0.10527
ASP_32 0 -0.20116 -0.04863 -0.42964 0.06887 0 0 0 -0.61056
VAL_33 0 -0.34795 0.07469 -0.10438 0.03132 0 0 0 -0.34632
ASP_34 0 0.18126 0.12415 -0.37876 0.0691 0 0 0 -0.00425
ASN_35 0 -0.07981 -0.03408 -0.36221 0.06894 0 0 0 -0.40716
HIS_D_36 0 -0.27319 -0.10268 -0.18191 0.0359 0 0 0 -0.52188
LEU_37 0 0.47054 -0.57648 -0.45811 0.04437 0 0 0 -0.51969
GLN_38 0 0.00136 0.05804 -0.59803 0.06893 0 0 0 -0.4697
ASN_39 0 -0.23683 -0.10982 -0.19403 0.06934 0 0 0 -0.47133
VAL_40 0 -0.1869 -0.33647 -0.19594 0.03586 0 0 0 -0.68345
ILE_41 0 -0.22194 -0.45238 0.72502 0.04951 0 0 0 0.10022
GLU_42 0 -0.07586 -0.21208 -0.71584 0.06878 0 0 0 -0.935
ASP_43 0 -0.30766 0.13312 0.08318 0.03654 0 0 0 -0.05482
ILE_44 0 -0.37254 -0.63633 -0.49284 0.03685 0 0 0 -1.46485
HIS_D_45 0 -0.10873 0.21709 0.06501 0.06891 0 0 0 0.24227
ASP_46 0 -0.23727 -0.49025 -0.37876 0.04268 0 0 0 -1.06361
PHE_47 0 -0.29633 -0.32628 -0.38422 0.03421 0 0 0 -0.97261
MET_48 0 0.05027 -0.04423 0.18716 0.03019 0 0 0 0.22339
GLN_49 0 -0.05561 0.03488 -0.60368 0.06961 0 0 0 -0.5548
GLY_50 0 0.06774 0.01617 -0.07965 0.04409 0 0 0 0.04834
GLY_51 0 -0.05672 0.01911 0.35201 0.0312 0 0 0 0.34561
GLY_52 0 -0.04813 0.0078 -0.07814 0.03495 0 0 0 -0.08352
SER_53 0 -0.02842 -0.01364 -0.21543 0.03681 0 0 0 -0.22068
GLY_54 0 -0.06049 0.05568 -0.0429 0.03539 0 0 0 -0.01233
GLY_55 0 -0.02747 0.00143 -0.0429 0.03562 0 0 0 -0.03333
LYS_56 0 -0.45365 -0.8742 -0.42611 0.03443 0 0 0 -1.71952
LEU_57 0 0.30109 -0.34064 -0.30366 0.036 0 0 0 -0.30722
GLN_58 0 0.01996 0.06566 -0.59803 0.06956 0 0 0 -0.44284
GLU_59 0 0.00264 -0.11389 -0.37543 0.06885 0 0 0 -0.41783
MET_60 0 -0.34441 -0.03986 -0.21391 0.03429 0 0 0 -0.56389
MET_61 0 0.12648 0.00067 0.4784 0.06931 0 0 0 0.67487
LYS_62 0 -0.04329 -0.00951 -0.96458 0.06954 0 0 0 -0.94784
GLU_63 0 -0.43413 0.18629 -0.00141 0.03566 0 0 0 -0.21359
PHE_64 0 -0.30968 -0.3864 -0.30123 0.03603 0 0 0 -0.96128
GLN_65 0 -0.00273 0.06347 -0.59803 0.06921 0 0 0 -0.46808
GLN_66 0 -0.09737 -0.18377 -0.55896 0.06903 0 0 0 -0.77108
VAL_67 0 0.12054 -0.65016 -0.35242 0.03735 0 0 0 -0.84468
LEU_68 0 0.06734 0.03351 0.4149 0.04303 0 0 0 0.55877
ASP_69 0 -0.07298 -0.05154 -0.52292 0.06894 0 0 0 -0.57851
GLU_70 0 -0.39442 0.36382 -0.00141 0.03543 0 0 0 0.00341
LEU_71 0 -0.27197 -0.39692 -0.52948 0.0367 0 0 0 -1.16168
ASN_72 0 0.08541 0.21906 -0.24178 0.06082 0 0 0 0.12352
ASN_73 0 -0.05203 -0.04822 -0.40966 0.06961 0 0 0 -0.4403
HIS_74 0 0.35136 0.01022 -0.15264 0.06961 0 0 0 0.27854
LEU_75 0 -0.03904 0.43973 -0.19483 0.03082 0 0 0 0.23668
GLN_76 0 -0.02903 -0.02605 -0.59803 0.07033 0 0 0 -0.58277
GLY_77 0 -0.04462 -0.01288 0.60923 0.0697 0 0 0 0.62144
GLY_78 0 0.02701 -0.09892 -0.0429 0.03539 0 0 0 -0.07942
LYS_79 0 0 0 -0.8715 0.07203 0 0 0 -0.79947
HIS_80 0 -0.00245 -0.03593 0.20362 0.07072 0 0 0 0.23596
THR_81 0 0.05286 -0.13279 -0.20624 0.03502 0 0 0 -0.25115
VAL_82 0 0.03779 0.26666 0.33828 0.03491 0 0 0 0.67765
HIS_D_83 0 -0.01336 -0.0132 0.11054 0.06936 0 0 0 0.15334
HIS_D_84 0 0.01094 -0.03343 0.0215 0.06878 0 0 0 0.06779
ILE_85 0 -0.16486 -0.03146 -0.41682 0.04389 0 0 0 -0.56926
GLU_86 0 0.05544 0.25136 -0.37543 0.06092 0 0 0 -0.00771
GLN_87 0 -0.04516 -0.0059 -0.59803 0.06921 0 0 0 -0.57988
ASN_88 0 -0.10729 -0.08187 -0.07783 0.04386 0 0 0 -0.22314
ILE_89 0 0.0855 -0.53918 0.20907 0.07107 0 0 0 -0.17354
LYS_90 0 -0.01963 0.01 -0.77863 0.0693 0 0 0 -0.71896
GLU_91 0 -0.15482 -0.03113 -0.4886 0.06903 0 0 0 -0.60551
ILE_92 0 -0.43432 -0.61876 -0.06945 0.0321 0 0 0 -1.09043
PHE_93 0 -0.10687 -0.19077 0.83142 0.06983 0 0 0 0.60362
HIS_94 0 -0.06249 0.0325 0.159 0.06893 0 0 0 0.19794
HIS_D_95 0 -0.10615 -0.20907 -0.19493 0.03557 0 0 0 -0.47459
LEU_96 0 -0.22704 -0.78373 -0.30366 0.03707 0 0 0 -1.27736
GLU_97 0 -0.04483 0.17332 -0.60186 0.06894 0 0 0 -0.40443
GLU_98 0 -0.02403 -0.37117 -0.71584 0.06947 0 0 0 -1.04157
LEU_99 0 -0.10151 -0.46392 -0.06582 0.0359 0 0 0 -0.59534
VAL_100 0 0.3458 0.04089 0.33828 0.06928 0 0 0 0.79425
HIS_101 0 -0.02912 0.07534 0.20362 0.07072 0 0 0 0.32055
ARG:CtermProteinFull_102 0 -0.1949 0.32378 -0.55583 0.07081 0 0 0 -0.35614
#END_POSE_ENERGIES_TABLE ./minmover_pdb/pose_1.pdb
