# Supplementary material for: Selection of a promiscuous minimalist cAMP phosphodiesterase from a library of de novo designed proteins
Source: Nat Chem. 2024 May 3;16(7):1200–8. doi: 10.1038/s41557-024-01490-4 (PMC11230910; doi:10.1038/s41557-024-01490-4)
Supplement: Supplementary file 3 — MD input files, scripts and final structures derived from MD, AlphaFold2, EMSfold and MultiSFold. [file 41557_2024_1490_MOESM3_ESM.zip › Computational_Data/4_MultiSFold/s824/pose_10.pdb]

ATOM      1  N   MET A   1     -12.159 -10.335  11.557  1.00  0.00           N  
ATOM      2  CA  MET A   1     -11.793  -8.909  11.420  1.00  0.00           C  
ATOM      3  C   MET A   1     -10.306  -8.769  11.155  1.00  0.00           C  
ATOM      4  O   MET A   1      -9.969  -8.033  10.248  1.00  0.00           O  
ATOM      5  CB  MET A   1     -12.177  -8.126  12.674  1.00  0.00           C  
ATOM      6  CEN MET A   1     -13.290  -6.908  13.270  1.00  0.00           X  
ATOM      7  H   MET A   1     -12.568 -10.667  12.407  1.00  0.00           H  
ATOM      8  N   TYR A   2      -9.448  -9.546  11.824  1.00  0.00           N  
ATOM      9  CA  TYR A   2      -7.988  -9.421  11.696  1.00  0.00           C  
ATOM     10  C   TYR A   2      -7.407  -9.560  10.283  1.00  0.00           C  
ATOM     11  O   TYR A   2      -6.440  -8.879   9.996  1.00  0.00           O  
ATOM     12  CB  TYR A   2      -7.320 -10.456  12.604  1.00  0.00           C  
ATOM     13  CEN TYR A   2      -6.589 -10.586  14.190  1.00  0.00           X  
ATOM     14  H   TYR A   2      -9.749 -10.032  12.658  1.00  0.00           H  
ATOM     15  N   GLY A   3      -8.001 -10.368   9.391  1.00  0.00           N  
ATOM     16  CA  GLY A   3      -7.499 -10.525   8.015  1.00  0.00           C  
ATOM     17  C   GLY A   3      -7.466  -9.205   7.234  1.00  0.00           C  
ATOM     18  O   GLY A   3      -6.430  -8.863   6.692  1.00  0.00           O  
ATOM     19  CEN GLY A   3      -7.499 -10.525   8.015  1.00  0.00           X  
ATOM     20  H   GLY A   3      -8.742 -10.981   9.704  1.00  0.00           H  
ATOM     21  N   LYS A   4      -8.538  -8.404   7.313  1.00  0.00           N  
ATOM     22  CA  LYS A   4      -8.611  -7.102   6.625  1.00  0.00           C  
ATOM     23  C   LYS A   4      -7.565  -6.098   7.120  1.00  0.00           C  
ATOM     24  O   LYS A   4      -6.992  -5.381   6.316  1.00  0.00           O  
ATOM     25  CB  LYS A   4     -10.009  -6.502   6.785  1.00  0.00           C  
ATOM     26  CEN LYS A   4     -11.905  -6.084   5.946  1.00  0.00           X  
ATOM     27  H   LYS A   4      -9.336  -8.706   7.857  1.00  0.00           H  
ATOM     28  N   LEU A   5      -7.346  -6.016   8.436  1.00  0.00           N  
ATOM     29  CA  LEU A   5      -6.370  -5.083   9.007  1.00  0.00           C  
ATOM     30  C   LEU A   5      -4.939  -5.437   8.586  1.00  0.00           C  
ATOM     31  O   LEU A   5      -4.161  -4.544   8.282  1.00  0.00           O  
ATOM     32  CB  LEU A   5      -6.487  -5.069  10.536  1.00  0.00           C  
ATOM     33  CEN LEU A   5      -7.104  -4.066  11.529  1.00  0.00           X  
ATOM     34  H   LEU A   5      -7.750  -6.723   9.035  1.00  0.00           H  
ATOM     35  N   ASN A   6      -4.597  -6.729   8.545  1.00  0.00           N  
ATOM     36  CA  ASN A   6      -3.291  -7.180   8.082  1.00  0.00           C  
ATOM     37  C   ASN A   6      -3.053  -6.760   6.629  1.00  0.00           C  
ATOM     38  O   ASN A   6      -1.946  -6.340   6.320  1.00  0.00           O  
ATOM     39  CB  ASN A   6      -3.138  -8.683   8.231  1.00  0.00           C  
ATOM     40  CEN ASN A   6      -2.773  -9.365   8.940  1.00  0.00           X  
ATOM     41  H   ASN A   6      -5.283  -7.431   8.778  1.00  0.00           H  
ATOM     42  N   ASP A   7      -4.102  -6.776   5.799  1.00  0.00           N  
ATOM     43  CA  ASP A   7      -4.009  -6.435   4.375  1.00  0.00           C  
ATOM     44  C   ASP A   7      -3.716  -4.930   4.214  1.00  0.00           C  
ATOM     45  O   ASP A   7      -2.873  -4.518   3.429  1.00  0.00           O  
ATOM     46  CB  ASP A   7      -5.298  -6.813   3.641  1.00  0.00           C  
ATOM     47  CEN ASP A   7      -5.682  -7.558   3.063  1.00  0.00           X  
ATOM     48  H   ASP A   7      -4.987  -7.128   6.134  1.00  0.00           H  
ATOM     49  N   LEU A   8      -4.333  -4.105   5.067  1.00  0.00           N  
ATOM     50  CA  LEU A   8      -4.147  -2.660   5.070  1.00  0.00           C  
ATOM     51  C   LEU A   8      -2.740  -2.212   5.491  1.00  0.00           C  
ATOM     52  O   LEU A   8      -2.203  -1.246   4.945  1.00  0.00           O  
ATOM     53  CB  LEU A   8      -5.195  -2.019   5.989  1.00  0.00           C  
ATOM     54  CEN LEU A   8      -6.512  -1.270   5.710  1.00  0.00           X  
ATOM     55  H   LEU A   8      -5.020  -4.505   5.691  1.00  0.00           H  
ATOM     56  N   LEU A   9      -2.143  -2.877   6.480  1.00  0.00           N  
ATOM     57  CA  LEU A   9      -0.791  -2.551   6.925  1.00  0.00           C  
ATOM     58  C   LEU A   9       0.258  -2.925   5.877  1.00  0.00           C  
ATOM     59  O   LEU A   9       1.189  -2.151   5.656  1.00  0.00           O  
ATOM     60  CB  LEU A   9      -0.491  -3.258   8.253  1.00  0.00           C  
ATOM     61  CEN LEU A   9      -0.432  -2.764   9.710  1.00  0.00           X  
ATOM     62  H   LEU A   9      -2.601  -3.695   6.852  1.00  0.00           H  
ATOM     63  N   GLU A  10       0.116  -4.082   5.237  1.00  0.00           N  
ATOM     64  CA  GLU A  10       1.028  -4.541   4.190  1.00  0.00           C  
ATOM     65  C   GLU A  10       0.921  -3.644   2.945  1.00  0.00           C  
ATOM     66  O   GLU A  10       1.951  -3.312   2.349  1.00  0.00           O  
ATOM     67  CB  GLU A  10       0.734  -5.998   3.824  1.00  0.00           C  
ATOM     68  CEN GLU A  10       1.093  -7.657   3.967  1.00  0.00           X  
ATOM     69  H   GLU A  10      -0.697  -4.650   5.432  1.00  0.00           H  
ATOM     70  N   ASP A  11      -0.278  -3.147   2.627  1.00  0.00           N  
ATOM     71  CA  ASP A  11      -0.505  -2.183   1.545  1.00  0.00           C  
ATOM     72  C   ASP A  11       0.122  -0.814   1.866  1.00  0.00           C  
ATOM     73  O   ASP A  11       0.742  -0.181   1.005  1.00  0.00           O  
ATOM     74  CB  ASP A  11      -2.004  -2.026   1.280  1.00  0.00           C  
ATOM     75  CEN ASP A  11      -2.730  -2.368   0.652  1.00  0.00           X  
ATOM     76  H   ASP A  11      -1.090  -3.544   3.079  1.00  0.00           H  
ATOM     77  N   LEU A  12       0.022  -0.360   3.123  1.00  0.00           N  
ATOM     78  CA  LEU A  12       0.657   0.879   3.596  1.00  0.00           C  
ATOM     79  C   LEU A  12       2.178   0.838   3.437  1.00  0.00           C  
ATOM     80  O   LEU A  12       2.796   1.818   3.009  1.00  0.00           O  
ATOM     81  CB  LEU A  12       0.287   1.134   5.063  1.00  0.00           C  
ATOM     82  CEN LEU A  12      -0.695   2.109   5.739  1.00  0.00           X  
ATOM     83  H   LEU A  12      -0.542  -0.900   3.765  1.00  0.00           H  
ATOM     84  N   GLN A  13       2.793  -0.302   3.751  1.00  0.00           N  
ATOM     85  CA  GLN A  13       4.241  -0.477   3.664  1.00  0.00           C  
ATOM     86  C   GLN A  13       4.730  -0.437   2.216  1.00  0.00           C  
ATOM     87  O   GLN A  13       5.792   0.128   1.935  1.00  0.00           O  
ATOM     88  CB  GLN A  13       4.656  -1.801   4.310  1.00  0.00           C  
ATOM     89  CEN GLN A  13       5.320  -2.532   5.750  1.00  0.00           X  
ATOM     90  H   GLN A  13       2.221  -1.094   4.009  1.00  0.00           H  
ATOM     91  N   GLU A  14       3.968  -1.002   1.281  1.00  0.00           N  
ATOM     92  CA  GLU A  14       4.311  -0.970  -0.135  1.00  0.00           C  
ATOM     93  C   GLU A  14       4.316   0.461  -0.683  1.00  0.00           C  
ATOM     94  O   GLU A  14       5.273   0.857  -1.360  1.00  0.00           O  
ATOM     95  CB  GLU A  14       3.336  -1.837  -0.935  1.00  0.00           C  
ATOM     96  CEN GLU A  14       2.961  -3.309  -1.707  1.00  0.00           X  
ATOM     97  H   GLU A  14       3.126  -1.484   1.559  1.00  0.00           H  
ATOM     98  N   VAL A  15       3.307   1.270  -0.344  1.00  0.00           N  
ATOM     99  CA  VAL A  15       3.231   2.687  -0.731  1.00  0.00           C  
ATOM    100  C   VAL A  15       4.490   3.437  -0.302  1.00  0.00           C  
ATOM    101  O   VAL A  15       5.079   4.151  -1.117  1.00  0.00           O  
ATOM    102  CB  VAL A  15       2.000   3.381  -0.118  1.00  0.00           C  
ATOM    103  CEN VAL A  15       1.385   3.652  -0.268  1.00  0.00           X  
ATOM    104  H   VAL A  15       2.563   0.881   0.219  1.00  0.00           H  
ATOM    105  N   LEU A  16       4.955   3.222   0.929  1.00  0.00           N  
ATOM    106  CA  LEU A  16       6.156   3.858   1.476  1.00  0.00           C  
ATOM    107  C   LEU A  16       7.426   3.461   0.722  1.00  0.00           C  
ATOM    108  O   LEU A  16       8.276   4.293   0.394  1.00  0.00           O  
ATOM    109  CB  LEU A  16       6.298   3.509   2.963  1.00  0.00           C  
ATOM    110  CEN LEU A  16       6.025   4.304   4.254  1.00  0.00           X  
ATOM    111  H   LEU A  16       4.434   2.596   1.526  1.00  0.00           H  
ATOM    112  N   LYS A  17       7.557   2.179   0.393  1.00  0.00           N  
ATOM    113  CA  LYS A  17       8.687   1.669  -0.383  1.00  0.00           C  
ATOM    114  C   LYS A  17       8.772   2.328  -1.760  1.00  0.00           C  
ATOM    115  O   LYS A  17       9.862   2.724  -2.190  1.00  0.00           O  
ATOM    116  CB  LYS A  17       8.585   0.151  -0.536  1.00  0.00           C  
ATOM    117  CEN LYS A  17       9.242  -1.775   0.045  1.00  0.00           X  
ATOM    118  H   LYS A  17       6.848   1.538   0.720  1.00  0.00           H  
ATOM    119  N   ASN A  18       7.644   2.463  -2.451  1.00  0.00           N  
ATOM    120  CA  ASN A  18       7.559   3.125  -3.748  1.00  0.00           C  
ATOM    121  C   ASN A  18       7.921   4.609  -3.660  1.00  0.00           C  
ATOM    122  O   ASN A  18       8.756   5.067  -4.442  1.00  0.00           O  
ATOM    123  CB  ASN A  18       6.178   2.960  -4.356  1.00  0.00           C  
ATOM    124  CEN ASN A  18       5.683   2.299  -5.003  1.00  0.00           X  
ATOM    125  H   ASN A  18       6.796   2.091  -2.046  1.00  0.00           H  
ATOM    126  N   LEU A  19       7.362   5.338  -2.695  1.00  0.00           N  
ATOM    127  CA  LEU A  19       7.633   6.754  -2.476  1.00  0.00           C  
ATOM    128  C   LEU A  19       9.103   6.977  -2.141  1.00  0.00           C  
ATOM    129  O   LEU A  19       9.741   7.830  -2.760  1.00  0.00           O  
ATOM    130  CB  LEU A  19       6.738   7.301  -1.357  1.00  0.00           C  
ATOM    131  CEN LEU A  19       5.479   8.187  -1.364  1.00  0.00           X  
ATOM    132  H   LEU A  19       6.741   4.877  -2.045  1.00  0.00           H  
ATOM    133  N   HIS A  20       9.682   6.147  -1.274  1.00  0.00           N  
ATOM    134  CA  HIS A  20      11.094   6.241  -0.898  1.00  0.00           C  
ATOM    135  C   HIS A  20      12.053   5.977  -2.059  1.00  0.00           C  
ATOM    136  O   HIS A  20      13.097   6.620  -2.161  1.00  0.00           O  
ATOM    137  CB  HIS A  20      11.399   5.267   0.245  1.00  0.00           C  
ATOM    138  CEN HIS A  20      11.468   5.286   1.668  1.00  0.00           X  
ATOM    139  H   HIS A  20       9.099   5.489  -0.777  1.00  0.00           H  
ATOM    140  N   LYS A  21      11.716   5.050  -2.959  1.00  0.00           N  
ATOM    141  CA  LYS A  21      12.534   4.758  -4.140  1.00  0.00           C  
ATOM    142  C   LYS A  21      12.441   5.838  -5.218  1.00  0.00           C  
ATOM    143  O   LYS A  21      13.428   6.096  -5.901  1.00  0.00           O  
ATOM    144  CB  LYS A  21      12.132   3.407  -4.733  1.00  0.00           C  
ATOM    145  CEN LYS A  21      12.548   1.348  -4.992  1.00  0.00           X  
ATOM    146  H   LYS A  21      10.904   4.480  -2.757  1.00  0.00           H  
ATOM    147  N   ASN A  22      11.260   6.409  -5.430  1.00  0.00           N  
ATOM    148  CA  ASN A  22      11.021   7.351  -6.528  1.00  0.00           C  
ATOM    149  C   ASN A  22      11.354   8.801  -6.156  1.00  0.00           C  
ATOM    150  O   ASN A  22      11.763   9.579  -7.018  1.00  0.00           O  
ATOM    151  CB  ASN A  22       9.586   7.262  -7.015  1.00  0.00           C  
ATOM    152  CEN ASN A  22       9.038   6.740  -7.741  1.00  0.00           X  
ATOM    153  H   ASN A  22      10.493   6.163  -4.823  1.00  0.00           H  
ATOM    154  N   TRP A  23      11.203   9.173  -4.889  1.00  0.00           N  
ATOM    155  CA  TRP A  23      11.452  10.529  -4.430  1.00  0.00           C  
ATOM    156  C   TRP A  23      12.936  10.761  -4.127  1.00  0.00           C  
ATOM    157  O   TRP A  23      13.456  10.448  -3.061  1.00  0.00           O  
ATOM    158  CB  TRP A  23      10.609  10.826  -3.189  1.00  0.00           C  
ATOM    159  CEN TRP A  23       9.319  11.861  -2.605  1.00  0.00           X  
ATOM    160  H   TRP A  23      10.800   8.528  -4.224  1.00  0.00           H  
ATOM    161  N   HIS A  24      13.634  11.349  -5.098  1.00  0.00           N  
ATOM    162  CA  HIS A  24      15.078  11.588  -5.035  1.00  0.00           C  
ATOM    163  C   HIS A  24      15.459  13.079  -4.878  1.00  0.00           C  
ATOM    164  O   HIS A  24      16.644  13.409  -4.930  1.00  0.00           O  
ATOM    165  CB  HIS A  24      15.750  11.016  -6.288  1.00  0.00           C  
ATOM    166  CEN HIS A  24      16.390   9.810  -6.694  1.00  0.00           X  
ATOM    167  H   HIS A  24      13.132  11.603  -5.938  1.00  0.00           H  
ATOM    168  N   GLY A  25      14.495  13.994  -4.706  1.00  0.00           N  
ATOM    169  CA  GLY A  25      14.737  15.443  -4.758  1.00  0.00           C  
ATOM    170  C   GLY A  25      14.429  16.192  -3.465  1.00  0.00           C  
ATOM    171  O   GLY A  25      13.278  16.502  -3.213  1.00  0.00           O  
ATOM    172  CEN GLY A  25      14.737  15.443  -4.758  1.00  0.00           X  
ATOM    173  H   GLY A  25      13.537  13.683  -4.613  1.00  0.00           H  
ATOM    174  N   GLY A  26      15.456  16.568  -2.698  1.00  0.00           N  
ATOM    175  CA  GLY A  26      15.331  17.472  -1.540  1.00  0.00           C  
ATOM    176  C   GLY A  26      15.300  16.739  -0.202  1.00  0.00           C  
ATOM    177  O   GLY A  26      14.327  16.069   0.128  1.00  0.00           O  
ATOM    178  CEN GLY A  26      15.331  17.472  -1.540  1.00  0.00           X  
ATOM    179  H   GLY A  26      16.378  16.263  -2.975  1.00  0.00           H  
ATOM    180  N   LYS A  27      16.384  16.842   0.571  1.00  0.00           N  
ATOM    181  CA  LYS A  27      16.503  16.209   1.897  1.00  0.00           C  
ATOM    182  C   LYS A  27      15.408  16.636   2.878  1.00  0.00           C  
ATOM    183  O   LYS A  27      14.868  15.766   3.548  1.00  0.00           O  
ATOM    184  CB  LYS A  27      17.874  16.516   2.501  1.00  0.00           C  
ATOM    185  CEN LYS A  27      19.836  15.869   2.960  1.00  0.00           X  
ATOM    186  H   LYS A  27      17.139  17.435   0.258  1.00  0.00           H  
ATOM    187  N   ASP A  28      15.100  17.928   2.960  1.00  0.00           N  
ATOM    188  CA  ASP A  28      14.048  18.440   3.847  1.00  0.00           C  
ATOM    189  C   ASP A  28      12.677  17.815   3.555  1.00  0.00           C  
ATOM    190  O   ASP A  28      12.141  17.118   4.404  1.00  0.00           O  
ATOM    191  CB  ASP A  28      13.958  19.963   3.733  1.00  0.00           C  
ATOM    192  CEN ASP A  28      14.284  20.806   4.203  1.00  0.00           X  
ATOM    193  H   ASP A  28      15.736  18.615   2.577  1.00  0.00           H  
ATOM    194  N   ASN A  29      12.161  17.934   2.328  1.00  0.00           N  
ATOM    195  CA  ASN A  29      10.814  17.433   2.011  1.00  0.00           C  
ATOM    196  C   ASN A  29      10.649  15.929   2.272  1.00  0.00           C  
ATOM    197  O   ASN A  29       9.545  15.454   2.516  1.00  0.00           O  
ATOM    198  CB  ASN A  29      10.445  17.745   0.572  1.00  0.00           C  
ATOM    199  CEN ASN A  29       9.964  18.507   0.035  1.00  0.00           X  
ATOM    200  H   ASN A  29      12.595  18.586   1.690  1.00  0.00           H  
ATOM    201  N   LEU A  30      11.746  15.169   2.195  1.00  0.00           N  
ATOM    202  CA  LEU A  30      11.706  13.738   2.468  1.00  0.00           C  
ATOM    203  C   LEU A  30      11.452  13.460   3.947  1.00  0.00           C  
ATOM    204  O   LEU A  30      10.732  12.525   4.255  1.00  0.00           O  
ATOM    205  CB  LEU A  30      13.016  13.080   2.017  1.00  0.00           C  
ATOM    206  CEN LEU A  30      13.385  12.212   0.799  1.00  0.00           X  
ATOM    207  H   LEU A  30      12.639  15.626   2.082  1.00  0.00           H  
ATOM    208  N   HIS A  31      12.047  14.248   4.845  1.00  0.00           N  
ATOM    209  CA  HIS A  31      11.954  14.010   6.279  1.00  0.00           C  
ATOM    210  C   HIS A  31      10.504  14.127   6.756  1.00  0.00           C  
ATOM    211  O   HIS A  31      10.021  13.229   7.435  1.00  0.00           O  
ATOM    212  CB  HIS A  31      12.846  14.989   7.049  1.00  0.00           C  
ATOM    213  CEN HIS A  31      14.156  15.021   7.608  1.00  0.00           X  
ATOM    214  H   HIS A  31      12.483  15.108   4.542  1.00  0.00           H  
ATOM    215  N   ASP A  32       9.793  15.179   6.343  1.00  0.00           N  
ATOM    216  CA  ASP A  32       8.406  15.407   6.772  1.00  0.00           C  
ATOM    217  C   ASP A  32       7.477  14.277   6.306  1.00  0.00           C  
ATOM    218  O   ASP A  32       6.732  13.717   7.105  1.00  0.00           O  
ATOM    219  CB  ASP A  32       7.900  16.752   6.245  1.00  0.00           C  
ATOM    220  CEN ASP A  32       7.779  17.718   6.547  1.00  0.00           X  
ATOM    221  H   ASP A  32      10.231  15.876   5.761  1.00  0.00           H  
ATOM    222  N   VAL A  33       7.592  13.863   5.039  1.00  0.00           N  
ATOM    223  CA  VAL A  33       6.790  12.768   4.472  1.00  0.00           C  
ATOM    224  C   VAL A  33       7.081  11.428   5.154  1.00  0.00           C  
ATOM    225  O   VAL A  33       6.164  10.641   5.371  1.00  0.00           O  
ATOM    226  CB  VAL A  33       7.036  12.617   2.959  1.00  0.00           C  
ATOM    227  CEN VAL A  33       6.752  12.710   2.338  1.00  0.00           X  
ATOM    228  H   VAL A  33       8.236  14.360   4.442  1.00  0.00           H  
ATOM    229  N   ASP A  34       8.348  11.151   5.472  1.00  0.00           N  
ATOM    230  CA  ASP A  34       8.771   9.938   6.176  1.00  0.00           C  
ATOM    231  C   ASP A  34       8.123   9.876   7.561  1.00  0.00           C  
ATOM    232  O   ASP A  34       7.552   8.848   7.911  1.00  0.00           O  
ATOM    233  CB  ASP A  34      10.296   9.885   6.301  1.00  0.00           C  
ATOM    234  CEN ASP A  34      11.106   9.465   5.848  1.00  0.00           X  
ATOM    235  H   ASP A  34       9.061  11.828   5.250  1.00  0.00           H  
ATOM    236  N   ASN A  35       8.095  10.989   8.298  1.00  0.00           N  
ATOM    237  CA  ASN A  35       7.461  11.064   9.613  1.00  0.00           C  
ATOM    238  C   ASN A  35       5.950  10.823   9.533  1.00  0.00           C  
ATOM    239  O   ASN A  35       5.416  10.047  10.324  1.00  0.00           O  
ATOM    240  CB  ASN A  35       7.742  12.397  10.282  1.00  0.00           C  
ATOM    241  CEN ASN A  35       8.449  12.807  10.940  1.00  0.00           X  
ATOM    242  H   ASN A  35       8.541  11.820   7.937  1.00  0.00           H  
ATOM    243  N   HIS A  36       5.249  11.439   8.579  1.00  0.00           N  
ATOM    244  CA  HIS A  36       3.815  11.204   8.416  1.00  0.00           C  
ATOM    245  C   HIS A  36       3.509   9.743   8.052  1.00  0.00           C  
ATOM    246  O   HIS A  36       2.563   9.164   8.576  1.00  0.00           O  
ATOM    247  CB  HIS A  36       3.242  12.140   7.346  1.00  0.00           C  
ATOM    248  CEN HIS A  36       2.589  13.404   7.278  1.00  0.00           X  
ATOM    249  H   HIS A  36       5.706  12.105   7.975  1.00  0.00           H  
ATOM    250  N   LEU A  37       4.318   9.107   7.199  1.00  0.00           N  
ATOM    251  CA  LEU A  37       4.132   7.693   6.850  1.00  0.00           C  
ATOM    252  C   LEU A  37       4.319   6.766   8.054  1.00  0.00           C  
ATOM    253  O   LEU A  37       3.529   5.841   8.226  1.00  0.00           O  
ATOM    254  CB  LEU A  37       5.101   7.299   5.729  1.00  0.00           C  
ATOM    255  CEN LEU A  37       4.913   7.066   4.217  1.00  0.00           X  
ATOM    256  H   LEU A  37       5.102   9.608   6.811  1.00  0.00           H  
ATOM    257  N   GLN A  38       5.332   7.009   8.890  1.00  0.00           N  
ATOM    258  CA  GLN A  38       5.572   6.207  10.091  1.00  0.00           C  
ATOM    259  C   GLN A  38       4.389   6.306  11.057  1.00  0.00           C  
ATOM    260  O   GLN A  38       3.900   5.264  11.480  1.00  0.00           O  
ATOM    261  CB  GLN A  38       6.855   6.661  10.792  1.00  0.00           C  
ATOM    262  CEN GLN A  38       8.546   6.299  11.032  1.00  0.00           X  
ATOM    263  H   GLN A  38       5.917   7.816   8.725  1.00  0.00           H  
ATOM    264  N   ASN A  39       3.874   7.509  11.325  1.00  0.00           N  
ATOM    265  CA  ASN A  39       2.714   7.701  12.207  1.00  0.00           C  
ATOM    266  C   ASN A  39       1.477   6.968  11.674  1.00  0.00           C  
ATOM    267  O   ASN A  39       0.804   6.267  12.423  1.00  0.00           O  
ATOM    268  CB  ASN A  39       2.405   9.174  12.402  1.00  0.00           C  
ATOM    269  CEN ASN A  39       2.648   9.942  13.075  1.00  0.00           X  
ATOM    270  H   ASN A  39       4.343   8.331  10.973  1.00  0.00           H  
ATOM    271  N   VAL A  40       1.231   7.025  10.358  1.00  0.00           N  
ATOM    272  CA  VAL A  40       0.103   6.323   9.728  1.00  0.00           C  
ATOM    273  C   VAL A  40       0.220   4.801   9.902  1.00  0.00           C  
ATOM    274  O   VAL A  40      -0.757   4.139  10.250  1.00  0.00           O  
ATOM    275  CB  VAL A  40       0.004   6.650   8.226  1.00  0.00           C  
ATOM    276  CEN VAL A  40      -0.368   6.988   7.755  1.00  0.00           X  
ATOM    277  H   VAL A  40       1.797   7.647   9.800  1.00  0.00           H  
ATOM    278  N   ILE A  41       1.407   4.224   9.682  1.00  0.00           N  
ATOM    279  CA  ILE A  41       1.656   2.788   9.876  1.00  0.00           C  
ATOM    280  C   ILE A  41       1.362   2.361  11.318  1.00  0.00           C  
ATOM    281  O   ILE A  41       0.714   1.331  11.530  1.00  0.00           O  
ATOM    282  CB  ILE A  41       3.109   2.414   9.528  1.00  0.00           C  
ATOM    283  CEN ILE A  41       3.790   2.133   8.724  1.00  0.00           X  
ATOM    284  H   ILE A  41       2.183   4.824   9.439  1.00  0.00           H  
ATOM    285  N   GLU A  42       1.826   3.131  12.304  1.00  0.00           N  
ATOM    286  CA  GLU A  42       1.544   2.893  13.719  1.00  0.00           C  
ATOM    287  C   GLU A  42       0.040   2.853  13.989  1.00  0.00           C  
ATOM    288  O   GLU A  42      -0.430   1.928  14.653  1.00  0.00           O  
ATOM    289  CB  GLU A  42       2.203   3.969  14.583  1.00  0.00           C  
ATOM    290  CEN GLU A  42       3.484   4.479  15.585  1.00  0.00           X  
ATOM    291  H   GLU A  42       2.357   3.955  12.067  1.00  0.00           H  
ATOM    292  N   ASP A  43      -0.730   3.768  13.407  1.00  0.00           N  
ATOM    293  CA  ASP A  43      -2.179   3.806  13.570  1.00  0.00           C  
ATOM    294  C   ASP A  43      -2.854   2.565  12.974  1.00  0.00           C  
ATOM    295  O   ASP A  43      -3.749   1.980  13.596  1.00  0.00           O  
ATOM    296  CB  ASP A  43      -2.749   5.073  12.928  1.00  0.00           C  
ATOM    297  CEN ASP A  43      -3.044   6.015  13.179  1.00  0.00           X  
ATOM    298  H   ASP A  43      -0.289   4.544  12.933  1.00  0.00           H  
ATOM    299  N   ILE A  44      -2.413   2.100  11.797  1.00  0.00           N  
ATOM    300  CA  ILE A  44      -3.010   0.928  11.130  1.00  0.00           C  
ATOM    301  C   ILE A  44      -2.776  -0.317  11.981  1.00  0.00           C  
ATOM    302  O   ILE A  44      -3.673  -1.152  12.149  1.00  0.00           O  
ATOM    303  CB  ILE A  44      -2.429   0.701   9.722  1.00  0.00           C  
ATOM    304  CEN ILE A  44      -2.518   0.962   8.667  1.00  0.00           X  
ATOM    305  H   ILE A  44      -1.665   2.606  11.346  1.00  0.00           H  
ATOM    306  N   HIS A  45      -1.575  -0.445  12.538  1.00  0.00           N  
ATOM    307  CA  HIS A  45      -1.212  -1.553  13.397  1.00  0.00           C  
ATOM    308  C   HIS A  45      -2.109  -1.627  14.647  1.00  0.00           C  
ATOM    309  O   HIS A  45      -2.619  -2.705  14.953  1.00  0.00           O  
ATOM    310  CB  HIS A  45       0.260  -1.441  13.806  1.00  0.00           C  
ATOM    311  CEN HIS A  45       1.525  -1.932  13.371  1.00  0.00           X  
ATOM    312  H   HIS A  45      -0.901   0.294  12.390  1.00  0.00           H  
ATOM    313  N   ASP A  46      -2.391  -0.509  15.319  1.00  0.00           N  
ATOM    314  CA  ASP A  46      -3.230  -0.463  16.526  1.00  0.00           C  
ATOM    315  C   ASP A  46      -4.689  -0.841  16.218  1.00  0.00           C  
ATOM    316  O   ASP A  46      -5.302  -1.656  16.918  1.00  0.00           O  
ATOM    317  CB  ASP A  46      -3.173   0.927  17.162  1.00  0.00           C  
ATOM    318  CEN ASP A  46      -2.693   1.430  17.906  1.00  0.00           X  
ATOM    319  H   ASP A  46      -2.009   0.364  14.982  1.00  0.00           H  
ATOM    320  N   PHE A  47      -5.234  -0.331  15.109  1.00  0.00           N  
ATOM    321  CA  PHE A  47      -6.628  -0.542  14.733  1.00  0.00           C  
ATOM    322  C   PHE A  47      -6.915  -2.025  14.457  1.00  0.00           C  
ATOM    323  O   PHE A  47      -7.854  -2.591  15.023  1.00  0.00           O  
ATOM    324  CB  PHE A  47      -6.979   0.302  13.506  1.00  0.00           C  
ATOM    325  CEN PHE A  47      -7.678   1.692  13.180  1.00  0.00           X  
ATOM    326  H   PHE A  47      -4.652   0.244  14.517  1.00  0.00           H  
ATOM    327  N   MET A  48      -6.077  -2.690  13.655  1.00  0.00           N  
ATOM    328  CA  MET A  48      -6.178  -4.129  13.404  1.00  0.00           C  
ATOM    329  C   MET A  48      -6.097  -4.970  14.678  1.00  0.00           C  
ATOM    330  O   MET A  48      -6.794  -5.979  14.792  1.00  0.00           O  
ATOM    331  CB  MET A  48      -5.080  -4.558  12.433  1.00  0.00           C  
ATOM    332  CEN MET A  48      -4.809  -5.089  10.782  1.00  0.00           X  
ATOM    333  H   MET A  48      -5.322  -2.168  13.230  1.00  0.00           H  
ATOM    334  N   GLN A  49      -5.277  -4.573  15.651  1.00  0.00           N  
ATOM    335  CA  GLN A  49      -5.142  -5.310  16.912  1.00  0.00           C  
ATOM    336  C   GLN A  49      -6.332  -5.111  17.868  1.00  0.00           C  
ATOM    337  O   GLN A  49      -6.444  -5.811  18.873  1.00  0.00           O  
ATOM    338  CB  GLN A  49      -3.851  -4.891  17.620  1.00  0.00           C  
ATOM    339  CEN GLN A  49      -2.189  -5.333  17.920  1.00  0.00           X  
ATOM    340  H   GLN A  49      -4.717  -3.745  15.514  1.00  0.00           H  
ATOM    341  N   GLY A  50      -7.266  -4.216  17.531  1.00  0.00           N  
ATOM    342  CA  GLY A  50      -8.435  -3.895  18.343  1.00  0.00           C  
ATOM    343  C   GLY A  50      -8.232  -2.671  19.235  1.00  0.00           C  
ATOM    344  O   GLY A  50      -9.053  -2.427  20.118  1.00  0.00           O  
ATOM    345  CEN GLY A  50      -8.436  -3.895  18.343  1.00  0.00           X  
ATOM    346  H   GLY A  50      -7.130  -3.692  16.678  1.00  0.00           H  
ATOM    347  N   GLY A  51      -7.160  -1.903  19.018  1.00  0.00           N  
ATOM    348  CA  GLY A  51      -6.797  -0.739  19.827  1.00  0.00           C  
ATOM    349  C   GLY A  51      -7.657   0.506  19.587  1.00  0.00           C  
ATOM    350  O   GLY A  51      -7.620   1.429  20.406  1.00  0.00           O  
ATOM    351  CEN GLY A  51      -6.797  -0.739  19.827  1.00  0.00           X  
ATOM    352  H   GLY A  51      -6.535  -2.137  18.261  1.00  0.00           H  
ATOM    353  N   GLY A  52      -8.435   0.581  18.499  1.00  0.00           N  
ATOM    354  CA  GLY A  52      -9.203   1.781  18.166  1.00  0.00           C  
ATOM    355  C   GLY A  52     -10.663   1.570  17.776  1.00  0.00           C  
ATOM    356  O   GLY A  52     -11.022   0.670  17.024  1.00  0.00           O  
ATOM    357  CEN GLY A  52      -9.204   1.781  18.165  1.00  0.00           X  
ATOM    358  H   GLY A  52      -8.363  -0.156  17.809  1.00  0.00           H  
ATOM    359  N   SER A  53     -11.515   2.463  18.279  1.00  0.00           N  
ATOM    360  CA  SER A  53     -12.915   2.590  17.874  1.00  0.00           C  
ATOM    361  C   SER A  53     -13.031   3.562  16.693  1.00  0.00           C  
ATOM    362  O   SER A  53     -12.016   3.983  16.138  1.00  0.00           O  
ATOM    363  CB  SER A  53     -13.764   3.056  19.041  1.00  0.00           C  
ATOM    364  CEN SER A  53     -13.900   3.320  19.496  1.00  0.00           X  
ATOM    365  H   SER A  53     -11.128   3.252  18.775  1.00  0.00           H  
ATOM    366  N   GLY A  54     -14.246   3.985  16.327  1.00  0.00           N  
ATOM    367  CA  GLY A  54     -14.461   4.903  15.196  1.00  0.00           C  
ATOM    368  C   GLY A  54     -13.542   6.138  15.188  1.00  0.00           C  
ATOM    369  O   GLY A  54     -13.170   6.613  14.122  1.00  0.00           O  
ATOM    370  CEN GLY A  54     -14.461   4.903  15.196  1.00  0.00           X  
ATOM    371  H   GLY A  54     -15.059   3.615  16.803  1.00  0.00           H  
ATOM    372  N   GLY A  55     -13.108   6.620  16.364  1.00  0.00           N  
ATOM    373  CA  GLY A  55     -12.200   7.762  16.483  1.00  0.00           C  
ATOM    374  C   GLY A  55     -10.796   7.494  15.928  1.00  0.00           C  
ATOM    375  O   GLY A  55     -10.233   8.383  15.299  1.00  0.00           O  
ATOM    376  CEN GLY A  55     -12.199   7.762  16.484  1.00  0.00           X  
ATOM    377  H   GLY A  55     -13.302   6.085  17.196  1.00  0.00           H  
ATOM    378  N   LYS A  56     -10.263   6.267  16.070  1.00  0.00           N  
ATOM    379  CA  LYS A  56      -9.002   5.875  15.415  1.00  0.00           C  
ATOM    380  C   LYS A  56      -9.124   5.966  13.897  1.00  0.00           C  
ATOM    381  O   LYS A  56      -8.252   6.524  13.254  1.00  0.00           O  
ATOM    382  CB  LYS A  56      -8.596   4.457  15.822  1.00  0.00           C  
ATOM    383  CEN LYS A  56      -7.347   3.191  16.967  1.00  0.00           X  
ATOM    384  H   LYS A  56     -10.805   5.550  16.532  1.00  0.00           H  
ATOM    385  N   LEU A  57     -10.234   5.492  13.320  1.00  0.00           N  
ATOM    386  CA  LEU A  57     -10.450   5.588  11.870  1.00  0.00           C  
ATOM    387  C   LEU A  57     -10.464   7.032  11.369  1.00  0.00           C  
ATOM    388  O   LEU A  57      -9.825   7.328  10.368  1.00  0.00           O  
ATOM    389  CB  LEU A  57     -11.764   4.892  11.492  1.00  0.00           C  
ATOM    390  CEN LEU A  57     -12.076   3.534  10.837  1.00  0.00           X  
ATOM    391  H   LEU A  57     -10.948   5.082  13.906  1.00  0.00           H  
ATOM    392  N   GLN A  58     -11.150   7.939  12.065  1.00  0.00           N  
ATOM    393  CA  GLN A  58     -11.185   9.349  11.664  1.00  0.00           C  
ATOM    394  C   GLN A  58      -9.806  10.012  11.724  1.00  0.00           C  
ATOM    395  O   GLN A  58      -9.434  10.712  10.786  1.00  0.00           O  
ATOM    396  CB  GLN A  58     -12.161  10.125  12.552  1.00  0.00           C  
ATOM    397  CEN GLN A  58     -13.773  10.788  12.649  1.00  0.00           X  
ATOM    398  H   GLN A  58     -11.609   7.656  12.920  1.00  0.00           H  
ATOM    399  N   GLU A  59      -9.057   9.788  12.803  1.00  0.00           N  
ATOM    400  CA  GLU A  59      -7.674  10.256  12.926  1.00  0.00           C  
ATOM    401  C   GLU A  59      -6.845   9.834  11.707  1.00  0.00           C  
ATOM    402  O   GLU A  59      -6.279  10.699  11.045  1.00  0.00           O  
ATOM    403  CB  GLU A  59      -7.037   9.721  14.210  1.00  0.00           C  
ATOM    404  CEN GLU A  59      -6.574   9.948  15.834  1.00  0.00           X  
ATOM    405  H   GLU A  59      -9.433   9.236  13.564  1.00  0.00           H  
ATOM    406  N   MET A  60      -6.928   8.563  11.305  1.00  0.00           N  
ATOM    407  CA  MET A  60      -6.146   7.996  10.199  1.00  0.00           C  
ATOM    408  C   MET A  60      -6.496   8.627   8.849  1.00  0.00           C  
ATOM    409  O   MET A  60      -5.619   8.853   8.022  1.00  0.00           O  
ATOM    410  CB  MET A  60      -6.358   6.485  10.135  1.00  0.00           C  
ATOM    411  CEN MET A  60      -5.558   4.951  10.428  1.00  0.00           X  
ATOM    412  H   MET A  60      -7.494   7.927  11.851  1.00  0.00           H  
ATOM    413  N   MET A  61      -7.773   8.955   8.620  1.00  0.00           N  
ATOM    414  CA  MET A  61      -8.199   9.657   7.404  1.00  0.00           C  
ATOM    415  C   MET A  61      -7.604  11.067   7.335  1.00  0.00           C  
ATOM    416  O   MET A  61      -7.205  11.516   6.265  1.00  0.00           O  
ATOM    417  CB  MET A  61      -9.723   9.724   7.341  1.00  0.00           C  
ATOM    418  CEN MET A  61     -11.113   9.086   6.480  1.00  0.00           X  
ATOM    419  H   MET A  61      -8.462   8.707   9.313  1.00  0.00           H  
ATOM    420  N   LYS A  62      -7.517  11.776   8.461  1.00  0.00           N  
ATOM    421  CA  LYS A  62      -6.955  13.126   8.504  1.00  0.00           C  
ATOM    422  C   LYS A  62      -5.459  13.129   8.188  1.00  0.00           C  
ATOM    423  O   LYS A  62      -5.019  14.020   7.468  1.00  0.00           O  
ATOM    424  CB  LYS A  62      -7.200  13.760   9.874  1.00  0.00           C  
ATOM    425  CEN LYS A  62      -8.293  15.121  11.069  1.00  0.00           X  
ATOM    426  H   LYS A  62      -7.787  11.333   9.330  1.00  0.00           H  
ATOM    427  N   GLU A  63      -4.702  12.158   8.686  1.00  0.00           N  
ATOM    428  CA  GLU A  63      -3.262  12.052   8.418  1.00  0.00           C  
ATOM    429  C   GLU A  63      -3.005  11.718   6.949  1.00  0.00           C  
ATOM    430  O   GLU A  63      -2.118  12.281   6.313  1.00  0.00           O  
ATOM    431  CB  GLU A  63      -2.620  10.993   9.317  1.00  0.00           C  
ATOM    432  CEN GLU A  63      -1.727  10.582  10.709  1.00  0.00           X  
ATOM    433  H   GLU A  63      -5.126  11.449   9.268  1.00  0.00           H  
ATOM    434  N   PHE A  64      -3.866  10.895   6.359  1.00  0.00           N  
ATOM    435  CA  PHE A  64      -3.760  10.529   4.957  1.00  0.00           C  
ATOM    436  C   PHE A  64      -3.942  11.736   4.017  1.00  0.00           C  
ATOM    437  O   PHE A  64      -3.189  11.909   3.057  1.00  0.00           O  
ATOM    438  CB  PHE A  64      -4.789   9.445   4.628  1.00  0.00           C  
ATOM    439  CEN PHE A  64      -4.846   7.862   4.492  1.00  0.00           X  
ATOM    440  H   PHE A  64      -4.561  10.434   6.928  1.00  0.00           H  
ATOM    441  N   GLN A  65      -4.885  12.633   4.322  1.00  0.00           N  
ATOM    442  CA  GLN A  65      -5.102  13.850   3.537  1.00  0.00           C  
ATOM    443  C   GLN A  65      -3.906  14.808   3.617  1.00  0.00           C  
ATOM    444  O   GLN A  65      -3.479  15.341   2.595  1.00  0.00           O  
ATOM    445  CB  GLN A  65      -6.367  14.567   4.015  1.00  0.00           C  
ATOM    446  CEN GLN A  65      -8.059  14.836   3.681  1.00  0.00           X  
ATOM    447  H   GLN A  65      -5.462  12.467   5.136  1.00  0.00           H  
ATOM    448  N   GLN A  66      -3.331  15.003   4.805  1.00  0.00           N  
ATOM    449  CA  GLN A  66      -2.094  15.771   4.956  1.00  0.00           C  
ATOM    450  C   GLN A  66      -0.972  15.205   4.087  1.00  0.00           C  
ATOM    451  O   GLN A  66      -0.398  15.944   3.292  1.00  0.00           O  
ATOM    452  CB  GLN A  66      -1.650  15.786   6.421  1.00  0.00           C  
ATOM    453  CEN GLN A  66      -1.627  16.733   7.888  1.00  0.00           X  
ATOM    454  H   GLN A  66      -3.712  14.537   5.614  1.00  0.00           H  
ATOM    455  N   VAL A  67      -0.729  13.890   4.151  1.00  0.00           N  
ATOM    456  CA  VAL A  67       0.322  13.240   3.350  1.00  0.00           C  
ATOM    457  C   VAL A  67       0.107  13.482   1.866  1.00  0.00           C  
ATOM    458  O   VAL A  67       1.014  13.943   1.180  1.00  0.00           O  
ATOM    459  CB  VAL A  67       0.379  11.721   3.601  1.00  0.00           C  
ATOM    460  CEN VAL A  67       0.755  11.220   3.887  1.00  0.00           X  
ATOM    461  H   VAL A  67      -1.268  13.335   4.800  1.00  0.00           H  
ATOM    462  N   LEU A  68      -1.086  13.186   1.353  1.00  0.00           N  
ATOM    463  CA  LEU A  68      -1.396  13.376  -0.060  1.00  0.00           C  
ATOM    464  C   LEU A  68      -1.190  14.806  -0.528  1.00  0.00           C  
ATOM    465  O   LEU A  68      -0.663  15.020  -1.620  1.00  0.00           O  
ATOM    466  CB  LEU A  68      -2.841  12.942  -0.336  1.00  0.00           C  
ATOM    467  CEN LEU A  68      -3.449  11.686  -0.990  1.00  0.00           X  
ATOM    468  H   LEU A  68      -1.802  12.837   1.971  1.00  0.00           H  
ATOM    469  N   ASP A  69      -1.635  15.767   0.271  1.00  0.00           N  
ATOM    470  CA  ASP A  69      -1.466  17.178  -0.047  1.00  0.00           C  
ATOM    471  C   ASP A  69       0.024  17.533  -0.125  1.00  0.00           C  
ATOM    472  O   ASP A  69       0.446  18.220  -1.059  1.00  0.00           O  
ATOM    473  CB  ASP A  69      -2.171  18.052   0.993  1.00  0.00           C  
ATOM    474  CEN ASP A  69      -3.044  18.557   1.131  1.00  0.00           X  
ATOM    475  H   ASP A  69      -2.122  15.518   1.119  1.00  0.00           H  
ATOM    476  N   GLU A  70       0.849  17.010   0.786  1.00  0.00           N  
ATOM    477  CA  GLU A  70       2.296  17.251   0.809  1.00  0.00           C  
ATOM    478  C   GLU A  70       2.990  16.635  -0.406  1.00  0.00           C  
ATOM    479  O   GLU A  70       3.838  17.277  -1.022  1.00  0.00           O  
ATOM    480  CB  GLU A  70       2.910  16.696   2.096  1.00  0.00           C  
ATOM    481  CEN GLU A  70       3.493  16.940   3.679  1.00  0.00           X  
ATOM    482  H   GLU A  70       0.457  16.401   1.489  1.00  0.00           H  
ATOM    483  N   LEU A  71       2.599  15.425  -0.806  1.00  0.00           N  
ATOM    484  CA  LEU A  71       3.195  14.693  -1.915  1.00  0.00           C  
ATOM    485  C   LEU A  71       2.876  15.343  -3.257  1.00  0.00           C  
ATOM    486  O   LEU A  71       3.756  15.445  -4.106  1.00  0.00           O  
ATOM    487  CB  LEU A  71       2.713  13.236  -1.903  1.00  0.00           C  
ATOM    488  CEN LEU A  71       3.383  11.917  -1.475  1.00  0.00           X  
ATOM    489  H   LEU A  71       1.841  14.995  -0.298  1.00  0.00           H  
ATOM    490  N   ASN A  72       1.646  15.809  -3.447  1.00  0.00           N  
ATOM    491  CA  ASN A  72       1.189  16.374  -4.706  1.00  0.00           C  
ATOM    492  C   ASN A  72       2.026  17.599  -5.109  1.00  0.00           C  
ATOM    493  O   ASN A  72       2.522  17.661  -6.234  1.00  0.00           O  
ATOM    494  CB  ASN A  72      -0.283  16.738  -4.638  1.00  0.00           C  
ATOM    495  CEN ASN A  72      -1.209  16.293  -4.853  1.00  0.00           X  
ATOM    496  H   ASN A  72       0.994  15.749  -2.677  1.00  0.00           H  
ATOM    497  N   ASN A  73       2.240  18.543  -4.187  1.00  0.00           N  
ATOM    498  CA  ASN A  73       2.986  19.772  -4.457  1.00  0.00           C  
ATOM    499  C   ASN A  73       4.429  19.484  -4.887  1.00  0.00           C  
ATOM    500  O   ASN A  73       4.883  19.977  -5.922  1.00  0.00           O  
ATOM    501  CB  ASN A  73       2.975  20.695  -3.253  1.00  0.00           C  
ATOM    502  CEN ASN A  73       2.399  21.490  -2.882  1.00  0.00           X  
ATOM    503  H   ASN A  73       1.875  18.397  -3.257  1.00  0.00           H  
ATOM    504  N   HIS A  74       5.145  18.663  -4.124  1.00  0.00           N  
ATOM    505  CA  HIS A  74       6.547  18.340  -4.376  1.00  0.00           C  
ATOM    506  C   HIS A  74       6.752  17.470  -5.614  1.00  0.00           C  
ATOM    507  O   HIS A  74       7.777  17.562  -6.293  1.00  0.00           O  
ATOM    508  CB  HIS A  74       7.153  17.640  -3.155  1.00  0.00           C  
ATOM    509  CEN HIS A  74       7.896  17.989  -1.990  1.00  0.00           X  
ATOM    510  H   HIS A  74       4.735  18.332  -3.264  1.00  0.00           H  
ATOM    511  N   LEU A  75       5.771  16.639  -5.950  1.00  0.00           N  
ATOM    512  CA  LEU A  75       5.864  15.678  -7.035  1.00  0.00           C  
ATOM    513  C   LEU A  75       5.190  16.148  -8.338  1.00  0.00           C  
ATOM    514  O   LEU A  75       5.162  15.374  -9.296  1.00  0.00           O  
ATOM    515  CB  LEU A  75       5.257  14.345  -6.580  1.00  0.00           C  
ATOM    516  CEN LEU A  75       5.883  13.016  -6.114  1.00  0.00           X  
ATOM    517  H   LEU A  75       4.959  16.600  -5.350  1.00  0.00           H  
ATOM    518  N   GLN A  76       4.702  17.390  -8.459  1.00  0.00           N  
ATOM    519  CA  GLN A  76       4.029  17.855  -9.692  1.00  0.00           C  
ATOM    520  C   GLN A  76       4.862  17.633 -10.983  1.00  0.00           C  
ATOM    521  O   GLN A  76       4.303  17.585 -12.079  1.00  0.00           O  
ATOM    522  CB  GLN A  76       3.688  19.342  -9.563  1.00  0.00           C  
ATOM    523  CEN GLN A  76       2.418  20.481  -9.192  1.00  0.00           X  
ATOM    524  H   GLN A  76       4.756  18.009  -7.665  1.00  0.00           H  
ATOM    525  N   GLY A  77       6.184  17.414 -10.881  1.00  0.00           N  
ATOM    526  CA  GLY A  77       7.095  17.215 -12.018  1.00  0.00           C  
ATOM    527  C   GLY A  77       7.209  15.787 -12.599  1.00  0.00           C  
ATOM    528  O   GLY A  77       7.677  15.638 -13.723  1.00  0.00           O  
ATOM    529  CEN GLY A  77       7.095  17.215 -12.018  1.00  0.00           X  
ATOM    530  H   GLY A  77       6.556  17.319  -9.947  1.00  0.00           H  
ATOM    531  N   GLY A  78       6.787  14.733 -11.891  1.00  0.00           N  
ATOM    532  CA  GLY A  78       6.915  13.322 -12.293  1.00  0.00           C  
ATOM    533  C   GLY A  78       5.583  12.587 -12.471  1.00  0.00           C  
ATOM    534  O   GLY A  78       5.273  11.682 -11.702  1.00  0.00           O  
ATOM    535  CEN GLY A  78       6.915  13.321 -12.293  1.00  0.00           X  
ATOM    536  H   GLY A  78       6.470  14.912 -10.950  1.00  0.00           H  
ATOM    537  N   LYS A  79       4.786  12.971 -13.478  1.00  0.00           N  
ATOM    538  CA  LYS A  79       3.403  12.508 -13.725  1.00  0.00           C  
ATOM    539  C   LYS A  79       3.123  11.009 -13.495  1.00  0.00           C  
ATOM    540  O   LYS A  79       2.083  10.680 -12.938  1.00  0.00           O  
ATOM    541  CB  LYS A  79       3.010  12.864 -15.160  1.00  0.00           C  
ATOM    542  CEN LYS A  79       1.972  14.144 -16.487  1.00  0.00           X  
ATOM    543  H   LYS A  79       5.098  13.796 -13.970  1.00  0.00           H  
ATOM    544  N   HIS A  80       3.997  10.103 -13.940  1.00  0.00           N  
ATOM    545  CA  HIS A  80       3.825   8.666 -13.685  1.00  0.00           C  
ATOM    546  C   HIS A  80       3.923   8.310 -12.196  1.00  0.00           C  
ATOM    547  O   HIS A  80       3.131   7.509 -11.703  1.00  0.00           O  
ATOM    548  CB  HIS A  80       4.861   7.861 -14.475  1.00  0.00           C  
ATOM    549  CEN HIS A  80       4.951   7.178 -15.723  1.00  0.00           X  
ATOM    550  H   HIS A  80       4.827  10.426 -14.414  1.00  0.00           H  
ATOM    551  N   THR A  81       4.845   8.949 -11.472  1.00  0.00           N  
ATOM    552  CA  THR A  81       5.063   8.680 -10.047  1.00  0.00           C  
ATOM    553  C   THR A  81       3.923   9.261  -9.214  1.00  0.00           C  
ATOM    554  O   THR A  81       3.441   8.585  -8.314  1.00  0.00           O  
ATOM    555  CB  THR A  81       6.399   9.265  -9.552  1.00  0.00           C  
ATOM    556  CEN THR A  81       6.982   9.301  -9.571  1.00  0.00           X  
ATOM    557  H   THR A  81       5.426   9.654 -11.900  1.00  0.00           H  
ATOM    558  N   VAL A  82       3.437  10.458  -9.576  1.00  0.00           N  
ATOM    559  CA  VAL A  82       2.279  11.092  -8.915  1.00  0.00           C  
ATOM    560  C   VAL A  82       1.039  10.275  -9.107  1.00  0.00           C  
ATOM    561  O   VAL A  82       0.301  10.080  -8.161  1.00  0.00           O  
ATOM    562  CB  VAL A  82       2.013  12.515  -9.442  1.00  0.00           C  
ATOM    563  CEN VAL A  82       2.039  13.182  -9.274  1.00  0.00           X  
ATOM    564  H   VAL A  82       3.876  10.952 -10.341  1.00  0.00           H  
ATOM    565  N   HIS A  83       0.805   9.811 -10.335  1.00  0.00           N  
ATOM    566  CA  HIS A  83      -0.385   9.040 -10.613  1.00  0.00           C  
ATOM    567  C   HIS A  83      -0.370   7.717  -9.851  1.00  0.00           C  
ATOM    568  O   HIS A  83      -1.356   7.373  -9.217  1.00  0.00           O  
ATOM    569  CB  HIS A  83      -0.520   8.784 -12.118  1.00  0.00           C  
ATOM    570  CEN HIS A  83      -1.184   9.362 -13.239  1.00  0.00           X  
ATOM    571  H   HIS A  83       1.407  10.085 -11.101  1.00  0.00           H  
ATOM    572  N   HIS A  84       0.759   7.002  -9.862  1.00  0.00           N  
ATOM    573  CA  HIS A  84       0.872   5.749  -9.127  1.00  0.00           C  
ATOM    574  C   HIS A  84       0.642   5.942  -7.619  1.00  0.00           C  
ATOM    575  O   HIS A  84      -0.101   5.179  -7.017  1.00  0.00           O  
ATOM    576  CB  HIS A  84       2.244   5.114  -9.372  1.00  0.00           C  
ATOM    577  CEN HIS A  84       2.829   4.146 -10.238  1.00  0.00           X  
ATOM    578  H   HIS A  84       1.569   7.358 -10.351  1.00  0.00           H  
ATOM    579  N   ILE A  85       1.194   7.013  -7.040  1.00  0.00           N  
ATOM    580  CA  ILE A  85       1.034   7.326  -5.614  1.00  0.00           C  
ATOM    581  C   ILE A  85      -0.434   7.615  -5.274  1.00  0.00           C  
ATOM    582  O   ILE A  85      -0.931   7.142  -4.264  1.00  0.00           O  
ATOM    583  CB  ILE A  85       1.895   8.534  -5.201  1.00  0.00           C  
ATOM    584  CEN ILE A  85       2.883   8.853  -4.867  1.00  0.00           X  
ATOM    585  H   ILE A  85       1.727   7.653  -7.612  1.00  0.00           H  
ATOM    586  N   GLU A  86      -1.154   8.330  -6.138  1.00  0.00           N  
ATOM    587  CA  GLU A  86      -2.575   8.633  -5.987  1.00  0.00           C  
ATOM    588  C   GLU A  86      -3.437   7.361  -6.006  1.00  0.00           C  
ATOM    589  O   GLU A  86      -4.324   7.225  -5.166  1.00  0.00           O  
ATOM    590  CB  GLU A  86      -3.029   9.592  -7.090  1.00  0.00           C  
ATOM    591  CEN GLU A  86      -3.391  11.172  -7.616  1.00  0.00           X  
ATOM    592  H   GLU A  86      -0.679   8.715  -6.941  1.00  0.00           H  
ATOM    593  N   GLN A  87      -3.196   6.429  -6.936  1.00  0.00           N  
ATOM    594  CA  GLN A  87      -3.914   5.148  -6.979  1.00  0.00           C  
ATOM    595  C   GLN A  87      -3.682   4.334  -5.706  1.00  0.00           C  
ATOM    596  O   GLN A  87      -4.655   3.828  -5.149  1.00  0.00           O  
ATOM    597  CB  GLN A  87      -3.478   4.329  -8.197  1.00  0.00           C  
ATOM    598  CEN GLN A  87      -3.913   3.858  -9.820  1.00  0.00           X  
ATOM    599  H   GLN A  87      -2.438   6.578  -7.589  1.00  0.00           H  
ATOM    600  N   ASN A  88      -2.445   4.274  -5.201  1.00  0.00           N  
ATOM    601  CA  ASN A  88      -2.127   3.538  -3.972  1.00  0.00           C  
ATOM    602  C   ASN A  88      -2.891   4.127  -2.777  1.00  0.00           C  
ATOM    603  O   ASN A  88      -3.507   3.417  -1.991  1.00  0.00           O  
ATOM    604  CB  ASN A  88      -0.635   3.532  -3.695  1.00  0.00           C  
ATOM    605  CEN ASN A  88       0.195   2.920  -3.894  1.00  0.00           X  
ATOM    606  H   ASN A  88      -1.678   4.672  -5.723  1.00  0.00           H  
ATOM    607  N   ILE A  89      -2.933   5.453  -2.682  1.00  0.00           N  
ATOM    608  CA  ILE A  89      -3.656   6.136  -1.616  1.00  0.00           C  
ATOM    609  C   ILE A  89      -5.184   6.004  -1.763  1.00  0.00           C  
ATOM    610  O   ILE A  89      -5.883   5.849  -0.760  1.00  0.00           O  
ATOM    611  CB  ILE A  89      -3.283   7.629  -1.568  1.00  0.00           C  
ATOM    612  CEN ILE A  89      -2.566   8.358  -1.189  1.00  0.00           X  
ATOM    613  H   ILE A  89      -2.415   6.003  -3.351  1.00  0.00           H  
ATOM    614  N   LYS A  90      -5.743   6.050  -2.974  1.00  0.00           N  
ATOM    615  CA  LYS A  90      -7.182   5.804  -3.171  1.00  0.00           C  
ATOM    616  C   LYS A  90      -7.589   4.407  -2.709  1.00  0.00           C  
ATOM    617  O   LYS A  90      -8.602   4.280  -2.026  1.00  0.00           O  
ATOM    618  CB  LYS A  90      -7.562   5.992  -4.641  1.00  0.00           C  
ATOM    619  CEN LYS A  90      -8.462   7.184  -6.139  1.00  0.00           X  
ATOM    620  H   LYS A  90      -5.143   6.165  -3.779  1.00  0.00           H  
ATOM    621  N   GLU A  91      -6.806   3.390  -3.050  1.00  0.00           N  
ATOM    622  CA  GLU A  91      -7.106   2.001  -2.698  1.00  0.00           C  
ATOM    623  C   GLU A  91      -7.051   1.781  -1.181  1.00  0.00           C  
ATOM    624  O   GLU A  91      -7.974   1.189  -0.620  1.00  0.00           O  
ATOM    625  CB  GLU A  91      -6.134   1.051  -3.401  1.00  0.00           C  
ATOM    626  CEN GLU A  91      -5.780  -0.020  -4.679  1.00  0.00           X  
ATOM    627  H   GLU A  91      -5.947   3.577  -3.548  1.00  0.00           H  
ATOM    628  N   ILE A  92      -6.069   2.369  -0.491  1.00  0.00           N  
ATOM    629  CA  ILE A  92      -5.936   2.321   0.976  1.00  0.00           C  
ATOM    630  C   ILE A  92      -7.128   3.022   1.658  1.00  0.00           C  
ATOM    631  O   ILE A  92      -7.709   2.484   2.603  1.00  0.00           O  
ATOM    632  CB  ILE A  92      -4.625   2.976   1.448  1.00  0.00           C  
ATOM    633  CEN ILE A  92      -3.563   2.813   1.634  1.00  0.00           X  
ATOM    634  H   ILE A  92      -5.331   2.817  -1.020  1.00  0.00           H  
ATOM    635  N   PHE A  93      -7.558   4.187   1.162  1.00  0.00           N  
ATOM    636  CA  PHE A  93      -8.726   4.896   1.698  1.00  0.00           C  
ATOM    637  C   PHE A  93     -10.013   4.085   1.569  1.00  0.00           C  
ATOM    638  O   PHE A  93     -10.782   4.000   2.527  1.00  0.00           O  
ATOM    639  CB  PHE A  93      -8.892   6.243   0.993  1.00  0.00           C  
ATOM    640  CEN PHE A  93      -8.534   7.771   1.247  1.00  0.00           X  
ATOM    641  H   PHE A  93      -7.055   4.580   0.380  1.00  0.00           H  
ATOM    642  N   HIS A  94     -10.238   3.481   0.406  1.00  0.00           N  
ATOM    643  CA  HIS A  94     -11.418   2.662   0.160  1.00  0.00           C  
ATOM    644  C   HIS A  94     -11.489   1.480   1.138  1.00  0.00           C  
ATOM    645  O   HIS A  94     -12.532   1.236   1.748  1.00  0.00           O  
ATOM    646  CB  HIS A  94     -11.426   2.151  -1.285  1.00  0.00           C  
ATOM    647  CEN HIS A  94     -11.983   2.525  -2.542  1.00  0.00           X  
ATOM    648  H   HIS A  94      -9.556   3.575  -0.333  1.00  0.00           H  
ATOM    649  N   HIS A  95     -10.368   0.794   1.351  1.00  0.00           N  
ATOM    650  CA  HIS A  95     -10.267  -0.320   2.287  1.00  0.00           C  
ATOM    651  C   HIS A  95     -10.535   0.106   3.742  1.00  0.00           C  
ATOM    652  O   HIS A  95     -11.291  -0.582   4.432  1.00  0.00           O  
ATOM    653  CB  HIS A  95      -8.885  -0.972   2.182  1.00  0.00           C  
ATOM    654  CEN HIS A  95      -8.273  -2.062   1.497  1.00  0.00           X  
ATOM    655  H   HIS A  95      -9.543   1.041   0.821  1.00  0.00           H  
ATOM    656  N   LEU A  96      -9.993   1.239   4.211  1.00  0.00           N  
ATOM    657  CA  LEU A  96     -10.224   1.727   5.583  1.00  0.00           C  
ATOM    658  C   LEU A  96     -11.689   2.080   5.813  1.00  0.00           C  
ATOM    659  O   LEU A  96     -12.239   1.756   6.866  1.00  0.00           O  
ATOM    660  CB  LEU A  96      -9.338   2.946   5.873  1.00  0.00           C  
ATOM    661  CEN LEU A  96      -8.050   3.129   6.697  1.00  0.00           X  
ATOM    662  H   LEU A  96      -9.422   1.791   3.588  1.00  0.00           H  
ATOM    663  N   GLU A  97     -12.342   2.710   4.839  1.00  0.00           N  
ATOM    664  CA  GLU A  97     -13.745   3.092   4.945  1.00  0.00           C  
ATOM    665  C   GLU A  97     -14.657   1.855   4.997  1.00  0.00           C  
ATOM    666  O   GLU A  97     -15.545   1.780   5.849  1.00  0.00           O  
ATOM    667  CB  GLU A  97     -14.139   3.992   3.772  1.00  0.00           C  
ATOM    668  CEN GLU A  97     -14.420   5.547   3.134  1.00  0.00           X  
ATOM    669  H   GLU A  97     -11.836   2.968   4.003  1.00  0.00           H  
ATOM    670  N   GLU A  98     -14.398   0.845   4.161  1.00  0.00           N  
ATOM    671  CA  GLU A  98     -15.154  -0.412   4.150  1.00  0.00           C  
ATOM    672  C   GLU A  98     -15.049  -1.202   5.466  1.00  0.00           C  
ATOM    673  O   GLU A  98     -16.015  -1.860   5.865  1.00  0.00           O  
ATOM    674  CB  GLU A  98     -14.685  -1.288   2.986  1.00  0.00           C  
ATOM    675  CEN GLU A  98     -14.887  -1.861   1.394  1.00  0.00           X  
ATOM    676  H   GLU A  98     -13.637   0.955   3.505  1.00  0.00           H  
ATOM    677  N   LEU A  99     -13.883  -1.190   6.113  1.00  0.00           N  
ATOM    678  CA  LEU A  99     -13.638  -1.906   7.365  1.00  0.00           C  
ATOM    679  C   LEU A  99     -14.414  -1.306   8.538  1.00  0.00           C  
ATOM    680  O   LEU A  99     -15.033  -2.057   9.285  1.00  0.00           O  
ATOM    681  CB  LEU A  99     -12.136  -1.915   7.677  1.00  0.00           C  
ATOM    682  CEN LEU A  99     -11.048  -2.998   7.552  1.00  0.00           X  
ATOM    683  H   LEU A  99     -13.139  -0.623   5.732  1.00  0.00           H  
ATOM    684  N   VAL A 100     -14.412   0.022   8.685  1.00  0.00           N  
ATOM    685  CA  VAL A 100     -15.196   0.742   9.705  1.00  0.00           C  
ATOM    686  C   VAL A 100     -16.686   0.421   9.591  1.00  0.00           C  
ATOM    687  O   VAL A 100     -17.333   0.143  10.600  1.00  0.00           O  
ATOM    688  CB  VAL A 100     -15.005   2.267   9.597  1.00  0.00           C  
ATOM    689  CEN VAL A 100     -14.722   2.814   9.907  1.00  0.00           X  
ATOM    690  H   VAL A 100     -13.833   0.559   8.055  1.00  0.00           H  
ATOM    691  N   HIS A 101     -17.249   0.486   8.381  1.00  0.00           N  
ATOM    692  CA  HIS A 101     -18.644   0.117   8.113  1.00  0.00           C  
ATOM    693  C   HIS A 101     -19.025  -1.318   8.528  1.00  0.00           C  
ATOM    694  O   HIS A 101     -20.053  -1.498   9.185  1.00  0.00           O  
ATOM    695  CB  HIS A 101     -18.946   0.306   6.622  1.00  0.00           C  
ATOM    696  CEN HIS A 101     -19.480   1.311   5.765  1.00  0.00           X  
ATOM    697  H   HIS A 101     -16.722   0.919   7.637  1.00  0.00           H  
ATOM    698  N   ARG A 102     -18.237  -2.339   8.164  1.00  0.00           N  
ATOM    699  CA  ARG A 102     -18.498  -3.756   8.490  1.00  0.00           C  
ATOM    700  C   ARG A 102     -18.508  -4.011   9.990  1.00  0.00           C  
ATOM    701  O   ARG A 102     -19.378  -4.806  10.408  1.00  0.00           O  
ATOM    702  CB  ARG A 102     -17.528  -4.694   7.788  1.00  0.00           C  
ATOM    703  CEN ARG A 102     -16.584  -6.257   6.109  1.00  0.00           X  
ATOM    704  H   ARG A 102     -17.314  -2.119   7.816  1.00  0.00           H  
TER                                                                             
# All scores below are weighted scores, not raw scores.
#BEGIN_POSE_ENERGIES_TABLE ./minmover_pdb/pose_10.pdb
label vdw cenpack pair env cbeta hs_pair ss_pair sheet total
weights 1 0.5 1 1 0.25 1 1 1 NA
pose 2.4637 -4.90754 -9.94218 -21.5461 5.48631 0 0 0 -28.4458
MET:NtermProteinFull_1 0 0.0728 -0.03121 0.80982 0.06922 0 0 0 0.92064
TYR_2 0 0.12357 -0.00819 0.83566 0.06961 0 0 0 1.02066
GLY_3 0 0.05018 0.04524 -0.0429 0.06988 0 0 0 0.1224
LYS_4 0 0.02184 0.1605 -0.60186 0.04304 0 0 0 -0.37648
LEU_5 1.23185 0.59994 -0.10091 -0.50394 0.04128 0 0 0 1.26822
ASN_6 0 -0.1997 -0.0166 -0.32173 0.04314 0 0 0 -0.49488
ASP_7 0 -0.02824 -0.16704 -0.42964 0.06884 0 0 0 -0.55609
LEU_8 0 -0.50561 -0.7509 -0.30366 0.03172 0 0 0 -1.52845
LEU_9 0 -0.43398 -0.15348 -0.19483 0.03602 0 0 0 -0.74628
GLU_10 0 -0.07992 0.09806 -0.82678 0.06894 0 0 0 -0.7397
ASP_11 0 -0.1386 0.18764 -0.24167 0.04361 0 0 0 -0.14903
LEU_12 0 -0.08335 -0.62024 -0.52948 0.03216 0 0 0 -1.20092
GLN_13 0 -0.07017 0.25906 -0.3291 0.06887 0 0 0 -0.07134
GLU_14 0 0.03339 -0.1285 -0.60186 0.06893 0 0 0 -0.62804
VAL_15 0 -0.04943 -0.54038 -0.27892 0.04516 0 0 0 -0.82357
LEU_16 0 0.28991 0.01196 0.24309 0.04496 0 0 0 0.58991
LYS_17 0 -0.06477 -0.03304 -0.8715 0.06954 0 0 0 -0.89977
ASN_18 0 -0.06291 -0.07287 -0.24178 0.06919 0 0 0 -0.30837
LEU_19 0 -0.24401 -0.72119 -0.19483 0.03474 0 0 0 -1.12529
HIS_20 0 0.08632 0.06017 -0.02241 0.06902 0 0 0 0.19309
LYS_21 0 -0.02906 0.04907 -1.04927 0.07072 0 0 0 -0.95854
ASN_22 0 0.22071 0.30765 -0.13901 0.06908 0 0 0 0.45843
TRP_23 0 -0.16625 0.12011 -0.18494 0.03081 0 0 0 -0.20027
HIS_24 0 -0.02405 -0.06177 0.20362 0.07072 0 0 0 0.18852
GLY_25 0 -0.01458 -0.02565 0.16011 0.0697 0 0 0 0.18958
GLY_26 0 0.05501 -0.0582 0.0322 0.04456 0 0 0 0.07357
LYS_27 0 0 0 -1.04927 0.07259 0 0 0 -0.97669
ASP_28 0 -0.00746 -0.06527 -0.60822 0.07037 0 0 0 -0.61059
ASN_29 0 0.48306 0.00122 -0.19403 0.04314 0 0 0 0.33339
LEU_30 0 0.03811 0.15428 0.4149 0.06893 0 0 0 0.67622
HIS_D_31 0 -0.02644 -0.10995 0.11054 0.0693 0 0 0 0.04345
ASP_32 0 -0.15828 -0.0964 -0.37876 0.06903 0 0 0 -0.56441
VAL_33 0 -0.21274 -0.04979 -0.10438 0.03289 0 0 0 -0.33403
ASP_34 0 -0.03186 0.18945 -0.37876 0.06912 0 0 0 -0.15206
ASN_35 0 -0.08131 -0.03189 -0.36221 0.06893 0 0 0 -0.40648
HIS_D_36 0 -0.46544 -0.35149 -0.11266 0.03543 0 0 0 -0.89416
LEU_37 0 0.46789 -0.51041 -0.50394 0.03662 0 0 0 -0.50983
GLN_38 0 0.01227 0.03529 -0.55896 0.06893 0 0 0 -0.44247
ASN_39 0 -0.21019 -0.1105 -0.24178 0.06919 0 0 0 -0.49328
VAL_40 0 -0.40168 -0.40453 -0.27892 0.03292 0 0 0 -1.05222
ILE_41 0 -0.35199 -0.43439 0.47679 0.03614 0 0 0 -0.27345
GLU_42 0 -0.11076 -0.21208 -0.71584 0.06878 0 0 0 -0.96989
ASP_43 0 -0.17256 0.03955 0.34071 0.03624 0 0 0 0.24393
ILE_44 0 -0.19267 -0.6726 -0.49284 0.03181 0 0 0 -1.32629
HIS_D_45 0 -0.16764 0.16279 -0.06774 0.06928 0 0 0 -0.00332
ASP_46 0 -0.14831 -0.32242 -0.1485 0.04268 0 0 0 -0.57656
PHE_47 0 -0.24785 -0.38516 -0.44993 0.03248 0 0 0 -1.05046
MET_48 1.23185 0.46867 0.01662 -0.05461 0.0359 0 0 0 1.69843
GLN_49 0 0.08947 0.04712 -0.55896 0.06947 0 0 0 -0.3529
GLY_50 0 0.16867 0.21435 -0.07965 0.04331 0 0 0 0.34667
GLY_51 0 -0.0435 -0.0003 0.16011 0.03045 0 0 0 0.14676
GLY_52 0 -0.05818 0.04389 -0.07814 0.03486 0 0 0 -0.05756
SER_53 0 -0.01577 0.01052 -0.21543 0.03771 0 0 0 -0.18297
GLY_54 0 -0.10139 0.05487 0.0322 0.03056 0 0 0 0.01624
GLY_55 0 0.00256 0.01091 -0.09146 0.0357 0 0 0 -0.04229
LYS_56 0 -0.26351 -0.70896 -0.2228 0.02982 0 0 0 -1.16544
LEU_57 0 0.25283 -0.33887 -0.19483 0.03079 0 0 0 -0.25007
GLN_58 0 -0.04569 0.05123 -0.60368 0.06939 0 0 0 -0.52875
GLU_59 0 -0.04611 -0.11814 -0.25924 0.06893 0 0 0 -0.35456
MET_60 0 -0.48217 -0.10163 -0.21391 0.03172 0 0 0 -0.76599
MET_61 0 -0.05724 0.00091 0.6168 0.05078 0 0 0 0.61126
LYS_62 0 -0.03778 0.01898 -0.8715 0.06961 0 0 0 -0.82069
GLU_63 0 -0.53779 -0.13039 -0.13578 0.03537 0 0 0 -0.76858
PHE_64 0 -0.23401 -0.42008 -0.30123 0.03741 0 0 0 -0.91791
GLN_65 0 0.02263 0.11293 -0.55896 0.06921 0 0 0 -0.35419
GLN_66 0 -0.12244 -0.12841 -0.49415 0.06938 0 0 0 -0.67563
VAL_67 0 -0.13228 -0.55885 -0.35242 0.03517 0 0 0 -1.00838
LEU_68 0 0.22119 0.06289 0.08126 0.06996 0 0 0 0.4353
ASP_69 0 -0.04104 -0.04368 -0.52292 0.06921 0 0 0 -0.53842
GLU_70 0 -0.38782 -0.07151 -0.13578 0.03543 0 0 0 -0.55967
LEU_71 0 -0.32458 -0.20782 -0.52948 0.034 0 0 0 -1.02788
ASN_72 0 0.0126 0.22089 -0.24178 0.0691 0 0 0 0.06082
ASN_73 0 -0.04326 -0.05741 -0.40966 0.06947 0 0 0 -0.44086
HIS_74 0 0.60099 -0.06979 -0.11266 0.06933 0 0 0 0.48787
LEU_75 0 -0.2134 0.08169 -0.06582 0.03568 0 0 0 -0.16185
GLN_76 0 -0.01674 -0.0134 -0.59803 0.07072 0 0 0 -0.55745
GLY_77 0 -0.04834 -0.04437 0.60923 0.06956 0 0 0 0.58608
GLY_78 0 -0.02469 -0.09892 -0.0429 0.03539 0 0 0 -0.13112
LYS_79 0 0 0 -0.8715 0.07134 0 0 0 -0.80016
HIS_D_80 0 -0.00999 -0.04913 0.20362 0.07025 0 0 0 0.21474
THR_81 0 0.0952 -0.14976 -0.18847 0.03502 0 0 0 -0.20801
VAL_82 0 -0.00984 0.22577 0.21583 0.04059 0 0 0 0.47235
HIS_D_83 0 -0.03292 -0.02641 0.11054 0.0693 0 0 0 0.12051
HIS_D_84 0 -0.02577 -0.17189 0.06501 0.06884 0 0 0 -0.06381
ILE_85 0 -0.06559 0.04974 -0.41682 0.0359 0 0 0 -0.39676
GLU_86 0 0.05195 0.23694 -0.37543 0.06897 0 0 0 -0.01757
GLN_87 0 -0.05398 -0.00631 -0.59803 0.0693 0 0 0 -0.58901
ASN_88 0 -0.02668 0.07956 -0.01232 0.04365 0 0 0 0.08421
ILE_89 0 0.26139 -0.59955 -0.20059 0.07121 0 0 0 -0.46754
LYS_90 0 -0.01315 0.04094 -0.77863 0.06929 0 0 0 -0.68154
GLU_91 0 -0.0027 -0.09455 -0.60186 0.06888 0 0 0 -0.63023
ILE_92 0 -0.36873 -0.57937 -0.20059 0.03195 0 0 0 -1.11674
PHE_93 0 -0.22541 -0.21206 1.01626 0.05106 0 0 0 0.62985
HIS_94 0 -0.07494 0.02307 0.20362 0.06921 0 0 0 0.22095
HIS_95 0 -0.25883 -0.23526 -0.11266 0.04378 0 0 0 -0.56297
LEU_96 0 -0.25549 -0.74649 -0.30366 0.03727 0 0 0 -1.26836
GLU_97 0 -0.07841 0.20677 -0.60186 0.0693 0 0 0 -0.40421
GLU_98 0 0.05075 -0.37117 -0.71584 0.06947 0 0 0 -0.96679
LEU_99 0 0.09481 -0.53777 0.08126 0.0359 0 0 0 -0.32579
VAL_100 0 0.34183 0.10661 0.33828 0.04268 0 0 0 0.82941
HIS_D_101 0 -0.05612 0.07406 0.21997 0.07072 0 0 0 0.30863
ARG:CtermProteinFull_102 0 -0.18001 0.32378 -0.64658 0.07081 0 0 0 -0.43201
#END_POSE_ENERGIES_TABLE ./minmover_pdb/pose_10.pdb
