# Supplementary material for: Selection of a promiscuous minimalist cAMP phosphodiesterase from a library of de novo designed proteins
Source: Nat Chem. 2024 May 3;16(7):1200–8. doi: 10.1038/s41557-024-01490-4 (PMC11230910; doi:10.1038/s41557-024-01490-4)
Supplement: Supplementary file 3 — MD input files, scripts and final structures derived from MD, AlphaFold2, EMSfold and MultiSFold. [file 41557_2024_1490_MOESM3_ESM.zip › Computational_Data/4_MultiSFold/s824/pose_11.pdb]

ATOM      1  N   MET A   1       0.626  -1.111   0.146  1.00  0.00           N  
ATOM      2  CA  MET A   1       1.928  -0.476  -0.009  1.00  0.00           C  
ATOM      3  C   MET A   1       1.949   0.975   0.449  1.00  0.00           C  
ATOM      4  O   MET A   1       2.967   1.436   0.966  1.00  0.00           O  
ATOM      5  CB  MET A   1       2.369  -0.562  -1.469  1.00  0.00           C  
ATOM      6  CEN MET A   1       3.510  -1.361  -2.536  1.00  0.00           X  
ATOM      7  H   MET A   1       0.149  -1.476  -0.654  1.00  0.00           H  
ATOM      8  N   TYR A   2       0.830   1.696   0.293  1.00  0.00           N  
ATOM      9  CA  TYR A   2       0.787   3.134   0.599  1.00  0.00           C  
ATOM     10  C   TYR A   2       1.244   3.497   2.009  1.00  0.00           C  
ATOM     11  O   TYR A   2       1.979   4.463   2.187  1.00  0.00           O  
ATOM     12  CB  TYR A   2      -0.632   3.664   0.382  1.00  0.00           C  
ATOM     13  CEN TYR A   2      -1.584   4.518  -0.815  1.00  0.00           X  
ATOM     14  H   TYR A   2      -0.003   1.287  -0.101  1.00  0.00           H  
ATOM     15  N   GLY A   3       0.810   2.733   3.016  1.00  0.00           N  
ATOM     16  CA  GLY A   3       1.230   3.009   4.385  1.00  0.00           C  
ATOM     17  C   GLY A   3       2.746   3.091   4.498  1.00  0.00           C  
ATOM     18  O   GLY A   3       3.278   3.970   5.180  1.00  0.00           O  
ATOM     19  CEN GLY A   3       1.230   3.009   4.385  1.00  0.00           X  
ATOM     20  H   GLY A   3       0.171   1.979   2.829  1.00  0.00           H  
ATOM     21  N   LYS A   4       3.440   2.175   3.824  1.00  0.00           N  
ATOM     22  CA  LYS A   4       4.896   2.181   3.813  1.00  0.00           C  
ATOM     23  C   LYS A   4       5.415   3.310   2.919  1.00  0.00           C  
ATOM     24  O   LYS A   4       6.257   4.093   3.352  1.00  0.00           O  
ATOM     25  CB  LYS A   4       5.437   0.831   3.339  1.00  0.00           C  
ATOM     26  CEN LYS A   4       6.336  -1.025   3.810  1.00  0.00           X  
ATOM     27  H   LYS A   4       2.943   1.463   3.312  1.00  0.00           H  
ATOM     28  N   LEU A   5       4.882   3.447   1.703  1.00  0.00           N  
ATOM     29  CA  LEU A   5       5.325   4.524   0.822  1.00  0.00           C  
ATOM     30  C   LEU A   5       5.289   5.874   1.517  1.00  0.00           C  
ATOM     31  O   LEU A   5       6.212   6.675   1.362  1.00  0.00           O  
ATOM     32  CB  LEU A   5       4.460   4.560  -0.444  1.00  0.00           C  
ATOM     33  CEN LEU A   5       4.710   4.106  -1.895  1.00  0.00           X  
ATOM     34  H   LEU A   5       4.167   2.798   1.372  1.00  0.00           H  
ATOM     35  N   ASN A   6       4.251   6.122   2.318  1.00  0.00           N  
ATOM     36  CA  ASN A   6       4.153   7.385   3.025  1.00  0.00           C  
ATOM     37  C   ASN A   6       5.379   7.550   3.917  1.00  0.00           C  
ATOM     38  O   ASN A   6       5.940   8.647   4.001  1.00  0.00           O  
ATOM     39  CB  ASN A   6       2.874   7.484   3.837  1.00  0.00           C  
ATOM     40  CEN ASN A   6       1.900   7.854   3.718  1.00  0.00           X  
ATOM     41  H   ASN A   6       3.496   5.445   2.404  1.00  0.00           H  
ATOM     42  N   ASP A   7       5.826   6.460   4.564  1.00  0.00           N  
ATOM     43  CA  ASP A   7       7.005   6.562   5.427  1.00  0.00           C  
ATOM     44  C   ASP A   7       8.253   6.838   4.590  1.00  0.00           C  
ATOM     45  O   ASP A   7       9.109   7.636   4.974  1.00  0.00           O  
ATOM     46  CB  ASP A   7       7.190   5.284   6.249  1.00  0.00           C  
ATOM     47  CEN ASP A   7       6.995   4.913   7.177  1.00  0.00           X  
ATOM     48  H   ASP A   7       5.331   5.571   4.460  1.00  0.00           H  
ATOM     49  N   LEU A   8       8.322   6.226   3.404  1.00  0.00           N  
ATOM     50  CA  LEU A   8       9.465   6.430   2.527  1.00  0.00           C  
ATOM     51  C   LEU A   8       9.527   7.878   2.102  1.00  0.00           C  
ATOM     52  O   LEU A   8      10.603   8.482   2.094  1.00  0.00           O  
ATOM     53  CB  LEU A   8       9.382   5.511   1.302  1.00  0.00           C  
ATOM     54  CEN LEU A   8      10.133   4.224   0.908  1.00  0.00           X  
ATOM     55  H   LEU A   8       7.591   5.567   3.135  1.00  0.00           H  
ATOM     56  N   LEU A   9       8.368   8.458   1.806  1.00  0.00           N  
ATOM     57  CA  LEU A   9       8.299   9.856   1.442  1.00  0.00           C  
ATOM     58  C   LEU A   9       8.890  10.693   2.566  1.00  0.00           C  
ATOM     59  O   LEU A   9       9.678  11.607   2.310  1.00  0.00           O  
ATOM     60  CB  LEU A   9       6.851  10.269   1.151  1.00  0.00           C  
ATOM     61  CEN LEU A   9       6.087  10.554  -0.156  1.00  0.00           X  
ATOM     62  H   LEU A   9       7.515   7.903   1.789  1.00  0.00           H  
ATOM     63  N   GLU A  10       8.521  10.388   3.820  1.00  0.00           N  
ATOM     64  CA  GLU A  10       9.111  11.145   4.918  1.00  0.00           C  
ATOM     65  C   GLU A  10      10.638  11.012   4.901  1.00  0.00           C  
ATOM     66  O   GLU A  10      11.343  12.021   4.982  1.00  0.00           O  
ATOM     67  CB  GLU A  10       8.549  10.672   6.260  1.00  0.00           C  
ATOM     68  CEN GLU A  10       7.467  10.872   7.561  1.00  0.00           X  
ATOM     69  H   GLU A  10       7.833   9.653   3.987  1.00  0.00           H  
ATOM     70  N   ASP A  11      11.162   9.788   4.748  1.00  0.00           N  
ATOM     71  CA  ASP A  11      12.611   9.625   4.760  1.00  0.00           C  
ATOM     72  C   ASP A  11      13.253  10.351   3.558  1.00  0.00           C  
ATOM     73  O   ASP A  11      14.315  10.966   3.705  1.00  0.00           O  
ATOM     74  CB  ASP A  11      12.980   8.139   4.748  1.00  0.00           C  
ATOM     75  CEN ASP A  11      13.243   7.392   5.387  1.00  0.00           X  
ATOM     76  H   ASP A  11      10.552   8.976   4.654  1.00  0.00           H  
ATOM     77  N   LEU A  12      12.604  10.325   2.386  1.00  0.00           N  
ATOM     78  CA  LEU A  12      13.165  10.968   1.192  1.00  0.00           C  
ATOM     79  C   LEU A  12      13.264  12.474   1.399  1.00  0.00           C  
ATOM     80  O   LEU A  12      14.248  13.108   1.010  1.00  0.00           O  
ATOM     81  CB  LEU A  12      12.312  10.652  -0.043  1.00  0.00           C  
ATOM     82  CEN LEU A  12      12.516   9.705  -1.241  1.00  0.00           X  
ATOM     83  H   LEU A  12      11.715   9.826   2.319  1.00  0.00           H  
ATOM     84  N   GLN A  13      12.234  13.056   2.016  1.00  0.00           N  
ATOM     85  CA  GLN A  13      12.247  14.483   2.292  1.00  0.00           C  
ATOM     86  C   GLN A  13      13.413  14.830   3.218  1.00  0.00           C  
ATOM     87  O   GLN A  13      14.146  15.793   2.967  1.00  0.00           O  
ATOM     88  CB  GLN A  13      10.924  14.923   2.924  1.00  0.00           C  
ATOM     89  CEN GLN A  13       9.385  15.686   2.611  1.00  0.00           X  
ATOM     90  H   GLN A  13      11.427  12.485   2.279  1.00  0.00           H  
ATOM     91  N   GLU A  14      13.630  14.017   4.265  1.00  0.00           N  
ATOM     92  CA  GLU A  14      14.688  14.336   5.221  1.00  0.00           C  
ATOM     93  C   GLU A  14      16.042  14.288   4.505  1.00  0.00           C  
ATOM     94  O   GLU A  14      16.898  15.145   4.732  1.00  0.00           O  
ATOM     95  CB  GLU A  14      14.668  13.367   6.405  1.00  0.00           C  
ATOM     96  CEN GLU A  14      14.239  13.013   8.016  1.00  0.00           X  
ATOM     97  H   GLU A  14      13.029  13.200   4.406  1.00  0.00           H  
ATOM     98  N   VAL A  15      16.207  13.337   3.576  1.00  0.00           N  
ATOM     99  CA  VAL A  15      17.484  13.169   2.893  1.00  0.00           C  
ATOM    100  C   VAL A  15      17.784  14.339   1.972  1.00  0.00           C  
ATOM    101  O   VAL A  15      18.932  14.773   1.872  1.00  0.00           O  
ATOM    102  CB  VAL A  15      17.517  11.866   2.072  1.00  0.00           C  
ATOM    103  CEN VAL A  15      17.793  11.235   2.044  1.00  0.00           X  
ATOM    104  H   VAL A  15      15.433  12.702   3.378  1.00  0.00           H  
ATOM    105  N   LEU A  16      16.758  14.869   1.315  1.00  0.00           N  
ATOM    106  CA  LEU A  16      16.938  16.015   0.436  1.00  0.00           C  
ATOM    107  C   LEU A  16      17.395  17.216   1.269  1.00  0.00           C  
ATOM    108  O   LEU A  16      18.351  17.911   0.906  1.00  0.00           O  
ATOM    109  CB  LEU A  16      15.640  16.329  -0.318  1.00  0.00           C  
ATOM    110  CEN LEU A  16      15.194  16.097  -1.774  1.00  0.00           X  
ATOM    111  H   LEU A  16      15.835  14.439   1.410  1.00  0.00           H  
ATOM    112  N   LYS A  17      16.744  17.435   2.415  1.00  0.00           N  
ATOM    113  CA  LYS A  17      17.098  18.578   3.252  1.00  0.00           C  
ATOM    114  C   LYS A  17      18.470  18.396   3.924  1.00  0.00           C  
ATOM    115  O   LYS A  17      19.213  19.365   4.112  1.00  0.00           O  
ATOM    116  CB  LYS A  17      16.019  18.807   4.312  1.00  0.00           C  
ATOM    117  CEN LYS A  17      14.354  19.923   4.988  1.00  0.00           X  
ATOM    118  H   LYS A  17      15.982  16.813   2.692  1.00  0.00           H  
ATOM    119  N   ASN A  18      18.834  17.156   4.254  1.00  0.00           N  
ATOM    120  CA  ASN A  18      20.136  16.912   4.861  1.00  0.00           C  
ATOM    121  C   ASN A  18      21.248  17.103   3.836  1.00  0.00           C  
ATOM    122  O   ASN A  18      22.327  17.603   4.175  1.00  0.00           O  
ATOM    123  CB  ASN A  18      20.215  15.527   5.477  1.00  0.00           C  
ATOM    124  CEN ASN A  18      20.053  15.076   6.410  1.00  0.00           X  
ATOM    125  H   ASN A  18      18.187  16.378   4.123  1.00  0.00           H  
ATOM    126  N   LEU A  19      20.964  16.770   2.573  1.00  0.00           N  
ATOM    127  CA  LEU A  19      21.937  16.932   1.501  1.00  0.00           C  
ATOM    128  C   LEU A  19      22.118  18.405   1.172  1.00  0.00           C  
ATOM    129  O   LEU A  19      23.235  18.908   1.163  1.00  0.00           O  
ATOM    130  CB  LEU A  19      21.499  16.152   0.255  1.00  0.00           C  
ATOM    131  CEN LEU A  19      21.978  14.828  -0.371  1.00  0.00           X  
ATOM    132  H   LEU A  19      20.047  16.373   2.356  1.00  0.00           H  
ATOM    133  N   HIS A  20      21.020  19.134   0.989  1.00  0.00           N  
ATOM    134  CA  HIS A  20      21.141  20.552   0.667  1.00  0.00           C  
ATOM    135  C   HIS A  20      21.899  21.304   1.751  1.00  0.00           C  
ATOM    136  O   HIS A  20      22.623  22.264   1.475  1.00  0.00           O  
ATOM    137  CB  HIS A  20      19.759  21.181   0.466  1.00  0.00           C  
ATOM    138  CEN HIS A  20      18.876  21.486  -0.610  1.00  0.00           X  
ATOM    139  H   HIS A  20      20.100  18.689   1.012  1.00  0.00           H  
ATOM    140  N   LYS A  21      21.738  20.862   2.993  1.00  0.00           N  
ATOM    141  CA  LYS A  21      22.381  21.512   4.123  1.00  0.00           C  
ATOM    142  C   LYS A  21      23.888  21.254   4.228  1.00  0.00           C  
ATOM    143  O   LYS A  21      24.647  22.162   4.582  1.00  0.00           O  
ATOM    144  CB  LYS A  21      21.696  21.072   5.418  1.00  0.00           C  
ATOM    145  CEN LYS A  21      20.344  21.504   6.987  1.00  0.00           X  
ATOM    146  H   LYS A  21      21.108  20.072   3.157  1.00  0.00           H  
ATOM    147  N   ASN A  22      24.326  20.026   3.937  1.00  0.00           N  
ATOM    148  CA  ASN A  22      25.694  19.609   4.245  1.00  0.00           C  
ATOM    149  C   ASN A  22      26.472  18.994   3.083  1.00  0.00           C  
ATOM    150  O   ASN A  22      27.209  18.021   3.265  1.00  0.00           O  
ATOM    151  CB  ASN A  22      25.695  18.639   5.412  1.00  0.00           C  
ATOM    152  CEN ASN A  22      25.764  18.675   6.458  1.00  0.00           X  
ATOM    153  H   ASN A  22      23.678  19.337   3.555  1.00  0.00           H  
ATOM    154  N   TRP A  23      26.305  19.531   1.888  1.00  0.00           N  
ATOM    155  CA  TRP A  23      27.081  19.044   0.761  1.00  0.00           C  
ATOM    156  C   TRP A  23      28.447  19.707   0.759  1.00  0.00           C  
ATOM    157  O   TRP A  23      28.544  20.932   0.736  1.00  0.00           O  
ATOM    158  CB  TRP A  23      26.354  19.314  -0.557  1.00  0.00           C  
ATOM    159  CEN TRP A  23      25.644  18.501  -1.939  1.00  0.00           X  
ATOM    160  H   TRP A  23      25.646  20.288   1.766  1.00  0.00           H  
ATOM    161  N   HIS A  24      29.507  18.905   0.773  1.00  0.00           N  
ATOM    162  CA  HIS A  24      30.859  19.455   0.782  1.00  0.00           C  
ATOM    163  C   HIS A  24      31.733  18.970  -0.383  1.00  0.00           C  
ATOM    164  O   HIS A  24      32.894  19.364  -0.493  1.00  0.00           O  
ATOM    165  CB  HIS A  24      31.545  19.119   2.110  1.00  0.00           C  
ATOM    166  CEN HIS A  24      31.747  19.722   3.385  1.00  0.00           X  
ATOM    167  H   HIS A  24      29.370  17.908   0.816  1.00  0.00           H  
ATOM    168  N   GLY A  25      31.187  18.112  -1.241  1.00  0.00           N  
ATOM    169  CA  GLY A  25      31.956  17.460  -2.309  1.00  0.00           C  
ATOM    170  C   GLY A  25      32.081  18.255  -3.622  1.00  0.00           C  
ATOM    171  O   GLY A  25      32.706  17.791  -4.577  1.00  0.00           O  
ATOM    172  CEN GLY A  25      31.956  17.460  -2.310  1.00  0.00           X  
ATOM    173  H   GLY A  25      30.203  17.893  -1.153  1.00  0.00           H  
ATOM    174  N   GLY A  26      31.446  19.426  -3.690  1.00  0.00           N  
ATOM    175  CA  GLY A  26      31.560  20.342  -4.836  1.00  0.00           C  
ATOM    176  C   GLY A  26      30.217  20.403  -5.570  1.00  0.00           C  
ATOM    177  O   GLY A  26      29.644  19.360  -5.905  1.00  0.00           O  
ATOM    178  CEN GLY A  26      31.560  20.342  -4.836  1.00  0.00           X  
ATOM    179  H   GLY A  26      30.856  19.689  -2.913  1.00  0.00           H  
ATOM    180  N   LYS A  27      29.745  21.608  -5.896  1.00  0.00           N  
ATOM    181  CA  LYS A  27      28.478  21.748  -6.633  1.00  0.00           C  
ATOM    182  C   LYS A  27      28.444  20.948  -7.940  1.00  0.00           C  
ATOM    183  O   LYS A  27      27.378  20.538  -8.410  1.00  0.00           O  
ATOM    184  CB  LYS A  27      28.209  23.224  -6.931  1.00  0.00           C  
ATOM    185  CEN LYS A  27      27.152  24.999  -6.473  1.00  0.00           X  
ATOM    186  H   LYS A  27      30.234  22.437  -5.590  1.00  0.00           H  
ATOM    187  N   ASP A  28      29.611  20.705  -8.525  1.00  0.00           N  
ATOM    188  CA  ASP A  28      29.682  19.982  -9.789  1.00  0.00           C  
ATOM    189  C   ASP A  28      29.194  18.535  -9.627  1.00  0.00           C  
ATOM    190  O   ASP A  28      28.622  17.955 -10.545  1.00  0.00           O  
ATOM    191  CB  ASP A  28      31.113  20.001 -10.333  1.00  0.00           C  
ATOM    192  CEN ASP A  28      31.693  20.511 -10.997  1.00  0.00           X  
ATOM    193  H   ASP A  28      30.460  21.028  -8.086  1.00  0.00           H  
ATOM    194  N   ASN A  29      29.442  17.954  -8.447  1.00  0.00           N  
ATOM    195  CA  ASN A  29      29.018  16.596  -8.124  1.00  0.00           C  
ATOM    196  C   ASN A  29      27.572  16.611  -7.637  1.00  0.00           C  
ATOM    197  O   ASN A  29      26.755  15.757  -8.010  1.00  0.00           O  
ATOM    198  CB  ASN A  29      29.924  15.952  -7.092  1.00  0.00           C  
ATOM    199  CEN ASN A  29      30.776  15.339  -7.073  1.00  0.00           X  
ATOM    200  H   ASN A  29      29.910  18.484  -7.717  1.00  0.00           H  
ATOM    201  N   LEU A  30      27.243  17.647  -6.860  1.00  0.00           N  
ATOM    202  CA  LEU A  30      25.915  17.791  -6.271  1.00  0.00           C  
ATOM    203  C   LEU A  30      24.867  17.737  -7.339  1.00  0.00           C  
ATOM    204  O   LEU A  30      23.918  16.977  -7.232  1.00  0.00           O  
ATOM    205  CB  LEU A  30      25.803  19.104  -5.486  1.00  0.00           C  
ATOM    206  CEN LEU A  30      25.789  19.423  -3.979  1.00  0.00           X  
ATOM    207  H   LEU A  30      27.965  18.339  -6.646  1.00  0.00           H  
ATOM    208  N   HIS A  31      25.040  18.552  -8.375  1.00  0.00           N  
ATOM    209  CA  HIS A  31      24.005  18.709  -9.381  1.00  0.00           C  
ATOM    210  C   HIS A  31      23.391  17.360  -9.766  1.00  0.00           C  
ATOM    211  O   HIS A  31      22.164  17.227  -9.802  1.00  0.00           O  
ATOM    212  CB  HIS A  31      24.568  19.407 -10.623  1.00  0.00           C  
ATOM    213  CEN HIS A  31      24.654  20.726 -11.155  1.00  0.00           X  
ATOM    214  H   HIS A  31      25.895  19.114  -8.428  1.00  0.00           H  
ATOM    215  N   ASP A  32      24.211  16.339 -10.041  1.00  0.00           N  
ATOM    216  CA  ASP A  32      23.614  15.068 -10.453  1.00  0.00           C  
ATOM    217  C   ASP A  32      22.779  14.454  -9.332  1.00  0.00           C  
ATOM    218  O   ASP A  32      21.682  13.935  -9.575  1.00  0.00           O  
ATOM    219  CB  ASP A  32      24.701  14.084 -10.894  1.00  0.00           C  
ATOM    220  CEN ASP A  32      25.150  13.740 -11.741  1.00  0.00           X  
ATOM    221  H   ASP A  32      25.216  16.445  -9.953  1.00  0.00           H  
ATOM    222  N   VAL A  33      23.250  14.585  -8.091  1.00  0.00           N  
ATOM    223  CA  VAL A  33      22.528  13.993  -6.974  1.00  0.00           C  
ATOM    224  C   VAL A  33      21.157  14.636  -6.822  1.00  0.00           C  
ATOM    225  O   VAL A  33      20.169  13.946  -6.542  1.00  0.00           O  
ATOM    226  CB  VAL A  33      23.306  14.138  -5.652  1.00  0.00           C  
ATOM    227  CEN VAL A  33      23.661  13.788  -5.177  1.00  0.00           X  
ATOM    228  H   VAL A  33      24.137  15.067  -7.931  1.00  0.00           H  
ATOM    229  N   ASP A  34      21.092  15.956  -7.040  1.00  0.00           N  
ATOM    230  CA  ASP A  34      19.844  16.681  -6.928  1.00  0.00           C  
ATOM    231  C   ASP A  34      18.861  16.276  -7.987  1.00  0.00           C  
ATOM    232  O   ASP A  34      17.690  16.079  -7.680  1.00  0.00           O  
ATOM    233  CB  ASP A  34      20.094  18.189  -7.006  1.00  0.00           C  
ATOM    234  CEN ASP A  34      20.208  18.998  -6.397  1.00  0.00           X  
ATOM    235  H   ASP A  34      21.937  16.453  -7.295  1.00  0.00           H  
ATOM    236  N   ASN A  35      19.324  16.084  -9.221  1.00  0.00           N  
ATOM    237  CA  ASN A  35      18.407  15.673 -10.268  1.00  0.00           C  
ATOM    238  C   ASN A  35      17.797  14.323  -9.919  1.00  0.00           C  
ATOM    239  O   ASN A  35      16.585  14.130 -10.036  1.00  0.00           O  
ATOM    240  CB  ASN A  35      19.088  15.619 -11.624  1.00  0.00           C  
ATOM    241  CEN ASN A  35      19.235  16.249 -12.450  1.00  0.00           X  
ATOM    242  H   ASN A  35      20.302  16.282  -9.440  1.00  0.00           H  
ATOM    243  N   HIS A  36      18.627  13.406  -9.421  1.00  0.00           N  
ATOM    244  CA  HIS A  36      18.140  12.063  -9.129  1.00  0.00           C  
ATOM    245  C   HIS A  36      17.105  12.091  -8.002  1.00  0.00           C  
ATOM    246  O   HIS A  36      16.059  11.447  -8.090  1.00  0.00           O  
ATOM    247  CB  HIS A  36      19.301  11.136  -8.757  1.00  0.00           C  
ATOM    248  CEN HIS A  36      20.151  10.188  -9.396  1.00  0.00           X  
ATOM    249  H   HIS A  36      19.618  13.631  -9.296  1.00  0.00           H  
ATOM    250  N   LEU A  37      17.354  12.888  -6.969  1.00  0.00           N  
ATOM    251  CA  LEU A  37      16.441  12.922  -5.835  1.00  0.00           C  
ATOM    252  C   LEU A  37      15.082  13.465  -6.283  1.00  0.00           C  
ATOM    253  O   LEU A  37      14.037  12.981  -5.848  1.00  0.00           O  
ATOM    254  CB  LEU A  37      17.024  13.775  -4.701  1.00  0.00           C  
ATOM    255  CEN LEU A  37      17.676  13.417  -3.352  1.00  0.00           X  
ATOM    256  H   LEU A  37      18.206  13.450  -6.952  1.00  0.00           H  
ATOM    257  N   GLN A  38      15.100  14.471  -7.157  1.00  0.00           N  
ATOM    258  CA  GLN A  38      13.877  15.071  -7.670  1.00  0.00           C  
ATOM    259  C   GLN A  38      13.066  14.032  -8.437  1.00  0.00           C  
ATOM    260  O   GLN A  38      11.855  13.941  -8.243  1.00  0.00           O  
ATOM    261  CB  GLN A  38      14.197  16.262  -8.577  1.00  0.00           C  
ATOM    262  CEN GLN A  38      14.274  18.004  -8.659  1.00  0.00           X  
ATOM    263  H   GLN A  38      15.991  14.842  -7.476  1.00  0.00           H  
ATOM    264  N   ASN A  39      13.722  13.211  -9.277  1.00  0.00           N  
ATOM    265  CA  ASN A  39      12.987  12.205 -10.038  1.00  0.00           C  
ATOM    266  C   ASN A  39      12.337  11.206  -9.078  1.00  0.00           C  
ATOM    267  O   ASN A  39      11.179  10.836  -9.255  1.00  0.00           O  
ATOM    268  CB  ASN A  39      13.878  11.489 -11.035  1.00  0.00           C  
ATOM    269  CEN ASN A  39      14.152  11.578 -12.044  1.00  0.00           X  
ATOM    270  H   ASN A  39      14.728  13.307  -9.419  1.00  0.00           H  
ATOM    271  N   VAL A  40      13.052  10.840  -8.009  1.00  0.00           N  
ATOM    272  CA  VAL A  40      12.541   9.856  -7.056  1.00  0.00           C  
ATOM    273  C   VAL A  40      11.275  10.381  -6.385  1.00  0.00           C  
ATOM    274  O   VAL A  40      10.285   9.661  -6.250  1.00  0.00           O  
ATOM    275  CB  VAL A  40      13.584   9.509  -5.978  1.00  0.00           C  
ATOM    276  CEN VAL A  40      14.006   9.012  -5.753  1.00  0.00           X  
ATOM    277  H   VAL A  40      13.995  11.225  -7.883  1.00  0.00           H  
ATOM    278  N   ILE A  41      11.278  11.660  -6.020  1.00  0.00           N  
ATOM    279  CA  ILE A  41      10.115  12.260  -5.381  1.00  0.00           C  
ATOM    280  C   ILE A  41       8.905  12.270  -6.319  1.00  0.00           C  
ATOM    281  O   ILE A  41       7.787  11.943  -5.894  1.00  0.00           O  
ATOM    282  CB  ILE A  41      10.409  13.699  -4.919  1.00  0.00           C  
ATOM    283  CEN ILE A  41      10.819  14.312  -4.116  1.00  0.00           X  
ATOM    284  H   ILE A  41      12.125  12.216  -6.166  1.00  0.00           H  
ATOM    285  N   GLU A  42       9.115  12.624  -7.596  1.00  0.00           N  
ATOM    286  CA  GLU A  42       8.000  12.618  -8.537  1.00  0.00           C  
ATOM    287  C   GLU A  42       7.465  11.207  -8.763  1.00  0.00           C  
ATOM    288  O   GLU A  42       6.252  11.021  -8.862  1.00  0.00           O  
ATOM    289  CB  GLU A  42       8.425  13.237  -9.871  1.00  0.00           C  
ATOM    290  CEN GLU A  42       8.477  14.571 -10.929  1.00  0.00           X  
ATOM    291  H   GLU A  42      10.051  12.900  -7.901  1.00  0.00           H  
ATOM    292  N   ASP A  43       8.347  10.194  -8.787  1.00  0.00           N  
ATOM    293  CA  ASP A  43       7.885   8.825  -8.969  1.00  0.00           C  
ATOM    294  C   ASP A  43       7.124   8.301  -7.757  1.00  0.00           C  
ATOM    295  O   ASP A  43       6.102   7.631  -7.915  1.00  0.00           O  
ATOM    296  CB  ASP A  43       9.070   7.905  -9.273  1.00  0.00           C  
ATOM    297  CEN ASP A  43       9.551   7.482 -10.065  1.00  0.00           X  
ATOM    298  H   ASP A  43       9.346  10.387  -8.707  1.00  0.00           H  
ATOM    299  N   ILE A  44       7.566   8.656  -6.548  1.00  0.00           N  
ATOM    300  CA  ILE A  44       6.851   8.212  -5.361  1.00  0.00           C  
ATOM    301  C   ILE A  44       5.473   8.846  -5.335  1.00  0.00           C  
ATOM    302  O   ILE A  44       4.482   8.185  -5.016  1.00  0.00           O  
ATOM    303  CB  ILE A  44       7.606   8.566  -4.066  1.00  0.00           C  
ATOM    304  CEN ILE A  44       8.369   8.238  -3.360  1.00  0.00           X  
ATOM    305  H   ILE A  44       8.422   9.207  -6.456  1.00  0.00           H  
ATOM    306  N   HIS A  45       5.396  10.130  -5.685  1.00  0.00           N  
ATOM    307  CA  HIS A  45       4.110  10.803  -5.736  1.00  0.00           C  
ATOM    308  C   HIS A  45       3.210  10.132  -6.769  1.00  0.00           C  
ATOM    309  O   HIS A  45       2.049   9.824  -6.484  1.00  0.00           O  
ATOM    310  CB  HIS A  45       4.284  12.289  -6.064  1.00  0.00           C  
ATOM    311  CEN HIS A  45       4.373  13.529  -5.367  1.00  0.00           X  
ATOM    312  H   HIS A  45       6.247  10.650  -5.912  1.00  0.00           H  
ATOM    313  N   ASP A  46       3.738   9.887  -7.972  1.00  0.00           N  
ATOM    314  CA  ASP A  46       2.909   9.273  -8.993  1.00  0.00           C  
ATOM    315  C   ASP A  46       2.390   7.915  -8.539  1.00  0.00           C  
ATOM    316  O   ASP A  46       1.220   7.601  -8.768  1.00  0.00           O  
ATOM    317  CB  ASP A  46       3.691   9.129 -10.300  1.00  0.00           C  
ATOM    318  CEN ASP A  46       3.822   9.602 -11.193  1.00  0.00           X  
ATOM    319  H   ASP A  46       4.703  10.146  -8.174  1.00  0.00           H  
ATOM    320  N   PHE A  47       3.220   7.136  -7.841  1.00  0.00           N  
ATOM    321  CA  PHE A  47       2.794   5.820  -7.380  1.00  0.00           C  
ATOM    322  C   PHE A  47       1.575   5.963  -6.474  1.00  0.00           C  
ATOM    323  O   PHE A  47       0.544   5.324  -6.693  1.00  0.00           O  
ATOM    324  CB  PHE A  47       3.930   5.108  -6.643  1.00  0.00           C  
ATOM    325  CEN PHE A  47       5.034   4.004  -6.943  1.00  0.00           X  
ATOM    326  H   PHE A  47       4.173   7.444  -7.642  1.00  0.00           H  
ATOM    327  N   MET A  48       1.680   6.827  -5.455  1.00  0.00           N  
ATOM    328  CA  MET A  48       0.718   6.846  -4.358  1.00  0.00           C  
ATOM    329  C   MET A  48      -0.684   7.223  -4.814  1.00  0.00           C  
ATOM    330  O   MET A  48      -1.677   6.784  -4.226  1.00  0.00           O  
ATOM    331  CB  MET A  48       1.188   7.815  -3.274  1.00  0.00           C  
ATOM    332  CEN MET A  48       1.839   7.876  -1.646  1.00  0.00           X  
ATOM    333  H   MET A  48       2.470   7.475  -5.435  1.00  0.00           H  
ATOM    334  N   GLN A  49      -0.775   7.995  -5.891  1.00  0.00           N  
ATOM    335  CA  GLN A  49      -1.965   8.771  -6.202  1.00  0.00           C  
ATOM    336  C   GLN A  49      -2.849   8.091  -7.262  1.00  0.00           C  
ATOM    337  O   GLN A  49      -3.877   8.643  -7.660  1.00  0.00           O  
ATOM    338  CB  GLN A  49      -1.564  10.168  -6.683  1.00  0.00           C  
ATOM    339  CEN GLN A  49      -1.380  11.836  -6.204  1.00  0.00           X  
ATOM    340  H   GLN A  49       0.047   8.090  -6.495  1.00  0.00           H  
ATOM    341  N   GLY A  50      -2.451   6.901  -7.731  1.00  0.00           N  
ATOM    342  CA  GLY A  50      -3.155   6.194  -8.802  1.00  0.00           C  
ATOM    343  C   GLY A  50      -2.372   6.116 -10.114  1.00  0.00           C  
ATOM    344  O   GLY A  50      -2.765   5.412 -11.047  1.00  0.00           O  
ATOM    345  CEN GLY A  50      -3.155   6.194  -8.803  1.00  0.00           X  
ATOM    346  H   GLY A  50      -1.627   6.444  -7.338  1.00  0.00           H  
ATOM    347  N   GLY A  51      -1.244   6.811 -10.198  1.00  0.00           N  
ATOM    348  CA  GLY A  51      -0.422   6.853 -11.403  1.00  0.00           C  
ATOM    349  C   GLY A  51       0.793   5.930 -11.299  1.00  0.00           C  
ATOM    350  O   GLY A  51       1.933   6.395 -11.258  1.00  0.00           O  
ATOM    351  CEN GLY A  51      -0.421   6.853 -11.403  1.00  0.00           X  
ATOM    352  H   GLY A  51      -0.910   7.312  -9.381  1.00  0.00           H  
ATOM    353  N   GLY A  52       0.555   4.626 -11.242  1.00  0.00           N  
ATOM    354  CA  GLY A  52       1.670   3.689 -11.222  1.00  0.00           C  
ATOM    355  C   GLY A  52       1.304   2.238 -11.498  1.00  0.00           C  
ATOM    356  O   GLY A  52       0.142   1.836 -11.438  1.00  0.00           O  
ATOM    357  CEN GLY A  52       1.670   3.689 -11.222  1.00  0.00           X  
ATOM    358  H   GLY A  52      -0.420   4.325 -11.193  1.00  0.00           H  
ATOM    359  N   SER A  53       2.331   1.462 -11.814  1.00  0.00           N  
ATOM    360  CA  SER A  53       2.222   0.066 -12.218  1.00  0.00           C  
ATOM    361  C   SER A  53       3.546  -0.645 -11.952  1.00  0.00           C  
ATOM    362  O   SER A  53       4.526  -0.001 -11.563  1.00  0.00           O  
ATOM    363  CB  SER A  53       1.838  -0.036 -13.681  1.00  0.00           C  
ATOM    364  CEN SER A  53       1.813   0.090 -14.210  1.00  0.00           X  
ATOM    365  H   SER A  53       3.249   1.881 -11.786  1.00  0.00           H  
ATOM    366  N   GLY A  54       3.609  -1.954 -12.209  1.00  0.00           N  
ATOM    367  CA  GLY A  54       4.855  -2.695 -11.990  1.00  0.00           C  
ATOM    368  C   GLY A  54       6.043  -2.053 -12.714  1.00  0.00           C  
ATOM    369  O   GLY A  54       7.168  -2.115 -12.223  1.00  0.00           O  
ATOM    370  CEN GLY A  54       4.855  -2.695 -11.990  1.00  0.00           X  
ATOM    371  H   GLY A  54       2.790  -2.439 -12.546  1.00  0.00           H  
ATOM    372  N   GLY A  55       5.791  -1.418 -13.864  1.00  0.00           N  
ATOM    373  CA  GLY A  55       6.832  -0.700 -14.602  1.00  0.00           C  
ATOM    374  C   GLY A  55       7.362   0.503 -13.815  1.00  0.00           C  
ATOM    375  O   GLY A  55       8.551   0.825 -13.872  1.00  0.00           O  
ATOM    376  CEN GLY A  55       6.833  -0.700 -14.603  1.00  0.00           X  
ATOM    377  H   GLY A  55       4.851  -1.432 -14.229  1.00  0.00           H  
ATOM    378  N   LYS A  56       6.469   1.178 -13.090  1.00  0.00           N  
ATOM    379  CA  LYS A  56       6.839   2.313 -12.266  1.00  0.00           C  
ATOM    380  C   LYS A  56       7.721   1.792 -11.161  1.00  0.00           C  
ATOM    381  O   LYS A  56       8.722   2.417 -10.810  1.00  0.00           O  
ATOM    382  CB  LYS A  56       5.611   3.026 -11.697  1.00  0.00           C  
ATOM    383  CEN LYS A  56       4.309   4.693 -11.731  1.00  0.00           X  
ATOM    384  H   LYS A  56       5.503   0.869 -13.071  1.00  0.00           H  
ATOM    385  N   LEU A  57       7.360   0.627 -10.622  1.00  0.00           N  
ATOM    386  CA  LEU A  57       8.159   0.093  -9.536  1.00  0.00           C  
ATOM    387  C   LEU A  57       9.578  -0.209 -10.056  1.00  0.00           C  
ATOM    388  O   LEU A  57      10.566   0.142  -9.420  1.00  0.00           O  
ATOM    389  CB  LEU A  57       7.501  -1.164  -8.954  1.00  0.00           C  
ATOM    390  CEN LEU A  57       6.710  -1.425  -7.658  1.00  0.00           X  
ATOM    391  H   LEU A  57       6.531   0.140 -10.973  1.00  0.00           H  
ATOM    392  N   GLN A  58       9.707  -0.835 -11.226  1.00  0.00           N  
ATOM    393  CA  GLN A  58      11.047  -1.178 -11.698  1.00  0.00           C  
ATOM    394  C   GLN A  58      11.882   0.083 -11.964  1.00  0.00           C  
ATOM    395  O   GLN A  58      13.067   0.133 -11.605  1.00  0.00           O  
ATOM    396  CB  GLN A  58      10.963  -2.025 -12.971  1.00  0.00           C  
ATOM    397  CEN GLN A  58      11.047  -3.649 -13.603  1.00  0.00           X  
ATOM    398  H   GLN A  58       8.880  -1.105 -11.760  1.00  0.00           H  
ATOM    399  N   GLU A  59      11.256   1.132 -12.522  1.00  0.00           N  
ATOM    400  CA  GLU A  59      12.011   2.354 -12.807  1.00  0.00           C  
ATOM    401  C   GLU A  59      12.523   2.968 -11.509  1.00  0.00           C  
ATOM    402  O   GLU A  59      13.662   3.442 -11.436  1.00  0.00           O  
ATOM    403  CB  GLU A  59      11.148   3.364 -13.567  1.00  0.00           C  
ATOM    404  CEN GLU A  59      10.682   4.102 -15.030  1.00  0.00           X  
ATOM    405  H   GLU A  59      10.271   1.061 -12.790  1.00  0.00           H  
ATOM    406  N   MET A  60      11.687   2.903 -10.474  1.00  0.00           N  
ATOM    407  CA  MET A  60      12.004   3.438  -9.162  1.00  0.00           C  
ATOM    408  C   MET A  60      13.221   2.739  -8.592  1.00  0.00           C  
ATOM    409  O   MET A  60      14.099   3.381  -8.021  1.00  0.00           O  
ATOM    410  CB  MET A  60      10.811   3.288  -8.221  1.00  0.00           C  
ATOM    411  CEN MET A  60       9.574   4.205  -7.380  1.00  0.00           X  
ATOM    412  H   MET A  60      10.768   2.484 -10.615  1.00  0.00           H  
ATOM    413  N   MET A  61      13.267   1.412  -8.743  1.00  0.00           N  
ATOM    414  CA  MET A  61      14.377   0.645  -8.219  1.00  0.00           C  
ATOM    415  C   MET A  61      15.676   0.992  -8.917  1.00  0.00           C  
ATOM    416  O   MET A  61      16.704   1.170  -8.261  1.00  0.00           O  
ATOM    417  CB  MET A  61      14.090  -0.849  -8.354  1.00  0.00           C  
ATOM    418  CEN MET A  61      13.707  -2.285  -7.420  1.00  0.00           X  
ATOM    419  H   MET A  61      12.494   0.935  -9.208  1.00  0.00           H  
ATOM    420  N   LYS A  62      15.645   1.167 -10.232  1.00  0.00           N  
ATOM    421  CA  LYS A  62      16.894   1.464 -10.911  1.00  0.00           C  
ATOM    422  C   LYS A  62      17.413   2.834 -10.453  1.00  0.00           C  
ATOM    423  O   LYS A  62      18.611   2.993 -10.188  1.00  0.00           O  
ATOM    424  CB  LYS A  62      16.705   1.434 -12.428  1.00  0.00           C  
ATOM    425  CEN LYS A  62      16.983   0.425 -14.267  1.00  0.00           X  
ATOM    426  H   LYS A  62      14.770   1.056 -10.751  1.00  0.00           H  
ATOM    427  N   GLU A  63      16.506   3.809 -10.304  1.00  0.00           N  
ATOM    428  CA  GLU A  63      16.901   5.171  -9.930  1.00  0.00           C  
ATOM    429  C   GLU A  63      17.495   5.190  -8.514  1.00  0.00           C  
ATOM    430  O   GLU A  63      18.457   5.911  -8.232  1.00  0.00           O  
ATOM    431  CB  GLU A  63      15.706   6.122 -10.016  1.00  0.00           C  
ATOM    432  CEN GLU A  63      14.822   7.310 -10.860  1.00  0.00           X  
ATOM    433  H   GLU A  63      15.519   3.598 -10.476  1.00  0.00           H  
ATOM    434  N   PHE A  64      16.938   4.375  -7.629  1.00  0.00           N  
ATOM    435  CA  PHE A  64      17.410   4.286  -6.259  1.00  0.00           C  
ATOM    436  C   PHE A  64      18.838   3.735  -6.273  1.00  0.00           C  
ATOM    437  O   PHE A  64      19.710   4.253  -5.570  1.00  0.00           O  
ATOM    438  CB  PHE A  64      16.488   3.400  -5.419  1.00  0.00           C  
ATOM    439  CEN PHE A  64      15.300   3.571  -4.377  1.00  0.00           X  
ATOM    440  H   PHE A  64      16.119   3.839  -7.907  1.00  0.00           H  
ATOM    441  N   GLN A  65      19.099   2.697  -7.080  1.00  0.00           N  
ATOM    442  CA  GLN A  65      20.439   2.125  -7.088  1.00  0.00           C  
ATOM    443  C   GLN A  65      21.428   3.200  -7.533  1.00  0.00           C  
ATOM    444  O   GLN A  65      22.468   3.381  -6.907  1.00  0.00           O  
ATOM    445  CB  GLN A  65      20.516   0.911  -8.017  1.00  0.00           C  
ATOM    446  CEN GLN A  65      20.535  -0.834  -8.075  1.00  0.00           X  
ATOM    447  H   GLN A  65      18.370   2.316  -7.686  1.00  0.00           H  
ATOM    448  N   GLN A  66      21.080   3.967  -8.575  1.00  0.00           N  
ATOM    449  CA  GLN A  66      22.020   4.962  -9.080  1.00  0.00           C  
ATOM    450  C   GLN A  66      22.320   5.982  -7.977  1.00  0.00           C  
ATOM    451  O   GLN A  66      23.482   6.322  -7.765  1.00  0.00           O  
ATOM    452  CB  GLN A  66      21.456   5.668 -10.316  1.00  0.00           C  
ATOM    453  CEN GLN A  66      21.514   5.740 -12.059  1.00  0.00           X  
ATOM    454  H   GLN A  66      20.181   3.826  -9.038  1.00  0.00           H  
ATOM    455  N   VAL A  67      21.295   6.406  -7.220  1.00  0.00           N  
ATOM    456  CA  VAL A  67      21.515   7.427  -6.187  1.00  0.00           C  
ATOM    457  C   VAL A  67      22.473   6.893  -5.123  1.00  0.00           C  
ATOM    458  O   VAL A  67      23.356   7.608  -4.654  1.00  0.00           O  
ATOM    459  CB  VAL A  67      20.199   7.862  -5.517  1.00  0.00           C  
ATOM    460  CEN VAL A  67      19.752   8.383  -5.458  1.00  0.00           X  
ATOM    461  H   VAL A  67      20.361   6.038  -7.399  1.00  0.00           H  
ATOM    462  N   LEU A  68      22.356   5.614  -4.775  1.00  0.00           N  
ATOM    463  CA  LEU A  68      23.293   5.061  -3.799  1.00  0.00           C  
ATOM    464  C   LEU A  68      24.738   5.086  -4.267  1.00  0.00           C  
ATOM    465  O   LEU A  68      25.639   5.482  -3.515  1.00  0.00           O  
ATOM    466  CB  LEU A  68      22.889   3.623  -3.451  1.00  0.00           C  
ATOM    467  CEN LEU A  68      22.183   3.001  -2.231  1.00  0.00           X  
ATOM    468  H   LEU A  68      21.615   5.045  -5.191  1.00  0.00           H  
ATOM    469  N   ASP A  69      24.972   4.707  -5.516  1.00  0.00           N  
ATOM    470  CA  ASP A  69      26.335   4.704  -6.005  1.00  0.00           C  
ATOM    471  C   ASP A  69      26.919   6.117  -5.945  1.00  0.00           C  
ATOM    472  O   ASP A  69      28.055   6.310  -5.497  1.00  0.00           O  
ATOM    473  CB  ASP A  69      26.394   4.159  -7.434  1.00  0.00           C  
ATOM    474  CEN ASP A  69      26.593   3.295  -7.936  1.00  0.00           X  
ATOM    475  H   ASP A  69      24.201   4.385  -6.102  1.00  0.00           H  
ATOM    476  N   GLU A  70      26.131   7.118  -6.346  1.00  0.00           N  
ATOM    477  CA  GLU A  70      26.640   8.480  -6.377  1.00  0.00           C  
ATOM    478  C   GLU A  70      26.975   8.977  -4.980  1.00  0.00           C  
ATOM    479  O   GLU A  70      28.025   9.594  -4.785  1.00  0.00           O  
ATOM    480  CB  GLU A  70      25.624   9.415  -7.037  1.00  0.00           C  
ATOM    481  CEN GLU A  70      25.076  10.272  -8.404  1.00  0.00           X  
ATOM    482  H   GLU A  70      25.180   6.923  -6.656  1.00  0.00           H  
ATOM    483  N   LEU A  71      26.164   8.618  -3.985  1.00  0.00           N  
ATOM    484  CA  LEU A  71      26.424   9.078  -2.631  1.00  0.00           C  
ATOM    485  C   LEU A  71      27.713   8.488  -2.104  1.00  0.00           C  
ATOM    486  O   LEU A  71      28.507   9.179  -1.468  1.00  0.00           O  
ATOM    487  CB  LEU A  71      25.254   8.716  -1.708  1.00  0.00           C  
ATOM    488  CEN LEU A  71      24.111   9.546  -1.093  1.00  0.00           X  
ATOM    489  H   LEU A  71      25.327   8.062  -4.181  1.00  0.00           H  
ATOM    490  N   ASN A  72      27.962   7.219  -2.418  1.00  0.00           N  
ATOM    491  CA  ASN A  72      29.147   6.550  -1.904  1.00  0.00           C  
ATOM    492  C   ASN A  72      30.412   7.169  -2.506  1.00  0.00           C  
ATOM    493  O   ASN A  72      31.415   7.373  -1.816  1.00  0.00           O  
ATOM    494  CB  ASN A  72      29.104   5.057  -2.170  1.00  0.00           C  
ATOM    495  CEN ASN A  72      28.789   4.184  -1.681  1.00  0.00           X  
ATOM    496  H   ASN A  72      27.298   6.685  -2.984  1.00  0.00           H  
ATOM    497  N   ASN A  73      30.356   7.495  -3.798  1.00  0.00           N  
ATOM    498  CA  ASN A  73      31.506   8.042  -4.498  1.00  0.00           C  
ATOM    499  C   ASN A  73      31.821   9.495  -4.116  1.00  0.00           C  
ATOM    500  O   ASN A  73      32.990   9.891  -4.097  1.00  0.00           O  
ATOM    501  CB  ASN A  73      31.315   7.932  -6.000  1.00  0.00           C  
ATOM    502  CEN ASN A  73      31.532   7.251  -6.768  1.00  0.00           X  
ATOM    503  H   ASN A  73      29.499   7.316  -4.321  1.00  0.00           H  
ATOM    504  N   HIS A  74      30.792  10.293  -3.817  1.00  0.00           N  
ATOM    505  CA  HIS A  74      30.999  11.712  -3.527  1.00  0.00           C  
ATOM    506  C   HIS A  74      31.239  12.055  -2.052  1.00  0.00           C  
ATOM    507  O   HIS A  74      32.015  12.960  -1.739  1.00  0.00           O  
ATOM    508  CB  HIS A  74      29.799  12.516  -4.037  1.00  0.00           C  
ATOM    509  CEN HIS A  74      29.417  13.230  -5.210  1.00  0.00           X  
ATOM    510  H   HIS A  74      29.844   9.916  -3.853  1.00  0.00           H  
ATOM    511  N   LEU A  75      30.580  11.351  -1.144  1.00  0.00           N  
ATOM    512  CA  LEU A  75      30.689  11.635   0.281  1.00  0.00           C  
ATOM    513  C   LEU A  75      32.000  11.084   0.849  1.00  0.00           C  
ATOM    514  O   LEU A  75      32.236   9.878   0.838  1.00  0.00           O  
ATOM    515  CB  LEU A  75      29.487  11.047   1.031  1.00  0.00           C  
ATOM    516  CEN LEU A  75      28.219  11.680   1.634  1.00  0.00           X  
ATOM    517  H   LEU A  75      29.948  10.605  -1.433  1.00  0.00           H  
ATOM    518  N   GLN A  76      32.852  11.990   1.324  1.00  0.00           N  
ATOM    519  CA  GLN A  76      34.178  11.639   1.842  1.00  0.00           C  
ATOM    520  C   GLN A  76      34.421  11.453   3.344  1.00  0.00           C  
ATOM    521  O   GLN A  76      33.890  12.156   4.224  1.00  0.00           O  
ATOM    522  CB  GLN A  76      35.160  12.706   1.352  1.00  0.00           C  
ATOM    523  CEN GLN A  76      36.325  13.103   0.114  1.00  0.00           X  
ATOM    524  H   GLN A  76      32.602  12.966   1.255  1.00  0.00           H  
ATOM    525  N   GLY A  77      35.298  10.482   3.592  1.00  0.00           N  
ATOM    526  CA  GLY A  77      35.786  10.132   4.907  1.00  0.00           C  
ATOM    527  C   GLY A  77      34.717   9.647   5.852  1.00  0.00           C  
ATOM    528  O   GLY A  77      33.794   8.921   5.467  1.00  0.00           O  
ATOM    529  CEN GLY A  77      35.786  10.132   4.907  1.00  0.00           X  
ATOM    530  H   GLY A  77      35.677   9.981   2.797  1.00  0.00           H  
ATOM    531  N   GLY A  78      34.901  10.038   7.104  1.00  0.00           N  
ATOM    532  CA  GLY A  78      34.047   9.678   8.210  1.00  0.00           C  
ATOM    533  C   GLY A  78      32.967  10.706   8.515  1.00  0.00           C  
ATOM    534  O   GLY A  78      32.479  10.746   9.642  1.00  0.00           O  
ATOM    535  CEN GLY A  78      34.047   9.678   8.211  1.00  0.00           X  
ATOM    536  H   GLY A  78      35.698  10.628   7.299  1.00  0.00           H  
ATOM    537  N   LYS A  79      32.630  11.601   7.578  1.00  0.00           N  
ATOM    538  CA  LYS A  79      31.733  12.675   8.014  1.00  0.00           C  
ATOM    539  C   LYS A  79      30.427  12.086   8.569  1.00  0.00           C  
ATOM    540  O   LYS A  79      29.736  11.330   7.883  1.00  0.00           O  
ATOM    541  CB  LYS A  79      31.438  13.635   6.860  1.00  0.00           C  
ATOM    542  CEN LYS A  79      31.772  15.507   5.932  1.00  0.00           X  
ATOM    543  H   LYS A  79      32.959  11.539   6.605  1.00  0.00           H  
ATOM    544  N   HIS A  80      30.054  12.505   9.782  1.00  0.00           N  
ATOM    545  CA  HIS A  80      28.784  12.074  10.366  1.00  0.00           C  
ATOM    546  C   HIS A  80      27.611  12.275   9.437  1.00  0.00           C  
ATOM    547  O   HIS A  80      26.699  11.452   9.405  1.00  0.00           O  
ATOM    548  CB  HIS A  80      28.521  12.816  11.680  1.00  0.00           C  
ATOM    549  CEN HIS A  80      28.714  12.607  13.077  1.00  0.00           X  
ATOM    550  H   HIS A  80      30.701  13.046  10.335  1.00  0.00           H  
ATOM    551  N   THR A  81      27.632  13.343   8.650  1.00  0.00           N  
ATOM    552  CA  THR A  81      26.533  13.569   7.726  1.00  0.00           C  
ATOM    553  C   THR A  81      26.468  12.443   6.717  1.00  0.00           C  
ATOM    554  O   THR A  81      25.387  11.984   6.355  1.00  0.00           O  
ATOM    555  CB  THR A  81      26.671  14.911   6.983  1.00  0.00           C  
ATOM    556  CEN THR A  81      26.709  15.494   6.978  1.00  0.00           X  
ATOM    557  H   THR A  81      28.393  13.998   8.713  1.00  0.00           H  
ATOM    558  N   VAL A  82      27.627  11.981   6.280  1.00  0.00           N  
ATOM    559  CA  VAL A  82      27.698  10.945   5.274  1.00  0.00           C  
ATOM    560  C   VAL A  82      27.219   9.631   5.810  1.00  0.00           C  
ATOM    561  O   VAL A  82      26.511   8.894   5.119  1.00  0.00           O  
ATOM    562  CB  VAL A  82      29.131  10.770   4.737  1.00  0.00           C  
ATOM    563  CEN VAL A  82      29.533  10.871   4.186  1.00  0.00           X  
ATOM    564  H   VAL A  82      28.484  12.347   6.667  1.00  0.00           H  
ATOM    565  N   HIS A  83      27.582   9.336   7.057  1.00  0.00           N  
ATOM    566  CA  HIS A  83      27.151   8.089   7.645  1.00  0.00           C  
ATOM    567  C   HIS A  83      25.634   8.071   7.731  1.00  0.00           C  
ATOM    568  O   HIS A  83      25.006   7.078   7.370  1.00  0.00           O  
ATOM    569  CB  HIS A  83      27.772   7.889   9.031  1.00  0.00           C  
ATOM    570  CEN HIS A  83      28.890   7.221   9.609  1.00  0.00           X  
ATOM    571  H   HIS A  83      28.191   9.975   7.581  1.00  0.00           H  
ATOM    572  N   HIS A  84      25.040   9.191   8.148  1.00  0.00           N  
ATOM    573  CA  HIS A  84      23.599   9.251   8.305  1.00  0.00           C  
ATOM    574  C   HIS A  84      22.904   9.060   6.961  1.00  0.00           C  
ATOM    575  O   HIS A  84      21.938   8.301   6.858  1.00  0.00           O  
ATOM    576  CB  HIS A  84      23.178  10.582   8.936  1.00  0.00           C  
ATOM    577  CEN HIS A  84      22.876  11.097  10.230  1.00  0.00           X  
ATOM    578  H   HIS A  84      25.605   9.999   8.406  1.00  0.00           H  
ATOM    579  N   ILE A  85      23.406   9.699   5.906  1.00  0.00           N  
ATOM    580  CA  ILE A  85      22.747   9.573   4.618  1.00  0.00           C  
ATOM    581  C   ILE A  85      22.829   8.136   4.129  1.00  0.00           C  
ATOM    582  O   ILE A  85      21.872   7.620   3.547  1.00  0.00           O  
ATOM    583  CB  ILE A  85      23.368  10.509   3.564  1.00  0.00           C  
ATOM    584  CEN ILE A  85      23.351  11.515   3.144  1.00  0.00           X  
ATOM    585  H   ILE A  85      24.228  10.295   6.012  1.00  0.00           H  
ATOM    586  N   GLU A  86      23.954   7.465   4.378  1.00  0.00           N  
ATOM    587  CA  GLU A  86      24.092   6.100   3.896  1.00  0.00           C  
ATOM    588  C   GLU A  86      23.051   5.192   4.571  1.00  0.00           C  
ATOM    589  O   GLU A  86      22.395   4.389   3.904  1.00  0.00           O  
ATOM    590  CB  GLU A  86      25.508   5.581   4.153  1.00  0.00           C  
ATOM    591  CEN GLU A  86      27.084   5.252   3.595  1.00  0.00           X  
ATOM    592  H   GLU A  86      24.713   7.907   4.899  1.00  0.00           H  
ATOM    593  N   GLN A  87      22.868   5.342   5.895  1.00  0.00           N  
ATOM    594  CA  GLN A  87      21.903   4.528   6.630  1.00  0.00           C  
ATOM    595  C   GLN A  87      20.482   4.754   6.128  1.00  0.00           C  
ATOM    596  O   GLN A  87      19.731   3.789   5.946  1.00  0.00           O  
ATOM    597  CB  GLN A  87      21.973   4.838   8.128  1.00  0.00           C  
ATOM    598  CEN GLN A  87      22.596   4.290   9.663  1.00  0.00           X  
ATOM    599  H   GLN A  87      23.443   6.012   6.407  1.00  0.00           H  
ATOM    600  N   ASN A  88      20.125   6.013   5.854  1.00  0.00           N  
ATOM    601  CA  ASN A  88      18.776   6.341   5.416  1.00  0.00           C  
ATOM    602  C   ASN A  88      18.500   5.707   4.070  1.00  0.00           C  
ATOM    603  O   ASN A  88      17.427   5.148   3.841  1.00  0.00           O  
ATOM    604  CB  ASN A  88      18.550   7.841   5.349  1.00  0.00           C  
ATOM    605  CEN ASN A  88      18.180   8.604   5.967  1.00  0.00           X  
ATOM    606  H   ASN A  88      20.795   6.767   6.001  1.00  0.00           H  
ATOM    607  N   ILE A  89      19.494   5.732   3.195  1.00  0.00           N  
ATOM    608  CA  ILE A  89      19.320   5.202   1.861  1.00  0.00           C  
ATOM    609  C   ILE A  89      19.108   3.697   1.933  1.00  0.00           C  
ATOM    610  O   ILE A  89      18.259   3.164   1.222  1.00  0.00           O  
ATOM    611  CB  ILE A  89      20.528   5.513   0.959  1.00  0.00           C  
ATOM    612  CEN ILE A  89      20.976   6.248   0.290  1.00  0.00           X  
ATOM    613  H   ILE A  89      20.380   6.169   3.450  1.00  0.00           H  
ATOM    614  N   LYS A  90      19.879   3.004   2.787  1.00  0.00           N  
ATOM    615  CA  LYS A  90      19.701   1.558   2.925  1.00  0.00           C  
ATOM    616  C   LYS A  90      18.293   1.218   3.402  1.00  0.00           C  
ATOM    617  O   LYS A  90      17.650   0.326   2.847  1.00  0.00           O  
ATOM    618  CB  LYS A  90      20.737   0.981   3.891  1.00  0.00           C  
ATOM    619  CEN LYS A  90      22.529  -0.104   4.186  1.00  0.00           X  
ATOM    620  H   LYS A  90      20.587   3.482   3.341  1.00  0.00           H  
ATOM    621  N   GLU A  91      17.761   1.951   4.383  1.00  0.00           N  
ATOM    622  CA  GLU A  91      16.423   1.616   4.851  1.00  0.00           C  
ATOM    623  C   GLU A  91      15.406   1.813   3.727  1.00  0.00           C  
ATOM    624  O   GLU A  91      14.517   0.978   3.528  1.00  0.00           O  
ATOM    625  CB  GLU A  91      16.047   2.465   6.067  1.00  0.00           C  
ATOM    626  CEN GLU A  91      15.884   2.638   7.754  1.00  0.00           X  
ATOM    627  H   GLU A  91      18.288   2.710   4.815  1.00  0.00           H  
ATOM    628  N   ILE A  92      15.577   2.882   2.947  1.00  0.00           N  
ATOM    629  CA  ILE A  92      14.626   3.201   1.891  1.00  0.00           C  
ATOM    630  C   ILE A  92      14.605   2.078   0.871  1.00  0.00           C  
ATOM    631  O   ILE A  92      13.539   1.704   0.383  1.00  0.00           O  
ATOM    632  CB  ILE A  92      14.967   4.528   1.188  1.00  0.00           C  
ATOM    633  CEN ILE A  92      14.840   5.610   1.214  1.00  0.00           X  
ATOM    634  H   ILE A  92      16.363   3.512   3.124  1.00  0.00           H  
ATOM    635  N   PHE A  93      15.784   1.536   0.560  1.00  0.00           N  
ATOM    636  CA  PHE A  93      15.950   0.473  -0.419  1.00  0.00           C  
ATOM    637  C   PHE A  93      15.156  -0.738   0.025  1.00  0.00           C  
ATOM    638  O   PHE A  93      14.370  -1.289  -0.743  1.00  0.00           O  
ATOM    639  CB  PHE A  93      17.426   0.113  -0.596  1.00  0.00           C  
ATOM    640  CEN PHE A  93      18.611   0.421  -1.609  1.00  0.00           X  
ATOM    641  H   PHE A  93      16.618   1.897   1.015  1.00  0.00           H  
ATOM    642  N   HIS A  94      15.321  -1.132   1.285  1.00  0.00           N  
ATOM    643  CA  HIS A  94      14.605  -2.283   1.804  1.00  0.00           C  
ATOM    644  C   HIS A  94      13.091  -2.098   1.690  1.00  0.00           C  
ATOM    645  O   HIS A  94      12.383  -3.014   1.254  1.00  0.00           O  
ATOM    646  CB  HIS A  94      14.995  -2.542   3.263  1.00  0.00           C  
ATOM    647  CEN HIS A  94      15.913  -3.353   3.990  1.00  0.00           X  
ATOM    648  H   HIS A  94      15.988  -0.643   1.886  1.00  0.00           H  
ATOM    649  N   HIS A  95      12.584  -0.912   2.030  1.00  0.00           N  
ATOM    650  CA  HIS A  95      11.140  -0.735   1.993  1.00  0.00           C  
ATOM    651  C   HIS A  95      10.639  -0.838   0.546  1.00  0.00           C  
ATOM    652  O   HIS A  95       9.583  -1.433   0.285  1.00  0.00           O  
ATOM    653  CB  HIS A  95      10.738   0.611   2.605  1.00  0.00           C  
ATOM    654  CEN HIS A  95      10.295   1.118   3.861  1.00  0.00           X  
ATOM    655  H   HIS A  95      13.201  -0.159   2.341  1.00  0.00           H  
ATOM    656  N   LEU A  96      11.405  -0.298  -0.402  1.00  0.00           N  
ATOM    657  CA  LEU A  96      10.984  -0.337  -1.792  1.00  0.00           C  
ATOM    658  C   LEU A  96      10.896  -1.778  -2.268  1.00  0.00           C  
ATOM    659  O   LEU A  96       9.960  -2.130  -2.985  1.00  0.00           O  
ATOM    660  CB  LEU A  96      11.951   0.467  -2.670  1.00  0.00           C  
ATOM    661  CEN LEU A  96      11.851   1.850  -3.341  1.00  0.00           X  
ATOM    662  H   LEU A  96      12.285   0.153  -0.153  1.00  0.00           H  
ATOM    663  N   GLU A  97      11.846  -2.629  -1.856  1.00  0.00           N  
ATOM    664  CA  GLU A  97      11.829  -4.016  -2.298  1.00  0.00           C  
ATOM    665  C   GLU A  97      10.594  -4.734  -1.757  1.00  0.00           C  
ATOM    666  O   GLU A  97       9.939  -5.486  -2.484  1.00  0.00           O  
ATOM    667  CB  GLU A  97      13.103  -4.739  -1.854  1.00  0.00           C  
ATOM    668  CEN GLU A  97      14.664  -5.327  -2.201  1.00  0.00           X  
ATOM    669  H   GLU A  97      12.602  -2.299  -1.255  1.00  0.00           H  
ATOM    670  N   GLU A  98      10.250  -4.493  -0.485  1.00  0.00           N  
ATOM    671  CA  GLU A  98       9.122  -5.206   0.104  1.00  0.00           C  
ATOM    672  C   GLU A  98       7.834  -4.803  -0.611  1.00  0.00           C  
ATOM    673  O   GLU A  98       6.979  -5.652  -0.893  1.00  0.00           O  
ATOM    674  CB  GLU A  98       9.016  -4.917   1.604  1.00  0.00           C  
ATOM    675  CEN GLU A  98       9.296  -5.380   3.219  1.00  0.00           X  
ATOM    676  H   GLU A  98      10.799  -3.834   0.075  1.00  0.00           H  
ATOM    677  N   LEU A  99       7.735  -3.511  -0.952  1.00  0.00           N  
ATOM    678  CA  LEU A  99       6.556  -2.923  -1.587  1.00  0.00           C  
ATOM    679  C   LEU A  99       6.350  -3.442  -3.011  1.00  0.00           C  
ATOM    680  O   LEU A  99       5.222  -3.709  -3.424  1.00  0.00           O  
ATOM    681  CB  LEU A  99       6.673  -1.394  -1.593  1.00  0.00           C  
ATOM    682  CEN LEU A  99       6.013  -0.291  -0.744  1.00  0.00           X  
ATOM    683  H   LEU A  99       8.521  -2.896  -0.722  1.00  0.00           H  
ATOM    684  N   VAL A 100       7.434  -3.590  -3.765  1.00  0.00           N  
ATOM    685  CA  VAL A 100       7.335  -4.065  -5.139  1.00  0.00           C  
ATOM    686  C   VAL A 100       6.977  -5.546  -5.180  1.00  0.00           C  
ATOM    687  O   VAL A 100       6.162  -5.974  -6.003  1.00  0.00           O  
ATOM    688  CB  VAL A 100       8.647  -3.841  -5.913  1.00  0.00           C  
ATOM    689  CEN VAL A 100       8.940  -3.466  -6.412  1.00  0.00           X  
ATOM    690  H   VAL A 100       8.347  -3.356  -3.376  1.00  0.00           H  
ATOM    691  N   HIS A 101       7.618  -6.334  -4.310  1.00  0.00           N  
ATOM    692  CA  HIS A 101       7.410  -7.779  -4.299  1.00  0.00           C  
ATOM    693  C   HIS A 101       6.055  -8.248  -3.754  1.00  0.00           C  
ATOM    694  O   HIS A 101       5.509  -9.242  -4.259  1.00  0.00           O  
ATOM    695  CB  HIS A 101       8.530  -8.445  -3.493  1.00  0.00           C  
ATOM    696  CEN HIS A 101       9.805  -9.035  -3.730  1.00  0.00           X  
ATOM    697  H   HIS A 101       8.283  -5.905  -3.660  1.00  0.00           H  
ATOM    698  N   ARG A 102       5.529  -7.579  -2.722  1.00  0.00           N  
ATOM    699  CA  ARG A 102       4.289  -8.025  -2.085  1.00  0.00           C  
ATOM    700  C   ARG A 102       3.079  -8.001  -3.015  1.00  0.00           C  
ATOM    701  O   ARG A 102       2.679  -9.052  -3.520  1.00  0.00           O  
ATOM    702  CB  ARG A 102       4.006  -7.241  -0.812  1.00  0.00           C  
ATOM    703  CEN ARG A 102       3.932  -6.625   1.589  1.00  0.00           X  
ATOM    704  H   ARG A 102       6.025  -6.772  -2.343  1.00  0.00           H  
TER                                                                             
# All scores below are weighted scores, not raw scores.
#BEGIN_POSE_ENERGIES_TABLE ./minmover_pdb/pose_11.pdb
label vdw cenpack pair env cbeta hs_pair ss_pair sheet total
weights 1 0.5 1 1 0.25 1 1 1 NA
pose 0 -11.4762 -14.5799 -22.7314 5.25536 0 0 0 -43.5322
MET:NtermProteinFull_1 0 0.35276 -0.11017 0.10186 0.04226 0 0 0 0.38672
TYR_2 0 -0.18843 -0.11367 0.81073 0.0693 0 0 0 0.57792
GLY_3 0 0.03896 0.0142 -0.0429 0.06946 0 0 0 0.07972
LYS_4 0 -0.44287 -0.23867 -0.42611 0.03493 0 0 0 -1.07271
LEU_5 0 -0.51189 -0.42597 -0.39148 0.0358 0 0 0 -1.29353
ASN_6 0 -0.19019 0.12946 -0.32173 0.04278 0 0 0 -0.33968
ASP_7 0 -0.07769 -0.16357 -0.37876 0.0689 0 0 0 -0.55112
LEU_8 0 -0.39946 -0.60024 -0.52948 0.03746 0 0 0 -1.49172
LEU_9 0 -0.29622 -0.20409 0.08126 0.04365 0 0 0 -0.3754
GLU_10 0 -0.10161 -0.00658 -0.92601 0.06899 0 0 0 -0.96521
ASP_11 0 -0.40613 -0.10447 -0.31759 0.03591 0 0 0 -0.79229
LEU_12 0 -0.47114 -0.68472 -0.39148 0.03348 0 0 0 -1.51387
GLN_13 0 0.0165 0.21191 -0.4142 0.06899 0 0 0 -0.1168
GLU_14 0 -0.05593 -0.21377 -0.82678 0.06889 0 0 0 -1.02759
VAL_15 0 -0.23774 -0.64791 -0.19594 0.03686 0 0 0 -1.04473
LEU_16 0 -0.15227 0.10222 0.4149 0.04435 0 0 0 0.4092
LYS_17 0 -0.04219 -0.02237 -0.8715 0.06985 0 0 0 -0.8662
ASN_18 0 -0.03807 -0.13281 -0.24178 0.06928 0 0 0 -0.34337
LEU_19 0 -0.23604 -0.87203 -0.39148 0.03797 0 0 0 -1.46158
HIS_20 0 0.03614 -0.09164 0.06501 0.06894 0 0 0 0.07845
LYS_21 0 -0.02695 0.02958 -1.04927 0.07025 0 0 0 -0.97639
ASN_22 0 0.34452 -0.14763 -0.24178 0.06906 0 0 0 0.02417
TRP_23 0 0.11382 -0.03212 -0.3396 0.04336 0 0 0 -0.21454
HIS_D_24 0 -0.12374 -0.08453 0.06501 0.06939 0 0 0 -0.07388
GLY_25 0 0.0005 -0.13446 -0.08884 0.03487 0 0 0 -0.18792
GLY_26 0 0.0171 -0.04802 0.0322 0.0357 0 0 0 0.03698
LYS_27 0 0 0 -0.8715 0.07134 0 0 0 -0.80016
ASP_28 0 -0.001 -0.06175 -0.56986 0.07157 0 0 0 -0.56104
ASN_29 0 0.36525 -0.11152 -0.19403 0.03538 0 0 0 0.09508
LEU_30 0 0.11425 -0.02575 0.24309 0.04283 0 0 0 0.37442
HIS_D_31 0 -0.05831 -0.04212 0.06501 0.0693 0 0 0 0.03388
ASP_32 0 -0.17147 0.05125 -0.37876 0.06887 0 0 0 -0.43012
VAL_33 0 -0.35278 -0.27247 -0.27892 0.03138 0 0 0 -0.8728
ASP_34 0 0.18994 0.20734 -0.31759 0.06919 0 0 0 0.14887
ASN_35 0 -0.08808 -0.03189 -0.36221 0.06908 0 0 0 -0.4131
HIS_D_36 0 -0.5288 -0.30644 -0.15264 0.03548 0 0 0 -0.9524
LEU_37 0 -0.16495 -0.83809 -0.39148 0.03201 0 0 0 -1.36251
GLN_38 0 0.00394 0.11642 -0.49415 0.06893 0 0 0 -0.30486
ASN_39 0 -0.2011 -0.09644 -0.19403 0.06926 0 0 0 -0.4223
VAL_40 0 -0.28459 -0.32075 -0.27892 0.03258 0 0 0 -0.85169
ILE_41 0 -0.14348 -0.48996 0.60227 0.04335 0 0 0 0.01217
GLU_42 0 -0.08442 -0.19502 -0.71584 0.06882 0 0 0 -0.92645
ASP_43 0 -0.2924 -0.00814 0.2122 0.04458 0 0 0 -0.04376
ILE_44 0 -0.46519 -0.57418 -0.31819 0.03284 0 0 0 -1.32472
HIS_D_45 0 -0.10605 0.21719 0.0215 0.06914 0 0 0 0.20178
ASP_46 0 -0.21005 -0.49256 -0.31759 0.04268 0 0 0 -0.97753
PHE_47 0 -0.36373 -0.4523 -0.53231 0.03602 0 0 0 -1.31232
MET_48 0 -0.56142 -0.17165 0.18716 0.03008 0 0 0 -0.51583
GLN_49 0 -0.03398 0.02618 -0.60368 0.06947 0 0 0 -0.54201
GLY_50 0 -0.00639 0.03913 0.0322 0.04523 0 0 0 0.11018
GLY_51 0 -0.069 0.02841 0.35201 0.03044 0 0 0 0.34187
GLY_52 0 -0.06639 -0.004 -0.08884 0.03492 0 0 0 -0.12431
SER_53 0 -0.03728 -0.00519 -0.21543 0.0317 0 0 0 -0.2262
GLY_54 0 0.04771 0.02975 -0.07965 0.03566 0 0 0 0.03346
GLY_55 0 -0.00848 -0.00786 -0.07965 0.0357 0 0 0 -0.06029
LYS_56 0 -0.41147 -0.70945 -0.33001 0.03453 0 0 0 -1.41639
LEU_57 0 0.28256 -0.46564 0.08126 0.03478 0 0 0 -0.06705
GLN_58 0 0.01564 0.10878 -0.60368 0.06939 0 0 0 -0.40987
GLU_59 0 -0.03064 -0.09297 -0.25924 0.06903 0 0 0 -0.31382
MET_60 0 -0.27102 -0.14579 -0.29185 0.03224 0 0 0 -0.67642
MET_61 0 -0.20339 -0.01756 0.4784 0.06943 0 0 0 0.32688
LYS_62 0 -0.05056 -0.00469 -0.96458 0.06947 0 0 0 -0.95036
GLU_63 0 -0.46227 -0.07513 -0.25924 0.03528 0 0 0 -0.76136
PHE_64 0 -0.20683 -0.3757 -0.30123 0.0333 0 0 0 -0.85046
GLN_65 0 -0.00485 0.0211 -0.55896 0.0692 0 0 0 -0.47352
GLN_66 0 -0.14295 -0.18158 -0.55896 0.0693 0 0 0 -0.81419
VAL_67 0 -0.14745 -0.60294 -0.41511 0.03741 0 0 0 -1.12808
LEU_68 0 -0.30959 0.00529 0.91309 0.04394 0 0 0 0.65273
ASP_69 0 -0.09076 -0.03993 -0.52292 0.06894 0 0 0 -0.58467
GLU_70 0 -0.54398 0.21099 -0.13578 0.03536 0 0 0 -0.43342
LEU_71 0 -0.33505 -0.30388 -0.30366 0.03709 0 0 0 -0.90549
ASN_72 0 -0.08374 -0.06705 -0.28327 0.06902 0 0 0 -0.36503
ASN_73 0 -0.06728 -0.05905 -0.50929 0.06919 0 0 0 -0.56643
HIS_74 0 0.41748 -0.05942 -0.18191 0.03519 0 0 0 0.21134
LEU_75 0 0.0346 -0.03453 -0.45811 0.0366 0 0 0 -0.42144
GLN_76 0 0.05813 -0.19067 -0.55896 0.07081 0 0 0 -0.62069
GLY_77 0 -0.0766 -0.03627 0.60923 0.04518 0 0 0 0.54154
GLY_78 0 -0.01225 -0.04312 0.0322 0.04536 0 0 0 0.0222
LYS_79 0 -0.09141 -0.12851 -0.42611 0.03512 0 0 0 -0.61091
HIS_80 0 -0.01161 -0.04913 0.20362 0.07025 0 0 0 0.21312
THR_81 0 0.31236 -0.25741 -0.20624 0.04262 0 0 0 -0.10867
VAL_82 0 -0.0084 0.09092 -0.10438 0.04318 0 0 0 0.0213
HIS_D_83 0 -0.02371 -0.01413 0.0215 0.06956 0 0 0 0.05323
HIS_D_84 0 -0.06364 -0.11296 -0.02241 0.06899 0 0 0 -0.13003
ILE_85 0 -0.65303 -0.24031 -0.20059 0.03667 0 0 0 -1.05726
GLU_86 0 0.09717 0.42327 -0.25924 0.06893 0 0 0 0.33013
GLN_87 0 -0.046 -0.00888 -0.59803 0.06923 0 0 0 -0.58368
ASN_88 0 -0.37413 -0.07573 -0.07783 0.04421 0 0 0 -0.48348
ILE_89 0 -0.23404 -0.51581 -0.41682 0.04458 0 0 0 -1.12209
LYS_90 0 0.02924 0.1119 -0.68888 0.06925 0 0 0 -0.47849
GLU_91 0 -0.09981 -0.15739 -0.60186 0.06887 0 0 0 -0.79019
ILE_92 0 -0.47967 -0.4359 -0.06945 0.03322 0 0 0 -0.95181
PHE_93 0 -0.24338 -0.27845 0.63033 0.04312 0 0 0 0.15162
HIS_D_94 0 -0.10869 0.07024 0.11054 0.06893 0 0 0 0.14101
HIS_D_95 0 -0.28002 -0.3187 -0.15264 0.04104 0 0 0 -0.71031
LEU_96 0 -0.09497 -0.75535 -0.45811 0.03739 0 0 0 -1.27104
GLU_97 0 -0.06925 0.03077 -0.60186 0.06882 0 0 0 -0.57153
GLU_98 0 -0.17316 -0.32819 -0.60186 0.04308 0 0 0 -1.06013
LEU_99 0 0.08537 -0.40613 -0.06582 0.03549 0 0 0 -0.35109
VAL_100 0 0.30644 0.05424 0.21583 0.04325 0 0 0 0.61976
HIS_D_101 0 -0.02346 0.09322 0.20362 0.06961 0 0 0 0.34299
ARG:CtermProteinFull_102 0 0.0703 0.17229 -0.64658 0.07143 0 0 0 -0.33256
#END_POSE_ENERGIES_TABLE ./minmover_pdb/pose_11.pdb
