# Supplementary material for: Selection of a promiscuous minimalist cAMP phosphodiesterase from a library of de novo designed proteins
Source: Nat Chem. 2024 May 3;16(7):1200–8. doi: 10.1038/s41557-024-01490-4 (PMC11230910; doi:10.1038/s41557-024-01490-4)
Supplement: Supplementary file 3 — MD input files, scripts and final structures derived from MD, AlphaFold2, EMSfold and MultiSFold. [file 41557_2024_1490_MOESM3_ESM.zip › Computational_Data/4_MultiSFold/s824/pose_12.pdb]

ATOM      1  N   MET A   1     -12.159 -10.335  11.557  1.00  0.00           N  
ATOM      2  CA  MET A   1     -11.793  -8.909  11.420  1.00  0.00           C  
ATOM      3  C   MET A   1     -10.306  -8.769  11.155  1.00  0.00           C  
ATOM      4  O   MET A   1      -9.969  -8.033  10.248  1.00  0.00           O  
ATOM      5  CB  MET A   1     -12.177  -8.126  12.674  1.00  0.00           C  
ATOM      6  CEN MET A   1     -13.290  -6.908  13.270  1.00  0.00           X  
ATOM      7  H   MET A   1     -12.568 -10.667  12.407  1.00  0.00           H  
ATOM      8  N   TYR A   2      -9.448  -9.546  11.824  1.00  0.00           N  
ATOM      9  CA  TYR A   2      -7.988  -9.421  11.696  1.00  0.00           C  
ATOM     10  C   TYR A   2      -7.407  -9.560  10.283  1.00  0.00           C  
ATOM     11  O   TYR A   2      -6.440  -8.879   9.996  1.00  0.00           O  
ATOM     12  CB  TYR A   2      -7.320 -10.456  12.604  1.00  0.00           C  
ATOM     13  CEN TYR A   2      -6.589 -10.586  14.190  1.00  0.00           X  
ATOM     14  H   TYR A   2      -9.749 -10.032  12.658  1.00  0.00           H  
ATOM     15  N   GLY A   3      -8.001 -10.368   9.391  1.00  0.00           N  
ATOM     16  CA  GLY A   3      -7.499 -10.525   8.015  1.00  0.00           C  
ATOM     17  C   GLY A   3      -7.466  -9.205   7.234  1.00  0.00           C  
ATOM     18  O   GLY A   3      -6.430  -8.863   6.692  1.00  0.00           O  
ATOM     19  CEN GLY A   3      -7.499 -10.525   8.015  1.00  0.00           X  
ATOM     20  H   GLY A   3      -8.742 -10.981   9.704  1.00  0.00           H  
ATOM     21  N   LYS A   4      -8.538  -8.404   7.313  1.00  0.00           N  
ATOM     22  CA  LYS A   4      -8.611  -7.102   6.625  1.00  0.00           C  
ATOM     23  C   LYS A   4      -7.642  -6.062   7.196  1.00  0.00           C  
ATOM     24  O   LYS A   4      -7.034  -5.325   6.437  1.00  0.00           O  
ATOM     25  CB  LYS A   4     -10.038  -6.556   6.686  1.00  0.00           C  
ATOM     26  CEN LYS A   4     -11.885  -6.205   5.714  1.00  0.00           X  
ATOM     27  H   LYS A   4      -9.336  -8.706   7.857  1.00  0.00           H  
ATOM     28  N   LEU A   5      -7.529  -5.972   8.525  1.00  0.00           N  
ATOM     29  CA  LEU A   5      -6.644  -4.995   9.168  1.00  0.00           C  
ATOM     30  C   LEU A   5      -5.182  -5.200   8.750  1.00  0.00           C  
ATOM     31  O   LEU A   5      -4.508  -4.233   8.421  1.00  0.00           O  
ATOM     32  CB  LEU A   5      -6.779  -5.085  10.693  1.00  0.00           C  
ATOM     33  CEN LEU A   5      -7.493  -4.200  11.733  1.00  0.00           X  
ATOM     34  H   LEU A   5      -7.944  -6.698   9.093  1.00  0.00           H  
ATOM     35  N   ASN A   6      -4.699  -6.446   8.739  1.00  0.00           N  
ATOM     36  CA  ASN A   6      -3.335  -6.755   8.331  1.00  0.00           C  
ATOM     37  C   ASN A   6      -3.097  -6.348   6.874  1.00  0.00           C  
ATOM     38  O   ASN A   6      -2.035  -5.813   6.588  1.00  0.00           O  
ATOM     39  CB  ASN A   6      -3.017  -8.226   8.530  1.00  0.00           C  
ATOM     40  CEN ASN A   6      -2.600  -8.842   9.270  1.00  0.00           X  
ATOM     41  H   ASN A   6      -5.313  -7.218   8.957  1.00  0.00           H  
ATOM     42  N   ASP A   7      -4.108  -6.505   6.013  1.00  0.00           N  
ATOM     43  CA  ASP A   7      -4.036  -6.108   4.602  1.00  0.00           C  
ATOM     44  C   ASP A   7      -3.984  -4.571   4.492  1.00  0.00           C  
ATOM     45  O   ASP A   7      -3.199  -4.005   3.744  1.00  0.00           O  
ATOM     46  CB  ASP A   7      -5.230  -6.662   3.820  1.00  0.00           C  
ATOM     47  CEN ASP A   7      -5.475  -7.441   3.211  1.00  0.00           X  
ATOM     48  H   ASP A   7      -4.934  -7.004   6.311  1.00  0.00           H  
ATOM     49  N   LEU A   8      -4.747  -3.883   5.348  1.00  0.00           N  
ATOM     50  CA  LEU A   8      -4.795  -2.427   5.396  1.00  0.00           C  
ATOM     51  C   LEU A   8      -3.490  -1.774   5.872  1.00  0.00           C  
ATOM     52  O   LEU A   8      -3.101  -0.718   5.368  1.00  0.00           O  
ATOM     53  CB  LEU A   8      -5.955  -1.990   6.299  1.00  0.00           C  
ATOM     54  CEN LEU A   8      -7.367  -1.452   6.000  1.00  0.00           X  
ATOM     55  H   LEU A   8      -5.376  -4.407   5.940  1.00  0.00           H  
ATOM     56  N   LEU A   9      -2.819  -2.367   6.860  1.00  0.00           N  
ATOM     57  CA  LEU A   9      -1.549  -1.843   7.354  1.00  0.00           C  
ATOM     58  C   LEU A   9      -0.442  -1.952   6.304  1.00  0.00           C  
ATOM     59  O   LEU A   9       0.287  -0.982   6.095  1.00  0.00           O  
ATOM     60  CB  LEU A   9      -1.141  -2.581   8.635  1.00  0.00           C  
ATOM     61  CEN LEU A   9      -1.181  -2.190  10.125  1.00  0.00           X  
ATOM     62  H   LEU A   9      -3.149  -3.259   7.195  1.00  0.00           H  
ATOM     63  N   GLU A  10      -0.315  -3.102   5.648  1.00  0.00           N  
ATOM     64  CA  GLU A  10       0.677  -3.325   4.596  1.00  0.00           C  
ATOM     65  C   GLU A  10       0.500  -2.306   3.458  1.00  0.00           C  
ATOM     66  O   GLU A  10       1.476  -1.654   3.073  1.00  0.00           O  
ATOM     67  CB  GLU A  10       0.572  -4.752   4.054  1.00  0.00           C  
ATOM     68  CEN GLU A  10       1.124  -6.364   4.022  1.00  0.00           X  
ATOM     69  H   GLU A  10      -0.975  -3.845   5.834  1.00  0.00           H  
ATOM     70  N   ASP A  11      -0.737  -2.070   3.010  1.00  0.00           N  
ATOM     71  CA  ASP A  11      -1.055  -1.095   1.962  1.00  0.00           C  
ATOM     72  C   ASP A  11      -0.687   0.337   2.388  1.00  0.00           C  
ATOM     73  O   ASP A  11      -0.058   1.084   1.632  1.00  0.00           O  
ATOM     74  CB  ASP A  11      -2.540  -1.170   1.600  1.00  0.00           C  
ATOM     75  CEN ASP A  11      -3.159  -1.590   0.909  1.00  0.00           X  
ATOM     76  H   ASP A  11      -1.480  -2.676   3.329  1.00  0.00           H  
ATOM     77  N   LEU A  12      -1.022   0.726   3.627  1.00  0.00           N  
ATOM     78  CA  LEU A  12      -0.732   2.062   4.169  1.00  0.00           C  
ATOM     79  C   LEU A  12       0.772   2.340   4.227  1.00  0.00           C  
ATOM     80  O   LEU A  12       1.229   3.427   3.859  1.00  0.00           O  
ATOM     81  CB  LEU A  12      -1.350   2.210   5.565  1.00  0.00           C  
ATOM     82  CEN LEU A  12      -2.599   2.948   6.083  1.00  0.00           X  
ATOM     83  H   LEU A  12      -1.519   0.060   4.201  1.00  0.00           H  
ATOM     84  N   GLN A  13       1.558   1.355   4.660  1.00  0.00           N  
ATOM     85  CA  GLN A  13       3.012   1.473   4.743  1.00  0.00           C  
ATOM     86  C   GLN A  13       3.638   1.741   3.375  1.00  0.00           C  
ATOM     87  O   GLN A  13       4.568   2.548   3.265  1.00  0.00           O  
ATOM     88  CB  GLN A  13       3.615   0.200   5.343  1.00  0.00           C  
ATOM     89  CEN GLN A  13       4.253  -0.518   6.801  1.00  0.00           X  
ATOM     90  H   GLN A  13       1.128   0.470   4.888  1.00  0.00           H  
ATOM     91  N   GLU A  14       3.136   1.102   2.320  1.00  0.00           N  
ATOM     92  CA  GLU A  14       3.644   1.301   0.968  1.00  0.00           C  
ATOM     93  C   GLU A  14       3.314   2.701   0.440  1.00  0.00           C  
ATOM     94  O   GLU A  14       4.153   3.320  -0.225  1.00  0.00           O  
ATOM     95  CB  GLU A  14       3.075   0.236   0.027  1.00  0.00           C  
ATOM     96  CEN GLU A  14       3.245  -1.241  -0.806  1.00  0.00           X  
ATOM     97  H   GLU A  14       2.383   0.445   2.457  1.00  0.00           H  
ATOM     98  N   VAL A  15       2.143   3.246   0.785  1.00  0.00           N  
ATOM     99  CA  VAL A  15       1.735   4.609   0.412  1.00  0.00           C  
ATOM    100  C   VAL A  15       2.604   5.650   1.115  1.00  0.00           C  
ATOM    101  O   VAL A  15       3.055   6.599   0.470  1.00  0.00           O  
ATOM    102  CB  VAL A  15       0.257   4.876   0.754  1.00  0.00           C  
ATOM    103  CEN VAL A  15      -0.367   4.972   0.478  1.00  0.00           X  
ATOM    104  H   VAL A  15       1.513   2.687   1.343  1.00  0.00           H  
ATOM    105  N   LEU A  16       2.912   5.442   2.396  1.00  0.00           N  
ATOM    106  CA  LEU A  16       3.794   6.311   3.179  1.00  0.00           C  
ATOM    107  C   LEU A  16       5.205   6.396   2.595  1.00  0.00           C  
ATOM    108  O   LEU A  16       5.790   7.474   2.461  1.00  0.00           O  
ATOM    109  CB  LEU A  16       3.856   5.818   4.630  1.00  0.00           C  
ATOM    110  CEN LEU A  16       3.205   6.319   5.933  1.00  0.00           X  
ATOM    111  H   LEU A  16       2.495   4.646   2.857  1.00  0.00           H  
ATOM    112  N   LYS A  17       5.761   5.256   2.192  1.00  0.00           N  
ATOM    113  CA  LYS A  17       7.095   5.191   1.596  1.00  0.00           C  
ATOM    114  C   LYS A  17       7.161   5.951   0.271  1.00  0.00           C  
ATOM    115  O   LYS A  17       8.117   6.697   0.032  1.00  0.00           O  
ATOM    116  CB  LYS A  17       7.512   3.735   1.385  1.00  0.00           C  
ATOM    117  CEN LYS A  17       8.665   2.074   2.008  1.00  0.00           X  
ATOM    118  H   LYS A  17       5.237   4.405   2.333  1.00  0.00           H  
ATOM    119  N   ASN A  18       6.158   5.784  -0.588  1.00  0.00           N  
ATOM    120  CA  ASN A  18       6.087   6.433  -1.891  1.00  0.00           C  
ATOM    121  C   ASN A  18       5.998   7.956  -1.770  1.00  0.00           C  
ATOM    122  O   ASN A  18       6.779   8.653  -2.422  1.00  0.00           O  
ATOM    123  CB  ASN A  18       4.918   5.904  -2.701  1.00  0.00           C  
ATOM    124  CEN ASN A  18       4.733   5.149  -3.406  1.00  0.00           X  
ATOM    125  H   ASN A  18       5.399   5.176  -0.313  1.00  0.00           H  
ATOM    126  N   LEU A  19       5.117   8.469  -0.913  1.00  0.00           N  
ATOM    127  CA  LEU A  19       4.941   9.898  -0.676  1.00  0.00           C  
ATOM    128  C   LEU A  19       6.219  10.515  -0.122  1.00  0.00           C  
ATOM    129  O   LEU A  19       6.677  11.530  -0.648  1.00  0.00           O  
ATOM    130  CB  LEU A  19       3.769  10.139   0.284  1.00  0.00           C  
ATOM    131  CEN LEU A  19       2.327  10.637   0.069  1.00  0.00           X  
ATOM    132  H   LEU A  19       4.560   7.833  -0.360  1.00  0.00           H  
ATOM    133  N   HIS A  20       6.871   9.855   0.836  1.00  0.00           N  
ATOM    134  CA  HIS A  20       8.126  10.331   1.423  1.00  0.00           C  
ATOM    135  C   HIS A  20       9.284  10.383   0.426  1.00  0.00           C  
ATOM    136  O   HIS A  20      10.107  11.296   0.477  1.00  0.00           O  
ATOM    137  CB  HIS A  20       8.518   9.448   2.612  1.00  0.00           C  
ATOM    138  CEN HIS A  20       8.365   9.441   4.028  1.00  0.00           X  
ATOM    139  H   HIS A  20       6.429   9.046   1.246  1.00  0.00           H  
ATOM    140  N   LYS A  21       9.362   9.425  -0.501  1.00  0.00           N  
ATOM    141  CA  LYS A  21      10.399   9.410  -1.538  1.00  0.00           C  
ATOM    142  C   LYS A  21      10.169  10.451  -2.633  1.00  0.00           C  
ATOM    143  O   LYS A  21      11.135  10.997  -3.160  1.00  0.00           O  
ATOM    144  CB  LYS A  21      10.491   8.018  -2.166  1.00  0.00           C  
ATOM    145  CEN LYS A  21      11.506   6.170  -2.328  1.00  0.00           X  
ATOM    146  H   LYS A  21       8.724   8.644  -0.418  1.00  0.00           H  
ATOM    147  N   ASN A  22       8.921  10.673  -3.032  1.00  0.00           N  
ATOM    148  CA  ASN A  22       8.595  11.543  -4.167  1.00  0.00           C  
ATOM    149  C   ASN A  22       8.445  13.017  -3.770  1.00  0.00           C  
ATOM    150  O   ASN A  22       8.623  13.902  -4.606  1.00  0.00           O  
ATOM    151  CB  ASN A  22       7.335  11.069  -4.867  1.00  0.00           C  
ATOM    152  CEN ASN A  22       7.072  10.436  -5.662  1.00  0.00           X  
ATOM    153  H   ASN A  22       8.172  10.205  -2.547  1.00  0.00           H  
ATOM    154  N   TRP A  23       8.138  13.296  -2.506  1.00  0.00           N  
ATOM    155  CA  TRP A  23       7.935  14.653  -2.026  1.00  0.00           C  
ATOM    156  C   TRP A  23       9.264  15.389  -1.831  1.00  0.00           C  
ATOM    157  O   TRP A  23       9.933  15.298  -0.808  1.00  0.00           O  
ATOM    158  CB  TRP A  23       7.147  14.633  -0.715  1.00  0.00           C  
ATOM    159  CEN TRP A  23       5.631  15.149  -0.002  1.00  0.00           X  
ATOM    160  H   TRP A  23       7.932  12.544  -1.865  1.00  0.00           H  
ATOM    161  N   HIS A  24       9.643  16.164  -2.846  1.00  0.00           N  
ATOM    162  CA  HIS A  24      10.916  16.889  -2.887  1.00  0.00           C  
ATOM    163  C   HIS A  24      10.764  18.425  -2.785  1.00  0.00           C  
ATOM    164  O   HIS A  24      11.762  19.138  -2.884  1.00  0.00           O  
ATOM    165  CB  HIS A  24      11.672  16.532  -4.171  1.00  0.00           C  
ATOM    166  CEN HIS A  24      12.667  15.606  -4.596  1.00  0.00           X  
ATOM    167  H   HIS A  24       9.028  16.211  -3.645  1.00  0.00           H  
ATOM    168  N   GLY A  25       9.547  18.960  -2.610  1.00  0.00           N  
ATOM    169  CA  GLY A  25       9.275  20.400  -2.711  1.00  0.00           C  
ATOM    170  C   GLY A  25       8.706  21.036  -1.446  1.00  0.00           C  
ATOM    171  O   GLY A  25       7.548  20.818  -1.136  1.00  0.00           O  
ATOM    172  CEN GLY A  25       9.275  20.401  -2.711  1.00  0.00           X  
ATOM    173  H   GLY A  25       8.757  18.343  -2.478  1.00  0.00           H  
ATOM    174  N   GLY A  26       9.478  21.895  -0.773  1.00  0.00           N  
ATOM    175  CA  GLY A  26       8.996  22.739   0.335  1.00  0.00           C  
ATOM    176  C   GLY A  26       9.043  22.040   1.691  1.00  0.00           C  
ATOM    177  O   GLY A  26       8.271  21.126   1.956  1.00  0.00           O  
ATOM    178  CEN GLY A  26       8.995  22.740   0.335  1.00  0.00           X  
ATOM    179  H   GLY A  26      10.428  22.014  -1.093  1.00  0.00           H  
ATOM    180  N   LYS A  27       9.976  22.454   2.554  1.00  0.00           N  
ATOM    181  CA  LYS A  27      10.139  21.894   3.907  1.00  0.00           C  
ATOM    182  C   LYS A  27       8.879  22.003   4.770  1.00  0.00           C  
ATOM    183  O   LYS A  27       8.543  21.022   5.420  1.00  0.00           O  
ATOM    184  CB  LYS A  27      11.304  22.582   4.619  1.00  0.00           C  
ATOM    185  CEN LYS A  27      13.315  22.521   5.275  1.00  0.00           X  
ATOM    186  H   LYS A  27      10.561  23.234   2.288  1.00  0.00           H  
ATOM    187  N   ASP A  28       8.215  23.157   4.777  1.00  0.00           N  
ATOM    188  CA  ASP A  28       6.981  23.358   5.547  1.00  0.00           C  
ATOM    189  C   ASP A  28       5.876  22.370   5.155  1.00  0.00           C  
ATOM    190  O   ASP A  28       5.475  21.558   5.979  1.00  0.00           O  
ATOM    191  CB  ASP A  28       6.477  24.793   5.370  1.00  0.00           C  
ATOM    192  CEN ASP A  28       6.506  25.697   5.838  1.00  0.00           X  
ATOM    193  H   ASP A  28       8.666  23.991   4.427  1.00  0.00           H  
ATOM    194  N   ASN A  29       5.467  22.325   3.884  1.00  0.00           N  
ATOM    195  CA  ASN A  29       4.351  21.461   3.466  1.00  0.00           C  
ATOM    196  C   ASN A  29       4.590  19.973   3.766  1.00  0.00           C  
ATOM    197  O   ASN A  29       3.646  19.208   3.928  1.00  0.00           O  
ATOM    198  CB  ASN A  29       4.051  21.642   1.989  1.00  0.00           C  
ATOM    199  CEN ASN A  29       3.429  22.233   1.384  1.00  0.00           X  
ATOM    200  H   ASN A  29       5.759  23.066   3.264  1.00  0.00           H  
ATOM    201  N   LEU A  30       5.858  19.554   3.816  1.00  0.00           N  
ATOM    202  CA  LEU A  30       6.195  18.174   4.136  1.00  0.00           C  
ATOM    203  C   LEU A  30       5.889  17.849   5.596  1.00  0.00           C  
ATOM    204  O   LEU A  30       5.435  16.752   5.873  1.00  0.00           O  
ATOM    205  CB  LEU A  30       7.674  17.908   3.828  1.00  0.00           C  
ATOM    206  CEN LEU A  30       8.386  17.168   2.680  1.00  0.00           X  
ATOM    207  H   LEU A  30       6.594  20.244   3.767  1.00  0.00           H  
ATOM    208  N   HIS A  31       6.149  18.783   6.515  1.00  0.00           N  
ATOM    209  CA  HIS A  31       5.989  18.542   7.941  1.00  0.00           C  
ATOM    210  C   HIS A  31       4.526  18.249   8.283  1.00  0.00           C  
ATOM    211  O   HIS A  31       4.250  17.258   8.949  1.00  0.00           O  
ATOM    212  CB  HIS A  31       6.492  19.741   8.752  1.00  0.00           C  
ATOM    213  CEN HIS A  31       7.681  20.147   9.424  1.00  0.00           X  
ATOM    214  H   HIS A  31       6.354  19.727   6.221  1.00  0.00           H  
ATOM    215  N   ASP A  32       3.591  19.054   7.769  1.00  0.00           N  
ATOM    216  CA  ASP A  32       2.162  18.885   8.063  1.00  0.00           C  
ATOM    217  C   ASP A  32       1.636  17.533   7.557  1.00  0.00           C  
ATOM    218  O   ASP A  32       1.005  16.793   8.308  1.00  0.00           O  
ATOM    219  CB  ASP A  32       1.352  20.027   7.443  1.00  0.00           C  
ATOM    220  CEN ASP A  32       0.937  20.922   7.697  1.00  0.00           X  
ATOM    221  H   ASP A  32       3.870  19.839   7.203  1.00  0.00           H  
ATOM    222  N   VAL A  33       1.984  17.155   6.323  1.00  0.00           N  
ATOM    223  CA  VAL A  33       1.580  15.872   5.726  1.00  0.00           C  
ATOM    224  C   VAL A  33       2.168  14.676   6.481  1.00  0.00           C  
ATOM    225  O   VAL A  33       1.493  13.665   6.643  1.00  0.00           O  
ATOM    226  CB  VAL A  33       2.003  15.782   4.248  1.00  0.00           C  
ATOM    227  CEN VAL A  33       1.765  15.784   3.602  1.00  0.00           X  
ATOM    228  H   VAL A  33       2.517  17.809   5.768  1.00  0.00           H  
ATOM    229  N   ASP A  34       3.424  14.773   6.921  1.00  0.00           N  
ATOM    230  CA  ASP A  34       4.101  13.735   7.705  1.00  0.00           C  
ATOM    231  C   ASP A  34       3.367  13.506   9.026  1.00  0.00           C  
ATOM    232  O   ASP A  34       3.077  12.362   9.361  1.00  0.00           O  
ATOM    233  CB  ASP A  34       5.560  14.117   7.967  1.00  0.00           C  
ATOM    234  CEN ASP A  34       6.495  13.938   7.605  1.00  0.00           X  
ATOM    235  H   ASP A  34       3.936  15.622   6.739  1.00  0.00           H  
ATOM    236  N   ASN A  35       2.957  14.574   9.716  1.00  0.00           N  
ATOM    237  CA  ASN A  35       2.203  14.480  10.966  1.00  0.00           C  
ATOM    238  C   ASN A  35       0.835  13.819  10.760  1.00  0.00           C  
ATOM    239  O   ASN A  35       0.468  12.933  11.528  1.00  0.00           O  
ATOM    240  CB  ASN A  35       2.032  15.845  11.607  1.00  0.00           C  
ATOM    241  CEN ASN A  35       2.528  16.447  12.309  1.00  0.00           X  
ATOM    242  H   ASN A  35       3.183  15.493   9.367  1.00  0.00           H  
ATOM    243  N   HIS A  36       0.085  14.203   9.726  1.00  0.00           N  
ATOM    244  CA  HIS A  36      -1.202  13.571   9.443  1.00  0.00           C  
ATOM    245  C   HIS A  36      -1.049  12.080   9.107  1.00  0.00           C  
ATOM    246  O   HIS A  36      -1.841  11.262   9.565  1.00  0.00           O  
ATOM    247  CB  HIS A  36      -1.909  14.296   8.293  1.00  0.00           C  
ATOM    248  CEN HIS A  36      -2.881  15.324   8.121  1.00  0.00           X  
ATOM    249  H   HIS A  36       0.393  14.966   9.140  1.00  0.00           H  
ATOM    250  N   LEU A  37      -0.018  11.690   8.353  1.00  0.00           N  
ATOM    251  CA  LEU A  37       0.236  10.277   8.042  1.00  0.00           C  
ATOM    252  C   LEU A  37       0.559   9.454   9.292  1.00  0.00           C  
ATOM    253  O   LEU A  37       0.046   8.344   9.425  1.00  0.00           O  
ATOM    254  CB  LEU A  37       1.380  10.162   7.027  1.00  0.00           C  
ATOM    255  CEN LEU A  37       1.411   9.870   5.515  1.00  0.00           X  
ATOM    256  H   LEU A  37       0.629  12.389   8.020  1.00  0.00           H  
ATOM    257  N   GLN A  38       1.377   9.981  10.205  1.00  0.00           N  
ATOM    258  CA  GLN A  38       1.715   9.292  11.450  1.00  0.00           C  
ATOM    259  C   GLN A  38       0.466   9.061  12.303  1.00  0.00           C  
ATOM    260  O   GLN A  38       0.250   7.927  12.718  1.00  0.00           O  
ATOM    261  CB  GLN A  38       2.746  10.095  12.247  1.00  0.00           C  
ATOM    262  CEN GLN A  38       4.440  10.227  12.650  1.00  0.00           X  
ATOM    263  H   GLN A  38       1.725  10.918  10.063  1.00  0.00           H  
ATOM    264  N   ASN A  39      -0.390  10.073  12.479  1.00  0.00           N  
ATOM    265  CA  ASN A  39      -1.636   9.939  13.246  1.00  0.00           C  
ATOM    266  C   ASN A  39      -2.561   8.880  12.631  1.00  0.00           C  
ATOM    267  O   ASN A  39      -3.080   8.024  13.342  1.00  0.00           O  
ATOM    268  CB  ASN A  39      -2.363  11.266  13.358  1.00  0.00           C  
ATOM    269  CEN ASN A  39      -2.412  12.078  14.021  1.00  0.00           X  
ATOM    270  H   ASN A  39      -0.139  10.990  12.141  1.00  0.00           H  
ATOM    271  N   VAL A  40      -2.685   8.852  11.299  1.00  0.00           N  
ATOM    272  CA  VAL A  40      -3.505   7.852  10.595  1.00  0.00           C  
ATOM    273  C   VAL A  40      -2.983   6.427  10.835  1.00  0.00           C  
ATOM    274  O   VAL A  40      -3.764   5.521  11.119  1.00  0.00           O  
ATOM    275  CB  VAL A  40      -3.546   8.122   9.079  1.00  0.00           C  
ATOM    276  CEN VAL A  40      -3.951   8.336   8.564  1.00  0.00           X  
ATOM    277  H   VAL A  40      -2.266   9.603  10.770  1.00  0.00           H  
ATOM    278  N   ILE A  41      -1.667   6.208  10.744  1.00  0.00           N  
ATOM    279  CA  ILE A  41      -1.044   4.903  11.012  1.00  0.00           C  
ATOM    280  C   ILE A  41      -1.344   4.425  12.436  1.00  0.00           C  
ATOM    281  O   ILE A  41      -1.694   3.255  12.627  1.00  0.00           O  
ATOM    282  CB  ILE A  41       0.481   4.950  10.810  1.00  0.00           C  
ATOM    283  CEN ILE A  41       1.288   4.864  10.081  1.00  0.00           X  
ATOM    284  H   ILE A  41      -1.071   7.002  10.549  1.00  0.00           H  
ATOM    285  N   GLU A  42      -1.212   5.303  13.431  1.00  0.00           N  
ATOM    286  CA  GLU A  42      -1.551   5.009  14.823  1.00  0.00           C  
ATOM    287  C   GLU A  42      -3.001   4.549  14.959  1.00  0.00           C  
ATOM    288  O   GLU A  42      -3.255   3.536  15.611  1.00  0.00           O  
ATOM    289  CB  GLU A  42      -1.305   6.236  15.703  1.00  0.00           C  
ATOM    290  CEN GLU A  42      -0.321   7.097  16.796  1.00  0.00           X  
ATOM    291  H   GLU A  42      -0.914   6.243  13.213  1.00  0.00           H  
ATOM    292  N   ASP A  43      -3.938   5.203  14.276  1.00  0.00           N  
ATOM    293  CA  ASP A  43      -5.347   4.832  14.307  1.00  0.00           C  
ATOM    294  C   ASP A  43      -5.588   3.445  13.700  1.00  0.00           C  
ATOM    295  O   ASP A  43      -6.338   2.636  14.259  1.00  0.00           O  
ATOM    296  CB  ASP A  43      -6.186   5.880  13.571  1.00  0.00           C  
ATOM    297  CEN ASP A  43      -6.755   6.703  13.760  1.00  0.00           X  
ATOM    298  H   ASP A  43      -3.690   6.068  13.815  1.00  0.00           H  
ATOM    299  N   ILE A  44      -4.923   3.112  12.585  1.00  0.00           N  
ATOM    300  CA  ILE A  44      -5.100   1.812  11.910  1.00  0.00           C  
ATOM    301  C   ILE A  44      -4.542   0.700  12.794  1.00  0.00           C  
ATOM    302  O   ILE A  44      -5.167  -0.355  12.960  1.00  0.00           O  
ATOM    303  CB  ILE A  44      -4.406   1.770  10.536  1.00  0.00           C  
ATOM    304  CEN ILE A  44      -4.515   1.989   9.474  1.00  0.00           X  
ATOM    305  H   ILE A  44      -4.307   3.804  12.184  1.00  0.00           H  
ATOM    306  N   HIS A  45      -3.371   0.930  13.379  1.00  0.00           N  
ATOM    307  CA  HIS A  45      -2.723  -0.020  14.259  1.00  0.00           C  
ATOM    308  C   HIS A  45      -3.592  -0.349  15.489  1.00  0.00           C  
ATOM    309  O   HIS A  45      -3.687  -1.521  15.856  1.00  0.00           O  
ATOM    310  CB  HIS A  45      -1.360   0.521  14.703  1.00  0.00           C  
ATOM    311  CEN HIS A  45       0.005   0.421  14.304  1.00  0.00           X  
ATOM    312  H   HIS A  45      -2.938   1.833  13.240  1.00  0.00           H  
ATOM    313  N   ASP A  46      -4.297   0.622  16.071  1.00  0.00           N  
ATOM    314  CA  ASP A  46      -5.189   0.414  17.222  1.00  0.00           C  
ATOM    315  C   ASP A  46      -6.435  -0.398  16.836  1.00  0.00           C  
ATOM    316  O   ASP A  46      -6.809  -1.362  17.515  1.00  0.00           O  
ATOM    317  CB  ASP A  46      -5.607   1.759  17.823  1.00  0.00           C  
ATOM    318  CEN ASP A  46      -5.356   2.391  18.581  1.00  0.00           X  
ATOM    319  H   ASP A  46      -4.221   1.559  15.703  1.00  0.00           H  
ATOM    320  N   PHE A  47      -7.040  -0.085  15.687  1.00  0.00           N  
ATOM    321  CA  PHE A  47      -8.126  -0.874  15.112  1.00  0.00           C  
ATOM    322  C   PHE A  47      -7.696  -2.328  14.872  1.00  0.00           C  
ATOM    323  O   PHE A  47      -8.402  -3.258  15.272  1.00  0.00           O  
ATOM    324  CB  PHE A  47      -8.605  -0.241  13.804  1.00  0.00           C  
ATOM    325  CEN PHE A  47      -9.774   0.713  13.303  1.00  0.00           X  
ATOM    326  H   PHE A  47      -6.739   0.751  15.206  1.00  0.00           H  
ATOM    327  N   MET A  48      -6.509  -2.547  14.298  1.00  0.00           N  
ATOM    328  CA  MET A  48      -5.930  -3.881  14.135  1.00  0.00           C  
ATOM    329  C   MET A  48      -5.702  -4.607  15.461  1.00  0.00           C  
ATOM    330  O   MET A  48      -6.092  -5.766  15.601  1.00  0.00           O  
ATOM    331  CB  MET A  48      -4.612  -3.779  13.371  1.00  0.00           C  
ATOM    332  CEN MET A  48      -3.868  -4.128  11.821  1.00  0.00           X  
ATOM    333  H   MET A  48      -5.980  -1.740  13.991  1.00  0.00           H  
ATOM    334  N   GLN A  49      -5.097  -3.948  16.450  1.00  0.00           N  
ATOM    335  CA  GLN A  49      -4.818  -4.568  17.749  1.00  0.00           C  
ATOM    336  C   GLN A  49      -6.065  -4.712  18.641  1.00  0.00           C  
ATOM    337  O   GLN A  49      -6.043  -5.454  19.622  1.00  0.00           O  
ATOM    338  CB  GLN A  49      -3.756  -3.753  18.492  1.00  0.00           C  
ATOM    339  CEN GLN A  49      -2.058  -3.657  18.885  1.00  0.00           X  
ATOM    340  H   GLN A  49      -4.807  -2.993  16.299  1.00  0.00           H  
ATOM    341  N   GLY A  50      -7.178  -4.070  18.272  1.00  0.00           N  
ATOM    342  CA  GLY A  50      -8.428  -4.085  19.024  1.00  0.00           C  
ATOM    343  C   GLY A  50      -8.592  -2.877  19.944  1.00  0.00           C  
ATOM    344  O   GLY A  50      -9.173  -3.014  21.020  1.00  0.00           O  
ATOM    345  CEN GLY A  50      -8.429  -4.085  19.024  1.00  0.00           X  
ATOM    346  H   GLY A  50      -7.139  -3.498  17.439  1.00  0.00           H  
ATOM    347  N   GLY A  51      -8.096  -1.704  19.539  1.00  0.00           N  
ATOM    348  CA  GLY A  51      -8.117  -0.476  20.335  1.00  0.00           C  
ATOM    349  C   GLY A  51      -9.260   0.488  20.000  1.00  0.00           C  
ATOM    350  O   GLY A  51      -9.511   1.416  20.776  1.00  0.00           O  
ATOM    351  CEN GLY A  51      -8.117  -0.476  20.336  1.00  0.00           X  
ATOM    352  H   GLY A  51      -7.652  -1.644  18.635  1.00  0.00           H  
ATOM    353  N   GLY A  52      -9.972   0.317  18.879  1.00  0.00           N  
ATOM    354  CA  GLY A  52     -11.009   1.259  18.457  1.00  0.00           C  
ATOM    355  C   GLY A  52     -12.386   0.670  18.165  1.00  0.00           C  
ATOM    356  O   GLY A  52     -12.538  -0.368  17.530  1.00  0.00           O  
ATOM    357  CEN GLY A  52     -11.010   1.259  18.456  1.00  0.00           X  
ATOM    358  H   GLY A  52      -9.672  -0.398  18.228  1.00  0.00           H  
ATOM    359  N   SER A  53     -13.414   1.393  18.612  1.00  0.00           N  
ATOM    360  CA  SER A  53     -14.813   1.142  18.265  1.00  0.00           C  
ATOM    361  C   SER A  53     -15.184   1.922  16.996  1.00  0.00           C  
ATOM    362  O   SER A  53     -14.354   2.652  16.456  1.00  0.00           O  
ATOM    363  CB  SER A  53     -15.720   1.525  19.418  1.00  0.00           C  
ATOM    364  CEN SER A  53     -15.905   1.799  19.849  1.00  0.00           X  
ATOM    365  H   SER A  53     -13.212   2.302  19.000  1.00  0.00           H  
ATOM    366  N   GLY A  54     -16.437   1.837  16.536  1.00  0.00           N  
ATOM    367  CA  GLY A  54     -16.884   2.531  15.316  1.00  0.00           C  
ATOM    368  C   GLY A  54     -16.485   4.017  15.241  1.00  0.00           C  
ATOM    369  O   GLY A  54     -16.229   4.525  14.156  1.00  0.00           O  
ATOM    370  CEN GLY A  54     -16.884   2.532  15.316  1.00  0.00           X  
ATOM    371  H   GLY A  54     -17.091   1.223  17.002  1.00  0.00           H  
ATOM    372  N   GLY A  55     -16.351   4.702  16.388  1.00  0.00           N  
ATOM    373  CA  GLY A  55     -15.937   6.106  16.448  1.00  0.00           C  
ATOM    374  C   GLY A  55     -14.494   6.343  15.989  1.00  0.00           C  
ATOM    375  O   GLY A  55     -14.248   7.334  15.310  1.00  0.00           O  
ATOM    376  CEN GLY A  55     -15.937   6.106  16.448  1.00  0.00           X  
ATOM    377  H   GLY A  55     -16.400   4.190  17.256  1.00  0.00           H  
ATOM    378  N   LYS A  56     -13.561   5.414  16.266  1.00  0.00           N  
ATOM    379  CA  LYS A  56     -12.196   5.478  15.712  1.00  0.00           C  
ATOM    380  C   LYS A  56     -12.219   5.348  14.192  1.00  0.00           C  
ATOM    381  O   LYS A  56     -11.481   6.042  13.517  1.00  0.00           O  
ATOM    382  CB  LYS A  56     -11.313   4.385  16.316  1.00  0.00           C  
ATOM    383  CEN LYS A  56      -9.772   3.841  17.660  1.00  0.00           X  
ATOM    384  H   LYS A  56     -13.837   4.580  16.765  1.00  0.00           H  
ATOM    385  N   LEU A  57     -13.113   4.521  13.639  1.00  0.00           N  
ATOM    386  CA  LEU A  57     -13.314   4.466  12.184  1.00  0.00           C  
ATOM    387  C   LEU A  57     -13.850   5.778  11.612  1.00  0.00           C  
ATOM    388  O   LEU A  57     -13.322   6.262  10.620  1.00  0.00           O  
ATOM    389  CB  LEU A  57     -14.267   3.317  11.832  1.00  0.00           C  
ATOM    390  CEN LEU A  57     -14.037   1.912  11.242  1.00  0.00           X  
ATOM    391  H   LEU A  57     -13.678   3.941  14.244  1.00  0.00           H  
ATOM    392  N   GLN A  58     -14.864   6.378  12.239  1.00  0.00           N  
ATOM    393  CA  GLN A  58     -15.400   7.661  11.777  1.00  0.00           C  
ATOM    394  C   GLN A  58     -14.341   8.767  11.757  1.00  0.00           C  
ATOM    395  O   GLN A  58     -14.301   9.544  10.807  1.00  0.00           O  
ATOM    396  CB  GLN A  58     -16.569   8.094  12.666  1.00  0.00           C  
ATOM    397  CEN GLN A  58     -18.309   8.156  12.793  1.00  0.00           X  
ATOM    398  H   GLN A  58     -15.233   5.961  13.083  1.00  0.00           H  
ATOM    399  N   GLU A  59     -13.494   8.832  12.785  1.00  0.00           N  
ATOM    400  CA  GLU A  59     -12.408   9.812  12.860  1.00  0.00           C  
ATOM    401  C   GLU A  59     -11.351   9.538  11.784  1.00  0.00           C  
ATOM    402  O   GLU A  59     -10.972  10.466  11.074  1.00  0.00           O  
ATOM    403  CB  GLU A  59     -11.766   9.796  14.249  1.00  0.00           C  
ATOM    404  CEN GLU A  59     -11.605  10.462  15.809  1.00  0.00           X  
ATOM    405  H   GLU A  59     -13.567   8.156  13.533  1.00  0.00           H  
ATOM    406  N   MET A  60     -11.023   8.267  11.539  1.00  0.00           N  
ATOM    407  CA  MET A  60     -10.010   7.851  10.559  1.00  0.00           C  
ATOM    408  C   MET A  60     -10.401   8.209   9.124  1.00  0.00           C  
ATOM    409  O   MET A  60      -9.554   8.602   8.329  1.00  0.00           O  
ATOM    410  CB  MET A  60      -9.766   6.348  10.670  1.00  0.00           C  
ATOM    411  CEN MET A  60      -8.585   5.162  11.197  1.00  0.00           X  
ATOM    412  H   MET A  60     -11.428   7.550  12.125  1.00  0.00           H  
ATOM    413  N   MET A  61     -11.691   8.115   8.781  1.00  0.00           N  
ATOM    414  CA  MET A  61     -12.186   8.531   7.465  1.00  0.00           C  
ATOM    415  C   MET A  61     -11.924  10.019   7.213  1.00  0.00           C  
ATOM    416  O   MET A  61     -11.386  10.383   6.172  1.00  0.00           O  
ATOM    417  CB  MET A  61     -13.679   8.232   7.345  1.00  0.00           C  
ATOM    418  CEN MET A  61     -14.830   7.179   6.541  1.00  0.00           X  
ATOM    419  H   MET A  61     -12.340   7.744   9.458  1.00  0.00           H  
ATOM    420  N   LYS A  62     -12.279  10.895   8.154  1.00  0.00           N  
ATOM    421  CA  LYS A  62     -12.053  12.334   8.021  1.00  0.00           C  
ATOM    422  C   LYS A  62     -10.564  12.667   7.915  1.00  0.00           C  
ATOM    423  O   LYS A  62     -10.212  13.505   7.089  1.00  0.00           O  
ATOM    424  CB  LYS A  62     -12.672  13.081   9.203  1.00  0.00           C  
ATOM    425  CEN LYS A  62     -14.238  14.283   9.965  1.00  0.00           X  
ATOM    426  H   LYS A  62     -12.653  10.539   9.025  1.00  0.00           H  
ATOM    427  N   GLU A  63      -9.710  12.026   8.705  1.00  0.00           N  
ATOM    428  CA  GLU A  63      -8.256  12.219   8.633  1.00  0.00           C  
ATOM    429  C   GLU A  63      -7.730  11.882   7.239  1.00  0.00           C  
ATOM    430  O   GLU A  63      -6.995  12.656   6.630  1.00  0.00           O  
ATOM    431  CB  GLU A  63      -7.544  11.363   9.683  1.00  0.00           C  
ATOM    432  CEN GLU A  63      -6.792  11.216  11.205  1.00  0.00           X  
ATOM    433  H   GLU A  63     -10.064  11.364   9.382  1.00  0.00           H  
ATOM    434  N   PHE A  64      -8.212  10.784   6.664  1.00  0.00           N  
ATOM    435  CA  PHE A  64      -7.838  10.382   5.318  1.00  0.00           C  
ATOM    436  C   PHE A  64      -8.244  11.424   4.257  1.00  0.00           C  
ATOM    437  O   PHE A  64      -7.432  11.822   3.421  1.00  0.00           O  
ATOM    438  CB  PHE A  64      -8.467   9.026   4.991  1.00  0.00           C  
ATOM    439  CEN PHE A  64      -8.052   7.492   4.996  1.00  0.00           X  
ATOM    440  H   PHE A  64      -8.780  10.159   7.215  1.00  0.00           H  
ATOM    441  N   GLN A  65      -9.474  11.940   4.326  1.00  0.00           N  
ATOM    442  CA  GLN A  65      -9.952  12.969   3.396  1.00  0.00           C  
ATOM    443  C   GLN A  65      -9.217  14.303   3.587  1.00  0.00           C  
ATOM    444  O   GLN A  65      -8.916  14.981   2.607  1.00  0.00           O  
ATOM    445  CB  GLN A  65     -11.457  13.183   3.573  1.00  0.00           C  
ATOM    446  CEN GLN A  65     -13.031  12.800   2.923  1.00  0.00           X  
ATOM    447  H   GLN A  65     -10.093  11.618   5.055  1.00  0.00           H  
ATOM    448  N   GLN A  66      -8.886  14.670   4.825  1.00  0.00           N  
ATOM    449  CA  GLN A  66      -8.093  15.872   5.097  1.00  0.00           C  
ATOM    450  C   GLN A  66      -6.690  15.764   4.505  1.00  0.00           C  
ATOM    451  O   GLN A  66      -6.245  16.698   3.842  1.00  0.00           O  
ATOM    452  CB  GLN A  66      -7.997  16.119   6.605  1.00  0.00           C  
ATOM    453  CEN GLN A  66      -8.635  17.053   7.934  1.00  0.00           X  
ATOM    454  H   GLN A  66      -9.113  14.058   5.593  1.00  0.00           H  
ATOM    455  N   VAL A  67      -6.035  14.606   4.645  1.00  0.00           N  
ATOM    456  CA  VAL A  67      -4.705  14.373   4.059  1.00  0.00           C  
ATOM    457  C   VAL A  67      -4.733  14.552   2.551  1.00  0.00           C  
ATOM    458  O   VAL A  67      -3.890  15.250   1.998  1.00  0.00           O  
ATOM    459  CB  VAL A  67      -4.175  12.964   4.382  1.00  0.00           C  
ATOM    460  CEN VAL A  67      -3.704  12.619   4.748  1.00  0.00           X  
ATOM    461  H   VAL A  67      -6.461  13.880   5.204  1.00  0.00           H  
ATOM    462  N   LEU A  68      -5.698  13.936   1.868  1.00  0.00           N  
ATOM    463  CA  LEU A  68      -5.800  14.017   0.415  1.00  0.00           C  
ATOM    464  C   LEU A  68      -5.944  15.442  -0.092  1.00  0.00           C  
ATOM    465  O   LEU A  68      -5.339  15.792  -1.106  1.00  0.00           O  
ATOM    466  CB  LEU A  68      -6.983  13.171  -0.071  1.00  0.00           C  
ATOM    467  CEN LEU A  68      -7.073  11.788  -0.744  1.00  0.00           X  
ATOM    468  H   LEU A  68      -6.391  13.412   2.382  1.00  0.00           H  
ATOM    469  N   ASP A  69      -6.761  16.239   0.584  1.00  0.00           N  
ATOM    470  CA  ASP A  69      -6.952  17.637   0.225  1.00  0.00           C  
ATOM    471  C   ASP A  69      -5.631  18.406   0.350  1.00  0.00           C  
ATOM    472  O   ASP A  69      -5.282  19.180  -0.543  1.00  0.00           O  
ATOM    473  CB  ASP A  69      -8.028  18.277   1.105  1.00  0.00           C  
ATOM    474  CEN ASP A  69      -9.020  18.510   1.087  1.00  0.00           X  
ATOM    475  H   ASP A  69      -7.285  15.864   1.362  1.00  0.00           H  
ATOM    476  N   GLU A  70      -4.844  18.147   1.398  1.00  0.00           N  
ATOM    477  CA  GLU A  70      -3.547  18.795   1.623  1.00  0.00           C  
ATOM    478  C   GLU A  70      -2.527  18.398   0.557  1.00  0.00           C  
ATOM    479  O   GLU A  70      -1.809  19.255   0.041  1.00  0.00           O  
ATOM    480  CB  GLU A  70      -3.009  18.446   3.013  1.00  0.00           C  
ATOM    481  CEN GLU A  70      -2.774  18.856   4.650  1.00  0.00           X  
ATOM    482  H   GLU A  70      -5.151  17.454   2.066  1.00  0.00           H  
ATOM    483  N   LEU A  71      -2.491  17.126   0.163  1.00  0.00           N  
ATOM    484  CA  LEU A  71      -1.545  16.591  -0.808  1.00  0.00           C  
ATOM    485  C   LEU A  71      -1.824  17.114  -2.211  1.00  0.00           C  
ATOM    486  O   LEU A  71      -0.887  17.461  -2.925  1.00  0.00           O  
ATOM    487  CB  LEU A  71      -1.589  15.058  -0.795  1.00  0.00           C  
ATOM    488  CEN LEU A  71      -0.646  13.990  -0.210  1.00  0.00           X  
ATOM    489  H   LEU A  71      -3.165  16.498   0.574  1.00  0.00           H  
ATOM    490  N   ASN A  72      -3.090  17.205  -2.604  1.00  0.00           N  
ATOM    491  CA  ASN A  72      -3.487  17.609  -3.944  1.00  0.00           C  
ATOM    492  C   ASN A  72      -2.979  19.021  -4.279  1.00  0.00           C  
ATOM    493  O   ASN A  72      -2.351  19.218  -5.321  1.00  0.00           O  
ATOM    494  CB  ASN A  72      -4.993  17.534  -4.114  1.00  0.00           C  
ATOM    495  CEN ASN A  72      -5.710  16.841  -4.441  1.00  0.00           X  
ATOM    496  H   ASN A  72      -3.809  16.964  -1.938  1.00  0.00           H  
ATOM    497  N   ASN A  73      -3.187  19.991  -3.384  1.00  0.00           N  
ATOM    498  CA  ASN A  73      -2.788  21.381  -3.602  1.00  0.00           C  
ATOM    499  C   ASN A  73      -1.274  21.519  -3.799  1.00  0.00           C  
ATOM    500  O   ASN A  73      -0.824  22.115  -4.778  1.00  0.00           O  
ATOM    501  CB  ASN A  73      -3.249  22.267  -2.459  1.00  0.00           C  
ATOM    502  CEN ASN A  73      -4.078  22.864  -2.218  1.00  0.00           X  
ATOM    503  H   ASN A  73      -3.635  19.751  -2.512  1.00  0.00           H  
ATOM    504  N   HIS A  74      -0.482  20.944  -2.899  1.00  0.00           N  
ATOM    505  CA  HIS A  74       0.975  21.035  -2.923  1.00  0.00           C  
ATOM    506  C   HIS A  74       1.608  20.256  -4.073  1.00  0.00           C  
ATOM    507  O   HIS A  74       2.658  20.635  -4.596  1.00  0.00           O  
ATOM    508  CB  HIS A  74       1.555  20.544  -1.593  1.00  0.00           C  
ATOM    509  CEN HIS A  74       1.978  21.097  -0.349  1.00  0.00           X  
ATOM    510  H   HIS A  74      -0.912  20.512  -2.093  1.00  0.00           H  
ATOM    511  N   LEU A  75       0.968  19.176  -4.509  1.00  0.00           N  
ATOM    512  CA  LEU A  75       1.498  18.277  -5.519  1.00  0.00           C  
ATOM    513  C   LEU A  75       0.931  18.525  -6.929  1.00  0.00           C  
ATOM    514  O   LEU A  75       1.282  17.779  -7.842  1.00  0.00           O  
ATOM    515  CB  LEU A  75       1.231  16.828  -5.093  1.00  0.00           C  
ATOM    516  CEN LEU A  75       2.126  15.738  -4.474  1.00  0.00           X  
ATOM    517  H   LEU A  75       0.118  18.908  -4.034  1.00  0.00           H  
ATOM    518  N   GLN A  76       0.126  19.568  -7.180  1.00  0.00           N  
ATOM    519  CA  GLN A  76      -0.451  19.813  -8.521  1.00  0.00           C  
ATOM    520  C   GLN A  76       0.602  19.843  -9.660  1.00  0.00           C  
ATOM    521  O   GLN A  76       0.254  19.678 -10.829  1.00  0.00           O  
ATOM    522  CB  GLN A  76      -1.223  21.136  -8.515  1.00  0.00           C  
ATOM    523  CEN GLN A  76      -2.810  21.853  -8.394  1.00  0.00           X  
ATOM    524  H   GLN A  76      -0.130  20.176  -6.416  1.00  0.00           H  
ATOM    525  N   GLY A  77       1.904  19.971  -9.348  1.00  0.00           N  
ATOM    526  CA  GLY A  77       3.002  20.040 -10.323  1.00  0.00           C  
ATOM    527  C   GLY A  77       3.637  18.706 -10.777  1.00  0.00           C  
ATOM    528  O   GLY A  77       4.435  18.713 -11.709  1.00  0.00           O  
ATOM    529  CEN GLY A  77       3.002  20.040 -10.324  1.00  0.00           X  
ATOM    530  H   GLY A  77       2.137  19.952  -8.365  1.00  0.00           H  
ATOM    531  N   GLY A  78       3.308  17.558 -10.171  1.00  0.00           N  
ATOM    532  CA  GLY A  78       3.901  16.239 -10.450  1.00  0.00           C  
ATOM    533  C   GLY A  78       2.885  15.147 -10.805  1.00  0.00           C  
ATOM    534  O   GLY A  78       2.726  14.189 -10.054  1.00  0.00           O  
ATOM    535  CEN GLY A  78       3.901  16.238 -10.451  1.00  0.00           X  
ATOM    536  H   GLY A  78       2.695  17.623  -9.372  1.00  0.00           H  
ATOM    537  N   LYS A  79       2.190  15.284 -11.941  1.00  0.00           N  
ATOM    538  CA  LYS A  79       1.061  14.439 -12.385  1.00  0.00           C  
ATOM    539  C   LYS A  79       1.190  12.922 -12.133  1.00  0.00           C  
ATOM    540  O   LYS A  79       0.213  12.302 -11.735  1.00  0.00           O  
ATOM    541  CB  LYS A  79       0.826  14.668 -13.879  1.00  0.00           C  
ATOM    542  CEN LYS A  79      -0.299  15.592 -15.414  1.00  0.00           X  
ATOM    543  H   LYS A  79       2.328  16.164 -12.416  1.00  0.00           H  
ATOM    544  N   HIS A  80       2.350  12.311 -12.391  1.00  0.00           N  
ATOM    545  CA  HIS A  80       2.560  10.887 -12.100  1.00  0.00           C  
ATOM    546  C   HIS A  80       2.507  10.571 -10.599  1.00  0.00           C  
ATOM    547  O   HIS A  80       1.910   9.573 -10.203  1.00  0.00           O  
ATOM    548  CB  HIS A  80       3.901  10.422 -12.676  1.00  0.00           C  
ATOM    549  CEN HIS A  80       4.391   9.799 -13.860  1.00  0.00           X  
ATOM    550  H   HIS A  80       3.118  12.865 -12.740  1.00  0.00           H  
ATOM    551  N   THR A  81       3.073  11.450  -9.768  1.00  0.00           N  
ATOM    552  CA  THR A  81       3.119  11.254  -8.315  1.00  0.00           C  
ATOM    553  C   THR A  81       1.739  11.475  -7.703  1.00  0.00           C  
ATOM    554  O   THR A  81       1.329  10.685  -6.861  1.00  0.00           O  
ATOM    555  CB  THR A  81       4.128  12.203  -7.641  1.00  0.00           C  
ATOM    556  CEN THR A  81       4.670  12.408  -7.568  1.00  0.00           X  
ATOM    557  H   THR A  81       3.488  12.296 -10.130  1.00  0.00           H  
ATOM    558  N   VAL A  82       0.996  12.478  -8.193  1.00  0.00           N  
ATOM    559  CA  VAL A  82      -0.389  12.745  -7.754  1.00  0.00           C  
ATOM    560  C   VAL A  82      -1.291  11.601  -8.104  1.00  0.00           C  
ATOM    561  O   VAL A  82      -2.087  11.197  -7.280  1.00  0.00           O  
ATOM    562  CB  VAL A  82      -0.963  14.029  -8.382  1.00  0.00           C  
ATOM    563  CEN VAL A  82      -1.159  14.674  -8.243  1.00  0.00           X  
ATOM    564  H   VAL A  82       1.395  13.079  -8.900  1.00  0.00           H  
ATOM    565  N   HIS A  83      -1.173  11.093  -9.330  1.00  0.00           N  
ATOM    566  CA  HIS A  83      -2.028  10.008  -9.759  1.00  0.00           C  
ATOM    567  C   HIS A  83      -1.758   8.746  -8.944  1.00  0.00           C  
ATOM    568  O   HIS A  83      -2.693   8.126  -8.460  1.00  0.00           O  
ATOM    569  CB  HIS A  83      -1.833   9.729 -11.253  1.00  0.00           C  
ATOM    570  CEN HIS A  83      -2.440  10.090 -12.490  1.00  0.00           X  
ATOM    571  H   HIS A  83      -0.558  11.532 -10.002  1.00  0.00           H  
ATOM    572  N   HIS A  84      -0.485   8.391  -8.741  1.00  0.00           N  
ATOM    573  CA  HIS A  84      -0.140   7.224  -7.941  1.00  0.00           C  
ATOM    574  C   HIS A  84      -0.628   7.356  -6.489  1.00  0.00           C  
ATOM    575  O   HIS A  84      -1.295   6.459  -5.989  1.00  0.00           O  
ATOM    576  CB  HIS A  84       1.375   6.993  -7.965  1.00  0.00           C  
ATOM    577  CEN HIS A  84       2.321   6.219  -8.698  1.00  0.00           X  
ATOM    578  H   HIS A  84       0.256   8.968  -9.111  1.00  0.00           H  
ATOM    579  N   ILE A  85      -0.382   8.506  -5.855  1.00  0.00           N  
ATOM    580  CA  ILE A  85      -0.810   8.770  -4.474  1.00  0.00           C  
ATOM    581  C   ILE A  85      -2.338   8.875  -4.380  1.00  0.00           C  
ATOM    582  O   ILE A  85      -2.932   8.338  -3.458  1.00  0.00           O  
ATOM    583  CB  ILE A  85      -0.181  10.063  -3.924  1.00  0.00           C  
ATOM    584  CEN ILE A  85       0.692  10.491  -3.431  1.00  0.00           X  
ATOM    585  H   ILE A  85       0.097   9.243  -6.353  1.00  0.00           H  
ATOM    586  N   GLU A  86      -2.989   9.504  -5.358  1.00  0.00           N  
ATOM    587  CA  GLU A  86      -4.441   9.636  -5.440  1.00  0.00           C  
ATOM    588  C   GLU A  86      -5.134   8.270  -5.563  1.00  0.00           C  
ATOM    589  O   GLU A  86      -6.125   8.036  -4.876  1.00  0.00           O  
ATOM    590  CB  GLU A  86      -4.824  10.527  -6.624  1.00  0.00           C  
ATOM    591  CEN GLU A  86      -5.280  12.049  -7.240  1.00  0.00           X  
ATOM    592  H   GLU A  86      -2.440   9.947  -6.080  1.00  0.00           H  
ATOM    593  N   GLN A  87      -4.634   7.364  -6.413  1.00  0.00           N  
ATOM    594  CA  GLN A  87      -5.182   6.006  -6.538  1.00  0.00           C  
ATOM    595  C   GLN A  87      -5.010   5.213  -5.243  1.00  0.00           C  
ATOM    596  O   GLN A  87      -5.975   4.587  -4.808  1.00  0.00           O  
ATOM    597  CB  GLN A  87      -4.506   5.259  -7.690  1.00  0.00           C  
ATOM    598  CEN GLN A  87      -4.681   4.756  -9.353  1.00  0.00           X  
ATOM    599  H   GLN A  87      -3.799   7.596  -6.935  1.00  0.00           H  
ATOM    600  N   ASN A  88      -3.844   5.297  -4.592  1.00  0.00           N  
ATOM    601  CA  ASN A  88      -3.577   4.559  -3.352  1.00  0.00           C  
ATOM    602  C   ASN A  88      -4.550   4.988  -2.245  1.00  0.00           C  
ATOM    603  O   ASN A  88      -5.151   4.169  -1.560  1.00  0.00           O  
ATOM    604  CB  ASN A  88      -2.141   4.739  -2.894  1.00  0.00           C  
ATOM    605  CEN ASN A  88      -1.218   4.253  -3.005  1.00  0.00           X  
ATOM    606  H   ASN A  88      -3.085   5.816  -5.005  1.00  0.00           H  
ATOM    607  N   ILE A  89      -4.786   6.292  -2.122  1.00  0.00           N  
ATOM    608  CA  ILE A  89      -5.717   6.825  -1.135  1.00  0.00           C  
ATOM    609  C   ILE A  89      -7.168   6.374  -1.391  1.00  0.00           C  
ATOM    610  O   ILE A  89      -7.858   5.973  -0.451  1.00  0.00           O  
ATOM    611  CB  ILE A  89      -5.666   8.364  -1.108  1.00  0.00           C  
ATOM    612  CEN ILE A  89      -5.149   9.233  -0.699  1.00  0.00           X  
ATOM    613  H   ILE A  89      -4.273   6.934  -2.708  1.00  0.00           H  
ATOM    614  N   LYS A  90      -7.669   6.412  -2.628  1.00  0.00           N  
ATOM    615  CA  LYS A  90      -9.036   5.948  -2.924  1.00  0.00           C  
ATOM    616  C   LYS A  90      -9.221   4.472  -2.585  1.00  0.00           C  
ATOM    617  O   LYS A  90     -10.223   4.126  -1.962  1.00  0.00           O  
ATOM    618  CB  LYS A  90      -9.376   6.187  -4.395  1.00  0.00           C  
ATOM    619  CEN LYS A  90     -10.398   7.329  -5.854  1.00  0.00           X  
ATOM    620  H   LYS A  90      -7.060   6.679  -3.388  1.00  0.00           H  
ATOM    621  N   GLU A  91      -8.267   3.628  -2.961  1.00  0.00           N  
ATOM    622  CA  GLU A  91      -8.325   2.188  -2.691  1.00  0.00           C  
ATOM    623  C   GLU A  91      -8.362   1.900  -1.185  1.00  0.00           C  
ATOM    624  O   GLU A  91      -9.224   1.146  -0.734  1.00  0.00           O  
ATOM    625  CB  GLU A  91      -7.131   1.477  -3.333  1.00  0.00           C  
ATOM    626  CEN GLU A  91      -6.468   0.563  -4.608  1.00  0.00           X  
ATOM    627  H   GLU A  91      -7.448   3.988  -3.427  1.00  0.00           H  
ATOM    628  N   ILE A  92      -7.546   2.596  -0.387  1.00  0.00           N  
ATOM    629  CA  ILE A  92      -7.488   2.448   1.079  1.00  0.00           C  
ATOM    630  C   ILE A  92      -8.824   2.863   1.725  1.00  0.00           C  
ATOM    631  O   ILE A  92      -9.348   2.152   2.585  1.00  0.00           O  
ATOM    632  CB  ILE A  92      -6.349   3.285   1.689  1.00  0.00           C  
ATOM    633  CEN ILE A  92      -5.287   3.300   1.937  1.00  0.00           X  
ATOM    634  H   ILE A  92      -6.875   3.211  -0.830  1.00  0.00           H  
ATOM    635  N   PHE A  93      -9.434   3.970   1.286  1.00  0.00           N  
ATOM    636  CA  PHE A  93     -10.740   4.409   1.789  1.00  0.00           C  
ATOM    637  C   PHE A  93     -11.847   3.395   1.512  1.00  0.00           C  
ATOM    638  O   PHE A  93     -12.639   3.093   2.405  1.00  0.00           O  
ATOM    639  CB  PHE A  93     -11.114   5.759   1.173  1.00  0.00           C  
ATOM    640  CEN PHE A  93     -11.059   7.299   1.563  1.00  0.00           X  
ATOM    641  H   PHE A  93      -8.969   4.512   0.571  1.00  0.00           H  
ATOM    642  N   HIS A  94     -11.892   2.861   0.294  1.00  0.00           N  
ATOM    643  CA  HIS A  94     -12.885   1.867  -0.093  1.00  0.00           C  
ATOM    644  C   HIS A  94     -12.790   0.614   0.789  1.00  0.00           C  
ATOM    645  O   HIS A  94     -13.803   0.135   1.306  1.00  0.00           O  
ATOM    646  CB  HIS A  94     -12.719   1.488  -1.568  1.00  0.00           C  
ATOM    647  CEN HIS A  94     -13.265   1.861  -2.830  1.00  0.00           X  
ATOM    648  H   HIS A  94     -11.198   3.139  -0.386  1.00  0.00           H  
ATOM    649  N   HIS A  95     -11.576   0.124   1.030  1.00  0.00           N  
ATOM    650  CA  HIS A  95     -11.324  -1.028   1.887  1.00  0.00           C  
ATOM    651  C   HIS A  95     -11.746  -0.783   3.346  1.00  0.00           C  
ATOM    652  O   HIS A  95     -12.398  -1.651   3.930  1.00  0.00           O  
ATOM    653  CB  HIS A  95      -9.841  -1.410   1.831  1.00  0.00           C  
ATOM    654  CEN HIS A  95      -9.001  -2.309   1.112  1.00  0.00           X  
ATOM    655  H   HIS A  95     -10.783   0.559   0.578  1.00  0.00           H  
ATOM    656  N   LEU A  96     -11.449   0.386   3.934  1.00  0.00           N  
ATOM    657  CA  LEU A  96     -11.842   0.707   5.318  1.00  0.00           C  
ATOM    658  C   LEU A  96     -13.358   0.770   5.470  1.00  0.00           C  
ATOM    659  O   LEU A  96     -13.894   0.265   6.455  1.00  0.00           O  
ATOM    660  CB  LEU A  96     -11.214   2.035   5.757  1.00  0.00           C  
ATOM    661  CEN LEU A  96     -10.029   2.377   6.681  1.00  0.00           X  
ATOM    662  H   LEU A  96     -10.956   1.082   3.394  1.00  0.00           H  
ATOM    663  N   GLU A  97     -14.059   1.353   4.501  1.00  0.00           N  
ATOM    664  CA  GLU A  97     -15.513   1.466   4.536  1.00  0.00           C  
ATOM    665  C   GLU A  97     -16.183   0.087   4.434  1.00  0.00           C  
ATOM    666  O   GLU A  97     -17.087  -0.218   5.214  1.00  0.00           O  
ATOM    667  CB  GLU A  97     -16.002   2.378   3.409  1.00  0.00           C  
ATOM    668  CEN GLU A  97     -16.531   3.905   2.869  1.00  0.00           X  
ATOM    669  H   GLU A  97     -13.565   1.767   3.724  1.00  0.00           H  
ATOM    670  N   GLU A  98     -15.695  -0.787   3.546  1.00  0.00           N  
ATOM    671  CA  GLU A  98     -16.206  -2.154   3.391  1.00  0.00           C  
ATOM    672  C   GLU A  98     -15.999  -3.031   4.638  1.00  0.00           C  
ATOM    673  O   GLU A  98     -16.896  -3.798   5.003  1.00  0.00           O  
ATOM    674  CB  GLU A  98     -15.544  -2.819   2.182  1.00  0.00           C  
ATOM    675  CEN GLU A  98     -15.585  -3.270   0.539  1.00  0.00           X  
ATOM    676  H   GLU A  98     -14.933  -0.487   2.955  1.00  0.00           H  
ATOM    677  N   LEU A  99     -14.821  -2.967   5.261  1.00  0.00           N  
ATOM    678  CA  LEU A  99     -14.511  -3.694   6.493  1.00  0.00           C  
ATOM    679  C   LEU A  99     -15.401  -3.264   7.661  1.00  0.00           C  
ATOM    680  O   LEU A  99     -15.820  -4.122   8.432  1.00  0.00           O  
ATOM    681  CB  LEU A  99     -13.034  -3.499   6.856  1.00  0.00           C  
ATOM    682  CEN LEU A  99     -11.797  -4.407   6.727  1.00  0.00           X  
ATOM    683  H   LEU A  99     -14.118  -2.352   4.877  1.00  0.00           H  
ATOM    684  N   VAL A 100     -15.712  -1.970   7.776  1.00  0.00           N  
ATOM    685  CA  VAL A 100     -16.587  -1.421   8.828  1.00  0.00           C  
ATOM    686  C   VAL A 100     -18.006  -1.978   8.719  1.00  0.00           C  
ATOM    687  O   VAL A 100     -18.571  -2.417   9.718  1.00  0.00           O  
ATOM    688  CB  VAL A 100     -16.650   0.117   8.769  1.00  0.00           C  
ATOM    689  CEN VAL A 100     -16.455   0.693   9.094  1.00  0.00           X  
ATOM    690  H   VAL A 100     -15.316  -1.334   7.098  1.00  0.00           H  
ATOM    691  N   HIS A 101     -18.603  -1.939   7.524  1.00  0.00           N  
ATOM    692  CA  HIS A 101     -19.966  -2.425   7.280  1.00  0.00           C  
ATOM    693  C   HIS A 101     -20.145  -3.949   7.427  1.00  0.00           C  
ATOM    694  O   HIS A 101     -21.272  -4.399   7.649  1.00  0.00           O  
ATOM    695  CB  HIS A 101     -20.419  -1.997   5.881  1.00  0.00           C  
ATOM    696  CEN HIS A 101     -21.137  -0.924   5.278  1.00  0.00           X  
ATOM    697  H   HIS A 101     -18.134  -1.446   6.778  1.00  0.00           H  
ATOM    698  N   ARG A 102     -19.079  -4.751   7.306  1.00  0.00           N  
ATOM    699  CA  ARG A 102     -19.113  -6.219   7.472  1.00  0.00           C  
ATOM    700  C   ARG A 102     -19.540  -6.633   8.872  1.00  0.00           C  
ATOM    701  O   ARG A 102     -20.301  -7.621   8.946  1.00  0.00           O  
ATOM    702  CB  ARG A 102     -17.789  -6.870   7.097  1.00  0.00           C  
ATOM    703  CEN ARG A 102     -16.044  -8.029   5.769  1.00  0.00           X  
ATOM    704  H   ARG A 102     -18.167  -4.320   7.292  1.00  0.00           H  
TER                                                                             
# All scores below are weighted scores, not raw scores.
#BEGIN_POSE_ENERGIES_TABLE ./minmover_pdb/pose_12.pdb
label vdw cenpack pair env cbeta hs_pair ss_pair sheet total
weights 1 0.5 1 1 0.25 1 1 1 NA
pose 0.05928 -4.16514 -10.8568 -23.8059 5.52564 0 0 0 -33.2429
MET:NtermProteinFull_1 0 0.06896 -0.12579 0.35353 0.06893 0 0 0 0.36563
TYR_2 0 0.06196 0.0006 0.83566 0.06961 0 0 0 0.96783
GLY_3 0 0.08197 -0.07251 -0.0429 0.07034 0 0 0 0.0369
LYS_4 0.02964 0.50618 0.19392 -0.51535 0.04262 0 0 0 0.25701
LEU_5 0 0.17936 -0.16463 -0.45811 0.04389 0 0 0 -0.3995
ASN_6 0 -0.15075 0.06622 -0.40966 0.04331 0 0 0 -0.45088
ASP_7 0 0.01029 -0.16704 -0.42964 0.06884 0 0 0 -0.51755
LEU_8 0 -0.35761 -0.75488 -0.30366 0.03172 0 0 0 -1.38443
LEU_9 0 -0.28688 -0.23868 0.4149 0.03564 0 0 0 -0.07502
GLU_10 0 -0.03552 0.07468 -0.92601 0.06923 0 0 0 -0.81763
ASP_11 0 -0.02769 0.06378 -0.24167 0.04303 0 0 0 -0.16256
LEU_12 0 -0.1454 -0.54598 -0.45811 0.03674 0 0 0 -1.11276
GLN_13 0 0.03754 0.21561 -0.4142 0.06893 0 0 0 -0.09211
GLU_14 0 -0.01516 -0.16189 -0.92601 0.06921 0 0 0 -1.03386
VAL_15 0 0.10896 -0.5119 -0.35242 0.04491 0 0 0 -0.71045
LEU_16 0 -0.27561 -0.22045 0.08126 0.04421 0 0 0 -0.37058
LYS_17 0 -0.04008 -0.03304 -0.8715 0.06955 0 0 0 -0.87507
ASN_18 0 -0.04275 -0.06382 -0.24178 0.06399 0 0 0 -0.28435
LEU_19 0 -0.10314 -0.66073 -0.39148 0.03183 0 0 0 -1.12352
HIS_20 0 0.04932 0.0036 -0.02241 0.06888 0 0 0 0.0994
LYS_21 0 -0.05326 0.04909 -1.04927 0.07025 0 0 0 -0.98319
ASN_22 0 0.27084 0.25444 -0.19403 0.06908 0 0 0 0.40033
TRP_23 0 0.04027 0.09216 -0.00757 0.0305 0 0 0 0.15537
HIS_24 0 -0.04501 -0.06177 0.20362 0.07134 0 0 0 0.16817
GLY_25 0 0.01681 -0.05627 0.0322 0.0697 0 0 0 0.06244
GLY_26 0 0.05963 -0.06736 0.0322 0.04456 0 0 0 0.06903
LYS_27 0 0 0 -1.04927 0.07259 0 0 0 -0.97669
ASP_28 0 -0.00263 -0.06527 -0.60822 0.07034 0 0 0 -0.60578
ASN_29 0 0.53143 -0.01409 -0.19403 0.04278 0 0 0 0.36609
LEU_30 0 0.01425 0.02763 0.24309 0.06908 0 0 0 0.35405
HIS_D_31 0 -0.0292 -0.06995 0.11054 0.0694 0 0 0 0.08079
ASP_32 0 -0.16408 -0.04204 -0.47618 0.06903 0 0 0 -0.61327
VAL_33 0 -0.23517 0.03504 -0.10438 0.03666 0 0 0 -0.26785
ASP_34 0 -0.01875 -0.07193 -0.37876 0.06919 0 0 0 -0.40025
ASN_35 0 -0.07168 -0.02914 -0.36221 0.06897 0 0 0 -0.39406
HIS_D_36 0 -0.33471 -0.24268 -0.11266 0.04034 0 0 0 -0.64971
LEU_37 0 -0.04843 -0.75192 -0.39148 0.03665 0 0 0 -1.15518
GLN_38 0 0.03024 0.02424 -0.55896 0.06921 0 0 0 -0.43527
ASN_39 0 -0.15676 -0.12209 -0.24178 0.06919 0 0 0 -0.45144
VAL_40 0 -0.38833 -0.38954 -0.19594 0.03813 0 0 0 -0.93568
ILE_41 0 -0.19825 -0.32583 0.47679 0.04336 0 0 0 -0.00394
GLU_42 0 -0.10404 -0.21446 -0.71584 0.06884 0 0 0 -0.9655
ASP_43 0 -0.11867 -0.02932 0.34071 0.0362 0 0 0 0.22893
ILE_44 0 -0.26319 -0.76519 -0.49284 0.03312 0 0 0 -1.4881
HIS_D_45 0 -0.20764 0.28606 -0.02241 0.06919 0 0 0 0.1252
ASP_46 0 -0.21172 -0.35588 -0.31759 0.03491 0 0 0 -0.85028
PHE_47 0 -0.35817 -0.36037 -0.44993 0.0357 0 0 0 -1.13277
MET_48 0 0.10635 -0.0555 0.06168 0.03572 0 0 0 0.14826
GLN_49 0 -0.01759 0.094 -0.59803 0.06947 0 0 0 -0.45214
GLY_50 0 0.13824 0.19557 -0.07965 0.04637 0 0 0 0.30052
GLY_51 0 -0.05992 0.01676 0.0322 0.03028 0 0 0 0.01933
GLY_52 0 -0.03107 0.0078 -0.07814 0.0377 0 0 0 -0.0637
SER_53 0 -0.04901 -0.01108 -0.21543 0.03674 0 0 0 -0.23877
GLY_54 0 -0.00742 0.0369 -0.0429 0.03545 0 0 0 0.02203
GLY_55 0 -0.01299 -0.00201 -0.07965 0.03565 0 0 0 -0.05899
LYS_56 0 -0.43184 -0.68578 -0.33001 0.03443 0 0 0 -1.41319
LEU_57 0 0.01414 -0.26946 -0.30366 0.03604 0 0 0 -0.52293
GLN_58 0 -0.03799 0.05123 -0.59803 0.06951 0 0 0 -0.51528
GLU_59 0 -0.02031 -0.08897 -0.60186 0.06878 0 0 0 -0.64237
MET_60 0 -0.29689 0.00743 -0.21391 0.03172 0 0 0 -0.47165
MET_61 0 -0.09193 -0.02108 0.6168 0.06939 0 0 0 0.57318
LYS_62 0 -0.04145 0.02442 -0.96458 0.06932 0 0 0 -0.91227
GLU_63 0 -0.48928 -0.31101 -0.37543 0.03565 0 0 0 -1.14007
PHE_64 0 -0.25221 -0.41815 -0.30123 0.03251 0 0 0 -0.93909
GLN_65 0 -0.05949 0.08619 -0.49415 0.06929 0 0 0 -0.39816
GLN_66 0 -0.1302 -0.01454 -0.59803 0.06897 0 0 0 -0.6738
VAL_67 0 -0.17034 -0.58521 -0.35242 0.03395 0 0 0 -1.07402
LEU_68 0 0.39466 0.02697 0.08126 0.07025 0 0 0 0.57315
ASP_69 0 -0.06513 -0.03242 -0.52292 0.06894 0 0 0 -0.55153
GLU_70 0 -0.39269 0.10288 -0.13578 0.03521 0 0 0 -0.39038
LEU_71 0 -0.41377 -0.36933 -0.39148 0.03491 0 0 0 -1.13968
ASN_72 0 -0.07198 0.23008 -0.24178 0.06893 0 0 0 -0.01475
ASN_73 0 -0.05042 -0.0529 -0.40966 0.06952 0 0 0 -0.44345
HIS_74 0 0.75674 -0.07672 -0.11266 0.06943 0 0 0 0.63679
LEU_75 0 0.0154 0.05451 -0.19483 0.03517 0 0 0 -0.08975
GLN_76 0 -0.04049 -0.02605 -0.59803 0.07025 0 0 0 -0.59431
GLY_77 0 -0.04778 -0.0606 0.35201 0.06935 0 0 0 0.31298
GLY_78 0 -0.05301 -0.09601 -0.0429 0.03537 0 0 0 -0.15656
LYS_79 0 0 0 -0.8715 0.07134 0 0 0 -0.80016
HIS_80 0 0.00578 -0.04913 0.20362 0.06961 0 0 0 0.22987
THR_81 0 0.09664 -0.14955 -0.18847 0.03489 0 0 0 -0.2065
VAL_82 0 0.0125 0.20843 0.21583 0.03488 0 0 0 0.47164
HIS_D_83 0 -0.02896 -0.02641 0.11054 0.0693 0 0 0 0.12447
HIS_D_84 0 -0.00574 -0.08159 -0.02241 0.06887 0 0 0 -0.04087
ILE_85 0 0.03243 -0.02094 -0.41682 0.03602 0 0 0 -0.36932
GLU_86 0 -0.06844 0.24933 -0.37543 0.0429 0 0 0 -0.15165
GLN_87 0 -0.04803 -0.00631 -0.59803 0.0693 0 0 0 -0.58307
ASN_88 0 0.10515 -0.09498 -0.13901 0.06478 0 0 0 -0.06405
ILE_89 0 0.50856 -0.57754 -0.20059 0.07083 0 0 0 -0.19873
LYS_90 0 0.00677 0.04494 -0.8715 0.06922 0 0 0 -0.75056
GLU_91 0 -0.0238 -0.04942 -0.71584 0.06882 0 0 0 -0.72023
ILE_92 0 -0.39966 -0.40575 0.06915 0.03172 0 0 0 -0.70454
PHE_93 0 -0.26806 -0.19525 0.83142 0.05695 0 0 0 0.42506
HIS_D_94 0 -0.09456 0.05964 0.20362 0.06893 0 0 0 0.23763
HIS_D_95 0 -0.133 -0.21176 -0.06774 0.04295 0 0 0 -0.36955
LEU_96 0 -0.17947 -0.72257 -0.30366 0.03745 0 0 0 -1.16825
GLU_97 0 -0.14337 0.11966 -0.4886 0.06903 0 0 0 -0.44328
GLU_98 0 0.03092 -0.44186 -0.82678 0.06953 0 0 0 -1.16819
LEU_99 0.02964 0.69831 -0.30734 0.4149 0.03526 0 0 0 0.87077
VAL_100 0 0.2748 0.04528 0.10145 0.06922 0 0 0 0.49076
HIS_D_101 0 -0.05909 0.07406 0.15213 0.07072 0 0 0 0.23783
ARG:CtermProteinFull_102 0 -0.15291 0.2937 -0.48527 0.04518 0 0 0 -0.2993
#END_POSE_ENERGIES_TABLE ./minmover_pdb/pose_12.pdb
