# Supplementary material for: Selection of a promiscuous minimalist cAMP phosphodiesterase from a library of de novo designed proteins
Source: Nat Chem. 2024 May 3;16(7):1200–8. doi: 10.1038/s41557-024-01490-4 (PMC11230910; doi:10.1038/s41557-024-01490-4)
Supplement: Supplementary file 3 — MD input files, scripts and final structures derived from MD, AlphaFold2, EMSfold and MultiSFold. [file 41557_2024_1490_MOESM3_ESM.zip › Computational_Data/4_MultiSFold/s824/pose_13.pdb]

ATOM      1  N   MET A   1       0.626  -1.111   0.146  1.00  0.00           N  
ATOM      2  CA  MET A   1       1.928  -0.476  -0.009  1.00  0.00           C  
ATOM      3  C   MET A   1       1.949   0.975   0.449  1.00  0.00           C  
ATOM      4  O   MET A   1       2.967   1.436   0.966  1.00  0.00           O  
ATOM      5  CB  MET A   1       2.369  -0.562  -1.469  1.00  0.00           C  
ATOM      6  CEN MET A   1       3.510  -1.361  -2.536  1.00  0.00           X  
ATOM      7  H   MET A   1       0.149  -1.476  -0.654  1.00  0.00           H  
ATOM      8  N   TYR A   2       0.830   1.696   0.293  1.00  0.00           N  
ATOM      9  CA  TYR A   2       0.787   3.134   0.599  1.00  0.00           C  
ATOM     10  C   TYR A   2       1.244   3.497   2.009  1.00  0.00           C  
ATOM     11  O   TYR A   2       1.979   4.463   2.187  1.00  0.00           O  
ATOM     12  CB  TYR A   2      -0.632   3.664   0.382  1.00  0.00           C  
ATOM     13  CEN TYR A   2      -1.584   4.518  -0.815  1.00  0.00           X  
ATOM     14  H   TYR A   2      -0.003   1.287  -0.101  1.00  0.00           H  
ATOM     15  N   GLY A   3       0.810   2.733   3.016  1.00  0.00           N  
ATOM     16  CA  GLY A   3       1.230   3.009   4.385  1.00  0.00           C  
ATOM     17  C   GLY A   3       2.742   2.918   4.534  1.00  0.00           C  
ATOM     18  O   GLY A   3       3.367   3.791   5.140  1.00  0.00           O  
ATOM     19  CEN GLY A   3       1.230   3.009   4.385  1.00  0.00           X  
ATOM     20  H   GLY A   3       0.171   1.979   2.829  1.00  0.00           H  
ATOM     21  N   LYS A   4       3.329   1.860   3.976  1.00  0.00           N  
ATOM     22  CA  LYS A   4       4.769   1.661   4.054  1.00  0.00           C  
ATOM     23  C   LYS A   4       5.502   2.803   3.345  1.00  0.00           C  
ATOM     24  O   LYS A   4       6.524   3.272   3.840  1.00  0.00           O  
ATOM     25  CB  LYS A   4       5.160   0.314   3.444  1.00  0.00           C  
ATOM     26  CEN LYS A   4       5.764  -1.694   3.728  1.00  0.00           X  
ATOM     27  H   LYS A   4       2.760   1.184   3.491  1.00  0.00           H  
ATOM     28  N   LEU A   5       4.963   3.302   2.230  1.00  0.00           N  
ATOM     29  CA  LEU A   5       5.623   4.393   1.519  1.00  0.00           C  
ATOM     30  C   LEU A   5       5.604   5.684   2.319  1.00  0.00           C  
ATOM     31  O   LEU A   5       6.596   6.414   2.339  1.00  0.00           O  
ATOM     32  CB  LEU A   5       4.960   4.610   0.153  1.00  0.00           C  
ATOM     33  CEN LEU A   5       5.379   4.243  -1.283  1.00  0.00           X  
ATOM     34  H   LEU A   5       4.092   2.923   1.858  1.00  0.00           H  
ATOM     35  N   ASN A   6       4.499   5.955   3.017  1.00  0.00           N  
ATOM     36  CA  ASN A   6       4.409   7.166   3.810  1.00  0.00           C  
ATOM     37  C   ASN A   6       5.529   7.167   4.844  1.00  0.00           C  
ATOM     38  O   ASN A   6       6.154   8.205   5.080  1.00  0.00           O  
ATOM     39  CB  ASN A   6       3.054   7.307   4.479  1.00  0.00           C  
ATOM     40  CEN ASN A   6       2.129   7.762   4.283  1.00  0.00           X  
ATOM     41  H   ASN A   6       3.693   5.336   2.961  1.00  0.00           H  
ATOM     42  N   ASP A   7       5.818   5.999   5.446  1.00  0.00           N  
ATOM     43  CA  ASP A   7       6.891   5.943   6.441  1.00  0.00           C  
ATOM     44  C   ASP A   7       8.245   6.178   5.775  1.00  0.00           C  
ATOM     45  O   ASP A   7       9.105   6.874   6.316  1.00  0.00           O  
ATOM     46  CB  ASP A   7       6.886   4.598   7.171  1.00  0.00           C  
ATOM     47  CEN ASP A   7       6.557   4.178   8.039  1.00  0.00           X  
ATOM     48  H   ASP A   7       5.277   5.163   5.213  1.00  0.00           H  
ATOM     49  N   LEU A   8       8.410   5.651   4.558  1.00  0.00           N  
ATOM     50  CA  LEU A   8       9.660   5.826   3.833  1.00  0.00           C  
ATOM     51  C   LEU A   8       9.876   7.292   3.539  1.00  0.00           C  
ATOM     52  O   LEU A   8      10.985   7.807   3.701  1.00  0.00           O  
ATOM     53  CB  LEU A   8       9.655   5.010   2.534  1.00  0.00           C  
ATOM     54  CEN LEU A   8      10.352   3.700   2.120  1.00  0.00           X  
ATOM     55  H   LEU A   8       7.671   5.074   4.155  1.00  0.00           H  
ATOM     56  N   LEU A   9       8.804   7.984   3.163  1.00  0.00           N  
ATOM     57  CA  LEU A   9       8.878   9.406   2.910  1.00  0.00           C  
ATOM     58  C   LEU A   9       9.390  10.107   4.158  1.00  0.00           C  
ATOM     59  O   LEU A   9      10.266  10.971   4.069  1.00  0.00           O  
ATOM     60  CB  LEU A   9       7.507   9.954   2.494  1.00  0.00           C  
ATOM     61  CEN LEU A   9       6.926  10.396   1.138  1.00  0.00           X  
ATOM     62  H   LEU A   9       7.922   7.501   3.006  1.00  0.00           H  
ATOM     63  N   GLU A  10       8.855   9.742   5.334  1.00  0.00           N  
ATOM     64  CA  GLU A  10       9.364  10.366   6.550  1.00  0.00           C  
ATOM     65  C   GLU A  10      10.869  10.112   6.693  1.00  0.00           C  
ATOM     66  O   GLU A  10      11.630  11.053   6.935  1.00  0.00           O  
ATOM     67  CB  GLU A  10       8.615   9.842   7.777  1.00  0.00           C  
ATOM     68  CEN GLU A  10       7.404  10.032   8.961  1.00  0.00           X  
ATOM     69  H   GLU A  10       8.102   9.055   5.362  1.00  0.00           H  
ATOM     70  N   ASP A  11      11.319   8.865   6.499  1.00  0.00           N  
ATOM     71  CA  ASP A  11      12.741   8.586   6.660  1.00  0.00           C  
ATOM     72  C   ASP A  11      13.571   9.344   5.602  1.00  0.00           C  
ATOM     73  O   ASP A  11      14.649   9.859   5.917  1.00  0.00           O  
ATOM     74  CB  ASP A  11      13.002   7.081   6.568  1.00  0.00           C  
ATOM     75  CEN ASP A  11      13.134   6.269   7.169  1.00  0.00           X  
ATOM     76  H   ASP A  11      10.667   8.113   6.271  1.00  0.00           H  
ATOM     77  N   LEU A  12      13.064   9.456   4.367  1.00  0.00           N  
ATOM     78  CA  LEU A  12      13.806  10.138   3.300  1.00  0.00           C  
ATOM     79  C   LEU A  12      13.988  11.612   3.639  1.00  0.00           C  
ATOM     80  O   LEU A  12      15.053  12.192   3.417  1.00  0.00           O  
ATOM     81  CB  LEU A  12      13.083   9.983   1.956  1.00  0.00           C  
ATOM     82  CEN LEU A  12      13.358   9.113   0.715  1.00  0.00           X  
ATOM     83  H   LEU A  12      12.156   9.037   4.160  1.00  0.00           H  
ATOM     84  N   GLN A  13      12.936  12.228   4.183  1.00  0.00           N  
ATOM     85  CA  GLN A  13      13.018  13.626   4.576  1.00  0.00           C  
ATOM     86  C   GLN A  13      14.089  13.809   5.652  1.00  0.00           C  
ATOM     87  O   GLN A  13      14.913  14.725   5.565  1.00  0.00           O  
ATOM     88  CB  GLN A  13      11.664  14.123   5.091  1.00  0.00           C  
ATOM     89  CEN GLN A  13      10.232  15.029   4.673  1.00  0.00           X  
ATOM     90  H   GLN A  13      12.065  11.706   4.306  1.00  0.00           H  
ATOM     91  N   GLU A  14      14.122  12.906   6.646  1.00  0.00           N  
ATOM     92  CA  GLU A  14      15.080  13.067   7.738  1.00  0.00           C  
ATOM     93  C   GLU A  14      16.502  12.964   7.176  1.00  0.00           C  
ATOM     94  O   GLU A  14      17.384  13.730   7.567  1.00  0.00           O  
ATOM     95  CB  GLU A  14      14.852  12.017   8.828  1.00  0.00           C  
ATOM     96  CEN GLU A  14      14.212  11.580  10.346  1.00  0.00           X  
ATOM     97  H   GLU A  14      13.452  12.132   6.651  1.00  0.00           H  
ATOM     98  N   VAL A  15      16.707  12.074   6.196  1.00  0.00           N  
ATOM     99  CA  VAL A  15      18.040  11.854   5.649  1.00  0.00           C  
ATOM    100  C   VAL A  15      18.530  13.061   4.868  1.00  0.00           C  
ATOM    101  O   VAL A  15      19.710  13.407   4.933  1.00  0.00           O  
ATOM    102  CB  VAL A  15      18.076  10.617   4.732  1.00  0.00           C  
ATOM    103  CEN VAL A  15      18.306   9.970   4.682  1.00  0.00           X  
ATOM    104  H   VAL A  15      15.918  11.519   5.861  1.00  0.00           H  
ATOM    105  N   LEU A  16      17.629  13.719   4.145  1.00  0.00           N  
ATOM    106  CA  LEU A  16      17.993  14.908   3.389  1.00  0.00           C  
ATOM    107  C   LEU A  16      18.433  16.003   4.364  1.00  0.00           C  
ATOM    108  O   LEU A  16      19.472  16.644   4.169  1.00  0.00           O  
ATOM    109  CB  LEU A  16      16.819  15.381   2.523  1.00  0.00           C  
ATOM    110  CEN LEU A  16      16.532  15.293   1.012  1.00  0.00           X  
ATOM    111  H   LEU A  16      16.673  13.358   4.101  1.00  0.00           H  
ATOM    112  N   LYS A  17      17.668  16.190   5.445  1.00  0.00           N  
ATOM    113  CA  LYS A  17      18.002  17.236   6.407  1.00  0.00           C  
ATOM    114  C   LYS A  17      19.269  16.895   7.211  1.00  0.00           C  
ATOM    115  O   LYS A  17      20.051  17.785   7.560  1.00  0.00           O  
ATOM    116  CB  LYS A  17      16.825  17.473   7.355  1.00  0.00           C  
ATOM    117  CEN LYS A  17      15.176  18.667   7.929  1.00  0.00           X  
ATOM    118  H   LYS A  17      16.837  15.611   5.582  1.00  0.00           H  
ATOM    119  N   ASN A  18      19.501  15.608   7.477  1.00  0.00           N  
ATOM    120  CA  ASN A  18      20.702  15.216   8.204  1.00  0.00           C  
ATOM    121  C   ASN A  18      21.937  15.393   7.329  1.00  0.00           C  
ATOM    122  O   ASN A  18      23.002  15.778   7.827  1.00  0.00           O  
ATOM    123  CB  ASN A  18      20.610  13.787   8.708  1.00  0.00           C  
ATOM    124  CEN ASN A  18      20.308  13.282   9.577  1.00  0.00           X  
ATOM    125  H   ASN A  18      18.820  14.897   7.211  1.00  0.00           H  
ATOM    126  N   LEU A  19      21.782  15.178   6.019  1.00  0.00           N  
ATOM    127  CA  LEU A  19      22.883  15.339   5.080  1.00  0.00           C  
ATOM    128  C   LEU A  19      23.207  16.813   4.896  1.00  0.00           C  
ATOM    129  O   LEU A  19      24.351  17.223   5.054  1.00  0.00           O  
ATOM    130  CB  LEU A  19      22.539  14.690   3.733  1.00  0.00           C  
ATOM    131  CEN LEU A  19      22.991  13.382   3.058  1.00  0.00           X  
ATOM    132  H   LEU A  19      20.871  14.872   5.669  1.00  0.00           H  
ATOM    133  N   HIS A  20      22.193  17.640   4.651  1.00  0.00           N  
ATOM    134  CA  HIS A  20      22.452  19.063   4.463  1.00  0.00           C  
ATOM    135  C   HIS A  20      23.128  19.670   5.683  1.00  0.00           C  
ATOM    136  O   HIS A  20      23.946  20.586   5.570  1.00  0.00           O  
ATOM    137  CB  HIS A  20      21.151  19.814   4.160  1.00  0.00           C  
ATOM    138  CEN HIS A  20      20.426  20.267   3.021  1.00  0.00           X  
ATOM    139  H   HIS A  20      21.248  17.269   4.535  1.00  0.00           H  
ATOM    140  N   LYS A  21      22.791  19.152   6.859  1.00  0.00           N  
ATOM    141  CA  LYS A  21      23.341  19.664   8.103  1.00  0.00           C  
ATOM    142  C   LYS A  21      24.803  19.278   8.355  1.00  0.00           C  
ATOM    143  O   LYS A  21      25.593  20.112   8.810  1.00  0.00           O  
ATOM    144  CB  LYS A  21      22.478  19.188   9.272  1.00  0.00           C  
ATOM    145  CEN LYS A  21      20.984  19.613  10.710  1.00  0.00           X  
ATOM    146  H   LYS A  21      22.091  18.405   6.886  1.00  0.00           H  
ATOM    147  N   ASN A  22      25.167  18.023   8.075  1.00  0.00           N  
ATOM    148  CA  ASN A  22      26.457  17.488   8.510  1.00  0.00           C  
ATOM    149  C   ASN A  22      27.339  16.913   7.402  1.00  0.00           C  
ATOM    150  O   ASN A  22      28.029  15.912   7.605  1.00  0.00           O  
ATOM    151  CB  ASN A  22      26.250  16.431   9.580  1.00  0.00           C  
ATOM    152  CEN ASN A  22      26.187  16.379  10.626  1.00  0.00           X  
ATOM    153  H   ASN A  22      24.508  17.399   7.609  1.00  0.00           H  
ATOM    154  N   TRP A  23      27.310  17.518   6.229  1.00  0.00           N  
ATOM    155  CA  TRP A  23      28.187  17.069   5.162  1.00  0.00           C  
ATOM    156  C   TRP A  23      29.594  17.587   5.409  1.00  0.00           C  
ATOM    157  O   TRP A  23      29.778  18.761   5.720  1.00  0.00           O  
ATOM    158  CB  TRP A  23      27.673  17.541   3.801  1.00  0.00           C  
ATOM    159  CEN TRP A  23      27.090  16.947   2.258  1.00  0.00           X  
ATOM    160  H   TRP A  23      26.682  18.298   6.082  1.00  0.00           H  
ATOM    161  N   HIS A  24      30.589  16.720   5.263  1.00  0.00           N  
ATOM    162  CA  HIS A  24      31.973  17.126   5.489  1.00  0.00           C  
ATOM    163  C   HIS A  24      32.929  16.730   4.356  1.00  0.00           C  
ATOM    164  O   HIS A  24      34.142  16.899   4.480  1.00  0.00           O  
ATOM    165  CB  HIS A  24      32.476  16.537   6.811  1.00  0.00           C  
ATOM    166  CEN HIS A  24      32.582  16.929   8.177  1.00  0.00           X  
ATOM    167  H   HIS A  24      30.380  15.762   5.030  1.00  0.00           H  
ATOM    168  N   GLY A  25      32.393  16.194   3.262  1.00  0.00           N  
ATOM    169  CA  GLY A  25      33.204  15.637   2.172  1.00  0.00           C  
ATOM    170  C   GLY A  25      33.489  16.592   0.999  1.00  0.00           C  
ATOM    171  O   GLY A  25      34.111  16.200   0.010  1.00  0.00           O  
ATOM    172  CEN GLY A  25      33.204  15.637   2.172  1.00  0.00           X  
ATOM    173  H   GLY A  25      31.385  16.161   3.180  1.00  0.00           H  
ATOM    174  N   GLY A  26      32.993  17.828   1.082  1.00  0.00           N  
ATOM    175  CA  GLY A  26      33.271  18.878   0.090  1.00  0.00           C  
ATOM    176  C   GLY A  26      32.009  19.139  -0.738  1.00  0.00           C  
ATOM    177  O   GLY A  26      31.403  18.197  -1.259  1.00  0.00           O  
ATOM    178  CEN GLY A  26      33.271  18.878   0.089  1.00  0.00           X  
ATOM    179  H   GLY A  26      32.394  18.044   1.866  1.00  0.00           H  
ATOM    180  N   LYS A  27      31.650  20.410  -0.934  1.00  0.00           N  
ATOM    181  CA  LYS A  27      30.470  20.743  -1.748  1.00  0.00           C  
ATOM    182  C   LYS A  27      30.505  20.126  -3.151  1.00  0.00           C  
ATOM    183  O   LYS A  27      29.463  19.865  -3.760  1.00  0.00           O  
ATOM    184  CB  LYS A  27      30.326  22.261  -1.861  1.00  0.00           C  
ATOM    185  CEN LYS A  27      29.350  24.037  -1.253  1.00  0.00           X  
ATOM    186  H   LYS A  27      32.161  21.151  -0.477  1.00  0.00           H  
ATOM    187  N   ASP A  28      31.702  19.871  -3.665  1.00  0.00           N  
ATOM    188  CA  ASP A  28      31.844  19.316  -5.006  1.00  0.00           C  
ATOM    189  C   ASP A  28      31.249  17.904  -5.084  1.00  0.00           C  
ATOM    190  O   ASP A  28      30.728  17.495  -6.119  1.00  0.00           O  
ATOM    191  CB  ASP A  28      33.317  19.296  -5.421  1.00  0.00           C  
ATOM    192  CEN ASP A  28      33.988  19.841  -5.959  1.00  0.00           X  
ATOM    193  H   ASP A  28      32.526  20.067  -3.115  1.00  0.00           H  
ATOM    194  N   ASN A  29      31.347  17.155  -3.979  1.00  0.00           N  
ATOM    195  CA  ASN A  29      30.806  15.805  -3.883  1.00  0.00           C  
ATOM    196  C   ASN A  29      29.325  15.867  -3.519  1.00  0.00           C  
ATOM    197  O   ASN A  29      28.492  15.136  -4.075  1.00  0.00           O  
ATOM    198  CB  ASN A  29      31.568  14.962  -2.878  1.00  0.00           C  
ATOM    199  CEN ASN A  29      32.372  14.287  -2.873  1.00  0.00           X  
ATOM    200  H   ASN A  29      31.779  17.548  -3.148  1.00  0.00           H  
ATOM    201  N   LEU A  30      28.994  16.815  -2.637  1.00  0.00           N  
ATOM    202  CA  LEU A  30      27.628  16.983  -2.148  1.00  0.00           C  
ATOM    203  C   LEU A  30      26.684  17.151  -3.298  1.00  0.00           C  
ATOM    204  O   LEU A  30      25.680  16.460  -3.376  1.00  0.00           O  
ATOM    205  CB  LEU A  30      27.530  18.187  -1.202  1.00  0.00           C  
ATOM    206  CEN LEU A  30      27.395  18.305   0.328  1.00  0.00           X  
ATOM    207  H   LEU A  30      29.736  17.415  -2.272  1.00  0.00           H  
ATOM    208  N   HIS A  31      27.006  18.080  -4.194  1.00  0.00           N  
ATOM    209  CA  HIS A  31      26.082  18.446  -5.251  1.00  0.00           C  
ATOM    210  C   HIS A  31      25.420  17.211  -5.868  1.00  0.00           C  
ATOM    211  O   HIS A  31      24.195  17.179  -6.024  1.00  0.00           O  
ATOM    212  CB  HIS A  31      26.803  19.255  -6.334  1.00  0.00           C  
ATOM    213  CEN HIS A  31      27.025  20.622  -6.670  1.00  0.00           X  
ATOM    214  H   HIS A  31      27.896  18.575  -4.097  1.00  0.00           H  
ATOM    215  N   ASP A  32      26.193  16.175  -6.211  1.00  0.00           N  
ATOM    216  CA  ASP A  32      25.555  15.018  -6.841  1.00  0.00           C  
ATOM    217  C   ASP A  32      24.580  14.329  -5.890  1.00  0.00           C  
ATOM    218  O   ASP A  32      23.479  13.934  -6.292  1.00  0.00           O  
ATOM    219  CB  ASP A  32      26.612  14.020  -7.320  1.00  0.00           C  
ATOM    220  CEN ASP A  32      27.116  13.756  -8.166  1.00  0.00           X  
ATOM    221  H   ASP A  32      27.190  16.189  -6.026  1.00  0.00           H  
ATOM    222  N   VAL A  33      24.940  14.259  -4.608  1.00  0.00           N  
ATOM    223  CA  VAL A  33      24.079  13.584  -3.646  1.00  0.00           C  
ATOM    224  C   VAL A  33      22.747  14.306  -3.522  1.00  0.00           C  
ATOM    225  O   VAL A  33      21.693  13.664  -3.423  1.00  0.00           O  
ATOM    226  CB  VAL A  33      24.739  13.494  -2.257  1.00  0.00           C  
ATOM    227  CEN VAL A  33      25.025  13.059  -1.806  1.00  0.00           X  
ATOM    228  H   VAL A  33      25.838  14.647  -4.309  1.00  0.00           H  
ATOM    229  N   ASP A  34      22.788  15.644  -3.563  1.00  0.00           N  
ATOM    230  CA  ASP A  34      21.587  16.443  -3.456  1.00  0.00           C  
ATOM    231  C   ASP A  34      20.681  16.258  -4.639  1.00  0.00           C  
ATOM    232  O   ASP A  34      19.477  16.114  -4.462  1.00  0.00           O  
ATOM    233  CB  ASP A  34      21.941  17.924  -3.305  1.00  0.00           C  
ATOM    234  CEN ASP A  34      22.051  18.635  -2.583  1.00  0.00           X  
ATOM    235  H   ASP A  34      23.684  16.104  -3.675  1.00  0.00           H  
ATOM    236  N   ASN A  35      21.245  16.193  -5.845  1.00  0.00           N  
ATOM    237  CA  ASN A  35      20.403  15.996  -7.011  1.00  0.00           C  
ATOM    238  C   ASN A  35      19.677  14.662  -6.903  1.00  0.00           C  
ATOM    239  O   ASN A  35      18.471  14.582  -7.147  1.00  0.00           O  
ATOM    240  CB  ASN A  35      21.202  16.069  -8.300  1.00  0.00           C  
ATOM    241  CEN ASN A  35      21.466  16.788  -9.017  1.00  0.00           X  
ATOM    242  H   ASN A  35      22.248  16.342  -5.952  1.00  0.00           H  
ATOM    243  N   HIS A  36      20.394  13.627  -6.468  1.00  0.00           N  
ATOM    244  CA  HIS A  36      19.795  12.300  -6.405  1.00  0.00           C  
ATOM    245  C   HIS A  36      18.664  12.260  -5.375  1.00  0.00           C  
ATOM    246  O   HIS A  36      17.591  11.716  -5.638  1.00  0.00           O  
ATOM    247  CB  HIS A  36      20.853  11.244  -6.068  1.00  0.00           C  
ATOM    248  CEN HIS A  36      21.696  10.325  -6.758  1.00  0.00           X  
ATOM    249  H   HIS A  36      21.381  13.757  -6.231  1.00  0.00           H  
ATOM    250  N   LEU A  37      18.867  12.892  -4.225  1.00  0.00           N  
ATOM    251  CA  LEU A  37      17.857  12.848  -3.178  1.00  0.00           C  
ATOM    252  C   LEU A  37      16.585  13.550  -3.658  1.00  0.00           C  
ATOM    253  O   LEU A  37      15.473  13.096  -3.383  1.00  0.00           O  
ATOM    254  CB  LEU A  37      18.387  13.497  -1.893  1.00  0.00           C  
ATOM    255  CEN LEU A  37      18.885  12.914  -0.556  1.00  0.00           X  
ATOM    256  H   LEU A  37      19.749  13.380  -4.060  1.00  0.00           H  
ATOM    257  N   GLN A  38      16.749  14.658  -4.382  1.00  0.00           N  
ATOM    258  CA  GLN A  38      15.621  15.412  -4.908  1.00  0.00           C  
ATOM    259  C   GLN A  38      14.819  14.548  -5.876  1.00  0.00           C  
ATOM    260  O   GLN A  38      13.591  14.527  -5.798  1.00  0.00           O  
ATOM    261  CB  GLN A  38      16.101  16.684  -5.614  1.00  0.00           C  
ATOM    262  CEN GLN A  38      16.298  18.410  -5.448  1.00  0.00           X  
ATOM    263  H   GLN A  38      17.689  14.996  -4.572  1.00  0.00           H  
ATOM    264  N   ASN A  39      15.495  13.796  -6.763  1.00  0.00           N  
ATOM    265  CA  ASN A  39      14.769  12.958  -7.712  1.00  0.00           C  
ATOM    266  C   ASN A  39      13.969  11.896  -6.958  1.00  0.00           C  
ATOM    267  O   ASN A  39      12.810  11.644  -7.279  1.00  0.00           O  
ATOM    268  CB  ASN A  39      15.700  12.312  -8.721  1.00  0.00           C  
ATOM    269  CEN ASN A  39      16.071  12.511  -9.682  1.00  0.00           X  
ATOM    270  H   ASN A  39      16.515  13.832  -6.805  1.00  0.00           H  
ATOM    271  N   VAL A  40      14.556  11.339  -5.892  1.00  0.00           N  
ATOM    272  CA  VAL A  40      13.895  10.281  -5.130  1.00  0.00           C  
ATOM    273  C   VAL A  40      12.609  10.811  -4.500  1.00  0.00           C  
ATOM    274  O   VAL A  40      11.565  10.157  -4.550  1.00  0.00           O  
ATOM    275  CB  VAL A  40      14.809   9.716  -4.026  1.00  0.00           C  
ATOM    276  CEN VAL A  40      15.174   9.163  -3.837  1.00  0.00           X  
ATOM    277  H   VAL A  40      15.505  11.630  -5.636  1.00  0.00           H  
ATOM    278  N   ILE A  41      12.661  12.026  -3.965  1.00  0.00           N  
ATOM    279  CA  ILE A  41      11.485  12.626  -3.348  1.00  0.00           C  
ATOM    280  C   ILE A  41      10.372  12.853  -4.374  1.00  0.00           C  
ATOM    281  O   ILE A  41       9.199  12.561  -4.093  1.00  0.00           O  
ATOM    282  CB  ILE A  41      11.829  13.965  -2.670  1.00  0.00           C  
ATOM    283  CEN ILE A  41      12.200  14.434  -1.758  1.00  0.00           X  
ATOM    284  H   ILE A  41      13.554  12.530  -3.961  1.00  0.00           H  
ATOM    285  N   GLU A  42      10.723  13.354  -5.568  1.00  0.00           N  
ATOM    286  CA  GLU A  42       9.702  13.557  -6.591  1.00  0.00           C  
ATOM    287  C   GLU A  42       9.099  12.234  -7.053  1.00  0.00           C  
ATOM    288  O   GLU A  42       7.891  12.157  -7.278  1.00  0.00           O  
ATOM    289  CB  GLU A  42      10.289  14.310  -7.787  1.00  0.00           C  
ATOM    290  CEN GLU A  42      10.528  15.763  -8.645  1.00  0.00           X  
ATOM    291  H   GLU A  42      11.699  13.593  -5.753  1.00  0.00           H  
ATOM    292  N   ASP A  43       9.911  11.168  -7.142  1.00  0.00           N  
ATOM    293  CA  ASP A  43       9.380   9.874  -7.548  1.00  0.00           C  
ATOM    294  C   ASP A  43       8.476   9.257  -6.487  1.00  0.00           C  
ATOM    295  O   ASP A  43       7.431   8.694  -6.820  1.00  0.00           O  
ATOM    296  CB  ASP A  43      10.526   8.913  -7.875  1.00  0.00           C  
ATOM    297  CEN ASP A  43      11.050   8.561  -8.675  1.00  0.00           X  
ATOM    298  H   ASP A  43      10.909  11.269  -6.953  1.00  0.00           H  
ATOM    299  N   ILE A  44       8.826   9.415  -5.209  1.00  0.00           N  
ATOM    300  CA  ILE A  44       7.976   8.876  -4.158  1.00  0.00           C  
ATOM    301  C   ILE A  44       6.646   9.606  -4.160  1.00  0.00           C  
ATOM    302  O   ILE A  44       5.589   8.988  -4.018  1.00  0.00           O  
ATOM    303  CB  ILE A  44       8.627   8.997  -2.768  1.00  0.00           C  
ATOM    304  CEN ILE A  44       9.297   8.521  -2.052  1.00  0.00           X  
ATOM    305  H   ILE A  44       9.704   9.881  -4.971  1.00  0.00           H  
ATOM    306  N   HIS A  45       6.687  10.928  -4.336  1.00  0.00           N  
ATOM    307  CA  HIS A  45       5.458  11.698  -4.401  1.00  0.00           C  
ATOM    308  C   HIS A  45       4.616  11.241  -5.588  1.00  0.00           C  
ATOM    309  O   HIS A  45       3.415  10.990  -5.445  1.00  0.00           O  
ATOM    310  CB  HIS A  45       5.758  13.197  -4.506  1.00  0.00           C  
ATOM    311  CEN HIS A  45       5.864  14.324  -3.639  1.00  0.00           X  
ATOM    312  H   HIS A  45       7.587  11.405  -4.418  1.00  0.00           H  
ATOM    313  N   ASP A  46       5.236  11.115  -6.765  1.00  0.00           N  
ATOM    314  CA  ASP A  46       4.467  10.705  -7.926  1.00  0.00           C  
ATOM    315  C   ASP A  46       3.821   9.345  -7.708  1.00  0.00           C  
ATOM    316  O   ASP A  46       2.659   9.155  -8.074  1.00  0.00           O  
ATOM    317  CB  ASP A  46       5.356  10.672  -9.172  1.00  0.00           C  
ATOM    318  CEN ASP A  46       5.600  11.247  -9.977  1.00  0.00           X  
ATOM    319  H   ASP A  46       6.231  11.323  -6.847  1.00  0.00           H  
ATOM    320  N   PHE A  47       4.529   8.419  -7.057  1.00  0.00           N  
ATOM    321  CA  PHE A  47       3.977   7.092  -6.817  1.00  0.00           C  
ATOM    322  C   PHE A  47       2.691   7.209  -6.004  1.00  0.00           C  
ATOM    323  O   PHE A  47       1.645   6.686  -6.396  1.00  0.00           O  
ATOM    324  CB  PHE A  47       4.990   6.203  -6.094  1.00  0.00           C  
ATOM    325  CEN PHE A  47       6.042   5.066  -6.451  1.00  0.00           X  
ATOM    326  H   PHE A  47       5.478   8.624  -6.738  1.00  0.00           H  
ATOM    327  N   MET A  48       2.757   7.921  -4.873  1.00  0.00           N  
ATOM    328  CA  MET A  48       1.700   7.871  -3.867  1.00  0.00           C  
ATOM    329  C   MET A  48       0.374   8.412  -4.382  1.00  0.00           C  
ATOM    330  O   MET A  48      -0.695   7.978  -3.945  1.00  0.00           O  
ATOM    331  CB  MET A  48       2.129   8.649  -2.625  1.00  0.00           C  
ATOM    332  CEN MET A  48       2.629   8.444  -0.955  1.00  0.00           X  
ATOM    333  H   MET A  48       3.582   8.497  -4.697  1.00  0.00           H  
ATOM    334  N   GLN A  49       0.435   9.323  -5.347  1.00  0.00           N  
ATOM    335  CA  GLN A  49      -0.668  10.223  -5.647  1.00  0.00           C  
ATOM    336  C   GLN A  49      -1.492   9.758  -6.861  1.00  0.00           C  
ATOM    337  O   GLN A  49      -2.367  10.486  -7.332  1.00  0.00           O  
ATOM    338  CB  GLN A  49      -0.133  11.636  -5.896  1.00  0.00           C  
ATOM    339  CEN GLN A  49       0.113  13.207  -5.178  1.00  0.00           X  
ATOM    340  H   GLN A  49       1.314   9.432  -5.861  1.00  0.00           H  
ATOM    341  N   GLY A  50      -1.209   8.555  -7.379  1.00  0.00           N  
ATOM    342  CA  GLY A  50      -1.859   8.037  -8.583  1.00  0.00           C  
ATOM    343  C   GLY A  50      -0.955   8.017  -9.817  1.00  0.00           C  
ATOM    344  O   GLY A  50      -1.320   7.476 -10.863  1.00  0.00           O  
ATOM    345  CEN GLY A  50      -1.860   8.036  -8.583  1.00  0.00           X  
ATOM    346  H   GLY A  50      -0.520   7.952  -6.929  1.00  0.00           H  
ATOM    347  N   GLY A  51       0.242   8.580  -9.709  1.00  0.00           N  
ATOM    348  CA  GLY A  51       1.186   8.662 -10.818  1.00  0.00           C  
ATOM    349  C   GLY A  51       2.298   7.619 -10.701  1.00  0.00           C  
ATOM    350  O   GLY A  51       3.464   7.964 -10.504  1.00  0.00           O  
ATOM    351  CEN GLY A  51       1.187   8.662 -10.819  1.00  0.00           X  
ATOM    352  H   GLY A  51       0.540   8.942  -8.808  1.00  0.00           H  
ATOM    353  N   GLY A  52       1.942   6.346 -10.810  1.00  0.00           N  
ATOM    354  CA  GLY A  52       2.962   5.307 -10.787  1.00  0.00           C  
ATOM    355  C   GLY A  52       2.486   3.918 -11.191  1.00  0.00           C  
ATOM    356  O   GLY A  52       1.289   3.640 -11.277  1.00  0.00           O  
ATOM    357  CEN GLY A  52       2.962   5.307 -10.787  1.00  0.00           X  
ATOM    358  H   GLY A  52       0.944   6.138 -10.887  1.00  0.00           H  
ATOM    359  N   SER A  53       3.459   3.055 -11.447  1.00  0.00           N  
ATOM    360  CA  SER A  53       3.256   1.702 -11.946  1.00  0.00           C  
ATOM    361  C   SER A  53       4.510   0.870 -11.690  1.00  0.00           C  
ATOM    362  O   SER A  53       5.499   1.393 -11.165  1.00  0.00           O  
ATOM    363  CB  SER A  53       2.915   1.725 -13.423  1.00  0.00           C  
ATOM    364  CEN SER A  53       2.918   1.887 -13.943  1.00  0.00           X  
ATOM    365  H   SER A  53       4.405   3.372 -11.297  1.00  0.00           H  
ATOM    366  N   GLY A  54       4.506  -0.399 -12.100  1.00  0.00           N  
ATOM    367  CA  GLY A  54       5.683  -1.248 -11.899  1.00  0.00           C  
ATOM    368  C   GLY A  54       6.959  -0.612 -12.465  1.00  0.00           C  
ATOM    369  O   GLY A  54       8.039  -0.812 -11.918  1.00  0.00           O  
ATOM    370  CEN GLY A  54       5.684  -1.249 -11.899  1.00  0.00           X  
ATOM    371  H   GLY A  54       3.683  -0.781 -12.544  1.00  0.00           H  
ATOM    372  N   GLY A  55       6.827   0.171 -13.541  1.00  0.00           N  
ATOM    373  CA  GLY A  55       7.961   0.895 -14.122  1.00  0.00           C  
ATOM    374  C   GLY A  55       8.511   1.955 -13.162  1.00  0.00           C  
ATOM    375  O   GLY A  55       9.719   2.196 -13.106  1.00  0.00           O  
ATOM    376  CEN GLY A  55       7.961   0.895 -14.122  1.00  0.00           X  
ATOM    377  H   GLY A  55       5.915   0.268 -13.963  1.00  0.00           H  
ATOM    378  N   LYS A  56       7.614   2.602 -12.415  1.00  0.00           N  
ATOM    379  CA  LYS A  56       7.998   3.601 -11.438  1.00  0.00           C  
ATOM    380  C   LYS A  56       8.766   2.892 -10.353  1.00  0.00           C  
ATOM    381  O   LYS A  56       9.778   3.397  -9.867  1.00  0.00           O  
ATOM    382  CB  LYS A  56       6.781   4.327 -10.862  1.00  0.00           C  
ATOM    383  CEN LYS A  56       5.593   6.075 -10.772  1.00  0.00           X  
ATOM    384  H   LYS A  56       6.632   2.363 -12.493  1.00  0.00           H  
ATOM    385  N   LEU A  57       8.295   1.699  -9.984  1.00  0.00           N  
ATOM    386  CA  LEU A  57       8.982   0.986  -8.924  1.00  0.00           C  
ATOM    387  C   LEU A  57      10.412   0.646  -9.390  1.00  0.00           C  
ATOM    388  O   LEU A  57      11.373   0.848  -8.657  1.00  0.00           O  
ATOM    389  CB  LEU A  57       8.206  -0.280  -8.540  1.00  0.00           C  
ATOM    390  CEN LEU A  57       7.313  -0.634  -7.336  1.00  0.00           X  
ATOM    391  H   LEU A  57       7.463   1.319 -10.441  1.00  0.00           H  
ATOM    392  N   GLN A  58      10.581   0.155 -10.618  1.00  0.00           N  
ATOM    393  CA  GLN A  58      11.925  -0.224 -11.045  1.00  0.00           C  
ATOM    394  C   GLN A  58      12.856   0.995 -11.104  1.00  0.00           C  
ATOM    395  O   GLN A  58      14.014   0.918 -10.671  1.00  0.00           O  
ATOM    396  CB  GLN A  58      11.876  -0.907 -12.415  1.00  0.00           C  
ATOM    397  CEN GLN A  58      11.900  -2.448 -13.235  1.00  0.00           X  
ATOM    398  H   GLN A  58       9.777   0.010 -11.230  1.00  0.00           H  
ATOM    399  N   GLU A  59      12.338   2.146 -11.565  1.00  0.00           N  
ATOM    400  CA  GLU A  59      13.187   3.336 -11.652  1.00  0.00           C  
ATOM    401  C   GLU A  59      13.647   3.754 -10.261  1.00  0.00           C  
ATOM    402  O   GLU A  59      14.806   4.133 -10.060  1.00  0.00           O  
ATOM    403  CB  GLU A  59      12.444   4.487 -12.334  1.00  0.00           C  
ATOM    404  CEN GLU A  59      12.128   5.424 -13.721  1.00  0.00           X  
ATOM    405  H   GLU A  59      11.371   2.178 -11.900  1.00  0.00           H  
ATOM    406  N   MET A  60      12.738   3.626  -9.294  1.00  0.00           N  
ATOM    407  CA  MET A  60      12.997   3.978  -7.909  1.00  0.00           C  
ATOM    408  C   MET A  60      14.125   3.131  -7.356  1.00  0.00           C  
ATOM    409  O   MET A  60      15.001   3.637  -6.658  1.00  0.00           O  
ATOM    410  CB  MET A  60      11.734   3.803  -7.068  1.00  0.00           C  
ATOM    411  CEN MET A  60      10.503   4.701  -6.198  1.00  0.00           X  
ATOM    412  H   MET A  60      11.806   3.295  -9.541  1.00  0.00           H  
ATOM    413  N   MET A  61      14.097   1.832  -7.666  1.00  0.00           N  
ATOM    414  CA  MET A  61      15.117   0.930  -7.173  1.00  0.00           C  
ATOM    415  C   MET A  61      16.480   1.264  -7.744  1.00  0.00           C  
ATOM    416  O   MET A  61      17.469   1.289  -7.008  1.00  0.00           O  
ATOM    417  CB  MET A  61      14.745  -0.513  -7.506  1.00  0.00           C  
ATOM    418  CEN MET A  61      14.209  -2.018  -6.780  1.00  0.00           X  
ATOM    419  H   MET A  61      13.328   1.470  -8.232  1.00  0.00           H  
ATOM    420  N   LYS A  62      16.552   1.595  -9.026  1.00  0.00           N  
ATOM    421  CA  LYS A  62      17.860   1.880  -9.585  1.00  0.00           C  
ATOM    422  C   LYS A  62      18.433   3.145  -8.933  1.00  0.00           C  
ATOM    423  O   LYS A  62      19.617   3.185  -8.577  1.00  0.00           O  
ATOM    424  CB  LYS A  62      17.776   2.042 -11.104  1.00  0.00           C  
ATOM    425  CEN LYS A  62      18.116   1.238 -13.031  1.00  0.00           X  
ATOM    426  H   LYS A  62      15.709   1.609  -9.607  1.00  0.00           H  
ATOM    427  N   GLU A  63      17.582   4.158  -8.721  1.00  0.00           N  
ATOM    428  CA  GLU A  63      18.036   5.435  -8.159  1.00  0.00           C  
ATOM    429  C   GLU A  63      18.532   5.244  -6.718  1.00  0.00           C  
ATOM    430  O   GLU A  63      19.515   5.856  -6.291  1.00  0.00           O  
ATOM    431  CB  GLU A  63      16.912   6.472  -8.201  1.00  0.00           C  
ATOM    432  CEN GLU A  63      16.165   7.810  -8.946  1.00  0.00           X  
ATOM    433  H   GLU A  63      16.598   4.041  -8.977  1.00  0.00           H  
ATOM    434  N   PHE A  64      17.863   4.372  -5.976  1.00  0.00           N  
ATOM    435  CA  PHE A  64      18.232   4.088  -4.601  1.00  0.00           C  
ATOM    436  C   PHE A  64      19.620   3.442  -4.595  1.00  0.00           C  
ATOM    437  O   PHE A  64      20.473   3.808  -3.781  1.00  0.00           O  
ATOM    438  CB  PHE A  64      17.200   3.178  -3.932  1.00  0.00           C  
ATOM    439  CEN PHE A  64      15.956   3.311  -2.952  1.00  0.00           X  
ATOM    440  H   PHE A  64      17.032   3.931  -6.365  1.00  0.00           H  
ATOM    441  N   GLN A  65      19.870   2.491  -5.506  1.00  0.00           N  
ATOM    442  CA  GLN A  65      21.168   1.828  -5.500  1.00  0.00           C  
ATOM    443  C   GLN A  65      22.251   2.874  -5.751  1.00  0.00           C  
ATOM    444  O   GLN A  65      23.255   2.906  -5.044  1.00  0.00           O  
ATOM    445  CB  GLN A  65      21.232   0.729  -6.564  1.00  0.00           C  
ATOM    446  CEN GLN A  65      21.144  -0.994  -6.832  1.00  0.00           X  
ATOM    447  H   GLN A  65      19.162   2.237  -6.198  1.00  0.00           H  
ATOM    448  N   GLN A  66      22.026   3.783  -6.710  1.00  0.00           N  
ATOM    449  CA  GLN A  66      23.060   4.760  -7.031  1.00  0.00           C  
ATOM    450  C   GLN A  66      23.348   5.618  -5.795  1.00  0.00           C  
ATOM    451  O   GLN A  66      24.513   5.847  -5.472  1.00  0.00           O  
ATOM    452  CB  GLN A  66      22.630   5.646  -8.203  1.00  0.00           C  
ATOM    453  CEN GLN A  66      22.813   5.919  -9.917  1.00  0.00           X  
ATOM    454  H   GLN A  66      21.154   3.762  -7.241  1.00  0.00           H  
ATOM    455  N   VAL A  67      22.302   6.022  -5.055  1.00  0.00           N  
ATOM    456  CA  VAL A  67      22.516   6.896  -3.893  1.00  0.00           C  
ATOM    457  C   VAL A  67      23.361   6.172  -2.846  1.00  0.00           C  
ATOM    458  O   VAL A  67      24.254   6.762  -2.240  1.00  0.00           O  
ATOM    459  CB  VAL A  67      21.187   7.343  -3.254  1.00  0.00           C  
ATOM    460  CEN VAL A  67      20.772   7.884  -3.159  1.00  0.00           X  
ATOM    461  H   VAL A  67      21.361   5.747  -5.335  1.00  0.00           H  
ATOM    462  N   LEU A  68      23.139   4.873  -2.666  1.00  0.00           N  
ATOM    463  CA  LEU A  68      23.970   4.142  -1.710  1.00  0.00           C  
ATOM    464  C   LEU A  68      25.440   4.119  -2.084  1.00  0.00           C  
ATOM    465  O   LEU A  68      26.311   4.358  -1.233  1.00  0.00           O  
ATOM    466  CB  LEU A  68      23.452   2.705  -1.567  1.00  0.00           C  
ATOM    467  CEN LEU A  68      22.627   1.995  -0.477  1.00  0.00           X  
ATOM    468  H   LEU A  68      22.394   4.412  -3.193  1.00  0.00           H  
ATOM    469  N   ASP A  69      25.737   3.875  -3.352  1.00  0.00           N  
ATOM    470  CA  ASP A  69      27.127   3.832  -3.754  1.00  0.00           C  
ATOM    471  C   ASP A  69      27.794   5.182  -3.484  1.00  0.00           C  
ATOM    472  O   ASP A  69      28.905   5.238  -2.948  1.00  0.00           O  
ATOM    473  CB  ASP A  69      27.247   3.457  -5.233  1.00  0.00           C  
ATOM    474  CEN ASP A  69      27.424   2.648  -5.825  1.00  0.00           X  
ATOM    475  H   ASP A  69      24.989   3.680  -4.019  1.00  0.00           H  
ATOM    476  N   GLU A  70      27.102   6.278  -3.808  1.00  0.00           N  
ATOM    477  CA  GLU A  70      27.697   7.594  -3.639  1.00  0.00           C  
ATOM    478  C   GLU A  70      27.966   7.896  -2.175  1.00  0.00           C  
ATOM    479  O   GLU A  70      29.037   8.409  -1.842  1.00  0.00           O  
ATOM    480  CB  GLU A  70      26.791   8.671  -4.240  1.00  0.00           C  
ATOM    481  CEN GLU A  70      26.395   9.721  -5.522  1.00  0.00           X  
ATOM    482  H   GLU A  70      26.164   6.189  -4.197  1.00  0.00           H  
ATOM    483  N   LEU A  71      27.068   7.482  -1.282  1.00  0.00           N  
ATOM    484  CA  LEU A  71      27.260   7.759   0.131  1.00  0.00           C  
ATOM    485  C   LEU A  71      28.469   7.021   0.659  1.00  0.00           C  
ATOM    486  O   LEU A  71      29.261   7.572   1.422  1.00  0.00           O  
ATOM    487  CB  LEU A  71      26.008   7.374   0.929  1.00  0.00           C  
ATOM    488  CEN LEU A  71      24.880   8.205   1.570  1.00  0.00           X  
ATOM    489  H   LEU A  71      26.212   7.014  -1.597  1.00  0.00           H  
ATOM    490  N   ASN A  72      28.659   5.782   0.208  1.00  0.00           N  
ATOM    491  CA  ASN A  72      29.761   4.974   0.707  1.00  0.00           C  
ATOM    492  C   ASN A  72      31.101   5.567   0.263  1.00  0.00           C  
ATOM    493  O   ASN A  72      32.066   5.616   1.033  1.00  0.00           O  
ATOM    494  CB  ASN A  72      29.642   3.530   0.257  1.00  0.00           C  
ATOM    495  CEN ASN A  72      29.239   2.630   0.615  1.00  0.00           X  
ATOM    496  H   ASN A  72      28.004   5.368  -0.458  1.00  0.00           H  
ATOM    497  N   ASN A  73      31.156   6.047  -0.980  1.00  0.00           N  
ATOM    498  CA  ASN A  73      32.384   6.588  -1.536  1.00  0.00           C  
ATOM    499  C   ASN A  73      32.764   7.960  -0.961  1.00  0.00           C  
ATOM    500  O   ASN A  73      33.952   8.266  -0.821  1.00  0.00           O  
ATOM    501  CB  ASN A  73      32.291   6.669  -3.049  1.00  0.00           C  
ATOM    502  CEN ASN A  73      32.517   6.069  -3.879  1.00  0.00           X  
ATOM    503  H   ASN A  73      30.327   5.993  -1.571  1.00  0.00           H  
ATOM    504  N   HIS A  74      31.769   8.789  -0.629  1.00  0.00           N  
ATOM    505  CA  HIS A  74      32.047  10.146  -0.155  1.00  0.00           C  
ATOM    506  C   HIS A  74      32.205  10.293   1.363  1.00  0.00           C  
ATOM    507  O   HIS A  74      33.046  11.064   1.831  1.00  0.00           O  
ATOM    508  CB  HIS A  74      30.939  11.090  -0.634  1.00  0.00           C  
ATOM    509  CEN HIS A  74      30.688  11.963  -1.732  1.00  0.00           X  
ATOM    510  H   HIS A  74      30.804   8.488  -0.768  1.00  0.00           H  
ATOM    511  N   LEU A  75      31.408   9.573   2.136  1.00  0.00           N  
ATOM    512  CA  LEU A  75      31.434   9.683   3.589  1.00  0.00           C  
ATOM    513  C   LEU A  75      32.552   8.821   4.181  1.00  0.00           C  
ATOM    514  O   LEU A  75      32.535   7.597   4.069  1.00  0.00           O  
ATOM    515  CB  LEU A  75      30.075   9.280   4.174  1.00  0.00           C  
ATOM    516  CEN LEU A  75      28.903  10.095   4.754  1.00  0.00           X  
ATOM    517  H   LEU A  75      30.725   8.940   1.720  1.00  0.00           H  
ATOM    518  N   GLN A  76      33.533   9.483   4.792  1.00  0.00           N  
ATOM    519  CA  GLN A  76      34.711   8.818   5.355  1.00  0.00           C  
ATOM    520  C   GLN A  76      34.804   8.495   6.852  1.00  0.00           C  
ATOM    521  O   GLN A  76      34.203   9.134   7.735  1.00  0.00           O  
ATOM    522  CB  GLN A  76      35.934   9.666   4.996  1.00  0.00           C  
ATOM    523  CEN GLN A  76      37.239   9.864   3.854  1.00  0.00           X  
ATOM    524  H   GLN A  76      33.496  10.492   4.801  1.00  0.00           H  
ATOM    525  N   GLY A  77      35.636   7.486   7.094  1.00  0.00           N  
ATOM    526  CA  GLY A  77      35.989   7.011   8.413  1.00  0.00           C  
ATOM    527  C   GLY A  77      34.808   6.597   9.255  1.00  0.00           C  
ATOM    528  O   GLY A  77      33.819   6.050   8.757  1.00  0.00           O  
ATOM    529  CEN GLY A  77      35.989   7.011   8.413  1.00  0.00           X  
ATOM    530  H   GLY A  77      36.082   7.045   6.298  1.00  0.00           H  
ATOM    531  N   GLY A  78      34.969   6.839  10.547  1.00  0.00           N  
ATOM    532  CA  GLY A  78      34.010   6.501  11.571  1.00  0.00           C  
ATOM    533  C   GLY A  78      33.004   7.606  11.860  1.00  0.00           C  
ATOM    534  O   GLY A  78      32.356   7.570  12.904  1.00  0.00           O  
ATOM    535  CEN GLY A  78      34.010   6.501  11.571  1.00  0.00           X  
ATOM    536  H   GLY A  78      35.827   7.288  10.837  1.00  0.00           H  
ATOM    537  N   LYS A  79      32.907   8.644  11.018  1.00  0.00           N  
ATOM    538  CA  LYS A  79      32.065   9.757  11.469  1.00  0.00           C  
ATOM    539  C   LYS A  79      30.678   9.243  11.878  1.00  0.00           C  
ATOM    540  O   LYS A  79      29.973   8.623  11.076  1.00  0.00           O  
ATOM    541  CB  LYS A  79      31.939  10.818  10.374  1.00  0.00           C  
ATOM    542  CEN LYS A  79      32.490  12.717   9.623  1.00  0.00           X  
ATOM    543  H   LYS A  79      33.374   8.661  10.100  1.00  0.00           H  
ATOM    544  N   HIS A  80      30.255   9.579  13.100  1.00  0.00           N  
ATOM    545  CA  HIS A  80      28.915   9.217  13.557  1.00  0.00           C  
ATOM    546  C   HIS A  80      27.833   9.613  12.582  1.00  0.00           C  
ATOM    547  O   HIS A  80      26.857   8.885  12.410  1.00  0.00           O  
ATOM    548  CB  HIS A  80      28.625   9.853  14.920  1.00  0.00           C  
ATOM    549  CEN HIS A  80      28.700   9.497  16.298  1.00  0.00           X  
ATOM    550  H   HIS A  80      30.907  10.003  13.745  1.00  0.00           H  
ATOM    551  N   THR A  81      28.004  10.743  11.908  1.00  0.00           N  
ATOM    552  CA  THR A  81      26.998  11.158  10.943  1.00  0.00           C  
ATOM    553  C   THR A  81      26.908  10.141   9.825  1.00  0.00           C  
ATOM    554  O   THR A  81      25.820   9.822   9.351  1.00  0.00           O  
ATOM    555  CB  THR A  81      27.306  12.544  10.348  1.00  0.00           C  
ATOM    556  CEN THR A  81      27.396  13.119  10.403  1.00  0.00           X  
ATOM    557  H   THR A  81      28.813  11.315  12.084  1.00  0.00           H  
ATOM    558  N   VAL A  82      28.050   9.616   9.418  1.00  0.00           N  
ATOM    559  CA  VAL A  82      28.102   8.677   8.320  1.00  0.00           C  
ATOM    560  C   VAL A  82      27.474   7.369   8.690  1.00  0.00           C  
ATOM    561  O   VAL A  82      26.755   6.771   7.887  1.00  0.00           O  
ATOM    562  CB  VAL A  82      29.549   8.421   7.859  1.00  0.00           C  
ATOM    563  CEN VAL A  82      29.996   8.535   7.348  1.00  0.00           X  
ATOM    564  H   VAL A  82      28.906   9.863   9.894  1.00  0.00           H  
ATOM    565  N   HIS A  83      27.719   6.926   9.922  1.00  0.00           N  
ATOM    566  CA  HIS A  83      27.140   5.675  10.355  1.00  0.00           C  
ATOM    567  C   HIS A  83      25.626   5.792  10.344  1.00  0.00           C  
ATOM    568  O   HIS A  83      24.941   4.900   9.846  1.00  0.00           O  
ATOM    569  CB  HIS A  83      27.640   5.289  11.751  1.00  0.00           C  
ATOM    570  CEN HIS A  83      28.651   4.468  12.329  1.00  0.00           X  
ATOM    571  H   HIS A  83      28.342   7.453  10.544  1.00  0.00           H  
ATOM    572  N   HIS A  84      25.101   6.918  10.832  1.00  0.00           N  
ATOM    573  CA  HIS A  84      23.665   7.098  10.902  1.00  0.00           C  
ATOM    574  C   HIS A  84      23.054   7.100   9.505  1.00  0.00           C  
ATOM    575  O   HIS A  84      22.035   6.448   9.267  1.00  0.00           O  
ATOM    576  CB  HIS A  84      23.317   8.398  11.635  1.00  0.00           C  
ATOM    577  CEN HIS A  84      22.969   8.816  12.952  1.00  0.00           X  
ATOM    578  H   HIS A  84      25.716   7.643  11.203  1.00  0.00           H  
ATOM    579  N   ILE A  85      23.684   7.786   8.552  1.00  0.00           N  
ATOM    580  CA  ILE A  85      23.111   7.844   7.219  1.00  0.00           C  
ATOM    581  C   ILE A  85      23.102   6.457   6.597  1.00  0.00           C  
ATOM    582  O   ILE A  85      22.148   6.090   5.907  1.00  0.00           O  
ATOM    583  CB  ILE A  85      23.885   8.811   6.305  1.00  0.00           C  
ATOM    584  CEN ILE A  85      23.987   9.849   5.986  1.00  0.00           X  
ATOM    585  H   ILE A  85      24.545   8.289   8.770  1.00  0.00           H  
ATOM    586  N   GLU A  86      24.142   5.663   6.846  1.00  0.00           N  
ATOM    587  CA  GLU A  86      24.195   4.343   6.240  1.00  0.00           C  
ATOM    588  C   GLU A  86      23.034   3.476   6.755  1.00  0.00           C  
ATOM    589  O   GLU A  86      22.360   2.806   5.970  1.00  0.00           O  
ATOM    590  CB  GLU A  86      25.540   3.672   6.533  1.00  0.00           C  
ATOM    591  CEN GLU A  86      27.117   3.252   6.045  1.00  0.00           X  
ATOM    592  H   GLU A  86      24.898   5.982   7.456  1.00  0.00           H  
ATOM    593  N   GLN A  87      22.771   3.519   8.072  1.00  0.00           N  
ATOM    594  CA  GLN A  87      21.687   2.733   8.660  1.00  0.00           C  
ATOM    595  C   GLN A  87      20.332   3.137   8.094  1.00  0.00           C  
ATOM    596  O   GLN A  87      19.514   2.269   7.771  1.00  0.00           O  
ATOM    597  CB  GLN A  87      21.674   2.894  10.183  1.00  0.00           C  
ATOM    598  CEN GLN A  87      22.133   2.149  11.693  1.00  0.00           X  
ATOM    599  H   GLN A  87      23.363   4.080   8.684  1.00  0.00           H  
ATOM    600  N   ASN A  88      20.106   4.445   7.927  1.00  0.00           N  
ATOM    601  CA  ASN A  88      18.826   4.938   7.438  1.00  0.00           C  
ATOM    602  C   ASN A  88      18.592   4.461   6.021  1.00  0.00           C  
ATOM    603  O   ASN A  88      17.494   4.030   5.671  1.00  0.00           O  
ATOM    604  CB  ASN A  88      18.737   6.451   7.508  1.00  0.00           C  
ATOM    605  CEN ASN A  88      18.391   7.185   8.174  1.00  0.00           X  
ATOM    606  H   ASN A  88      20.828   5.115   8.191  1.00  0.00           H  
ATOM    607  N   ILE A  89      19.645   4.475   5.218  1.00  0.00           N  
ATOM    608  CA  ILE A  89      19.521   4.091   3.830  1.00  0.00           C  
ATOM    609  C   ILE A  89      19.176   2.613   3.737  1.00  0.00           C  
ATOM    610  O   ILE A  89      18.335   2.230   2.924  1.00  0.00           O  
ATOM    611  CB  ILE A  89      20.813   4.372   3.042  1.00  0.00           C  
ATOM    612  CEN ILE A  89      21.370   5.122   2.479  1.00  0.00           X  
ATOM    613  H   ILE A  89      20.546   4.801   5.571  1.00  0.00           H  
ATOM    614  N   LYS A  90      19.819   1.772   4.564  1.00  0.00           N  
ATOM    615  CA  LYS A  90      19.507   0.344   4.545  1.00  0.00           C  
ATOM    616  C   LYS A  90      18.043   0.095   4.897  1.00  0.00           C  
ATOM    617  O   LYS A  90      17.366  -0.678   4.216  1.00  0.00           O  
ATOM    618  CB  LYS A  90      20.417  -0.416   5.511  1.00  0.00           C  
ATOM    619  CEN LYS A  90      22.083  -1.686   5.808  1.00  0.00           X  
ATOM    620  H   LYS A  90      20.525   2.129   5.207  1.00  0.00           H  
ATOM    621  N   GLU A  91      17.509   0.779   5.911  1.00  0.00           N  
ATOM    622  CA  GLU A  91      16.117   0.527   6.258  1.00  0.00           C  
ATOM    623  C   GLU A  91      15.204   0.924   5.097  1.00  0.00           C  
ATOM    624  O   GLU A  91      14.262   0.198   4.759  1.00  0.00           O  
ATOM    625  CB  GLU A  91      15.729   1.289   7.527  1.00  0.00           C  
ATOM    626  CEN GLU A  91      15.462   1.316   9.210  1.00  0.00           X  
ATOM    627  H   GLU A  91      18.067   1.441   6.449  1.00  0.00           H  
ATOM    628  N   ILE A  92      15.522   2.041   4.441  1.00  0.00           N  
ATOM    629  CA  ILE A  92      14.682   2.545   3.363  1.00  0.00           C  
ATOM    630  C   ILE A  92      14.636   1.531   2.237  1.00  0.00           C  
ATOM    631  O   ILE A  92      13.579   1.305   1.648  1.00  0.00           O  
ATOM    632  CB  ILE A  92      15.187   3.894   2.819  1.00  0.00           C  
ATOM    633  CEN ILE A  92      15.153   4.976   2.945  1.00  0.00           X  
ATOM    634  H   ILE A  92      16.346   2.575   4.729  1.00  0.00           H  
ATOM    635  N   PHE A  93      15.782   0.912   1.948  1.00  0.00           N  
ATOM    636  CA  PHE A  93      15.924  -0.066   0.881  1.00  0.00           C  
ATOM    637  C   PHE A  93      14.997  -1.233   1.150  1.00  0.00           C  
ATOM    638  O   PHE A  93      14.223  -1.633   0.282  1.00  0.00           O  
ATOM    639  CB  PHE A  93      17.372  -0.546   0.763  1.00  0.00           C  
ATOM    640  CEN PHE A  93      18.650  -0.259  -0.137  1.00  0.00           X  
ATOM    641  H   PHE A  93      16.610   1.148   2.489  1.00  0.00           H  
ATOM    642  N   HIS A  94      15.038  -1.757   2.372  1.00  0.00           N  
ATOM    643  CA  HIS A  94      14.188  -2.880   2.727  1.00  0.00           C  
ATOM    644  C   HIS A  94      12.709  -2.543   2.538  1.00  0.00           C  
ATOM    645  O   HIS A  94      11.956  -3.344   1.968  1.00  0.00           O  
ATOM    646  CB  HIS A  94      14.449  -3.311   4.174  1.00  0.00           C  
ATOM    647  CEN HIS A  94      15.239  -4.270   4.872  1.00  0.00           X  
ATOM    648  H   HIS A  94      15.700  -1.392   3.060  1.00  0.00           H  
ATOM    649  N   HIS A  95      12.284  -1.353   2.962  1.00  0.00           N  
ATOM    650  CA  HIS A  95      10.867  -1.038   2.852  1.00  0.00           C  
ATOM    651  C   HIS A  95      10.464  -0.958   1.374  1.00  0.00           C  
ATOM    652  O   HIS A  95       9.381  -1.423   0.989  1.00  0.00           O  
ATOM    653  CB  HIS A  95      10.543   0.277   3.569  1.00  0.00           C  
ATOM    654  CEN HIS A  95      10.057   0.704   4.839  1.00  0.00           X  
ATOM    655  H   HIS A  95      12.939  -0.693   3.385  1.00  0.00           H  
ATOM    656  N   LEU A  96      11.341  -0.405   0.534  1.00  0.00           N  
ATOM    657  CA  LEU A  96      11.018  -0.274  -0.876  1.00  0.00           C  
ATOM    658  C   LEU A  96      10.839  -1.649  -1.498  1.00  0.00           C  
ATOM    659  O   LEU A  96       9.929  -1.843  -2.305  1.00  0.00           O  
ATOM    660  CB  LEU A  96      12.111   0.514  -1.608  1.00  0.00           C  
ATOM    661  CEN LEU A  96      12.179   1.957  -2.143  1.00  0.00           X  
ATOM    662  H   LEU A  96      12.236  -0.064   0.882  1.00  0.00           H  
ATOM    663  N   GLU A  97      11.679  -2.621  -1.115  1.00  0.00           N  
ATOM    664  CA  GLU A  97      11.572  -3.952  -1.693  1.00  0.00           C  
ATOM    665  C   GLU A  97      10.244  -4.599  -1.306  1.00  0.00           C  
ATOM    666  O   GLU A  97       9.581  -5.214  -2.145  1.00  0.00           O  
ATOM    667  CB  GLU A  97      12.743  -4.830  -1.244  1.00  0.00           C  
ATOM    668  CEN GLU A  97      14.268  -5.527  -1.548  1.00  0.00           X  
ATOM    669  H   GLU A  97      12.415  -2.421  -0.437  1.00  0.00           H  
ATOM    670  N   GLU A  98       9.832  -4.447  -0.040  1.00  0.00           N  
ATOM    671  CA  GLU A  98       8.608  -5.103   0.403  1.00  0.00           C  
ATOM    672  C   GLU A  98       7.413  -4.516  -0.349  1.00  0.00           C  
ATOM    673  O   GLU A  98       6.511  -5.251  -0.767  1.00  0.00           O  
ATOM    674  CB  GLU A  98       8.421  -4.949   1.914  1.00  0.00           C  
ATOM    675  CEN GLU A  98       8.545  -5.587   3.489  1.00  0.00           X  
ATOM    676  H   GLU A  98      10.396  -3.899   0.616  1.00  0.00           H  
ATOM    677  N   LEU A  99       7.452  -3.194  -0.564  1.00  0.00           N  
ATOM    678  CA  LEU A  99       6.378  -2.441  -1.210  1.00  0.00           C  
ATOM    679  C   LEU A  99       6.229  -2.803  -2.689  1.00  0.00           C  
ATOM    680  O   LEU A  99       5.116  -2.923  -3.197  1.00  0.00           O  
ATOM    681  CB  LEU A  99       6.630  -0.936  -1.056  1.00  0.00           C  
ATOM    682  CEN LEU A  99       6.011   0.140  -0.144  1.00  0.00           X  
ATOM    683  H   LEU A  99       8.271  -2.680  -0.225  1.00  0.00           H  
ATOM    684  N   VAL A 100       7.349  -2.980  -3.384  1.00  0.00           N  
ATOM    685  CA  VAL A 100       7.307  -3.313  -4.803  1.00  0.00           C  
ATOM    686  C   VAL A 100       6.826  -4.743  -5.014  1.00  0.00           C  
ATOM    687  O   VAL A 100       6.037  -5.014  -5.925  1.00  0.00           O  
ATOM    688  CB  VAL A 100       8.687  -3.141  -5.466  1.00  0.00           C  
ATOM    689  CEN VAL A 100       9.046  -2.751  -5.906  1.00  0.00           X  
ATOM    690  H   VAL A 100       8.248  -2.870  -2.917  1.00  0.00           H  
ATOM    691  N   HIS A 101       7.331  -5.665  -4.188  1.00  0.00           N  
ATOM    692  CA  HIS A 101       6.998  -7.080  -4.335  1.00  0.00           C  
ATOM    693  C   HIS A 101       5.571  -7.469  -3.926  1.00  0.00           C  
ATOM    694  O   HIS A 101       4.978  -8.354  -4.561  1.00  0.00           O  
ATOM    695  CB  HIS A 101       7.995  -7.920  -3.530  1.00  0.00           C  
ATOM    696  CEN HIS A 101       9.227  -8.602  -3.744  1.00  0.00           X  
ATOM    697  H   HIS A 101       7.983  -5.364  -3.457  1.00  0.00           H  
ATOM    698  N   ARG A 102       5.033  -6.853  -2.868  1.00  0.00           N  
ATOM    699  CA  ARG A 102       3.716  -7.238  -2.357  1.00  0.00           C  
ATOM    700  C   ARG A 102       2.582  -7.014  -3.354  1.00  0.00           C  
ATOM    701  O   ARG A 102       2.131  -7.970  -3.987  1.00  0.00           O  
ATOM    702  CB  ARG A 102       3.412  -6.554  -1.033  1.00  0.00           C  
ATOM    703  CEN ARG A 102       3.220  -6.160   1.409  1.00  0.00           X  
ATOM    704  H   ARG A 102       5.569  -6.135  -2.379  1.00  0.00           H  
TER                                                                             
# All scores below are weighted scores, not raw scores.
#BEGIN_POSE_ENERGIES_TABLE ./minmover_pdb/pose_13.pdb
label vdw cenpack pair env cbeta hs_pair ss_pair sheet total
weights 1 0.5 1 1 0.25 1 1 1 NA
pose 0 -10.3444 -13.3384 -22.8355 5.25172 0 0 0 -41.2666
MET:NtermProteinFull_1 0 0.04264 -0.1172 0.13971 0.06653 0 0 0 0.13169
TYR_2 0 -0.07158 -0.01919 0.85474 0.06953 0 0 0 0.83351
GLY_3 0 0.0963 0.14333 -0.09146 0.06953 0 0 0 0.2177
LYS_4 0 -0.49542 -0.21659 -0.51535 0.02992 0 0 0 -1.19744
LEU_5 0 -0.35992 -0.56908 -0.39148 0.03217 0 0 0 -1.28831
ASN_6 0 -0.17086 0.18267 -0.32173 0.04278 0 0 0 -0.26714
ASP_7 0 -0.09311 -0.21274 -0.42964 0.05255 0 0 0 -0.68294
LEU_8 0 -0.33238 -0.5751 -0.53584 0.03726 0 0 0 -1.40607
LEU_9 0 -0.33638 -0.21767 -0.06582 0.04365 0 0 0 -0.57622
GLU_10 0 -0.09771 -0.00658 -0.92601 0.06899 0 0 0 -0.96131
ASP_11 0 -0.34845 -0.08655 -0.31759 0.0359 0 0 0 -0.71669
LEU_12 0 -0.41228 -0.66251 -0.39148 0.03518 0 0 0 -1.43109
GLN_13 0 0.01201 0.21191 -0.4142 0.06899 0 0 0 -0.12129
GLU_14 0 -0.02291 -0.16398 -0.71584 0.06889 0 0 0 -0.83383
VAL_15 0 -0.26372 -0.57974 -0.19594 0.04265 0 0 0 -0.99675
LEU_16 0 -0.04514 0.10222 0.4149 0.04435 0 0 0 0.51633
LYS_17 0 -0.0542 -0.03304 -0.8715 0.06961 0 0 0 -0.88913
ASN_18 0 0.00719 -0.10122 -0.24178 0.06925 0 0 0 -0.26655
LEU_19 0 -0.2472 -0.80762 -0.39148 0.03789 0 0 0 -1.40841
HIS_20 0 0.02523 -0.13204 0.0215 0.06893 0 0 0 -0.01638
LYS_21 0 -0.01768 0.02958 -1.04927 0.07025 0 0 0 -0.96712
ASN_22 0 0.3064 -0.15698 -0.24178 0.0693 0 0 0 -0.02305
TRP_23 0 0.13931 0.00094 -0.3396 0.03874 0 0 0 -0.16061
HIS_D_24 0 -0.08548 -0.15544 0.06501 0.0693 0 0 0 -0.10661
GLY_25 0 0.09409 -0.00786 -0.08884 0.03487 0 0 0 0.03227
GLY_26 0 0.00286 0.03203 0.0322 0.03621 0 0 0 0.10331
LYS_27 0 0 0 -0.8715 0.07134 0 0 0 -0.80016
ASP_28 0 -0.001 -0.06175 -0.56986 0.07157 0 0 0 -0.56104
ASN_29 0 0.34653 -0.09147 -0.19403 0.0353 0 0 0 0.09634
LEU_30 0 0.09607 -0.03376 0.24309 0.0429 0 0 0 0.3483
HIS_D_31 0 -0.05593 -0.10995 0.06501 0.06921 0 0 0 -0.03166
ASP_32 0 -0.17516 0.0275 -0.42964 0.06889 0 0 0 -0.50842
VAL_33 0 -0.23752 -0.17658 -0.35242 0.03389 0 0 0 -0.73263
ASP_34 0 0.11243 0.19298 -0.31759 0.06919 0 0 0 0.05701
ASN_35 0 -0.08456 -0.03189 -0.36221 0.06908 0 0 0 -0.40957
HIS_D_36 0 -0.45404 -0.21123 -0.15264 0.03559 0 0 0 -0.78231
LEU_37 0 -0.02801 -0.83809 -0.39148 0.03791 0 0 0 -1.21968
GLN_38 0 0.02229 0.11642 -0.49415 0.06893 0 0 0 -0.28651
ASN_39 0 -0.23618 -0.14967 -0.24178 0.06923 0 0 0 -0.55839
VAL_40 0 -0.23131 -0.31737 -0.27892 0.03368 0 0 0 -0.79392
ILE_41 0 -0.14231 -0.48805 0.60227 0.05123 0 0 0 0.02314
GLU_42 0 -0.09001 -0.19502 -0.71584 0.06882 0 0 0 -0.93204
ASP_43 0 -0.41067 -0.0548 0.08318 0.04376 0 0 0 -0.33852
ILE_44 0 -0.33665 -0.59088 -0.41682 0.0331 0 0 0 -1.31125
HIS_D_45 0 -0.10508 0.16125 0.06501 0.06904 0 0 0 0.19023
ASP_46 0 -0.15384 -0.46886 -0.31759 0.04262 0 0 0 -0.89767
PHE_47 0 -0.32421 -0.45838 -0.53231 0.03572 0 0 0 -1.27918
MET_48 0 -0.47998 -0.07178 0.18716 0.03009 0 0 0 -0.33452
GLN_49 0 -0.04389 0.02618 -0.60368 0.06947 0 0 0 -0.55193
GLY_50 0 -0.00477 0.03897 0.0322 0.04933 0 0 0 0.11574
GLY_51 0 -0.0623 0.02841 0.35201 0.03028 0 0 0 0.34841
GLY_52 0 -0.05729 -0.00742 -0.08884 0.03431 0 0 0 -0.11923
SER_53 0 -0.04056 -0.00519 -0.21543 0.0317 0 0 0 -0.22947
GLY_54 0 0.04328 0.04306 -0.07965 0.03557 0 0 0 0.04227
GLY_55 0 -0.0092 -0.00786 -0.07965 0.0357 0 0 0 -0.06101
LYS_56 0 -0.26577 -0.67202 -0.2228 0.03458 0 0 0 -1.126
LEU_57 0 0.37213 -0.3806 0.24309 0.03518 0 0 0 0.2698
GLN_58 0 0.00094 0.06409 -0.60368 0.06939 0 0 0 -0.46926
GLU_59 0 -0.04551 -0.07962 -0.25924 0.06898 0 0 0 -0.31539
MET_60 0 -0.39555 -0.20384 -0.21391 0.0323 0 0 0 -0.781
MET_61 0 -0.07863 -0.01902 0.4784 0.06922 0 0 0 0.44997
LYS_62 0 -0.04045 -0.01452 -0.96458 0.06961 0 0 0 -0.94993
GLU_63 0 -0.48606 -0.07513 -0.25924 0.03528 0 0 0 -0.78515
PHE_64 0 -0.16017 -0.39676 -0.19907 0.03908 0 0 0 -0.71692
GLN_65 0 0.01178 0.02321 -0.55896 0.06926 0 0 0 -0.45471
GLN_66 0 -0.11519 -0.18158 -0.55896 0.0693 0 0 0 -0.78643
VAL_67 0 -0.13582 -0.62541 -0.35242 0.03898 0 0 0 -1.07466
LEU_68 0 -0.33807 0.01891 0.91309 0.04365 0 0 0 0.63758
ASP_69 0 -0.08482 -0.03993 -0.52292 0.06894 0 0 0 -0.57873
GLU_70 0 -0.58384 0.3844 -0.13578 0.03535 0 0 0 -0.29987
LEU_71 0 -0.33632 -0.27997 -0.30366 0.03685 0 0 0 -0.8831
ASN_72 0 -0.04327 -0.06705 -0.28327 0.06902 0 0 0 -0.32457
ASN_73 0 -0.06724 -0.06878 -0.46336 0.06902 0 0 0 -0.53037
HIS_74 0 0.45952 0.02274 -0.18191 0.03519 0 0 0 0.33554
LEU_75 0 0.10997 0.12513 -0.45811 0.0366 0 0 0 -0.18641
GLN_76 0 0.05442 -0.19278 -0.49415 0.07081 0 0 0 -0.5617
GLY_77 0 -0.06269 -0.03026 0.35201 0.04518 0 0 0 0.30424
GLY_78 0 -0.01674 -0.04312 0.0322 0.04519 0 0 0 0.01753
LYS_79 0 -0.0596 -0.11284 -0.42611 0.03516 0 0 0 -0.56339
HIS_80 0 -0.03066 -0.10818 0.20362 0.06961 0 0 0 0.13438
THR_81 0 0.29796 -0.26926 -0.20624 0.04262 0 0 0 -0.13493
VAL_82 0 -0.0138 0.14471 -0.10438 0.04315 0 0 0 0.06967
HIS_D_83 0 -0.02144 -0.0153 0.0215 0.06962 0 0 0 0.05438
HIS_D_84 0 -0.05375 -0.11296 -0.02241 0.06899 0 0 0 -0.12013
ILE_85 0 -0.55431 -0.15649 -0.20059 0.0323 0 0 0 -0.87908
GLU_86 0 0.11089 0.42928 -0.13578 0.06893 0 0 0 0.47333
GLN_87 0 -0.05149 -0.0059 -0.59803 0.0693 0 0 0 -0.58611
ASN_88 0 -0.24053 -0.08476 -0.07783 0.04391 0 0 0 -0.35922
ILE_89 0 -0.25751 -0.51581 -0.41682 0.04458 0 0 0 -1.14557
LYS_90 0 0.04474 0.12414 -0.68888 0.0693 0 0 0 -0.4507
GLU_91 0 -0.08468 -0.14298 -0.60186 0.06902 0 0 0 -0.7605
ILE_92 0 -0.5641 -0.51234 -0.06945 0.03749 0 0 0 -1.1084
PHE_93 0 -0.25596 -0.27845 0.63033 0.04312 0 0 0 0.13904
HIS_D_94 0 -0.07687 0.11225 0.06501 0.06893 0 0 0 0.16932
HIS_95 0 -0.30049 -0.20889 -0.11266 0.03519 0 0 0 -0.58684
LEU_96 0 -0.1007 -0.68679 -0.45811 0.03721 0 0 0 -1.20838
GLU_97 0 -0.06667 0.03321 -0.60186 0.06884 0 0 0 -0.56649
GLU_98 0 -0.20715 -0.36847 -0.60186 0.04323 0 0 0 -1.13426
LEU_99 0 -0.04502 -0.19194 -0.19483 0.03561 0 0 0 -0.39619
VAL_100 0 0.40146 -0.03756 0.21583 0.04318 0 0 0 0.62291
HIS_D_101 0 -0.01856 0.09382 0.20362 0.06961 0 0 0 0.34849
ARG:CtermProteinFull_102 0 -0.0766 0.11868 -0.55583 0.04518 0 0 0 -0.46857
#END_POSE_ENERGIES_TABLE ./minmover_pdb/pose_13.pdb
