# Supplementary material for: Selection of a promiscuous minimalist cAMP phosphodiesterase from a library of de novo designed proteins
Source: Nat Chem. 2024 May 3;16(7):1200–8. doi: 10.1038/s41557-024-01490-4 (PMC11230910; doi:10.1038/s41557-024-01490-4)
Supplement: Supplementary file 3 — MD input files, scripts and final structures derived from MD, AlphaFold2, EMSfold and MultiSFold. [file 41557_2024_1490_MOESM3_ESM.zip › Computational_Data/4_MultiSFold/s824/pose_14.pdb]

ATOM      1  N   MET A   1     -12.159 -10.335  11.557  1.00  0.00           N  
ATOM      2  CA  MET A   1     -11.793  -8.909  11.420  1.00  0.00           C  
ATOM      3  C   MET A   1     -10.306  -8.769  11.155  1.00  0.00           C  
ATOM      4  O   MET A   1      -9.971  -8.074  10.215  1.00  0.00           O  
ATOM      5  CB  MET A   1     -12.177  -8.126  12.674  1.00  0.00           C  
ATOM      6  CEN MET A   1     -13.290  -6.908  13.270  1.00  0.00           X  
ATOM      7  H   MET A   1     -12.568 -10.667  12.407  1.00  0.00           H  
ATOM      8  N   TYR A   2      -9.444  -9.507  11.864  1.00  0.00           N  
ATOM      9  CA  TYR A   2      -7.986  -9.346  11.764  1.00  0.00           C  
ATOM     10  C   TYR A   2      -7.364  -9.547  10.376  1.00  0.00           C  
ATOM     11  O   TYR A   2      -6.575  -8.709   9.982  1.00  0.00           O  
ATOM     12  CB  TYR A   2      -7.313 -10.308  12.746  1.00  0.00           C  
ATOM     13  CEN TYR A   2      -6.621 -10.326  14.355  1.00  0.00           X  
ATOM     14  H   TYR A   2      -9.752  -9.977  12.702  1.00  0.00           H  
ATOM     15  N   GLY A   3      -7.744 -10.586   9.616  1.00  0.00           N  
ATOM     16  CA  GLY A   3      -7.270 -10.760   8.232  1.00  0.00           C  
ATOM     17  C   GLY A   3      -7.594  -9.563   7.331  1.00  0.00           C  
ATOM     18  O   GLY A   3      -6.687  -9.004   6.740  1.00  0.00           O  
ATOM     19  CEN GLY A   3      -7.270 -10.760   8.232  1.00  0.00           X  
ATOM     20  H   GLY A   3      -8.271 -11.336  10.041  1.00  0.00           H  
ATOM     21  N   LYS A   4      -8.846  -9.084   7.353  1.00  0.00           N  
ATOM     22  CA  LYS A   4      -9.257  -7.896   6.581  1.00  0.00           C  
ATOM     23  C   LYS A   4      -8.538  -6.615   7.017  1.00  0.00           C  
ATOM     24  O   LYS A   4      -8.173  -5.814   6.172  1.00  0.00           O  
ATOM     25  CB  LYS A   4     -10.769  -7.695   6.693  1.00  0.00           C  
ATOM     26  CEN LYS A   4     -12.687  -7.866   5.816  1.00  0.00           X  
ATOM     27  H   LYS A   4      -9.541  -9.559   7.912  1.00  0.00           H  
ATOM     28  N   LEU A   5      -8.371  -6.402   8.325  1.00  0.00           N  
ATOM     29  CA  LEU A   5      -7.638  -5.240   8.838  1.00  0.00           C  
ATOM     30  C   LEU A   5      -6.175  -5.251   8.380  1.00  0.00           C  
ATOM     31  O   LEU A   5      -5.653  -4.206   8.013  1.00  0.00           O  
ATOM     32  CB  LEU A   5      -7.716  -5.201  10.369  1.00  0.00           C  
ATOM     33  CEN LEU A   5      -8.533  -4.343  11.353  1.00  0.00           X  
ATOM     34  H   LEU A   5      -8.618  -7.141   8.967  1.00  0.00           H  
ATOM     35  N   ASN A   6      -5.523  -6.415   8.378  1.00  0.00           N  
ATOM     36  CA  ASN A   6      -4.140  -6.541   7.933  1.00  0.00           C  
ATOM     37  C   ASN A   6      -4.018  -6.236   6.439  1.00  0.00           C  
ATOM     38  O   ASN A   6      -3.119  -5.491   6.070  1.00  0.00           O  
ATOM     39  CB  ASN A   6      -3.582  -7.919   8.239  1.00  0.00           C  
ATOM     40  CEN ASN A   6      -3.046  -8.393   9.007  1.00  0.00           X  
ATOM     41  H   ASN A   6      -6.018  -7.261   8.629  1.00  0.00           H  
ATOM     42  N   ASP A   7      -4.966  -6.718   5.628  1.00  0.00           N  
ATOM     43  CA  ASP A   7      -4.995  -6.471   4.181  1.00  0.00           C  
ATOM     44  C   ASP A   7      -5.130  -4.962   3.910  1.00  0.00           C  
ATOM     45  O   ASP A   7      -4.395  -4.378   3.122  1.00  0.00           O  
ATOM     46  CB  ASP A   7      -6.143  -7.239   3.521  1.00  0.00           C  
ATOM     47  CEN ASP A   7      -6.317  -8.101   3.007  1.00  0.00           X  
ATOM     48  H   ASP A   7      -5.651  -7.360   6.000  1.00  0.00           H  
ATOM     49  N   LEU A   8      -6.000  -4.291   4.673  1.00  0.00           N  
ATOM     50  CA  LEU A   8      -6.241  -2.859   4.555  1.00  0.00           C  
ATOM     51  C   LEU A   8      -5.045  -1.986   4.966  1.00  0.00           C  
ATOM     52  O   LEU A   8      -4.767  -0.968   4.331  1.00  0.00           O  
ATOM     53  CB  LEU A   8      -7.471  -2.485   5.392  1.00  0.00           C  
ATOM     54  CEN LEU A   8      -8.935  -2.180   5.020  1.00  0.00           X  
ATOM     55  H   LEU A   8      -6.569  -4.824   5.314  1.00  0.00           H  
ATOM     56  N   LEU A   9      -4.346  -2.351   6.040  1.00  0.00           N  
ATOM     57  CA  LEU A   9      -3.111  -1.671   6.429  1.00  0.00           C  
ATOM     58  C   LEU A   9      -2.060  -1.729   5.322  1.00  0.00           C  
ATOM     59  O   LEU A   9      -1.496  -0.692   4.972  1.00  0.00           O  
ATOM     60  CB  LEU A   9      -2.556  -2.286   7.720  1.00  0.00           C  
ATOM     61  CEN LEU A   9      -2.552  -1.813   9.186  1.00  0.00           X  
ATOM     62  H   LEU A   9      -4.624  -3.187   6.534  1.00  0.00           H  
ATOM     63  N   GLU A  10      -1.799  -2.912   4.769  1.00  0.00           N  
ATOM     64  CA  GLU A  10      -0.809  -3.103   3.710  1.00  0.00           C  
ATOM     65  C   GLU A  10      -1.157  -2.251   2.480  1.00  0.00           C  
ATOM     66  O   GLU A  10      -0.286  -1.542   1.966  1.00  0.00           O  
ATOM     67  CB  GLU A  10      -0.715  -4.581   3.324  1.00  0.00           C  
ATOM     68  CEN GLU A  10       0.066  -6.091   3.440  1.00  0.00           X  
ATOM     69  H   GLU A  10      -2.352  -3.711   5.046  1.00  0.00           H  
ATOM     70  N   ASP A  11      -2.433  -2.210   2.082  1.00  0.00           N  
ATOM     71  CA  ASP A  11      -2.909  -1.419   0.942  1.00  0.00           C  
ATOM     72  C   ASP A  11      -2.707   0.090   1.173  1.00  0.00           C  
ATOM     73  O   ASP A  11      -2.225   0.809   0.291  1.00  0.00           O  
ATOM     74  CB  ASP A  11      -4.386  -1.716   0.670  1.00  0.00           C  
ATOM     75  CEN ASP A  11      -4.972  -2.291   0.068  1.00  0.00           X  
ATOM     76  H   ASP A  11      -3.086  -2.845   2.518  1.00  0.00           H  
ATOM     77  N   LEU A  12      -3.013   0.584   2.381  1.00  0.00           N  
ATOM     78  CA  LEU A  12      -2.836   1.994   2.754  1.00  0.00           C  
ATOM     79  C   LEU A  12      -1.370   2.430   2.659  1.00  0.00           C  
ATOM     80  O   LEU A  12      -1.065   3.526   2.178  1.00  0.00           O  
ATOM     81  CB  LEU A  12      -3.368   2.234   4.173  1.00  0.00           C  
ATOM     82  CEN LEU A  12      -4.653   2.891   4.710  1.00  0.00           X  
ATOM     83  H   LEU A  12      -3.408  -0.058   3.057  1.00  0.00           H  
ATOM     84  N   GLN A  13      -0.448   1.567   3.086  1.00  0.00           N  
ATOM     85  CA  GLN A  13       0.988   1.838   3.029  1.00  0.00           C  
ATOM     86  C   GLN A  13       1.480   1.974   1.587  1.00  0.00           C  
ATOM     87  O   GLN A  13       2.259   2.881   1.281  1.00  0.00           O  
ATOM     88  CB  GLN A  13       1.768   0.726   3.736  1.00  0.00           C  
ATOM     89  CEN GLN A  13       2.584   0.283   5.214  1.00  0.00           X  
ATOM     90  H   GLN A  13      -0.759   0.664   3.416  1.00  0.00           H  
ATOM     91  N   GLU A  14       1.025   1.106   0.686  1.00  0.00           N  
ATOM     92  CA  GLU A  14       1.376   1.187  -0.725  1.00  0.00           C  
ATOM     93  C   GLU A  14       0.903   2.504  -1.352  1.00  0.00           C  
ATOM     94  O   GLU A  14       1.660   3.137  -2.097  1.00  0.00           O  
ATOM     95  CB  GLU A  14       0.783  -0.002  -1.485  1.00  0.00           C  
ATOM     96  CEN GLU A  14       0.961  -1.548  -2.177  1.00  0.00           X  
ATOM     97  H   GLU A  14       0.421   0.353   0.987  1.00  0.00           H  
ATOM     98  N   VAL A  15      -0.302   2.971  -1.006  1.00  0.00           N  
ATOM     99  CA  VAL A  15      -0.851   4.248  -1.487  1.00  0.00           C  
ATOM    100  C   VAL A  15      -0.018   5.423  -0.980  1.00  0.00           C  
ATOM    101  O   VAL A  15       0.265   6.341  -1.751  1.00  0.00           O  
ATOM    102  CB  VAL A  15      -2.314   4.443  -1.047  1.00  0.00           C  
ATOM    103  CEN VAL A  15      -2.964   4.460  -1.275  1.00  0.00           X  
ATOM    104  H   VAL A  15      -0.856   2.413  -0.373  1.00  0.00           H  
ATOM    105  N   LEU A  16       0.444   5.367   0.268  1.00  0.00           N  
ATOM    106  CA  LEU A  16       1.294   6.396   0.877  1.00  0.00           C  
ATOM    107  C   LEU A  16       2.668   6.493   0.209  1.00  0.00           C  
ATOM    108  O   LEU A  16       3.165   7.577  -0.101  1.00  0.00           O  
ATOM    109  CB  LEU A  16       1.458   6.116   2.376  1.00  0.00           C  
ATOM    110  CEN LEU A  16       0.832   6.750   3.633  1.00  0.00           X  
ATOM    111  H   LEU A  16       0.176   4.576   0.835  1.00  0.00           H  
ATOM    112  N   LYS A  17       3.288   5.349  -0.070  1.00  0.00           N  
ATOM    113  CA  LYS A  17       4.581   5.291  -0.749  1.00  0.00           C  
ATOM    114  C   LYS A  17       4.495   5.837  -2.174  1.00  0.00           C  
ATOM    115  O   LYS A  17       5.397   6.556  -2.616  1.00  0.00           O  
ATOM    116  CB  LYS A  17       5.107   3.855  -0.770  1.00  0.00           C  
ATOM    117  CEN LYS A  17       6.435   2.403   0.007  1.00  0.00           X  
ATOM    118  H   LYS A  17       2.844   4.493   0.233  1.00  0.00           H  
ATOM    119  N   ASN A  18       3.424   5.516  -2.897  1.00  0.00           N  
ATOM    120  CA  ASN A  18       3.211   5.951  -4.273  1.00  0.00           C  
ATOM    121  C   ASN A  18       3.001   7.461  -4.371  1.00  0.00           C  
ATOM    122  O   ASN A  18       3.529   8.078  -5.300  1.00  0.00           O  
ATOM    123  CB  ASN A  18       2.039   5.221  -4.903  1.00  0.00           C  
ATOM    124  CEN ASN A  18       1.872   4.356  -5.474  1.00  0.00           X  
ATOM    125  H   ASN A  18       2.715   4.946  -2.458  1.00  0.00           H  
ATOM    126  N   LEU A  19       2.303   8.065  -3.410  1.00  0.00           N  
ATOM    127  CA  LEU A  19       2.141   9.511  -3.300  1.00  0.00           C  
ATOM    128  C   LEU A  19       3.490  10.192  -3.103  1.00  0.00           C  
ATOM    129  O   LEU A  19       3.873  11.019  -3.928  1.00  0.00           O  
ATOM    130  CB  LEU A  19       1.193   9.855  -2.145  1.00  0.00           C  
ATOM    131  CEN LEU A  19      -0.276  10.319  -2.100  1.00  0.00           X  
ATOM    132  H   LEU A  19       1.887   7.494  -2.690  1.00  0.00           H  
ATOM    133  N   HIS A  20       4.268   9.767  -2.105  1.00  0.00           N  
ATOM    134  CA  HIS A  20       5.555  10.381  -1.780  1.00  0.00           C  
ATOM    135  C   HIS A  20       6.572  10.313  -2.921  1.00  0.00           C  
ATOM    136  O   HIS A  20       7.285  11.283  -3.177  1.00  0.00           O  
ATOM    137  CB  HIS A  20       6.148   9.723  -0.530  1.00  0.00           C  
ATOM    138  CEN HIS A  20       6.175   9.944   0.877  1.00  0.00           X  
ATOM    139  H   HIS A  20       3.907   9.057  -1.487  1.00  0.00           H  
ATOM    140  N   LYS A  21       6.644   9.186  -3.632  1.00  0.00           N  
ATOM    141  CA  LYS A  21       7.570   9.022  -4.759  1.00  0.00           C  
ATOM    142  C   LYS A  21       7.139   9.791  -6.008  1.00  0.00           C  
ATOM    143  O   LYS A  21       7.991  10.325  -6.711  1.00  0.00           O  
ATOM    144  CB  LYS A  21       7.723   7.539  -5.099  1.00  0.00           C  
ATOM    145  CEN LYS A  21       8.879   5.770  -5.002  1.00  0.00           X  
ATOM    146  H   LYS A  21       6.096   8.398  -3.318  1.00  0.00           H  
ATOM    147  N   ASN A  22       5.851   9.785  -6.333  1.00  0.00           N  
ATOM    148  CA  ASN A  22       5.360  10.237  -7.639  1.00  0.00           C  
ATOM    149  C   ASN A  22       4.849  11.682  -7.619  1.00  0.00           C  
ATOM    150  O   ASN A  22       4.789  12.331  -8.667  1.00  0.00           O  
ATOM    151  CB  ASN A  22       4.272   9.315  -8.157  1.00  0.00           C  
ATOM    152  CEN ASN A  22       4.193   8.459  -8.759  1.00  0.00           X  
ATOM    153  H   ASN A  22       5.189   9.439  -5.655  1.00  0.00           H  
ATOM    154  N   TRP A  23       4.492  12.206  -6.450  1.00  0.00           N  
ATOM    155  CA  TRP A  23       3.969  13.554  -6.318  1.00  0.00           C  
ATOM    156  C   TRP A  23       5.002  14.607  -6.725  1.00  0.00           C  
ATOM    157  O   TRP A  23       5.690  15.217  -5.912  1.00  0.00           O  
ATOM    158  CB  TRP A  23       3.509  13.798  -4.879  1.00  0.00           C  
ATOM    159  CEN TRP A  23       2.083  14.149  -3.922  1.00  0.00           X  
ATOM    160  H   TRP A  23       4.481  11.624  -5.625  1.00  0.00           H  
ATOM    161  N   HIS A  24       5.101  14.840  -8.032  1.00  0.00           N  
ATOM    162  CA  HIS A  24       6.039  15.798  -8.626  1.00  0.00           C  
ATOM    163  C   HIS A  24       5.420  17.189  -8.902  1.00  0.00           C  
ATOM    164  O   HIS A  24       6.149  18.109  -9.275  1.00  0.00           O  
ATOM    165  CB  HIS A  24       6.610  15.222  -9.926  1.00  0.00           C  
ATOM    166  CEN HIS A  24       7.750  14.482 -10.351  1.00  0.00           X  
ATOM    167  H   HIS A  24       4.517  14.285  -8.643  1.00  0.00           H  
ATOM    168  N   GLY A  25       4.101  17.369  -8.751  1.00  0.00           N  
ATOM    169  CA  GLY A  25       3.411  18.619  -9.099  1.00  0.00           C  
ATOM    170  C   GLY A  25       2.929  19.440  -7.905  1.00  0.00           C  
ATOM    171  O   GLY A  25       1.826  19.227  -7.438  1.00  0.00           O  
ATOM    172  CEN GLY A  25       3.410  18.619  -9.099  1.00  0.00           X  
ATOM    173  H   GLY A  25       3.531  16.587  -8.460  1.00  0.00           H  
ATOM    174  N   GLY A  26       3.710  20.436  -7.472  1.00  0.00           N  
ATOM    175  CA  GLY A  26       3.317  21.393  -6.423  1.00  0.00           C  
ATOM    176  C   GLY A  26       3.723  20.947  -5.017  1.00  0.00           C  
ATOM    177  O   GLY A  26       3.201  19.969  -4.493  1.00  0.00           O  
ATOM    178  CEN GLY A  26       3.317  21.393  -6.422  1.00  0.00           X  
ATOM    179  H   GLY A  26       4.593  20.575  -7.944  1.00  0.00           H  
ATOM    180  N   LYS A  27       4.678  21.654  -4.411  1.00  0.00           N  
ATOM    181  CA  LYS A  27       5.084  21.439  -3.010  1.00  0.00           C  
ATOM    182  C   LYS A  27       3.949  21.642  -2.005  1.00  0.00           C  
ATOM    183  O   LYS A  27       3.778  20.782  -1.152  1.00  0.00           O  
ATOM    184  CB  LYS A  27       6.246  22.369  -2.655  1.00  0.00           C  
ATOM    185  CEN LYS A  27       8.319  22.628  -2.322  1.00  0.00           X  
ATOM    186  H   LYS A  27       5.105  22.416  -4.916  1.00  0.00           H  
ATOM    187  N   ASP A  28       3.203  22.743  -2.107  1.00  0.00           N  
ATOM    188  CA  ASP A  28       2.042  22.998  -1.243  1.00  0.00           C  
ATOM    189  C   ASP A  28       0.983  21.892  -1.341  1.00  0.00           C  
ATOM    190  O   ASP A  28       0.696  21.246  -0.342  1.00  0.00           O  
ATOM    191  CB  ASP A  28       1.413  24.349  -1.592  1.00  0.00           C  
ATOM    192  CEN ASP A  28       1.418  25.320  -1.284  1.00  0.00           X  
ATOM    193  H   ASP A  28       3.553  23.532  -2.633  1.00  0.00           H  
ATOM    194  N   ASN A  29       0.496  21.568  -2.542  1.00  0.00           N  
ATOM    195  CA  ASN A  29      -0.572  20.565  -2.690  1.00  0.00           C  
ATOM    196  C   ASN A  29      -0.238  19.221  -2.029  1.00  0.00           C  
ATOM    197  O   ASN A  29      -1.115  18.553  -1.489  1.00  0.00           O  
ATOM    198  CB  ASN A  29      -0.906  20.344  -4.154  1.00  0.00           C  
ATOM    199  CEN ASN A  29      -1.573  20.724  -4.870  1.00  0.00           X  
ATOM    200  H   ASN A  29       0.684  22.187  -3.315  1.00  0.00           H  
ATOM    201  N   LEU A  30       1.029  18.802  -2.090  1.00  0.00           N  
ATOM    202  CA  LEU A  30       1.439  17.513  -1.551  1.00  0.00           C  
ATOM    203  C   LEU A  30       1.486  17.536  -0.025  1.00  0.00           C  
ATOM    204  O   LEU A  30       1.334  16.491   0.585  1.00  0.00           O  
ATOM    205  CB  LEU A  30       2.806  17.113  -2.121  1.00  0.00           C  
ATOM    206  CEN LEU A  30       3.233  16.103  -3.203  1.00  0.00           X  
ATOM    207  H   LEU A  30       1.736  19.461  -2.392  1.00  0.00           H  
ATOM    208  N   HIS A  31       1.707  18.705   0.579  1.00  0.00           N  
ATOM    209  CA  HIS A  31       1.693  18.853   2.027  1.00  0.00           C  
ATOM    210  C   HIS A  31       0.341  18.420   2.605  1.00  0.00           C  
ATOM    211  O   HIS A  31       0.314  17.616   3.526  1.00  0.00           O  
ATOM    212  CB  HIS A  31       2.001  20.300   2.425  1.00  0.00           C  
ATOM    213  CEN HIS A  31       3.128  21.078   2.818  1.00  0.00           X  
ATOM    214  H   HIS A  31       1.773  19.546   0.023  1.00  0.00           H  
ATOM    215  N   ASP A  32      -0.766  18.884   2.019  1.00  0.00           N  
ATOM    216  CA  ASP A  32      -2.110  18.528   2.490  1.00  0.00           C  
ATOM    217  C   ASP A  32      -2.363  17.017   2.391  1.00  0.00           C  
ATOM    218  O   ASP A  32      -2.731  16.384   3.377  1.00  0.00           O  
ATOM    219  CB  ASP A  32      -3.173  19.290   1.694  1.00  0.00           C  
ATOM    220  CEN ASP A  32      -3.754  20.124   1.760  1.00  0.00           X  
ATOM    221  H   ASP A  32      -0.687  19.544   1.262  1.00  0.00           H  
ATOM    222  N   VAL A  33      -2.066  16.414   1.237  1.00  0.00           N  
ATOM    223  CA  VAL A  33      -2.238  14.970   1.010  1.00  0.00           C  
ATOM    224  C   VAL A  33      -1.374  14.131   1.959  1.00  0.00           C  
ATOM    225  O   VAL A  33      -1.805  13.069   2.396  1.00  0.00           O  
ATOM    226  CB  VAL A  33      -1.897  14.586  -0.442  1.00  0.00           C  
ATOM    227  CEN VAL A  33      -2.170  14.382  -1.041  1.00  0.00           X  
ATOM    228  H   VAL A  33      -1.741  16.993   0.475  1.00  0.00           H  
ATOM    229  N   ASP A  34      -0.157  14.587   2.261  1.00  0.00           N  
ATOM    230  CA  ASP A  34       0.773  13.908   3.168  1.00  0.00           C  
ATOM    231  C   ASP A  34       0.206  13.889   4.589  1.00  0.00           C  
ATOM    232  O   ASP A  34       0.173  12.831   5.209  1.00  0.00           O  
ATOM    233  CB  ASP A  34       2.144  14.588   3.152  1.00  0.00           C  
ATOM    234  CEN ASP A  34       3.064  14.490   2.725  1.00  0.00           X  
ATOM    235  H   ASP A  34       0.138  15.471   1.875  1.00  0.00           H  
ATOM    236  N   ASN A  35      -0.347  15.008   5.064  1.00  0.00           N  
ATOM    237  CA  ASN A  35      -0.984  15.092   6.379  1.00  0.00           C  
ATOM    238  C   ASN A  35      -2.191  14.155   6.488  1.00  0.00           C  
ATOM    239  O   ASN A  35      -2.324  13.454   7.488  1.00  0.00           O  
ATOM    240  CB  ASN A  35      -1.399  16.517   6.697  1.00  0.00           C  
ATOM    241  CEN ASN A  35      -0.999  17.359   7.179  1.00  0.00           X  
ATOM    242  H   ASN A  35      -0.315  15.845   4.498  1.00  0.00           H  
ATOM    243  N   HIS A  36      -3.054  14.095   5.473  1.00  0.00           N  
ATOM    244  CA  HIS A  36      -4.200  13.188   5.500  1.00  0.00           C  
ATOM    245  C   HIS A  36      -3.768  11.714   5.542  1.00  0.00           C  
ATOM    246  O   HIS A  36      -4.272  10.948   6.357  1.00  0.00           O  
ATOM    247  CB  HIS A  36      -5.101  13.434   4.285  1.00  0.00           C  
ATOM    248  CEN HIS A  36      -6.269  14.183   3.962  1.00  0.00           X  
ATOM    249  H   HIS A  36      -2.935  14.708   4.679  1.00  0.00           H  
ATOM    250  N   LEU A  37      -2.803  11.301   4.713  1.00  0.00           N  
ATOM    251  CA  LEU A  37      -2.285   9.927   4.739  1.00  0.00           C  
ATOM    252  C   LEU A  37      -1.724   9.540   6.108  1.00  0.00           C  
ATOM    253  O   LEU A  37      -2.018   8.444   6.585  1.00  0.00           O  
ATOM    254  CB  LEU A  37      -1.205   9.756   3.664  1.00  0.00           C  
ATOM    255  CEN LEU A  37      -1.206   9.080   2.279  1.00  0.00           X  
ATOM    256  H   LEU A  37      -2.394  11.965   4.076  1.00  0.00           H  
ATOM    257  N   GLN A  38      -0.949  10.418   6.749  1.00  0.00           N  
ATOM    258  CA  GLN A  38      -0.395  10.156   8.075  1.00  0.00           C  
ATOM    259  C   GLN A  38      -1.510   9.922   9.098  1.00  0.00           C  
ATOM    260  O   GLN A  38      -1.429   8.938   9.827  1.00  0.00           O  
ATOM    261  CB  GLN A  38       0.489  11.322   8.527  1.00  0.00           C  
ATOM    262  CEN GLN A  38       2.137  11.876   8.685  1.00  0.00           X  
ATOM    263  H   GLN A  38      -0.791  11.323   6.332  1.00  0.00           H  
ATOM    264  N   ASN A  39      -2.571  10.736   9.090  1.00  0.00           N  
ATOM    265  CA  ASN A  39      -3.722  10.548   9.984  1.00  0.00           C  
ATOM    266  C   ASN A  39      -4.397   9.188   9.754  1.00  0.00           C  
ATOM    267  O   ASN A  39      -4.695   8.478  10.710  1.00  0.00           O  
ATOM    268  CB  ASN A  39      -4.734  11.667   9.824  1.00  0.00           C  
ATOM    269  CEN ASN A  39      -4.946  12.598  10.260  1.00  0.00           X  
ATOM    270  H   ASN A  39      -2.551  11.557   8.506  1.00  0.00           H  
ATOM    271  N   VAL A  40      -4.536   8.763   8.491  1.00  0.00           N  
ATOM    272  CA  VAL A  40      -5.134   7.463   8.152  1.00  0.00           C  
ATOM    273  C   VAL A  40      -4.296   6.298   8.700  1.00  0.00           C  
ATOM    274  O   VAL A  40      -4.846   5.335   9.230  1.00  0.00           O  
ATOM    275  CB  VAL A  40      -5.290   7.294   6.629  1.00  0.00           C  
ATOM    276  CEN VAL A  40      -5.752   7.270   6.118  1.00  0.00           X  
ATOM    277  H   VAL A  40      -4.297   9.404   7.751  1.00  0.00           H  
ATOM    278  N   ILE A  41      -2.965   6.368   8.600  1.00  0.00           N  
ATOM    279  CA  ILE A  41      -2.057   5.347   9.144  1.00  0.00           C  
ATOM    280  C   ILE A  41      -2.202   5.226  10.666  1.00  0.00           C  
ATOM    281  O   ILE A  41      -2.298   4.110  11.182  1.00  0.00           O  
ATOM    282  CB  ILE A  41      -0.588   5.658   8.802  1.00  0.00           C  
ATOM    283  CEN ILE A  41       0.196   5.548   8.053  1.00  0.00           X  
ATOM    284  H   ILE A  41      -2.568   7.205   8.192  1.00  0.00           H  
ATOM    285  N   GLU A  42      -2.216   6.350  11.383  1.00  0.00           N  
ATOM    286  CA  GLU A  42      -2.375   6.384  12.835  1.00  0.00           C  
ATOM    287  C   GLU A  42      -3.670   5.699  13.271  1.00  0.00           C  
ATOM    288  O   GLU A  42      -3.635   4.857  14.170  1.00  0.00           O  
ATOM    289  CB  GLU A  42      -2.350   7.828  13.340  1.00  0.00           C  
ATOM    290  CEN GLU A  42      -1.507   9.132  14.043  1.00  0.00           X  
ATOM    291  H   GLU A  42      -2.168   7.236  10.899  1.00  0.00           H  
ATOM    292  N   ASP A  43      -4.783   5.961  12.589  1.00  0.00           N  
ATOM    293  CA  ASP A  43      -6.063   5.333  12.892  1.00  0.00           C  
ATOM    294  C   ASP A  43      -6.043   3.828  12.600  1.00  0.00           C  
ATOM    295  O   ASP A  43      -6.542   3.029  13.405  1.00  0.00           O  
ATOM    296  CB  ASP A  43      -7.183   6.007  12.096  1.00  0.00           C  
ATOM    297  CEN ASP A  43      -7.902   6.721  12.203  1.00  0.00           X  
ATOM    298  H   ASP A  43      -4.773   6.717  11.918  1.00  0.00           H  
ATOM    299  N   ILE A  44      -5.428   3.397  11.492  1.00  0.00           N  
ATOM    300  CA  ILE A  44      -5.368   1.974  11.115  1.00  0.00           C  
ATOM    301  C   ILE A  44      -4.600   1.197  12.182  1.00  0.00           C  
ATOM    302  O   ILE A  44      -4.965   0.072  12.537  1.00  0.00           O  
ATOM    303  CB  ILE A  44      -4.697   1.762   9.746  1.00  0.00           C  
ATOM    304  CEN ILE A  44      -4.859   1.724   8.669  1.00  0.00           X  
ATOM    305  H   ILE A  44      -5.027   4.095  10.880  1.00  0.00           H  
ATOM    306  N   HIS A  45      -3.539   1.798  12.710  1.00  0.00           N  
ATOM    307  CA  HIS A  45      -2.753   1.221  13.783  1.00  0.00           C  
ATOM    308  C   HIS A  45      -3.560   1.098  15.087  1.00  0.00           C  
ATOM    309  O   HIS A  45      -3.671  -0.008  15.621  1.00  0.00           O  
ATOM    310  CB  HIS A  45      -1.491   2.058  14.021  1.00  0.00           C  
ATOM    311  CEN HIS A  45      -0.126   2.063  13.614  1.00  0.00           X  
ATOM    312  H   HIS A  45      -3.299   2.724  12.379  1.00  0.00           H  
ATOM    313  N   ASP A  46      -4.208   2.167  15.561  1.00  0.00           N  
ATOM    314  CA  ASP A  46      -4.986   2.169  16.809  1.00  0.00           C  
ATOM    315  C   ASP A  46      -6.076   1.084  16.804  1.00  0.00           C  
ATOM    316  O   ASP A  46      -6.238   0.332  17.774  1.00  0.00           O  
ATOM    317  CB  ASP A  46      -5.619   3.544  17.038  1.00  0.00           C  
ATOM    318  CEN ASP A  46      -5.454   4.408  17.553  1.00  0.00           X  
ATOM    319  H   ASP A  46      -4.167   3.026  15.033  1.00  0.00           H  
ATOM    320  N   PHE A  47      -6.773   0.920  15.676  1.00  0.00           N  
ATOM    321  CA  PHE A  47      -7.817  -0.090  15.519  1.00  0.00           C  
ATOM    322  C   PHE A  47      -7.289  -1.495  15.840  1.00  0.00           C  
ATOM    323  O   PHE A  47      -7.780  -2.146  16.768  1.00  0.00           O  
ATOM    324  CB  PHE A  47      -8.383  -0.051  14.098  1.00  0.00           C  
ATOM    325  CEN PHE A  47      -9.635   0.562  13.334  1.00  0.00           X  
ATOM    326  H   PHE A  47      -6.576   1.541  14.903  1.00  0.00           H  
ATOM    327  N   MET A  48      -6.241  -1.948  15.145  1.00  0.00           N  
ATOM    328  CA  MET A  48      -5.785  -3.340  15.199  1.00  0.00           C  
ATOM    329  C   MET A  48      -5.279  -3.755  16.579  1.00  0.00           C  
ATOM    330  O   MET A  48      -5.389  -4.927  16.946  1.00  0.00           O  
ATOM    331  CB  MET A  48      -4.687  -3.562  14.161  1.00  0.00           C  
ATOM    332  CEN MET A  48      -4.358  -4.344  12.625  1.00  0.00           X  
ATOM    333  H   MET A  48      -5.728  -1.283  14.582  1.00  0.00           H  
ATOM    334  N   GLN A  49      -4.743  -2.825  17.368  1.00  0.00           N  
ATOM    335  CA  GLN A  49      -3.914  -3.163  18.531  1.00  0.00           C  
ATOM    336  C   GLN A  49      -4.725  -3.386  19.818  1.00  0.00           C  
ATOM    337  O   GLN A  49      -4.178  -3.828  20.828  1.00  0.00           O  
ATOM    338  CB  GLN A  49      -2.882  -2.058  18.771  1.00  0.00           C  
ATOM    339  CEN GLN A  49      -1.219  -1.590  18.522  1.00  0.00           X  
ATOM    340  H   GLN A  49      -4.902  -1.852  17.156  1.00  0.00           H  
ATOM    341  N   GLY A  50      -6.043  -3.157  19.779  1.00  0.00           N  
ATOM    342  CA  GLY A  50      -6.921  -3.182  20.944  1.00  0.00           C  
ATOM    343  C   GLY A  50      -7.267  -1.792  21.471  1.00  0.00           C  
ATOM    344  O   GLY A  50      -7.883  -1.684  22.530  1.00  0.00           O  
ATOM    345  CEN GLY A  50      -6.922  -3.182  20.945  1.00  0.00           X  
ATOM    346  H   GLY A  50      -6.451  -2.902  18.893  1.00  0.00           H  
ATOM    347  N   GLY A  51      -6.887  -0.732  20.748  1.00  0.00           N  
ATOM    348  CA  GLY A  51      -7.106   0.659  21.141  1.00  0.00           C  
ATOM    349  C   GLY A  51      -8.332   1.323  20.503  1.00  0.00           C  
ATOM    350  O   GLY A  51      -8.724   2.412  20.938  1.00  0.00           O  
ATOM    351  CEN GLY A  51      -7.106   0.660  21.141  1.00  0.00           X  
ATOM    352  H   GLY A  51      -6.393  -0.880  19.881  1.00  0.00           H  
ATOM    353  N   GLY A  52      -8.964   0.721  19.489  1.00  0.00           N  
ATOM    354  CA  GLY A  52     -10.059   1.361  18.756  1.00  0.00           C  
ATOM    355  C   GLY A  52     -11.449   0.765  18.951  1.00  0.00           C  
ATOM    356  O   GLY A  52     -11.691  -0.424  18.758  1.00  0.00           O  
ATOM    357  CEN GLY A  52     -10.060   1.361  18.756  1.00  0.00           X  
ATOM    358  H   GLY A  52      -8.570  -0.133  19.118  1.00  0.00           H  
ATOM    359  N   SER A  53     -12.394   1.639  19.299  1.00  0.00           N  
ATOM    360  CA  SER A  53     -13.804   1.302  19.486  1.00  0.00           C  
ATOM    361  C   SER A  53     -14.616   1.754  18.268  1.00  0.00           C  
ATOM    362  O   SER A  53     -14.052   2.281  17.308  1.00  0.00           O  
ATOM    363  CB  SER A  53     -14.337   1.940  20.754  1.00  0.00           C  
ATOM    364  CEN SER A  53     -14.400   2.307  21.150  1.00  0.00           X  
ATOM    365  H   SER A  53     -12.186   2.621  19.183  1.00  0.00           H  
ATOM    366  N   GLY A  54     -15.948   1.621  18.299  1.00  0.00           N  
ATOM    367  CA  GLY A  54     -16.816   2.052  17.188  1.00  0.00           C  
ATOM    368  C   GLY A  54     -16.558   3.486  16.689  1.00  0.00           C  
ATOM    369  O   GLY A  54     -16.580   3.727  15.490  1.00  0.00           O  
ATOM    370  CEN GLY A  54     -16.817   2.052  17.188  1.00  0.00           X  
ATOM    371  H   GLY A  54     -16.377   1.152  19.084  1.00  0.00           H  
ATOM    372  N   GLY A  55     -16.235   4.428  17.591  1.00  0.00           N  
ATOM    373  CA  GLY A  55     -15.888   5.803  17.232  1.00  0.00           C  
ATOM    374  C   GLY A  55     -14.609   5.919  16.397  1.00  0.00           C  
ATOM    375  O   GLY A  55     -14.550   6.783  15.529  1.00  0.00           O  
ATOM    376  CEN GLY A  55     -15.888   5.803  17.232  1.00  0.00           X  
ATOM    377  H   GLY A  55     -16.092   4.140  18.547  1.00  0.00           H  
ATOM    378  N   LYS A  56     -13.630   5.014  16.579  1.00  0.00           N  
ATOM    379  CA  LYS A  56     -12.437   4.961  15.713  1.00  0.00           C  
ATOM    380  C   LYS A  56     -12.818   4.617  14.277  1.00  0.00           C  
ATOM    381  O   LYS A  56     -12.334   5.252  13.357  1.00  0.00           O  
ATOM    382  CB  LYS A  56     -11.427   3.942  16.242  1.00  0.00           C  
ATOM    383  CEN LYS A  56      -9.606   3.553  17.247  1.00  0.00           X  
ATOM    384  H   LYS A  56     -13.775   4.264  17.240  1.00  0.00           H  
ATOM    385  N   LEU A  57     -13.738   3.668  14.073  1.00  0.00           N  
ATOM    386  CA  LEU A  57     -14.235   3.351  12.731  1.00  0.00           C  
ATOM    387  C   LEU A  57     -15.019   4.504  12.101  1.00  0.00           C  
ATOM    388  O   LEU A  57     -14.754   4.857  10.958  1.00  0.00           O  
ATOM    389  CB  LEU A  57     -15.111   2.093  12.785  1.00  0.00           C  
ATOM    390  CEN LEU A  57     -14.861   0.627  12.382  1.00  0.00           X  
ATOM    391  H   LEU A  57     -14.113   3.177  14.875  1.00  0.00           H  
ATOM    392  N   GLN A  58     -15.946   5.115  12.838  1.00  0.00           N  
ATOM    393  CA  GLN A  58     -16.717   6.246  12.314  1.00  0.00           C  
ATOM    394  C   GLN A  58     -15.827   7.418  11.894  1.00  0.00           C  
ATOM    395  O   GLN A  58     -16.085   8.031  10.860  1.00  0.00           O  
ATOM    396  CB  GLN A  58     -17.727   6.724  13.361  1.00  0.00           C  
ATOM    397  CEN GLN A  58     -19.400   6.656  13.855  1.00  0.00           X  
ATOM    398  H   GLN A  58     -16.080   4.828  13.798  1.00  0.00           H  
ATOM    399  N   GLU A  59     -14.793   7.728  12.676  1.00  0.00           N  
ATOM    400  CA  GLU A  59     -13.827   8.776  12.348  1.00  0.00           C  
ATOM    401  C   GLU A  59     -13.000   8.391  11.117  1.00  0.00           C  
ATOM    402  O   GLU A  59     -12.889   9.198  10.197  1.00  0.00           O  
ATOM    403  CB  GLU A  59     -12.906   9.049  13.540  1.00  0.00           C  
ATOM    404  CEN GLU A  59     -12.488   9.988  14.899  1.00  0.00           X  
ATOM    405  H   GLU A  59     -14.630   7.191  13.520  1.00  0.00           H  
ATOM    406  N   MET A  60     -12.588   7.125  11.011  1.00  0.00           N  
ATOM    407  CA  MET A  60     -11.792   6.608   9.892  1.00  0.00           C  
ATOM    408  C   MET A  60     -12.518   6.727   8.548  1.00  0.00           C  
ATOM    409  O   MET A  60     -11.908   7.056   7.538  1.00  0.00           O  
ATOM    410  CB  MET A  60     -11.418   5.151  10.153  1.00  0.00           C  
ATOM    411  CEN MET A  60     -10.065   4.109  10.556  1.00  0.00           X  
ATOM    412  H   MET A  60     -12.759   6.505  11.792  1.00  0.00           H  
ATOM    413  N   MET A  61     -13.836   6.497   8.525  1.00  0.00           N  
ATOM    414  CA  MET A  61     -14.639   6.665   7.310  1.00  0.00           C  
ATOM    415  C   MET A  61     -14.583   8.107   6.796  1.00  0.00           C  
ATOM    416  O   MET A  61     -14.293   8.334   5.625  1.00  0.00           O  
ATOM    417  CB  MET A  61     -16.087   6.257   7.576  1.00  0.00           C  
ATOM    418  CEN MET A  61     -17.276   5.019   7.213  1.00  0.00           X  
ATOM    419  H   MET A  61     -14.286   6.199   9.379  1.00  0.00           H  
ATOM    420  N   LYS A  62     -14.840   9.098   7.653  1.00  0.00           N  
ATOM    421  CA  LYS A  62     -14.794  10.506   7.266  1.00  0.00           C  
ATOM    422  C   LYS A  62     -13.414  10.914   6.748  1.00  0.00           C  
ATOM    423  O   LYS A  62     -13.349  11.575   5.717  1.00  0.00           O  
ATOM    424  CB  LYS A  62     -15.190  11.392   8.448  1.00  0.00           C  
ATOM    425  CEN LYS A  62     -16.646  12.598   9.398  1.00  0.00           X  
ATOM    426  H   LYS A  62     -14.998   8.862   8.623  1.00  0.00           H  
ATOM    427  N   GLU A  63     -12.341  10.516   7.425  1.00  0.00           N  
ATOM    428  CA  GLU A  63     -10.969  10.841   7.009  1.00  0.00           C  
ATOM    429  C   GLU A  63     -10.672  10.273   5.623  1.00  0.00           C  
ATOM    430  O   GLU A  63     -10.149  10.964   4.750  1.00  0.00           O  
ATOM    431  CB  GLU A  63      -9.955  10.305   8.023  1.00  0.00           C  
ATOM    432  CEN GLU A  63      -8.915  10.563   9.348  1.00  0.00           X  
ATOM    433  H   GLU A  63     -12.459   9.956   8.257  1.00  0.00           H  
ATOM    434  N   PHE A  64     -11.128   9.053   5.362  1.00  0.00           N  
ATOM    435  CA  PHE A  64     -10.960   8.419   4.066  1.00  0.00           C  
ATOM    436  C   PHE A  64     -11.737   9.138   2.949  1.00  0.00           C  
ATOM    437  O   PHE A  64     -11.233   9.318   1.840  1.00  0.00           O  
ATOM    438  CB  PHE A  64     -11.395   6.954   4.149  1.00  0.00           C  
ATOM    439  CEN PHE A  64     -10.727   5.525   4.346  1.00  0.00           X  
ATOM    440  H   PHE A  64     -11.518   8.509   6.120  1.00  0.00           H  
ATOM    441  N   GLN A  65     -12.941   9.642   3.249  1.00  0.00           N  
ATOM    442  CA  GLN A  65     -13.737  10.405   2.285  1.00  0.00           C  
ATOM    443  C   GLN A  65     -13.068  11.734   1.908  1.00  0.00           C  
ATOM    444  O   GLN A  65     -13.045  12.097   0.733  1.00  0.00           O  
ATOM    445  CB  GLN A  65     -15.134  10.677   2.852  1.00  0.00           C  
ATOM    446  CEN GLN A  65     -16.801  10.161   2.828  1.00  0.00           X  
ATOM    447  H   GLN A  65     -13.306   9.496   4.178  1.00  0.00           H  
ATOM    448  N   GLN A  66     -12.489  12.446   2.875  1.00  0.00           N  
ATOM    449  CA  GLN A  66     -11.721  13.662   2.597  1.00  0.00           C  
ATOM    450  C   GLN A  66     -10.532  13.380   1.681  1.00  0.00           C  
ATOM    451  O   GLN A  66     -10.332  14.109   0.714  1.00  0.00           O  
ATOM    452  CB  GLN A  66     -11.225  14.290   3.903  1.00  0.00           C  
ATOM    453  CEN GLN A  66     -11.522  15.547   5.077  1.00  0.00           X  
ATOM    454  H   GLN A  66     -12.501  12.089   3.819  1.00  0.00           H  
ATOM    455  N   VAL A  67      -9.810  12.276   1.908  1.00  0.00           N  
ATOM    456  CA  VAL A  67      -8.660  11.896   1.074  1.00  0.00           C  
ATOM    457  C   VAL A  67      -9.092  11.616  -0.357  1.00  0.00           C  
ATOM    458  O   VAL A  67      -8.494  12.139  -1.292  1.00  0.00           O  
ATOM    459  CB  VAL A  67      -7.937  10.653   1.628  1.00  0.00           C  
ATOM    460  CEN VAL A  67      -7.359  10.439   1.936  1.00  0.00           X  
ATOM    461  H   VAL A  67     -10.050  11.703   2.706  1.00  0.00           H  
ATOM    462  N   LEU A  68     -10.129  10.803  -0.546  1.00  0.00           N  
ATOM    463  CA  LEU A  68     -10.703  10.565  -1.868  1.00  0.00           C  
ATOM    464  C   LEU A  68     -11.128  11.841  -2.569  1.00  0.00           C  
ATOM    465  O   LEU A  68     -10.752  12.060  -3.720  1.00  0.00           O  
ATOM    466  CB  LEU A  68     -11.900   9.614  -1.751  1.00  0.00           C  
ATOM    467  CEN LEU A  68     -12.081   8.117  -2.067  1.00  0.00           X  
ATOM    468  H   LEU A  68     -10.538  10.349   0.257  1.00  0.00           H  
ATOM    469  N   ASP A  69     -11.932  12.656  -1.897  1.00  0.00           N  
ATOM    470  CA  ASP A  69     -12.378  13.929  -2.438  1.00  0.00           C  
ATOM    471  C   ASP A  69     -11.174  14.770  -2.884  1.00  0.00           C  
ATOM    472  O   ASP A  69     -11.167  15.298  -3.997  1.00  0.00           O  
ATOM    473  CB  ASP A  69     -13.211  14.690  -1.405  1.00  0.00           C  
ATOM    474  CEN ASP A  69     -14.183  14.864  -1.155  1.00  0.00           X  
ATOM    475  H   ASP A  69     -12.268  12.375  -0.984  1.00  0.00           H  
ATOM    476  N   GLU A  70     -10.112  14.837  -2.072  1.00  0.00           N  
ATOM    477  CA  GLU A  70      -8.881  15.562  -2.397  1.00  0.00           C  
ATOM    478  C   GLU A  70      -8.170  14.951  -3.604  1.00  0.00           C  
ATOM    479  O   GLU A  70      -7.752  15.679  -4.506  1.00  0.00           O  
ATOM    480  CB  GLU A  70      -7.939  15.583  -1.191  1.00  0.00           C  
ATOM    481  CEN GLU A  70      -7.295  16.387   0.166  1.00  0.00           X  
ATOM    482  H   GLU A  70     -10.158  14.346  -1.190  1.00  0.00           H  
ATOM    483  N   LEU A  71      -8.082  13.625  -3.675  1.00  0.00           N  
ATOM    484  CA  LEU A  71      -7.435  12.900  -4.762  1.00  0.00           C  
ATOM    485  C   LEU A  71      -8.147  13.125  -6.090  1.00  0.00           C  
ATOM    486  O   LEU A  71      -7.488  13.366  -7.097  1.00  0.00           O  
ATOM    487  CB  LEU A  71      -7.380  11.402  -4.438  1.00  0.00           C  
ATOM    488  CEN LEU A  71      -6.242  10.476  -3.967  1.00  0.00           X  
ATOM    489  H   LEU A  71      -8.489  13.094  -2.919  1.00  0.00           H  
ATOM    490  N   ASN A  72      -9.475  13.082  -6.102  1.00  0.00           N  
ATOM    491  CA  ASN A  72     -10.272  13.290  -7.302  1.00  0.00           C  
ATOM    492  C   ASN A  72      -9.979  14.658  -7.940  1.00  0.00           C  
ATOM    493  O   ASN A  72      -9.753  14.735  -9.149  1.00  0.00           O  
ATOM    494  CB  ASN A  72     -11.754  13.150  -7.006  1.00  0.00           C  
ATOM    495  CEN ASN A  72     -12.487  12.398  -7.020  1.00  0.00           X  
ATOM    496  H   ASN A  72      -9.948  12.878  -5.235  1.00  0.00           H  
ATOM    497  N   ASN A  73      -9.923  15.724  -7.136  1.00  0.00           N  
ATOM    498  CA  ASN A  73      -9.655  17.078  -7.625  1.00  0.00           C  
ATOM    499  C   ASN A  73      -8.200  17.252  -8.071  1.00  0.00           C  
ATOM    500  O   ASN A  73      -7.940  17.710  -9.186  1.00  0.00           O  
ATOM    501  CB  ASN A  73     -10.005  18.118  -6.577  1.00  0.00           C  
ATOM    502  CEN ASN A  73     -10.829  18.709  -6.307  1.00  0.00           X  
ATOM    503  H   ASN A  73     -10.058  15.589  -6.147  1.00  0.00           H  
ATOM    504  N   HIS A  74      -7.247  16.860  -7.232  1.00  0.00           N  
ATOM    505  CA  HIS A  74      -5.845  17.239  -7.361  1.00  0.00           C  
ATOM    506  C   HIS A  74      -5.158  16.606  -8.572  1.00  0.00           C  
ATOM    507  O   HIS A  74      -4.281  17.211  -9.191  1.00  0.00           O  
ATOM    508  CB  HIS A  74      -5.082  16.868  -6.086  1.00  0.00           C  
ATOM    509  CEN HIS A  74      -4.687  17.486  -4.865  1.00  0.00           X  
ATOM    510  H   HIS A  74      -7.525  16.364  -6.397  1.00  0.00           H  
ATOM    511  N   LEU A  75      -5.566  15.400  -8.949  1.00  0.00           N  
ATOM    512  CA  LEU A  75      -4.875  14.582  -9.927  1.00  0.00           C  
ATOM    513  C   LEU A  75      -5.212  14.939 -11.386  1.00  0.00           C  
ATOM    514  O   LEU A  75      -4.599  14.366 -12.286  1.00  0.00           O  
ATOM    515  CB  LEU A  75      -5.192  13.106  -9.660  1.00  0.00           C  
ATOM    516  CEN LEU A  75      -4.395  11.970  -8.990  1.00  0.00           X  
ATOM    517  H   LEU A  75      -6.342  14.988  -8.448  1.00  0.00           H  
ATOM    518  N   GLN A  76      -6.099  15.901 -11.681  1.00  0.00           N  
ATOM    519  CA  GLN A  76      -6.618  16.106 -13.050  1.00  0.00           C  
ATOM    520  C   GLN A  76      -5.506  16.264 -14.123  1.00  0.00           C  
ATOM    521  O   GLN A  76      -5.727  15.950 -15.290  1.00  0.00           O  
ATOM    522  CB  GLN A  76      -7.524  17.339 -13.078  1.00  0.00           C  
ATOM    523  CEN GLN A  76      -9.182  17.884 -13.045  1.00  0.00           X  
ATOM    524  H   GLN A  76      -6.462  16.470 -10.925  1.00  0.00           H  
ATOM    525  N   GLY A  77      -4.285  16.669 -13.742  1.00  0.00           N  
ATOM    526  CA  GLY A  77      -3.158  16.920 -14.655  1.00  0.00           C  
ATOM    527  C   GLY A  77      -2.224  15.731 -14.985  1.00  0.00           C  
ATOM    528  O   GLY A  77      -1.429  15.840 -15.912  1.00  0.00           O  
ATOM    529  CEN GLY A  77      -3.157  16.921 -14.656  1.00  0.00           X  
ATOM    530  H   GLY A  77      -4.117  16.742 -12.749  1.00  0.00           H  
ATOM    531  N   GLY A  78      -2.297  14.600 -14.274  1.00  0.00           N  
ATOM    532  CA  GLY A  78      -1.394  13.443 -14.405  1.00  0.00           C  
ATOM    533  C   GLY A  78      -2.103  12.104 -14.634  1.00  0.00           C  
ATOM    534  O   GLY A  78      -1.934  11.178 -13.848  1.00  0.00           O  
ATOM    535  CEN GLY A  78      -1.394  13.442 -14.405  1.00  0.00           X  
ATOM    536  H   GLY A  78      -2.945  14.587 -13.499  1.00  0.00           H  
ATOM    537  N   LYS A  79      -2.900  11.992 -15.706  1.00  0.00           N  
ATOM    538  CA  LYS A  79      -3.912  10.940 -15.938  1.00  0.00           C  
ATOM    539  C   LYS A  79      -3.468   9.487 -15.688  1.00  0.00           C  
ATOM    540  O   LYS A  79      -4.249   8.711 -15.148  1.00  0.00           O  
ATOM    541  CB  LYS A  79      -4.426  11.053 -17.374  1.00  0.00           C  
ATOM    542  CEN LYS A  79      -5.940  11.687 -18.710  1.00  0.00           X  
ATOM    543  H   LYS A  79      -2.943  12.819 -16.286  1.00  0.00           H  
ATOM    544  N   HIS A  80      -2.261   9.089 -16.097  1.00  0.00           N  
ATOM    545  CA  HIS A  80      -1.745   7.744 -15.806  1.00  0.00           C  
ATOM    546  C   HIS A  80      -1.621   7.464 -14.303  1.00  0.00           C  
ATOM    547  O   HIS A  80      -1.964   6.375 -13.851  1.00  0.00           O  
ATOM    548  CB  HIS A  80      -0.383   7.542 -16.477  1.00  0.00           C  
ATOM    549  CEN HIS A  80       0.136   6.996 -17.687  1.00  0.00           X  
ATOM    550  H   HIS A  80      -1.669   9.758 -16.566  1.00  0.00           H  
ATOM    551  N   THR A  81      -1.199   8.463 -13.526  1.00  0.00           N  
ATOM    552  CA  THR A  81      -1.038   8.329 -12.073  1.00  0.00           C  
ATOM    553  C   THR A  81      -2.387   8.456 -11.375  1.00  0.00           C  
ATOM    554  O   THR A  81      -2.634   7.726 -10.423  1.00  0.00           O  
ATOM    555  CB  THR A  81      -0.072   9.384 -11.503  1.00  0.00           C  
ATOM    556  CEN THR A  81       0.454   9.638 -11.474  1.00  0.00           X  
ATOM    557  H   THR A  81      -0.977   9.361 -13.930  1.00  0.00           H  
ATOM    558  N   VAL A  82      -3.283   9.304 -11.901  1.00  0.00           N  
ATOM    559  CA  VAL A  82      -4.633   9.505 -11.337  1.00  0.00           C  
ATOM    560  C   VAL A  82      -5.450   8.253 -11.440  1.00  0.00           C  
ATOM    561  O   VAL A  82      -6.168   7.935 -10.512  1.00  0.00           O  
ATOM    562  CB  VAL A  82      -5.394  10.644 -12.041  1.00  0.00           C  
ATOM    563  CEN VAL A  82      -5.636  11.284 -11.958  1.00  0.00           X  
ATOM    564  H   VAL A  82      -3.029   9.827 -12.728  1.00  0.00           H  
ATOM    565  N   HIS A  83      -5.344   7.552 -12.569  1.00  0.00           N  
ATOM    566  CA  HIS A  83      -6.136   6.359 -12.768  1.00  0.00           C  
ATOM    567  C   HIS A  83      -5.730   5.267 -11.781  1.00  0.00           C  
ATOM    568  O   HIS A  83      -6.594   4.645 -11.181  1.00  0.00           O  
ATOM    569  CB  HIS A  83      -5.996   5.853 -14.207  1.00  0.00           C  
ATOM    570  CEN HIS A  83      -6.690   5.967 -15.447  1.00  0.00           X  
ATOM    571  H   HIS A  83      -4.792   7.911 -13.336  1.00  0.00           H  
ATOM    572  N   HIS A  84      -4.427   5.068 -11.569  1.00  0.00           N  
ATOM    573  CA  HIS A  84      -3.956   4.071 -10.615  1.00  0.00           C  
ATOM    574  C   HIS A  84      -4.343   4.424  -9.173  1.00  0.00           C  
ATOM    575  O   HIS A  84      -4.836   3.568  -8.450  1.00  0.00           O  
ATOM    576  CB  HIS A  84      -2.437   3.910 -10.724  1.00  0.00           C  
ATOM    577  CEN HIS A  84      -1.501   3.067 -11.390  1.00  0.00           X  
ATOM    578  H   HIS A  84      -3.749   5.650 -12.044  1.00  0.00           H  
ATOM    579  N   ILE A  85      -4.212   5.698  -8.790  1.00  0.00           N  
ATOM    580  CA  ILE A  85      -4.533   6.167  -7.436  1.00  0.00           C  
ATOM    581  C   ILE A  85      -6.023   5.976  -7.122  1.00  0.00           C  
ATOM    582  O   ILE A  85      -6.367   5.478  -6.061  1.00  0.00           O  
ATOM    583  CB  ILE A  85      -4.163   7.650  -7.249  1.00  0.00           C  
ATOM    584  CEN ILE A  85      -3.363   8.345  -6.992  1.00  0.00           X  
ATOM    585  H   ILE A  85      -3.906   6.379  -9.471  1.00  0.00           H  
ATOM    586  N   GLU A  86      -6.911   6.304  -8.058  1.00  0.00           N  
ATOM    587  CA  GLU A  86      -8.362   6.259  -7.883  1.00  0.00           C  
ATOM    588  C   GLU A  86      -8.859   4.836  -7.586  1.00  0.00           C  
ATOM    589  O   GLU A  86      -9.673   4.661  -6.682  1.00  0.00           O  
ATOM    590  CB  GLU A  86      -9.061   6.811  -9.127  1.00  0.00           C  
ATOM    591  CEN GLU A  86      -9.831   8.094  -9.942  1.00  0.00           X  
ATOM    592  H   GLU A  86      -6.560   6.632  -8.946  1.00  0.00           H  
ATOM    593  N   GLN A  87      -8.391   3.821  -8.324  1.00  0.00           N  
ATOM    594  CA  GLN A  87      -8.787   2.426  -8.090  1.00  0.00           C  
ATOM    595  C   GLN A  87      -8.438   1.975  -6.672  1.00  0.00           C  
ATOM    596  O   GLN A  87      -9.298   1.398  -6.012  1.00  0.00           O  
ATOM    597  CB  GLN A  87      -8.110   1.499  -9.103  1.00  0.00           C  
ATOM    598  CEN GLN A  87      -8.339   0.608 -10.587  1.00  0.00           X  
ATOM    599  H   GLN A  87      -7.680   4.013  -9.017  1.00  0.00           H  
ATOM    600  N   ASN A  88      -7.237   2.300  -6.177  1.00  0.00           N  
ATOM    601  CA  ASN A  88      -6.804   1.903  -4.832  1.00  0.00           C  
ATOM    602  C   ASN A  88      -7.735   2.501  -3.767  1.00  0.00           C  
ATOM    603  O   ASN A  88      -8.206   1.821  -2.863  1.00  0.00           O  
ATOM    604  CB  ASN A  88      -5.366   2.308  -4.565  1.00  0.00           C  
ATOM    605  CEN ASN A  88      -4.407   1.889  -4.648  1.00  0.00           X  
ATOM    606  H   ASN A  88      -6.563   2.757  -6.773  1.00  0.00           H  
ATOM    607  N   ILE A  89      -8.086   3.777  -3.919  1.00  0.00           N  
ATOM    608  CA  ILE A  89      -8.927   4.475  -2.957  1.00  0.00           C  
ATOM    609  C   ILE A  89     -10.363   3.920  -2.914  1.00  0.00           C  
ATOM    610  O   ILE A  89     -10.948   3.817  -1.837  1.00  0.00           O  
ATOM    611  CB  ILE A  89      -8.979   5.982  -3.268  1.00  0.00           C  
ATOM    612  CEN ILE A  89      -8.478   6.940  -3.128  1.00  0.00           X  
ATOM    613  H   ILE A  89      -7.724   4.287  -4.712  1.00  0.00           H  
ATOM    614  N   LYS A  90     -10.961   3.543  -4.048  1.00  0.00           N  
ATOM    615  CA  LYS A  90     -12.288   2.900  -4.044  1.00  0.00           C  
ATOM    616  C   LYS A  90     -12.267   1.560  -3.313  1.00  0.00           C  
ATOM    617  O   LYS A  90     -13.172   1.301  -2.523  1.00  0.00           O  
ATOM    618  CB  LYS A  90     -12.790   2.699  -5.475  1.00  0.00           C  
ATOM    619  CEN LYS A  90     -14.070   3.308  -7.045  1.00  0.00           X  
ATOM    620  H   LYS A  90     -10.450   3.624  -4.916  1.00  0.00           H  
ATOM    621  N   GLU A  91     -11.246   0.743  -3.547  1.00  0.00           N  
ATOM    622  CA  GLU A  91     -11.114  -0.572  -2.911  1.00  0.00           C  
ATOM    623  C   GLU A  91     -10.997  -0.449  -1.387  1.00  0.00           C  
ATOM    624  O   GLU A  91     -11.720  -1.134  -0.665  1.00  0.00           O  
ATOM    625  CB  GLU A  91      -9.899  -1.316  -3.472  1.00  0.00           C  
ATOM    626  CEN GLU A  91      -9.237  -2.473  -4.533  1.00  0.00           X  
ATOM    627  H   GLU A  91     -10.510   1.042  -4.170  1.00  0.00           H  
ATOM    628  N   ILE A  92     -10.210   0.513  -0.889  1.00  0.00           N  
ATOM    629  CA  ILE A  92      -9.945   0.709   0.548  1.00  0.00           C  
ATOM    630  C   ILE A  92     -11.224   1.138   1.293  1.00  0.00           C  
ATOM    631  O   ILE A  92     -11.535   0.606   2.358  1.00  0.00           O  
ATOM    632  CB  ILE A  92      -8.846   1.761   0.783  1.00  0.00           C  
ATOM    633  CEN ILE A  92      -7.771   1.928   0.855  1.00  0.00           X  
ATOM    634  H   ILE A  92      -9.713   1.096  -1.549  1.00  0.00           H  
ATOM    635  N   PHE A  93     -12.023   2.047   0.722  1.00  0.00           N  
ATOM    636  CA  PHE A  93     -13.304   2.459   1.310  1.00  0.00           C  
ATOM    637  C   PHE A  93     -14.300   1.306   1.413  1.00  0.00           C  
ATOM    638  O   PHE A  93     -14.940   1.142   2.452  1.00  0.00           O  
ATOM    639  CB  PHE A  93     -13.916   3.598   0.493  1.00  0.00           C  
ATOM    640  CEN PHE A  93     -14.008   5.184   0.547  1.00  0.00           X  
ATOM    641  H   PHE A  93     -11.730   2.447  -0.155  1.00  0.00           H  
ATOM    642  N   HIS A  94     -14.417   0.506   0.356  1.00  0.00           N  
ATOM    643  CA  HIS A  94     -15.320  -0.638   0.334  1.00  0.00           C  
ATOM    644  C   HIS A  94     -14.996  -1.627   1.461  1.00  0.00           C  
ATOM    645  O   HIS A  94     -15.872  -1.989   2.247  1.00  0.00           O  
ATOM    646  CB  HIS A  94     -15.254  -1.346  -1.024  1.00  0.00           C  
ATOM    647  CEN HIS A  94     -15.961  -1.340  -2.261  1.00  0.00           X  
ATOM    648  H   HIS A  94     -13.844   0.683  -0.456  1.00  0.00           H  
ATOM    649  N   HIS A  95     -13.726  -2.009   1.594  1.00  0.00           N  
ATOM    650  CA  HIS A  95     -13.275  -2.982   2.582  1.00  0.00           C  
ATOM    651  C   HIS A  95     -13.372  -2.449   4.023  1.00  0.00           C  
ATOM    652  O   HIS A  95     -13.789  -3.204   4.904  1.00  0.00           O  
ATOM    653  CB  HIS A  95     -11.834  -3.408   2.280  1.00  0.00           C  
ATOM    654  CEN HIS A  95     -11.158  -4.452   1.585  1.00  0.00           X  
ATOM    655  H   HIS A  95     -13.038  -1.619   0.964  1.00  0.00           H  
ATOM    656  N   LEU A  96     -13.055  -1.171   4.279  1.00  0.00           N  
ATOM    657  CA  LEU A  96     -13.204  -0.568   5.617  1.00  0.00           C  
ATOM    658  C   LEU A  96     -14.662  -0.535   6.059  1.00  0.00           C  
ATOM    659  O   LEU A  96     -14.957  -0.829   7.218  1.00  0.00           O  
ATOM    660  CB  LEU A  96     -12.620   0.850   5.631  1.00  0.00           C  
ATOM    661  CEN LEU A  96     -11.316   1.438   6.202  1.00  0.00           X  
ATOM    662  H   LEU A  96     -12.727  -0.596   3.518  1.00  0.00           H  
ATOM    663  N   GLU A  97     -15.583  -0.216   5.155  1.00  0.00           N  
ATOM    664  CA  GLU A  97     -17.012  -0.209   5.447  1.00  0.00           C  
ATOM    665  C   GLU A  97     -17.511  -1.615   5.822  1.00  0.00           C  
ATOM    666  O   GLU A  97     -18.225  -1.772   6.814  1.00  0.00           O  
ATOM    667  CB  GLU A  97     -17.797   0.331   4.249  1.00  0.00           C  
ATOM    668  CEN GLU A  97     -18.597   1.614   3.465  1.00  0.00           X  
ATOM    669  H   GLU A  97     -15.283   0.073   4.234  1.00  0.00           H  
ATOM    670  N   GLU A  98     -17.075  -2.649   5.097  1.00  0.00           N  
ATOM    671  CA  GLU A  98     -17.449  -4.042   5.369  1.00  0.00           C  
ATOM    672  C   GLU A  98     -16.990  -4.540   6.749  1.00  0.00           C  
ATOM    673  O   GLU A  98     -17.730  -5.269   7.415  1.00  0.00           O  
ATOM    674  CB  GLU A  98     -16.879  -4.953   4.279  1.00  0.00           C  
ATOM    675  CEN GLU A  98     -17.081  -5.824   2.829  1.00  0.00           X  
ATOM    676  H   GLU A  98     -16.456  -2.459   4.321  1.00  0.00           H  
ATOM    677  N   LEU A  99     -15.766  -4.204   7.162  1.00  0.00           N  
ATOM    678  CA  LEU A  99     -15.216  -4.578   8.467  1.00  0.00           C  
ATOM    679  C   LEU A  99     -16.004  -3.967   9.626  1.00  0.00           C  
ATOM    680  O   LEU A  99     -16.276  -4.671  10.590  1.00  0.00           O  
ATOM    681  CB  LEU A  99     -13.743  -4.159   8.553  1.00  0.00           C  
ATOM    682  CEN LEU A  99     -12.424  -4.949   8.452  1.00  0.00           X  
ATOM    683  H   LEU A  99     -15.203  -3.630   6.551  1.00  0.00           H  
ATOM    684  N   VAL A 100     -16.396  -2.693   9.523  1.00  0.00           N  
ATOM    685  CA  VAL A 100     -17.225  -1.999  10.524  1.00  0.00           C  
ATOM    686  C   VAL A 100     -18.601  -2.657  10.658  1.00  0.00           C  
ATOM    687  O   VAL A 100     -19.063  -2.895  11.771  1.00  0.00           O  
ATOM    688  CB  VAL A 100     -17.415  -0.512  10.172  1.00  0.00           C  
ATOM    689  CEN VAL A 100     -17.241   0.129  10.357  1.00  0.00           X  
ATOM    690  H   VAL A 100     -16.098  -2.181   8.706  1.00  0.00           H  
ATOM    691  N   HIS A 101     -19.276  -2.924   9.536  1.00  0.00           N  
ATOM    692  CA  HIS A 101     -20.575  -3.606   9.513  1.00  0.00           C  
ATOM    693  C   HIS A 101     -20.576  -5.021  10.131  1.00  0.00           C  
ATOM    694  O   HIS A 101     -21.540  -5.374  10.814  1.00  0.00           O  
ATOM    695  CB  HIS A 101     -21.085  -3.687   8.070  1.00  0.00           C  
ATOM    696  CEN HIS A 101     -21.926  -2.938   7.196  1.00  0.00           X  
ATOM    697  H   HIS A 101     -18.932  -2.533   8.670  1.00  0.00           H  
ATOM    698  N   ARG A 102     -19.534  -5.832   9.910  1.00  0.00           N  
ATOM    699  CA  ARG A 102     -19.438  -7.218  10.411  1.00  0.00           C  
ATOM    700  C   ARG A 102     -19.469  -7.288  11.932  1.00  0.00           C  
ATOM    701  O   ARG A 102     -20.125  -8.233  12.424  1.00  0.00           O  
ATOM    702  CB  ARG A 102     -18.218  -7.943   9.861  1.00  0.00           C  
ATOM    703  CEN ARG A 102     -16.805  -9.388   8.422  1.00  0.00           X  
ATOM    704  H   ARG A 102     -18.686  -5.420   9.550  1.00  0.00           H  
TER                                                                             
# All scores below are weighted scores, not raw scores.
#BEGIN_POSE_ENERGIES_TABLE ./minmover_pdb/pose_14.pdb
label vdw cenpack pair env cbeta hs_pair ss_pair sheet total
weights 1 0.5 1 1 0.25 1 1 1 NA
pose 0.0015 -10.1018 -11.6841 -22.1692 5.39203 0 0 0 -38.5616
MET:NtermProteinFull_1 0 -0.08186 -0.00892 0.6168 0.04277 0 0 0 0.56879
TYR_2 0 0.0229 -0.02155 0.83566 0.06961 0 0 0 0.90663
GLY_3 0 0.04943 -0.03515 -0.07965 0.04425 0 0 0 -0.02112
LYS_4 0 -0.38454 -0.11267 -0.60186 0.03014 0 0 0 -1.06894
LEU_5 0 -0.40441 -0.24969 -0.30366 0.03052 0 0 0 -0.92723
ASN_6 0 -0.16198 0.08002 -0.40966 0.04305 0 0 0 -0.44857
ASP_7 0 -0.07003 -0.25729 -0.42964 0.06887 0 0 0 -0.68809
LEU_8 0 -0.33697 -0.60005 -0.45811 0.0323 0 0 0 -1.36284
LEU_9 0 -0.29996 -0.05406 0.08126 0.04348 0 0 0 -0.22928
GLU_10 0 -0.06026 0.04289 -0.82678 0.06921 0 0 0 -0.77494
ASP_11 0 -0.09129 0.06621 -0.24167 0.06962 0 0 0 -0.19713
LEU_12 0 -0.24493 -0.73231 -0.39148 0.03821 0 0 0 -1.33051
GLN_13 0 0.00999 0.24654 -0.4142 0.06878 0 0 0 -0.08889
GLU_14 0 0.00534 -0.10566 -0.71584 0.06893 0 0 0 -0.74722
VAL_15 0 -0.07831 -0.67689 -0.27892 0.04537 0 0 0 -0.98875
LEU_16 0 0.09712 -0.20704 0.24309 0.04496 0 0 0 0.17812
LYS_17 0 -0.05581 -0.03304 -0.8715 0.06961 0 0 0 -0.89074
ASN_18 0 0.13687 0.0347 -0.13901 0.06899 0 0 0 0.10155
LEU_19 0 -0.17617 -0.19618 -0.39148 0.0373 0 0 0 -0.72654
HIS_20 0 0.06599 -0.16292 -0.02241 0.06939 0 0 0 -0.04996
LYS_21 0 -0.02434 0.00218 -1.10762 0.07072 0 0 0 -1.05906
ASN_22 0 -0.14803 -0.03303 -0.19403 0.04277 0 0 0 -0.33233
TRP_23 0 -0.05006 -0.14384 -0.3396 0.03612 0 0 0 -0.49737
HIS_24 0 -0.03223 -0.09165 0.21997 0.07153 0 0 0 0.16762
GLY_25 0 -0.0288 -0.07045 -0.0429 0.06946 0 0 0 -0.07268
GLY_26 0 -0.00676 -0.01419 0.0322 0.04456 0 0 0 0.05581
LYS_27 0 0 0 -1.04927 0.07203 0 0 0 -0.97725
ASP_28 0 -0.02703 0.00682 -0.61428 0.07025 0 0 0 -0.56424
ASN_29 0 -0.22114 -0.12105 -0.28327 0.04277 0 0 0 -0.58268
LEU_30 0 0.01906 -0.11256 0.24309 0.06929 0 0 0 0.21888
HIS_D_31 0 -0.0293 -0.10995 0.06501 0.0693 0 0 0 -0.00494
ASP_32 0 -0.13543 -0.34342 -0.42964 0.069 0 0 0 -0.8395
VAL_33 0 -0.37939 -0.07542 -0.19594 0.03156 0 0 0 -0.6192
ASP_34 0 0.1076 0.172 -0.37876 0.06908 0 0 0 -0.03009
ASN_35 0 -0.09723 -0.02887 -0.36221 0.06883 0 0 0 -0.41947
HIS_D_36 0 -0.34944 -0.29054 -0.19493 0.0359 0 0 0 -0.79901
LEU_37 0 0.15429 -0.61827 -0.50394 0.04496 0 0 0 -0.92297
GLN_38 0 0.02161 0.11642 -0.49415 0.06893 0 0 0 -0.2872
ASN_39 0 -0.2568 -0.09115 -0.19403 0.06919 0 0 0 -0.47279
VAL_40 0 -0.33153 -0.35698 -0.10438 0.03251 0 0 0 -0.76038
ILE_41 0 -0.14711 -0.22971 0.60227 0.06961 0 0 0 0.29506
GLU_42 0 -0.10396 -0.20565 -0.71584 0.06888 0 0 0 -0.95655
ASP_43 0 -0.18882 0.14106 0.2122 0.04496 0 0 0 0.20939
ILE_44 0 -0.02861 -0.45849 -0.31819 0.04324 0 0 0 -0.76206
HIS_D_45 0 -0.08069 0.17854 0.06501 0.06899 0 0 0 0.23185
ASP_46 0 -0.16173 -0.4966 -0.31759 0.03493 0 0 0 -0.94098
PHE_47 0 -0.37963 -0.45416 -0.44993 0.0358 0 0 0 -1.24792
MET_48 0 -0.36748 -0.04752 0.25591 0.03543 0 0 0 -0.12366
GLN_49 0 -0.047 0.03316 -0.59803 0.06947 0 0 0 -0.5424
GLY_50 0 -0.02964 0.02732 -0.0429 0.04456 0 0 0 -0.00066
GLY_51 0 -0.0216 0.01894 0.35201 0.0317 0 0 0 0.38106
GLY_52 0 -0.02691 0.00018 -0.07814 0.03824 0 0 0 -0.06663
SER_53 0 -0.02434 0.00839 -0.22078 0.03681 0 0 0 -0.19991
GLY_54 0 0.01219 0.07505 -0.0429 0.03557 0 0 0 0.07992
GLY_55 0 -0.01978 -0.00786 -0.07965 0.03123 0 0 0 -0.07606
LYS_56 0 -0.37795 -0.73128 -0.2228 0.02981 0 0 0 -1.30223
LEU_57 0 0.36362 -0.33653 -0.19483 0.03558 0 0 0 -0.13216
GLN_58 0 0.01931 0.0533 -0.59803 0.06939 0 0 0 -0.45603
GLU_59 0 -0.04828 -0.0918 -0.37543 0.06887 0 0 0 -0.44665
MET_60 0 -0.17447 -0.12191 -0.29185 0.0365 0 0 0 -0.55173
MET_61 0 -0.07671 0.00797 0.4784 0.04294 0 0 0 0.45259
LYS_62 0 -0.05199 -0.00683 -0.96458 0.06947 0 0 0 -0.95392
GLU_63 0 -0.45848 0.15664 -0.13578 0.03558 0 0 0 -0.40203
PHE_64 0 -0.35995 -0.40454 -0.19907 0.03221 0 0 0 -0.93135
GLN_65 0 -0.03979 0.03215 -0.55896 0.06893 0 0 0 -0.49767
GLN_66 0 -0.14042 -0.17398 -0.55896 0.06902 0 0 0 -0.80433
VAL_67 0 -0.10819 -0.61616 -0.27892 0.04202 0 0 0 -0.96126
LEU_68 0 -0.23643 -0.03234 0.58995 0.04392 0 0 0 0.3651
ASP_69 0 -0.0622 0.0874 -0.47618 0.06926 0 0 0 -0.38172
GLU_70 0 -0.41096 0.21595 -0.00141 0.03008 0 0 0 -0.16635
LEU_71 0 -0.12544 -0.36186 -0.39148 0.03518 0 0 0 -0.8436
ASN_72 0 -0.01034 -0.03057 -0.24178 0.06939 0 0 0 -0.21329
ASN_73 0 -0.07732 -0.05727 -0.40966 0.0693 0 0 0 -0.47495
HIS_74 0 -0.08771 -0.13593 -0.18746 0.03561 0 0 0 -0.37548
LEU_75 0.00075 -0.09041 0.20752 -0.30366 0.0305 0 0 0 -0.15529
GLN_76 0 -0.03068 -0.02605 -0.59803 0.07134 0 0 0 -0.58341
GLY_77 0 -0.04806 -0.08095 0.16011 0.06956 0 0 0 0.10066
GLY_78 0 -0.04749 -0.13007 -0.07965 0.03548 0 0 0 -0.22174
LYS_79 0 0 0 -0.77863 0.07203 0 0 0 -0.7066
HIS_80 0 -0.02525 -0.03593 0.20362 0.07134 0 0 0 0.21378
THR_81 0 -0.19797 -0.16307 -0.18847 0.03377 0 0 0 -0.51574
VAL_82 0.00075 -0.01698 0.05322 0.33828 0.0349 0 0 0 0.41017
HIS_D_83 0 0 0 0.06501 0.06961 0 0 0 0.13462
HIS_D_84 0 0.04215 -0.07093 0.0215 0.06893 0 0 0 0.06166
ILE_85 0 -0.10448 -0.10416 -0.31819 0.04222 0 0 0 -0.48461
GLU_86 0 0.07842 0.41894 -0.37543 0.04271 0 0 0 0.16463
GLN_87 0 -0.03798 0.00245 -0.59803 0.06943 0 0 0 -0.56412
ASN_88 0 -0.05626 -0.07201 -0.13901 0.07022 0 0 0 -0.19706
ILE_89 0 -0.12047 -0.47692 -0.31819 0.04458 0 0 0 -0.871
LYS_90 0 0.05716 0.11646 -0.77863 0.06933 0 0 0 -0.53569
GLU_91 0 -0.07215 -0.03862 -0.4886 0.06878 0 0 0 -0.53059
ILE_92 0 -0.37507 -0.51125 -0.20059 0.03555 0 0 0 -1.05136
PHE_93 0 -0.35944 -0.173 0.83142 0.04389 0 0 0 0.34287
HIS_94 0 -0.12412 0.05964 0.20362 0.06893 0 0 0 0.20807
HIS_D_95 0 -0.24551 -0.36524 0.0215 0.04292 0 0 0 -0.54634
LEU_96 0 -0.02692 -0.79323 -0.50394 0.03721 0 0 0 -1.28688
GLU_97 0 -0.14243 0.10525 -0.4886 0.06902 0 0 0 -0.45676
GLU_98 0 -0.09318 -0.36262 -0.60186 0.06939 0 0 0 -0.98827
LEU_99 0 -0.25606 -0.36688 -0.06582 0.03021 0 0 0 -0.65855
VAL_100 0 0.36154 0.03481 0.21583 0.04303 0 0 0 0.6552
HIS_101 0 -0.05751 0.13567 0.20362 0.07025 0 0 0 0.35202
ARG:CtermProteinFull_102 0 -0.16008 0.10484 -0.48527 0.07034 0 0 0 -0.47017
#END_POSE_ENERGIES_TABLE ./minmover_pdb/pose_14.pdb
