# Supplementary material for: Selection of a promiscuous minimalist cAMP phosphodiesterase from a library of de novo designed proteins
Source: Nat Chem. 2024 May 3;16(7):1200–8. doi: 10.1038/s41557-024-01490-4 (PMC11230910; doi:10.1038/s41557-024-01490-4)
Supplement: Supplementary file 3 — MD input files, scripts and final structures derived from MD, AlphaFold2, EMSfold and MultiSFold. [file 41557_2024_1490_MOESM3_ESM.zip › Computational_Data/4_MultiSFold/s824/pose_15.pdb]

ATOM      1  N   MET A   1       0.626  -1.111   0.146  1.00  0.00           N  
ATOM      2  CA  MET A   1       1.928  -0.476  -0.009  1.00  0.00           C  
ATOM      3  C   MET A   1       1.949   0.975   0.449  1.00  0.00           C  
ATOM      4  O   MET A   1       2.967   1.436   0.966  1.00  0.00           O  
ATOM      5  CB  MET A   1       2.369  -0.562  -1.469  1.00  0.00           C  
ATOM      6  CEN MET A   1       3.510  -1.361  -2.536  1.00  0.00           X  
ATOM      7  H   MET A   1       0.149  -1.476  -0.654  1.00  0.00           H  
ATOM      8  N   TYR A   2       0.830   1.696   0.293  1.00  0.00           N  
ATOM      9  CA  TYR A   2       0.787   3.134   0.599  1.00  0.00           C  
ATOM     10  C   TYR A   2       1.244   3.497   2.009  1.00  0.00           C  
ATOM     11  O   TYR A   2       1.979   4.463   2.187  1.00  0.00           O  
ATOM     12  CB  TYR A   2      -0.632   3.664   0.382  1.00  0.00           C  
ATOM     13  CEN TYR A   2      -1.584   4.518  -0.815  1.00  0.00           X  
ATOM     14  H   TYR A   2      -0.003   1.287  -0.101  1.00  0.00           H  
ATOM     15  N   GLY A   3       0.810   2.733   3.016  1.00  0.00           N  
ATOM     16  CA  GLY A   3       1.230   3.009   4.385  1.00  0.00           C  
ATOM     17  C   GLY A   3       2.742   2.918   4.534  1.00  0.00           C  
ATOM     18  O   GLY A   3       3.367   3.791   5.140  1.00  0.00           O  
ATOM     19  CEN GLY A   3       1.230   3.009   4.385  1.00  0.00           X  
ATOM     20  H   GLY A   3       0.171   1.979   2.829  1.00  0.00           H  
ATOM     21  N   LYS A   4       3.329   1.860   3.976  1.00  0.00           N  
ATOM     22  CA  LYS A   4       4.769   1.661   4.054  1.00  0.00           C  
ATOM     23  C   LYS A   4       5.502   2.803   3.345  1.00  0.00           C  
ATOM     24  O   LYS A   4       6.524   3.272   3.840  1.00  0.00           O  
ATOM     25  CB  LYS A   4       5.160   0.314   3.444  1.00  0.00           C  
ATOM     26  CEN LYS A   4       5.764  -1.694   3.728  1.00  0.00           X  
ATOM     27  H   LYS A   4       2.760   1.184   3.491  1.00  0.00           H  
ATOM     28  N   LEU A   5       4.963   3.302   2.230  1.00  0.00           N  
ATOM     29  CA  LEU A   5       5.623   4.393   1.519  1.00  0.00           C  
ATOM     30  C   LEU A   5       5.604   5.684   2.319  1.00  0.00           C  
ATOM     31  O   LEU A   5       6.596   6.414   2.339  1.00  0.00           O  
ATOM     32  CB  LEU A   5       4.960   4.610   0.153  1.00  0.00           C  
ATOM     33  CEN LEU A   5       5.379   4.243  -1.283  1.00  0.00           X  
ATOM     34  H   LEU A   5       4.092   2.923   1.858  1.00  0.00           H  
ATOM     35  N   ASN A   6       4.499   5.955   3.017  1.00  0.00           N  
ATOM     36  CA  ASN A   6       4.409   7.166   3.810  1.00  0.00           C  
ATOM     37  C   ASN A   6       5.500   7.144   4.875  1.00  0.00           C  
ATOM     38  O   ASN A   6       6.190   8.148   5.075  1.00  0.00           O  
ATOM     39  CB  ASN A   6       3.038   7.331   4.441  1.00  0.00           C  
ATOM     40  CEN ASN A   6       2.128   7.803   4.220  1.00  0.00           X  
ATOM     41  H   ASN A   6       3.693   5.336   2.961  1.00  0.00           H  
ATOM     42  N   ASP A   7       5.690   5.993   5.544  1.00  0.00           N  
ATOM     43  CA  ASP A   7       6.664   5.943   6.637  1.00  0.00           C  
ATOM     44  C   ASP A   7       8.085   6.052   6.087  1.00  0.00           C  
ATOM     45  O   ASP A   7       8.938   6.725   6.668  1.00  0.00           O  
ATOM     46  CB  ASP A   7       6.507   4.654   7.447  1.00  0.00           C  
ATOM     47  CEN ASP A   7       6.075   4.314   8.305  1.00  0.00           X  
ATOM     48  H   ASP A   7       5.144   5.166   5.292  1.00  0.00           H  
ATOM     49  N   LEU A   8       8.321   5.445   4.921  1.00  0.00           N  
ATOM     50  CA  LEU A   8       9.622   5.550   4.276  1.00  0.00           C  
ATOM     51  C   LEU A   8       9.892   6.990   3.909  1.00  0.00           C  
ATOM     52  O   LEU A   8      11.016   7.474   4.058  1.00  0.00           O  
ATOM     53  CB  LEU A   8       9.688   4.655   3.032  1.00  0.00           C  
ATOM     54  CEN LEU A   8      10.380   3.308   2.749  1.00  0.00           X  
ATOM     55  H   LEU A   8       7.598   4.856   4.505  1.00  0.00           H  
ATOM     56  N   LEU A   9       8.849   7.697   3.484  1.00  0.00           N  
ATOM     57  CA  LEU A   9       8.975   9.102   3.162  1.00  0.00           C  
ATOM     58  C   LEU A   9       9.410   9.860   4.407  1.00  0.00           C  
ATOM     59  O   LEU A   9      10.295  10.716   4.333  1.00  0.00           O  
ATOM     60  CB  LEU A   9       7.652   9.654   2.616  1.00  0.00           C  
ATOM     61  CEN LEU A   9       7.183  10.032   1.198  1.00  0.00           X  
ATOM     62  H   LEU A   9       7.953   7.237   3.336  1.00  0.00           H  
ATOM     63  N   GLU A  10       8.800   9.551   5.562  1.00  0.00           N  
ATOM     64  CA  GLU A  10       9.260  10.201   6.783  1.00  0.00           C  
ATOM     65  C   GLU A  10      10.725   9.845   7.060  1.00  0.00           C  
ATOM     66  O   GLU A  10      11.485  10.695   7.531  1.00  0.00           O  
ATOM     67  CB  GLU A  10       8.380   9.801   7.969  1.00  0.00           C  
ATOM     68  CEN GLU A  10       7.099  10.145   9.040  1.00  0.00           X  
ATOM     69  H   GLU A  10       8.025   8.887   5.570  1.00  0.00           H  
ATOM     70  N   ASP A  11      11.148   8.616   6.732  1.00  0.00           N  
ATOM     71  CA  ASP A  11      12.538   8.250   6.977  1.00  0.00           C  
ATOM     72  C   ASP A  11      13.476   8.969   5.983  1.00  0.00           C  
ATOM     73  O   ASP A  11      14.588   9.358   6.357  1.00  0.00           O  
ATOM     74  CB  ASP A  11      12.714   6.733   6.879  1.00  0.00           C  
ATOM     75  CEN ASP A  11      12.760   5.908   7.475  1.00  0.00           X  
ATOM     76  H   ASP A  11      10.496   7.935   6.343  1.00  0.00           H  
ATOM     77  N   LEU A  12      13.029   9.187   4.739  1.00  0.00           N  
ATOM     78  CA  LEU A  12      13.854   9.882   3.745  1.00  0.00           C  
ATOM     79  C   LEU A  12      14.054  11.337   4.148  1.00  0.00           C  
ATOM     80  O   LEU A  12      15.144  11.896   4.000  1.00  0.00           O  
ATOM     81  CB  LEU A  12      13.212   9.795   2.355  1.00  0.00           C  
ATOM     82  CEN LEU A  12      13.541   8.960   1.102  1.00  0.00           X  
ATOM     83  H   LEU A  12      12.105   8.840   4.474  1.00  0.00           H  
ATOM     84  N   GLN A  13      12.992  11.961   4.660  1.00  0.00           N  
ATOM     85  CA  GLN A  13      13.085  13.345   5.097  1.00  0.00           C  
ATOM     86  C   GLN A  13      14.034  13.458   6.291  1.00  0.00           C  
ATOM     87  O   GLN A  13      14.905  14.333   6.317  1.00  0.00           O  
ATOM     88  CB  GLN A  13      11.703  13.887   5.470  1.00  0.00           C  
ATOM     89  CEN GLN A  13      10.364  14.863   4.918  1.00  0.00           X  
ATOM     90  H   GLN A  13      12.105  11.456   4.728  1.00  0.00           H  
ATOM     91  N   GLU A  14      13.910  12.540   7.264  1.00  0.00           N  
ATOM     92  CA  GLU A  14      14.797  12.590   8.423  1.00  0.00           C  
ATOM     93  C   GLU A  14      16.242  12.376   7.958  1.00  0.00           C  
ATOM     94  O   GLU A  14      17.153  13.072   8.412  1.00  0.00           O  
ATOM     95  CB  GLU A  14      14.401  11.539   9.462  1.00  0.00           C  
ATOM     96  CEN GLU A  14      13.618  11.122  10.917  1.00  0.00           X  
ATOM     97  H   GLU A  14      13.171  11.834   7.203  1.00  0.00           H  
ATOM     98  N   VAL A  15      16.444  11.473   6.990  1.00  0.00           N  
ATOM     99  CA  VAL A  15      17.781  11.214   6.471  1.00  0.00           C  
ATOM    100  C   VAL A  15      18.317  12.402   5.690  1.00  0.00           C  
ATOM    101  O   VAL A  15      19.504  12.718   5.777  1.00  0.00           O  
ATOM    102  CB  VAL A  15      17.802   9.969   5.564  1.00  0.00           C  
ATOM    103  CEN VAL A  15      18.017   9.315   5.525  1.00  0.00           X  
ATOM    104  H   VAL A  15      15.647  10.936   6.643  1.00  0.00           H  
ATOM    105  N   LEU A  16      17.448  13.077   4.945  1.00  0.00           N  
ATOM    106  CA  LEU A  16      17.858  14.249   4.187  1.00  0.00           C  
ATOM    107  C   LEU A  16      18.307  15.341   5.162  1.00  0.00           C  
ATOM    108  O   LEU A  16      19.366  15.953   4.983  1.00  0.00           O  
ATOM    109  CB  LEU A  16      16.714  14.744   3.293  1.00  0.00           C  
ATOM    110  CEN LEU A  16      16.456  14.650   1.778  1.00  0.00           X  
ATOM    111  H   LEU A  16      16.484  12.741   4.884  1.00  0.00           H  
ATOM    112  N   LYS A  17      17.526  15.556   6.226  1.00  0.00           N  
ATOM    113  CA  LYS A  17      17.868  16.601   7.186  1.00  0.00           C  
ATOM    114  C   LYS A  17      19.109  16.234   8.018  1.00  0.00           C  
ATOM    115  O   LYS A  17      19.908  17.107   8.376  1.00  0.00           O  
ATOM    116  CB  LYS A  17      16.679  16.877   8.108  1.00  0.00           C  
ATOM    117  CEN LYS A  17      15.051  18.118   8.639  1.00  0.00           X  
ATOM    118  H   LYS A  17      16.677  15.001   6.350  1.00  0.00           H  
ATOM    119  N   ASN A  18      19.303  14.945   8.298  1.00  0.00           N  
ATOM    120  CA  ASN A  18      20.478  14.528   9.053  1.00  0.00           C  
ATOM    121  C   ASN A  18      21.735  14.665   8.202  1.00  0.00           C  
ATOM    122  O   ASN A  18      22.799  15.026   8.718  1.00  0.00           O  
ATOM    123  CB  ASN A  18      20.338  13.107   9.566  1.00  0.00           C  
ATOM    124  CEN ASN A  18      20.005  12.617  10.433  1.00  0.00           X  
ATOM    125  H   ASN A  18      18.609  14.249   8.024  1.00  0.00           H  
ATOM    126  N   LEU A  19      21.600  14.443   6.890  1.00  0.00           N  
ATOM    127  CA  LEU A  19      22.724  14.568   5.973  1.00  0.00           C  
ATOM    128  C   LEU A  19      23.090  16.031   5.783  1.00  0.00           C  
ATOM    129  O   LEU A  19      24.240  16.413   5.961  1.00  0.00           O  
ATOM    130  CB  LEU A  19      22.392  13.916   4.625  1.00  0.00           C  
ATOM    131  CEN LEU A  19      22.824  12.591   3.970  1.00  0.00           X  
ATOM    132  H   LEU A  19      20.689  14.158   6.524  1.00  0.00           H  
ATOM    133  N   HIS A  20      22.102  16.882   5.512  1.00  0.00           N  
ATOM    134  CA  HIS A  20      22.402  18.296   5.318  1.00  0.00           C  
ATOM    135  C   HIS A  20      23.069  18.895   6.547  1.00  0.00           C  
ATOM    136  O   HIS A  20      23.913  19.790   6.443  1.00  0.00           O  
ATOM    137  CB  HIS A  20      21.128  19.078   4.983  1.00  0.00           C  
ATOM    138  CEN HIS A  20      20.438  19.541   3.825  1.00  0.00           X  
ATOM    139  H   HIS A  20      21.150  16.535   5.380  1.00  0.00           H  
ATOM    140  N   LYS A  21      22.695  18.396   7.719  1.00  0.00           N  
ATOM    141  CA  LYS A  21      23.233  18.904   8.970  1.00  0.00           C  
ATOM    142  C   LYS A  21      24.680  18.482   9.254  1.00  0.00           C  
ATOM    143  O   LYS A  21      25.456  19.271   9.803  1.00  0.00           O  
ATOM    144  CB  LYS A  21      22.334  18.460  10.125  1.00  0.00           C  
ATOM    145  CEN LYS A  21      20.824  18.935  11.528  1.00  0.00           X  
ATOM    146  H   LYS A  21      21.976  17.668   7.738  1.00  0.00           H  
ATOM    147  N   ASN A  22      25.045  17.247   8.899  1.00  0.00           N  
ATOM    148  CA  ASN A  22      26.309  16.665   9.347  1.00  0.00           C  
ATOM    149  C   ASN A  22      27.215  16.127   8.241  1.00  0.00           C  
ATOM    150  O   ASN A  22      27.867  15.093   8.410  1.00  0.00           O  
ATOM    151  CB  ASN A  22      26.048  15.563  10.357  1.00  0.00           C  
ATOM    152  CEN ASN A  22      25.949  15.462  11.397  1.00  0.00           X  
ATOM    153  H   ASN A  22      24.400  16.668   8.361  1.00  0.00           H  
ATOM    154  N   TRP A  23      27.249  16.797   7.104  1.00  0.00           N  
ATOM    155  CA  TRP A  23      28.152  16.382   6.047  1.00  0.00           C  
ATOM    156  C   TRP A  23      29.558  16.865   6.360  1.00  0.00           C  
ATOM    157  O   TRP A  23      29.772  18.055   6.581  1.00  0.00           O  
ATOM    158  CB  TRP A  23      27.689  16.923   4.692  1.00  0.00           C  
ATOM    159  CEN TRP A  23      27.146  16.407   3.107  1.00  0.00           X  
ATOM    160  H   TRP A  23      26.652  17.605   6.979  1.00  0.00           H  
ATOM    161  N   HIS A  24      30.521  15.950   6.369  1.00  0.00           N  
ATOM    162  CA  HIS A  24      31.901  16.322   6.669  1.00  0.00           C  
ATOM    163  C   HIS A  24      32.905  15.910   5.584  1.00  0.00           C  
ATOM    164  O   HIS A  24      34.115  15.959   5.806  1.00  0.00           O  
ATOM    165  CB  HIS A  24      32.321  15.713   8.011  1.00  0.00           C  
ATOM    166  CEN HIS A  24      32.366  16.093   9.383  1.00  0.00           X  
ATOM    167  H   HIS A  24      30.286  14.984   6.203  1.00  0.00           H  
ATOM    168  N   GLY A  25      32.410  15.495   4.420  1.00  0.00           N  
ATOM    169  CA  GLY A  25      33.252  14.934   3.356  1.00  0.00           C  
ATOM    170  C   GLY A  25      33.603  15.897   2.207  1.00  0.00           C  
ATOM    171  O   GLY A  25      34.391  15.556   1.322  1.00  0.00           O  
ATOM    172  CEN GLY A  25      33.253  14.934   3.355  1.00  0.00           X  
ATOM    173  H   GLY A  25      31.414  15.560   4.262  1.00  0.00           H  
ATOM    174  N   GLY A  26      32.984  17.079   2.189  1.00  0.00           N  
ATOM    175  CA  GLY A  26      33.295  18.139   1.217  1.00  0.00           C  
ATOM    176  C   GLY A  26      32.058  18.411   0.352  1.00  0.00           C  
ATOM    177  O   GLY A  26      31.452  17.473  -0.176  1.00  0.00           O  
ATOM    178  CEN GLY A  26      33.295  18.140   1.216  1.00  0.00           X  
ATOM    179  H   GLY A  26      32.265  17.245   2.879  1.00  0.00           H  
ATOM    180  N   LYS A  27      31.723  19.684   0.138  1.00  0.00           N  
ATOM    181  CA  LYS A  27      30.569  20.028  -0.710  1.00  0.00           C  
ATOM    182  C   LYS A  27      30.633  19.398  -2.106  1.00  0.00           C  
ATOM    183  O   LYS A  27      29.603  19.147  -2.740  1.00  0.00           O  
ATOM    184  CB  LYS A  27      30.451  21.547  -0.839  1.00  0.00           C  
ATOM    185  CEN LYS A  27      29.486  23.343  -0.273  1.00  0.00           X  
ATOM    186  H   LYS A  27      32.232  20.423   0.603  1.00  0.00           H  
ATOM    187  N   ASP A  28      31.840  19.123  -2.586  1.00  0.00           N  
ATOM    188  CA  ASP A  28      32.009  18.555  -3.918  1.00  0.00           C  
ATOM    189  C   ASP A  28      31.396  17.150  -4.001  1.00  0.00           C  
ATOM    190  O   ASP A  28      30.896  16.740  -5.046  1.00  0.00           O  
ATOM    191  CB  ASP A  28      33.492  18.511  -4.295  1.00  0.00           C  
ATOM    192  CEN ASP A  28      34.184  19.043  -4.819  1.00  0.00           X  
ATOM    193  H   ASP A  28      32.652  19.312  -2.017  1.00  0.00           H  
ATOM    194  N   ASN A  29      31.455  16.409  -2.888  1.00  0.00           N  
ATOM    195  CA  ASN A  29      30.891  15.067  -2.795  1.00  0.00           C  
ATOM    196  C   ASN A  29      29.402  15.154  -2.472  1.00  0.00           C  
ATOM    197  O   ASN A  29      28.575  14.430  -3.042  1.00  0.00           O  
ATOM    198  CB  ASN A  29      31.614  14.222  -1.762  1.00  0.00           C  
ATOM    199  CEN ASN A  29      32.408  13.536  -1.730  1.00  0.00           X  
ATOM    200  H   ASN A  29      31.870  16.803  -2.048  1.00  0.00           H  
ATOM    201  N   LEU A  30      29.062  16.114  -1.607  1.00  0.00           N  
ATOM    202  CA  LEU A  30      27.687  16.305  -1.155  1.00  0.00           C  
ATOM    203  C   LEU A  30      26.776  16.476  -2.330  1.00  0.00           C  
ATOM    204  O   LEU A  30      25.765  15.798  -2.429  1.00  0.00           O  
ATOM    205  CB  LEU A  30      27.580  17.518  -0.222  1.00  0.00           C  
ATOM    206  CEN LEU A  30      27.407  17.652   1.302  1.00  0.00           X  
ATOM    207  H   LEU A  30      29.803  16.706  -1.226  1.00  0.00           H  
ATOM    208  N   HIS A  31      27.134  17.392  -3.225  1.00  0.00           N  
ATOM    209  CA  HIS A  31      26.243  17.763  -4.309  1.00  0.00           C  
ATOM    210  C   HIS A  31      25.580  16.532  -4.934  1.00  0.00           C  
ATOM    211  O   HIS A  31      24.360  16.515  -5.123  1.00  0.00           O  
ATOM    212  CB  HIS A  31      27.004  18.553  -5.379  1.00  0.00           C  
ATOM    213  CEN HIS A  31      27.254  19.914  -5.719  1.00  0.00           X  
ATOM    214  H   HIS A  31      28.029  17.875  -3.109  1.00  0.00           H  
ATOM    215  N   ASP A  32      26.347  15.482  -5.249  1.00  0.00           N  
ATOM    216  CA  ASP A  32      25.710  14.329  -5.885  1.00  0.00           C  
ATOM    217  C   ASP A  32      24.701  13.662  -4.955  1.00  0.00           C  
ATOM    218  O   ASP A  32      23.604  13.279  -5.383  1.00  0.00           O  
ATOM    219  CB  ASP A  32      26.764  13.312  -6.328  1.00  0.00           C  
ATOM    220  CEN ASP A  32      27.285  13.032  -7.158  1.00  0.00           X  
ATOM    221  H   ASP A  32      27.339  15.484  -5.037  1.00  0.00           H  
ATOM    222  N   VAL A  33      25.026  13.598  -3.663  1.00  0.00           N  
ATOM    223  CA  VAL A  33      24.131  12.944  -2.719  1.00  0.00           C  
ATOM    224  C   VAL A  33      22.805  13.685  -2.636  1.00  0.00           C  
ATOM    225  O   VAL A  33      21.741  13.058  -2.560  1.00  0.00           O  
ATOM    226  CB  VAL A  33      24.753  12.857  -1.312  1.00  0.00           C  
ATOM    227  CEN VAL A  33      25.020  12.422  -0.850  1.00  0.00           X  
ATOM    228  H   VAL A  33      25.921  13.975  -3.344  1.00  0.00           H  
ATOM    229  N   ASP A  34      22.867  15.021  -2.686  1.00  0.00           N  
ATOM    230  CA  ASP A  34      21.674  15.839  -2.618  1.00  0.00           C  
ATOM    231  C   ASP A  34      20.798  15.655  -3.823  1.00  0.00           C  
ATOM    232  O   ASP A  34      19.587  15.530  -3.676  1.00  0.00           O  
ATOM    233  CB  ASP A  34      22.045  17.316  -2.470  1.00  0.00           C  
ATOM    234  CEN ASP A  34      22.146  18.032  -1.752  1.00  0.00           X  
ATOM    235  H   ASP A  34      23.772  15.468  -2.779  1.00  0.00           H  
ATOM    236  N   ASN A  35      21.392  15.574  -5.014  1.00  0.00           N  
ATOM    237  CA  ASN A  35      20.579  15.378  -6.200  1.00  0.00           C  
ATOM    238  C   ASN A  35      19.830  14.056  -6.101  1.00  0.00           C  
ATOM    239  O   ASN A  35      18.631  13.990  -6.375  1.00  0.00           O  
ATOM    240  CB  ASN A  35      21.412  15.428  -7.468  1.00  0.00           C  
ATOM    241  CEN ASN A  35      21.706  16.138  -8.183  1.00  0.00           X  
ATOM    242  H   ASN A  35      22.401  15.707  -5.096  1.00  0.00           H  
ATOM    243  N   HIS A  36      20.522  13.015  -5.638  1.00  0.00           N  
ATOM    244  CA  HIS A  36      19.903  11.697  -5.581  1.00  0.00           C  
ATOM    245  C   HIS A  36      18.743  11.681  -4.580  1.00  0.00           C  
ATOM    246  O   HIS A  36      17.670  11.150  -4.868  1.00  0.00           O  
ATOM    247  CB  HIS A  36      20.937  10.630  -5.208  1.00  0.00           C  
ATOM    248  CEN HIS A  36      21.785   9.695  -5.868  1.00  0.00           X  
ATOM    249  H   HIS A  36      21.505  13.132  -5.377  1.00  0.00           H  
ATOM    250  N   LEU A  37      18.926  12.320  -3.431  1.00  0.00           N  
ATOM    251  CA  LEU A  37      17.889  12.299  -2.410  1.00  0.00           C  
ATOM    252  C   LEU A  37      16.639  13.013  -2.930  1.00  0.00           C  
ATOM    253  O   LEU A  37      15.514  12.577  -2.680  1.00  0.00           O  
ATOM    254  CB  LEU A  37      18.394  12.951  -1.117  1.00  0.00           C  
ATOM    255  CEN LEU A  37      18.849  12.374   0.237  1.00  0.00           X  
ATOM    256  H   LEU A  37      19.810  12.797  -3.247  1.00  0.00           H  
ATOM    257  N   GLN A  38      16.839  14.113  -3.658  1.00  0.00           N  
ATOM    258  CA  GLN A  38      15.736  14.879  -4.220  1.00  0.00           C  
ATOM    259  C   GLN A  38      14.947  14.019  -5.201  1.00  0.00           C  
ATOM    260  O   GLN A  38      13.717  14.015  -5.156  1.00  0.00           O  
ATOM    261  CB  GLN A  38      16.251  16.138  -4.922  1.00  0.00           C  
ATOM    262  CEN GLN A  38      16.469  17.862  -4.765  1.00  0.00           X  
ATOM    263  H   GLN A  38      17.786  14.436  -3.825  1.00  0.00           H  
ATOM    264  N   ASN A  39      15.636  13.249  -6.064  1.00  0.00           N  
ATOM    265  CA  ASN A  39      14.922  12.414  -7.026  1.00  0.00           C  
ATOM    266  C   ASN A  39      14.088  11.369  -6.283  1.00  0.00           C  
ATOM    267  O   ASN A  39      12.934  11.130  -6.633  1.00  0.00           O  
ATOM    268  CB  ASN A  39      15.870  11.745  -8.005  1.00  0.00           C  
ATOM    269  CEN ASN A  39      16.270  11.931  -8.957  1.00  0.00           X  
ATOM    270  H   ASN A  39      16.655  13.270  -6.080  1.00  0.00           H  
ATOM    271  N   VAL A  40      14.638  10.813  -5.199  1.00  0.00           N  
ATOM    272  CA  VAL A  40      13.943   9.771  -4.446  1.00  0.00           C  
ATOM    273  C   VAL A  40      12.648  10.323  -3.854  1.00  0.00           C  
ATOM    274  O   VAL A  40      11.596   9.685  -3.926  1.00  0.00           O  
ATOM    275  CB  VAL A  40      14.819   9.202  -3.314  1.00  0.00           C  
ATOM    276  CEN VAL A  40      15.171   8.646  -3.111  1.00  0.00           X  
ATOM    277  H   VAL A  40      15.585  11.092  -4.921  1.00  0.00           H  
ATOM    278  N   ILE A  41      12.703  11.542  -3.328  1.00  0.00           N  
ATOM    279  CA  ILE A  41      11.521  12.164  -2.747  1.00  0.00           C  
ATOM    280  C   ILE A  41      10.438  12.398  -3.805  1.00  0.00           C  
ATOM    281  O   ILE A  41       9.254  12.124  -3.552  1.00  0.00           O  
ATOM    282  CB  ILE A  41      11.867  13.504  -2.072  1.00  0.00           C  
ATOM    283  CEN ILE A  41      12.222  13.976  -1.156  1.00  0.00           X  
ATOM    284  H   ILE A  41      13.603  12.034  -3.304  1.00  0.00           H  
ATOM    285  N   GLU A  42      10.827  12.884  -4.993  1.00  0.00           N  
ATOM    286  CA  GLU A  42       9.837  13.093  -6.044  1.00  0.00           C  
ATOM    287  C   GLU A  42       9.228  11.774  -6.511  1.00  0.00           C  
ATOM    288  O   GLU A  42       8.025  11.713  -6.768  1.00  0.00           O  
ATOM    289  CB  GLU A  42      10.465  13.829  -7.230  1.00  0.00           C  
ATOM    290  CEN GLU A  42      10.746  15.272  -8.091  1.00  0.00           X  
ATOM    291  H   GLU A  42      11.811  13.108  -5.154  1.00  0.00           H  
ATOM    292  N   ASP A  43      10.026  10.696  -6.570  1.00  0.00           N  
ATOM    293  CA  ASP A  43       9.487   9.406  -6.979  1.00  0.00           C  
ATOM    294  C   ASP A  43       8.548   8.811  -5.938  1.00  0.00           C  
ATOM    295  O   ASP A  43       7.503   8.260  -6.295  1.00  0.00           O  
ATOM    296  CB  ASP A  43      10.627   8.427  -7.268  1.00  0.00           C  
ATOM    297  CEN ASP A  43      11.167   8.060  -8.050  1.00  0.00           X  
ATOM    298  H   ASP A  43      11.020  10.785  -6.355  1.00  0.00           H  
ATOM    299  N   ILE A  44       8.866   8.975  -4.652  1.00  0.00           N  
ATOM    300  CA  ILE A  44       7.981   8.456  -3.620  1.00  0.00           C  
ATOM    301  C   ILE A  44       6.661   9.205  -3.663  1.00  0.00           C  
ATOM    302  O   ILE A  44       5.592   8.603  -3.545  1.00  0.00           O  
ATOM    303  CB  ILE A  44       8.597   8.580  -2.214  1.00  0.00           C  
ATOM    304  CEN ILE A  44       9.242   8.101  -1.477  1.00  0.00           X  
ATOM    305  H   ILE A  44       9.744   9.430  -4.395  1.00  0.00           H  
ATOM    306  N   HIS A  45       6.726  10.525  -3.848  1.00  0.00           N  
ATOM    307  CA  HIS A  45       5.510  11.312  -3.953  1.00  0.00           C  
ATOM    308  C   HIS A  45       4.694  10.856  -5.157  1.00  0.00           C  
ATOM    309  O   HIS A  45       3.485  10.623  -5.045  1.00  0.00           O  
ATOM    310  CB  HIS A  45       5.834  12.805  -4.062  1.00  0.00           C  
ATOM    311  CEN HIS A  45       5.932  13.938  -3.202  1.00  0.00           X  
ATOM    312  H   HIS A  45       7.634  10.989  -3.910  1.00  0.00           H  
ATOM    313  N   ASP A  46       5.343  10.712  -6.317  1.00  0.00           N  
ATOM    314  CA  ASP A  46       4.599  10.304  -7.494  1.00  0.00           C  
ATOM    315  C   ASP A  46       3.927   8.953  -7.282  1.00  0.00           C  
ATOM    316  O   ASP A  46       2.773   8.777  -7.679  1.00  0.00           O  
ATOM    317  CB  ASP A  46       5.521  10.250  -8.715  1.00  0.00           C  
ATOM    318  CEN ASP A  46       5.795  10.815  -9.517  1.00  0.00           X  
ATOM    319  H   ASP A  46       6.342  10.905  -6.374  1.00  0.00           H  
ATOM    320  N   PHE A  47       4.605   8.024  -6.605  1.00  0.00           N  
ATOM    321  CA  PHE A  47       4.028   6.706  -6.370  1.00  0.00           C  
ATOM    322  C   PHE A  47       2.722   6.848  -5.593  1.00  0.00           C  
ATOM    323  O   PHE A  47       1.680   6.336  -6.007  1.00  0.00           O  
ATOM    324  CB  PHE A  47       5.009   5.810  -5.612  1.00  0.00           C  
ATOM    325  CEN PHE A  47       6.054   4.655  -5.930  1.00  0.00           X  
ATOM    326  H   PHE A  47       5.547   8.217  -6.263  1.00  0.00           H  
ATOM    327  N   MET A  48       2.770   7.569  -4.466  1.00  0.00           N  
ATOM    328  CA  MET A  48       1.685   7.542  -3.487  1.00  0.00           C  
ATOM    329  C   MET A  48       0.381   8.098  -4.042  1.00  0.00           C  
ATOM    330  O   MET A  48      -0.706   7.681  -3.630  1.00  0.00           O  
ATOM    331  CB  MET A  48       2.091   8.323  -2.240  1.00  0.00           C  
ATOM    332  CEN MET A  48       2.542   8.125  -0.556  1.00  0.00           X  
ATOM    333  H   MET A  48       3.597   8.135  -4.273  1.00  0.00           H  
ATOM    334  N   GLN A  49       0.481   8.999  -5.013  1.00  0.00           N  
ATOM    335  CA  GLN A  49      -0.601   9.911  -5.348  1.00  0.00           C  
ATOM    336  C   GLN A  49      -1.399   9.449  -6.580  1.00  0.00           C  
ATOM    337  O   GLN A  49      -2.252  10.185  -7.080  1.00  0.00           O  
ATOM    338  CB  GLN A  49      -0.039  11.315  -5.594  1.00  0.00           C  
ATOM    339  CEN GLN A  49       0.211  12.888  -4.882  1.00  0.00           X  
ATOM    340  H   GLN A  49       1.374   9.092  -5.503  1.00  0.00           H  
ATOM    341  N   GLY A  50      -1.121   8.236  -7.080  1.00  0.00           N  
ATOM    342  CA  GLY A  50      -1.746   7.718  -8.297  1.00  0.00           C  
ATOM    343  C   GLY A  50      -0.831   7.739  -9.522  1.00  0.00           C  
ATOM    344  O   GLY A  50      -1.170   7.199 -10.578  1.00  0.00           O  
ATOM    345  CEN GLY A  50      -1.746   7.718  -8.297  1.00  0.00           X  
ATOM    346  H   GLY A  50      -0.452   7.628  -6.607  1.00  0.00           H  
ATOM    347  N   GLY A  51       0.347   8.336  -9.398  1.00  0.00           N  
ATOM    348  CA  GLY A  51       1.299   8.460 -10.498  1.00  0.00           C  
ATOM    349  C   GLY A  51       2.408   7.410 -10.415  1.00  0.00           C  
ATOM    350  O   GLY A  51       3.585   7.751 -10.285  1.00  0.00           O  
ATOM    351  CEN GLY A  51       1.299   8.460 -10.498  1.00  0.00           X  
ATOM    352  H   GLY A  51       0.626   8.697  -8.491  1.00  0.00           H  
ATOM    353  N   GLY A  52       2.038   6.139 -10.477  1.00  0.00           N  
ATOM    354  CA  GLY A  52       3.052   5.092 -10.483  1.00  0.00           C  
ATOM    355  C   GLY A  52       2.576   3.730 -10.970  1.00  0.00           C  
ATOM    356  O   GLY A  52       1.383   3.479 -11.138  1.00  0.00           O  
ATOM    357  CEN GLY A  52       3.052   5.092 -10.483  1.00  0.00           X  
ATOM    358  H   GLY A  52       1.037   5.937 -10.497  1.00  0.00           H  
ATOM    359  N   SER A  53       3.549   2.859 -11.200  1.00  0.00           N  
ATOM    360  CA  SER A  53       3.353   1.529 -11.764  1.00  0.00           C  
ATOM    361  C   SER A  53       4.556   0.653 -11.430  1.00  0.00           C  
ATOM    362  O   SER A  53       5.549   1.149 -10.886  1.00  0.00           O  
ATOM    363  CB  SER A  53       3.145   1.612 -13.264  1.00  0.00           C  
ATOM    364  CEN SER A  53       3.198   1.791 -13.775  1.00  0.00           X  
ATOM    365  H   SER A  53       4.489   3.151 -10.981  1.00  0.00           H  
ATOM    366  N   GLY A  54       4.509  -0.630 -11.794  1.00  0.00           N  
ATOM    367  CA  GLY A  54       5.636  -1.525 -11.517  1.00  0.00           C  
ATOM    368  C   GLY A  54       6.959  -0.969 -12.056  1.00  0.00           C  
ATOM    369  O   GLY A  54       8.010  -1.198 -11.461  1.00  0.00           O  
ATOM    370  CEN GLY A  54       5.637  -1.525 -11.517  1.00  0.00           X  
ATOM    371  H   GLY A  54       3.685  -0.990 -12.255  1.00  0.00           H  
ATOM    372  N   GLY A  55       6.905  -0.223 -13.165  1.00  0.00           N  
ATOM    373  CA  GLY A  55       8.091   0.427 -13.728  1.00  0.00           C  
ATOM    374  C   GLY A  55       8.655   1.496 -12.786  1.00  0.00           C  
ATOM    375  O   GLY A  55       9.871   1.684 -12.693  1.00  0.00           O  
ATOM    376  CEN GLY A  55       8.092   0.427 -13.728  1.00  0.00           X  
ATOM    377  H   GLY A  55       6.014  -0.100 -13.624  1.00  0.00           H  
ATOM    378  N   LYS A  56       7.763   2.211 -12.097  1.00  0.00           N  
ATOM    379  CA  LYS A  56       8.158   3.229 -11.143  1.00  0.00           C  
ATOM    380  C   LYS A  56       8.852   2.527 -10.005  1.00  0.00           C  
ATOM    381  O   LYS A  56       9.868   3.004  -9.500  1.00  0.00           O  
ATOM    382  CB  LYS A  56       6.956   4.031 -10.640  1.00  0.00           C  
ATOM    383  CEN LYS A  56       5.848   5.833 -10.658  1.00  0.00           X  
ATOM    384  H   LYS A  56       6.775   2.015 -12.205  1.00  0.00           H  
ATOM    385  N   LEU A  57       8.312   1.372  -9.611  1.00  0.00           N  
ATOM    386  CA  LEU A  57       8.925   0.669  -8.501  1.00  0.00           C  
ATOM    387  C   LEU A  57      10.354   0.247  -8.899  1.00  0.00           C  
ATOM    388  O   LEU A  57      11.297   0.433  -8.139  1.00  0.00           O  
ATOM    389  CB  LEU A  57       8.077  -0.545  -8.103  1.00  0.00           C  
ATOM    390  CEN LEU A  57       7.124  -0.813  -6.922  1.00  0.00           X  
ATOM    391  H   LEU A  57       7.481   1.013 -10.086  1.00  0.00           H  
ATOM    392  N   GLN A  58      10.544  -0.298 -10.101  1.00  0.00           N  
ATOM    393  CA  GLN A  58      11.884  -0.754 -10.464  1.00  0.00           C  
ATOM    394  C   GLN A  58      12.872   0.418 -10.531  1.00  0.00           C  
ATOM    395  O   GLN A  58      14.009   0.305 -10.050  1.00  0.00           O  
ATOM    396  CB  GLN A  58      11.852  -1.484 -11.809  1.00  0.00           C  
ATOM    397  CEN GLN A  58      11.834  -3.054 -12.572  1.00  0.00           X  
ATOM    398  H   GLN A  58       9.757  -0.429 -10.737  1.00  0.00           H  
ATOM    399  N   GLU A  59      12.426   1.572 -11.053  1.00  0.00           N  
ATOM    400  CA  GLU A  59      13.334   2.719 -11.151  1.00  0.00           C  
ATOM    401  C   GLU A  59      13.761   3.168  -9.758  1.00  0.00           C  
ATOM    402  O   GLU A  59      14.929   3.501  -9.527  1.00  0.00           O  
ATOM    403  CB  GLU A  59      12.672   3.876 -11.902  1.00  0.00           C  
ATOM    404  CEN GLU A  59      12.452   4.774 -13.334  1.00  0.00           X  
ATOM    405  H   GLU A  59      11.475   1.637 -11.426  1.00  0.00           H  
ATOM    406  N   MET A  60      12.813   3.119  -8.822  1.00  0.00           N  
ATOM    407  CA  MET A  60      13.037   3.511  -7.443  1.00  0.00           C  
ATOM    408  C   MET A  60      14.103   2.635  -6.816  1.00  0.00           C  
ATOM    409  O   MET A  60      14.976   3.127  -6.105  1.00  0.00           O  
ATOM    410  CB  MET A  60      11.738   3.426  -6.645  1.00  0.00           C  
ATOM    411  CEN MET A  60      10.519   4.411  -5.855  1.00  0.00           X  
ATOM    412  H   MET A  60      11.876   2.821  -9.093  1.00  0.00           H  
ATOM    413  N   MET A  61      14.025   1.328  -7.080  1.00  0.00           N  
ATOM    414  CA  MET A  61      14.983   0.400  -6.516  1.00  0.00           C  
ATOM    415  C   MET A  61      16.380   0.649  -7.046  1.00  0.00           C  
ATOM    416  O   MET A  61      17.342   0.656  -6.275  1.00  0.00           O  
ATOM    417  CB  MET A  61      14.556  -1.037  -6.811  1.00  0.00           C  
ATOM    418  CEN MET A  61      13.923  -2.487  -6.053  1.00  0.00           X  
ATOM    419  H   MET A  61      13.262   0.979  -7.661  1.00  0.00           H  
ATOM    420  N   LYS A  62      16.515   0.927  -8.336  1.00  0.00           N  
ATOM    421  CA  LYS A  62      17.855   1.130  -8.855  1.00  0.00           C  
ATOM    422  C   LYS A  62      18.463   2.392  -8.227  1.00  0.00           C  
ATOM    423  O   LYS A  62      19.633   2.391  -7.828  1.00  0.00           O  
ATOM    424  CB  LYS A  62      17.833   1.239 -10.381  1.00  0.00           C  
ATOM    425  CEN LYS A  62      18.204   0.350 -12.264  1.00  0.00           X  
ATOM    426  H   LYS A  62      15.695   0.958  -8.948  1.00  0.00           H  
ATOM    427  N   GLU A  63      17.652   3.451  -8.085  1.00  0.00           N  
ATOM    428  CA  GLU A  63      18.145   4.725  -7.552  1.00  0.00           C  
ATOM    429  C   GLU A  63      18.578   4.568  -6.087  1.00  0.00           C  
ATOM    430  O   GLU A  63      19.574   5.149  -5.646  1.00  0.00           O  
ATOM    431  CB  GLU A  63      17.073   5.810  -7.675  1.00  0.00           C  
ATOM    432  CEN GLU A  63      16.417   7.152  -8.496  1.00  0.00           X  
ATOM    433  H   GLU A  63      16.674   3.368  -8.374  1.00  0.00           H  
ATOM    434  N   PHE A  64      17.843   3.756  -5.341  1.00  0.00           N  
ATOM    435  CA  PHE A  64      18.148   3.508  -3.943  1.00  0.00           C  
ATOM    436  C   PHE A  64      19.502   2.798  -3.860  1.00  0.00           C  
ATOM    437  O   PHE A  64      20.341   3.157  -3.029  1.00  0.00           O  
ATOM    438  CB  PHE A  64      17.050   2.672  -3.282  1.00  0.00           C  
ATOM    439  CEN PHE A  64      15.779   2.898  -2.354  1.00  0.00           X  
ATOM    440  H   PHE A  64      17.008   3.340  -5.746  1.00  0.00           H  
ATOM    441  N   GLN A  65      19.739   1.804  -4.726  1.00  0.00           N  
ATOM    442  CA  GLN A  65      21.005   1.084  -4.648  1.00  0.00           C  
ATOM    443  C   GLN A  65      22.145   2.069  -4.894  1.00  0.00           C  
ATOM    444  O   GLN A  65      23.122   2.081  -4.151  1.00  0.00           O  
ATOM    445  CB  GLN A  65      21.056  -0.056  -5.669  1.00  0.00           C  
ATOM    446  CEN GLN A  65      20.897  -1.782  -5.879  1.00  0.00           X  
ATOM    447  H   GLN A  65      19.046   1.556  -5.435  1.00  0.00           H  
ATOM    448  N   GLN A  66      21.997   2.949  -5.893  1.00  0.00           N  
ATOM    449  CA  GLN A  66      23.087   3.866  -6.209  1.00  0.00           C  
ATOM    450  C   GLN A  66      23.370   4.757  -4.996  1.00  0.00           C  
ATOM    451  O   GLN A  66      24.531   4.944  -4.637  1.00  0.00           O  
ATOM    452  CB  GLN A  66      22.740   4.724  -7.429  1.00  0.00           C  
ATOM    453  CEN GLN A  66      22.997   4.923  -9.144  1.00  0.00           X  
ATOM    454  H   GLN A  66      21.145   2.948  -6.455  1.00  0.00           H  
ATOM    455  N   VAL A  67      22.317   5.236  -4.312  1.00  0.00           N  
ATOM    456  CA  VAL A  67      22.529   6.142  -3.175  1.00  0.00           C  
ATOM    457  C   VAL A  67      23.300   5.420  -2.071  1.00  0.00           C  
ATOM    458  O   VAL A  67      24.198   5.992  -1.453  1.00  0.00           O  
ATOM    459  CB  VAL A  67      21.200   6.672  -2.605  1.00  0.00           C  
ATOM    460  CEN VAL A  67      20.808   7.236  -2.546  1.00  0.00           X  
ATOM    461  H   VAL A  67      21.375   4.992  -4.617  1.00  0.00           H  
ATOM    462  N   LEU A  68      23.012   4.140  -1.851  1.00  0.00           N  
ATOM    463  CA  LEU A  68      23.772   3.410  -0.839  1.00  0.00           C  
ATOM    464  C   LEU A  68      25.253   3.305  -1.154  1.00  0.00           C  
ATOM    465  O   LEU A  68      26.101   3.536  -0.281  1.00  0.00           O  
ATOM    466  CB  LEU A  68      23.181   2.006  -0.661  1.00  0.00           C  
ATOM    467  CEN LEU A  68      22.283   1.379   0.422  1.00  0.00           X  
ATOM    468  H   LEU A  68      22.266   3.694  -2.389  1.00  0.00           H  
ATOM    469  N   ASP A  69      25.583   2.999  -2.401  1.00  0.00           N  
ATOM    470  CA  ASP A  69      26.984   2.879  -2.748  1.00  0.00           C  
ATOM    471  C   ASP A  69      27.703   4.206  -2.503  1.00  0.00           C  
ATOM    472  O   ASP A  69      28.796   4.231  -1.927  1.00  0.00           O  
ATOM    473  CB  ASP A  69      27.141   2.444  -4.207  1.00  0.00           C  
ATOM    474  CEN ASP A  69      27.301   1.605  -4.763  1.00  0.00           X  
ATOM    475  H   ASP A  69      24.852   2.814  -3.089  1.00  0.00           H  
ATOM    476  N   GLU A  70      27.076   5.318  -2.892  1.00  0.00           N  
ATOM    477  CA  GLU A  70      27.726   6.611  -2.749  1.00  0.00           C  
ATOM    478  C   GLU A  70      27.912   6.979  -1.286  1.00  0.00           C  
ATOM    479  O   GLU A  70      29.008   7.380  -0.890  1.00  0.00           O  
ATOM    480  CB  GLU A  70      26.919   7.697  -3.464  1.00  0.00           C  
ATOM    481  CEN GLU A  70      26.664   8.694  -4.822  1.00  0.00           X  
ATOM    482  H   GLU A  70      26.149   5.258  -3.312  1.00  0.00           H  
ATOM    483  N   LEU A  71      26.898   6.739  -0.454  1.00  0.00           N  
ATOM    484  CA  LEU A  71      27.041   7.009   0.967  1.00  0.00           C  
ATOM    485  C   LEU A  71      28.095   6.115   1.578  1.00  0.00           C  
ATOM    486  O   LEU A  71      28.924   6.567   2.367  1.00  0.00           O  
ATOM    487  CB  LEU A  71      25.699   6.822   1.685  1.00  0.00           C  
ATOM    488  CEN LEU A  71      24.664   7.817   2.245  1.00  0.00           X  
ATOM    489  H   LEU A  71      26.000   6.412  -0.823  1.00  0.00           H  
ATOM    490  N   ASN A  72      28.113   4.846   1.171  1.00  0.00           N  
ATOM    491  CA  ASN A  72      29.101   3.917   1.698  1.00  0.00           C  
ATOM    492  C   ASN A  72      30.514   4.363   1.313  1.00  0.00           C  
ATOM    493  O   ASN A  72      31.441   4.320   2.127  1.00  0.00           O  
ATOM    494  CB  ASN A  72      28.841   2.499   1.224  1.00  0.00           C  
ATOM    495  CEN ASN A  72      28.328   1.646   1.555  1.00  0.00           X  
ATOM    496  H   ASN A  72      27.404   4.502   0.521  1.00  0.00           H  
ATOM    497  N   ASN A  73      30.674   4.822   0.071  1.00  0.00           N  
ATOM    498  CA  ASN A  73      31.963   5.291  -0.408  1.00  0.00           C  
ATOM    499  C   ASN A  73      32.377   6.648   0.175  1.00  0.00           C  
ATOM    500  O   ASN A  73      33.569   6.893   0.389  1.00  0.00           O  
ATOM    501  CB  ASN A  73      31.974   5.356  -1.925  1.00  0.00           C  
ATOM    502  CEN ASN A  73      32.221   4.733  -2.732  1.00  0.00           X  
ATOM    503  H   ASN A  73      29.884   4.804  -0.573  1.00  0.00           H  
ATOM    504  N   HIS A  74      31.410   7.533   0.433  1.00  0.00           N  
ATOM    505  CA  HIS A  74      31.727   8.880   0.910  1.00  0.00           C  
ATOM    506  C   HIS A  74      31.794   9.039   2.433  1.00  0.00           C  
ATOM    507  O   HIS A  74      32.588   9.834   2.943  1.00  0.00           O  
ATOM    508  CB  HIS A  74      30.704   9.873   0.349  1.00  0.00           C  
ATOM    509  CEN HIS A  74      30.570  10.744  -0.771  1.00  0.00           X  
ATOM    510  H   HIS A  74      30.440   7.281   0.234  1.00  0.00           H  
ATOM    511  N   LEU A  75      30.972   8.304   3.164  1.00  0.00           N  
ATOM    512  CA  LEU A  75      30.912   8.424   4.615  1.00  0.00           C  
ATOM    513  C   LEU A  75      31.989   7.561   5.278  1.00  0.00           C  
ATOM    514  O   LEU A  75      31.957   6.335   5.196  1.00  0.00           O  
ATOM    515  CB  LEU A  75      29.519   8.031   5.121  1.00  0.00           C  
ATOM    516  CEN LEU A  75      28.318   8.855   5.624  1.00  0.00           X  
ATOM    517  H   LEU A  75      30.330   7.652   2.714  1.00  0.00           H  
ATOM    518  N   GLN A  76      32.952   8.224   5.917  1.00  0.00           N  
ATOM    519  CA  GLN A  76      34.094   7.555   6.547  1.00  0.00           C  
ATOM    520  C   GLN A  76      34.117   7.276   8.056  1.00  0.00           C  
ATOM    521  O   GLN A  76      33.437   7.906   8.887  1.00  0.00           O  
ATOM    522  CB  GLN A  76      35.345   8.373   6.217  1.00  0.00           C  
ATOM    523  CEN GLN A  76      36.701   8.516   5.126  1.00  0.00           X  
ATOM    524  H   GLN A  76      32.931   9.233   5.899  1.00  0.00           H  
ATOM    525  N   GLY A  77      34.982   6.315   8.372  1.00  0.00           N  
ATOM    526  CA  GLY A  77      35.282   5.893   9.722  1.00  0.00           C  
ATOM    527  C   GLY A  77      34.087   5.384  10.488  1.00  0.00           C  
ATOM    528  O   GLY A  77      33.193   4.736   9.936  1.00  0.00           O  
ATOM    529  CEN GLY A  77      35.282   5.892   9.722  1.00  0.00           X  
ATOM    530  H   GLY A  77      35.492   5.878   7.614  1.00  0.00           H  
ATOM    531  N   GLY A  78      34.131   5.666  11.782  1.00  0.00           N  
ATOM    532  CA  GLY A  78      33.136   5.258  12.744  1.00  0.00           C  
ATOM    533  C   GLY A  78      32.144   6.355  13.106  1.00  0.00           C  
ATOM    534  O   GLY A  78      31.507   6.267  14.153  1.00  0.00           O  
ATOM    535  CEN GLY A  78      33.135   5.258  12.744  1.00  0.00           X  
ATOM    536  H   GLY A  78      34.919   6.201  12.119  1.00  0.00           H  
ATOM    537  N   LYS A  79      32.047   7.438  12.322  1.00  0.00           N  
ATOM    538  CA  LYS A  79      31.223   8.533  12.843  1.00  0.00           C  
ATOM    539  C   LYS A  79      29.805   8.028  13.156  1.00  0.00           C  
ATOM    540  O   LYS A  79      29.136   7.454  12.294  1.00  0.00           O  
ATOM    541  CB  LYS A  79      31.169   9.691  11.847  1.00  0.00           C  
ATOM    542  CEN LYS A  79      31.806  11.631  11.290  1.00  0.00           X  
ATOM    543  H   LYS A  79      32.503   7.501  11.401  1.00  0.00           H  
ATOM    544  N   HIS A  80      29.323   8.324  14.367  1.00  0.00           N  
ATOM    545  CA  HIS A  80      27.955   7.968  14.737  1.00  0.00           C  
ATOM    546  C   HIS A  80      26.934   8.423  13.722  1.00  0.00           C  
ATOM    547  O   HIS A  80      25.957   7.721  13.469  1.00  0.00           O  
ATOM    548  CB  HIS A  80      27.601   8.555  16.107  1.00  0.00           C  
ATOM    549  CEN HIS A  80      27.595   8.143  17.471  1.00  0.00           X  
ATOM    550  H   HIS A  80      29.946   8.709  15.063  1.00  0.00           H  
ATOM    551  N   THR A  81      27.160   9.576  13.105  1.00  0.00           N  
ATOM    552  CA  THR A  81      26.213  10.047  12.106  1.00  0.00           C  
ATOM    553  C   THR A  81      26.168   9.078  10.944  1.00  0.00           C  
ATOM    554  O   THR A  81      25.102   8.798  10.400  1.00  0.00           O  
ATOM    555  CB  THR A  81      26.574  11.451  11.585  1.00  0.00           C  
ATOM    556  CEN THR A  81      26.669  12.021  11.669  1.00  0.00           X  
ATOM    557  H   THR A  81      27.966  10.125  13.348  1.00  0.00           H  
ATOM    558  N   VAL A  82      27.322   8.547  10.577  1.00  0.00           N  
ATOM    559  CA  VAL A  82      27.418   7.652   9.446  1.00  0.00           C  
ATOM    560  C   VAL A  82      26.749   6.343   9.730  1.00  0.00           C  
ATOM    561  O   VAL A  82      26.065   5.790   8.864  1.00  0.00           O  
ATOM    562  CB  VAL A  82      28.883   7.387   9.053  1.00  0.00           C  
ATOM    563  CEN VAL A  82      29.359   7.513   8.571  1.00  0.00           X  
ATOM    564  H   VAL A  82      28.154   8.760  11.108  1.00  0.00           H  
ATOM    565  N   HIS A  83      26.921   5.846  10.953  1.00  0.00           N  
ATOM    566  CA  HIS A  83      26.298   4.590  11.302  1.00  0.00           C  
ATOM    567  C   HIS A  83      24.788   4.735  11.216  1.00  0.00           C  
ATOM    568  O   HIS A  83      24.117   3.877  10.646  1.00  0.00           O  
ATOM    569  CB  HIS A  83      26.717   4.138  12.705  1.00  0.00           C  
ATOM    570  CEN HIS A  83      27.682   3.276  13.300  1.00  0.00           X  
ATOM    571  H   HIS A  83      27.517   6.337  11.628  1.00  0.00           H  
ATOM    572  N   HIS A  84      24.257   5.851  11.719  1.00  0.00           N  
ATOM    573  CA  HIS A  84      22.822   6.055  11.721  1.00  0.00           C  
ATOM    574  C   HIS A  84      22.287   6.123  10.293  1.00  0.00           C  
ATOM    575  O   HIS A  84      21.273   5.500   9.977  1.00  0.00           O  
ATOM    576  CB  HIS A  84      22.458   7.332  12.486  1.00  0.00           C  
ATOM    577  CEN HIS A  84      22.047   7.705  13.798  1.00  0.00           X  
ATOM    578  H   HIS A  84      24.863   6.548  12.154  1.00  0.00           H  
ATOM    579  N   ILE A  85      22.980   6.834   9.406  1.00  0.00           N  
ATOM    580  CA  ILE A  85      22.480   6.956   8.048  1.00  0.00           C  
ATOM    581  C   ILE A  85      22.483   5.596   7.369  1.00  0.00           C  
ATOM    582  O   ILE A  85      21.561   5.274   6.614  1.00  0.00           O  
ATOM    583  CB  ILE A  85      23.317   7.945   7.216  1.00  0.00           C  
ATOM    584  CEN ILE A  85      23.452   8.993   6.946  1.00  0.00           X  
ATOM    585  H   ILE A  85      23.836   7.313   9.689  1.00  0.00           H  
ATOM    586  N   GLU A  86      23.496   4.773   7.641  1.00  0.00           N  
ATOM    587  CA  GLU A  86      23.560   3.478   6.986  1.00  0.00           C  
ATOM    588  C   GLU A  86      22.358   2.613   7.402  1.00  0.00           C  
ATOM    589  O   GLU A  86      21.716   1.986   6.556  1.00  0.00           O  
ATOM    590  CB  GLU A  86      24.874   2.771   7.323  1.00  0.00           C  
ATOM    591  CEN GLU A  86      26.469   2.340   6.904  1.00  0.00           X  
ATOM    592  H   GLU A  86      24.222   5.054   8.303  1.00  0.00           H  
ATOM    593  N   GLN A  87      22.023   2.608   8.705  1.00  0.00           N  
ATOM    594  CA  GLN A  87      20.898   1.820   9.200  1.00  0.00           C  
ATOM    595  C   GLN A  87      19.582   2.271   8.580  1.00  0.00           C  
ATOM    596  O   GLN A  87      18.768   1.431   8.178  1.00  0.00           O  
ATOM    597  CB  GLN A  87      20.807   1.918  10.725  1.00  0.00           C  
ATOM    598  CEN GLN A  87      21.173   1.103  12.225  1.00  0.00           X  
ATOM    599  H   GLN A  87      22.591   3.134   9.369  1.00  0.00           H  
ATOM    600  N   ASN A  88      19.388   3.588   8.454  1.00  0.00           N  
ATOM    601  CA  ASN A  88      18.143   4.124   7.919  1.00  0.00           C  
ATOM    602  C   ASN A  88      17.980   3.708   6.473  1.00  0.00           C  
ATOM    603  O   ASN A  88      16.894   3.312   6.047  1.00  0.00           O  
ATOM    604  CB  ASN A  88      18.075   5.635   8.045  1.00  0.00           C  
ATOM    605  CEN ASN A  88      17.705   6.348   8.721  1.00  0.00           X  
ATOM    606  H   ASN A  88      20.104   4.234   8.783  1.00  0.00           H  
ATOM    607  N   ILE A  89      19.074   3.735   5.727  1.00  0.00           N  
ATOM    608  CA  ILE A  89      19.019   3.409   4.321  1.00  0.00           C  
ATOM    609  C   ILE A  89      18.655   1.942   4.150  1.00  0.00           C  
ATOM    610  O   ILE A  89      17.853   1.607   3.278  1.00  0.00           O  
ATOM    611  CB  ILE A  89      20.357   3.696   3.615  1.00  0.00           C  
ATOM    612  CEN ILE A  89      20.956   4.457   3.115  1.00  0.00           X  
ATOM    613  H   ILE A  89      19.959   4.029   6.142  1.00  0.00           H  
ATOM    614  N   LYS A  90      19.238   1.057   4.975  1.00  0.00           N  
ATOM    615  CA  LYS A  90      18.905  -0.362   4.881  1.00  0.00           C  
ATOM    616  C   LYS A  90      17.432  -0.606   5.200  1.00  0.00           C  
ATOM    617  O   LYS A  90      16.754  -1.331   4.470  1.00  0.00           O  
ATOM    618  CB  LYS A  90      19.789  -1.183   5.821  1.00  0.00           C  
ATOM    619  CEN LYS A  90      21.432  -2.492   6.078  1.00  0.00           X  
ATOM    620  H   LYS A  90      19.914   1.375   5.668  1.00  0.00           H  
ATOM    621  N   GLU A  91      16.894   0.033   6.240  1.00  0.00           N  
ATOM    622  CA  GLU A  91      15.489  -0.202   6.546  1.00  0.00           C  
ATOM    623  C   GLU A  91      14.611   0.247   5.379  1.00  0.00           C  
ATOM    624  O   GLU A  91      13.699  -0.475   4.961  1.00  0.00           O  
ATOM    625  CB  GLU A  91      15.086   0.527   7.829  1.00  0.00           C  
ATOM    626  CEN GLU A  91      14.779   0.507   9.505  1.00  0.00           X  
ATOM    627  H   GLU A  91      17.457   0.651   6.824  1.00  0.00           H  
ATOM    628  N   ILE A  92      14.929   1.410   4.804  1.00  0.00           N  
ATOM    629  CA  ILE A  92      14.115   1.966   3.732  1.00  0.00           C  
ATOM    630  C   ILE A  92      14.207   1.072   2.510  1.00  0.00           C  
ATOM    631  O   ILE A  92      13.197   0.803   1.860  1.00  0.00           O  
ATOM    632  CB  ILE A  92      14.550   3.394   3.357  1.00  0.00           C  
ATOM    633  CEN ILE A  92      14.429   4.453   3.587  1.00  0.00           X  
ATOM    634  H   ILE A  92      15.730   1.941   5.156  1.00  0.00           H  
ATOM    635  N   PHE A  93      15.419   0.603   2.208  1.00  0.00           N  
ATOM    636  CA  PHE A  93      15.675  -0.329   1.120  1.00  0.00           C  
ATOM    637  C   PHE A  93      14.900  -1.606   1.368  1.00  0.00           C  
ATOM    638  O   PHE A  93      14.176  -2.080   0.493  1.00  0.00           O  
ATOM    639  CB  PHE A  93      17.170  -0.627   0.990  1.00  0.00           C  
ATOM    640  CEN PHE A  93      18.400  -0.168   0.093  1.00  0.00           X  
ATOM    641  H   PHE A  93      16.214   0.927   2.752  1.00  0.00           H  
ATOM    642  N   HIS A  94      15.008  -2.146   2.578  1.00  0.00           N  
ATOM    643  CA  HIS A  94      14.302  -3.369   2.913  1.00  0.00           C  
ATOM    644  C   HIS A  94      12.792  -3.212   2.732  1.00  0.00           C  
ATOM    645  O   HIS A  94      12.140  -4.087   2.147  1.00  0.00           O  
ATOM    646  CB  HIS A  94      14.620  -3.793   4.350  1.00  0.00           C  
ATOM    647  CEN HIS A  94      15.523  -4.662   5.028  1.00  0.00           X  
ATOM    648  H   HIS A  94      15.623  -1.715   3.272  1.00  0.00           H  
ATOM    649  N   HIS A  95      12.227  -2.091   3.181  1.00  0.00           N  
ATOM    650  CA  HIS A  95      10.781  -1.949   3.079  1.00  0.00           C  
ATOM    651  C   HIS A  95      10.366  -1.889   1.603  1.00  0.00           C  
ATOM    652  O   HIS A  95       9.348  -2.476   1.210  1.00  0.00           O  
ATOM    653  CB  HIS A  95      10.302  -0.698   3.822  1.00  0.00           C  
ATOM    654  CEN HIS A  95       9.773  -0.358   5.101  1.00  0.00           X  
ATOM    655  H   HIS A  95      12.799  -1.364   3.616  1.00  0.00           H  
ATOM    656  N   LEU A  96      11.166  -1.218   0.773  1.00  0.00           N  
ATOM    657  CA  LEU A  96      10.824  -1.098  -0.633  1.00  0.00           C  
ATOM    658  C   LEU A  96      10.812  -2.474  -1.283  1.00  0.00           C  
ATOM    659  O   LEU A  96       9.930  -2.760  -2.092  1.00  0.00           O  
ATOM    660  CB  LEU A  96      11.811  -0.168  -1.350  1.00  0.00           C  
ATOM    661  CEN LEU A  96      11.702   1.283  -1.855  1.00  0.00           X  
ATOM    662  H   LEU A  96      12.015  -0.776   1.127  1.00  0.00           H  
ATOM    663  N   GLU A  97      11.765  -3.342  -0.921  1.00  0.00           N  
ATOM    664  CA  GLU A  97      11.820  -4.666  -1.525  1.00  0.00           C  
ATOM    665  C   GLU A  97      10.582  -5.476  -1.150  1.00  0.00           C  
ATOM    666  O   GLU A  97       9.995  -6.151  -2.000  1.00  0.00           O  
ATOM    667  CB  GLU A  97      13.090  -5.403  -1.094  1.00  0.00           C  
ATOM    668  CEN GLU A  97      14.687  -5.904  -1.413  1.00  0.00           X  
ATOM    669  H   GLU A  97      12.475  -3.067  -0.240  1.00  0.00           H  
ATOM    670  N   GLU A  98      10.159  -5.401   0.120  1.00  0.00           N  
ATOM    671  CA  GLU A  98       9.025  -6.210   0.551  1.00  0.00           C  
ATOM    672  C   GLU A  98       7.766  -5.758  -0.186  1.00  0.00           C  
ATOM    673  O   GLU A  98       6.957  -6.588  -0.619  1.00  0.00           O  
ATOM    674  CB  GLU A  98       8.826  -6.110   2.065  1.00  0.00           C  
ATOM    675  CEN GLU A  98       9.032  -6.759   3.627  1.00  0.00           X  
ATOM    676  H   GLU A  98      10.653  -4.801   0.786  1.00  0.00           H  
ATOM    677  N   LEU A  99       7.642  -4.436  -0.375  1.00  0.00           N  
ATOM    678  CA  LEU A  99       6.482  -3.808  -1.004  1.00  0.00           C  
ATOM    679  C   LEU A  99       6.373  -4.155  -2.490  1.00  0.00           C  
ATOM    680  O   LEU A  99       5.281  -4.401  -2.999  1.00  0.00           O  
ATOM    681  CB  LEU A  99       6.547  -2.287  -0.820  1.00  0.00           C  
ATOM    682  CEN LEU A  99       5.804  -1.313   0.114  1.00  0.00           X  
ATOM    683  H   LEU A  99       8.393  -3.834  -0.027  1.00  0.00           H  
ATOM    684  N   VAL A 100       7.503  -4.182  -3.191  1.00  0.00           N  
ATOM    685  CA  VAL A 100       7.496  -4.488  -4.616  1.00  0.00           C  
ATOM    686  C   VAL A 100       7.192  -5.963  -4.855  1.00  0.00           C  
ATOM    687  O   VAL A 100       6.439  -6.309  -5.770  1.00  0.00           O  
ATOM    688  CB  VAL A 100       8.842  -4.136  -5.278  1.00  0.00           C  
ATOM    689  CEN VAL A 100       9.149  -3.696  -5.710  1.00  0.00           X  
ATOM    690  H   VAL A 100       8.383  -3.972  -2.723  1.00  0.00           H  
ATOM    691  N   HIS A 101       7.809  -6.832  -4.048  1.00  0.00           N  
ATOM    692  CA  HIS A 101       7.650  -8.273  -4.223  1.00  0.00           C  
ATOM    693  C   HIS A 101       6.283  -8.842  -3.820  1.00  0.00           C  
ATOM    694  O   HIS A 101       5.800  -9.781  -4.471  1.00  0.00           O  
ATOM    695  CB  HIS A 101       8.745  -9.002  -3.438  1.00  0.00           C  
ATOM    696  CEN HIS A 101      10.051  -9.524  -3.669  1.00  0.00           X  
ATOM    697  H   HIS A 101       8.422  -6.469  -3.313  1.00  0.00           H  
ATOM    698  N   ARG A 102       5.677  -8.317  -2.749  1.00  0.00           N  
ATOM    699  CA  ARG A 102       4.419  -8.869  -2.244  1.00  0.00           C  
ATOM    700  C   ARG A 102       3.263  -8.765  -3.235  1.00  0.00           C  
ATOM    701  O   ARG A 102       2.929  -9.757  -3.886  1.00  0.00           O  
ATOM    702  CB  ARG A 102       4.040  -8.254  -0.905  1.00  0.00           C  
ATOM    703  CEN ARG A 102       3.813  -7.935   1.544  1.00  0.00           X  
ATOM    704  H   ARG A 102       6.124  -7.549  -2.246  1.00  0.00           H  
TER                                                                             
# All scores below are weighted scores, not raw scores.
#BEGIN_POSE_ENERGIES_TABLE ./minmover_pdb/pose_15.pdb
label vdw cenpack pair env cbeta hs_pair ss_pair sheet total
weights 1 0.5 1 1 0.25 1 1 1 NA
pose 0 -10.7197 -15.6968 -22.8623 5.28308 0 0 0 -43.9957
MET:NtermProteinFull_1 0 0.12764 -0.19951 0.10186 0.04209 0 0 0 0.07208
TYR_2 0 -0.08258 0.02095 0.85474 0.06939 0 0 0 0.8625
GLY_3 0 0.11091 0.08616 -0.07965 0.06956 0 0 0 0.18697
LYS_4 0 -0.1256 -0.2284 -0.60186 0.04115 0 0 0 -0.91471
LEU_5 0 -0.39519 -0.55489 -0.50394 0.03204 0 0 0 -1.42199
ASN_6 0 -0.23756 0.07614 -0.36221 0.04278 0 0 0 -0.48086
ASP_7 0 -0.02783 -0.16199 -0.37876 0.06891 0 0 0 -0.49968
LEU_8 0 -0.27784 -0.59473 -0.53584 0.0321 0 0 0 -1.37632
LEU_9 0 -0.14181 -0.25253 -0.19483 0.04126 0 0 0 -0.54792
GLU_10 0 -0.09173 0.0298 -0.92601 0.06932 0 0 0 -0.91863
ASP_11 0 -0.33239 -0.00427 -0.24167 0.0359 0 0 0 -0.54243
LEU_12 0 -0.46139 -0.85403 -0.30366 0.03358 0 0 0 -1.5855
GLN_13 0 -0.03119 0.20902 -0.4142 0.0691 0 0 0 -0.16727
GLU_14 0 -0.01152 -0.15579 -0.71584 0.06879 0 0 0 -0.81435
VAL_15 0 -0.26518 -0.53903 -0.10438 0.04376 0 0 0 -0.86483
LEU_16 0 -0.08882 -0.0345 0.4149 0.04435 0 0 0 0.33592
LYS_17 0 -0.04031 -0.00937 -0.8715 0.06965 0 0 0 -0.85153
ASN_18 0 0.01664 -0.13958 -0.24178 0.06938 0 0 0 -0.29534
LEU_19 0 -0.33207 -0.90197 -0.30366 0.0375 0 0 0 -1.50019
HIS_20 0 0.04389 -0.13204 0.0215 0.06895 0 0 0 0.0023
LYS_21 0 -0.01273 0.02958 -1.04927 0.07025 0 0 0 -0.96217
ASN_22 0 0.21508 -0.15301 -0.24178 0.06915 0 0 0 -0.11057
TRP_23 0 0.09214 -0.07775 -0.3396 0.0398 0 0 0 -0.2854
HIS_D_24 0 -0.11705 -0.09639 0.06501 0.06939 0 0 0 -0.07904
GLY_25 0 0.09281 -0.11904 -0.08884 0.04273 0 0 0 -0.07233
GLY_26 0 0.00255 0.00138 0.0322 0.03681 0 0 0 0.07295
LYS_27 0 0 0 -0.8715 0.07134 0 0 0 -0.80016
ASP_28 0 -0.02525 -0.06175 -0.56986 0.07156 0 0 0 -0.5853
ASN_29 0 0.18249 -0.11152 -0.19403 0.03538 0 0 0 -0.08768
LEU_30 0 0.10227 -0.12232 0.24309 0.04283 0 0 0 0.26587
HIS_D_31 0 -0.04663 -0.10995 0.06501 0.06922 0 0 0 -0.02235
ASP_32 0 -0.16201 0.01078 -0.37876 0.06894 0 0 0 -0.46106
VAL_33 0 -0.20034 -0.1731 -0.27892 0.03331 0 0 0 -0.61906
ASP_34 0 0.10582 0.03904 -0.31759 0.06909 0 0 0 -0.10363
ASN_35 0 -0.07322 -0.03189 -0.36221 0.06907 0 0 0 -0.39824
HIS_D_36 0 -0.35581 -0.36044 -0.15264 0.03558 0 0 0 -0.83332
LEU_37 0 -0.03419 -0.8682 -0.30366 0.04576 0 0 0 -1.16029
GLN_38 0 0.01495 0.08185 -0.49415 0.06888 0 0 0 -0.32847
ASN_39 0 -0.24927 -0.07451 -0.24178 0.06913 0 0 0 -0.49643
VAL_40 0 -0.18268 -0.33872 -0.35242 0.03251 0 0 0 -0.8413
ILE_41 0 -0.23192 -0.47088 0.72502 0.0438 0 0 0 0.06601
GLU_42 0 -0.11301 -0.19502 -0.71584 0.06882 0 0 0 -0.95503
ASP_43 0 -0.25192 0.04893 0.2122 0.0441 0 0 0 0.05331
ILE_44 0 -0.28743 -0.70587 -0.20059 0.03266 0 0 0 -1.16122
HIS_D_45 0 -0.11783 0.22412 0.0215 0.06904 0 0 0 0.19683
ASP_46 0 -0.21155 -0.46884 -0.31759 0.04265 0 0 0 -0.95533
PHE_47 0 -0.43314 -0.50138 -0.53231 0.03616 0 0 0 -1.43067
MET_48 0 -0.55783 -0.01901 0.25591 0.03017 0 0 0 -0.29076
GLN_49 0 -0.04725 0.02618 -0.60368 0.06947 0 0 0 -0.55528
GLY_50 0 -0.00656 0.03893 0.0322 0.04531 0 0 0 0.10988
GLY_51 0 -0.07072 0.02841 0.35201 0.03056 0 0 0 0.34026
GLY_52 0 -0.05361 -0.00742 -0.08884 0.03495 0 0 0 -0.11491
SER_53 0 -0.03218 -0.00519 -0.21543 0.0317 0 0 0 -0.2211
GLY_54 0 0.01373 0.1056 -0.07965 0.03555 0 0 0 0.07523
GLY_55 0 -0.02871 -0.0086 -0.0429 0.0357 0 0 0 -0.0445
LYS_56 0 -0.34053 -0.75477 -0.33001 0.03458 0 0 0 -1.39072
LEU_57 0 0.05067 -0.45392 0.08126 0.03014 0 0 0 -0.29185
GLN_58 0 0.02088 0.13668 -0.60368 0.06936 0 0 0 -0.37676
GLU_59 0 -0.01022 -0.08748 -0.25924 0.06888 0 0 0 -0.28805
MET_60 0 -0.34187 -0.15752 -0.29185 0.0322 0 0 0 -0.75903
MET_61 0 -0.24261 0.01608 0.4784 0.04318 0 0 0 0.29504
LYS_62 0 -0.03207 0.01898 -0.96458 0.06961 0 0 0 -0.90806
GLU_63 0 -0.44964 -0.20742 -0.4886 0.03543 0 0 0 -1.11023
PHE_64 0 -0.32009 -0.42093 -0.19907 0.03821 0 0 0 -0.90188
GLN_65 0 0.01112 0.03765 -0.55896 0.06894 0 0 0 -0.44125
GLN_66 0 -0.07029 -0.17179 -0.55896 0.06903 0 0 0 -0.73201
VAL_67 0 -0.05299 -0.57543 -0.35242 0.04537 0 0 0 -0.93547
LEU_68 0 -0.28697 0.00189 0.91309 0.04399 0 0 0 0.67199
ASP_69 0 -0.09135 -0.03993 -0.52292 0.06894 0 0 0 -0.58525
GLU_70 0 -0.46252 0.04277 -0.37543 0.03196 0 0 0 -0.76323
LEU_71 0 -0.45247 -0.37041 -0.30366 0.03661 0 0 0 -1.08992
ASN_72 0 -0.06906 -0.06705 -0.28327 0.06902 0 0 0 -0.35036
ASN_73 0 -0.07629 -0.08109 -0.46336 0.0691 0 0 0 -0.55164
HIS_74 0 0.28732 -0.13067 -0.15264 0.03817 0 0 0 0.04218
LEU_75 0 0.06965 -0.02855 -0.45811 0.0366 0 0 0 -0.3804
GLN_76 0 0.03841 -0.15834 -0.49415 0.07081 0 0 0 -0.54327
GLY_77 0 -0.06127 -0.03026 0.35201 0.04518 0 0 0 0.30566
GLY_78 0 -0.01225 -0.04312 0.0322 0.04518 0 0 0 0.02201
LYS_79 0 -0.10341 -0.15916 -0.42611 0.03556 0 0 0 -0.65312
HIS_80 0 -0.01705 -0.04913 0.20362 0.07025 0 0 0 0.20769
THR_81 0 0.20333 -0.26926 -0.20624 0.04262 0 0 0 -0.22956
VAL_82 0 -0.02121 0.07954 -0.00525 0.04312 0 0 0 0.0962
HIS_83 0 -0.00936 -0.0132 0.0215 0.0697 0 0 0 0.06864
HIS_D_84 0 -0.04041 -0.11296 -0.02241 0.06899 0 0 0 -0.10679
ILE_85 0 -0.65612 -0.19286 -0.06945 0.03187 0 0 0 -0.88655
GLU_86 0 0.08914 0.42928 -0.13578 0.06893 0 0 0 0.45158
GLN_87 0 -0.05512 -0.0085 -0.59803 0.06921 0 0 0 -0.59244
ASN_88 0 -0.26241 -0.00952 -0.07783 0.04435 0 0 0 -0.30542
ILE_89 0 -0.18685 -0.63242 -0.41682 0.04458 0 0 0 -1.19152
LYS_90 0 0.04869 0.12965 -0.77863 0.06905 0 0 0 -0.53125
GLU_91 0 -0.06169 -0.11391 -0.60186 0.06883 0 0 0 -0.70864
ILE_92 0 -0.39953 -0.42399 -0.31819 0.03747 0 0 0 -1.10424
PHE_93 0 -0.29328 -0.30967 0.63033 0.04365 0 0 0 0.07104
HIS_D_94 0 -0.11312 0.12251 0.11054 0.06878 0 0 0 0.18871
HIS_D_95 0 -0.24548 -0.34218 -0.11266 0.04314 0 0 0 -0.65718
LEU_96 0 -0.17086 -0.99483 -0.39148 0.03737 0 0 0 -1.51981
GLU_97 0 -0.10575 0.01334 -0.60186 0.06891 0 0 0 -0.62536
GLU_98 0 -0.04978 -0.40261 -0.71584 0.0645 0 0 0 -1.10373
LEU_99 0 0.22847 -0.44736 0.08126 0.03528 0 0 0 -0.10234
VAL_100 0 0.03588 0.10815 0.21583 0.04318 0 0 0 0.40304
HIS_D_101 0 -0.04082 0.13485 0.21997 0.07021 0 0 0 0.3842
ARG:CtermProteinFull_102 0 0.12643 0.07869 -0.64658 0.07212 0 0 0 -0.36935
#END_POSE_ENERGIES_TABLE ./minmover_pdb/pose_15.pdb
