# Supplementary material for: Selection of a promiscuous minimalist cAMP phosphodiesterase from a library of de novo designed proteins
Source: Nat Chem. 2024 May 3;16(7):1200–8. doi: 10.1038/s41557-024-01490-4 (PMC11230910; doi:10.1038/s41557-024-01490-4)
Supplement: Supplementary file 3 — MD input files, scripts and final structures derived from MD, AlphaFold2, EMSfold and MultiSFold. [file 41557_2024_1490_MOESM3_ESM.zip › Computational_Data/4_MultiSFold/s824/pose_16.pdb]

ATOM      1  N   MET A   1     -12.159 -10.335  11.557  1.00  0.00           N  
ATOM      2  CA  MET A   1     -11.793  -8.909  11.420  1.00  0.00           C  
ATOM      3  C   MET A   1     -10.306  -8.769  11.155  1.00  0.00           C  
ATOM      4  O   MET A   1      -9.971  -8.074  10.215  1.00  0.00           O  
ATOM      5  CB  MET A   1     -12.177  -8.126  12.674  1.00  0.00           C  
ATOM      6  CEN MET A   1     -13.290  -6.908  13.270  1.00  0.00           X  
ATOM      7  H   MET A   1     -12.568 -10.667  12.407  1.00  0.00           H  
ATOM      8  N   TYR A   2      -9.445  -9.506  11.863  1.00  0.00           N  
ATOM      9  CA  TYR A   2      -7.994  -9.492  11.624  1.00  0.00           C  
ATOM     10  C   TYR A   2      -7.525  -9.889  10.218  1.00  0.00           C  
ATOM     11  O   TYR A   2      -6.706  -9.175   9.669  1.00  0.00           O  
ATOM     12  CB  TYR A   2      -7.314 -10.409  12.644  1.00  0.00           C  
ATOM     13  CEN TYR A   2      -6.478 -10.329  14.181  1.00  0.00           X  
ATOM     14  H   TYR A   2      -9.709  -9.858  12.774  1.00  0.00           H  
ATOM     15  N   GLY A   3      -8.061 -10.961   9.612  1.00  0.00           N  
ATOM     16  CA  GLY A   3      -7.659 -11.381   8.258  1.00  0.00           C  
ATOM     17  C   GLY A   3      -7.853 -10.280   7.207  1.00  0.00           C  
ATOM     18  O   GLY A   3      -6.901  -9.931   6.532  1.00  0.00           O  
ATOM     19  CEN GLY A   3      -7.659 -11.381   8.258  1.00  0.00           X  
ATOM     20  H   GLY A   3      -8.669 -11.570  10.143  1.00  0.00           H  
ATOM     21  N   LYS A   4      -9.031  -9.640   7.182  1.00  0.00           N  
ATOM     22  CA  LYS A   4      -9.281  -8.472   6.318  1.00  0.00           C  
ATOM     23  C   LYS A   4      -8.392  -7.270   6.653  1.00  0.00           C  
ATOM     24  O   LYS A   4      -7.944  -6.582   5.751  1.00  0.00           O  
ATOM     25  CB  LYS A   4     -10.751  -8.059   6.408  1.00  0.00           C  
ATOM     26  CEN LYS A   4     -12.681  -8.037   5.540  1.00  0.00           X  
ATOM     27  H   LYS A   4      -9.782  -9.975   7.769  1.00  0.00           H  
ATOM     28  N   LEU A   5      -8.170  -6.993   7.943  1.00  0.00           N  
ATOM     29  CA  LEU A   5      -7.289  -5.900   8.364  1.00  0.00           C  
ATOM     30  C   LEU A   5      -5.872  -6.072   7.805  1.00  0.00           C  
ATOM     31  O   LEU A   5      -5.346  -5.148   7.199  1.00  0.00           O  
ATOM     32  CB  LEU A   5      -7.250  -5.814   9.895  1.00  0.00           C  
ATOM     33  CEN LEU A   5      -7.904  -4.853  10.905  1.00  0.00           X  
ATOM     34  H   LEU A   5      -8.495  -7.651   8.637  1.00  0.00           H  
ATOM     35  N   ASN A   6      -5.264  -7.248   7.983  1.00  0.00           N  
ATOM     36  CA  ASN A   6      -3.942  -7.539   7.442  1.00  0.00           C  
ATOM     37  C   ASN A   6      -3.926  -7.363   5.920  1.00  0.00           C  
ATOM     38  O   ASN A   6      -3.017  -6.717   5.421  1.00  0.00           O  
ATOM     39  CB  ASN A   6      -3.484  -8.936   7.820  1.00  0.00           C  
ATOM     40  CEN ASN A   6      -2.927  -9.397   8.581  1.00  0.00           X  
ATOM     41  H   ASN A   6      -5.756  -7.994   8.454  1.00  0.00           H  
ATOM     42  N   ASP A   7      -4.968  -7.841   5.230  1.00  0.00           N  
ATOM     43  CA  ASP A   7      -5.119  -7.678   3.780  1.00  0.00           C  
ATOM     44  C   ASP A   7      -5.103  -6.181   3.416  1.00  0.00           C  
ATOM     45  O   ASP A   7      -4.324  -5.728   2.589  1.00  0.00           O  
ATOM     46  CB  ASP A   7      -6.412  -8.335   3.292  1.00  0.00           C  
ATOM     47  CEN ASP A   7      -6.739  -9.198   2.861  1.00  0.00           X  
ATOM     48  H   ASP A   7      -5.645  -8.421   5.705  1.00  0.00           H  
ATOM     49  N   LEU A   8      -5.890  -5.380   4.141  1.00  0.00           N  
ATOM     50  CA  LEU A   8      -6.010  -3.944   3.915  1.00  0.00           C  
ATOM     51  C   LEU A   8      -4.725  -3.156   4.217  1.00  0.00           C  
ATOM     52  O   LEU A   8      -4.416  -2.182   3.528  1.00  0.00           O  
ATOM     53  CB  LEU A   8      -7.169  -3.396   4.757  1.00  0.00           C  
ATOM     54  CEN LEU A   8      -8.613  -2.987   4.409  1.00  0.00           X  
ATOM     55  H   LEU A   8      -6.487  -5.810   4.834  1.00  0.00           H  
ATOM     56  N   LEU A   9      -3.986  -3.541   5.256  1.00  0.00           N  
ATOM     57  CA  LEU A   9      -2.689  -2.936   5.549  1.00  0.00           C  
ATOM     58  C   LEU A   9      -1.670  -3.214   4.442  1.00  0.00           C  
ATOM     59  O   LEU A   9      -0.913  -2.315   4.082  1.00  0.00           O  
ATOM     60  CB  LEU A   9      -2.164  -3.448   6.896  1.00  0.00           C  
ATOM     61  CEN LEU A   9      -2.089  -2.815   8.298  1.00  0.00           X  
ATOM     62  H   LEU A   9      -4.286  -4.344   5.787  1.00  0.00           H  
ATOM     63  N   GLU A  10      -1.649  -4.432   3.906  1.00  0.00           N  
ATOM     64  CA  GLU A  10      -0.818  -4.792   2.757  1.00  0.00           C  
ATOM     65  C   GLU A  10      -1.132  -3.886   1.554  1.00  0.00           C  
ATOM     66  O   GLU A  10      -0.214  -3.273   1.002  1.00  0.00           O  
ATOM     67  CB  GLU A  10      -1.025  -6.262   2.385  1.00  0.00           C  
ATOM     68  CEN GLU A  10      -0.515  -7.886   2.446  1.00  0.00           X  
ATOM     69  H   GLU A  10      -2.283  -5.135   4.264  1.00  0.00           H  
ATOM     70  N   ASP A  11      -2.416  -3.694   1.229  1.00  0.00           N  
ATOM     71  CA  ASP A  11      -2.860  -2.815   0.143  1.00  0.00           C  
ATOM     72  C   ASP A  11      -2.412  -1.359   0.372  1.00  0.00           C  
ATOM     73  O   ASP A  11      -1.907  -0.697  -0.540  1.00  0.00           O  
ATOM     74  CB  ASP A  11      -4.382  -2.880  -0.003  1.00  0.00           C  
ATOM     75  CEN ASP A  11      -5.098  -3.347  -0.559  1.00  0.00           X  
ATOM     76  H   ASP A  11      -3.110  -4.273   1.679  1.00  0.00           H  
ATOM     77  N   LEU A  12      -2.535  -0.856   1.608  1.00  0.00           N  
ATOM     78  CA  LEU A  12      -2.143   0.514   1.975  1.00  0.00           C  
ATOM     79  C   LEU A  12      -0.641   0.743   1.800  1.00  0.00           C  
ATOM     80  O   LEU A  12      -0.215   1.768   1.257  1.00  0.00           O  
ATOM     81  CB  LEU A  12      -2.556   0.812   3.422  1.00  0.00           C  
ATOM     82  CEN LEU A  12      -3.703   1.639   4.033  1.00  0.00           X  
ATOM     83  H   LEU A  12      -2.941  -1.454   2.313  1.00  0.00           H  
ATOM     84  N   GLN A  13       0.177  -0.218   2.230  1.00  0.00           N  
ATOM     85  CA  GLN A  13       1.632  -0.147   2.099  1.00  0.00           C  
ATOM     86  C   GLN A  13       2.071  -0.198   0.637  1.00  0.00           C  
ATOM     87  O   GLN A  13       2.971   0.547   0.233  1.00  0.00           O  
ATOM     88  CB  GLN A  13       2.293  -1.291   2.873  1.00  0.00           C  
ATOM     89  CEN GLN A  13       3.113  -1.714   4.355  1.00  0.00           X  
ATOM     90  H   GLN A  13      -0.236  -1.057   2.613  1.00  0.00           H  
ATOM     91  N   GLU A  14       1.444  -1.044  -0.178  1.00  0.00           N  
ATOM     92  CA  GLU A  14       1.708  -1.095  -1.610  1.00  0.00           C  
ATOM     93  C   GLU A  14       1.399   0.243  -2.289  1.00  0.00           C  
ATOM     94  O   GLU A  14       2.229   0.750  -3.055  1.00  0.00           O  
ATOM     95  CB  GLU A  14       0.892  -2.216  -2.259  1.00  0.00           C  
ATOM     96  CEN GLU A  14       0.787  -3.805  -2.863  1.00  0.00           X  
ATOM     97  H   GLU A  14       0.766  -1.685   0.207  1.00  0.00           H  
ATOM     98  N   VAL A  15       0.259   0.864  -1.973  1.00  0.00           N  
ATOM     99  CA  VAL A  15      -0.143   2.168  -2.525  1.00  0.00           C  
ATOM    100  C   VAL A  15       0.894   3.240  -2.195  1.00  0.00           C  
ATOM    101  O   VAL A  15       1.274   4.008  -3.082  1.00  0.00           O  
ATOM    102  CB  VAL A  15      -1.516   2.616  -1.990  1.00  0.00           C  
ATOM    103  CEN VAL A  15      -2.175   2.714  -2.167  1.00  0.00           X  
ATOM    104  H   VAL A  15      -0.351   0.412  -1.307  1.00  0.00           H  
ATOM    105  N   LEU A  16       1.413   3.250  -0.968  1.00  0.00           N  
ATOM    106  CA  LEU A  16       2.404   4.224  -0.503  1.00  0.00           C  
ATOM    107  C   LEU A  16       3.751   4.074  -1.214  1.00  0.00           C  
ATOM    108  O   LEU A  16       4.407   5.053  -1.580  1.00  0.00           O  
ATOM    109  CB  LEU A  16       2.593   4.091   1.013  1.00  0.00           C  
ATOM    110  CEN LEU A  16       2.099   4.932   2.206  1.00  0.00           X  
ATOM    111  H   LEU A  16       1.087   2.554  -0.314  1.00  0.00           H  
ATOM    112  N   LYS A  17       4.169   2.837  -1.465  1.00  0.00           N  
ATOM    113  CA  LYS A  17       5.374   2.545  -2.241  1.00  0.00           C  
ATOM    114  C   LYS A  17       5.268   3.080  -3.669  1.00  0.00           C  
ATOM    115  O   LYS A  17       6.266   3.547  -4.230  1.00  0.00           O  
ATOM    116  CB  LYS A  17       5.640   1.039  -2.265  1.00  0.00           C  
ATOM    117  CEN LYS A  17       6.756  -0.613  -1.557  1.00  0.00           X  
ATOM    118  H   LYS A  17       3.632   2.074  -1.073  1.00  0.00           H  
ATOM    119  N   ASN A  18       4.079   3.028  -4.264  1.00  0.00           N  
ATOM    120  CA  ASN A  18       3.793   3.619  -5.565  1.00  0.00           C  
ATOM    121  C   ASN A  18       3.911   5.145  -5.541  1.00  0.00           C  
ATOM    122  O   ASN A  18       4.456   5.716  -6.489  1.00  0.00           O  
ATOM    123  CB  ASN A  18       2.418   3.209  -6.060  1.00  0.00           C  
ATOM    124  CEN ASN A  18       1.993   2.452  -6.650  1.00  0.00           X  
ATOM    125  H   ASN A  18       3.329   2.557  -3.775  1.00  0.00           H  
ATOM    126  N   LEU A  19       3.472   5.795  -4.463  1.00  0.00           N  
ATOM    127  CA  LEU A  19       3.551   7.241  -4.290  1.00  0.00           C  
ATOM    128  C   LEU A  19       5.000   7.694  -4.182  1.00  0.00           C  
ATOM    129  O   LEU A  19       5.388   8.648  -4.859  1.00  0.00           O  
ATOM    130  CB  LEU A  19       2.761   7.674  -3.049  1.00  0.00           C  
ATOM    131  CEN LEU A  19       1.393   8.359  -2.867  1.00  0.00           X  
ATOM    132  H   LEU A  19       3.098   5.253  -3.698  1.00  0.00           H  
ATOM    133  N   HIS A  20       5.839   6.953  -3.454  1.00  0.00           N  
ATOM    134  CA  HIS A  20       7.276   7.220  -3.373  1.00  0.00           C  
ATOM    135  C   HIS A  20       7.983   7.165  -4.727  1.00  0.00           C  
ATOM    136  O   HIS A  20       8.835   8.004  -5.017  1.00  0.00           O  
ATOM    137  CB  HIS A  20       7.941   6.229  -2.412  1.00  0.00           C  
ATOM    138  CEN HIS A  20       8.316   6.169  -1.038  1.00  0.00           X  
ATOM    139  H   HIS A  20       5.449   6.243  -2.852  1.00  0.00           H  
ATOM    140  N   LYS A  21       7.639   6.196  -5.580  1.00  0.00           N  
ATOM    141  CA  LYS A  21       8.280   6.032  -6.888  1.00  0.00           C  
ATOM    142  C   LYS A  21       7.828   7.069  -7.917  1.00  0.00           C  
ATOM    143  O   LYS A  21       8.646   7.528  -8.709  1.00  0.00           O  
ATOM    144  CB  LYS A  21       8.012   4.626  -7.427  1.00  0.00           C  
ATOM    145  CEN LYS A  21       8.713   2.662  -7.788  1.00  0.00           X  
ATOM    146  H   LYS A  21       6.966   5.512  -5.260  1.00  0.00           H  
ATOM    147  N   ASN A  22       6.538   7.380  -7.963  1.00  0.00           N  
ATOM    148  CA  ASN A  22       5.966   8.225  -9.016  1.00  0.00           C  
ATOM    149  C   ASN A  22       5.991   9.718  -8.668  1.00  0.00           C  
ATOM    150  O   ASN A  22       5.930  10.561  -9.565  1.00  0.00           O  
ATOM    151  CB  ASN A  22       4.546   7.798  -9.341  1.00  0.00           C  
ATOM    152  CEN ASN A  22       4.058   7.151 -10.008  1.00  0.00           X  
ATOM    153  H   ASN A  22       5.927   7.002  -7.256  1.00  0.00           H  
ATOM    154  N   TRP A  23       6.094  10.062  -7.389  1.00  0.00           N  
ATOM    155  CA  TRP A  23       6.093  11.444  -6.941  1.00  0.00           C  
ATOM    156  C   TRP A  23       7.516  11.972  -6.728  1.00  0.00           C  
ATOM    157  O   TRP A  23       8.125  11.841  -5.670  1.00  0.00           O  
ATOM    158  CB  TRP A  23       5.284  11.574  -5.649  1.00  0.00           C  
ATOM    159  CEN TRP A  23       3.850  12.332  -4.983  1.00  0.00           X  
ATOM    160  H   TRP A  23       6.072   9.347  -6.676  1.00  0.00           H  
ATOM    161  N   HIS A  24       8.052  12.609  -7.766  1.00  0.00           N  
ATOM    162  CA  HIS A  24       9.393  13.197  -7.760  1.00  0.00           C  
ATOM    163  C   HIS A  24       9.398  14.743  -7.679  1.00  0.00           C  
ATOM    164  O   HIS A  24      10.471  15.343  -7.679  1.00  0.00           O  
ATOM    165  CB  HIS A  24      10.159  12.746  -9.008  1.00  0.00           C  
ATOM    166  CEN HIS A  24      11.068  11.715  -9.383  1.00  0.00           X  
ATOM    167  H   HIS A  24       7.507  12.643  -8.617  1.00  0.00           H  
ATOM    168  N   GLY A  25       8.234  15.408  -7.635  1.00  0.00           N  
ATOM    169  CA  GLY A  25       8.124  16.859  -7.832  1.00  0.00           C  
ATOM    170  C   GLY A  25       7.669  17.642  -6.603  1.00  0.00           C  
ATOM    171  O   GLY A  25       6.478  17.758  -6.374  1.00  0.00           O  
ATOM    172  CEN GLY A  25       8.124  16.859  -7.832  1.00  0.00           X  
ATOM    173  H   GLY A  25       7.376  14.882  -7.536  1.00  0.00           H  
ATOM    174  N   GLY A  26       8.602  18.257  -5.870  1.00  0.00           N  
ATOM    175  CA  GLY A  26       8.304  19.235  -4.810  1.00  0.00           C  
ATOM    176  C   GLY A  26       8.273  18.621  -3.412  1.00  0.00           C  
ATOM    177  O   GLY A  26       7.400  17.823  -3.092  1.00  0.00           O  
ATOM    178  CEN GLY A  26       8.304  19.236  -4.809  1.00  0.00           X  
ATOM    179  H   GLY A  26       9.568  18.084  -6.110  1.00  0.00           H  
ATOM    180  N   LYS A  27       9.254  18.972  -2.575  1.00  0.00           N  
ATOM    181  CA  LYS A  27       9.381  18.450  -1.204  1.00  0.00           C  
ATOM    182  C   LYS A  27       8.161  18.740  -0.324  1.00  0.00           C  
ATOM    183  O   LYS A  27       7.816  17.884   0.479  1.00  0.00           O  
ATOM    184  CB  LYS A  27      10.634  19.024  -0.540  1.00  0.00           C  
ATOM    185  CEN LYS A  27      12.637  18.753   0.083  1.00  0.00           X  
ATOM    186  H   LYS A  27       9.910  19.679  -2.876  1.00  0.00           H  
ATOM    187  N   ASP A  28       7.540  19.910  -0.470  1.00  0.00           N  
ATOM    188  CA  ASP A  28       6.364  20.289   0.323  1.00  0.00           C  
ATOM    189  C   ASP A  28       5.167  19.359   0.085  1.00  0.00           C  
ATOM    190  O   ASP A  28       4.704  18.723   1.021  1.00  0.00           O  
ATOM    191  CB  ASP A  28       5.964  21.734   0.016  1.00  0.00           C  
ATOM    192  CEN ASP A  28       6.085  22.676   0.383  1.00  0.00           X  
ATOM    193  H   ASP A  28       7.999  20.655  -0.976  1.00  0.00           H  
ATOM    194  N   ASN A  29       4.743  19.160  -1.168  1.00  0.00           N  
ATOM    195  CA  ASN A  29       3.586  18.298  -1.459  1.00  0.00           C  
ATOM    196  C   ASN A  29       3.795  16.838  -1.032  1.00  0.00           C  
ATOM    197  O   ASN A  29       2.836  16.110  -0.798  1.00  0.00           O  
ATOM    198  CB  ASN A  29       3.228  18.352  -2.933  1.00  0.00           C  
ATOM    199  CEN ASN A  29       2.598  18.904  -3.564  1.00  0.00           X  
ATOM    200  H   ASN A  29       5.061  19.795  -1.884  1.00  0.00           H  
ATOM    201  N   LEU A  30       5.053  16.394  -0.957  1.00  0.00           N  
ATOM    202  CA  LEU A  30       5.365  15.050  -0.491  1.00  0.00           C  
ATOM    203  C   LEU A  30       5.138  14.915   1.013  1.00  0.00           C  
ATOM    204  O   LEU A  30       4.763  13.844   1.457  1.00  0.00           O  
ATOM    205  CB  LEU A  30       6.814  14.693  -0.847  1.00  0.00           C  
ATOM    206  CEN LEU A  30       7.432  13.795  -1.935  1.00  0.00           X  
ATOM    207  H   LEU A  30       5.804  17.057  -1.094  1.00  0.00           H  
ATOM    208  N   HIS A  31       5.376  15.980   1.783  1.00  0.00           N  
ATOM    209  CA  HIS A  31       5.224  15.948   3.230  1.00  0.00           C  
ATOM    210  C   HIS A  31       3.764  15.694   3.617  1.00  0.00           C  
ATOM    211  O   HIS A  31       3.507  14.854   4.471  1.00  0.00           O  
ATOM    212  CB  HIS A  31       5.717  17.258   3.854  1.00  0.00           C  
ATOM    213  CEN HIS A  31       6.905  17.769   4.452  1.00  0.00           X  
ATOM    214  H   HIS A  31       5.557  16.874   1.350  1.00  0.00           H  
ATOM    215  N   ASP A  32       2.815  16.352   2.946  1.00  0.00           N  
ATOM    216  CA  ASP A  32       1.386  16.185   3.238  1.00  0.00           C  
ATOM    217  C   ASP A  32       0.916  14.749   2.960  1.00  0.00           C  
ATOM    218  O   ASP A  32       0.304  14.118   3.819  1.00  0.00           O  
ATOM    219  CB  ASP A  32       0.555  17.176   2.420  1.00  0.00           C  
ATOM    220  CEN ASP A  32       0.106  18.086   2.510  1.00  0.00           X  
ATOM    221  H   ASP A  32       3.081  17.029   2.249  1.00  0.00           H  
ATOM    222  N   VAL A  33       1.288  14.189   1.805  1.00  0.00           N  
ATOM    223  CA  VAL A  33       0.946  12.808   1.427  1.00  0.00           C  
ATOM    224  C   VAL A  33       1.561  11.782   2.387  1.00  0.00           C  
ATOM    225  O   VAL A  33       0.905  10.806   2.739  1.00  0.00           O  
ATOM    226  CB  VAL A  33       1.408  12.487  -0.006  1.00  0.00           C  
ATOM    227  CEN VAL A  33       1.185  12.371  -0.648  1.00  0.00           X  
ATOM    228  H   VAL A  33       1.797  14.765   1.151  1.00  0.00           H  
ATOM    229  N   ASP A  34       2.818  11.978   2.788  1.00  0.00           N  
ATOM    230  CA  ASP A  34       3.520  11.114   3.743  1.00  0.00           C  
ATOM    231  C   ASP A  34       2.788  11.108   5.087  1.00  0.00           C  
ATOM    232  O   ASP A  34       2.538  10.036   5.629  1.00  0.00           O  
ATOM    233  CB  ASP A  34       4.968  11.574   3.929  1.00  0.00           C  
ATOM    234  CEN ASP A  34       5.908  11.356   3.602  1.00  0.00           X  
ATOM    235  H   ASP A  34       3.313  12.788   2.449  1.00  0.00           H  
ATOM    236  N   ASN A  35       2.340  12.270   5.570  1.00  0.00           N  
ATOM    237  CA  ASN A  35       1.565  12.380   6.804  1.00  0.00           C  
ATOM    238  C   ASN A  35       0.232  11.629   6.712  1.00  0.00           C  
ATOM    239  O   ASN A  35      -0.110  10.886   7.629  1.00  0.00           O  
ATOM    240  CB  ASN A  35       1.323  13.832   7.171  1.00  0.00           C  
ATOM    241  CEN ASN A  35       1.778  14.579   7.752  1.00  0.00           X  
ATOM    242  H   ASN A  35       2.551  13.119   5.064  1.00  0.00           H  
ATOM    243  N   HIS A  36      -0.514  11.776   5.615  1.00  0.00           N  
ATOM    244  CA  HIS A  36      -1.779  11.062   5.455  1.00  0.00           C  
ATOM    245  C   HIS A  36      -1.576   9.540   5.383  1.00  0.00           C  
ATOM    246  O   HIS A  36      -2.338   8.791   5.986  1.00  0.00           O  
ATOM    247  CB  HIS A  36      -2.511  11.550   4.201  1.00  0.00           C  
ATOM    248  CEN HIS A  36      -3.517  12.499   3.859  1.00  0.00           X  
ATOM    249  H   HIS A  36      -0.220  12.415   4.894  1.00  0.00           H  
ATOM    250  N   LEU A  37      -0.536   9.058   4.698  1.00  0.00           N  
ATOM    251  CA  LEU A  37      -0.280   7.620   4.569  1.00  0.00           C  
ATOM    252  C   LEU A  37       0.079   6.968   5.908  1.00  0.00           C  
ATOM    253  O   LEU A  37      -0.392   5.867   6.184  1.00  0.00           O  
ATOM    254  CB  LEU A  37       0.841   7.380   3.550  1.00  0.00           C  
ATOM    255  CEN LEU A  37       0.838   6.895   2.088  1.00  0.00           X  
ATOM    256  H   LEU A  37       0.117   9.709   4.289  1.00  0.00           H  
ATOM    257  N   GLN A  38       0.885   7.633   6.742  1.00  0.00           N  
ATOM    258  CA  GLN A  38       1.291   7.096   8.039  1.00  0.00           C  
ATOM    259  C   GLN A  38       0.121   7.105   9.025  1.00  0.00           C  
ATOM    260  O   GLN A  38      -0.005   6.149   9.781  1.00  0.00           O  
ATOM    261  CB  GLN A  38       2.459   7.904   8.611  1.00  0.00           C  
ATOM    262  CEN GLN A  38       4.190   7.933   8.836  1.00  0.00           X  
ATOM    263  H   GLN A  38       1.174   8.569   6.495  1.00  0.00           H  
ATOM    264  N   ASN A  39      -0.769   8.101   8.956  1.00  0.00           N  
ATOM    265  CA  ASN A  39      -1.967   8.157   9.807  1.00  0.00           C  
ATOM    266  C   ASN A  39      -2.896   6.966   9.549  1.00  0.00           C  
ATOM    267  O   ASN A  39      -3.337   6.311  10.489  1.00  0.00           O  
ATOM    268  CB  ASN A  39      -2.722   9.460   9.614  1.00  0.00           C  
ATOM    269  CEN ASN A  39      -2.755  10.416  10.046  1.00  0.00           X  
ATOM    270  H   ASN A  39      -0.579   8.887   8.353  1.00  0.00           H  
ATOM    271  N   VAL A  40      -3.111   6.602   8.279  1.00  0.00           N  
ATOM    272  CA  VAL A  40      -4.001   5.490   7.909  1.00  0.00           C  
ATOM    273  C   VAL A  40      -3.491   4.152   8.464  1.00  0.00           C  
ATOM    274  O   VAL A  40      -4.259   3.390   9.048  1.00  0.00           O  
ATOM    275  CB  VAL A  40      -4.153   5.373   6.381  1.00  0.00           C  
ATOM    276  CEN VAL A  40      -4.593   5.466   5.859  1.00  0.00           X  
ATOM    277  H   VAL A  40      -2.708   7.172   7.550  1.00  0.00           H  
ATOM    278  N   ILE A  41      -2.197   3.850   8.307  1.00  0.00           N  
ATOM    279  CA  ILE A  41      -1.575   2.641   8.872  1.00  0.00           C  
ATOM    280  C   ILE A  41      -1.720   2.598  10.396  1.00  0.00           C  
ATOM    281  O   ILE A  41      -2.008   1.533  10.951  1.00  0.00           O  
ATOM    282  CB  ILE A  41      -0.082   2.550   8.509  1.00  0.00           C  
ATOM    283  CEN ILE A  41       0.635   2.220   7.757  1.00  0.00           X  
ATOM    284  H   ILE A  41      -1.609   4.527   7.841  1.00  0.00           H  
ATOM    285  N   GLU A  42      -1.527   3.731  11.074  1.00  0.00           N  
ATOM    286  CA  GLU A  42      -1.648   3.835  12.527  1.00  0.00           C  
ATOM    287  C   GLU A  42      -3.067   3.511  12.994  1.00  0.00           C  
ATOM    288  O   GLU A  42      -3.235   2.656  13.864  1.00  0.00           O  
ATOM    289  CB  GLU A  42      -1.248   5.235  12.997  1.00  0.00           C  
ATOM    290  CEN GLU A  42      -0.090   6.296  13.659  1.00  0.00           X  
ATOM    291  H   GLU A  42      -1.341   4.579  10.561  1.00  0.00           H  
ATOM    292  N   ASP A  43      -4.086   4.093  12.367  1.00  0.00           N  
ATOM    293  CA  ASP A  43      -5.480   3.795  12.675  1.00  0.00           C  
ATOM    294  C   ASP A  43      -5.808   2.313  12.463  1.00  0.00           C  
ATOM    295  O   ASP A  43      -6.505   1.702  13.281  1.00  0.00           O  
ATOM    296  CB  ASP A  43      -6.406   4.666  11.822  1.00  0.00           C  
ATOM    297  CEN ASP A  43      -6.940   5.531  11.878  1.00  0.00           X  
ATOM    298  H   ASP A  43      -3.897   4.863  11.741  1.00  0.00           H  
ATOM    299  N   ILE A  44      -5.276   1.685  11.404  1.00  0.00           N  
ATOM    300  CA  ILE A  44      -5.584   0.281  11.074  1.00  0.00           C  
ATOM    301  C   ILE A  44      -4.972  -0.635  12.130  1.00  0.00           C  
ATOM    302  O   ILE A  44      -5.588  -1.623  12.550  1.00  0.00           O  
ATOM    303  CB  ILE A  44      -5.058  -0.120   9.684  1.00  0.00           C  
ATOM    304  CEN ILE A  44      -5.282  -0.142   8.617  1.00  0.00           X  
ATOM    305  H   ILE A  44      -4.672   2.221  10.798  1.00  0.00           H  
ATOM    306  N   HIS A  45      -3.766  -0.310  12.579  1.00  0.00           N  
ATOM    307  CA  HIS A  45      -3.093  -1.031  13.642  1.00  0.00           C  
ATOM    308  C   HIS A  45      -3.845  -0.917  14.980  1.00  0.00           C  
ATOM    309  O   HIS A  45      -4.051  -1.939  15.636  1.00  0.00           O  
ATOM    310  CB  HIS A  45      -1.657  -0.519  13.798  1.00  0.00           C  
ATOM    311  CEN HIS A  45      -0.352  -0.857  13.337  1.00  0.00           X  
ATOM    312  H   HIS A  45      -3.319   0.512  12.196  1.00  0.00           H  
ATOM    313  N   ASP A  46      -4.343   0.263  15.355  1.00  0.00           N  
ATOM    314  CA  ASP A  46      -5.124   0.474  16.585  1.00  0.00           C  
ATOM    315  C   ASP A  46      -6.418  -0.354  16.586  1.00  0.00           C  
ATOM    316  O   ASP A  46      -6.705  -1.097  17.534  1.00  0.00           O  
ATOM    317  CB  ASP A  46      -5.455   1.959  16.759  1.00  0.00           C  
ATOM    318  CEN ASP A  46      -5.119   2.785  17.252  1.00  0.00           X  
ATOM    319  H   ASP A  46      -4.182   1.063  14.762  1.00  0.00           H  
ATOM    320  N   PHE A  47      -7.171  -0.318  15.483  1.00  0.00           N  
ATOM    321  CA  PHE A  47      -8.419  -1.064  15.340  1.00  0.00           C  
ATOM    322  C   PHE A  47      -8.181  -2.577  15.442  1.00  0.00           C  
ATOM    323  O   PHE A  47      -8.845  -3.256  16.230  1.00  0.00           O  
ATOM    324  CB  PHE A  47      -9.090  -0.723  14.008  1.00  0.00           C  
ATOM    325  CEN PHE A  47     -10.242   0.229  13.467  1.00  0.00           X  
ATOM    326  H   PHE A  47      -6.866   0.272  14.721  1.00  0.00           H  
ATOM    327  N   MET A  48      -7.193  -3.109  14.716  1.00  0.00           N  
ATOM    328  CA  MET A  48      -6.797  -4.516  14.810  1.00  0.00           C  
ATOM    329  C   MET A  48      -6.419  -4.943  16.228  1.00  0.00           C  
ATOM    330  O   MET A  48      -6.784  -6.040  16.654  1.00  0.00           O  
ATOM    331  CB  MET A  48      -5.630  -4.785  13.862  1.00  0.00           C  
ATOM    332  CEN MET A  48      -5.212  -5.586  12.358  1.00  0.00           X  
ATOM    333  H   MET A  48      -6.681  -2.493  14.098  1.00  0.00           H  
ATOM    334  N   GLN A  49      -5.715  -4.101  16.981  1.00  0.00           N  
ATOM    335  CA  GLN A  49      -5.345  -4.405  18.366  1.00  0.00           C  
ATOM    336  C   GLN A  49      -6.520  -4.298  19.352  1.00  0.00           C  
ATOM    337  O   GLN A  49      -6.366  -4.593  20.537  1.00  0.00           O  
ATOM    338  CB  GLN A  49      -4.221  -3.469  18.818  1.00  0.00           C  
ATOM    339  CEN GLN A  49      -2.497  -3.333  19.055  1.00  0.00           X  
ATOM    340  H   GLN A  49      -5.412  -3.222  16.583  1.00  0.00           H  
ATOM    341  N   GLY A  50      -7.718  -3.953  18.866  1.00  0.00           N  
ATOM    342  CA  GLY A  50      -8.936  -3.851  19.666  1.00  0.00           C  
ATOM    343  C   GLY A  50      -9.179  -2.448  20.219  1.00  0.00           C  
ATOM    344  O   GLY A  50     -10.062  -2.274  21.056  1.00  0.00           O  
ATOM    345  CEN GLY A  50      -8.936  -3.851  19.666  1.00  0.00           X  
ATOM    346  H   GLY A  50      -7.777  -3.698  17.892  1.00  0.00           H  
ATOM    347  N   GLY A  51      -8.415  -1.449  19.765  1.00  0.00           N  
ATOM    348  CA  GLY A  51      -8.465  -0.073  20.262  1.00  0.00           C  
ATOM    349  C   GLY A  51      -9.645   0.755  19.752  1.00  0.00           C  
ATOM    350  O   GLY A  51      -9.940   1.806  20.329  1.00  0.00           O  
ATOM    351  CEN GLY A  51      -8.465  -0.073  20.262  1.00  0.00           X  
ATOM    352  H   GLY A  51      -7.737  -1.640  19.041  1.00  0.00           H  
ATOM    353  N   GLY A  52     -10.343   0.337  18.686  1.00  0.00           N  
ATOM    354  CA  GLY A  52     -11.382   1.156  18.061  1.00  0.00           C  
ATOM    355  C   GLY A  52     -12.785   0.562  18.015  1.00  0.00           C  
ATOM    356  O   GLY A  52     -13.006  -0.574  17.605  1.00  0.00           O  
ATOM    357  CEN GLY A  52     -11.383   1.157  18.060  1.00  0.00           X  
ATOM    358  H   GLY A  52     -10.032  -0.498  18.209  1.00  0.00           H  
ATOM    359  N   SER A  53     -13.759   1.379  18.411  1.00  0.00           N  
ATOM    360  CA  SER A  53     -15.185   1.143  18.184  1.00  0.00           C  
ATOM    361  C   SER A  53     -15.590   1.684  16.806  1.00  0.00           C  
ATOM    362  O   SER A  53     -14.770   2.288  16.114  1.00  0.00           O  
ATOM    363  CB  SER A  53     -16.009   1.788  19.281  1.00  0.00           C  
ATOM    364  CEN SER A  53     -16.157   2.150  19.659  1.00  0.00           X  
ATOM    365  H   SER A  53     -13.503   2.326  18.655  1.00  0.00           H  
ATOM    366  N   GLY A  54     -16.860   1.542  16.410  1.00  0.00           N  
ATOM    367  CA  GLY A  54     -17.351   2.048  15.118  1.00  0.00           C  
ATOM    368  C   GLY A  54     -16.984   3.514  14.822  1.00  0.00           C  
ATOM    369  O   GLY A  54     -16.859   3.886  13.662  1.00  0.00           O  
ATOM    370  CEN GLY A  54     -17.351   2.048  15.118  1.00  0.00           X  
ATOM    371  H   GLY A  54     -17.498   1.011  16.988  1.00  0.00           H  
ATOM    372  N   GLY A  55     -16.727   4.330  15.856  1.00  0.00           N  
ATOM    373  CA  GLY A  55     -16.281   5.718  15.700  1.00  0.00           C  
ATOM    374  C   GLY A  55     -14.887   5.849  15.077  1.00  0.00           C  
ATOM    375  O   GLY A  55     -14.699   6.721  14.237  1.00  0.00           O  
ATOM    376  CEN GLY A  55     -16.281   5.718  15.700  1.00  0.00           X  
ATOM    377  H   GLY A  55     -16.707   3.932  16.782  1.00  0.00           H  
ATOM    378  N   LYS A  56     -13.940   4.949  15.403  1.00  0.00           N  
ATOM    379  CA  LYS A  56     -12.643   4.883  14.705  1.00  0.00           C  
ATOM    380  C   LYS A  56     -12.833   4.555  13.227  1.00  0.00           C  
ATOM    381  O   LYS A  56     -12.167   5.136  12.389  1.00  0.00           O  
ATOM    382  CB  LYS A  56     -11.729   3.844  15.356  1.00  0.00           C  
ATOM    383  CEN LYS A  56     -10.066   3.419  16.594  1.00  0.00           X  
ATOM    384  H   LYS A  56     -14.172   4.212  16.055  1.00  0.00           H  
ATOM    385  N   LEU A  57     -13.791   3.684  12.889  1.00  0.00           N  
ATOM    386  CA  LEU A  57     -14.160   3.453  11.487  1.00  0.00           C  
ATOM    387  C   LEU A  57     -14.710   4.706  10.804  1.00  0.00           C  
ATOM    388  O   LEU A  57     -14.306   5.012   9.690  1.00  0.00           O  
ATOM    389  CB  LEU A  57     -15.189   2.318  11.400  1.00  0.00           C  
ATOM    390  CEN LEU A  57     -15.080   0.839  10.984  1.00  0.00           X  
ATOM    391  H   LEU A  57     -14.284   3.197  13.622  1.00  0.00           H  
ATOM    392  N   GLN A  58     -15.593   5.455  11.468  1.00  0.00           N  
ATOM    393  CA  GLN A  58     -16.093   6.718  10.921  1.00  0.00           C  
ATOM    394  C   GLN A  58     -14.972   7.728  10.654  1.00  0.00           C  
ATOM    395  O   GLN A  58     -14.997   8.398   9.626  1.00  0.00           O  
ATOM    396  CB  GLN A  58     -17.118   7.336  11.876  1.00  0.00           C  
ATOM    397  CEN GLN A  58     -18.822   7.548  12.185  1.00  0.00           X  
ATOM    398  H   GLN A  58     -15.880   5.168  12.394  1.00  0.00           H  
ATOM    399  N   GLU A  59     -14.001   7.830  11.565  1.00  0.00           N  
ATOM    400  CA  GLU A  59     -12.836   8.701  11.389  1.00  0.00           C  
ATOM    401  C   GLU A  59     -11.959   8.214  10.230  1.00  0.00           C  
ATOM    402  O   GLU A  59     -11.561   9.031   9.403  1.00  0.00           O  
ATOM    403  CB  GLU A  59     -12.016   8.767  12.680  1.00  0.00           C  
ATOM    404  CEN GLU A  59     -11.592   9.574  14.119  1.00  0.00           X  
ATOM    405  H   GLU A  59     -14.035   7.256  12.395  1.00  0.00           H  
ATOM    406  N   MET A  60     -11.822   6.896  10.060  1.00  0.00           N  
ATOM    407  CA  MET A  60     -10.998   6.282   9.009  1.00  0.00           C  
ATOM    408  C   MET A  60     -11.537   6.556   7.605  1.00  0.00           C  
ATOM    409  O   MET A  60     -10.772   6.823   6.685  1.00  0.00           O  
ATOM    410  CB  MET A  60     -10.898   4.775   9.240  1.00  0.00           C  
ATOM    411  CEN MET A  60      -9.786   3.511   9.732  1.00  0.00           X  
ATOM    412  H   MET A  60     -12.235   6.282  10.751  1.00  0.00           H  
ATOM    413  N   MET A  61     -12.864   6.530   7.425  1.00  0.00           N  
ATOM    414  CA  MET A  61     -13.490   6.894   6.150  1.00  0.00           C  
ATOM    415  C   MET A  61     -13.149   8.334   5.750  1.00  0.00           C  
ATOM    416  O   MET A  61     -12.772   8.582   4.608  1.00  0.00           O  
ATOM    417  CB  MET A  61     -15.005   6.716   6.237  1.00  0.00           C  
ATOM    418  CEN MET A  61     -16.326   5.712   5.667  1.00  0.00           X  
ATOM    419  H   MET A  61     -13.447   6.248   8.200  1.00  0.00           H  
ATOM    420  N   LYS A  62     -13.255   9.291   6.670  1.00  0.00           N  
ATOM    421  CA  LYS A  62     -12.891  10.684   6.408  1.00  0.00           C  
ATOM    422  C   LYS A  62     -11.408  10.828   6.066  1.00  0.00           C  
ATOM    423  O   LYS A  62     -11.091  11.593   5.161  1.00  0.00           O  
ATOM    424  CB  LYS A  62     -13.236  11.559   7.615  1.00  0.00           C  
ATOM    425  CEN LYS A  62     -14.522  12.979   8.512  1.00  0.00           X  
ATOM    426  H   LYS A  62     -13.533   9.027   7.606  1.00  0.00           H  
ATOM    427  N   GLU A  63     -10.525  10.107   6.749  1.00  0.00           N  
ATOM    428  CA  GLU A  63      -9.088  10.104   6.442  1.00  0.00           C  
ATOM    429  C   GLU A  63      -8.841   9.663   5.003  1.00  0.00           C  
ATOM    430  O   GLU A  63      -8.109  10.306   4.254  1.00  0.00           O  
ATOM    431  CB  GLU A  63      -8.330   9.191   7.408  1.00  0.00           C  
ATOM    432  CEN GLU A  63      -7.365   8.988   8.797  1.00  0.00           X  
ATOM    433  H   GLU A  63     -10.846   9.521   7.509  1.00  0.00           H  
ATOM    434  N   PHE A  64      -9.553   8.634   4.557  1.00  0.00           N  
ATOM    435  CA  PHE A  64      -9.432   8.128   3.200  1.00  0.00           C  
ATOM    436  C   PHE A  64      -9.893   9.152   2.144  1.00  0.00           C  
ATOM    437  O   PHE A  64      -9.200   9.396   1.155  1.00  0.00           O  
ATOM    438  CB  PHE A  64     -10.230   6.831   3.059  1.00  0.00           C  
ATOM    439  CEN PHE A  64      -9.969   5.263   3.103  1.00  0.00           X  
ATOM    440  H   PHE A  64     -10.130   8.125   5.212  1.00  0.00           H  
ATOM    441  N   GLN A  65     -11.024   9.827   2.379  1.00  0.00           N  
ATOM    442  CA  GLN A  65     -11.518  10.873   1.481  1.00  0.00           C  
ATOM    443  C   GLN A  65     -10.563  12.073   1.412  1.00  0.00           C  
ATOM    444  O   GLN A  65     -10.346  12.621   0.335  1.00  0.00           O  
ATOM    445  CB  GLN A  65     -12.902  11.345   1.932  1.00  0.00           C  
ATOM    446  CEN GLN A  65     -14.617  11.199   1.639  1.00  0.00           X  
ATOM    447  H   GLN A  65     -11.548   9.611   3.216  1.00  0.00           H  
ATOM    448  N   GLN A  66      -9.955  12.460   2.533  1.00  0.00           N  
ATOM    449  CA  GLN A  66      -8.950  13.527   2.549  1.00  0.00           C  
ATOM    450  C   GLN A  66      -7.717  13.147   1.731  1.00  0.00           C  
ATOM    451  O   GLN A  66      -7.200  13.988   1.000  1.00  0.00           O  
ATOM    452  CB  GLN A  66      -8.534  13.848   3.987  1.00  0.00           C  
ATOM    453  CEN GLN A  66      -8.759  14.956   5.317  1.00  0.00           X  
ATOM    454  H   GLN A  66     -10.126  11.948   3.386  1.00  0.00           H  
ATOM    455  N   VAL A  67      -7.306  11.873   1.769  1.00  0.00           N  
ATOM    456  CA  VAL A  67      -6.148  11.393   0.995  1.00  0.00           C  
ATOM    457  C   VAL A  67      -6.394  11.529  -0.498  1.00  0.00           C  
ATOM    458  O   VAL A  67      -5.552  12.065  -1.213  1.00  0.00           O  
ATOM    459  CB  VAL A  67      -5.816   9.923   1.311  1.00  0.00           C  
ATOM    460  CEN VAL A  67      -5.356   9.512   1.618  1.00  0.00           X  
ATOM    461  H   VAL A  67      -7.792  11.231   2.378  1.00  0.00           H  
ATOM    462  N   LEU A  68      -7.540  11.060  -0.985  1.00  0.00           N  
ATOM    463  CA  LEU A  68      -7.914  11.213  -2.389  1.00  0.00           C  
ATOM    464  C   LEU A  68      -7.907  12.660  -2.850  1.00  0.00           C  
ATOM    465  O   LEU A  68      -7.300  12.969  -3.876  1.00  0.00           O  
ATOM    466  CB  LEU A  68      -9.299  10.598  -2.628  1.00  0.00           C  
ATOM    467  CEN LEU A  68      -9.759   9.278  -3.275  1.00  0.00           X  
ATOM    468  H   LEU A  68      -8.180  10.598  -0.354  1.00  0.00           H  
ATOM    469  N   ASP A  69      -8.608  13.522  -2.125  1.00  0.00           N  
ATOM    470  CA  ASP A  69      -8.692  14.935  -2.468  1.00  0.00           C  
ATOM    471  C   ASP A  69      -7.286  15.530  -2.625  1.00  0.00           C  
ATOM    472  O   ASP A  69      -7.012  16.210  -3.616  1.00  0.00           O  
ATOM    473  CB  ASP A  69      -9.483  15.700  -1.404  1.00  0.00           C  
ATOM    474  CEN ASP A  69     -10.421  16.056  -1.228  1.00  0.00           X  
ATOM    475  H   ASP A  69      -9.116  13.191  -1.316  1.00  0.00           H  
ATOM    476  N   GLU A  70      -6.361  15.221  -1.710  1.00  0.00           N  
ATOM    477  CA  GLU A  70      -4.980  15.714  -1.750  1.00  0.00           C  
ATOM    478  C   GLU A  70      -4.210  15.137  -2.938  1.00  0.00           C  
ATOM    479  O   GLU A  70      -3.510  15.871  -3.634  1.00  0.00           O  
ATOM    480  CB  GLU A  70      -4.255  15.378  -0.445  1.00  0.00           C  
ATOM    481  CEN GLU A  70      -3.697  15.843   1.096  1.00  0.00           X  
ATOM    482  H   GLU A  70      -6.624  14.599  -0.961  1.00  0.00           H  
ATOM    483  N   LEU A  71      -4.377  13.849  -3.228  1.00  0.00           N  
ATOM    484  CA  LEU A  71      -3.683  13.148  -4.304  1.00  0.00           C  
ATOM    485  C   LEU A  71      -4.159  13.610  -5.674  1.00  0.00           C  
ATOM    486  O   LEU A  71      -3.338  13.835  -6.558  1.00  0.00           O  
ATOM    487  CB  LEU A  71      -3.876  11.634  -4.158  1.00  0.00           C  
ATOM    488  CEN LEU A  71      -2.953  10.504  -3.662  1.00  0.00           X  
ATOM    489  H   LEU A  71      -5.026  13.327  -2.659  1.00  0.00           H  
ATOM    490  N   ASN A  72      -5.464  13.783  -5.856  1.00  0.00           N  
ATOM    491  CA  ASN A  72      -6.059  14.105  -7.143  1.00  0.00           C  
ATOM    492  C   ASN A  72      -5.512  15.431  -7.700  1.00  0.00           C  
ATOM    493  O   ASN A  72      -5.071  15.480  -8.847  1.00  0.00           O  
ATOM    494  CB  ASN A  72      -7.573  14.154  -7.048  1.00  0.00           C  
ATOM    495  CEN ASN A  72      -8.386  13.504  -7.177  1.00  0.00           X  
ATOM    496  H   ASN A  72      -6.072  13.666  -5.058  1.00  0.00           H  
ATOM    497  N   ASN A  73      -5.481  16.487  -6.880  1.00  0.00           N  
ATOM    498  CA  ASN A  73      -5.002  17.805  -7.294  1.00  0.00           C  
ATOM    499  C   ASN A  73      -3.522  17.783  -7.688  1.00  0.00           C  
ATOM    500  O   ASN A  73      -3.146  18.312  -8.734  1.00  0.00           O  
ATOM    501  CB  ASN A  73      -5.236  18.839  -6.208  1.00  0.00           C  
ATOM    502  CEN ASN A  73      -5.975  19.532  -5.934  1.00  0.00           X  
ATOM    503  H   ASN A  73      -5.797  16.366  -5.928  1.00  0.00           H  
ATOM    504  N   HIS A  74      -2.681  17.142  -6.880  1.00  0.00           N  
ATOM    505  CA  HIS A  74      -1.232  17.130  -7.061  1.00  0.00           C  
ATOM    506  C   HIS A  74      -0.786  16.322  -8.279  1.00  0.00           C  
ATOM    507  O   HIS A  74       0.186  16.672  -8.952  1.00  0.00           O  
ATOM    508  CB  HIS A  74      -0.549  16.581  -5.804  1.00  0.00           C  
ATOM    509  CEN HIS A  74       0.044  17.085  -4.611  1.00  0.00           X  
ATOM    510  H   HIS A  74      -3.050  16.736  -6.033  1.00  0.00           H  
ATOM    511  N   LEU A  75      -1.504  15.251  -8.604  1.00  0.00           N  
ATOM    512  CA  LEU A  75      -1.167  14.353  -9.694  1.00  0.00           C  
ATOM    513  C   LEU A  75      -1.902  14.675 -11.009  1.00  0.00           C  
ATOM    514  O   LEU A  75      -1.802  13.882 -11.945  1.00  0.00           O  
ATOM    515  CB  LEU A  75      -1.461  12.910  -9.266  1.00  0.00           C  
ATOM    516  CEN LEU A  75      -0.558  11.754  -8.797  1.00  0.00           X  
ATOM    517  H   LEU A  75      -2.262  14.988  -7.990  1.00  0.00           H  
ATOM    518  N   GLN A  76      -2.579  15.822 -11.166  1.00  0.00           N  
ATOM    519  CA  GLN A  76      -3.297  16.149 -12.418  1.00  0.00           C  
ATOM    520  C   GLN A  76      -2.397  16.125 -13.681  1.00  0.00           C  
ATOM    521  O   GLN A  76      -2.897  15.980 -14.795  1.00  0.00           O  
ATOM    522  CB  GLN A  76      -3.950  17.528 -12.293  1.00  0.00           C  
ATOM    523  CEN GLN A  76      -5.444  18.367 -11.961  1.00  0.00           X  
ATOM    524  H   GLN A  76      -2.639  16.458 -10.383  1.00  0.00           H  
ATOM    525  N   GLY A  77      -1.061  16.188 -13.535  1.00  0.00           N  
ATOM    526  CA  GLY A  77      -0.091  16.166 -14.640  1.00  0.00           C  
ATOM    527  C   GLY A  77       0.361  14.784 -15.164  1.00  0.00           C  
ATOM    528  O   GLY A  77       0.939  14.717 -16.245  1.00  0.00           O  
ATOM    529  CEN GLY A  77      -0.091  16.166 -14.640  1.00  0.00           X  
ATOM    530  H   GLY A  77      -0.708  16.188 -12.590  1.00  0.00           H  
ATOM    531  N   GLY A  78       0.109  13.677 -14.457  1.00  0.00           N  
ATOM    532  CA  GLY A  78       0.635  12.332 -14.750  1.00  0.00           C  
ATOM    533  C   GLY A  78      -0.439  11.273 -15.024  1.00  0.00           C  
ATOM    534  O   GLY A  78      -0.449  10.227 -14.383  1.00  0.00           O  
ATOM    535  CEN GLY A  78       0.636  12.331 -14.750  1.00  0.00           X  
ATOM    536  H   GLY A  78      -0.376  13.795 -13.582  1.00  0.00           H  
ATOM    537  N   LYS A  79      -1.350  11.537 -15.972  1.00  0.00           N  
ATOM    538  CA  LYS A  79      -2.616  10.807 -16.195  1.00  0.00           C  
ATOM    539  C   LYS A  79      -2.587   9.282 -15.965  1.00  0.00           C  
ATOM    540  O   LYS A  79      -3.543   8.748 -15.417  1.00  0.00           O  
ATOM    541  CB  LYS A  79      -3.100  11.079 -17.620  1.00  0.00           C  
ATOM    542  CEN LYS A  79      -4.397  12.128 -18.922  1.00  0.00           X  
ATOM    543  H   LYS A  79      -1.243  12.436 -16.422  1.00  0.00           H  
ATOM    544  N   HIS A  80      -1.544   8.573 -16.400  1.00  0.00           N  
ATOM    545  CA  HIS A  80      -1.428   7.129 -16.157  1.00  0.00           C  
ATOM    546  C   HIS A  80      -1.175   6.794 -14.680  1.00  0.00           C  
ATOM    547  O   HIS A  80      -1.810   5.892 -14.138  1.00  0.00           O  
ATOM    548  CB  HIS A  80      -0.309   6.534 -17.018  1.00  0.00           C  
ATOM    549  CEN HIS A  80      -0.168   5.883 -18.277  1.00  0.00           X  
ATOM    550  H   HIS A  80      -0.788   9.061 -16.860  1.00  0.00           H  
ATOM    551  N   THR A  81      -0.306   7.559 -14.018  1.00  0.00           N  
ATOM    552  CA  THR A  81      -0.033   7.397 -12.586  1.00  0.00           C  
ATOM    553  C   THR A  81      -1.261   7.780 -11.762  1.00  0.00           C  
ATOM    554  O   THR A  81      -1.571   7.088 -10.803  1.00  0.00           O  
ATOM    555  CB  THR A  81       1.167   8.248 -12.131  1.00  0.00           C  
ATOM    556  CEN THR A  81       1.732   8.397 -12.159  1.00  0.00           X  
ATOM    557  H   THR A  81       0.198   8.290 -14.501  1.00  0.00           H  
ATOM    558  N   VAL A  82      -1.999   8.812 -12.196  1.00  0.00           N  
ATOM    559  CA  VAL A  82      -3.267   9.218 -11.559  1.00  0.00           C  
ATOM    560  C   VAL A  82      -4.279   8.114 -11.623  1.00  0.00           C  
ATOM    561  O   VAL A  82      -4.901   7.817 -10.620  1.00  0.00           O  
ATOM    562  CB  VAL A  82      -3.872  10.473 -12.216  1.00  0.00           C  
ATOM    563  CEN VAL A  82      -4.005  11.141 -12.116  1.00  0.00           X  
ATOM    564  H   VAL A  82      -1.684   9.335 -13.000  1.00  0.00           H  
ATOM    565  N   HIS A  83      -4.449   7.520 -12.803  1.00  0.00           N  
ATOM    566  CA  HIS A  83      -5.445   6.483 -12.965  1.00  0.00           C  
ATOM    567  C   HIS A  83      -5.112   5.268 -12.105  1.00  0.00           C  
ATOM    568  O   HIS A  83      -5.987   4.750 -11.428  1.00  0.00           O  
ATOM    569  CB  HIS A  83      -5.562   6.074 -14.437  1.00  0.00           C  
ATOM    570  CEN HIS A  83      -6.370   6.390 -15.567  1.00  0.00           X  
ATOM    571  H   HIS A  83      -3.956   7.862 -13.617  1.00  0.00           H  
ATOM    572  N   HIS A  84      -3.845   4.846 -12.082  1.00  0.00           N  
ATOM    573  CA  HIS A  84      -3.431   3.730 -11.239  1.00  0.00           C  
ATOM    574  C   HIS A  84      -3.685   4.008  -9.749  1.00  0.00           C  
ATOM    575  O   HIS A  84      -4.268   3.176  -9.068  1.00  0.00           O  
ATOM    576  CB  HIS A  84      -1.949   3.414 -11.468  1.00  0.00           C  
ATOM    577  CEN HIS A  84      -1.159   2.531 -12.259  1.00  0.00           X  
ATOM    578  H   HIS A  84      -3.146   5.336 -12.624  1.00  0.00           H  
ATOM    579  N   ILE A  85      -3.338   5.209  -9.275  1.00  0.00           N  
ATOM    580  CA  ILE A  85      -3.492   5.590  -7.866  1.00  0.00           C  
ATOM    581  C   ILE A  85      -4.973   5.639  -7.465  1.00  0.00           C  
ATOM    582  O   ILE A  85      -5.324   5.234  -6.365  1.00  0.00           O  
ATOM    583  CB  ILE A  85      -2.845   6.956  -7.575  1.00  0.00           C  
ATOM    584  CEN ILE A  85      -1.918   7.467  -7.315  1.00  0.00           X  
ATOM    585  H   ILE A  85      -2.978   5.898  -9.919  1.00  0.00           H  
ATOM    586  N   GLU A  86      -5.858   6.062  -8.366  1.00  0.00           N  
ATOM    587  CA  GLU A  86      -7.306   6.064  -8.174  1.00  0.00           C  
ATOM    588  C   GLU A  86      -7.872   4.638  -8.075  1.00  0.00           C  
ATOM    589  O   GLU A  86      -8.691   4.377  -7.198  1.00  0.00           O  
ATOM    590  CB  GLU A  86      -7.988   6.822  -9.316  1.00  0.00           C  
ATOM    591  CEN GLU A  86      -8.698   8.245  -9.926  1.00  0.00           X  
ATOM    592  H   GLU A  86      -5.504   6.437  -9.233  1.00  0.00           H  
ATOM    593  N   GLN A  87      -7.450   3.712  -8.948  1.00  0.00           N  
ATOM    594  CA  GLN A  87      -7.874   2.308  -8.876  1.00  0.00           C  
ATOM    595  C   GLN A  87      -7.531   1.688  -7.521  1.00  0.00           C  
ATOM    596  O   GLN A  87      -8.404   1.053  -6.932  1.00  0.00           O  
ATOM    597  CB  GLN A  87      -7.218   1.492  -9.993  1.00  0.00           C  
ATOM    598  CEN GLN A  87      -7.469   0.786 -11.570  1.00  0.00           X  
ATOM    599  H   GLN A  87      -6.756   3.973  -9.634  1.00  0.00           H  
ATOM    600  N   ASN A  88      -6.328   1.933  -6.992  1.00  0.00           N  
ATOM    601  CA  ASN A  88      -5.891   1.350  -5.718  1.00  0.00           C  
ATOM    602  C   ASN A  88      -6.713   1.919  -4.553  1.00  0.00           C  
ATOM    603  O   ASN A  88      -7.138   1.206  -3.652  1.00  0.00           O  
ATOM    604  CB  ASN A  88      -4.409   1.575  -5.479  1.00  0.00           C  
ATOM    605  CEN ASN A  88      -3.504   1.073  -5.652  1.00  0.00           X  
ATOM    606  H   ASN A  88      -5.654   2.466  -7.523  1.00  0.00           H  
ATOM    607  N   ILE A  89      -7.028   3.211  -4.610  1.00  0.00           N  
ATOM    608  CA  ILE A  89      -7.882   3.851  -3.620  1.00  0.00           C  
ATOM    609  C   ILE A  89      -9.318   3.293  -3.634  1.00  0.00           C  
ATOM    610  O   ILE A  89      -9.928   3.148  -2.572  1.00  0.00           O  
ATOM    611  CB  ILE A  89      -7.931   5.374  -3.839  1.00  0.00           C  
ATOM    612  CEN ILE A  89      -7.432   6.321  -3.634  1.00  0.00           X  
ATOM    613  H   ILE A  89      -6.626   3.774  -5.346  1.00  0.00           H  
ATOM    614  N   LYS A  90      -9.891   2.962  -4.792  1.00  0.00           N  
ATOM    615  CA  LYS A  90     -11.238   2.361  -4.846  1.00  0.00           C  
ATOM    616  C   LYS A  90     -11.286   1.018  -4.128  1.00  0.00           C  
ATOM    617  O   LYS A  90     -12.177   0.815  -3.305  1.00  0.00           O  
ATOM    618  CB  LYS A  90     -11.692   2.188  -6.296  1.00  0.00           C  
ATOM    619  CEN LYS A  90     -12.894   2.848  -7.907  1.00  0.00           X  
ATOM    620  H   LYS A  90      -9.351   3.046  -5.641  1.00  0.00           H  
ATOM    621  N   GLU A  91     -10.339   0.129  -4.409  1.00  0.00           N  
ATOM    622  CA  GLU A  91     -10.262  -1.186  -3.769  1.00  0.00           C  
ATOM    623  C   GLU A  91     -10.161  -1.064  -2.243  1.00  0.00           C  
ATOM    624  O   GLU A  91     -10.960  -1.674  -1.531  1.00  0.00           O  
ATOM    625  CB  GLU A  91      -9.069  -1.974  -4.314  1.00  0.00           C  
ATOM    626  CEN GLU A  91      -8.436  -3.156  -5.366  1.00  0.00           X  
ATOM    627  H   GLU A  91      -9.617   0.374  -5.072  1.00  0.00           H  
ATOM    628  N   ILE A  92      -9.297  -0.177  -1.736  1.00  0.00           N  
ATOM    629  CA  ILE A  92      -9.075   0.036  -0.294  1.00  0.00           C  
ATOM    630  C   ILE A  92     -10.372   0.492   0.402  1.00  0.00           C  
ATOM    631  O   ILE A  92     -10.758  -0.067   1.430  1.00  0.00           O  
ATOM    632  CB  ILE A  92      -7.971   1.079  -0.040  1.00  0.00           C  
ATOM    633  CEN ILE A  92      -6.896   1.233   0.063  1.00  0.00           X  
ATOM    634  H   ILE A  92      -8.712   0.328  -2.388  1.00  0.00           H  
ATOM    635  N   PHE A  93     -11.101   1.456  -0.169  1.00  0.00           N  
ATOM    636  CA  PHE A  93     -12.373   1.926   0.391  1.00  0.00           C  
ATOM    637  C   PHE A  93     -13.461   0.852   0.353  1.00  0.00           C  
ATOM    638  O   PHE A  93     -14.313   0.813   1.242  1.00  0.00           O  
ATOM    639  CB  PHE A  93     -12.851   3.171  -0.358  1.00  0.00           C  
ATOM    640  CEN PHE A  93     -12.820   4.750  -0.181  1.00  0.00           X  
ATOM    641  H   PHE A  93     -10.756   1.864  -1.026  1.00  0.00           H  
ATOM    642  N   HIS A  94     -13.423  -0.017  -0.652  1.00  0.00           N  
ATOM    643  CA  HIS A  94     -14.312  -1.171  -0.727  1.00  0.00           C  
ATOM    644  C   HIS A  94     -14.096  -2.117   0.464  1.00  0.00           C  
ATOM    645  O   HIS A  94     -15.057  -2.536   1.111  1.00  0.00           O  
ATOM    646  CB  HIS A  94     -14.104  -1.924  -2.044  1.00  0.00           C  
ATOM    647  CEN HIS A  94     -14.680  -1.968  -3.347  1.00  0.00           X  
ATOM    648  H   HIS A  94     -12.741   0.113  -1.385  1.00  0.00           H  
ATOM    649  N   HIS A  95     -12.838  -2.395   0.804  1.00  0.00           N  
ATOM    650  CA  HIS A  95     -12.477  -3.282   1.904  1.00  0.00           C  
ATOM    651  C   HIS A  95     -12.846  -2.696   3.278  1.00  0.00           C  
ATOM    652  O   HIS A  95     -13.374  -3.433   4.116  1.00  0.00           O  
ATOM    653  CB  HIS A  95     -10.978  -3.595   1.857  1.00  0.00           C  
ATOM    654  CEN HIS A  95     -10.119  -4.606   1.338  1.00  0.00           X  
ATOM    655  H   HIS A  95     -12.090  -1.990   0.258  1.00  0.00           H  
ATOM    656  N   LEU A  96     -12.640  -1.391   3.519  1.00  0.00           N  
ATOM    657  CA  LEU A  96     -12.984  -0.754   4.803  1.00  0.00           C  
ATOM    658  C   LEU A  96     -14.491  -0.755   5.043  1.00  0.00           C  
ATOM    659  O   LEU A  96     -14.932  -1.046   6.154  1.00  0.00           O  
ATOM    660  CB  LEU A  96     -12.446   0.681   4.847  1.00  0.00           C  
ATOM    661  CEN LEU A  96     -11.246   1.326   5.566  1.00  0.00           X  
ATOM    662  H   LEU A  96     -12.255  -0.822   2.780  1.00  0.00           H  
ATOM    663  N   GLU A  97     -15.288  -0.466   4.018  1.00  0.00           N  
ATOM    664  CA  GLU A  97     -16.743  -0.451   4.125  1.00  0.00           C  
ATOM    665  C   GLU A  97     -17.287  -1.837   4.506  1.00  0.00           C  
ATOM    666  O   GLU A  97     -18.109  -1.947   5.419  1.00  0.00           O  
ATOM    667  CB  GLU A  97     -17.367   0.020   2.810  1.00  0.00           C  
ATOM    668  CEN GLU A  97     -18.060   1.257   1.864  1.00  0.00           X  
ATOM    669  H   GLU A  97     -14.871  -0.210   3.135  1.00  0.00           H  
ATOM    670  N   GLU A  98     -16.780  -2.907   3.885  1.00  0.00           N  
ATOM    671  CA  GLU A  98     -17.212  -4.281   4.155  1.00  0.00           C  
ATOM    672  C   GLU A  98     -16.735  -4.818   5.514  1.00  0.00           C  
ATOM    673  O   GLU A  98     -17.426  -5.636   6.130  1.00  0.00           O  
ATOM    674  CB  GLU A  98     -16.725  -5.206   3.038  1.00  0.00           C  
ATOM    675  CEN GLU A  98     -17.017  -6.048   1.585  1.00  0.00           X  
ATOM    676  H   GLU A  98     -16.060  -2.756   3.192  1.00  0.00           H  
ATOM    677  N   LEU A  99     -15.545  -4.412   5.966  1.00  0.00           N  
ATOM    678  CA  LEU A  99     -15.040  -4.708   7.307  1.00  0.00           C  
ATOM    679  C   LEU A  99     -15.913  -4.097   8.404  1.00  0.00           C  
ATOM    680  O   LEU A  99     -16.261  -4.804   9.344  1.00  0.00           O  
ATOM    681  CB  LEU A  99     -13.596  -4.207   7.444  1.00  0.00           C  
ATOM    682  CEN LEU A  99     -12.234  -4.926   7.434  1.00  0.00           X  
ATOM    683  H   LEU A  99     -14.979  -3.839   5.356  1.00  0.00           H  
ATOM    684  N   VAL A 100     -16.292  -2.821   8.277  1.00  0.00           N  
ATOM    685  CA  VAL A 100     -17.147  -2.112   9.245  1.00  0.00           C  
ATOM    686  C   VAL A 100     -18.513  -2.786   9.377  1.00  0.00           C  
ATOM    687  O   VAL A 100     -18.988  -2.997  10.491  1.00  0.00           O  
ATOM    688  CB  VAL A 100     -17.354  -0.638   8.849  1.00  0.00           C  
ATOM    689  CEN VAL A 100     -17.194   0.010   9.019  1.00  0.00           X  
ATOM    690  H   VAL A 100     -15.963  -2.318   7.465  1.00  0.00           H  
ATOM    691  N   HIS A 101     -19.169  -3.095   8.254  1.00  0.00           N  
ATOM    692  CA  HIS A 101     -20.481  -3.752   8.235  1.00  0.00           C  
ATOM    693  C   HIS A 101     -20.541  -5.103   8.979  1.00  0.00           C  
ATOM    694  O   HIS A 101     -21.527  -5.358   9.675  1.00  0.00           O  
ATOM    695  CB  HIS A 101     -20.929  -3.955   6.784  1.00  0.00           C  
ATOM    696  CEN HIS A 101     -21.713  -3.275   5.807  1.00  0.00           X  
ATOM    697  H   HIS A 101     -18.793  -2.761   7.380  1.00  0.00           H  
ATOM    698  N   ARG A 102     -19.528  -5.970   8.853  1.00  0.00           N  
ATOM    699  CA  ARG A 102     -19.482  -7.300   9.490  1.00  0.00           C  
ATOM    700  C   ARG A 102     -19.586  -7.219  11.006  1.00  0.00           C  
ATOM    701  O   ARG A 102     -20.284  -8.099  11.557  1.00  0.00           O  
ATOM    702  CB  ARG A 102     -18.252  -8.093   9.072  1.00  0.00           C  
ATOM    703  CEN ARG A 102     -16.801  -9.691   7.851  1.00  0.00           X  
ATOM    704  H   ARG A 102     -18.664  -5.626   8.460  1.00  0.00           H  
TER                                                                             
# All scores below are weighted scores, not raw scores.
#BEGIN_POSE_ENERGIES_TABLE ./minmover_pdb/pose_16.pdb
label vdw cenpack pair env cbeta hs_pair ss_pair sheet total
weights 1 0.5 1 1 0.25 1 1 1 NA
pose 0.23236 -6.06276 -10.1199 -20.3765 5.45433 0 0 0 -30.8724
MET:NtermProteinFull_1 0 0.13636 -0.07592 0.35353 0.0691 0 0 0 0.48306
TYR_2 0 -0.14567 0.03657 0.83566 0.0697 0 0 0 0.79626
GLY_3 0 0.0834 -0.01402 -0.07965 0.04409 0 0 0 0.03381
LYS_4 0 -0.17931 0.05472 -0.51535 0.03878 0 0 0 -0.60115
LEU_5 0 0.10902 -0.32778 -0.30366 0.03624 0 0 0 -0.48617
ASN_6 0 -0.08293 0.13853 -0.36221 0.04316 0 0 0 -0.26346
ASP_7 0 -0.13217 -0.18791 -0.47618 0.04277 0 0 0 -0.75349
LEU_8 0 -0.33028 -0.67824 -0.52948 0.03733 0 0 0 -1.50068
LEU_9 0 -0.39534 -0.22154 0.58995 0.0305 0 0 0 0.00357
GLU_10 0 -0.08142 0.05813 -0.82678 0.06894 0 0 0 -0.78114
ASP_11 0 -0.30101 -0.01347 -0.24167 0.03536 0 0 0 -0.52079
LEU_12 0 -0.36472 -0.69938 -0.45811 0.03249 0 0 0 -1.48973
GLN_13 0 -0.08876 0.25258 -0.3291 0.06902 0 0 0 -0.09626
GLU_14 0 0.04682 -0.15815 -0.60186 0.06893 0 0 0 -0.64426
VAL_15 0 -0.0351 -0.45176 -0.10438 0.04566 0 0 0 -0.54558
LEU_16 0.11618 0.70543 -0.25322 0.08126 0.07024 0 0 0 0.71989
LYS_17 0 -0.05374 -0.03304 -0.8715 0.06961 0 0 0 -0.88867
ASN_18 0 -0.01053 0.15033 -0.07783 0.06928 0 0 0 0.13125
LEU_19 0 -0.45207 -0.46564 -0.39148 0.03571 0 0 0 -1.27348
HIS_20 0 0.14186 -0.09877 0.06501 0.0693 0 0 0 0.1774
LYS_21 0 -0.0637 0.04636 -1.04927 0.07072 0 0 0 -0.9959
ASN_22 0 0.32294 0.25735 -0.24178 0.06914 0 0 0 0.40765
TRP_23 0 -0.11534 0.09216 -0.00757 0.03064 0 0 0 -0.00012
HIS_24 0 -0.04965 -0.03805 0.21997 0.07072 0 0 0 0.20299
GLY_25 0 -0.06843 -0.01384 0.35201 0.06956 0 0 0 0.3393
GLY_26 0 0.01629 -0.00398 0.0322 0.04518 0 0 0 0.08969
LYS_27 0 0 0 -1.04927 0.07233 0 0 0 -0.97694
ASP_28 0 -0.01577 -0.06498 -0.60822 0.06963 0 0 0 -0.61934
ASN_29 0 0.18665 -0.0673 -0.24178 0.04278 0 0 0 -0.07965
LEU_30 0 0.03684 0.05771 0.4149 0.06893 0 0 0 0.57838
HIS_D_31 0 -0.02561 -0.0509 0.11054 0.06947 0 0 0 0.1035
ASP_32 0 -0.2101 -0.20222 -0.42964 0.06887 0 0 0 -0.7731
VAL_33 0 -0.26432 0.07434 -0.10438 0.0366 0 0 0 -0.25776
ASP_34 0 0.13334 -0.07193 -0.37876 0.0691 0 0 0 -0.24825
ASN_35 0 -0.07099 -0.03189 -0.36221 0.06894 0 0 0 -0.39615
HIS_D_36 0 -0.24008 -0.08405 -0.18191 0.03749 0 0 0 -0.46856
LEU_37 0.11618 0.54921 -0.76313 -0.39148 0.04476 0 0 0 -0.44446
GLN_38 0 -0.01784 0.01114 -0.59803 0.06894 0 0 0 -0.53579
ASN_39 0 -0.21449 -0.08715 -0.19403 0.06915 0 0 0 -0.42651
VAL_40 0 -0.19224 -0.32174 -0.27892 0.03735 0 0 0 -0.75555
ILE_41 0 -0.22472 -0.44736 0.72502 0.0354 0 0 0 0.08834
GLU_42 0 -0.0858 -0.20366 -0.71584 0.06881 0 0 0 -0.93649
ASP_43 0 -0.30649 0.12352 0.08318 0.0433 0 0 0 -0.05648
ILE_44 0 -0.32123 -0.58103 -0.49284 0.0331 0 0 0 -1.36199
HIS_D_45 0 -0.14367 0.21709 0.06501 0.06891 0 0 0 0.20733
ASP_46 0 -0.20996 -0.47117 -0.31759 0.04268 0 0 0 -0.95604
PHE_47 0 -0.28702 -0.35894 -0.38422 0.03113 0 0 0 -0.99904
MET_48 0 0.1873 -0.02495 0.18716 0.03008 0 0 0 0.37959
GLN_49 0 -0.0175 0.03883 -0.60368 0.06961 0 0 0 -0.51275
GLY_50 0 0.04236 0.01617 -0.07965 0.04409 0 0 0 0.02296
GLY_51 0 -0.06144 0.01911 0.35201 0.03059 0 0 0 0.34028
GLY_52 0 -0.03879 -0.00858 -0.07814 0.03512 0 0 0 -0.09039
SER_53 0 -0.03 -0.01364 -0.21543 0.03681 0 0 0 -0.22226
GLY_54 0 0.00025 0.0507 -0.0429 0.03539 0 0 0 0.04344
GLY_55 0 -0.03177 -0.00939 -0.0429 0.0357 0 0 0 -0.04836
LYS_56 0 -0.397 -0.75053 -0.33001 0.0303 0 0 0 -1.44724
LEU_57 0 0.2985 -0.32239 -0.19483 0.03592 0 0 0 -0.18281
GLN_58 0 0.00401 0.06682 -0.59803 0.06968 0 0 0 -0.45752
GLU_59 0 0.02832 -0.10973 -0.25924 0.06896 0 0 0 -0.27168
MET_60 0 -0.41369 -0.07251 -0.21391 0.0323 0 0 0 -0.66782
MET_61 0 0.13305 0.0012 0.6168 0.06933 0 0 0 0.82037
LYS_62 0 -0.03107 0.00597 -0.96458 0.06987 0 0 0 -0.9198
GLU_63 0 -0.42781 0.16663 -0.00141 0.03566 0 0 0 -0.22693
PHE_64 0 -0.29919 -0.4092 -0.19907 0.03713 0 0 0 -0.87034
GLN_65 0 -0.00167 0.06347 -0.59803 0.06921 0 0 0 -0.46702
GLN_66 0 -0.07431 -0.18377 -0.55896 0.06901 0 0 0 -0.74804
VAL_67 0 0.0813 -0.62132 -0.35242 0.03735 0 0 0 -0.85508
LEU_68 0 0.02076 0.09075 0.58995 0.043 0 0 0 0.74445
ASP_69 0 -0.06072 -0.05714 -0.52292 0.06921 0 0 0 -0.57157
GLU_70 0 -0.39081 0.26258 -0.13578 0.04325 0 0 0 -0.22076
LEU_71 0 -0.34593 -0.26018 -0.50394 0.03677 0 0 0 -1.07328
ASN_72 0 0.0824 0.2272 -0.24178 0.04277 0 0 0 0.11059
ASN_73 0 -0.0564 -0.04822 -0.40966 0.06961 0 0 0 -0.44467
HIS_74 0 0.29326 -0.13403 -0.15264 0.06953 0 0 0 0.07612
LEU_75 0 -0.11659 0.31937 -0.19483 0.03532 0 0 0 0.04326
GLN_76 0 -0.03519 -0.02605 -0.59803 0.07072 0 0 0 -0.58854
GLY_77 0 -0.07491 -0.04704 0.60923 0.06939 0 0 0 0.55667
GLY_78 0 -0.00867 -0.09892 -0.0429 0.03539 0 0 0 -0.1151
LYS_79 0 0 0 -0.8715 0.07203 0 0 0 -0.79947
HIS_80 0 0.00148 -0.03593 0.20362 0.07072 0 0 0 0.23989
THR_81 0 0.14768 -0.13165 -0.20624 0.03502 0 0 0 -0.15519
VAL_82 0 0.00618 0.28577 0.33828 0.03492 0 0 0 0.66515
HIS_D_83 0 -0.02833 -0.02641 0.11054 0.06924 0 0 0 0.12503
HIS_D_84 0 0.05264 -0.10903 0.0215 0.06878 0 0 0 0.0339
ILE_85 0 -0.16445 -0.04328 -0.41682 0.03575 0 0 0 -0.5888
GLU_86 0 0.04698 0.25136 -0.37543 0.04278 0 0 0 -0.03432
GLN_87 0 -0.04995 -0.00327 -0.59803 0.06926 0 0 0 -0.58199
ASN_88 0 -0.10164 -0.0792 -0.07783 0.04392 0 0 0 -0.21476
ILE_89 0 0.06261 -0.58649 0.06915 0.07109 0 0 0 -0.38364
LYS_90 0 -0.00019 0.03835 -0.77863 0.06947 0 0 0 -0.671
GLU_91 0 -0.06419 -0.00898 -0.4886 0.06927 0 0 0 -0.49249
ILE_92 0 -0.4512 -0.57881 -0.06945 0.0321 0 0 0 -1.06736
PHE_93 0 -0.1147 -0.24735 0.63033 0.06963 0 0 0 0.33792
HIS_D_94 0 -0.08091 0.12221 0.159 0.06893 0 0 0 0.26922
HIS_D_95 0 -0.18698 -0.16205 -0.15264 0.03266 0 0 0 -0.469
LEU_96 0 -0.20027 -0.67633 -0.39148 0.03745 0 0 0 -1.23064
GLU_97 0 -0.05702 0.17332 -0.60186 0.06894 0 0 0 -0.41662
GLU_98 0 -0.02026 -0.37117 -0.71584 0.06947 0 0 0 -1.0378
LEU_99 0 -0.00734 -0.48269 -0.06582 0.03561 0 0 0 -0.52023
VAL_100 0 0.38313 0.06164 0.21583 0.06937 0 0 0 0.72997
HIS_101 0 -0.05925 0.0918 0.21997 0.07025 0 0 0 0.32277
ARG:CtermProteinFull_102 0 -0.1225 0.2387 -0.48527 0.07081 0 0 0 -0.29826
#END_POSE_ENERGIES_TABLE ./minmover_pdb/pose_16.pdb
