# Supplementary material for: Selection of a promiscuous minimalist cAMP phosphodiesterase from a library of de novo designed proteins
Source: Nat Chem. 2024 May 3;16(7):1200–8. doi: 10.1038/s41557-024-01490-4 (PMC11230910; doi:10.1038/s41557-024-01490-4)
Supplement: Supplementary file 3 — MD input files, scripts and final structures derived from MD, AlphaFold2, EMSfold and MultiSFold. [file 41557_2024_1490_MOESM3_ESM.zip › Computational_Data/4_MultiSFold/s824/pose_17.pdb]

ATOM      1  N   MET A   1     -12.159 -10.335  11.557  1.00  0.00           N  
ATOM      2  CA  MET A   1     -11.793  -8.909  11.420  1.00  0.00           C  
ATOM      3  C   MET A   1     -10.306  -8.769  11.155  1.00  0.00           C  
ATOM      4  O   MET A   1      -9.969  -8.033  10.248  1.00  0.00           O  
ATOM      5  CB  MET A   1     -12.177  -8.126  12.674  1.00  0.00           C  
ATOM      6  CEN MET A   1     -13.290  -6.908  13.270  1.00  0.00           X  
ATOM      7  H   MET A   1     -12.568 -10.667  12.407  1.00  0.00           H  
ATOM      8  N   TYR A   2      -9.448  -9.546  11.824  1.00  0.00           N  
ATOM      9  CA  TYR A   2      -7.988  -9.421  11.696  1.00  0.00           C  
ATOM     10  C   TYR A   2      -7.407  -9.560  10.283  1.00  0.00           C  
ATOM     11  O   TYR A   2      -6.440  -8.879   9.996  1.00  0.00           O  
ATOM     12  CB  TYR A   2      -7.320 -10.456  12.604  1.00  0.00           C  
ATOM     13  CEN TYR A   2      -6.589 -10.586  14.190  1.00  0.00           X  
ATOM     14  H   TYR A   2      -9.749 -10.032  12.658  1.00  0.00           H  
ATOM     15  N   GLY A   3      -8.001 -10.368   9.391  1.00  0.00           N  
ATOM     16  CA  GLY A   3      -7.499 -10.525   8.015  1.00  0.00           C  
ATOM     17  C   GLY A   3      -7.466  -9.205   7.234  1.00  0.00           C  
ATOM     18  O   GLY A   3      -6.430  -8.863   6.692  1.00  0.00           O  
ATOM     19  CEN GLY A   3      -7.499 -10.525   8.015  1.00  0.00           X  
ATOM     20  H   GLY A   3      -8.742 -10.981   9.704  1.00  0.00           H  
ATOM     21  N   LYS A   4      -8.538  -8.404   7.313  1.00  0.00           N  
ATOM     22  CA  LYS A   4      -8.611  -7.102   6.625  1.00  0.00           C  
ATOM     23  C   LYS A   4      -7.642  -6.062   7.196  1.00  0.00           C  
ATOM     24  O   LYS A   4      -7.034  -5.325   6.437  1.00  0.00           O  
ATOM     25  CB  LYS A   4     -10.038  -6.556   6.686  1.00  0.00           C  
ATOM     26  CEN LYS A   4     -11.885  -6.205   5.714  1.00  0.00           X  
ATOM     27  H   LYS A   4      -9.336  -8.706   7.857  1.00  0.00           H  
ATOM     28  N   LEU A   5      -7.529  -5.972   8.525  1.00  0.00           N  
ATOM     29  CA  LEU A   5      -6.644  -4.995   9.168  1.00  0.00           C  
ATOM     30  C   LEU A   5      -5.182  -5.200   8.750  1.00  0.00           C  
ATOM     31  O   LEU A   5      -4.508  -4.233   8.421  1.00  0.00           O  
ATOM     32  CB  LEU A   5      -6.779  -5.085  10.693  1.00  0.00           C  
ATOM     33  CEN LEU A   5      -7.493  -4.200  11.733  1.00  0.00           X  
ATOM     34  H   LEU A   5      -7.944  -6.698   9.093  1.00  0.00           H  
ATOM     35  N   ASN A   6      -4.699  -6.446   8.739  1.00  0.00           N  
ATOM     36  CA  ASN A   6      -3.335  -6.755   8.331  1.00  0.00           C  
ATOM     37  C   ASN A   6      -3.097  -6.348   6.874  1.00  0.00           C  
ATOM     38  O   ASN A   6      -2.035  -5.813   6.588  1.00  0.00           O  
ATOM     39  CB  ASN A   6      -3.017  -8.226   8.530  1.00  0.00           C  
ATOM     40  CEN ASN A   6      -2.600  -8.842   9.270  1.00  0.00           X  
ATOM     41  H   ASN A   6      -5.313  -7.218   8.957  1.00  0.00           H  
ATOM     42  N   ASP A   7      -4.108  -6.505   6.013  1.00  0.00           N  
ATOM     43  CA  ASP A   7      -4.036  -6.108   4.602  1.00  0.00           C  
ATOM     44  C   ASP A   7      -3.984  -4.571   4.492  1.00  0.00           C  
ATOM     45  O   ASP A   7      -3.199  -4.005   3.744  1.00  0.00           O  
ATOM     46  CB  ASP A   7      -5.230  -6.662   3.820  1.00  0.00           C  
ATOM     47  CEN ASP A   7      -5.475  -7.441   3.211  1.00  0.00           X  
ATOM     48  H   ASP A   7      -4.934  -7.004   6.311  1.00  0.00           H  
ATOM     49  N   LEU A   8      -4.747  -3.883   5.348  1.00  0.00           N  
ATOM     50  CA  LEU A   8      -4.795  -2.427   5.396  1.00  0.00           C  
ATOM     51  C   LEU A   8      -3.457  -1.769   5.758  1.00  0.00           C  
ATOM     52  O   LEU A   8      -3.071  -0.767   5.154  1.00  0.00           O  
ATOM     53  CB  LEU A   8      -5.876  -1.990   6.393  1.00  0.00           C  
ATOM     54  CEN LEU A   8      -7.310  -1.457   6.213  1.00  0.00           X  
ATOM     55  H   LEU A   8      -5.376  -4.407   5.940  1.00  0.00           H  
ATOM     56  N   LEU A   9      -2.752  -2.297   6.760  1.00  0.00           N  
ATOM     57  CA  LEU A   9      -1.460  -1.752   7.166  1.00  0.00           C  
ATOM     58  C   LEU A   9      -0.405  -1.913   6.069  1.00  0.00           C  
ATOM     59  O   LEU A   9       0.420  -1.018   5.893  1.00  0.00           O  
ATOM     60  CB  LEU A   9      -0.990  -2.429   8.460  1.00  0.00           C  
ATOM     61  CEN LEU A   9      -0.958  -1.967   9.929  1.00  0.00           X  
ATOM     62  H   LEU A   9      -3.076  -3.159   7.171  1.00  0.00           H  
ATOM     63  N   GLU A  10      -0.428  -3.026   5.340  1.00  0.00           N  
ATOM     64  CA  GLU A  10       0.462  -3.263   4.204  1.00  0.00           C  
ATOM     65  C   GLU A  10       0.265  -2.185   3.125  1.00  0.00           C  
ATOM     66  O   GLU A  10       1.248  -1.572   2.696  1.00  0.00           O  
ATOM     67  CB  GLU A  10       0.221  -4.655   3.616  1.00  0.00           C  
ATOM     68  CEN GLU A  10       0.661  -6.295   3.476  1.00  0.00           X  
ATOM     69  H   GLU A  10      -1.137  -3.720   5.533  1.00  0.00           H  
ATOM     70  N   ASP A  11      -0.985  -1.859   2.780  1.00  0.00           N  
ATOM     71  CA  ASP A  11      -1.320  -0.821   1.800  1.00  0.00           C  
ATOM     72  C   ASP A  11      -0.925   0.580   2.300  1.00  0.00           C  
ATOM     73  O   ASP A  11      -0.384   1.396   1.546  1.00  0.00           O  
ATOM     74  CB  ASP A  11      -2.815  -0.861   1.475  1.00  0.00           C  
ATOM     75  CEN ASP A  11      -3.456  -1.234   0.777  1.00  0.00           X  
ATOM     76  H   ASP A  11      -1.738  -2.437   3.127  1.00  0.00           H  
ATOM     77  N   LEU A  12      -1.135   0.863   3.594  1.00  0.00           N  
ATOM     78  CA  LEU A  12      -0.716   2.120   4.232  1.00  0.00           C  
ATOM     79  C   LEU A  12       0.790   2.354   4.099  1.00  0.00           C  
ATOM     80  O   LEU A  12       1.232   3.457   3.762  1.00  0.00           O  
ATOM     81  CB  LEU A  12      -1.120   2.121   5.712  1.00  0.00           C  
ATOM     82  CEN LEU A  12      -2.251   2.824   6.486  1.00  0.00           X  
ATOM     83  H   LEU A  12      -1.628   0.174   4.144  1.00  0.00           H  
ATOM     84  N   GLN A  13       1.591   1.315   4.333  1.00  0.00           N  
ATOM     85  CA  GLN A  13       3.048   1.395   4.243  1.00  0.00           C  
ATOM     86  C   GLN A  13       3.508   1.785   2.838  1.00  0.00           C  
ATOM     87  O   GLN A  13       4.442   2.579   2.689  1.00  0.00           O  
ATOM     88  CB  GLN A  13       3.679   0.057   4.637  1.00  0.00           C  
ATOM     89  CEN GLN A  13       4.470  -0.815   5.927  1.00  0.00           X  
ATOM     90  H   GLN A  13       1.164   0.421   4.527  1.00  0.00           H  
ATOM     91  N   GLU A  14       2.858   1.264   1.799  1.00  0.00           N  
ATOM     92  CA  GLU A  14       3.201   1.586   0.419  1.00  0.00           C  
ATOM     93  C   GLU A  14       2.833   3.032   0.067  1.00  0.00           C  
ATOM     94  O   GLU A  14       3.599   3.707  -0.631  1.00  0.00           O  
ATOM     95  CB  GLU A  14       2.504   0.617  -0.539  1.00  0.00           C  
ATOM     96  CEN GLU A  14       2.545  -0.776  -1.519  1.00  0.00           X  
ATOM     97  H   GLU A  14       2.107   0.612   1.966  1.00  0.00           H  
ATOM     98  N   VAL A  15       1.719   3.546   0.597  1.00  0.00           N  
ATOM     99  CA  VAL A  15       1.284   4.937   0.393  1.00  0.00           C  
ATOM    100  C   VAL A  15       2.255   5.913   1.054  1.00  0.00           C  
ATOM    101  O   VAL A  15       2.609   6.924   0.443  1.00  0.00           O  
ATOM    102  CB  VAL A  15      -0.131   5.181   0.951  1.00  0.00           C  
ATOM    103  CEN VAL A  15      -0.785   5.302   0.771  1.00  0.00           X  
ATOM    104  H   VAL A  15       1.154   2.942   1.177  1.00  0.00           H  
ATOM    105  N   LEU A  16       2.751   5.587   2.248  1.00  0.00           N  
ATOM    106  CA  LEU A  16       3.745   6.385   2.970  1.00  0.00           C  
ATOM    107  C   LEU A  16       5.088   6.449   2.240  1.00  0.00           C  
ATOM    108  O   LEU A  16       5.727   7.501   2.145  1.00  0.00           O  
ATOM    109  CB  LEU A  16       3.941   5.819   4.382  1.00  0.00           C  
ATOM    110  CEN LEU A  16       3.454   6.277   5.769  1.00  0.00           X  
ATOM    111  H   LEU A  16       2.403   4.747   2.688  1.00  0.00           H  
ATOM    112  N   LYS A  17       5.521   5.328   1.671  1.00  0.00           N  
ATOM    113  CA  LYS A  17       6.749   5.261   0.879  1.00  0.00           C  
ATOM    114  C   LYS A  17       6.688   6.185  -0.338  1.00  0.00           C  
ATOM    115  O   LYS A  17       7.645   6.922  -0.603  1.00  0.00           O  
ATOM    116  CB  LYS A  17       7.015   3.823   0.431  1.00  0.00           C  
ATOM    117  CEN LYS A  17       8.108   2.027   0.667  1.00  0.00           X  
ATOM    118  H   LYS A  17       4.979   4.489   1.821  1.00  0.00           H  
ATOM    119  N   ASN A  18       5.580   6.167  -1.073  1.00  0.00           N  
ATOM    120  CA  ASN A  18       5.357   7.027  -2.229  1.00  0.00           C  
ATOM    121  C   ASN A  18       5.320   8.508  -1.843  1.00  0.00           C  
ATOM    122  O   ASN A  18       6.026   9.304  -2.466  1.00  0.00           O  
ATOM    123  CB  ASN A  18       4.081   6.645  -2.956  1.00  0.00           C  
ATOM    124  CEN ASN A  18       3.789   6.020  -3.748  1.00  0.00           X  
ATOM    125  H   ASN A  18       4.848   5.522  -0.807  1.00  0.00           H  
ATOM    126  N   LEU A  19       4.568   8.869  -0.804  1.00  0.00           N  
ATOM    127  CA  LEU A  19       4.458  10.238  -0.310  1.00  0.00           C  
ATOM    128  C   LEU A  19       5.811  10.750   0.167  1.00  0.00           C  
ATOM    129  O   LEU A  19       6.221  11.840  -0.237  1.00  0.00           O  
ATOM    130  CB  LEU A  19       3.426  10.316   0.822  1.00  0.00           C  
ATOM    131  CEN LEU A  19       1.981  10.845   0.885  1.00  0.00           X  
ATOM    132  H   LEU A  19       4.073   8.149  -0.297  1.00  0.00           H  
ATOM    133  N   HIS A  20       6.566   9.937   0.907  1.00  0.00           N  
ATOM    134  CA  HIS A  20       7.896  10.305   1.395  1.00  0.00           C  
ATOM    135  C   HIS A  20       8.917  10.523   0.279  1.00  0.00           C  
ATOM    136  O   HIS A  20       9.761  11.414   0.374  1.00  0.00           O  
ATOM    137  CB  HIS A  20       8.417   9.233   2.358  1.00  0.00           C  
ATOM    138  CEN HIS A  20       8.446   8.988   3.761  1.00  0.00           X  
ATOM    139  H   HIS A  20       6.162   9.071   1.230  1.00  0.00           H  
ATOM    140  N   LYS A  21       8.853   9.736  -0.798  1.00  0.00           N  
ATOM    141  CA  LYS A  21       9.746   9.896  -1.950  1.00  0.00           C  
ATOM    142  C   LYS A  21       9.401  11.108  -2.815  1.00  0.00           C  
ATOM    143  O   LYS A  21      10.304  11.733  -3.366  1.00  0.00           O  
ATOM    144  CB  LYS A  21       9.723   8.631  -2.809  1.00  0.00           C  
ATOM    145  CEN LYS A  21      10.665   6.835  -3.412  1.00  0.00           X  
ATOM    146  H   LYS A  21       8.212   8.954  -0.764  1.00  0.00           H  
ATOM    147  N   ASN A  22       8.118  11.396  -3.004  1.00  0.00           N  
ATOM    148  CA  ASN A  22       7.669  12.445  -3.925  1.00  0.00           C  
ATOM    149  C   ASN A  22       7.606  13.831  -3.270  1.00  0.00           C  
ATOM    150  O   ASN A  22       7.717  14.844  -3.959  1.00  0.00           O  
ATOM    151  CB  ASN A  22       6.318  12.098  -4.523  1.00  0.00           C  
ATOM    152  CEN ASN A  22       5.941  11.607  -5.371  1.00  0.00           X  
ATOM    153  H   ASN A  22       7.427  10.852  -2.511  1.00  0.00           H  
ATOM    154  N   TRP A  23       7.446  13.894  -1.951  1.00  0.00           N  
ATOM    155  CA  TRP A  23       7.336  15.149  -1.229  1.00  0.00           C  
ATOM    156  C   TRP A  23       8.696  15.838  -1.081  1.00  0.00           C  
ATOM    157  O   TRP A  23       9.454  15.622  -0.141  1.00  0.00           O  
ATOM    158  CB  TRP A  23       6.714  14.909   0.148  1.00  0.00           C  
ATOM    159  CEN TRP A  23       5.310  15.300   1.122  1.00  0.00           X  
ATOM    160  H   TRP A  23       7.289  13.044  -1.427  1.00  0.00           H  
ATOM    161  N   HIS A  24       9.000  16.716  -2.036  1.00  0.00           N  
ATOM    162  CA  HIS A  24      10.282  17.421  -2.117  1.00  0.00           C  
ATOM    163  C   HIS A  24      10.185  18.932  -1.805  1.00  0.00           C  
ATOM    164  O   HIS A  24      11.212  19.608  -1.763  1.00  0.00           O  
ATOM    165  CB  HIS A  24      10.893  17.222  -3.508  1.00  0.00           C  
ATOM    166  CEN HIS A  24      11.813  16.344  -4.151  1.00  0.00           X  
ATOM    167  H   HIS A  24       8.315  16.862  -2.763  1.00  0.00           H  
ATOM    168  N   GLY A  25       8.983  19.492  -1.604  1.00  0.00           N  
ATOM    169  CA  GLY A  25       8.772  20.943  -1.513  1.00  0.00           C  
ATOM    170  C   GLY A  25       8.339  21.443  -0.137  1.00  0.00           C  
ATOM    171  O   GLY A  25       7.171  21.344   0.196  1.00  0.00           O  
ATOM    172  CEN GLY A  25       8.772  20.944  -1.513  1.00  0.00           X  
ATOM    173  H   GLY A  25       8.164  18.898  -1.593  1.00  0.00           H  
ATOM    174  N   GLY A  26       9.248  22.062   0.621  1.00  0.00           N  
ATOM    175  CA  GLY A  26       8.930  22.777   1.870  1.00  0.00           C  
ATOM    176  C   GLY A  26       9.096  21.915   3.119  1.00  0.00           C  
ATOM    177  O   GLY A  26       8.334  20.983   3.349  1.00  0.00           O  
ATOM    178  CEN GLY A  26       8.930  22.778   1.870  1.00  0.00           X  
ATOM    179  H   GLY A  26      10.198  22.093   0.275  1.00  0.00           H  
ATOM    180  N   LYS A  27      10.121  22.209   3.926  1.00  0.00           N  
ATOM    181  CA  LYS A  27      10.406  21.484   5.176  1.00  0.00           C  
ATOM    182  C   LYS A  27       9.241  21.498   6.170  1.00  0.00           C  
ATOM    183  O   LYS A  27       8.949  20.449   6.727  1.00  0.00           O  
ATOM    184  CB  LYS A  27      11.652  22.066   5.845  1.00  0.00           C  
ATOM    185  CEN LYS A  27      13.716  21.903   6.280  1.00  0.00           X  
ATOM    186  H   LYS A  27      10.693  23.009   3.698  1.00  0.00           H  
ATOM    187  N   ASP A  28       8.608  22.651   6.387  1.00  0.00           N  
ATOM    188  CA  ASP A  28       7.463  22.768   7.297  1.00  0.00           C  
ATOM    189  C   ASP A  28       6.300  21.847   6.904  1.00  0.00           C  
ATOM    190  O   ASP A  28       5.966  20.945   7.657  1.00  0.00           O  
ATOM    191  CB  ASP A  28       6.979  24.219   7.349  1.00  0.00           C  
ATOM    192  CEN ASP A  28       7.076  25.059   7.917  1.00  0.00           X  
ATOM    193  H   ASP A  28       9.041  23.517   6.096  1.00  0.00           H  
ATOM    194  N   ASN A  29       5.766  21.965   5.683  1.00  0.00           N  
ATOM    195  CA  ASN A  29       4.594  21.171   5.279  1.00  0.00           C  
ATOM    196  C   ASN A  29       4.827  19.655   5.371  1.00  0.00           C  
ATOM    197  O   ASN A  29       3.887  18.886   5.534  1.00  0.00           O  
ATOM    198  CB  ASN A  29       4.152  21.535   3.874  1.00  0.00           C  
ATOM    199  CEN ASN A  29       3.487  22.202   3.412  1.00  0.00           X  
ATOM    200  H   ASN A  29       6.012  22.774   5.133  1.00  0.00           H  
ATOM    201  N   LEU A  30       6.084  19.219   5.239  1.00  0.00           N  
ATOM    202  CA  LEU A  30       6.419  17.807   5.352  1.00  0.00           C  
ATOM    203  C   LEU A  30       6.253  17.307   6.786  1.00  0.00           C  
ATOM    204  O   LEU A  30       5.803  16.189   6.971  1.00  0.00           O  
ATOM    205  CB  LEU A  30       7.853  17.566   4.864  1.00  0.00           C  
ATOM    206  CEN LEU A  30       8.429  16.967   3.567  1.00  0.00           X  
ATOM    207  H   LEU A  30       6.827  19.902   5.199  1.00  0.00           H  
ATOM    208  N   HIS A  31       6.626  18.117   7.780  1.00  0.00           N  
ATOM    209  CA  HIS A  31       6.604  17.703   9.176  1.00  0.00           C  
ATOM    210  C   HIS A  31       5.175  17.386   9.626  1.00  0.00           C  
ATOM    211  O   HIS A  31       4.946  16.323  10.190  1.00  0.00           O  
ATOM    212  CB  HIS A  31       7.214  18.787  10.071  1.00  0.00           C  
ATOM    213  CEN HIS A  31       8.474  19.094  10.662  1.00  0.00           X  
ATOM    214  H   HIS A  31       6.822  19.088   7.583  1.00  0.00           H  
ATOM    215  N   ASP A  32       4.213  18.258   9.312  1.00  0.00           N  
ATOM    216  CA  ASP A  32       2.817  18.070   9.729  1.00  0.00           C  
ATOM    217  C   ASP A  32       2.212  16.796   9.118  1.00  0.00           C  
ATOM    218  O   ASP A  32       1.641  15.977   9.833  1.00  0.00           O  
ATOM    219  CB  ASP A  32       1.975  19.288   9.340  1.00  0.00           C  
ATOM    220  CEN ASP A  32       1.608  20.148   9.743  1.00  0.00           X  
ATOM    221  H   ASP A  32       4.452  19.105   8.822  1.00  0.00           H  
ATOM    222  N   VAL A  33       2.425  16.571   7.817  1.00  0.00           N  
ATOM    223  CA  VAL A  33       1.934  15.375   7.113  1.00  0.00           C  
ATOM    224  C   VAL A  33       2.567  14.089   7.653  1.00  0.00           C  
ATOM    225  O   VAL A  33       1.887  13.073   7.758  1.00  0.00           O  
ATOM    226  CB  VAL A  33       2.204  15.465   5.600  1.00  0.00           C  
ATOM    227  CEN VAL A  33       1.902  15.550   4.987  1.00  0.00           X  
ATOM    228  H   VAL A  33       2.916  17.282   7.295  1.00  0.00           H  
ATOM    229  N   ASP A  34       3.863  14.117   7.969  1.00  0.00           N  
ATOM    230  CA  ASP A  34       4.590  12.984   8.548  1.00  0.00           C  
ATOM    231  C   ASP A  34       3.986  12.600   9.900  1.00  0.00           C  
ATOM    232  O   ASP A  34       3.705  11.427  10.121  1.00  0.00           O  
ATOM    233  CB  ASP A  34       6.076  13.315   8.705  1.00  0.00           C  
ATOM    234  CEN ASP A  34       6.966  13.173   8.230  1.00  0.00           X  
ATOM    235  H   ASP A  34       4.374  14.977   7.841  1.00  0.00           H  
ATOM    236  N   ASN A  35       3.673  13.580  10.754  1.00  0.00           N  
ATOM    237  CA  ASN A  35       3.046  13.339  12.053  1.00  0.00           C  
ATOM    238  C   ASN A  35       1.649  12.725  11.908  1.00  0.00           C  
ATOM    239  O   ASN A  35       1.341  11.754  12.596  1.00  0.00           O  
ATOM    240  CB  ASN A  35       2.974  14.615  12.871  1.00  0.00           C  
ATOM    241  CEN ASN A  35       3.552  15.119  13.587  1.00  0.00           X  
ATOM    242  H   ASN A  35       3.885  14.532  10.497  1.00  0.00           H  
ATOM    243  N   HIS A  36       0.808  13.242  11.010  1.00  0.00           N  
ATOM    244  CA  HIS A  36      -0.515  12.664  10.787  1.00  0.00           C  
ATOM    245  C   HIS A  36      -0.431  11.223  10.258  1.00  0.00           C  
ATOM    246  O   HIS A  36      -1.192  10.364  10.691  1.00  0.00           O  
ATOM    247  CB  HIS A  36      -1.318  13.532   9.813  1.00  0.00           C  
ATOM    248  CEN HIS A  36      -2.278  14.583   9.868  1.00  0.00           X  
ATOM    249  H   HIS A  36       1.075  14.067  10.495  1.00  0.00           H  
ATOM    250  N   LEU A  37       0.511  10.918   9.361  1.00  0.00           N  
ATOM    251  CA  LEU A  37       0.699   9.552   8.855  1.00  0.00           C  
ATOM    252  C   LEU A  37       1.126   8.577   9.955  1.00  0.00           C  
ATOM    253  O   LEU A  37       0.605   7.465  10.003  1.00  0.00           O  
ATOM    254  CB  LEU A  37       1.733   9.552   7.722  1.00  0.00           C  
ATOM    255  CEN LEU A  37       1.606   9.450   6.190  1.00  0.00           X  
ATOM    256  H   LEU A  37       1.137  11.646   9.050  1.00  0.00           H  
ATOM    257  N   GLN A  38       2.044   8.979  10.838  1.00  0.00           N  
ATOM    258  CA  GLN A  38       2.489   8.137  11.947  1.00  0.00           C  
ATOM    259  C   GLN A  38       1.325   7.815  12.890  1.00  0.00           C  
ATOM    260  O   GLN A  38       1.127   6.641  13.184  1.00  0.00           O  
ATOM    261  CB  GLN A  38       3.613   8.826  12.726  1.00  0.00           C  
ATOM    262  CEN GLN A  38       5.341   8.890  12.965  1.00  0.00           X  
ATOM    263  H   GLN A  38       2.398   9.923  10.777  1.00  0.00           H  
ATOM    264  N   ASN A  39       0.515   8.807  13.274  1.00  0.00           N  
ATOM    265  CA  ASN A  39      -0.650   8.592  14.142  1.00  0.00           C  
ATOM    266  C   ASN A  39      -1.656   7.628  13.501  1.00  0.00           C  
ATOM    267  O   ASN A  39      -2.121   6.696  14.152  1.00  0.00           O  
ATOM    268  CB  ASN A  39      -1.331   9.903  14.490  1.00  0.00           C  
ATOM    269  CEN ASN A  39      -1.294  10.627  15.249  1.00  0.00           X  
ATOM    270  H   ASN A  39       0.753   9.757  13.026  1.00  0.00           H  
ATOM    271  N   VAL A  40      -1.914   7.766  12.195  1.00  0.00           N  
ATOM    272  CA  VAL A  40      -2.823   6.870  11.462  1.00  0.00           C  
ATOM    273  C   VAL A  40      -2.313   5.421  11.472  1.00  0.00           C  
ATOM    274  O   VAL A  40      -3.082   4.495  11.720  1.00  0.00           O  
ATOM    275  CB  VAL A  40      -3.009   7.326  10.003  1.00  0.00           C  
ATOM    276  CEN VAL A  40      -3.459   7.606   9.562  1.00  0.00           X  
ATOM    277  H   VAL A  40      -1.532   8.572  11.722  1.00  0.00           H  
ATOM    278  N   ILE A  41      -1.018   5.201  11.220  1.00  0.00           N  
ATOM    279  CA  ILE A  41      -0.402   3.866  11.262  1.00  0.00           C  
ATOM    280  C   ILE A  41      -0.569   3.219  12.641  1.00  0.00           C  
ATOM    281  O   ILE A  41      -0.925   2.038  12.722  1.00  0.00           O  
ATOM    282  CB  ILE A  41       1.096   3.922  10.911  1.00  0.00           C  
ATOM    283  CEN ILE A  41       1.823   3.918  10.099  1.00  0.00           X  
ATOM    284  H   ILE A  41      -0.426   6.006  11.064  1.00  0.00           H  
ATOM    285  N   GLU A  42      -0.317   3.966  13.717  1.00  0.00           N  
ATOM    286  CA  GLU A  42      -0.522   3.505  15.089  1.00  0.00           C  
ATOM    287  C   GLU A  42      -1.962   3.048  15.316  1.00  0.00           C  
ATOM    288  O   GLU A  42      -2.173   1.964  15.862  1.00  0.00           O  
ATOM    289  CB  GLU A  42      -0.161   4.611  16.083  1.00  0.00           C  
ATOM    290  CEN GLU A  42       0.948   5.319  17.167  1.00  0.00           X  
ATOM    291  H   GLU A  42      -0.021   4.921  13.586  1.00  0.00           H  
ATOM    292  N   ASP A  43      -2.947   3.792  14.818  1.00  0.00           N  
ATOM    293  CA  ASP A  43      -4.354   3.434  14.947  1.00  0.00           C  
ATOM    294  C   ASP A  43      -4.686   2.135  14.203  1.00  0.00           C  
ATOM    295  O   ASP A  43      -5.395   1.273  14.733  1.00  0.00           O  
ATOM    296  CB  ASP A  43      -5.237   4.574  14.433  1.00  0.00           C  
ATOM    297  CEN ASP A  43      -5.765   5.373  14.778  1.00  0.00           X  
ATOM    298  H   ASP A  43      -2.726   4.703  14.443  1.00  0.00           H  
ATOM    299  N   ILE A  44      -4.145   1.936  12.994  1.00  0.00           N  
ATOM    300  CA  ILE A  44      -4.418   0.731  12.187  1.00  0.00           C  
ATOM    301  C   ILE A  44      -3.800  -0.488  12.866  1.00  0.00           C  
ATOM    302  O   ILE A  44      -4.430  -1.548  12.966  1.00  0.00           O  
ATOM    303  CB  ILE A  44      -3.865   0.852  10.755  1.00  0.00           C  
ATOM    304  CEN ILE A  44      -4.075   1.202   9.744  1.00  0.00           X  
ATOM    305  H   ILE A  44      -3.556   2.666  12.619  1.00  0.00           H  
ATOM    306  N   HIS A  45      -2.572  -0.345  13.353  1.00  0.00           N  
ATOM    307  CA  HIS A  45      -1.861  -1.402  14.040  1.00  0.00           C  
ATOM    308  C   HIS A  45      -2.610  -1.872  15.302  1.00  0.00           C  
ATOM    309  O   HIS A  45      -2.694  -3.079  15.531  1.00  0.00           O  
ATOM    310  CB  HIS A  45      -0.448  -0.935  14.405  1.00  0.00           C  
ATOM    311  CEN HIS A  45       0.867  -1.000  13.862  1.00  0.00           X  
ATOM    312  H   HIS A  45      -2.134   0.564  13.281  1.00  0.00           H  
ATOM    313  N   ASP A  46      -3.230  -0.972  16.068  1.00  0.00           N  
ATOM    314  CA  ASP A  46      -4.007  -1.312  17.270  1.00  0.00           C  
ATOM    315  C   ASP A  46      -5.304  -2.057  16.917  1.00  0.00           C  
ATOM    316  O   ASP A  46      -5.630  -3.094  17.508  1.00  0.00           O  
ATOM    317  CB  ASP A  46      -4.331  -0.047  18.069  1.00  0.00           C  
ATOM    318  CEN ASP A  46      -3.992   0.484  18.869  1.00  0.00           X  
ATOM    319  H   ASP A  46      -3.169   0.002  15.811  1.00  0.00           H  
ATOM    320  N   PHE A  47      -6.014  -1.597  15.882  1.00  0.00           N  
ATOM    321  CA  PHE A  47      -7.170  -2.296  15.330  1.00  0.00           C  
ATOM    322  C   PHE A  47      -6.799  -3.715  14.873  1.00  0.00           C  
ATOM    323  O   PHE A  47      -7.485  -4.679  15.225  1.00  0.00           O  
ATOM    324  CB  PHE A  47      -7.763  -1.502  14.165  1.00  0.00           C  
ATOM    325  CEN PHE A  47      -8.952  -0.480  13.906  1.00  0.00           X  
ATOM    326  H   PHE A  47      -5.744  -0.711  15.479  1.00  0.00           H  
ATOM    327  N   MET A  48      -5.682  -3.874  14.156  1.00  0.00           N  
ATOM    328  CA  MET A  48      -5.154  -5.184  13.774  1.00  0.00           C  
ATOM    329  C   MET A  48      -4.811  -6.070  14.972  1.00  0.00           C  
ATOM    330  O   MET A  48      -5.212  -7.234  15.007  1.00  0.00           O  
ATOM    331  CB  MET A  48      -3.917  -5.003  12.896  1.00  0.00           C  
ATOM    332  CEN MET A  48      -3.342  -5.166  11.247  1.00  0.00           X  
ATOM    333  H   MET A  48      -5.168  -3.041  13.898  1.00  0.00           H  
ATOM    334  N   GLN A  49      -4.095  -5.546  15.966  1.00  0.00           N  
ATOM    335  CA  GLN A  49      -3.701  -6.325  17.145  1.00  0.00           C  
ATOM    336  C   GLN A  49      -4.855  -6.564  18.135  1.00  0.00           C  
ATOM    337  O   GLN A  49      -4.735  -7.388  19.041  1.00  0.00           O  
ATOM    338  CB  GLN A  49      -2.552  -5.620  17.870  1.00  0.00           C  
ATOM    339  CEN GLN A  49      -0.821  -5.592  18.096  1.00  0.00           X  
ATOM    340  H   GLN A  49      -3.799  -4.583  15.904  1.00  0.00           H  
ATOM    341  N   GLY A  50      -6.004  -5.911  17.930  1.00  0.00           N  
ATOM    342  CA  GLY A  50      -7.176  -6.010  18.794  1.00  0.00           C  
ATOM    343  C   GLY A  50      -7.257  -4.890  19.830  1.00  0.00           C  
ATOM    344  O   GLY A  50      -7.897  -5.071  20.864  1.00  0.00           O  
ATOM    345  CEN GLY A  50      -7.176  -6.010  18.795  1.00  0.00           X  
ATOM    346  H   GLY A  50      -6.049  -5.268  17.152  1.00  0.00           H  
ATOM    347  N   GLY A  51      -6.627  -3.741  19.569  1.00  0.00           N  
ATOM    348  CA  GLY A  51      -6.559  -2.604  20.487  1.00  0.00           C  
ATOM    349  C   GLY A  51      -7.730  -1.621  20.383  1.00  0.00           C  
ATOM    350  O   GLY A  51      -7.862  -0.748  21.245  1.00  0.00           O  
ATOM    351  CEN GLY A  51      -6.559  -2.604  20.488  1.00  0.00           X  
ATOM    352  H   GLY A  51      -6.139  -3.638  18.691  1.00  0.00           H  
ATOM    353  N   GLY A  52      -8.594  -1.717  19.362  1.00  0.00           N  
ATOM    354  CA  GLY A  52      -9.671  -0.750  19.154  1.00  0.00           C  
ATOM    355  C   GLY A  52     -11.060  -1.324  18.888  1.00  0.00           C  
ATOM    356  O   GLY A  52     -11.256  -2.224  18.080  1.00  0.00           O  
ATOM    357  CEN GLY A  52      -9.671  -0.750  19.154  1.00  0.00           X  
ATOM    358  H   GLY A  52      -8.393  -2.384  18.629  1.00  0.00           H  
ATOM    359  N   SER A  53     -12.050  -0.742  19.566  1.00  0.00           N  
ATOM    360  CA  SER A  53     -13.471  -0.975  19.314  1.00  0.00           C  
ATOM    361  C   SER A  53     -13.965  -0.041  18.202  1.00  0.00           C  
ATOM    362  O   SER A  53     -13.194   0.769  17.688  1.00  0.00           O  
ATOM    363  CB  SER A  53     -14.274  -0.771  20.584  1.00  0.00           C  
ATOM    364  CEN SER A  53     -14.421  -0.561  21.064  1.00  0.00           X  
ATOM    365  H   SER A  53     -11.827   0.081  20.104  1.00  0.00           H  
ATOM    366  N   GLY A  54     -15.255  -0.086  17.852  1.00  0.00           N  
ATOM    367  CA  GLY A  54     -15.819   0.757  16.784  1.00  0.00           C  
ATOM    368  C   GLY A  54     -15.436   2.246  16.872  1.00  0.00           C  
ATOM    369  O   GLY A  54     -15.288   2.898  15.845  1.00  0.00           O  
ATOM    370  CEN GLY A  54     -15.819   0.757  16.783  1.00  0.00           X  
ATOM    371  H   GLY A  54     -15.860  -0.767  18.292  1.00  0.00           H  
ATOM    372  N   GLY A  55     -15.197   2.774  18.083  1.00  0.00           N  
ATOM    373  CA  GLY A  55     -14.787   4.165  18.292  1.00  0.00           C  
ATOM    374  C   GLY A  55     -13.395   4.487  17.736  1.00  0.00           C  
ATOM    375  O   GLY A  55     -13.220   5.563  17.176  1.00  0.00           O  
ATOM    376  CEN GLY A  55     -14.787   4.166  18.292  1.00  0.00           X  
ATOM    377  H   GLY A  55     -15.162   2.151  18.874  1.00  0.00           H  
ATOM    378  N   LYS A  56     -12.436   3.545  17.798  1.00  0.00           N  
ATOM    379  CA  LYS A  56     -11.130   3.707  17.132  1.00  0.00           C  
ATOM    380  C   LYS A  56     -11.296   3.780  15.618  1.00  0.00           C  
ATOM    381  O   LYS A  56     -10.628   4.571  14.975  1.00  0.00           O  
ATOM    382  CB  LYS A  56     -10.188   2.559  17.499  1.00  0.00           C  
ATOM    383  CEN LYS A  56      -8.523   1.867  18.606  1.00  0.00           X  
ATOM    384  H   LYS A  56     -12.659   2.648  18.204  1.00  0.00           H  
ATOM    385  N   LEU A  57     -12.234   3.018  15.044  1.00  0.00           N  
ATOM    386  CA  LEU A  57     -12.573   3.154  13.621  1.00  0.00           C  
ATOM    387  C   LEU A  57     -13.167   4.520  13.283  1.00  0.00           C  
ATOM    388  O   LEU A  57     -12.736   5.141  12.319  1.00  0.00           O  
ATOM    389  CB  LEU A  57     -13.549   2.045  13.209  1.00  0.00           C  
ATOM    390  CEN LEU A  57     -13.369   0.735  12.418  1.00  0.00           X  
ATOM    391  H   LEU A  57     -12.736   2.353  15.616  1.00  0.00           H  
ATOM    392  N   GLN A  58     -14.119   5.014  14.075  1.00  0.00           N  
ATOM    393  CA  GLN A  58     -14.703   6.338  13.841  1.00  0.00           C  
ATOM    394  C   GLN A  58     -13.656   7.454  13.871  1.00  0.00           C  
ATOM    395  O   GLN A  58     -13.709   8.352  13.035  1.00  0.00           O  
ATOM    396  CB  GLN A  58     -15.785   6.628  14.885  1.00  0.00           C  
ATOM    397  CEN GLN A  58     -17.506   6.641  15.180  1.00  0.00           X  
ATOM    398  H   GLN A  58     -14.405   4.483  14.887  1.00  0.00           H  
ATOM    399  N   GLU A  59     -12.716   7.397  14.815  1.00  0.00           N  
ATOM    400  CA  GLU A  59     -11.632   8.377  14.920  1.00  0.00           C  
ATOM    401  C   GLU A  59     -10.679   8.267  13.724  1.00  0.00           C  
ATOM    402  O   GLU A  59     -10.375   9.288  13.110  1.00  0.00           O  
ATOM    403  CB  GLU A  59     -10.861   8.189  16.228  1.00  0.00           C  
ATOM    404  CEN GLU A  59     -10.556   8.645  17.841  1.00  0.00           X  
ATOM    405  H   GLU A  59     -12.714   6.626  15.470  1.00  0.00           H  
ATOM    406  N   MET A  60     -10.370   7.045  13.281  1.00  0.00           N  
ATOM    407  CA  MET A  60      -9.454   6.782  12.164  1.00  0.00           C  
ATOM    408  C   MET A  60      -9.980   7.321  10.831  1.00  0.00           C  
ATOM    409  O   MET A  60      -9.215   7.830  10.020  1.00  0.00           O  
ATOM    410  CB  MET A  60      -9.194   5.281  12.049  1.00  0.00           C  
ATOM    411  CEN MET A  60      -7.964   4.056  12.301  1.00  0.00           X  
ATOM    412  H   MET A  60     -10.715   6.250  13.801  1.00  0.00           H  
ATOM    413  N   MET A  61     -11.297   7.251  10.601  1.00  0.00           N  
ATOM    414  CA  MET A  61     -11.917   7.830   9.404  1.00  0.00           C  
ATOM    415  C   MET A  61     -11.687   9.342   9.331  1.00  0.00           C  
ATOM    416  O   MET A  61     -11.252   9.850   8.303  1.00  0.00           O  
ATOM    417  CB  MET A  61     -13.413   7.523   9.385  1.00  0.00           C  
ATOM    418  CEN MET A  61     -14.629   6.566   8.558  1.00  0.00           X  
ATOM    419  H   MET A  61     -11.877   6.781  11.280  1.00  0.00           H  
ATOM    420  N   LYS A  62     -11.954  10.079  10.410  1.00  0.00           N  
ATOM    421  CA  LYS A  62     -11.749  11.526  10.450  1.00  0.00           C  
ATOM    422  C   LYS A  62     -10.279  11.897  10.252  1.00  0.00           C  
ATOM    423  O   LYS A  62     -10.012  12.843   9.518  1.00  0.00           O  
ATOM    424  CB  LYS A  62     -12.258  12.098  11.774  1.00  0.00           C  
ATOM    425  CEN LYS A  62     -13.752  13.159  12.832  1.00  0.00           X  
ATOM    426  H   LYS A  62     -12.244   9.603  11.256  1.00  0.00           H  
ATOM    427  N   GLU A  63      -9.351  11.171  10.865  1.00  0.00           N  
ATOM    428  CA  GLU A  63      -7.912  11.397  10.685  1.00  0.00           C  
ATOM    429  C   GLU A  63      -7.519  11.258   9.216  1.00  0.00           C  
ATOM    430  O   GLU A  63      -6.848  12.118   8.650  1.00  0.00           O  
ATOM    431  CB  GLU A  63      -7.100  10.421  11.540  1.00  0.00           C  
ATOM    432  CEN GLU A  63      -6.207  10.085  12.951  1.00  0.00           X  
ATOM    433  H   GLU A  63      -9.636  10.418  11.478  1.00  0.00           H  
ATOM    434  N   PHE A  64      -8.046  10.239   8.546  1.00  0.00           N  
ATOM    435  CA  PHE A  64      -7.800  10.025   7.129  1.00  0.00           C  
ATOM    436  C   PHE A  64      -8.310  11.192   6.260  1.00  0.00           C  
ATOM    437  O   PHE A  64      -7.583  11.712   5.412  1.00  0.00           O  
ATOM    438  CB  PHE A  64      -8.451   8.714   6.685  1.00  0.00           C  
ATOM    439  CEN PHE A  64      -8.031   7.199   6.447  1.00  0.00           X  
ATOM    440  H   PHE A  64      -8.557   9.535   9.060  1.00  0.00           H  
ATOM    441  N   GLN A  65      -9.530  11.674   6.512  1.00  0.00           N  
ATOM    442  CA  GLN A  65     -10.098  12.807   5.778  1.00  0.00           C  
ATOM    443  C   GLN A  65      -9.356  14.117   6.075  1.00  0.00           C  
ATOM    444  O   GLN A  65      -9.152  14.925   5.173  1.00  0.00           O  
ATOM    445  CB  GLN A  65     -11.581  12.969   6.121  1.00  0.00           C  
ATOM    446  CEN GLN A  65     -13.208  12.647   5.576  1.00  0.00           X  
ATOM    447  H   GLN A  65     -10.076  11.245   7.246  1.00  0.00           H  
ATOM    448  N   GLN A  66      -8.910  14.322   7.315  1.00  0.00           N  
ATOM    449  CA  GLN A  66      -8.102  15.490   7.671  1.00  0.00           C  
ATOM    450  C   GLN A  66      -6.760  15.488   6.942  1.00  0.00           C  
ATOM    451  O   GLN A  66      -6.385  16.509   6.372  1.00  0.00           O  
ATOM    452  CB  GLN A  66      -7.866  15.536   9.183  1.00  0.00           C  
ATOM    453  CEN GLN A  66      -8.382  16.272  10.679  1.00  0.00           X  
ATOM    454  H   GLN A  66      -9.061  13.610   8.013  1.00  0.00           H  
ATOM    455  N   VAL A  67      -6.090  14.332   6.864  1.00  0.00           N  
ATOM    456  CA  VAL A  67      -4.819  14.203   6.129  1.00  0.00           C  
ATOM    457  C   VAL A  67      -4.991  14.580   4.669  1.00  0.00           C  
ATOM    458  O   VAL A  67      -4.208  15.361   4.138  1.00  0.00           O  
ATOM    459  CB  VAL A  67      -4.253  12.773   6.209  1.00  0.00           C  
ATOM    460  CEN VAL A  67      -3.748  12.390   6.480  1.00  0.00           X  
ATOM    461  H   VAL A  67      -6.458  13.531   7.358  1.00  0.00           H  
ATOM    462  N   LEU A  68      -6.013  14.045   4.003  1.00  0.00           N  
ATOM    463  CA  LEU A  68      -6.254  14.316   2.589  1.00  0.00           C  
ATOM    464  C   LEU A  68      -6.451  15.792   2.294  1.00  0.00           C  
ATOM    465  O   LEU A  68      -5.947  16.285   1.284  1.00  0.00           O  
ATOM    466  CB  LEU A  68      -7.475  13.523   2.107  1.00  0.00           C  
ATOM    467  CEN LEU A  68      -7.623  12.241   1.265  1.00  0.00           X  
ATOM    468  H   LEU A  68      -6.653  13.444   4.504  1.00  0.00           H  
ATOM    469  N   ASP A  69      -7.205  16.478   3.144  1.00  0.00           N  
ATOM    470  CA  ASP A  69      -7.436  17.908   2.995  1.00  0.00           C  
ATOM    471  C   ASP A  69      -6.112  18.676   3.098  1.00  0.00           C  
ATOM    472  O   ASP A  69      -5.853  19.569   2.288  1.00  0.00           O  
ATOM    473  CB  ASP A  69      -8.428  18.405   4.050  1.00  0.00           C  
ATOM    474  CEN ASP A  69      -9.418  18.620   4.156  1.00  0.00           X  
ATOM    475  H   ASP A  69      -7.651  15.993   3.910  1.00  0.00           H  
ATOM    476  N   GLU A  70      -5.230  18.294   4.025  1.00  0.00           N  
ATOM    477  CA  GLU A  70      -3.920  18.928   4.212  1.00  0.00           C  
ATOM    478  C   GLU A  70      -3.003  18.695   3.012  1.00  0.00           C  
ATOM    479  O   GLU A  70      -2.342  19.625   2.550  1.00  0.00           O  
ATOM    480  CB  GLU A  70      -3.252  18.408   5.487  1.00  0.00           C  
ATOM    481  CEN GLU A  70      -2.864  18.599   7.135  1.00  0.00           X  
ATOM    482  H   GLU A  70      -5.468  17.514   4.618  1.00  0.00           H  
ATOM    483  N   LEU A  71      -2.999  17.487   2.450  1.00  0.00           N  
ATOM    484  CA  LEU A  71      -2.147  17.103   1.331  1.00  0.00           C  
ATOM    485  C   LEU A  71      -2.559  17.803   0.043  1.00  0.00           C  
ATOM    486  O   LEU A  71      -1.695  18.259  -0.702  1.00  0.00           O  
ATOM    487  CB  LEU A  71      -2.183  15.581   1.141  1.00  0.00           C  
ATOM    488  CEN LEU A  71      -1.183  14.461   1.488  1.00  0.00           X  
ATOM    489  H   LEU A  71      -3.628  16.798   2.833  1.00  0.00           H  
ATOM    490  N   ASN A  72      -3.857  17.924  -0.215  1.00  0.00           N  
ATOM    491  CA  ASN A  72      -4.381  18.495  -1.445  1.00  0.00           C  
ATOM    492  C   ASN A  72      -3.914  19.948  -1.634  1.00  0.00           C  
ATOM    493  O   ASN A  72      -3.388  20.292  -2.694  1.00  0.00           O  
ATOM    494  CB  ASN A  72      -5.896  18.417  -1.483  1.00  0.00           C  
ATOM    495  CEN ASN A  72      -6.637  17.760  -1.832  1.00  0.00           X  
ATOM    496  H   ASN A  72      -4.510  17.584   0.477  1.00  0.00           H  
ATOM    497  N   ASN A  73      -4.042  20.786  -0.601  1.00  0.00           N  
ATOM    498  CA  ASN A  73      -3.672  22.199  -0.666  1.00  0.00           C  
ATOM    499  C   ASN A  73      -2.185  22.389  -0.984  1.00  0.00           C  
ATOM    500  O   ASN A  73      -1.831  23.119  -1.911  1.00  0.00           O  
ATOM    501  CB  ASN A  73      -4.026  22.918   0.623  1.00  0.00           C  
ATOM    502  CEN ASN A  73      -4.831  23.462   1.019  1.00  0.00           X  
ATOM    503  H   ASN A  73      -4.404  20.425   0.269  1.00  0.00           H  
ATOM    504  N   HIS A  74      -1.308  21.714  -0.246  1.00  0.00           N  
ATOM    505  CA  HIS A  74       0.140  21.833  -0.395  1.00  0.00           C  
ATOM    506  C   HIS A  74       0.666  21.224  -1.692  1.00  0.00           C  
ATOM    507  O   HIS A  74       1.659  21.688  -2.256  1.00  0.00           O  
ATOM    508  CB  HIS A  74       0.847  21.182   0.798  1.00  0.00           C  
ATOM    509  CEN HIS A  74       1.384  21.573   2.059  1.00  0.00           X  
ATOM    510  H   HIS A  74      -1.657  21.170   0.531  1.00  0.00           H  
ATOM    511  N   LEU A  75      -0.007  20.201  -2.207  1.00  0.00           N  
ATOM    512  CA  LEU A  75       0.428  19.454  -3.374  1.00  0.00           C  
ATOM    513  C   LEU A  75      -0.271  19.878  -4.679  1.00  0.00           C  
ATOM    514  O   LEU A  75       0.067  19.333  -5.729  1.00  0.00           O  
ATOM    515  CB  LEU A  75       0.209  17.957  -3.123  1.00  0.00           C  
ATOM    516  CEN LEU A  75       1.164  16.809  -2.743  1.00  0.00           X  
ATOM    517  H   LEU A  75      -0.808  19.857  -1.695  1.00  0.00           H  
ATOM    518  N   GLN A  76      -1.180  20.864  -4.691  1.00  0.00           N  
ATOM    519  CA  GLN A  76      -1.883  21.272  -5.927  1.00  0.00           C  
ATOM    520  C   GLN A  76      -0.942  21.477  -7.145  1.00  0.00           C  
ATOM    521  O   GLN A  76      -1.377  21.363  -8.291  1.00  0.00           O  
ATOM    522  CB  GLN A  76      -2.664  22.564  -5.673  1.00  0.00           C  
ATOM    523  CEN GLN A  76      -4.239  23.223  -5.310  1.00  0.00           X  
ATOM    524  H   GLN A  76      -1.424  21.308  -3.818  1.00  0.00           H  
ATOM    525  N   GLY A  77       0.367  21.702  -6.932  1.00  0.00           N  
ATOM    526  CA  GLY A  77       1.364  21.939  -7.986  1.00  0.00           C  
ATOM    527  C   GLY A  77       1.950  20.702  -8.705  1.00  0.00           C  
ATOM    528  O   GLY A  77       2.666  20.869  -9.688  1.00  0.00           O  
ATOM    529  CEN GLY A  77       1.364  21.939  -7.987  1.00  0.00           X  
ATOM    530  H   GLY A  77       0.687  21.637  -5.976  1.00  0.00           H  
ATOM    531  N   GLY A  78       1.667  19.468  -8.269  1.00  0.00           N  
ATOM    532  CA  GLY A  78       2.226  18.217  -8.808  1.00  0.00           C  
ATOM    533  C   GLY A  78       1.179  17.166  -9.192  1.00  0.00           C  
ATOM    534  O   GLY A  78       1.131  16.099  -8.588  1.00  0.00           O  
ATOM    535  CEN GLY A  78       2.226  18.216  -8.809  1.00  0.00           X  
ATOM    536  H   GLY A  78       1.126  19.397  -7.420  1.00  0.00           H  
ATOM    537  N   LYS A  79       0.334  17.460 -10.189  1.00  0.00           N  
ATOM    538  CA  LYS A  79      -0.839  16.662 -10.606  1.00  0.00           C  
ATOM    539  C   LYS A  79      -0.667  15.129 -10.618  1.00  0.00           C  
ATOM    540  O   LYS A  79      -1.575  14.427 -10.196  1.00  0.00           O  
ATOM    541  CB  LYS A  79      -1.278  17.116 -11.999  1.00  0.00           C  
ATOM    542  CEN LYS A  79      -2.610  18.237 -13.201  1.00  0.00           X  
ATOM    543  H   LYS A  79       0.400  18.407 -10.531  1.00  0.00           H  
ATOM    544  N   HIS A  80       0.451  14.599 -11.123  1.00  0.00           N  
ATOM    545  CA  HIS A  80       0.708  13.154 -11.094  1.00  0.00           C  
ATOM    546  C   HIS A  80       0.865  12.605  -9.668  1.00  0.00           C  
ATOM    547  O   HIS A  80       0.335  11.541  -9.359  1.00  0.00           O  
ATOM    548  CB  HIS A  80       1.960  12.824 -11.913  1.00  0.00           C  
ATOM    549  CEN HIS A  80       2.286  12.409 -13.237  1.00  0.00           X  
ATOM    550  H   HIS A  80       1.161  15.224 -11.480  1.00  0.00           H  
ATOM    551  N   THR A  81       1.533  13.359  -8.792  1.00  0.00           N  
ATOM    552  CA  THR A  81       1.779  12.939  -7.408  1.00  0.00           C  
ATOM    553  C   THR A  81       0.495  13.022  -6.589  1.00  0.00           C  
ATOM    554  O   THR A  81       0.210  12.099  -5.836  1.00  0.00           O  
ATOM    555  CB  THR A  81       2.865  13.799  -6.734  1.00  0.00           C  
ATOM    556  CEN THR A  81       3.410  14.006  -6.702  1.00  0.00           X  
ATOM    557  H   THR A  81       1.889  14.263  -9.067  1.00  0.00           H  
ATOM    558  N   VAL A  82      -0.316  14.068  -6.808  1.00  0.00           N  
ATOM    559  CA  VAL A  82      -1.628  14.224  -6.151  1.00  0.00           C  
ATOM    560  C   VAL A  82      -2.563  13.123  -6.554  1.00  0.00           C  
ATOM    561  O   VAL A  82      -3.235  12.573  -5.705  1.00  0.00           O  
ATOM    562  CB  VAL A  82      -2.290  15.574  -6.484  1.00  0.00           C  
ATOM    563  CEN VAL A  82      -2.469  16.184  -6.219  1.00  0.00           X  
ATOM    564  H   VAL A  82      -0.022  14.785  -7.458  1.00  0.00           H  
ATOM    565  N   HIS A  83      -2.611  12.817  -7.850  1.00  0.00           N  
ATOM    566  CA  HIS A  83      -3.509  11.788  -8.326  1.00  0.00           C  
ATOM    567  C   HIS A  83      -3.121  10.422  -7.768  1.00  0.00           C  
ATOM    568  O   HIS A  83      -3.976   9.709  -7.266  1.00  0.00           O  
ATOM    569  CB  HIS A  83      -3.519  11.752  -9.858  1.00  0.00           C  
ATOM    570  CEN HIS A  83      -4.292  12.285 -10.929  1.00  0.00           X  
ATOM    571  H   HIS A  83      -2.097  13.373  -8.521  1.00  0.00           H  
ATOM    572  N   HIS A  84      -1.830  10.077  -7.795  1.00  0.00           N  
ATOM    573  CA  HIS A  84      -1.370   8.809  -7.245  1.00  0.00           C  
ATOM    574  C   HIS A  84      -1.655   8.698  -5.738  1.00  0.00           C  
ATOM    575  O   HIS A  84      -2.241   7.715  -5.303  1.00  0.00           O  
ATOM    576  CB  HIS A  84       0.129   8.630  -7.510  1.00  0.00           C  
ATOM    577  CEN HIS A  84       0.971   8.010  -8.478  1.00  0.00           X  
ATOM    578  H   HIS A  84      -1.150  10.726  -8.166  1.00  0.00           H  
ATOM    579  N   ILE A  85      -1.333   9.741  -4.968  1.00  0.00           N  
ATOM    580  CA  ILE A  85      -1.568   9.773  -3.518  1.00  0.00           C  
ATOM    581  C   ILE A  85      -3.071   9.819  -3.205  1.00  0.00           C  
ATOM    582  O   ILE A  85      -3.529   9.126  -2.309  1.00  0.00           O  
ATOM    583  CB  ILE A  85      -0.877  10.980  -2.859  1.00  0.00           C  
ATOM    584  CEN ILE A  85       0.053  11.350  -2.427  1.00  0.00           X  
ATOM    585  H   ILE A  85      -0.931  10.560  -5.403  1.00  0.00           H  
ATOM    586  N   GLU A  86      -3.853  10.575  -3.974  1.00  0.00           N  
ATOM    587  CA  GLU A  86      -5.304  10.676  -3.838  1.00  0.00           C  
ATOM    588  C   GLU A  86      -5.997   9.327  -4.082  1.00  0.00           C  
ATOM    589  O   GLU A  86      -6.884   8.960  -3.315  1.00  0.00           O  
ATOM    590  CB  GLU A  86      -5.851  11.729  -4.804  1.00  0.00           C  
ATOM    591  CEN GLU A  86      -6.400  13.314  -5.105  1.00  0.00           X  
ATOM    592  H   GLU A  86      -3.412  11.140  -4.683  1.00  0.00           H  
ATOM    593  N   GLN A  87      -5.613   8.580  -5.126  1.00  0.00           N  
ATOM    594  CA  GLN A  87      -6.164   7.243  -5.390  1.00  0.00           C  
ATOM    595  C   GLN A  87      -5.810   6.262  -4.273  1.00  0.00           C  
ATOM    596  O   GLN A  87      -6.701   5.549  -3.817  1.00  0.00           O  
ATOM    597  CB  GLN A  87      -5.648   6.704  -6.727  1.00  0.00           C  
ATOM    598  CEN GLN A  87      -6.047   6.463  -8.410  1.00  0.00           X  
ATOM    599  H   GLN A  87      -4.859   8.914  -5.711  1.00  0.00           H  
ATOM    600  N   ASN A  88      -4.567   6.277  -3.779  1.00  0.00           N  
ATOM    601  CA  ASN A  88      -4.126   5.361  -2.719  1.00  0.00           C  
ATOM    602  C   ASN A  88      -4.941   5.584  -1.439  1.00  0.00           C  
ATOM    603  O   ASN A  88      -5.438   4.651  -0.818  1.00  0.00           O  
ATOM    604  CB  ASN A  88      -2.643   5.509  -2.434  1.00  0.00           C  
ATOM    605  CEN ASN A  88      -1.740   5.073  -2.743  1.00  0.00           X  
ATOM    606  H   ASN A  88      -3.874   6.876  -4.203  1.00  0.00           H  
ATOM    607  N   ILE A  89      -5.168   6.845  -1.079  1.00  0.00           N  
ATOM    608  CA  ILE A  89      -5.959   7.191   0.096  1.00  0.00           C  
ATOM    609  C   ILE A  89      -7.458   6.895  -0.096  1.00  0.00           C  
ATOM    610  O   ILE A  89      -8.114   6.431   0.838  1.00  0.00           O  
ATOM    611  CB  ILE A  89      -5.782   8.677   0.459  1.00  0.00           C  
ATOM    612  CEN ILE A  89      -5.161   9.397   0.992  1.00  0.00           X  
ATOM    613  H   ILE A  89      -4.745   7.585  -1.617  1.00  0.00           H  
ATOM    614  N   LYS A  90      -8.038   7.137  -1.273  1.00  0.00           N  
ATOM    615  CA  LYS A  90      -9.437   6.758  -1.539  1.00  0.00           C  
ATOM    616  C   LYS A  90      -9.629   5.244  -1.517  1.00  0.00           C  
ATOM    617  O   LYS A  90     -10.622   4.779  -0.961  1.00  0.00           O  
ATOM    618  CB  LYS A  90      -9.898   7.317  -2.886  1.00  0.00           C  
ATOM    619  CEN LYS A  90     -11.013   8.757  -3.962  1.00  0.00           X  
ATOM    620  H   LYS A  90      -7.472   7.505  -2.025  1.00  0.00           H  
ATOM    621  N   GLU A  91      -8.691   4.494  -2.083  1.00  0.00           N  
ATOM    622  CA  GLU A  91      -8.679   3.031  -1.994  1.00  0.00           C  
ATOM    623  C   GLU A  91      -8.579   2.557  -0.539  1.00  0.00           C  
ATOM    624  O   GLU A  91      -9.394   1.739  -0.110  1.00  0.00           O  
ATOM    625  CB  GLU A  91      -7.521   2.457  -2.814  1.00  0.00           C  
ATOM    626  CEN GLU A  91      -6.940   1.737  -4.245  1.00  0.00           X  
ATOM    627  H   GLU A  91      -7.932   4.943  -2.573  1.00  0.00           H  
ATOM    628  N   ILE A  92      -7.696   3.160   0.263  1.00  0.00           N  
ATOM    629  CA  ILE A  92      -7.573   2.902   1.710  1.00  0.00           C  
ATOM    630  C   ILE A  92      -8.859   3.320   2.453  1.00  0.00           C  
ATOM    631  O   ILE A  92      -9.369   2.568   3.284  1.00  0.00           O  
ATOM    632  CB  ILE A  92      -6.371   3.648   2.318  1.00  0.00           C  
ATOM    633  CEN ILE A  92      -5.299   3.604   2.511  1.00  0.00           X  
ATOM    634  H   ILE A  92      -7.024   3.781  -0.168  1.00  0.00           H  
ATOM    635  N   PHE A  93      -9.442   4.478   2.127  1.00  0.00           N  
ATOM    636  CA  PHE A  93     -10.703   4.929   2.725  1.00  0.00           C  
ATOM    637  C   PHE A  93     -11.864   3.980   2.434  1.00  0.00           C  
ATOM    638  O   PHE A  93     -12.622   3.642   3.342  1.00  0.00           O  
ATOM    639  CB  PHE A  93     -11.050   6.334   2.229  1.00  0.00           C  
ATOM    640  CEN PHE A  93     -10.912   7.837   2.725  1.00  0.00           X  
ATOM    641  H   PHE A  93      -8.991   5.052   1.429  1.00  0.00           H  
ATOM    642  N   HIS A  94     -11.990   3.539   1.185  1.00  0.00           N  
ATOM    643  CA  HIS A  94     -13.041   2.615   0.779  1.00  0.00           C  
ATOM    644  C   HIS A  94     -12.956   1.298   1.564  1.00  0.00           C  
ATOM    645  O   HIS A  94     -13.962   0.821   2.095  1.00  0.00           O  
ATOM    646  CB  HIS A  94     -12.961   2.339  -0.726  1.00  0.00           C  
ATOM    647  CEN HIS A  94     -13.551   2.824  -1.929  1.00  0.00           X  
ATOM    648  H   HIS A  94     -11.319   3.840   0.492  1.00  0.00           H  
ATOM    649  N   HIS A  95     -11.752   0.746   1.705  1.00  0.00           N  
ATOM    650  CA  HIS A  95     -11.507  -0.476   2.463  1.00  0.00           C  
ATOM    651  C   HIS A  95     -11.847  -0.322   3.956  1.00  0.00           C  
ATOM    652  O   HIS A  95     -12.507  -1.206   4.509  1.00  0.00           O  
ATOM    653  CB  HIS A  95     -10.046  -0.909   2.304  1.00  0.00           C  
ATOM    654  CEN HIS A  95      -9.280  -1.785   1.481  1.00  0.00           X  
ATOM    655  H   HIS A  95     -10.965   1.183   1.246  1.00  0.00           H  
ATOM    656  N   LEU A  96     -11.473   0.788   4.610  1.00  0.00           N  
ATOM    657  CA  LEU A  96     -11.785   1.021   6.032  1.00  0.00           C  
ATOM    658  C   LEU A  96     -13.288   1.130   6.266  1.00  0.00           C  
ATOM    659  O   LEU A  96     -13.796   0.573   7.239  1.00  0.00           O  
ATOM    660  CB  LEU A  96     -11.083   2.289   6.532  1.00  0.00           C  
ATOM    661  CEN LEU A  96      -9.842   2.517   7.415  1.00  0.00           X  
ATOM    662  H   LEU A  96     -10.979   1.503   4.097  1.00  0.00           H  
ATOM    663  N   GLU A  97     -14.010   1.808   5.379  1.00  0.00           N  
ATOM    664  CA  GLU A  97     -15.455   1.974   5.497  1.00  0.00           C  
ATOM    665  C   GLU A  97     -16.186   0.631   5.330  1.00  0.00           C  
ATOM    666  O   GLU A  97     -17.063   0.306   6.133  1.00  0.00           O  
ATOM    667  CB  GLU A  97     -15.959   2.985   4.464  1.00  0.00           C  
ATOM    668  CEN GLU A  97     -16.448   4.567   4.063  1.00  0.00           X  
ATOM    669  H   GLU A  97     -13.538   2.260   4.610  1.00  0.00           H  
ATOM    670  N   GLU A  98     -15.779  -0.191   4.359  1.00  0.00           N  
ATOM    671  CA  GLU A  98     -16.353  -1.523   4.131  1.00  0.00           C  
ATOM    672  C   GLU A  98     -16.123  -2.496   5.301  1.00  0.00           C  
ATOM    673  O   GLU A  98     -17.031  -3.254   5.655  1.00  0.00           O  
ATOM    674  CB  GLU A  98     -15.778  -2.120   2.845  1.00  0.00           C  
ATOM    675  CEN GLU A  98     -15.916  -2.446   1.178  1.00  0.00           X  
ATOM    676  H   GLU A  98     -15.035   0.123   3.752  1.00  0.00           H  
ATOM    677  N   LEU A  99     -14.914  -2.524   5.865  1.00  0.00           N  
ATOM    678  CA  LEU A  99     -14.575  -3.351   7.024  1.00  0.00           C  
ATOM    679  C   LEU A  99     -15.345  -2.936   8.279  1.00  0.00           C  
ATOM    680  O   LEU A  99     -15.868  -3.807   8.967  1.00  0.00           O  
ATOM    681  CB  LEU A  99     -13.065  -3.287   7.288  1.00  0.00           C  
ATOM    682  CEN LEU A  99     -11.913  -4.272   7.013  1.00  0.00           X  
ATOM    683  H   LEU A  99     -14.205  -1.909   5.491  1.00  0.00           H  
ATOM    684  N   VAL A 100     -15.443  -1.633   8.559  1.00  0.00           N  
ATOM    685  CA  VAL A 100     -16.166  -1.090   9.723  1.00  0.00           C  
ATOM    686  C   VAL A 100     -17.650  -1.458   9.678  1.00  0.00           C  
ATOM    687  O   VAL A 100     -18.234  -1.778  10.711  1.00  0.00           O  
ATOM    688  CB  VAL A 100     -16.034   0.442   9.810  1.00  0.00           C  
ATOM    689  CEN VAL A 100     -15.744   0.954  10.168  1.00  0.00           X  
ATOM    690  H   VAL A 100     -14.989  -0.986   7.931  1.00  0.00           H  
ATOM    691  N   HIS A 101     -18.276  -1.384   8.500  1.00  0.00           N  
ATOM    692  CA  HIS A 101     -19.697  -1.700   8.314  1.00  0.00           C  
ATOM    693  C   HIS A 101     -20.109  -3.116   8.760  1.00  0.00           C  
ATOM    694  O   HIS A 101     -21.158  -3.262   9.393  1.00  0.00           O  
ATOM    695  CB  HIS A 101     -20.077  -1.505   6.843  1.00  0.00           C  
ATOM    696  CEN HIS A 101     -20.620  -0.484   6.011  1.00  0.00           X  
ATOM    697  H   HIS A 101     -17.773  -0.983   7.722  1.00  0.00           H  
ATOM    698  N   ARG A 102     -19.325  -4.158   8.449  1.00  0.00           N  
ATOM    699  CA  ARG A 102     -19.639  -5.566   8.769  1.00  0.00           C  
ATOM    700  C   ARG A 102     -19.742  -5.809  10.267  1.00  0.00           C  
ATOM    701  O   ARG A 102     -20.652  -6.580  10.639  1.00  0.00           O  
ATOM    702  CB  ARG A 102     -18.652  -6.533   8.131  1.00  0.00           C  
ATOM    703  CEN ARG A 102     -17.650  -8.131   6.520  1.00  0.00           X  
ATOM    704  H   ARG A 102     -18.381  -3.963   8.154  1.00  0.00           H  
TER                                                                             
# All scores below are weighted scores, not raw scores.
#BEGIN_POSE_ENERGIES_TABLE ./minmover_pdb/pose_17.pdb
label vdw cenpack pair env cbeta hs_pair ss_pair sheet total
weights 1 0.5 1 1 0.25 1 1 1 NA
pose 0 -5.25785 -12.0878 -24.9816 5.44181 0 0 0 -36.8854
MET:NtermProteinFull_1 0 0.17849 -0.15717 0.35353 0.06878 0 0 0 0.44362
TYR_2 0 0.07788 -0.03187 0.83566 0.06947 0 0 0 0.95114
GLY_3 0 0.0562 -0.02016 0.0322 0.06956 0 0 0 0.1378
LYS_4 0 0.61684 0.00813 -0.42611 0.06893 0 0 0 0.2678
LEU_5 0 0.02391 -0.17217 -0.52948 0.04365 0 0 0 -0.63409
ASN_6 0 -0.16945 -0.05581 -0.32173 0.04291 0 0 0 -0.50408
ASP_7 0 0.05844 -0.14378 -0.42964 0.06878 0 0 0 -0.4462
LEU_8 0 -0.41516 -0.75197 -0.39148 0.03149 0 0 0 -1.52712
LEU_9 0 -0.43089 -0.17654 -0.06582 0.03536 0 0 0 -0.63789
GLU_10 0 -0.04841 0.08283 -0.82678 0.06906 0 0 0 -0.7233
ASP_11 0 -0.08763 0.06816 -0.24167 0.04308 0 0 0 -0.21807
LEU_12 0 -0.1687 -0.52163 -0.45811 0.03259 0 0 0 -1.11585
GLN_13 0 0.02464 0.20825 -0.4142 0.06888 0 0 0 -0.11243
GLU_14 0 0.03482 -0.10648 -0.82678 0.06928 0 0 0 -0.82915
VAL_15 0 -0.01019 -0.50207 -0.35242 0.04111 0 0 0 -0.82358
LEU_16 0 -0.14464 -0.32806 0.08126 0.04249 0 0 0 -0.34894
LYS_17 0 -0.04476 -0.03304 -0.8715 0.06941 0 0 0 -0.87989
ASN_18 0 -0.09917 -0.07287 -0.24178 0.04283 0 0 0 -0.37099
LEU_19 0 -0.12542 -0.7942 -0.39148 0.03156 0 0 0 -1.27954
HIS_20 0 0.08875 0.02265 -0.02241 0.06895 0 0 0 0.15795
LYS_21 0 -0.03841 0.04909 -1.04927 0.07025 0 0 0 -0.96834
ASN_22 0 0.21945 0.08243 -0.19403 0.06908 0 0 0 0.17694
TRP_23 0 0.01112 0.14522 -0.00757 0.03067 0 0 0 0.17943
HIS_24 0 -0.03488 -0.06177 0.20362 0.07085 0 0 0 0.17782
GLY_25 0 -0.02373 -0.05627 0.0322 0.0697 0 0 0 0.0219
GLY_26 0 0.04214 0.0148 0.0322 0.04456 0 0 0 0.1337
LYS_27 0 0 0 -1.04927 0.07215 0 0 0 -0.97712
ASP_28 0 -0.00098 -0.06527 -0.60822 0.07022 0 0 0 -0.60426
ASN_29 0 0.50351 -0.01409 -0.19403 0.04278 0 0 0 0.33817
LEU_30 0 -0.02375 0.03955 0.24309 0.06913 0 0 0 0.32802
HIS_D_31 0 -0.0183 -0.0509 0.11054 0.06947 0 0 0 0.11081
ASP_32 0 -0.12268 -0.05203 -0.47618 0.06903 0 0 0 -0.58187
VAL_33 0 -0.22424 0.03846 -0.10438 0.04497 0 0 0 -0.24519
ASP_34 0 0.05899 -0.07193 -0.37876 0.06919 0 0 0 -0.32252
ASN_35 0 -0.06092 -0.01924 -0.36221 0.069 0 0 0 -0.37337
HIS_D_36 0 -0.29333 -0.21037 -0.06774 0.04336 0 0 0 -0.52807
LEU_37 0 0.19232 -0.87714 -0.39148 0.04465 0 0 0 -1.03165
GLN_38 0 -0.00269 0.01427 -0.55896 0.06894 0 0 0 -0.47844
ASN_39 0 -0.16063 -0.09999 -0.24178 0.06928 0 0 0 -0.43312
VAL_40 0 -0.34084 -0.39819 -0.19594 0.0323 0 0 0 -0.90267
ILE_41 0 -0.22473 -0.4803 0.60227 0.04365 0 0 0 -0.05912
GLU_42 0 -0.11857 -0.17509 -0.71584 0.06881 0 0 0 -0.94069
ASP_43 0 -0.12251 -0.00072 0.34071 0.03665 0 0 0 0.25413
ILE_44 0 -0.38667 -0.69815 -0.54513 0.03322 0 0 0 -1.59672
HIS_D_45 0 -0.20784 0.17074 -0.06774 0.06928 0 0 0 -0.03556
ASP_46 0 -0.19367 -0.28455 -0.24167 0.0349 0 0 0 -0.685
PHE_47 0 -0.47154 -0.46316 -0.44993 0.03616 0 0 0 -1.34847
MET_48 0 -0.16259 -0.10413 0.10186 0.0359 0 0 0 -0.12896
GLN_49 0 0.019 0.04712 -0.55896 0.06947 0 0 0 -0.42337
GLY_50 0 0.11531 0.15739 -0.07965 0.04301 0 0 0 0.23606
GLY_51 0 -0.08713 0.03134 0.0322 0.03021 0 0 0 0.00662
GLY_52 0 0.01224 -0.01857 -0.07814 0.03807 0 0 0 -0.0464
SER_53 0 -0.0456 -0.01364 -0.21543 0.03681 0 0 0 -0.23786
GLY_54 0 0.0068 0.0633 -0.07965 0.03521 0 0 0 0.02566
GLY_55 0 -0.00142 -0.00786 -0.07965 0.0357 0 0 0 -0.05323
LYS_56 0 -0.40668 -0.58446 -0.2228 0.03449 0 0 0 -1.17944
LEU_57 0 0.26619 -0.26628 -0.39148 0.03613 0 0 0 -0.35545
GLN_58 0 -0.00593 0.05188 -0.59803 0.06946 0 0 0 -0.48262
GLU_59 0 -0.04441 -0.07212 -0.60186 0.06883 0 0 0 -0.64956
MET_60 0 -0.23653 -0.07506 -0.21391 0.0319 0 0 0 -0.49361
MET_61 0 -0.11676 -0.01404 0.4784 0.04318 0 0 0 0.39078
LYS_62 0 -0.03656 0.01684 -0.96458 0.06947 0 0 0 -0.91483
GLU_63 0 -0.45075 -0.24776 -0.37543 0.03572 0 0 0 -1.03822
PHE_64 0 -0.3549 -0.42034 -0.30123 0.03426 0 0 0 -1.04222
GLN_65 0 -0.07523 0.08619 -0.49415 0.06919 0 0 0 -0.41399
GLN_66 0 -0.06014 -0.04417 -0.60368 0.06893 0 0 0 -0.63906
VAL_67 0 -0.16907 -0.57474 -0.35242 0.04078 0 0 0 -1.05545
LEU_68 0 -0.05204 0.11143 0.08126 0.04407 0 0 0 0.18473
ASP_69 0 -0.09792 -0.00157 -0.56986 0.06894 0 0 0 -0.60041
GLU_70 0 -0.34259 0.0183 -0.25924 0.04304 0 0 0 -0.5405
LEU_71 0 -0.37679 -0.4757 -0.39148 0.035 0 0 0 -1.20897
ASN_72 0 -0.15135 0.23366 -0.24178 0.06908 0 0 0 -0.09039
ASN_73 0 -0.05933 -0.05653 -0.40966 0.06948 0 0 0 -0.45603
HIS_74 0 0.70076 0.00447 -0.11266 0.06943 0 0 0 0.66199
LEU_75 0 0.05243 -0.1175 -0.19483 0.03517 0 0 0 -0.22473
GLN_76 0 -0.04049 -0.02605 -0.59803 0.07025 0 0 0 -0.59431
GLY_77 0 -0.03633 -0.06181 0.35201 0.06938 0 0 0 0.32324
GLY_78 0 -0.04362 -0.09892 -0.0429 0.03539 0 0 0 -0.15005
LYS_79 0 0 0 -0.8715 0.07134 0 0 0 -0.80016
HIS_80 0 0.00616 -0.04913 0.20362 0.06961 0 0 0 0.23025
THR_81 0 0.05353 -0.15438 -0.18847 0.03493 0 0 0 -0.25439
VAL_82 0 -0.04363 0.20846 0.10145 0.03494 0 0 0 0.30123
HIS_D_83 0 -0.03519 -0.02641 0.11054 0.0693 0 0 0 0.11825
HIS_D_84 0 0.00555 -0.08067 -0.02241 0.06902 0 0 0 -0.02851
ILE_85 0 0.01654 -0.09615 -0.41682 0.03601 0 0 0 -0.46043
GLU_86 0 -0.08215 0.26858 -0.37543 0.04301 0 0 0 -0.14599
GLN_87 0 -0.05847 -0.00631 -0.59803 0.0693 0 0 0 -0.59351
ASN_88 0 0.06162 -0.1454 -0.19403 0.04336 0 0 0 -0.23445
ILE_89 0 0.11256 -0.69274 -0.20059 0.04385 0 0 0 -0.73691
LYS_90 0 -0.01259 0.21507 -0.8715 0.06893 0 0 0 -0.60009
GLU_91 0 -0.00971 -0.06356 -0.71584 0.0688 0 0 0 -0.72031
ILE_92 0 -0.37974 -0.50606 -0.20059 0.03263 0 0 0 -1.05376
PHE_93 0 -0.33475 -0.18746 0.83142 0.04351 0 0 0 0.35272
HIS_D_94 0 -0.08932 0.05964 0.20362 0.06893 0 0 0 0.24287
HIS_95 0 -0.15744 -0.20069 -0.06774 0.04328 0 0 0 -0.38258
LEU_96 0 -0.20813 -0.63874 -0.30366 0.03743 0 0 0 -1.1131
GLU_97 0 -0.14306 0.11215 -0.4886 0.06903 0 0 0 -0.45049
GLU_98 0 0.00848 -0.4286 -0.82678 0.06931 0 0 0 -1.17759
LEU_99 0 0.66252 -0.37628 0.08126 0.04327 0 0 0 0.41078
VAL_100 0 0.31745 0.00796 0.10145 0.04304 0 0 0 0.4699
HIS_101 0 -0.04662 0.07599 0.20362 0.07059 0 0 0 0.30357
ARG:CtermProteinFull_102 0 0.00775 0.07869 -0.64658 0.07203 0 0 0 -0.48812
#END_POSE_ENERGIES_TABLE ./minmover_pdb/pose_17.pdb
