# Supplementary material for: Selection of a promiscuous minimalist cAMP phosphodiesterase from a library of de novo designed proteins
Source: Nat Chem. 2024 May 3;16(7):1200–8. doi: 10.1038/s41557-024-01490-4 (PMC11230910; doi:10.1038/s41557-024-01490-4)
Supplement: Supplementary file 3 — MD input files, scripts and final structures derived from MD, AlphaFold2, EMSfold and MultiSFold. [file 41557_2024_1490_MOESM3_ESM.zip › Computational_Data/4_MultiSFold/s824/pose_18.pdb]

ATOM      1  N   MET A   1       0.626  -1.111   0.146  1.00  0.00           N  
ATOM      2  CA  MET A   1       1.928  -0.476  -0.009  1.00  0.00           C  
ATOM      3  C   MET A   1       1.949   0.975   0.449  1.00  0.00           C  
ATOM      4  O   MET A   1       2.967   1.436   0.966  1.00  0.00           O  
ATOM      5  CB  MET A   1       2.369  -0.562  -1.469  1.00  0.00           C  
ATOM      6  CEN MET A   1       3.510  -1.361  -2.536  1.00  0.00           X  
ATOM      7  H   MET A   1       0.149  -1.476  -0.654  1.00  0.00           H  
ATOM      8  N   TYR A   2       0.830   1.696   0.293  1.00  0.00           N  
ATOM      9  CA  TYR A   2       0.787   3.134   0.599  1.00  0.00           C  
ATOM     10  C   TYR A   2       1.244   3.497   2.009  1.00  0.00           C  
ATOM     11  O   TYR A   2       1.979   4.463   2.187  1.00  0.00           O  
ATOM     12  CB  TYR A   2      -0.632   3.664   0.382  1.00  0.00           C  
ATOM     13  CEN TYR A   2      -1.584   4.518  -0.815  1.00  0.00           X  
ATOM     14  H   TYR A   2      -0.003   1.287  -0.101  1.00  0.00           H  
ATOM     15  N   GLY A   3       0.810   2.733   3.016  1.00  0.00           N  
ATOM     16  CA  GLY A   3       1.230   3.009   4.385  1.00  0.00           C  
ATOM     17  C   GLY A   3       2.742   2.918   4.534  1.00  0.00           C  
ATOM     18  O   GLY A   3       3.367   3.791   5.140  1.00  0.00           O  
ATOM     19  CEN GLY A   3       1.230   3.009   4.385  1.00  0.00           X  
ATOM     20  H   GLY A   3       0.171   1.979   2.829  1.00  0.00           H  
ATOM     21  N   LYS A   4       3.329   1.860   3.976  1.00  0.00           N  
ATOM     22  CA  LYS A   4       4.769   1.661   4.054  1.00  0.00           C  
ATOM     23  C   LYS A   4       5.501   2.776   3.302  1.00  0.00           C  
ATOM     24  O   LYS A   4       6.389   3.410   3.865  1.00  0.00           O  
ATOM     25  CB  LYS A   4       5.155   0.293   3.490  1.00  0.00           C  
ATOM     26  CEN LYS A   4       5.756  -1.705   3.841  1.00  0.00           X  
ATOM     27  H   LYS A   4       2.760   1.184   3.491  1.00  0.00           H  
ATOM     28  N   LEU A   5       5.099   3.069   2.063  1.00  0.00           N  
ATOM     29  CA  LEU A   5       5.704   4.183   1.338  1.00  0.00           C  
ATOM     30  C   LEU A   5       5.570   5.492   2.096  1.00  0.00           C  
ATOM     31  O   LEU A   5       6.541   6.240   2.215  1.00  0.00           O  
ATOM     32  CB  LEU A   5       5.071   4.313  -0.053  1.00  0.00           C  
ATOM     33  CEN LEU A   5       5.561   3.936  -1.464  1.00  0.00           X  
ATOM     34  H   LEU A   5       4.373   2.516   1.606  1.00  0.00           H  
ATOM     35  N   ASN A   6       4.385   5.759   2.650  1.00  0.00           N  
ATOM     36  CA  ASN A   6       4.170   7.006   3.360  1.00  0.00           C  
ATOM     37  C   ASN A   6       5.125   7.073   4.546  1.00  0.00           C  
ATOM     38  O   ASN A   6       5.718   8.124   4.806  1.00  0.00           O  
ATOM     39  CB  ASN A   6       2.730   7.160   3.814  1.00  0.00           C  
ATOM     40  CEN ASN A   6       1.841   7.592   3.462  1.00  0.00           X  
ATOM     41  H   ASN A   6       3.609   5.110   2.539  1.00  0.00           H  
ATOM     42  N   ASP A   7       5.310   5.946   5.257  1.00  0.00           N  
ATOM     43  CA  ASP A   7       6.204   5.960   6.417  1.00  0.00           C  
ATOM     44  C   ASP A   7       7.658   6.086   5.966  1.00  0.00           C  
ATOM     45  O   ASP A   7       8.473   6.729   6.630  1.00  0.00           O  
ATOM     46  CB  ASP A   7       6.019   4.697   7.261  1.00  0.00           C  
ATOM     47  CEN ASP A   7       5.534   4.377   8.098  1.00  0.00           X  
ATOM     48  H   ASP A   7       4.816   5.092   4.989  1.00  0.00           H  
ATOM     49  N   LEU A   8       7.968   5.529   4.792  1.00  0.00           N  
ATOM     50  CA  LEU A   8       9.296   5.689   4.219  1.00  0.00           C  
ATOM     51  C   LEU A   8       9.548   7.149   3.921  1.00  0.00           C  
ATOM     52  O   LEU A   8      10.639   7.662   4.182  1.00  0.00           O  
ATOM     53  CB  LEU A   8       9.446   4.844   2.947  1.00  0.00           C  
ATOM     54  CEN LEU A   8      10.184   3.526   2.649  1.00  0.00           X  
ATOM     55  H   LEU A   8       7.283   4.939   4.319  1.00  0.00           H  
ATOM     56  N   LEU A   9       8.522   7.838   3.430  1.00  0.00           N  
ATOM     57  CA  LEU A   9       8.665   9.223   3.041  1.00  0.00           C  
ATOM     58  C   LEU A   9       8.954  10.059   4.278  1.00  0.00           C  
ATOM     59  O   LEU A   9       9.814  10.943   4.241  1.00  0.00           O  
ATOM     60  CB  LEU A   9       7.402   9.718   2.325  1.00  0.00           C  
ATOM     61  CEN LEU A   9       7.084  10.004   0.845  1.00  0.00           X  
ATOM     62  H   LEU A   9       7.628   7.374   3.280  1.00  0.00           H  
ATOM     63  N   GLU A  10       8.246   9.787   5.385  1.00  0.00           N  
ATOM     64  CA  GLU A  10       8.502  10.580   6.582  1.00  0.00           C  
ATOM     65  C   GLU A  10       9.947  10.387   7.054  1.00  0.00           C  
ATOM     66  O   GLU A  10      10.624  11.368   7.376  1.00  0.00           O  
ATOM     67  CB  GLU A  10       7.522  10.204   7.696  1.00  0.00           C  
ATOM     68  CEN GLU A  10       6.099  10.518   8.579  1.00  0.00           X  
ATOM     69  H   GLU A  10       7.539   9.052   5.373  1.00  0.00           H  
ATOM     70  N   ASP A  11      10.450   9.145   7.054  1.00  0.00           N  
ATOM     71  CA  ASP A  11      11.805   8.923   7.546  1.00  0.00           C  
ATOM     72  C   ASP A  11      12.837   9.637   6.647  1.00  0.00           C  
ATOM     73  O   ASP A  11      13.809  10.205   7.157  1.00  0.00           O  
ATOM     74  CB  ASP A  11      12.106   7.424   7.621  1.00  0.00           C  
ATOM     75  CEN ASP A  11      12.114   6.658   8.292  1.00  0.00           X  
ATOM     76  H   ASP A  11       9.879   8.360   6.741  1.00  0.00           H  
ATOM     77  N   LEU A  12      12.619   9.651   5.326  1.00  0.00           N  
ATOM     78  CA  LEU A  12      13.569  10.285   4.404  1.00  0.00           C  
ATOM     79  C   LEU A  12      13.645  11.783   4.670  1.00  0.00           C  
ATOM     80  O   LEU A  12      14.723  12.381   4.649  1.00  0.00           O  
ATOM     81  CB  LEU A  12      13.167  10.019   2.948  1.00  0.00           C  
ATOM     82  CEN LEU A  12      13.728   9.080   1.863  1.00  0.00           X  
ATOM     83  H   LEU A  12      11.787   9.190   4.953  1.00  0.00           H  
ATOM     84  N   GLN A  13      12.488  12.399   4.922  1.00  0.00           N  
ATOM     85  CA  GLN A  13      12.457  13.822   5.222  1.00  0.00           C  
ATOM     86  C   GLN A  13      13.172  14.096   6.546  1.00  0.00           C  
ATOM     87  O   GLN A  13      13.916  15.075   6.663  1.00  0.00           O  
ATOM     88  CB  GLN A  13      11.014  14.329   5.288  1.00  0.00           C  
ATOM     89  CEN GLN A  13       9.766  15.179   4.411  1.00  0.00           X  
ATOM     90  H   GLN A  13      11.620  11.859   4.885  1.00  0.00           H  
ATOM     91  N   GLU A  14      12.997  13.205   7.535  1.00  0.00           N  
ATOM     92  CA  GLU A  14      13.671  13.405   8.816  1.00  0.00           C  
ATOM     93  C   GLU A  14      15.186  13.399   8.591  1.00  0.00           C  
ATOM     94  O   GLU A  14      15.897  14.266   9.103  1.00  0.00           O  
ATOM     95  CB  GLU A  14      13.269  12.324   9.822  1.00  0.00           C  
ATOM     96  CEN GLU A  14      12.333  11.822  11.154  1.00  0.00           X  
ATOM     97  H   GLU A  14      12.363  12.412   7.398  1.00  0.00           H  
ATOM     98  N   VAL A  15      15.675  12.472   7.755  1.00  0.00           N  
ATOM     99  CA  VAL A  15      17.097  12.421   7.440  1.00  0.00           C  
ATOM    100  C   VAL A  15      17.554  13.674   6.714  1.00  0.00           C  
ATOM    101  O   VAL A  15      18.626  14.206   7.006  1.00  0.00           O  
ATOM    102  CB  VAL A  15      17.440  11.191   6.578  1.00  0.00           C  
ATOM    103  CEN VAL A  15      17.755  10.579   6.587  1.00  0.00           X  
ATOM    104  H   VAL A  15      15.039  11.773   7.369  1.00  0.00           H  
ATOM    105  N   LEU A  16      16.740  14.165   5.784  1.00  0.00           N  
ATOM    106  CA  LEU A  16      17.086  15.365   5.038  1.00  0.00           C  
ATOM    107  C   LEU A  16      17.168  16.548   6.007  1.00  0.00           C  
ATOM    108  O   LEU A  16      18.107  17.351   5.948  1.00  0.00           O  
ATOM    109  CB  LEU A  16      16.058  15.629   3.930  1.00  0.00           C  
ATOM    110  CEN LEU A  16      16.098  15.445   2.401  1.00  0.00           X  
ATOM    111  H   LEU A  16      15.873  13.666   5.575  1.00  0.00           H  
ATOM    112  N   LYS A  17      16.210  16.633   6.935  1.00  0.00           N  
ATOM    113  CA  LYS A  17      16.253  17.694   7.936  1.00  0.00           C  
ATOM    114  C   LYS A  17      17.530  17.628   8.792  1.00  0.00           C  
ATOM    115  O   LYS A  17      18.190  18.648   9.018  1.00  0.00           O  
ATOM    116  CB  LYS A  17      15.015  17.621   8.831  1.00  0.00           C  
ATOM    117  CEN LYS A  17      13.111  18.382   9.353  1.00  0.00           X  
ATOM    118  H   LYS A  17      15.437  15.965   6.926  1.00  0.00           H  
ATOM    119  N   ASN A  18      17.910  16.430   9.239  1.00  0.00           N  
ATOM    120  CA  ASN A  18      19.144  16.290  10.000  1.00  0.00           C  
ATOM    121  C   ASN A  18      20.353  16.568   9.114  1.00  0.00           C  
ATOM    122  O   ASN A  18      21.298  17.240   9.543  1.00  0.00           O  
ATOM    123  CB  ASN A  18      19.257  14.916  10.634  1.00  0.00           C  
ATOM    124  CEN ASN A  18      19.019  14.454  11.546  1.00  0.00           X  
ATOM    125  H   ASN A  18      17.318  15.613   9.087  1.00  0.00           H  
ATOM    126  N   LEU A  19      20.296  16.109   7.859  1.00  0.00           N  
ATOM    127  CA  LEU A  19      21.392  16.307   6.921  1.00  0.00           C  
ATOM    128  C   LEU A  19      21.604  17.790   6.663  1.00  0.00           C  
ATOM    129  O   LEU A  19      22.735  18.257   6.611  1.00  0.00           O  
ATOM    130  CB  LEU A  19      21.115  15.566   5.607  1.00  0.00           C  
ATOM    131  CEN LEU A  19      21.674  14.263   5.003  1.00  0.00           X  
ATOM    132  H   LEU A  19      19.470  15.588   7.556  1.00  0.00           H  
ATOM    133  N   HIS A  20      20.522  18.562   6.592  1.00  0.00           N  
ATOM    134  CA  HIS A  20      20.671  19.989   6.325  1.00  0.00           C  
ATOM    135  C   HIS A  20      21.241  20.721   7.530  1.00  0.00           C  
ATOM    136  O   HIS A  20      22.110  21.588   7.398  1.00  0.00           O  
ATOM    137  CB  HIS A  20      19.328  20.609   5.926  1.00  0.00           C  
ATOM    138  CEN HIS A  20      18.618  20.932   4.734  1.00  0.00           X  
ATOM    139  H   HIS A  20      19.591  18.146   6.661  1.00  0.00           H  
ATOM    140  N   LYS A  21      20.756  20.368   8.714  1.00  0.00           N  
ATOM    141  CA  LYS A  21      21.084  21.106   9.923  1.00  0.00           C  
ATOM    142  C   LYS A  21      22.509  20.874  10.440  1.00  0.00           C  
ATOM    143  O   LYS A  21      23.116  21.788  11.008  1.00  0.00           O  
ATOM    144  CB  LYS A  21      20.078  20.753  11.020  1.00  0.00           C  
ATOM    145  CEN LYS A  21      18.364  21.282  12.142  1.00  0.00           X  
ATOM    146  H   LYS A  21      20.100  19.585   8.764  1.00  0.00           H  
ATOM    147  N   ASN A  22      23.041  19.663  10.260  1.00  0.00           N  
ATOM    148  CA  ASN A  22      24.278  19.265  10.930  1.00  0.00           C  
ATOM    149  C   ASN A  22      25.410  18.812  10.008  1.00  0.00           C  
ATOM    150  O   ASN A  22      26.209  17.945  10.372  1.00  0.00           O  
ATOM    151  CB  ASN A  22      23.996  18.171  11.943  1.00  0.00           C  
ATOM    152  CEN ASN A  22      23.745  18.092  12.959  1.00  0.00           X  
ATOM    153  H   ASN A  22      22.543  18.971   9.700  1.00  0.00           H  
ATOM    154  N   TRP A  23      25.478  19.367   8.812  1.00  0.00           N  
ATOM    155  CA  TRP A  23      26.579  19.040   7.924  1.00  0.00           C  
ATOM    156  C   TRP A  23      27.717  20.021   8.139  1.00  0.00           C  
ATOM    157  O   TRP A  23      27.504  21.232   8.123  1.00  0.00           O  
ATOM    158  CB  TRP A  23      26.124  19.060   6.463  1.00  0.00           C  
ATOM    159  CEN TRP A  23      25.952  18.035   5.051  1.00  0.00           X  
ATOM    160  H   TRP A  23      24.768  20.029   8.525  1.00  0.00           H  
ATOM    161  N   HIS A  24      28.927  19.509   8.329  1.00  0.00           N  
ATOM    162  CA  HIS A  24      30.079  20.377   8.554  1.00  0.00           C  
ATOM    163  C   HIS A  24      31.298  20.028   7.689  1.00  0.00           C  
ATOM    164  O   HIS A  24      32.384  20.568   7.899  1.00  0.00           O  
ATOM    165  CB  HIS A  24      30.476  20.339  10.033  1.00  0.00           C  
ATOM    166  CEN HIS A  24      30.220  21.082  11.222  1.00  0.00           X  
ATOM    167  H   HIS A  24      29.040  18.507   8.356  1.00  0.00           H  
ATOM    168  N   GLY A  25      31.127  19.121   6.729  1.00  0.00           N  
ATOM    169  CA  GLY A  25      32.239  18.590   5.933  1.00  0.00           C  
ATOM    170  C   GLY A  25      32.593  19.390   4.665  1.00  0.00           C  
ATOM    171  O   GLY A  25      33.502  19.017   3.923  1.00  0.00           O  
ATOM    172  CEN GLY A  25      32.240  18.590   5.933  1.00  0.00           X  
ATOM    173  H   GLY A  25      30.193  18.778   6.545  1.00  0.00           H  
ATOM    174  N   GLY A  26      31.845  20.459   4.388  1.00  0.00           N  
ATOM    175  CA  GLY A  26      32.128  21.377   3.274  1.00  0.00           C  
ATOM    176  C   GLY A  26      30.958  21.347   2.285  1.00  0.00           C  
ATOM    177  O   GLY A  26      30.560  20.272   1.825  1.00  0.00           O  
ATOM    178  CEN GLY A  26      32.128  21.377   3.273  1.00  0.00           X  
ATOM    179  H   GLY A  26      31.043  20.639   4.977  1.00  0.00           H  
ATOM    180  N   LYS A  27      30.453  22.518   1.890  1.00  0.00           N  
ATOM    181  CA  LYS A  27      29.352  22.575   0.916  1.00  0.00           C  
ATOM    182  C   LYS A  27      29.652  21.820  -0.384  1.00  0.00           C  
ATOM    183  O   LYS A  27      28.742  21.336  -1.067  1.00  0.00           O  
ATOM    184  CB  LYS A  27      29.013  24.031   0.595  1.00  0.00           C  
ATOM    185  CEN LYS A  27      27.729  25.692   0.859  1.00  0.00           X  
ATOM    186  H   LYS A  27      30.793  23.376   2.303  1.00  0.00           H  
ATOM    187  N   ASP A  28      30.930  21.698  -0.727  1.00  0.00           N  
ATOM    188  CA  ASP A  28      31.316  21.028  -1.962  1.00  0.00           C  
ATOM    189  C   ASP A  28      30.940  19.541  -1.925  1.00  0.00           C  
ATOM    190  O   ASP A  28      30.617  18.946  -2.950  1.00  0.00           O  
ATOM    191  CB  ASP A  28      32.819  21.189  -2.208  1.00  0.00           C  
ATOM    192  CEN ASP A  28      33.469  21.770  -2.734  1.00  0.00           X  
ATOM    193  H   ASP A  28      31.640  22.078  -0.120  1.00  0.00           H  
ATOM    194  N   ASN A  29      31.000  18.942  -0.729  1.00  0.00           N  
ATOM    195  CA  ASN A  29      30.644  17.543  -0.521  1.00  0.00           C  
ATOM    196  C   ASN A  29      29.136  17.417  -0.335  1.00  0.00           C  
ATOM    197  O   ASN A  29      28.490  16.509  -0.880  1.00  0.00           O  
ATOM    198  CB  ASN A  29      31.381  16.943   0.662  1.00  0.00           C  
ATOM    199  CEN ASN A  29      32.264  16.404   0.842  1.00  0.00           X  
ATOM    200  H   ASN A  29      31.263  19.486   0.088  1.00  0.00           H  
ATOM    201  N   LEU A  30      28.565  18.393   0.377  1.00  0.00           N  
ATOM    202  CA  LEU A  30      27.138  18.402   0.687  1.00  0.00           C  
ATOM    203  C   LEU A  30      26.335  18.296  -0.571  1.00  0.00           C  
ATOM    204  O   LEU A  30      25.455  17.452  -0.670  1.00  0.00           O  
ATOM    205  CB  LEU A  30      26.752  19.672   1.456  1.00  0.00           C  
ATOM    206  CEN LEU A  30      26.407  19.935   2.934  1.00  0.00           X  
ATOM    207  H   LEU A  30      29.164  19.137   0.743  1.00  0.00           H  
ATOM    208  N   HIS A  31      26.635  19.158  -1.537  1.00  0.00           N  
ATOM    209  CA  HIS A  31      25.812  19.259  -2.729  1.00  0.00           C  
ATOM    210  C   HIS A  31      25.414  17.877  -3.252  1.00  0.00           C  
ATOM    211  O   HIS A  31      24.235  17.640  -3.537  1.00  0.00           O  
ATOM    212  CB  HIS A  31      26.546  20.046  -3.819  1.00  0.00           C  
ATOM    213  CEN HIS A  31      26.616  21.385  -4.301  1.00  0.00           X  
ATOM    214  H   HIS A  31      27.428  19.792  -1.407  1.00  0.00           H  
ATOM    215  N   ASP A  32      26.362  16.940  -3.374  1.00  0.00           N  
ATOM    216  CA  ASP A  32      25.977  15.637  -3.917  1.00  0.00           C  
ATOM    217  C   ASP A  32      24.993  14.915  -2.999  1.00  0.00           C  
ATOM    218  O   ASP A  32      24.019  14.313  -3.466  1.00  0.00           O  
ATOM    219  CB  ASP A  32      27.215  14.766  -4.146  1.00  0.00           C  
ATOM    220  CEN ASP A  32      27.853  14.490  -4.890  1.00  0.00           X  
ATOM    221  H   ASP A  32      27.314  17.128  -3.082  1.00  0.00           H  
ATOM    222  N   VAL A  33      25.194  15.043  -1.686  1.00  0.00           N  
ATOM    223  CA  VAL A  33      24.320  14.354  -0.747  1.00  0.00           C  
ATOM    224  C   VAL A  33      22.895  14.871  -0.864  1.00  0.00           C  
ATOM    225  O   VAL A  33      21.937  14.089  -0.801  1.00  0.00           O  
ATOM    226  CB  VAL A  33      24.802  14.520   0.707  1.00  0.00           C  
ATOM    227  CEN VAL A  33      25.085  14.186   1.239  1.00  0.00           X  
ATOM    228  H   VAL A  33      25.983  15.595  -1.342  1.00  0.00           H  
ATOM    229  N   ASP A  34      22.753  16.186  -1.069  1.00  0.00           N  
ATOM    230  CA  ASP A  34      21.448  16.798  -1.199  1.00  0.00           C  
ATOM    231  C   ASP A  34      20.737  16.346  -2.442  1.00  0.00           C  
ATOM    232  O   ASP A  34      19.552  16.039  -2.381  1.00  0.00           O  
ATOM    233  CB  ASP A  34      21.571  18.324  -1.199  1.00  0.00           C  
ATOM    234  CEN ASP A  34      21.488  19.118  -0.566  1.00  0.00           X  
ATOM    235  H   ASP A  34      23.583  16.763  -1.141  1.00  0.00           H  
ATOM    236  N   ASN A  35      21.453  16.238  -3.560  1.00  0.00           N  
ATOM    237  CA  ASN A  35      20.803  15.786  -4.777  1.00  0.00           C  
ATOM    238  C   ASN A  35      20.261  14.377  -4.580  1.00  0.00           C  
ATOM    239  O   ASN A  35      19.121  14.085  -4.943  1.00  0.00           O  
ATOM    240  CB  ASN A  35      21.742  15.838  -5.969  1.00  0.00           C  
ATOM    241  CEN ASN A  35      21.994  16.506  -6.738  1.00  0.00           X  
ATOM    242  H   ASN A  35      22.431  16.526  -3.574  1.00  0.00           H  
ATOM    243  N   HIS A  36      21.057  13.519  -3.940  1.00  0.00           N  
ATOM    244  CA  HIS A  36      20.646  12.130  -3.775  1.00  0.00           C  
ATOM    245  C   HIS A  36      19.393  12.032  -2.900  1.00  0.00           C  
ATOM    246  O   HIS A  36      18.428  11.353  -3.253  1.00  0.00           O  
ATOM    247  CB  HIS A  36      21.781  11.298  -3.169  1.00  0.00           C  
ATOM    248  CEN HIS A  36      22.834  10.450  -3.618  1.00  0.00           X  
ATOM    249  H   HIS A  36      21.977  13.823  -3.615  1.00  0.00           H  
ATOM    250  N   LEU A  37      19.372  12.758  -1.788  1.00  0.00           N  
ATOM    251  CA  LEU A  37      18.176  12.790  -0.959  1.00  0.00           C  
ATOM    252  C   LEU A  37      16.989  13.295  -1.782  1.00  0.00           C  
ATOM    253  O   LEU A  37      15.903  12.715  -1.744  1.00  0.00           O  
ATOM    254  CB  LEU A  37      18.401  13.673   0.275  1.00  0.00           C  
ATOM    255  CEN LEU A  37      18.652  13.351   1.760  1.00  0.00           X  
ATOM    256  H   LEU A  37      20.206  13.268  -1.496  1.00  0.00           H  
ATOM    257  N   GLN A  38      17.199  14.379  -2.530  1.00  0.00           N  
ATOM    258  CA  GLN A  38      16.136  15.003  -3.303  1.00  0.00           C  
ATOM    259  C   GLN A  38      15.617  14.033  -4.358  1.00  0.00           C  
ATOM    260  O   GLN A  38      14.404  13.872  -4.495  1.00  0.00           O  
ATOM    261  CB  GLN A  38      16.632  16.288  -3.970  1.00  0.00           C  
ATOM    262  CEN GLN A  38      16.643  18.031  -3.862  1.00  0.00           X  
ATOM    263  H   GLN A  38      18.126  14.792  -2.562  1.00  0.00           H  
ATOM    264  N   ASN A  39      16.518  13.345  -5.083  1.00  0.00           N  
ATOM    265  CA  ASN A  39      16.068  12.429  -6.127  1.00  0.00           C  
ATOM    266  C   ASN A  39      15.250  11.297  -5.504  1.00  0.00           C  
ATOM    267  O   ASN A  39      14.202  10.925  -6.027  1.00  0.00           O  
ATOM    268  CB  ASN A  39      17.231  11.871  -6.928  1.00  0.00           C  
ATOM    269  CEN ASN A  39      17.754  12.098  -7.809  1.00  0.00           X  
ATOM    270  H   ASN A  39      17.518  13.484  -4.937  1.00  0.00           H  
ATOM    271  N   VAL A  40      15.678  10.813  -4.333  1.00  0.00           N  
ATOM    272  CA  VAL A  40      14.993   9.701  -3.677  1.00  0.00           C  
ATOM    273  C   VAL A  40      13.567  10.102  -3.312  1.00  0.00           C  
ATOM    274  O   VAL A  40      12.619   9.346  -3.536  1.00  0.00           O  
ATOM    275  CB  VAL A  40      15.734   9.241  -2.408  1.00  0.00           C  
ATOM    276  CEN VAL A  40      16.110   8.729  -2.140  1.00  0.00           X  
ATOM    277  H   VAL A  40      16.530  11.201  -3.914  1.00  0.00           H  
ATOM    278  N   ILE A  41      13.398  11.322  -2.811  1.00  0.00           N  
ATOM    279  CA  ILE A  41      12.074  11.804  -2.440  1.00  0.00           C  
ATOM    280  C   ILE A  41      11.155  11.907  -3.661  1.00  0.00           C  
ATOM    281  O   ILE A  41       9.986  11.500  -3.594  1.00  0.00           O  
ATOM    282  CB  ILE A  41      12.151  13.177  -1.748  1.00  0.00           C  
ATOM    283  CEN ILE A  41      12.298  13.690  -0.797  1.00  0.00           X  
ATOM    284  H   ILE A  41      14.219  11.914  -2.656  1.00  0.00           H  
ATOM    285  N   GLU A  42      11.674  12.430  -4.783  1.00  0.00           N  
ATOM    286  CA  GLU A  42      10.847  12.520  -5.983  1.00  0.00           C  
ATOM    287  C   GLU A  42      10.475  11.137  -6.510  1.00  0.00           C  
ATOM    288  O   GLU A  42       9.344  10.935  -6.954  1.00  0.00           O  
ATOM    289  CB  GLU A  42      11.570  13.318  -7.070  1.00  0.00           C  
ATOM    290  CEN GLU A  42      11.820  14.780  -7.909  1.00  0.00           X  
ATOM    291  H   GLU A  42      12.639  12.766  -4.790  1.00  0.00           H  
ATOM    292  N   ASP A  43      11.390  10.158  -6.417  1.00  0.00           N  
ATOM    293  CA  ASP A  43      11.074   8.813  -6.878  1.00  0.00           C  
ATOM    294  C   ASP A  43      10.052   8.117  -5.986  1.00  0.00           C  
ATOM    295  O   ASP A  43       9.148   7.449  -6.492  1.00  0.00           O  
ATOM    296  CB  ASP A  43      12.350   7.972  -6.961  1.00  0.00           C  
ATOM    297  CEN ASP A  43      13.047   7.669  -7.639  1.00  0.00           X  
ATOM    298  H   ASP A  43      12.319  10.363  -6.049  1.00  0.00           H  
ATOM    299  N   ILE A  44      10.139   8.321  -4.670  1.00  0.00           N  
ATOM    300  CA  ILE A  44       9.164   7.709  -3.781  1.00  0.00           C  
ATOM    301  C   ILE A  44       7.793   8.301  -4.050  1.00  0.00           C  
ATOM    302  O   ILE A  44       6.794   7.579  -4.089  1.00  0.00           O  
ATOM    303  CB  ILE A  44       9.529   7.910  -2.298  1.00  0.00           C  
ATOM    304  CEN ILE A  44      10.097   7.512  -1.457  1.00  0.00           X  
ATOM    305  H   ILE A  44      10.906   8.877  -4.287  1.00  0.00           H  
ATOM    306  N   HIS A  45       7.736   9.618  -4.253  1.00  0.00           N  
ATOM    307  CA  HIS A  45       6.472  10.258  -4.567  1.00  0.00           C  
ATOM    308  C   HIS A  45       5.916   9.706  -5.876  1.00  0.00           C  
ATOM    309  O   HIS A  45       4.740   9.335  -5.951  1.00  0.00           O  
ATOM    310  CB  HIS A  45       6.636  11.779  -4.656  1.00  0.00           C  
ATOM    311  CEN HIS A  45       6.465  12.918  -3.817  1.00  0.00           X  
ATOM    312  H   HIS A  45       8.584  10.183  -4.179  1.00  0.00           H  
ATOM    313  N   ASP A  46       6.755   9.634  -6.914  1.00  0.00           N  
ATOM    314  CA  ASP A  46       6.262   9.137  -8.185  1.00  0.00           C  
ATOM    315  C   ASP A  46       5.723   7.719  -8.052  1.00  0.00           C  
ATOM    316  O   ASP A  46       4.674   7.409  -8.622  1.00  0.00           O  
ATOM    317  CB  ASP A  46       7.369   9.184  -9.241  1.00  0.00           C  
ATOM    318  CEN ASP A  46       7.701   9.773 -10.003  1.00  0.00           X  
ATOM    319  H   ASP A  46       7.723   9.941  -6.815  1.00  0.00           H  
ATOM    320  N   PHE A  47       6.383   6.877  -7.255  1.00  0.00           N  
ATOM    321  CA  PHE A  47       5.929   5.502  -7.085  1.00  0.00           C  
ATOM    322  C   PHE A  47       4.508   5.496  -6.529  1.00  0.00           C  
ATOM    323  O   PHE A  47       3.611   4.865  -7.092  1.00  0.00           O  
ATOM    324  CB  PHE A  47       6.871   4.728  -6.161  1.00  0.00           C  
ATOM    325  CEN PHE A  47       8.078   3.700  -6.284  1.00  0.00           X  
ATOM    326  H   PHE A  47       7.231   7.179  -6.771  1.00  0.00           H  
ATOM    327  N   MET A  48       4.291   6.221  -5.424  1.00  0.00           N  
ATOM    328  CA  MET A  48       3.074   6.073  -4.631  1.00  0.00           C  
ATOM    329  C   MET A  48       1.822   6.472  -5.399  1.00  0.00           C  
ATOM    330  O   MET A  48       0.738   5.934  -5.156  1.00  0.00           O  
ATOM    331  CB  MET A  48       3.185   6.902  -3.353  1.00  0.00           C  
ATOM    332  CEN MET A  48       3.379   6.764  -1.614  1.00  0.00           X  
ATOM    333  H   MET A  48       5.008   6.881  -5.115  1.00  0.00           H  
ATOM    334  N   GLN A  49       1.973   7.375  -6.361  1.00  0.00           N  
ATOM    335  CA  GLN A  49       0.863   8.155  -6.885  1.00  0.00           C  
ATOM    336  C   GLN A  49       0.331   7.598  -8.217  1.00  0.00           C  
ATOM    337  O   GLN A  49      -0.473   8.249  -8.886  1.00  0.00           O  
ATOM    338  CB  GLN A  49       1.294   9.613  -7.070  1.00  0.00           C  
ATOM    339  CEN GLN A  49       1.247  11.208  -6.363  1.00  0.00           X  
ATOM    340  H   GLN A  49       2.918   7.568  -6.705  1.00  0.00           H  
ATOM    341  N   GLY A  50       0.783   6.400  -8.613  1.00  0.00           N  
ATOM    342  CA  GLY A  50       0.422   5.802  -9.899  1.00  0.00           C  
ATOM    343  C   GLY A  50       1.567   5.772 -10.913  1.00  0.00           C  
ATOM    344  O   GLY A  50       1.483   5.104 -11.947  1.00  0.00           O  
ATOM    345  CEN GLY A  50       0.422   5.801  -9.899  1.00  0.00           X  
ATOM    346  H   GLY A  50       1.402   5.859  -8.008  1.00  0.00           H  
ATOM    347  N   GLY A  51       2.659   6.470 -10.626  1.00  0.00           N  
ATOM    348  CA  GLY A  51       3.807   6.556 -11.521  1.00  0.00           C  
ATOM    349  C   GLY A  51       4.938   5.620 -11.094  1.00  0.00           C  
ATOM    350  O   GLY A  51       5.968   6.070 -10.589  1.00  0.00           O  
ATOM    351  CEN GLY A  51       3.808   6.556 -11.522  1.00  0.00           X  
ATOM    352  H   GLY A  51       2.724   6.939  -9.728  1.00  0.00           H  
ATOM    353  N   GLY A  52       4.747   4.321 -11.282  1.00  0.00           N  
ATOM    354  CA  GLY A  52       5.817   3.383 -10.970  1.00  0.00           C  
ATOM    355  C   GLY A  52       5.563   1.943 -11.398  1.00  0.00           C  
ATOM    356  O   GLY A  52       4.435   1.536 -11.677  1.00  0.00           O  
ATOM    357  CEN GLY A  52       5.817   3.382 -10.970  1.00  0.00           X  
ATOM    358  H   GLY A  52       3.833   4.022 -11.627  1.00  0.00           H  
ATOM    359  N   SER A  53       6.650   1.186 -11.451  1.00  0.00           N  
ATOM    360  CA  SER A  53       6.678  -0.190 -11.927  1.00  0.00           C  
ATOM    361  C   SER A  53       7.936  -0.883 -11.409  1.00  0.00           C  
ATOM    362  O   SER A  53       8.763  -0.247 -10.750  1.00  0.00           O  
ATOM    363  CB  SER A  53       6.625  -0.231 -13.442  1.00  0.00           C  
ATOM    364  CEN SER A  53       6.711  -0.080 -13.958  1.00  0.00           X  
ATOM    365  H   SER A  53       7.518   1.606 -11.154  1.00  0.00           H  
ATOM    366  N   GLY A  54       8.120  -2.162 -11.744  1.00  0.00           N  
ATOM    367  CA  GLY A  54       9.314  -2.883 -11.292  1.00  0.00           C  
ATOM    368  C   GLY A  54      10.607  -2.146 -11.660  1.00  0.00           C  
ATOM    369  O   GLY A  54      11.587  -2.217 -10.923  1.00  0.00           O  
ATOM    370  CEN GLY A  54       9.314  -2.883 -11.292  1.00  0.00           X  
ATOM    371  H   GLY A  54       7.428  -2.640 -12.303  1.00  0.00           H  
ATOM    372  N   GLY A  55      10.601  -1.422 -12.785  1.00  0.00           N  
ATOM    373  CA  GLY A  55      11.751  -0.612 -13.197  1.00  0.00           C  
ATOM    374  C   GLY A  55      12.021   0.533 -12.216  1.00  0.00           C  
ATOM    375  O   GLY A  55      13.173   0.894 -11.963  1.00  0.00           O  
ATOM    376  CEN GLY A  55      11.751  -0.612 -13.197  1.00  0.00           X  
ATOM    377  H   GLY A  55       9.775  -1.431 -13.364  1.00  0.00           H  
ATOM    378  N   LYS A  56      10.950   1.117 -11.675  1.00  0.00           N  
ATOM    379  CA  LYS A  56      11.061   2.186 -10.702  1.00  0.00           C  
ATOM    380  C   LYS A  56      11.682   1.598  -9.462  1.00  0.00           C  
ATOM    381  O   LYS A  56      12.542   2.219  -8.835  1.00  0.00           O  
ATOM    382  CB  LYS A  56       9.700   2.811 -10.389  1.00  0.00           C  
ATOM    383  CEN LYS A  56       8.363   4.436 -10.603  1.00  0.00           X  
ATOM    384  H   LYS A  56      10.024   0.779 -11.910  1.00  0.00           H  
ATOM    385  N   LEU A  57      11.262   0.381  -9.115  1.00  0.00           N  
ATOM    386  CA  LEU A  57      11.809  -0.221  -7.914  1.00  0.00           C  
ATOM    387  C   LEU A  57      13.324  -0.435  -8.103  1.00  0.00           C  
ATOM    388  O   LEU A  57      14.116  -0.111  -7.225  1.00  0.00           O  
ATOM    389  CB  LEU A  57      11.094  -1.542  -7.605  1.00  0.00           C  
ATOM    390  CEN LEU A  57      10.035  -1.938  -6.559  1.00  0.00           X  
ATOM    391  H   LEU A  57      10.564  -0.098  -9.690  1.00  0.00           H  
ATOM    392  N   GLN A  58      13.754  -0.955  -9.253  1.00  0.00           N  
ATOM    393  CA  GLN A  58      15.183  -1.215  -9.417  1.00  0.00           C  
ATOM    394  C   GLN A  58      15.994   0.087  -9.379  1.00  0.00           C  
ATOM    395  O   GLN A  58      17.058   0.142  -8.746  1.00  0.00           O  
ATOM    396  CB  GLN A  58      15.443  -1.950 -10.735  1.00  0.00           C  
ATOM    397  CEN GLN A  58      15.755  -3.510 -11.453  1.00  0.00           X  
ATOM    398  H   GLN A  58      13.090  -1.200  -9.987  1.00  0.00           H  
ATOM    399  N   GLU A  59      15.467   1.162  -9.987  1.00  0.00           N  
ATOM    400  CA  GLU A  59      16.206   2.426  -9.990  1.00  0.00           C  
ATOM    401  C   GLU A  59      16.280   2.993  -8.577  1.00  0.00           C  
ATOM    402  O   GLU A  59      17.335   3.459  -8.131  1.00  0.00           O  
ATOM    403  CB  GLU A  59      15.553   3.439 -10.933  1.00  0.00           C  
ATOM    404  CEN GLU A  59      15.501   4.232 -12.440  1.00  0.00           X  
ATOM    405  H   GLU A  59      14.577   1.086 -10.487  1.00  0.00           H  
ATOM    406  N   MET A  60      15.161   2.893  -7.859  1.00  0.00           N  
ATOM    407  CA  MET A  60      15.044   3.382  -6.498  1.00  0.00           C  
ATOM    408  C   MET A  60      16.030   2.664  -5.597  1.00  0.00           C  
ATOM    409  O   MET A  60      16.691   3.290  -4.773  1.00  0.00           O  
ATOM    410  CB  MET A  60      13.617   3.197  -5.984  1.00  0.00           C  
ATOM    411  CEN MET A  60      12.168   4.083  -5.544  1.00  0.00           X  
ATOM    412  H   MET A  60      14.336   2.482  -8.297  1.00  0.00           H  
ATOM    413  N   MET A  61      16.122   1.342  -5.756  1.00  0.00           N  
ATOM    414  CA  MET A  61      17.031   0.559  -4.945  1.00  0.00           C  
ATOM    415  C   MET A  61      18.477   0.859  -5.283  1.00  0.00           C  
ATOM    416  O   MET A  61      19.316   0.953  -4.384  1.00  0.00           O  
ATOM    417  CB  MET A  61      16.745  -0.930  -5.127  1.00  0.00           C  
ATOM    418  CEN MET A  61      16.088  -2.334  -4.304  1.00  0.00           X  
ATOM    419  H   MET A  61      15.519   0.877  -6.436  1.00  0.00           H  
ATOM    420  N   LYS A  62      18.785   1.086  -6.553  1.00  0.00           N  
ATOM    421  CA  LYS A  62      20.163   1.410  -6.875  1.00  0.00           C  
ATOM    422  C   LYS A  62      20.533   2.760  -6.248  1.00  0.00           C  
ATOM    423  O   LYS A  62      21.621   2.907  -5.677  1.00  0.00           O  
ATOM    424  CB  LYS A  62      20.372   1.440  -8.390  1.00  0.00           C  
ATOM    425  CEN LYS A  62      21.125   0.504 -10.132  1.00  0.00           X  
ATOM    426  H   LYS A  62      18.072   0.997  -7.283  1.00  0.00           H  
ATOM    427  N   GLU A  63      19.609   3.729  -6.299  1.00  0.00           N  
ATOM    428  CA  GLU A  63      19.881   5.073  -5.784  1.00  0.00           C  
ATOM    429  C   GLU A  63      20.092   5.036  -4.262  1.00  0.00           C  
ATOM    430  O   GLU A  63      20.942   5.745  -3.715  1.00  0.00           O  
ATOM    431  CB  GLU A  63      18.739   6.027  -6.140  1.00  0.00           C  
ATOM    432  CEN GLU A  63      18.089   7.245  -7.139  1.00  0.00           X  
ATOM    433  H   GLU A  63      18.701   3.525  -6.727  1.00  0.00           H  
ATOM    434  N   PHE A  64      19.334   4.187  -3.583  1.00  0.00           N  
ATOM    435  CA  PHE A  64      19.438   4.043  -2.143  1.00  0.00           C  
ATOM    436  C   PHE A  64      20.828   3.493  -1.810  1.00  0.00           C  
ATOM    437  O   PHE A  64      21.485   3.981  -0.886  1.00  0.00           O  
ATOM    438  CB  PHE A  64      18.340   3.125  -1.604  1.00  0.00           C  
ATOM    439  CEN PHE A  64      16.922   3.255  -0.897  1.00  0.00           X  
ATOM    440  H   PHE A  64      18.619   3.663  -4.082  1.00  0.00           H  
ATOM    441  N   GLN A  65      21.297   2.488  -2.563  1.00  0.00           N  
ATOM    442  CA  GLN A  65      22.600   1.915  -2.246  1.00  0.00           C  
ATOM    443  C   GLN A  65      23.660   3.006  -2.382  1.00  0.00           C  
ATOM    444  O   GLN A  65      24.501   3.162  -1.502  1.00  0.00           O  
ATOM    445  CB  GLN A  65      22.926   0.738  -3.169  1.00  0.00           C  
ATOM    446  CEN GLN A  65      22.975  -1.003  -3.286  1.00  0.00           X  
ATOM    447  H   GLN A  65      20.752   2.131  -3.350  1.00  0.00           H  
ATOM    448  N   GLN A  66      23.584   3.815  -3.447  1.00  0.00           N  
ATOM    449  CA  GLN A  66      24.612   4.828  -3.655  1.00  0.00           C  
ATOM    450  C   GLN A  66      24.609   5.804  -2.473  1.00  0.00           C  
ATOM    451  O   GLN A  66      25.674   6.134  -1.956  1.00  0.00           O  
ATOM    452  CB  GLN A  66      24.378   5.582  -4.967  1.00  0.00           C  
ATOM    453  CEN GLN A  66      24.881   5.723  -6.632  1.00  0.00           X  
ATOM    454  H   GLN A  66      22.835   3.693  -4.131  1.00  0.00           H  
ATOM    455  N   VAL A  67      23.420   6.198  -1.990  1.00  0.00           N  
ATOM    456  CA  VAL A  67      23.357   7.176  -0.896  1.00  0.00           C  
ATOM    457  C   VAL A  67      24.014   6.600   0.357  1.00  0.00           C  
ATOM    458  O   VAL A  67      24.741   7.295   1.065  1.00  0.00           O  
ATOM    459  CB  VAL A  67      21.908   7.585  -0.569  1.00  0.00           C  
ATOM    460  CEN VAL A  67      21.456   8.103  -0.607  1.00  0.00           X  
ATOM    461  H   VAL A  67      22.566   5.838  -2.417  1.00  0.00           H  
ATOM    462  N   LEU A  68      23.824   5.308   0.614  1.00  0.00           N  
ATOM    463  CA  LEU A  68      24.485   4.716   1.776  1.00  0.00           C  
ATOM    464  C   LEU A  68      26.000   4.759   1.695  1.00  0.00           C  
ATOM    465  O   LEU A  68      26.673   5.124   2.670  1.00  0.00           O  
ATOM    466  CB  LEU A  68      24.019   3.265   1.952  1.00  0.00           C  
ATOM    467  CEN LEU A  68      23.030   2.596   2.926  1.00  0.00           X  
ATOM    468  H   LEU A  68      23.221   4.757  -0.001  1.00  0.00           H  
ATOM    469  N   ASP A  69      26.551   4.430   0.536  1.00  0.00           N  
ATOM    470  CA  ASP A  69      27.995   4.446   0.413  1.00  0.00           C  
ATOM    471  C   ASP A  69      28.529   5.855   0.677  1.00  0.00           C  
ATOM    472  O   ASP A  69      29.510   6.028   1.409  1.00  0.00           O  
ATOM    473  CB  ASP A  69      28.423   3.959  -0.974  1.00  0.00           C  
ATOM    474  CEN ASP A  69      28.752   3.116  -1.442  1.00  0.00           X  
ATOM    475  H   ASP A  69      25.960   4.131  -0.241  1.00  0.00           H  
ATOM    476  N   GLU A  70      27.862   6.871   0.125  1.00  0.00           N  
ATOM    477  CA  GLU A  70      28.348   8.233   0.279  1.00  0.00           C  
ATOM    478  C   GLU A  70      28.309   8.674   1.733  1.00  0.00           C  
ATOM    479  O   GLU A  70      29.266   9.282   2.215  1.00  0.00           O  
ATOM    480  CB  GLU A  70      27.526   9.194  -0.583  1.00  0.00           C  
ATOM    481  CEN GLU A  70      27.340  10.105  -2.011  1.00  0.00           X  
ATOM    482  H   GLU A  70      27.024   6.689  -0.426  1.00  0.00           H  
ATOM    483  N   LEU A  71      27.272   8.277   2.472  1.00  0.00           N  
ATOM    484  CA  LEU A  71      27.171   8.682   3.864  1.00  0.00           C  
ATOM    485  C   LEU A  71      28.287   8.071   4.681  1.00  0.00           C  
ATOM    486  O   LEU A  71      28.885   8.735   5.526  1.00  0.00           O  
ATOM    487  CB  LEU A  71      25.806   8.284   4.440  1.00  0.00           C  
ATOM    488  CEN LEU A  71      24.536   9.089   4.772  1.00  0.00           X  
ATOM    489  H   LEU A  71      26.519   7.730   2.045  1.00  0.00           H  
ATOM    490  N   ASN A  72      28.620   6.814   4.393  1.00  0.00           N  
ATOM    491  CA  ASN A  72      29.641   6.126   5.169  1.00  0.00           C  
ATOM    492  C   ASN A  72      31.011   6.766   4.936  1.00  0.00           C  
ATOM    493  O   ASN A  72      31.801   6.942   5.869  1.00  0.00           O  
ATOM    494  CB  ASN A  72      29.682   4.644   4.844  1.00  0.00           C  
ATOM    495  CEN ASN A  72      29.260   3.753   5.203  1.00  0.00           X  
ATOM    496  H   ASN A  72      28.130   6.305   3.656  1.00  0.00           H  
ATOM    497  N   ASN A  73      31.286   7.144   3.687  1.00  0.00           N  
ATOM    498  CA  ASN A  73      32.572   7.718   3.328  1.00  0.00           C  
ATOM    499  C   ASN A  73      32.764   9.154   3.833  1.00  0.00           C  
ATOM    500  O   ASN A  73      33.886   9.548   4.167  1.00  0.00           O  
ATOM    501  CB  ASN A  73      32.776   7.669   1.825  1.00  0.00           C  
ATOM    502  CEN ASN A  73      33.190   7.019   1.112  1.00  0.00           X  
ATOM    503  H   ASN A  73      30.594   6.986   2.955  1.00  0.00           H  
ATOM    504  N   HIS A  74      31.686   9.940   3.889  1.00  0.00           N  
ATOM    505  CA  HIS A  74      31.798  11.347   4.277  1.00  0.00           C  
ATOM    506  C   HIS A  74      31.646  11.630   5.777  1.00  0.00           C  
ATOM    507  O   HIS A  74      32.190  12.613   6.283  1.00  0.00           O  
ATOM    508  CB  HIS A  74      30.762  12.172   3.507  1.00  0.00           C  
ATOM    509  CEN HIS A  74      30.690  12.932   2.304  1.00  0.00           X  
ATOM    510  H   HIS A  74      30.782   9.566   3.595  1.00  0.00           H  
ATOM    511  N   LEU A  75      30.913  10.789   6.489  1.00  0.00           N  
ATOM    512  CA  LEU A  75      30.656  11.000   7.907  1.00  0.00           C  
ATOM    513  C   LEU A  75      31.798  10.436   8.758  1.00  0.00           C  
ATOM    514  O   LEU A  75      32.079   9.240   8.727  1.00  0.00           O  
ATOM    515  CB  LEU A  75      29.320  10.359   8.303  1.00  0.00           C  
ATOM    516  CEN LEU A  75      27.926  10.944   8.598  1.00  0.00           X  
ATOM    517  H   LEU A  75      30.480   9.982   6.042  1.00  0.00           H  
ATOM    518  N   GLN A  76      32.460  11.321   9.499  1.00  0.00           N  
ATOM    519  CA  GLN A  76      33.620  10.961  10.318  1.00  0.00           C  
ATOM    520  C   GLN A  76      33.521  10.883  11.848  1.00  0.00           C  
ATOM    521  O   GLN A  76      32.714  11.548  12.524  1.00  0.00           O  
ATOM    522  CB  GLN A  76      34.742  11.949   9.986  1.00  0.00           C  
ATOM    523  CEN GLN A  76      36.167  12.204   9.011  1.00  0.00           X  
ATOM    524  H   GLN A  76      32.197  12.294   9.432  1.00  0.00           H  
ATOM    525  N   GLY A  77      34.427  10.057  12.366  1.00  0.00           N  
ATOM    526  CA  GLY A  77      34.628   9.843  13.780  1.00  0.00           C  
ATOM    527  C   GLY A  77      33.421   9.294  14.498  1.00  0.00           C  
ATOM    528  O   GLY A  77      32.743   8.380  14.018  1.00  0.00           O  
ATOM    529  CEN GLY A  77      34.628   9.843  13.781  1.00  0.00           X  
ATOM    530  H   GLY A  77      35.043   9.576  11.721  1.00  0.00           H  
ATOM    531  N   GLY A  78      33.209   9.855  15.680  1.00  0.00           N  
ATOM    532  CA  GLY A  78      32.147   9.485  16.585  1.00  0.00           C  
ATOM    533  C   GLY A  78      30.966  10.444  16.574  1.00  0.00           C  
ATOM    534  O   GLY A  78      30.251  10.527  17.570  1.00  0.00           O  
ATOM    535  CEN GLY A  78      32.147   9.485  16.586  1.00  0.00           X  
ATOM    536  H   GLY A  78      33.836  10.592  15.969  1.00  0.00           H  
ATOM    537  N   LYS A  79      30.778  11.244  15.515  1.00  0.00           N  
ATOM    538  CA  LYS A  79      29.746  12.273  15.666  1.00  0.00           C  
ATOM    539  C   LYS A  79      28.373  11.620  15.891  1.00  0.00           C  
ATOM    540  O   LYS A  79      27.876  10.886  15.035  1.00  0.00           O  
ATOM    541  CB  LYS A  79      29.708  13.186  14.440  1.00  0.00           C  
ATOM    542  CEN LYS A  79      30.173  15.052  13.557  1.00  0.00           X  
ATOM    543  H   LYS A  79      31.307  11.139  14.638  1.00  0.00           H  
ATOM    544  N   HIS A  80      27.728  11.962  17.012  1.00  0.00           N  
ATOM    545  CA  HIS A  80      26.380  11.468  17.281  1.00  0.00           C  
ATOM    546  C   HIS A  80      25.430  11.690  16.129  1.00  0.00           C  
ATOM    547  O   HIS A  80      24.578  10.846  15.858  1.00  0.00           O  
ATOM    548  CB  HIS A  80      25.809  12.130  18.540  1.00  0.00           C  
ATOM    549  CEN HIS A  80      25.702  11.849  19.933  1.00  0.00           X  
ATOM    550  H   HIS A  80      28.221  12.489  17.718  1.00  0.00           H  
ATOM    551  N   THR A  81      25.583  12.799  15.417  1.00  0.00           N  
ATOM    552  CA  THR A  81      24.703  13.048  14.286  1.00  0.00           C  
ATOM    553  C   THR A  81      24.903  11.977  13.235  1.00  0.00           C  
ATOM    554  O   THR A  81      23.944  11.510  12.623  1.00  0.00           O  
ATOM    555  CB  THR A  81      24.950  14.431  13.656  1.00  0.00           C  
ATOM    556  CEN THR A  81      24.967  15.014  13.687  1.00  0.00           X  
ATOM    557  H   THR A  81      26.287  13.469  15.677  1.00  0.00           H  
ATOM    558  N   VAL A  82      26.145  11.569  13.041  1.00  0.00           N  
ATOM    559  CA  VAL A  82      26.472  10.592  12.027  1.00  0.00           C  
ATOM    560  C   VAL A  82      25.937   9.239  12.381  1.00  0.00           C  
ATOM    561  O   VAL A  82      25.424   8.524  11.517  1.00  0.00           O  
ATOM    562  CB  VAL A  82      27.993  10.484  11.810  1.00  0.00           C  
ATOM    563  CEN VAL A  82      28.501  10.625  11.367  1.00  0.00           X  
ATOM    564  H   VAL A  82      26.882  11.936  13.625  1.00  0.00           H  
ATOM    565  N   HIS A  83      26.030   8.885  13.662  1.00  0.00           N  
ATOM    566  CA  HIS A  83      25.528   7.598  14.080  1.00  0.00           C  
ATOM    567  C   HIS A  83      24.030   7.537  13.831  1.00  0.00           C  
ATOM    568  O   HIS A  83      23.533   6.549  13.293  1.00  0.00           O  
ATOM    569  CB  HIS A  83      25.840   7.337  15.557  1.00  0.00           C  
ATOM    570  CEN HIS A  83      26.829   6.667  16.333  1.00  0.00           X  
ATOM    571  H   HIS A  83      26.486   9.510  14.336  1.00  0.00           H  
ATOM    572  N   HIS A  84      23.317   8.616  14.160  1.00  0.00           N  
ATOM    573  CA  HIS A  84      21.877   8.630  14.000  1.00  0.00           C  
ATOM    574  C   HIS A  84      21.499   8.495  12.527  1.00  0.00           C  
ATOM    575  O   HIS A  84      20.608   7.718  12.180  1.00  0.00           O  
ATOM    576  CB  HIS A  84      21.280   9.914  14.586  1.00  0.00           C  
ATOM    577  CEN HIS A  84      20.685  10.350  15.805  1.00  0.00           X  
ATOM    578  H   HIS A  84      23.784   9.423  14.574  1.00  0.00           H  
ATOM    579  N   ILE A  85      22.194   9.204  11.640  1.00  0.00           N  
ATOM    580  CA  ILE A  85      21.837   9.133  10.235  1.00  0.00           C  
ATOM    581  C   ILE A  85      22.077   7.726   9.708  1.00  0.00           C  
ATOM    582  O   ILE A  85      21.288   7.219   8.906  1.00  0.00           O  
ATOM    583  CB  ILE A  85      22.637  10.141   9.390  1.00  0.00           C  
ATOM    584  CEN ILE A  85      22.675  11.168   9.026  1.00  0.00           X  
ATOM    585  H   ILE A  85      22.951   9.814  11.954  1.00  0.00           H  
ATOM    586  N   GLU A  86      23.144   7.071  10.165  1.00  0.00           N  
ATOM    587  CA  GLU A  86      23.435   5.740   9.660  1.00  0.00           C  
ATOM    588  C   GLU A  86      22.307   4.769  10.046  1.00  0.00           C  
ATOM    589  O   GLU A  86      21.841   3.988   9.213  1.00  0.00           O  
ATOM    590  CB  GLU A  86      24.780   5.245  10.197  1.00  0.00           C  
ATOM    591  CEN GLU A  86      26.451   4.990   9.984  1.00  0.00           X  
ATOM    592  H   GLU A  86      23.754   7.505  10.860  1.00  0.00           H  
ATOM    593  N   GLN A  87      21.834   4.842  11.303  1.00  0.00           N  
ATOM    594  CA  GLN A  87      20.762   3.963  11.768  1.00  0.00           C  
ATOM    595  C   GLN A  87      19.479   4.180  10.977  1.00  0.00           C  
ATOM    596  O   GLN A  87      18.820   3.208  10.590  1.00  0.00           O  
ATOM    597  CB  GLN A  87      20.491   4.192  13.258  1.00  0.00           C  
ATOM    598  CEN GLN A  87      20.782   3.576  14.865  1.00  0.00           X  
ATOM    599  H   GLN A  87      22.258   5.497  11.960  1.00  0.00           H  
ATOM    600  N   ASN A  88      19.143   5.444  10.693  1.00  0.00           N  
ATOM    601  CA  ASN A  88      17.910   5.760   9.985  1.00  0.00           C  
ATOM    602  C   ASN A  88      17.958   5.194   8.583  1.00  0.00           C  
ATOM    603  O   ASN A  88      16.982   4.622   8.098  1.00  0.00           O  
ATOM    604  CB  ASN A  88      17.648   7.255   9.944  1.00  0.00           C  
ATOM    605  CEN ASN A  88      17.123   7.972  10.501  1.00  0.00           X  
ATOM    606  H   ASN A  88      19.737   6.204  11.021  1.00  0.00           H  
ATOM    607  N   ILE A  89      19.117   5.292   7.950  1.00  0.00           N  
ATOM    608  CA  ILE A  89      19.257   4.832   6.587  1.00  0.00           C  
ATOM    609  C   ILE A  89      19.091   3.322   6.538  1.00  0.00           C  
ATOM    610  O   ILE A  89      18.436   2.806   5.633  1.00  0.00           O  
ATOM    611  CB  ILE A  89      20.620   5.224   5.989  1.00  0.00           C  
ATOM    612  CEN ILE A  89      21.176   6.006   5.471  1.00  0.00           X  
ATOM    613  H   ILE A  89      19.910   5.738   8.414  1.00  0.00           H  
ATOM    614  N   LYS A  90      19.682   2.601   7.505  1.00  0.00           N  
ATOM    615  CA  LYS A  90      19.534   1.148   7.532  1.00  0.00           C  
ATOM    616  C   LYS A  90      18.067   0.745   7.671  1.00  0.00           C  
ATOM    617  O   LYS A  90      17.595  -0.131   6.948  1.00  0.00           O  
ATOM    618  CB  LYS A  90      20.355   0.546   8.673  1.00  0.00           C  
ATOM    619  CEN LYS A  90      22.080  -0.505   9.303  1.00  0.00           X  
ATOM    620  H   LYS A  90      20.235   3.067   8.224  1.00  0.00           H  
ATOM    621  N   GLU A  91      17.309   1.410   8.547  1.00  0.00           N  
ATOM    622  CA  GLU A  91      15.914   1.013   8.692  1.00  0.00           C  
ATOM    623  C   GLU A  91      15.160   1.246   7.384  1.00  0.00           C  
ATOM    624  O   GLU A  91      14.366   0.401   6.953  1.00  0.00           O  
ATOM    625  CB  GLU A  91      15.249   1.783   9.835  1.00  0.00           C  
ATOM    626  CEN GLU A  91      14.715   1.857  11.452  1.00  0.00           X  
ATOM    627  H   GLU A  91      17.700   2.156   9.118  1.00  0.00           H  
ATOM    628  N   ILE A  92      15.456   2.362   6.712  1.00  0.00           N  
ATOM    629  CA  ILE A  92      14.747   2.713   5.490  1.00  0.00           C  
ATOM    630  C   ILE A  92      14.990   1.648   4.437  1.00  0.00           C  
ATOM    631  O   ILE A  92      14.071   1.274   3.710  1.00  0.00           O  
ATOM    632  CB  ILE A  92      15.183   4.084   4.942  1.00  0.00           C  
ATOM    633  CEN ILE A  92      15.012   5.160   4.992  1.00  0.00           X  
ATOM    634  H   ILE A  92      16.161   3.001   7.088  1.00  0.00           H  
ATOM    635  N   PHE A  93      16.228   1.155   4.367  1.00  0.00           N  
ATOM    636  CA  PHE A  93      16.643   0.151   3.398  1.00  0.00           C  
ATOM    637  C   PHE A  93      15.816  -1.103   3.598  1.00  0.00           C  
ATOM    638  O   PHE A  93      15.237  -1.630   2.650  1.00  0.00           O  
ATOM    639  CB  PHE A  93      18.134  -0.161   3.533  1.00  0.00           C  
ATOM    640  CEN PHE A  93      19.500   0.232   2.822  1.00  0.00           X  
ATOM    641  H   PHE A  93      16.929   1.511   5.011  1.00  0.00           H  
ATOM    642  N   HIS A  94      15.719  -1.560   4.843  1.00  0.00           N  
ATOM    643  CA  HIS A  94      14.950  -2.756   5.136  1.00  0.00           C  
ATOM    644  C   HIS A  94      13.491  -2.604   4.703  1.00  0.00           C  
ATOM    645  O   HIS A  94      12.929  -3.513   4.078  1.00  0.00           O  
ATOM    646  CB  HIS A  94      15.023  -3.085   6.631  1.00  0.00           C  
ATOM    647  CEN HIS A  94      15.791  -3.912   7.501  1.00  0.00           X  
ATOM    648  H   HIS A  94      16.220  -1.088   5.598  1.00  0.00           H  
ATOM    649  N   HIS A  95      12.878  -1.452   4.979  1.00  0.00           N  
ATOM    650  CA  HIS A  95      11.471  -1.311   4.635  1.00  0.00           C  
ATOM    651  C   HIS A  95      11.301  -1.347   3.110  1.00  0.00           C  
ATOM    652  O   HIS A  95      10.350  -1.953   2.596  1.00  0.00           O  
ATOM    653  CB  HIS A  95      10.896  -0.012   5.209  1.00  0.00           C  
ATOM    654  CEN HIS A  95      10.171   0.412   6.360  1.00  0.00           X  
ATOM    655  H   HIS A  95      13.383  -0.702   5.453  1.00  0.00           H  
ATOM    656  N   LEU A  96      12.236  -0.737   2.380  1.00  0.00           N  
ATOM    657  CA  LEU A  96      12.128  -0.709   0.932  1.00  0.00           C  
ATOM    658  C   LEU A  96      12.201  -2.125   0.380  1.00  0.00           C  
ATOM    659  O   LEU A  96      11.456  -2.460  -0.542  1.00  0.00           O  
ATOM    660  CB  LEU A  96      13.233   0.166   0.327  1.00  0.00           C  
ATOM    661  CEN LEU A  96      13.229   1.581  -0.282  1.00  0.00           X  
ATOM    662  H   LEU A  96      13.023  -0.277   2.837  1.00  0.00           H  
ATOM    663  N   GLU A  97      13.068  -2.972   0.949  1.00  0.00           N  
ATOM    664  CA  GLU A  97      13.199  -4.332   0.447  1.00  0.00           C  
ATOM    665  C   GLU A  97      11.904  -5.110   0.668  1.00  0.00           C  
ATOM    666  O   GLU A  97      11.452  -5.837  -0.220  1.00  0.00           O  
ATOM    667  CB  GLU A  97      14.371  -5.046   1.124  1.00  0.00           C  
ATOM    668  CEN GLU A  97      15.991  -5.575   1.101  1.00  0.00           X  
ATOM    669  H   GLU A  97      13.662  -2.656   1.716  1.00  0.00           H  
ATOM    670  N   GLU A  98      11.282  -4.948   1.845  1.00  0.00           N  
ATOM    671  CA  GLU A  98      10.081  -5.721   2.137  1.00  0.00           C  
ATOM    672  C   GLU A  98       8.965  -5.314   1.176  1.00  0.00           C  
ATOM    673  O   GLU A  98       8.224  -6.167   0.673  1.00  0.00           O  
ATOM    674  CB  GLU A  98       9.641  -5.520   3.589  1.00  0.00           C  
ATOM    675  CEN GLU A  98       9.580  -6.063   5.203  1.00  0.00           X  
ATOM    676  H   GLU A  98      11.672  -4.308   2.542  1.00  0.00           H  
ATOM    677  N   LEU A  99       8.894  -4.008   0.885  1.00  0.00           N  
ATOM    678  CA  LEU A  99       7.862  -3.416   0.036  1.00  0.00           C  
ATOM    679  C   LEU A  99       7.990  -3.861  -1.422  1.00  0.00           C  
ATOM    680  O   LEU A  99       6.990  -4.134  -2.085  1.00  0.00           O  
ATOM    681  CB  LEU A  99       7.922  -1.886   0.129  1.00  0.00           C  
ATOM    682  CEN LEU A  99       7.052  -0.849   0.864  1.00  0.00           X  
ATOM    683  H   LEU A  99       9.587  -3.386   1.311  1.00  0.00           H  
ATOM    684  N   VAL A 100       9.218  -3.940  -1.927  1.00  0.00           N  
ATOM    685  CA  VAL A 100       9.437  -4.340  -3.311  1.00  0.00           C  
ATOM    686  C   VAL A 100       9.153  -5.825  -3.500  1.00  0.00           C  
ATOM    687  O   VAL A 100       8.552  -6.229  -4.500  1.00  0.00           O  
ATOM    688  CB  VAL A 100      10.877  -4.040  -3.766  1.00  0.00           C  
ATOM    689  CEN VAL A 100      11.257  -3.631  -4.171  1.00  0.00           X  
ATOM    690  H   VAL A 100      10.013  -3.704  -1.335  1.00  0.00           H  
ATOM    691  N   HIS A 101       9.616  -6.644  -2.549  1.00  0.00           N  
ATOM    692  CA  HIS A 101       9.465  -8.091  -2.653  1.00  0.00           C  
ATOM    693  C   HIS A 101       8.042  -8.625  -2.442  1.00  0.00           C  
ATOM    694  O   HIS A 101       7.657  -9.603  -3.101  1.00  0.00           O  
ATOM    695  CB  HIS A 101      10.407  -8.771  -1.653  1.00  0.00           C  
ATOM    696  CEN HIS A 101      11.724  -9.314  -1.633  1.00  0.00           X  
ATOM    697  H   HIS A 101      10.108  -6.234  -1.748  1.00  0.00           H  
ATOM    698  N   ARG A 102       7.280  -8.027  -1.520  1.00  0.00           N  
ATOM    699  CA  ARG A 102       5.948  -8.539  -1.193  1.00  0.00           C  
ATOM    700  C   ARG A 102       4.969  -8.496  -2.363  1.00  0.00           C  
ATOM    701  O   ARG A 102       4.729  -9.526  -2.993  1.00  0.00           O  
ATOM    702  CB  ARG A 102       5.365  -7.834   0.023  1.00  0.00           C  
ATOM    703  CEN ARG A 102       4.747  -7.352   2.376  1.00  0.00           X  
ATOM    704  H   ARG A 102       7.651  -7.230  -1.002  1.00  0.00           H  
TER                                                                             
# All scores below are weighted scores, not raw scores.
#BEGIN_POSE_ENERGIES_TABLE ./minmover_pdb/pose_18.pdb
label vdw cenpack pair env cbeta hs_pair ss_pair sheet total
weights 1 0.5 1 1 0.25 1 1 1 NA
pose 0 -10.2201 -11.9478 -21.7714 5.25412 0 0 0 -38.6851
MET:NtermProteinFull_1 0 -0.13199 -0.11603 0.35353 0.0429 0 0 0 0.14841
TYR_2 0 -0.10671 0.00582 0.83566 0.07065 0 0 0 0.80542
GLY_3 0 0.1019 0.08475 -0.09146 0.04409 0 0 0 0.13927
LYS_4 0 0.01423 -0.05557 -0.51535 0.0302 0 0 0 -0.5265
LEU_5 0 -0.14127 -0.29278 -0.45811 0.03553 0 0 0 -0.85664
ASN_6 0 -0.18258 0.12588 -0.36221 0.04314 0 0 0 -0.37577
ASP_7 0 -0.06348 -0.12769 -0.47618 0.06902 0 0 0 -0.59832
LEU_8 0 -0.54276 -0.7625 -0.50394 0.03629 0 0 0 -1.77292
LEU_9 0 -0.37682 -0.20409 0.08126 0.03543 0 0 0 -0.4642
GLU_10 0 -0.08863 0.04908 -0.92601 0.06894 0 0 0 -0.89663
ASP_11 0 -0.22807 -0.01969 -0.31759 0.03607 0 0 0 -0.52927
LEU_12 0 -0.51157 -0.80717 -0.39148 0.03275 0 0 0 -1.67747
GLN_13 0 -0.06709 0.24224 -0.3291 0.06891 0 0 0 -0.08503
GLU_14 0 -0.06463 -0.15544 -0.60186 0.06902 0 0 0 -0.7529
VAL_15 0 -0.36992 -0.64791 -0.19594 0.03677 0 0 0 -1.177
LEU_16 0 0.07687 0.10222 0.4149 0.04435 0 0 0 0.63834
LYS_17 0 -0.06146 -0.03528 -0.8715 0.06925 0 0 0 -0.89899
ASN_18 0 -0.08334 -0.04798 -0.19403 0.0693 0 0 0 -0.25604
LEU_19 0 -0.35236 -0.16424 -0.39148 0.03984 0 0 0 -0.86825
HIS_D_20 0 0.0413 -0.08045 0.06501 0.06894 0 0 0 0.0948
LYS_21 0 -0.02796 0.02958 -1.04927 0.07025 0 0 0 -0.9774
ASN_22 0 0.36628 -0.15698 -0.24178 0.0693 0 0 0 0.03682
TRP_23 0 0.01693 -0.02017 -0.3396 0.03561 0 0 0 -0.30723
HIS_D_24 0 0.02042 0.06503 0.20362 0.06961 0 0 0 0.35868
GLY_25 0 0.09048 -0.09932 -0.09146 0.04313 0 0 0 -0.05717
GLY_26 0 0.00986 -0.01739 0.0322 0.03743 0 0 0 0.0621
LYS_27 0 0 0 -0.8715 0.07072 0 0 0 -0.80078
ASP_28 0 -0.02703 0.00682 -0.60822 0.07157 0 0 0 -0.55686
ASN_29 0 -0.10332 -0.15068 -0.28327 0.03536 0 0 0 -0.50191
LEU_30 0 0.04677 0.05528 0.4149 0.04283 0 0 0 0.55977
HIS_D_31 0 -0.0138 -0.0509 0.11054 0.0694 0 0 0 0.11523
ASP_32 0 -0.13961 -0.13041 -0.42964 0.06893 0 0 0 -0.63073
VAL_33 0 -0.26369 -0.14045 -0.27892 0.03158 0 0 0 -0.65148
ASP_34 0 0.17953 0.4566 -0.31759 0.06919 0 0 0 0.38774
ASN_35 0 -0.10233 -0.02174 -0.36221 0.06893 0 0 0 -0.41736
HIS_D_36 0 -0.32797 -0.20481 -0.18191 0.03734 0 0 0 -0.67735
LEU_37 0 0.10831 -0.68707 -0.45811 0.03721 0 0 0 -0.99965
GLN_38 0 -0.01546 0.0831 -0.49415 0.06887 0 0 0 -0.35765
ASN_39 0 -0.24064 -0.11362 -0.24178 0.06913 0 0 0 -0.52691
VAL_40 0 -0.31336 -0.31052 -0.27892 0.03301 0 0 0 -0.86979
ILE_41 0 -0.29373 -0.47356 0.60227 0.03843 0 0 0 -0.12659
GLU_42 0 -0.09361 -0.16979 -0.71584 0.06891 0 0 0 -0.91033
ASP_43 0 -0.32091 -0.07748 -0.03907 0.04437 0 0 0 -0.39309
ILE_44 0 -0.40635 -0.71866 -0.41682 0.03777 0 0 0 -1.50406
HIS_D_45 0 -0.18175 0.25921 0.0215 0.06912 0 0 0 0.16809
ASP_46 0 -0.11912 -0.46886 -0.31759 0.04262 0 0 0 -0.86296
PHE_47 0 -0.27792 -0.44111 -0.4994 0.03459 0 0 0 -1.18384
MET_48 0 -0.11675 0.04541 0.13971 0.03001 0 0 0 0.09838
GLN_49 0 -0.01367 0.094 -0.59803 0.06947 0 0 0 -0.44822
GLY_50 0 -0.04385 0.03913 0.0322 0.06027 0 0 0 0.08776
GLY_51 0 -0.07822 0.02064 0.16011 0.03049 0 0 0 0.13301
GLY_52 0 -0.03974 -0.01098 -0.07814 0.03227 0 0 0 -0.09658
SER_53 0 -0.03369 -0.00519 -0.21543 0.0317 0 0 0 -0.22261
GLY_54 0 0.01972 0.01813 -0.07965 0.03634 0 0 0 -0.00546
GLY_55 0 -0.03438 -0.00939 -0.07965 0.0357 0 0 0 -0.08771
LYS_56 0 -0.21575 -0.67202 -0.2228 0.03458 0 0 0 -1.07598
LEU_57 0 0.35316 -0.15867 0.24309 0.03712 0 0 0 0.4747
GLN_58 0 0.00407 0.06942 -0.60368 0.07034 0 0 0 -0.45985
GLU_59 0 0.02997 -0.0633 -0.25924 0.06879 0 0 0 -0.22378
MET_60 0 -0.18771 -0.15 -0.13184 0.03172 0 0 0 -0.43783
MET_61 0 -0.16619 0.01372 0.35353 0.06924 0 0 0 0.27031
LYS_62 0 -0.02883 -0.01461 -0.8715 0.07 0 0 0 -0.84493
GLU_63 0 -0.45377 -0.16484 -0.37543 0.03528 0 0 0 -0.95876
PHE_64 0 -0.10669 -0.40486 -0.19907 0.03725 0 0 0 -0.67337
GLN_65 0 0.00288 0.0264 -0.55896 0.0691 0 0 0 -0.46058
GLN_66 0 -0.07356 -0.17909 -0.55896 0.06919 0 0 0 -0.74241
VAL_67 0 -0.0157 -0.5859 -0.27892 0.04537 0 0 0 -0.83515
LEU_68 0 -0.34656 0.00449 0.91309 0.04389 0 0 0 0.61491
ASP_69 0 -0.08689 -0.04365 -0.52292 0.06898 0 0 0 -0.58448
GLU_70 0 -0.44399 0.14353 -0.13578 0.03516 0 0 0 -0.40107
LEU_71 0 -0.23659 -0.45069 -0.30366 0.0319 0 0 0 -0.95904
ASN_72 0 -0.09196 -0.06705 -0.28327 0.06902 0 0 0 -0.37326
ASN_73 0 -0.07383 -0.07048 -0.46336 0.06921 0 0 0 -0.53846
HIS_74 0 0.04664 0.04772 -0.15264 0.04294 0 0 0 -0.01534
LEU_75 0 -0.1365 0.02178 -0.30366 0.03634 0 0 0 -0.38203
GLN_76 0 -0.01861 -0.06978 -0.59803 0.07081 0 0 0 -0.61561
GLY_77 0 -0.0379 0.01225 0.60923 0.0461 0 0 0 0.62968
GLY_78 0 0 0 0.0322 0.06521 0 0 0 0.09742
LYS_79 0 0.11043 -0.02021 -0.42611 0.04311 0 0 0 -0.29278
HIS_80 0 -0.01774 -0.04913 0.20362 0.07025 0 0 0 0.207
THR_81 0 0.23541 -0.24205 -0.20624 0.04262 0 0 0 -0.17026
VAL_82 0 -0.12483 0.07407 0.21583 0.04318 0 0 0 0.20825
HIS_D_83 0 -0.03639 -0.01853 0.0215 0.06946 0 0 0 0.03604
HIS_D_84 0 -0.05238 -0.11398 -0.02241 0.06894 0 0 0 -0.11983
ILE_85 0 -0.61578 -0.39352 -0.06945 0.03579 0 0 0 -1.04296
GLU_86 0 0.01077 0.43142 -0.25924 0.06908 0 0 0 0.25203
GLN_87 0 -0.04256 -0.00983 -0.59803 0.06928 0 0 0 -0.58114
ASN_88 0 -0.22483 -0.07978 -0.07783 0.04385 0 0 0 -0.33859
ILE_89 0 -0.31578 -0.48856 -0.31819 0.03669 0 0 0 -1.08584
LYS_90 0 0.03935 0.11336 -0.68888 0.06944 0 0 0 -0.46673
GLU_91 0 -0.08001 -0.07287 -0.82678 0.06894 0 0 0 -0.91073
ILE_92 0 -0.35925 -0.53453 -0.06945 0.03734 0 0 0 -0.92589
PHE_93 0 -0.20877 -0.27845 0.63033 0.04312 0 0 0 0.18623
HIS_D_94 0 -0.10707 0.05964 0.159 0.06893 0 0 0 0.1805
HIS_D_95 0 -0.21576 -0.28285 -0.06774 0.04294 0 0 0 -0.52342
LEU_96 0 -0.12205 -0.59795 -0.30366 0.03683 0 0 0 -0.98683
GLU_97 0 -0.02077 0.02466 -0.60186 0.06893 0 0 0 -0.52904
GLU_98 0 -0.06306 -0.35248 -0.71584 0.04574 0 0 0 -1.08564
LEU_99 0 -0.03298 -0.33215 0.08126 0.03012 0 0 0 -0.25374
VAL_100 0 0.24104 0.00359 -0.00525 0.04303 0 0 0 0.28241
HIS_D_101 0 -0.01707 0.09308 0.21997 0.07025 0 0 0 0.36623
ARG:CtermProteinFull_102 0 -0.00683 0.08791 -0.64658 0.04587 0 0 0 -0.51963
#END_POSE_ENERGIES_TABLE ./minmover_pdb/pose_18.pdb
