# Supplementary material for: Selection of a promiscuous minimalist cAMP phosphodiesterase from a library of de novo designed proteins
Source: Nat Chem. 2024 May 3;16(7):1200–8. doi: 10.1038/s41557-024-01490-4 (PMC11230910; doi:10.1038/s41557-024-01490-4)
Supplement: Supplementary file 3 — MD input files, scripts and final structures derived from MD, AlphaFold2, EMSfold and MultiSFold. [file 41557_2024_1490_MOESM3_ESM.zip › Computational_Data/4_MultiSFold/s824/pose_19.pdb]

ATOM      1  N   MET A   1       0.626  -1.111   0.146  1.00  0.00           N  
ATOM      2  CA  MET A   1       1.928  -0.476  -0.009  1.00  0.00           C  
ATOM      3  C   MET A   1       1.949   0.975   0.449  1.00  0.00           C  
ATOM      4  O   MET A   1       2.967   1.436   0.966  1.00  0.00           O  
ATOM      5  CB  MET A   1       2.369  -0.562  -1.469  1.00  0.00           C  
ATOM      6  CEN MET A   1       3.510  -1.361  -2.536  1.00  0.00           X  
ATOM      7  H   MET A   1       0.149  -1.476  -0.654  1.00  0.00           H  
ATOM      8  N   TYR A   2       0.830   1.696   0.293  1.00  0.00           N  
ATOM      9  CA  TYR A   2       0.787   3.134   0.599  1.00  0.00           C  
ATOM     10  C   TYR A   2       1.244   3.497   2.009  1.00  0.00           C  
ATOM     11  O   TYR A   2       1.979   4.463   2.187  1.00  0.00           O  
ATOM     12  CB  TYR A   2      -0.632   3.664   0.382  1.00  0.00           C  
ATOM     13  CEN TYR A   2      -1.584   4.518  -0.815  1.00  0.00           X  
ATOM     14  H   TYR A   2      -0.003   1.287  -0.101  1.00  0.00           H  
ATOM     15  N   GLY A   3       0.810   2.733   3.016  1.00  0.00           N  
ATOM     16  CA  GLY A   3       1.230   3.009   4.385  1.00  0.00           C  
ATOM     17  C   GLY A   3       2.742   2.918   4.534  1.00  0.00           C  
ATOM     18  O   GLY A   3       3.367   3.791   5.140  1.00  0.00           O  
ATOM     19  CEN GLY A   3       1.230   3.009   4.385  1.00  0.00           X  
ATOM     20  H   GLY A   3       0.171   1.979   2.829  1.00  0.00           H  
ATOM     21  N   LYS A   4       3.329   1.860   3.976  1.00  0.00           N  
ATOM     22  CA  LYS A   4       4.769   1.661   4.054  1.00  0.00           C  
ATOM     23  C   LYS A   4       5.502   2.803   3.345  1.00  0.00           C  
ATOM     24  O   LYS A   4       6.524   3.272   3.840  1.00  0.00           O  
ATOM     25  CB  LYS A   4       5.160   0.314   3.444  1.00  0.00           C  
ATOM     26  CEN LYS A   4       5.764  -1.694   3.728  1.00  0.00           X  
ATOM     27  H   LYS A   4       2.760   1.184   3.491  1.00  0.00           H  
ATOM     28  N   LEU A   5       4.963   3.302   2.230  1.00  0.00           N  
ATOM     29  CA  LEU A   5       5.623   4.393   1.519  1.00  0.00           C  
ATOM     30  C   LEU A   5       5.604   5.684   2.319  1.00  0.00           C  
ATOM     31  O   LEU A   5       6.596   6.414   2.339  1.00  0.00           O  
ATOM     32  CB  LEU A   5       4.960   4.610   0.153  1.00  0.00           C  
ATOM     33  CEN LEU A   5       5.379   4.243  -1.283  1.00  0.00           X  
ATOM     34  H   LEU A   5       4.092   2.923   1.858  1.00  0.00           H  
ATOM     35  N   ASN A   6       4.499   5.955   3.017  1.00  0.00           N  
ATOM     36  CA  ASN A   6       4.409   7.166   3.810  1.00  0.00           C  
ATOM     37  C   ASN A   6       5.500   7.144   4.875  1.00  0.00           C  
ATOM     38  O   ASN A   6       6.190   8.148   5.075  1.00  0.00           O  
ATOM     39  CB  ASN A   6       3.038   7.331   4.441  1.00  0.00           C  
ATOM     40  CEN ASN A   6       2.128   7.803   4.220  1.00  0.00           X  
ATOM     41  H   ASN A   6       3.693   5.336   2.961  1.00  0.00           H  
ATOM     42  N   ASP A   7       5.690   5.993   5.544  1.00  0.00           N  
ATOM     43  CA  ASP A   7       6.664   5.943   6.637  1.00  0.00           C  
ATOM     44  C   ASP A   7       8.085   6.052   6.087  1.00  0.00           C  
ATOM     45  O   ASP A   7       8.938   6.725   6.668  1.00  0.00           O  
ATOM     46  CB  ASP A   7       6.507   4.654   7.447  1.00  0.00           C  
ATOM     47  CEN ASP A   7       6.075   4.314   8.305  1.00  0.00           X  
ATOM     48  H   ASP A   7       5.144   5.166   5.292  1.00  0.00           H  
ATOM     49  N   LEU A   8       8.321   5.445   4.921  1.00  0.00           N  
ATOM     50  CA  LEU A   8       9.622   5.550   4.276  1.00  0.00           C  
ATOM     51  C   LEU A   8       9.892   6.990   3.909  1.00  0.00           C  
ATOM     52  O   LEU A   8      11.016   7.474   4.058  1.00  0.00           O  
ATOM     53  CB  LEU A   8       9.688   4.655   3.032  1.00  0.00           C  
ATOM     54  CEN LEU A   8      10.380   3.308   2.749  1.00  0.00           X  
ATOM     55  H   LEU A   8       7.598   4.856   4.505  1.00  0.00           H  
ATOM     56  N   LEU A   9       8.849   7.697   3.484  1.00  0.00           N  
ATOM     57  CA  LEU A   9       8.975   9.102   3.162  1.00  0.00           C  
ATOM     58  C   LEU A   9       9.410   9.860   4.407  1.00  0.00           C  
ATOM     59  O   LEU A   9      10.295  10.716   4.333  1.00  0.00           O  
ATOM     60  CB  LEU A   9       7.652   9.654   2.616  1.00  0.00           C  
ATOM     61  CEN LEU A   9       7.183  10.032   1.198  1.00  0.00           X  
ATOM     62  H   LEU A   9       7.953   7.237   3.336  1.00  0.00           H  
ATOM     63  N   GLU A  10       8.800   9.551   5.562  1.00  0.00           N  
ATOM     64  CA  GLU A  10       9.260  10.201   6.783  1.00  0.00           C  
ATOM     65  C   GLU A  10      10.725   9.845   7.060  1.00  0.00           C  
ATOM     66  O   GLU A  10      11.485  10.695   7.531  1.00  0.00           O  
ATOM     67  CB  GLU A  10       8.380   9.801   7.969  1.00  0.00           C  
ATOM     68  CEN GLU A  10       7.099  10.145   9.040  1.00  0.00           X  
ATOM     69  H   GLU A  10       8.025   8.887   5.570  1.00  0.00           H  
ATOM     70  N   ASP A  11      11.148   8.616   6.732  1.00  0.00           N  
ATOM     71  CA  ASP A  11      12.538   8.250   6.977  1.00  0.00           C  
ATOM     72  C   ASP A  11      13.476   8.969   5.983  1.00  0.00           C  
ATOM     73  O   ASP A  11      14.588   9.358   6.357  1.00  0.00           O  
ATOM     74  CB  ASP A  11      12.714   6.733   6.879  1.00  0.00           C  
ATOM     75  CEN ASP A  11      12.760   5.908   7.475  1.00  0.00           X  
ATOM     76  H   ASP A  11      10.496   7.935   6.343  1.00  0.00           H  
ATOM     77  N   LEU A  12      13.029   9.187   4.739  1.00  0.00           N  
ATOM     78  CA  LEU A  12      13.854   9.882   3.745  1.00  0.00           C  
ATOM     79  C   LEU A  12      14.054  11.337   4.148  1.00  0.00           C  
ATOM     80  O   LEU A  12      15.144  11.896   4.000  1.00  0.00           O  
ATOM     81  CB  LEU A  12      13.212   9.795   2.355  1.00  0.00           C  
ATOM     82  CEN LEU A  12      13.541   8.960   1.102  1.00  0.00           X  
ATOM     83  H   LEU A  12      12.105   8.840   4.474  1.00  0.00           H  
ATOM     84  N   GLN A  13      12.992  11.961   4.660  1.00  0.00           N  
ATOM     85  CA  GLN A  13      13.085  13.345   5.097  1.00  0.00           C  
ATOM     86  C   GLN A  13      14.034  13.458   6.291  1.00  0.00           C  
ATOM     87  O   GLN A  13      14.905  14.333   6.317  1.00  0.00           O  
ATOM     88  CB  GLN A  13      11.703  13.887   5.470  1.00  0.00           C  
ATOM     89  CEN GLN A  13      10.364  14.863   4.918  1.00  0.00           X  
ATOM     90  H   GLN A  13      12.105  11.456   4.728  1.00  0.00           H  
ATOM     91  N   GLU A  14      13.910  12.540   7.264  1.00  0.00           N  
ATOM     92  CA  GLU A  14      14.797  12.590   8.423  1.00  0.00           C  
ATOM     93  C   GLU A  14      16.242  12.376   7.958  1.00  0.00           C  
ATOM     94  O   GLU A  14      17.153  13.072   8.412  1.00  0.00           O  
ATOM     95  CB  GLU A  14      14.401  11.539   9.462  1.00  0.00           C  
ATOM     96  CEN GLU A  14      13.618  11.122  10.917  1.00  0.00           X  
ATOM     97  H   GLU A  14      13.171  11.834   7.203  1.00  0.00           H  
ATOM     98  N   VAL A  15      16.444  11.473   6.990  1.00  0.00           N  
ATOM     99  CA  VAL A  15      17.781  11.214   6.471  1.00  0.00           C  
ATOM    100  C   VAL A  15      18.317  12.402   5.690  1.00  0.00           C  
ATOM    101  O   VAL A  15      19.504  12.718   5.777  1.00  0.00           O  
ATOM    102  CB  VAL A  15      17.802   9.969   5.564  1.00  0.00           C  
ATOM    103  CEN VAL A  15      18.017   9.315   5.525  1.00  0.00           X  
ATOM    104  H   VAL A  15      15.647  10.936   6.643  1.00  0.00           H  
ATOM    105  N   LEU A  16      17.448  13.077   4.945  1.00  0.00           N  
ATOM    106  CA  LEU A  16      17.858  14.249   4.187  1.00  0.00           C  
ATOM    107  C   LEU A  16      18.307  15.341   5.162  1.00  0.00           C  
ATOM    108  O   LEU A  16      19.366  15.953   4.983  1.00  0.00           O  
ATOM    109  CB  LEU A  16      16.714  14.744   3.293  1.00  0.00           C  
ATOM    110  CEN LEU A  16      16.456  14.650   1.778  1.00  0.00           X  
ATOM    111  H   LEU A  16      16.484  12.741   4.884  1.00  0.00           H  
ATOM    112  N   LYS A  17      17.526  15.556   6.226  1.00  0.00           N  
ATOM    113  CA  LYS A  17      17.868  16.601   7.186  1.00  0.00           C  
ATOM    114  C   LYS A  17      19.109  16.234   8.018  1.00  0.00           C  
ATOM    115  O   LYS A  17      19.908  17.107   8.376  1.00  0.00           O  
ATOM    116  CB  LYS A  17      16.679  16.877   8.108  1.00  0.00           C  
ATOM    117  CEN LYS A  17      15.051  18.118   8.639  1.00  0.00           X  
ATOM    118  H   LYS A  17      16.677  15.001   6.350  1.00  0.00           H  
ATOM    119  N   ASN A  18      19.303  14.945   8.298  1.00  0.00           N  
ATOM    120  CA  ASN A  18      20.478  14.528   9.053  1.00  0.00           C  
ATOM    121  C   ASN A  18      21.735  14.665   8.202  1.00  0.00           C  
ATOM    122  O   ASN A  18      22.799  15.026   8.718  1.00  0.00           O  
ATOM    123  CB  ASN A  18      20.338  13.107   9.566  1.00  0.00           C  
ATOM    124  CEN ASN A  18      20.005  12.617  10.433  1.00  0.00           X  
ATOM    125  H   ASN A  18      18.609  14.249   8.024  1.00  0.00           H  
ATOM    126  N   LEU A  19      21.600  14.443   6.890  1.00  0.00           N  
ATOM    127  CA  LEU A  19      22.724  14.568   5.973  1.00  0.00           C  
ATOM    128  C   LEU A  19      23.090  16.031   5.783  1.00  0.00           C  
ATOM    129  O   LEU A  19      24.240  16.413   5.961  1.00  0.00           O  
ATOM    130  CB  LEU A  19      22.392  13.916   4.625  1.00  0.00           C  
ATOM    131  CEN LEU A  19      22.824  12.591   3.970  1.00  0.00           X  
ATOM    132  H   LEU A  19      20.689  14.158   6.524  1.00  0.00           H  
ATOM    133  N   HIS A  20      22.102  16.882   5.512  1.00  0.00           N  
ATOM    134  CA  HIS A  20      22.402  18.296   5.318  1.00  0.00           C  
ATOM    135  C   HIS A  20      23.069  18.895   6.547  1.00  0.00           C  
ATOM    136  O   HIS A  20      23.913  19.790   6.443  1.00  0.00           O  
ATOM    137  CB  HIS A  20      21.128  19.078   4.983  1.00  0.00           C  
ATOM    138  CEN HIS A  20      20.438  19.541   3.825  1.00  0.00           X  
ATOM    139  H   HIS A  20      21.150  16.535   5.380  1.00  0.00           H  
ATOM    140  N   LYS A  21      22.695  18.396   7.719  1.00  0.00           N  
ATOM    141  CA  LYS A  21      23.233  18.904   8.970  1.00  0.00           C  
ATOM    142  C   LYS A  21      24.680  18.482   9.254  1.00  0.00           C  
ATOM    143  O   LYS A  21      25.457  19.272   9.801  1.00  0.00           O  
ATOM    144  CB  LYS A  21      22.334  18.460  10.125  1.00  0.00           C  
ATOM    145  CEN LYS A  21      20.824  18.935  11.528  1.00  0.00           X  
ATOM    146  H   LYS A  21      21.976  17.668   7.738  1.00  0.00           H  
ATOM    147  N   ASN A  22      25.044  17.246   8.901  1.00  0.00           N  
ATOM    148  CA  ASN A  22      26.308  16.665   9.349  1.00  0.00           C  
ATOM    149  C   ASN A  22      27.230  16.157   8.241  1.00  0.00           C  
ATOM    150  O   ASN A  22      27.974  15.192   8.436  1.00  0.00           O  
ATOM    151  CB  ASN A  22      26.046  15.539  10.333  1.00  0.00           C  
ATOM    152  CEN ASN A  22      25.938  15.416  11.370  1.00  0.00           X  
ATOM    153  H   ASN A  22      24.399  16.666   8.364  1.00  0.00           H  
ATOM    154  N   TRP A  23      27.175  16.774   7.076  1.00  0.00           N  
ATOM    155  CA  TRP A  23      28.084  16.391   6.011  1.00  0.00           C  
ATOM    156  C   TRP A  23      29.417  17.094   6.202  1.00  0.00           C  
ATOM    157  O   TRP A  23      29.457  18.306   6.404  1.00  0.00           O  
ATOM    158  CB  TRP A  23      27.491  16.730   4.642  1.00  0.00           C  
ATOM    159  CEN TRP A  23      26.962  15.994   3.140  1.00  0.00           X  
ATOM    160  H   TRP A  23      26.506  17.521   6.934  1.00  0.00           H  
ATOM    161  N   HIS A  24      30.510  16.342   6.129  1.00  0.00           N  
ATOM    162  CA  HIS A  24      31.833  16.930   6.309  1.00  0.00           C  
ATOM    163  C   HIS A  24      32.856  16.497   5.250  1.00  0.00           C  
ATOM    164  O   HIS A  24      34.061  16.654   5.448  1.00  0.00           O  
ATOM    165  CB  HIS A  24      32.367  16.587   7.704  1.00  0.00           C  
ATOM    166  CEN HIS A  24      32.395  17.169   9.005  1.00  0.00           X  
ATOM    167  H   HIS A  24      30.417  15.349   5.984  1.00  0.00           H  
ATOM    168  N   GLY A  25      32.383  15.943   4.136  1.00  0.00           N  
ATOM    169  CA  GLY A  25      33.255  15.352   3.113  1.00  0.00           C  
ATOM    170  C   GLY A  25      33.588  16.260   1.916  1.00  0.00           C  
ATOM    171  O   GLY A  25      34.320  15.858   1.010  1.00  0.00           O  
ATOM    172  CEN GLY A  25      33.255  15.351   3.113  1.00  0.00           X  
ATOM    173  H   GLY A  25      31.383  15.920   3.989  1.00  0.00           H  
ATOM    174  N   GLY A  26      33.016  17.465   1.884  1.00  0.00           N  
ATOM    175  CA  GLY A  26      33.321  18.478   0.861  1.00  0.00           C  
ATOM    176  C   GLY A  26      32.076  18.719   0.001  1.00  0.00           C  
ATOM    177  O   GLY A  26      31.483  17.765  -0.514  1.00  0.00           O  
ATOM    178  CEN GLY A  26      33.321  18.478   0.861  1.00  0.00           X  
ATOM    179  H   GLY A  26      32.337  17.683   2.599  1.00  0.00           H  
ATOM    180  N   LYS A  27      31.718  19.984  -0.226  1.00  0.00           N  
ATOM    181  CA  LYS A  27      30.555  20.300  -1.072  1.00  0.00           C  
ATOM    182  C   LYS A  27      30.623  19.656  -2.461  1.00  0.00           C  
ATOM    183  O   LYS A  27      29.594  19.380  -3.088  1.00  0.00           O  
ATOM    184  CB  LYS A  27      30.412  21.815  -1.218  1.00  0.00           C  
ATOM    185  CEN LYS A  27      29.419  23.601  -0.666  1.00  0.00           X  
ATOM    186  H   LYS A  27      32.218  20.736   0.228  1.00  0.00           H  
ATOM    187  N   ASP A  28      31.832  19.395  -2.944  1.00  0.00           N  
ATOM    188  CA  ASP A  28      32.003  18.815  -4.271  1.00  0.00           C  
ATOM    189  C   ASP A  28      31.414  17.399  -4.335  1.00  0.00           C  
ATOM    190  O   ASP A  28      30.916  16.969  -5.373  1.00  0.00           O  
ATOM    191  CB  ASP A  28      33.485  18.791  -4.654  1.00  0.00           C  
ATOM    192  CEN ASP A  28      34.166  19.329  -5.188  1.00  0.00           X  
ATOM    193  H   ASP A  28      32.643  19.603  -2.382  1.00  0.00           H  
ATOM    194  N   ASN A  29      31.490  16.671  -3.214  1.00  0.00           N  
ATOM    195  CA  ASN A  29      30.950  15.322  -3.103  1.00  0.00           C  
ATOM    196  C   ASN A  29      29.461  15.387  -2.774  1.00  0.00           C  
ATOM    197  O   ASN A  29      28.643  14.643  -3.332  1.00  0.00           O  
ATOM    198  CB  ASN A  29      31.692  14.500  -2.065  1.00  0.00           C  
ATOM    199  CEN ASN A  29      32.497  13.828  -2.029  1.00  0.00           X  
ATOM    200  H   ASN A  29      31.903  17.082  -2.381  1.00  0.00           H  
ATOM    201  N   LEU A  30      29.109  16.351  -1.918  1.00  0.00           N  
ATOM    202  CA  LEU A  30      27.733  16.525  -1.461  1.00  0.00           C  
ATOM    203  C   LEU A  30      26.814  16.668  -2.634  1.00  0.00           C  
ATOM    204  O   LEU A  30      25.813  15.971  -2.720  1.00  0.00           O  
ATOM    205  CB  LEU A  30      27.611  17.746  -0.541  1.00  0.00           C  
ATOM    206  CEN LEU A  30      27.443  17.894   0.983  1.00  0.00           X  
ATOM    207  H   LEU A  30      29.842  16.959  -1.547  1.00  0.00           H  
ATOM    208  N   HIS A  31      27.152  17.579  -3.540  1.00  0.00           N  
ATOM    209  CA  HIS A  31      26.250  17.923  -4.624  1.00  0.00           C  
ATOM    210  C   HIS A  31      25.605  16.674  -5.232  1.00  0.00           C  
ATOM    211  O   HIS A  31      24.383  16.635  -5.414  1.00  0.00           O  
ATOM    212  CB  HIS A  31      26.993  18.713  -5.706  1.00  0.00           C  
ATOM    213  CEN HIS A  31      27.218  20.074  -6.063  1.00  0.00           X  
ATOM    214  H   HIS A  31      28.039  18.079  -3.434  1.00  0.00           H  
ATOM    215  N   ASP A  32      26.387  15.634  -5.538  1.00  0.00           N  
ATOM    216  CA  ASP A  32      25.766  14.463  -6.159  1.00  0.00           C  
ATOM    217  C   ASP A  32      24.773  13.790  -5.216  1.00  0.00           C  
ATOM    218  O   ASP A  32      23.681  13.384  -5.634  1.00  0.00           O  
ATOM    219  CB  ASP A  32      26.835  13.459  -6.596  1.00  0.00           C  
ATOM    220  CEN ASP A  32      27.357  13.179  -7.425  1.00  0.00           X  
ATOM    221  H   ASP A  32      27.380  15.654  -5.332  1.00  0.00           H  
ATOM    222  N   VAL A  33      25.105  13.746  -3.926  1.00  0.00           N  
ATOM    223  CA  VAL A  33      24.226  13.088  -2.969  1.00  0.00           C  
ATOM    224  C   VAL A  33      22.888  13.808  -2.888  1.00  0.00           C  
ATOM    225  O   VAL A  33      21.835  13.164  -2.800  1.00  0.00           O  
ATOM    226  CB  VAL A  33      24.856  13.027  -1.565  1.00  0.00           C  
ATOM    227  CEN VAL A  33      25.133  12.601  -1.099  1.00  0.00           X  
ATOM    228  H   VAL A  33      25.995  14.142  -3.615  1.00  0.00           H  
ATOM    229  N   ASP A  34      22.928  15.144  -2.953  1.00  0.00           N  
ATOM    230  CA  ASP A  34      21.722  15.943  -2.888  1.00  0.00           C  
ATOM    231  C   ASP A  34      20.843  15.731  -4.086  1.00  0.00           C  
ATOM    232  O   ASP A  34      19.635  15.588  -3.932  1.00  0.00           O  
ATOM    233  CB  ASP A  34      22.069  17.428  -2.759  1.00  0.00           C  
ATOM    234  CEN ASP A  34      22.161  18.153  -2.049  1.00  0.00           X  
ATOM    235  H   ASP A  34      23.825  15.605  -3.055  1.00  0.00           H  
ATOM    236  N   ASN A  35      21.432  15.646  -5.279  1.00  0.00           N  
ATOM    237  CA  ASN A  35      20.617  15.424  -6.460  1.00  0.00           C  
ATOM    238  C   ASN A  35      19.890  14.090  -6.341  1.00  0.00           C  
ATOM    239  O   ASN A  35      18.691  14.002  -6.609  1.00  0.00           O  
ATOM    240  CB  ASN A  35      21.443  15.473  -7.732  1.00  0.00           C  
ATOM    241  CEN ASN A  35      21.721  16.180  -8.456  1.00  0.00           X  
ATOM    242  H   ASN A  35      22.438  15.796  -5.368  1.00  0.00           H  
ATOM    243  N   HIS A  36      20.602  13.066  -5.871  1.00  0.00           N  
ATOM    244  CA  HIS A  36      20.005  11.739  -5.795  1.00  0.00           C  
ATOM    245  C   HIS A  36      18.851  11.715  -4.789  1.00  0.00           C  
ATOM    246  O   HIS A  36      17.785  11.163  -5.065  1.00  0.00           O  
ATOM    247  CB  HIS A  36      21.059  10.693  -5.416  1.00  0.00           C  
ATOM    248  CEN HIS A  36      21.919   9.765  -6.070  1.00  0.00           X  
ATOM    249  H   HIS A  36      21.584  13.203  -5.616  1.00  0.00           H  
ATOM    250  N   LEU A  37      19.029  12.370  -3.648  1.00  0.00           N  
ATOM    251  CA  LEU A  37      17.997  12.343  -2.622  1.00  0.00           C  
ATOM    252  C   LEU A  37      16.733  13.031  -3.143  1.00  0.00           C  
ATOM    253  O   LEU A  37      15.617  12.579  -2.883  1.00  0.00           O  
ATOM    254  CB  LEU A  37      18.497  13.018  -1.339  1.00  0.00           C  
ATOM    255  CEN LEU A  37      18.969  12.463   0.019  1.00  0.00           X  
ATOM    256  H   LEU A  37      19.905  12.863  -3.473  1.00  0.00           H  
ATOM    257  N   GLN A  38      16.911  14.125  -3.884  1.00  0.00           N  
ATOM    258  CA  GLN A  38      15.792  14.866  -4.449  1.00  0.00           C  
ATOM    259  C   GLN A  38      15.013  13.982  -5.416  1.00  0.00           C  
ATOM    260  O   GLN A  38      13.784  13.959  -5.365  1.00  0.00           O  
ATOM    261  CB  GLN A  38      16.284  16.126  -5.168  1.00  0.00           C  
ATOM    262  CEN GLN A  38      16.474  17.856  -5.031  1.00  0.00           X  
ATOM    263  H   GLN A  38      17.852  14.463  -4.059  1.00  0.00           H  
ATOM    264  N   ASN A  39      15.710  13.215  -6.274  1.00  0.00           N  
ATOM    265  CA  ASN A  39      15.006  12.357  -7.223  1.00  0.00           C  
ATOM    266  C   ASN A  39      14.193  11.307  -6.465  1.00  0.00           C  
ATOM    267  O   ASN A  39      13.042  11.045  -6.806  1.00  0.00           O  
ATOM    268  CB  ASN A  39      15.961  11.693  -8.199  1.00  0.00           C  
ATOM    269  CEN ASN A  39      16.352  11.875  -9.156  1.00  0.00           X  
ATOM    270  H   ASN A  39      16.729  13.252  -6.296  1.00  0.00           H  
ATOM    271  N   VAL A  40      14.758  10.772  -5.377  1.00  0.00           N  
ATOM    272  CA  VAL A  40      14.084   9.728  -4.609  1.00  0.00           C  
ATOM    273  C   VAL A  40      12.783  10.265  -4.017  1.00  0.00           C  
ATOM    274  O   VAL A  40      11.741   9.609  -4.077  1.00  0.00           O  
ATOM    275  CB  VAL A  40      14.974   9.186  -3.475  1.00  0.00           C  
ATOM    276  CEN VAL A  40      15.337   8.638  -3.269  1.00  0.00           X  
ATOM    277  H   VAL A  40      15.701  11.070  -5.107  1.00  0.00           H  
ATOM    278  N   ILE A  41      12.820  11.490  -3.505  1.00  0.00           N  
ATOM    279  CA  ILE A  41      11.631  12.099  -2.925  1.00  0.00           C  
ATOM    280  C   ILE A  41      10.539  12.303  -3.979  1.00  0.00           C  
ATOM    281  O   ILE A  41       9.361  12.012  -3.718  1.00  0.00           O  
ATOM    282  CB  ILE A  41      11.958  13.452  -2.266  1.00  0.00           C  
ATOM    283  CEN ILE A  41      12.310  13.940  -1.357  1.00  0.00           X  
ATOM    284  H   ILE A  41      13.711  11.997  -3.491  1.00  0.00           H  
ATOM    285  N   GLU A  42      10.914  12.782  -5.175  1.00  0.00           N  
ATOM    286  CA  GLU A  42       9.915  12.963  -6.223  1.00  0.00           C  
ATOM    287  C   GLU A  42       9.326  11.629  -6.672  1.00  0.00           C  
ATOM    288  O   GLU A  42       8.123  11.545  -6.922  1.00  0.00           O  
ATOM    289  CB  GLU A  42      10.525  13.696  -7.420  1.00  0.00           C  
ATOM    290  CEN GLU A  42      10.778  15.134  -8.299  1.00  0.00           X  
ATOM    291  H   GLU A  42      11.893  13.021  -5.343  1.00  0.00           H  
ATOM    292  N   ASP A  43      10.141  10.564  -6.723  1.00  0.00           N  
ATOM    293  CA  ASP A  43       9.622   9.261  -7.115  1.00  0.00           C  
ATOM    294  C   ASP A  43       8.698   8.662  -6.063  1.00  0.00           C  
ATOM    295  O   ASP A  43       7.661   8.089  -6.409  1.00  0.00           O  
ATOM    296  CB  ASP A  43      10.777   8.297  -7.399  1.00  0.00           C  
ATOM    297  CEN ASP A  43      11.319   7.931  -8.180  1.00  0.00           X  
ATOM    298  H   ASP A  43      11.134  10.672  -6.515  1.00  0.00           H  
ATOM    299  N   ILE A  44       9.019   8.845  -4.780  1.00  0.00           N  
ATOM    300  CA  ILE A  44       8.148   8.324  -3.738  1.00  0.00           C  
ATOM    301  C   ILE A  44       6.816   9.050  -3.783  1.00  0.00           C  
ATOM    302  O   ILE A  44       5.758   8.432  -3.653  1.00  0.00           O  
ATOM    303  CB  ILE A  44       8.769   8.473  -2.337  1.00  0.00           C  
ATOM    304  CEN ILE A  44       9.426   8.013  -1.598  1.00  0.00           X  
ATOM    305  H   ILE A  44       9.891   9.318  -4.533  1.00  0.00           H  
ATOM    306  N   HIS A  45       6.858  10.368  -3.983  1.00  0.00           N  
ATOM    307  CA  HIS A  45       5.629  11.134  -4.090  1.00  0.00           C  
ATOM    308  C   HIS A  45       4.814  10.651  -5.286  1.00  0.00           C  
ATOM    309  O   HIS A  45       3.611  10.400  -5.164  1.00  0.00           O  
ATOM    310  CB  HIS A  45       5.928  12.631  -4.217  1.00  0.00           C  
ATOM    311  CEN HIS A  45       6.011  13.775  -3.371  1.00  0.00           X  
ATOM    312  H   HIS A  45       7.758  10.847  -4.055  1.00  0.00           H  
ATOM    313  N   ASP A  46       5.460  10.505  -6.447  1.00  0.00           N  
ATOM    314  CA  ASP A  46       4.718  10.072  -7.615  1.00  0.00           C  
ATOM    315  C   ASP A  46       4.069   8.712  -7.385  1.00  0.00           C  
ATOM    316  O   ASP A  46       2.916   8.512  -7.774  1.00  0.00           O  
ATOM    317  CB  ASP A  46       5.635  10.019  -8.840  1.00  0.00           C  
ATOM    318  CEN ASP A  46       5.895  10.580  -9.650  1.00  0.00           X  
ATOM    319  H   ASP A  46       6.455  10.714  -6.511  1.00  0.00           H  
ATOM    320  N   PHE A  47       4.765   7.802  -6.701  1.00  0.00           N  
ATOM    321  CA  PHE A  47       4.212   6.478  -6.448  1.00  0.00           C  
ATOM    322  C   PHE A  47       2.908   6.606  -5.667  1.00  0.00           C  
ATOM    323  O   PHE A  47       1.872   6.072  -6.070  1.00  0.00           O  
ATOM    324  CB  PHE A  47       5.211   5.606  -5.686  1.00  0.00           C  
ATOM    325  CEN PHE A  47       6.273   4.465  -5.997  1.00  0.00           X  
ATOM    326  H   PHE A  47       5.706   8.015  -6.367  1.00  0.00           H  
ATOM    327  N   MET A  48       2.948   7.340  -4.548  1.00  0.00           N  
ATOM    328  CA  MET A  48       1.869   7.306  -3.563  1.00  0.00           C  
ATOM    329  C   MET A  48       0.554   7.834  -4.118  1.00  0.00           C  
ATOM    330  O   MET A  48      -0.524   7.405  -3.696  1.00  0.00           O  
ATOM    331  CB  MET A  48       2.269   8.108  -2.327  1.00  0.00           C  
ATOM    332  CEN MET A  48       2.731   7.936  -0.643  1.00  0.00           X  
ATOM    333  H   MET A  48       3.768   7.923  -4.365  1.00  0.00           H  
ATOM    334  N   GLN A  49       0.634   8.726  -5.099  1.00  0.00           N  
ATOM    335  CA  GLN A  49      -0.464   9.617  -5.439  1.00  0.00           C  
ATOM    336  C   GLN A  49      -1.261   9.127  -6.661  1.00  0.00           C  
ATOM    337  O   GLN A  49      -2.119   9.849  -7.174  1.00  0.00           O  
ATOM    338  CB  GLN A  49       0.072  11.026  -5.703  1.00  0.00           C  
ATOM    339  CEN GLN A  49       0.300  12.612  -5.009  1.00  0.00           X  
ATOM    340  H   GLN A  49       1.523   8.828  -5.594  1.00  0.00           H  
ATOM    341  N   GLY A  50      -0.976   7.908  -7.140  1.00  0.00           N  
ATOM    342  CA  GLY A  50      -1.599   7.364  -8.347  1.00  0.00           C  
ATOM    343  C   GLY A  50      -0.665   7.312  -9.557  1.00  0.00           C  
ATOM    344  O   GLY A  50      -1.006   6.743 -10.598  1.00  0.00           O  
ATOM    345  CEN GLY A  50      -1.599   7.364  -8.347  1.00  0.00           X  
ATOM    346  H   GLY A  50      -0.303   7.312  -6.656  1.00  0.00           H  
ATOM    347  N   GLY A  51       0.529   7.876  -9.436  1.00  0.00           N  
ATOM    348  CA  GLY A  51       1.500   7.930 -10.525  1.00  0.00           C  
ATOM    349  C   GLY A  51       2.612   6.894 -10.350  1.00  0.00           C  
ATOM    350  O   GLY A  51       3.776   7.250 -10.165  1.00  0.00           O  
ATOM    351  CEN GLY A  51       1.500   7.930 -10.525  1.00  0.00           X  
ATOM    352  H   GLY A  51       0.805   8.261  -8.538  1.00  0.00           H  
ATOM    353  N   GLY A  52       2.256   5.618 -10.397  1.00  0.00           N  
ATOM    354  CA  GLY A  52       3.277   4.581 -10.317  1.00  0.00           C  
ATOM    355  C   GLY A  52       2.848   3.206 -10.811  1.00  0.00           C  
ATOM    356  O   GLY A  52       1.666   2.928 -11.018  1.00  0.00           O  
ATOM    357  CEN GLY A  52       3.278   4.581 -10.317  1.00  0.00           X  
ATOM    358  H   GLY A  52       1.259   5.405 -10.467  1.00  0.00           H  
ATOM    359  N   SER A  53       3.846   2.355 -11.003  1.00  0.00           N  
ATOM    360  CA  SER A  53       3.698   1.019 -11.565  1.00  0.00           C  
ATOM    361  C   SER A  53       4.934   0.188 -11.233  1.00  0.00           C  
ATOM    362  O   SER A  53       5.906   0.719 -10.686  1.00  0.00           O  
ATOM    363  CB  SER A  53       3.483   1.092 -13.064  1.00  0.00           C  
ATOM    364  CEN SER A  53       3.528   1.272 -13.575  1.00  0.00           X  
ATOM    365  H   SER A  53       4.772   2.669 -10.754  1.00  0.00           H  
ATOM    366  N   GLY A  54       4.937  -1.094 -11.604  1.00  0.00           N  
ATOM    367  CA  GLY A  54       6.098  -1.946 -11.330  1.00  0.00           C  
ATOM    368  C   GLY A  54       7.399  -1.336 -11.864  1.00  0.00           C  
ATOM    369  O   GLY A  54       8.457  -1.527 -11.269  1.00  0.00           O  
ATOM    370  CEN GLY A  54       6.098  -1.946 -11.330  1.00  0.00           X  
ATOM    371  H   GLY A  54       4.128  -1.484 -12.068  1.00  0.00           H  
ATOM    372  N   GLY A  55       7.317  -0.587 -12.969  1.00  0.00           N  
ATOM    373  CA  GLY A  55       8.478   0.111 -13.526  1.00  0.00           C  
ATOM    374  C   GLY A  55       8.999   1.197 -12.578  1.00  0.00           C  
ATOM    375  O   GLY A  55      10.206   1.431 -12.482  1.00  0.00           O  
ATOM    376  CEN GLY A  55       8.479   0.112 -13.526  1.00  0.00           X  
ATOM    377  H   GLY A  55       6.423  -0.496 -13.429  1.00  0.00           H  
ATOM    378  N   LYS A  56       8.079   1.873 -11.888  1.00  0.00           N  
ATOM    379  CA  LYS A  56       8.432   2.900 -10.927  1.00  0.00           C  
ATOM    380  C   LYS A  56       9.151   2.220  -9.792  1.00  0.00           C  
ATOM    381  O   LYS A  56      10.148   2.733  -9.282  1.00  0.00           O  
ATOM    382  CB  LYS A  56       7.200   3.652 -10.422  1.00  0.00           C  
ATOM    383  CEN LYS A  56       6.023   5.410 -10.432  1.00  0.00           X  
ATOM    384  H   LYS A  56       7.099   1.639 -11.998  1.00  0.00           H  
ATOM    385  N   LEU A  57       8.656   1.043  -9.405  1.00  0.00           N  
ATOM    386  CA  LEU A  57       9.295   0.358  -8.297  1.00  0.00           C  
ATOM    387  C   LEU A  57      10.739  -0.006  -8.695  1.00  0.00           C  
ATOM    388  O   LEU A  57      11.673   0.212  -7.932  1.00  0.00           O  
ATOM    389  CB  LEU A  57       8.494  -0.890  -7.906  1.00  0.00           C  
ATOM    390  CEN LEU A  57       7.550  -1.200  -6.729  1.00  0.00           X  
ATOM    391  H   LEU A  57       7.840   0.654  -9.883  1.00  0.00           H  
ATOM    392  N   GLN A  58      10.952  -0.537  -9.899  1.00  0.00           N  
ATOM    393  CA  GLN A  58      12.310  -0.939 -10.262  1.00  0.00           C  
ATOM    394  C   GLN A  58      13.251   0.271 -10.322  1.00  0.00           C  
ATOM    395  O   GLN A  58      14.392   0.200  -9.840  1.00  0.00           O  
ATOM    396  CB  GLN A  58      12.308  -1.662 -11.611  1.00  0.00           C  
ATOM    397  CEN GLN A  58      12.352  -3.228 -12.383  1.00  0.00           X  
ATOM    398  H   GLN A  58      10.172  -0.695 -10.538  1.00  0.00           H  
ATOM    399  N   GLU A  59      12.762   1.410 -10.839  1.00  0.00           N  
ATOM    400  CA  GLU A  59      13.624   2.592 -10.929  1.00  0.00           C  
ATOM    401  C   GLU A  59      14.031   3.050  -9.533  1.00  0.00           C  
ATOM    402  O   GLU A  59      15.185   3.426  -9.298  1.00  0.00           O  
ATOM    403  CB  GLU A  59      12.919   3.726 -11.675  1.00  0.00           C  
ATOM    404  CEN GLU A  59      12.667   4.622 -13.103  1.00  0.00           X  
ATOM    405  H   GLU A  59      11.810   1.439 -11.212  1.00  0.00           H  
ATOM    406  N   MET A  60      13.085   2.959  -8.599  1.00  0.00           N  
ATOM    407  CA  MET A  60      13.291   3.352  -7.217  1.00  0.00           C  
ATOM    408  C   MET A  60      14.390   2.514  -6.594  1.00  0.00           C  
ATOM    409  O   MET A  60      15.242   3.036  -5.878  1.00  0.00           O  
ATOM    410  CB  MET A  60      11.995   3.212  -6.422  1.00  0.00           C  
ATOM    411  CEN MET A  60      10.738   4.145  -5.629  1.00  0.00           X  
ATOM    412  H   MET A  60      12.160   2.626  -8.873  1.00  0.00           H  
ATOM    413  N   MET A  61      14.363   1.207  -6.864  1.00  0.00           N  
ATOM    414  CA  MET A  61      15.355   0.314  -6.304  1.00  0.00           C  
ATOM    415  C   MET A  61      16.742   0.620  -6.830  1.00  0.00           C  
ATOM    416  O   MET A  61      17.702   0.661  -6.057  1.00  0.00           O  
ATOM    417  CB  MET A  61      14.985  -1.136  -6.607  1.00  0.00           C  
ATOM    418  CEN MET A  61      14.408  -2.614  -5.857  1.00  0.00           X  
ATOM    419  H   MET A  61      13.615   0.832  -7.449  1.00  0.00           H  
ATOM    420  N   LYS A  62      16.868   0.909  -8.118  1.00  0.00           N  
ATOM    421  CA  LYS A  62      18.200   1.167  -8.634  1.00  0.00           C  
ATOM    422  C   LYS A  62      18.758   2.449  -7.998  1.00  0.00           C  
ATOM    423  O   LYS A  62      19.927   2.491  -7.597  1.00  0.00           O  
ATOM    424  CB  LYS A  62      18.176   1.283 -10.159  1.00  0.00           C  
ATOM    425  CEN LYS A  62      18.584   0.419 -12.046  1.00  0.00           X  
ATOM    426  H   LYS A  62      16.049   0.912  -8.731  1.00  0.00           H  
ATOM    427  N   GLU A  63      17.907   3.474  -7.852  1.00  0.00           N  
ATOM    428  CA  GLU A  63      18.349   4.764  -7.312  1.00  0.00           C  
ATOM    429  C   GLU A  63      18.785   4.616  -5.847  1.00  0.00           C  
ATOM    430  O   GLU A  63      19.757   5.233  -5.401  1.00  0.00           O  
ATOM    431  CB  GLU A  63      17.236   5.808  -7.431  1.00  0.00           C  
ATOM    432  CEN GLU A  63      16.529   7.127  -8.246  1.00  0.00           X  
ATOM    433  H   GLU A  63      16.932   3.355  -8.143  1.00  0.00           H  
ATOM    434  N   PHE A  64      18.082   3.772  -5.106  1.00  0.00           N  
ATOM    435  CA  PHE A  64      18.393   3.529  -3.709  1.00  0.00           C  
ATOM    436  C   PHE A  64      19.774   2.872  -3.628  1.00  0.00           C  
ATOM    437  O   PHE A  64      20.598   3.258  -2.793  1.00  0.00           O  
ATOM    438  CB  PHE A  64      17.328   2.647  -3.054  1.00  0.00           C  
ATOM    439  CEN PHE A  64      16.048   2.819  -2.127  1.00  0.00           X  
ATOM    440  H   PHE A  64      17.263   3.326  -5.514  1.00  0.00           H  
ATOM    441  N   GLN A  65      20.051   1.892  -4.498  1.00  0.00           N  
ATOM    442  CA  GLN A  65      21.344   1.221  -4.422  1.00  0.00           C  
ATOM    443  C   GLN A  65      22.444   2.251  -4.661  1.00  0.00           C  
ATOM    444  O   GLN A  65      23.419   2.297  -3.916  1.00  0.00           O  
ATOM    445  CB  GLN A  65      21.440   0.090  -5.448  1.00  0.00           C  
ATOM    446  CEN GLN A  65      21.349  -1.640  -5.668  1.00  0.00           X  
ATOM    447  H   GLN A  65      19.369   1.622  -5.209  1.00  0.00           H  
ATOM    448  N   GLN A  66      22.265   3.130  -5.655  1.00  0.00           N  
ATOM    449  CA  GLN A  66      23.318   4.090  -5.965  1.00  0.00           C  
ATOM    450  C   GLN A  66      23.565   4.985  -4.747  1.00  0.00           C  
ATOM    451  O   GLN A  66      24.717   5.215  -4.385  1.00  0.00           O  
ATOM    452  CB  GLN A  66      22.941   4.941  -7.181  1.00  0.00           C  
ATOM    453  CEN GLN A  66      23.192   5.159  -8.895  1.00  0.00           X  
ATOM    454  H   GLN A  66      21.414   3.099  -6.219  1.00  0.00           H  
ATOM    455  N   VAL A  67      22.493   5.419  -4.062  1.00  0.00           N  
ATOM    456  CA  VAL A  67      22.668   6.327  -2.920  1.00  0.00           C  
ATOM    457  C   VAL A  67      23.465   5.630  -1.818  1.00  0.00           C  
ATOM    458  O   VAL A  67      24.339   6.233  -1.196  1.00  0.00           O  
ATOM    459  CB  VAL A  67      21.319   6.802  -2.349  1.00  0.00           C  
ATOM    460  CEN VAL A  67      20.905   7.350  -2.288  1.00  0.00           X  
ATOM    461  H   VAL A  67      21.562   5.140  -4.370  1.00  0.00           H  
ATOM    462  N   LEU A  68      23.226   4.339  -1.606  1.00  0.00           N  
ATOM    463  CA  LEU A  68      24.012   3.633  -0.596  1.00  0.00           C  
ATOM    464  C   LEU A  68      25.497   3.587  -0.910  1.00  0.00           C  
ATOM    465  O   LEU A  68      26.335   3.847  -0.034  1.00  0.00           O  
ATOM    466  CB  LEU A  68      23.476   2.206  -0.427  1.00  0.00           C  
ATOM    467  CEN LEU A  68      22.602   1.539   0.652  1.00  0.00           X  
ATOM    468  H   LEU A  68      22.499   3.867  -2.148  1.00  0.00           H  
ATOM    469  N   ASP A  69      25.840   3.301  -2.157  1.00  0.00           N  
ATOM    470  CA  ASP A  69      27.245   3.237  -2.503  1.00  0.00           C  
ATOM    471  C   ASP A  69      27.912   4.590  -2.249  1.00  0.00           C  
ATOM    472  O   ASP A  69      29.003   4.654  -1.672  1.00  0.00           O  
ATOM    473  CB  ASP A  69      27.421   2.816  -3.964  1.00  0.00           C  
ATOM    474  CEN ASP A  69      27.615   1.987  -4.523  1.00  0.00           X  
ATOM    475  H   ASP A  69      25.118   3.091  -2.847  1.00  0.00           H  
ATOM    476  N   GLU A  70      27.243   5.679  -2.634  1.00  0.00           N  
ATOM    477  CA  GLU A  70      27.842   6.995  -2.483  1.00  0.00           C  
ATOM    478  C   GLU A  70      28.012   7.362  -1.017  1.00  0.00           C  
ATOM    479  O   GLU A  70      29.091   7.803  -0.617  1.00  0.00           O  
ATOM    480  CB  GLU A  70      26.995   8.053  -3.194  1.00  0.00           C  
ATOM    481  CEN GLU A  70      26.703   9.046  -4.547  1.00  0.00           X  
ATOM    482  H   GLU A  70      26.320   5.585  -3.056  1.00  0.00           H  
ATOM    483  N   LEU A  71      27.007   7.078  -0.189  1.00  0.00           N  
ATOM    484  CA  LEU A  71      27.137   7.347   1.234  1.00  0.00           C  
ATOM    485  C   LEU A  71      28.224   6.491   1.843  1.00  0.00           C  
ATOM    486  O   LEU A  71      29.033   6.970   2.635  1.00  0.00           O  
ATOM    487  CB  LEU A  71      25.802   7.104   1.949  1.00  0.00           C  
ATOM    488  CEN LEU A  71      24.728   8.055   2.512  1.00  0.00           X  
ATOM    489  H   LEU A  71      26.123   6.719  -0.560  1.00  0.00           H  
ATOM    490  N   ASN A  72      28.292   5.226   1.428  1.00  0.00           N  
ATOM    491  CA  ASN A  72      29.314   4.333   1.953  1.00  0.00           C  
ATOM    492  C   ASN A  72      30.709   4.836   1.572  1.00  0.00           C  
ATOM    493  O   ASN A  72      31.637   4.824   2.388  1.00  0.00           O  
ATOM    494  CB  ASN A  72      29.110   2.909   1.471  1.00  0.00           C  
ATOM    495  CEN ASN A  72      28.630   2.034   1.796  1.00  0.00           X  
ATOM    496  H   ASN A  72      27.598   4.858   0.776  1.00  0.00           H  
ATOM    497  N   ASN A  73      30.853   5.307   0.333  1.00  0.00           N  
ATOM    498  CA  ASN A  73      32.124   5.828  -0.142  1.00  0.00           C  
ATOM    499  C   ASN A  73      32.484   7.197   0.449  1.00  0.00           C  
ATOM    500  O   ASN A  73      33.665   7.487   0.666  1.00  0.00           O  
ATOM    501  CB  ASN A  73      32.134   5.902  -1.658  1.00  0.00           C  
ATOM    502  CEN ASN A  73      32.407   5.293  -2.468  1.00  0.00           X  
ATOM    503  H   ASN A  73      30.065   5.261  -0.313  1.00  0.00           H  
ATOM    504  N   HIS A  74      31.482   8.042   0.710  1.00  0.00           N  
ATOM    505  CA  HIS A  74      31.747   9.398   1.194  1.00  0.00           C  
ATOM    506  C   HIS A  74      31.805   9.552   2.719  1.00  0.00           C  
ATOM    507  O   HIS A  74      32.484  10.447   3.230  1.00  0.00           O  
ATOM    508  CB  HIS A  74      30.687  10.354   0.637  1.00  0.00           C  
ATOM    509  CEN HIS A  74      30.521  11.224  -0.479  1.00  0.00           X  
ATOM    510  H   HIS A  74      30.524   7.754   0.508  1.00  0.00           H  
ATOM    511  N   LEU A  75      31.102   8.702   3.449  1.00  0.00           N  
ATOM    512  CA  LEU A  75      31.040   8.799   4.901  1.00  0.00           C  
ATOM    513  C   LEU A  75      32.191   8.025   5.549  1.00  0.00           C  
ATOM    514  O   LEU A  75      32.209   6.796   5.544  1.00  0.00           O  
ATOM    515  CB  LEU A  75      29.688   8.282   5.409  1.00  0.00           C  
ATOM    516  CEN LEU A  75      28.424   8.993   5.927  1.00  0.00           X  
ATOM    517  H   LEU A  75      30.554   7.970   2.998  1.00  0.00           H  
ATOM    518  N   GLN A  76      33.158   8.765   6.088  1.00  0.00           N  
ATOM    519  CA  GLN A  76      34.363   8.186   6.688  1.00  0.00           C  
ATOM    520  C   GLN A  76      34.485   8.001   8.206  1.00  0.00           C  
ATOM    521  O   GLN A  76      33.921   8.734   9.040  1.00  0.00           O  
ATOM    522  CB  GLN A  76      35.556   9.033   6.236  1.00  0.00           C  
ATOM    523  CEN GLN A  76      36.839   9.166   5.060  1.00  0.00           X  
ATOM    524  H   GLN A  76      33.091   9.770   6.010  1.00  0.00           H  
ATOM    525  N   GLY A  77      35.299   6.997   8.523  1.00  0.00           N  
ATOM    526  CA  GLY A  77      35.673   6.639   9.873  1.00  0.00           C  
ATOM    527  C   GLY A  77      34.523   6.168  10.726  1.00  0.00           C  
ATOM    528  O   GLY A  77      33.621   5.461  10.264  1.00  0.00           O  
ATOM    529  CEN GLY A  77      35.673   6.639   9.873  1.00  0.00           X  
ATOM    530  H   GLY A  77      35.714   6.475   7.762  1.00  0.00           H  
ATOM    531  N   GLY A  78      34.612   6.549  11.992  1.00  0.00           N  
ATOM    532  CA  GLY A  78      33.667   6.197  13.023  1.00  0.00           C  
ATOM    533  C   GLY A  78      32.649   7.288  13.323  1.00  0.00           C  
ATOM    534  O   GLY A  78      32.068   7.286  14.405  1.00  0.00           O  
ATOM    535  CEN GLY A  78      33.667   6.197  13.023  1.00  0.00           X  
ATOM    536  H   GLY A  78      35.402   7.123  12.253  1.00  0.00           H  
ATOM    537  N   LYS A  79      32.468   8.279  12.438  1.00  0.00           N  
ATOM    538  CA  LYS A  79      31.624   9.390  12.888  1.00  0.00           C  
ATOM    539  C   LYS A  79      30.221   8.879  13.252  1.00  0.00           C  
ATOM    540  O   LYS A  79      29.546   8.252  12.432  1.00  0.00           O  
ATOM    541  CB  LYS A  79      31.535  10.472  11.810  1.00  0.00           C  
ATOM    542  CEN LYS A  79      32.123  12.378  11.106  1.00  0.00           X  
ATOM    543  H   LYS A  79      32.876   8.262  11.493  1.00  0.00           H  
ATOM    544  N   HIS A  80      29.757   9.227  14.456  1.00  0.00           N  
ATOM    545  CA  HIS A  80      28.401   8.868  14.868  1.00  0.00           C  
ATOM    546  C   HIS A  80      27.355   9.255  13.852  1.00  0.00           C  
ATOM    547  O   HIS A  80      26.385   8.526  13.653  1.00  0.00           O  
ATOM    548  CB  HIS A  80      28.063   9.517  16.215  1.00  0.00           C  
ATOM    549  CEN HIS A  80      28.088   9.173  17.597  1.00  0.00           X  
ATOM    550  H   HIS A  80      30.385   9.656  15.119  1.00  0.00           H  
ATOM    551  N   THR A  81      27.549  10.380  13.174  1.00  0.00           N  
ATOM    552  CA  THR A  81      26.577  10.785  12.171  1.00  0.00           C  
ATOM    553  C   THR A  81      26.527   9.759  11.059  1.00  0.00           C  
ATOM    554  O   THR A  81      25.456   9.435  10.550  1.00  0.00           O  
ATOM    555  CB  THR A  81      26.904  12.167  11.575  1.00  0.00           C  
ATOM    556  CEN THR A  81      26.992  12.742  11.629  1.00  0.00           X  
ATOM    557  H   THR A  81      28.351  10.953  13.374  1.00  0.00           H  
ATOM    558  N   VAL A  82      27.683   9.230  10.698  1.00  0.00           N  
ATOM    559  CA  VAL A  82      27.774   8.281   9.611  1.00  0.00           C  
ATOM    560  C   VAL A  82      27.132   6.977   9.972  1.00  0.00           C  
ATOM    561  O   VAL A  82      26.442   6.370   9.147  1.00  0.00           O  
ATOM    562  CB  VAL A  82      29.236   8.020   9.203  1.00  0.00           C  
ATOM    563  CEN VAL A  82      29.701   8.129   8.707  1.00  0.00           X  
ATOM    564  H   VAL A  82      28.521   9.482  11.202  1.00  0.00           H  
ATOM    565  N   HIS A  83      27.335   6.544  11.215  1.00  0.00           N  
ATOM    566  CA  HIS A  83      26.740   5.297  11.636  1.00  0.00           C  
ATOM    567  C   HIS A  83      25.226   5.414  11.572  1.00  0.00           C  
ATOM    568  O   HIS A  83      24.559   4.517  11.058  1.00  0.00           O  
ATOM    569  CB  HIS A  83      27.191   4.922  13.052  1.00  0.00           C  
ATOM    570  CEN HIS A  83      28.182   4.106  13.671  1.00  0.00           X  
ATOM    571  H   HIS A  83      27.935   7.077  11.853  1.00  0.00           H  
ATOM    572  N   HIS A  84      24.686   6.544  12.030  1.00  0.00           N  
ATOM    573  CA  HIS A  84      23.248   6.725  12.049  1.00  0.00           C  
ATOM    574  C   HIS A  84      22.686   6.713  10.630  1.00  0.00           C  
ATOM    575  O   HIS A  84      21.677   6.059  10.363  1.00  0.00           O  
ATOM    576  CB  HIS A  84      22.876   8.033  12.756  1.00  0.00           C  
ATOM    577  CEN HIS A  84      22.483   8.463  14.056  1.00  0.00           X  
ATOM    578  H   HIS A  84      25.287   7.272  12.418  1.00  0.00           H  
ATOM    579  N   ILE A  85      23.350   7.391   9.695  1.00  0.00           N  
ATOM    580  CA  ILE A  85      22.824   7.436   8.342  1.00  0.00           C  
ATOM    581  C   ILE A  85      22.837   6.045   7.732  1.00  0.00           C  
ATOM    582  O   ILE A  85      21.908   5.671   7.012  1.00  0.00           O  
ATOM    583  CB  ILE A  85      23.629   8.397   7.447  1.00  0.00           C  
ATOM    584  CEN ILE A  85      23.740   9.432   7.123  1.00  0.00           X  
ATOM    585  H   ILE A  85      24.203   7.896   9.938  1.00  0.00           H  
ATOM    586  N   GLU A  86      23.869   5.253   8.025  1.00  0.00           N  
ATOM    587  CA  GLU A  86      23.943   3.928   7.434  1.00  0.00           C  
ATOM    588  C   GLU A  86      22.764   3.066   7.914  1.00  0.00           C  
ATOM    589  O   GLU A  86      22.117   2.388   7.113  1.00  0.00           O  
ATOM    590  CB  GLU A  86      25.275   3.260   7.780  1.00  0.00           C  
ATOM    591  CEN GLU A  86      26.869   2.835   7.353  1.00  0.00           X  
ATOM    592  H   GLU A  86      24.602   5.578   8.659  1.00  0.00           H  
ATOM    593  N   GLN A  87      22.453   3.120   9.222  1.00  0.00           N  
ATOM    594  CA  GLN A  87      21.350   2.339   9.777  1.00  0.00           C  
ATOM    595  C   GLN A  87      20.016   2.738   9.161  1.00  0.00           C  
ATOM    596  O   GLN A  87      19.209   1.866   8.816  1.00  0.00           O  
ATOM    597  CB  GLN A  87      21.285   2.512  11.297  1.00  0.00           C  
ATOM    598  CEN GLN A  87      21.692   1.778  12.828  1.00  0.00           X  
ATOM    599  H   GLN A  87      23.024   3.687   9.848  1.00  0.00           H  
ATOM    600  N   ASN A  88      19.797   4.044   8.973  1.00  0.00           N  
ATOM    601  CA  ASN A  88      18.533   4.533   8.436  1.00  0.00           C  
ATOM    602  C   ASN A  88      18.351   4.043   7.016  1.00  0.00           C  
ATOM    603  O   ASN A  88      17.265   3.608   6.631  1.00  0.00           O  
ATOM    604  CB  ASN A  88      18.443   6.047   8.489  1.00  0.00           C  
ATOM    605  CEN ASN A  88      18.073   6.786   9.136  1.00  0.00           X  
ATOM    606  H   ASN A  88      20.508   4.716   9.256  1.00  0.00           H  
ATOM    607  N   ILE A  89      19.431   4.050   6.249  1.00  0.00           N  
ATOM    608  CA  ILE A  89      19.356   3.653   4.862  1.00  0.00           C  
ATOM    609  C   ILE A  89      19.014   2.174   4.770  1.00  0.00           C  
ATOM    610  O   ILE A  89      18.203   1.784   3.932  1.00  0.00           O  
ATOM    611  CB  ILE A  89      20.676   3.927   4.118  1.00  0.00           C  
ATOM    612  CEN ILE A  89      21.253   4.672   3.569  1.00  0.00           X  
ATOM    613  H   ILE A  89      20.319   4.378   6.632  1.00  0.00           H  
ATOM    614  N   LYS A  90      19.627   1.341   5.627  1.00  0.00           N  
ATOM    615  CA  LYS A  90      19.317  -0.087   5.610  1.00  0.00           C  
ATOM    616  C   LYS A  90      17.841  -0.334   5.912  1.00  0.00           C  
ATOM    617  O   LYS A  90      17.189  -1.113   5.216  1.00  0.00           O  
ATOM    618  CB  LYS A  90      20.193  -0.837   6.614  1.00  0.00           C  
ATOM    619  CEN LYS A  90      21.848  -2.103   6.980  1.00  0.00           X  
ATOM    620  H   LYS A  90      20.311   1.704   6.291  1.00  0.00           H  
ATOM    621  N   GLU A  91      17.271   0.359   6.901  1.00  0.00           N  
ATOM    622  CA  GLU A  91      15.867   0.111   7.199  1.00  0.00           C  
ATOM    623  C   GLU A  91      14.997   0.496   6.005  1.00  0.00           C  
ATOM    624  O   GLU A  91      14.066  -0.233   5.640  1.00  0.00           O  
ATOM    625  CB  GLU A  91      15.435   0.885   8.447  1.00  0.00           C  
ATOM    626  CEN GLU A  91      15.108   0.929  10.118  1.00  0.00           X  
ATOM    627  H   GLU A  91      17.811   1.025   7.452  1.00  0.00           H  
ATOM    628  N   ILE A  92      15.339   1.608   5.350  1.00  0.00           N  
ATOM    629  CA  ILE A  92      14.536   2.103   4.239  1.00  0.00           C  
ATOM    630  C   ILE A  92      14.530   1.077   3.121  1.00  0.00           C  
ATOM    631  O   ILE A  92      13.494   0.846   2.497  1.00  0.00           O  
ATOM    632  CB  ILE A  92      15.059   3.447   3.701  1.00  0.00           C  
ATOM    633  CEN ILE A  92      15.020   4.530   3.816  1.00  0.00           X  
ATOM    634  H   ILE A  92      16.151   2.145   5.662  1.00  0.00           H  
ATOM    635  N   PHE A  93      15.685   0.457   2.878  1.00  0.00           N  
ATOM    636  CA  PHE A  93      15.866  -0.531   1.826  1.00  0.00           C  
ATOM    637  C   PHE A  93      14.930  -1.696   2.072  1.00  0.00           C  
ATOM    638  O   PHE A  93      14.186  -2.104   1.182  1.00  0.00           O  
ATOM    639  CB  PHE A  93      17.317  -1.011   1.763  1.00  0.00           C  
ATOM    640  CEN PHE A  93      18.626  -0.730   0.907  1.00  0.00           X  
ATOM    641  H   PHE A  93      16.493   0.698   3.446  1.00  0.00           H  
ATOM    642  N   HIS A  94      14.927  -2.209   3.300  1.00  0.00           N  
ATOM    643  CA  HIS A  94      14.065  -3.329   3.634  1.00  0.00           C  
ATOM    644  C   HIS A  94      12.593  -2.994   3.390  1.00  0.00           C  
ATOM    645  O   HIS A  94      11.861  -3.801   2.801  1.00  0.00           O  
ATOM    646  CB  HIS A  94      14.275  -3.748   5.093  1.00  0.00           C  
ATOM    647  CEN HIS A  94      15.039  -4.701   5.826  1.00  0.00           X  
ATOM    648  H   HIS A  94      15.564  -1.837   4.006  1.00  0.00           H  
ATOM    649  N   HIS A  95      12.154  -1.799   3.788  1.00  0.00           N  
ATOM    650  CA  HIS A  95      10.742  -1.487   3.626  1.00  0.00           C  
ATOM    651  C   HIS A  95      10.391  -1.420   2.133  1.00  0.00           C  
ATOM    652  O   HIS A  95       9.322  -1.889   1.714  1.00  0.00           O  
ATOM    653  CB  HIS A  95      10.392  -0.167   4.320  1.00  0.00           C  
ATOM    654  CEN HIS A  95       9.862   0.270   5.568  1.00  0.00           X  
ATOM    655  H   HIS A  95      12.794  -1.136   4.228  1.00  0.00           H  
ATOM    656  N   LEU A  96      11.297  -0.875   1.320  1.00  0.00           N  
ATOM    657  CA  LEU A  96      11.023  -0.756  -0.101  1.00  0.00           C  
ATOM    658  C   LEU A  96      10.868  -2.138  -0.717  1.00  0.00           C  
ATOM    659  O   LEU A  96       9.987  -2.338  -1.554  1.00  0.00           O  
ATOM    660  CB  LEU A  96      12.141   0.028  -0.800  1.00  0.00           C  
ATOM    661  CEN LEU A  96      12.227   1.467  -1.344  1.00  0.00           X  
ATOM    662  H   LEU A  96      12.180  -0.529   1.696  1.00  0.00           H  
ATOM    663  N   GLU A  97      11.693  -3.105  -0.295  1.00  0.00           N  
ATOM    664  CA  GLU A  97      11.607  -4.441  -0.866  1.00  0.00           C  
ATOM    665  C   GLU A  97      10.266  -5.085  -0.521  1.00  0.00           C  
ATOM    666  O   GLU A  97       9.632  -5.708  -1.376  1.00  0.00           O  
ATOM    667  CB  GLU A  97      12.760  -5.315  -0.368  1.00  0.00           C  
ATOM    668  CEN GLU A  97      14.294  -6.015  -0.612  1.00  0.00           X  
ATOM    669  H   GLU A  97      12.405  -2.898   0.405  1.00  0.00           H  
ATOM    670  N   GLU A  98       9.809  -4.922   0.729  1.00  0.00           N  
ATOM    671  CA  GLU A  98       8.569  -5.574   1.134  1.00  0.00           C  
ATOM    672  C   GLU A  98       7.403  -4.994   0.337  1.00  0.00           C  
ATOM    673  O   GLU A  98       6.516  -5.732  -0.107  1.00  0.00           O  
ATOM    674  CB  GLU A  98       8.329  -5.406   2.636  1.00  0.00           C  
ATOM    675  CEN GLU A  98       8.395  -6.029   4.221  1.00  0.00           X  
ATOM    676  H   GLU A  98      10.349  -4.367   1.399  1.00  0.00           H  
ATOM    677  N   LEU A  99       7.450  -3.674   0.110  1.00  0.00           N  
ATOM    678  CA  LEU A  99       6.398  -2.927  -0.579  1.00  0.00           C  
ATOM    679  C   LEU A  99       6.303  -3.301  -2.060  1.00  0.00           C  
ATOM    680  O   LEU A  99       5.207  -3.427  -2.605  1.00  0.00           O  
ATOM    681  CB  LEU A  99       6.643  -1.421  -0.429  1.00  0.00           C  
ATOM    682  CEN LEU A  99       5.990  -0.338   0.451  1.00  0.00           X  
ATOM    683  H   LEU A  99       8.255  -3.157   0.474  1.00  0.00           H  
ATOM    684  N   VAL A 100       7.445  -3.486  -2.714  1.00  0.00           N  
ATOM    685  CA  VAL A 100       7.454  -3.831  -4.130  1.00  0.00           C  
ATOM    686  C   VAL A 100       6.981  -5.263  -4.346  1.00  0.00           C  
ATOM    687  O   VAL A 100       6.224  -5.542  -5.280  1.00  0.00           O  
ATOM    688  CB  VAL A 100       8.856  -3.663  -4.745  1.00  0.00           C  
ATOM    689  CEN VAL A 100       9.230  -3.276  -5.175  1.00  0.00           X  
ATOM    690  H   VAL A 100       8.328  -3.371  -2.215  1.00  0.00           H  
ATOM    691  N   HIS A 101       7.456  -6.177  -3.493  1.00  0.00           N  
ATOM    692  CA  HIS A 101       7.128  -7.593  -3.639  1.00  0.00           C  
ATOM    693  C   HIS A 101       5.687  -7.979  -3.277  1.00  0.00           C  
ATOM    694  O   HIS A 101       5.117  -8.871  -3.924  1.00  0.00           O  
ATOM    695  CB  HIS A 101       8.096  -8.427  -2.793  1.00  0.00           C  
ATOM    696  CEN HIS A 101       9.335  -9.111  -2.958  1.00  0.00           X  
ATOM    697  H   HIS A 101       8.082  -5.869  -2.742  1.00  0.00           H  
ATOM    698  N   ARG A 102       5.112  -7.354  -2.244  1.00  0.00           N  
ATOM    699  CA  ARG A 102       3.779  -7.735  -1.778  1.00  0.00           C  
ATOM    700  C   ARG A 102       2.681  -7.519  -2.816  1.00  0.00           C  
ATOM    701  O   ARG A 102       2.251  -8.482  -3.455  1.00  0.00           O  
ATOM    702  CB  ARG A 102       3.428  -7.040  -0.470  1.00  0.00           C  
ATOM    703  CEN ARG A 102       3.151  -6.627   1.960  1.00  0.00           X  
ATOM    704  H   ARG A 102       5.631  -6.632  -1.742  1.00  0.00           H  
TER                                                                             
# All scores below are weighted scores, not raw scores.
#BEGIN_POSE_ENERGIES_TABLE ./minmover_pdb/pose_19.pdb
label vdw cenpack pair env cbeta hs_pair ss_pair sheet total
weights 1 0.5 1 1 0.25 1 1 1 NA
pose 0 -10.6754 -13.0514 -22.0223 5.21538 0 0 0 -40.5338
MET:NtermProteinFull_1 0 0.0311 -0.122 0.06168 0.04221 0 0 0 0.01299
TYR_2 0 -0.05211 0.00435 0.85474 0.06956 0 0 0 0.87654
GLY_3 0 0.10986 0.26385 -0.07965 0.06939 0 0 0 0.36345
LYS_4 0 -0.34511 -0.1844 -0.51535 0.02976 0 0 0 -1.0151
LEU_5 0 -0.4799 -0.4758 -0.50394 0.03207 0 0 0 -1.42758
ASN_6 0 -0.22361 0.12935 -0.32173 0.04278 0 0 0 -0.37322
ASP_7 0 -0.07778 -0.20222 -0.42964 0.06886 0 0 0 -0.64078
LEU_8 0 -0.36719 -0.47255 -0.53584 0.0321 0 0 0 -1.34348
LEU_9 0 -0.23956 -0.24542 -0.19483 0.04161 0 0 0 -0.63821
GLU_10 0 -0.08956 0.03384 -0.92601 0.06933 0 0 0 -0.9124
ASP_11 0 -0.23644 0.06862 -0.1485 0.03599 0 0 0 -0.28033
LEU_12 0 -0.39995 -0.70474 -0.39148 0.03351 0 0 0 -1.46267
GLN_13 0 -0.00643 0.21191 -0.4142 0.06899 0 0 0 -0.13973
GLU_14 0 0.00785 -0.14216 -0.71584 0.06893 0 0 0 -0.78122
VAL_15 0 -0.28068 -0.5461 -0.00525 0.03283 0 0 0 -0.79919
LEU_16 0 -0.06825 -0.23892 0.4149 0.04435 0 0 0 0.15208
LYS_17 0 -0.04794 -0.03304 -0.8715 0.06948 0 0 0 -0.883
ASN_18 0 -0.06663 -0.10122 -0.24178 0.06757 0 0 0 -0.34205
LEU_19 0 -0.27829 -0.7047 -0.30366 0.03722 0 0 0 -1.24943
HIS_20 0 0.04994 -0.09665 0.0215 0.06893 0 0 0 0.04372
LYS_21 0 -0.03611 0.02958 -1.04927 0.06977 0 0 0 -0.98604
ASN_22 0 0.58839 -0.1739 -0.24178 0.06887 0 0 0 0.24158
TRP_23 0 0.13324 -0.01667 -0.18494 0.03561 0 0 0 -0.03275
HIS_D_24 0 -0.10873 -0.01419 0.11054 0.0692 0 0 0 0.05682
GLY_25 0 0.03533 -0.13446 -0.08884 0.04267 0 0 0 -0.14529
GLY_26 0 0.00334 0.02171 0.0322 0.0365 0 0 0 0.09376
LYS_27 0 0 0 -0.8715 0.07096 0 0 0 -0.80054
ASP_28 0 -0.02852 0.00682 -0.60822 0.07156 0 0 0 -0.55836
ASN_29 0 0.08056 -0.16474 -0.24178 0.03538 0 0 0 -0.29057
LEU_30 0 0.07704 0.11489 0.4149 0.04283 0 0 0 0.64966
HIS_D_31 0 -0.05212 -0.07456 0.11054 0.06926 0 0 0 0.05312
ASP_32 0 -0.16354 -0.16129 -0.42964 0.06902 0 0 0 -0.68545
VAL_33 0 -0.33705 -0.13887 -0.19594 0.03577 0 0 0 -0.63609
ASP_34 0 0.09961 -0.08785 -0.31759 0.0691 0 0 0 -0.23673
ASN_35 0 -0.07586 -0.03189 -0.36221 0.06907 0 0 0 -0.40088
HIS_D_36 0 -0.45495 -0.36372 -0.15264 0.03546 0 0 0 -0.93585
LEU_37 0 0.01453 -0.82368 -0.39148 0.03712 0 0 0 -1.16352
GLN_38 0 0.02406 0.0415 -0.49415 0.06894 0 0 0 -0.35965
ASN_39 0 -0.23725 -0.12911 -0.24178 0.06916 0 0 0 -0.53897
VAL_40 0 -0.26193 -0.31737 -0.27892 0.03378 0 0 0 -0.82444
ILE_41 0 -0.19277 -0.44148 0.72502 0.04377 0 0 0 0.13454
GLU_42 0 -0.07771 -0.19595 -0.71584 0.06882 0 0 0 -0.92068
ASP_43 0 -0.37664 0.03936 0.2122 0.04453 0 0 0 -0.08055
ILE_44 0 -0.31863 -0.58204 -0.49284 0.03325 0 0 0 -1.36026
HIS_45 0 -0.10828 0.25917 0.0215 0.06904 0 0 0 0.24144
ASP_46 0 -0.16334 -0.46886 -0.31759 0.04262 0 0 0 -0.90718
PHE_47 0 -0.35759 -0.50138 -0.53231 0.03616 0 0 0 -1.35512
MET_48 0 -0.51084 -0.0215 0.18716 0.03014 0 0 0 -0.31505
GLN_49 0 -0.04993 0.02618 -0.60368 0.06947 0 0 0 -0.55796
GLY_50 0 0.01353 0.03913 0.0322 0.04528 0 0 0 0.13015
GLY_51 0 -0.07053 0.02747 0.35201 0.03029 0 0 0 0.33925
GLY_52 0 -0.04968 -0.01857 -0.07814 0.03493 0 0 0 -0.11146
SER_53 0 -0.03609 -0.00519 -0.21543 0.0317 0 0 0 -0.22501
GLY_54 0 0.05465 0.04452 -0.07965 0.03556 0 0 0 0.05509
GLY_55 0 -0.0059 -0.00786 -0.07965 0.0357 0 0 0 -0.05771
LYS_56 0 -0.30907 -0.67202 -0.2228 0.03458 0 0 0 -1.16931
LEU_57 0 0.33165 -0.35326 0.24309 0.02999 0 0 0 0.25147
GLN_58 0 0.0071 0.06427 -0.60368 0.0695 0 0 0 -0.46281
GLU_59 0 -0.05154 -0.07962 -0.25924 0.06899 0 0 0 -0.32142
MET_60 0 -0.3076 -0.20258 -0.29185 0.0323 0 0 0 -0.76972
MET_61 0 -0.07208 -0.01239 0.4784 0.0692 0 0 0 0.46313
LYS_62 0 -0.03592 0.00604 -0.96458 0.07008 0 0 0 -0.92438
GLU_63 0 -0.47351 -0.01596 -0.25924 0.03528 0 0 0 -0.71343
PHE_64 0 -0.19736 -0.39881 -0.19907 0.03947 0 0 0 -0.75577
GLN_65 0 0.01508 0.02321 -0.55896 0.06926 0 0 0 -0.45141
GLN_66 0 -0.12017 -0.18158 -0.55896 0.0693 0 0 0 -0.79142
VAL_67 0 -0.17716 -0.59535 -0.27892 0.03762 0 0 0 -1.0138
LEU_68 0 -0.33461 0.01891 0.91309 0.04365 0 0 0 0.64104
ASP_69 0 -0.0756 -0.03993 -0.52292 0.06894 0 0 0 -0.56951
GLU_70 0 -0.52627 0.01913 -0.25924 0.03208 0 0 0 -0.7343
LEU_71 0 -0.41549 -0.30753 -0.30366 0.03677 0 0 0 -0.98991
ASN_72 0 -0.02446 -0.05385 -0.28327 0.06903 0 0 0 -0.29255
ASN_73 0 -0.06259 -0.07217 -0.46336 0.06896 0 0 0 -0.52916
HIS_74 0 0.12364 0.05652 -0.15264 0.03828 0 0 0 0.06581
LEU_75 0 -0.05589 0.04794 -0.30366 0.03662 0 0 0 -0.27498
GLN_76 0 0.00206 -0.18609 -0.55896 0.07072 0 0 0 -0.67228
GLY_77 0 -0.05535 -0.03026 0.35201 0.04518 0 0 0 0.31158
GLY_78 0 -0.01222 -0.04312 0.0322 0.04547 0 0 0 0.02233
LYS_79 0 -0.04979 -0.04105 -0.42611 0.03545 0 0 0 -0.4815
HIS_80 0 -0.00676 -0.04913 0.20362 0.07025 0 0 0 0.21797
THR_81 0 0.51954 -0.26754 -0.20624 0.04262 0 0 0 0.08837
VAL_82 0 -0.01962 0.121 -0.10438 0.04303 0 0 0 0.04002
HIS_D_83 0 -0.01222 -0.0132 0.0215 0.0697 0 0 0 0.06578
HIS_D_84 0 -0.08605 -0.11517 -0.02241 0.06889 0 0 0 -0.15474
ILE_85 0 -0.61248 -0.01557 -0.06945 0.03631 0 0 0 -0.6612
GLU_86 0 0.05061 0.43177 -0.13578 0.06897 0 0 0 0.41557
GLN_87 0 -0.05779 -0.01013 -0.59803 0.06929 0 0 0 -0.59665
ASN_88 0 -0.23594 -0.09728 -0.07783 0.04399 0 0 0 -0.36707
ILE_89 0 -0.22177 -0.51492 -0.31819 0.03968 0 0 0 -1.01521
LYS_90 0 0.06183 0.12414 -0.68888 0.0693 0 0 0 -0.43361
GLU_91 0 -0.04645 -0.06834 -0.4886 0.06894 0 0 0 -0.53445
ILE_92 0 -0.5267 -0.43505 -0.20059 0.03212 0 0 0 -1.13021
PHE_93 0 -0.26974 -0.27845 0.63033 0.04312 0 0 0 0.12526
HIS_D_94 0 -0.09695 0.11464 0.11054 0.06893 0 0 0 0.19717
HIS_D_95 0 -0.29175 -0.33923 -0.06774 0.04303 0 0 0 -0.65568
LEU_96 0 -0.10223 -0.61532 -0.50394 0.03732 0 0 0 -1.18418
GLU_97 0 -0.0821 0.03321 -0.60186 0.06884 0 0 0 -0.58192
GLU_98 0 -0.17648 -0.32009 -0.60186 0.04341 0 0 0 -1.05502
LEU_99 0 0.03316 -0.18488 -0.19483 0.03553 0 0 0 -0.31102
VAL_100 0 0.4019 0.0143 0.10145 0.04318 0 0 0 0.56084
HIS_D_101 0 -0.02671 0.09382 0.20362 0.06961 0 0 0 0.34034
ARG:CtermProteinFull_102 0 0.01683 0.17229 -0.64658 0.04587 0 0 0 -0.4116
#END_POSE_ENERGIES_TABLE ./minmover_pdb/pose_19.pdb
