# Supplementary material for: Selection of a promiscuous minimalist cAMP phosphodiesterase from a library of de novo designed proteins
Source: Nat Chem. 2024 May 3;16(7):1200–8. doi: 10.1038/s41557-024-01490-4 (PMC11230910; doi:10.1038/s41557-024-01490-4)
Supplement: Supplementary file 3 — MD input files, scripts and final structures derived from MD, AlphaFold2, EMSfold and MultiSFold. [file 41557_2024_1490_MOESM3_ESM.zip › Computational_Data/4_MultiSFold/s824/pose_2.pdb]

ATOM      1  N   MET A   1       0.626  -1.111   0.146  1.00  0.00           N  
ATOM      2  CA  MET A   1       1.928  -0.476  -0.009  1.00  0.00           C  
ATOM      3  C   MET A   1       1.949   0.975   0.449  1.00  0.00           C  
ATOM      4  O   MET A   1       2.965   1.434   0.972  1.00  0.00           O  
ATOM      5  CB  MET A   1       2.369  -0.562  -1.469  1.00  0.00           C  
ATOM      6  CEN MET A   1       3.510  -1.361  -2.536  1.00  0.00           X  
ATOM      7  H   MET A   1       0.149  -1.476  -0.654  1.00  0.00           H  
ATOM      8  N   TYR A   2       0.832   1.698   0.287  1.00  0.00           N  
ATOM      9  CA  TYR A   2       0.735   3.088   0.757  1.00  0.00           C  
ATOM     10  C   TYR A   2       0.785   3.250   2.273  1.00  0.00           C  
ATOM     11  O   TYR A   2       1.592   4.021   2.783  1.00  0.00           O  
ATOM     12  CB  TYR A   2      -0.555   3.721   0.230  1.00  0.00           C  
ATOM     13  CEN TYR A   2      -1.114   4.767  -1.059  1.00  0.00           X  
ATOM     14  H   TYR A   2       0.043   1.331  -0.222  1.00  0.00           H  
ATOM     15  N   GLY A   3      -0.077   2.533   3.001  1.00  0.00           N  
ATOM     16  CA  GLY A   3      -0.005   2.550   4.457  1.00  0.00           C  
ATOM     17  C   GLY A   3       1.415   2.307   4.949  1.00  0.00           C  
ATOM     18  O   GLY A   3       1.865   2.940   5.906  1.00  0.00           O  
ATOM     19  CEN GLY A   3      -0.005   2.550   4.457  1.00  0.00           X  
ATOM     20  H   GLY A   3      -0.793   1.998   2.540  1.00  0.00           H  
ATOM     21  N   LYS A   4       2.120   1.389   4.290  1.00  0.00           N  
ATOM     22  CA  LYS A   4       3.465   1.019   4.708  1.00  0.00           C  
ATOM     23  C   LYS A   4       4.429   2.188   4.491  1.00  0.00           C  
ATOM     24  O   LYS A   4       5.252   2.469   5.359  1.00  0.00           O  
ATOM     25  CB  LYS A   4       3.945  -0.218   3.947  1.00  0.00           C  
ATOM     26  CEN LYS A   4       4.337  -2.297   3.936  1.00  0.00           X  
ATOM     27  H   LYS A   4       1.710   0.942   3.484  1.00  0.00           H  
ATOM     28  N   LEU A   5       4.300   2.913   3.377  1.00  0.00           N  
ATOM     29  CA  LEU A   5       5.078   4.136   3.202  1.00  0.00           C  
ATOM     30  C   LEU A   5       4.802   5.145   4.303  1.00  0.00           C  
ATOM     31  O   LEU A   5       5.737   5.651   4.927  1.00  0.00           O  
ATOM     32  CB  LEU A   5       4.782   4.758   1.831  1.00  0.00           C  
ATOM     33  CEN LEU A   5       5.573   4.801   0.510  1.00  0.00           X  
ATOM     34  H   LEU A   5       3.666   2.618   2.635  1.00  0.00           H  
ATOM     35  N   ASN A   6       3.525   5.413   4.582  1.00  0.00           N  
ATOM     36  CA  ASN A   6       3.183   6.392   5.596  1.00  0.00           C  
ATOM     37  C   ASN A   6       3.663   5.889   6.953  1.00  0.00           C  
ATOM     38  O   ASN A   6       4.279   6.644   7.711  1.00  0.00           O  
ATOM     39  CB  ASN A   6       1.694   6.686   5.622  1.00  0.00           C  
ATOM     40  CEN ASN A   6       1.026   7.378   5.202  1.00  0.00           X  
ATOM     41  H   ASN A   6       2.780   4.966   4.052  1.00  0.00           H  
ATOM     42  N   ASP A   7       3.417   4.603   7.259  1.00  0.00           N  
ATOM     43  CA  ASP A   7       3.868   4.065   8.545  1.00  0.00           C  
ATOM     44  C   ASP A   7       5.383   4.201   8.675  1.00  0.00           C  
ATOM     45  O   ASP A   7       5.893   4.643   9.706  1.00  0.00           O  
ATOM     46  CB  ASP A   7       3.453   2.600   8.698  1.00  0.00           C  
ATOM     47  CEN ASP A   7       2.727   2.031   9.130  1.00  0.00           X  
ATOM     48  H   ASP A   7       2.906   4.014   6.597  1.00  0.00           H  
ATOM     49  N   LEU A   8       6.105   3.887   7.596  1.00  0.00           N  
ATOM     50  CA  LEU A   8       7.559   3.868   7.651  1.00  0.00           C  
ATOM     51  C   LEU A   8       8.074   5.257   7.948  1.00  0.00           C  
ATOM     52  O   LEU A   8       8.996   5.425   8.750  1.00  0.00           O  
ATOM     53  CB  LEU A   8       8.147   3.344   6.335  1.00  0.00           C  
ATOM     54  CEN LEU A   8       8.792   2.002   5.939  1.00  0.00           X  
ATOM     55  H   LEU A   8       5.630   3.605   6.738  1.00  0.00           H  
ATOM     56  N   LEU A   9       7.443   6.263   7.349  1.00  0.00           N  
ATOM     57  CA  LEU A   9       7.891   7.629   7.503  1.00  0.00           C  
ATOM     58  C   LEU A   9       7.710   8.052   8.952  1.00  0.00           C  
ATOM     59  O   LEU A   9       8.594   8.694   9.525  1.00  0.00           O  
ATOM     60  CB  LEU A   9       7.122   8.561   6.558  1.00  0.00           C  
ATOM     61  CEN LEU A   9       7.506   9.262   5.241  1.00  0.00           X  
ATOM     62  H   LEU A   9       6.656   6.069   6.734  1.00  0.00           H  
ATOM     63  N   GLU A  10       6.569   7.693   9.561  1.00  0.00           N  
ATOM     64  CA  GLU A  10       6.371   8.092  10.950  1.00  0.00           C  
ATOM     65  C   GLU A  10       7.441   7.462  11.847  1.00  0.00           C  
ATOM     66  O   GLU A  10       8.017   8.151  12.693  1.00  0.00           O  
ATOM     67  CB  GLU A  10       4.973   7.696  11.429  1.00  0.00           C  
ATOM     68  CEN GLU A  10       3.353   8.108  11.758  1.00  0.00           X  
ATOM     69  H   GLU A  10       5.860   7.167   9.051  1.00  0.00           H  
ATOM     70  N   ASP A  11       7.754   6.174  11.645  1.00  0.00           N  
ATOM     71  CA  ASP A  11       8.732   5.532  12.517  1.00  0.00           C  
ATOM     72  C   ASP A  11      10.122   6.182  12.352  1.00  0.00           C  
ATOM     73  O   ASP A  11      10.836   6.369  13.343  1.00  0.00           O  
ATOM     74  CB  ASP A  11       8.804   4.032  12.223  1.00  0.00           C  
ATOM     75  CEN ASP A  11       8.439   3.146  12.569  1.00  0.00           X  
ATOM     76  H   ASP A  11       7.291   5.642  10.909  1.00  0.00           H  
ATOM     77  N   LEU A  12      10.497   6.565  11.124  1.00  0.00           N  
ATOM     78  CA  LEU A  12      11.815   7.164  10.882  1.00  0.00           C  
ATOM     79  C   LEU A  12      11.934   8.494  11.616  1.00  0.00           C  
ATOM     80  O   LEU A  12      12.975   8.812  12.194  1.00  0.00           O  
ATOM     81  CB  LEU A  12      12.052   7.358   9.379  1.00  0.00           C  
ATOM     82  CEN LEU A  12      12.917   6.604   8.351  1.00  0.00           X  
ATOM     83  H   LEU A  12       9.861   6.413  10.339  1.00  0.00           H  
ATOM     84  N   GLN A  13      10.857   9.282  11.590  1.00  0.00           N  
ATOM     85  CA  GLN A  13      10.857  10.557  12.289  1.00  0.00           C  
ATOM     86  C   GLN A  13      11.058  10.336  13.789  1.00  0.00           C  
ATOM     87  O   GLN A  13      11.870  11.022  14.419  1.00  0.00           O  
ATOM     88  CB  GLN A  13       9.548  11.310  12.038  1.00  0.00           C  
ATOM     89  CEN GLN A  13       8.799  12.588  11.114  1.00  0.00           X  
ATOM     90  H   GLN A  13      10.036   8.983  11.059  1.00  0.00           H  
ATOM     91  N   GLU A  14      10.363   9.341  14.362  1.00  0.00           N  
ATOM     92  CA  GLU A  14      10.463   9.126  15.804  1.00  0.00           C  
ATOM     93  C   GLU A  14      11.908   8.756  16.156  1.00  0.00           C  
ATOM     94  O   GLU A  14      12.468   9.277  17.122  1.00  0.00           O  
ATOM     95  CB  GLU A  14       9.497   8.032  16.264  1.00  0.00           C  
ATOM     96  CEN GLU A  14       8.018   7.571  16.974  1.00  0.00           X  
ATOM     97  H   GLU A  14       9.739   8.764  13.792  1.00  0.00           H  
ATOM     98  N   VAL A  15      12.543   7.919  15.324  1.00  0.00           N  
ATOM     99  CA  VAL A  15      13.943   7.572  15.534  1.00  0.00           C  
ATOM    100  C   VAL A  15      14.843   8.791  15.432  1.00  0.00           C  
ATOM    101  O   VAL A  15      15.707   8.999  16.284  1.00  0.00           O  
ATOM    102  CB  VAL A  15      14.419   6.514  14.522  1.00  0.00           C  
ATOM    103  CEN VAL A  15      14.606   5.854  14.456  1.00  0.00           X  
ATOM    104  H   VAL A  15      12.020   7.495  14.557  1.00  0.00           H  
ATOM    105  N   LEU A  16      14.636   9.611  14.406  1.00  0.00           N  
ATOM    106  CA  LEU A  16      15.429  10.819  14.236  1.00  0.00           C  
ATOM    107  C   LEU A  16      15.249  11.711  15.468  1.00  0.00           C  
ATOM    108  O   LEU A  16      16.220  12.272  15.990  1.00  0.00           O  
ATOM    109  CB  LEU A  16      15.022  11.559  12.955  1.00  0.00           C  
ATOM    110  CEN LEU A  16      15.687  11.700  11.573  1.00  0.00           X  
ATOM    111  H   LEU A  16      13.925   9.364  13.713  1.00  0.00           H  
ATOM    112  N   LYS A  17      14.012  11.807  15.966  1.00  0.00           N  
ATOM    113  CA  LYS A  17      13.755  12.649  17.130  1.00  0.00           C  
ATOM    114  C   LYS A  17      14.469  12.124  18.388  1.00  0.00           C  
ATOM    115  O   LYS A  17      15.063  12.900  19.144  1.00  0.00           O  
ATOM    116  CB  LYS A  17      12.250  12.751  17.383  1.00  0.00           C  
ATOM    117  CEN LYS A  17      10.464  13.877  17.248  1.00  0.00           X  
ATOM    118  H   LYS A  17      13.245  11.306  15.513  1.00  0.00           H  
ATOM    119  N   ASN A  18      14.451  10.808  18.602  1.00  0.00           N  
ATOM    120  CA  ASN A  18      15.084  10.251  19.791  1.00  0.00           C  
ATOM    121  C   ASN A  18      16.586  10.508  19.765  1.00  0.00           C  
ATOM    122  O   ASN A  18      17.158  10.954  20.768  1.00  0.00           O  
ATOM    123  CB  ASN A  18      14.803   8.766  19.931  1.00  0.00           C  
ATOM    124  CEN ASN A  18      14.103   8.144  20.406  1.00  0.00           X  
ATOM    125  H   ASN A  18      13.957  10.189  17.959  1.00  0.00           H  
ATOM    126  N   LEU A  19      17.214  10.293  18.605  1.00  0.00           N  
ATOM    127  CA  LEU A  19      18.641  10.535  18.449  1.00  0.00           C  
ATOM    128  C   LEU A  19      18.955  12.004  18.684  1.00  0.00           C  
ATOM    129  O   LEU A  19      19.837  12.333  19.467  1.00  0.00           O  
ATOM    130  CB  LEU A  19      19.110  10.099  17.055  1.00  0.00           C  
ATOM    131  CEN LEU A  19      19.907   8.880  16.554  1.00  0.00           X  
ATOM    132  H   LEU A  19      16.682   9.929  17.810  1.00  0.00           H  
ATOM    133  N   HIS A  20      18.180  12.902  18.081  1.00  0.00           N  
ATOM    134  CA  HIS A  20      18.441  14.324  18.275  1.00  0.00           C  
ATOM    135  C   HIS A  20      18.362  14.707  19.746  1.00  0.00           C  
ATOM    136  O   HIS A  20      19.215  15.434  20.263  1.00  0.00           O  
ATOM    137  CB  HIS A  20      17.456  15.170  17.462  1.00  0.00           C  
ATOM    138  CEN HIS A  20      17.408  15.824  16.197  1.00  0.00           X  
ATOM    139  H   HIS A  20      17.447  12.596  17.438  1.00  0.00           H  
ATOM    140  N   LYS A  21      17.335  14.210  20.426  1.00  0.00           N  
ATOM    141  CA  LYS A  21      17.117  14.541  21.825  1.00  0.00           C  
ATOM    142  C   LYS A  21      18.089  13.858  22.795  1.00  0.00           C  
ATOM    143  O   LYS A  21      18.498  14.467  23.790  1.00  0.00           O  
ATOM    144  CB  LYS A  21      15.679  14.191  22.211  1.00  0.00           C  
ATOM    145  CEN LYS A  21      13.701  14.835  22.598  1.00  0.00           X  
ATOM    146  H   LYS A  21      16.660  13.618  19.937  1.00  0.00           H  
ATOM    147  N   ASN A  22      18.452  12.602  22.524  1.00  0.00           N  
ATOM    148  CA  ASN A  22      19.164  11.784  23.505  1.00  0.00           C  
ATOM    149  C   ASN A  22      20.533  11.268  23.063  1.00  0.00           C  
ATOM    150  O   ASN A  22      20.908  10.134  23.374  1.00  0.00           O  
ATOM    151  CB  ASN A  22      18.303  10.608  23.929  1.00  0.00           C  
ATOM    152  CEN ASN A  22      17.593  10.385  24.668  1.00  0.00           X  
ATOM    153  H   ASN A  22      18.169  12.175  21.642  1.00  0.00           H  
ATOM    154  N   TRP A  23      21.274  12.072  22.324  1.00  0.00           N  
ATOM    155  CA  TRP A  23      22.617  11.672  21.943  1.00  0.00           C  
ATOM    156  C   TRP A  23      23.548  11.812  23.134  1.00  0.00           C  
ATOM    157  O   TRP A  23      23.594  12.866  23.766  1.00  0.00           O  
ATOM    158  CB  TRP A  23      23.123  12.510  20.768  1.00  0.00           C  
ATOM    159  CEN TRP A  23      23.656  12.382  19.103  1.00  0.00           X  
ATOM    160  H   TRP A  23      20.908  12.970  22.035  1.00  0.00           H  
ATOM    161  N   HIS A  24      24.298  10.760  23.442  1.00  0.00           N  
ATOM    162  CA  HIS A  24      25.215  10.802  24.576  1.00  0.00           C  
ATOM    163  C   HIS A  24      26.616  10.256  24.265  1.00  0.00           C  
ATOM    164  O   HIS A  24      27.428  10.076  25.172  1.00  0.00           O  
ATOM    165  CB  HIS A  24      24.616  10.027  25.755  1.00  0.00           C  
ATOM    166  CEN HIS A  24      23.835  10.295  26.916  1.00  0.00           X  
ATOM    167  H   HIS A  24      24.203   9.913  22.905  1.00  0.00           H  
ATOM    168  N   GLY A  25      26.894   9.982  22.993  1.00  0.00           N  
ATOM    169  CA  GLY A  25      28.138   9.320  22.580  1.00  0.00           C  
ATOM    170  C   GLY A  25      29.210  10.236  21.964  1.00  0.00           C  
ATOM    171  O   GLY A  25      30.274   9.769  21.554  1.00  0.00           O  
ATOM    172  CEN GLY A  25      28.138   9.319  22.580  1.00  0.00           X  
ATOM    173  H   GLY A  25      26.222  10.234  22.280  1.00  0.00           H  
ATOM    174  N   GLY A  26      28.914  11.532  21.849  1.00  0.00           N  
ATOM    175  CA  GLY A  26      29.875  12.543  21.379  1.00  0.00           C  
ATOM    176  C   GLY A  26      29.389  13.121  20.047  1.00  0.00           C  
ATOM    177  O   GLY A  26      29.130  12.370  19.100  1.00  0.00           O  
ATOM    178  CEN GLY A  26      29.875  12.543  21.379  1.00  0.00           X  
ATOM    179  H   GLY A  26      27.979  11.827  22.098  1.00  0.00           H  
ATOM    180  N   LYS A  27      29.336  14.450  19.933  1.00  0.00           N  
ATOM    181  CA  LYS A  27      28.913  15.084  18.674  1.00  0.00           C  
ATOM    182  C   LYS A  27      29.723  14.618  17.458  1.00  0.00           C  
ATOM    183  O   LYS A  27      29.233  14.623  16.324  1.00  0.00           O  
ATOM    184  CB  LYS A  27      29.007  16.605  18.797  1.00  0.00           C  
ATOM    185  CEN LYS A  27      28.031  18.463  19.066  1.00  0.00           X  
ATOM    186  H   LYS A  27      29.538  15.031  20.735  1.00  0.00           H  
ATOM    187  N   ASP A  28      30.961  14.196  17.688  1.00  0.00           N  
ATOM    188  CA  ASP A  28      31.824  13.765  16.595  1.00  0.00           C  
ATOM    189  C   ASP A  28      31.268  12.506  15.914  1.00  0.00           C  
ATOM    190  O   ASP A  28      31.433  12.312  14.713  1.00  0.00           O  
ATOM    191  CB  ASP A  28      33.244  13.509  17.106  1.00  0.00           C  
ATOM    192  CEN ASP A  28      34.150  13.970  17.171  1.00  0.00           X  
ATOM    193  H   ASP A  28      31.306  14.175  18.636  1.00  0.00           H  
ATOM    194  N   ASN A  29      30.617  11.643  16.704  1.00  0.00           N  
ATOM    195  CA  ASN A  29      30.004  10.417  16.206  1.00  0.00           C  
ATOM    196  C   ASN A  29      28.614  10.721  15.656  1.00  0.00           C  
ATOM    197  O   ASN A  29      28.215  10.223  14.594  1.00  0.00           O  
ATOM    198  CB  ASN A  29      29.932   9.346  17.279  1.00  0.00           C  
ATOM    199  CEN ASN A  29      30.507   8.534  17.613  1.00  0.00           X  
ATOM    200  H   ASN A  29      30.499  11.859  17.690  1.00  0.00           H  
ATOM    201  N   LEU A  30      27.910  11.619  16.353  1.00  0.00           N  
ATOM    202  CA  LEU A  30      26.545  11.992  15.990  1.00  0.00           C  
ATOM    203  C   LEU A  30      26.495  12.454  14.567  1.00  0.00           C  
ATOM    204  O   LEU A  30      25.679  11.976  13.794  1.00  0.00           O  
ATOM    205  CB  LEU A  30      26.010  13.087  16.921  1.00  0.00           C  
ATOM    206  CEN LEU A  30      24.998  13.070  18.082  1.00  0.00           X  
ATOM    207  H   LEU A  30      28.337  12.027  17.186  1.00  0.00           H  
ATOM    208  N   HIS A  31      27.371  13.391  14.220  1.00  0.00           N  
ATOM    209  CA  HIS A  31      27.301  14.032  12.921  1.00  0.00           C  
ATOM    210  C   HIS A  31      27.030  13.015  11.809  1.00  0.00           C  
ATOM    211  O   HIS A  31      26.145  13.232  10.974  1.00  0.00           O  
ATOM    212  CB  HIS A  31      28.597  14.797  12.632  1.00  0.00           C  
ATOM    213  CEN HIS A  31      29.100  16.124  12.759  1.00  0.00           X  
ATOM    214  H   HIS A  31      28.069  13.696  14.906  1.00  0.00           H  
ATOM    215  N   ASP A  32      27.756  11.892  11.778  1.00  0.00           N  
ATOM    216  CA  ASP A  32      27.518  10.948  10.684  1.00  0.00           C  
ATOM    217  C   ASP A  32      26.110  10.363  10.747  1.00  0.00           C  
ATOM    218  O   ASP A  32      25.437  10.226   9.717  1.00  0.00           O  
ATOM    219  CB  ASP A  32      28.555   9.822  10.713  1.00  0.00           C  
ATOM    220  CEN ASP A  32      29.436   9.556  10.277  1.00  0.00           X  
ATOM    221  H   ASP A  32      28.440  11.698  12.500  1.00  0.00           H  
ATOM    222  N   VAL A  33      25.624  10.094  11.960  1.00  0.00           N  
ATOM    223  CA  VAL A  33      24.302   9.499  12.099  1.00  0.00           C  
ATOM    224  C   VAL A  33      23.232  10.445  11.572  1.00  0.00           C  
ATOM    225  O   VAL A  33      22.275  10.007  10.921  1.00  0.00           O  
ATOM    226  CB  VAL A  33      23.988   9.144  13.564  1.00  0.00           C  
ATOM    227  CEN VAL A  33      23.905   8.618  14.002  1.00  0.00           X  
ATOM    228  H   VAL A  33      26.196  10.271  12.788  1.00  0.00           H  
ATOM    229  N   ASP A  34      23.413  11.747  11.825  1.00  0.00           N  
ATOM    230  CA  ASP A  34      22.465  12.745  11.375  1.00  0.00           C  
ATOM    231  C   ASP A  34      22.434  12.856   9.879  1.00  0.00           C  
ATOM    232  O   ASP A  34      21.355  12.925   9.301  1.00  0.00           O  
ATOM    233  CB  ASP A  34      22.792  14.109  11.988  1.00  0.00           C  
ATOM    234  CEN ASP A  34      22.512  14.708  12.763  1.00  0.00           X  
ATOM    235  H   ASP A  34      24.235  12.038  12.340  1.00  0.00           H  
ATOM    236  N   ASN A  35      23.598  12.811   9.230  1.00  0.00           N  
ATOM    237  CA  ASN A  35      23.607  12.897   7.782  1.00  0.00           C  
ATOM    238  C   ASN A  35      22.841  11.722   7.190  1.00  0.00           C  
ATOM    239  O   ASN A  35      22.019  11.897   6.289  1.00  0.00           O  
ATOM    240  CB  ASN A  35      25.020  12.948   7.230  1.00  0.00           C  
ATOM    241  CEN ASN A  35      25.725  13.674   6.952  1.00  0.00           X  
ATOM    242  H   ASN A  35      24.476  12.777   9.751  1.00  0.00           H  
ATOM    243  N   HIS A  36      23.057  10.530   7.747  1.00  0.00           N  
ATOM    244  CA  HIS A  36      22.421   9.341   7.194  1.00  0.00           C  
ATOM    245  C   HIS A  36      20.900   9.410   7.355  1.00  0.00           C  
ATOM    246  O   HIS A  36      20.153   9.109   6.424  1.00  0.00           O  
ATOM    247  CB  HIS A  36      22.967   8.076   7.863  1.00  0.00           C  
ATOM    248  CEN HIS A  36      23.967   7.091   7.619  1.00  0.00           X  
ATOM    249  H   HIS A  36      23.714  10.444   8.527  1.00  0.00           H  
ATOM    250  N   LEU A  37      20.434   9.871   8.509  1.00  0.00           N  
ATOM    251  CA  LEU A  37      18.999   9.912   8.754  1.00  0.00           C  
ATOM    252  C   LEU A  37      18.336  10.888   7.777  1.00  0.00           C  
ATOM    253  O   LEU A  37      17.245  10.627   7.270  1.00  0.00           O  
ATOM    254  CB  LEU A  37      18.713  10.314  10.206  1.00  0.00           C  
ATOM    255  CEN LEU A  37      18.259   9.514  11.442  1.00  0.00           X  
ATOM    256  H   LEU A  37      21.081  10.164   9.242  1.00  0.00           H  
ATOM    257  N   GLN A  38      19.002  12.013   7.513  1.00  0.00           N  
ATOM    258  CA  GLN A  38      18.487  13.018   6.595  1.00  0.00           C  
ATOM    259  C   GLN A  38      18.347  12.426   5.196  1.00  0.00           C  
ATOM    260  O   GLN A  38      17.321  12.630   4.548  1.00  0.00           O  
ATOM    261  CB  GLN A  38      19.408  14.241   6.557  1.00  0.00           C  
ATOM    262  CEN GLN A  38      19.626  15.872   7.139  1.00  0.00           X  
ATOM    263  H   GLN A  38      19.894  12.185   7.968  1.00  0.00           H  
ATOM    264  N   ASN A  39      19.347  11.653   4.733  1.00  0.00           N  
ATOM    265  CA  ASN A  39      19.260  11.072   3.397  1.00  0.00           C  
ATOM    266  C   ASN A  39      18.074  10.107   3.330  1.00  0.00           C  
ATOM    267  O   ASN A  39      17.320  10.113   2.360  1.00  0.00           O  
ATOM    268  CB  ASN A  39      20.546  10.368   3.003  1.00  0.00           C  
ATOM    269  CEN ASN A  39      21.434  10.592   2.491  1.00  0.00           X  
ATOM    270  H   ASN A  39      20.188  11.500   5.291  1.00  0.00           H  
ATOM    271  N   VAL A  40      17.853   9.343   4.405  1.00  0.00           N  
ATOM    272  CA  VAL A  40      16.774   8.357   4.426  1.00  0.00           C  
ATOM    273  C   VAL A  40      15.422   9.053   4.291  1.00  0.00           C  
ATOM    274  O   VAL A  40      14.560   8.619   3.524  1.00  0.00           O  
ATOM    275  CB  VAL A  40      16.789   7.519   5.717  1.00  0.00           C  
ATOM    276  CEN VAL A  40      16.916   6.890   5.969  1.00  0.00           X  
ATOM    277  H   VAL A  40      18.484   9.420   5.210  1.00  0.00           H  
ATOM    278  N   ILE A  41      15.255  10.175   4.983  1.00  0.00           N  
ATOM    279  CA  ILE A  41      14.005  10.921   4.916  1.00  0.00           C  
ATOM    280  C   ILE A  41      13.752  11.459   3.505  1.00  0.00           C  
ATOM    281  O   ILE A  41      12.624  11.367   2.999  1.00  0.00           O  
ATOM    282  CB  ILE A  41      13.998  12.093   5.914  1.00  0.00           C  
ATOM    283  CEN ILE A  41      13.793  12.387   6.944  1.00  0.00           X  
ATOM    284  H   ILE A  41      16.010  10.498   5.598  1.00  0.00           H  
ATOM    285  N   GLU A  42      14.792  12.004   2.855  1.00  0.00           N  
ATOM    286  CA  GLU A  42      14.609  12.502   1.496  1.00  0.00           C  
ATOM    287  C   GLU A  42      14.185  11.386   0.543  1.00  0.00           C  
ATOM    288  O   GLU A  42      13.313  11.600  -0.299  1.00  0.00           O  
ATOM    289  CB  GLU A  42      15.896  13.160   0.992  1.00  0.00           C  
ATOM    290  CEN GLU A  42      16.820  14.561   0.698  1.00  0.00           X  
ATOM    291  H   GLU A  42      15.702  12.072   3.315  1.00  0.00           H  
ATOM    292  N   ASP A  43      14.745  10.176   0.699  1.00  0.00           N  
ATOM    293  CA  ASP A  43      14.369   9.076  -0.179  1.00  0.00           C  
ATOM    294  C   ASP A  43      12.925   8.633   0.030  1.00  0.00           C  
ATOM    295  O   ASP A  43      12.210   8.389  -0.945  1.00  0.00           O  
ATOM    296  CB  ASP A  43      15.311   7.888   0.031  1.00  0.00           C  
ATOM    297  CEN ASP A  43      16.147   7.469  -0.373  1.00  0.00           X  
ATOM    298  H   ASP A  43      15.458  10.033   1.415  1.00  0.00           H  
ATOM    299  N   ILE A  44      12.464   8.594   1.282  1.00  0.00           N  
ATOM    300  CA  ILE A  44      11.091   8.185   1.531  1.00  0.00           C  
ATOM    301  C   ILE A  44      10.143   9.176   0.881  1.00  0.00           C  
ATOM    302  O   ILE A  44       9.158   8.784   0.251  1.00  0.00           O  
ATOM    303  CB  ILE A  44      10.781   8.088   3.036  1.00  0.00           C  
ATOM    304  CEN ILE A  44      10.814   7.443   3.914  1.00  0.00           X  
ATOM    305  H   ILE A  44      13.085   8.817   2.063  1.00  0.00           H  
ATOM    306  N   HIS A  45      10.441  10.469   1.015  1.00  0.00           N  
ATOM    307  CA  HIS A  45       9.562  11.486   0.467  1.00  0.00           C  
ATOM    308  C   HIS A  45       9.465  11.333  -1.048  1.00  0.00           C  
ATOM    309  O   HIS A  45       8.363  11.331  -1.608  1.00  0.00           O  
ATOM    310  CB  HIS A  45      10.056  12.890   0.831  1.00  0.00           C  
ATOM    311  CEN HIS A  45       9.807  13.880   1.824  1.00  0.00           X  
ATOM    312  H   HIS A  45      11.290  10.750   1.512  1.00  0.00           H  
ATOM    313  N   ASP A  46      10.609  11.190  -1.722  1.00  0.00           N  
ATOM    314  CA  ASP A  46      10.564  11.066  -3.168  1.00  0.00           C  
ATOM    315  C   ASP A  46       9.737   9.859  -3.592  1.00  0.00           C  
ATOM    316  O   ASP A  46       8.958   9.957  -4.542  1.00  0.00           O  
ATOM    317  CB  ASP A  46      11.980  10.963  -3.740  1.00  0.00           C  
ATOM    318  CEN ASP A  46      12.697  11.546  -4.167  1.00  0.00           X  
ATOM    319  H   ASP A  46      11.501  11.188  -1.229  1.00  0.00           H  
ATOM    320  N   PHE A  47       9.845   8.746  -2.862  1.00  0.00           N  
ATOM    321  CA  PHE A  47       9.089   7.551  -3.213  1.00  0.00           C  
ATOM    322  C   PHE A  47       7.596   7.861  -3.191  1.00  0.00           C  
ATOM    323  O   PHE A  47       6.882   7.612  -4.166  1.00  0.00           O  
ATOM    324  CB  PHE A  47       9.413   6.402  -2.255  1.00  0.00           C  
ATOM    325  CEN PHE A  47      10.332   5.106  -2.220  1.00  0.00           X  
ATOM    326  H   PHE A  47      10.477   8.713  -2.061  1.00  0.00           H  
ATOM    327  N   MET A  48       7.117   8.433  -2.078  1.00  0.00           N  
ATOM    328  CA  MET A  48       5.683   8.513  -1.809  1.00  0.00           C  
ATOM    329  C   MET A  48       4.944   9.371  -2.826  1.00  0.00           C  
ATOM    330  O   MET A  48       3.765   9.135  -3.109  1.00  0.00           O  
ATOM    331  CB  MET A  48       5.449   9.061  -0.402  1.00  0.00           C  
ATOM    332  CEN MET A  48       4.913   8.597   1.203  1.00  0.00           X  
ATOM    333  H   MET A  48       7.773   8.801  -1.388  1.00  0.00           H  
ATOM    334  N   GLN A  49       5.641  10.335  -3.415  1.00  0.00           N  
ATOM    335  CA  GLN A  49       5.012  11.474  -4.065  1.00  0.00           C  
ATOM    336  C   GLN A  49       4.943  11.313  -5.594  1.00  0.00           C  
ATOM    337  O   GLN A  49       4.475  12.213  -6.293  1.00  0.00           O  
ATOM    338  CB  GLN A  49       5.770  12.757  -3.715  1.00  0.00           C  
ATOM    339  CEN GLN A  49       5.778  14.164  -2.682  1.00  0.00           X  
ATOM    340  H   GLN A  49       6.664  10.303  -3.358  1.00  0.00           H  
ATOM    341  N   GLY A  50       5.417  10.174  -6.121  1.00  0.00           N  
ATOM    342  CA  GLY A  50       5.489   9.937  -7.562  1.00  0.00           C  
ATOM    343  C   GLY A  50       6.907  10.008  -8.133  1.00  0.00           C  
ATOM    344  O   GLY A  50       7.125   9.759  -9.322  1.00  0.00           O  
ATOM    345  CEN GLY A  50       5.489   9.937  -7.563  1.00  0.00           X  
ATOM    346  H   GLY A  50       5.743   9.423  -5.510  1.00  0.00           H  
ATOM    347  N   GLY A  51       7.889  10.321  -7.299  1.00  0.00           N  
ATOM    348  CA  GLY A  51       9.280  10.458  -7.720  1.00  0.00           C  
ATOM    349  C   GLY A  51      10.123   9.250  -7.312  1.00  0.00           C  
ATOM    350  O   GLY A  51      11.048   9.374  -6.507  1.00  0.00           O  
ATOM    351  CEN GLY A  51       9.280  10.458  -7.721  1.00  0.00           X  
ATOM    352  H   GLY A  51       7.681  10.437  -6.312  1.00  0.00           H  
ATOM    353  N   GLY A  52       9.802   8.083  -7.852  1.00  0.00           N  
ATOM    354  CA  GLY A  52      10.614   6.908  -7.567  1.00  0.00           C  
ATOM    355  C   GLY A  52      10.454   5.752  -8.546  1.00  0.00           C  
ATOM    356  O   GLY A  52       9.526   5.708  -9.355  1.00  0.00           O  
ATOM    357  CEN GLY A  52      10.614   6.908  -7.567  1.00  0.00           X  
ATOM    358  H   GLY A  52       8.969   8.046  -8.443  1.00  0.00           H  
ATOM    359  N   SER A  53      11.392   4.820  -8.456  1.00  0.00           N  
ATOM    360  CA  SER A  53      11.510   3.674  -9.348  1.00  0.00           C  
ATOM    361  C   SER A  53      12.276   2.557  -8.644  1.00  0.00           C  
ATOM    362  O   SER A  53      12.807   2.769  -7.549  1.00  0.00           O  
ATOM    363  CB  SER A  53      12.200   4.072 -10.638  1.00  0.00           C  
ATOM    364  CEN SER A  53      12.541   4.332 -10.972  1.00  0.00           X  
ATOM    365  H   SER A  53      12.078   4.929  -7.724  1.00  0.00           H  
ATOM    366  N   GLY A  54      12.389   1.388  -9.278  1.00  0.00           N  
ATOM    367  CA  GLY A  54      13.124   0.280  -8.666  1.00  0.00           C  
ATOM    368  C   GLY A  54      14.542   0.686  -8.249  1.00  0.00           C  
ATOM    369  O   GLY A  54      15.062   0.178  -7.259  1.00  0.00           O  
ATOM    370  CEN GLY A  54      13.124   0.279  -8.666  1.00  0.00           X  
ATOM    371  H   GLY A  54      11.955   1.265 -10.182  1.00  0.00           H  
ATOM    372  N   GLY A  55      15.155   1.619  -8.988  1.00  0.00           N  
ATOM    373  CA  GLY A  55      16.477   2.143  -8.640  1.00  0.00           C  
ATOM    374  C   GLY A  55      16.455   2.913  -7.316  1.00  0.00           C  
ATOM    375  O   GLY A  55      17.411   2.869  -6.538  1.00  0.00           O  
ATOM    376  CEN GLY A  55      16.478   2.143  -8.640  1.00  0.00           X  
ATOM    377  H   GLY A  55      14.686   1.973  -9.808  1.00  0.00           H  
ATOM    378  N   LYS A  56      15.360   3.635  -7.068  1.00  0.00           N  
ATOM    379  CA  LYS A  56      15.188   4.382  -5.836  1.00  0.00           C  
ATOM    380  C   LYS A  56      15.087   3.378  -4.718  1.00  0.00           C  
ATOM    381  O   LYS A  56      15.658   3.573  -3.645  1.00  0.00           O  
ATOM    382  CB  LYS A  56      13.947   5.276  -5.883  1.00  0.00           C  
ATOM    383  CEN LYS A  56      13.120   7.215  -6.052  1.00  0.00           X  
ATOM    384  H   LYS A  56      14.597   3.635  -7.736  1.00  0.00           H  
ATOM    385  N   LEU A  57      14.371   2.281  -4.976  1.00  0.00           N  
ATOM    386  CA  LEU A  57      14.220   1.295  -3.924  1.00  0.00           C  
ATOM    387  C   LEU A  57      15.605   0.713  -3.576  1.00  0.00           C  
ATOM    388  O   LEU A  57      15.959   0.593  -2.408  1.00  0.00           O  
ATOM    389  CB  LEU A  57      13.246   0.193  -4.358  1.00  0.00           C  
ATOM    390  CEN LEU A  57      11.783  -0.114  -3.987  1.00  0.00           X  
ATOM    391  H   LEU A  57      13.940   2.162  -5.895  1.00  0.00           H  
ATOM    392  N   GLN A  58      16.418   0.368  -4.574  1.00  0.00           N  
ATOM    393  CA  GLN A  58      17.709  -0.240  -4.254  1.00  0.00           C  
ATOM    394  C   GLN A  58      18.608   0.738  -3.487  1.00  0.00           C  
ATOM    395  O   GLN A  58      19.269   0.347  -2.514  1.00  0.00           O  
ATOM    396  CB  GLN A  58      18.414  -0.701  -5.532  1.00  0.00           C  
ATOM    397  CEN GLN A  58      18.766  -2.081  -6.541  1.00  0.00           X  
ATOM    398  H   GLN A  58      16.124   0.491  -5.544  1.00  0.00           H  
ATOM    399  N   GLU A  59      18.585   2.027  -3.865  1.00  0.00           N  
ATOM    400  CA  GLU A  59      19.434   2.999  -3.172  1.00  0.00           C  
ATOM    401  C   GLU A  59      19.017   3.110  -1.710  1.00  0.00           C  
ATOM    402  O   GLU A  59      19.863   3.189  -0.812  1.00  0.00           O  
ATOM    403  CB  GLU A  59      19.360   4.368  -3.851  1.00  0.00           C  
ATOM    404  CEN GLU A  59      20.024   5.533  -4.903  1.00  0.00           X  
ATOM    405  H   GLU A  59      18.015   2.319  -4.663  1.00  0.00           H  
ATOM    406  N   MET A  60      17.706   3.056  -1.481  1.00  0.00           N  
ATOM    407  CA  MET A  60      17.127   3.150  -0.153  1.00  0.00           C  
ATOM    408  C   MET A  60      17.614   2.004   0.711  1.00  0.00           C  
ATOM    409  O   MET A  60      17.952   2.203   1.876  1.00  0.00           O  
ATOM    410  CB  MET A  60      15.602   3.149  -0.233  1.00  0.00           C  
ATOM    411  CEN MET A  60      14.194   4.172  -0.014  1.00  0.00           X  
ATOM    412  H   MET A  60      17.075   2.978  -2.278  1.00  0.00           H  
ATOM    413  N   MET A  61      17.645   0.800   0.137  1.00  0.00           N  
ATOM    414  CA  MET A  61      18.078  -0.365   0.880  1.00  0.00           C  
ATOM    415  C   MET A  61      19.537  -0.269   1.270  1.00  0.00           C  
ATOM    416  O   MET A  61      19.896  -0.566   2.411  1.00  0.00           O  
ATOM    417  CB  MET A  61      17.835  -1.630   0.058  1.00  0.00           C  
ATOM    418  CEN MET A  61      16.826  -3.063  -0.030  1.00  0.00           X  
ATOM    419  H   MET A  61      17.331   0.698  -0.829  1.00  0.00           H  
ATOM    420  N   LYS A  62      20.389   0.209   0.371  1.00  0.00           N  
ATOM    421  CA  LYS A  62      21.796   0.269   0.727  1.00  0.00           C  
ATOM    422  C   LYS A  62      21.993   1.274   1.871  1.00  0.00           C  
ATOM    423  O   LYS A  62      22.733   1.000   2.824  1.00  0.00           O  
ATOM    424  CB  LYS A  62      22.646   0.653  -0.485  1.00  0.00           C  
ATOM    425  CEN LYS A  62      23.982   0.068  -2.017  1.00  0.00           X  
ATOM    426  H   LYS A  62      20.062   0.490  -0.556  1.00  0.00           H  
ATOM    427  N   GLU A  63      21.289   2.412   1.808  1.00  0.00           N  
ATOM    428  CA  GLU A  63      21.447   3.466   2.815  1.00  0.00           C  
ATOM    429  C   GLU A  63      20.969   2.975   4.190  1.00  0.00           C  
ATOM    430  O   GLU A  63      21.564   3.287   5.225  1.00  0.00           O  
ATOM    431  CB  GLU A  63      20.679   4.724   2.403  1.00  0.00           C  
ATOM    432  CEN GLU A  63      20.659   6.283   1.717  1.00  0.00           X  
ATOM    433  H   GLU A  63      20.644   2.552   1.027  1.00  0.00           H  
ATOM    434  N   PHE A  64      19.908   2.181   4.195  1.00  0.00           N  
ATOM    435  CA  PHE A  64      19.359   1.637   5.424  1.00  0.00           C  
ATOM    436  C   PHE A  64      20.399   0.703   6.047  1.00  0.00           C  
ATOM    437  O   PHE A  64      20.635   0.756   7.258  1.00  0.00           O  
ATOM    438  CB  PHE A  64      18.046   0.898   5.158  1.00  0.00           C  
ATOM    439  CEN PHE A  64      16.484   1.170   5.274  1.00  0.00           X  
ATOM    440  H   PHE A  64      19.432   1.994   3.315  1.00  0.00           H  
ATOM    441  N   GLN A  65      21.042  -0.146   5.235  1.00  0.00           N  
ATOM    442  CA  GLN A  65      22.011  -1.076   5.804  1.00  0.00           C  
ATOM    443  C   GLN A  65      23.130  -0.273   6.464  1.00  0.00           C  
ATOM    444  O   GLN A  65      23.515  -0.564   7.593  1.00  0.00           O  
ATOM    445  CB  GLN A  65      22.582  -2.004   4.729  1.00  0.00           C  
ATOM    446  CEN GLN A  65      22.498  -3.609   4.049  1.00  0.00           X  
ATOM    447  H   GLN A  65      20.861  -0.139   4.229  1.00  0.00           H  
ATOM    448  N   GLN A  66      23.610   0.785   5.796  1.00  0.00           N  
ATOM    449  CA  GLN A  66      24.724   1.541   6.354  1.00  0.00           C  
ATOM    450  C   GLN A  66      24.309   2.138   7.703  1.00  0.00           C  
ATOM    451  O   GLN A  66      25.069   2.054   8.665  1.00  0.00           O  
ATOM    452  CB  GLN A  66      25.164   2.651   5.396  1.00  0.00           C  
ATOM    453  CEN GLN A  66      26.354   3.107   4.202  1.00  0.00           X  
ATOM    454  H   GLN A  66      23.226   1.031   4.882  1.00  0.00           H  
ATOM    455  N   VAL A  67      23.075   2.660   7.803  1.00  0.00           N  
ATOM    456  CA  VAL A  67      22.643   3.296   9.055  1.00  0.00           C  
ATOM    457  C   VAL A  67      22.625   2.267  10.183  1.00  0.00           C  
ATOM    458  O   VAL A  67      23.039   2.554  11.305  1.00  0.00           O  
ATOM    459  CB  VAL A  67      21.248   3.935   8.925  1.00  0.00           C  
ATOM    460  CEN VAL A  67      20.914   4.537   8.899  1.00  0.00           X  
ATOM    461  H   VAL A  67      22.460   2.641   6.989  1.00  0.00           H  
ATOM    462  N   LEU A  68      22.210   1.037   9.890  1.00  0.00           N  
ATOM    463  CA  LEU A  68      22.234   0.016  10.936  1.00  0.00           C  
ATOM    464  C   LEU A  68      23.628  -0.283  11.456  1.00  0.00           C  
ATOM    465  O   LEU A  68      23.843  -0.363  12.674  1.00  0.00           O  
ATOM    466  CB  LEU A  68      21.590  -1.275  10.414  1.00  0.00           C  
ATOM    467  CEN LEU A  68      20.213  -1.924  10.646  1.00  0.00           X  
ATOM    468  H   LEU A  68      21.881   0.830   8.944  1.00  0.00           H  
ATOM    469  N   ASP A  69      24.591  -0.412  10.555  1.00  0.00           N  
ATOM    470  CA  ASP A  69      25.937  -0.707  11.003  1.00  0.00           C  
ATOM    471  C   ASP A  69      26.446   0.410  11.914  1.00  0.00           C  
ATOM    472  O   ASP A  69      27.022   0.143  12.975  1.00  0.00           O  
ATOM    473  CB  ASP A  69      26.874  -0.894   9.806  1.00  0.00           C  
ATOM    474  CEN ASP A  69      27.285  -1.634   9.240  1.00  0.00           X  
ATOM    475  H   ASP A  69      24.370  -0.342   9.562  1.00  0.00           H  
ATOM    476  N   GLU A  70      26.196   1.666  11.536  1.00  0.00           N  
ATOM    477  CA  GLU A  70      26.703   2.780  12.320  1.00  0.00           C  
ATOM    478  C   GLU A  70      26.081   2.812  13.705  1.00  0.00           C  
ATOM    479  O   GLU A  70      26.790   3.024  14.691  1.00  0.00           O  
ATOM    480  CB  GLU A  70      26.443   4.104  11.598  1.00  0.00           C  
ATOM    481  CEN GLU A  70      26.993   5.381  10.613  1.00  0.00           X  
ATOM    482  H   GLU A  70      25.667   1.843  10.682  1.00  0.00           H  
ATOM    483  N   LEU A  71      24.791   2.492  13.811  1.00  0.00           N  
ATOM    484  CA  LEU A  71      24.135   2.522  15.108  1.00  0.00           C  
ATOM    485  C   LEU A  71      24.714   1.468  16.024  1.00  0.00           C  
ATOM    486  O   LEU A  71      24.949   1.720  17.204  1.00  0.00           O  
ATOM    487  CB  LEU A  71      22.623   2.320  14.949  1.00  0.00           C  
ATOM    488  CEN LEU A  71      21.425   3.285  15.029  1.00  0.00           X  
ATOM    489  H   LEU A  71      24.247   2.274  12.971  1.00  0.00           H  
ATOM    490  N   ASN A  72      25.008   0.291  15.472  1.00  0.00           N  
ATOM    491  CA  ASN A  72      25.511  -0.801  16.290  1.00  0.00           C  
ATOM    492  C   ASN A  72      26.905  -0.467  16.829  1.00  0.00           C  
ATOM    493  O   ASN A  72      27.223  -0.741  17.991  1.00  0.00           O  
ATOM    494  CB  ASN A  72      25.536  -2.108  15.518  1.00  0.00           C  
ATOM    495  CEN ASN A  72      24.910  -2.935  15.361  1.00  0.00           X  
ATOM    496  H   ASN A  72      24.837   0.130  14.478  1.00  0.00           H  
ATOM    497  N   ASN A  73      27.733   0.153  15.989  1.00  0.00           N  
ATOM    498  CA  ASN A  73      29.099   0.478  16.364  1.00  0.00           C  
ATOM    499  C   ASN A  73      29.199   1.639  17.364  1.00  0.00           C  
ATOM    500  O   ASN A  73      30.097   1.651  18.212  1.00  0.00           O  
ATOM    501  CB  ASN A  73      29.930   0.785  15.132  1.00  0.00           C  
ATOM    502  CEN ASN A  73      30.543   0.270  14.454  1.00  0.00           X  
ATOM    503  H   ASN A  73      27.417   0.366  15.044  1.00  0.00           H  
ATOM    504  N   HIS A  74      28.291   2.615  17.272  1.00  0.00           N  
ATOM    505  CA  HIS A  74      28.368   3.798  18.131  1.00  0.00           C  
ATOM    506  C   HIS A  74      27.609   3.698  19.459  1.00  0.00           C  
ATOM    507  O   HIS A  74      28.090   4.175  20.490  1.00  0.00           O  
ATOM    508  CB  HIS A  74      27.862   5.021  17.359  1.00  0.00           C  
ATOM    509  CEN HIS A  74      28.399   6.070  16.558  1.00  0.00           X  
ATOM    510  H   HIS A  74      27.572   2.559  16.549  1.00  0.00           H  
ATOM    511  N   LEU A  75      26.433   3.093  19.449  1.00  0.00           N  
ATOM    512  CA  LEU A  75      25.603   2.997  20.643  1.00  0.00           C  
ATOM    513  C   LEU A  75      26.137   1.923  21.594  1.00  0.00           C  
ATOM    514  O   LEU A  75      26.105   0.733  21.287  1.00  0.00           O  
ATOM    515  CB  LEU A  75      24.149   2.699  20.255  1.00  0.00           C  
ATOM    516  CEN LEU A  75      22.882   3.573  20.199  1.00  0.00           X  
ATOM    517  H   LEU A  75      26.063   2.704  18.582  1.00  0.00           H  
ATOM    518  N   GLN A  76      26.648   2.365  22.741  1.00  0.00           N  
ATOM    519  CA  GLN A  76      27.261   1.478  23.733  1.00  0.00           C  
ATOM    520  C   GLN A  76      26.486   1.014  24.973  1.00  0.00           C  
ATOM    521  O   GLN A  76      25.551   1.657  25.485  1.00  0.00           O  
ATOM    522  CB  GLN A  76      28.543   2.154  24.226  1.00  0.00           C  
ATOM    523  CEN GLN A  76      30.272   2.248  24.009  1.00  0.00           X  
ATOM    524  H   GLN A  76      26.678   3.363  22.898  1.00  0.00           H  
ATOM    525  N   GLY A  77      26.959  -0.131  25.459  1.00  0.00           N  
ATOM    526  CA  GLY A  77      26.484  -0.770  26.664  1.00  0.00           C  
ATOM    527  C   GLY A  77      25.026  -1.152  26.627  1.00  0.00           C  
ATOM    528  O   GLY A  77      24.504  -1.612  25.607  1.00  0.00           O  
ATOM    529  CEN GLY A  77      26.484  -0.770  26.665  1.00  0.00           X  
ATOM    530  H   GLY A  77      27.732  -0.563  24.966  1.00  0.00           H  
ATOM    531  N   GLY A  78      24.406  -0.984  27.787  1.00  0.00           N  
ATOM    532  CA  GLY A  78      23.021  -1.311  28.031  1.00  0.00           C  
ATOM    533  C   GLY A  78      22.091  -0.109  28.002  1.00  0.00           C  
ATOM    534  O   GLY A  78      20.979  -0.199  28.519  1.00  0.00           O  
ATOM    535  CEN GLY A  78      23.021  -1.312  28.032  1.00  0.00           X  
ATOM    536  H   GLY A  78      24.941  -0.603  28.554  1.00  0.00           H  
ATOM    537  N   LYS A  79      22.529   1.050  27.495  1.00  0.00           N  
ATOM    538  CA  LYS A  79      21.649   2.207  27.687  1.00  0.00           C  
ATOM    539  C   LYS A  79      20.255   1.914  27.111  1.00  0.00           C  
ATOM    540  O   LYS A  79      20.119   1.567  25.935  1.00  0.00           O  
ATOM    541  CB  LYS A  79      22.245   3.455  27.033  1.00  0.00           C  
ATOM    542  CEN LYS A  79      23.242   5.309  27.247  1.00  0.00           X  
ATOM    543  H   LYS A  79      23.420   1.133  26.984  1.00  0.00           H  
ATOM    544  N   HIS A  80      19.217   2.143  27.920  1.00  0.00           N  
ATOM    545  CA  HIS A  80      17.844   1.983  27.445  1.00  0.00           C  
ATOM    546  C   HIS A  80      17.579   2.719  26.153  1.00  0.00           C  
ATOM    547  O   HIS A  80      16.845   2.225  25.298  1.00  0.00           O  
ATOM    548  CB  HIS A  80      16.850   2.457  28.510  1.00  0.00           C  
ATOM    549  CEN HIS A  80      16.070   1.895  29.562  1.00  0.00           X  
ATOM    550  H   HIS A  80      19.389   2.335  28.896  1.00  0.00           H  
ATOM    551  N   THR A  81      18.193   3.881  25.975  1.00  0.00           N  
ATOM    552  CA  THR A  81      17.983   4.618  24.740  1.00  0.00           C  
ATOM    553  C   THR A  81      18.501   3.814  23.567  1.00  0.00           C  
ATOM    554  O   THR A  81      17.884   3.782  22.505  1.00  0.00           O  
ATOM    555  CB  THR A  81      18.679   5.992  24.762  1.00  0.00           C  
ATOM    556  CEN THR A  81      18.758   6.524  24.989  1.00  0.00           X  
ATOM    557  H   THR A  81      18.779   4.254  26.704  1.00  0.00           H  
ATOM    558  N   VAL A  82      19.623   3.143  23.766  1.00  0.00           N  
ATOM    559  CA  VAL A  82      20.248   2.383  22.707  1.00  0.00           C  
ATOM    560  C   VAL A  82      19.432   1.181  22.344  1.00  0.00           C  
ATOM    561  O   VAL A  82      19.288   0.856  21.162  1.00  0.00           O  
ATOM    562  CB  VAL A  82      21.666   1.922  23.096  1.00  0.00           C  
ATOM    563  CEN VAL A  82      22.335   2.021  22.968  1.00  0.00           X  
ATOM    564  H   VAL A  82      20.047   3.148  24.682  1.00  0.00           H  
ATOM    565  N   HIS A  83      18.871   0.522  23.357  1.00  0.00           N  
ATOM    566  CA  HIS A  83      18.062  -0.643  23.083  1.00  0.00           C  
ATOM    567  C   HIS A  83      16.859  -0.237  22.250  1.00  0.00           C  
ATOM    568  O   HIS A  83      16.541  -0.898  21.263  1.00  0.00           O  
ATOM    569  CB  HIS A  83      17.612  -1.320  24.383  1.00  0.00           C  
ATOM    570  CEN HIS A  83      18.026  -2.396  25.220  1.00  0.00           X  
ATOM    571  H   HIS A  83      19.041   0.824  24.323  1.00  0.00           H  
ATOM    572  N   HIS A  84      16.229   0.885  22.602  1.00  0.00           N  
ATOM    573  CA  HIS A  84      15.045   1.326  21.891  1.00  0.00           C  
ATOM    574  C   HIS A  84      15.380   1.650  20.439  1.00  0.00           C  
ATOM    575  O   HIS A  84      14.657   1.248  19.525  1.00  0.00           O  
ATOM    576  CB  HIS A  84      14.425   2.547  22.577  1.00  0.00           C  
ATOM    577  CEN HIS A  84      13.396   2.828  23.522  1.00  0.00           X  
ATOM    578  H   HIS A  84      16.554   1.415  23.411  1.00  0.00           H  
ATOM    579  N   ILE A  85      16.497   2.333  20.196  1.00  0.00           N  
ATOM    580  CA  ILE A  85      16.829   2.695  18.830  1.00  0.00           C  
ATOM    581  C   ILE A  85      17.093   1.443  18.010  1.00  0.00           C  
ATOM    582  O   ILE A  85      16.707   1.372  16.840  1.00  0.00           O  
ATOM    583  CB  ILE A  85      18.059   3.620  18.766  1.00  0.00           C  
ATOM    584  CEN ILE A  85      18.401   4.654  18.811  1.00  0.00           X  
ATOM    585  H   ILE A  85      17.097   2.625  20.971  1.00  0.00           H  
ATOM    586  N   GLU A  86      17.726   0.435  18.610  1.00  0.00           N  
ATOM    587  CA  GLU A  86      18.033  -0.766  17.853  1.00  0.00           C  
ATOM    588  C   GLU A  86      16.736  -1.460  17.408  1.00  0.00           C  
ATOM    589  O   GLU A  86      16.610  -1.865  16.250  1.00  0.00           O  
ATOM    590  CB  GLU A  86      18.895  -1.718  18.686  1.00  0.00           C  
ATOM    591  CEN GLU A  86      20.423  -2.357  19.088  1.00  0.00           X  
ATOM    592  H   GLU A  86      17.995   0.511  19.593  1.00  0.00           H  
ATOM    593  N   GLN A  87      15.748  -1.560  18.314  1.00  0.00           N  
ATOM    594  CA  GLN A  87      14.475  -2.200  17.988  1.00  0.00           C  
ATOM    595  C   GLN A  87      13.748  -1.465  16.870  1.00  0.00           C  
ATOM    596  O   GLN A  87      13.222  -2.103  15.952  1.00  0.00           O  
ATOM    597  CB  GLN A  87      13.577  -2.267  19.226  1.00  0.00           C  
ATOM    598  CEN GLN A  87      13.002  -3.301  20.509  1.00  0.00           X  
ATOM    599  H   GLN A  87      15.902  -1.219  19.263  1.00  0.00           H  
ATOM    600  N   ASN A  88      13.759  -0.129  16.913  1.00  0.00           N  
ATOM    601  CA  ASN A  88      13.051   0.668  15.919  1.00  0.00           C  
ATOM    602  C   ASN A  88      13.668   0.457  14.553  1.00  0.00           C  
ATOM    603  O   ASN A  88      12.962   0.302  13.556  1.00  0.00           O  
ATOM    604  CB  ASN A  88      13.046   2.143  16.275  1.00  0.00           C  
ATOM    605  CEN ASN A  88      12.425   2.824  16.779  1.00  0.00           X  
ATOM    606  H   ASN A  88      14.228   0.345  17.683  1.00  0.00           H  
ATOM    607  N   ILE A  89      14.990   0.387  14.510  1.00  0.00           N  
ATOM    608  CA  ILE A  89      15.684   0.242  13.251  1.00  0.00           C  
ATOM    609  C   ILE A  89      15.357  -1.113  12.640  1.00  0.00           C  
ATOM    610  O   ILE A  89      15.136  -1.203  11.435  1.00  0.00           O  
ATOM    611  CB  ILE A  89      17.208   0.380  13.419  1.00  0.00           C  
ATOM    612  CEN ILE A  89      18.041   1.083  13.461  1.00  0.00           X  
ATOM    613  H   ILE A  89      15.528   0.477  15.374  1.00  0.00           H  
ATOM    614  N   LYS A  90      15.327  -2.172  13.464  1.00  0.00           N  
ATOM    615  CA  LYS A  90      14.988  -3.496  12.944  1.00  0.00           C  
ATOM    616  C   LYS A  90      13.585  -3.509  12.340  1.00  0.00           C  
ATOM    617  O   LYS A  90      13.390  -4.028  11.241  1.00  0.00           O  
ATOM    618  CB  LYS A  90      15.095  -4.549  14.048  1.00  0.00           C  
ATOM    619  CEN LYS A  90      16.169  -6.144  14.929  1.00  0.00           X  
ATOM    620  H   LYS A  90      15.539  -2.058  14.455  1.00  0.00           H  
ATOM    621  N   GLU A  91      12.604  -2.891  13.002  1.00  0.00           N  
ATOM    622  CA  GLU A  91      11.264  -2.918  12.435  1.00  0.00           C  
ATOM    623  C   GLU A  91      11.243  -2.187  11.092  1.00  0.00           C  
ATOM    624  O   GLU A  91      10.635  -2.661  10.126  1.00  0.00           O  
ATOM    625  CB  GLU A  91      10.256  -2.291  13.401  1.00  0.00           C  
ATOM    626  CEN GLU A  91       9.049  -2.461  14.592  1.00  0.00           X  
ATOM    627  H   GLU A  91      12.783  -2.435  13.897  1.00  0.00           H  
ATOM    628  N   ILE A  92      11.966  -1.068  11.009  1.00  0.00           N  
ATOM    629  CA  ILE A  92      11.962  -0.259   9.798  1.00  0.00           C  
ATOM    630  C   ILE A  92      12.519  -1.070   8.644  1.00  0.00           C  
ATOM    631  O   ILE A  92      12.002  -0.999   7.529  1.00  0.00           O  
ATOM    632  CB  ILE A  92      12.783   1.032   9.962  1.00  0.00           C  
ATOM    633  CEN ILE A  92      12.757   2.071  10.293  1.00  0.00           X  
ATOM    634  H   ILE A  92      12.495  -0.751  11.826  1.00  0.00           H  
ATOM    635  N   PHE A  93      13.568  -1.848   8.917  1.00  0.00           N  
ATOM    636  CA  PHE A  93      14.245  -2.668   7.924  1.00  0.00           C  
ATOM    637  C   PHE A  93      13.259  -3.663   7.346  1.00  0.00           C  
ATOM    638  O   PHE A  93      13.122  -3.775   6.129  1.00  0.00           O  
ATOM    639  CB  PHE A  93      15.445  -3.394   8.535  1.00  0.00           C  
ATOM    640  CEN PHE A  93      17.024  -3.228   8.607  1.00  0.00           X  
ATOM    641  H   PHE A  93      13.930  -1.857   9.867  1.00  0.00           H  
ATOM    642  N   HIS A  94      12.533  -4.357   8.217  1.00  0.00           N  
ATOM    643  CA  HIS A  94      11.561  -5.335   7.760  1.00  0.00           C  
ATOM    644  C   HIS A  94      10.508  -4.697   6.854  1.00  0.00           C  
ATOM    645  O   HIS A  94      10.184  -5.246   5.793  1.00  0.00           O  
ATOM    646  CB  HIS A  94      10.886  -6.016   8.955  1.00  0.00           C  
ATOM    647  CEN HIS A  94      11.041  -7.201   9.731  1.00  0.00           X  
ATOM    648  H   HIS A  94      12.684  -4.231   9.219  1.00  0.00           H  
ATOM    649  N   HIS A  95       9.999  -3.522   7.227  1.00  0.00           N  
ATOM    650  CA  HIS A  95       8.947  -2.928   6.415  1.00  0.00           C  
ATOM    651  C   HIS A  95       9.502  -2.556   5.034  1.00  0.00           C  
ATOM    652  O   HIS A  95       8.827  -2.744   4.011  1.00  0.00           O  
ATOM    653  CB  HIS A  95       8.354  -1.696   7.106  1.00  0.00           C  
ATOM    654  CEN HIS A  95       7.243  -1.375   7.938  1.00  0.00           X  
ATOM    655  H   HIS A  95      10.322  -3.069   8.085  1.00  0.00           H  
ATOM    656  N   LEU A  96      10.742  -2.065   4.989  1.00  0.00           N  
ATOM    657  CA  LEU A  96      11.325  -1.669   3.719  1.00  0.00           C  
ATOM    658  C   LEU A  96      11.453  -2.879   2.807  1.00  0.00           C  
ATOM    659  O   LEU A  96      11.185  -2.773   1.610  1.00  0.00           O  
ATOM    660  CB  LEU A  96      12.691  -1.007   3.938  1.00  0.00           C  
ATOM    661  CEN LEU A  96      13.162   0.459   3.886  1.00  0.00           X  
ATOM    662  H   LEU A  96      11.280  -1.957   5.849  1.00  0.00           H  
ATOM    663  N   GLU A  97      11.833  -4.038   3.359  1.00  0.00           N  
ATOM    664  CA  GLU A  97      11.997  -5.226   2.532  1.00  0.00           C  
ATOM    665  C   GLU A  97      10.655  -5.654   1.941  1.00  0.00           C  
ATOM    666  O   GLU A  97      10.573  -6.000   0.760  1.00  0.00           O  
ATOM    667  CB  GLU A  97      12.610  -6.368   3.345  1.00  0.00           C  
ATOM    668  CEN GLU A  97      13.965  -7.294   3.801  1.00  0.00           X  
ATOM    669  H   GLU A  97      12.039  -4.085   4.358  1.00  0.00           H  
ATOM    670  N   GLU A  98       9.587  -5.613   2.749  1.00  0.00           N  
ATOM    671  CA  GLU A  98       8.294  -6.078   2.258  1.00  0.00           C  
ATOM    672  C   GLU A  98       7.819  -5.169   1.126  1.00  0.00           C  
ATOM    673  O   GLU A  98       7.290  -5.647   0.116  1.00  0.00           O  
ATOM    674  CB  GLU A  98       7.262  -6.114   3.388  1.00  0.00           C  
ATOM    675  CEN GLU A  98       6.385  -6.985   4.560  1.00  0.00           X  
ATOM    676  H   GLU A  98       9.689  -5.285   3.713  1.00  0.00           H  
ATOM    677  N   LEU A  99       8.071  -3.862   1.284  1.00  0.00           N  
ATOM    678  CA  LEU A  99       7.642  -2.831   0.340  1.00  0.00           C  
ATOM    679  C   LEU A  99       8.371  -2.936  -1.000  1.00  0.00           C  
ATOM    680  O   LEU A  99       7.768  -2.764  -2.058  1.00  0.00           O  
ATOM    681  CB  LEU A  99       7.858  -1.441   0.950  1.00  0.00           C  
ATOM    682  CEN LEU A  99       6.895  -0.411   1.572  1.00  0.00           X  
ATOM    683  H   LEU A  99       8.563  -3.571   2.132  1.00  0.00           H  
ATOM    684  N   VAL A 100       9.669  -3.222  -0.964  1.00  0.00           N  
ATOM    685  CA  VAL A 100      10.451  -3.328  -2.189  1.00  0.00           C  
ATOM    686  C   VAL A 100      10.089  -4.593  -2.958  1.00  0.00           C  
ATOM    687  O   VAL A 100       9.974  -4.571  -4.187  1.00  0.00           O  
ATOM    688  CB  VAL A 100      11.964  -3.329  -1.898  1.00  0.00           C  
ATOM    689  CEN VAL A 100      12.539  -2.955  -1.954  1.00  0.00           X  
ATOM    690  H   VAL A 100      10.123  -3.356  -0.060  1.00  0.00           H  
ATOM    691  N   HIS A 101       9.941  -5.706  -2.231  1.00  0.00           N  
ATOM    692  CA  HIS A 101       9.662  -6.993  -2.864  1.00  0.00           C  
ATOM    693  C   HIS A 101       8.246  -7.156  -3.433  1.00  0.00           C  
ATOM    694  O   HIS A 101       8.082  -7.808  -4.475  1.00  0.00           O  
ATOM    695  CB  HIS A 101       9.930  -8.119  -1.860  1.00  0.00           C  
ATOM    696  CEN HIS A 101      11.001  -8.986  -1.496  1.00  0.00           X  
ATOM    697  H   HIS A 101      10.055  -5.646  -1.216  1.00  0.00           H  
ATOM    698  N   ARG A 102       7.231  -6.611  -2.753  1.00  0.00           N  
ATOM    699  CA  ARG A 102       5.845  -6.805  -3.179  1.00  0.00           C  
ATOM    700  C   ARG A 102       5.538  -6.223  -4.557  1.00  0.00           C  
ATOM    701  O   ARG A 102       5.482  -6.973  -5.534  1.00  0.00           O  
ATOM    702  CB  ARG A 102       4.866  -6.278  -2.141  1.00  0.00           C  
ATOM    703  CEN ARG A 102       3.298  -6.218  -0.220  1.00  0.00           X  
ATOM    704  H   ARG A 102       7.423  -6.088  -1.897  1.00  0.00           H  
TER                                                                             
# All scores below are weighted scores, not raw scores.
#BEGIN_POSE_ENERGIES_TABLE ./minmover_pdb/pose_2.pdb
label vdw cenpack pair env cbeta hs_pair ss_pair sheet total
weights 1 0.5 1 1 0.25 1 1 1 NA
pose 0.00092 -10.8308 -12.6571 -21.2789 5.16488 0 0 0 -39.6011
MET:NtermProteinFull_1 0 -0.20497 0.0265 0.6168 0.0431 0 0 0 0.48143
TYR_2 0 0.01242 -0.04734 0.80588 0.06962 0 0 0 0.84058
GLY_3 0 0.03359 0.01413 -0.07965 0.04317 0 0 0 0.01125
LYS_4 0 -0.49123 -0.16837 -0.60186 0.02976 0 0 0 -1.2317
LEU_5 0 -0.23106 -0.38479 -0.30366 0.03561 0 0 0 -0.88388
ASN_6 0 -0.09223 0.12588 -0.36221 0.04314 0 0 0 -0.28541
ASP_7 0 -0.13178 -0.23403 -0.42964 0.04278 0 0 0 -0.75268
LEU_8 0 -0.42465 -0.66641 -0.39148 0.03207 0 0 0 -1.45047
LEU_9 0 -0.30237 -0.19854 0.08126 0.04336 0 0 0 -0.37629
GLU_10 0 -0.09226 0.03384 -0.92601 0.06894 0 0 0 -0.91549
ASP_11 0 -0.28689 0.03853 -0.24167 0.0393 0 0 0 -0.45074
LEU_12 0 -0.39895 -0.6014 -0.30366 0.03687 0 0 0 -1.26714
GLN_13 0 -0.02523 0.26035 -0.4142 0.06893 0 0 0 -0.11015
GLU_14 0 -0.00046 -0.15658 -0.71584 0.06893 0 0 0 -0.80394
VAL_15 0 -0.31141 -0.59112 -0.19594 0.03415 0 0 0 -1.06433
LEU_16 0 0.10338 -0.23948 0.4149 0.04435 0 0 0 0.32315
LYS_17 0 -0.05707 -0.03304 -0.8715 0.0693 0 0 0 -0.89231
ASN_18 0 -0.03619 -0.00648 -0.19403 0.04318 0 0 0 -0.19352
LEU_19 0 -0.26234 -0.48638 -0.39148 0.03495 0 0 0 -1.10527
HIS_D_20 0 0.03545 -0.07299 0.0215 0.06894 0 0 0 0.0529
LYS_21 0 -0.04996 0.00507 -1.10762 0.07071 0 0 0 -1.08181
ASN_22 0 -0.01646 -0.09985 -0.24178 0.04314 0 0 0 -0.31495
TRP_23 0.00046 0.06149 -0.0201 -0.18494 0.04318 0 0 0 -0.09992
HIS_D_24 0 -0.13738 0.0006 0.11054 0.06903 0 0 0 0.04279
GLY_25 0 0.17044 -0.09282 -0.08884 0.04277 0 0 0 0.03155
GLY_26 0 -0.01512 0.03203 0.0322 0.0357 0 0 0 0.08482
LYS_27 0 0 0 -0.8715 0.07134 0 0 0 -0.80016
ASP_28 0 -0.00349 -0.06175 -0.56986 0.07158 0 0 0 -0.56352
ASN_29 0 0.16436 -0.08634 -0.19403 0.03525 0 0 0 -0.08076
LEU_30 0.00046 0.03033 -0.12063 0.4149 0.04283 0 0 0 0.36789
HIS_D_31 0 -0.03578 -0.0509 0.06501 0.06936 0 0 0 0.04769
ASP_32 0 -0.17308 -0.16494 -0.42964 0.06887 0 0 0 -0.69879
VAL_33 0 -0.15629 -0.06407 -0.35242 0.03273 0 0 0 -0.54005
ASP_34 0 0.14829 0.18332 -0.31759 0.06915 0 0 0 0.08317
ASN_35 0 -0.0762 -0.03189 -0.36221 0.06908 0 0 0 -0.40122
HIS_D_36 0 -0.34529 -0.19481 -0.15264 0.03567 0 0 0 -0.65707
LEU_37 0 0.15925 -0.73171 -0.45811 0.04022 0 0 0 -0.99035
GLN_38 0 0.0314 0.09849 -0.49415 0.06884 0 0 0 -0.29541
ASN_39 0 -0.21671 -0.11811 -0.24178 0.06919 0 0 0 -0.50741
VAL_40 0 -0.22046 -0.38785 -0.27892 0.03231 0 0 0 -0.85492
ILE_41 0 -0.18397 -0.46876 0.72502 0.06069 0 0 0 0.13299
GLU_42 0 -0.09533 -0.20776 -0.71584 0.06879 0 0 0 -0.95014
ASP_43 0 -0.21163 -0.00726 0.2122 0.04474 0 0 0 0.03805
ILE_44 0 -0.24086 -0.6903 -0.31819 0.04537 0 0 0 -1.20399
HIS_45 0 -0.10269 0.16125 0.06501 0.06899 0 0 0 0.19256
ASP_46 0 -0.22179 -0.4966 -0.24167 0.04268 0 0 0 -0.91738
PHE_47 0 -0.37937 -0.36371 -0.44993 0.0357 0 0 0 -1.15731
MET_48 0 -0.27325 -0.09171 0.25591 0.03528 0 0 0 -0.07376
GLN_49 0 -0.02186 0.10098 -0.60368 0.06947 0 0 0 -0.45509
GLY_50 0 -0.02365 -0.00063 0.0322 0.04681 0 0 0 0.05473
GLY_51 0 -0.05148 0.02326 0.35201 0.03158 0 0 0 0.35536
GLY_52 0 -0.01494 -0.00045 -0.08884 0.03503 0 0 0 -0.0692
SER_53 0 -0.01648 0.00839 -0.22078 0.03232 0 0 0 -0.19654
GLY_54 0 0.02267 0.01358 -0.0429 0.03605 0 0 0 0.0294
GLY_55 0 -0.02598 -0.00786 -0.07965 0.0357 0 0 0 -0.07778
LYS_56 0 -0.35614 -0.73527 -0.42611 0.03478 0 0 0 -1.48274
LEU_57 0 0.08017 -0.24203 0.08126 0.03519 0 0 0 -0.04541
GLN_58 0 0.02691 0.0667 -0.60368 0.06956 0 0 0 -0.44052
GLU_59 0 -0.04401 -0.13425 -0.37543 0.06884 0 0 0 -0.48485
MET_60 0 -0.16994 -0.09219 -0.21391 0.03721 0 0 0 -0.43883
MET_61 0 -0.09947 0.05148 0.4784 0.06893 0 0 0 0.49935
LYS_62 0 -0.05471 -0.00469 -0.96458 0.06947 0 0 0 -0.95451
GLU_63 0 -0.39551 -0.13233 -0.37543 0.03528 0 0 0 -0.86798
PHE_64 0 0.03674 -0.38039 -0.30123 0.03683 0 0 0 -0.60805
GLN_65 0 -0.00703 0.02803 -0.55896 0.06907 0 0 0 -0.46889
GLN_66 0 -0.08573 -0.18071 -0.55896 0.06918 0 0 0 -0.75622
VAL_67 0 -0.11246 -0.57573 -0.27892 0.04537 0 0 0 -0.92175
LEU_68 0 -0.30911 0.0116 0.91309 0.04365 0 0 0 0.65923
ASP_69 0 -0.07923 -0.03456 -0.52292 0.06914 0 0 0 -0.56757
GLU_70 0 -0.45106 0.36734 -0.13578 0.03523 0 0 0 -0.18427
LEU_71 0 -0.3019 -0.39221 -0.19483 0.03374 0 0 0 -0.85521
ASN_72 0 -0.05467 -0.05404 -0.28327 0.06903 0 0 0 -0.32295
ASN_73 0 -0.07275 -0.07208 -0.46336 0.06921 0 0 0 -0.53898
HIS_74 0 0.29134 -0.24335 -0.18191 0.04318 0 0 0 -0.09075
LEU_75 0 -0.03821 0.13275 -0.45811 0.03663 0 0 0 -0.32695
GLN_76 0 0.02175 -0.11416 -0.55896 0.07034 0 0 0 -0.58103
GLY_77 0 -0.03144 -0.03026 0.35201 0.04518 0 0 0 0.33549
GLY_78 0 -0.01162 -0.04312 0.0322 0.04518 0 0 0 0.02264
LYS_79 0 -0.08651 -0.01037 -0.42611 0.0353 0 0 0 -0.48769
HIS_80 0 -0.05083 -0.10818 0.20362 0.06961 0 0 0 0.11421
THR_81 0 -0.03204 -0.25596 -0.20352 0.04262 0 0 0 -0.4489
VAL_82 0 -0.04855 0.14823 -0.10438 0.04317 0 0 0 0.03846
HIS_D_83 0 -0.01209 -0.0002 0.0215 0.07025 0 0 0 0.07947
HIS_D_84 0 -0.05321 -0.15339 -0.02241 0.06879 0 0 0 -0.16021
ILE_85 0 -0.62353 -0.17048 -0.06945 0.0367 0 0 0 -0.82677
GLU_86 0 0.08578 0.4294 -0.13578 0.06911 0 0 0 0.44851
GLN_87 0 -0.06884 -0.01389 -0.59803 0.06926 0 0 0 -0.61149
ASN_88 0 -0.15151 -0.08208 -0.07783 0.04389 0 0 0 -0.26753
ILE_89 0 -0.26242 -0.4838 -0.41682 0.03784 0 0 0 -1.12519
LYS_90 0 0.06536 0.11646 -0.68888 0.06947 0 0 0 -0.43759
GLU_91 0 -0.09855 -0.09949 -0.60186 0.06892 0 0 0 -0.73099
ILE_92 0 -0.36204 -0.41694 -0.20059 0.03172 0 0 0 -0.94785
PHE_93 0 -0.20942 -0.22097 0.83142 0.04312 0 0 0 0.44415
HIS_D_94 0 -0.11513 0.0419 0.159 0.06894 0 0 0 0.1547
HIS_D_95 0 -0.33228 -0.19707 -0.15264 0.03519 0 0 0 -0.64679
LEU_96 0 0.02695 -0.60868 -0.39148 0.03694 0 0 0 -0.93628
GLU_97 0 -0.04435 0.02466 -0.60186 0.06893 0 0 0 -0.55262
GLU_98 0 -0.15634 -0.30363 -0.60186 0.04368 0 0 0 -1.01815
LEU_99 0 -0.18198 -0.50872 -0.06582 0.03024 0 0 0 -0.72627
VAL_100 0 0.00505 0.09038 0.21583 0.04336 0 0 0 0.35462
HIS_D_101 0 -0.03959 0.09255 0.21997 0.06961 0 0 0 0.34253
ARG:CtermProteinFull_102 0 -0.1812 0.15817 -0.64658 0.03743 0 0 0 -0.63218
#END_POSE_ENERGIES_TABLE ./minmover_pdb/pose_2.pdb
