# Supplementary material for: Selection of a promiscuous minimalist cAMP phosphodiesterase from a library of de novo designed proteins
Source: Nat Chem. 2024 May 3;16(7):1200–8. doi: 10.1038/s41557-024-01490-4 (PMC11230910; doi:10.1038/s41557-024-01490-4)
Supplement: Supplementary file 3 — MD input files, scripts and final structures derived from MD, AlphaFold2, EMSfold and MultiSFold. [file 41557_2024_1490_MOESM3_ESM.zip › Computational_Data/4_MultiSFold/s824/pose_20.pdb]

ATOM      1  N   MET A   1     -12.159 -10.335  11.557  1.00  0.00           N  
ATOM      2  CA  MET A   1     -11.793  -8.909  11.420  1.00  0.00           C  
ATOM      3  C   MET A   1     -10.306  -8.769  11.155  1.00  0.00           C  
ATOM      4  O   MET A   1      -9.969  -8.033  10.248  1.00  0.00           O  
ATOM      5  CB  MET A   1     -12.177  -8.126  12.674  1.00  0.00           C  
ATOM      6  CEN MET A   1     -13.290  -6.908  13.270  1.00  0.00           X  
ATOM      7  H   MET A   1     -12.568 -10.667  12.407  1.00  0.00           H  
ATOM      8  N   TYR A   2      -9.448  -9.546  11.824  1.00  0.00           N  
ATOM      9  CA  TYR A   2      -7.988  -9.421  11.696  1.00  0.00           C  
ATOM     10  C   TYR A   2      -7.407  -9.560  10.283  1.00  0.00           C  
ATOM     11  O   TYR A   2      -6.440  -8.879   9.996  1.00  0.00           O  
ATOM     12  CB  TYR A   2      -7.320 -10.456  12.604  1.00  0.00           C  
ATOM     13  CEN TYR A   2      -6.589 -10.586  14.190  1.00  0.00           X  
ATOM     14  H   TYR A   2      -9.749 -10.032  12.658  1.00  0.00           H  
ATOM     15  N   GLY A   3      -8.001 -10.368   9.391  1.00  0.00           N  
ATOM     16  CA  GLY A   3      -7.499 -10.525   8.015  1.00  0.00           C  
ATOM     17  C   GLY A   3      -7.466  -9.205   7.234  1.00  0.00           C  
ATOM     18  O   GLY A   3      -6.430  -8.863   6.692  1.00  0.00           O  
ATOM     19  CEN GLY A   3      -7.499 -10.525   8.015  1.00  0.00           X  
ATOM     20  H   GLY A   3      -8.742 -10.981   9.704  1.00  0.00           H  
ATOM     21  N   LYS A   4      -8.538  -8.404   7.313  1.00  0.00           N  
ATOM     22  CA  LYS A   4      -8.611  -7.102   6.625  1.00  0.00           C  
ATOM     23  C   LYS A   4      -7.587  -6.087   7.143  1.00  0.00           C  
ATOM     24  O   LYS A   4      -6.916  -5.450   6.347  1.00  0.00           O  
ATOM     25  CB  LYS A   4     -10.019  -6.518   6.756  1.00  0.00           C  
ATOM     26  CEN LYS A   4     -11.902  -6.120   5.877  1.00  0.00           X  
ATOM     27  H   LYS A   4      -9.336  -8.706   7.857  1.00  0.00           H  
ATOM     28  N   LEU A   5      -7.494  -5.907   8.464  1.00  0.00           N  
ATOM     29  CA  LEU A   5      -6.486  -5.025   9.061  1.00  0.00           C  
ATOM     30  C   LEU A   5      -5.066  -5.439   8.657  1.00  0.00           C  
ATOM     31  O   LEU A   5      -4.266  -4.584   8.302  1.00  0.00           O  
ATOM     32  CB  LEU A   5      -6.625  -5.023  10.589  1.00  0.00           C  
ATOM     33  CEN LEU A   5      -7.212  -4.004  11.584  1.00  0.00           X  
ATOM     34  H   LEU A   5      -8.030  -6.513   9.071  1.00  0.00           H  
ATOM     35  N   ASN A   6      -4.757  -6.740   8.688  1.00  0.00           N  
ATOM     36  CA  ASN A   6      -3.428  -7.238   8.357  1.00  0.00           C  
ATOM     37  C   ASN A   6      -3.062  -6.895   6.911  1.00  0.00           C  
ATOM     38  O   ASN A   6      -1.952  -6.430   6.688  1.00  0.00           O  
ATOM     39  CB  ASN A   6      -3.323  -8.734   8.590  1.00  0.00           C  
ATOM     40  CEN ASN A   6      -3.032  -9.387   9.358  1.00  0.00           X  
ATOM     41  H   ASN A   6      -5.480  -7.417   8.881  1.00  0.00           H  
ATOM     42  N   ASP A   7      -4.015  -7.026   5.982  1.00  0.00           N  
ATOM     43  CA  ASP A   7      -3.797  -6.749   4.557  1.00  0.00           C  
ATOM     44  C   ASP A   7      -3.641  -5.231   4.336  1.00  0.00           C  
ATOM     45  O   ASP A   7      -2.843  -4.777   3.528  1.00  0.00           O  
ATOM     46  CB  ASP A   7      -4.951  -7.299   3.714  1.00  0.00           C  
ATOM     47  CEN ASP A   7      -5.190  -8.109   3.145  1.00  0.00           X  
ATOM     48  H   ASP A   7      -4.905  -7.423   6.245  1.00  0.00           H  
ATOM     49  N   LEU A   8      -4.325  -4.433   5.162  1.00  0.00           N  
ATOM     50  CA  LEU A   8      -4.206  -2.980   5.163  1.00  0.00           C  
ATOM     51  C   LEU A   8      -2.838  -2.465   5.630  1.00  0.00           C  
ATOM     52  O   LEU A   8      -2.327  -1.479   5.097  1.00  0.00           O  
ATOM     53  CB  LEU A   8      -5.314  -2.384   6.041  1.00  0.00           C  
ATOM     54  CEN LEU A   8      -6.653  -1.697   5.711  1.00  0.00           X  
ATOM     55  H   LEU A   8      -5.014  -4.861   5.764  1.00  0.00           H  
ATOM     56  N   LEU A   9      -2.245  -3.098   6.643  1.00  0.00           N  
ATOM     57  CA  LEU A   9      -0.927  -2.708   7.133  1.00  0.00           C  
ATOM     58  C   LEU A   9       0.175  -3.037   6.124  1.00  0.00           C  
ATOM     59  O   LEU A   9       1.077  -2.222   5.931  1.00  0.00           O  
ATOM     60  CB  LEU A   9      -0.643  -3.396   8.474  1.00  0.00           C  
ATOM     61  CEN LEU A   9      -0.659  -2.894   9.931  1.00  0.00           X  
ATOM     62  H   LEU A   9      -2.678  -3.935   7.003  1.00  0.00           H  
ATOM     63  N   GLU A  10       0.109  -4.202   5.487  1.00  0.00           N  
ATOM     64  CA  GLU A  10       1.077  -4.623   4.474  1.00  0.00           C  
ATOM     65  C   GLU A  10       0.973  -3.737   3.221  1.00  0.00           C  
ATOM     66  O   GLU A  10       2.006  -3.360   2.659  1.00  0.00           O  
ATOM     67  CB  GLU A  10       0.862  -6.093   4.106  1.00  0.00           C  
ATOM     68  CEN GLU A  10       1.291  -7.734   4.270  1.00  0.00           X  
ATOM     69  H   GLU A  10      -0.683  -4.807   5.657  1.00  0.00           H  
ATOM     70  N   ASP A  11      -0.236  -3.298   2.858  1.00  0.00           N  
ATOM     71  CA  ASP A  11      -0.469  -2.350   1.764  1.00  0.00           C  
ATOM     72  C   ASP A  11       0.062  -0.946   2.108  1.00  0.00           C  
ATOM     73  O   ASP A  11       0.737  -0.305   1.295  1.00  0.00           O  
ATOM     74  CB  ASP A  11      -1.961  -2.281   1.430  1.00  0.00           C  
ATOM     75  CEN ASP A  11      -2.637  -2.666   0.772  1.00  0.00           X  
ATOM     76  H   ASP A  11      -1.045  -3.730   3.285  1.00  0.00           H  
ATOM     77  N   LEU A  12      -0.185  -0.469   3.336  1.00  0.00           N  
ATOM     78  CA  LEU A  12       0.338   0.814   3.832  1.00  0.00           C  
ATOM     79  C   LEU A  12       1.867   0.856   3.807  1.00  0.00           C  
ATOM     80  O   LEU A  12       2.466   1.834   3.348  1.00  0.00           O  
ATOM     81  CB  LEU A  12      -0.172   1.077   5.254  1.00  0.00           C  
ATOM     82  CEN LEU A  12      -1.262   2.009   5.818  1.00  0.00           X  
ATOM     83  H   LEU A  12      -0.780  -1.022   3.936  1.00  0.00           H  
ATOM     84  N   GLN A  13       2.514  -0.213   4.271  1.00  0.00           N  
ATOM     85  CA  GLN A  13       3.971  -0.316   4.294  1.00  0.00           C  
ATOM     86  C   GLN A  13       4.566  -0.258   2.887  1.00  0.00           C  
ATOM     87  O   GLN A  13       5.538   0.467   2.654  1.00  0.00           O  
ATOM     88  CB  GLN A  13       4.401  -1.615   4.980  1.00  0.00           C  
ATOM     89  CEN GLN A  13       4.989  -2.306   6.472  1.00  0.00           X  
ATOM     90  H   GLN A  13       1.965  -1.008   4.569  1.00  0.00           H  
ATOM     91  N   GLU A  14       3.990  -0.986   1.933  1.00  0.00           N  
ATOM     92  CA  GLU A  14       4.462  -0.987   0.554  1.00  0.00           C  
ATOM     93  C   GLU A  14       4.313   0.394  -0.095  1.00  0.00           C  
ATOM     94  O   GLU A  14       5.265   0.888  -0.712  1.00  0.00           O  
ATOM     95  CB  GLU A  14       3.706  -2.037  -0.263  1.00  0.00           C  
ATOM     96  CEN GLU A  14       3.626  -3.593  -0.955  1.00  0.00           X  
ATOM     97  H   GLU A  14       3.203  -1.572   2.170  1.00  0.00           H  
ATOM     98  N   VAL A  15       3.170   1.060   0.093  1.00  0.00           N  
ATOM     99  CA  VAL A  15       2.929   2.424  -0.403  1.00  0.00           C  
ATOM    100  C   VAL A  15       4.018   3.379   0.080  1.00  0.00           C  
ATOM    101  O   VAL A  15       4.575   4.123  -0.730  1.00  0.00           O  
ATOM    102  CB  VAL A  15       1.556   2.960   0.045  1.00  0.00           C  
ATOM    103  CEN VAL A  15       0.926   3.126  -0.178  1.00  0.00           X  
ATOM    104  H   VAL A  15       2.439   0.597   0.615  1.00  0.00           H  
ATOM    105  N   LEU A  16       4.385   3.310   1.361  1.00  0.00           N  
ATOM    106  CA  LEU A  16       5.422   4.152   1.963  1.00  0.00           C  
ATOM    107  C   LEU A  16       6.804   3.906   1.356  1.00  0.00           C  
ATOM    108  O   LEU A  16       7.553   4.836   1.044  1.00  0.00           O  
ATOM    109  CB  LEU A  16       5.466   3.920   3.479  1.00  0.00           C  
ATOM    110  CEN LEU A  16       4.955   4.741   4.677  1.00  0.00           X  
ATOM    111  H   LEU A  16       3.904   2.649   1.953  1.00  0.00           H  
ATOM    112  N   LYS A  17       7.151   2.641   1.135  1.00  0.00           N  
ATOM    113  CA  LYS A  17       8.414   2.262   0.502  1.00  0.00           C  
ATOM    114  C   LYS A  17       8.538   2.844  -0.907  1.00  0.00           C  
ATOM    115  O   LYS A  17       9.595   3.372  -1.267  1.00  0.00           O  
ATOM    116  CB  LYS A  17       8.548   0.739   0.452  1.00  0.00           C  
ATOM    117  CEN LYS A  17       9.415  -1.028   1.228  1.00  0.00           X  
ATOM    118  H   LYS A  17       6.513   1.921   1.444  1.00  0.00           H  
ATOM    119  N   ASN A  18       7.475   2.766  -1.704  1.00  0.00           N  
ATOM    120  CA  ASN A  18       7.424   3.329  -3.048  1.00  0.00           C  
ATOM    121  C   ASN A  18       7.557   4.853  -3.037  1.00  0.00           C  
ATOM    122  O   ASN A  18       8.390   5.384  -3.774  1.00  0.00           O  
ATOM    123  CB  ASN A  18       6.149   2.922  -3.763  1.00  0.00           C  
ATOM    124  CEN ASN A  18       5.821   2.156  -4.401  1.00  0.00           X  
ATOM    125  H   ASN A  18       6.654   2.294  -1.349  1.00  0.00           H  
ATOM    126  N   LEU A  19       6.806   5.545  -2.182  1.00  0.00           N  
ATOM    127  CA  LEU A  19       6.847   6.997  -2.045  1.00  0.00           C  
ATOM    128  C   LEU A  19       8.229   7.459  -1.597  1.00  0.00           C  
ATOM    129  O   LEU A  19       8.795   8.359  -2.219  1.00  0.00           O  
ATOM    130  CB  LEU A  19       5.776   7.469  -1.054  1.00  0.00           C  
ATOM    131  CEN LEU A  19       4.409   8.154  -1.240  1.00  0.00           X  
ATOM    132  H   LEU A  19       6.197   5.035  -1.557  1.00  0.00           H  
ATOM    133  N   HIS A  20       8.834   6.778  -0.624  1.00  0.00           N  
ATOM    134  CA  HIS A  20      10.174   7.106  -0.133  1.00  0.00           C  
ATOM    135  C   HIS A  20      11.270   6.921  -1.182  1.00  0.00           C  
ATOM    136  O   HIS A  20      12.215   7.707  -1.238  1.00  0.00           O  
ATOM    137  CB  HIS A  20      10.503   6.259   1.101  1.00  0.00           C  
ATOM    138  CEN HIS A  20      10.429   6.373   2.519  1.00  0.00           X  
ATOM    139  H   HIS A  20       8.306   6.071  -0.134  1.00  0.00           H  
ATOM    140  N   LYS A  21      11.160   5.902  -2.037  1.00  0.00           N  
ATOM    141  CA  LYS A  21      12.125   5.667  -3.116  1.00  0.00           C  
ATOM    142  C   LYS A  21      11.983   6.654  -4.275  1.00  0.00           C  
ATOM    143  O   LYS A  21      12.985   7.017  -4.886  1.00  0.00           O  
ATOM    144  CB  LYS A  21      11.985   4.237  -3.641  1.00  0.00           C  
ATOM    145  CEN LYS A  21      12.719   2.254  -3.709  1.00  0.00           X  
ATOM    146  H   LYS A  21      10.424   5.229  -1.867  1.00  0.00           H  
ATOM    147  N   ASN A  22      10.759   7.027  -4.632  1.00  0.00           N  
ATOM    148  CA  ASN A  22      10.495   7.855  -5.813  1.00  0.00           C  
ATOM    149  C   ASN A  22      10.578   9.359  -5.521  1.00  0.00           C  
ATOM    150  O   ASN A  22      10.890  10.144  -6.416  1.00  0.00           O  
ATOM    151  CB  ASN A  22       9.142   7.522  -6.416  1.00  0.00           C  
ATOM    152  CEN ASN A  22       8.748   6.881  -7.147  1.00  0.00           X  
ATOM    153  H   ASN A  22       9.979   6.705  -4.080  1.00  0.00           H  
ATOM    154  N   TRP A  23      10.318   9.771  -4.283  1.00  0.00           N  
ATOM    155  CA  TRP A  23      10.329  11.172  -3.902  1.00  0.00           C  
ATOM    156  C   TRP A  23      11.724  11.629  -3.463  1.00  0.00           C  
ATOM    157  O   TRP A  23      12.099  11.599  -2.295  1.00  0.00           O  
ATOM    158  CB  TRP A  23       9.317  11.418  -2.781  1.00  0.00           C  
ATOM    159  CEN TRP A  23       7.842  12.292  -2.413  1.00  0.00           X  
ATOM    160  H   TRP A  23       9.998   9.107  -3.594  1.00  0.00           H  
ATOM    161  N   HIS A  24      12.510  12.087  -4.436  1.00  0.00           N  
ATOM    162  CA  HIS A  24      13.903  12.497  -4.235  1.00  0.00           C  
ATOM    163  C   HIS A  24      14.099  14.030  -4.178  1.00  0.00           C  
ATOM    164  O   HIS A  24      15.239  14.491  -4.111  1.00  0.00           O  
ATOM    165  CB  HIS A  24      14.779  11.909  -5.345  1.00  0.00           C  
ATOM    166  CEN HIS A  24      15.591  10.757  -5.561  1.00  0.00           X  
ATOM    167  H   HIS A  24      12.124  12.107  -5.369  1.00  0.00           H  
ATOM    168  N   GLY A  25      13.030  14.839  -4.220  1.00  0.00           N  
ATOM    169  CA  GLY A  25      13.125  16.296  -4.383  1.00  0.00           C  
ATOM    170  C   GLY A  25      12.611  17.108  -3.198  1.00  0.00           C  
ATOM    171  O   GLY A  25      11.412  17.183  -2.998  1.00  0.00           O  
ATOM    172  CEN GLY A  25      13.125  16.297  -4.383  1.00  0.00           X  
ATOM    173  H   GLY A  25      12.106  14.426  -4.220  1.00  0.00           H  
ATOM    174  N   GLY A  26      13.501  17.792  -2.473  1.00  0.00           N  
ATOM    175  CA  GLY A  26      13.137  18.779  -1.440  1.00  0.00           C  
ATOM    176  C   GLY A  26      13.115  18.196  -0.028  1.00  0.00           C  
ATOM    177  O   GLY A  26      12.227  17.427   0.322  1.00  0.00           O  
ATOM    178  CEN GLY A  26      13.137  18.779  -1.440  1.00  0.00           X  
ATOM    179  H   GLY A  26      14.478  17.668  -2.699  1.00  0.00           H  
ATOM    180  N   LYS A  27      14.117  18.542   0.785  1.00  0.00           N  
ATOM    181  CA  LYS A  27      14.229  18.078   2.179  1.00  0.00           C  
ATOM    182  C   LYS A  27      13.018  18.439   3.043  1.00  0.00           C  
ATOM    183  O   LYS A  27      12.560  17.574   3.779  1.00  0.00           O  
ATOM    184  CB  LYS A  27      15.496  18.648   2.818  1.00  0.00           C  
ATOM    185  CEN LYS A  27      17.491  18.352   3.456  1.00  0.00           X  
ATOM    186  H   LYS A  27      14.800  19.202   0.446  1.00  0.00           H  
ATOM    187  N   ASP A  28      12.526  19.673   2.959  1.00  0.00           N  
ATOM    188  CA  ASP A  28      11.351  20.113   3.721  1.00  0.00           C  
ATOM    189  C   ASP A  28      10.107  19.265   3.429  1.00  0.00           C  
ATOM    190  O   ASP A  28       9.615  18.591   4.322  1.00  0.00           O  
ATOM    191  CB  ASP A  28      11.054  21.586   3.426  1.00  0.00           C  
ATOM    192  CEN ASP A  28      11.222  22.513   3.813  1.00  0.00           X  
ATOM    193  H   ASP A  28      13.082  20.402   2.533  1.00  0.00           H  
ATOM    194  N   ASN A  29       9.668  19.174   2.169  1.00  0.00           N  
ATOM    195  CA  ASN A  29       8.430  18.449   1.839  1.00  0.00           C  
ATOM    196  C   ASN A  29       8.461  16.973   2.263  1.00  0.00           C  
ATOM    197  O   ASN A  29       7.421  16.368   2.501  1.00  0.00           O  
ATOM    198  CB  ASN A  29       8.125  18.547   0.355  1.00  0.00           C  
ATOM    199  CEN ASN A  29       7.580  19.168  -0.292  1.00  0.00           X  
ATOM    200  H   ASN A  29      10.048  19.812   1.485  1.00  0.00           H  
ATOM    201  N   LEU A  30       9.657  16.380   2.335  1.00  0.00           N  
ATOM    202  CA  LEU A  30       9.801  14.998   2.769  1.00  0.00           C  
ATOM    203  C   LEU A  30       9.486  14.844   4.255  1.00  0.00           C  
ATOM    204  O   LEU A  30       8.885  13.850   4.629  1.00  0.00           O  
ATOM    205  CB  LEU A  30      11.220  14.497   2.469  1.00  0.00           C  
ATOM    206  CEN LEU A  30      11.793  13.570   1.381  1.00  0.00           X  
ATOM    207  H   LEU A  30      10.482  16.951   2.219  1.00  0.00           H  
ATOM    208  N   HIS A  31       9.898  15.802   5.087  1.00  0.00           N  
ATOM    209  CA  HIS A  31       9.738  15.706   6.531  1.00  0.00           C  
ATOM    210  C   HIS A  31       8.256  15.658   6.911  1.00  0.00           C  
ATOM    211  O   HIS A  31       7.857  14.775   7.663  1.00  0.00           O  
ATOM    212  CB  HIS A  31      10.426  16.883   7.231  1.00  0.00           C  
ATOM    213  CEN HIS A  31      11.676  17.167   7.852  1.00  0.00           X  
ATOM    214  H   HIS A  31      10.228  16.679   4.711  1.00  0.00           H  
ATOM    215  N   ASP A  32       7.433  16.542   6.340  1.00  0.00           N  
ATOM    216  CA  ASP A  32       6.002  16.607   6.664  1.00  0.00           C  
ATOM    217  C   ASP A  32       5.277  15.308   6.281  1.00  0.00           C  
ATOM    218  O   ASP A  32       4.564  14.732   7.099  1.00  0.00           O  
ATOM    219  CB  ASP A  32       5.350  17.799   5.959  1.00  0.00           C  
ATOM    220  CEN ASP A  32       5.074  18.763   6.140  1.00  0.00           X  
ATOM    221  H   ASP A  32       7.809  17.230   5.707  1.00  0.00           H  
ATOM    222  N   VAL A  33       5.539  14.783   5.080  1.00  0.00           N  
ATOM    223  CA  VAL A  33       4.942  13.526   4.599  1.00  0.00           C  
ATOM    224  C   VAL A  33       5.371  12.324   5.449  1.00  0.00           C  
ATOM    225  O   VAL A  33       4.562  11.438   5.703  1.00  0.00           O  
ATOM    226  CB  VAL A  33       5.315  13.253   3.130  1.00  0.00           C  
ATOM    227  CEN VAL A  33       5.065  13.237   2.488  1.00  0.00           X  
ATOM    228  H   VAL A  33       6.148  15.304   4.465  1.00  0.00           H  
ATOM    229  N   ASP A  34       6.638  12.275   5.865  1.00  0.00           N  
ATOM    230  CA  ASP A  34       7.178  11.220   6.726  1.00  0.00           C  
ATOM    231  C   ASP A  34       6.448  11.210   8.071  1.00  0.00           C  
ATOM    232  O   ASP A  34       6.006  10.152   8.506  1.00  0.00           O  
ATOM    233  CB  ASP A  34       8.682  11.408   6.939  1.00  0.00           C  
ATOM    234  CEN ASP A  34       9.573  11.067   6.583  1.00  0.00           X  
ATOM    235  H   ASP A  34       7.262  13.023   5.605  1.00  0.00           H  
ATOM    236  N   ASN A  35       6.211  12.379   8.672  1.00  0.00           N  
ATOM    237  CA  ASN A  35       5.481  12.500   9.932  1.00  0.00           C  
ATOM    238  C   ASN A  35       4.028  12.028   9.799  1.00  0.00           C  
ATOM    239  O   ASN A  35       3.556  11.271  10.644  1.00  0.00           O  
ATOM    240  CB  ASN A  35       5.522  13.924  10.456  1.00  0.00           C  
ATOM    241  CEN ASN A  35       6.114  14.504  11.098  1.00  0.00           X  
ATOM    242  H   ASN A  35       6.559  13.224   8.242  1.00  0.00           H  
ATOM    243  N   HIS A  36       3.316  12.429   8.743  1.00  0.00           N  
ATOM    244  CA  HIS A  36       1.946  11.968   8.530  1.00  0.00           C  
ATOM    245  C   HIS A  36       1.877  10.447   8.321  1.00  0.00           C  
ATOM    246  O   HIS A  36       0.988   9.794   8.857  1.00  0.00           O  
ATOM    247  CB  HIS A  36       1.323  12.689   7.330  1.00  0.00           C  
ATOM    248  CEN HIS A  36       0.503  13.828   7.082  1.00  0.00           X  
ATOM    249  H   HIS A  36       3.717  13.088   8.092  1.00  0.00           H  
ATOM    250  N   LEU A  37       2.826   9.851   7.593  1.00  0.00           N  
ATOM    251  CA  LEU A  37       2.867   8.396   7.401  1.00  0.00           C  
ATOM    252  C   LEU A  37       3.097   7.641   8.713  1.00  0.00           C  
ATOM    253  O   LEU A  37       2.436   6.632   8.946  1.00  0.00           O  
ATOM    254  CB  LEU A  37       3.960   8.034   6.387  1.00  0.00           C  
ATOM    255  CEN LEU A  37       3.914   7.617   4.905  1.00  0.00           X  
ATOM    256  H   LEU A  37       3.557  10.419   7.193  1.00  0.00           H  
ATOM    257  N   GLN A  38       4.004   8.120   9.569  1.00  0.00           N  
ATOM    258  CA  GLN A  38       4.268   7.494  10.866  1.00  0.00           C  
ATOM    259  C   GLN A  38       3.018   7.519  11.748  1.00  0.00           C  
ATOM    260  O   GLN A  38       2.653   6.466  12.262  1.00  0.00           O  
ATOM    261  CB  GLN A  38       5.421   8.204  11.580  1.00  0.00           C  
ATOM    262  CEN GLN A  38       7.124   8.123  11.953  1.00  0.00           X  
ATOM    263  H   GLN A  38       4.478   8.981   9.344  1.00  0.00           H  
ATOM    264  N   ASN A  39       2.319   8.654  11.845  1.00  0.00           N  
ATOM    265  CA  ASN A  39       1.085   8.765  12.635  1.00  0.00           C  
ATOM    266  C   ASN A  39       0.005   7.803  12.123  1.00  0.00           C  
ATOM    267  O   ASN A  39      -0.615   7.094  12.911  1.00  0.00           O  
ATOM    268  CB  ASN A  39       0.558  10.188  12.641  1.00  0.00           C  
ATOM    269  CEN ASN A  39       0.642  11.050  13.234  1.00  0.00           X  
ATOM    270  H   ASN A  39       2.692   9.494  11.427  1.00  0.00           H  
ATOM    271  N   VAL A  40      -0.152   7.682  10.800  1.00  0.00           N  
ATOM    272  CA  VAL A  40      -1.122   6.758  10.193  1.00  0.00           C  
ATOM    273  C   VAL A  40      -0.803   5.297  10.549  1.00  0.00           C  
ATOM    274  O   VAL A  40      -1.699   4.538  10.916  1.00  0.00           O  
ATOM    275  CB  VAL A  40      -1.157   6.904   8.660  1.00  0.00           C  
ATOM    276  CEN VAL A  40      -1.539   7.131   8.133  1.00  0.00           X  
ATOM    277  H   VAL A  40       0.358   8.319  10.204  1.00  0.00           H  
ATOM    278  N   ILE A  41       0.465   4.882  10.462  1.00  0.00           N  
ATOM    279  CA  ILE A  41       0.901   3.528  10.834  1.00  0.00           C  
ATOM    280  C   ILE A  41       0.569   3.219  12.298  1.00  0.00           C  
ATOM    281  O   ILE A  41       0.059   2.132  12.592  1.00  0.00           O  
ATOM    282  CB  ILE A  41       2.413   3.338  10.611  1.00  0.00           C  
ATOM    283  CEN ILE A  41       3.182   3.076   9.884  1.00  0.00           X  
ATOM    284  H   ILE A  41       1.164   5.563  10.194  1.00  0.00           H  
ATOM    285  N   GLU A  42       0.847   4.149  13.212  1.00  0.00           N  
ATOM    286  CA  GLU A  42       0.502   4.024  14.627  1.00  0.00           C  
ATOM    287  C   GLU A  42      -0.995   3.791  14.818  1.00  0.00           C  
ATOM    288  O   GLU A  42      -1.376   2.881  15.557  1.00  0.00           O  
ATOM    289  CB  GLU A  42       0.941   5.272  15.397  1.00  0.00           C  
ATOM    290  CEN GLU A  42       2.063   6.069  16.401  1.00  0.00           X  
ATOM    291  H   GLU A  42       1.271   5.014  12.911  1.00  0.00           H  
ATOM    292  N   ASP A  43      -1.845   4.514  14.092  1.00  0.00           N  
ATOM    293  CA  ASP A  43      -3.291   4.354  14.169  1.00  0.00           C  
ATOM    294  C   ASP A  43      -3.741   2.970  13.686  1.00  0.00           C  
ATOM    295  O   ASP A  43      -4.586   2.328  14.321  1.00  0.00           O  
ATOM    296  CB  ASP A  43      -3.987   5.446  13.354  1.00  0.00           C  
ATOM    297  CEN ASP A  43      -4.429   6.356  13.477  1.00  0.00           X  
ATOM    298  H   ASP A  43      -1.486   5.292  13.557  1.00  0.00           H  
ATOM    299  N   ILE A  44      -3.156   2.452  12.597  1.00  0.00           N  
ATOM    300  CA  ILE A  44      -3.533   1.140  12.038  1.00  0.00           C  
ATOM    301  C   ILE A  44      -3.185   0.042  13.039  1.00  0.00           C  
ATOM    302  O   ILE A  44      -3.965  -0.894  13.253  1.00  0.00           O  
ATOM    303  CB  ILE A  44      -2.828   0.852  10.700  1.00  0.00           C  
ATOM    304  CEN ILE A  44      -2.878   0.982   9.619  1.00  0.00           X  
ATOM    305  H   ILE A  44      -2.457   3.013  12.131  1.00  0.00           H  
ATOM    306  N   HIS A  45      -2.021   0.154  13.671  1.00  0.00           N  
ATOM    307  CA  HIS A  45      -1.567  -0.789  14.671  1.00  0.00           C  
ATOM    308  C   HIS A  45      -2.530  -0.863  15.871  1.00  0.00           C  
ATOM    309  O   HIS A  45      -2.904  -1.966  16.271  1.00  0.00           O  
ATOM    310  CB  HIS A  45      -0.159  -0.416  15.145  1.00  0.00           C  
ATOM    311  CEN HIS A  45       1.191  -0.756  14.840  1.00  0.00           X  
ATOM    312  H   HIS A  45      -1.449   0.965  13.476  1.00  0.00           H  
ATOM    313  N   ASP A  46      -3.015   0.267  16.393  1.00  0.00           N  
ATOM    314  CA  ASP A  46      -3.936   0.315  17.538  1.00  0.00           C  
ATOM    315  C   ASP A  46      -5.301  -0.305  17.197  1.00  0.00           C  
ATOM    316  O   ASP A  46      -5.841  -1.123  17.952  1.00  0.00           O  
ATOM    317  CB  ASP A  46      -4.121   1.759  18.012  1.00  0.00           C  
ATOM    318  CEN ASP A  46      -3.770   2.404  18.718  1.00  0.00           X  
ATOM    319  H   ASP A  46      -2.738   1.145  15.978  1.00  0.00           H  
ATOM    320  N   PHE A  47      -5.833  -0.003  16.009  1.00  0.00           N  
ATOM    321  CA  PHE A  47      -7.152  -0.459  15.584  1.00  0.00           C  
ATOM    322  C   PHE A  47      -7.207  -1.988  15.465  1.00  0.00           C  
ATOM    323  O   PHE A  47      -8.094  -2.625  16.041  1.00  0.00           O  
ATOM    324  CB  PHE A  47      -7.531   0.189  14.250  1.00  0.00           C  
ATOM    325  CEN PHE A  47      -8.395   1.417  13.728  1.00  0.00           X  
ATOM    326  H   PHE A  47      -5.297   0.585  15.386  1.00  0.00           H  
ATOM    327  N   MET A  48      -6.228  -2.603  14.793  1.00  0.00           N  
ATOM    328  CA  MET A  48      -6.106  -4.059  14.705  1.00  0.00           C  
ATOM    329  C   MET A  48      -5.999  -4.739  16.071  1.00  0.00           C  
ATOM    330  O   MET A  48      -6.552  -5.822  16.262  1.00  0.00           O  
ATOM    331  CB  MET A  48      -4.892  -4.422  13.852  1.00  0.00           C  
ATOM    332  CEN MET A  48      -4.431  -5.080  12.292  1.00  0.00           X  
ATOM    333  H   MET A  48      -5.526  -2.023  14.352  1.00  0.00           H  
ATOM    334  N   GLN A  49      -5.313  -4.123  17.035  1.00  0.00           N  
ATOM    335  CA  GLN A  49      -5.166  -4.692  18.378  1.00  0.00           C  
ATOM    336  C   GLN A  49      -6.437  -4.571  19.238  1.00  0.00           C  
ATOM    337  O   GLN A  49      -6.534  -5.197  20.294  1.00  0.00           O  
ATOM    338  CB  GLN A  49      -4.000  -4.012  19.102  1.00  0.00           C  
ATOM    339  CEN GLN A  49      -2.318  -4.167  19.540  1.00  0.00           X  
ATOM    340  H   GLN A  49      -4.868  -3.240  16.834  1.00  0.00           H  
ATOM    341  N   GLY A  50      -7.448  -3.835  18.765  1.00  0.00           N  
ATOM    342  CA  GLY A  50      -8.703  -3.603  19.473  1.00  0.00           C  
ATOM    343  C   GLY A  50      -8.701  -2.317  20.297  1.00  0.00           C  
ATOM    344  O   GLY A  50      -9.495  -2.198  21.229  1.00  0.00           O  
ATOM    345  CEN GLY A  50      -8.703  -3.603  19.473  1.00  0.00           X  
ATOM    346  H   GLY A  50      -7.317  -3.369  17.879  1.00  0.00           H  
ATOM    347  N   GLY A  51      -7.831  -1.358  19.968  1.00  0.00           N  
ATOM    348  CA  GLY A  51      -7.666  -0.101  20.700  1.00  0.00           C  
ATOM    349  C   GLY A  51      -8.661   1.001  20.320  1.00  0.00           C  
ATOM    350  O   GLY A  51      -8.852   1.935  21.105  1.00  0.00           O  
ATOM    351  CEN GLY A  51      -7.666  -0.101  20.700  1.00  0.00           X  
ATOM    352  H   GLY A  51      -7.222  -1.498  19.174  1.00  0.00           H  
ATOM    353  N   GLY A  52      -9.308   0.941  19.148  1.00  0.00           N  
ATOM    354  CA  GLY A  52     -10.195   2.010  18.687  1.00  0.00           C  
ATOM    355  C   GLY A  52     -11.624   1.609  18.341  1.00  0.00           C  
ATOM    356  O   GLY A  52     -11.888   0.593  17.705  1.00  0.00           O  
ATOM    357  CEN GLY A  52     -10.195   2.010  18.687  1.00  0.00           X  
ATOM    358  H   GLY A  52      -9.050   0.211  18.498  1.00  0.00           H  
ATOM    359  N   SER A  53     -12.563   2.465  18.742  1.00  0.00           N  
ATOM    360  CA  SER A  53     -13.969   2.400  18.339  1.00  0.00           C  
ATOM    361  C   SER A  53     -14.170   3.167  17.024  1.00  0.00           C  
ATOM    362  O   SER A  53     -13.205   3.669  16.448  1.00  0.00           O  
ATOM    363  CB  SER A  53     -14.859   2.960  19.431  1.00  0.00           C  
ATOM    364  CEN SER A  53     -15.020   3.278  19.842  1.00  0.00           X  
ATOM    365  H   SER A  53     -12.259   3.343  19.135  1.00  0.00           H  
ATOM    366  N   GLY A  54     -15.414   3.326  16.559  1.00  0.00           N  
ATOM    367  CA  GLY A  54     -15.708   4.029  15.299  1.00  0.00           C  
ATOM    368  C   GLY A  54     -15.000   5.387  15.142  1.00  0.00           C  
ATOM    369  O   GLY A  54     -14.647   5.765  14.031  1.00  0.00           O  
ATOM    370  CEN GLY A  54     -15.708   4.029  15.299  1.00  0.00           X  
ATOM    371  H   GLY A  54     -16.183   2.896  17.056  1.00  0.00           H  
ATOM    372  N   GLY A  55     -14.716   6.092  16.249  1.00  0.00           N  
ATOM    373  CA  GLY A  55     -14.011   7.376  16.231  1.00  0.00           C  
ATOM    374  C   GLY A  55     -12.552   7.271  15.769  1.00  0.00           C  
ATOM    375  O   GLY A  55     -12.104   8.145  15.037  1.00  0.00           O  
ATOM    376  CEN GLY A  55     -14.011   7.376  16.231  1.00  0.00           X  
ATOM    377  H   GLY A  55     -14.870   5.653  17.143  1.00  0.00           H  
ATOM    378  N   LYS A  56     -11.839   6.181  16.107  1.00  0.00           N  
ATOM    379  CA  LYS A  56     -10.495   5.919  15.560  1.00  0.00           C  
ATOM    380  C   LYS A  56     -10.554   5.710  14.049  1.00  0.00           C  
ATOM    381  O   LYS A  56      -9.686   6.190  13.341  1.00  0.00           O  
ATOM    382  CB  LYS A  56      -9.864   4.698  16.232  1.00  0.00           C  
ATOM    383  CEN LYS A  56      -8.470   3.913  17.616  1.00  0.00           X  
ATOM    384  H   LYS A  56     -12.286   5.456  16.650  1.00  0.00           H  
ATOM    385  N   LEU A  57     -11.607   5.063  13.538  1.00  0.00           N  
ATOM    386  CA  LEU A  57     -11.822   4.969  12.088  1.00  0.00           C  
ATOM    387  C   LEU A  57     -12.068   6.330  11.437  1.00  0.00           C  
ATOM    388  O   LEU A  57     -11.451   6.631  10.424  1.00  0.00           O  
ATOM    389  CB  LEU A  57     -13.001   4.032  11.796  1.00  0.00           C  
ATOM    390  CEN LEU A  57     -13.081   2.579  11.290  1.00  0.00           X  
ATOM    391  H   LEU A  57     -12.279   4.654  14.171  1.00  0.00           H  
ATOM    392  N   GLN A  58     -12.926   7.168  12.021  1.00  0.00           N  
ATOM    393  CA  GLN A  58     -13.176   8.508  11.482  1.00  0.00           C  
ATOM    394  C   GLN A  58     -11.905   9.358  11.406  1.00  0.00           C  
ATOM    395  O   GLN A  58     -11.703  10.052  10.414  1.00  0.00           O  
ATOM    396  CB  GLN A  58     -14.221   9.232  12.335  1.00  0.00           C  
ATOM    397  CEN GLN A  58     -15.907   9.673  12.444  1.00  0.00           X  
ATOM    398  H   GLN A  58     -13.371   6.890  12.884  1.00  0.00           H  
ATOM    399  N   GLU A  59     -11.059   9.299  12.436  1.00  0.00           N  
ATOM    400  CA  GLU A  59      -9.787  10.026  12.462  1.00  0.00           C  
ATOM    401  C   GLU A  59      -8.825   9.484  11.398  1.00  0.00           C  
ATOM    402  O   GLU A  59      -8.221  10.279  10.682  1.00  0.00           O  
ATOM    403  CB  GLU A  59      -9.146   9.936  13.849  1.00  0.00           C  
ATOM    404  CEN GLU A  59      -8.828  10.623  15.376  1.00  0.00           X  
ATOM    405  H   GLU A  59     -11.271   8.698  13.221  1.00  0.00           H  
ATOM    406  N   MET A  60      -8.828   8.168  11.166  1.00  0.00           N  
ATOM    407  CA  MET A  60      -7.946   7.502  10.198  1.00  0.00           C  
ATOM    408  C   MET A  60      -8.169   7.991   8.766  1.00  0.00           C  
ATOM    409  O   MET A  60      -7.215   8.255   8.043  1.00  0.00           O  
ATOM    410  CB  MET A  60      -8.149   5.990  10.267  1.00  0.00           C  
ATOM    411  CEN MET A  60      -7.377   4.502  10.785  1.00  0.00           X  
ATOM    412  H   MET A  60      -9.403   7.583  11.755  1.00  0.00           H  
ATOM    413  N   MET A  61      -9.430   8.156   8.347  1.00  0.00           N  
ATOM    414  CA  MET A  61      -9.753   8.716   7.030  1.00  0.00           C  
ATOM    415  C   MET A  61      -9.184  10.129   6.870  1.00  0.00           C  
ATOM    416  O   MET A  61      -8.507  10.413   5.887  1.00  0.00           O  
ATOM    417  CB  MET A  61     -11.266   8.730   6.821  1.00  0.00           C  
ATOM    418  CEN MET A  61     -12.555   7.965   5.908  1.00  0.00           X  
ATOM    419  H   MET A  61     -10.179   7.881   8.965  1.00  0.00           H  
ATOM    420  N   LYS A  62      -9.430  11.027   7.826  1.00  0.00           N  
ATOM    421  CA  LYS A  62      -9.009  12.424   7.726  1.00  0.00           C  
ATOM    422  C   LYS A  62      -7.487  12.555   7.662  1.00  0.00           C  
ATOM    423  O   LYS A  62      -7.010  13.451   6.972  1.00  0.00           O  
ATOM    424  CB  LYS A  62      -9.553  13.229   8.907  1.00  0.00           C  
ATOM    425  CEN LYS A  62     -10.963  14.619   9.654  1.00  0.00           X  
ATOM    426  H   LYS A  62      -9.863  10.707   8.684  1.00  0.00           H  
ATOM    427  N   GLU A  63      -6.744  11.686   8.338  1.00  0.00           N  
ATOM    428  CA  GLU A  63      -5.278  11.653   8.254  1.00  0.00           C  
ATOM    429  C   GLU A  63      -4.822  11.210   6.865  1.00  0.00           C  
ATOM    430  O   GLU A  63      -3.923  11.800   6.271  1.00  0.00           O  
ATOM    431  CB  GLU A  63      -4.697  10.722   9.319  1.00  0.00           C  
ATOM    432  CEN GLU A  63      -3.962  10.495  10.840  1.00  0.00           X  
ATOM    433  H   GLU A  63      -7.198  11.003   8.930  1.00  0.00           H  
ATOM    434  N   PHE A  64      -5.529  10.251   6.277  1.00  0.00           N  
ATOM    435  CA  PHE A  64      -5.238   9.777   4.935  1.00  0.00           C  
ATOM    436  C   PHE A  64      -5.464  10.864   3.865  1.00  0.00           C  
ATOM    437  O   PHE A  64      -4.615  11.085   3.000  1.00  0.00           O  
ATOM    438  CB  PHE A  64      -6.091   8.546   4.625  1.00  0.00           C  
ATOM    439  CEN PHE A  64      -5.946   6.963   4.645  1.00  0.00           X  
ATOM    440  H   PHE A  64      -6.232   9.768   6.818  1.00  0.00           H  
ATOM    441  N   GLN A  65      -6.566  11.613   3.956  1.00  0.00           N  
ATOM    442  CA  GLN A  65      -6.861  12.701   3.021  1.00  0.00           C  
ATOM    443  C   GLN A  65      -5.826  13.832   3.107  1.00  0.00           C  
ATOM    444  O   GLN A  65      -5.427  14.376   2.081  1.00  0.00           O  
ATOM    445  CB  GLN A  65      -8.260  13.264   3.290  1.00  0.00           C  
ATOM    446  CEN GLN A  65      -9.924  13.241   2.765  1.00  0.00           X  
ATOM    447  H   GLN A  65      -7.215  11.427   4.708  1.00  0.00           H  
ATOM    448  N   GLN A  66      -5.354  14.164   4.309  1.00  0.00           N  
ATOM    449  CA  GLN A  66      -4.322  15.189   4.485  1.00  0.00           C  
ATOM    450  C   GLN A  66      -3.021  14.801   3.787  1.00  0.00           C  
ATOM    451  O   GLN A  66      -2.436  15.635   3.102  1.00  0.00           O  
ATOM    452  CB  GLN A  66      -4.054  15.427   5.974  1.00  0.00           C  
ATOM    453  CEN GLN A  66      -4.385  16.481   7.325  1.00  0.00           X  
ATOM    454  H   GLN A  66      -5.651  13.635   5.114  1.00  0.00           H  
ATOM    455  N   VAL A  67      -2.620  13.527   3.866  1.00  0.00           N  
ATOM    456  CA  VAL A  67      -1.403  13.036   3.198  1.00  0.00           C  
ATOM    457  C   VAL A  67      -1.512  13.181   1.690  1.00  0.00           C  
ATOM    458  O   VAL A  67      -0.564  13.614   1.043  1.00  0.00           O  
ATOM    459  CB  VAL A  67      -1.118  11.561   3.536  1.00  0.00           C  
ATOM    460  CEN VAL A  67      -0.692  11.143   3.881  1.00  0.00           X  
ATOM    461  H   VAL A  67      -3.159  12.889   4.435  1.00  0.00           H  
ATOM    462  N   LEU A  68      -2.659  12.831   1.112  1.00  0.00           N  
ATOM    463  CA  LEU A  68      -2.892  12.986  -0.321  1.00  0.00           C  
ATOM    464  C   LEU A  68      -2.796  14.429  -0.785  1.00  0.00           C  
ATOM    465  O   LEU A  68      -2.194  14.696  -1.825  1.00  0.00           O  
ATOM    466  CB  LEU A  68      -4.266  12.412  -0.689  1.00  0.00           C  
ATOM    467  CEN LEU A  68      -4.702  11.102  -1.372  1.00  0.00           X  
ATOM    468  H   LEU A  68      -3.398  12.463   1.693  1.00  0.00           H  
ATOM    469  N   ASP A  69      -3.413  15.339  -0.042  1.00  0.00           N  
ATOM    470  CA  ASP A  69      -3.395  16.756  -0.379  1.00  0.00           C  
ATOM    471  C   ASP A  69      -1.958  17.291  -0.358  1.00  0.00           C  
ATOM    472  O   ASP A  69      -1.555  18.012  -1.273  1.00  0.00           O  
ATOM    473  CB  ASP A  69      -4.276  17.550   0.588  1.00  0.00           C  
ATOM    474  CEN ASP A  69      -5.213  17.945   0.651  1.00  0.00           X  
ATOM    475  H   ASP A  69      -3.929  15.043   0.774  1.00  0.00           H  
ATOM    476  N   GLU A  70      -1.146  16.887   0.623  1.00  0.00           N  
ATOM    477  CA  GLU A  70       0.255  17.305   0.745  1.00  0.00           C  
ATOM    478  C   GLU A  70       1.108  16.763  -0.402  1.00  0.00           C  
ATOM    479  O   GLU A  70       1.916  17.496  -0.970  1.00  0.00           O  
ATOM    480  CB  GLU A  70       0.833  16.849   2.087  1.00  0.00           C  
ATOM    481  CEN GLU A  70       1.261  17.185   3.701  1.00  0.00           X  
ATOM    482  H   GLU A  70      -1.511  16.244   1.310  1.00  0.00           H  
ATOM    483  N   LEU A  71       0.899  15.510  -0.801  1.00  0.00           N  
ATOM    484  CA  LEU A  71       1.661  14.840  -1.848  1.00  0.00           C  
ATOM    485  C   LEU A  71       1.366  15.427  -3.222  1.00  0.00           C  
ATOM    486  O   LEU A  71       2.289  15.626  -4.007  1.00  0.00           O  
ATOM    487  CB  LEU A  71       1.361  13.336  -1.838  1.00  0.00           C  
ATOM    488  CEN LEU A  71       2.154  12.115  -1.335  1.00  0.00           X  
ATOM    489  H   LEU A  71       0.163  14.996  -0.340  1.00  0.00           H  
ATOM    490  N   ASN A  72       0.107  15.735  -3.512  1.00  0.00           N  
ATOM    491  CA  ASN A  72      -0.321  16.222  -4.814  1.00  0.00           C  
ATOM    492  C   ASN A  72       0.388  17.534  -5.183  1.00  0.00           C  
ATOM    493  O   ASN A  72       0.957  17.642  -6.271  1.00  0.00           O  
ATOM    494  CB  ASN A  72      -1.827  16.400  -4.863  1.00  0.00           C  
ATOM    495  CEN ASN A  72      -2.673  15.841  -5.135  1.00  0.00           X  
ATOM    496  H   ASN A  72      -0.589  15.605  -2.790  1.00  0.00           H  
ATOM    497  N   ASN A  73       0.415  18.510  -4.271  1.00  0.00           N  
ATOM    498  CA  ASN A  73       1.024  19.818  -4.514  1.00  0.00           C  
ATOM    499  C   ASN A  73       2.519  19.706  -4.832  1.00  0.00           C  
ATOM    500  O   ASN A  73       2.985  20.236  -5.841  1.00  0.00           O  
ATOM    501  CB  ASN A  73       0.810  20.749  -3.336  1.00  0.00           C  
ATOM    502  CEN ASN A  73       0.114  21.472  -3.026  1.00  0.00           X  
ATOM    503  H   ASN A  73       0.003  18.334  -3.366  1.00  0.00           H  
ATOM    504  N   HIS A  74       3.271  18.990  -3.999  1.00  0.00           N  
ATOM    505  CA  HIS A  74       4.717  18.838  -4.142  1.00  0.00           C  
ATOM    506  C   HIS A  74       5.118  17.984  -5.341  1.00  0.00           C  
ATOM    507  O   HIS A  74       6.173  18.192  -5.946  1.00  0.00           O  
ATOM    508  CB  HIS A  74       5.311  18.236  -2.864  1.00  0.00           C  
ATOM    509  CEN HIS A  74       5.917  18.690  -1.657  1.00  0.00           X  
ATOM    510  H   HIS A  74       2.840  18.623  -3.164  1.00  0.00           H  
ATOM    511  N   LEU A  75       4.275  17.033  -5.728  1.00  0.00           N  
ATOM    512  CA  LEU A  75       4.565  16.076  -6.782  1.00  0.00           C  
ATOM    513  C   LEU A  75       3.938  16.441  -8.140  1.00  0.00           C  
ATOM    514  O   LEU A  75       4.016  15.625  -9.058  1.00  0.00           O  
ATOM    515  CB  LEU A  75       4.092  14.685  -6.341  1.00  0.00           C  
ATOM    516  CEN LEU A  75       4.838  13.450  -5.800  1.00  0.00           X  
ATOM    517  H   LEU A  75       3.432  16.903  -5.188  1.00  0.00           H  
ATOM    518  N   GLN A  76       3.380  17.642  -8.347  1.00  0.00           N  
ATOM    519  CA  GLN A  76       2.749  18.005  -9.637  1.00  0.00           C  
ATOM    520  C   GLN A  76       3.688  17.838 -10.862  1.00  0.00           C  
ATOM    521  O   GLN A  76       3.214  17.657 -11.984  1.00  0.00           O  
ATOM    522  CB  GLN A  76       2.252  19.452  -9.579  1.00  0.00           C  
ATOM    523  CEN GLN A  76       0.850  20.463  -9.331  1.00  0.00           X  
ATOM    524  H   GLN A  76       3.347  18.298  -7.583  1.00  0.00           H  
ATOM    525  N   GLY A  77       5.018  17.814 -10.671  1.00  0.00           N  
ATOM    526  CA  GLY A  77       6.021  17.690 -11.739  1.00  0.00           C  
ATOM    527  C   GLY A  77       6.379  16.264 -12.218  1.00  0.00           C  
ATOM    528  O   GLY A  77       7.023  16.130 -13.254  1.00  0.00           O  
ATOM    529  CEN GLY A  77       6.021  17.690 -11.739  1.00  0.00           X  
ATOM    530  H   GLY A  77       5.337  17.819  -9.713  1.00  0.00           H  
ATOM    531  N   GLY A  78       5.977  15.196 -11.521  1.00  0.00           N  
ATOM    532  CA  GLY A  78       6.321  13.794 -11.822  1.00  0.00           C  
ATOM    533  C   GLY A  78       5.118  12.889 -12.103  1.00  0.00           C  
ATOM    534  O   GLY A  78       4.858  11.960 -11.346  1.00  0.00           O  
ATOM    535  CEN GLY A  78       6.321  13.794 -11.822  1.00  0.00           X  
ATOM    536  H   GLY A  78       5.506  15.371 -10.647  1.00  0.00           H  
ATOM    537  N   LYS A  79       4.373  13.156 -13.185  1.00  0.00           N  
ATOM    538  CA  LYS A  79       3.091  12.514 -13.547  1.00  0.00           C  
ATOM    539  C   LYS A  79       2.987  10.994 -13.310  1.00  0.00           C  
ATOM    540  O   LYS A  79       1.953  10.535 -12.842  1.00  0.00           O  
ATOM    541  CB  LYS A  79       2.789  12.802 -15.018  1.00  0.00           C  
ATOM    542  CEN LYS A  79       1.722  13.921 -16.462  1.00  0.00           X  
ATOM    543  H   LYS A  79       4.619  14.010 -13.665  1.00  0.00           H  
ATOM    544  N   HIS A  80       4.009  10.205 -13.655  1.00  0.00           N  
ATOM    545  CA  HIS A  80       4.002   8.761 -13.386  1.00  0.00           C  
ATOM    546  C   HIS A  80       4.008   8.434 -11.886  1.00  0.00           C  
ATOM    547  O   HIS A  80       3.285   7.542 -11.450  1.00  0.00           O  
ATOM    548  CB  HIS A  80       5.203   8.092 -14.063  1.00  0.00           C  
ATOM    549  CEN HIS A  80       5.496   7.416 -15.282  1.00  0.00           X  
ATOM    550  H   HIS A  80       4.831  10.631 -14.059  1.00  0.00           H  
ATOM    551  N   THR A  81       4.768   9.196 -11.096  1.00  0.00           N  
ATOM    552  CA  THR A  81       4.888   8.972  -9.652  1.00  0.00           C  
ATOM    553  C   THR A  81       3.612   9.407  -8.938  1.00  0.00           C  
ATOM    554  O   THR A  81       3.139   8.682  -8.071  1.00  0.00           O  
ATOM    555  CB  THR A  81       6.087   9.731  -9.052  1.00  0.00           C  
ATOM    556  CEN THR A  81       6.659   9.844  -9.019  1.00  0.00           X  
ATOM    557  H   THR A  81       5.291   9.968 -11.485  1.00  0.00           H  
ATOM    558  N   VAL A  82       3.009  10.526  -9.367  1.00  0.00           N  
ATOM    559  CA  VAL A  82       1.723  11.008  -8.826  1.00  0.00           C  
ATOM    560  C   VAL A  82       0.622  10.034  -9.112  1.00  0.00           C  
ATOM    561  O   VAL A  82      -0.168   9.753  -8.233  1.00  0.00           O  
ATOM    562  CB  VAL A  82       1.324  12.379  -9.406  1.00  0.00           C  
ATOM    563  CEN VAL A  82       1.248  13.045  -9.250  1.00  0.00           X  
ATOM    564  H   VAL A  82       3.449  11.065 -10.101  1.00  0.00           H  
ATOM    565  N   HIS A  83       0.565   9.532 -10.346  1.00  0.00           N  
ATOM    566  CA  HIS A  83      -0.485   8.609 -10.714  1.00  0.00           C  
ATOM    567  C   HIS A  83      -0.367   7.307  -9.925  1.00  0.00           C  
ATOM    568  O   HIS A  83      -1.355   6.842  -9.375  1.00  0.00           O  
ATOM    569  CB  HIS A  83      -0.448   8.324 -12.219  1.00  0.00           C  
ATOM    570  CEN HIS A  83      -1.076   8.798 -13.407  1.00  0.00           X  
ATOM    571  H   HIS A  83       1.193   9.874 -11.060  1.00  0.00           H  
ATOM    572  N   HIS A  84       0.841   6.745  -9.819  1.00  0.00           N  
ATOM    573  CA  HIS A  84       1.046   5.525  -9.050  1.00  0.00           C  
ATOM    574  C   HIS A  84       0.656   5.701  -7.573  1.00  0.00           C  
ATOM    575  O   HIS A  84      -0.034   4.853  -7.024  1.00  0.00           O  
ATOM    576  CB  HIS A  84       2.506   5.071  -9.155  1.00  0.00           C  
ATOM    577  CEN HIS A  84       3.287   4.178  -9.944  1.00  0.00           X  
ATOM    578  H   HIS A  84       1.638   7.200 -10.241  1.00  0.00           H  
ATOM    579  N   ILE A  85       1.009   6.839  -6.970  1.00  0.00           N  
ATOM    580  CA  ILE A  85       0.678   7.144  -5.572  1.00  0.00           C  
ATOM    581  C   ILE A  85      -0.839   7.240  -5.371  1.00  0.00           C  
ATOM    582  O   ILE A  85      -1.362   6.716  -4.400  1.00  0.00           O  
ATOM    583  CB  ILE A  85       1.333   8.458  -5.109  1.00  0.00           C  
ATOM    584  CEN ILE A  85       2.235   8.907  -4.693  1.00  0.00           X  
ATOM    585  H   ILE A  85       1.504   7.540  -7.505  1.00  0.00           H  
ATOM    586  N   GLU A  86      -1.564   7.846  -6.311  1.00  0.00           N  
ATOM    587  CA  GLU A  86      -3.019   7.962  -6.295  1.00  0.00           C  
ATOM    588  C   GLU A  86      -3.703   6.588  -6.363  1.00  0.00           C  
ATOM    589  O   GLU A  86      -4.639   6.345  -5.604  1.00  0.00           O  
ATOM    590  CB  GLU A  86      -3.491   8.842  -7.455  1.00  0.00           C  
ATOM    591  CEN GLU A  86      -4.005  10.355  -8.046  1.00  0.00           X  
ATOM    592  H   GLU A  86      -1.071   8.282  -7.076  1.00  0.00           H  
ATOM    593  N   GLN A  87      -3.258   5.686  -7.249  1.00  0.00           N  
ATOM    594  CA  GLN A  87      -3.797   4.321  -7.328  1.00  0.00           C  
ATOM    595  C   GLN A  87      -3.638   3.579  -6.001  1.00  0.00           C  
ATOM    596  O   GLN A  87      -4.617   3.002  -5.533  1.00  0.00           O  
ATOM    597  CB  GLN A  87      -3.103   3.534  -8.442  1.00  0.00           C  
ATOM    598  CEN GLN A  87      -3.253   2.968 -10.087  1.00  0.00           X  
ATOM    599  H   GLN A  87      -2.470   5.927  -7.833  1.00  0.00           H  
ATOM    600  N   ASN A  88      -2.467   3.657  -5.361  1.00  0.00           N  
ATOM    601  CA  ASN A  88      -2.237   3.035  -4.052  1.00  0.00           C  
ATOM    602  C   ASN A  88      -3.167   3.646  -2.994  1.00  0.00           C  
ATOM    603  O   ASN A  88      -3.762   2.952  -2.178  1.00  0.00           O  
ATOM    604  CB  ASN A  88      -0.788   3.160  -3.619  1.00  0.00           C  
ATOM    605  CEN ASN A  88       0.098   2.601  -3.681  1.00  0.00           X  
ATOM    606  H   ASN A  88      -1.677   4.081  -5.826  1.00  0.00           H  
ATOM    607  N   ILE A  89      -3.373   4.959  -3.057  1.00  0.00           N  
ATOM    608  CA  ILE A  89      -4.270   5.653  -2.143  1.00  0.00           C  
ATOM    609  C   ILE A  89      -5.733   5.191  -2.291  1.00  0.00           C  
ATOM    610  O   ILE A  89      -6.378   4.875  -1.291  1.00  0.00           O  
ATOM    611  CB  ILE A  89      -4.199   7.177  -2.353  1.00  0.00           C  
ATOM    612  CEN ILE A  89      -3.661   8.089  -2.096  1.00  0.00           X  
ATOM    613  H   ILE A  89      -2.858   5.498  -3.739  1.00  0.00           H  
ATOM    614  N   LYS A  90      -6.291   5.130  -3.502  1.00  0.00           N  
ATOM    615  CA  LYS A  90      -7.711   4.774  -3.682  1.00  0.00           C  
ATOM    616  C   LYS A  90      -8.017   3.375  -3.155  1.00  0.00           C  
ATOM    617  O   LYS A  90      -9.013   3.210  -2.455  1.00  0.00           O  
ATOM    618  CB  LYS A  90      -8.105   4.867  -5.157  1.00  0.00           C  
ATOM    619  CEN LYS A  90      -9.090   5.921  -6.704  1.00  0.00           X  
ATOM    620  H   LYS A  90      -5.701   5.240  -4.314  1.00  0.00           H  
ATOM    621  N   GLU A  91      -7.167   2.400  -3.460  1.00  0.00           N  
ATOM    622  CA  GLU A  91      -7.348   1.017  -3.008  1.00  0.00           C  
ATOM    623  C   GLU A  91      -7.334   0.918  -1.479  1.00  0.00           C  
ATOM    624  O   GLU A  91      -8.239   0.315  -0.902  1.00  0.00           O  
ATOM    625  CB  GLU A  91      -6.262   0.117  -3.602  1.00  0.00           C  
ATOM    626  CEN GLU A  91      -5.755  -1.008  -4.777  1.00  0.00           X  
ATOM    627  H   GLU A  91      -6.343   2.618  -4.000  1.00  0.00           H  
ATOM    628  N   ILE A  92      -6.415   1.620  -0.807  1.00  0.00           N  
ATOM    629  CA  ILE A  92      -6.296   1.645   0.662  1.00  0.00           C  
ATOM    630  C   ILE A  92      -7.551   2.268   1.304  1.00  0.00           C  
ATOM    631  O   ILE A  92      -8.094   1.722   2.266  1.00  0.00           O  
ATOM    632  CB  ILE A  92      -5.051   2.429   1.116  1.00  0.00           C  
ATOM    633  CEN ILE A  92      -3.981   2.366   1.318  1.00  0.00           X  
ATOM    634  H   ILE A  92      -5.713   2.107  -1.350  1.00  0.00           H  
ATOM    635  N   PHE A  93      -8.075   3.369   0.755  1.00  0.00           N  
ATOM    636  CA  PHE A  93      -9.305   3.996   1.249  1.00  0.00           C  
ATOM    637  C   PHE A  93     -10.516   3.071   1.146  1.00  0.00           C  
ATOM    638  O   PHE A  93     -11.285   2.960   2.102  1.00  0.00           O  
ATOM    639  CB  PHE A  93      -9.580   5.292   0.485  1.00  0.00           C  
ATOM    640  CEN PHE A  93      -9.359   6.855   0.676  1.00  0.00           X  
ATOM    641  H   PHE A  93      -7.599   3.771  -0.041  1.00  0.00           H  
ATOM    642  N   HIS A  94     -10.675   2.402   0.008  1.00  0.00           N  
ATOM    643  CA  HIS A  94     -11.777   1.473  -0.212  1.00  0.00           C  
ATOM    644  C   HIS A  94     -11.756   0.332   0.817  1.00  0.00           C  
ATOM    645  O   HIS A  94     -12.781   0.024   1.429  1.00  0.00           O  
ATOM    646  CB  HIS A  94     -11.723   0.903  -1.633  1.00  0.00           C  
ATOM    647  CEN HIS A  94     -12.296   1.173  -2.909  1.00  0.00           X  
ATOM    648  H   HIS A  94      -9.995   2.524  -0.729  1.00  0.00           H  
ATOM    649  N   HIS A  95     -10.582  -0.244   1.068  1.00  0.00           N  
ATOM    650  CA  HIS A  95     -10.397  -1.304   2.053  1.00  0.00           C  
ATOM    651  C   HIS A  95     -10.717  -0.843   3.485  1.00  0.00           C  
ATOM    652  O   HIS A  95     -11.418  -1.564   4.198  1.00  0.00           O  
ATOM    653  CB  HIS A  95      -8.962  -1.838   1.987  1.00  0.00           C  
ATOM    654  CEN HIS A  95      -8.250  -2.899   1.356  1.00  0.00           X  
ATOM    655  H   HIS A  95      -9.777   0.051   0.534  1.00  0.00           H  
ATOM    656  N   LEU A  96     -10.280   0.353   3.908  1.00  0.00           N  
ATOM    657  CA  LEU A  96     -10.569   0.877   5.257  1.00  0.00           C  
ATOM    658  C   LEU A  96     -12.062   1.102   5.463  1.00  0.00           C  
ATOM    659  O   LEU A  96     -12.581   0.813   6.541  1.00  0.00           O  
ATOM    660  CB  LEU A  96      -9.803   2.184   5.496  1.00  0.00           C  
ATOM    661  CEN LEU A  96      -8.545   2.523   6.319  1.00  0.00           X  
ATOM    662  H   LEU A  96      -9.752   0.926   3.267  1.00  0.00           H  
ATOM    663  N   GLU A  97     -12.769   1.583   4.443  1.00  0.00           N  
ATOM    664  CA  GLU A  97     -14.200   1.851   4.529  1.00  0.00           C  
ATOM    665  C   GLU A  97     -14.992   0.566   4.816  1.00  0.00           C  
ATOM    666  O   GLU A  97     -15.898   0.574   5.653  1.00  0.00           O  
ATOM    667  CB  GLU A  97     -14.697   2.502   3.236  1.00  0.00           C  
ATOM    668  CEN GLU A  97     -15.133   3.896   2.358  1.00  0.00           X  
ATOM    669  H   GLU A  97     -12.290   1.806   3.581  1.00  0.00           H  
ATOM    670  N   GLU A  98     -14.610  -0.560   4.205  1.00  0.00           N  
ATOM    671  CA  GLU A  98     -15.190  -1.878   4.494  1.00  0.00           C  
ATOM    672  C   GLU A  98     -14.909  -2.371   5.923  1.00  0.00           C  
ATOM    673  O   GLU A  98     -15.733  -3.089   6.497  1.00  0.00           O  
ATOM    674  CB  GLU A  98     -14.671  -2.905   3.486  1.00  0.00           C  
ATOM    675  CEN GLU A  98     -14.881  -3.805   2.054  1.00  0.00           X  
ATOM    676  H   GLU A  98     -13.879  -0.498   3.510  1.00  0.00           H  
ATOM    677  N   LEU A  99     -13.742  -2.042   6.482  1.00  0.00           N  
ATOM    678  CA  LEU A  99     -13.365  -2.397   7.851  1.00  0.00           C  
ATOM    679  C   LEU A  99     -14.175  -1.625   8.895  1.00  0.00           C  
ATOM    680  O   LEU A  99     -14.666  -2.240   9.835  1.00  0.00           O  
ATOM    681  CB  LEU A  99     -11.865  -2.152   8.059  1.00  0.00           C  
ATOM    682  CEN LEU A  99     -10.651  -3.097   8.126  1.00  0.00           X  
ATOM    683  H   LEU A  99     -13.099  -1.485   5.937  1.00  0.00           H  
ATOM    684  N   VAL A 100     -14.342  -0.311   8.719  1.00  0.00           N  
ATOM    685  CA  VAL A 100     -15.130   0.549   9.622  1.00  0.00           C  
ATOM    686  C   VAL A 100     -16.593   0.107   9.676  1.00  0.00           C  
ATOM    687  O   VAL A 100     -17.179   0.055  10.755  1.00  0.00           O  
ATOM    688  CB  VAL A 100     -15.071   2.027   9.193  1.00  0.00           C  
ATOM    689  CEN VAL A 100     -14.819   2.645   9.365  1.00  0.00           X  
ATOM    690  H   VAL A 100     -13.894   0.113   7.919  1.00  0.00           H  
ATOM    691  N   HIS A 101     -17.200  -0.183   8.521  1.00  0.00           N  
ATOM    692  CA  HIS A 101     -18.584  -0.664   8.431  1.00  0.00           C  
ATOM    693  C   HIS A 101     -18.879  -1.943   9.239  1.00  0.00           C  
ATOM    694  O   HIS A 101     -19.874  -1.973   9.968  1.00  0.00           O  
ATOM    695  CB  HIS A 101     -18.949  -0.901   6.962  1.00  0.00           C  
ATOM    696  CEN HIS A 101     -19.562  -0.189   5.891  1.00  0.00           X  
ATOM    697  H   HIS A 101     -16.722   0.048   7.664  1.00  0.00           H  
ATOM    698  N   ARG A 102     -18.055  -2.994   9.130  1.00  0.00           N  
ATOM    699  CA  ARG A 102     -18.237  -4.276   9.843  1.00  0.00           C  
ATOM    700  C   ARG A 102     -18.180  -4.110  11.354  1.00  0.00           C  
ATOM    701  O   ARG A 102     -18.996  -4.792  12.012  1.00  0.00           O  
ATOM    702  CB  ARG A 102     -17.249  -5.336   9.378  1.00  0.00           C  
ATOM    703  CEN ARG A 102     -16.292  -7.264   8.147  1.00  0.00           X  
ATOM    704  H   ARG A 102     -17.159  -2.844   8.693  1.00  0.00           H  
TER                                                                             
# All scores below are weighted scores, not raw scores.
#BEGIN_POSE_ENERGIES_TABLE ./minmover_pdb/pose_20.pdb
label vdw cenpack pair env cbeta hs_pair ss_pair sheet total
weights 1 0.5 1 1 0.25 1 1 1 NA
pose 0.20002 -4.98958 -10.3715 -21.9822 5.57184 0 0 0 -31.5714
MET:NtermProteinFull_1 0 0.01148 0.02229 0.6168 0.06903 0 0 0 0.7196
TYR_2 0 -0.00519 -0.01618 0.83566 0.07025 0 0 0 0.88455
GLY_3 0 0.07791 -0.05545 -0.0429 0.04345 0 0 0 0.023
LYS_4 0 -0.27572 -0.00821 -0.33001 0.03503 0 0 0 -0.5789
LEU_5 0 0.16502 -0.31018 -0.39148 0.0359 0 0 0 -0.50075
ASN_6 0 -0.17087 0.1026 -0.40966 0.04314 0 0 0 -0.43479
ASP_7 0 -0.03297 -0.14378 -0.42964 0.06902 0 0 0 -0.53737
LEU_8 0 -0.47003 -0.61806 -0.39148 0.03683 0 0 0 -1.44274
LEU_9 0 -0.43216 -0.16833 0.4149 0.03561 0 0 0 -0.14997
GLU_10 0 -0.07152 0.04289 -1.00041 0.06921 0 0 0 -0.95983
ASP_11 0 -0.12589 0.06378 -0.24167 0.04318 0 0 0 -0.26061
LEU_12 0 -0.14378 -0.6504 -0.30366 0.03711 0 0 0 -1.06073
GLN_13 0 0.00715 0.19984 -0.4142 0.06882 0 0 0 -0.13838
GLU_14 0 0.0104 -0.00671 -0.82678 0.06921 0 0 0 -0.75388
VAL_15 0 0.02177 -0.49203 -0.19594 0.04516 0 0 0 -0.62105
LEU_16 0 0.26134 -0.27505 -0.06582 0.04399 0 0 0 -0.03554
LYS_17 0 -0.05149 -0.03304 -0.8715 0.06956 0 0 0 -0.88648
ASN_18 0 -0.0004 -0.21475 -0.24178 0.06899 0 0 0 -0.38793
LEU_19 0 -0.09006 -0.46938 -0.39148 0.03679 0 0 0 -0.91413
HIS_20 0 0.09788 0.1552 0.0215 0.06893 0 0 0 0.34352
LYS_21 0 -0.02568 0.04907 -1.04927 0.07072 0 0 0 -0.95517
ASN_22 0 0.07412 0.04448 -0.19403 0.06887 0 0 0 -0.00655
TRP_23 0 -0.11649 0.06606 -0.3396 0.03495 0 0 0 -0.35507
HIS_24 0 -0.02529 -0.06177 0.20362 0.07072 0 0 0 0.18728
GLY_25 0 -0.0192 -0.02565 0.16011 0.0697 0 0 0 0.18496
GLY_26 0 0.06388 -0.06736 0.0322 0.04456 0 0 0 0.07328
LYS_27 0 0 0 -1.04927 0.07259 0 0 0 -0.97669
ASP_28 0 0.00293 -0.06527 -0.60822 0.07035 0 0 0 -0.60021
ASN_29 0.01882 0.65661 -0.02929 -0.19403 0.04277 0 0 0 0.49489
LEU_30 0 0.01059 0.14211 0.4149 0.06893 0 0 0 0.63653
HIS_D_31 0 -0.02672 -0.0509 0.11054 0.06953 0 0 0 0.10245
ASP_32 0 -0.17314 0.04748 -0.37876 0.06902 0 0 0 -0.43541
VAL_33 0 -0.12573 0.01235 -0.10438 0.03624 0 0 0 -0.18153
ASP_34 0 -0.01263 -0.07193 -0.37876 0.06919 0 0 0 -0.39414
ASN_35 0 -0.07552 -0.03189 -0.36221 0.06893 0 0 0 -0.40069
HIS_D_36 0 -0.39086 -0.21233 -0.11266 0.03533 0 0 0 -0.68052
LEU_37 0 0.36231 -0.59562 -0.19483 0.04439 0 0 0 -0.38375
GLN_38 0 -0.0392 0.03551 -0.59803 0.069 0 0 0 -0.53271
ASN_39 0 -0.15282 -0.18173 -0.24178 0.06919 0 0 0 -0.50713
VAL_40 0 -0.28137 -0.34496 -0.10438 0.0323 0 0 0 -0.69841
ILE_41 0 -0.03533 -0.43561 0.72502 0.06961 0 0 0 0.32369
GLU_42 0 -0.06979 -0.19766 -0.71584 0.06893 0 0 0 -0.91435
ASP_43 0 -0.35226 0.1338 0.08318 0.04453 0 0 0 -0.09075
ILE_44 0 -0.20881 -0.68199 -0.31819 0.03683 0 0 0 -1.17216
HIS_D_45 0 -0.10271 0.28791 -0.02241 0.06887 0 0 0 0.23166
ASP_46 0 -0.23684 -0.39572 -0.37876 0.04268 0 0 0 -0.96865
PHE_47 0 -0.27175 -0.44472 -0.4994 0.03546 0 0 0 -1.1804
MET_48 0 0.11486 0.06083 0.10186 0.0359 0 0 0 0.31345
GLN_49 0 -0.00843 0.094 -0.59803 0.06947 0 0 0 -0.44298
GLY_50 0 0.06001 0.03505 -0.07965 0.04331 0 0 0 0.05873
GLY_51 0 -0.05117 0.0073 0.16011 0.0311 0 0 0 0.14734
GLY_52 0 -0.05774 0.01895 -0.08884 0.03495 0 0 0 -0.09267
SER_53 0 -0.0207 -6e-05 -0.21543 0.03743 0 0 0 -0.19875
GLY_54 0 -0.04655 0.05568 -0.0429 0.03539 0 0 0 0.00162
GLY_55 0 -0.01452 -0.00896 -0.0429 0.0357 0 0 0 -0.03068
LYS_56 0 -0.39505 -0.83578 -0.42611 0.02984 0 0 0 -1.6271
LEU_57 0.08119 0.45555 -0.33143 -0.19483 0.03516 0 0 0 0.04564
GLN_58 0 0.00359 0.05349 -0.59803 0.06946 0 0 0 -0.47149
GLU_59 0 -0.01268 -0.01025 -0.4886 0.06887 0 0 0 -0.44265
MET_60 0 -0.41137 -0.12996 -0.13184 0.03257 0 0 0 -0.6406
MET_61 0 0.01828 -0.01524 0.6168 0.06943 0 0 0 0.68928
LYS_62 0 -0.03766 0.01329 -0.96458 0.06978 0 0 0 -0.91916
GLU_63 0 -0.49759 -0.16317 -0.37543 0.03519 0 0 0 -1.001
PHE_64 0 -0.23276 -0.40102 -0.30123 0.03555 0 0 0 -0.89946
GLN_65 0 0.00446 0.12515 -0.55896 0.06893 0 0 0 -0.36042
GLN_66 0 -0.10609 -0.13309 -0.49415 0.06903 0 0 0 -0.6643
VAL_67 0 -0.14941 -0.56249 -0.35242 0.03587 0 0 0 -1.02844
LEU_68 0 0.31511 0.01383 0.24309 0.0695 0 0 0 0.64153
ASP_69 0 -0.06634 -0.03993 -0.52292 0.06893 0 0 0 -0.56025
GLU_70 0 -0.46945 0.22752 -0.25924 0.03543 0 0 0 -0.46574
LEU_71 0 -0.48448 -0.20695 -0.45811 0.03724 0 0 0 -1.1123
ASN_72 0 0.03571 0.2057 -0.24178 0.06919 0 0 0 0.06882
ASN_73 0 -0.04723 -0.05227 -0.40966 0.06956 0 0 0 -0.43959
HIS_74 0.01882 0.87747 -0.07672 -0.11266 0.06943 0 0 0 0.77634
LEU_75 0 -0.16279 -0.26993 -0.06582 0.03503 0 0 0 -0.4635
GLN_76 0 -0.02561 -0.02605 -0.59803 0.07025 0 0 0 -0.57943
GLY_77 0 -0.05648 -0.04437 0.60923 0.06956 0 0 0 0.57794
GLY_78 0 -0.01763 -0.01491 -0.07965 0.03539 0 0 0 -0.07679
LYS_79 0 0 0 -0.8715 0.07134 0 0 0 -0.80016
HIS_80 0 0.01102 -0.03593 0.20362 0.07072 0 0 0 0.24942
THR_81 0 -0.0115 -0.13892 -0.18847 0.03502 0 0 0 -0.30387
VAL_82 0 -0.01348 0.21934 0.10145 0.04061 0 0 0 0.34793
HIS_D_83 0 -0.03041 -0.02641 0.11054 0.06921 0 0 0 0.12293
HIS_D_84 0 0.02644 -0.13094 0.0215 0.06896 0 0 0 -0.01404
ILE_85 0 -0.01032 -0.11241 -0.41682 0.0359 0 0 0 -0.50365
GLU_86 0 0.05102 0.23694 -0.37543 0.06897 0 0 0 -0.01851
GLN_87 0 -0.04569 -0.00736 -0.59803 0.0694 0 0 0 -0.58168
ASN_88 0 0.04641 0.21997 -0.13901 0.04342 0 0 0 0.17079
ILE_89 0 0.44108 -0.47088 0.20907 0.07138 0 0 0 0.25065
LYS_90 0 -0.01881 0.04364 -0.8715 0.06928 0 0 0 -0.77739
GLU_91 0 -0.02397 -0.04208 -0.71584 0.0689 0 0 0 -0.71299
ILE_92 0 -0.45414 -0.46756 -0.06945 0.03476 0 0 0 -0.9564
PHE_93 0 -0.12751 -0.14444 1.01626 0.06927 0 0 0 0.81359
HIS_94 0 -0.07626 0.06056 0.20362 0.06894 0 0 0 0.25685
HIS_D_95 0 -0.25613 -0.30884 -0.06774 0.04318 0 0 0 -0.58952
LEU_96 0 -0.09899 -0.79016 -0.39148 0.03712 0 0 0 -1.24352
GLU_97 0 -0.1207 0.15873 -0.71584 0.06899 0 0 0 -0.60881
GLU_98 0 -0.1568 -0.34983 -0.60186 0.06956 0 0 0 -1.03894
LEU_99 0 -0.14353 -0.24391 -0.06582 0.0362 0 0 0 -0.41706
VAL_100 0.08119 0.55391 0.11162 0.33828 0.06943 0 0 0 1.15443
HIS_101 0 -0.04108 0.08154 0.20362 0.07025 0 0 0 0.31433
ARG:CtermProteinFull_102 0 -0.21465 0.1281 -0.55583 0.04518 0 0 0 -0.5972
#END_POSE_ENERGIES_TABLE ./minmover_pdb/pose_20.pdb
