# Supplementary material for: Selection of a promiscuous minimalist cAMP phosphodiesterase from a library of de novo designed proteins
Source: Nat Chem. 2024 May 3;16(7):1200–8. doi: 10.1038/s41557-024-01490-4 (PMC11230910; doi:10.1038/s41557-024-01490-4)
Supplement: Supplementary file 3 — MD input files, scripts and final structures derived from MD, AlphaFold2, EMSfold and MultiSFold. [file 41557_2024_1490_MOESM3_ESM.zip › Computational_Data/4_MultiSFold/s824/pose_21.pdb]

ATOM      1  N   MET A   1       0.626  -1.111   0.146  1.00  0.00           N  
ATOM      2  CA  MET A   1       1.928  -0.476  -0.009  1.00  0.00           C  
ATOM      3  C   MET A   1       1.949   0.975   0.449  1.00  0.00           C  
ATOM      4  O   MET A   1       2.967   1.436   0.966  1.00  0.00           O  
ATOM      5  CB  MET A   1       2.369  -0.562  -1.469  1.00  0.00           C  
ATOM      6  CEN MET A   1       3.510  -1.361  -2.536  1.00  0.00           X  
ATOM      7  H   MET A   1       0.149  -1.476  -0.654  1.00  0.00           H  
ATOM      8  N   TYR A   2       0.830   1.696   0.293  1.00  0.00           N  
ATOM      9  CA  TYR A   2       0.787   3.134   0.599  1.00  0.00           C  
ATOM     10  C   TYR A   2       1.244   3.497   2.009  1.00  0.00           C  
ATOM     11  O   TYR A   2       1.979   4.463   2.187  1.00  0.00           O  
ATOM     12  CB  TYR A   2      -0.632   3.664   0.382  1.00  0.00           C  
ATOM     13  CEN TYR A   2      -1.584   4.518  -0.815  1.00  0.00           X  
ATOM     14  H   TYR A   2      -0.003   1.287  -0.101  1.00  0.00           H  
ATOM     15  N   GLY A   3       0.810   2.733   3.016  1.00  0.00           N  
ATOM     16  CA  GLY A   3       1.230   3.009   4.385  1.00  0.00           C  
ATOM     17  C   GLY A   3       2.742   2.918   4.534  1.00  0.00           C  
ATOM     18  O   GLY A   3       3.367   3.791   5.140  1.00  0.00           O  
ATOM     19  CEN GLY A   3       1.230   3.009   4.385  1.00  0.00           X  
ATOM     20  H   GLY A   3       0.171   1.979   2.829  1.00  0.00           H  
ATOM     21  N   LYS A   4       3.329   1.860   3.976  1.00  0.00           N  
ATOM     22  CA  LYS A   4       4.769   1.661   4.054  1.00  0.00           C  
ATOM     23  C   LYS A   4       5.502   2.803   3.345  1.00  0.00           C  
ATOM     24  O   LYS A   4       6.524   3.272   3.840  1.00  0.00           O  
ATOM     25  CB  LYS A   4       5.160   0.314   3.444  1.00  0.00           C  
ATOM     26  CEN LYS A   4       5.764  -1.694   3.728  1.00  0.00           X  
ATOM     27  H   LYS A   4       2.760   1.184   3.491  1.00  0.00           H  
ATOM     28  N   LEU A   5       4.963   3.302   2.230  1.00  0.00           N  
ATOM     29  CA  LEU A   5       5.623   4.393   1.519  1.00  0.00           C  
ATOM     30  C   LEU A   5       5.604   5.684   2.319  1.00  0.00           C  
ATOM     31  O   LEU A   5       6.596   6.414   2.339  1.00  0.00           O  
ATOM     32  CB  LEU A   5       4.960   4.610   0.153  1.00  0.00           C  
ATOM     33  CEN LEU A   5       5.379   4.243  -1.283  1.00  0.00           X  
ATOM     34  H   LEU A   5       4.092   2.923   1.858  1.00  0.00           H  
ATOM     35  N   ASN A   6       4.499   5.955   3.017  1.00  0.00           N  
ATOM     36  CA  ASN A   6       4.409   7.166   3.810  1.00  0.00           C  
ATOM     37  C   ASN A   6       5.437   7.101   4.934  1.00  0.00           C  
ATOM     38  O   ASN A   6       6.161   8.073   5.168  1.00  0.00           O  
ATOM     39  CB  ASN A   6       3.012   7.379   4.364  1.00  0.00           C  
ATOM     40  CEN ASN A   6       2.133   7.885   4.096  1.00  0.00           X  
ATOM     41  H   ASN A   6       3.693   5.336   2.961  1.00  0.00           H  
ATOM     42  N   ASP A   7       5.536   5.947   5.617  1.00  0.00           N  
ATOM     43  CA  ASP A   7       6.517   5.827   6.698  1.00  0.00           C  
ATOM     44  C   ASP A   7       7.927   6.073   6.165  1.00  0.00           C  
ATOM     45  O   ASP A   7       8.707   6.819   6.759  1.00  0.00           O  
ATOM     46  CB  ASP A   7       6.433   4.449   7.358  1.00  0.00           C  
ATOM     47  CEN ASP A   7       6.025   3.992   8.172  1.00  0.00           X  
ATOM     48  H   ASP A   7       4.917   5.167   5.385  1.00  0.00           H  
ATOM     49  N   LEU A   8       8.232   5.498   4.998  1.00  0.00           N  
ATOM     50  CA  LEU A   8       9.583   5.571   4.462  1.00  0.00           C  
ATOM     51  C   LEU A   8       9.939   7.011   4.176  1.00  0.00           C  
ATOM     52  O   LEU A   8      11.054   7.450   4.468  1.00  0.00           O  
ATOM     53  CB  LEU A   8       9.712   4.721   3.192  1.00  0.00           C  
ATOM     54  CEN LEU A   8      10.370   3.357   2.909  1.00  0.00           X  
ATOM     55  H   LEU A   8       7.522   4.956   4.504  1.00  0.00           H  
ATOM     56  N   LEU A   9       8.975   7.767   3.659  1.00  0.00           N  
ATOM     57  CA  LEU A   9       9.220   9.141   3.279  1.00  0.00           C  
ATOM     58  C   LEU A   9       9.530   9.954   4.526  1.00  0.00           C  
ATOM     59  O   LEU A   9      10.447  10.779   4.516  1.00  0.00           O  
ATOM     60  CB  LEU A   9       8.013   9.720   2.531  1.00  0.00           C  
ATOM     61  CEN LEU A   9       7.754  10.030   1.044  1.00  0.00           X  
ATOM     62  H   LEU A   9       8.057   7.364   3.483  1.00  0.00           H  
ATOM     63  N   GLU A  10       8.775   9.728   5.613  1.00  0.00           N  
ATOM     64  CA  GLU A  10       9.050  10.500   6.819  1.00  0.00           C  
ATOM     65  C   GLU A  10      10.466  10.211   7.329  1.00  0.00           C  
ATOM     66  O   GLU A  10      11.197  11.144   7.673  1.00  0.00           O  
ATOM     67  CB  GLU A  10       8.018  10.188   7.905  1.00  0.00           C  
ATOM     68  CEN GLU A  10       6.595  10.593   8.750  1.00  0.00           X  
ATOM     69  H   GLU A  10       8.022   9.041   5.579  1.00  0.00           H  
ATOM     70  N   ASP A  11      10.885   8.938   7.339  1.00  0.00           N  
ATOM     71  CA  ASP A  11      12.208   8.626   7.867  1.00  0.00           C  
ATOM     72  C   ASP A  11      13.310   9.271   6.999  1.00  0.00           C  
ATOM     73  O   ASP A  11      14.303   9.773   7.537  1.00  0.00           O  
ATOM     74  CB  ASP A  11      12.406   7.110   7.945  1.00  0.00           C  
ATOM     75  CEN ASP A  11      12.345   6.345   8.614  1.00  0.00           X  
ATOM     76  H   ASP A  11      10.272   8.193   7.008  1.00  0.00           H  
ATOM     77  N   LEU A  12      13.129   9.302   5.672  1.00  0.00           N  
ATOM     78  CA  LEU A  12      14.144   9.873   4.779  1.00  0.00           C  
ATOM     79  C   LEU A  12      14.312  11.362   5.052  1.00  0.00           C  
ATOM     80  O   LEU A  12      15.428  11.887   5.062  1.00  0.00           O  
ATOM     81  CB  LEU A  12      13.766   9.637   3.311  1.00  0.00           C  
ATOM     82  CEN LEU A  12      14.293   8.664   2.239  1.00  0.00           X  
ATOM     83  H   LEU A  12      12.279   8.898   5.275  1.00  0.00           H  
ATOM     84  N   GLN A  13      13.192  12.053   5.274  1.00  0.00           N  
ATOM     85  CA  GLN A  13      13.247  13.474   5.578  1.00  0.00           C  
ATOM     86  C   GLN A  13      14.029  13.706   6.872  1.00  0.00           C  
ATOM     87  O   GLN A  13      14.895  14.585   6.930  1.00  0.00           O  
ATOM     88  CB  GLN A  13      11.836  14.054   5.704  1.00  0.00           C  
ATOM     89  CEN GLN A  13      10.599  14.971   4.881  1.00  0.00           X  
ATOM     90  H   GLN A  13      12.292  11.572   5.212  1.00  0.00           H  
ATOM     91  N   GLU A  14      13.771  12.884   7.902  1.00  0.00           N  
ATOM     92  CA  GLU A  14      14.438  13.099   9.184  1.00  0.00           C  
ATOM     93  C   GLU A  14      15.949  12.926   8.997  1.00  0.00           C  
ATOM     94  O   GLU A  14      16.732  13.777   9.425  1.00  0.00           O  
ATOM     95  CB  GLU A  14      13.910  12.133  10.247  1.00  0.00           C  
ATOM     96  CEN GLU A  14      12.903  11.815  11.584  1.00  0.00           X  
ATOM     97  H   GLU A  14      13.081  12.135   7.793  1.00  0.00           H  
ATOM     98  N   VAL A  15      16.359  11.869   8.284  1.00  0.00           N  
ATOM     99  CA  VAL A  15      17.770  11.669   7.980  1.00  0.00           C  
ATOM    100  C   VAL A  15      18.344  12.837   7.196  1.00  0.00           C  
ATOM    101  O   VAL A  15      19.442  13.307   7.495  1.00  0.00           O  
ATOM    102  CB  VAL A  15      17.996  10.372   7.181  1.00  0.00           C  
ATOM    103  CEN VAL A  15      18.252   9.733   7.221  1.00  0.00           X  
ATOM    104  H   VAL A  15      15.668  11.178   7.986  1.00  0.00           H  
ATOM    105  N   LEU A  16      17.600  13.325   6.209  1.00  0.00           N  
ATOM    106  CA  LEU A  16      18.063  14.443   5.400  1.00  0.00           C  
ATOM    107  C   LEU A  16      18.272  15.661   6.305  1.00  0.00           C  
ATOM    108  O   LEU A  16      19.244  16.408   6.146  1.00  0.00           O  
ATOM    109  CB  LEU A  16      17.061  14.753   4.281  1.00  0.00           C  
ATOM    110  CEN LEU A  16      17.073  14.486   2.764  1.00  0.00           X  
ATOM    111  H   LEU A  16      16.702  12.882   6.001  1.00  0.00           H  
ATOM    112  N   LYS A  17      17.385  15.838   7.289  1.00  0.00           N  
ATOM    113  CA  LYS A  17      17.565  16.921   8.251  1.00  0.00           C  
ATOM    114  C   LYS A  17      18.784  16.685   9.160  1.00  0.00           C  
ATOM    115  O   LYS A  17      19.584  17.599   9.390  1.00  0.00           O  
ATOM    116  CB  LYS A  17      16.302  17.088   9.097  1.00  0.00           C  
ATOM    117  CEN LYS A  17      14.531  18.169   9.512  1.00  0.00           X  
ATOM    118  H   LYS A  17      16.569  15.225   7.351  1.00  0.00           H  
ATOM    119  N   ASN A  18      18.959  15.457   9.651  1.00  0.00           N  
ATOM    120  CA  ASN A  18      20.069  15.180  10.553  1.00  0.00           C  
ATOM    121  C   ASN A  18      21.399  15.328   9.824  1.00  0.00           C  
ATOM    122  O   ASN A  18      22.330  15.952  10.347  1.00  0.00           O  
ATOM    123  CB  ASN A  18      19.955  13.799  11.172  1.00  0.00           C  
ATOM    124  CEN ASN A  18      19.561  13.362  12.041  1.00  0.00           X  
ATOM    125  H   ASN A  18      18.292  14.717   9.432  1.00  0.00           H  
ATOM    126  N   LEU A  19      21.470  14.813   8.592  1.00  0.00           N  
ATOM    127  CA  LEU A  19      22.626  15.033   7.735  1.00  0.00           C  
ATOM    128  C   LEU A  19      22.805  16.517   7.460  1.00  0.00           C  
ATOM    129  O   LEU A  19      23.874  17.068   7.692  1.00  0.00           O  
ATOM    130  CB  LEU A  19      22.476  14.256   6.421  1.00  0.00           C  
ATOM    131  CEN LEU A  19      23.124  12.963   5.891  1.00  0.00           X  
ATOM    132  H   LEU A  19      20.700  14.233   8.249  1.00  0.00           H  
ATOM    133  N   HIS A  20      21.737  17.200   7.053  1.00  0.00           N  
ATOM    134  CA  HIS A  20      21.847  18.635   6.815  1.00  0.00           C  
ATOM    135  C   HIS A  20      22.290  19.373   8.071  1.00  0.00           C  
ATOM    136  O   HIS A  20      23.164  20.243   8.025  1.00  0.00           O  
ATOM    137  CB  HIS A  20      20.514  19.204   6.318  1.00  0.00           C  
ATOM    138  CEN HIS A  20      19.887  19.514   5.076  1.00  0.00           X  
ATOM    139  H   HIS A  20      20.864  16.710   6.849  1.00  0.00           H  
ATOM    140  N   LYS A  21      21.690  19.019   9.201  1.00  0.00           N  
ATOM    141  CA  LYS A  21      21.986  19.682  10.461  1.00  0.00           C  
ATOM    142  C   LYS A  21      23.344  19.310  11.067  1.00  0.00           C  
ATOM    143  O   LYS A  21      24.015  20.166  11.652  1.00  0.00           O  
ATOM    144  CB  LYS A  21      20.876  19.377  11.468  1.00  0.00           C  
ATOM    145  CEN LYS A  21      19.133  20.009  12.487  1.00  0.00           X  
ATOM    146  H   LYS A  21      20.969  18.294   9.170  1.00  0.00           H  
ATOM    147  N   ASN A  22      23.749  18.042  10.945  1.00  0.00           N  
ATOM    148  CA  ASN A  22      24.894  17.530  11.697  1.00  0.00           C  
ATOM    149  C   ASN A  22      26.043  16.980  10.853  1.00  0.00           C  
ATOM    150  O   ASN A  22      26.732  16.043  11.265  1.00  0.00           O  
ATOM    151  CB  ASN A  22      24.442  16.462  12.676  1.00  0.00           C  
ATOM    152  CEN ASN A  22      24.113  16.402  13.671  1.00  0.00           X  
ATOM    153  H   ASN A  22      23.210  17.395  10.370  1.00  0.00           H  
ATOM    154  N   TRP A  23      26.246  17.532   9.671  1.00  0.00           N  
ATOM    155  CA  TRP A  23      27.372  17.109   8.859  1.00  0.00           C  
ATOM    156  C   TRP A  23      28.598  17.931   9.220  1.00  0.00           C  
ATOM    157  O   TRP A  23      28.552  19.159   9.189  1.00  0.00           O  
ATOM    158  CB  TRP A  23      27.053  17.250   7.370  1.00  0.00           C  
ATOM    159  CEN TRP A  23      26.883  16.317   5.895  1.00  0.00           X  
ATOM    160  H   TRP A  23      25.620  18.255   9.341  1.00  0.00           H  
ATOM    161  N   HIS A  24      29.697  17.264   9.553  1.00  0.00           N  
ATOM    162  CA  HIS A  24      30.917  17.971   9.924  1.00  0.00           C  
ATOM    163  C   HIS A  24      32.129  17.618   9.051  1.00  0.00           C  
ATOM    164  O   HIS A  24      33.261  17.964   9.391  1.00  0.00           O  
ATOM    165  CB  HIS A  24      31.249  17.695  11.394  1.00  0.00           C  
ATOM    166  CEN HIS A  24      31.020  18.293  12.666  1.00  0.00           X  
ATOM    167  H   HIS A  24      29.670  16.256   9.584  1.00  0.00           H  
ATOM    168  N   GLY A  25      31.900  16.922   7.940  1.00  0.00           N  
ATOM    169  CA  GLY A  25      32.981  16.393   7.098  1.00  0.00           C  
ATOM    170  C   GLY A  25      33.458  17.321   5.967  1.00  0.00           C  
ATOM    171  O   GLY A  25      34.373  16.974   5.217  1.00  0.00           O  
ATOM    172  CEN GLY A  25      32.981  16.393   7.098  1.00  0.00           X  
ATOM    173  H   GLY A  25      30.943  16.742   7.667  1.00  0.00           H  
ATOM    174  N   GLY A  26      32.810  18.476   5.808  1.00  0.00           N  
ATOM    175  CA  GLY A  26      33.220  19.506   4.840  1.00  0.00           C  
ATOM    176  C   GLY A  26      32.176  19.593   3.722  1.00  0.00           C  
ATOM    177  O   GLY A  26      31.735  18.562   3.202  1.00  0.00           O  
ATOM    178  CEN GLY A  26      33.220  19.506   4.840  1.00  0.00           X  
ATOM    179  H   GLY A  26      31.995  18.642   6.382  1.00  0.00           H  
ATOM    180  N   LYS A  27      31.832  20.808   3.290  1.00  0.00           N  
ATOM    181  CA  LYS A  27      30.864  20.974   2.196  1.00  0.00           C  
ATOM    182  C   LYS A  27      31.242  20.199   0.927  1.00  0.00           C  
ATOM    183  O   LYS A  27      30.377  19.808   0.136  1.00  0.00           O  
ATOM    184  CB  LYS A  27      30.705  22.458   1.861  1.00  0.00           C  
ATOM    185  CEN LYS A  27      29.563  24.233   2.003  1.00  0.00           X  
ATOM    186  H   LYS A  27      32.202  21.627   3.753  1.00  0.00           H  
ATOM    187  N   ASP A  28      32.534  19.959   0.734  1.00  0.00           N  
ATOM    188  CA  ASP A  28      32.998  19.260  -0.459  1.00  0.00           C  
ATOM    189  C   ASP A  28      32.481  17.815  -0.490  1.00  0.00           C  
ATOM    190  O   ASP A  28      32.226  17.258  -1.554  1.00  0.00           O  
ATOM    191  CB  ASP A  28      34.527  19.277  -0.524  1.00  0.00           C  
ATOM    192  CEN ASP A  28      35.288  19.795  -0.962  1.00  0.00           X  
ATOM    193  H   ASP A  28      33.200  20.265   1.425  1.00  0.00           H  
ATOM    194  N   ASN A  29      32.344  17.208   0.696  1.00  0.00           N  
ATOM    195  CA  ASN A  29      31.837  15.849   0.839  1.00  0.00           C  
ATOM    196  C   ASN A  29      30.311  15.865   0.847  1.00  0.00           C  
ATOM    197  O   ASN A  29      29.653  15.026   0.217  1.00  0.00           O  
ATOM    198  CB  ASN A  29      32.371  15.177   2.091  1.00  0.00           C  
ATOM    199  CEN ASN A  29      33.172  14.557   2.364  1.00  0.00           X  
ATOM    200  H   ASN A  29      32.559  17.720   1.547  1.00  0.00           H  
ATOM    201  N   LEU A  30      29.756  16.888   1.503  1.00  0.00           N  
ATOM    202  CA  LEU A  30      28.310  17.031   1.646  1.00  0.00           C  
ATOM    203  C   LEU A  30      27.652  17.007   0.301  1.00  0.00           C  
ATOM    204  O   LEU A  30      26.716  16.252   0.087  1.00  0.00           O  
ATOM    205  CB  LEU A  30      27.958  18.329   2.384  1.00  0.00           C  
ATOM    206  CEN LEU A  30      27.470  18.618   3.816  1.00  0.00           X  
ATOM    207  H   LEU A  30      30.375  17.569   1.948  1.00  0.00           H  
ATOM    208  N   HIS A  31      28.144  17.842  -0.609  1.00  0.00           N  
ATOM    209  CA  HIS A  31      27.478  18.027  -1.886  1.00  0.00           C  
ATOM    210  C   HIS A  31      27.016  16.691  -2.475  1.00  0.00           C  
ATOM    211  O   HIS A  31      25.863  16.567  -2.898  1.00  0.00           O  
ATOM    212  CB  HIS A  31      28.405  18.745  -2.872  1.00  0.00           C  
ATOM    213  CEN HIS A  31      28.655  20.074  -3.321  1.00  0.00           X  
ATOM    214  H   HIS A  31      28.972  18.397  -0.378  1.00  0.00           H  
ATOM    215  N   ASP A  32      27.880  15.669  -2.499  1.00  0.00           N  
ATOM    216  CA  ASP A  32      27.440  14.411  -3.104  1.00  0.00           C  
ATOM    217  C   ASP A  32      26.293  13.781  -2.318  1.00  0.00           C  
ATOM    218  O   ASP A  32      25.328  13.277  -2.905  1.00  0.00           O  
ATOM    219  CB  ASP A  32      28.609  13.427  -3.202  1.00  0.00           C  
ATOM    220  CEN ASP A  32      29.301  13.096  -3.872  1.00  0.00           X  
ATOM    221  H   ASP A  32      28.805  15.763  -2.097  1.00  0.00           H  
ATOM    222  N   VAL A  33      26.349  13.883  -0.989  1.00  0.00           N  
ATOM    223  CA  VAL A  33      25.310  13.276  -0.169  1.00  0.00           C  
ATOM    224  C   VAL A  33      23.963  13.928  -0.443  1.00  0.00           C  
ATOM    225  O   VAL A  33      22.935  13.240  -0.503  1.00  0.00           O  
ATOM    226  CB  VAL A  33      25.633  13.388   1.333  1.00  0.00           C  
ATOM    227  CEN VAL A  33      25.819  13.025   1.889  1.00  0.00           X  
ATOM    228  H   VAL A  33      27.141  14.355  -0.548  1.00  0.00           H  
ATOM    229  N   ASP A  34      23.972  15.251  -0.643  1.00  0.00           N  
ATOM    230  CA  ASP A  34      22.754  15.985  -0.914  1.00  0.00           C  
ATOM    231  C   ASP A  34      22.154  15.608  -2.237  1.00  0.00           C  
ATOM    232  O   ASP A  34      20.946  15.415  -2.319  1.00  0.00           O  
ATOM    233  CB  ASP A  34      23.018  17.492  -0.877  1.00  0.00           C  
ATOM    234  CEN ASP A  34      22.936  18.288  -0.246  1.00  0.00           X  
ATOM    235  H   ASP A  34      24.855  15.747  -0.608  1.00  0.00           H  
ATOM    236  N   ASN A  35      22.982  15.438  -3.266  1.00  0.00           N  
ATOM    237  CA  ASN A  35      22.441  15.056  -4.557  1.00  0.00           C  
ATOM    238  C   ASN A  35      21.750  13.703  -4.447  1.00  0.00           C  
ATOM    239  O   ASN A  35      20.636  13.524  -4.944  1.00  0.00           O  
ATOM    240  CB  ASN A  35      23.514  15.023  -5.630  1.00  0.00           C  
ATOM    241  CEN ASN A  35      23.916  15.668  -6.354  1.00  0.00           X  
ATOM    242  H   ASN A  35      23.979  15.632  -3.162  1.00  0.00           H  
ATOM    243  N   HIS A  36      22.379  12.770  -3.733  1.00  0.00           N  
ATOM    244  CA  HIS A  36      21.823  11.426  -3.638  1.00  0.00           C  
ATOM    245  C   HIS A  36      20.485  11.440  -2.894  1.00  0.00           C  
ATOM    246  O   HIS A  36      19.520  10.806  -3.321  1.00  0.00           O  
ATOM    247  CB  HIS A  36      22.807  10.483  -2.939  1.00  0.00           C  
ATOM    248  CEN HIS A  36      23.816   9.542  -3.298  1.00  0.00           X  
ATOM    249  H   HIS A  36      23.280  12.984  -3.297  1.00  0.00           H  
ATOM    250  N   LEU A  37      20.398  12.214  -1.818  1.00  0.00           N  
ATOM    251  CA  LEU A  37      19.174  12.232  -1.028  1.00  0.00           C  
ATOM    252  C   LEU A  37      18.026  12.796  -1.870  1.00  0.00           C  
ATOM    253  O   LEU A  37      16.896  12.312  -1.796  1.00  0.00           O  
ATOM    254  CB  LEU A  37      19.372  13.058   0.249  1.00  0.00           C  
ATOM    255  CEN LEU A  37      19.565  12.667   1.727  1.00  0.00           X  
ATOM    256  H   LEU A  37      21.201  12.769  -1.522  1.00  0.00           H  
ATOM    257  N   GLN A  38      18.320  13.820  -2.673  1.00  0.00           N  
ATOM    258  CA  GLN A  38      17.322  14.439  -3.532  1.00  0.00           C  
ATOM    259  C   GLN A  38      16.793  13.422  -4.536  1.00  0.00           C  
ATOM    260  O   GLN A  38      15.581  13.337  -4.737  1.00  0.00           O  
ATOM    261  CB  GLN A  38      17.912  15.645  -4.267  1.00  0.00           C  
ATOM    262  CEN GLN A  38      18.013  17.388  -4.283  1.00  0.00           X  
ATOM    263  H   GLN A  38      19.267  14.189  -2.687  1.00  0.00           H  
ATOM    264  N   ASN A  39      17.678  12.613  -5.145  1.00  0.00           N  
ATOM    265  CA  ASN A  39      17.217  11.629  -6.120  1.00  0.00           C  
ATOM    266  C   ASN A  39      16.298  10.616  -5.436  1.00  0.00           C  
ATOM    267  O   ASN A  39      15.254  10.259  -5.976  1.00  0.00           O  
ATOM    268  CB  ASN A  39      18.376  10.926  -6.803  1.00  0.00           C  
ATOM    269  CEN ASN A  39      18.953  11.033  -7.673  1.00  0.00           X  
ATOM    270  H   ASN A  39      18.678  12.703  -4.961  1.00  0.00           H  
ATOM    271  N   VAL A  40      16.639  10.223  -4.204  1.00  0.00           N  
ATOM    272  CA  VAL A  40      15.853   9.224  -3.482  1.00  0.00           C  
ATOM    273  C   VAL A  40      14.440   9.746  -3.231  1.00  0.00           C  
ATOM    274  O   VAL A  40      13.456   9.032  -3.432  1.00  0.00           O  
ATOM    275  CB  VAL A  40      16.503   8.846  -2.138  1.00  0.00           C  
ATOM    276  CEN VAL A  40      16.832   8.341  -1.803  1.00  0.00           X  
ATOM    277  H   VAL A  40      17.495  10.597  -3.780  1.00  0.00           H  
ATOM    278  N   ILE A  41      14.329  11.018  -2.858  1.00  0.00           N  
ATOM    279  CA  ILE A  41      13.025  11.614  -2.605  1.00  0.00           C  
ATOM    280  C   ILE A  41      12.172  11.653  -3.875  1.00  0.00           C  
ATOM    281  O   ILE A  41      10.977  11.327  -3.832  1.00  0.00           O  
ATOM    282  CB  ILE A  41      13.162  13.041  -2.043  1.00  0.00           C  
ATOM    283  CEN ILE A  41      13.299  13.634  -1.138  1.00  0.00           X  
ATOM    284  H   ILE A  41      15.180  11.570  -2.717  1.00  0.00           H  
ATOM    285  N   GLU A  42      12.776  12.032  -5.013  1.00  0.00           N  
ATOM    286  CA  GLU A  42      12.013  12.052  -6.258  1.00  0.00           C  
ATOM    287  C   GLU A  42      11.488  10.666  -6.618  1.00  0.00           C  
ATOM    288  O   GLU A  42      10.344  10.538  -7.054  1.00  0.00           O  
ATOM    289  CB  GLU A  42      12.873  12.599  -7.400  1.00  0.00           C  
ATOM    290  CEN GLU A  42      13.339  13.890  -8.410  1.00  0.00           X  
ATOM    291  H   GLU A  42      13.759  12.305  -5.002  1.00  0.00           H  
ATOM    292  N   ASP A  43      12.287   9.611  -6.389  1.00  0.00           N  
ATOM    293  CA  ASP A  43      11.831   8.265  -6.708  1.00  0.00           C  
ATOM    294  C   ASP A  43      10.679   7.814  -5.817  1.00  0.00           C  
ATOM    295  O   ASP A  43       9.715   7.222  -6.310  1.00  0.00           O  
ATOM    296  CB  ASP A  43      12.992   7.274  -6.594  1.00  0.00           C  
ATOM    297  CEN ASP A  43      13.683   6.805  -7.177  1.00  0.00           X  
ATOM    298  H   ASP A  43      13.226   9.753  -6.018  1.00  0.00           H  
ATOM    299  N   ILE A  44      10.728   8.147  -4.526  1.00  0.00           N  
ATOM    300  CA  ILE A  44       9.648   7.747  -3.637  1.00  0.00           C  
ATOM    301  C   ILE A  44       8.357   8.410  -4.081  1.00  0.00           C  
ATOM    302  O   ILE A  44       7.304   7.770  -4.124  1.00  0.00           O  
ATOM    303  CB  ILE A  44       9.938   8.117  -2.171  1.00  0.00           C  
ATOM    304  CEN ILE A  44      10.414   7.791  -1.246  1.00  0.00           X  
ATOM    305  H   ILE A  44      11.538   8.649  -4.157  1.00  0.00           H  
ATOM    306  N   HIS A  45       8.432   9.695  -4.431  1.00  0.00           N  
ATOM    307  CA  HIS A  45       7.235  10.420  -4.821  1.00  0.00           C  
ATOM    308  C   HIS A  45       6.618   9.784  -6.061  1.00  0.00           C  
ATOM    309  O   HIS A  45       5.410   9.526  -6.099  1.00  0.00           O  
ATOM    310  CB  HIS A  45       7.550  11.897  -5.080  1.00  0.00           C  
ATOM    311  CEN HIS A  45       7.499  13.134  -4.376  1.00  0.00           X  
ATOM    312  H   HIS A  45       9.332  10.177  -4.418  1.00  0.00           H  
ATOM    313  N   ASP A  46       7.438   9.510  -7.080  1.00  0.00           N  
ATOM    314  CA  ASP A  46       6.888   8.926  -8.290  1.00  0.00           C  
ATOM    315  C   ASP A  46       6.211   7.594  -8.000  1.00  0.00           C  
ATOM    316  O   ASP A  46       5.132   7.328  -8.537  1.00  0.00           O  
ATOM    317  CB  ASP A  46       7.986   8.743  -9.340  1.00  0.00           C  
ATOM    318  CEN ASP A  46       8.371   9.206 -10.162  1.00  0.00           X  
ATOM    319  H   ASP A  46       8.432   9.727  -7.014  1.00  0.00           H  
ATOM    320  N   PHE A  47       6.789   6.784  -7.111  1.00  0.00           N  
ATOM    321  CA  PHE A  47       6.201   5.490  -6.789  1.00  0.00           C  
ATOM    322  C   PHE A  47       4.790   5.689  -6.242  1.00  0.00           C  
ATOM    323  O   PHE A  47       3.829   5.093  -6.734  1.00  0.00           O  
ATOM    324  CB  PHE A  47       7.068   4.735  -5.780  1.00  0.00           C  
ATOM    325  CEN PHE A  47       8.165   3.585  -5.781  1.00  0.00           X  
ATOM    326  H   PHE A  47       7.665   7.053  -6.662  1.00  0.00           H  
ATOM    327  N   MET A  48       4.654   6.553  -5.227  1.00  0.00           N  
ATOM    328  CA  MET A  48       3.435   6.618  -4.427  1.00  0.00           C  
ATOM    329  C   MET A  48       2.223   7.051  -5.241  1.00  0.00           C  
ATOM    330  O   MET A  48       1.092   6.657  -4.944  1.00  0.00           O  
ATOM    331  CB  MET A  48       3.637   7.570  -3.251  1.00  0.00           C  
ATOM    332  CEN MET A  48       3.831   7.611  -1.507  1.00  0.00           X  
ATOM    333  H   MET A  48       5.436   7.167  -4.991  1.00  0.00           H  
ATOM    334  N   GLN A  49       2.458   7.821  -6.298  1.00  0.00           N  
ATOM    335  CA  GLN A  49       1.428   8.646  -6.910  1.00  0.00           C  
ATOM    336  C   GLN A  49       0.832   7.998  -8.174  1.00  0.00           C  
ATOM    337  O   GLN A  49       0.145   8.665  -8.949  1.00  0.00           O  
ATOM    338  CB  GLN A  49       2.003  10.022  -7.258  1.00  0.00           C  
ATOM    339  CEN GLN A  49       2.123  11.683  -6.735  1.00  0.00           X  
ATOM    340  H   GLN A  49       3.414   7.878  -6.657  1.00  0.00           H  
ATOM    341  N   GLY A  50       1.102   6.703  -8.394  1.00  0.00           N  
ATOM    342  CA  GLY A  50       0.670   5.997  -9.600  1.00  0.00           C  
ATOM    343  C   GLY A  50       1.773   5.822 -10.646  1.00  0.00           C  
ATOM    344  O   GLY A  50       1.621   5.065 -11.608  1.00  0.00           O  
ATOM    345  CEN GLY A  50       0.670   5.997  -9.601  1.00  0.00           X  
ATOM    346  H   GLY A  50       1.625   6.164  -7.703  1.00  0.00           H  
ATOM    347  N   GLY A  51       2.904   6.491 -10.463  1.00  0.00           N  
ATOM    348  CA  GLY A  51       4.020   6.441 -11.402  1.00  0.00           C  
ATOM    349  C   GLY A  51       5.110   5.472 -10.944  1.00  0.00           C  
ATOM    350  O   GLY A  51       6.187   5.892 -10.519  1.00  0.00           O  
ATOM    351  CEN GLY A  51       4.020   6.441 -11.402  1.00  0.00           X  
ATOM    352  H   GLY A  51       3.023   7.039  -9.617  1.00  0.00           H  
ATOM    353  N   GLY A  52       4.832   4.177 -11.018  1.00  0.00           N  
ATOM    354  CA  GLY A  52       5.855   3.199 -10.672  1.00  0.00           C  
ATOM    355  C   GLY A  52       5.531   1.760 -11.049  1.00  0.00           C  
ATOM    356  O   GLY A  52       4.386   1.401 -11.326  1.00  0.00           O  
ATOM    357  CEN GLY A  52       5.855   3.199 -10.672  1.00  0.00           X  
ATOM    358  H   GLY A  52       3.886   3.911 -11.299  1.00  0.00           H  
ATOM    359  N   SER A  53       6.577   0.944 -11.059  1.00  0.00           N  
ATOM    360  CA  SER A  53       6.538  -0.449 -11.482  1.00  0.00           C  
ATOM    361  C   SER A  53       7.731  -1.194 -10.892  1.00  0.00           C  
ATOM    362  O   SER A  53       8.592  -0.576 -10.256  1.00  0.00           O  
ATOM    363  CB  SER A  53       6.535  -0.545 -12.995  1.00  0.00           C  
ATOM    364  CEN SER A  53       6.648  -0.421 -13.513  1.00  0.00           X  
ATOM    365  H   SER A  53       7.462   1.331 -10.767  1.00  0.00           H  
ATOM    366  N   GLY A  54       7.829  -2.502 -11.139  1.00  0.00           N  
ATOM    367  CA  GLY A  54       8.958  -3.275 -10.615  1.00  0.00           C  
ATOM    368  C   GLY A  54      10.308  -2.658 -11.001  1.00  0.00           C  
ATOM    369  O   GLY A  54      11.266  -2.751 -10.238  1.00  0.00           O  
ATOM    370  CEN GLY A  54       8.959  -3.276 -10.615  1.00  0.00           X  
ATOM    371  H   GLY A  54       7.113  -2.965 -11.682  1.00  0.00           H  
ATOM    372  N   GLY A  55      10.375  -2.012 -12.170  1.00  0.00           N  
ATOM    373  CA  GLY A  55      11.588  -1.316 -12.606  1.00  0.00           C  
ATOM    374  C   GLY A  55      11.923  -0.131 -11.695  1.00  0.00           C  
ATOM    375  O   GLY A  55      13.094   0.163 -11.439  1.00  0.00           O  
ATOM    376  CEN GLY A  55      11.588  -1.316 -12.606  1.00  0.00           X  
ATOM    377  H   GLY A  55       9.561  -2.001 -12.766  1.00  0.00           H  
ATOM    378  N   LYS A  56      10.888   0.563 -11.217  1.00  0.00           N  
ATOM    379  CA  LYS A  56      11.059   1.683 -10.313  1.00  0.00           C  
ATOM    380  C   LYS A  56      11.614   1.136  -9.024  1.00  0.00           C  
ATOM    381  O   LYS A  56      12.504   1.733  -8.419  1.00  0.00           O  
ATOM    382  CB  LYS A  56       9.742   2.423 -10.071  1.00  0.00           C  
ATOM    383  CEN LYS A  56       8.531   4.122 -10.420  1.00  0.00           X  
ATOM    384  H   LYS A  56       9.944   0.277 -11.451  1.00  0.00           H  
ATOM    385  N   LEU A  57      11.099  -0.023  -8.610  1.00  0.00           N  
ATOM    386  CA  LEU A  57      11.580  -0.581  -7.361  1.00  0.00           C  
ATOM    387  C   LEU A  57      13.077  -0.916  -7.499  1.00  0.00           C  
ATOM    388  O   LEU A  57      13.876  -0.592  -6.627  1.00  0.00           O  
ATOM    389  CB  LEU A  57      10.766  -1.825  -6.981  1.00  0.00           C  
ATOM    390  CEN LEU A  57       9.662  -2.074  -5.936  1.00  0.00           X  
ATOM    391  H   LEU A  57      10.379  -0.487  -9.168  1.00  0.00           H  
ATOM    392  N   GLN A  58      13.490  -1.540  -8.604  1.00  0.00           N  
ATOM    393  CA  GLN A  58      14.898  -1.912  -8.718  1.00  0.00           C  
ATOM    394  C   GLN A  58      15.801  -0.672  -8.746  1.00  0.00           C  
ATOM    395  O   GLN A  58      16.855  -0.652  -8.093  1.00  0.00           O  
ATOM    396  CB  GLN A  58      15.127  -2.750  -9.979  1.00  0.00           C  
ATOM    397  CEN GLN A  58      15.337  -4.372 -10.588  1.00  0.00           X  
ATOM    398  H   GLN A  58      12.823  -1.786  -9.336  1.00  0.00           H  
ATOM    399  N   GLU A  59      15.365   0.395  -9.434  1.00  0.00           N  
ATOM    400  CA  GLU A  59      16.195   1.601  -9.502  1.00  0.00           C  
ATOM    401  C   GLU A  59      16.368   2.195  -8.109  1.00  0.00           C  
ATOM    402  O   GLU A  59      17.461   2.639  -7.738  1.00  0.00           O  
ATOM    403  CB  GLU A  59      15.581   2.635 -10.447  1.00  0.00           C  
ATOM    404  CEN GLU A  59      15.525   3.392 -11.972  1.00  0.00           X  
ATOM    405  H   GLU A  59      14.481   0.350  -9.948  1.00  0.00           H  
ATOM    406  N   MET A  60      15.292   2.144  -7.324  1.00  0.00           N  
ATOM    407  CA  MET A  60      15.272   2.664  -5.969  1.00  0.00           C  
ATOM    408  C   MET A  60      16.284   1.932  -5.112  1.00  0.00           C  
ATOM    409  O   MET A  60      17.000   2.551  -4.327  1.00  0.00           O  
ATOM    410  CB  MET A  60      13.873   2.537  -5.369  1.00  0.00           C  
ATOM    411  CEN MET A  60      12.482   3.480  -4.865  1.00  0.00           X  
ATOM    412  H   MET A  60      14.431   1.749  -7.703  1.00  0.00           H  
ATOM    413  N   MET A  61      16.338   0.606  -5.261  1.00  0.00           N  
ATOM    414  CA  MET A  61      17.258  -0.191  -4.477  1.00  0.00           C  
ATOM    415  C   MET A  61      18.700   0.127  -4.813  1.00  0.00           C  
ATOM    416  O   MET A  61      19.527   0.277  -3.912  1.00  0.00           O  
ATOM    417  CB  MET A  61      16.982  -1.677  -4.697  1.00  0.00           C  
ATOM    418  CEN MET A  61      16.340  -3.107  -3.909  1.00  0.00           X  
ATOM    419  H   MET A  61      15.700   0.151  -5.915  1.00  0.00           H  
ATOM    420  N   LYS A  62      19.014   0.310  -6.090  1.00  0.00           N  
ATOM    421  CA  LYS A  62      20.402   0.579  -6.420  1.00  0.00           C  
ATOM    422  C   LYS A  62      20.817   1.934  -5.828  1.00  0.00           C  
ATOM    423  O   LYS A  62      21.908   2.062  -5.261  1.00  0.00           O  
ATOM    424  CB  LYS A  62      20.610   0.562  -7.935  1.00  0.00           C  
ATOM    425  CEN LYS A  62      21.331  -0.444  -9.651  1.00  0.00           X  
ATOM    426  H   LYS A  62      18.299   0.224  -6.817  1.00  0.00           H  
ATOM    427  N   GLU A  63      19.923   2.930  -5.907  1.00  0.00           N  
ATOM    428  CA  GLU A  63      20.238   4.279  -5.429  1.00  0.00           C  
ATOM    429  C   GLU A  63      20.448   4.278  -3.907  1.00  0.00           C  
ATOM    430  O   GLU A  63      21.320   4.973  -3.378  1.00  0.00           O  
ATOM    431  CB  GLU A  63      19.127   5.259  -5.811  1.00  0.00           C  
ATOM    432  CEN GLU A  63      18.516   6.470  -6.843  1.00  0.00           X  
ATOM    433  H   GLU A  63      19.011   2.744  -6.330  1.00  0.00           H  
ATOM    434  N   PHE A  64      19.664   3.472  -3.205  1.00  0.00           N  
ATOM    435  CA  PHE A  64      19.762   3.364  -1.762  1.00  0.00           C  
ATOM    436  C   PHE A  64      21.134   2.778  -1.412  1.00  0.00           C  
ATOM    437  O   PHE A  64      21.806   3.271  -0.501  1.00  0.00           O  
ATOM    438  CB  PHE A  64      18.635   2.497  -1.198  1.00  0.00           C  
ATOM    439  CEN PHE A  64      17.222   2.692  -0.497  1.00  0.00           X  
ATOM    440  H   PHE A  64      18.931   2.957  -3.690  1.00  0.00           H  
ATOM    441  N   GLN A  65      21.571   1.739  -2.137  1.00  0.00           N  
ATOM    442  CA  GLN A  65      22.854   1.133  -1.804  1.00  0.00           C  
ATOM    443  C   GLN A  65      23.948   2.186  -1.968  1.00  0.00           C  
ATOM    444  O   GLN A  65      24.795   2.338  -1.092  1.00  0.00           O  
ATOM    445  CB  GLN A  65      23.141  -0.078  -2.695  1.00  0.00           C  
ATOM    446  CEN GLN A  65      23.133  -1.823  -2.765  1.00  0.00           X  
ATOM    447  H   GLN A  65      21.015   1.379  -2.915  1.00  0.00           H  
ATOM    448  N   GLN A  66      23.898   2.966  -3.055  1.00  0.00           N  
ATOM    449  CA  GLN A  66      24.959   3.940  -3.289  1.00  0.00           C  
ATOM    450  C   GLN A  66      24.972   4.961  -2.146  1.00  0.00           C  
ATOM    451  O   GLN A  66      26.045   5.311  -1.659  1.00  0.00           O  
ATOM    452  CB  GLN A  66      24.763   4.649  -4.632  1.00  0.00           C  
ATOM    453  CEN GLN A  66      25.288   4.710  -6.295  1.00  0.00           X  
ATOM    454  H   GLN A  66      23.147   2.850  -3.736  1.00  0.00           H  
ATOM    455  N   VAL A  67      23.790   5.373  -1.660  1.00  0.00           N  
ATOM    456  CA  VAL A  67      23.744   6.296  -0.519  1.00  0.00           C  
ATOM    457  C   VAL A  67      24.342   5.625   0.717  1.00  0.00           C  
ATOM    458  O   VAL A  67      25.209   6.190   1.384  1.00  0.00           O  
ATOM    459  CB  VAL A  67      22.308   6.755  -0.204  1.00  0.00           C  
ATOM    460  CEN VAL A  67      21.881   7.295  -0.225  1.00  0.00           X  
ATOM    461  H   VAL A  67      22.932   5.066  -2.119  1.00  0.00           H  
ATOM    462  N   LEU A  68      23.942   4.389   1.003  1.00  0.00           N  
ATOM    463  CA  LEU A  68      24.567   3.687   2.122  1.00  0.00           C  
ATOM    464  C   LEU A  68      26.078   3.594   2.008  1.00  0.00           C  
ATOM    465  O   LEU A  68      26.801   3.859   2.980  1.00  0.00           O  
ATOM    466  CB  LEU A  68      23.971   2.280   2.248  1.00  0.00           C  
ATOM    467  CEN LEU A  68      22.943   1.662   3.214  1.00  0.00           X  
ATOM    468  H   LEU A  68      23.206   3.956   0.439  1.00  0.00           H  
ATOM    469  N   ASP A  69      26.574   3.259   0.826  1.00  0.00           N  
ATOM    470  CA  ASP A  69      28.010   3.172   0.665  1.00  0.00           C  
ATOM    471  C   ASP A  69      28.656   4.528   0.953  1.00  0.00           C  
ATOM    472  O   ASP A  69      29.664   4.606   1.663  1.00  0.00           O  
ATOM    473  CB  ASP A  69      28.365   2.696  -0.746  1.00  0.00           C  
ATOM    474  CEN ASP A  69      28.617   1.846  -1.247  1.00  0.00           X  
ATOM    475  H   ASP A  69      25.942   3.029   0.058  1.00  0.00           H  
ATOM    476  N   GLU A  70      28.053   5.608   0.448  1.00  0.00           N  
ATOM    477  CA  GLU A  70      28.644   6.925   0.628  1.00  0.00           C  
ATOM    478  C   GLU A  70      28.674   7.323   2.094  1.00  0.00           C  
ATOM    479  O   GLU A  70      29.687   7.844   2.566  1.00  0.00           O  
ATOM    480  CB  GLU A  70      27.875   7.971  -0.184  1.00  0.00           C  
ATOM    481  CEN GLU A  70      27.722   8.936  -1.579  1.00  0.00           X  
ATOM    482  H   GLU A  70      27.190   5.505  -0.085  1.00  0.00           H  
ATOM    483  N   LEU A  71      27.630   6.983   2.848  1.00  0.00           N  
ATOM    484  CA  LEU A  71      27.593   7.352   4.254  1.00  0.00           C  
ATOM    485  C   LEU A  71      28.680   6.636   5.023  1.00  0.00           C  
ATOM    486  O   LEU A  71      29.347   7.229   5.869  1.00  0.00           O  
ATOM    487  CB  LEU A  71      26.218   7.037   4.855  1.00  0.00           C  
ATOM    488  CEN LEU A  71      25.019   7.923   5.244  1.00  0.00           X  
ATOM    489  H   LEU A  71      26.828   6.505   2.427  1.00  0.00           H  
ATOM    490  N   ASN A  72      28.911   5.367   4.691  1.00  0.00           N  
ATOM    491  CA  ASN A  72      29.896   4.582   5.419  1.00  0.00           C  
ATOM    492  C   ASN A  72      31.306   5.125   5.166  1.00  0.00           C  
ATOM    493  O   ASN A  72      32.129   5.214   6.082  1.00  0.00           O  
ATOM    494  CB  ASN A  72      29.817   3.111   5.052  1.00  0.00           C  
ATOM    495  CEN ASN A  72      29.338   2.244   5.397  1.00  0.00           X  
ATOM    496  H   ASN A  72      28.366   4.918   3.953  1.00  0.00           H  
ATOM    497  N   ASN A  73      31.576   5.518   3.922  1.00  0.00           N  
ATOM    498  CA  ASN A  73      32.892   6.005   3.544  1.00  0.00           C  
ATOM    499  C   ASN A  73      33.204   7.408   4.084  1.00  0.00           C  
ATOM    500  O   ASN A  73      34.361   7.707   4.399  1.00  0.00           O  
ATOM    501  CB  ASN A  73      33.053   5.984   2.035  1.00  0.00           C  
ATOM    502  CEN ASN A  73      33.399   5.326   1.295  1.00  0.00           X  
ATOM    503  H   ASN A  73      30.855   5.435   3.205  1.00  0.00           H  
ATOM    504  N   HIS A  74      32.190   8.270   4.190  1.00  0.00           N  
ATOM    505  CA  HIS A  74      32.417   9.652   4.614  1.00  0.00           C  
ATOM    506  C   HIS A  74      32.325   9.901   6.126  1.00  0.00           C  
ATOM    507  O   HIS A  74      33.079  10.709   6.672  1.00  0.00           O  
ATOM    508  CB  HIS A  74      31.426  10.573   3.896  1.00  0.00           C  
ATOM    509  CEN HIS A  74      31.380  11.372   2.716  1.00  0.00           X  
ATOM    510  H   HIS A  74      31.253   7.973   3.912  1.00  0.00           H  
ATOM    511  N   LEU A  75      31.410   9.225   6.803  1.00  0.00           N  
ATOM    512  CA  LEU A  75      31.199   9.432   8.230  1.00  0.00           C  
ATOM    513  C   LEU A  75      32.198   8.613   9.054  1.00  0.00           C  
ATOM    514  O   LEU A  75      32.239   7.388   8.962  1.00  0.00           O  
ATOM    515  CB  LEU A  75      29.759   9.067   8.610  1.00  0.00           C  
ATOM    516  CEN LEU A  75      28.515   9.917   8.935  1.00  0.00           X  
ATOM    517  H   LEU A  75      30.804   8.560   6.325  1.00  0.00           H  
ATOM    518  N   GLN A  76      33.012   9.312   9.841  1.00  0.00           N  
ATOM    519  CA  GLN A  76      34.070   8.692  10.644  1.00  0.00           C  
ATOM    520  C   GLN A  76      33.918   8.518  12.160  1.00  0.00           C  
ATOM    521  O   GLN A  76      33.193   9.239  12.870  1.00  0.00           O  
ATOM    522  CB  GLN A  76      35.356   9.487  10.405  1.00  0.00           C  
ATOM    523  CEN GLN A  76      36.829   9.557   9.470  1.00  0.00           X  
ATOM    524  H   GLN A  76      32.944  10.321   9.824  1.00  0.00           H  
ATOM    525  N   GLY A  77      34.687   7.538  12.629  1.00  0.00           N  
ATOM    526  CA  GLY A  77      34.817   7.196  14.028  1.00  0.00           C  
ATOM    527  C   GLY A  77      33.527   6.769  14.681  1.00  0.00           C  
ATOM    528  O   GLY A  77      32.684   6.103  14.073  1.00  0.00           O  
ATOM    529  CEN GLY A  77      34.817   7.196  14.028  1.00  0.00           X  
ATOM    530  H   GLY A  77      35.246   7.023  11.961  1.00  0.00           H  
ATOM    531  N   GLY A  78      33.429   7.137  15.950  1.00  0.00           N  
ATOM    532  CA  GLY A  78      32.318   6.819  16.814  1.00  0.00           C  
ATOM    533  C   GLY A  78      31.312   7.952  16.963  1.00  0.00           C  
ATOM    534  O   GLY A  78      30.573   7.970  17.944  1.00  0.00           O  
ATOM    535  CEN GLY A  78      32.317   6.819  16.814  1.00  0.00           X  
ATOM    536  H   GLY A  78      34.189   7.676  16.341  1.00  0.00           H  
ATOM    537  N   LYS A  79      31.312   8.953  16.072  1.00  0.00           N  
ATOM    538  CA  LYS A  79      30.456  10.098  16.397  1.00  0.00           C  
ATOM    539  C   LYS A  79      28.996   9.643  16.553  1.00  0.00           C  
ATOM    540  O   LYS A  79      28.454   8.954  15.685  1.00  0.00           O  
ATOM    541  CB  LYS A  79      30.566  11.178  15.320  1.00  0.00           C  
ATOM    542  CEN LYS A  79      31.322  13.059  14.714  1.00  0.00           X  
ATOM    543  H   LYS A  79      31.859   8.922  15.201  1.00  0.00           H  
ATOM    544  N   HIS A  80      28.341  10.104  17.622  1.00  0.00           N  
ATOM    545  CA  HIS A  80      26.923   9.806  17.820  1.00  0.00           C  
ATOM    546  C   HIS A  80      26.081  10.115  16.606  1.00  0.00           C  
ATOM    547  O   HIS A  80      25.139   9.385  16.304  1.00  0.00           O  
ATOM    548  CB  HIS A  80      26.377  10.580  19.025  1.00  0.00           C  
ATOM    549  CEN HIS A  80      26.153  10.363  20.415  1.00  0.00           X  
ATOM    550  H   HIS A  80      28.857  10.582  18.345  1.00  0.00           H  
ATOM    551  N   THR A  81      26.425  11.169  15.878  1.00  0.00           N  
ATOM    552  CA  THR A  81      25.654  11.498  14.688  1.00  0.00           C  
ATOM    553  C   THR A  81      25.766  10.376  13.678  1.00  0.00           C  
ATOM    554  O   THR A  81      24.791  10.024  13.020  1.00  0.00           O  
ATOM    555  CB  THR A  81      26.123  12.814  14.041  1.00  0.00           C  
ATOM    556  CEN THR A  81      26.217  13.391  14.059  1.00  0.00           X  
ATOM    557  H   THR A  81      27.197  11.747  16.165  1.00  0.00           H  
ATOM    558  N   VAL A  82      26.951   9.798  13.573  1.00  0.00           N  
ATOM    559  CA  VAL A  82      27.199   8.754  12.605  1.00  0.00           C  
ATOM    560  C   VAL A  82      26.466   7.498  12.958  1.00  0.00           C  
ATOM    561  O   VAL A  82      25.910   6.830  12.081  1.00  0.00           O  
ATOM    562  CB  VAL A  82      28.701   8.436  12.484  1.00  0.00           C  
ATOM    563  CEN VAL A  82      29.249   8.492  12.069  1.00  0.00           X  
ATOM    564  H   VAL A  82      27.696  10.083  14.191  1.00  0.00           H  
ATOM    565  N   HIS A  83      26.436   7.177  14.250  1.00  0.00           N  
ATOM    566  CA  HIS A  83      25.739   5.982  14.668  1.00  0.00           C  
ATOM    567  C   HIS A  83      24.264   6.115  14.329  1.00  0.00           C  
ATOM    568  O   HIS A  83      23.669   5.187  13.786  1.00  0.00           O  
ATOM    569  CB  HIS A  83      25.926   5.732  16.168  1.00  0.00           C  
ATOM    570  CEN HIS A  83      26.768   4.960  17.020  1.00  0.00           X  
ATOM    571  H   HIS A  83      26.932   7.756  14.936  1.00  0.00           H  
ATOM    572  N   HIS A  84      23.687   7.291  14.585  1.00  0.00           N  
ATOM    573  CA  HIS A  84      22.273   7.494  14.336  1.00  0.00           C  
ATOM    574  C   HIS A  84      21.966   7.363  12.847  1.00  0.00           C  
ATOM    575  O   HIS A  84      20.999   6.702  12.465  1.00  0.00           O  
ATOM    576  CB  HIS A  84      21.824   8.866  14.851  1.00  0.00           C  
ATOM    577  CEN HIS A  84      21.224   9.418  16.020  1.00  0.00           X  
ATOM    578  H   HIS A  84      24.234   8.041  15.008  1.00  0.00           H  
ATOM    579  N   ILE A  85      22.803   7.943  11.988  1.00  0.00           N  
ATOM    580  CA  ILE A  85      22.521   7.874  10.566  1.00  0.00           C  
ATOM    581  C   ILE A  85      22.597   6.432  10.089  1.00  0.00           C  
ATOM    582  O   ILE A  85      21.795   6.009   9.253  1.00  0.00           O  
ATOM    583  CB  ILE A  85      23.499   8.737   9.747  1.00  0.00           C  
ATOM    584  CEN ILE A  85      23.697   9.737   9.360  1.00  0.00           X  
ATOM    585  H   ILE A  85      23.616   8.455  12.332  1.00  0.00           H  
ATOM    586  N   GLU A  86      23.537   5.654  10.627  1.00  0.00           N  
ATOM    587  CA  GLU A  86      23.672   4.280  10.174  1.00  0.00           C  
ATOM    588  C   GLU A  86      22.401   3.483  10.513  1.00  0.00           C  
ATOM    589  O   GLU A  86      21.883   2.745   9.672  1.00  0.00           O  
ATOM    590  CB  GLU A  86      24.903   3.626  10.805  1.00  0.00           C  
ATOM    591  CEN GLU A  86      26.533   3.140  10.702  1.00  0.00           X  
ATOM    592  H   GLU A  86      24.159   6.025  11.348  1.00  0.00           H  
ATOM    593  N   GLN A  87      21.871   3.660  11.737  1.00  0.00           N  
ATOM    594  CA  GLN A  87      20.664   2.950  12.155  1.00  0.00           C  
ATOM    595  C   GLN A  87      19.470   3.311  11.282  1.00  0.00           C  
ATOM    596  O   GLN A  87      18.710   2.424  10.878  1.00  0.00           O  
ATOM    597  CB  GLN A  87      20.341   3.261  13.619  1.00  0.00           C  
ATOM    598  CEN GLN A  87      20.453   2.663  15.255  1.00  0.00           X  
ATOM    599  H   GLN A  87      22.341   4.273  12.402  1.00  0.00           H  
ATOM    600  N   ASN A  88      19.327   4.598  10.947  1.00  0.00           N  
ATOM    601  CA  ASN A  88      18.192   5.055  10.155  1.00  0.00           C  
ATOM    602  C   ASN A  88      18.243   4.442   8.773  1.00  0.00           C  
ATOM    603  O   ASN A  88      17.228   3.990   8.243  1.00  0.00           O  
ATOM    604  CB  ASN A  88      18.140   6.569  10.060  1.00  0.00           C  
ATOM    605  CEN ASN A  88      17.686   7.369  10.566  1.00  0.00           X  
ATOM    606  H   ASN A  88      19.999   5.283  11.290  1.00  0.00           H  
ATOM    607  N   ILE A  89      19.440   4.363   8.211  1.00  0.00           N  
ATOM    608  CA  ILE A  89      19.595   3.844   6.871  1.00  0.00           C  
ATOM    609  C   ILE A  89      19.227   2.368   6.849  1.00  0.00           C  
ATOM    610  O   ILE A  89      18.562   1.916   5.918  1.00  0.00           O  
ATOM    611  CB  ILE A  89      21.031   4.030   6.349  1.00  0.00           C  
ATOM    612  CEN ILE A  89      21.717   4.713   5.848  1.00  0.00           X  
ATOM    613  H   ILE A  89      20.257   4.712   8.713  1.00  0.00           H  
ATOM    614  N   LYS A  90      19.658   1.607   7.869  1.00  0.00           N  
ATOM    615  CA  LYS A  90      19.311   0.187   7.921  1.00  0.00           C  
ATOM    616  C   LYS A  90      17.799  -0.010   7.980  1.00  0.00           C  
ATOM    617  O   LYS A  90      17.253  -0.838   7.250  1.00  0.00           O  
ATOM    618  CB  LYS A  90      19.975  -0.483   9.125  1.00  0.00           C  
ATOM    619  CEN LYS A  90      21.500  -1.737   9.885  1.00  0.00           X  
ATOM    620  H   LYS A  90      20.227   2.017   8.608  1.00  0.00           H  
ATOM    621  N   GLU A  91      17.087   0.780   8.790  1.00  0.00           N  
ATOM    622  CA  GLU A  91      15.647   0.580   8.858  1.00  0.00           C  
ATOM    623  C   GLU A  91      15.008   0.869   7.500  1.00  0.00           C  
ATOM    624  O   GLU A  91      14.133   0.124   7.042  1.00  0.00           O  
ATOM    625  CB  GLU A  91      15.029   1.470   9.939  1.00  0.00           C  
ATOM    626  CEN GLU A  91      14.420   1.669  11.518  1.00  0.00           X  
ATOM    627  H   GLU A  91      17.544   1.485   9.367  1.00  0.00           H  
ATOM    628  N   ILE A  92      15.491   1.911   6.821  1.00  0.00           N  
ATOM    629  CA  ILE A  92      14.910   2.316   5.549  1.00  0.00           C  
ATOM    630  C   ILE A  92      15.066   1.194   4.539  1.00  0.00           C  
ATOM    631  O   ILE A  92      14.148   0.922   3.766  1.00  0.00           O  
ATOM    632  CB  ILE A  92      15.560   3.597   4.996  1.00  0.00           C  
ATOM    633  CEN ILE A  92      15.536   4.687   5.009  1.00  0.00           X  
ATOM    634  H   ILE A  92      16.254   2.463   7.224  1.00  0.00           H  
ATOM    635  N   PHE A  93      16.226   0.537   4.558  1.00  0.00           N  
ATOM    636  CA  PHE A  93      16.556  -0.545   3.643  1.00  0.00           C  
ATOM    637  C   PHE A  93      15.557  -1.669   3.821  1.00  0.00           C  
ATOM    638  O   PHE A  93      14.967  -2.145   2.853  1.00  0.00           O  
ATOM    639  CB  PHE A  93      17.980  -1.050   3.878  1.00  0.00           C  
ATOM    640  CEN PHE A  93      19.426  -0.868   3.243  1.00  0.00           X  
ATOM    641  H   PHE A  93      16.931   0.815   5.236  1.00  0.00           H  
ATOM    642  N   HIS A  94      15.325  -2.069   5.069  1.00  0.00           N  
ATOM    643  CA  HIS A  94      14.384  -3.140   5.343  1.00  0.00           C  
ATOM    644  C   HIS A  94      12.987  -2.807   4.816  1.00  0.00           C  
ATOM    645  O   HIS A  94      12.344  -3.651   4.180  1.00  0.00           O  
ATOM    646  CB  HIS A  94      14.325  -3.428   6.846  1.00  0.00           C  
ATOM    647  CEN HIS A  94      14.921  -4.322   7.782  1.00  0.00           X  
ATOM    648  H   HIS A  94      15.842  -1.644   5.842  1.00  0.00           H  
ATOM    649  N   HIS A  95      12.523  -1.575   5.026  1.00  0.00           N  
ATOM    650  CA  HIS A  95      11.171  -1.256   4.591  1.00  0.00           C  
ATOM    651  C   HIS A  95      11.086  -1.320   3.061  1.00  0.00           C  
ATOM    652  O   HIS A  95      10.094  -1.808   2.503  1.00  0.00           O  
ATOM    653  CB  HIS A  95      10.747   0.127   5.095  1.00  0.00           C  
ATOM    654  CEN HIS A  95      10.022   0.685   6.187  1.00  0.00           X  
ATOM    655  H   HIS A  95      13.097  -0.883   5.513  1.00  0.00           H  
ATOM    656  N   LEU A  96      12.136  -0.864   2.375  1.00  0.00           N  
ATOM    657  CA  LEU A  96      12.117  -0.871   0.923  1.00  0.00           C  
ATOM    658  C   LEU A  96      12.028  -2.300   0.411  1.00  0.00           C  
ATOM    659  O   LEU A  96      11.300  -2.561  -0.547  1.00  0.00           O  
ATOM    660  CB  LEU A  96      13.364  -0.171   0.366  1.00  0.00           C  
ATOM    661  CEN LEU A  96      13.588   1.211  -0.276  1.00  0.00           X  
ATOM    662  H   LEU A  96      12.950  -0.499   2.869  1.00  0.00           H  
ATOM    663  N   GLU A  97      12.738  -3.237   1.053  1.00  0.00           N  
ATOM    664  CA  GLU A  97      12.710  -4.619   0.594  1.00  0.00           C  
ATOM    665  C   GLU A  97      11.311  -5.208   0.754  1.00  0.00           C  
ATOM    666  O   GLU A  97      10.816  -5.896  -0.143  1.00  0.00           O  
ATOM    667  CB  GLU A  97      13.733  -5.461   1.359  1.00  0.00           C  
ATOM    668  CEN GLU A  97      15.263  -6.205   1.449  1.00  0.00           X  
ATOM    669  H   GLU A  97      13.324  -2.978   1.848  1.00  0.00           H  
ATOM    670  N   GLU A  98      10.650  -4.924   1.885  1.00  0.00           N  
ATOM    671  CA  GLU A  98       9.338  -5.519   2.121  1.00  0.00           C  
ATOM    672  C   GLU A  98       8.347  -4.996   1.083  1.00  0.00           C  
ATOM    673  O   GLU A  98       7.527  -5.758   0.557  1.00  0.00           O  
ATOM    674  CB  GLU A  98       8.846  -5.212   3.537  1.00  0.00           C  
ATOM    675  CEN GLU A  98       8.617  -5.690   5.157  1.00  0.00           X  
ATOM    676  H   GLU A  98      11.082  -4.320   2.588  1.00  0.00           H  
ATOM    677  N   LEU A  99       8.472  -3.702   0.756  1.00  0.00           N  
ATOM    678  CA  LEU A  99       7.581  -3.006  -0.170  1.00  0.00           C  
ATOM    679  C   LEU A  99       7.731  -3.512  -1.606  1.00  0.00           C  
ATOM    680  O   LEU A  99       6.744  -3.669  -2.322  1.00  0.00           O  
ATOM    681  CB  LEU A  99       7.843  -1.496  -0.111  1.00  0.00           C  
ATOM    682  CEN LEU A  99       7.082  -0.327   0.545  1.00  0.00           X  
ATOM    683  H   LEU A  99       9.218  -3.167   1.209  1.00  0.00           H  
ATOM    684  N   VAL A 100       8.965  -3.771  -2.031  1.00  0.00           N  
ATOM    685  CA  VAL A 100       9.207  -4.243  -3.388  1.00  0.00           C  
ATOM    686  C   VAL A 100       8.734  -5.681  -3.558  1.00  0.00           C  
ATOM    687  O   VAL A 100       8.144  -6.032  -4.584  1.00  0.00           O  
ATOM    688  CB  VAL A 100      10.699  -4.154  -3.761  1.00  0.00           C  
ATOM    689  CEN VAL A 100      11.153  -3.814  -4.151  1.00  0.00           X  
ATOM    690  H   VAL A 100       9.750  -3.625  -1.397  1.00  0.00           H  
ATOM    691  N   HIS A 101       9.027  -6.522  -2.560  1.00  0.00           N  
ATOM    692  CA  HIS A 101       8.686  -7.940  -2.639  1.00  0.00           C  
ATOM    693  C   HIS A 101       7.193  -8.270  -2.504  1.00  0.00           C  
ATOM    694  O   HIS A 101       6.717  -9.208  -3.160  1.00  0.00           O  
ATOM    695  CB  HIS A 101       9.466  -8.708  -1.567  1.00  0.00           C  
ATOM    696  CEN HIS A 101      10.693  -9.422  -1.452  1.00  0.00           X  
ATOM    697  H   HIS A 101       9.522  -6.157  -1.741  1.00  0.00           H  
ATOM    698  N   ARG A 102       6.467  -7.545  -1.645  1.00  0.00           N  
ATOM    699  CA  ARG A 102       5.061  -7.862  -1.388  1.00  0.00           C  
ATOM    700  C   ARG A 102       4.167  -7.725  -2.618  1.00  0.00           C  
ATOM    701  O   ARG A 102       3.825  -8.735  -3.236  1.00  0.00           O  
ATOM    702  CB  ARG A 102       4.510  -7.045  -0.228  1.00  0.00           C  
ATOM    703  CEN ARG A 102       3.828  -6.407   2.070  1.00  0.00           X  
ATOM    704  H   ARG A 102       6.913  -6.788  -1.125  1.00  0.00           H  
TER                                                                             
# All scores below are weighted scores, not raw scores.
#BEGIN_POSE_ENERGIES_TABLE ./minmover_pdb/pose_21.pdb
label vdw cenpack pair env cbeta hs_pair ss_pair sheet total
weights 1 0.5 1 1 0.25 1 1 1 NA
pose 0 -9.26498 -13.2798 -20.9017 5.25677 0 0 0 -38.1897
MET:NtermProteinFull_1 0 -0.08968 -0.12146 0.25591 0.06653 0 0 0 0.1113
TYR_2 0 -0.04843 0.00843 0.80588 0.07025 0 0 0 0.83614
GLY_3 0 0.04132 0.01085 -0.0429 0.06956 0 0 0 0.07882
LYS_4 0 -0.41092 -0.05557 -0.51535 0.02991 0 0 0 -0.95193
LEU_5 0 -0.21333 -0.2629 -0.45811 0.03553 0 0 0 -0.89882
ASN_6 0 -0.08894 0.12588 -0.36221 0.04314 0 0 0 -0.28212
ASP_7 0 -0.15712 -0.23225 -0.42964 0.06902 0 0 0 -0.75
LEU_8 0 -0.41893 -0.66261 -0.45811 0.0321 0 0 0 -1.50755
LEU_9 0 -0.23608 -0.20438 0.24309 0.04336 0 0 0 -0.15402
GLU_10 0 -0.07416 0.03384 -1.00041 0.06894 0 0 0 -0.97179
ASP_11 0 -0.31358 0.0094 -0.31759 0.03559 0 0 0 -0.58619
LEU_12 0 -0.35735 -0.74691 -0.30366 0.0388 0 0 0 -1.36913
GLN_13 0 -0.01237 0.27723 -0.3291 0.06886 0 0 0 0.00463
GLU_14 0 -0.01609 -0.21292 -0.82678 0.06893 0 0 0 -0.98685
VAL_15 0 -0.14102 -0.54813 -0.19594 0.04105 0 0 0 -0.84405
LEU_16 0 0.16832 -0.26052 0.4149 0.0441 0 0 0 0.3668
LYS_17 0 -0.04179 -0.03304 -0.8715 0.06983 0 0 0 -0.8765
ASN_18 0 -0.03641 -0.07604 -0.24178 0.04294 0 0 0 -0.31129
LEU_19 0 -0.31171 -0.64433 -0.45811 0.03768 0 0 0 -1.37647
HIS_D_20 0 0.10801 -0.07299 0.0215 0.06894 0 0 0 0.12546
LYS_21 0 -0.02632 0.02958 -1.04927 0.07063 0 0 0 -0.97538
ASN_22 0 0.20095 -0.11007 -0.24178 0.04288 0 0 0 -0.10802
TRP_23 0 0.08017 0.06461 -0.18494 0.03578 0 0 0 -0.00438
HIS_D_24 0 -0.02665 0.10825 0.159 0.06964 0 0 0 0.31025
GLY_25 0 0.09349 -0.08559 -0.07965 0.04274 0 0 0 -0.02901
GLY_26 0 -0.01117 0.03203 0.0322 0.03634 0 0 0 0.08941
LYS_27 0 0 0 -0.96458 0.07134 0 0 0 -0.89324
ASP_28 0 -0.02525 -0.0357 -0.60822 0.07157 0 0 0 -0.5976
ASN_29 0 0.0395 -0.11152 -0.19403 0.03538 0 0 0 -0.23067
LEU_30 0 0.04276 -0.09901 0.4149 0.04283 0 0 0 0.40149
HIS_D_31 0 -0.03331 -0.0509 0.11054 0.0693 0 0 0 0.09563
ASP_32 0 -0.16706 -0.28617 -0.42964 0.06888 0 0 0 -0.81399
VAL_33 0 -0.27609 -0.01676 -0.27892 0.03165 0 0 0 -0.54013
ASP_34 0 0.12185 -0.07193 -0.31759 0.0691 0 0 0 -0.19858
ASN_35 0 -0.06988 -0.03189 -0.36221 0.06908 0 0 0 -0.39489
HIS_D_36 0 -0.29525 -0.34124 -0.19493 0.03567 0 0 0 -0.79576
LEU_37 0 0.27202 -0.77027 -0.45811 0.04535 0 0 0 -0.91101
GLN_38 0 0.02705 0.01913 -0.49415 0.06894 0 0 0 -0.37903
ASN_39 0 -0.23487 -0.14967 -0.24178 0.06919 0 0 0 -0.55712
VAL_40 0 -0.26603 -0.31131 -0.27892 0.03241 0 0 0 -0.82386
ILE_41 0 -0.07651 -0.43561 0.72502 0.06951 0 0 0 0.28242
GLU_42 0 -0.07373 -0.21208 -0.71584 0.06879 0 0 0 -0.93284
ASP_43 0 -0.34427 0.14045 0.08318 0.04496 0 0 0 -0.07569
ILE_44 0 -0.31029 -0.81815 -0.31819 0.0418 0 0 0 -1.40484
HIS_D_45 0 -0.09797 0.22238 0.0215 0.06888 0 0 0 0.2148
ASP_46 0 -0.18679 -0.46886 -0.31759 0.04262 0 0 0 -0.93062
PHE_47 0 -0.28143 -0.44301 -0.4994 0.0357 0 0 0 -1.18814
MET_48 0 -0.11723 -0.06158 0.18716 0.03528 0 0 0 0.04364
GLN_49 0 -0.04444 0.09795 -0.60368 0.06947 0 0 0 -0.4807
GLY_50 0 -0.02148 0.02732 -0.0429 0.05496 0 0 0 0.01791
GLY_51 0 -0.0468 0.01911 0.35201 0.03059 0 0 0 0.35492
GLY_52 0 -0.03087 0.0078 -0.07814 0.03314 0 0 0 -0.06807
SER_53 0 -0.04208 -0.00519 -0.21543 0.0317 0 0 0 -0.231
GLY_54 0 0.01595 0.02575 -0.07965 0.0357 0 0 0 -0.00225
GLY_55 0 -0.03024 -0.00848 -0.0429 0.0357 0 0 0 -0.04592
LYS_56 0 -0.34434 -0.76712 -0.33001 0.03443 0 0 0 -1.40704
LEU_57 0 0.49434 -0.33848 0.08126 0.03519 0 0 0 0.27232
GLN_58 0 0.02583 0.06409 -0.60368 0.06939 0 0 0 -0.44437
GLU_59 0 -0.02384 -0.07962 -0.25924 0.06899 0 0 0 -0.29371
MET_60 0 -0.28281 -0.19194 -0.13184 0.03476 0 0 0 -0.57184
MET_61 0 -0.11817 0.00672 0.4784 0.06919 0 0 0 0.43615
LYS_62 0 -0.045 -0.05778 -0.96458 0.07025 0 0 0 -0.99712
GLU_63 0 -0.41684 0.07626 -0.25924 0.03537 0 0 0 -0.56445
PHE_64 0 -0.11348 -0.39764 -0.19907 0.03724 0 0 0 -0.67296
GLN_65 0 -0.02092 0.02563 -0.55896 0.06907 0 0 0 -0.48518
GLN_66 0 -0.07764 -0.18377 -0.55896 0.06911 0 0 0 -0.75126
VAL_67 0 -0.09214 -0.6026 -0.27892 0.04569 0 0 0 -0.92797
LEU_68 0 -0.34256 -0.16862 0.75945 0.04394 0 0 0 0.2922
ASP_69 0 -0.06629 -0.03641 -0.52292 0.06921 0 0 0 -0.55641
GLU_70 0 -0.44846 0.28339 -0.00141 0.03528 0 0 0 -0.1312
LEU_71 0 -0.34518 -0.31784 -0.30366 0.03216 0 0 0 -0.93452
ASN_72 0 -0.01529 -0.05385 -0.28327 0.06893 0 0 0 -0.28347
ASN_73 0 -0.0896 -0.07753 -0.46336 0.06923 0 0 0 -0.56126
HIS_74 0 0.22933 -0.3075 -0.15264 0.04283 0 0 0 -0.18798
LEU_75 0 0.04503 0.20412 -0.39148 0.0366 0 0 0 -0.10572
GLN_76 0 0.00839 -0.08383 -0.55896 0.07081 0 0 0 -0.5636
GLY_77 0 -0.02342 -0.03026 0.35201 0.04471 0 0 0 0.34304
GLY_78 0 0 0 0.0322 0.03868 0 0 0 0.07089
LYS_79 0 -0.02026 0.0305 -0.42611 0.0357 0 0 0 -0.38018
HIS_80 0 -0.02353 -0.04913 0.20362 0.07025 0 0 0 0.2012
THR_81 0 0.20091 -0.26926 -0.20624 0.04262 0 0 0 -0.23198
VAL_82 0 -0.07645 0.10029 0.10145 0.03482 0 0 0 0.16011
HIS_D_83 0 0 0 0.0215 0.07034 0 0 0 0.09184
HIS_D_84 0 -0.06277 -0.1134 -0.02241 0.06892 0 0 0 -0.12966
ILE_85 0 -0.56848 0.00743 -0.06945 0.0323 0 0 0 -0.5982
GLU_86 0 0.12258 0.4328 -0.13578 0.06884 0 0 0 0.48844
GLN_87 0 -0.05339 -0.0059 -0.59803 0.0693 0 0 0 -0.58802
ASN_88 0 -0.11546 -0.09918 -0.07783 0.04409 0 0 0 -0.24838
ILE_89 0 -0.20845 -0.4685 -0.31819 0.04458 0 0 0 -0.95056
LYS_90 0 0.0499 -0.04384 -0.68888 0.06947 0 0 0 -0.61336
GLU_91 0 -0.09016 -0.03418 -0.4886 0.06903 0 0 0 -0.54391
ILE_92 0 -0.43707 -0.48245 0.06915 0.03761 0 0 0 -0.81276
PHE_93 0 -0.24127 -0.25037 0.83142 0.04312 0 0 0 0.3829
HIS_D_94 0 -0.11224 0.05964 0.159 0.06893 0 0 0 0.17533
HIS_D_95 0 -0.30761 -0.19788 -0.11266 0.03519 0 0 0 -0.58295
LEU_96 0 -0.12877 -0.59072 -0.39148 0.03721 0 0 0 -1.07375
GLU_97 0 -0.10071 0.02894 -0.60186 0.06878 0 0 0 -0.60486
GLU_98 0 -0.20307 -0.34983 -0.71584 0.04336 0 0 0 -1.22538
LEU_99 0 -0.21496 -0.47213 0.08126 0.03079 0 0 0 -0.57504
VAL_100 0 0.42285 0.05007 0.21583 0.04312 0 0 0 0.73187
HIS_D_101 0 -0.05542 0.09255 0.21997 0.06961 0 0 0 0.3267
ARG:CtermProteinFull_102 0 -0.08552 0.17843 -0.55583 0.04518 0 0 0 -0.41775
#END_POSE_ENERGIES_TABLE ./minmover_pdb/pose_21.pdb
