# Supplementary material for: Selection of a promiscuous minimalist cAMP phosphodiesterase from a library of de novo designed proteins
Source: Nat Chem. 2024 May 3;16(7):1200–8. doi: 10.1038/s41557-024-01490-4 (PMC11230910; doi:10.1038/s41557-024-01490-4)
Supplement: Supplementary file 3 — MD input files, scripts and final structures derived from MD, AlphaFold2, EMSfold and MultiSFold. [file 41557_2024_1490_MOESM3_ESM.zip › Computational_Data/4_MultiSFold/s824/pose_22.pdb]

ATOM      1  N   MET A   1     -12.159 -10.335  11.557  1.00  0.00           N  
ATOM      2  CA  MET A   1     -11.793  -8.909  11.420  1.00  0.00           C  
ATOM      3  C   MET A   1     -10.306  -8.769  11.155  1.00  0.00           C  
ATOM      4  O   MET A   1      -9.969  -8.033  10.248  1.00  0.00           O  
ATOM      5  CB  MET A   1     -12.177  -8.126  12.674  1.00  0.00           C  
ATOM      6  CEN MET A   1     -13.290  -6.908  13.270  1.00  0.00           X  
ATOM      7  H   MET A   1     -12.568 -10.667  12.407  1.00  0.00           H  
ATOM      8  N   TYR A   2      -9.448  -9.546  11.824  1.00  0.00           N  
ATOM      9  CA  TYR A   2      -7.988  -9.421  11.696  1.00  0.00           C  
ATOM     10  C   TYR A   2      -7.407  -9.560  10.283  1.00  0.00           C  
ATOM     11  O   TYR A   2      -6.440  -8.879   9.996  1.00  0.00           O  
ATOM     12  CB  TYR A   2      -7.320 -10.456  12.604  1.00  0.00           C  
ATOM     13  CEN TYR A   2      -6.589 -10.586  14.190  1.00  0.00           X  
ATOM     14  H   TYR A   2      -9.749 -10.032  12.658  1.00  0.00           H  
ATOM     15  N   GLY A   3      -8.001 -10.368   9.391  1.00  0.00           N  
ATOM     16  CA  GLY A   3      -7.499 -10.525   8.015  1.00  0.00           C  
ATOM     17  C   GLY A   3      -7.466  -9.205   7.234  1.00  0.00           C  
ATOM     18  O   GLY A   3      -6.430  -8.863   6.692  1.00  0.00           O  
ATOM     19  CEN GLY A   3      -7.499 -10.525   8.015  1.00  0.00           X  
ATOM     20  H   GLY A   3      -8.742 -10.981   9.704  1.00  0.00           H  
ATOM     21  N   LYS A   4      -8.538  -8.404   7.313  1.00  0.00           N  
ATOM     22  CA  LYS A   4      -8.611  -7.102   6.625  1.00  0.00           C  
ATOM     23  C   LYS A   4      -7.642  -6.062   7.196  1.00  0.00           C  
ATOM     24  O   LYS A   4      -7.034  -5.325   6.437  1.00  0.00           O  
ATOM     25  CB  LYS A   4     -10.038  -6.556   6.686  1.00  0.00           C  
ATOM     26  CEN LYS A   4     -11.885  -6.205   5.714  1.00  0.00           X  
ATOM     27  H   LYS A   4      -9.336  -8.706   7.857  1.00  0.00           H  
ATOM     28  N   LEU A   5      -7.529  -5.972   8.525  1.00  0.00           N  
ATOM     29  CA  LEU A   5      -6.644  -4.995   9.168  1.00  0.00           C  
ATOM     30  C   LEU A   5      -5.173  -5.250   8.814  1.00  0.00           C  
ATOM     31  O   LEU A   5      -4.461  -4.312   8.483  1.00  0.00           O  
ATOM     32  CB  LEU A   5      -6.839  -5.028  10.689  1.00  0.00           C  
ATOM     33  CEN LEU A   5      -7.568  -4.091  11.670  1.00  0.00           X  
ATOM     34  H   LEU A   5      -7.944  -6.698   9.093  1.00  0.00           H  
ATOM     35  N   ASN A   6      -4.724  -6.509   8.860  1.00  0.00           N  
ATOM     36  CA  ASN A   6      -3.350  -6.864   8.529  1.00  0.00           C  
ATOM     37  C   ASN A   6      -3.014  -6.455   7.092  1.00  0.00           C  
ATOM     38  O   ASN A   6      -1.980  -5.830   6.894  1.00  0.00           O  
ATOM     39  CB  ASN A   6      -3.096  -8.346   8.732  1.00  0.00           C  
ATOM     40  CEN ASN A   6      -2.745  -8.983   9.489  1.00  0.00           X  
ATOM     41  H   ASN A   6      -5.368  -7.258   9.067  1.00  0.00           H  
ATOM     42  N   ASP A   7      -3.921  -6.713   6.145  1.00  0.00           N  
ATOM     43  CA  ASP A   7      -3.744  -6.346   4.735  1.00  0.00           C  
ATOM     44  C   ASP A   7      -3.700  -4.812   4.594  1.00  0.00           C  
ATOM     45  O   ASP A   7      -2.828  -4.249   3.947  1.00  0.00           O  
ATOM     46  CB  ASP A   7      -4.867  -6.932   3.876  1.00  0.00           C  
ATOM     47  CEN ASP A   7      -5.056  -7.726   3.267  1.00  0.00           X  
ATOM     48  H   ASP A   7      -4.731  -7.269   6.380  1.00  0.00           H  
ATOM     49  N   LEU A   8      -4.584  -4.119   5.319  1.00  0.00           N  
ATOM     50  CA  LEU A   8      -4.669  -2.664   5.313  1.00  0.00           C  
ATOM     51  C   LEU A   8      -3.405  -1.961   5.826  1.00  0.00           C  
ATOM     52  O   LEU A   8      -2.964  -0.968   5.245  1.00  0.00           O  
ATOM     53  CB  LEU A   8      -5.881  -2.226   6.144  1.00  0.00           C  
ATOM     54  CEN LEU A   8      -7.290  -1.736   5.760  1.00  0.00           X  
ATOM     55  H   LEU A   8      -5.274  -4.641   5.840  1.00  0.00           H  
ATOM     56  N   LEU A   9      -2.828  -2.440   6.928  1.00  0.00           N  
ATOM     57  CA  LEU A   9      -1.612  -1.852   7.482  1.00  0.00           C  
ATOM     58  C   LEU A   9      -0.434  -1.961   6.512  1.00  0.00           C  
ATOM     59  O   LEU A   9       0.350  -1.018   6.410  1.00  0.00           O  
ATOM     60  CB  LEU A   9      -1.266  -2.525   8.816  1.00  0.00           C  
ATOM     61  CEN LEU A   9      -1.419  -2.079  10.283  1.00  0.00           X  
ATOM     62  H   LEU A   9      -3.184  -3.298   7.321  1.00  0.00           H  
ATOM     63  N   GLU A  10      -0.308  -3.082   5.808  1.00  0.00           N  
ATOM     64  CA  GLU A  10       0.736  -3.290   4.804  1.00  0.00           C  
ATOM     65  C   GLU A  10       0.618  -2.253   3.674  1.00  0.00           C  
ATOM     66  O   GLU A  10       1.594  -1.550   3.393  1.00  0.00           O  
ATOM     67  CB  GLU A  10       0.657  -4.708   4.235  1.00  0.00           C  
ATOM     68  CEN GLU A  10       1.209  -6.320   4.206  1.00  0.00           X  
ATOM     69  H   GLU A  10      -1.003  -3.807   5.918  1.00  0.00           H  
ATOM     70  N   ASP A  11      -0.583  -2.060   3.119  1.00  0.00           N  
ATOM     71  CA  ASP A  11      -0.863  -1.034   2.110  1.00  0.00           C  
ATOM     72  C   ASP A  11      -0.547   0.378   2.635  1.00  0.00           C  
ATOM     73  O   ASP A  11       0.064   1.195   1.938  1.00  0.00           O  
ATOM     74  CB  ASP A  11      -2.325  -1.114   1.663  1.00  0.00           C  
ATOM     75  CEN ASP A  11      -2.896  -1.505   0.916  1.00  0.00           X  
ATOM     76  H   ASP A  11      -1.311  -2.732   3.319  1.00  0.00           H  
ATOM     77  N   LEU A  12      -0.907   0.672   3.893  1.00  0.00           N  
ATOM     78  CA  LEU A  12      -0.618   1.958   4.545  1.00  0.00           C  
ATOM     79  C   LEU A  12       0.881   2.263   4.567  1.00  0.00           C  
ATOM     80  O   LEU A  12       1.305   3.381   4.255  1.00  0.00           O  
ATOM     81  CB  LEU A  12      -1.177   1.962   5.973  1.00  0.00           C  
ATOM     82  CEN LEU A  12      -2.416   2.622   6.609  1.00  0.00           X  
ATOM     83  H   LEU A  12      -1.423  -0.032   4.402  1.00  0.00           H  
ATOM     84  N   GLN A  13       1.701   1.269   4.905  1.00  0.00           N  
ATOM     85  CA  GLN A  13       3.154   1.418   4.968  1.00  0.00           C  
ATOM     86  C   GLN A  13       3.742   1.807   3.612  1.00  0.00           C  
ATOM     87  O   GLN A  13       4.649   2.643   3.546  1.00  0.00           O  
ATOM     88  CB  GLN A  13       3.801   0.119   5.455  1.00  0.00           C  
ATOM     89  CEN GLN A  13       4.490  -0.693   6.839  1.00  0.00           X  
ATOM     90  H   GLN A  13       1.298   0.357   5.073  1.00  0.00           H  
ATOM     91  N   GLU A  14       3.232   1.239   2.521  1.00  0.00           N  
ATOM     92  CA  GLU A  14       3.704   1.554   1.179  1.00  0.00           C  
ATOM     93  C   GLU A  14       3.328   2.983   0.768  1.00  0.00           C  
ATOM     94  O   GLU A  14       4.137   3.672   0.136  1.00  0.00           O  
ATOM     95  CB  GLU A  14       3.140   0.550   0.171  1.00  0.00           C  
ATOM     96  CEN GLU A  14       3.325  -0.855  -0.775  1.00  0.00           X  
ATOM     97  H   GLU A  14       2.498   0.553   2.621  1.00  0.00           H  
ATOM     98  N   VAL A  15       2.153   3.469   1.179  1.00  0.00           N  
ATOM     99  CA  VAL A  15       1.703   4.845   0.921  1.00  0.00           C  
ATOM    100  C   VAL A  15       2.562   5.850   1.685  1.00  0.00           C  
ATOM    101  O   VAL A  15       2.975   6.858   1.107  1.00  0.00           O  
ATOM    102  CB  VAL A  15       0.227   5.046   1.312  1.00  0.00           C  
ATOM    103  CEN VAL A  15      -0.405   5.147   1.058  1.00  0.00           X  
ATOM    104  H   VAL A  15       1.549   2.852   1.704  1.00  0.00           H  
ATOM    105  N   LEU A  16       2.904   5.552   2.939  1.00  0.00           N  
ATOM    106  CA  LEU A  16       3.781   6.380   3.770  1.00  0.00           C  
ATOM    107  C   LEU A  16       5.176   6.547   3.165  1.00  0.00           C  
ATOM    108  O   LEU A  16       5.732   7.647   3.104  1.00  0.00           O  
ATOM    109  CB  LEU A  16       3.887   5.777   5.176  1.00  0.00           C  
ATOM    110  CEN LEU A  16       3.254   6.157   6.528  1.00  0.00           X  
ATOM    111  H   LEU A  16       2.517   4.712   3.345  1.00  0.00           H  
ATOM    112  N   LYS A  17       5.752   5.457   2.664  1.00  0.00           N  
ATOM    113  CA  LYS A  17       7.073   5.473   2.037  1.00  0.00           C  
ATOM    114  C   LYS A  17       7.090   6.335   0.774  1.00  0.00           C  
ATOM    115  O   LYS A  17       8.022   7.122   0.574  1.00  0.00           O  
ATOM    116  CB  LYS A  17       7.520   4.049   1.704  1.00  0.00           C  
ATOM    117  CEN LYS A  17       8.727   2.375   2.172  1.00  0.00           X  
ATOM    118  H   LYS A  17       5.251   4.584   2.748  1.00  0.00           H  
ATOM    119  N   ASN A  18       6.073   6.209  -0.075  1.00  0.00           N  
ATOM    120  CA  ASN A  18       5.957   6.955  -1.322  1.00  0.00           C  
ATOM    121  C   ASN A  18       5.834   8.461  -1.080  1.00  0.00           C  
ATOM    122  O   ASN A  18       6.582   9.226  -1.691  1.00  0.00           O  
ATOM    123  CB  ASN A  18       4.783   6.461  -2.147  1.00  0.00           C  
ATOM    124  CEN ASN A  18       4.600   5.759  -2.905  1.00  0.00           X  
ATOM    125  H   ASN A  18       5.335   5.562   0.168  1.00  0.00           H  
ATOM    126  N   LEU A  19       4.959   8.883  -0.168  1.00  0.00           N  
ATOM    127  CA  LEU A  19       4.754  10.284   0.184  1.00  0.00           C  
ATOM    128  C   LEU A  19       6.029  10.889   0.758  1.00  0.00           C  
ATOM    129  O   LEU A  19       6.450  11.954   0.303  1.00  0.00           O  
ATOM    130  CB  LEU A  19       3.599  10.419   1.184  1.00  0.00           C  
ATOM    131  CEN LEU A  19       2.141  10.894   1.039  1.00  0.00           X  
ATOM    132  H   LEU A  19       4.431   8.191   0.345  1.00  0.00           H  
ATOM    133  N   HIS A  20       6.718  10.174   1.647  1.00  0.00           N  
ATOM    134  CA  HIS A  20       7.974  10.636   2.243  1.00  0.00           C  
ATOM    135  C   HIS A  20       9.108  10.794   1.231  1.00  0.00           C  
ATOM    136  O   HIS A  20       9.909  11.722   1.336  1.00  0.00           O  
ATOM    137  CB  HIS A  20       8.414   9.675   3.352  1.00  0.00           C  
ATOM    138  CEN HIS A  20       8.292   9.557   4.767  1.00  0.00           X  
ATOM    139  H   HIS A  20       6.306   9.325   2.002  1.00  0.00           H  
ATOM    140  N   LYS A  21       9.189   9.914   0.230  1.00  0.00           N  
ATOM    141  CA  LYS A  21      10.202  10.006  -0.826  1.00  0.00           C  
ATOM    142  C   LYS A  21       9.922  11.123  -1.832  1.00  0.00           C  
ATOM    143  O   LYS A  21      10.862  11.732  -2.334  1.00  0.00           O  
ATOM    144  CB  LYS A  21      10.313   8.670  -1.562  1.00  0.00           C  
ATOM    145  CEN LYS A  21      11.368   6.865  -1.888  1.00  0.00           X  
ATOM    146  H   LYS A  21       8.571   9.113   0.265  1.00  0.00           H  
ATOM    147  N   ASN A  22       8.660  11.343  -2.186  1.00  0.00           N  
ATOM    148  CA  ASN A  22       8.288  12.288  -3.243  1.00  0.00           C  
ATOM    149  C   ASN A  22       8.111  13.723  -2.729  1.00  0.00           C  
ATOM    150  O   ASN A  22       8.164  14.670  -3.514  1.00  0.00           O  
ATOM    151  CB  ASN A  22       7.024  11.836  -3.952  1.00  0.00           C  
ATOM    152  CEN ASN A  22       6.760  11.258  -4.787  1.00  0.00           X  
ATOM    153  H   ASN A  22       7.934  10.818  -1.724  1.00  0.00           H  
ATOM    154  N   TRP A  23       7.918  13.901  -1.426  1.00  0.00           N  
ATOM    155  CA  TRP A  23       7.703  15.209  -0.832  1.00  0.00           C  
ATOM    156  C   TRP A  23       9.026  15.931  -0.554  1.00  0.00           C  
ATOM    157  O   TRP A  23       9.742  15.662   0.404  1.00  0.00           O  
ATOM    158  CB  TRP A  23       6.896  15.071   0.460  1.00  0.00           C  
ATOM    159  CEN TRP A  23       5.367  15.517   1.193  1.00  0.00           X  
ATOM    160  H   TRP A  23       7.812  13.098  -0.823  1.00  0.00           H  
ATOM    161  N   HIS A  24       9.344  16.895  -1.415  1.00  0.00           N  
ATOM    162  CA  HIS A  24      10.601  17.648  -1.369  1.00  0.00           C  
ATOM    163  C   HIS A  24      10.417  19.152  -1.050  1.00  0.00           C  
ATOM    164  O   HIS A  24      11.403  19.837  -0.784  1.00  0.00           O  
ATOM    165  CB  HIS A  24      11.345  17.493  -2.699  1.00  0.00           C  
ATOM    166  CEN HIS A  24      12.353  16.658  -3.263  1.00  0.00           X  
ATOM    167  H   HIS A  24       8.691  17.078  -2.165  1.00  0.00           H  
ATOM    168  N   GLY A  25       9.190  19.691  -1.087  1.00  0.00           N  
ATOM    169  CA  GLY A  25       8.941  21.137  -1.008  1.00  0.00           C  
ATOM    170  C   GLY A  25       8.314  21.609   0.301  1.00  0.00           C  
ATOM    171  O   GLY A  25       7.136  21.386   0.515  1.00  0.00           O  
ATOM    172  CEN GLY A  25       8.941  21.137  -1.008  1.00  0.00           X  
ATOM    173  H   GLY A  25       8.396  19.087  -1.257  1.00  0.00           H  
ATOM    174  N   GLY A  26       9.067  22.342   1.128  1.00  0.00           N  
ATOM    175  CA  GLY A  26       8.542  23.040   2.316  1.00  0.00           C  
ATOM    176  C   GLY A  26       8.657  22.219   3.598  1.00  0.00           C  
ATOM    177  O   GLY A  26       7.911  21.268   3.807  1.00  0.00           O  
ATOM    178  CEN GLY A  26       8.541  23.041   2.316  1.00  0.00           X  
ATOM    179  H   GLY A  26      10.036  22.475   0.878  1.00  0.00           H  
ATOM    180  N   LYS A  27       9.617  22.570   4.458  1.00  0.00           N  
ATOM    181  CA  LYS A  27       9.845  21.889   5.745  1.00  0.00           C  
ATOM    182  C   LYS A  27       8.620  21.892   6.664  1.00  0.00           C  
ATOM    183  O   LYS A  27       8.327  20.848   7.232  1.00  0.00           O  
ATOM    184  CB  LYS A  27      11.027  22.530   6.473  1.00  0.00           C  
ATOM    185  CEN LYS A  27      13.064  22.447   7.042  1.00  0.00           X  
ATOM    186  H   LYS A  27      10.177  23.381   4.243  1.00  0.00           H  
ATOM    187  N   ASP A  28       7.938  23.027   6.805  1.00  0.00           N  
ATOM    188  CA  ASP A  28       6.734  23.130   7.638  1.00  0.00           C  
ATOM    189  C   ASP A  28       5.629  22.159   7.200  1.00  0.00           C  
ATOM    190  O   ASP A  28       5.278  21.267   7.958  1.00  0.00           O  
ATOM    191  CB  ASP A  28       6.200  24.564   7.617  1.00  0.00           C  
ATOM    192  CEN ASP A  28       6.233  25.422   8.165  1.00  0.00           X  
ATOM    193  H   ASP A  28       8.360  23.899   6.517  1.00  0.00           H  
ATOM    194  N   ASN A  29       5.169  22.226   5.946  1.00  0.00           N  
ATOM    195  CA  ASN A  29       4.052  21.381   5.494  1.00  0.00           C  
ATOM    196  C   ASN A  29       4.328  19.878   5.644  1.00  0.00           C  
ATOM    197  O   ASN A  29       3.404  19.082   5.770  1.00  0.00           O  
ATOM    198  CB  ASN A  29       3.688  21.691   4.054  1.00  0.00           C  
ATOM    199  CEN ASN A  29       3.031  22.322   3.532  1.00  0.00           X  
ATOM    200  H   ASN A  29       5.424  23.027   5.389  1.00  0.00           H  
ATOM    201  N   LEU A  30       5.604  19.480   5.605  1.00  0.00           N  
ATOM    202  CA  LEU A  30       5.976  18.084   5.779  1.00  0.00           C  
ATOM    203  C   LEU A  30       5.736  17.619   7.214  1.00  0.00           C  
ATOM    204  O   LEU A  30       5.311  16.492   7.404  1.00  0.00           O  
ATOM    205  CB  LEU A  30       7.446  17.879   5.390  1.00  0.00           C  
ATOM    206  CEN LEU A  30       8.122  17.264   4.150  1.00  0.00           X  
ATOM    207  H   LEU A  30       6.325  20.187   5.591  1.00  0.00           H  
ATOM    208  N   HIS A  31       6.019  18.469   8.205  1.00  0.00           N  
ATOM    209  CA  HIS A  31       5.922  18.093   9.609  1.00  0.00           C  
ATOM    210  C   HIS A  31       4.479  17.740   9.978  1.00  0.00           C  
ATOM    211  O   HIS A  31       4.248  16.685  10.558  1.00  0.00           O  
ATOM    212  CB  HIS A  31       6.437  19.221  10.508  1.00  0.00           C  
ATOM    213  CEN HIS A  31       7.646  19.586  11.168  1.00  0.00           X  
ATOM    214  H   HIS A  31       6.195  19.440   7.992  1.00  0.00           H  
ATOM    215  N   ASP A  32       3.510  18.569   9.579  1.00  0.00           N  
ATOM    216  CA  ASP A  32       2.097  18.345   9.912  1.00  0.00           C  
ATOM    217  C   ASP A  32       1.574  17.036   9.303  1.00  0.00           C  
ATOM    218  O   ASP A  32       0.986  16.216  10.005  1.00  0.00           O  
ATOM    219  CB  ASP A  32       1.244  19.523   9.435  1.00  0.00           C  
ATOM    220  CEN ASP A  32       0.825  20.382   9.788  1.00  0.00           X  
ATOM    221  H   ASP A  32       3.752  19.410   9.079  1.00  0.00           H  
ATOM    222  N   VAL A  33       1.876  16.781   8.026  1.00  0.00           N  
ATOM    223  CA  VAL A  33       1.470  15.551   7.328  1.00  0.00           C  
ATOM    224  C   VAL A  33       2.109  14.303   7.945  1.00  0.00           C  
ATOM    225  O   VAL A  33       1.457  13.267   8.037  1.00  0.00           O  
ATOM    226  CB  VAL A  33       1.833  15.607   5.833  1.00  0.00           C  
ATOM    227  CEN VAL A  33       1.568  15.666   5.199  1.00  0.00           X  
ATOM    228  H   VAL A  33       2.376  17.494   7.514  1.00  0.00           H  
ATOM    229  N   ASP A  34       3.380  14.383   8.341  1.00  0.00           N  
ATOM    230  CA  ASP A  34       4.105  13.291   8.996  1.00  0.00           C  
ATOM    231  C   ASP A  34       3.430  12.925  10.318  1.00  0.00           C  
ATOM    232  O   ASP A  34       3.173  11.749  10.556  1.00  0.00           O  
ATOM    233  CB  ASP A  34       5.567  13.676   9.236  1.00  0.00           C  
ATOM    234  CEN ASP A  34       6.489  13.551   8.822  1.00  0.00           X  
ATOM    235  H   ASP A  34       3.869  15.256   8.219  1.00  0.00           H  
ATOM    236  N   ASN A  35       3.031  13.916  11.122  1.00  0.00           N  
ATOM    237  CA  ASN A  35       2.332  13.691  12.386  1.00  0.00           C  
ATOM    238  C   ASN A  35       0.967  13.025  12.173  1.00  0.00           C  
ATOM    239  O   ASN A  35       0.647  12.063  12.869  1.00  0.00           O  
ATOM    240  CB  ASN A  35       2.166  14.986  13.159  1.00  0.00           C  
ATOM    241  CEN ASN A  35       2.681  15.529  13.895  1.00  0.00           X  
ATOM    242  H   ASN A  35       3.228  14.868  10.852  1.00  0.00           H  
ATOM    243  N   HIS A  36       0.168  13.488  11.210  1.00  0.00           N  
ATOM    244  CA  HIS A  36      -1.118  12.859  10.920  1.00  0.00           C  
ATOM    245  C   HIS A  36      -0.955  11.408  10.440  1.00  0.00           C  
ATOM    246  O   HIS A  36      -1.714  10.536  10.851  1.00  0.00           O  
ATOM    247  CB  HIS A  36      -1.883  13.673   9.872  1.00  0.00           C  
ATOM    248  CEN HIS A  36      -2.878  14.693   9.836  1.00  0.00           X  
ATOM    249  H   HIS A  36       0.440  14.307  10.687  1.00  0.00           H  
ATOM    250  N   LEU A  37       0.051  11.111   9.613  1.00  0.00           N  
ATOM    251  CA  LEU A  37       0.315   9.739   9.161  1.00  0.00           C  
ATOM    252  C   LEU A  37       0.702   8.809  10.313  1.00  0.00           C  
ATOM    253  O   LEU A  37       0.215   7.683  10.363  1.00  0.00           O  
ATOM    254  CB  LEU A  37       1.419   9.743   8.096  1.00  0.00           C  
ATOM    255  CEN LEU A  37       1.394   9.594   6.563  1.00  0.00           X  
ATOM    256  H   LEU A  37       0.672  11.851   9.321  1.00  0.00           H  
ATOM    257  N   GLN A  38       1.549   9.266  11.240  1.00  0.00           N  
ATOM    258  CA  GLN A  38       1.950   8.471  12.401  1.00  0.00           C  
ATOM    259  C   GLN A  38       0.740   8.136  13.276  1.00  0.00           C  
ATOM    260  O   GLN A  38       0.561   6.965  13.593  1.00  0.00           O  
ATOM    261  CB  GLN A  38       2.999   9.219  13.229  1.00  0.00           C  
ATOM    262  CEN GLN A  38       4.704   9.349  13.576  1.00  0.00           X  
ATOM    263  H   GLN A  38       1.876  10.220  11.173  1.00  0.00           H  
ATOM    264  N   ASN A  39      -0.125   9.111  13.580  1.00  0.00           N  
ATOM    265  CA  ASN A  39      -1.335   8.880  14.379  1.00  0.00           C  
ATOM    266  C   ASN A  39      -2.267   7.864  13.706  1.00  0.00           C  
ATOM    267  O   ASN A  39      -2.741   6.936  14.354  1.00  0.00           O  
ATOM    268  CB  ASN A  39      -2.079  10.176  14.644  1.00  0.00           C  
ATOM    269  CEN ASN A  39      -2.113  10.921  15.383  1.00  0.00           X  
ATOM    270  H   ASN A  39       0.098  10.060  13.319  1.00  0.00           H  
ATOM    271  N   VAL A  40      -2.445   7.958  12.382  1.00  0.00           N  
ATOM    272  CA  VAL A  40      -3.276   7.012  11.622  1.00  0.00           C  
ATOM    273  C   VAL A  40      -2.722   5.581  11.706  1.00  0.00           C  
ATOM    274  O   VAL A  40      -3.475   4.637  11.933  1.00  0.00           O  
ATOM    275  CB  VAL A  40      -3.384   7.421  10.141  1.00  0.00           C  
ATOM    276  CEN VAL A  40      -3.814   7.674   9.665  1.00  0.00           X  
ATOM    277  H   VAL A  40      -2.061   8.764  11.911  1.00  0.00           H  
ATOM    278  N   ILE A  41      -1.406   5.398  11.543  1.00  0.00           N  
ATOM    279  CA  ILE A  41      -0.752   4.086  11.663  1.00  0.00           C  
ATOM    280  C   ILE A  41      -0.985   3.473  13.046  1.00  0.00           C  
ATOM    281  O   ILE A  41      -1.308   2.284  13.140  1.00  0.00           O  
ATOM    282  CB  ILE A  41       0.763   4.184  11.406  1.00  0.00           C  
ATOM    283  CEN ILE A  41       1.541   4.182  10.642  1.00  0.00           X  
ATOM    284  H   ILE A  41      -0.832   6.218  11.400  1.00  0.00           H  
ATOM    285  N   GLU A  42      -0.827   4.257  14.113  1.00  0.00           N  
ATOM    286  CA  GLU A  42      -1.104   3.829  15.483  1.00  0.00           C  
ATOM    287  C   GLU A  42      -2.538   3.328  15.633  1.00  0.00           C  
ATOM    288  O   GLU A  42      -2.748   2.253  16.197  1.00  0.00           O  
ATOM    289  CB  GLU A  42      -0.844   4.974  16.464  1.00  0.00           C  
ATOM    290  CEN GLU A  42       0.170   5.750  17.593  1.00  0.00           X  
ATOM    291  H   GLU A  42      -0.554   5.218  13.973  1.00  0.00           H  
ATOM    292  N   ASP A  43      -3.513   4.023  15.052  1.00  0.00           N  
ATOM    293  CA  ASP A  43      -4.914   3.622  15.104  1.00  0.00           C  
ATOM    294  C   ASP A  43      -5.155   2.293  14.378  1.00  0.00           C  
ATOM    295  O   ASP A  43      -5.869   1.421  14.889  1.00  0.00           O  
ATOM    296  CB  ASP A  43      -5.798   4.716  14.502  1.00  0.00           C  
ATOM    297  CEN ASP A  43      -6.374   5.506  14.789  1.00  0.00           X  
ATOM    298  H   ASP A  43      -3.299   4.932  14.666  1.00  0.00           H  
ATOM    299  N   ILE A  44      -4.533   2.078  13.213  1.00  0.00           N  
ATOM    300  CA  ILE A  44      -4.715   0.844  12.426  1.00  0.00           C  
ATOM    301  C   ILE A  44      -4.103  -0.334  13.178  1.00  0.00           C  
ATOM    302  O   ILE A  44      -4.703  -1.412  13.271  1.00  0.00           O  
ATOM    303  CB  ILE A  44      -4.076   0.943  11.029  1.00  0.00           C  
ATOM    304  CEN ILE A  44      -4.233   1.257   9.997  1.00  0.00           X  
ATOM    305  H   ILE A  44      -3.945   2.818  12.854  1.00  0.00           H  
ATOM    306  N   HIS A  45      -2.914  -0.136  13.737  1.00  0.00           N  
ATOM    307  CA  HIS A  45      -2.214  -1.150  14.498  1.00  0.00           C  
ATOM    308  C   HIS A  45      -3.025  -1.610  15.724  1.00  0.00           C  
ATOM    309  O   HIS A  45      -3.085  -2.811  15.983  1.00  0.00           O  
ATOM    310  CB  HIS A  45      -0.843  -0.626  14.936  1.00  0.00           C  
ATOM    311  CEN HIS A  45       0.506  -0.662  14.477  1.00  0.00           X  
ATOM    312  H   HIS A  45      -2.501   0.785  13.665  1.00  0.00           H  
ATOM    313  N   ASP A  46      -3.722  -0.711  16.423  1.00  0.00           N  
ATOM    314  CA  ASP A  46      -4.562  -1.043  17.584  1.00  0.00           C  
ATOM    315  C   ASP A  46      -5.810  -1.841  17.172  1.00  0.00           C  
ATOM    316  O   ASP A  46      -6.139  -2.872  17.772  1.00  0.00           O  
ATOM    317  CB  ASP A  46      -4.976   0.232  18.323  1.00  0.00           C  
ATOM    318  CEN ASP A  46      -4.705   0.796  19.126  1.00  0.00           X  
ATOM    319  H   ASP A  46      -3.676   0.258  16.142  1.00  0.00           H  
ATOM    320  N   PHE A  47      -6.467  -1.435  16.082  1.00  0.00           N  
ATOM    321  CA  PHE A  47      -7.562  -2.189  15.479  1.00  0.00           C  
ATOM    322  C   PHE A  47      -7.117  -3.605  15.089  1.00  0.00           C  
ATOM    323  O   PHE A  47      -7.792  -4.583  15.426  1.00  0.00           O  
ATOM    324  CB  PHE A  47      -8.104  -1.448  14.256  1.00  0.00           C  
ATOM    325  CEN PHE A  47      -9.307  -0.475  13.891  1.00  0.00           X  
ATOM    326  H   PHE A  47      -6.200  -0.551  15.672  1.00  0.00           H  
ATOM    327  N   MET A  48      -5.952  -3.746  14.449  1.00  0.00           N  
ATOM    328  CA  MET A  48      -5.359  -5.048  14.138  1.00  0.00           C  
ATOM    329  C   MET A  48      -5.064  -5.888  15.381  1.00  0.00           C  
ATOM    330  O   MET A  48      -5.429  -7.063  15.426  1.00  0.00           O  
ATOM    331  CB  MET A  48      -4.075  -4.849  13.335  1.00  0.00           C  
ATOM    332  CEN MET A  48      -3.391  -5.039  11.731  1.00  0.00           X  
ATOM    333  H   MET A  48      -5.450  -2.903  14.198  1.00  0.00           H  
ATOM    334  N   GLN A  49      -4.430  -5.313  16.402  1.00  0.00           N  
ATOM    335  CA  GLN A  49      -4.087  -6.045  17.626  1.00  0.00           C  
ATOM    336  C   GLN A  49      -5.293  -6.296  18.549  1.00  0.00           C  
ATOM    337  O   GLN A  49      -5.179  -7.025  19.534  1.00  0.00           O  
ATOM    338  CB  GLN A  49      -3.010  -5.281  18.401  1.00  0.00           C  
ATOM    339  CEN GLN A  49      -1.299  -5.188  18.735  1.00  0.00           X  
ATOM    340  H   GLN A  49      -4.163  -4.342  16.330  1.00  0.00           H  
ATOM    341  N   GLY A  50      -6.469  -5.763  18.203  1.00  0.00           N  
ATOM    342  CA  GLY A  50      -7.695  -5.888  18.986  1.00  0.00           C  
ATOM    343  C   GLY A  50      -7.889  -4.750  19.986  1.00  0.00           C  
ATOM    344  O   GLY A  50      -8.665  -4.902  20.929  1.00  0.00           O  
ATOM    345  CEN GLY A  50      -7.695  -5.888  18.986  1.00  0.00           X  
ATOM    346  H   GLY A  50      -6.504  -5.197  17.367  1.00  0.00           H  
ATOM    347  N   GLY A  51      -7.204  -3.618  19.795  1.00  0.00           N  
ATOM    348  CA  GLY A  51      -7.235  -2.468  20.700  1.00  0.00           C  
ATOM    349  C   GLY A  51      -8.408  -1.507  20.480  1.00  0.00           C  
ATOM    350  O   GLY A  51      -8.582  -0.578  21.274  1.00  0.00           O  
ATOM    351  CEN GLY A  51      -7.235  -2.467  20.700  1.00  0.00           X  
ATOM    352  H   GLY A  51      -6.603  -3.538  18.989  1.00  0.00           H  
ATOM    353  N   GLY A  52      -9.229  -1.683  19.435  1.00  0.00           N  
ATOM    354  CA  GLY A  52     -10.305  -0.743  19.118  1.00  0.00           C  
ATOM    355  C   GLY A  52     -11.687  -1.345  18.878  1.00  0.00           C  
ATOM    356  O   GLY A  52     -11.851  -2.394  18.264  1.00  0.00           O  
ATOM    357  CEN GLY A  52     -10.305  -0.743  19.117  1.00  0.00           X  
ATOM    358  H   GLY A  52      -8.993  -2.396  18.759  1.00  0.00           H  
ATOM    359  N   SER A  53     -12.704  -0.625  19.348  1.00  0.00           N  
ATOM    360  CA  SER A  53     -14.112  -0.890  19.051  1.00  0.00           C  
ATOM    361  C   SER A  53     -14.564  -0.034  17.860  1.00  0.00           C  
ATOM    362  O   SER A  53     -13.790   0.779  17.356  1.00  0.00           O  
ATOM    363  CB  SER A  53     -14.971  -0.615  20.270  1.00  0.00           C  
ATOM    364  CEN SER A  53     -15.141  -0.376  20.728  1.00  0.00           X  
ATOM    365  H   SER A  53     -12.497   0.291  19.717  1.00  0.00           H  
ATOM    366  N   GLY A  54     -15.826  -0.150  17.430  1.00  0.00           N  
ATOM    367  CA  GLY A  54     -16.348   0.613  16.283  1.00  0.00           C  
ATOM    368  C   GLY A  54     -16.027   2.120  16.316  1.00  0.00           C  
ATOM    369  O   GLY A  54     -15.833   2.724  15.268  1.00  0.00           O  
ATOM    370  CEN GLY A  54     -16.348   0.613  16.283  1.00  0.00           X  
ATOM    371  H   GLY A  54     -16.432  -0.832  17.865  1.00  0.00           H  
ATOM    372  N   GLY A  55     -15.889   2.718  17.510  1.00  0.00           N  
ATOM    373  CA  GLY A  55     -15.547   4.133  17.670  1.00  0.00           C  
ATOM    374  C   GLY A  55     -14.134   4.482  17.190  1.00  0.00           C  
ATOM    375  O   GLY A  55     -13.962   5.535  16.585  1.00  0.00           O  
ATOM    376  CEN GLY A  55     -15.547   4.133  17.670  1.00  0.00           X  
ATOM    377  H   GLY A  55     -15.884   2.138  18.334  1.00  0.00           H  
ATOM    378  N   LYS A  56     -13.146   3.586  17.365  1.00  0.00           N  
ATOM    379  CA  LYS A  56     -11.806   3.766  16.778  1.00  0.00           C  
ATOM    380  C   LYS A  56     -11.872   3.755  15.254  1.00  0.00           C  
ATOM    381  O   LYS A  56     -11.192   4.538  14.616  1.00  0.00           O  
ATOM    382  CB  LYS A  56     -10.848   2.677  17.266  1.00  0.00           C  
ATOM    383  CEN LYS A  56      -9.238   2.112  18.516  1.00  0.00           X  
ATOM    384  H   LYS A  56     -13.362   2.702  17.803  1.00  0.00           H  
ATOM    385  N   LEU A  57     -12.740   2.927  14.662  1.00  0.00           N  
ATOM    386  CA  LEU A  57     -12.987   2.976  13.215  1.00  0.00           C  
ATOM    387  C   LEU A  57     -13.607   4.297  12.766  1.00  0.00           C  
ATOM    388  O   LEU A  57     -13.137   4.885  11.800  1.00  0.00           O  
ATOM    389  CB  LEU A  57     -13.892   1.808  12.800  1.00  0.00           C  
ATOM    390  CEN LEU A  57     -13.612   0.469  12.093  1.00  0.00           X  
ATOM    391  H   LEU A  57     -13.253   2.272  15.235  1.00  0.00           H  
ATOM    392  N   GLN A  58     -14.629   4.791  13.467  1.00  0.00           N  
ATOM    393  CA  GLN A  58     -15.245   6.077  13.125  1.00  0.00           C  
ATOM    394  C   GLN A  58     -14.245   7.235  13.163  1.00  0.00           C  
ATOM    395  O   GLN A  58     -14.275   8.085  12.277  1.00  0.00           O  
ATOM    396  CB  GLN A  58     -16.405   6.375  14.078  1.00  0.00           C  
ATOM    397  CEN GLN A  58     -18.141   6.334  14.259  1.00  0.00           X  
ATOM    398  H   GLN A  58     -14.948   4.291  14.286  1.00  0.00           H  
ATOM    399  N   GLU A  59     -13.369   7.265  14.167  1.00  0.00           N  
ATOM    400  CA  GLU A  59     -12.332   8.292  14.290  1.00  0.00           C  
ATOM    401  C   GLU A  59     -11.297   8.161  13.166  1.00  0.00           C  
ATOM    402  O   GLU A  59     -10.991   9.160  12.520  1.00  0.00           O  
ATOM    403  CB  GLU A  59     -11.644   8.202  15.654  1.00  0.00           C  
ATOM    404  CEN GLU A  59     -11.467   8.751  17.257  1.00  0.00           X  
ATOM    405  H   GLU A  59     -13.382   6.529  14.861  1.00  0.00           H  
ATOM    406  N   MET A  60     -10.914   6.932  12.810  1.00  0.00           N  
ATOM    407  CA  MET A  60      -9.915   6.649  11.771  1.00  0.00           C  
ATOM    408  C   MET A  60     -10.370   7.097  10.380  1.00  0.00           C  
ATOM    409  O   MET A  60      -9.572   7.595   9.595  1.00  0.00           O  
ATOM    410  CB  MET A  60      -9.593   5.156  11.756  1.00  0.00           C  
ATOM    411  CEN MET A  60      -8.337   3.997  12.154  1.00  0.00           X  
ATOM    412  H   MET A  60     -11.262   6.150  13.348  1.00  0.00           H  
ATOM    413  N   MET A  61     -11.665   6.962  10.069  1.00  0.00           N  
ATOM    414  CA  MET A  61     -12.224   7.452   8.804  1.00  0.00           C  
ATOM    415  C   MET A  61     -12.046   8.967   8.665  1.00  0.00           C  
ATOM    416  O   MET A  61     -11.562   9.439   7.641  1.00  0.00           O  
ATOM    417  CB  MET A  61     -13.703   7.084   8.705  1.00  0.00           C  
ATOM    418  CEN MET A  61     -14.826   6.037   7.855  1.00  0.00           X  
ATOM    419  H   MET A  61     -12.271   6.504  10.733  1.00  0.00           H  
ATOM    420  N   LYS A  62     -12.414   9.747   9.684  1.00  0.00           N  
ATOM    421  CA  LYS A  62     -12.266  11.201   9.659  1.00  0.00           C  
ATOM    422  C   LYS A  62     -10.800  11.622   9.538  1.00  0.00           C  
ATOM    423  O   LYS A  62     -10.519  12.538   8.772  1.00  0.00           O  
ATOM    424  CB  LYS A  62     -12.885  11.819  10.914  1.00  0.00           C  
ATOM    425  CEN LYS A  62     -14.485  12.870  11.814  1.00  0.00           X  
ATOM    426  H   LYS A  62     -12.741   9.304  10.533  1.00  0.00           H  
ATOM    427  N   GLU A  63      -9.889  10.966  10.248  1.00  0.00           N  
ATOM    428  CA  GLU A  63      -8.451  11.241  10.150  1.00  0.00           C  
ATOM    429  C   GLU A  63      -7.955  11.044   8.719  1.00  0.00           C  
ATOM    430  O   GLU A  63      -7.280  11.901   8.153  1.00  0.00           O  
ATOM    431  CB  GLU A  63      -7.662  10.345  11.108  1.00  0.00           C  
ATOM    432  CEN GLU A  63      -6.854  10.120  12.591  1.00  0.00           X  
ATOM    433  H   GLU A  63     -10.187  10.235  10.880  1.00  0.00           H  
ATOM    434  N   PHE A  64      -8.398   9.970   8.072  1.00  0.00           N  
ATOM    435  CA  PHE A  64      -8.050   9.694   6.688  1.00  0.00           C  
ATOM    436  C   PHE A  64      -8.542  10.794   5.726  1.00  0.00           C  
ATOM    437  O   PHE A  64      -7.780  11.299   4.901  1.00  0.00           O  
ATOM    438  CB  PHE A  64      -8.620   8.337   6.273  1.00  0.00           C  
ATOM    439  CEN PHE A  64      -8.129   6.831   6.144  1.00  0.00           X  
ATOM    440  H   PHE A  64      -8.916   9.274   8.588  1.00  0.00           H  
ATOM    441  N   GLN A  65      -9.794  11.237   5.871  1.00  0.00           N  
ATOM    442  CA  GLN A  65     -10.354  12.308   5.041  1.00  0.00           C  
ATOM    443  C   GLN A  65      -9.683  13.660   5.316  1.00  0.00           C  
ATOM    444  O   GLN A  65      -9.449  14.428   4.386  1.00  0.00           O  
ATOM    445  CB  GLN A  65     -11.862  12.426   5.278  1.00  0.00           C  
ATOM    446  CEN GLN A  65     -13.435  12.011   4.646  1.00  0.00           X  
ATOM    447  H   GLN A  65     -10.372  10.825   6.591  1.00  0.00           H  
ATOM    448  N   GLN A  66      -9.329  13.946   6.570  1.00  0.00           N  
ATOM    449  CA  GLN A  66      -8.591  15.164   6.914  1.00  0.00           C  
ATOM    450  C   GLN A  66      -7.204  15.178   6.275  1.00  0.00           C  
ATOM    451  O   GLN A  66      -6.830  16.184   5.676  1.00  0.00           O  
ATOM    452  CB  GLN A  66      -8.459  15.298   8.433  1.00  0.00           C  
ATOM    453  CEN GLN A  66      -9.102  16.090   9.850  1.00  0.00           X  
ATOM    454  H   GLN A  66      -9.500  13.266   7.294  1.00  0.00           H  
ATOM    455  N   VAL A  67      -6.487  14.049   6.303  1.00  0.00           N  
ATOM    456  CA  VAL A  67      -5.166  13.934   5.661  1.00  0.00           C  
ATOM    457  C   VAL A  67      -5.254  14.229   4.175  1.00  0.00           C  
ATOM    458  O   VAL A  67      -4.465  15.013   3.655  1.00  0.00           O  
ATOM    459  CB  VAL A  67      -4.554  12.534   5.854  1.00  0.00           C  
ATOM    460  CEN VAL A  67      -4.054  12.187   6.178  1.00  0.00           X  
ATOM    461  H   VAL A  67      -6.857  13.260   6.814  1.00  0.00           H  
ATOM    462  N   LEU A  68      -6.207  13.618   3.473  1.00  0.00           N  
ATOM    463  CA  LEU A  68      -6.362  13.808   2.034  1.00  0.00           C  
ATOM    464  C   LEU A  68      -6.595  15.258   1.647  1.00  0.00           C  
ATOM    465  O   LEU A  68      -6.043  15.717   0.648  1.00  0.00           O  
ATOM    466  CB  LEU A  68      -7.516  12.940   1.518  1.00  0.00           C  
ATOM    467  CEN LEU A  68      -7.558  11.611   0.738  1.00  0.00           X  
ATOM    468  H   LEU A  68      -6.856  13.019   3.963  1.00  0.00           H  
ATOM    469  N   ASP A  69      -7.429  15.955   2.408  1.00  0.00           N  
ATOM    470  CA  ASP A  69      -7.702  17.363   2.168  1.00  0.00           C  
ATOM    471  C   ASP A  69      -6.418  18.190   2.316  1.00  0.00           C  
ATOM    472  O   ASP A  69      -6.140  19.050   1.478  1.00  0.00           O  
ATOM    473  CB  ASP A  69      -8.781  17.873   3.127  1.00  0.00           C  
ATOM    474  CEN ASP A  69      -9.783  18.052   3.157  1.00  0.00           X  
ATOM    475  H   ASP A  69      -7.906  15.491   3.168  1.00  0.00           H  
ATOM    476  N   GLU A  70      -5.586  17.892   3.317  1.00  0.00           N  
ATOM    477  CA  GLU A  70      -4.316  18.588   3.556  1.00  0.00           C  
ATOM    478  C   GLU A  70      -3.313  18.332   2.431  1.00  0.00           C  
ATOM    479  O   GLU A  70      -2.659  19.262   1.965  1.00  0.00           O  
ATOM    480  CB  GLU A  70      -3.716  18.161   4.897  1.00  0.00           C  
ATOM    481  CEN GLU A  70      -3.447  18.453   6.554  1.00  0.00           X  
ATOM    482  H   GLU A  70      -5.835  17.134   3.935  1.00  0.00           H  
ATOM    483  N   LEU A  71      -3.225  17.098   1.937  1.00  0.00           N  
ATOM    484  CA  LEU A  71      -2.287  16.691   0.898  1.00  0.00           C  
ATOM    485  C   LEU A  71      -2.638  17.308  -0.450  1.00  0.00           C  
ATOM    486  O   LEU A  71      -1.744  17.760  -1.161  1.00  0.00           O  
ATOM    487  CB  LEU A  71      -2.253  15.162   0.789  1.00  0.00           C  
ATOM    488  CEN LEU A  71      -1.239  14.102   1.260  1.00  0.00           X  
ATOM    489  H   LEU A  71      -3.853  16.404   2.315  1.00  0.00           H  
ATOM    490  N   ASN A  72      -3.919  17.363  -0.798  1.00  0.00           N  
ATOM    491  CA  ASN A  72      -4.380  17.848  -2.088  1.00  0.00           C  
ATOM    492  C   ASN A  72      -3.956  19.307  -2.325  1.00  0.00           C  
ATOM    493  O   ASN A  72      -3.374  19.618  -3.364  1.00  0.00           O  
ATOM    494  CB  ASN A  72      -5.885  17.704  -2.219  1.00  0.00           C  
ATOM    495  CEN ASN A  72      -6.575  17.000  -2.579  1.00  0.00           X  
ATOM    496  H   ASN A  72      -4.604  17.032  -0.132  1.00  0.00           H  
ATOM    497  N   ASN A  73      -4.184  20.191  -1.348  1.00  0.00           N  
ATOM    498  CA  ASN A  73      -3.864  21.613  -1.466  1.00  0.00           C  
ATOM    499  C   ASN A  73      -2.367  21.847  -1.695  1.00  0.00           C  
ATOM    500  O   ASN A  73      -1.979  22.542  -2.636  1.00  0.00           O  
ATOM    501  CB  ASN A  73      -4.331  22.383  -0.244  1.00  0.00           C  
ATOM    502  CEN ASN A  73      -5.180  22.914   0.068  1.00  0.00           X  
ATOM    503  H   ASN A  73      -4.591  19.860  -0.487  1.00  0.00           H  
ATOM    504  N   HIS A  74      -1.517  21.245  -0.866  1.00  0.00           N  
ATOM    505  CA  HIS A  74      -0.068  21.416  -0.927  1.00  0.00           C  
ATOM    506  C   HIS A  74       0.567  20.764  -2.152  1.00  0.00           C  
ATOM    507  O   HIS A  74       1.578  21.239  -2.674  1.00  0.00           O  
ATOM    508  CB  HIS A  74       0.581  20.856   0.343  1.00  0.00           C  
ATOM    509  CEN HIS A  74       1.015  21.332   1.614  1.00  0.00           X  
ATOM    510  H   HIS A  74      -1.897  20.730  -0.086  1.00  0.00           H  
ATOM    511  N   LEU A  75      -0.031  19.690  -2.654  1.00  0.00           N  
ATOM    512  CA  LEU A  75       0.509  18.902  -3.749  1.00  0.00           C  
ATOM    513  C   LEU A  75      -0.117  19.231  -5.117  1.00  0.00           C  
ATOM    514  O   LEU A  75       0.217  18.555  -6.090  1.00  0.00           O  
ATOM    515  CB  LEU A  75       0.331  17.412  -3.433  1.00  0.00           C  
ATOM    516  CEN LEU A  75       1.301  16.326  -2.930  1.00  0.00           X  
ATOM    517  H   LEU A  75      -0.852  19.341  -2.178  1.00  0.00           H  
ATOM    518  N   GLN A  76      -0.954  20.266  -5.268  1.00  0.00           N  
ATOM    519  CA  GLN A  76      -1.587  20.586  -6.567  1.00  0.00           C  
ATOM    520  C   GLN A  76      -0.576  20.739  -7.735  1.00  0.00           C  
ATOM    521  O   GLN A  76      -0.930  20.520  -8.893  1.00  0.00           O  
ATOM    522  CB  GLN A  76      -2.405  21.873  -6.437  1.00  0.00           C  
ATOM    523  CEN GLN A  76      -4.012  22.518  -6.211  1.00  0.00           X  
ATOM    524  H   GLN A  76      -1.195  20.814  -4.456  1.00  0.00           H  
ATOM    525  N   GLY A  77       0.706  21.035  -7.459  1.00  0.00           N  
ATOM    526  CA  GLY A  77       1.760  21.236  -8.464  1.00  0.00           C  
ATOM    527  C   GLY A  77       2.457  19.975  -9.027  1.00  0.00           C  
ATOM    528  O   GLY A  77       3.226  20.095  -9.976  1.00  0.00           O  
ATOM    529  CEN GLY A  77       1.761  21.236  -8.464  1.00  0.00           X  
ATOM    530  H   GLY A  77       0.965  21.056  -6.483  1.00  0.00           H  
ATOM    531  N   GLY A  78       2.210  18.772  -8.497  1.00  0.00           N  
ATOM    532  CA  GLY A  78       2.868  17.511  -8.884  1.00  0.00           C  
ATOM    533  C   GLY A  78       1.906  16.391  -9.292  1.00  0.00           C  
ATOM    534  O   GLY A  78       1.847  15.360  -8.628  1.00  0.00           O  
ATOM    535  CEN GLY A  78       2.868  17.511  -8.884  1.00  0.00           X  
ATOM    536  H   GLY A  78       1.619  18.745  -7.680  1.00  0.00           H  
ATOM    537  N   LYS A  79       1.145  16.583 -10.378  1.00  0.00           N  
ATOM    538  CA  LYS A  79       0.050  15.707 -10.845  1.00  0.00           C  
ATOM    539  C   LYS A  79       0.286  14.187 -10.744  1.00  0.00           C  
ATOM    540  O   LYS A  79      -0.628  13.469 -10.360  1.00  0.00           O  
ATOM    541  CB  LYS A  79      -0.279  16.056 -12.297  1.00  0.00           C  
ATOM    542  CEN LYS A  79      -1.542  17.039 -13.681  1.00  0.00           X  
ATOM    543  H   LYS A  79       1.202  17.511 -10.772  1.00  0.00           H  
ATOM    544  N   HIS A  80       1.467  13.682 -11.112  1.00  0.00           N  
ATOM    545  CA  HIS A  80       1.781  12.254 -10.967  1.00  0.00           C  
ATOM    546  C   HIS A  80       1.828  11.800  -9.501  1.00  0.00           C  
ATOM    547  O   HIS A  80       1.316  10.732  -9.174  1.00  0.00           O  
ATOM    548  CB  HIS A  80       3.117  11.935 -11.646  1.00  0.00           C  
ATOM    549  CEN HIS A  80       3.583  11.456 -12.905  1.00  0.00           X  
ATOM    550  H   HIS A  80       2.180  14.316 -11.443  1.00  0.00           H  
ATOM    551  N   THR A  81       2.379  12.635  -8.619  1.00  0.00           N  
ATOM    552  CA  THR A  81       2.515  12.312  -7.194  1.00  0.00           C  
ATOM    553  C   THR A  81       1.158  12.382  -6.500  1.00  0.00           C  
ATOM    554  O   THR A  81       0.844  11.493  -5.719  1.00  0.00           O  
ATOM    555  CB  THR A  81       3.496  13.261  -6.482  1.00  0.00           C  
ATOM    556  CEN THR A  81       4.027  13.496  -6.416  1.00  0.00           X  
ATOM    557  H   THR A  81       2.721  13.537  -8.918  1.00  0.00           H  
ATOM    558  N   VAL A  82       0.328  13.374  -6.858  1.00  0.00           N  
ATOM    559  CA  VAL A  82      -1.045  13.505  -6.332  1.00  0.00           C  
ATOM    560  C   VAL A  82      -1.891  12.340  -6.746  1.00  0.00           C  
ATOM    561  O   VAL A  82      -2.616  11.809  -5.928  1.00  0.00           O  
ATOM    562  CB  VAL A  82      -1.731  14.799  -6.809  1.00  0.00           C  
ATOM    563  CEN VAL A  82      -1.959  15.415  -6.600  1.00  0.00           X  
ATOM    564  H   VAL A  82       0.651  14.062  -7.524  1.00  0.00           H  
ATOM    565  N   HIS A  83      -1.806  11.954  -8.019  1.00  0.00           N  
ATOM    566  CA  HIS A  83      -2.612  10.857  -8.508  1.00  0.00           C  
ATOM    567  C   HIS A  83      -2.221   9.548  -7.829  1.00  0.00           C  
ATOM    568  O   HIS A  83      -3.089   8.825  -7.362  1.00  0.00           O  
ATOM    569  CB  HIS A  83      -2.478  10.727 -10.028  1.00  0.00           C  
ATOM    570  CEN HIS A  83      -3.169  11.157 -11.197  1.00  0.00           X  
ATOM    571  H   HIS A  83      -1.257  12.492  -8.675  1.00  0.00           H  
ATOM    572  N   HIS A  84      -0.920   9.263  -7.720  1.00  0.00           N  
ATOM    573  CA  HIS A  84      -0.461   8.053  -7.050  1.00  0.00           C  
ATOM    574  C   HIS A  84      -0.878   8.020  -5.571  1.00  0.00           C  
ATOM    575  O   HIS A  84      -1.460   7.038  -5.128  1.00  0.00           O  
ATOM    576  CB  HIS A  84       1.062   7.928  -7.168  1.00  0.00           C  
ATOM    577  CEN HIS A  84       2.014   7.289  -8.013  1.00  0.00           X  
ATOM    578  H   HIS A  84      -0.236   9.920  -8.068  1.00  0.00           H  
ATOM    579  N   ILE A  85      -0.672   9.121  -4.843  1.00  0.00           N  
ATOM    580  CA  ILE A  85      -1.042   9.229  -3.426  1.00  0.00           C  
ATOM    581  C   ILE A  85      -2.567   9.222  -3.251  1.00  0.00           C  
ATOM    582  O   ILE A  85      -3.076   8.563  -2.358  1.00  0.00           O  
ATOM    583  CB  ILE A  85      -0.467  10.506  -2.787  1.00  0.00           C  
ATOM    584  CEN ILE A  85       0.403  10.945  -2.298  1.00  0.00           X  
ATOM    585  H   ILE A  85      -0.266   9.931  -5.292  1.00  0.00           H  
ATOM    586  N   GLU A  86      -3.307   9.892  -4.134  1.00  0.00           N  
ATOM    587  CA  GLU A  86      -4.767   9.932  -4.136  1.00  0.00           C  
ATOM    588  C   GLU A  86      -5.378   8.539  -4.354  1.00  0.00           C  
ATOM    589  O   GLU A  86      -6.315   8.177  -3.648  1.00  0.00           O  
ATOM    590  CB  GLU A  86      -5.266  10.898  -5.212  1.00  0.00           C  
ATOM    591  CEN GLU A  86      -5.849  12.435  -5.661  1.00  0.00           X  
ATOM    592  H   GLU A  86      -2.825  10.434  -4.835  1.00  0.00           H  
ATOM    593  N   GLN A  87      -4.867   7.750  -5.309  1.00  0.00           N  
ATOM    594  CA  GLN A  87      -5.335   6.376  -5.535  1.00  0.00           C  
ATOM    595  C   GLN A  87      -5.045   5.481  -4.331  1.00  0.00           C  
ATOM    596  O   GLN A  87      -5.944   4.754  -3.912  1.00  0.00           O  
ATOM    597  CB  GLN A  87      -4.676   5.784  -6.784  1.00  0.00           C  
ATOM    598  CEN GLN A  87      -4.908   5.425  -8.477  1.00  0.00           X  
ATOM    599  H   GLN A  87      -4.077   8.084  -5.845  1.00  0.00           H  
ATOM    600  N   ASN A  88      -3.855   5.584  -3.729  1.00  0.00           N  
ATOM    601  CA  ASN A  88      -3.476   4.755  -2.579  1.00  0.00           C  
ATOM    602  C   ASN A  88      -4.415   5.015  -1.393  1.00  0.00           C  
ATOM    603  O   ASN A  88      -4.927   4.099  -0.761  1.00  0.00           O  
ATOM    604  CB  ASN A  88      -2.033   4.990  -2.172  1.00  0.00           C  
ATOM    605  CEN ASN A  88      -1.087   4.579  -2.371  1.00  0.00           X  
ATOM    606  H   ASN A  88      -3.151   6.188  -4.127  1.00  0.00           H  
ATOM    607  N   ILE A  89      -4.726   6.283  -1.136  1.00  0.00           N  
ATOM    608  CA  ILE A  89      -5.635   6.661  -0.061  1.00  0.00           C  
ATOM    609  C   ILE A  89      -7.097   6.284  -0.367  1.00  0.00           C  
ATOM    610  O   ILE A  89      -7.816   5.846   0.531  1.00  0.00           O  
ATOM    611  CB  ILE A  89      -5.554   8.173   0.221  1.00  0.00           C  
ATOM    612  CEN ILE A  89      -5.015   8.952   0.760  1.00  0.00           X  
ATOM    613  H   ILE A  89      -4.285   7.010  -1.681  1.00  0.00           H  
ATOM    614  N   LYS A  90      -7.575   6.427  -1.605  1.00  0.00           N  
ATOM    615  CA  LYS A  90      -8.927   5.966  -1.970  1.00  0.00           C  
ATOM    616  C   LYS A  90      -9.057   4.450  -1.869  1.00  0.00           C  
ATOM    617  O   LYS A  90     -10.076   3.972  -1.376  1.00  0.00           O  
ATOM    618  CB  LYS A  90      -9.286   6.422  -3.386  1.00  0.00           C  
ATOM    619  CEN LYS A  90     -10.358   7.741  -4.646  1.00  0.00           X  
ATOM    620  H   LYS A  90      -6.958   6.775  -2.325  1.00  0.00           H  
ATOM    621  N   GLU A  91      -8.040   3.711  -2.300  1.00  0.00           N  
ATOM    622  CA  GLU A  91      -7.974   2.259  -2.116  1.00  0.00           C  
ATOM    623  C   GLU A  91      -7.990   1.879  -0.631  1.00  0.00           C  
ATOM    624  O   GLU A  91      -8.806   1.049  -0.225  1.00  0.00           O  
ATOM    625  CB  GLU A  91      -6.722   1.693  -2.790  1.00  0.00           C  
ATOM    626  CEN GLU A  91      -5.980   0.918  -4.113  1.00  0.00           X  
ATOM    627  H   GLU A  91      -7.258   4.166  -2.748  1.00  0.00           H  
ATOM    628  N   ILE A  92      -7.211   2.570   0.207  1.00  0.00           N  
ATOM    629  CA  ILE A  92      -7.212   2.405   1.672  1.00  0.00           C  
ATOM    630  C   ILE A  92      -8.576   2.804   2.268  1.00  0.00           C  
ATOM    631  O   ILE A  92      -9.129   2.081   3.098  1.00  0.00           O  
ATOM    632  CB  ILE A  92      -6.104   3.241   2.338  1.00  0.00           C  
ATOM    633  CEN ILE A  92      -5.053   3.260   2.629  1.00  0.00           X  
ATOM    634  H   ILE A  92      -6.527   3.195  -0.201  1.00  0.00           H  
ATOM    635  N   PHE A  93      -9.174   3.912   1.818  1.00  0.00           N  
ATOM    636  CA  PHE A  93     -10.504   4.337   2.272  1.00  0.00           C  
ATOM    637  C   PHE A  93     -11.591   3.319   1.939  1.00  0.00           C  
ATOM    638  O   PHE A  93     -12.416   3.001   2.795  1.00  0.00           O  
ATOM    639  CB  PHE A  93     -10.862   5.692   1.657  1.00  0.00           C  
ATOM    640  CEN PHE A  93     -10.834   7.227   2.067  1.00  0.00           X  
ATOM    641  H   PHE A  93      -8.686   4.465   1.129  1.00  0.00           H  
ATOM    642  N   HIS A  94     -11.583   2.799   0.715  1.00  0.00           N  
ATOM    643  CA  HIS A  94     -12.552   1.804   0.275  1.00  0.00           C  
ATOM    644  C   HIS A  94     -12.485   0.540   1.147  1.00  0.00           C  
ATOM    645  O   HIS A  94     -13.515   0.050   1.617  1.00  0.00           O  
ATOM    646  CB  HIS A  94     -12.322   1.444  -1.196  1.00  0.00           C  
ATOM    647  CEN HIS A  94     -12.818   1.829  -2.475  1.00  0.00           X  
ATOM    648  H   HIS A  94     -10.864   3.089   0.066  1.00  0.00           H  
ATOM    649  N   HIS A  95     -11.278   0.056   1.431  1.00  0.00           N  
ATOM    650  CA  HIS A  95     -11.052  -1.105   2.284  1.00  0.00           C  
ATOM    651  C   HIS A  95     -11.535  -0.878   3.727  1.00  0.00           C  
ATOM    652  O   HIS A  95     -12.205  -1.759   4.275  1.00  0.00           O  
ATOM    653  CB  HIS A  95      -9.566  -1.477   2.284  1.00  0.00           C  
ATOM    654  CEN HIS A  95      -8.692  -2.362   1.590  1.00  0.00           X  
ATOM    655  H   HIS A  95     -10.470   0.502   1.016  1.00  0.00           H  
ATOM    656  N   LEU A  96     -11.270   0.285   4.341  1.00  0.00           N  
ATOM    657  CA  LEU A  96     -11.722   0.587   5.711  1.00  0.00           C  
ATOM    658  C   LEU A  96     -13.243   0.639   5.802  1.00  0.00           C  
ATOM    659  O   LEU A  96     -13.815   0.118   6.759  1.00  0.00           O  
ATOM    660  CB  LEU A  96     -11.121   1.914   6.190  1.00  0.00           C  
ATOM    661  CEN LEU A  96      -9.977   2.252   7.165  1.00  0.00           X  
ATOM    662  H   LEU A  96     -10.761   0.991   3.829  1.00  0.00           H  
ATOM    663  N   GLU A  97     -13.908   1.228   4.812  1.00  0.00           N  
ATOM    664  CA  GLU A  97     -15.363   1.331   4.790  1.00  0.00           C  
ATOM    665  C   GLU A  97     -16.019  -0.051   4.645  1.00  0.00           C  
ATOM    666  O   GLU A  97     -16.952  -0.371   5.384  1.00  0.00           O  
ATOM    667  CB  GLU A  97     -15.812   2.253   3.654  1.00  0.00           C  
ATOM    668  CEN GLU A  97     -16.329   3.783   3.110  1.00  0.00           X  
ATOM    669  H   GLU A  97     -13.386   1.654   4.061  1.00  0.00           H  
ATOM    670  N   GLU A  98     -15.489  -0.910   3.768  1.00  0.00           N  
ATOM    671  CA  GLU A  98     -15.984  -2.280   3.575  1.00  0.00           C  
ATOM    672  C   GLU A  98     -15.822  -3.170   4.820  1.00  0.00           C  
ATOM    673  O   GLU A  98     -16.726  -3.946   5.140  1.00  0.00           O  
ATOM    674  CB  GLU A  98     -15.269  -2.926   2.386  1.00  0.00           C  
ATOM    675  CEN GLU A  98     -15.239  -3.358   0.738  1.00  0.00           X  
ATOM    676  H   GLU A  98     -14.705  -0.598   3.211  1.00  0.00           H  
ATOM    677  N   LEU A  99     -14.670  -3.105   5.492  1.00  0.00           N  
ATOM    678  CA  LEU A  99     -14.405  -3.844   6.727  1.00  0.00           C  
ATOM    679  C   LEU A  99     -15.357  -3.447   7.857  1.00  0.00           C  
ATOM    680  O   LEU A  99     -15.890  -4.331   8.519  1.00  0.00           O  
ATOM    681  CB  LEU A  99     -12.951  -3.628   7.162  1.00  0.00           C  
ATOM    682  CEN LEU A  99     -11.692  -4.512   7.080  1.00  0.00           X  
ATOM    683  H   LEU A  99     -13.956  -2.481   5.143  1.00  0.00           H  
ATOM    684  N   VAL A 100     -15.594  -2.147   8.057  1.00  0.00           N  
ATOM    685  CA  VAL A 100     -16.397  -1.617   9.173  1.00  0.00           C  
ATOM    686  C   VAL A 100     -17.862  -2.043   9.057  1.00  0.00           C  
ATOM    687  O   VAL A 100     -18.501  -2.321  10.068  1.00  0.00           O  
ATOM    688  CB  VAL A 100     -16.329  -0.080   9.242  1.00  0.00           C  
ATOM    689  CEN VAL A 100     -16.079   0.448   9.606  1.00  0.00           X  
ATOM    690  H   VAL A 100     -15.191  -1.494   7.400  1.00  0.00           H  
ATOM    691  N   HIS A 101     -18.410  -2.067   7.838  1.00  0.00           N  
ATOM    692  CA  HIS A 101     -19.772  -2.544   7.570  1.00  0.00           C  
ATOM    693  C   HIS A 101     -20.059  -3.981   8.048  1.00  0.00           C  
ATOM    694  O   HIS A 101     -21.071  -4.195   8.722  1.00  0.00           O  
ATOM    695  CB  HIS A 101     -20.063  -2.444   6.069  1.00  0.00           C  
ATOM    696  CEN HIS A 101     -20.651  -1.519   5.160  1.00  0.00           X  
ATOM    697  H   HIS A 101     -17.903  -1.629   7.083  1.00  0.00           H  
ATOM    698  N   ARG A 102     -19.213  -4.966   7.718  1.00  0.00           N  
ATOM    699  CA  ARG A 102     -19.372  -6.377   8.125  1.00  0.00           C  
ATOM    700  C   ARG A 102     -19.332  -6.551   9.636  1.00  0.00           C  
ATOM    701  O   ARG A 102     -20.138  -7.378  10.116  1.00  0.00           O  
ATOM    702  CB  ARG A 102     -18.357  -7.287   7.450  1.00  0.00           C  
ATOM    703  CEN ARG A 102     -17.347  -8.875   5.834  1.00  0.00           X  
ATOM    704  H   ARG A 102     -18.316  -4.704   7.337  1.00  0.00           H  
TER                                                                             
# All scores below are weighted scores, not raw scores.
#BEGIN_POSE_ENERGIES_TABLE ./minmover_pdb/pose_22.pdb
label vdw cenpack pair env cbeta hs_pair ss_pair sheet total
weights 1 0.5 1 1 0.25 1 1 1 NA
pose 0.00156 -6.06062 -12.7087 -24.1646 5.45976 0 0 0 -37.4726
MET:NtermProteinFull_1 0 0.18951 -0.22361 0.35353 0.06879 0 0 0 0.38822
TYR_2 0 0.09952 -0.03187 0.83566 0.06947 0 0 0 0.97278
GLY_3 0 0.0603 0.10939 0.0322 0.06392 0 0 0 0.26582
LYS_4 0.00078 0.63866 -0.0015 -0.42611 0.06893 0 0 0 0.28076
LEU_5 0 -0.01439 -0.32192 -0.53584 0.04393 0 0 0 -0.82823
ASN_6 0 -0.28074 0.0006 -0.40966 0.04277 0 0 0 -0.64702
ASP_7 0 0.03478 -0.14378 -0.42964 0.06883 0 0 0 -0.46981
LEU_8 0 -0.40383 -0.7577 -0.45811 0.03547 0 0 0 -1.58417
LEU_9 0 -0.38205 -0.17586 0.08126 0.03612 0 0 0 -0.44052
GLU_10 0 -0.05696 0.08283 -0.71584 0.06907 0 0 0 -0.62089
ASP_11 0 -0.09522 -0.00975 -0.31759 0.04309 0 0 0 -0.37946
LEU_12 0 -0.15937 -0.43858 -0.52948 0.03733 0 0 0 -1.09011
GLN_13 0 0.0262 0.20908 -0.4142 0.06884 0 0 0 -0.11008
GLU_14 0 -0.0013 -0.10932 -0.82678 0.0693 0 0 0 -0.8681
VAL_15 0 0.00153 -0.50117 -0.35242 0.04022 0 0 0 -0.81184
LEU_16 0 -0.23997 -0.20141 0.08126 0.04435 0 0 0 -0.31577
LYS_17 0 -0.04908 -0.03304 -0.8715 0.06953 0 0 0 -0.88409
ASN_18 0 -0.05359 -0.07287 -0.24178 0.04283 0 0 0 -0.32541
LEU_19 0 -0.04618 -0.77934 -0.39148 0.03172 0 0 0 -1.18528
HIS_20 0 0.04445 -0.0364 -0.02241 0.06897 0 0 0 0.05461
LYS_21 0 -0.05476 0.04909 -1.04927 0.07025 0 0 0 -0.9847
ASN_22 0 0.19764 0.04181 -0.19403 0.06893 0 0 0 0.11436
TRP_23 0 0.10019 0.09927 -0.00757 0.03046 0 0 0 0.22235
HIS_24 0 -0.03173 -0.06177 0.20362 0.07072 0 0 0 0.18083
GLY_25 0 -0.05902 -0.02565 0.16011 0.0697 0 0 0 0.14513
GLY_26 0 0.03376 0.0148 0.0322 0.04456 0 0 0 0.12532
LYS_27 0 0 0 -1.04927 0.07203 0 0 0 -0.97725
ASP_28 0 -0.0106 -0.05907 -0.60822 0.07076 0 0 0 -0.60714
ASN_29 0 0.41045 0.00041 -0.19403 0.04311 0 0 0 0.25994
LEU_30 0 0.00319 0.03908 0.24309 0.06908 0 0 0 0.35443
HIS_D_31 0 -0.02431 -0.1181 0.11054 0.06947 0 0 0 0.0376
ASP_32 0 -0.12225 -0.09441 -0.47618 0.06903 0 0 0 -0.62382
VAL_33 0 -0.09828 -0.07498 -0.10438 0.03624 0 0 0 -0.24139
ASP_34 0 -0.0087 -0.07193 -0.37876 0.06919 0 0 0 -0.39021
ASN_35 0 -0.07088 -0.00056 -0.40966 0.06899 0 0 0 -0.4121
HIS_D_36 0 -0.32072 -0.28348 -0.02241 0.04314 0 0 0 -0.58346
LEU_37 0 0.02069 -0.87714 -0.39148 0.04433 0 0 0 -1.2036
GLN_38 0 0.01429 0.02037 -0.55896 0.06913 0 0 0 -0.45516
ASN_39 0 -0.13866 -0.11148 -0.24178 0.06919 0 0 0 -0.42273
VAL_40 0 -0.3272 -0.39292 -0.19594 0.03762 0 0 0 -0.87844
ILE_41 0 -0.16378 -0.3611 0.60227 0.04336 0 0 0 0.12074
GLU_42 0 -0.12412 -0.16272 -0.71584 0.0688 0 0 0 -0.93388
ASP_43 0 -0.17274 -0.0336 0.2122 0.03622 0 0 0 0.04208
ILE_44 0 -0.25222 -0.69556 -0.54513 0.03703 0 0 0 -1.45588
HIS_45 0 -0.25915 0.19347 -0.02241 0.06928 0 0 0 -0.01882
ASP_46 0 -0.1759 -0.28455 -0.24167 0.03491 0 0 0 -0.66721
PHE_47 0 -0.47339 -0.46316 -0.44993 0.03616 0 0 0 -1.35032
MET_48 0 -0.19538 -0.05694 0.10186 0.0359 0 0 0 -0.11456
GLN_49 0 -0.01566 0.094 -0.59803 0.06947 0 0 0 -0.45021
GLY_50 0 0.14493 0.01245 -0.07965 0.04307 0 0 0 0.1208
GLY_51 0 -0.07652 0.03554 0.16011 0.03019 0 0 0 0.14932
GLY_52 0 0.0059 -0.01857 -0.07814 0.03807 0 0 0 -0.05274
SER_53 0 -0.0475 -0.01364 -0.21543 0.03681 0 0 0 -0.23976
GLY_54 0 0.02927 0.10642 -0.07965 0.03534 0 0 0 0.09138
GLY_55 0 -0.01615 -0.00869 -0.07965 0.03569 0 0 0 -0.0688
LYS_56 0 -0.42156 -0.58446 -0.2228 0.03449 0 0 0 -1.19432
LEU_57 0 0.099 -0.47476 -0.30366 0.0359 0 0 0 -0.64352
GLN_58 0 0.01469 0.05123 -0.59803 0.06951 0 0 0 -0.46261
GLU_59 0 -0.03151 -0.05668 -0.60186 0.06889 0 0 0 -0.62116
MET_60 0 -0.28729 -0.07853 -0.21391 0.03158 0 0 0 -0.54815
MET_61 0 -0.15281 -0.01404 0.4784 0.05363 0 0 0 0.36518
LYS_62 0 -0.03369 0.01684 -0.96458 0.06947 0 0 0 -0.91196
GLU_63 0 -0.46587 -0.31363 -0.37543 0.03571 0 0 0 -1.11922
PHE_64 0 -0.39732 -0.45227 -0.19907 0.03261 0 0 0 -1.01606
GLN_65 0 -0.0589 0.08673 -0.49415 0.06934 0 0 0 -0.39699
GLN_66 0 -0.06069 -0.002 -0.59803 0.06893 0 0 0 -0.59179
VAL_67 0 -0.20359 -0.6252 -0.35242 0.04036 0 0 0 -1.14084
LEU_68 0 -0.01062 0.10588 0.24309 0.04444 0 0 0 0.38279
ASP_69 0 -0.10814 0.03616 -0.56986 0.06894 0 0 0 -0.57291
GLU_70 0 -0.32271 -0.06787 -0.37543 0.03497 0 0 0 -0.73105
LEU_71 0 -0.35639 -0.54365 -0.39148 0.03535 0 0 0 -1.25618
ASN_72 0 -0.10653 0.23366 -0.24178 0.06908 0 0 0 -0.04557
ASN_73 0 -0.06808 -0.05584 -0.40966 0.06948 0 0 0 -0.46409
HIS_74 0 0.58503 0.00544 -0.11266 0.06943 0 0 0 0.54724
LEU_75 0 -0.04551 -0.12913 -0.19483 0.03548 0 0 0 -0.33399
GLN_76 0 -0.0379 -0.01421 -0.59803 0.07059 0 0 0 -0.57955
GLY_77 0 -0.06033 -0.03037 0.60923 0.06958 0 0 0 0.58812
GLY_78 0 -0.05836 -0.08014 -0.0429 0.0353 0 0 0 -0.1461
LYS_79 0 0 0 -0.8715 0.07134 0 0 0 -0.80016
HIS_80 0 0.00616 -0.04913 0.20362 0.06961 0 0 0 0.23025
THR_81 0 0.02438 -0.14707 -0.18847 0.03486 0 0 0 -0.27631
VAL_82 0 0.0127 0.21026 0.21583 0.03493 0 0 0 0.47372
HIS_D_83 0 -0.03041 -0.02641 0.11054 0.0693 0 0 0 0.12302
HIS_D_84 0 -0.00954 -0.0818 -0.02241 0.06888 0 0 0 -0.04487
ILE_85 0 0.06792 -0.11705 -0.41682 0.03595 0 0 0 -0.43
GLU_86 0 -0.0747 0.25934 -0.37543 0.04298 0 0 0 -0.14782
GLN_87 0 -0.06207 -0.0085 -0.59803 0.06921 0 0 0 -0.59938
ASN_88 0 0.06052 -0.13906 -0.19403 0.04375 0 0 0 -0.22881
ILE_89 0 0.12407 -0.69923 -0.20059 0.04286 0 0 0 -0.73289
LYS_90 0 -0.00391 0.21507 -0.8715 0.06893 0 0 0 -0.5914
GLU_91 0 -0.04455 -0.06986 -0.71584 0.06881 0 0 0 -0.76143
ILE_92 0 -0.39487 -0.40811 -0.20059 0.03463 0 0 0 -0.96894
PHE_93 0 -0.33297 -0.18746 0.83142 0.04203 0 0 0 0.35303
HIS_D_94 0 -0.08248 0.05964 0.20362 0.06893 0 0 0 0.24971
HIS_D_95 0 -0.20055 -0.31464 -0.06774 0.04353 0 0 0 -0.5394
LEU_96 0 -0.21904 -0.76486 -0.19483 0.03746 0 0 0 -1.14128
GLU_97 0 -0.14403 0.10192 -0.60186 0.06915 0 0 0 -0.57483
GLU_98 0 0.04172 -0.35248 -0.71584 0.06947 0 0 0 -0.95712
LEU_99 0.00078 0.64487 -0.32136 0.08126 0.04365 0 0 0 0.4492
VAL_100 0 0.21859 -0.00618 0.10145 0.05336 0 0 0 0.36722
HIS_101 0 -0.07902 0.04596 0.21997 0.07134 0 0 0 0.25825
ARG:CtermProteinFull_102 0 -0.02731 0.07869 -0.64658 0.07203 0 0 0 -0.52318
#END_POSE_ENERGIES_TABLE ./minmover_pdb/pose_22.pdb
