# Supplementary material for: Selection of a promiscuous minimalist cAMP phosphodiesterase from a library of de novo designed proteins
Source: Nat Chem. 2024 May 3;16(7):1200–8. doi: 10.1038/s41557-024-01490-4 (PMC11230910; doi:10.1038/s41557-024-01490-4)
Supplement: Supplementary file 3 — MD input files, scripts and final structures derived from MD, AlphaFold2, EMSfold and MultiSFold. [file 41557_2024_1490_MOESM3_ESM.zip › Computational_Data/4_MultiSFold/s824/pose_23.pdb]

ATOM      1  N   MET A   1       0.626  -1.111   0.146  1.00  0.00           N  
ATOM      2  CA  MET A   1       1.928  -0.476  -0.009  1.00  0.00           C  
ATOM      3  C   MET A   1       1.949   0.975   0.449  1.00  0.00           C  
ATOM      4  O   MET A   1       2.967   1.436   0.966  1.00  0.00           O  
ATOM      5  CB  MET A   1       2.369  -0.562  -1.469  1.00  0.00           C  
ATOM      6  CEN MET A   1       3.510  -1.361  -2.536  1.00  0.00           X  
ATOM      7  H   MET A   1       0.149  -1.476  -0.654  1.00  0.00           H  
ATOM      8  N   TYR A   2       0.830   1.696   0.293  1.00  0.00           N  
ATOM      9  CA  TYR A   2       0.787   3.134   0.599  1.00  0.00           C  
ATOM     10  C   TYR A   2       1.244   3.497   2.009  1.00  0.00           C  
ATOM     11  O   TYR A   2       1.979   4.463   2.187  1.00  0.00           O  
ATOM     12  CB  TYR A   2      -0.632   3.664   0.382  1.00  0.00           C  
ATOM     13  CEN TYR A   2      -1.584   4.518  -0.815  1.00  0.00           X  
ATOM     14  H   TYR A   2      -0.003   1.287  -0.101  1.00  0.00           H  
ATOM     15  N   GLY A   3       0.810   2.733   3.016  1.00  0.00           N  
ATOM     16  CA  GLY A   3       1.230   3.009   4.385  1.00  0.00           C  
ATOM     17  C   GLY A   3       2.742   2.918   4.534  1.00  0.00           C  
ATOM     18  O   GLY A   3       3.367   3.791   5.140  1.00  0.00           O  
ATOM     19  CEN GLY A   3       1.230   3.009   4.385  1.00  0.00           X  
ATOM     20  H   GLY A   3       0.171   1.979   2.829  1.00  0.00           H  
ATOM     21  N   LYS A   4       3.329   1.860   3.976  1.00  0.00           N  
ATOM     22  CA  LYS A   4       4.769   1.661   4.054  1.00  0.00           C  
ATOM     23  C   LYS A   4       5.501   2.776   3.302  1.00  0.00           C  
ATOM     24  O   LYS A   4       6.389   3.410   3.865  1.00  0.00           O  
ATOM     25  CB  LYS A   4       5.155   0.293   3.490  1.00  0.00           C  
ATOM     26  CEN LYS A   4       5.756  -1.705   3.841  1.00  0.00           X  
ATOM     27  H   LYS A   4       2.760   1.184   3.491  1.00  0.00           H  
ATOM     28  N   LEU A   5       5.099   3.069   2.063  1.00  0.00           N  
ATOM     29  CA  LEU A   5       5.704   4.183   1.338  1.00  0.00           C  
ATOM     30  C   LEU A   5       5.570   5.492   2.096  1.00  0.00           C  
ATOM     31  O   LEU A   5       6.541   6.240   2.215  1.00  0.00           O  
ATOM     32  CB  LEU A   5       5.071   4.313  -0.053  1.00  0.00           C  
ATOM     33  CEN LEU A   5       5.561   3.936  -1.464  1.00  0.00           X  
ATOM     34  H   LEU A   5       4.373   2.516   1.606  1.00  0.00           H  
ATOM     35  N   ASN A   6       4.385   5.759   2.650  1.00  0.00           N  
ATOM     36  CA  ASN A   6       4.170   7.006   3.360  1.00  0.00           C  
ATOM     37  C   ASN A   6       5.125   7.073   4.546  1.00  0.00           C  
ATOM     38  O   ASN A   6       5.718   8.124   4.806  1.00  0.00           O  
ATOM     39  CB  ASN A   6       2.730   7.160   3.814  1.00  0.00           C  
ATOM     40  CEN ASN A   6       1.841   7.592   3.462  1.00  0.00           X  
ATOM     41  H   ASN A   6       3.609   5.110   2.539  1.00  0.00           H  
ATOM     42  N   ASP A   7       5.310   5.946   5.257  1.00  0.00           N  
ATOM     43  CA  ASP A   7       6.204   5.960   6.417  1.00  0.00           C  
ATOM     44  C   ASP A   7       7.658   6.086   5.966  1.00  0.00           C  
ATOM     45  O   ASP A   7       8.473   6.729   6.630  1.00  0.00           O  
ATOM     46  CB  ASP A   7       6.019   4.697   7.261  1.00  0.00           C  
ATOM     47  CEN ASP A   7       5.534   4.377   8.098  1.00  0.00           X  
ATOM     48  H   ASP A   7       4.816   5.092   4.989  1.00  0.00           H  
ATOM     49  N   LEU A   8       7.968   5.529   4.792  1.00  0.00           N  
ATOM     50  CA  LEU A   8       9.296   5.689   4.219  1.00  0.00           C  
ATOM     51  C   LEU A   8       9.548   7.149   3.921  1.00  0.00           C  
ATOM     52  O   LEU A   8      10.639   7.662   4.182  1.00  0.00           O  
ATOM     53  CB  LEU A   8       9.446   4.844   2.947  1.00  0.00           C  
ATOM     54  CEN LEU A   8      10.184   3.526   2.649  1.00  0.00           X  
ATOM     55  H   LEU A   8       7.283   4.939   4.319  1.00  0.00           H  
ATOM     56  N   LEU A   9       8.522   7.838   3.430  1.00  0.00           N  
ATOM     57  CA  LEU A   9       8.665   9.223   3.041  1.00  0.00           C  
ATOM     58  C   LEU A   9       8.954  10.059   4.278  1.00  0.00           C  
ATOM     59  O   LEU A   9       9.814  10.943   4.241  1.00  0.00           O  
ATOM     60  CB  LEU A   9       7.402   9.718   2.325  1.00  0.00           C  
ATOM     61  CEN LEU A   9       7.084  10.004   0.845  1.00  0.00           X  
ATOM     62  H   LEU A   9       7.628   7.374   3.280  1.00  0.00           H  
ATOM     63  N   GLU A  10       8.246   9.787   5.385  1.00  0.00           N  
ATOM     64  CA  GLU A  10       8.502  10.580   6.582  1.00  0.00           C  
ATOM     65  C   GLU A  10       9.947  10.387   7.054  1.00  0.00           C  
ATOM     66  O   GLU A  10      10.624  11.368   7.376  1.00  0.00           O  
ATOM     67  CB  GLU A  10       7.522  10.204   7.696  1.00  0.00           C  
ATOM     68  CEN GLU A  10       6.099  10.518   8.579  1.00  0.00           X  
ATOM     69  H   GLU A  10       7.539   9.052   5.373  1.00  0.00           H  
ATOM     70  N   ASP A  11      10.450   9.145   7.054  1.00  0.00           N  
ATOM     71  CA  ASP A  11      11.805   8.923   7.546  1.00  0.00           C  
ATOM     72  C   ASP A  11      12.837   9.637   6.647  1.00  0.00           C  
ATOM     73  O   ASP A  11      13.809  10.205   7.157  1.00  0.00           O  
ATOM     74  CB  ASP A  11      12.106   7.424   7.621  1.00  0.00           C  
ATOM     75  CEN ASP A  11      12.114   6.658   8.292  1.00  0.00           X  
ATOM     76  H   ASP A  11       9.879   8.360   6.741  1.00  0.00           H  
ATOM     77  N   LEU A  12      12.619   9.651   5.326  1.00  0.00           N  
ATOM     78  CA  LEU A  12      13.569  10.285   4.404  1.00  0.00           C  
ATOM     79  C   LEU A  12      13.645  11.783   4.670  1.00  0.00           C  
ATOM     80  O   LEU A  12      14.723  12.381   4.649  1.00  0.00           O  
ATOM     81  CB  LEU A  12      13.167  10.019   2.948  1.00  0.00           C  
ATOM     82  CEN LEU A  12      13.728   9.080   1.863  1.00  0.00           X  
ATOM     83  H   LEU A  12      11.787   9.190   4.953  1.00  0.00           H  
ATOM     84  N   GLN A  13      12.488  12.399   4.922  1.00  0.00           N  
ATOM     85  CA  GLN A  13      12.457  13.822   5.222  1.00  0.00           C  
ATOM     86  C   GLN A  13      13.172  14.096   6.546  1.00  0.00           C  
ATOM     87  O   GLN A  13      13.916  15.075   6.663  1.00  0.00           O  
ATOM     88  CB  GLN A  13      11.014  14.329   5.288  1.00  0.00           C  
ATOM     89  CEN GLN A  13       9.766  15.179   4.411  1.00  0.00           X  
ATOM     90  H   GLN A  13      11.620  11.859   4.885  1.00  0.00           H  
ATOM     91  N   GLU A  14      12.997  13.205   7.535  1.00  0.00           N  
ATOM     92  CA  GLU A  14      13.671  13.405   8.816  1.00  0.00           C  
ATOM     93  C   GLU A  14      15.186  13.399   8.591  1.00  0.00           C  
ATOM     94  O   GLU A  14      15.897  14.266   9.103  1.00  0.00           O  
ATOM     95  CB  GLU A  14      13.269  12.324   9.822  1.00  0.00           C  
ATOM     96  CEN GLU A  14      12.333  11.822  11.154  1.00  0.00           X  
ATOM     97  H   GLU A  14      12.363  12.412   7.398  1.00  0.00           H  
ATOM     98  N   VAL A  15      15.675  12.472   7.755  1.00  0.00           N  
ATOM     99  CA  VAL A  15      17.097  12.421   7.440  1.00  0.00           C  
ATOM    100  C   VAL A  15      17.554  13.674   6.714  1.00  0.00           C  
ATOM    101  O   VAL A  15      18.626  14.206   7.006  1.00  0.00           O  
ATOM    102  CB  VAL A  15      17.440  11.191   6.578  1.00  0.00           C  
ATOM    103  CEN VAL A  15      17.755  10.579   6.587  1.00  0.00           X  
ATOM    104  H   VAL A  15      15.039  11.773   7.369  1.00  0.00           H  
ATOM    105  N   LEU A  16      16.740  14.165   5.784  1.00  0.00           N  
ATOM    106  CA  LEU A  16      17.086  15.365   5.038  1.00  0.00           C  
ATOM    107  C   LEU A  16      17.168  16.548   6.007  1.00  0.00           C  
ATOM    108  O   LEU A  16      18.107  17.351   5.948  1.00  0.00           O  
ATOM    109  CB  LEU A  16      16.058  15.629   3.930  1.00  0.00           C  
ATOM    110  CEN LEU A  16      16.098  15.445   2.401  1.00  0.00           X  
ATOM    111  H   LEU A  16      15.873  13.666   5.575  1.00  0.00           H  
ATOM    112  N   LYS A  17      16.210  16.633   6.935  1.00  0.00           N  
ATOM    113  CA  LYS A  17      16.253  17.694   7.936  1.00  0.00           C  
ATOM    114  C   LYS A  17      17.530  17.628   8.792  1.00  0.00           C  
ATOM    115  O   LYS A  17      18.190  18.648   9.018  1.00  0.00           O  
ATOM    116  CB  LYS A  17      15.015  17.621   8.831  1.00  0.00           C  
ATOM    117  CEN LYS A  17      13.111  18.382   9.353  1.00  0.00           X  
ATOM    118  H   LYS A  17      15.437  15.965   6.926  1.00  0.00           H  
ATOM    119  N   ASN A  18      17.910  16.430   9.239  1.00  0.00           N  
ATOM    120  CA  ASN A  18      19.144  16.290  10.000  1.00  0.00           C  
ATOM    121  C   ASN A  18      20.353  16.568   9.114  1.00  0.00           C  
ATOM    122  O   ASN A  18      21.298  17.240   9.543  1.00  0.00           O  
ATOM    123  CB  ASN A  18      19.257  14.916  10.634  1.00  0.00           C  
ATOM    124  CEN ASN A  18      19.019  14.454  11.546  1.00  0.00           X  
ATOM    125  H   ASN A  18      17.318  15.613   9.087  1.00  0.00           H  
ATOM    126  N   LEU A  19      20.296  16.109   7.859  1.00  0.00           N  
ATOM    127  CA  LEU A  19      21.392  16.307   6.921  1.00  0.00           C  
ATOM    128  C   LEU A  19      21.604  17.790   6.663  1.00  0.00           C  
ATOM    129  O   LEU A  19      22.735  18.257   6.611  1.00  0.00           O  
ATOM    130  CB  LEU A  19      21.115  15.566   5.607  1.00  0.00           C  
ATOM    131  CEN LEU A  19      21.674  14.263   5.003  1.00  0.00           X  
ATOM    132  H   LEU A  19      19.470  15.588   7.556  1.00  0.00           H  
ATOM    133  N   HIS A  20      20.522  18.562   6.592  1.00  0.00           N  
ATOM    134  CA  HIS A  20      20.671  19.989   6.325  1.00  0.00           C  
ATOM    135  C   HIS A  20      21.241  20.721   7.530  1.00  0.00           C  
ATOM    136  O   HIS A  20      22.110  21.588   7.398  1.00  0.00           O  
ATOM    137  CB  HIS A  20      19.328  20.609   5.926  1.00  0.00           C  
ATOM    138  CEN HIS A  20      18.618  20.932   4.734  1.00  0.00           X  
ATOM    139  H   HIS A  20      19.591  18.146   6.661  1.00  0.00           H  
ATOM    140  N   LYS A  21      20.756  20.368   8.714  1.00  0.00           N  
ATOM    141  CA  LYS A  21      21.084  21.106   9.923  1.00  0.00           C  
ATOM    142  C   LYS A  21      22.509  20.874  10.440  1.00  0.00           C  
ATOM    143  O   LYS A  21      23.108  21.781  11.028  1.00  0.00           O  
ATOM    144  CB  LYS A  21      20.078  20.753  11.020  1.00  0.00           C  
ATOM    145  CEN LYS A  21      18.364  21.282  12.142  1.00  0.00           X  
ATOM    146  H   LYS A  21      20.100  19.585   8.764  1.00  0.00           H  
ATOM    147  N   ASN A  22      23.051  19.670  10.238  1.00  0.00           N  
ATOM    148  CA  ASN A  22      24.288  19.268  10.904  1.00  0.00           C  
ATOM    149  C   ASN A  22      25.414  18.808   9.978  1.00  0.00           C  
ATOM    150  O   ASN A  22      26.165  17.887  10.312  1.00  0.00           O  
ATOM    151  CB  ASN A  22      24.005  18.178  11.920  1.00  0.00           C  
ATOM    152  CEN ASN A  22      23.757  18.102  12.937  1.00  0.00           X  
ATOM    153  H   ASN A  22      22.559  18.986   9.663  1.00  0.00           H  
ATOM    154  N   TRP A  23      25.529  19.418   8.813  1.00  0.00           N  
ATOM    155  CA  TRP A  23      26.630  19.083   7.927  1.00  0.00           C  
ATOM    156  C   TRP A  23      27.821  19.973   8.233  1.00  0.00           C  
ATOM    157  O   TRP A  23      27.697  21.197   8.234  1.00  0.00           O  
ATOM    158  CB  TRP A  23      26.214  19.231   6.463  1.00  0.00           C  
ATOM    159  CEN TRP A  23      26.015  18.316   4.980  1.00  0.00           X  
ATOM    160  H   TRP A  23      24.857  20.126   8.548  1.00  0.00           H  
ATOM    161  N   HIS A  24      28.977  19.370   8.484  1.00  0.00           N  
ATOM    162  CA  HIS A  24      30.173  20.147   8.798  1.00  0.00           C  
ATOM    163  C   HIS A  24      31.407  19.746   7.979  1.00  0.00           C  
ATOM    164  O   HIS A  24      32.525  20.145   8.303  1.00  0.00           O  
ATOM    165  CB  HIS A  24      30.491  20.029  10.292  1.00  0.00           C  
ATOM    166  CEN HIS A  24      30.226  20.744  11.495  1.00  0.00           X  
ATOM    167  H   HIS A  24      29.016  18.363   8.494  1.00  0.00           H  
ATOM    168  N   GLY A  25      31.212  18.949   6.930  1.00  0.00           N  
ATOM    169  CA  GLY A  25      32.317  18.372   6.156  1.00  0.00           C  
ATOM    170  C   GLY A  25      32.726  19.154   4.894  1.00  0.00           C  
ATOM    171  O   GLY A  25      33.660  18.765   4.191  1.00  0.00           O  
ATOM    172  CEN GLY A  25      32.318  18.372   6.156  1.00  0.00           X  
ATOM    173  H   GLY A  25      30.263  18.725   6.659  1.00  0.00           H  
ATOM    174  N   GLY A  26      31.999  20.227   4.577  1.00  0.00           N  
ATOM    175  CA  GLY A  26      32.332  21.129   3.464  1.00  0.00           C  
ATOM    176  C   GLY A  26      31.209  21.085   2.423  1.00  0.00           C  
ATOM    177  O   GLY A  26      30.793  19.999   2.003  1.00  0.00           O  
ATOM    178  CEN GLY A  26      32.332  21.129   3.463  1.00  0.00           X  
ATOM    179  H   GLY A  26      31.177  20.420   5.132  1.00  0.00           H  
ATOM    180  N   LYS A  27      30.766  22.249   1.942  1.00  0.00           N  
ATOM    181  CA  LYS A  27      29.713  22.289   0.914  1.00  0.00           C  
ATOM    182  C   LYS A  27      30.045  21.454  -0.328  1.00  0.00           C  
ATOM    183  O   LYS A  27      29.150  20.964  -1.026  1.00  0.00           O  
ATOM    184  CB  LYS A  27      29.444  23.736   0.499  1.00  0.00           C  
ATOM    185  CEN LYS A  27      28.212  25.452   0.612  1.00  0.00           X  
ATOM    186  H   LYS A  27      31.118  23.116   2.324  1.00  0.00           H  
ATOM    187  N   ASP A  28      31.332  21.268  -0.601  1.00  0.00           N  
ATOM    188  CA  ASP A  28      31.750  20.518  -1.778  1.00  0.00           C  
ATOM    189  C   ASP A  28      31.317  19.049  -1.679  1.00  0.00           C  
ATOM    190  O   ASP A  28      31.020  18.409  -2.685  1.00  0.00           O  
ATOM    191  CB  ASP A  28      33.266  20.613  -1.961  1.00  0.00           C  
ATOM    192  CEN ASP A  28      33.962  21.141  -2.486  1.00  0.00           X  
ATOM    193  H   ASP A  28      32.027  21.657   0.018  1.00  0.00           H  
ATOM    194  N   ASN A  29      31.300  18.516  -0.452  1.00  0.00           N  
ATOM    195  CA  ASN A  29      30.884  17.143  -0.186  1.00  0.00           C  
ATOM    196  C   ASN A  29      29.364  17.080  -0.066  1.00  0.00           C  
ATOM    197  O   ASN A  29      28.712  16.166  -0.592  1.00  0.00           O  
ATOM    198  CB  ASN A  29      31.543  16.585   1.061  1.00  0.00           C  
ATOM    199  CEN ASN A  29      32.396  16.027   1.312  1.00  0.00           X  
ATOM    200  H   ASN A  29      31.545  19.095   0.346  1.00  0.00           H  
ATOM    201  N   LEU A  30      28.798  18.113   0.564  1.00  0.00           N  
ATOM    202  CA  LEU A  30      27.359  18.188   0.805  1.00  0.00           C  
ATOM    203  C   LEU A  30      26.612  18.040  -0.483  1.00  0.00           C  
ATOM    204  O   LEU A  30      25.707  17.224  -0.578  1.00  0.00           O  
ATOM    205  CB  LEU A  30      26.986  19.512   1.485  1.00  0.00           C  
ATOM    206  CEN LEU A  30      26.584  19.868   2.929  1.00  0.00           X  
ATOM    207  H   LEU A  30      29.407  18.855   0.918  1.00  0.00           H  
ATOM    208  N   HIS A  31      26.987  18.837  -1.478  1.00  0.00           N  
ATOM    209  CA  HIS A  31      26.224  18.900  -2.711  1.00  0.00           C  
ATOM    210  C   HIS A  31      25.800  17.505  -3.179  1.00  0.00           C  
ATOM    211  O   HIS A  31      24.627  17.293  -3.506  1.00  0.00           O  
ATOM    212  CB  HIS A  31      27.036  19.599  -3.807  1.00  0.00           C  
ATOM    213  CEN HIS A  31      27.178  20.906  -4.355  1.00  0.00           X  
ATOM    214  H   HIS A  31      27.797  19.449  -1.344  1.00  0.00           H  
ATOM    215  N   ASP A  32      26.717  16.531  -3.203  1.00  0.00           N  
ATOM    216  CA  ASP A  32      26.309  15.214  -3.694  1.00  0.00           C  
ATOM    217  C   ASP A  32      25.259  14.578  -2.786  1.00  0.00           C  
ATOM    218  O   ASP A  32      24.286  13.985  -3.267  1.00  0.00           O  
ATOM    219  CB  ASP A  32      27.523  14.289  -3.815  1.00  0.00           C  
ATOM    220  CEN ASP A  32      28.184  13.951  -4.512  1.00  0.00           X  
ATOM    221  H   ASP A  32      27.662  16.702  -2.877  1.00  0.00           H  
ATOM    222  N   VAL A  33      25.403  14.772  -1.474  1.00  0.00           N  
ATOM    223  CA  VAL A  33      24.462  14.166  -0.542  1.00  0.00           C  
ATOM    224  C   VAL A  33      23.064  14.725  -0.755  1.00  0.00           C  
ATOM    225  O   VAL A  33      22.076  13.981  -0.695  1.00  0.00           O  
ATOM    226  CB  VAL A  33      24.883  14.397   0.922  1.00  0.00           C  
ATOM    227  CEN VAL A  33      25.129  14.083   1.484  1.00  0.00           X  
ATOM    228  H   VAL A  33      26.196  15.314  -1.123  1.00  0.00           H  
ATOM    229  N   ASP A  34      22.981  16.031  -1.037  1.00  0.00           N  
ATOM    230  CA  ASP A  34      21.707  16.679  -1.262  1.00  0.00           C  
ATOM    231  C   ASP A  34      21.037  16.184  -2.511  1.00  0.00           C  
ATOM    232  O   ASP A  34      19.840  15.921  -2.490  1.00  0.00           O  
ATOM    233  CB  ASP A  34      21.886  18.198  -1.339  1.00  0.00           C  
ATOM    234  CEN ASP A  34      21.803  19.028  -0.754  1.00  0.00           X  
ATOM    235  H   ASP A  34      23.834  16.574  -1.100  1.00  0.00           H  
ATOM    236  N   ASN A  35      21.799  15.989  -3.587  1.00  0.00           N  
ATOM    237  CA  ASN A  35      21.190  15.493  -4.807  1.00  0.00           C  
ATOM    238  C   ASN A  35      20.588  14.116  -4.560  1.00  0.00           C  
ATOM    239  O   ASN A  35      19.455  13.844  -4.962  1.00  0.00           O  
ATOM    240  CB  ASN A  35      22.184  15.446  -5.953  1.00  0.00           C  
ATOM    241  CEN ASN A  35      22.495  16.061  -6.744  1.00  0.00           X  
ATOM    242  H   ASN A  35      22.787  16.242  -3.569  1.00  0.00           H  
ATOM    243  N   HIS A  36      21.320  13.268  -3.838  1.00  0.00           N  
ATOM    244  CA  HIS A  36      20.851  11.905  -3.618  1.00  0.00           C  
ATOM    245  C   HIS A  36      19.557  11.899  -2.800  1.00  0.00           C  
ATOM    246  O   HIS A  36      18.584  11.235  -3.162  1.00  0.00           O  
ATOM    247  CB  HIS A  36      21.926  11.070  -2.915  1.00  0.00           C  
ATOM    248  CEN HIS A  36      22.967  10.163  -3.266  1.00  0.00           X  
ATOM    249  H   HIS A  36      22.236  13.558  -3.486  1.00  0.00           H  
ATOM    250  N   LEU A  37      19.512  12.687  -1.731  1.00  0.00           N  
ATOM    251  CA  LEU A  37      18.281  12.806  -0.963  1.00  0.00           C  
ATOM    252  C   LEU A  37      17.153  13.305  -1.868  1.00  0.00           C  
ATOM    253  O   LEU A  37      16.045  12.766  -1.851  1.00  0.00           O  
ATOM    254  CB  LEU A  37      18.482  13.748   0.231  1.00  0.00           C  
ATOM    255  CEN LEU A  37      18.652  13.500   1.741  1.00  0.00           X  
ATOM    256  H   LEU A  37      20.350  13.183  -1.427  1.00  0.00           H  
ATOM    257  N   GLN A  38      17.437  14.338  -2.663  1.00  0.00           N  
ATOM    258  CA  GLN A  38      16.434  14.954  -3.518  1.00  0.00           C  
ATOM    259  C   GLN A  38      15.928  13.945  -4.543  1.00  0.00           C  
ATOM    260  O   GLN A  38      14.718  13.819  -4.729  1.00  0.00           O  
ATOM    261  CB  GLN A  38      17.007  16.183  -4.228  1.00  0.00           C  
ATOM    262  CEN GLN A  38      17.078  17.927  -4.214  1.00  0.00           X  
ATOM    263  H   GLN A  38      18.379  14.716  -2.672  1.00  0.00           H  
ATOM    264  N   ASN A  39      16.836  13.187  -5.186  1.00  0.00           N  
ATOM    265  CA  ASN A  39      16.401  12.231  -6.199  1.00  0.00           C  
ATOM    266  C   ASN A  39      15.514  11.164  -5.556  1.00  0.00           C  
ATOM    267  O   ASN A  39      14.478  10.800  -6.108  1.00  0.00           O  
ATOM    268  CB  ASN A  39      17.577  11.590  -6.912  1.00  0.00           C  
ATOM    269  CEN ASN A  39      18.149  11.749  -7.778  1.00  0.00           X  
ATOM    270  H   ASN A  39      17.833  13.300  -5.000  1.00  0.00           H  
ATOM    271  N   VAL A  40      15.869  10.732  -4.342  1.00  0.00           N  
ATOM    272  CA  VAL A  40      15.114   9.682  -3.660  1.00  0.00           C  
ATOM    273  C   VAL A  40      13.688  10.152  -3.385  1.00  0.00           C  
ATOM    274  O   VAL A  40      12.725   9.418  -3.614  1.00  0.00           O  
ATOM    275  CB  VAL A  40      15.779   9.268  -2.334  1.00  0.00           C  
ATOM    276  CEN VAL A  40      16.123   8.759  -2.021  1.00  0.00           X  
ATOM    277  H   VAL A  40      16.715  11.113  -3.904  1.00  0.00           H  
ATOM    278  N   ILE A  41      13.542  11.403  -2.960  1.00  0.00           N  
ATOM    279  CA  ILE A  41      12.221  11.950  -2.679  1.00  0.00           C  
ATOM    280  C   ILE A  41      11.364  12.016  -3.946  1.00  0.00           C  
ATOM    281  O   ILE A  41      10.179  11.655  -3.914  1.00  0.00           O  
ATOM    282  CB  ILE A  41      12.317  13.356  -2.059  1.00  0.00           C  
ATOM    283  CEN ILE A  41      12.439  13.916  -1.131  1.00  0.00           X  
ATOM    284  H   ILE A  41      14.377  11.974  -2.798  1.00  0.00           H  
ATOM    285  N   GLU A  42      11.952  12.459  -5.069  1.00  0.00           N  
ATOM    286  CA  GLU A  42      11.185  12.509  -6.310  1.00  0.00           C  
ATOM    287  C   GLU A  42      10.787  11.113  -6.779  1.00  0.00           C  
ATOM    288  O   GLU A  42       9.671  10.926  -7.265  1.00  0.00           O  
ATOM    289  CB  GLU A  42      11.987  13.221  -7.403  1.00  0.00           C  
ATOM    290  CEN GLU A  42      12.329  14.624  -8.307  1.00  0.00           X  
ATOM    291  H   GLU A  42      12.928  12.760  -5.048  1.00  0.00           H  
ATOM    292  N   ASP A  43      11.660  10.110  -6.590  1.00  0.00           N  
ATOM    293  CA  ASP A  43      11.315   8.753  -6.993  1.00  0.00           C  
ATOM    294  C   ASP A  43      10.229   8.143  -6.114  1.00  0.00           C  
ATOM    295  O   ASP A  43       9.325   7.480  -6.626  1.00  0.00           O  
ATOM    296  CB  ASP A  43      12.562   7.865  -6.969  1.00  0.00           C  
ATOM    297  CEN ASP A  43      13.277   7.501  -7.595  1.00  0.00           X  
ATOM    298  H   ASP A  43      12.578  10.303  -6.190  1.00  0.00           H  
ATOM    299  N   ILE A  44      10.263   8.417  -4.808  1.00  0.00           N  
ATOM    300  CA  ILE A  44       9.226   7.890  -3.935  1.00  0.00           C  
ATOM    301  C   ILE A  44       7.891   8.512  -4.301  1.00  0.00           C  
ATOM    302  O   ILE A  44       6.870   7.824  -4.349  1.00  0.00           O  
ATOM    303  CB  ILE A  44       9.530   8.160  -2.450  1.00  0.00           C  
ATOM    304  CEN ILE A  44      10.044   7.789  -1.562  1.00  0.00           X  
ATOM    305  H   ILE A  44      11.032   8.967  -4.420  1.00  0.00           H  
ATOM    306  N   HIS A  45       7.893   9.817  -4.577  1.00  0.00           N  
ATOM    307  CA  HIS A  45       6.669  10.482  -4.985  1.00  0.00           C  
ATOM    308  C   HIS A  45       6.154   9.878  -6.288  1.00  0.00           C  
ATOM    309  O   HIS A  45       4.969   9.544  -6.399  1.00  0.00           O  
ATOM    310  CB  HIS A  45       6.894  11.989  -5.148  1.00  0.00           C  
ATOM    311  CEN HIS A  45       6.727  13.178  -4.381  1.00  0.00           X  
ATOM    312  H   HIS A  45       8.757  10.356  -4.493  1.00  0.00           H  
ATOM    313  N   ASP A  46       7.037   9.719  -7.279  1.00  0.00           N  
ATOM    314  CA  ASP A  46       6.584   9.170  -8.543  1.00  0.00           C  
ATOM    315  C   ASP A  46       5.987   7.780  -8.360  1.00  0.00           C  
ATOM    316  O   ASP A  46       4.955   7.476  -8.962  1.00  0.00           O  
ATOM    317  CB  ASP A  46       7.739   9.120  -9.547  1.00  0.00           C  
ATOM    318  CEN ASP A  46       8.128   9.654 -10.322  1.00  0.00           X  
ATOM    319  H   ASP A  46       8.009   9.997  -7.151  1.00  0.00           H  
ATOM    320  N   PHE A  47       6.579   6.962  -7.488  1.00  0.00           N  
ATOM    321  CA  PHE A  47       6.067   5.615  -7.266  1.00  0.00           C  
ATOM    322  C   PHE A  47       4.623   5.688  -6.779  1.00  0.00           C  
ATOM    323  O   PHE A  47       3.730   5.058  -7.350  1.00  0.00           O  
ATOM    324  CB  PHE A  47       6.936   4.861  -6.258  1.00  0.00           C  
ATOM    325  CEN PHE A  47       8.108   3.787  -6.267  1.00  0.00           X  
ATOM    326  H   PHE A  47       7.414   7.261  -6.982  1.00  0.00           H  
ATOM    327  N   MET A  48       4.382   6.481  -5.727  1.00  0.00           N  
ATOM    328  CA  MET A  48       3.126   6.419  -4.986  1.00  0.00           C  
ATOM    329  C   MET A  48       1.925   6.818  -5.833  1.00  0.00           C  
ATOM    330  O   MET A  48       0.812   6.333  -5.614  1.00  0.00           O  
ATOM    331  CB  MET A  48       3.208   7.314  -3.750  1.00  0.00           C  
ATOM    332  CEN MET A  48       3.317   7.266  -2.000  1.00  0.00           X  
ATOM    333  H   MET A  48       5.108   7.132  -5.420  1.00  0.00           H  
ATOM    334  N   GLN A  49       2.154   7.661  -6.835  1.00  0.00           N  
ATOM    335  CA  GLN A  49       1.099   8.448  -7.452  1.00  0.00           C  
ATOM    336  C   GLN A  49       0.608   7.836  -8.776  1.00  0.00           C  
ATOM    337  O   GLN A  49      -0.034   8.519  -9.575  1.00  0.00           O  
ATOM    338  CB  GLN A  49       1.591   9.878  -7.695  1.00  0.00           C  
ATOM    339  CEN GLN A  49       1.571  11.510  -7.078  1.00  0.00           X  
ATOM    340  H   GLN A  49       3.120   7.801  -7.143  1.00  0.00           H  
ATOM    341  N   GLY A  50       0.916   6.555  -9.020  1.00  0.00           N  
ATOM    342  CA  GLY A  50       0.584   5.884 -10.277  1.00  0.00           C  
ATOM    343  C   GLY A  50       1.750   5.805 -11.265  1.00  0.00           C  
ATOM    344  O   GLY A  50       1.688   5.085 -12.265  1.00  0.00           O  
ATOM    345  CEN GLY A  50       0.584   5.884 -10.278  1.00  0.00           X  
ATOM    346  H   GLY A  50       1.397   5.999  -8.311  1.00  0.00           H  
ATOM    347  N   GLY A  51       2.836   6.518 -10.990  1.00  0.00           N  
ATOM    348  CA  GLY A  51       4.002   6.560 -11.866  1.00  0.00           C  
ATOM    349  C   GLY A  51       5.120   5.640 -11.375  1.00  0.00           C  
ATOM    350  O   GLY A  51       6.201   6.105 -11.009  1.00  0.00           O  
ATOM    351  CEN GLY A  51       4.003   6.560 -11.866  1.00  0.00           X  
ATOM    352  H   GLY A  51       2.882   7.032 -10.116  1.00  0.00           H  
ATOM    353  N   GLY A  52       4.861   4.339 -11.352  1.00  0.00           N  
ATOM    354  CA  GLY A  52       5.910   3.402 -10.971  1.00  0.00           C  
ATOM    355  C   GLY A  52       5.642   1.946 -11.328  1.00  0.00           C  
ATOM    356  O   GLY A  52       4.503   1.524 -11.528  1.00  0.00           O  
ATOM    357  CEN GLY A  52       5.910   3.402 -10.971  1.00  0.00           X  
ATOM    358  H   GLY A  52       3.914   4.040 -11.589  1.00  0.00           H  
ATOM    359  N   SER A  53       6.728   1.192 -11.411  1.00  0.00           N  
ATOM    360  CA  SER A  53       6.739  -0.202 -11.836  1.00  0.00           C  
ATOM    361  C   SER A  53       7.942  -0.913 -11.221  1.00  0.00           C  
ATOM    362  O   SER A  53       8.769  -0.271 -10.567  1.00  0.00           O  
ATOM    363  CB  SER A  53       6.769  -0.298 -13.349  1.00  0.00           C  
ATOM    364  CEN SER A  53       6.889  -0.169 -13.863  1.00  0.00           X  
ATOM    365  H   SER A  53       7.609   1.626 -11.179  1.00  0.00           H  
ATOM    366  N   GLY A  54       8.082  -2.217 -11.468  1.00  0.00           N  
ATOM    367  CA  GLY A  54       9.223  -2.957 -10.921  1.00  0.00           C  
ATOM    368  C   GLY A  54      10.562  -2.300 -11.277  1.00  0.00           C  
ATOM    369  O   GLY A  54      11.506  -2.365 -10.495  1.00  0.00           O  
ATOM    370  CEN GLY A  54       9.223  -2.957 -10.921  1.00  0.00           X  
ATOM    371  H   GLY A  54       7.392  -2.699 -12.026  1.00  0.00           H  
ATOM    372  N   GLY A  55      10.634  -1.650 -12.445  1.00  0.00           N  
ATOM    373  CA  GLY A  55      11.835  -0.917 -12.856  1.00  0.00           C  
ATOM    374  C   GLY A  55      12.116   0.275 -11.937  1.00  0.00           C  
ATOM    375  O   GLY A  55      13.271   0.603 -11.656  1.00  0.00           O  
ATOM    376  CEN GLY A  55      11.835  -0.917 -12.856  1.00  0.00           X  
ATOM    377  H   GLY A  55       9.833  -1.661 -13.057  1.00  0.00           H  
ATOM    378  N   LYS A  56      11.051   0.937 -11.480  1.00  0.00           N  
ATOM    379  CA  LYS A  56      11.170   2.061 -10.571  1.00  0.00           C  
ATOM    380  C   LYS A  56      11.714   1.528  -9.271  1.00  0.00           C  
ATOM    381  O   LYS A  56      12.573   2.151  -8.647  1.00  0.00           O  
ATOM    382  CB  LYS A  56       9.827   2.761 -10.356  1.00  0.00           C  
ATOM    383  CEN LYS A  56       8.574   4.424 -10.729  1.00  0.00           X  
ATOM    384  H   LYS A  56      10.121   0.625 -11.734  1.00  0.00           H  
ATOM    385  N   LEU A  57      11.225   0.354  -8.868  1.00  0.00           N  
ATOM    386  CA  LEU A  57      11.695  -0.193  -7.610  1.00  0.00           C  
ATOM    387  C   LEU A  57      13.205  -0.482  -7.718  1.00  0.00           C  
ATOM    388  O   LEU A  57      13.975  -0.136  -6.830  1.00  0.00           O  
ATOM    389  CB  LEU A  57      10.910  -1.460  -7.250  1.00  0.00           C  
ATOM    390  CEN LEU A  57       9.792  -1.743  -6.228  1.00  0.00           X  
ATOM    391  H   LEU A  57      10.531  -0.131  -9.442  1.00  0.00           H  
ATOM    392  N   GLN A  58      13.659  -1.092  -8.815  1.00  0.00           N  
ATOM    393  CA  GLN A  58      15.080  -1.422  -8.900  1.00  0.00           C  
ATOM    394  C   GLN A  58      15.947  -0.155  -8.907  1.00  0.00           C  
ATOM    395  O   GLN A  58      16.985  -0.105  -8.234  1.00  0.00           O  
ATOM    396  CB  GLN A  58      15.360  -2.250 -10.157  1.00  0.00           C  
ATOM    397  CEN GLN A  58      15.631  -3.864 -10.763  1.00  0.00           X  
ATOM    398  H   GLN A  58      13.015  -1.355  -9.560  1.00  0.00           H  
ATOM    399  N   GLU A  59      15.493   0.899  -9.604  1.00  0.00           N  
ATOM    400  CA  GLU A  59      16.287   2.129  -9.653  1.00  0.00           C  
ATOM    401  C   GLU A  59      16.415   2.726  -8.256  1.00  0.00           C  
ATOM    402  O   GLU A  59      17.485   3.202  -7.862  1.00  0.00           O  
ATOM    403  CB  GLU A  59      15.661   3.146 -10.609  1.00  0.00           C  
ATOM    404  CEN GLU A  59      15.614   3.904 -12.135  1.00  0.00           X  
ATOM    405  H   GLU A  59      14.622   0.830 -10.136  1.00  0.00           H  
ATOM    406  N   MET A  60      15.324   2.642  -7.495  1.00  0.00           N  
ATOM    407  CA  MET A  60      15.260   3.159  -6.140  1.00  0.00           C  
ATOM    408  C   MET A  60      16.276   2.456  -5.262  1.00  0.00           C  
ATOM    409  O   MET A  60      16.956   3.094  -4.462  1.00  0.00           O  
ATOM    410  CB  MET A  60      13.854   2.992  -5.569  1.00  0.00           C  
ATOM    411  CEN MET A  60      12.426   3.893  -5.092  1.00  0.00           X  
ATOM    412  H   MET A  60      14.484   2.223  -7.891  1.00  0.00           H  
ATOM    413  N   MET A  61      16.372   1.133  -5.411  1.00  0.00           N  
ATOM    414  CA  MET A  61      17.299   0.362  -4.609  1.00  0.00           C  
ATOM    415  C   MET A  61      18.737   0.724  -4.916  1.00  0.00           C  
ATOM    416  O   MET A  61      19.542   0.895  -3.996  1.00  0.00           O  
ATOM    417  CB  MET A  61      17.072  -1.132  -4.837  1.00  0.00           C  
ATOM    418  CEN MET A  61      16.457  -2.582  -4.065  1.00  0.00           X  
ATOM    419  H   MET A  61      15.763   0.659  -6.080  1.00  0.00           H  
ATOM    420  N   LYS A  62      19.073   0.917  -6.184  1.00  0.00           N  
ATOM    421  CA  LYS A  62      20.458   1.229  -6.486  1.00  0.00           C  
ATOM    422  C   LYS A  62      20.820   2.594  -5.884  1.00  0.00           C  
ATOM    423  O   LYS A  62      21.895   2.753  -5.295  1.00  0.00           O  
ATOM    424  CB  LYS A  62      20.698   1.220  -7.996  1.00  0.00           C  
ATOM    425  CEN LYS A  62      21.483   0.238  -9.698  1.00  0.00           X  
ATOM    426  H   LYS A  62      18.376   0.811  -6.927  1.00  0.00           H  
ATOM    427  N   GLU A  63      19.899   3.564  -5.980  1.00  0.00           N  
ATOM    428  CA  GLU A  63      20.164   4.920  -5.494  1.00  0.00           C  
ATOM    429  C   GLU A  63      20.342   4.922  -3.968  1.00  0.00           C  
ATOM    430  O   GLU A  63      21.183   5.642  -3.420  1.00  0.00           O  
ATOM    431  CB  GLU A  63      19.033   5.868  -5.899  1.00  0.00           C  
ATOM    432  CEN GLU A  63      18.409   7.062  -6.941  1.00  0.00           X  
ATOM    433  H   GLU A  63      19.001   3.351  -6.422  1.00  0.00           H  
ATOM    434  N   PHE A  64      19.568   4.092  -3.284  1.00  0.00           N  
ATOM    435  CA  PHE A  64      19.640   3.985  -1.839  1.00  0.00           C  
ATOM    436  C   PHE A  64      21.020   3.439  -1.462  1.00  0.00           C  
ATOM    437  O   PHE A  64      21.659   3.950  -0.537  1.00  0.00           O  
ATOM    438  CB  PHE A  64      18.527   3.085  -1.300  1.00  0.00           C  
ATOM    439  CEN PHE A  64      17.095   3.237  -0.627  1.00  0.00           X  
ATOM    440  H   PHE A  64      18.861   3.557  -3.785  1.00  0.00           H  
ATOM    441  N   GLN A  65      21.503   2.415  -2.177  1.00  0.00           N  
ATOM    442  CA  GLN A  65      22.797   1.848  -1.819  1.00  0.00           C  
ATOM    443  C   GLN A  65      23.862   2.932  -1.959  1.00  0.00           C  
ATOM    444  O   GLN A  65      24.686   3.107  -1.066  1.00  0.00           O  
ATOM    445  CB  GLN A  65      23.138   0.647  -2.705  1.00  0.00           C  
ATOM    446  CEN GLN A  65      23.185  -1.097  -2.777  1.00  0.00           X  
ATOM    447  H   GLN A  65      20.974   2.040  -2.967  1.00  0.00           H  
ATOM    448  N   GLN A  66      23.812   3.713  -3.046  1.00  0.00           N  
ATOM    449  CA  GLN A  66      24.847   4.718  -3.257  1.00  0.00           C  
ATOM    450  C   GLN A  66      24.822   5.724  -2.103  1.00  0.00           C  
ATOM    451  O   GLN A  66      25.877   6.064  -1.571  1.00  0.00           O  
ATOM    452  CB  GLN A  66      24.645   5.439  -4.593  1.00  0.00           C  
ATOM    453  CEN GLN A  66      25.185   5.536  -6.250  1.00  0.00           X  
ATOM    454  H   GLN A  66      23.078   3.575  -3.743  1.00  0.00           H  
ATOM    455  N   VAL A  67      23.624   6.133  -1.654  1.00  0.00           N  
ATOM    456  CA  VAL A  67      23.541   7.140  -0.587  1.00  0.00           C  
ATOM    457  C   VAL A  67      24.169   6.593   0.694  1.00  0.00           C  
ATOM    458  O   VAL A  67      24.883   7.305   1.399  1.00  0.00           O  
ATOM    459  CB  VAL A  67      22.088   7.561  -0.302  1.00  0.00           C  
ATOM    460  CEN VAL A  67      21.639   8.080  -0.363  1.00  0.00           X  
ATOM    461  H   VAL A  67      22.779   5.764  -2.091  1.00  0.00           H  
ATOM    462  N   LEU A  68      23.970   5.310   0.979  1.00  0.00           N  
ATOM    463  CA  LEU A  68      24.603   4.746   2.170  1.00  0.00           C  
ATOM    464  C   LEU A  68      26.120   4.783   2.121  1.00  0.00           C  
ATOM    465  O   LEU A  68      26.773   5.171   3.100  1.00  0.00           O  
ATOM    466  CB  LEU A  68      24.129   3.301   2.374  1.00  0.00           C  
ATOM    467  CEN LEU A  68      23.117   2.660   3.343  1.00  0.00           X  
ATOM    468  H   LEU A  68      23.378   4.745   0.366  1.00  0.00           H  
ATOM    469  N   ASP A  69      26.695   4.422   0.982  1.00  0.00           N  
ATOM    470  CA  ASP A  69      28.140   4.432   0.891  1.00  0.00           C  
ATOM    471  C   ASP A  69      28.674   5.845   1.130  1.00  0.00           C  
ATOM    472  O   ASP A  69      29.639   6.035   1.878  1.00  0.00           O  
ATOM    473  CB  ASP A  69      28.596   3.909  -0.474  1.00  0.00           C  
ATOM    474  CEN ASP A  69      28.933   3.054  -0.913  1.00  0.00           X  
ATOM    475  H   ASP A  69      26.119   4.106   0.201  1.00  0.00           H  
ATOM    476  N   GLU A  70      28.021   6.849   0.538  1.00  0.00           N  
ATOM    477  CA  GLU A  70      28.509   8.213   0.668  1.00  0.00           C  
ATOM    478  C   GLU A  70      28.439   8.691   2.109  1.00  0.00           C  
ATOM    479  O   GLU A  70      29.389   9.309   2.596  1.00  0.00           O  
ATOM    480  CB  GLU A  70      27.710   9.155  -0.236  1.00  0.00           C  
ATOM    481  CEN GLU A  70      27.559  10.030  -1.690  1.00  0.00           X  
ATOM    482  H   GLU A  70      27.195   6.655  -0.026  1.00  0.00           H  
ATOM    483  N   LEU A  71      27.387   8.316   2.835  1.00  0.00           N  
ATOM    484  CA  LEU A  71      27.256   8.757   4.213  1.00  0.00           C  
ATOM    485  C   LEU A  71      28.351   8.164   5.070  1.00  0.00           C  
ATOM    486  O   LEU A  71      28.934   8.848   5.910  1.00  0.00           O  
ATOM    487  CB  LEU A  71      25.878   8.376   4.769  1.00  0.00           C  
ATOM    488  CEN LEU A  71      24.603   9.192   5.053  1.00  0.00           X  
ATOM    489  H   LEU A  71      26.642   7.759   2.406  1.00  0.00           H  
ATOM    490  N   ASN A  72      28.687   6.899   4.822  1.00  0.00           N  
ATOM    491  CA  ASN A  72      29.689   6.229   5.636  1.00  0.00           C  
ATOM    492  C   ASN A  72      31.067   6.860   5.417  1.00  0.00           C  
ATOM    493  O   ASN A  72      31.837   7.057   6.361  1.00  0.00           O  
ATOM    494  CB  ASN A  72      29.732   4.739   5.350  1.00  0.00           C  
ATOM    495  CEN ASN A  72      29.299   3.858   5.721  1.00  0.00           X  
ATOM    496  H   ASN A  72      28.211   6.373   4.087  1.00  0.00           H  
ATOM    497  N   ASN A  73      31.369   7.204   4.165  1.00  0.00           N  
ATOM    498  CA  ASN A  73      32.664   7.765   3.819  1.00  0.00           C  
ATOM    499  C   ASN A  73      32.850   9.214   4.291  1.00  0.00           C  
ATOM    500  O   ASN A  73      33.966   9.613   4.640  1.00  0.00           O  
ATOM    501  CB  ASN A  73      32.899   7.675   2.323  1.00  0.00           C  
ATOM    502  CEN ASN A  73      33.326   7.005   1.637  1.00  0.00           X  
ATOM    503  H   ASN A  73      30.692   7.030   3.422  1.00  0.00           H  
ATOM    504  N   HIS A  74      31.773  10.004   4.303  1.00  0.00           N  
ATOM    505  CA  HIS A  74      31.881  11.419   4.658  1.00  0.00           C  
ATOM    506  C   HIS A  74      31.699  11.742   6.146  1.00  0.00           C  
ATOM    507  O   HIS A  74      32.355  12.642   6.675  1.00  0.00           O  
ATOM    508  CB  HIS A  74      30.865  12.227   3.845  1.00  0.00           C  
ATOM    509  CEN HIS A  74      30.820  12.957   2.622  1.00  0.00           X  
ATOM    510  H   HIS A  74      30.875   9.624   4.000  1.00  0.00           H  
ATOM    511  N   LEU A  75      30.814  11.027   6.824  1.00  0.00           N  
ATOM    512  CA  LEU A  75      30.521  11.292   8.226  1.00  0.00           C  
ATOM    513  C   LEU A  75      31.559  10.630   9.136  1.00  0.00           C  
ATOM    514  O   LEU A  75      31.679   9.406   9.175  1.00  0.00           O  
ATOM    515  CB  LEU A  75      29.110  10.802   8.573  1.00  0.00           C  
ATOM    516  CEN LEU A  75      27.774  11.536   8.798  1.00  0.00           X  
ATOM    517  H   LEU A  75      30.289  10.286   6.361  1.00  0.00           H  
ATOM    518  N   GLN A  76      32.319  11.459   9.848  1.00  0.00           N  
ATOM    519  CA  GLN A  76      33.405  10.994  10.717  1.00  0.00           C  
ATOM    520  C   GLN A  76      33.239  10.948  12.241  1.00  0.00           C  
ATOM    521  O   GLN A  76      32.407  11.629  12.868  1.00  0.00           O  
ATOM    522  CB  GLN A  76      34.634  11.858  10.420  1.00  0.00           C  
ATOM    523  CEN GLN A  76      36.114  11.953   9.500  1.00  0.00           X  
ATOM    524  H   GLN A  76      32.189  12.453   9.725  1.00  0.00           H  
ATOM    525  N   GLY A  77      34.118  10.130  12.814  1.00  0.00           N  
ATOM    526  CA  GLY A  77      34.258   9.943  14.241  1.00  0.00           C  
ATOM    527  C   GLY A  77      33.032   9.376  14.911  1.00  0.00           C  
ATOM    528  O   GLY A  77      32.353   8.495  14.376  1.00  0.00           O  
ATOM    529  CEN GLY A  77      34.258   9.943  14.241  1.00  0.00           X  
ATOM    530  H   GLY A  77      34.760   9.633  12.206  1.00  0.00           H  
ATOM    531  N   GLY A  78      32.804   9.882  16.114  1.00  0.00           N  
ATOM    532  CA  GLY A  78      31.725   9.482  16.982  1.00  0.00           C  
ATOM    533  C   GLY A  78      30.536  10.433  16.963  1.00  0.00           C  
ATOM    534  O   GLY A  78      29.743  10.419  17.903  1.00  0.00           O  
ATOM    535  CEN GLY A  78      31.724   9.482  16.982  1.00  0.00           X  
ATOM    536  H   GLY A  78      33.436  10.597  16.449  1.00  0.00           H  
ATOM    537  N   LYS A  79      30.423  11.325  15.971  1.00  0.00           N  
ATOM    538  CA  LYS A  79      29.369  12.331  16.132  1.00  0.00           C  
ATOM    539  C   LYS A  79      28.007  11.647  16.322  1.00  0.00           C  
ATOM    540  O   LYS A  79      27.540  10.916  15.446  1.00  0.00           O  
ATOM    541  CB  LYS A  79      29.330  13.272  14.926  1.00  0.00           C  
ATOM    542  CEN LYS A  79      29.770  15.167  14.094  1.00  0.00           X  
ATOM    543  H   LYS A  79      31.022  11.304  15.133  1.00  0.00           H  
ATOM    544  N   HIS A  80      27.334  11.961  17.434  1.00  0.00           N  
ATOM    545  CA  HIS A  80      25.992  11.436  17.673  1.00  0.00           C  
ATOM    546  C   HIS A  80      25.059  11.654  16.506  1.00  0.00           C  
ATOM    547  O   HIS A  80      24.228  10.797  16.207  1.00  0.00           O  
ATOM    548  CB  HIS A  80      25.386  12.068  18.930  1.00  0.00           C  
ATOM    549  CEN HIS A  80      25.260  11.767  20.317  1.00  0.00           X  
ATOM    550  H   HIS A  80      27.803  12.487  18.158  1.00  0.00           H  
ATOM    551  N   THR A  81      25.202  12.776  15.813  1.00  0.00           N  
ATOM    552  CA  THR A  81      24.338  13.024  14.669  1.00  0.00           C  
ATOM    553  C   THR A  81      24.578  11.972  13.607  1.00  0.00           C  
ATOM    554  O   THR A  81      23.641  11.496  12.971  1.00  0.00           O  
ATOM    555  CB  THR A  81      24.568  14.421  14.063  1.00  0.00           C  
ATOM    556  CEN THR A  81      24.572  15.004  14.103  1.00  0.00           X  
ATOM    557  H   THR A  81      25.887  13.457  16.095  1.00  0.00           H  
ATOM    558  N   VAL A  82      25.833  11.592  13.431  1.00  0.00           N  
ATOM    559  CA  VAL A  82      26.197  10.636  12.410  1.00  0.00           C  
ATOM    560  C   VAL A  82      25.683   9.268  12.735  1.00  0.00           C  
ATOM    561  O   VAL A  82      25.201   8.555  11.852  1.00  0.00           O  
ATOM    562  CB  VAL A  82      27.724  10.561  12.219  1.00  0.00           C  
ATOM    563  CEN VAL A  82      28.237  10.718  11.787  1.00  0.00           X  
ATOM    564  H   VAL A  82      26.550  11.966  14.033  1.00  0.00           H  
ATOM    565  N   HIS A  83      25.761   8.899  14.012  1.00  0.00           N  
ATOM    566  CA  HIS A  83      25.277   7.594  14.402  1.00  0.00           C  
ATOM    567  C   HIS A  83      23.786   7.507  14.125  1.00  0.00           C  
ATOM    568  O   HIS A  83      23.319   6.517  13.565  1.00  0.00           O  
ATOM    569  CB  HIS A  83      25.566   7.318  15.881  1.00  0.00           C  
ATOM    570  CEN HIS A  83      26.555   6.656  16.666  1.00  0.00           X  
ATOM    571  H   HIS A  83      26.191   9.522  14.703  1.00  0.00           H  
ATOM    572  N   HIS A  84      23.046   8.567  14.456  1.00  0.00           N  
ATOM    573  CA  HIS A  84      21.608   8.555  14.269  1.00  0.00           C  
ATOM    574  C   HIS A  84      21.260   8.433  12.789  1.00  0.00           C  
ATOM    575  O   HIS A  84      20.391   7.644  12.414  1.00  0.00           O  
ATOM    576  CB  HIS A  84      20.973   9.817  14.861  1.00  0.00           C  
ATOM    577  CEN HIS A  84      20.346  10.222  16.075  1.00  0.00           X  
ATOM    578  H   HIS A  84      23.488   9.378  14.890  1.00  0.00           H  
ATOM    579  N   ILE A  85      21.957   9.169  11.924  1.00  0.00           N  
ATOM    580  CA  ILE A  85      21.627   9.109  10.512  1.00  0.00           C  
ATOM    581  C   ILE A  85      21.905   7.716   9.970  1.00  0.00           C  
ATOM    582  O   ILE A  85      21.142   7.205   9.147  1.00  0.00           O  
ATOM    583  CB  ILE A  85      22.422  10.145   9.695  1.00  0.00           C  
ATOM    584  CEN ILE A  85      22.446  11.177   9.345  1.00  0.00           X  
ATOM    585  H   ILE A  85      22.694   9.789  12.260  1.00  0.00           H  
ATOM    586  N   GLU A  86      22.977   7.077  10.437  1.00  0.00           N  
ATOM    587  CA  GLU A  86      23.303   5.758   9.919  1.00  0.00           C  
ATOM    588  C   GLU A  86      22.188   4.760  10.271  1.00  0.00           C  
ATOM    589  O   GLU A  86      21.754   3.982   9.419  1.00  0.00           O  
ATOM    590  CB  GLU A  86      24.648   5.283  10.474  1.00  0.00           C  
ATOM    591  CEN GLU A  86      26.328   5.063  10.287  1.00  0.00           X  
ATOM    592  H   GLU A  86      23.565   7.512  11.150  1.00  0.00           H  
ATOM    593  N   GLN A  87      21.692   4.805  11.520  1.00  0.00           N  
ATOM    594  CA  GLN A  87      20.630   3.900  11.952  1.00  0.00           C  
ATOM    595  C   GLN A  87      19.357   4.101  11.142  1.00  0.00           C  
ATOM    596  O   GLN A  87      18.725   3.121  10.729  1.00  0.00           O  
ATOM    597  CB  GLN A  87      20.328   4.101  13.439  1.00  0.00           C  
ATOM    598  CEN GLN A  87      20.603   3.467  15.042  1.00  0.00           X  
ATOM    599  H   GLN A  87      22.090   5.459  12.194  1.00  0.00           H  
ATOM    600  N   ASN A  88      19.000   5.361  10.868  1.00  0.00           N  
ATOM    601  CA  ASN A  88      17.774   5.664  10.142  1.00  0.00           C  
ATOM    602  C   ASN A  88      17.859   5.118   8.734  1.00  0.00           C  
ATOM    603  O   ASN A  88      16.904   4.533   8.223  1.00  0.00           O  
ATOM    604  CB  ASN A  88      17.484   7.154  10.115  1.00  0.00           C  
ATOM    605  CEN ASN A  88      16.935   7.854  10.671  1.00  0.00           X  
ATOM    606  H   ASN A  88      19.572   6.130  11.217  1.00  0.00           H  
ATOM    607  N   ILE A  89      19.027   5.249   8.123  1.00  0.00           N  
ATOM    608  CA  ILE A  89      19.201   4.811   6.757  1.00  0.00           C  
ATOM    609  C   ILE A  89      19.068   3.297   6.684  1.00  0.00           C  
ATOM    610  O   ILE A  89      18.440   2.782   5.761  1.00  0.00           O  
ATOM    611  CB  ILE A  89      20.567   5.240   6.189  1.00  0.00           C  
ATOM    612  CEN ILE A  89      21.116   6.040   5.693  1.00  0.00           X  
ATOM    613  H   ILE A  89      19.802   5.703   8.608  1.00  0.00           H  
ATOM    614  N   LYS A  90      19.656   2.576   7.652  1.00  0.00           N  
ATOM    615  CA  LYS A  90      19.535   1.119   7.655  1.00  0.00           C  
ATOM    616  C   LYS A  90      18.076   0.685   7.763  1.00  0.00           C  
ATOM    617  O   LYS A  90      17.635  -0.190   7.018  1.00  0.00           O  
ATOM    618  CB  LYS A  90      20.348   0.516   8.802  1.00  0.00           C  
ATOM    619  CEN LYS A  90      22.082  -0.511   9.447  1.00  0.00           X  
ATOM    620  H   LYS A  90      20.185   3.042   8.387  1.00  0.00           H  
ATOM    621  N   GLU A  91      17.288   1.321   8.633  1.00  0.00           N  
ATOM    622  CA  GLU A  91      15.899   0.897   8.746  1.00  0.00           C  
ATOM    623  C   GLU A  91      15.164   1.132   7.428  1.00  0.00           C  
ATOM    624  O   GLU A  91      14.397   0.278   6.971  1.00  0.00           O  
ATOM    625  CB  GLU A  91      15.199   1.637   9.888  1.00  0.00           C  
ATOM    626  CEN GLU A  91      14.636   1.678  11.495  1.00  0.00           X  
ATOM    627  H   GLU A  91      17.654   2.068   9.222  1.00  0.00           H  
ATOM    628  N   ILE A  92      15.450   2.263   6.778  1.00  0.00           N  
ATOM    629  CA  ILE A  92      14.757   2.618   5.547  1.00  0.00           C  
ATOM    630  C   ILE A  92      15.041   1.572   4.485  1.00  0.00           C  
ATOM    631  O   ILE A  92      14.143   1.190   3.734  1.00  0.00           O  
ATOM    632  CB  ILE A  92      15.177   4.005   5.027  1.00  0.00           C  
ATOM    633  CEN ILE A  92      14.984   5.076   5.088  1.00  0.00           X  
ATOM    634  H   ILE A  92      16.135   2.911   7.175  1.00  0.00           H  
ATOM    635  N   PHE A  93      16.290   1.106   4.430  1.00  0.00           N  
ATOM    636  CA  PHE A  93      16.742   0.124   3.456  1.00  0.00           C  
ATOM    637  C   PHE A  93      15.938  -1.149   3.623  1.00  0.00           C  
ATOM    638  O   PHE A  93      15.387  -1.675   2.658  1.00  0.00           O  
ATOM    639  CB  PHE A  93      18.237  -0.161   3.614  1.00  0.00           C  
ATOM    640  CEN PHE A  93      19.607   0.269   2.933  1.00  0.00           X  
ATOM    641  H   PHE A  93      16.971   1.466   5.093  1.00  0.00           H  
ATOM    642  N   HIS A  94      15.827  -1.626   4.860  1.00  0.00           N  
ATOM    643  CA  HIS A  94      15.076  -2.841   5.122  1.00  0.00           C  
ATOM    644  C   HIS A  94      13.623  -2.713   4.663  1.00  0.00           C  
ATOM    645  O   HIS A  94      13.092  -3.623   4.015  1.00  0.00           O  
ATOM    646  CB  HIS A  94      15.128  -3.190   6.613  1.00  0.00           C  
ATOM    647  CEN HIS A  94      15.896  -4.013   7.487  1.00  0.00           X  
ATOM    648  H   HIS A  94      16.305  -1.155   5.631  1.00  0.00           H  
ATOM    649  N   HIS A  95      12.983  -1.578   4.945  1.00  0.00           N  
ATOM    650  CA  HIS A  95      11.579  -1.459   4.575  1.00  0.00           C  
ATOM    651  C   HIS A  95      11.438  -1.477   3.048  1.00  0.00           C  
ATOM    652  O   HIS A  95      10.510  -2.094   2.508  1.00  0.00           O  
ATOM    653  CB  HIS A  95      10.968  -0.180   5.155  1.00  0.00           C  
ATOM    654  CEN HIS A  95      10.214   0.215   6.298  1.00  0.00           X  
ATOM    655  H   HIS A  95      13.463  -0.823   5.438  1.00  0.00           H  
ATOM    656  N   LEU A  96      12.374  -0.837   2.344  1.00  0.00           N  
ATOM    657  CA  LEU A  96      12.292  -0.792   0.895  1.00  0.00           C  
ATOM    658  C   LEU A  96      12.403  -2.197   0.324  1.00  0.00           C  
ATOM    659  O   LEU A  96      11.683  -2.535  -0.616  1.00  0.00           O  
ATOM    660  CB  LEU A  96      13.389   0.114   0.322  1.00  0.00           C  
ATOM    661  CEN LEU A  96      13.368   1.537  -0.268  1.00  0.00           X  
ATOM    662  H   LEU A  96      13.143  -0.368   2.822  1.00  0.00           H  
ATOM    663  N   GLU A  97      13.277  -3.035   0.897  1.00  0.00           N  
ATOM    664  CA  GLU A  97      13.445  -4.386   0.379  1.00  0.00           C  
ATOM    665  C   GLU A  97      12.162  -5.193   0.566  1.00  0.00           C  
ATOM    666  O   GLU A  97      11.741  -5.916  -0.341  1.00  0.00           O  
ATOM    667  CB  GLU A  97      14.619  -5.085   1.069  1.00  0.00           C  
ATOM    668  CEN GLU A  97      16.249  -5.580   1.069  1.00  0.00           X  
ATOM    669  H   GLU A  97      13.850  -2.718   1.679  1.00  0.00           H  
ATOM    670  N   GLU A  98      11.516  -5.060   1.732  1.00  0.00           N  
ATOM    671  CA  GLU A  98      10.325  -5.860   1.991  1.00  0.00           C  
ATOM    672  C   GLU A  98       9.219  -5.461   1.016  1.00  0.00           C  
ATOM    673  O   GLU A  98       8.505  -6.322   0.488  1.00  0.00           O  
ATOM    674  CB  GLU A  98       9.855  -5.687   3.437  1.00  0.00           C  
ATOM    675  CEN GLU A  98       9.776  -6.254   5.042  1.00  0.00           X  
ATOM    676  H   GLU A  98      11.879  -4.422   2.445  1.00  0.00           H  
ATOM    677  N   LEU A  99       9.127  -4.153   0.741  1.00  0.00           N  
ATOM    678  CA  LEU A  99       8.098  -3.571  -0.119  1.00  0.00           C  
ATOM    679  C   LEU A  99       8.261  -3.992  -1.580  1.00  0.00           C  
ATOM    680  O   LEU A  99       7.281  -4.276  -2.265  1.00  0.00           O  
ATOM    681  CB  LEU A  99       8.125  -2.042  -0.003  1.00  0.00           C  
ATOM    682  CEN LEU A  99       7.222  -1.033   0.731  1.00  0.00           X  
ATOM    683  H   LEU A  99       9.800  -3.525   1.188  1.00  0.00           H  
ATOM    684  N   VAL A 100       9.500  -4.039  -2.063  1.00  0.00           N  
ATOM    685  CA  VAL A 100       9.753  -4.416  -3.447  1.00  0.00           C  
ATOM    686  C   VAL A 100       9.503  -5.904  -3.663  1.00  0.00           C  
ATOM    687  O   VAL A 100       8.929  -6.304  -4.680  1.00  0.00           O  
ATOM    688  CB  VAL A 100      11.195  -4.079  -3.871  1.00  0.00           C  
ATOM    689  CEN VAL A 100      11.574  -3.657  -4.262  1.00  0.00           X  
ATOM    690  H   VAL A 100      10.280  -3.795  -1.453  1.00  0.00           H  
ATOM    691  N   HIS A 101       9.966  -6.725  -2.714  1.00  0.00           N  
ATOM    692  CA  HIS A 101       9.845  -8.174  -2.842  1.00  0.00           C  
ATOM    693  C   HIS A 101       8.430  -8.740  -2.665  1.00  0.00           C  
ATOM    694  O   HIS A 101       8.077  -9.715  -3.344  1.00  0.00           O  
ATOM    695  CB  HIS A 101      10.782  -8.850  -1.835  1.00  0.00           C  
ATOM    696  CEN HIS A 101      12.109  -9.368  -1.799  1.00  0.00           X  
ATOM    697  H   HIS A 101      10.434  -6.317  -1.899  1.00  0.00           H  
ATOM    698  N   ARG A 102       7.639  -8.170  -1.748  1.00  0.00           N  
ATOM    699  CA  ARG A 102       6.312  -8.713  -1.453  1.00  0.00           C  
ATOM    700  C   ARG A 102       5.355  -8.672  -2.641  1.00  0.00           C  
ATOM    701  O   ARG A 102       5.147  -9.699  -3.290  1.00  0.00           O  
ATOM    702  CB  ARG A 102       5.693  -8.037  -0.239  1.00  0.00           C  
ATOM    703  CEN ARG A 102       5.022  -7.602   2.109  1.00  0.00           X  
ATOM    704  H   ARG A 102       7.985  -7.373  -1.213  1.00  0.00           H  
TER                                                                             
# All scores below are weighted scores, not raw scores.
#BEGIN_POSE_ENERGIES_TABLE ./minmover_pdb/pose_23.pdb
label vdw cenpack pair env cbeta hs_pair ss_pair sheet total
weights 1 0.5 1 1 0.25 1 1 1 NA
pose 0 -9.94141 -12.4588 -21.0993 5.26295 0 0 0 -38.2365
MET:NtermProteinFull_1 0 -0.14486 -0.19112 0.4784 0.04283 0 0 0 0.18524
TYR_2 0 -0.10815 0.00819 0.83566 0.07081 0 0 0 0.80652
GLY_3 0 0.06665 -0.00293 -0.09146 0.04409 0 0 0 0.01635
LYS_4 0 -0.08328 -0.10744 -0.60186 0.04268 0 0 0 -0.7499
LEU_5 0 -0.27439 -0.33452 -0.30366 0.03505 0 0 0 -0.87752
ASN_6 0 -0.10839 0.12588 -0.36221 0.04314 0 0 0 -0.30158
ASP_7 0 -0.05625 -0.08298 -0.42964 0.06902 0 0 0 -0.49985
LEU_8 0 -0.48699 -0.81505 -0.30366 0.03419 0 0 0 -1.57151
LEU_9 0 -0.24435 -0.20409 0.08126 0.04336 0 0 0 -0.32381
GLU_10 0 -0.06786 0.03384 -0.92601 0.06913 0 0 0 -0.8909
ASP_11 0 -0.22373 -0.08217 -0.31759 0.03614 0 0 0 -0.58734
LEU_12 0 -0.38224 -0.84267 -0.30366 0.0325 0 0 0 -1.49607
GLN_13 0 -0.03231 0.2496 -0.3291 0.06889 0 0 0 -0.04291
GLU_14 0 -0.07092 -0.14135 -0.60186 0.06902 0 0 0 -0.74511
VAL_15 0 -0.37855 -0.65825 -0.19594 0.03677 0 0 0 -1.19598
LEU_16 0 0.13438 0.10222 0.4149 0.04435 0 0 0 0.69585
LYS_17 0 -0.05718 -0.03302 -0.8715 0.06922 0 0 0 -0.89249
ASN_18 0 -0.11251 0.00933 -0.07783 0.06951 0 0 0 -0.11152
LEU_19 0 -0.31058 -0.11971 -0.39148 0.03987 0 0 0 -0.78192
HIS_D_20 0 0.08654 -0.08476 0.06501 0.06894 0 0 0 0.13572
LYS_21 0 -0.01996 0.02958 -1.04927 0.07025 0 0 0 -0.9694
ASN_22 0 0.31524 -0.14549 -0.24178 0.06903 0 0 0 -0.003
TRP_23 0 0.02896 -0.09329 -0.3396 0.03554 0 0 0 -0.36838
HIS_D_24 0 -0.05089 0.02573 0.159 0.06943 0 0 0 0.20326
GLY_25 0 0.06658 -0.10627 -0.09146 0.04306 0 0 0 -0.08809
GLY_26 0 0.00464 0.00138 0.0322 0.03681 0 0 0 0.07505
LYS_27 0 0 0 -0.8715 0.0712 0 0 0 -0.8003
ASP_28 0 -0.02886 0.00682 -0.60822 0.07157 0 0 0 -0.5587
ASN_29 0 0.08103 -0.11152 -0.19403 0.03536 0 0 0 -0.18916
LEU_30 0 0.03 0.05258 0.4149 0.04268 0 0 0 0.54017
HIS_D_31 0 -0.03234 -0.0509 0.06501 0.06934 0 0 0 0.05111
ASP_32 0 -0.14902 0.05125 -0.37876 0.06893 0 0 0 -0.4076
VAL_33 0 -0.28495 -0.07585 -0.27892 0.03165 0 0 0 -0.60807
ASP_34 0 0.1942 0.40256 -0.31759 0.06919 0 0 0 0.34835
ASN_35 0 -0.08141 -0.05821 -0.32173 0.06893 0 0 0 -0.39242
HIS_D_36 0 -0.27068 -0.12854 -0.18191 0.0359 0 0 0 -0.54523
LEU_37 0 0.17052 -0.722 -0.45811 0.03721 0 0 0 -0.97239
GLN_38 0 0.00827 0.0831 -0.49415 0.06887 0 0 0 -0.33391
ASN_39 0 -0.24557 -0.126 -0.24178 0.06913 0 0 0 -0.54421
VAL_40 0 -0.19204 -0.31737 -0.27892 0.03251 0 0 0 -0.75582
ILE_41 0 -0.17676 -0.48367 0.60227 0.04365 0 0 0 -0.01452
GLU_42 0 -0.07392 -0.21208 -0.71584 0.06878 0 0 0 -0.93305
ASP_43 0 -0.37391 -0.02156 -0.03907 0.04439 0 0 0 -0.39015
ILE_44 0 -0.43773 -0.75636 -0.31819 0.03508 0 0 0 -1.47721
HIS_D_45 0 -0.09026 0.22412 0.0215 0.06904 0 0 0 0.2244
ASP_46 0 -0.15493 -0.46886 -0.31759 0.04262 0 0 0 -0.89876
PHE_47 0 -0.36396 -0.44111 -0.4994 0.0357 0 0 0 -1.26877
MET_48 0 -0.25838 -0.06026 0.13971 0.03008 0 0 0 -0.14883
GLN_49 0 -0.06792 0.02618 -0.60368 0.06947 0 0 0 -0.57595
GLY_50 0 -0.0473 0.03913 0.0322 0.04518 0 0 0 0.06921
GLY_51 0 -0.04254 0.01894 0.16011 0.03096 0 0 0 0.16746
GLY_52 0 -0.03412 -0.00763 -0.07814 0.03512 0 0 0 -0.08475
SER_53 0 -0.03494 -0.00519 -0.21543 0.0317 0 0 0 -0.22385
GLY_54 0 0.03051 0.03071 -0.0429 0.03588 0 0 0 0.0542
GLY_55 0 -0.03197 -0.00909 -0.0429 0.0357 0 0 0 -0.04827
LYS_56 0 -0.25739 -0.67202 -0.2228 0.03458 0 0 0 -1.11763
LEU_57 0 0.31928 -0.33286 0.24309 0.03519 0 0 0 0.2647
GLN_58 0 0.00109 0.05763 -0.60368 0.06951 0 0 0 -0.47545
GLU_59 0 -0.01691 -0.07962 -0.25924 0.06899 0 0 0 -0.28679
MET_60 0 -0.3255 -0.17972 -0.13184 0.0321 0 0 0 -0.60495
MET_61 0 -0.15401 0.04959 0.4784 0.04285 0 0 0 0.41684
LYS_62 0 -0.04315 0.01826 -0.96458 0.06964 0 0 0 -0.91983
GLU_63 0 -0.45724 -0.19635 -0.25924 0.03529 0 0 0 -0.87753
PHE_64 0 -0.13436 -0.39408 -0.19907 0.03741 0 0 0 -0.69009
GLN_65 0 0.03295 0.02767 -0.55896 0.06918 0 0 0 -0.42916
GLN_66 0 -0.07139 -0.17389 -0.55896 0.06907 0 0 0 -0.73517
VAL_67 0 0.07741 -0.56813 -0.35242 0.04533 0 0 0 -0.79781
LEU_68 0 -0.31231 0.03261 0.75945 0.04394 0 0 0 0.52369
ASP_69 0 -0.07292 -0.03993 -0.52292 0.06894 0 0 0 -0.56682
GLU_70 0 -0.46298 0.26239 -0.25924 0.03513 0 0 0 -0.42469
LEU_71 0 -0.31296 -0.44109 -0.30366 0.03222 0 0 0 -1.02549
ASN_72 0 -0.11187 -0.06705 -0.28327 0.06902 0 0 0 -0.39316
ASN_73 0 -0.07553 -0.07048 -0.46336 0.06921 0 0 0 -0.54016
HIS_74 0 0.20174 -0.04181 -0.15264 0.04303 0 0 0 0.05032
LEU_75 0 0.027 0.19627 -0.45811 0.0366 0 0 0 -0.19824
GLN_76 0 -0.0104 -0.08963 -0.55896 0.07055 0 0 0 -0.58844
GLY_77 0 -0.04757 -0.03627 0.60923 0.04518 0 0 0 0.57056
GLY_78 0 0 0 0.0322 0.04643 0 0 0 0.07863
LYS_79 0 0.04058 -0.07565 -0.42611 0.0431 0 0 0 -0.41808
HIS_80 0 -0.01919 -0.04913 0.20362 0.07025 0 0 0 0.20555
THR_81 0 0.18527 -0.24474 -0.20624 0.04277 0 0 0 -0.22295
VAL_82 0 -0.10918 0.11332 0.10145 0.04318 0 0 0 0.14877
HIS_D_83 0 -0.03579 -0.02353 0.0215 0.06961 0 0 0 0.03179
HIS_D_84 0 -0.00754 -0.11296 -0.02241 0.06899 0 0 0 -0.07393
ILE_85 0 -0.61607 -0.38885 -0.06945 0.0358 0 0 0 -1.03857
GLU_86 0 0.00674 0.42082 -0.25924 0.06925 0 0 0 0.23757
GLN_87 0 -0.0449 -0.00927 -0.59803 0.06925 0 0 0 -0.58295
ASN_88 0 -0.25006 -0.09749 -0.07783 0.04362 0 0 0 -0.38176
ILE_89 0 -0.3159 -0.49235 -0.41682 0.03683 0 0 0 -1.18823
LYS_90 0 0.04825 0.12414 -0.68888 0.0693 0 0 0 -0.44719
GLU_91 0 -0.05006 -0.07604 -0.82678 0.06894 0 0 0 -0.88394
ILE_92 0 -0.30188 -0.48026 -0.20059 0.03727 0 0 0 -0.94546
PHE_93 0 -0.24456 -0.2617 0.83142 0.04327 0 0 0 0.36844
HIS_D_94 0 -0.10698 0.05964 0.159 0.06893 0 0 0 0.18059
HIS_D_95 0 -0.19391 -0.28285 -0.06774 0.04294 0 0 0 -0.50156
LEU_96 0 -0.18336 -0.59455 -0.30366 0.03695 0 0 0 -1.04461
GLU_97 0 -0.08489 0.01929 -0.60186 0.0689 0 0 0 -0.59856
GLU_98 0 -0.05711 -0.43791 -0.82678 0.06961 0 0 0 -1.25219
LEU_99 0 -0.15136 -0.47587 0.08126 0.03015 0 0 0 -0.51582
VAL_100 0 0.20103 0.05462 0.33828 0.04354 0 0 0 0.63747
HIS_D_101 0 -0.00811 0.09255 0.21997 0.06961 0 0 0 0.37402
ARG:CtermProteinFull_102 0 0.03392 0.07869 -0.64658 0.07212 0 0 0 -0.46186
#END_POSE_ENERGIES_TABLE ./minmover_pdb/pose_23.pdb
