# Supplementary material for: Selection of a promiscuous minimalist cAMP phosphodiesterase from a library of de novo designed proteins
Source: Nat Chem. 2024 May 3;16(7):1200–8. doi: 10.1038/s41557-024-01490-4 (PMC11230910; doi:10.1038/s41557-024-01490-4)
Supplement: Supplementary file 3 — MD input files, scripts and final structures derived from MD, AlphaFold2, EMSfold and MultiSFold. [file 41557_2024_1490_MOESM3_ESM.zip › Computational_Data/4_MultiSFold/s824/pose_24.pdb]

ATOM      1  N   MET A   1     -12.159 -10.335  11.557  1.00  0.00           N  
ATOM      2  CA  MET A   1     -11.793  -8.909  11.420  1.00  0.00           C  
ATOM      3  C   MET A   1     -10.306  -8.769  11.155  1.00  0.00           C  
ATOM      4  O   MET A   1      -9.971  -8.074  10.215  1.00  0.00           O  
ATOM      5  CB  MET A   1     -12.177  -8.126  12.674  1.00  0.00           C  
ATOM      6  CEN MET A   1     -13.290  -6.908  13.270  1.00  0.00           X  
ATOM      7  H   MET A   1     -12.568 -10.667  12.407  1.00  0.00           H  
ATOM      8  N   TYR A   2      -9.444  -9.507  11.864  1.00  0.00           N  
ATOM      9  CA  TYR A   2      -7.986  -9.346  11.764  1.00  0.00           C  
ATOM     10  C   TYR A   2      -7.364  -9.547  10.376  1.00  0.00           C  
ATOM     11  O   TYR A   2      -6.575  -8.709   9.982  1.00  0.00           O  
ATOM     12  CB  TYR A   2      -7.313 -10.308  12.746  1.00  0.00           C  
ATOM     13  CEN TYR A   2      -6.621 -10.326  14.355  1.00  0.00           X  
ATOM     14  H   TYR A   2      -9.752  -9.977  12.702  1.00  0.00           H  
ATOM     15  N   GLY A   3      -7.744 -10.586   9.616  1.00  0.00           N  
ATOM     16  CA  GLY A   3      -7.270 -10.760   8.232  1.00  0.00           C  
ATOM     17  C   GLY A   3      -7.594  -9.563   7.331  1.00  0.00           C  
ATOM     18  O   GLY A   3      -6.687  -9.004   6.740  1.00  0.00           O  
ATOM     19  CEN GLY A   3      -7.270 -10.760   8.232  1.00  0.00           X  
ATOM     20  H   GLY A   3      -8.271 -11.336  10.041  1.00  0.00           H  
ATOM     21  N   LYS A   4      -8.846  -9.084   7.353  1.00  0.00           N  
ATOM     22  CA  LYS A   4      -9.257  -7.896   6.581  1.00  0.00           C  
ATOM     23  C   LYS A   4      -8.538  -6.615   7.017  1.00  0.00           C  
ATOM     24  O   LYS A   4      -8.173  -5.814   6.172  1.00  0.00           O  
ATOM     25  CB  LYS A   4     -10.769  -7.695   6.693  1.00  0.00           C  
ATOM     26  CEN LYS A   4     -12.687  -7.866   5.816  1.00  0.00           X  
ATOM     27  H   LYS A   4      -9.541  -9.559   7.912  1.00  0.00           H  
ATOM     28  N   LEU A   5      -8.371  -6.402   8.325  1.00  0.00           N  
ATOM     29  CA  LEU A   5      -7.638  -5.240   8.838  1.00  0.00           C  
ATOM     30  C   LEU A   5      -6.175  -5.251   8.380  1.00  0.00           C  
ATOM     31  O   LEU A   5      -5.653  -4.206   8.013  1.00  0.00           O  
ATOM     32  CB  LEU A   5      -7.716  -5.201  10.369  1.00  0.00           C  
ATOM     33  CEN LEU A   5      -8.533  -4.343  11.353  1.00  0.00           X  
ATOM     34  H   LEU A   5      -8.618  -7.141   8.967  1.00  0.00           H  
ATOM     35  N   ASN A   6      -5.523  -6.415   8.378  1.00  0.00           N  
ATOM     36  CA  ASN A   6      -4.140  -6.541   7.933  1.00  0.00           C  
ATOM     37  C   ASN A   6      -4.018  -6.236   6.439  1.00  0.00           C  
ATOM     38  O   ASN A   6      -3.119  -5.491   6.070  1.00  0.00           O  
ATOM     39  CB  ASN A   6      -3.582  -7.919   8.239  1.00  0.00           C  
ATOM     40  CEN ASN A   6      -3.046  -8.393   9.007  1.00  0.00           X  
ATOM     41  H   ASN A   6      -6.018  -7.261   8.629  1.00  0.00           H  
ATOM     42  N   ASP A   7      -4.966  -6.718   5.628  1.00  0.00           N  
ATOM     43  CA  ASP A   7      -4.995  -6.471   4.181  1.00  0.00           C  
ATOM     44  C   ASP A   7      -5.130  -4.962   3.910  1.00  0.00           C  
ATOM     45  O   ASP A   7      -4.395  -4.378   3.122  1.00  0.00           O  
ATOM     46  CB  ASP A   7      -6.143  -7.239   3.521  1.00  0.00           C  
ATOM     47  CEN ASP A   7      -6.317  -8.101   3.007  1.00  0.00           X  
ATOM     48  H   ASP A   7      -5.651  -7.360   6.000  1.00  0.00           H  
ATOM     49  N   LEU A   8      -6.000  -4.291   4.673  1.00  0.00           N  
ATOM     50  CA  LEU A   8      -6.241  -2.859   4.555  1.00  0.00           C  
ATOM     51  C   LEU A   8      -5.045  -1.986   4.966  1.00  0.00           C  
ATOM     52  O   LEU A   8      -4.767  -0.968   4.331  1.00  0.00           O  
ATOM     53  CB  LEU A   8      -7.471  -2.485   5.392  1.00  0.00           C  
ATOM     54  CEN LEU A   8      -8.935  -2.180   5.020  1.00  0.00           X  
ATOM     55  H   LEU A   8      -6.569  -4.824   5.314  1.00  0.00           H  
ATOM     56  N   LEU A   9      -4.346  -2.351   6.040  1.00  0.00           N  
ATOM     57  CA  LEU A   9      -3.111  -1.671   6.429  1.00  0.00           C  
ATOM     58  C   LEU A   9      -2.060  -1.729   5.322  1.00  0.00           C  
ATOM     59  O   LEU A   9      -1.496  -0.692   4.972  1.00  0.00           O  
ATOM     60  CB  LEU A   9      -2.556  -2.286   7.720  1.00  0.00           C  
ATOM     61  CEN LEU A   9      -2.552  -1.813   9.186  1.00  0.00           X  
ATOM     62  H   LEU A   9      -4.624  -3.187   6.534  1.00  0.00           H  
ATOM     63  N   GLU A  10      -1.799  -2.912   4.769  1.00  0.00           N  
ATOM     64  CA  GLU A  10      -0.809  -3.103   3.710  1.00  0.00           C  
ATOM     65  C   GLU A  10      -1.157  -2.251   2.480  1.00  0.00           C  
ATOM     66  O   GLU A  10      -0.286  -1.542   1.966  1.00  0.00           O  
ATOM     67  CB  GLU A  10      -0.715  -4.581   3.324  1.00  0.00           C  
ATOM     68  CEN GLU A  10       0.066  -6.091   3.440  1.00  0.00           X  
ATOM     69  H   GLU A  10      -2.352  -3.711   5.046  1.00  0.00           H  
ATOM     70  N   ASP A  11      -2.433  -2.210   2.082  1.00  0.00           N  
ATOM     71  CA  ASP A  11      -2.909  -1.419   0.942  1.00  0.00           C  
ATOM     72  C   ASP A  11      -2.707   0.090   1.173  1.00  0.00           C  
ATOM     73  O   ASP A  11      -2.225   0.809   0.291  1.00  0.00           O  
ATOM     74  CB  ASP A  11      -4.386  -1.716   0.670  1.00  0.00           C  
ATOM     75  CEN ASP A  11      -4.972  -2.291   0.068  1.00  0.00           X  
ATOM     76  H   ASP A  11      -3.086  -2.845   2.518  1.00  0.00           H  
ATOM     77  N   LEU A  12      -3.013   0.584   2.381  1.00  0.00           N  
ATOM     78  CA  LEU A  12      -2.836   1.994   2.754  1.00  0.00           C  
ATOM     79  C   LEU A  12      -1.370   2.430   2.659  1.00  0.00           C  
ATOM     80  O   LEU A  12      -1.065   3.526   2.178  1.00  0.00           O  
ATOM     81  CB  LEU A  12      -3.368   2.234   4.173  1.00  0.00           C  
ATOM     82  CEN LEU A  12      -4.653   2.891   4.710  1.00  0.00           X  
ATOM     83  H   LEU A  12      -3.408  -0.058   3.057  1.00  0.00           H  
ATOM     84  N   GLN A  13      -0.448   1.567   3.086  1.00  0.00           N  
ATOM     85  CA  GLN A  13       0.988   1.838   3.029  1.00  0.00           C  
ATOM     86  C   GLN A  13       1.480   1.974   1.587  1.00  0.00           C  
ATOM     87  O   GLN A  13       2.259   2.881   1.281  1.00  0.00           O  
ATOM     88  CB  GLN A  13       1.768   0.726   3.736  1.00  0.00           C  
ATOM     89  CEN GLN A  13       2.584   0.283   5.214  1.00  0.00           X  
ATOM     90  H   GLN A  13      -0.759   0.664   3.416  1.00  0.00           H  
ATOM     91  N   GLU A  14       1.025   1.106   0.686  1.00  0.00           N  
ATOM     92  CA  GLU A  14       1.376   1.187  -0.725  1.00  0.00           C  
ATOM     93  C   GLU A  14       0.903   2.504  -1.352  1.00  0.00           C  
ATOM     94  O   GLU A  14       1.660   3.137  -2.097  1.00  0.00           O  
ATOM     95  CB  GLU A  14       0.783  -0.002  -1.485  1.00  0.00           C  
ATOM     96  CEN GLU A  14       0.961  -1.548  -2.177  1.00  0.00           X  
ATOM     97  H   GLU A  14       0.421   0.353   0.987  1.00  0.00           H  
ATOM     98  N   VAL A  15      -0.302   2.971  -1.006  1.00  0.00           N  
ATOM     99  CA  VAL A  15      -0.851   4.248  -1.487  1.00  0.00           C  
ATOM    100  C   VAL A  15      -0.018   5.423  -0.980  1.00  0.00           C  
ATOM    101  O   VAL A  15       0.265   6.341  -1.751  1.00  0.00           O  
ATOM    102  CB  VAL A  15      -2.314   4.443  -1.047  1.00  0.00           C  
ATOM    103  CEN VAL A  15      -2.964   4.460  -1.275  1.00  0.00           X  
ATOM    104  H   VAL A  15      -0.856   2.413  -0.373  1.00  0.00           H  
ATOM    105  N   LEU A  16       0.444   5.367   0.268  1.00  0.00           N  
ATOM    106  CA  LEU A  16       1.294   6.396   0.877  1.00  0.00           C  
ATOM    107  C   LEU A  16       2.668   6.493   0.209  1.00  0.00           C  
ATOM    108  O   LEU A  16       3.165   7.577  -0.101  1.00  0.00           O  
ATOM    109  CB  LEU A  16       1.458   6.116   2.376  1.00  0.00           C  
ATOM    110  CEN LEU A  16       0.832   6.750   3.633  1.00  0.00           X  
ATOM    111  H   LEU A  16       0.176   4.576   0.835  1.00  0.00           H  
ATOM    112  N   LYS A  17       3.288   5.349  -0.070  1.00  0.00           N  
ATOM    113  CA  LYS A  17       4.581   5.291  -0.749  1.00  0.00           C  
ATOM    114  C   LYS A  17       4.495   5.837  -2.174  1.00  0.00           C  
ATOM    115  O   LYS A  17       5.397   6.556  -2.616  1.00  0.00           O  
ATOM    116  CB  LYS A  17       5.107   3.855  -0.770  1.00  0.00           C  
ATOM    117  CEN LYS A  17       6.435   2.403   0.007  1.00  0.00           X  
ATOM    118  H   LYS A  17       2.844   4.493   0.233  1.00  0.00           H  
ATOM    119  N   ASN A  18       3.424   5.516  -2.897  1.00  0.00           N  
ATOM    120  CA  ASN A  18       3.211   5.951  -4.273  1.00  0.00           C  
ATOM    121  C   ASN A  18       3.001   7.461  -4.371  1.00  0.00           C  
ATOM    122  O   ASN A  18       3.529   8.078  -5.300  1.00  0.00           O  
ATOM    123  CB  ASN A  18       2.039   5.221  -4.903  1.00  0.00           C  
ATOM    124  CEN ASN A  18       1.872   4.356  -5.474  1.00  0.00           X  
ATOM    125  H   ASN A  18       2.715   4.946  -2.458  1.00  0.00           H  
ATOM    126  N   LEU A  19       2.303   8.065  -3.410  1.00  0.00           N  
ATOM    127  CA  LEU A  19       2.141   9.511  -3.300  1.00  0.00           C  
ATOM    128  C   LEU A  19       3.490  10.192  -3.103  1.00  0.00           C  
ATOM    129  O   LEU A  19       3.873  11.019  -3.928  1.00  0.00           O  
ATOM    130  CB  LEU A  19       1.193   9.855  -2.145  1.00  0.00           C  
ATOM    131  CEN LEU A  19      -0.276  10.319  -2.100  1.00  0.00           X  
ATOM    132  H   LEU A  19       1.887   7.494  -2.690  1.00  0.00           H  
ATOM    133  N   HIS A  20       4.268   9.767  -2.105  1.00  0.00           N  
ATOM    134  CA  HIS A  20       5.555  10.381  -1.780  1.00  0.00           C  
ATOM    135  C   HIS A  20       6.572  10.313  -2.921  1.00  0.00           C  
ATOM    136  O   HIS A  20       7.285  11.283  -3.177  1.00  0.00           O  
ATOM    137  CB  HIS A  20       6.148   9.723  -0.530  1.00  0.00           C  
ATOM    138  CEN HIS A  20       6.175   9.944   0.877  1.00  0.00           X  
ATOM    139  H   HIS A  20       3.907   9.057  -1.487  1.00  0.00           H  
ATOM    140  N   LYS A  21       6.644   9.186  -3.632  1.00  0.00           N  
ATOM    141  CA  LYS A  21       7.570   9.022  -4.759  1.00  0.00           C  
ATOM    142  C   LYS A  21       7.139   9.791  -6.008  1.00  0.00           C  
ATOM    143  O   LYS A  21       7.991  10.325  -6.711  1.00  0.00           O  
ATOM    144  CB  LYS A  21       7.723   7.539  -5.099  1.00  0.00           C  
ATOM    145  CEN LYS A  21       8.879   5.770  -5.002  1.00  0.00           X  
ATOM    146  H   LYS A  21       6.096   8.398  -3.318  1.00  0.00           H  
ATOM    147  N   ASN A  22       5.851   9.785  -6.333  1.00  0.00           N  
ATOM    148  CA  ASN A  22       5.360  10.237  -7.639  1.00  0.00           C  
ATOM    149  C   ASN A  22       4.849  11.682  -7.619  1.00  0.00           C  
ATOM    150  O   ASN A  22       4.994  12.403  -8.611  1.00  0.00           O  
ATOM    151  CB  ASN A  22       4.272   9.315  -8.157  1.00  0.00           C  
ATOM    152  CEN ASN A  22       4.193   8.459  -8.759  1.00  0.00           X  
ATOM    153  H   ASN A  22       5.189   9.439  -5.655  1.00  0.00           H  
ATOM    154  N   TRP A  23       4.266  12.127  -6.510  1.00  0.00           N  
ATOM    155  CA  TRP A  23       3.722  13.467  -6.389  1.00  0.00           C  
ATOM    156  C   TRP A  23       4.823  14.531  -6.391  1.00  0.00           C  
ATOM    157  O   TRP A  23       5.293  15.007  -5.360  1.00  0.00           O  
ATOM    158  CB  TRP A  23       2.885  13.579  -5.113  1.00  0.00           C  
ATOM    159  CEN TRP A  23       1.250  13.869  -4.550  1.00  0.00           X  
ATOM    160  H   TRP A  23       4.096  11.489  -5.746  1.00  0.00           H  
ATOM    161  N   HIS A  24       5.237  14.929  -7.591  1.00  0.00           N  
ATOM    162  CA  HIS A  24       6.291  15.924  -7.808  1.00  0.00           C  
ATOM    163  C   HIS A  24       5.757  17.352  -8.075  1.00  0.00           C  
ATOM    164  O   HIS A  24       6.556  18.266  -8.274  1.00  0.00           O  
ATOM    165  CB  HIS A  24       7.186  15.484  -8.971  1.00  0.00           C  
ATOM    166  CEN HIS A  24       8.403  14.769  -9.166  1.00  0.00           X  
ATOM    167  H   HIS A  24       4.819  14.477  -8.394  1.00  0.00           H  
ATOM    168  N   GLY A  25       4.434  17.569  -8.108  1.00  0.00           N  
ATOM    169  CA  GLY A  25       3.836  18.862  -8.467  1.00  0.00           C  
ATOM    170  C   GLY A  25       3.244  19.643  -7.296  1.00  0.00           C  
ATOM    171  O   GLY A  25       2.135  19.357  -6.885  1.00  0.00           O  
ATOM    172  CEN GLY A  25       3.836  18.862  -8.467  1.00  0.00           X  
ATOM    173  H   GLY A  25       3.808  16.791  -7.958  1.00  0.00           H  
ATOM    174  N   GLY A  26       3.938  20.683  -6.820  1.00  0.00           N  
ATOM    175  CA  GLY A  26       3.433  21.606  -5.788  1.00  0.00           C  
ATOM    176  C   GLY A  26       3.777  21.166  -4.365  1.00  0.00           C  
ATOM    177  O   GLY A  26       3.248  20.179  -3.867  1.00  0.00           O  
ATOM    178  CEN GLY A  26       3.433  21.606  -5.787  1.00  0.00           X  
ATOM    179  H   GLY A  26       4.833  20.881  -7.246  1.00  0.00           H  
ATOM    180  N   LYS A  27       4.689  21.888  -3.712  1.00  0.00           N  
ATOM    181  CA  LYS A  27       5.030  21.680  -2.293  1.00  0.00           C  
ATOM    182  C   LYS A  27       3.843  21.861  -1.345  1.00  0.00           C  
ATOM    183  O   LYS A  27       3.646  20.998  -0.501  1.00  0.00           O  
ATOM    184  CB  LYS A  27       6.157  22.629  -1.882  1.00  0.00           C  
ATOM    185  CEN LYS A  27       8.207  22.924  -1.448  1.00  0.00           X  
ATOM    186  H   LYS A  27       5.126  22.659  -4.196  1.00  0.00           H  
ATOM    187  N   ASP A  28       3.085  22.950  -1.482  1.00  0.00           N  
ATOM    188  CA  ASP A  28       1.878  23.184  -0.677  1.00  0.00           C  
ATOM    189  C   ASP A  28       0.845  22.059  -0.826  1.00  0.00           C  
ATOM    190  O   ASP A  28       0.521  21.407   0.158  1.00  0.00           O  
ATOM    191  CB  ASP A  28       1.243  24.524  -1.055  1.00  0.00           C  
ATOM    192  CEN ASP A  28       1.217  25.494  -0.747  1.00  0.00           X  
ATOM    193  H   ASP A  28       3.446  23.745  -1.991  1.00  0.00           H  
ATOM    194  N   ASN A  29       0.423  21.728  -2.049  1.00  0.00           N  
ATOM    195  CA  ASN A  29      -0.619  20.707  -2.250  1.00  0.00           C  
ATOM    196  C   ASN A  29      -0.294  19.368  -1.574  1.00  0.00           C  
ATOM    197  O   ASN A  29      -1.185  18.684  -1.077  1.00  0.00           O  
ATOM    198  CB  ASN A  29      -0.877  20.481  -3.729  1.00  0.00           C  
ATOM    199  CEN ASN A  29      -1.515  20.850  -4.476  1.00  0.00           X  
ATOM    200  H   ASN A  29       0.637  22.351  -2.812  1.00  0.00           H  
ATOM    201  N   LEU A  30       0.981  18.971  -1.573  1.00  0.00           N  
ATOM    202  CA  LEU A  30       1.387  17.688  -1.014  1.00  0.00           C  
ATOM    203  C   LEU A  30       1.359  17.712   0.512  1.00  0.00           C  
ATOM    204  O   LEU A  30       1.196  16.663   1.114  1.00  0.00           O  
ATOM    205  CB  LEU A  30       2.787  17.314  -1.517  1.00  0.00           C  
ATOM    206  CEN LEU A  30       3.283  16.312  -2.577  1.00  0.00           X  
ATOM    207  H   LEU A  30       1.690  19.643  -1.839  1.00  0.00           H  
ATOM    208  N   HIS A  31       1.530  18.883   1.126  1.00  0.00           N  
ATOM    209  CA  HIS A  31       1.443  19.030   2.572  1.00  0.00           C  
ATOM    210  C   HIS A  31       0.071  18.572   3.084  1.00  0.00           C  
ATOM    211  O   HIS A  31       0.014  17.767   4.002  1.00  0.00           O  
ATOM    212  CB  HIS A  31       1.705  20.482   2.985  1.00  0.00           C  
ATOM    213  CEN HIS A  31       2.798  21.279   3.432  1.00  0.00           X  
ATOM    214  H   HIS A  31       1.609  19.726   0.575  1.00  0.00           H  
ATOM    215  N   ASP A  32      -1.013  19.017   2.444  1.00  0.00           N  
ATOM    216  CA  ASP A  32      -2.373  18.638   2.849  1.00  0.00           C  
ATOM    217  C   ASP A  32      -2.594  17.123   2.737  1.00  0.00           C  
ATOM    218  O   ASP A  32      -2.998  16.482   3.704  1.00  0.00           O  
ATOM    219  CB  ASP A  32      -3.408  19.382   2.002  1.00  0.00           C  
ATOM    220  CEN ASP A  32      -4.006  20.206   2.039  1.00  0.00           X  
ATOM    221  H   ASP A  32      -0.909  19.680   1.692  1.00  0.00           H  
ATOM    222  N   VAL A  33      -2.231  16.526   1.599  1.00  0.00           N  
ATOM    223  CA  VAL A  33      -2.366  15.079   1.363  1.00  0.00           C  
ATOM    224  C   VAL A  33      -1.535  14.255   2.354  1.00  0.00           C  
ATOM    225  O   VAL A  33      -1.968  13.185   2.769  1.00  0.00           O  
ATOM    226  CB  VAL A  33      -1.948  14.703  -0.070  1.00  0.00           C  
ATOM    227  CEN VAL A  33      -2.188  14.494  -0.681  1.00  0.00           X  
ATOM    228  H   VAL A  33      -1.879  17.111   0.854  1.00  0.00           H  
ATOM    229  N   ASP A  34      -0.342  14.732   2.715  1.00  0.00           N  
ATOM    230  CA  ASP A  34       0.555  14.068   3.666  1.00  0.00           C  
ATOM    231  C   ASP A  34      -0.081  14.037   5.058  1.00  0.00           C  
ATOM    232  O   ASP A  34      -0.125  12.979   5.675  1.00  0.00           O  
ATOM    233  CB  ASP A  34       1.912  14.772   3.717  1.00  0.00           C  
ATOM    234  CEN ASP A  34       2.853  14.690   3.336  1.00  0.00           X  
ATOM    235  H   ASP A  34      -0.044  15.621   2.344  1.00  0.00           H  
ATOM    236  N   ASN A  35      -0.676  15.147   5.506  1.00  0.00           N  
ATOM    237  CA  ASN A  35      -1.377  15.218   6.787  1.00  0.00           C  
ATOM    238  C   ASN A  35      -2.572  14.260   6.838  1.00  0.00           C  
ATOM    239  O   ASN A  35      -2.742  13.556   7.830  1.00  0.00           O  
ATOM    240  CB  ASN A  35      -1.832  16.635   7.085  1.00  0.00           C  
ATOM    241  CEN ASN A  35      -1.471  17.484   7.586  1.00  0.00           X  
ATOM    242  H   ASN A  35      -0.631  15.984   4.942  1.00  0.00           H  
ATOM    243  N   HIS A  36      -3.384  14.186   5.782  1.00  0.00           N  
ATOM    244  CA  HIS A  36      -4.513  13.260   5.753  1.00  0.00           C  
ATOM    245  C   HIS A  36      -4.058  11.793   5.815  1.00  0.00           C  
ATOM    246  O   HIS A  36      -4.588  11.018   6.604  1.00  0.00           O  
ATOM    247  CB  HIS A  36      -5.358  13.490   4.495  1.00  0.00           C  
ATOM    248  CEN HIS A  36      -6.521  14.220   4.115  1.00  0.00           X  
ATOM    249  H   HIS A  36      -3.236  14.802   4.995  1.00  0.00           H  
ATOM    250  N   LEU A  37      -3.047  11.397   5.034  1.00  0.00           N  
ATOM    251  CA  LEU A  37      -2.506  10.033   5.085  1.00  0.00           C  
ATOM    252  C   LEU A  37      -2.007   9.654   6.480  1.00  0.00           C  
ATOM    253  O   LEU A  37      -2.304   8.552   6.942  1.00  0.00           O  
ATOM    254  CB  LEU A  37      -1.372   9.881   4.064  1.00  0.00           C  
ATOM    255  CEN LEU A  37      -1.294   9.207   2.681  1.00  0.00           X  
ATOM    256  H   LEU A  37      -2.619  12.069   4.418  1.00  0.00           H  
ATOM    257  N   GLN A  38      -1.279  10.544   7.158  1.00  0.00           N  
ATOM    258  CA  GLN A  38      -0.786  10.291   8.510  1.00  0.00           C  
ATOM    259  C   GLN A  38      -1.946  10.037   9.477  1.00  0.00           C  
ATOM    260  O   GLN A  38      -1.883   9.054  10.209  1.00  0.00           O  
ATOM    261  CB  GLN A  38       0.054  11.472   9.004  1.00  0.00           C  
ATOM    262  CEN GLN A  38       1.683  12.054   9.243  1.00  0.00           X  
ATOM    263  H   GLN A  38      -1.117  11.453   6.750  1.00  0.00           H  
ATOM    264  N   ASN A  39      -3.019  10.832   9.418  1.00  0.00           N  
ATOM    265  CA  ASN A  39      -4.209  10.623  10.254  1.00  0.00           C  
ATOM    266  C   ASN A  39      -4.848   9.253   9.991  1.00  0.00           C  
ATOM    267  O   ASN A  39      -5.179   8.536  10.931  1.00  0.00           O  
ATOM    268  CB  ASN A  39      -5.231  11.725  10.045  1.00  0.00           C  
ATOM    269  CEN ASN A  39      -5.480  12.652  10.471  1.00  0.00           X  
ATOM    270  H   ASN A  39      -2.985  11.655   8.835  1.00  0.00           H  
ATOM    271  N   VAL A  40      -4.917   8.826   8.723  1.00  0.00           N  
ATOM    272  CA  VAL A  40      -5.475   7.516   8.354  1.00  0.00           C  
ATOM    273  C   VAL A  40      -4.645   6.366   8.942  1.00  0.00           C  
ATOM    274  O   VAL A  40      -5.204   5.392   9.446  1.00  0.00           O  
ATOM    275  CB  VAL A  40      -5.554   7.346   6.826  1.00  0.00           C  
ATOM    276  CEN VAL A  40      -5.990   7.314   6.293  1.00  0.00           X  
ATOM    277  H   VAL A  40      -4.654   9.472   7.995  1.00  0.00           H  
ATOM    278  N   ILE A  41      -3.312   6.459   8.908  1.00  0.00           N  
ATOM    279  CA  ILE A  41      -2.414   5.453   9.495  1.00  0.00           C  
ATOM    280  C   ILE A  41      -2.631   5.328  11.008  1.00  0.00           C  
ATOM    281  O   ILE A  41      -2.733   4.210  11.519  1.00  0.00           O  
ATOM    282  CB  ILE A  41      -0.936   5.790   9.226  1.00  0.00           C  
ATOM    283  CEN ILE A  41      -0.114   5.694   8.516  1.00  0.00           X  
ATOM    284  H   ILE A  41      -2.910   7.302   8.519  1.00  0.00           H  
ATOM    285  N   GLU A  42      -2.700   6.451  11.724  1.00  0.00           N  
ATOM    286  CA  GLU A  42      -2.930   6.481  13.166  1.00  0.00           C  
ATOM    287  C   GLU A  42      -4.233   5.772  13.539  1.00  0.00           C  
ATOM    288  O   GLU A  42      -4.226   4.930  14.438  1.00  0.00           O  
ATOM    289  CB  GLU A  42      -2.954   7.925  13.673  1.00  0.00           C  
ATOM    290  CEN GLU A  42      -2.170   9.242  14.416  1.00  0.00           X  
ATOM    291  H   GLU A  42      -2.643   7.338  11.243  1.00  0.00           H  
ATOM    292  N   ASP A  43      -5.315   6.016  12.804  1.00  0.00           N  
ATOM    293  CA  ASP A  43      -6.597   5.365  13.043  1.00  0.00           C  
ATOM    294  C   ASP A  43      -6.537   3.862  12.753  1.00  0.00           C  
ATOM    295  O   ASP A  43      -7.060   3.053  13.532  1.00  0.00           O  
ATOM    296  CB  ASP A  43      -7.689   6.021  12.193  1.00  0.00           C  
ATOM    297  CEN ASP A  43      -8.424   6.721  12.266  1.00  0.00           X  
ATOM    298  H   ASP A  43      -5.286   6.773  12.134  1.00  0.00           H  
ATOM    299  N   ILE A  44      -5.861   3.442  11.675  1.00  0.00           N  
ATOM    300  CA  ILE A  44      -5.758   2.021  11.302  1.00  0.00           C  
ATOM    301  C   ILE A  44      -5.029   1.257  12.405  1.00  0.00           C  
ATOM    302  O   ILE A  44      -5.392   0.125  12.742  1.00  0.00           O  
ATOM    303  CB  ILE A  44      -5.017   1.822   9.967  1.00  0.00           C  
ATOM    304  CEN ILE A  44      -5.126   1.782   8.883  1.00  0.00           X  
ATOM    305  H   ILE A  44      -5.443   4.148  11.084  1.00  0.00           H  
ATOM    306  N   HIS A  45      -4.006   1.876  12.984  1.00  0.00           N  
ATOM    307  CA  HIS A  45      -3.263   1.311  14.095  1.00  0.00           C  
ATOM    308  C   HIS A  45      -4.131   1.173  15.357  1.00  0.00           C  
ATOM    309  O   HIS A  45      -4.248   0.064  15.885  1.00  0.00           O  
ATOM    310  CB  HIS A  45      -2.030   2.170  14.394  1.00  0.00           C  
ATOM    311  CEN HIS A  45      -0.647   2.199  14.054  1.00  0.00           X  
ATOM    312  H   HIS A  45      -3.767   2.805  12.666  1.00  0.00           H  
ATOM    313  N   ASP A  46      -4.820   2.229  15.800  1.00  0.00           N  
ATOM    314  CA  ASP A  46      -5.658   2.217  17.008  1.00  0.00           C  
ATOM    315  C   ASP A  46      -6.727   1.113  16.949  1.00  0.00           C  
ATOM    316  O   ASP A  46      -6.923   0.357  17.910  1.00  0.00           O  
ATOM    317  CB  ASP A  46      -6.325   3.580  17.206  1.00  0.00           C  
ATOM    318  CEN ASP A  46      -6.200   4.446  17.728  1.00  0.00           X  
ATOM    319  H   ASP A  46      -4.768   3.089  15.274  1.00  0.00           H  
ATOM    320  N   PHE A  47      -7.365   0.938  15.788  1.00  0.00           N  
ATOM    321  CA  PHE A  47      -8.382  -0.090  15.580  1.00  0.00           C  
ATOM    322  C   PHE A  47      -7.846  -1.485  15.927  1.00  0.00           C  
ATOM    323  O   PHE A  47      -8.370  -2.146  16.829  1.00  0.00           O  
ATOM    324  CB  PHE A  47      -8.879  -0.060  14.134  1.00  0.00           C  
ATOM    325  CEN PHE A  47     -10.103   0.532  13.309  1.00  0.00           X  
ATOM    326  H   PHE A  47      -7.141   1.563  15.026  1.00  0.00           H  
ATOM    327  N   MET A  48      -6.758  -1.919  15.284  1.00  0.00           N  
ATOM    328  CA  MET A  48      -6.281  -3.303  15.360  1.00  0.00           C  
ATOM    329  C   MET A  48      -5.836  -3.711  16.763  1.00  0.00           C  
ATOM    330  O   MET A  48      -5.943  -4.886  17.124  1.00  0.00           O  
ATOM    331  CB  MET A  48      -5.130  -3.506  14.376  1.00  0.00           C  
ATOM    332  CEN MET A  48      -4.713  -4.281  12.858  1.00  0.00           X  
ATOM    333  H   MET A  48      -6.230  -1.245  14.747  1.00  0.00           H  
ATOM    334  N   GLN A  49      -5.355  -2.773  17.578  1.00  0.00           N  
ATOM    335  CA  GLN A  49      -4.578  -3.098  18.779  1.00  0.00           C  
ATOM    336  C   GLN A  49      -5.447  -3.336  20.025  1.00  0.00           C  
ATOM    337  O   GLN A  49      -4.943  -3.769  21.061  1.00  0.00           O  
ATOM    338  CB  GLN A  49      -3.579  -1.975  19.069  1.00  0.00           C  
ATOM    339  CEN GLN A  49      -1.914  -1.477  18.901  1.00  0.00           X  
ATOM    340  H   GLN A  49      -5.521  -1.803  17.358  1.00  0.00           H  
ATOM    341  N   GLY A  50      -6.766  -3.130  19.922  1.00  0.00           N  
ATOM    342  CA  GLY A  50      -7.699  -3.172  21.043  1.00  0.00           C  
ATOM    343  C   GLY A  50      -8.095  -1.788  21.552  1.00  0.00           C  
ATOM    344  O   GLY A  50      -8.762  -1.692  22.579  1.00  0.00           O  
ATOM    345  CEN GLY A  50      -7.699  -3.172  21.043  1.00  0.00           X  
ATOM    346  H   GLY A  50      -7.134  -2.881  19.017  1.00  0.00           H  
ATOM    347  N   GLY A  51      -7.698  -0.721  20.849  1.00  0.00           N  
ATOM    348  CA  GLY A  51      -7.960   0.666  21.231  1.00  0.00           C  
ATOM    349  C   GLY A  51      -9.164   1.309  20.534  1.00  0.00           C  
ATOM    350  O   GLY A  51      -9.596   2.390  20.949  1.00  0.00           O  
ATOM    351  CEN GLY A  51      -7.960   0.667  21.231  1.00  0.00           X  
ATOM    352  H   GLY A  51      -7.159  -0.860  20.007  1.00  0.00           H  
ATOM    353  N   GLY A  52      -9.736   0.697  19.490  1.00  0.00           N  
ATOM    354  CA  GLY A  52     -10.805   1.319  18.704  1.00  0.00           C  
ATOM    355  C   GLY A  52     -12.192   0.698  18.831  1.00  0.00           C  
ATOM    356  O   GLY A  52     -12.403  -0.495  18.627  1.00  0.00           O  
ATOM    357  CEN GLY A  52     -10.806   1.319  18.704  1.00  0.00           X  
ATOM    358  H   GLY A  52      -9.310  -0.150  19.139  1.00  0.00           H  
ATOM    359  N   SER A  53     -13.169   1.555  19.133  1.00  0.00           N  
ATOM    360  CA  SER A  53     -14.580   1.193  19.251  1.00  0.00           C  
ATOM    361  C   SER A  53     -15.339   1.633  17.995  1.00  0.00           C  
ATOM    362  O   SER A  53     -14.738   2.170  17.063  1.00  0.00           O  
ATOM    363  CB  SER A  53     -15.184   1.821  20.492  1.00  0.00           C  
ATOM    364  CEN SER A  53     -15.273   2.187  20.884  1.00  0.00           X  
ATOM    365  H   SER A  53     -12.972   2.540  19.027  1.00  0.00           H  
ATOM    366  N   GLY A  54     -16.668   1.476  17.961  1.00  0.00           N  
ATOM    367  CA  GLY A  54     -17.489   1.893  16.809  1.00  0.00           C  
ATOM    368  C   GLY A  54     -17.231   3.332  16.323  1.00  0.00           C  
ATOM    369  O   GLY A  54     -17.199   3.574  15.125  1.00  0.00           O  
ATOM    370  CEN GLY A  54     -17.489   1.894  16.808  1.00  0.00           X  
ATOM    371  H   GLY A  54     -17.127   0.999  18.724  1.00  0.00           H  
ATOM    372  N   GLY A  55     -16.970   4.279  17.240  1.00  0.00           N  
ATOM    373  CA  GLY A  55     -16.629   5.659  16.899  1.00  0.00           C  
ATOM    374  C   GLY A  55     -15.313   5.799  16.127  1.00  0.00           C  
ATOM    375  O   GLY A  55     -15.227   6.665  15.263  1.00  0.00           O  
ATOM    376  CEN GLY A  55     -16.629   5.660  16.898  1.00  0.00           X  
ATOM    377  H   GLY A  55     -16.868   3.992  18.202  1.00  0.00           H  
ATOM    378  N   LYS A  56     -14.329   4.911  16.356  1.00  0.00           N  
ATOM    379  CA  LYS A  56     -13.094   4.880  15.550  1.00  0.00           C  
ATOM    380  C   LYS A  56     -13.398   4.530  14.097  1.00  0.00           C  
ATOM    381  O   LYS A  56     -12.881   5.175  13.202  1.00  0.00           O  
ATOM    382  CB  LYS A  56     -12.093   3.878  16.128  1.00  0.00           C  
ATOM    383  CEN LYS A  56     -10.317   3.520  17.220  1.00  0.00           X  
ATOM    384  H   LYS A  56     -14.492   4.157  17.010  1.00  0.00           H  
ATOM    385  N   LEU A  57     -14.290   3.565  13.848  1.00  0.00           N  
ATOM    386  CA  LEU A  57     -14.716   3.241  12.483  1.00  0.00           C  
ATOM    387  C   LEU A  57     -15.488   4.381  11.816  1.00  0.00           C  
ATOM    388  O   LEU A  57     -15.174   4.740  10.687  1.00  0.00           O  
ATOM    389  CB  LEU A  57     -15.571   1.968  12.494  1.00  0.00           C  
ATOM    390  CEN LEU A  57     -15.276   0.507  12.104  1.00  0.00           X  
ATOM    391  H   LEU A  57     -14.696   3.068  14.630  1.00  0.00           H  
ATOM    392  N   GLN A  58     -16.460   4.975  12.507  1.00  0.00           N  
ATOM    393  CA  GLN A  58     -17.225   6.093  11.946  1.00  0.00           C  
ATOM    394  C   GLN A  58     -16.336   7.281  11.571  1.00  0.00           C  
ATOM    395  O   GLN A  58     -16.554   7.890  10.525  1.00  0.00           O  
ATOM    396  CB  GLN A  58     -18.293   6.553  12.942  1.00  0.00           C  
ATOM    397  CEN GLN A  58     -19.987   6.455  13.354  1.00  0.00           X  
ATOM    398  H   GLN A  58     -16.636   4.686  13.459  1.00  0.00           H  
ATOM    399  N   GLU A  59     -15.347   7.608  12.402  1.00  0.00           N  
ATOM    400  CA  GLU A  59     -14.384   8.673  12.122  1.00  0.00           C  
ATOM    401  C   GLU A  59     -13.492   8.304  10.932  1.00  0.00           C  
ATOM    402  O   GLU A  59     -13.350   9.114  10.019  1.00  0.00           O  
ATOM    403  CB  GLU A  59     -13.527   8.961  13.357  1.00  0.00           C  
ATOM    404  CEN GLU A  59     -13.193   9.906  14.735  1.00  0.00           X  
ATOM    405  H   GLU A  59     -15.216   7.073  13.253  1.00  0.00           H  
ATOM    406  N   MET A  60     -13.053   7.046  10.847  1.00  0.00           N  
ATOM    407  CA  MET A  60     -12.195   6.544   9.768  1.00  0.00           C  
ATOM    408  C   MET A  60     -12.856   6.651   8.389  1.00  0.00           C  
ATOM    409  O   MET A  60     -12.203   6.991   7.410  1.00  0.00           O  
ATOM    410  CB  MET A  60     -11.809   5.092  10.047  1.00  0.00           C  
ATOM    411  CEN MET A  60     -10.458   4.075  10.514  1.00  0.00           X  
ATOM    412  H   MET A  60     -13.251   6.422  11.618  1.00  0.00           H  
ATOM    413  N   MET A  61     -14.167   6.399   8.303  1.00  0.00           N  
ATOM    414  CA  MET A  61     -14.913   6.554   7.049  1.00  0.00           C  
ATOM    415  C   MET A  61     -14.857   7.997   6.539  1.00  0.00           C  
ATOM    416  O   MET A  61     -14.514   8.230   5.383  1.00  0.00           O  
ATOM    417  CB  MET A  61     -16.365   6.120   7.244  1.00  0.00           C  
ATOM    418  CEN MET A  61     -17.512   4.862   6.823  1.00  0.00           X  
ATOM    419  H   MET A  61     -14.653   6.091   9.133  1.00  0.00           H  
ATOM    420  N   LYS A  62     -15.173   8.982   7.383  1.00  0.00           N  
ATOM    421  CA  LYS A  62     -15.133  10.392   6.999  1.00  0.00           C  
ATOM    422  C   LYS A  62     -13.736  10.824   6.549  1.00  0.00           C  
ATOM    423  O   LYS A  62     -13.632  11.487   5.522  1.00  0.00           O  
ATOM    424  CB  LYS A  62     -15.601  11.269   8.160  1.00  0.00           C  
ATOM    425  CEN LYS A  62     -17.123  12.449   9.038  1.00  0.00           X  
ATOM    426  H   LYS A  62     -15.374   8.743   8.344  1.00  0.00           H  
ATOM    427  N   GLU A  63     -12.691  10.444   7.277  1.00  0.00           N  
ATOM    428  CA  GLU A  63     -11.305  10.793   6.929  1.00  0.00           C  
ATOM    429  C   GLU A  63     -10.932  10.232   5.559  1.00  0.00           C  
ATOM    430  O   GLU A  63     -10.379  10.932   4.712  1.00  0.00           O  
ATOM    431  CB  GLU A  63     -10.333  10.274   7.991  1.00  0.00           C  
ATOM    432  CEN GLU A  63      -9.364  10.548   9.365  1.00  0.00           X  
ATOM    433  H   GLU A  63     -12.839   9.881   8.103  1.00  0.00           H  
ATOM    434  N   PHE A  64     -11.353   9.004   5.276  1.00  0.00           N  
ATOM    435  CA  PHE A  64     -11.111   8.374   3.989  1.00  0.00           C  
ATOM    436  C   PHE A  64     -11.845   9.081   2.836  1.00  0.00           C  
ATOM    437  O   PHE A  64     -11.291   9.271   1.753  1.00  0.00           O  
ATOM    438  CB  PHE A  64     -11.524   6.902   4.051  1.00  0.00           C  
ATOM    439  CEN PHE A  64     -10.841   5.485   4.280  1.00  0.00           X  
ATOM    440  H   PHE A  64     -11.770   8.453   6.013  1.00  0.00           H  
ATOM    441  N   GLN A  65     -13.071   9.563   3.077  1.00  0.00           N  
ATOM    442  CA  GLN A  65     -13.832  10.314   2.075  1.00  0.00           C  
ATOM    443  C   GLN A  65     -13.169  11.654   1.731  1.00  0.00           C  
ATOM    444  O   GLN A  65     -13.095  12.019   0.559  1.00  0.00           O  
ATOM    445  CB  GLN A  65     -15.259  10.561   2.573  1.00  0.00           C  
ATOM    446  CEN GLN A  65     -16.914  10.015   2.467  1.00  0.00           X  
ATOM    447  H   GLN A  65     -13.478   9.411   3.986  1.00  0.00           H  
ATOM    448  N   GLN A  66     -12.650  12.375   2.725  1.00  0.00           N  
ATOM    449  CA  GLN A  66     -11.891  13.605   2.486  1.00  0.00           C  
ATOM    450  C   GLN A  66     -10.654  13.344   1.629  1.00  0.00           C  
ATOM    451  O   GLN A  66     -10.420  14.078   0.673  1.00  0.00           O  
ATOM    452  CB  GLN A  66     -11.470  14.240   3.814  1.00  0.00           C  
ATOM    453  CEN GLN A  66     -11.846  15.491   4.972  1.00  0.00           X  
ATOM    454  H   GLN A  66     -12.702  12.017   3.668  1.00  0.00           H  
ATOM    455  N   VAL A  67      -9.925  12.253   1.891  1.00  0.00           N  
ATOM    456  CA  VAL A  67      -8.728  11.894   1.114  1.00  0.00           C  
ATOM    457  C   VAL A  67      -9.085  11.608  -0.337  1.00  0.00           C  
ATOM    458  O   VAL A  67      -8.451  12.143  -1.242  1.00  0.00           O  
ATOM    459  CB  VAL A  67      -8.012  10.664   1.702  1.00  0.00           C  
ATOM    460  CEN VAL A  67      -7.446  10.459   2.037  1.00  0.00           X  
ATOM    461  H   VAL A  67     -10.193  11.676   2.676  1.00  0.00           H  
ATOM    462  N   LEU A  68     -10.098  10.778  -0.576  1.00  0.00           N  
ATOM    463  CA  LEU A  68     -10.602  10.531  -1.924  1.00  0.00           C  
ATOM    464  C   LEU A  68     -11.015  11.800  -2.646  1.00  0.00           C  
ATOM    465  O   LEU A  68     -10.587  12.027  -3.776  1.00  0.00           O  
ATOM    466  CB  LEU A  68     -11.787   9.559  -1.866  1.00  0.00           C  
ATOM    467  CEN LEU A  68     -11.926   8.059  -2.192  1.00  0.00           X  
ATOM    468  H   LEU A  68     -10.537  10.316   0.206  1.00  0.00           H  
ATOM    469  N   ASP A  69     -11.865  12.600  -2.013  1.00  0.00           N  
ATOM    470  CA  ASP A  69     -12.305  13.866  -2.576  1.00  0.00           C  
ATOM    471  C   ASP A  69     -11.096  14.728  -2.961  1.00  0.00           C  
ATOM    472  O   ASP A  69     -11.044  15.257  -4.073  1.00  0.00           O  
ATOM    473  CB  ASP A  69     -13.202  14.611  -1.584  1.00  0.00           C  
ATOM    474  CEN ASP A  69     -14.188  14.767  -1.381  1.00  0.00           X  
ATOM    475  H   ASP A  69     -12.239  12.312  -1.117  1.00  0.00           H  
ATOM    476  N   GLU A  70     -10.077  14.813  -2.099  1.00  0.00           N  
ATOM    477  CA  GLU A  70      -8.844  15.560  -2.363  1.00  0.00           C  
ATOM    478  C   GLU A  70      -8.064  14.962  -3.534  1.00  0.00           C  
ATOM    479  O   GLU A  70      -7.616  15.698  -4.415  1.00  0.00           O  
ATOM    480  CB  GLU A  70      -7.963  15.595  -1.113  1.00  0.00           C  
ATOM    481  CEN GLU A  70      -7.400  16.410   0.274  1.00  0.00           X  
ATOM    482  H   GLU A  70     -10.156  14.320  -1.220  1.00  0.00           H  
ATOM    483  N   LEU A  71      -7.950  13.637  -3.601  1.00  0.00           N  
ATOM    484  CA  LEU A  71      -7.238  12.925  -4.656  1.00  0.00           C  
ATOM    485  C   LEU A  71      -7.888  13.139  -6.016  1.00  0.00           C  
ATOM    486  O   LEU A  71      -7.185  13.392  -6.990  1.00  0.00           O  
ATOM    487  CB  LEU A  71      -7.173  11.428  -4.329  1.00  0.00           C  
ATOM    488  CEN LEU A  71      -6.044  10.521  -3.804  1.00  0.00           X  
ATOM    489  H   LEU A  71      -8.384  13.099  -2.866  1.00  0.00           H  
ATOM    490  N   ASN A  72      -9.213  13.073  -6.093  1.00  0.00           N  
ATOM    491  CA  ASN A  72      -9.954  13.268  -7.331  1.00  0.00           C  
ATOM    492  C   ASN A  72      -9.654  14.642  -7.953  1.00  0.00           C  
ATOM    493  O   ASN A  72      -9.371  14.724  -9.150  1.00  0.00           O  
ATOM    494  CB  ASN A  72     -11.446  13.102  -7.107  1.00  0.00           C  
ATOM    495  CEN ASN A  72     -12.164  12.338  -7.157  1.00  0.00           X  
ATOM    496  H   ASN A  72      -9.724  12.860  -5.251  1.00  0.00           H  
ATOM    497  N   ASN A  73      -9.656  15.708  -7.148  1.00  0.00           N  
ATOM    498  CA  ASN A  73      -9.388  17.067  -7.623  1.00  0.00           C  
ATOM    499  C   ASN A  73      -7.917  17.266  -7.997  1.00  0.00           C  
ATOM    500  O   ASN A  73      -7.610  17.730  -9.098  1.00  0.00           O  
ATOM    501  CB  ASN A  73      -9.807  18.099  -6.593  1.00  0.00           C  
ATOM    502  CEN ASN A  73     -10.653  18.676  -6.363  1.00  0.00           X  
ATOM    503  H   ASN A  73      -9.837  15.569  -6.166  1.00  0.00           H  
ATOM    504  N   HIS A  74      -6.999  16.890  -7.113  1.00  0.00           N  
ATOM    505  CA  HIS A  74      -5.599  17.294  -7.174  1.00  0.00           C  
ATOM    506  C   HIS A  74      -4.843  16.674  -8.349  1.00  0.00           C  
ATOM    507  O   HIS A  74      -3.947  17.295  -8.924  1.00  0.00           O  
ATOM    508  CB  HIS A  74      -4.893  16.934  -5.862  1.00  0.00           C  
ATOM    509  CEN HIS A  74      -4.569  17.559  -4.623  1.00  0.00           X  
ATOM    510  H   HIS A  74      -7.308  16.388  -6.292  1.00  0.00           H  
ATOM    511  N   LEU A  75      -5.211  15.462  -8.745  1.00  0.00           N  
ATOM    512  CA  LEU A  75      -4.458  14.657  -9.689  1.00  0.00           C  
ATOM    513  C   LEU A  75      -4.730  15.009 -11.163  1.00  0.00           C  
ATOM    514  O   LEU A  75      -4.064  14.448 -12.032  1.00  0.00           O  
ATOM    515  CB  LEU A  75      -4.762  13.175  -9.438  1.00  0.00           C  
ATOM    516  CEN LEU A  75      -3.979  12.053  -8.730  1.00  0.00           X  
ATOM    517  H   LEU A  75      -6.003  15.036  -8.283  1.00  0.00           H  
ATOM    518  N   GLN A  76      -5.619  15.956 -11.500  1.00  0.00           N  
ATOM    519  CA  GLN A  76      -6.073  16.153 -12.893  1.00  0.00           C  
ATOM    520  C   GLN A  76      -4.914  16.331 -13.910  1.00  0.00           C  
ATOM    521  O   GLN A  76      -5.071  16.015 -15.087  1.00  0.00           O  
ATOM    522  CB  GLN A  76      -6.998  17.371 -12.965  1.00  0.00           C  
ATOM    523  CEN GLN A  76      -8.665  17.887 -13.013  1.00  0.00           X  
ATOM    524  H   GLN A  76      -6.028  16.518 -10.763  1.00  0.00           H  
ATOM    525  N   GLY A  77      -3.719  16.757 -13.470  1.00  0.00           N  
ATOM    526  CA  GLY A  77      -2.554  17.029 -14.328  1.00  0.00           C  
ATOM    527  C   GLY A  77      -1.584  15.857 -14.611  1.00  0.00           C  
ATOM    528  O   GLY A  77      -0.747  15.980 -15.498  1.00  0.00           O  
ATOM    529  CEN GLY A  77      -2.553  17.030 -14.328  1.00  0.00           X  
ATOM    530  H   GLY A  77      -3.601  16.832 -12.471  1.00  0.00           H  
ATOM    531  N   GLY A  78      -1.672  14.724 -13.905  1.00  0.00           N  
ATOM    532  CA  GLY A  78      -0.744  13.583 -13.992  1.00  0.00           C  
ATOM    533  C   GLY A  78      -1.417  12.232 -14.255  1.00  0.00           C  
ATOM    534  O   GLY A  78      -1.271  11.309 -13.462  1.00  0.00           O  
ATOM    535  CEN GLY A  78      -0.744  13.582 -13.992  1.00  0.00           X  
ATOM    536  H   GLY A  78      -2.357  14.699 -13.163  1.00  0.00           H  
ATOM    537  N   LYS A  79      -2.159  12.108 -15.365  1.00  0.00           N  
ATOM    538  CA  LYS A  79      -3.140  11.038 -15.647  1.00  0.00           C  
ATOM    539  C   LYS A  79      -2.683   9.593 -15.375  1.00  0.00           C  
ATOM    540  O   LYS A  79      -3.477   8.803 -14.874  1.00  0.00           O  
ATOM    541  CB  LYS A  79      -3.586  11.144 -17.106  1.00  0.00           C  
ATOM    542  CEN LYS A  79      -5.043  11.753 -18.514  1.00  0.00           X  
ATOM    543  H   LYS A  79      -2.188  12.934 -15.947  1.00  0.00           H  
ATOM    544  N   HIS A  80      -1.451   9.217 -15.724  1.00  0.00           N  
ATOM    545  CA  HIS A  80      -0.927   7.880 -15.409  1.00  0.00           C  
ATOM    546  C   HIS A  80      -0.871   7.601 -13.902  1.00  0.00           C  
ATOM    547  O   HIS A  80      -1.217   6.505 -13.468  1.00  0.00           O  
ATOM    548  CB  HIS A  80       0.470   7.702 -16.013  1.00  0.00           C  
ATOM    549  CEN HIS A  80       1.057   7.167 -17.196  1.00  0.00           X  
ATOM    550  H   HIS A  80      -0.849   9.896 -16.164  1.00  0.00           H  
ATOM    551  N   THR A  81      -0.505   8.607 -13.105  1.00  0.00           N  
ATOM    552  CA  THR A  81      -0.413   8.474 -11.646  1.00  0.00           C  
ATOM    553  C   THR A  81      -1.796   8.577 -11.014  1.00  0.00           C  
ATOM    554  O   THR A  81      -2.077   7.841 -10.076  1.00  0.00           O  
ATOM    555  CB  THR A  81       0.505   9.545 -11.029  1.00  0.00           C  
ATOM    556  CEN THR A  81       1.025   9.807 -10.975  1.00  0.00           X  
ATOM    557  H   THR A  81      -0.280   9.508 -13.498  1.00  0.00           H  
ATOM    558  N   VAL A  82      -2.681   9.409 -11.584  1.00  0.00           N  
ATOM    559  CA  VAL A  82      -4.059   9.586 -11.087  1.00  0.00           C  
ATOM    560  C   VAL A  82      -4.849   8.320 -11.229  1.00  0.00           C  
ATOM    561  O   VAL A  82      -5.606   7.988 -10.337  1.00  0.00           O  
ATOM    562  CB  VAL A  82      -4.805  10.713 -11.827  1.00  0.00           C  
ATOM    563  CEN VAL A  82      -5.062  11.348 -11.755  1.00  0.00           X  
ATOM    564  H   VAL A  82      -2.396   9.937 -12.397  1.00  0.00           H  
ATOM    565  N   HIS A  83      -4.675   7.623 -12.352  1.00  0.00           N  
ATOM    566  CA  HIS A  83      -5.436   6.416 -12.589  1.00  0.00           C  
ATOM    567  C   HIS A  83      -5.059   5.331 -11.584  1.00  0.00           C  
ATOM    568  O   HIS A  83      -5.940   4.693 -11.027  1.00  0.00           O  
ATOM    569  CB  HIS A  83      -5.217   5.914 -14.020  1.00  0.00           C  
ATOM    570  CEN HIS A  83      -5.852   6.017 -15.292  1.00  0.00           X  
ATOM    571  H   HIS A  83      -4.093   7.991 -13.090  1.00  0.00           H  
ATOM    572  N   HIS A  84      -3.765   5.154 -11.309  1.00  0.00           N  
ATOM    573  CA  HIS A  84      -3.324   4.164 -10.333  1.00  0.00           C  
ATOM    574  C   HIS A  84      -3.787   4.509  -8.912  1.00  0.00           C  
ATOM    575  O   HIS A  84      -4.300   3.644  -8.214  1.00  0.00           O  
ATOM    576  CB  HIS A  84      -1.798   4.030 -10.367  1.00  0.00           C  
ATOM    577  CEN HIS A  84      -0.817   3.203 -10.988  1.00  0.00           X  
ATOM    578  H   HIS A  84      -3.075   5.747 -11.750  1.00  0.00           H  
ATOM    579  N   ILE A  85      -3.697   5.784  -8.522  1.00  0.00           N  
ATOM    580  CA  ILE A  85      -4.092   6.246  -7.186  1.00  0.00           C  
ATOM    581  C   ILE A  85      -5.592   6.030  -6.945  1.00  0.00           C  
ATOM    582  O   ILE A  85      -5.978   5.525  -5.902  1.00  0.00           O  
ATOM    583  CB  ILE A  85      -3.758   7.735  -6.981  1.00  0.00           C  
ATOM    584  CEN ILE A  85      -2.983   8.444  -6.685  1.00  0.00           X  
ATOM    585  H   ILE A  85      -3.370   6.472  -9.188  1.00  0.00           H  
ATOM    586  N   GLU A  86      -6.439   6.342  -7.923  1.00  0.00           N  
ATOM    587  CA  GLU A  86      -7.895   6.273  -7.819  1.00  0.00           C  
ATOM    588  C   GLU A  86      -8.381   4.841  -7.547  1.00  0.00           C  
ATOM    589  O   GLU A  86      -9.235   4.650  -6.684  1.00  0.00           O  
ATOM    590  CB  GLU A  86      -8.542   6.813  -9.096  1.00  0.00           C  
ATOM    591  CEN GLU A  86      -9.294   8.083  -9.947  1.00  0.00           X  
ATOM    592  H   GLU A  86      -6.050   6.677  -8.792  1.00  0.00           H  
ATOM    593  N   GLN A  87      -7.860   3.835  -8.262  1.00  0.00           N  
ATOM    594  CA  GLN A  87      -8.243   2.432  -8.047  1.00  0.00           C  
ATOM    595  C   GLN A  87      -7.955   1.986  -6.614  1.00  0.00           C  
ATOM    596  O   GLN A  87      -8.837   1.394  -5.997  1.00  0.00           O  
ATOM    597  CB  GLN A  87      -7.501   1.518  -9.026  1.00  0.00           C  
ATOM    598  CEN GLN A  87      -7.642   0.626 -10.519  1.00  0.00           X  
ATOM    599  H   GLN A  87      -7.119   4.040  -8.918  1.00  0.00           H  
ATOM    600  N   ASN A  88      -6.786   2.332  -6.061  1.00  0.00           N  
ATOM    601  CA  ASN A  88      -6.413   1.941  -4.696  1.00  0.00           C  
ATOM    602  C   ASN A  88      -7.405   2.522  -3.678  1.00  0.00           C  
ATOM    603  O   ASN A  88      -7.908   1.832  -2.798  1.00  0.00           O  
ATOM    604  CB  ASN A  88      -4.996   2.371  -4.359  1.00  0.00           C  
ATOM    605  CEN ASN A  88      -4.028   1.969  -4.396  1.00  0.00           X  
ATOM    606  H   ASN A  88      -6.092   2.801  -6.623  1.00  0.00           H  
ATOM    607  N   ILE A  89      -7.770   3.792  -3.847  1.00  0.00           N  
ATOM    608  CA  ILE A  89      -8.669   4.474  -2.927  1.00  0.00           C  
ATOM    609  C   ILE A  89     -10.095   3.893  -2.954  1.00  0.00           C  
ATOM    610  O   ILE A  89     -10.730   3.780  -1.907  1.00  0.00           O  
ATOM    611  CB  ILE A  89      -8.732   5.980  -3.240  1.00  0.00           C  
ATOM    612  CEN ILE A  89      -8.255   6.946  -3.075  1.00  0.00           X  
ATOM    613  H   ILE A  89      -7.379   4.308  -4.621  1.00  0.00           H  
ATOM    614  N   LYS A  90     -10.631   3.508  -4.115  1.00  0.00           N  
ATOM    615  CA  LYS A  90     -11.945   2.841  -4.177  1.00  0.00           C  
ATOM    616  C   LYS A  90     -11.936   1.501  -3.445  1.00  0.00           C  
ATOM    617  O   LYS A  90     -12.874   1.226  -2.701  1.00  0.00           O  
ATOM    618  CB  LYS A  90     -12.373   2.633  -5.630  1.00  0.00           C  
ATOM    619  CEN LYS A  90     -13.586   3.221  -7.262  1.00  0.00           X  
ATOM    620  H   LYS A  90     -10.080   3.598  -4.957  1.00  0.00           H  
ATOM    621  N   GLU A  91     -10.891   0.702  -3.630  1.00  0.00           N  
ATOM    622  CA  GLU A  91     -10.767  -0.611  -2.989  1.00  0.00           C  
ATOM    623  C   GLU A  91     -10.727  -0.487  -1.460  1.00  0.00           C  
ATOM    624  O   GLU A  91     -11.473  -1.186  -0.775  1.00  0.00           O  
ATOM    625  CB  GLU A  91      -9.514  -1.332  -3.490  1.00  0.00           C  
ATOM    626  CEN GLU A  91      -8.781  -2.477  -4.517  1.00  0.00           X  
ATOM    627  H   GLU A  91     -10.130   1.015  -4.216  1.00  0.00           H  
ATOM    628  N   ILE A  92      -9.982   0.488  -0.925  1.00  0.00           N  
ATOM    629  CA  ILE A  92      -9.791   0.687   0.524  1.00  0.00           C  
ATOM    630  C   ILE A  92     -11.112   1.093   1.206  1.00  0.00           C  
ATOM    631  O   ILE A  92     -11.465   0.555   2.254  1.00  0.00           O  
ATOM    632  CB  ILE A  92      -8.724   1.758   0.812  1.00  0.00           C  
ATOM    633  CEN ILE A  92      -7.656   1.943   0.937  1.00  0.00           X  
ATOM    634  H   ILE A  92      -9.464   1.080  -1.559  1.00  0.00           H  
ATOM    635  N   PHE A  93     -11.898   1.988   0.596  1.00  0.00           N  
ATOM    636  CA  PHE A  93     -13.213   2.377   1.122  1.00  0.00           C  
ATOM    637  C   PHE A  93     -14.193   1.207   1.175  1.00  0.00           C  
ATOM    638  O   PHE A  93     -14.880   1.031   2.182  1.00  0.00           O  
ATOM    639  CB  PHE A  93     -13.805   3.506   0.276  1.00  0.00           C  
ATOM    640  CEN PHE A  93     -13.926   5.091   0.325  1.00  0.00           X  
ATOM    641  H   PHE A  93     -11.569   2.395  -0.265  1.00  0.00           H  
ATOM    642  N   HIS A  94     -14.244   0.406   0.114  1.00  0.00           N  
ATOM    643  CA  HIS A  94     -15.124  -0.753   0.047  1.00  0.00           C  
ATOM    644  C   HIS A  94     -14.839  -1.738   1.189  1.00  0.00           C  
ATOM    645  O   HIS A  94     -15.746  -2.115   1.931  1.00  0.00           O  
ATOM    646  CB  HIS A  94     -14.981  -1.458  -1.305  1.00  0.00           C  
ATOM    647  CEN HIS A  94     -15.626  -1.464  -2.576  1.00  0.00           X  
ATOM    648  H   HIS A  94     -13.635   0.594  -0.669  1.00  0.00           H  
ATOM    649  N   HIS A  95     -13.570  -2.098   1.383  1.00  0.00           N  
ATOM    650  CA  HIS A  95     -13.151  -3.064   2.392  1.00  0.00           C  
ATOM    651  C   HIS A  95     -13.328  -2.534   3.827  1.00  0.00           C  
ATOM    652  O   HIS A  95     -13.774  -3.297   4.686  1.00  0.00           O  
ATOM    653  CB  HIS A  95     -11.691  -3.464   2.161  1.00  0.00           C  
ATOM    654  CEN HIS A  95     -10.963  -4.495   1.499  1.00  0.00           X  
ATOM    655  H   HIS A  95     -12.860  -1.695   0.788  1.00  0.00           H  
ATOM    656  N   LEU A  96     -13.047  -1.251   4.098  1.00  0.00           N  
ATOM    657  CA  LEU A  96     -13.271  -0.652   5.427  1.00  0.00           C  
ATOM    658  C   LEU A  96     -14.749  -0.645   5.797  1.00  0.00           C  
ATOM    659  O   LEU A  96     -15.095  -0.945   6.941  1.00  0.00           O  
ATOM    660  CB  LEU A  96     -12.713   0.777   5.470  1.00  0.00           C  
ATOM    661  CEN LEU A  96     -11.449   1.387   6.104  1.00  0.00           X  
ATOM    662  H   LEU A  96     -12.692  -0.669   3.354  1.00  0.00           H  
ATOM    663  N   GLU A  97     -15.630  -0.340   4.850  1.00  0.00           N  
ATOM    664  CA  GLU A  97     -17.072  -0.359   5.072  1.00  0.00           C  
ATOM    665  C   GLU A  97     -17.576  -1.787   5.338  1.00  0.00           C  
ATOM    666  O   GLU A  97     -18.390  -1.996   6.240  1.00  0.00           O  
ATOM    667  CB  GLU A  97     -17.802   0.247   3.871  1.00  0.00           C  
ATOM    668  CEN GLU A  97     -18.574   1.570   3.126  1.00  0.00           X  
ATOM    669  H   GLU A  97     -15.290  -0.045   3.945  1.00  0.00           H  
ATOM    670  N   GLU A  98     -17.040  -2.785   4.629  1.00  0.00           N  
ATOM    671  CA  GLU A  98     -17.366  -4.198   4.846  1.00  0.00           C  
ATOM    672  C   GLU A  98     -17.056  -4.686   6.272  1.00  0.00           C  
ATOM    673  O   GLU A  98     -17.877  -5.381   6.875  1.00  0.00           O  
ATOM    674  CB  GLU A  98     -16.616  -5.064   3.832  1.00  0.00           C  
ATOM    675  CEN GLU A  98     -16.586  -5.928   2.364  1.00  0.00           X  
ATOM    676  H   GLU A  98     -16.376  -2.550   3.905  1.00  0.00           H  
ATOM    677  N   LEU A  99     -15.865  -4.378   6.793  1.00  0.00           N  
ATOM    678  CA  LEU A  99     -15.451  -4.748   8.148  1.00  0.00           C  
ATOM    679  C   LEU A  99     -16.343  -4.117   9.220  1.00  0.00           C  
ATOM    680  O   LEU A  99     -16.771  -4.827  10.122  1.00  0.00           O  
ATOM    681  CB  LEU A  99     -13.989  -4.346   8.375  1.00  0.00           C  
ATOM    682  CEN LEU A  99     -12.676  -5.151   8.408  1.00  0.00           X  
ATOM    683  H   LEU A  99     -15.230  -3.829   6.231  1.00  0.00           H  
ATOM    684  N   VAL A 100     -16.647  -2.822   9.107  1.00  0.00           N  
ATOM    685  CA  VAL A 100     -17.476  -2.080  10.074  1.00  0.00           C  
ATOM    686  C   VAL A 100     -18.896  -2.649  10.141  1.00  0.00           C  
ATOM    687  O   VAL A 100     -19.423  -2.860  11.230  1.00  0.00           O  
ATOM    688  CB  VAL A 100     -17.554  -0.582   9.724  1.00  0.00           C  
ATOM    689  CEN VAL A 100     -17.349   0.045   9.922  1.00  0.00           X  
ATOM    690  H   VAL A 100     -16.280  -2.327   8.308  1.00  0.00           H  
ATOM    691  N   HIS A 101     -19.534  -2.868   8.988  1.00  0.00           N  
ATOM    692  CA  HIS A 101     -20.872  -3.465   8.900  1.00  0.00           C  
ATOM    693  C   HIS A 101     -20.991  -4.879   9.508  1.00  0.00           C  
ATOM    694  O   HIS A 101     -22.005  -5.172  10.144  1.00  0.00           O  
ATOM    695  CB  HIS A 101     -21.319  -3.506   7.435  1.00  0.00           C  
ATOM    696  CEN HIS A 101     -22.068  -2.701   6.529  1.00  0.00           X  
ATOM    697  H   HIS A 101     -19.126  -2.497   8.141  1.00  0.00           H  
ATOM    698  N   ARG A 102     -19.994  -5.755   9.329  1.00  0.00           N  
ATOM    699  CA  ARG A 102     -20.008  -7.147   9.825  1.00  0.00           C  
ATOM    700  C   ARG A 102     -20.115  -7.221  11.343  1.00  0.00           C  
ATOM    701  O   ARG A 102     -20.852  -8.122  11.797  1.00  0.00           O  
ATOM    702  CB  ARG A 102     -18.812  -7.945   9.328  1.00  0.00           C  
ATOM    703  CEN ARG A 102     -17.425  -9.469   7.947  1.00  0.00           X  
ATOM    704  H   ARG A 102     -19.106  -5.397   9.012  1.00  0.00           H  
TER                                                                             
# All scores below are weighted scores, not raw scores.
#BEGIN_POSE_ENERGIES_TABLE ./minmover_pdb/pose_24.pdb
label vdw cenpack pair env cbeta hs_pair ss_pair sheet total
weights 1 0.5 1 1 0.25 1 1 1 NA
pose 0.0015 -9.41525 -11.9455 -22.1835 5.32326 0 0 0 -38.2195
MET:NtermProteinFull_1 0 -0.04656 -0.01264 0.6168 0.04273 0 0 0 0.60034
TYR_2 0 0.00543 0.00199 0.83566 0.07025 0 0 0 0.91333
GLY_3 0 0.01521 0.00084 -0.07965 0.04413 0 0 0 -0.01947
LYS_4 0 -0.22626 -0.10748 -0.60186 0.03019 0 0 0 -0.90541
LEU_5 0 -0.35543 -0.49533 -0.19483 0.03039 0 0 0 -1.0152
ASN_6 0 -0.08552 0.06943 -0.40966 0.04334 0 0 0 -0.38241
ASP_7 0 -0.09368 -0.23403 -0.42964 0.06902 0 0 0 -0.68833
LEU_8 0 -0.31455 -0.62615 -0.50394 0.03149 0 0 0 -1.41315
LEU_9 0 -0.34083 -0.04064 0.08126 0.04318 0 0 0 -0.25703
GLU_10 0 -0.07365 0.03544 -0.82678 0.06897 0 0 0 -0.79602
ASP_11 0 -0.17771 0.06621 -0.24167 0.04663 0 0 0 -0.30654
LEU_12 0 -0.32553 -0.7815 -0.30366 0.03776 0 0 0 -1.37293
GLN_13 0 0.01651 0.21191 -0.4142 0.06884 0 0 0 -0.11694
GLU_14 0 -0.02385 -0.09968 -0.71584 0.06894 0 0 0 -0.77044
VAL_15 0 -0.0551 -0.60372 -0.19594 0.04537 0 0 0 -0.8094
LEU_16 0 0.05991 -0.40662 0.24309 0.04458 0 0 0 -0.05904
LYS_17 0 -0.04827 -0.03304 -0.8715 0.06961 0 0 0 -0.8832
ASN_18 0 0.04455 0.02466 -0.19403 0.06919 0 0 0 -0.05562
LEU_19 0 -0.2133 -0.53381 -0.39148 0.03317 0 0 0 -1.10543
HIS_20 0 0.09004 -0.08106 -0.02241 0.069 0 0 0 0.05557
LYS_21 0 -0.03427 0.04907 -1.04927 0.07072 0 0 0 -0.96376
ASN_22 0 0.02652 0.10332 -0.24178 0.04277 0 0 0 -0.06917
TRP_23 0 0.18168 0.16236 -0.46033 0.03614 0 0 0 -0.08015
HIS_24 0 -0.01521 -0.06085 0.20362 0.0713 0 0 0 0.19885
GLY_25 0 -0.01416 -0.07088 -0.0429 0.06956 0 0 0 -0.05839
GLY_26 0 -0.00676 -0.01419 0.0322 0.04456 0 0 0 0.05581
LYS_27 0 0 0 -1.04927 0.07203 0 0 0 -0.97725
ASP_28 0 -0.02703 0.00682 -0.61428 0.07072 0 0 0 -0.56377
ASN_29 0 -0.22114 -0.12105 -0.28327 0.04277 0 0 0 -0.58268
LEU_30 0 0.05069 -0.09901 0.24309 0.06919 0 0 0 0.26396
HIS_D_31 0 -0.01708 -0.0509 0.11054 0.06947 0 0 0 0.11203
ASP_32 0 -0.1291 -0.34342 -0.42964 0.069 0 0 0 -0.83317
VAL_33 0 -0.35397 -0.05603 -0.10438 0.03156 0 0 0 -0.48283
ASP_34 0 0.11445 -0.0757 -0.37876 0.0691 0 0 0 -0.27092
ASN_35 0 -0.0729 -0.03189 -0.36221 0.06893 0 0 0 -0.39806
HIS_D_36 0 -0.35952 -0.29054 -0.19493 0.0359 0 0 0 -0.8091
LEU_37 0 0.17569 -0.77318 -0.45811 0.04471 0 0 0 -1.0109
GLN_38 0 -0.00565 0.01766 -0.49415 0.06894 0 0 0 -0.41321
ASN_39 0 -0.23978 -0.09115 -0.19403 0.06919 0 0 0 -0.45578
VAL_40 0 -0.34792 -0.36005 -0.10438 0.03251 0 0 0 -0.77984
ILE_41 0 -0.08811 -0.299 0.72502 0.06961 0 0 0 0.40751
GLU_42 0 -0.0775 -0.19766 -0.71584 0.06893 0 0 0 -0.92206
ASP_43 0 -0.20503 0.14106 0.2122 0.04496 0 0 0 0.19318
ILE_44 0 -0.14521 -0.5951 -0.31819 0.04324 0 0 0 -1.01526
HIS_D_45 0 -0.07463 0.16503 0.06501 0.06895 0 0 0 0.22436
ASP_46 0 -0.15152 -0.4966 -0.31759 0.03493 0 0 0 -0.93078
PHE_47 0 -0.3362 -0.45774 -0.44993 0.0357 0 0 0 -1.20816
MET_48 0 -0.25915 -0.04752 0.25591 0.03543 0 0 0 -0.01533
GLN_49 0 -0.04093 0.0458 -0.59803 0.06961 0 0 0 -0.52355
GLY_50 0 -0.03175 0.02732 -0.0429 0.04456 0 0 0 -0.00278
GLY_51 0 -0.0216 0.01894 0.35201 0.0317 0 0 0 0.38106
GLY_52 0 -0.03558 0.00018 -0.07814 0.03824 0 0 0 -0.0753
SER_53 0 -0.03642 0.00468 -0.22078 0.0367 0 0 0 -0.21582
GLY_54 0 0.02428 0.07488 -0.0429 0.0356 0 0 0 0.09185
GLY_55 0 -0.02304 -0.00786 -0.07965 0.03123 0 0 0 -0.07932
LYS_56 0 -0.35175 -0.73682 -0.2228 0.02976 0 0 0 -1.2816
LEU_57 0 0.36996 -0.33653 -0.19483 0.03558 0 0 0 -0.12582
GLN_58 0 0.0157 0.0533 -0.59803 0.06939 0 0 0 -0.45965
GLU_59 0 -0.05115 -0.0918 -0.37543 0.06887 0 0 0 -0.44951
MET_60 0 -0.19905 -0.12191 -0.29185 0.0365 0 0 0 -0.5763
MET_61 0 -0.11083 0.00797 0.4784 0.04294 0 0 0 0.41848
LYS_62 0 -0.05199 -0.00683 -0.96458 0.06947 0 0 0 -0.95392
GLU_63 0 -0.45001 0.08135 -0.25924 0.0354 0 0 0 -0.59249
PHE_64 0 -0.34296 -0.40716 -0.19907 0.03212 0 0 0 -0.91708
GLN_65 0 -0.03608 0.03215 -0.55896 0.06893 0 0 0 -0.49396
GLN_66 0 -0.14042 -0.17398 -0.55896 0.06902 0 0 0 -0.80433
VAL_67 0 -0.14116 -0.61616 -0.27892 0.04202 0 0 0 -0.99423
LEU_68 0 -0.23585 -0.04169 0.58995 0.04398 0 0 0 0.35638
ASP_69 0 -0.0622 0.0874 -0.47618 0.06926 0 0 0 -0.38172
GLU_70 0 -0.41877 0.21595 -0.00141 0.03008 0 0 0 -0.17415
LEU_71 0 -0.10661 -0.36186 -0.39148 0.03347 0 0 0 -0.82648
ASN_72 0 -0.01034 -0.03057 -0.24178 0.06939 0 0 0 -0.21329
ASN_73 0 -0.07731 -0.05727 -0.40966 0.0693 0 0 0 -0.47495
HIS_74 0 -0.05908 -0.0903 -0.18746 0.03561 0 0 0 -0.30123
LEU_75 0.00075 0.00577 0.30626 -0.30366 0.0305 0 0 0 0.03963
GLN_76 0 -0.03068 -0.02605 -0.59803 0.07134 0 0 0 -0.58341
GLY_77 0 -0.05967 -0.08165 0.16011 0.06952 0 0 0 0.08831
GLY_78 0 -0.02587 -0.04605 -0.09146 0.03548 0 0 0 -0.12791
LYS_79 0 0 0 -0.77863 0.07203 0 0 0 -0.7066
HIS_80 0 0.00549 -0.03593 0.20362 0.07134 0 0 0 0.24452
THR_81 0 -0.04198 -0.16307 -0.18847 0.03377 0 0 0 -0.35976
VAL_82 0.00075 -0.05917 0.06691 0.21583 0.03492 0 0 0 0.25925
HIS_D_83 0 0 0 0.06501 0.06961 0 0 0 0.13462
HIS_D_84 0 0.00189 -0.02697 0.0215 0.06878 0 0 0 0.0652
ILE_85 0 -0.13693 0.10534 -0.31819 0.03505 0 0 0 -0.31474
GLU_86 0 0.07779 0.41894 -0.37543 0.04271 0 0 0 0.164
GLN_87 0 -0.05332 -0.00863 -0.59803 0.06931 0 0 0 -0.59067
ASN_88 0 -0.09255 -0.09211 -0.13901 0.07076 0 0 0 -0.25291
ILE_89 0 -0.1584 -0.43128 -0.31819 0.04496 0 0 0 -0.86292
LYS_90 0 0.05716 0.11646 -0.77863 0.06933 0 0 0 -0.53569
GLU_91 0 -0.08298 -0.03862 -0.4886 0.06898 0 0 0 -0.54122
ILE_92 0 -0.38804 -0.38946 -0.20059 0.03631 0 0 0 -0.94178
PHE_93 0 -0.36222 -0.17742 0.83142 0.04389 0 0 0 0.33567
HIS_94 0 -0.12498 0.05964 0.20362 0.06893 0 0 0 0.2072
HIS_D_95 0 -0.27024 -0.36346 -0.02241 0.03506 0 0 0 -0.62105
LEU_96 0 -0.05056 -0.79323 -0.50394 0.03721 0 0 0 -1.31051
GLU_97 0 -0.18355 0.10525 -0.4886 0.06902 0 0 0 -0.49788
GLU_98 0 -0.13263 -0.35848 -0.60186 0.04316 0 0 0 -1.04982
LEU_99 0 -0.16113 -0.46252 -0.06582 0.03028 0 0 0 -0.65919
VAL_100 0 0.34515 0.0164 0.21583 0.04303 0 0 0 0.62041
HIS_101 0 -0.02793 0.13567 0.20362 0.07025 0 0 0 0.3816
ARG:CtermProteinFull_102 0 -0.05929 0.18171 -0.55583 0.07143 0 0 0 -0.36198
#END_POSE_ENERGIES_TABLE ./minmover_pdb/pose_24.pdb
