# Supplementary material for: Selection of a promiscuous minimalist cAMP phosphodiesterase from a library of de novo designed proteins
Source: Nat Chem. 2024 May 3;16(7):1200–8. doi: 10.1038/s41557-024-01490-4 (PMC11230910; doi:10.1038/s41557-024-01490-4)
Supplement: Supplementary file 3 — MD input files, scripts and final structures derived from MD, AlphaFold2, EMSfold and MultiSFold. [file 41557_2024_1490_MOESM3_ESM.zip › Computational_Data/4_MultiSFold/s824/pose_25.pdb]

ATOM      1  N   MET A   1     -12.159 -10.335  11.557  1.00  0.00           N  
ATOM      2  CA  MET A   1     -11.793  -8.909  11.420  1.00  0.00           C  
ATOM      3  C   MET A   1     -10.306  -8.769  11.155  1.00  0.00           C  
ATOM      4  O   MET A   1      -9.971  -8.074  10.215  1.00  0.00           O  
ATOM      5  CB  MET A   1     -12.177  -8.126  12.674  1.00  0.00           C  
ATOM      6  CEN MET A   1     -13.290  -6.908  13.270  1.00  0.00           X  
ATOM      7  H   MET A   1     -12.568 -10.667  12.407  1.00  0.00           H  
ATOM      8  N   TYR A   2      -9.444  -9.507  11.864  1.00  0.00           N  
ATOM      9  CA  TYR A   2      -7.986  -9.346  11.764  1.00  0.00           C  
ATOM     10  C   TYR A   2      -7.364  -9.547  10.376  1.00  0.00           C  
ATOM     11  O   TYR A   2      -6.575  -8.709   9.982  1.00  0.00           O  
ATOM     12  CB  TYR A   2      -7.313 -10.308  12.746  1.00  0.00           C  
ATOM     13  CEN TYR A   2      -6.621 -10.326  14.355  1.00  0.00           X  
ATOM     14  H   TYR A   2      -9.752  -9.977  12.702  1.00  0.00           H  
ATOM     15  N   GLY A   3      -7.744 -10.586   9.616  1.00  0.00           N  
ATOM     16  CA  GLY A   3      -7.270 -10.760   8.232  1.00  0.00           C  
ATOM     17  C   GLY A   3      -7.594  -9.563   7.331  1.00  0.00           C  
ATOM     18  O   GLY A   3      -6.687  -9.004   6.740  1.00  0.00           O  
ATOM     19  CEN GLY A   3      -7.270 -10.760   8.232  1.00  0.00           X  
ATOM     20  H   GLY A   3      -8.271 -11.336  10.041  1.00  0.00           H  
ATOM     21  N   LYS A   4      -8.846  -9.084   7.353  1.00  0.00           N  
ATOM     22  CA  LYS A   4      -9.257  -7.896   6.581  1.00  0.00           C  
ATOM     23  C   LYS A   4      -8.538  -6.615   7.017  1.00  0.00           C  
ATOM     24  O   LYS A   4      -8.173  -5.814   6.172  1.00  0.00           O  
ATOM     25  CB  LYS A   4     -10.769  -7.695   6.693  1.00  0.00           C  
ATOM     26  CEN LYS A   4     -12.687  -7.866   5.816  1.00  0.00           X  
ATOM     27  H   LYS A   4      -9.541  -9.559   7.912  1.00  0.00           H  
ATOM     28  N   LEU A   5      -8.371  -6.402   8.325  1.00  0.00           N  
ATOM     29  CA  LEU A   5      -7.638  -5.240   8.838  1.00  0.00           C  
ATOM     30  C   LEU A   5      -6.175  -5.251   8.380  1.00  0.00           C  
ATOM     31  O   LEU A   5      -5.653  -4.206   8.013  1.00  0.00           O  
ATOM     32  CB  LEU A   5      -7.716  -5.201  10.369  1.00  0.00           C  
ATOM     33  CEN LEU A   5      -8.533  -4.343  11.353  1.00  0.00           X  
ATOM     34  H   LEU A   5      -8.618  -7.141   8.967  1.00  0.00           H  
ATOM     35  N   ASN A   6      -5.523  -6.415   8.378  1.00  0.00           N  
ATOM     36  CA  ASN A   6      -4.140  -6.541   7.933  1.00  0.00           C  
ATOM     37  C   ASN A   6      -4.018  -6.236   6.439  1.00  0.00           C  
ATOM     38  O   ASN A   6      -3.119  -5.491   6.070  1.00  0.00           O  
ATOM     39  CB  ASN A   6      -3.582  -7.919   8.239  1.00  0.00           C  
ATOM     40  CEN ASN A   6      -3.046  -8.393   9.007  1.00  0.00           X  
ATOM     41  H   ASN A   6      -6.018  -7.261   8.629  1.00  0.00           H  
ATOM     42  N   ASP A   7      -4.966  -6.718   5.628  1.00  0.00           N  
ATOM     43  CA  ASP A   7      -4.995  -6.471   4.181  1.00  0.00           C  
ATOM     44  C   ASP A   7      -5.130  -4.962   3.910  1.00  0.00           C  
ATOM     45  O   ASP A   7      -4.395  -4.378   3.122  1.00  0.00           O  
ATOM     46  CB  ASP A   7      -6.143  -7.239   3.521  1.00  0.00           C  
ATOM     47  CEN ASP A   7      -6.317  -8.101   3.007  1.00  0.00           X  
ATOM     48  H   ASP A   7      -5.651  -7.360   6.000  1.00  0.00           H  
ATOM     49  N   LEU A   8      -6.000  -4.291   4.673  1.00  0.00           N  
ATOM     50  CA  LEU A   8      -6.241  -2.859   4.555  1.00  0.00           C  
ATOM     51  C   LEU A   8      -5.045  -1.986   4.966  1.00  0.00           C  
ATOM     52  O   LEU A   8      -4.767  -0.968   4.331  1.00  0.00           O  
ATOM     53  CB  LEU A   8      -7.471  -2.485   5.392  1.00  0.00           C  
ATOM     54  CEN LEU A   8      -8.935  -2.180   5.020  1.00  0.00           X  
ATOM     55  H   LEU A   8      -6.569  -4.824   5.314  1.00  0.00           H  
ATOM     56  N   LEU A   9      -4.346  -2.351   6.040  1.00  0.00           N  
ATOM     57  CA  LEU A   9      -3.111  -1.671   6.429  1.00  0.00           C  
ATOM     58  C   LEU A   9      -2.060  -1.729   5.322  1.00  0.00           C  
ATOM     59  O   LEU A   9      -1.496  -0.692   4.972  1.00  0.00           O  
ATOM     60  CB  LEU A   9      -2.556  -2.286   7.720  1.00  0.00           C  
ATOM     61  CEN LEU A   9      -2.552  -1.813   9.186  1.00  0.00           X  
ATOM     62  H   LEU A   9      -4.624  -3.187   6.534  1.00  0.00           H  
ATOM     63  N   GLU A  10      -1.799  -2.912   4.769  1.00  0.00           N  
ATOM     64  CA  GLU A  10      -0.809  -3.103   3.710  1.00  0.00           C  
ATOM     65  C   GLU A  10      -1.157  -2.251   2.480  1.00  0.00           C  
ATOM     66  O   GLU A  10      -0.286  -1.542   1.966  1.00  0.00           O  
ATOM     67  CB  GLU A  10      -0.715  -4.581   3.324  1.00  0.00           C  
ATOM     68  CEN GLU A  10       0.066  -6.091   3.440  1.00  0.00           X  
ATOM     69  H   GLU A  10      -2.352  -3.711   5.046  1.00  0.00           H  
ATOM     70  N   ASP A  11      -2.433  -2.210   2.082  1.00  0.00           N  
ATOM     71  CA  ASP A  11      -2.909  -1.419   0.942  1.00  0.00           C  
ATOM     72  C   ASP A  11      -2.707   0.090   1.173  1.00  0.00           C  
ATOM     73  O   ASP A  11      -2.225   0.809   0.291  1.00  0.00           O  
ATOM     74  CB  ASP A  11      -4.386  -1.716   0.670  1.00  0.00           C  
ATOM     75  CEN ASP A  11      -4.972  -2.291   0.068  1.00  0.00           X  
ATOM     76  H   ASP A  11      -3.086  -2.845   2.518  1.00  0.00           H  
ATOM     77  N   LEU A  12      -3.013   0.584   2.381  1.00  0.00           N  
ATOM     78  CA  LEU A  12      -2.836   1.994   2.754  1.00  0.00           C  
ATOM     79  C   LEU A  12      -1.370   2.430   2.659  1.00  0.00           C  
ATOM     80  O   LEU A  12      -1.065   3.526   2.178  1.00  0.00           O  
ATOM     81  CB  LEU A  12      -3.368   2.234   4.173  1.00  0.00           C  
ATOM     82  CEN LEU A  12      -4.653   2.891   4.710  1.00  0.00           X  
ATOM     83  H   LEU A  12      -3.408  -0.058   3.057  1.00  0.00           H  
ATOM     84  N   GLN A  13      -0.448   1.567   3.086  1.00  0.00           N  
ATOM     85  CA  GLN A  13       0.988   1.838   3.029  1.00  0.00           C  
ATOM     86  C   GLN A  13       1.480   1.974   1.587  1.00  0.00           C  
ATOM     87  O   GLN A  13       2.259   2.881   1.281  1.00  0.00           O  
ATOM     88  CB  GLN A  13       1.768   0.726   3.736  1.00  0.00           C  
ATOM     89  CEN GLN A  13       2.584   0.283   5.214  1.00  0.00           X  
ATOM     90  H   GLN A  13      -0.759   0.664   3.416  1.00  0.00           H  
ATOM     91  N   GLU A  14       1.025   1.106   0.686  1.00  0.00           N  
ATOM     92  CA  GLU A  14       1.376   1.187  -0.725  1.00  0.00           C  
ATOM     93  C   GLU A  14       0.903   2.504  -1.352  1.00  0.00           C  
ATOM     94  O   GLU A  14       1.660   3.137  -2.097  1.00  0.00           O  
ATOM     95  CB  GLU A  14       0.783  -0.002  -1.485  1.00  0.00           C  
ATOM     96  CEN GLU A  14       0.961  -1.548  -2.177  1.00  0.00           X  
ATOM     97  H   GLU A  14       0.421   0.353   0.987  1.00  0.00           H  
ATOM     98  N   VAL A  15      -0.302   2.971  -1.006  1.00  0.00           N  
ATOM     99  CA  VAL A  15      -0.851   4.248  -1.487  1.00  0.00           C  
ATOM    100  C   VAL A  15      -0.018   5.423  -0.980  1.00  0.00           C  
ATOM    101  O   VAL A  15       0.265   6.341  -1.751  1.00  0.00           O  
ATOM    102  CB  VAL A  15      -2.314   4.443  -1.047  1.00  0.00           C  
ATOM    103  CEN VAL A  15      -2.964   4.460  -1.275  1.00  0.00           X  
ATOM    104  H   VAL A  15      -0.856   2.413  -0.373  1.00  0.00           H  
ATOM    105  N   LEU A  16       0.444   5.367   0.268  1.00  0.00           N  
ATOM    106  CA  LEU A  16       1.294   6.396   0.877  1.00  0.00           C  
ATOM    107  C   LEU A  16       2.668   6.493   0.209  1.00  0.00           C  
ATOM    108  O   LEU A  16       3.165   7.577  -0.101  1.00  0.00           O  
ATOM    109  CB  LEU A  16       1.458   6.116   2.376  1.00  0.00           C  
ATOM    110  CEN LEU A  16       0.832   6.750   3.633  1.00  0.00           X  
ATOM    111  H   LEU A  16       0.176   4.576   0.835  1.00  0.00           H  
ATOM    112  N   LYS A  17       3.288   5.349  -0.070  1.00  0.00           N  
ATOM    113  CA  LYS A  17       4.581   5.291  -0.749  1.00  0.00           C  
ATOM    114  C   LYS A  17       4.495   5.837  -2.174  1.00  0.00           C  
ATOM    115  O   LYS A  17       5.397   6.556  -2.616  1.00  0.00           O  
ATOM    116  CB  LYS A  17       5.107   3.855  -0.770  1.00  0.00           C  
ATOM    117  CEN LYS A  17       6.435   2.403   0.007  1.00  0.00           X  
ATOM    118  H   LYS A  17       2.844   4.493   0.233  1.00  0.00           H  
ATOM    119  N   ASN A  18       3.424   5.516  -2.897  1.00  0.00           N  
ATOM    120  CA  ASN A  18       3.211   5.951  -4.273  1.00  0.00           C  
ATOM    121  C   ASN A  18       3.001   7.461  -4.371  1.00  0.00           C  
ATOM    122  O   ASN A  18       3.529   8.078  -5.300  1.00  0.00           O  
ATOM    123  CB  ASN A  18       2.039   5.221  -4.903  1.00  0.00           C  
ATOM    124  CEN ASN A  18       1.872   4.356  -5.474  1.00  0.00           X  
ATOM    125  H   ASN A  18       2.715   4.946  -2.458  1.00  0.00           H  
ATOM    126  N   LEU A  19       2.303   8.065  -3.410  1.00  0.00           N  
ATOM    127  CA  LEU A  19       2.141   9.511  -3.300  1.00  0.00           C  
ATOM    128  C   LEU A  19       3.490  10.192  -3.103  1.00  0.00           C  
ATOM    129  O   LEU A  19       3.873  11.019  -3.928  1.00  0.00           O  
ATOM    130  CB  LEU A  19       1.193   9.855  -2.145  1.00  0.00           C  
ATOM    131  CEN LEU A  19      -0.276  10.319  -2.100  1.00  0.00           X  
ATOM    132  H   LEU A  19       1.887   7.494  -2.690  1.00  0.00           H  
ATOM    133  N   HIS A  20       4.268   9.767  -2.105  1.00  0.00           N  
ATOM    134  CA  HIS A  20       5.555  10.381  -1.780  1.00  0.00           C  
ATOM    135  C   HIS A  20       6.572  10.313  -2.921  1.00  0.00           C  
ATOM    136  O   HIS A  20       7.285  11.283  -3.177  1.00  0.00           O  
ATOM    137  CB  HIS A  20       6.148   9.723  -0.530  1.00  0.00           C  
ATOM    138  CEN HIS A  20       6.175   9.944   0.877  1.00  0.00           X  
ATOM    139  H   HIS A  20       3.907   9.057  -1.487  1.00  0.00           H  
ATOM    140  N   LYS A  21       6.644   9.186  -3.632  1.00  0.00           N  
ATOM    141  CA  LYS A  21       7.570   9.022  -4.759  1.00  0.00           C  
ATOM    142  C   LYS A  21       7.139   9.791  -6.008  1.00  0.00           C  
ATOM    143  O   LYS A  21       7.991  10.325  -6.711  1.00  0.00           O  
ATOM    144  CB  LYS A  21       7.723   7.539  -5.099  1.00  0.00           C  
ATOM    145  CEN LYS A  21       8.879   5.770  -5.002  1.00  0.00           X  
ATOM    146  H   LYS A  21       6.096   8.398  -3.318  1.00  0.00           H  
ATOM    147  N   ASN A  22       5.851   9.785  -6.333  1.00  0.00           N  
ATOM    148  CA  ASN A  22       5.360  10.237  -7.639  1.00  0.00           C  
ATOM    149  C   ASN A  22       4.849  11.682  -7.619  1.00  0.00           C  
ATOM    150  O   ASN A  22       4.695  12.298  -8.678  1.00  0.00           O  
ATOM    151  CB  ASN A  22       4.272   9.315  -8.157  1.00  0.00           C  
ATOM    152  CEN ASN A  22       4.193   8.459  -8.759  1.00  0.00           X  
ATOM    153  H   ASN A  22       5.189   9.439  -5.655  1.00  0.00           H  
ATOM    154  N   TRP A  23       4.595  12.242  -6.440  1.00  0.00           N  
ATOM    155  CA  TRP A  23       4.082  13.594  -6.304  1.00  0.00           C  
ATOM    156  C   TRP A  23       5.064  14.632  -6.851  1.00  0.00           C  
ATOM    157  O   TRP A  23       5.863  15.236  -6.139  1.00  0.00           O  
ATOM    158  CB  TRP A  23       3.767  13.889  -4.836  1.00  0.00           C  
ATOM    159  CEN TRP A  23       2.443  14.274  -3.754  1.00  0.00           X  
ATOM    160  H   TRP A  23       4.658  11.686  -5.600  1.00  0.00           H  
ATOM    161  N   HIS A  24       4.991  14.861  -8.160  1.00  0.00           N  
ATOM    162  CA  HIS A  24       5.853  15.804  -8.878  1.00  0.00           C  
ATOM    163  C   HIS A  24       5.220  17.203  -9.075  1.00  0.00           C  
ATOM    164  O   HIS A  24       5.786  18.023  -9.798  1.00  0.00           O  
ATOM    165  CB  HIS A  24       6.238  15.218 -10.240  1.00  0.00           C  
ATOM    166  CEN HIS A  24       7.303  14.461 -10.810  1.00  0.00           X  
ATOM    167  H   HIS A  24       4.323  14.312  -8.685  1.00  0.00           H  
ATOM    168  N   GLY A  25       4.057  17.494  -8.476  1.00  0.00           N  
ATOM    169  CA  GLY A  25       3.327  18.750  -8.697  1.00  0.00           C  
ATOM    170  C   GLY A  25       2.936  19.497  -7.424  1.00  0.00           C  
ATOM    171  O   GLY A  25       1.875  19.246  -6.884  1.00  0.00           O  
ATOM    172  CEN GLY A  25       3.327  18.750  -8.697  1.00  0.00           X  
ATOM    173  H   GLY A  25       3.612  16.790  -7.904  1.00  0.00           H  
ATOM    174  N   GLY A  26       3.742  20.476  -6.997  1.00  0.00           N  
ATOM    175  CA  GLY A  26       3.427  21.368  -5.867  1.00  0.00           C  
ATOM    176  C   GLY A  26       3.949  20.850  -4.526  1.00  0.00           C  
ATOM    177  O   GLY A  26       3.431  19.881  -3.983  1.00  0.00           O  
ATOM    178  CEN GLY A  26       3.427  21.368  -5.867  1.00  0.00           X  
ATOM    179  H   GLY A  26       4.584  20.651  -7.528  1.00  0.00           H  
ATOM    180  N   LYS A  27       4.997  21.484  -3.999  1.00  0.00           N  
ATOM    181  CA  LYS A  27       5.531  21.197  -2.656  1.00  0.00           C  
ATOM    182  C   LYS A  27       4.515  21.419  -1.533  1.00  0.00           C  
ATOM    183  O   LYS A  27       4.386  20.538  -0.694  1.00  0.00           O  
ATOM    184  CB  LYS A  27       6.771  22.053  -2.393  1.00  0.00           C  
ATOM    185  CEN LYS A  27       8.879  22.195  -2.267  1.00  0.00           X  
ATOM    186  H   LYS A  27       5.411  22.242  -4.521  1.00  0.00           H  
ATOM    187  N   ASP A  28       3.824  22.560  -1.521  1.00  0.00           N  
ATOM    188  CA  ASP A  28       2.772  22.840  -0.535  1.00  0.00           C  
ATOM    189  C   ASP A  28       1.650  21.793  -0.558  1.00  0.00           C  
ATOM    190  O   ASP A  28       1.432  21.125   0.444  1.00  0.00           O  
ATOM    191  CB  ASP A  28       2.184  24.233  -0.773  1.00  0.00           C  
ATOM    192  CEN ASP A  28       2.274  25.190  -0.436  1.00  0.00           X  
ATOM    193  H   ASP A  28       4.161  23.349  -2.055  1.00  0.00           H  
ATOM    194  N   ASN A  29       1.027  21.540  -1.712  1.00  0.00           N  
ATOM    195  CA  ASN A  29      -0.102  20.598  -1.782  1.00  0.00           C  
ATOM    196  C   ASN A  29       0.224  19.215  -1.202  1.00  0.00           C  
ATOM    197  O   ASN A  29      -0.629  18.572  -0.596  1.00  0.00           O  
ATOM    198  CB  ASN A  29      -0.595  20.449  -3.210  1.00  0.00           C  
ATOM    199  CEN ASN A  29      -1.310  20.889  -3.840  1.00  0.00           X  
ATOM    200  H   ASN A  29       1.169  22.177  -2.481  1.00  0.00           H  
ATOM    201  N   LEU A  30       1.453  18.735  -1.407  1.00  0.00           N  
ATOM    202  CA  LEU A  30       1.845  17.407  -0.955  1.00  0.00           C  
ATOM    203  C   LEU A  30       2.048  17.372   0.558  1.00  0.00           C  
ATOM    204  O   LEU A  30       1.902  16.313   1.146  1.00  0.00           O  
ATOM    205  CB  LEU A  30       3.124  16.961  -1.675  1.00  0.00           C  
ATOM    206  CEN LEU A  30       3.384  15.972  -2.827  1.00  0.00           X  
ATOM    207  H   LEU A  30       2.160  19.368  -1.759  1.00  0.00           H  
ATOM    208  N   HIS A  31       2.392  18.504   1.173  1.00  0.00           N  
ATOM    209  CA  HIS A  31       2.533  18.598   2.619  1.00  0.00           C  
ATOM    210  C   HIS A  31       1.225  18.212   3.320  1.00  0.00           C  
ATOM    211  O   HIS A  31       1.248  17.376   4.212  1.00  0.00           O  
ATOM    212  CB  HIS A  31       2.957  20.012   3.030  1.00  0.00           C  
ATOM    213  CEN HIS A  31       4.159  20.717   3.329  1.00  0.00           X  
ATOM    214  H   HIS A  31       2.447  19.361   0.641  1.00  0.00           H  
ATOM    215  N   ASP A  32       0.091  18.753   2.865  1.00  0.00           N  
ATOM    216  CA  ASP A  32      -1.216  18.449   3.461  1.00  0.00           C  
ATOM    217  C   ASP A  32      -1.559  16.957   3.341  1.00  0.00           C  
ATOM    218  O   ASP A  32      -1.859  16.306   4.338  1.00  0.00           O  
ATOM    219  CB  ASP A  32      -2.311  19.292   2.804  1.00  0.00           C  
ATOM    220  CEN ASP A  32      -2.837  20.151   2.956  1.00  0.00           X  
ATOM    221  H   ASP A  32       0.128  19.437   2.126  1.00  0.00           H  
ATOM    222  N   VAL A  33      -1.414  16.383   2.143  1.00  0.00           N  
ATOM    223  CA  VAL A  33      -1.685  14.959   1.889  1.00  0.00           C  
ATOM    224  C   VAL A  33      -0.776  14.043   2.716  1.00  0.00           C  
ATOM    225  O   VAL A  33      -1.217  12.988   3.161  1.00  0.00           O  
ATOM    226  CB  VAL A  33      -1.514  14.613   0.398  1.00  0.00           C  
ATOM    227  CEN VAL A  33      -1.857  14.445  -0.176  1.00  0.00           X  
ATOM    228  H   VAL A  33      -1.136  16.973   1.371  1.00  0.00           H  
ATOM    229  N   ASP A  34       0.488  14.425   2.906  1.00  0.00           N  
ATOM    230  CA  ASP A  34       1.468  13.666   3.689  1.00  0.00           C  
ATOM    231  C   ASP A  34       1.047  13.622   5.160  1.00  0.00           C  
ATOM    232  O   ASP A  34       1.020  12.545   5.746  1.00  0.00           O  
ATOM    233  CB  ASP A  34       2.864  14.277   3.554  1.00  0.00           C  
ATOM    234  CEN ASP A  34       3.729  14.148   3.032  1.00  0.00           X  
ATOM    235  H   ASP A  34       0.790  15.307   2.520  1.00  0.00           H  
ATOM    236  N   ASN A  35       0.607  14.750   5.726  1.00  0.00           N  
ATOM    237  CA  ASN A  35       0.112  14.817   7.101  1.00  0.00           C  
ATOM    238  C   ASN A  35      -1.127  13.938   7.304  1.00  0.00           C  
ATOM    239  O   ASN A  35      -1.196  13.208   8.289  1.00  0.00           O  
ATOM    240  CB  ASN A  35      -0.191  16.248   7.506  1.00  0.00           C  
ATOM    241  CEN ASN A  35       0.301  17.050   7.971  1.00  0.00           X  
ATOM    242  H   ASN A  35       0.626  15.605   5.186  1.00  0.00           H  
ATOM    243  N   HIS A  36      -2.091  13.960   6.382  1.00  0.00           N  
ATOM    244  CA  HIS A  36      -3.275  13.112   6.498  1.00  0.00           C  
ATOM    245  C   HIS A  36      -2.921  11.617   6.448  1.00  0.00           C  
ATOM    246  O   HIS A  36      -3.381  10.848   7.285  1.00  0.00           O  
ATOM    247  CB  HIS A  36      -4.280  13.448   5.391  1.00  0.00           C  
ATOM    248  CEN HIS A  36      -5.432  14.267   5.214  1.00  0.00           X  
ATOM    249  H   HIS A  36      -2.019  14.596   5.600  1.00  0.00           H  
ATOM    250  N   LEU A  37      -2.069  11.187   5.510  1.00  0.00           N  
ATOM    251  CA  LEU A  37      -1.626   9.789   5.439  1.00  0.00           C  
ATOM    252  C   LEU A  37      -0.951   9.323   6.729  1.00  0.00           C  
ATOM    253  O   LEU A  37      -1.254   8.226   7.199  1.00  0.00           O  
ATOM    254  CB  LEU A  37      -0.671   9.603   4.253  1.00  0.00           C  
ATOM    255  CEN LEU A  37      -0.849   8.981   2.855  1.00  0.00           X  
ATOM    256  H   LEU A  37      -1.692  11.853   4.856  1.00  0.00           H  
ATOM    257  N   GLN A  38      -0.069  10.136   7.315  1.00  0.00           N  
ATOM    258  CA  GLN A  38       0.602   9.797   8.568  1.00  0.00           C  
ATOM    259  C   GLN A  38      -0.415   9.582   9.692  1.00  0.00           C  
ATOM    260  O   GLN A  38      -0.314   8.568  10.377  1.00  0.00           O  
ATOM    261  CB  GLN A  38       1.589  10.899   8.963  1.00  0.00           C  
ATOM    262  CEN GLN A  38       3.272  11.363   8.968  1.00  0.00           X  
ATOM    263  H   GLN A  38       0.095  11.047   6.914  1.00  0.00           H  
ATOM    264  N   ASN A  39      -1.425  10.447   9.820  1.00  0.00           N  
ATOM    265  CA  ASN A  39      -2.489  10.284  10.821  1.00  0.00           C  
ATOM    266  C   ASN A  39      -3.256   8.970  10.618  1.00  0.00           C  
ATOM    267  O   ASN A  39      -3.493   8.240  11.577  1.00  0.00           O  
ATOM    268  CB  ASN A  39      -3.450  11.459  10.803  1.00  0.00           C  
ATOM    269  CEN ASN A  39      -3.566  12.382  11.288  1.00  0.00           X  
ATOM    270  H   ASN A  39      -1.421  11.288   9.264  1.00  0.00           H  
ATOM    271  N   VAL A  40      -3.544   8.600   9.364  1.00  0.00           N  
ATOM    272  CA  VAL A  40      -4.243   7.345   9.046  1.00  0.00           C  
ATOM    273  C   VAL A  40      -3.419   6.120   9.467  1.00  0.00           C  
ATOM    274  O   VAL A  40      -3.963   5.166  10.021  1.00  0.00           O  
ATOM    275  CB  VAL A  40      -4.562   7.242   7.543  1.00  0.00           C  
ATOM    276  CEN VAL A  40      -5.074   7.260   7.082  1.00  0.00           X  
ATOM    277  H   VAL A  40      -3.348   9.256   8.624  1.00  0.00           H  
ATOM    278  N   ILE A  41      -2.102   6.126   9.233  1.00  0.00           N  
ATOM    279  CA  ILE A  41      -1.200   5.041   9.647  1.00  0.00           C  
ATOM    280  C   ILE A  41      -1.197   4.870  11.171  1.00  0.00           C  
ATOM    281  O   ILE A  41      -1.301   3.742  11.658  1.00  0.00           O  
ATOM    282  CB  ILE A  41       0.241   5.290   9.166  1.00  0.00           C  
ATOM    283  CEN ILE A  41       0.938   5.169   8.337  1.00  0.00           X  
ATOM    284  H   ILE A  41      -1.704   6.956   8.813  1.00  0.00           H  
ATOM    285  N   GLU A  42      -1.077   5.966  11.922  1.00  0.00           N  
ATOM    286  CA  GLU A  42      -1.087   5.954  13.383  1.00  0.00           C  
ATOM    287  C   GLU A  42      -2.366   5.319  13.928  1.00  0.00           C  
ATOM    288  O   GLU A  42      -2.285   4.443  14.791  1.00  0.00           O  
ATOM    289  CB  GLU A  42      -0.932   7.375  13.929  1.00  0.00           C  
ATOM    290  CEN GLU A  42       0.047   8.607  14.583  1.00  0.00           X  
ATOM    291  H   GLU A  42      -1.031   6.867  11.464  1.00  0.00           H  
ATOM    292  N   ASP A  43      -3.526   5.662  13.374  1.00  0.00           N  
ATOM    293  CA  ASP A  43      -4.801   5.089  13.786  1.00  0.00           C  
ATOM    294  C   ASP A  43      -4.892   3.597  13.446  1.00  0.00           C  
ATOM    295  O   ASP A  43      -5.349   2.794  14.272  1.00  0.00           O  
ATOM    296  CB  ASP A  43      -5.958   5.848  13.132  1.00  0.00           C  
ATOM    297  CEN ASP A  43      -6.623   6.592  13.336  1.00  0.00           X  
ATOM    298  H   ASP A  43      -3.544   6.442  12.730  1.00  0.00           H  
ATOM    299  N   ILE A  44      -4.416   3.177  12.267  1.00  0.00           N  
ATOM    300  CA  ILE A  44      -4.472   1.768  11.840  1.00  0.00           C  
ATOM    301  C   ILE A  44      -3.643   0.914  12.796  1.00  0.00           C  
ATOM    302  O   ILE A  44      -4.030  -0.204  13.151  1.00  0.00           O  
ATOM    303  CB  ILE A  44      -3.955   1.574  10.403  1.00  0.00           C  
ATOM    304  CEN ILE A  44      -4.228   1.584   9.348  1.00  0.00           X  
ATOM    305  H   ILE A  44      -4.043   3.876  11.640  1.00  0.00           H  
ATOM    306  N   HIS A  45      -2.503   1.441  13.231  1.00  0.00           N  
ATOM    307  CA  HIS A  45      -1.644   0.785  14.199  1.00  0.00           C  
ATOM    308  C   HIS A  45      -2.321   0.654  15.574  1.00  0.00           C  
ATOM    309  O   HIS A  45      -2.436  -0.464  16.081  1.00  0.00           O  
ATOM    310  CB  HIS A  45      -0.322   1.547  14.332  1.00  0.00           C  
ATOM    311  CEN HIS A  45       0.993   1.499  13.786  1.00  0.00           X  
ATOM    312  H   HIS A  45      -2.248   2.364  12.908  1.00  0.00           H  
ATOM    313  N   ASP A  46      -2.859   1.735  16.147  1.00  0.00           N  
ATOM    314  CA  ASP A  46      -3.505   1.730  17.468  1.00  0.00           C  
ATOM    315  C   ASP A  46      -4.647   0.702  17.540  1.00  0.00           C  
ATOM    316  O   ASP A  46      -4.750  -0.077  18.497  1.00  0.00           O  
ATOM    317  CB  ASP A  46      -4.036   3.125  17.805  1.00  0.00           C  
ATOM    318  CEN ASP A  46      -3.773   3.960  18.327  1.00  0.00           X  
ATOM    319  H   ASP A  46      -2.825   2.610  15.645  1.00  0.00           H  
ATOM    320  N   PHE A  47      -5.462   0.616  16.485  1.00  0.00           N  
ATOM    321  CA  PHE A  47      -6.570  -0.334  16.404  1.00  0.00           C  
ATOM    322  C   PHE A  47      -6.088  -1.774  16.625  1.00  0.00           C  
ATOM    323  O   PHE A  47      -6.517  -2.434  17.576  1.00  0.00           O  
ATOM    324  CB  PHE A  47      -7.274  -0.213  15.052  1.00  0.00           C  
ATOM    325  CEN PHE A  47      -8.562   0.491  14.441  1.00  0.00           X  
ATOM    326  H   PHE A  47      -5.311   1.255  15.717  1.00  0.00           H  
ATOM    327  N   MET A  48      -5.142  -2.253  15.811  1.00  0.00           N  
ATOM    328  CA  MET A  48      -4.759  -3.667  15.772  1.00  0.00           C  
ATOM    329  C   MET A  48      -4.139  -4.159  17.079  1.00  0.00           C  
ATOM    330  O   MET A  48      -4.275  -5.337  17.417  1.00  0.00           O  
ATOM    331  CB  MET A  48      -3.786  -3.906  14.620  1.00  0.00           C  
ATOM    332  CEN MET A  48      -3.658  -4.646  13.034  1.00  0.00           X  
ATOM    333  H   MET A  48      -4.655  -1.594  15.219  1.00  0.00           H  
ATOM    334  N   GLN A  49      -3.477  -3.288  17.838  1.00  0.00           N  
ATOM    335  CA  GLN A  49      -2.554  -3.711  18.898  1.00  0.00           C  
ATOM    336  C   GLN A  49      -3.241  -3.940  20.253  1.00  0.00           C  
ATOM    337  O   GLN A  49      -2.619  -4.446  21.187  1.00  0.00           O  
ATOM    338  CB  GLN A  49      -1.445  -2.668  19.065  1.00  0.00           C  
ATOM    339  CEN GLN A  49       0.207  -2.276  18.661  1.00  0.00           X  
ATOM    340  H   GLN A  49      -3.604  -2.300  17.675  1.00  0.00           H  
ATOM    341  N   GLY A  50      -4.542  -3.644  20.359  1.00  0.00           N  
ATOM    342  CA  GLY A  50      -5.298  -3.668  21.606  1.00  0.00           C  
ATOM    343  C   GLY A  50      -5.513  -2.283  22.210  1.00  0.00           C  
ATOM    344  O   GLY A  50      -6.011  -2.184  23.330  1.00  0.00           O  
ATOM    345  CEN GLY A  50      -5.298  -3.668  21.607  1.00  0.00           X  
ATOM    346  H   GLY A  50      -5.023  -3.336  19.527  1.00  0.00           H  
ATOM    347  N   GLY A  51      -5.151  -1.218  21.486  1.00  0.00           N  
ATOM    348  CA  GLY A  51      -5.253   0.168  21.944  1.00  0.00           C  
ATOM    349  C   GLY A  51      -6.500   0.916  21.459  1.00  0.00           C  
ATOM    350  O   GLY A  51      -6.786   2.006  21.966  1.00  0.00           O  
ATOM    351  CEN GLY A  51      -5.253   0.168  21.945  1.00  0.00           X  
ATOM    352  H   GLY A  51      -4.756  -1.358  20.569  1.00  0.00           H  
ATOM    353  N   GLY A  52      -7.263   0.385  20.495  1.00  0.00           N  
ATOM    354  CA  GLY A  52      -8.391   1.106  19.901  1.00  0.00           C  
ATOM    355  C   GLY A  52      -9.784   0.574  20.218  1.00  0.00           C  
ATOM    356  O   GLY A  52     -10.108  -0.593  20.014  1.00  0.00           O  
ATOM    357  CEN GLY A  52      -8.392   1.107  19.900  1.00  0.00           X  
ATOM    358  H   GLY A  52      -6.956  -0.473  20.059  1.00  0.00           H  
ATOM    359  N   SER A  53     -10.641   1.481  20.690  1.00  0.00           N  
ATOM    360  CA  SER A  53     -12.040   1.209  21.011  1.00  0.00           C  
ATOM    361  C   SER A  53     -12.946   1.747  19.899  1.00  0.00           C  
ATOM    362  O   SER A  53     -12.455   2.280  18.903  1.00  0.00           O  
ATOM    363  CB  SER A  53     -12.406   1.825  22.347  1.00  0.00           C  
ATOM    364  CEN SER A  53     -12.409   2.180  22.759  1.00  0.00           X  
ATOM    365  H   SER A  53     -10.393   2.455  20.585  1.00  0.00           H  
ATOM    366  N   GLY A  54     -14.273   1.680  20.062  1.00  0.00           N  
ATOM    367  CA  GLY A  54     -15.225   2.196  19.062  1.00  0.00           C  
ATOM    368  C   GLY A  54     -14.941   3.632  18.585  1.00  0.00           C  
ATOM    369  O   GLY A  54     -15.072   3.919  17.403  1.00  0.00           O  
ATOM    370  CEN GLY A  54     -15.225   2.196  19.061  1.00  0.00           X  
ATOM    371  H   GLY A  54     -14.645   1.204  20.873  1.00  0.00           H  
ATOM    372  N   GLY A  55     -14.479   4.522  19.479  1.00  0.00           N  
ATOM    373  CA  GLY A  55     -14.096   5.890  19.130  1.00  0.00           C  
ATOM    374  C   GLY A  55     -12.903   5.973  18.171  1.00  0.00           C  
ATOM    375  O   GLY A  55     -12.886   6.865  17.330  1.00  0.00           O  
ATOM    376  CEN GLY A  55     -14.095   5.891  19.130  1.00  0.00           X  
ATOM    377  H   GLY A  55     -14.254   4.192  20.405  1.00  0.00           H  
ATOM    378  N   LYS A  56     -11.961   5.014  18.222  1.00  0.00           N  
ATOM    379  CA  LYS A  56     -10.867   4.933  17.237  1.00  0.00           C  
ATOM    380  C   LYS A  56     -11.409   4.663  15.838  1.00  0.00           C  
ATOM    381  O   LYS A  56     -10.988   5.307  14.893  1.00  0.00           O  
ATOM    382  CB  LYS A  56      -9.865   3.846  17.626  1.00  0.00           C  
ATOM    383  CEN LYS A  56      -7.975   3.328  18.424  1.00  0.00           X  
ATOM    384  H   LYS A  56     -12.079   4.247  18.870  1.00  0.00           H  
ATOM    385  N   LEU A  57     -12.395   3.769  15.699  1.00  0.00           N  
ATOM    386  CA  LEU A  57     -13.043   3.529  14.405  1.00  0.00           C  
ATOM    387  C   LEU A  57     -13.822   4.742  13.897  1.00  0.00           C  
ATOM    388  O   LEU A  57     -13.656   5.125  12.745  1.00  0.00           O  
ATOM    389  CB  LEU A  57     -13.975   2.315  14.509  1.00  0.00           C  
ATOM    390  CEN LEU A  57     -13.846   0.855  14.036  1.00  0.00           X  
ATOM    391  H   LEU A  57     -12.713   3.269  16.519  1.00  0.00           H  
ATOM    392  N   GLN A  58     -14.635   5.372  14.746  1.00  0.00           N  
ATOM    393  CA  GLN A  58     -15.394   6.559  14.341  1.00  0.00           C  
ATOM    394  C   GLN A  58     -14.489   7.700  13.869  1.00  0.00           C  
ATOM    395  O   GLN A  58     -14.817   8.363  12.887  1.00  0.00           O  
ATOM    396  CB  GLN A  58     -16.265   7.048  15.501  1.00  0.00           C  
ATOM    397  CEN GLN A  58     -17.881   7.046  16.162  1.00  0.00           X  
ATOM    398  H   GLN A  58     -14.687   5.057  15.704  1.00  0.00           H  
ATOM    399  N   GLU A  59     -13.366   7.927  14.550  1.00  0.00           N  
ATOM    400  CA  GLU A  59     -12.382   8.937  14.158  1.00  0.00           C  
ATOM    401  C   GLU A  59     -11.707   8.558  12.836  1.00  0.00           C  
ATOM    402  O   GLU A  59     -11.646   9.392  11.936  1.00  0.00           O  
ATOM    403  CB  GLU A  59     -11.332   9.118  15.256  1.00  0.00           C  
ATOM    404  CEN GLU A  59     -10.729   9.983  16.594  1.00  0.00           X  
ATOM    405  H   GLU A  59     -13.148   7.352  15.354  1.00  0.00           H  
ATOM    406  N   MET A  60     -11.377   7.277  12.648  1.00  0.00           N  
ATOM    407  CA  MET A  60     -10.728   6.763  11.436  1.00  0.00           C  
ATOM    408  C   MET A  60     -11.578   6.968  10.178  1.00  0.00           C  
ATOM    409  O   MET A  60     -11.056   7.304   9.122  1.00  0.00           O  
ATOM    410  CB  MET A  60     -10.408   5.279  11.611  1.00  0.00           C  
ATOM    411  CEN MET A  60      -9.079   4.157  11.838  1.00  0.00           X  
ATOM    412  H   MET A  60     -11.500   6.638  13.422  1.00  0.00           H  
ATOM    413  N   MET A  61     -12.902   6.807  10.285  1.00  0.00           N  
ATOM    414  CA  MET A  61     -13.814   7.060   9.165  1.00  0.00           C  
ATOM    415  C   MET A  61     -13.732   8.516   8.694  1.00  0.00           C  
ATOM    416  O   MET A  61     -13.551   8.772   7.507  1.00  0.00           O  
ATOM    417  CB  MET A  61     -15.248   6.716   9.566  1.00  0.00           C  
ATOM    418  CEN MET A  61     -16.532   5.554   9.287  1.00  0.00           X  
ATOM    419  H   MET A  61     -13.279   6.499  11.170  1.00  0.00           H  
ATOM    420  N   LYS A  62     -13.848   9.486   9.605  1.00  0.00           N  
ATOM    421  CA  LYS A  62     -13.765  10.903   9.261  1.00  0.00           C  
ATOM    422  C   LYS A  62     -12.425  11.260   8.616  1.00  0.00           C  
ATOM    423  O   LYS A  62     -12.429  11.955   7.606  1.00  0.00           O  
ATOM    424  CB  LYS A  62     -13.991  11.763  10.505  1.00  0.00           C  
ATOM    425  CEN LYS A  62     -15.276  13.004  11.639  1.00  0.00           X  
ATOM    426  H   LYS A  62     -13.919   9.222  10.578  1.00  0.00           H  
ATOM    427  N   GLU A  63     -11.311  10.784   9.166  1.00  0.00           N  
ATOM    428  CA  GLU A  63      -9.973  11.054   8.621  1.00  0.00           C  
ATOM    429  C   GLU A  63      -9.849  10.524   7.194  1.00  0.00           C  
ATOM    430  O   GLU A  63      -9.381  11.220   6.294  1.00  0.00           O  
ATOM    431  CB  GLU A  63      -8.892  10.430   9.507  1.00  0.00           C  
ATOM    432  CEN GLU A  63      -7.711  10.585  10.726  1.00  0.00           X  
ATOM    433  H   GLU A  63     -11.375  10.199   9.987  1.00  0.00           H  
ATOM    434  N   PHE A  64     -10.394   9.339   6.943  1.00  0.00           N  
ATOM    435  CA  PHE A  64     -10.394   8.746   5.617  1.00  0.00           C  
ATOM    436  C   PHE A  64     -11.239   9.545   4.609  1.00  0.00           C  
ATOM    437  O   PHE A  64     -10.842   9.741   3.461  1.00  0.00           O  
ATOM    438  CB  PHE A  64     -10.896   7.303   5.697  1.00  0.00           C  
ATOM    439  CEN PHE A  64     -10.290   5.836   5.778  1.00  0.00           X  
ATOM    440  H   PHE A  64     -10.735   8.788   7.719  1.00  0.00           H  
ATOM    441  N   GLN A  65     -12.378  10.097   5.048  1.00  0.00           N  
ATOM    442  CA  GLN A  65     -13.226  10.935   4.197  1.00  0.00           C  
ATOM    443  C   GLN A  65     -12.527  12.242   3.795  1.00  0.00           C  
ATOM    444  O   GLN A  65     -12.604  12.648   2.637  1.00  0.00           O  
ATOM    445  CB  GLN A  65     -14.540  11.256   4.913  1.00  0.00           C  
ATOM    446  CEN GLN A  65     -16.227  10.826   5.044  1.00  0.00           X  
ATOM    447  H   GLN A  65     -12.654   9.936   6.004  1.00  0.00           H  
ATOM    448  N   GLN A  66     -11.815  12.887   4.719  1.00  0.00           N  
ATOM    449  CA  GLN A  66     -11.015  14.073   4.404  1.00  0.00           C  
ATOM    450  C   GLN A  66      -9.942  13.765   3.361  1.00  0.00           C  
ATOM    451  O   GLN A  66      -9.802  14.520   2.403  1.00  0.00           O  
ATOM    452  CB  GLN A  66     -10.356  14.625   5.670  1.00  0.00           C  
ATOM    453  CEN GLN A  66     -10.464  15.851   6.908  1.00  0.00           X  
ATOM    454  H   GLN A  66     -11.751  12.496   5.648  1.00  0.00           H  
ATOM    455  N   VAL A  67      -9.262  12.619   3.477  1.00  0.00           N  
ATOM    456  CA  VAL A  67      -8.224  12.212   2.516  1.00  0.00           C  
ATOM    457  C   VAL A  67      -8.813  12.009   1.129  1.00  0.00           C  
ATOM    458  O   VAL A  67      -8.286  12.536   0.155  1.00  0.00           O  
ATOM    459  CB  VAL A  67      -7.517  10.915   2.953  1.00  0.00           C  
ATOM    460  CEN VAL A  67      -6.923  10.661   3.192  1.00  0.00           X  
ATOM    461  H   VAL A  67      -9.450  12.030   4.276  1.00  0.00           H  
ATOM    462  N   LEU A  68      -9.907  11.257   1.022  1.00  0.00           N  
ATOM    463  CA  LEU A  68     -10.624  11.098  -0.240  1.00  0.00           C  
ATOM    464  C   LEU A  68     -11.048  12.419  -0.853  1.00  0.00           C  
ATOM    465  O   LEU A  68     -10.779  12.662  -2.028  1.00  0.00           O  
ATOM    466  CB  LEU A  68     -11.853  10.204  -0.031  1.00  0.00           C  
ATOM    467  CEN LEU A  68     -12.145   8.732  -0.375  1.00  0.00           X  
ATOM    468  H   LEU A  68     -10.256  10.794   1.849  1.00  0.00           H  
ATOM    469  N   ASP A  69     -11.735  13.248  -0.075  1.00  0.00           N  
ATOM    470  CA  ASP A  69     -12.163  14.561  -0.526  1.00  0.00           C  
ATOM    471  C   ASP A  69     -10.967  15.356  -1.066  1.00  0.00           C  
ATOM    472  O   ASP A  69     -11.045  15.925  -2.157  1.00  0.00           O  
ATOM    473  CB  ASP A  69     -12.845  15.324   0.612  1.00  0.00           C  
ATOM    474  CEN ASP A  69     -13.776  15.537   0.966  1.00  0.00           X  
ATOM    475  H   ASP A  69     -11.991  12.950   0.859  1.00  0.00           H  
ATOM    476  N   GLU A  70      -9.827  15.339  -0.366  1.00  0.00           N  
ATOM    477  CA  GLU A  70      -8.598  16.013  -0.793  1.00  0.00           C  
ATOM    478  C   GLU A  70      -8.046  15.413  -2.086  1.00  0.00           C  
ATOM    479  O   GLU A  70      -7.684  16.151  -3.003  1.00  0.00           O  
ATOM    480  CB  GLU A  70      -7.539  15.941   0.309  1.00  0.00           C  
ATOM    481  CEN GLU A  70      -6.718  16.661   1.617  1.00  0.00           X  
ATOM    482  H   GLU A  70      -9.809  14.819   0.499  1.00  0.00           H  
ATOM    483  N   LEU A  71      -8.038  14.087  -2.208  1.00  0.00           N  
ATOM    484  CA  LEU A  71      -7.545  13.372  -3.380  1.00  0.00           C  
ATOM    485  C   LEU A  71      -8.374  13.682  -4.619  1.00  0.00           C  
ATOM    486  O   LEU A  71      -7.809  13.927  -5.680  1.00  0.00           O  
ATOM    487  CB  LEU A  71      -7.538  11.862  -3.111  1.00  0.00           C  
ATOM    488  CEN LEU A  71      -6.410  10.862  -2.791  1.00  0.00           X  
ATOM    489  H   LEU A  71      -8.395  13.549  -1.432  1.00  0.00           H  
ATOM    490  N   ASN A  72      -9.697  13.706  -4.495  1.00  0.00           N  
ATOM    491  CA  ASN A  72     -10.599  13.999  -5.599  1.00  0.00           C  
ATOM    492  C   ASN A  72     -10.299  15.374  -6.220  1.00  0.00           C  
ATOM    493  O   ASN A  72     -10.193  15.485  -7.443  1.00  0.00           O  
ATOM    494  CB  ASN A  72     -12.049  13.923  -5.156  1.00  0.00           C  
ATOM    495  CEN ASN A  72     -12.819  13.211  -5.119  1.00  0.00           X  
ATOM    496  H   ASN A  72     -10.090  13.495  -3.591  1.00  0.00           H  
ATOM    497  N   ASN A  73     -10.104  16.405  -5.393  1.00  0.00           N  
ATOM    498  CA  ASN A  73      -9.814  17.761  -5.863  1.00  0.00           C  
ATOM    499  C   ASN A  73      -8.405  17.878  -6.451  1.00  0.00           C  
ATOM    500  O   ASN A  73      -8.235  18.363  -7.571  1.00  0.00           O  
ATOM    501  CB  ASN A  73     -10.000  18.777  -4.751  1.00  0.00           C  
ATOM    502  CEN ASN A  73     -10.758  19.399  -4.379  1.00  0.00           X  
ATOM    503  H   ASN A  73     -10.145  16.240  -4.399  1.00  0.00           H  
ATOM    504  N   HIS A  74      -7.394  17.407  -5.727  1.00  0.00           N  
ATOM    505  CA  HIS A  74      -5.994  17.720  -5.988  1.00  0.00           C  
ATOM    506  C   HIS A  74      -5.469  17.098  -7.283  1.00  0.00           C  
ATOM    507  O   HIS A  74      -4.627  17.682  -7.969  1.00  0.00           O  
ATOM    508  CB  HIS A  74      -5.127  17.262  -4.811  1.00  0.00           C  
ATOM    509  CEN HIS A  74      -4.577  17.814  -3.618  1.00  0.00           X  
ATOM    510  H   HIS A  74      -7.612  16.894  -4.884  1.00  0.00           H  
ATOM    511  N   LEU A  75      -5.977  15.930  -7.654  1.00  0.00           N  
ATOM    512  CA  LEU A  75      -5.434  15.115  -8.725  1.00  0.00           C  
ATOM    513  C   LEU A  75      -5.897  15.543 -10.129  1.00  0.00           C  
ATOM    514  O   LEU A  75      -5.411  14.974 -11.105  1.00  0.00           O  
ATOM    515  CB  LEU A  75      -5.801  13.648  -8.473  1.00  0.00           C  
ATOM    516  CEN LEU A  75      -5.003  12.449  -7.926  1.00  0.00           X  
ATOM    517  H   LEU A  75      -6.720  15.539  -7.090  1.00  0.00           H  
ATOM    518  N   GLN A  76      -6.757  16.559 -10.299  1.00  0.00           N  
ATOM    519  CA  GLN A  76      -7.399  16.841 -11.600  1.00  0.00           C  
ATOM    520  C   GLN A  76      -6.396  16.982 -12.777  1.00  0.00           C  
ATOM    521  O   GLN A  76      -6.750  16.724 -13.924  1.00  0.00           O  
ATOM    522  CB  GLN A  76      -8.236  18.119 -11.495  1.00  0.00           C  
ATOM    523  CEN GLN A  76      -9.850  18.745 -11.274  1.00  0.00           X  
ATOM    524  H   GLN A  76      -7.010  17.117  -9.492  1.00  0.00           H  
ATOM    525  N   GLY A  77      -5.122  17.311 -12.511  1.00  0.00           N  
ATOM    526  CA  GLY A  77      -4.081  17.539 -13.527  1.00  0.00           C  
ATOM    527  C   GLY A  77      -3.251  16.318 -13.989  1.00  0.00           C  
ATOM    528  O   GLY A  77      -2.549  16.421 -14.989  1.00  0.00           O  
ATOM    529  CEN GLY A  77      -4.081  17.540 -13.527  1.00  0.00           X  
ATOM    530  H   GLY A  77      -4.850  17.338 -11.539  1.00  0.00           H  
ATOM    531  N   GLY A  78      -3.312  15.166 -13.312  1.00  0.00           N  
ATOM    532  CA  GLY A  78      -2.492  13.970 -13.572  1.00  0.00           C  
ATOM    533  C   GLY A  78      -3.291  12.678 -13.769  1.00  0.00           C  
ATOM    534  O   GLY A  78      -3.094  11.717 -13.035  1.00  0.00           O  
ATOM    535  CEN GLY A  78      -2.491  13.970 -13.572  1.00  0.00           X  
ATOM    536  H   GLY A  78      -3.878  15.156 -12.475  1.00  0.00           H  
ATOM    537  N   LYS A  79      -4.198  12.648 -14.756  1.00  0.00           N  
ATOM    538  CA  LYS A  79      -5.283  11.657 -14.917  1.00  0.00           C  
ATOM    539  C   LYS A  79      -4.895  10.175 -14.761  1.00  0.00           C  
ATOM    540  O   LYS A  79      -5.659   9.420 -14.168  1.00  0.00           O  
ATOM    541  CB  LYS A  79      -5.934  11.850 -16.288  1.00  0.00           C  
ATOM    542  CEN LYS A  79      -7.539  12.609 -17.439  1.00  0.00           X  
ATOM    543  H   LYS A  79      -4.255  13.496 -15.302  1.00  0.00           H  
ATOM    544  N   HIS A  80      -3.760   9.733 -15.304  1.00  0.00           N  
ATOM    545  CA  HIS A  80      -3.290   8.353 -15.111  1.00  0.00           C  
ATOM    546  C   HIS A  80      -3.030   8.011 -13.639  1.00  0.00           C  
ATOM    547  O   HIS A  80      -3.383   6.924 -13.190  1.00  0.00           O  
ATOM    548  CB  HIS A  80      -2.016   8.107 -15.926  1.00  0.00           C  
ATOM    549  CEN HIS A  80      -1.653   7.582 -17.200  1.00  0.00           X  
ATOM    550  H   HIS A  80      -3.183  10.388 -15.810  1.00  0.00           H  
ATOM    551  N   THR A  81      -2.477   8.958 -12.878  1.00  0.00           N  
ATOM    552  CA  THR A  81      -2.178   8.761 -11.455  1.00  0.00           C  
ATOM    553  C   THR A  81      -3.440   8.930 -10.617  1.00  0.00           C  
ATOM    554  O   THR A  81      -3.629   8.178  -9.669  1.00  0.00           O  
ATOM    555  CB  THR A  81      -1.104   9.744 -10.954  1.00  0.00           C  
ATOM    556  CEN THR A  81      -0.565   9.970 -10.971  1.00  0.00           X  
ATOM    557  H   THR A  81      -2.250   9.857 -13.274  1.00  0.00           H  
ATOM    558  N   VAL A  82      -4.338   9.841 -11.021  1.00  0.00           N  
ATOM    559  CA  VAL A  82      -5.611  10.089 -10.315  1.00  0.00           C  
ATOM    560  C   VAL A  82      -6.501   8.884 -10.372  1.00  0.00           C  
ATOM    561  O   VAL A  82      -7.137   8.568  -9.386  1.00  0.00           O  
ATOM    562  CB  VAL A  82      -6.377  11.290 -10.899  1.00  0.00           C  
ATOM    563  CEN VAL A  82      -6.575  11.938 -10.771  1.00  0.00           X  
ATOM    564  H   VAL A  82      -4.141  10.381 -11.852  1.00  0.00           H  
ATOM    565  N   HIS A  83      -6.548   8.222 -11.529  1.00  0.00           N  
ATOM    566  CA  HIS A  83      -7.419   7.078 -11.683  1.00  0.00           C  
ATOM    567  C   HIS A  83      -6.975   5.932 -10.778  1.00  0.00           C  
ATOM    568  O   HIS A  83      -7.805   5.332 -10.113  1.00  0.00           O  
ATOM    569  CB  HIS A  83      -7.454   6.620 -13.144  1.00  0.00           C  
ATOM    570  CEN HIS A  83      -8.262   6.816 -14.301  1.00  0.00           X  
ATOM    571  H   HIS A  83      -6.057   8.580 -12.336  1.00  0.00           H  
ATOM    572  N   HIS A  84      -5.670   5.659 -10.709  1.00  0.00           N  
ATOM    573  CA  HIS A  84      -5.159   4.605  -9.841  1.00  0.00           C  
ATOM    574  C   HIS A  84      -5.378   4.922  -8.356  1.00  0.00           C  
ATOM    575  O   HIS A  84      -5.841   4.066  -7.614  1.00  0.00           O  
ATOM    576  CB  HIS A  84      -3.669   4.371 -10.111  1.00  0.00           C  
ATOM    577  CEN HIS A  84      -2.853   3.507 -10.897  1.00  0.00           X  
ATOM    578  H   HIS A  84      -5.012   6.223 -11.232  1.00  0.00           H  
ATOM    579  N   ILE A  85      -5.140   6.172  -7.948  1.00  0.00           N  
ATOM    580  CA  ILE A  85      -5.296   6.606  -6.554  1.00  0.00           C  
ATOM    581  C   ILE A  85      -6.755   6.479  -6.094  1.00  0.00           C  
ATOM    582  O   ILE A  85      -7.016   5.960  -5.019  1.00  0.00           O  
ATOM    583  CB  ILE A  85      -4.830   8.060  -6.359  1.00  0.00           C  
ATOM    584  CEN ILE A  85      -3.972   8.704  -6.163  1.00  0.00           X  
ATOM    585  H   ILE A  85      -4.868   6.862  -8.635  1.00  0.00           H  
ATOM    586  N   GLU A  86      -7.715   6.886  -6.923  1.00  0.00           N  
ATOM    587  CA  GLU A  86      -9.140   6.908  -6.600  1.00  0.00           C  
ATOM    588  C   GLU A  86      -9.681   5.502  -6.299  1.00  0.00           C  
ATOM    589  O   GLU A  86     -10.407   5.334  -5.322  1.00  0.00           O  
ATOM    590  CB  GLU A  86      -9.931   7.540  -7.747  1.00  0.00           C  
ATOM    591  CEN GLU A  86     -10.709   8.890  -8.436  1.00  0.00           X  
ATOM    592  H   GLU A  86      -7.438   7.229  -7.830  1.00  0.00           H  
ATOM    593  N   GLN A  87      -9.346   4.493  -7.114  1.00  0.00           N  
ATOM    594  CA  GLN A  87      -9.790   3.111  -6.885  1.00  0.00           C  
ATOM    595  C   GLN A  87      -9.324   2.590  -5.526  1.00  0.00           C  
ATOM    596  O   GLN A  87     -10.143   2.034  -4.800  1.00  0.00           O  
ATOM    597  CB  GLN A  87      -9.271   2.190  -7.992  1.00  0.00           C  
ATOM    598  CEN GLN A  87      -9.697   1.368  -9.472  1.00  0.00           X  
ATOM    599  H   GLN A  87      -8.699   4.674  -7.870  1.00  0.00           H  
ATOM    600  N   ASN A  88      -8.064   2.836  -5.147  1.00  0.00           N  
ATOM    601  CA  ASN A  88      -7.519   2.367  -3.867  1.00  0.00           C  
ATOM    602  C   ASN A  88      -8.304   2.971  -2.694  1.00  0.00           C  
ATOM    603  O   ASN A  88      -8.717   2.282  -1.768  1.00  0.00           O  
ATOM    604  CB  ASN A  88      -6.041   2.689  -3.738  1.00  0.00           C  
ATOM    605  CEN ASN A  88      -5.120   2.226  -3.933  1.00  0.00           X  
ATOM    606  H   ASN A  88      -7.430   3.280  -5.795  1.00  0.00           H  
ATOM    607  N   ILE A  89      -8.598   4.268  -2.768  1.00  0.00           N  
ATOM    608  CA  ILE A  89      -9.298   4.971  -1.702  1.00  0.00           C  
ATOM    609  C   ILE A  89     -10.751   4.488  -1.529  1.00  0.00           C  
ATOM    610  O   ILE A  89     -11.228   4.374  -0.401  1.00  0.00           O  
ATOM    611  CB  ILE A  89      -9.301   6.490  -1.957  1.00  0.00           C  
ATOM    612  CEN ILE A  89      -8.737   7.415  -1.839  1.00  0.00           X  
ATOM    613  H   ILE A  89      -8.292   4.788  -3.576  1.00  0.00           H  
ATOM    614  N   LYS A  90     -11.480   4.185  -2.606  1.00  0.00           N  
ATOM    615  CA  LYS A  90     -12.833   3.609  -2.487  1.00  0.00           C  
ATOM    616  C   LYS A  90     -12.810   2.244  -1.804  1.00  0.00           C  
ATOM    617  O   LYS A  90     -13.643   2.001  -0.934  1.00  0.00           O  
ATOM    618  CB  LYS A  90     -13.488   3.488  -3.863  1.00  0.00           C  
ATOM    619  CEN LYS A  90     -14.886   4.219  -5.273  1.00  0.00           X  
ATOM    620  H   LYS A  90     -11.057   4.272  -3.519  1.00  0.00           H  
ATOM    621  N   GLU A  91     -11.864   1.385  -2.169  1.00  0.00           N  
ATOM    622  CA  GLU A  91     -11.739   0.043  -1.593  1.00  0.00           C  
ATOM    623  C   GLU A  91     -11.462   0.103  -0.086  1.00  0.00           C  
ATOM    624  O   GLU A  91     -12.145  -0.572   0.684  1.00  0.00           O  
ATOM    625  CB  GLU A  91     -10.630  -0.740  -2.300  1.00  0.00           C  
ATOM    626  CEN GLU A  91     -10.142  -1.888  -3.460  1.00  0.00           X  
ATOM    627  H   GLU A  91     -11.179   1.671  -2.855  1.00  0.00           H  
ATOM    628  N   ILE A  92     -10.578   1.005   0.359  1.00  0.00           N  
ATOM    629  CA  ILE A  92     -10.159   1.132   1.767  1.00  0.00           C  
ATOM    630  C   ILE A  92     -11.330   1.598   2.653  1.00  0.00           C  
ATOM    631  O   ILE A  92     -11.559   1.042   3.727  1.00  0.00           O  
ATOM    632  CB  ILE A  92      -8.986   2.118   1.921  1.00  0.00           C  
ATOM    633  CEN ILE A  92      -7.902   2.228   1.887  1.00  0.00           X  
ATOM    634  H   ILE A  92     -10.120   1.585  -0.329  1.00  0.00           H  
ATOM    635  N   PHE A  93     -12.133   2.566   2.197  1.00  0.00           N  
ATOM    636  CA  PHE A  93     -13.323   3.020   2.927  1.00  0.00           C  
ATOM    637  C   PHE A  93     -14.364   1.915   3.095  1.00  0.00           C  
ATOM    638  O   PHE A  93     -14.904   1.745   4.189  1.00  0.00           O  
ATOM    639  CB  PHE A  93     -13.953   4.218   2.215  1.00  0.00           C  
ATOM    640  CEN PHE A  93     -13.952   5.804   2.329  1.00  0.00           X  
ATOM    641  H   PHE A  93     -11.909   2.984   1.308  1.00  0.00           H  
ATOM    642  N   HIS A  94     -14.631   1.163   2.030  1.00  0.00           N  
ATOM    643  CA  HIS A  94     -15.592   0.067   2.065  1.00  0.00           C  
ATOM    644  C   HIS A  94     -15.210  -0.979   3.120  1.00  0.00           C  
ATOM    645  O   HIS A  94     -16.020  -1.325   3.980  1.00  0.00           O  
ATOM    646  CB  HIS A  94     -15.703  -0.592   0.686  1.00  0.00           C  
ATOM    647  CEN HIS A  94     -16.530  -0.504  -0.471  1.00  0.00           X  
ATOM    648  H   HIS A  94     -14.135   1.340   1.171  1.00  0.00           H  
ATOM    649  N   HIS A  95     -13.955  -1.429   3.109  1.00  0.00           N  
ATOM    650  CA  HIS A  95     -13.459  -2.460   4.014  1.00  0.00           C  
ATOM    651  C   HIS A  95     -13.381  -1.977   5.473  1.00  0.00           C  
ATOM    652  O   HIS A  95     -13.746  -2.742   6.368  1.00  0.00           O  
ATOM    653  CB  HIS A  95     -12.082  -2.946   3.551  1.00  0.00           C  
ATOM    654  CEN HIS A  95     -11.537  -3.996   2.757  1.00  0.00           X  
ATOM    655  H   HIS A  95     -13.315  -1.051   2.425  1.00  0.00           H  
ATOM    656  N   LEU A  96     -12.972  -0.727   5.736  1.00  0.00           N  
ATOM    657  CA  LEU A  96     -12.951  -0.167   7.101  1.00  0.00           C  
ATOM    658  C   LEU A  96     -14.353  -0.078   7.692  1.00  0.00           C  
ATOM    659  O   LEU A  96     -14.544  -0.400   8.865  1.00  0.00           O  
ATOM    660  CB  LEU A  96     -12.293   1.218   7.100  1.00  0.00           C  
ATOM    661  CEN LEU A  96     -10.907   1.717   7.552  1.00  0.00           X  
ATOM    662  H   LEU A  96     -12.692  -0.141   4.964  1.00  0.00           H  
ATOM    663  N   GLU A  97     -15.342   0.321   6.898  1.00  0.00           N  
ATOM    664  CA  GLU A  97     -16.732   0.390   7.337  1.00  0.00           C  
ATOM    665  C   GLU A  97     -17.265  -1.003   7.716  1.00  0.00           C  
ATOM    666  O   GLU A  97     -17.882  -1.161   8.771  1.00  0.00           O  
ATOM    667  CB  GLU A  97     -17.603   1.012   6.244  1.00  0.00           C  
ATOM    668  CEN GLU A  97     -18.408   2.363   5.588  1.00  0.00           X  
ATOM    669  H   GLU A  97     -15.121   0.629   5.962  1.00  0.00           H  
ATOM    670  N   GLU A  98     -16.961  -2.030   6.917  1.00  0.00           N  
ATOM    671  CA  GLU A  98     -17.380  -3.411   7.181  1.00  0.00           C  
ATOM    672  C   GLU A  98     -16.811  -3.983   8.490  1.00  0.00           C  
ATOM    673  O   GLU A  98     -17.518  -4.699   9.205  1.00  0.00           O  
ATOM    674  CB  GLU A  98     -16.974  -4.309   6.010  1.00  0.00           C  
ATOM    675  CEN GLU A  98     -17.368  -5.113   4.560  1.00  0.00           X  
ATOM    676  H   GLU A  98     -16.415  -1.843   6.088  1.00  0.00           H  
ATOM    677  N   LEU A  99     -15.535  -3.725   8.784  1.00  0.00           N  
ATOM    678  CA  LEU A  99     -14.877  -4.175  10.013  1.00  0.00           C  
ATOM    679  C   LEU A  99     -15.509  -3.569  11.266  1.00  0.00           C  
ATOM    680  O   LEU A  99     -15.720  -4.294  12.231  1.00  0.00           O  
ATOM    681  CB  LEU A  99     -13.383  -3.835   9.960  1.00  0.00           C  
ATOM    682  CEN LEU A  99     -12.125  -4.685   9.698  1.00  0.00           X  
ATOM    683  H   LEU A  99     -15.007  -3.158   8.138  1.00  0.00           H  
ATOM    684  N   VAL A 100     -15.841  -2.274  11.245  1.00  0.00           N  
ATOM    685  CA  VAL A 100     -16.525  -1.577  12.348  1.00  0.00           C  
ATOM    686  C   VAL A 100     -17.914  -2.169  12.603  1.00  0.00           C  
ATOM    687  O   VAL A 100     -18.273  -2.425  13.749  1.00  0.00           O  
ATOM    688  CB  VAL A 100     -16.669  -0.070  12.066  1.00  0.00           C  
ATOM    689  CEN VAL A 100     -16.443   0.553  12.253  1.00  0.00           X  
ATOM    690  H   VAL A 100     -15.599  -1.747  10.419  1.00  0.00           H  
ATOM    691  N   HIS A 101     -18.713  -2.359  11.548  1.00  0.00           N  
ATOM    692  CA  HIS A 101     -20.043  -2.974  11.637  1.00  0.00           C  
ATOM    693  C   HIS A 101     -20.057  -4.409  12.206  1.00  0.00           C  
ATOM    694  O   HIS A 101     -20.964  -4.738  12.974  1.00  0.00           O  
ATOM    695  CB  HIS A 101     -20.699  -2.974  10.253  1.00  0.00           C  
ATOM    696  CEN HIS A 101     -21.583  -2.153   9.495  1.00  0.00           X  
ATOM    697  H   HIS A 101     -18.438  -1.954  10.664  1.00  0.00           H  
ATOM    698  N   ARG A 102     -19.088  -5.263  11.854  1.00  0.00           N  
ATOM    699  CA  ARG A 102     -19.017  -6.670  12.297  1.00  0.00           C  
ATOM    700  C   ARG A 102     -18.897  -6.796  13.810  1.00  0.00           C  
ATOM    701  O   ARG A 102     -19.550  -7.723  14.336  1.00  0.00           O  
ATOM    702  CB  ARG A 102     -17.900  -7.435  11.601  1.00  0.00           C  
ATOM    703  CEN ARG A 102     -16.720  -8.893   9.978  1.00  0.00           X  
ATOM    704  H   ARG A 102     -18.260  -4.881  11.421  1.00  0.00           H  
TER                                                                             
# All scores below are weighted scores, not raw scores.
#BEGIN_POSE_ENERGIES_TABLE ./minmover_pdb/pose_25.pdb
label vdw cenpack pair env cbeta hs_pair ss_pair sheet total
weights 1 0.5 1 1 0.25 1 1 1 NA
pose 0.0015 -9.14374 -12.1153 -22.3371 5.3638 0 0 0 -38.2308
MET:NtermProteinFull_1 0 -0.29726 0.02822 0.4784 0.03515 0 0 0 0.24451
TYR_2 0 -0.00414 -0.02155 0.83566 0.06961 0 0 0 0.87959
GLY_3 0 0.05416 -0.03336 -0.09146 0.04425 0 0 0 -0.02641
LYS_4 0 -0.4756 -0.06217 -0.60186 0.03023 0 0 0 -1.10941
LEU_5 0 -0.12835 -0.19659 -0.19483 0.03105 0 0 0 -0.48872
ASN_6 0 -0.13607 0.1098 -0.36221 0.04305 0 0 0 -0.34543
ASP_7 0 -0.01194 -0.23403 -0.42964 0.06902 0 0 0 -0.60659
LEU_8 0 -0.23488 -0.62904 -0.50394 0.03683 0 0 0 -1.33103
LEU_9 0 -0.12247 -0.13864 -0.19483 0.04372 0 0 0 -0.41222
GLU_10 0 -0.0718 0.04289 -0.82678 0.06921 0 0 0 -0.78648
ASP_11 0 -0.07584 -0.10182 -0.37876 0.06535 0 0 0 -0.49107
LEU_12 0 -0.27176 -0.74462 -0.39148 0.03741 0 0 0 -1.37045
GLN_13 0 -0.03352 0.25906 -0.3291 0.06885 0 0 0 -0.03472
GLU_14 0 0.01254 -0.17809 -0.82678 0.06894 0 0 0 -0.92338
VAL_15 0 -1e-05 -0.53514 -0.10438 0.07148 0 0 0 -0.56805
LEU_16 0 0.23558 -0.19049 0.08126 0.04496 0 0 0 0.17131
LYS_17 0 -0.04962 -0.00937 -0.8715 0.07025 0 0 0 -0.86024
ASN_18 0 0.14028 0.03736 -0.19403 0.06887 0 0 0 0.05249
LEU_19 0 -0.2088 -0.55737 -0.39148 0.03149 0 0 0 -1.12617
HIS_20 0 0.00625 -0.07956 -0.02241 0.0693 0 0 0 -0.02643
LYS_21 0 -0.02431 0.00218 -1.10762 0.07072 0 0 0 -1.05903
ASN_22 0 -0.13085 -0.01693 -0.28327 0.04314 0 0 0 -0.38791
TRP_23 0 0.00542 -0.15447 -0.18494 0.03561 0 0 0 -0.29838
HIS_24 0 -0.02337 -0.06085 0.21997 0.07203 0 0 0 0.20778
GLY_25 0 -0.01693 -0.07088 -0.0429 0.06956 0 0 0 -0.06116
GLY_26 0 -0.00676 -0.01419 0.0322 0.04456 0 0 0 0.05581
LYS_27 0 0 0 -1.04927 0.07203 0 0 0 -0.97725
ASP_28 0 -0.02703 0.00682 -0.61428 0.07025 0 0 0 -0.56424
ASN_29 0 -0.21438 -0.12105 -0.28327 0.04277 0 0 0 -0.57592
LEU_30 0 0.02838 -0.10698 0.24309 0.06934 0 0 0 0.23383
HIS_D_31 0 -0.03044 -0.10995 0.06501 0.0693 0 0 0 -0.00608
ASP_32 0 -0.12588 -0.34342 -0.42964 0.069 0 0 0 -0.82994
VAL_33 0 -0.31219 -0.09387 -0.10438 0.03112 0 0 0 -0.47932
ASP_34 0 0.06001 -0.09162 -0.37876 0.06908 0 0 0 -0.34129
ASN_35 0 -0.09188 -0.04509 -0.36221 0.06878 0 0 0 -0.43039
HIS_D_36 0 -0.36421 -0.23523 -0.18746 0.03571 0 0 0 -0.75119
LEU_37 0 0.40457 -0.61715 -0.50394 0.04496 0 0 0 -0.67157
GLN_38 0 0.01993 0.07885 -0.49415 0.06893 0 0 0 -0.32645
ASN_39 0 -0.23636 -0.09115 -0.19403 0.06919 0 0 0 -0.45235
VAL_40 0 -0.31768 -0.41566 -0.19594 0.03251 0 0 0 -0.89677
ILE_41 0 -0.18873 -0.19845 0.72502 0.06362 0 0 0 0.40147
GLU_42 0 -0.09026 -0.1913 -0.71584 0.06894 0 0 0 -0.92846
ASP_43 0 -0.17954 0.1373 0.2122 0.04458 0 0 0 0.21453
ILE_44 0 -0.01243 -0.54016 -0.20059 0.04324 0 0 0 -0.70994
HIS_D_45 0 -0.0242 0.16125 0.06501 0.06899 0 0 0 0.27105
ASP_46 0 -0.1521 -0.4966 -0.31759 0.03493 0 0 0 -0.93136
PHE_47 0 -0.35581 -0.46185 -0.44993 0.0357 0 0 0 -1.23189
MET_48 0 -0.4238 -0.06502 0.25591 0.03536 0 0 0 -0.19755
GLN_49 0 -0.0256 0.03316 -0.59803 0.06947 0 0 0 -0.52101
GLY_50 0 -0.05414 0.03864 0.0322 0.04483 0 0 0 0.06154
GLY_51 0 -0.01695 0.01446 0.35201 0.03183 0 0 0 0.38136
GLY_52 0 -0.04577 0.01199 -0.08884 0.03824 0 0 0 -0.08438
SER_53 0 -0.02434 0.00839 -0.22078 0.03681 0 0 0 -0.19991
GLY_54 0 0.02702 0.06325 -0.0429 0.03567 0 0 0 0.08304
GLY_55 0 -0.01978 -0.00786 -0.07965 0.03123 0 0 0 -0.07606
LYS_56 0 -0.35846 -0.81449 -0.33001 0.02976 0 0 0 -1.47319
LEU_57 0 0.36634 -0.30931 -0.06582 0.03542 0 0 0 0.02663
GLN_58 0 0.01932 0.0533 -0.59803 0.06939 0 0 0 -0.45603
GLU_59 0 -0.04828 -0.0918 -0.37543 0.06887 0 0 0 -0.44665
MET_60 0 -0.22025 -0.12191 -0.29185 0.0365 0 0 0 -0.5975
MET_61 0 -0.07498 0.00797 0.4784 0.04294 0 0 0 0.45433
LYS_62 0 -0.05199 -0.00683 -0.96458 0.06947 0 0 0 -0.95392
GLU_63 0 -0.45918 0.06693 -0.25924 0.03558 0 0 0 -0.61591
PHE_64 0 -0.40249 -0.39007 -0.07541 0.03256 0 0 0 -0.83541
GLN_65 0 -0.03979 0.03215 -0.55896 0.06893 0 0 0 -0.49767
GLN_66 0 -0.14042 -0.17398 -0.55896 0.06902 0 0 0 -0.80433
VAL_67 0 -0.13676 -0.63526 -0.27892 0.04181 0 0 0 -1.00914
LEU_68 0 -0.25532 -0.0044 0.75945 0.04387 0 0 0 0.5436
ASP_69 0 -0.0622 0.0874 -0.47618 0.06926 0 0 0 -0.38172
GLU_70 0 -0.41632 0.21595 -0.00141 0.03008 0 0 0 -0.17171
LEU_71 0 -0.15734 -0.37335 -0.39148 0.0349 0 0 0 -0.88727
ASN_72 0 -0.01034 -0.03057 -0.24178 0.06939 0 0 0 -0.21329
ASN_73 0 -0.07731 -0.05727 -0.40966 0.0693 0 0 0 -0.47495
HIS_74 0 -0.09388 -0.13593 -0.18746 0.03561 0 0 0 -0.38165
LEU_75 0.00075 -0.09843 0.15431 -0.19483 0.0305 0 0 0 -0.1077
GLN_76 0 -0.03068 -0.02605 -0.59803 0.07134 0 0 0 -0.58341
GLY_77 0 -0.04476 -0.05015 0.16011 0.06967 0 0 0 0.13486
GLY_78 0 -0.08503 -0.13007 -0.07965 0.03548 0 0 0 -0.25927
LYS_79 0 0 0 -0.77863 0.07203 0 0 0 -0.7066
HIS_D_80 0 -0.0238 -0.0132 0.21997 0.07134 0 0 0 0.2543
THR_81 0 -0.11526 -0.09501 -0.18847 0.03377 0 0 0 -0.36497
VAL_82 0.00075 -0.014 0.05279 0.33828 0.0349 0 0 0 0.41272
HIS_D_83 0 0 0 0.06501 0.06961 0 0 0 0.13462
HIS_84 0 0.05108 -0.04349 -0.02241 0.06893 0 0 0 0.0541
ILE_85 0 -0.21297 -0.11939 -0.31819 0.03469 0 0 0 -0.61587
GLU_86 0 0.0811 0.41894 -0.37543 0.04271 0 0 0 0.16731
GLN_87 0 -0.04219 0.00402 -0.59803 0.06948 0 0 0 -0.56672
ASN_88 0 -0.04836 -0.01226 -0.13901 0.06589 0 0 0 -0.13374
ILE_89 0 -0.12134 -0.48205 -0.31819 0.04496 0 0 0 -0.87663
LYS_90 0 0.05716 0.11646 -0.77863 0.06933 0 0 0 -0.53569
GLU_91 0 -0.04675 -0.08547 -0.4886 0.06885 0 0 0 -0.55196
ILE_92 0 -0.31445 -0.52637 -0.20059 0.0321 0 0 0 -1.00931
PHE_93 0 -0.33049 -0.22296 0.63033 0.04365 0 0 0 0.12053
HIS_94 0 -0.09224 0.12251 0.159 0.06893 0 0 0 0.25819
HIS_D_95 0 -0.08771 -0.21999 -0.11266 0.04301 0 0 0 -0.37734
LEU_96 0 -0.03075 -0.95386 -0.45811 0.03683 0 0 0 -1.4059
GLU_97 0 -0.15203 0.10525 -0.4886 0.06902 0 0 0 -0.46636
GLU_98 0 -0.11131 -0.34525 -0.4886 0.0693 0 0 0 -0.87585
LEU_99 0 -0.19309 -0.23718 -0.19483 0.03532 0 0 0 -0.58978
VAL_100 0 0.40624 0.03481 0.21583 0.04303 0 0 0 0.6999
HIS_101 0 -0.06192 0.13567 0.20362 0.07025 0 0 0 0.34761
ARG:CtermProteinFull_102 0 -0.19848 0.21213 -0.43267 0.04518 0 0 0 -0.37385
#END_POSE_ENERGIES_TABLE ./minmover_pdb/pose_25.pdb
