# Supplementary material for: Selection of a promiscuous minimalist cAMP phosphodiesterase from a library of de novo designed proteins
Source: Nat Chem. 2024 May 3;16(7):1200–8. doi: 10.1038/s41557-024-01490-4 (PMC11230910; doi:10.1038/s41557-024-01490-4)
Supplement: Supplementary file 3 — MD input files, scripts and final structures derived from MD, AlphaFold2, EMSfold and MultiSFold. [file 41557_2024_1490_MOESM3_ESM.zip › Computational_Data/4_MultiSFold/s824/pose_26.pdb]

ATOM      1  N   MET A   1     -12.159 -10.335  11.557  1.00  0.00           N  
ATOM      2  CA  MET A   1     -11.793  -8.909  11.420  1.00  0.00           C  
ATOM      3  C   MET A   1     -10.306  -8.769  11.155  1.00  0.00           C  
ATOM      4  O   MET A   1      -9.971  -8.074  10.215  1.00  0.00           O  
ATOM      5  CB  MET A   1     -12.177  -8.126  12.674  1.00  0.00           C  
ATOM      6  CEN MET A   1     -13.290  -6.908  13.270  1.00  0.00           X  
ATOM      7  H   MET A   1     -12.568 -10.667  12.407  1.00  0.00           H  
ATOM      8  N   TYR A   2      -9.445  -9.506  11.863  1.00  0.00           N  
ATOM      9  CA  TYR A   2      -7.994  -9.492  11.624  1.00  0.00           C  
ATOM     10  C   TYR A   2      -7.525  -9.889  10.218  1.00  0.00           C  
ATOM     11  O   TYR A   2      -6.706  -9.175   9.669  1.00  0.00           O  
ATOM     12  CB  TYR A   2      -7.314 -10.409  12.644  1.00  0.00           C  
ATOM     13  CEN TYR A   2      -6.478 -10.329  14.181  1.00  0.00           X  
ATOM     14  H   TYR A   2      -9.709  -9.858  12.774  1.00  0.00           H  
ATOM     15  N   GLY A   3      -8.061 -10.961   9.612  1.00  0.00           N  
ATOM     16  CA  GLY A   3      -7.659 -11.381   8.258  1.00  0.00           C  
ATOM     17  C   GLY A   3      -7.853 -10.280   7.207  1.00  0.00           C  
ATOM     18  O   GLY A   3      -6.901  -9.931   6.532  1.00  0.00           O  
ATOM     19  CEN GLY A   3      -7.659 -11.381   8.258  1.00  0.00           X  
ATOM     20  H   GLY A   3      -8.669 -11.570  10.143  1.00  0.00           H  
ATOM     21  N   LYS A   4      -9.031  -9.640   7.182  1.00  0.00           N  
ATOM     22  CA  LYS A   4      -9.281  -8.472   6.318  1.00  0.00           C  
ATOM     23  C   LYS A   4      -8.392  -7.270   6.653  1.00  0.00           C  
ATOM     24  O   LYS A   4      -7.944  -6.582   5.751  1.00  0.00           O  
ATOM     25  CB  LYS A   4     -10.751  -8.059   6.408  1.00  0.00           C  
ATOM     26  CEN LYS A   4     -12.681  -8.037   5.540  1.00  0.00           X  
ATOM     27  H   LYS A   4      -9.782  -9.975   7.769  1.00  0.00           H  
ATOM     28  N   LEU A   5      -8.170  -6.993   7.943  1.00  0.00           N  
ATOM     29  CA  LEU A   5      -7.289  -5.900   8.364  1.00  0.00           C  
ATOM     30  C   LEU A   5      -5.851  -6.118   7.880  1.00  0.00           C  
ATOM     31  O   LEU A   5      -5.233  -5.185   7.385  1.00  0.00           O  
ATOM     32  CB  LEU A   5      -7.321  -5.756   9.891  1.00  0.00           C  
ATOM     33  CEN LEU A   5      -8.002  -4.745  10.832  1.00  0.00           X  
ATOM     34  H   LEU A   5      -8.495  -7.651   8.637  1.00  0.00           H  
ATOM     35  N   ASN A   6      -5.326  -7.341   7.999  1.00  0.00           N  
ATOM     36  CA  ASN A   6      -3.981  -7.666   7.542  1.00  0.00           C  
ATOM     37  C   ASN A   6      -3.856  -7.464   6.028  1.00  0.00           C  
ATOM     38  O   ASN A   6      -2.819  -6.989   5.590  1.00  0.00           O  
ATOM     39  CB  ASN A   6      -3.594  -9.083   7.922  1.00  0.00           C  
ATOM     40  CEN ASN A   6      -3.106  -9.576   8.710  1.00  0.00           X  
ATOM     41  H   ASN A   6      -5.897  -8.093   8.358  1.00  0.00           H  
ATOM     42  N   ASP A   7      -4.933  -7.724   5.278  1.00  0.00           N  
ATOM     43  CA  ASP A   7      -4.968  -7.534   3.824  1.00  0.00           C  
ATOM     44  C   ASP A   7      -4.885  -6.033   3.488  1.00  0.00           C  
ATOM     45  O   ASP A   7      -4.077  -5.598   2.678  1.00  0.00           O  
ATOM     46  CB  ASP A   7      -6.237  -8.148   3.227  1.00  0.00           C  
ATOM     47  CEN ASP A   7      -6.552  -8.995   2.757  1.00  0.00           X  
ATOM     48  H   ASP A   7      -5.738  -8.157   5.708  1.00  0.00           H  
ATOM     49  N   LEU A   8      -5.646  -5.212   4.220  1.00  0.00           N  
ATOM     50  CA  LEU A   8      -5.674  -3.765   4.044  1.00  0.00           C  
ATOM     51  C   LEU A   8      -4.343  -3.070   4.369  1.00  0.00           C  
ATOM     52  O   LEU A   8      -3.932  -2.149   3.662  1.00  0.00           O  
ATOM     53  CB  LEU A   8      -6.795  -3.174   4.908  1.00  0.00           C  
ATOM     54  CEN LEU A   8      -8.211  -2.663   4.577  1.00  0.00           X  
ATOM     55  H   LEU A   8      -6.288  -5.630   4.878  1.00  0.00           H  
ATOM     56  N   LEU A   9      -3.675  -3.475   5.449  1.00  0.00           N  
ATOM     57  CA  LEU A   9      -2.371  -2.921   5.804  1.00  0.00           C  
ATOM     58  C   LEU A   9      -1.339  -3.139   4.695  1.00  0.00           C  
ATOM     59  O   LEU A   9      -0.558  -2.233   4.414  1.00  0.00           O  
ATOM     60  CB  LEU A   9      -1.879  -3.541   7.118  1.00  0.00           C  
ATOM     61  CEN LEU A   9      -1.814  -3.014   8.563  1.00  0.00           X  
ATOM     62  H   LEU A   9      -4.036  -4.260   5.970  1.00  0.00           H  
ATOM     63  N   GLU A  10      -1.336  -4.314   4.071  1.00  0.00           N  
ATOM     64  CA  GLU A  10      -0.423  -4.641   2.974  1.00  0.00           C  
ATOM     65  C   GLU A  10      -0.575  -3.633   1.823  1.00  0.00           C  
ATOM     66  O   GLU A  10       0.422  -3.038   1.403  1.00  0.00           O  
ATOM     67  CB  GLU A  10      -0.676  -6.064   2.472  1.00  0.00           C  
ATOM     68  CEN GLU A  10      -0.262  -7.717   2.449  1.00  0.00           X  
ATOM     69  H   GLU A  10      -2.037  -5.001   4.316  1.00  0.00           H  
ATOM     70  N   ASP A  11      -1.811  -3.339   1.401  1.00  0.00           N  
ATOM     71  CA  ASP A  11      -2.104  -2.359   0.353  1.00  0.00           C  
ATOM     72  C   ASP A  11      -1.602  -0.953   0.731  1.00  0.00           C  
ATOM     73  O   ASP A  11      -0.979  -0.260  -0.079  1.00  0.00           O  
ATOM     74  CB  ASP A  11      -3.608  -2.322   0.069  1.00  0.00           C  
ATOM     75  CEN ASP A  11      -4.293  -2.703  -0.581  1.00  0.00           X  
ATOM     76  H   ASP A  11      -2.574  -3.906   1.743  1.00  0.00           H  
ATOM     77  N   LEU A  12      -1.810  -0.534   1.988  1.00  0.00           N  
ATOM     78  CA  LEU A  12      -1.380   0.779   2.492  1.00  0.00           C  
ATOM     79  C   LEU A  12       0.142   0.928   2.468  1.00  0.00           C  
ATOM     80  O   LEU A  12       0.672   1.961   2.046  1.00  0.00           O  
ATOM     81  CB  LEU A  12      -1.908   0.997   3.915  1.00  0.00           C  
ATOM     82  CEN LEU A  12      -3.061   1.846   4.484  1.00  0.00           X  
ATOM     83  H   LEU A  12      -2.312  -1.156   2.606  1.00  0.00           H  
ATOM     84  N   GLN A  13       0.863  -0.110   2.893  1.00  0.00           N  
ATOM     85  CA  GLN A  13       2.326  -0.119   2.896  1.00  0.00           C  
ATOM     86  C   GLN A  13       2.895  -0.091   1.479  1.00  0.00           C  
ATOM     87  O   GLN A  13       3.868   0.625   1.214  1.00  0.00           O  
ATOM     88  CB  GLN A  13       2.849  -1.354   3.634  1.00  0.00           C  
ATOM     89  CEN GLN A  13       3.505  -1.933   5.145  1.00  0.00           X  
ATOM     90  H   GLN A  13       0.372  -0.947   3.172  1.00  0.00           H  
ATOM     91  N   GLU A  14       2.301  -0.836   0.548  1.00  0.00           N  
ATOM     92  CA  GLU A  14       2.692  -0.799  -0.854  1.00  0.00           C  
ATOM     93  C   GLU A  14       2.521   0.601  -1.452  1.00  0.00           C  
ATOM     94  O   GLU A  14       3.444   1.110  -2.100  1.00  0.00           O  
ATOM     95  CB  GLU A  14       1.879  -1.818  -1.656  1.00  0.00           C  
ATOM     96  CEN GLU A  14       1.742  -3.350  -2.388  1.00  0.00           X  
ATOM     97  H   GLU A  14       1.556  -1.460   0.822  1.00  0.00           H  
ATOM     98  N   VAL A  15       1.392   1.266  -1.190  1.00  0.00           N  
ATOM     99  CA  VAL A  15       1.114   2.628  -1.673  1.00  0.00           C  
ATOM    100  C   VAL A  15       2.173   3.608  -1.171  1.00  0.00           C  
ATOM    101  O   VAL A  15       2.674   4.414  -1.959  1.00  0.00           O  
ATOM    102  CB  VAL A  15      -0.276   3.119  -1.229  1.00  0.00           C  
ATOM    103  CEN VAL A  15      -0.910   3.270  -1.454  1.00  0.00           X  
ATOM    104  H   VAL A  15       0.699   0.805  -0.618  1.00  0.00           H  
ATOM    105  N   LEU A  16       2.576   3.498   0.094  1.00  0.00           N  
ATOM    106  CA  LEU A  16       3.572   4.373   0.718  1.00  0.00           C  
ATOM    107  C   LEU A  16       4.968   4.193   0.119  1.00  0.00           C  
ATOM    108  O   LEU A  16       5.708   5.154  -0.111  1.00  0.00           O  
ATOM    109  CB  LEU A  16       3.613   4.120   2.230  1.00  0.00           C  
ATOM    110  CEN LEU A  16       3.059   4.901   3.437  1.00  0.00           X  
ATOM    111  H   LEU A  16       2.154   2.778   0.661  1.00  0.00           H  
ATOM    112  N   LYS A  17       5.339   2.954  -0.189  1.00  0.00           N  
ATOM    113  CA  LYS A  17       6.593   2.646  -0.876  1.00  0.00           C  
ATOM    114  C   LYS A  17       6.649   3.289  -2.263  1.00  0.00           C  
ATOM    115  O   LYS A  17       7.718   3.732  -2.696  1.00  0.00           O  
ATOM    116  CB  LYS A  17       6.778   1.132  -0.993  1.00  0.00           C  
ATOM    117  CEN LYS A  17       7.731  -0.632  -0.318  1.00  0.00           X  
ATOM    118  H   LYS A  17       4.728   2.200   0.093  1.00  0.00           H  
ATOM    119  N   ASN A  18       5.519   3.352  -2.962  1.00  0.00           N  
ATOM    120  CA  ASN A  18       5.386   4.052  -4.234  1.00  0.00           C  
ATOM    121  C   ASN A  18       5.584   5.562  -4.081  1.00  0.00           C  
ATOM    122  O   ASN A  18       6.245   6.166  -4.930  1.00  0.00           O  
ATOM    123  CB  ASN A  18       4.042   3.764  -4.878  1.00  0.00           C  
ATOM    124  CEN ASN A  18       3.633   3.080  -5.560  1.00  0.00           X  
ATOM    125  H   ASN A  18       4.703   2.894  -2.579  1.00  0.00           H  
ATOM    126  N   LEU A  19       5.084   6.158  -2.999  1.00  0.00           N  
ATOM    127  CA  LEU A  19       5.225   7.580  -2.708  1.00  0.00           C  
ATOM    128  C   LEU A  19       6.681   7.935  -2.439  1.00  0.00           C  
ATOM    129  O   LEU A  19       7.180   8.910  -3.003  1.00  0.00           O  
ATOM    130  CB  LEU A  19       4.349   7.969  -1.511  1.00  0.00           C  
ATOM    131  CEN LEU A  19       3.009   8.720  -1.396  1.00  0.00           X  
ATOM    132  H   LEU A  19       4.612   5.586  -2.314  1.00  0.00           H  
ATOM    133  N   HIS A  20       7.407   7.093  -1.699  1.00  0.00           N  
ATOM    134  CA  HIS A  20       8.843   7.265  -1.472  1.00  0.00           C  
ATOM    135  C   HIS A  20       9.668   7.266  -2.759  1.00  0.00           C  
ATOM    136  O   HIS A  20      10.587   8.070  -2.906  1.00  0.00           O  
ATOM    137  CB  HIS A  20       9.362   6.168  -0.537  1.00  0.00           C  
ATOM    138  CEN HIS A  20       9.605   5.985   0.855  1.00  0.00           X  
ATOM    139  H   HIS A  20       6.925   6.367  -1.190  1.00  0.00           H  
ATOM    140  N   LYS A  21       9.352   6.384  -3.711  1.00  0.00           N  
ATOM    141  CA  LYS A  21      10.101   6.275  -4.966  1.00  0.00           C  
ATOM    142  C   LYS A  21       9.803   7.409  -5.947  1.00  0.00           C  
ATOM    143  O   LYS A  21      10.714   7.873  -6.627  1.00  0.00           O  
ATOM    144  CB  LYS A  21       9.808   4.930  -5.634  1.00  0.00           C  
ATOM    145  CEN LYS A  21      10.430   2.959  -6.082  1.00  0.00           X  
ATOM    146  H   LYS A  21       8.616   5.721  -3.505  1.00  0.00           H  
ATOM    147  N   ASN A  22       8.541   7.802  -6.082  1.00  0.00           N  
ATOM    148  CA  ASN A  22       8.116   8.753  -7.113  1.00  0.00           C  
ATOM    149  C   ASN A  22       8.190  10.213  -6.650  1.00  0.00           C  
ATOM    150  O   ASN A  22       8.187  11.124  -7.480  1.00  0.00           O  
ATOM    151  CB  ASN A  22       6.712   8.437  -7.594  1.00  0.00           C  
ATOM    152  CEN ASN A  22       6.252   7.871  -8.349  1.00  0.00           X  
ATOM    153  H   ASN A  22       7.848   7.411  -5.463  1.00  0.00           H  
ATOM    154  N   TRP A  23       8.270  10.454  -5.346  1.00  0.00           N  
ATOM    155  CA  TRP A  23       8.311  11.795  -4.792  1.00  0.00           C  
ATOM    156  C   TRP A  23       9.735  12.363  -4.782  1.00  0.00           C  
ATOM    157  O   TRP A  23      10.491  12.251  -3.821  1.00  0.00           O  
ATOM    158  CB  TRP A  23       7.734  11.793  -3.375  1.00  0.00           C  
ATOM    159  CEN TRP A  23       6.417  12.439  -2.414  1.00  0.00           X  
ATOM    160  H   TRP A  23       8.199   9.687  -4.692  1.00  0.00           H  
ATOM    161  N   HIS A  24      10.101  13.011  -5.885  1.00  0.00           N  
ATOM    162  CA  HIS A  24      11.413  13.635  -6.069  1.00  0.00           C  
ATOM    163  C   HIS A  24      11.393  15.178  -5.954  1.00  0.00           C  
ATOM    164  O   HIS A  24      12.450  15.801  -6.032  1.00  0.00           O  
ATOM    165  CB  HIS A  24      11.991  13.229  -7.429  1.00  0.00           C  
ATOM    166  CEN HIS A  24      12.857  12.230  -7.961  1.00  0.00           X  
ATOM    167  H   HIS A  24       9.440  13.027  -6.650  1.00  0.00           H  
ATOM    168  N   GLY A  25      10.224  15.815  -5.794  1.00  0.00           N  
ATOM    169  CA  GLY A  25      10.068  17.267  -5.950  1.00  0.00           C  
ATOM    170  C   GLY A  25       9.639  18.007  -4.684  1.00  0.00           C  
ATOM    171  O   GLY A  25       8.458  18.045  -4.386  1.00  0.00           O  
ATOM    172  CEN GLY A  25      10.068  17.267  -5.950  1.00  0.00           X  
ATOM    173  H   GLY A  25       9.389  15.269  -5.635  1.00  0.00           H  
ATOM    174  N   GLY A  26      10.573  18.668  -3.995  1.00  0.00           N  
ATOM    175  CA  GLY A  26      10.276  19.613  -2.904  1.00  0.00           C  
ATOM    176  C   GLY A  26      10.175  18.942  -1.535  1.00  0.00           C  
ATOM    177  O   GLY A  26       9.258  18.172  -1.277  1.00  0.00           O  
ATOM    178  CEN GLY A  26      10.276  19.613  -2.904  1.00  0.00           X  
ATOM    179  H   GLY A  26      11.532  18.558  -4.292  1.00  0.00           H  
ATOM    180  N   LYS A  27      11.142  19.215  -0.656  1.00  0.00           N  
ATOM    181  CA  LYS A  27      11.203  18.631   0.695  1.00  0.00           C  
ATOM    182  C   LYS A  27       9.970  18.938   1.550  1.00  0.00           C  
ATOM    183  O   LYS A  27       9.563  18.066   2.304  1.00  0.00           O  
ATOM    184  CB  LYS A  27      12.458  19.121   1.419  1.00  0.00           C  
ATOM    185  CEN LYS A  27      14.428  18.736   2.089  1.00  0.00           X  
ATOM    186  H   LYS A  27      11.837  19.903  -0.907  1.00  0.00           H  
ATOM    187  N   ASP A  28       9.405  20.139   1.436  1.00  0.00           N  
ATOM    188  CA  ASP A  28       8.222  20.537   2.210  1.00  0.00           C  
ATOM    189  C   ASP A  28       6.994  19.672   1.895  1.00  0.00           C  
ATOM    190  O   ASP A  28       6.475  19.019   2.788  1.00  0.00           O  
ATOM    191  CB  ASP A  28       7.896  22.010   1.954  1.00  0.00           C  
ATOM    192  CEN ASP A  28       8.047  22.930   2.364  1.00  0.00           X  
ATOM    193  H   ASP A  28       9.912  20.884   0.975  1.00  0.00           H  
ATOM    194  N   ASN A  29       6.602  19.545   0.623  1.00  0.00           N  
ATOM    195  CA  ASN A  29       5.418  18.748   0.261  1.00  0.00           C  
ATOM    196  C   ASN A  29       5.550  17.263   0.631  1.00  0.00           C  
ATOM    197  O   ASN A  29       4.553  16.570   0.805  1.00  0.00           O  
ATOM    198  CB  ASN A  29       5.109  18.880  -1.219  1.00  0.00           C  
ATOM    199  CEN ASN A  29       4.524  19.485  -1.845  1.00  0.00           X  
ATOM    200  H   ASN A  29       6.969  20.195  -0.056  1.00  0.00           H  
ATOM    201  N   LEU A  30       6.785  16.761   0.723  1.00  0.00           N  
ATOM    202  CA  LEU A  30       7.024  15.386   1.141  1.00  0.00           C  
ATOM    203  C   LEU A  30       6.742  15.200   2.630  1.00  0.00           C  
ATOM    204  O   LEU A  30       6.308  14.129   3.016  1.00  0.00           O  
ATOM    205  CB  LEU A  30       8.467  14.980   0.816  1.00  0.00           C  
ATOM    206  CEN LEU A  30       9.081  14.099  -0.289  1.00  0.00           X  
ATOM    207  H   LEU A  30       7.567  17.395   0.638  1.00  0.00           H  
ATOM    208  N   HIS A  31       7.002  16.219   3.451  1.00  0.00           N  
ATOM    209  CA  HIS A  31       6.804  16.135   4.891  1.00  0.00           C  
ATOM    210  C   HIS A  31       5.323  15.930   5.223  1.00  0.00           C  
ATOM    211  O   HIS A  31       5.003  15.068   6.032  1.00  0.00           O  
ATOM    212  CB  HIS A  31       7.334  17.394   5.584  1.00  0.00           C  
ATOM    213  CEN HIS A  31       8.523  17.828   6.239  1.00  0.00           X  
ATOM    214  H   HIS A  31       7.236  17.122   3.064  1.00  0.00           H  
ATOM    215  N   ASP A  32       4.424  16.656   4.553  1.00  0.00           N  
ATOM    216  CA  ASP A  32       2.981  16.542   4.795  1.00  0.00           C  
ATOM    217  C   ASP A  32       2.458  15.142   4.442  1.00  0.00           C  
ATOM    218  O   ASP A  32       1.793  14.503   5.253  1.00  0.00           O  
ATOM    219  CB  ASP A  32       2.221  17.603   3.995  1.00  0.00           C  
ATOM    220  CEN ASP A  32       1.810  18.527   4.110  1.00  0.00           X  
ATOM    221  H   ASP A  32       4.742  17.350   3.893  1.00  0.00           H  
ATOM    222  N   VAL A  33       2.842  14.614   3.274  1.00  0.00           N  
ATOM    223  CA  VAL A  33       2.452  13.265   2.829  1.00  0.00           C  
ATOM    224  C   VAL A  33       2.992  12.175   3.761  1.00  0.00           C  
ATOM    225  O   VAL A  33       2.283  11.215   4.051  1.00  0.00           O  
ATOM    226  CB  VAL A  33       2.944  12.981   1.397  1.00  0.00           C  
ATOM    227  CEN VAL A  33       2.736  12.901   0.745  1.00  0.00           X  
ATOM    228  H   VAL A  33       3.396  15.193   2.661  1.00  0.00           H  
ATOM    229  N   ASP A  34       4.243  12.298   4.207  1.00  0.00           N  
ATOM    230  CA  ASP A  34       4.876  11.364   5.145  1.00  0.00           C  
ATOM    231  C   ASP A  34       4.102  11.334   6.466  1.00  0.00           C  
ATOM    232  O   ASP A  34       3.790  10.254   6.952  1.00  0.00           O  
ATOM    233  CB  ASP A  34       6.336  11.749   5.394  1.00  0.00           C  
ATOM    234  CEN ASP A  34       7.276  11.503   5.086  1.00  0.00           X  
ATOM    235  H   ASP A  34       4.783  13.098   3.918  1.00  0.00           H  
ATOM    236  N   ASN A  35       3.690  12.494   6.983  1.00  0.00           N  
ATOM    237  CA  ASN A  35       2.882  12.587   8.198  1.00  0.00           C  
ATOM    238  C   ASN A  35       1.521  11.900   8.034  1.00  0.00           C  
ATOM    239  O   ASN A  35       1.118  11.137   8.907  1.00  0.00           O  
ATOM    240  CB  ASN A  35       2.690  14.033   8.619  1.00  0.00           C  
ATOM    241  CEN ASN A  35       3.158  14.734   9.244  1.00  0.00           X  
ATOM    242  H   ASN A  35       3.953  13.354   6.521  1.00  0.00           H  
ATOM    243  N   HIS A  36       0.817  12.126   6.922  1.00  0.00           N  
ATOM    244  CA  HIS A  36      -0.471  11.477   6.694  1.00  0.00           C  
ATOM    245  C   HIS A  36      -0.333   9.952   6.563  1.00  0.00           C  
ATOM    246  O   HIS A  36      -1.144   9.213   7.111  1.00  0.00           O  
ATOM    247  CB  HIS A  36      -1.140  12.051   5.441  1.00  0.00           C  
ATOM    248  CEN HIS A  36      -2.092  13.058   5.110  1.00  0.00           X  
ATOM    249  H   HIS A  36       1.161  12.781   6.238  1.00  0.00           H  
ATOM    250  N   LEU A  37       0.708   9.453   5.889  1.00  0.00           N  
ATOM    251  CA  LEU A  37       0.905   8.011   5.706  1.00  0.00           C  
ATOM    252  C   LEU A  37       1.192   7.289   7.025  1.00  0.00           C  
ATOM    253  O   LEU A  37       0.666   6.200   7.239  1.00  0.00           O  
ATOM    254  CB  LEU A  37       2.046   7.762   4.712  1.00  0.00           C  
ATOM    255  CEN LEU A  37       2.069   7.338   3.231  1.00  0.00           X  
ATOM    256  H   LEU A  37       1.400  10.091   5.527  1.00  0.00           H  
ATOM    257  N   GLN A  38       1.999   7.882   7.911  1.00  0.00           N  
ATOM    258  CA  GLN A  38       2.341   7.274   9.195  1.00  0.00           C  
ATOM    259  C   GLN A  38       1.141   7.295  10.146  1.00  0.00           C  
ATOM    260  O   GLN A  38       0.950   6.314  10.857  1.00  0.00           O  
ATOM    261  CB  GLN A  38       3.525   8.003   9.835  1.00  0.00           C  
ATOM    262  CEN GLN A  38       5.248   7.944  10.112  1.00  0.00           X  
ATOM    263  H   GLN A  38       2.336   8.815   7.714  1.00  0.00           H  
ATOM    264  N   ASN A  39       0.298   8.330  10.093  1.00  0.00           N  
ATOM    265  CA  ASN A  39      -0.923   8.405  10.910  1.00  0.00           C  
ATOM    266  C   ASN A  39      -1.895   7.267  10.572  1.00  0.00           C  
ATOM    267  O   ASN A  39      -2.393   6.595  11.470  1.00  0.00           O  
ATOM    268  CB  ASN A  39      -1.614   9.747  10.751  1.00  0.00           C  
ATOM    269  CEN ASN A  39      -1.620  10.684  11.222  1.00  0.00           X  
ATOM    270  H   ASN A  39       0.541   9.132   9.530  1.00  0.00           H  
ATOM    271  N   VAL A  40      -2.084   6.968   9.283  1.00  0.00           N  
ATOM    272  CA  VAL A  40      -3.009   5.913   8.839  1.00  0.00           C  
ATOM    273  C   VAL A  40      -2.575   4.532   9.351  1.00  0.00           C  
ATOM    274  O   VAL A  40      -3.393   3.781   9.879  1.00  0.00           O  
ATOM    275  CB  VAL A  40      -3.116   5.867   7.303  1.00  0.00           C  
ATOM    276  CEN VAL A  40      -3.534   6.001   6.772  1.00  0.00           X  
ATOM    277  H   VAL A  40      -1.634   7.548   8.591  1.00  0.00           H  
ATOM    278  N   ILE A  41      -1.291   4.178   9.220  1.00  0.00           N  
ATOM    279  CA  ILE A  41      -0.740   2.921   9.750  1.00  0.00           C  
ATOM    280  C   ILE A  41      -0.936   2.820  11.266  1.00  0.00           C  
ATOM    281  O   ILE A  41      -1.287   1.747  11.766  1.00  0.00           O  
ATOM    282  CB  ILE A  41       0.759   2.781   9.428  1.00  0.00           C  
ATOM    283  CEN ILE A  41       1.485   2.452   8.684  1.00  0.00           X  
ATOM    284  H   ILE A  41      -0.660   4.847   8.800  1.00  0.00           H  
ATOM    285  N   GLU A  42      -0.716   3.914  11.998  1.00  0.00           N  
ATOM    286  CA  GLU A  42      -0.878   3.963  13.450  1.00  0.00           C  
ATOM    287  C   GLU A  42      -2.324   3.684  13.860  1.00  0.00           C  
ATOM    288  O   GLU A  42      -2.556   2.802  14.687  1.00  0.00           O  
ATOM    289  CB  GLU A  42      -0.432   5.323  13.991  1.00  0.00           C  
ATOM    290  CEN GLU A  42       0.749   6.302  14.733  1.00  0.00           X  
ATOM    291  H   GLU A  42      -0.476   4.774  11.527  1.00  0.00           H  
ATOM    292  N   ASP A  43      -3.296   4.337  13.228  1.00  0.00           N  
ATOM    293  CA  ASP A  43      -4.711   4.088  13.481  1.00  0.00           C  
ATOM    294  C   ASP A  43      -5.096   2.632  13.195  1.00  0.00           C  
ATOM    295  O   ASP A  43      -5.844   2.019  13.966  1.00  0.00           O  
ATOM    296  CB  ASP A  43      -5.572   5.033  12.639  1.00  0.00           C  
ATOM    297  CEN ASP A  43      -6.071   5.918  12.717  1.00  0.00           X  
ATOM    298  H   ASP A  43      -3.053   5.122  12.642  1.00  0.00           H  
ATOM    299  N   ILE A  44      -4.559   2.026  12.127  1.00  0.00           N  
ATOM    300  CA  ILE A  44      -4.916   0.652  11.728  1.00  0.00           C  
ATOM    301  C   ILE A  44      -4.379  -0.333  12.762  1.00  0.00           C  
ATOM    302  O   ILE A  44      -5.049  -1.310  13.120  1.00  0.00           O  
ATOM    303  CB  ILE A  44      -4.362   0.286  10.339  1.00  0.00           C  
ATOM    304  CEN ILE A  44      -4.551   0.318   9.266  1.00  0.00           X  
ATOM    305  H   ILE A  44      -3.913   2.559  11.563  1.00  0.00           H  
ATOM    306  N   HIS A  45      -3.173  -0.081  13.261  1.00  0.00           N  
ATOM    307  CA  HIS A  45      -2.566  -0.876  14.311  1.00  0.00           C  
ATOM    308  C   HIS A  45      -3.356  -0.785  15.630  1.00  0.00           C  
ATOM    309  O   HIS A  45      -3.627  -1.822  16.235  1.00  0.00           O  
ATOM    310  CB  HIS A  45      -1.115  -0.437  14.533  1.00  0.00           C  
ATOM    311  CEN HIS A  45       0.188  -0.813  14.097  1.00  0.00           X  
ATOM    312  H   HIS A  45      -2.679   0.735  12.926  1.00  0.00           H  
ATOM    313  N   ASP A  46      -3.813   0.400  16.040  1.00  0.00           N  
ATOM    314  CA  ASP A  46      -4.623   0.595  17.254  1.00  0.00           C  
ATOM    315  C   ASP A  46      -5.951  -0.174  17.180  1.00  0.00           C  
ATOM    316  O   ASP A  46      -6.300  -0.943  18.087  1.00  0.00           O  
ATOM    317  CB  ASP A  46      -4.894   2.084  17.481  1.00  0.00           C  
ATOM    318  CEN ASP A  46      -4.539   2.873  18.019  1.00  0.00           X  
ATOM    319  H   ASP A  46      -3.599   1.216  15.486  1.00  0.00           H  
ATOM    320  N   PHE A  47      -6.666  -0.059  16.058  1.00  0.00           N  
ATOM    321  CA  PHE A  47      -7.940  -0.741  15.846  1.00  0.00           C  
ATOM    322  C   PHE A  47      -7.771  -2.267  15.890  1.00  0.00           C  
ATOM    323  O   PHE A  47      -8.489  -2.948  16.628  1.00  0.00           O  
ATOM    324  CB  PHE A  47      -8.553  -0.315  14.511  1.00  0.00           C  
ATOM    325  CEN PHE A  47      -9.645   0.709  13.977  1.00  0.00           X  
ATOM    326  H   PHE A  47      -6.313   0.548  15.332  1.00  0.00           H  
ATOM    327  N   MET A  48      -6.785  -2.812  15.172  1.00  0.00           N  
ATOM    328  CA  MET A  48      -6.453  -4.237  15.216  1.00  0.00           C  
ATOM    329  C   MET A  48      -6.140  -4.740  16.626  1.00  0.00           C  
ATOM    330  O   MET A  48      -6.565  -5.836  16.993  1.00  0.00           O  
ATOM    331  CB  MET A  48      -5.268  -4.516  14.294  1.00  0.00           C  
ATOM    332  CEN MET A  48      -4.835  -5.269  12.769  1.00  0.00           X  
ATOM    333  H   MET A  48      -6.227  -2.194  14.596  1.00  0.00           H  
ATOM    334  N   GLN A  49      -5.424  -3.962  17.435  1.00  0.00           N  
ATOM    335  CA  GLN A  49      -5.112  -4.340  18.816  1.00  0.00           C  
ATOM    336  C   GLN A  49      -6.312  -4.221  19.770  1.00  0.00           C  
ATOM    337  O   GLN A  49      -6.239  -4.663  20.917  1.00  0.00           O  
ATOM    338  CB  GLN A  49      -3.962  -3.476  19.341  1.00  0.00           C  
ATOM    339  CEN GLN A  49      -2.242  -3.429  19.636  1.00  0.00           X  
ATOM    340  H   GLN A  49      -5.070  -3.082  17.085  1.00  0.00           H  
ATOM    341  N   GLY A  50      -7.446  -3.699  19.291  1.00  0.00           N  
ATOM    342  CA  GLY A  50      -8.681  -3.560  20.058  1.00  0.00           C  
ATOM    343  C   GLY A  50      -8.774  -2.237  20.817  1.00  0.00           C  
ATOM    344  O   GLY A  50      -9.581  -2.127  21.737  1.00  0.00           O  
ATOM    345  CEN GLY A  50      -8.681  -3.560  20.058  1.00  0.00           X  
ATOM    346  H   GLY A  50      -7.436  -3.331  18.351  1.00  0.00           H  
ATOM    347  N   GLY A  51      -7.968  -1.239  20.446  1.00  0.00           N  
ATOM    348  CA  GLY A  51      -7.874   0.051  21.132  1.00  0.00           C  
ATOM    349  C   GLY A  51      -8.984   1.047  20.787  1.00  0.00           C  
ATOM    350  O   GLY A  51      -9.088   2.086  21.446  1.00  0.00           O  
ATOM    351  CEN GLY A  51      -7.874   0.051  21.132  1.00  0.00           X  
ATOM    352  H   GLY A  51      -7.358  -1.370  19.652  1.00  0.00           H  
ATOM    353  N   GLY A  52      -9.828   0.783  19.780  1.00  0.00           N  
ATOM    354  CA  GLY A  52     -10.810   1.760  19.306  1.00  0.00           C  
ATOM    355  C   GLY A  52     -12.262   1.299  19.260  1.00  0.00           C  
ATOM    356  O   GLY A  52     -12.595   0.212  18.798  1.00  0.00           O  
ATOM    357  CEN GLY A  52     -10.810   1.760  19.306  1.00  0.00           X  
ATOM    358  H   GLY A  52      -9.671  -0.050  19.232  1.00  0.00           H  
ATOM    359  N   SER A  53     -13.150   2.180  19.718  1.00  0.00           N  
ATOM    360  CA  SER A  53     -14.595   2.087  19.510  1.00  0.00           C  
ATOM    361  C   SER A  53     -14.965   2.683  18.145  1.00  0.00           C  
ATOM    362  O   SER A  53     -14.099   3.216  17.449  1.00  0.00           O  
ATOM    363  CB  SER A  53     -15.337   2.796  20.626  1.00  0.00           C  
ATOM    364  CEN SER A  53     -15.444   3.166  21.011  1.00  0.00           X  
ATOM    365  H   SER A  53     -12.804   3.085  20.004  1.00  0.00           H  
ATOM    366  N   GLY A  54     -16.246   2.667  17.764  1.00  0.00           N  
ATOM    367  CA  GLY A  54     -16.703   3.235  16.485  1.00  0.00           C  
ATOM    368  C   GLY A  54     -16.203   4.663  16.202  1.00  0.00           C  
ATOM    369  O   GLY A  54     -16.059   5.039  15.047  1.00  0.00           O  
ATOM    370  CEN GLY A  54     -16.703   3.235  16.485  1.00  0.00           X  
ATOM    371  H   GLY A  54     -16.926   2.190  18.343  1.00  0.00           H  
ATOM    372  N   GLY A  55     -15.858   5.438  17.243  1.00  0.00           N  
ATOM    373  CA  GLY A  55     -15.285   6.779  17.100  1.00  0.00           C  
ATOM    374  C   GLY A  55     -13.892   6.787  16.460  1.00  0.00           C  
ATOM    375  O   GLY A  55     -13.633   7.650  15.628  1.00  0.00           O  
ATOM    376  CEN GLY A  55     -15.285   6.779  17.100  1.00  0.00           X  
ATOM    377  H   GLY A  55     -15.864   5.026  18.165  1.00  0.00           H  
ATOM    378  N   LYS A  56     -13.031   5.798  16.761  1.00  0.00           N  
ATOM    379  CA  LYS A  56     -11.755   5.620  16.045  1.00  0.00           C  
ATOM    380  C   LYS A  56     -11.993   5.332  14.566  1.00  0.00           C  
ATOM    381  O   LYS A  56     -11.285   5.859  13.727  1.00  0.00           O  
ATOM    382  CB  LYS A  56     -10.935   4.491  16.671  1.00  0.00           C  
ATOM    383  CEN LYS A  56      -9.305   3.894  17.880  1.00  0.00           X  
ATOM    384  H   LYS A  56     -13.323   5.077  17.407  1.00  0.00           H  
ATOM    385  N   LEU A  57     -13.033   4.560  14.230  1.00  0.00           N  
ATOM    386  CA  LEU A  57     -13.440   4.384  12.829  1.00  0.00           C  
ATOM    387  C   LEU A  57     -13.877   5.694  12.171  1.00  0.00           C  
ATOM    388  O   LEU A  57     -13.459   5.975  11.055  1.00  0.00           O  
ATOM    389  CB  LEU A  57     -14.572   3.353  12.741  1.00  0.00           C  
ATOM    390  CEN LEU A  57     -14.610   1.876  12.304  1.00  0.00           X  
ATOM    391  H   LEU A  57     -13.560   4.111  14.963  1.00  0.00           H  
ATOM    392  N   GLN A  58     -14.677   6.512  12.856  1.00  0.00           N  
ATOM    393  CA  GLN A  58     -15.061   7.825  12.332  1.00  0.00           C  
ATOM    394  C   GLN A  58     -13.854   8.728  12.064  1.00  0.00           C  
ATOM    395  O   GLN A  58     -13.828   9.411  11.045  1.00  0.00           O  
ATOM    396  CB  GLN A  58     -16.011   8.523  13.309  1.00  0.00           C  
ATOM    397  CEN GLN A  58     -17.684   8.892  13.644  1.00  0.00           X  
ATOM    398  H   GLN A  58     -14.978   6.241  13.782  1.00  0.00           H  
ATOM    399  N   GLU A  59     -12.867   8.725  12.961  1.00  0.00           N  
ATOM    400  CA  GLU A  59     -11.627   9.484  12.782  1.00  0.00           C  
ATOM    401  C   GLU A  59     -10.814   8.934  11.605  1.00  0.00           C  
ATOM    402  O   GLU A  59     -10.351   9.721  10.783  1.00  0.00           O  
ATOM    403  CB  GLU A  59     -10.789   9.454  14.062  1.00  0.00           C  
ATOM    404  CEN GLU A  59     -10.274  10.196  15.507  1.00  0.00           X  
ATOM    405  H   GLU A  59     -12.944   8.145  13.785  1.00  0.00           H  
ATOM    406  N   MET A  60     -10.803   7.611  11.416  1.00  0.00           N  
ATOM    407  CA  MET A  60     -10.054   6.938  10.346  1.00  0.00           C  
ATOM    408  C   MET A  60     -10.582   7.281   8.953  1.00  0.00           C  
ATOM    409  O   MET A  60      -9.807   7.488   8.027  1.00  0.00           O  
ATOM    410  CB  MET A  60     -10.093   5.426  10.556  1.00  0.00           C  
ATOM    411  CEN MET A  60      -9.099   4.056  11.017  1.00  0.00           X  
ATOM    412  H   MET A  60     -11.264   7.030  12.104  1.00  0.00           H  
ATOM    413  N   MET A  61     -11.908   7.382   8.790  1.00  0.00           N  
ATOM    414  CA  MET A  61     -12.512   7.822   7.528  1.00  0.00           C  
ATOM    415  C   MET A  61     -12.042   9.228   7.143  1.00  0.00           C  
ATOM    416  O   MET A  61     -11.657   9.456   5.999  1.00  0.00           O  
ATOM    417  CB  MET A  61     -14.035   7.786   7.633  1.00  0.00           C  
ATOM    418  CEN MET A  61     -15.452   6.919   7.066  1.00  0.00           X  
ATOM    419  H   MET A  61     -12.506   7.145   9.570  1.00  0.00           H  
ATOM    420  N   LYS A  62     -12.047  10.178   8.076  1.00  0.00           N  
ATOM    421  CA  LYS A  62     -11.555  11.534   7.828  1.00  0.00           C  
ATOM    422  C   LYS A  62     -10.069  11.543   7.467  1.00  0.00           C  
ATOM    423  O   LYS A  62      -9.693  12.287   6.568  1.00  0.00           O  
ATOM    424  CB  LYS A  62     -11.800  12.420   9.051  1.00  0.00           C  
ATOM    425  CEN LYS A  62     -12.935  13.941   9.984  1.00  0.00           X  
ATOM    426  H   LYS A  62     -12.336   9.929   9.013  1.00  0.00           H  
ATOM    427  N   GLU A  63      -9.251  10.732   8.129  1.00  0.00           N  
ATOM    428  CA  GLU A  63      -7.824  10.599   7.803  1.00  0.00           C  
ATOM    429  C   GLU A  63      -7.636  10.156   6.355  1.00  0.00           C  
ATOM    430  O   GLU A  63      -6.857  10.738   5.604  1.00  0.00           O  
ATOM    431  CB  GLU A  63      -7.143   9.606   8.748  1.00  0.00           C  
ATOM    432  CEN GLU A  63      -6.185   9.295  10.122  1.00  0.00           X  
ATOM    433  H   GLU A  63      -9.616  10.168   8.886  1.00  0.00           H  
ATOM    434  N   PHE A  64      -8.449   9.205   5.905  1.00  0.00           N  
ATOM    435  CA  PHE A  64      -8.391   8.709   4.540  1.00  0.00           C  
ATOM    436  C   PHE A  64      -8.767   9.787   3.505  1.00  0.00           C  
ATOM    437  O   PHE A  64      -8.067   9.979   2.509  1.00  0.00           O  
ATOM    438  CB  PHE A  64      -9.309   7.494   4.392  1.00  0.00           C  
ATOM    439  CEN PHE A  64      -9.195   5.909   4.412  1.00  0.00           X  
ATOM    440  H   PHE A  64      -9.062   8.743   6.562  1.00  0.00           H  
ATOM    441  N   GLN A  65      -9.826  10.562   3.763  1.00  0.00           N  
ATOM    442  CA  GLN A  65     -10.231  11.663   2.886  1.00  0.00           C  
ATOM    443  C   GLN A  65      -9.168  12.768   2.818  1.00  0.00           C  
ATOM    444  O   GLN A  65      -8.913  13.309   1.746  1.00  0.00           O  
ATOM    445  CB  GLN A  65     -11.559  12.257   3.364  1.00  0.00           C  
ATOM    446  CEN GLN A  65     -13.283  12.278   3.095  1.00  0.00           X  
ATOM    447  H   GLN A  65     -10.359  10.384   4.604  1.00  0.00           H  
ATOM    448  N   GLN A  66      -8.512  13.080   3.937  1.00  0.00           N  
ATOM    449  CA  GLN A  66      -7.412  14.047   3.953  1.00  0.00           C  
ATOM    450  C   GLN A  66      -6.229  13.565   3.114  1.00  0.00           C  
ATOM    451  O   GLN A  66      -5.644  14.363   2.386  1.00  0.00           O  
ATOM    452  CB  GLN A  66      -6.951  14.308   5.389  1.00  0.00           C  
ATOM    453  CEN GLN A  66      -7.056  15.414   6.736  1.00  0.00           X  
ATOM    454  H   GLN A  66      -8.720  12.575   4.784  1.00  0.00           H  
ATOM    455  N   VAL A  67      -5.939  12.257   3.129  1.00  0.00           N  
ATOM    456  CA  VAL A  67      -4.842  11.682   2.333  1.00  0.00           C  
ATOM    457  C   VAL A  67      -5.092  11.861   0.846  1.00  0.00           C  
ATOM    458  O   VAL A  67      -4.213  12.324   0.126  1.00  0.00           O  
ATOM    459  CB  VAL A  67      -4.646  10.183   2.626  1.00  0.00           C  
ATOM    460  CEN VAL A  67      -4.223   9.726   2.922  1.00  0.00           X  
ATOM    461  H   VAL A  67      -6.478  11.655   3.736  1.00  0.00           H  
ATOM    462  N   LEU A  68      -6.283  11.508   0.368  1.00  0.00           N  
ATOM    463  CA  LEU A  68      -6.659  11.715  -1.028  1.00  0.00           C  
ATOM    464  C   LEU A  68      -6.521  13.161  -1.471  1.00  0.00           C  
ATOM    465  O   LEU A  68      -5.899  13.427  -2.500  1.00  0.00           O  
ATOM    466  CB  LEU A  68      -8.099  11.237  -1.255  1.00  0.00           C  
ATOM    467  CEN LEU A  68      -8.690   9.976  -1.912  1.00  0.00           X  
ATOM    468  H   LEU A  68      -6.956  11.100   1.002  1.00  0.00           H  
ATOM    469  N   ASP A  69      -7.128  14.076  -0.725  1.00  0.00           N  
ATOM    470  CA  ASP A  69      -7.083  15.495  -1.049  1.00  0.00           C  
ATOM    471  C   ASP A  69      -5.628  15.958  -1.217  1.00  0.00           C  
ATOM    472  O   ASP A  69      -5.304  16.623  -2.203  1.00  0.00           O  
ATOM    473  CB  ASP A  69      -7.786  16.316   0.035  1.00  0.00           C  
ATOM    474  CEN ASP A  69      -8.684  16.755   0.227  1.00  0.00           X  
ATOM    475  H   ASP A  69      -7.655  13.782   0.085  1.00  0.00           H  
ATOM    476  N   GLU A  70      -4.726  15.550  -0.319  1.00  0.00           N  
ATOM    477  CA  GLU A  70      -3.306  15.911  -0.372  1.00  0.00           C  
ATOM    478  C   GLU A  70      -2.608  15.281  -1.577  1.00  0.00           C  
ATOM    479  O   GLU A  70      -1.851  15.956  -2.273  1.00  0.00           O  
ATOM    480  CB  GLU A  70      -2.600  15.490   0.919  1.00  0.00           C  
ATOM    481  CEN GLU A  70      -1.982  15.879   2.458  1.00  0.00           X  
ATOM    482  H   GLU A  70      -5.037  14.946   0.426  1.00  0.00           H  
ATOM    483  N   LEU A  71      -2.899  14.018  -1.881  1.00  0.00           N  
ATOM    484  CA  LEU A  71      -2.287  13.271  -2.974  1.00  0.00           C  
ATOM    485  C   LEU A  71      -2.734  13.794  -4.332  1.00  0.00           C  
ATOM    486  O   LEU A  71      -1.907  13.953  -5.224  1.00  0.00           O  
ATOM    487  CB  LEU A  71      -2.620  11.779  -2.844  1.00  0.00           C  
ATOM    488  CEN LEU A  71      -1.801  10.562  -2.375  1.00  0.00           X  
ATOM    489  H   LEU A  71      -3.588  13.552  -1.310  1.00  0.00           H  
ATOM    490  N   ASN A  72      -4.019  14.091  -4.495  1.00  0.00           N  
ATOM    491  CA  ASN A  72      -4.597  14.487  -5.770  1.00  0.00           C  
ATOM    492  C   ASN A  72      -3.934  15.763  -6.316  1.00  0.00           C  
ATOM    493  O   ASN A  72      -3.504  15.787  -7.469  1.00  0.00           O  
ATOM    494  CB  ASN A  72      -6.098  14.678  -5.654  1.00  0.00           C  
ATOM    495  CEN ASN A  72      -6.971  14.109  -5.781  1.00  0.00           X  
ATOM    496  H   ASN A  72      -4.625  14.021  -3.690  1.00  0.00           H  
ATOM    497  N   ASN A  73      -3.793  16.799  -5.484  1.00  0.00           N  
ATOM    498  CA  ASN A  73      -3.198  18.073  -5.887  1.00  0.00           C  
ATOM    499  C   ASN A  73      -1.732  17.917  -6.301  1.00  0.00           C  
ATOM    500  O   ASN A  73      -1.319  18.423  -7.345  1.00  0.00           O  
ATOM    501  CB  ASN A  73      -3.320  19.108  -4.784  1.00  0.00           C  
ATOM    502  CEN ASN A  73      -3.987  19.863  -4.490  1.00  0.00           X  
ATOM    503  H   ASN A  73      -4.107  16.696  -4.529  1.00  0.00           H  
ATOM    504  N   HIS A  74      -0.945  17.189  -5.513  1.00  0.00           N  
ATOM    505  CA  HIS A  74       0.494  17.042  -5.714  1.00  0.00           C  
ATOM    506  C   HIS A  74       0.847  16.212  -6.947  1.00  0.00           C  
ATOM    507  O   HIS A  74       1.840  16.479  -7.629  1.00  0.00           O  
ATOM    508  CB  HIS A  74       1.137  16.414  -4.473  1.00  0.00           C  
ATOM    509  CEN HIS A  74       1.790  16.843  -3.281  1.00  0.00           X  
ATOM    510  H   HIS A  74      -1.340  16.807  -4.666  1.00  0.00           H  
ATOM    511  N   LEU A  75       0.028  15.219  -7.276  1.00  0.00           N  
ATOM    512  CA  LEU A  75       0.264  14.309  -8.383  1.00  0.00           C  
ATOM    513  C   LEU A  75      -0.452  14.717  -9.684  1.00  0.00           C  
ATOM    514  O   LEU A  75      -0.357  13.977 -10.661  1.00  0.00           O  
ATOM    515  CB  LEU A  75      -0.161  12.894  -7.970  1.00  0.00           C  
ATOM    516  CEN LEU A  75       0.635  11.651  -7.527  1.00  0.00           X  
ATOM    517  H   LEU A  75      -0.745  15.021  -6.655  1.00  0.00           H  
ATOM    518  N   GLN A  76      -1.109  15.882  -9.780  1.00  0.00           N  
ATOM    519  CA  GLN A  76      -1.809  16.292 -11.018  1.00  0.00           C  
ATOM    520  C   GLN A  76      -0.916  16.253 -12.285  1.00  0.00           C  
ATOM    521  O   GLN A  76      -1.420  16.063 -13.391  1.00  0.00           O  
ATOM    522  CB  GLN A  76      -2.374  17.705 -10.847  1.00  0.00           C  
ATOM    523  CEN GLN A  76      -3.813  18.624 -10.481  1.00  0.00           X  
ATOM    524  H   GLN A  76      -1.165  16.474  -8.964  1.00  0.00           H  
ATOM    525  N   GLY A  77       0.418  16.352 -12.151  1.00  0.00           N  
ATOM    526  CA  GLY A  77       1.382  16.321 -13.260  1.00  0.00           C  
ATOM    527  C   GLY A  77       1.719  14.943 -13.873  1.00  0.00           C  
ATOM    528  O   GLY A  77       2.275  14.898 -14.968  1.00  0.00           O  
ATOM    529  CEN GLY A  77       1.383  16.321 -13.261  1.00  0.00           X  
ATOM    530  H   GLY A  77       0.777  16.387 -11.207  1.00  0.00           H  
ATOM    531  N   GLY A  78       1.397  13.819 -13.225  1.00  0.00           N  
ATOM    532  CA  GLY A  78       1.817  12.457 -13.607  1.00  0.00           C  
ATOM    533  C   GLY A  78       0.662  11.483 -13.866  1.00  0.00           C  
ATOM    534  O   GLY A  78       0.584  10.439 -13.227  1.00  0.00           O  
ATOM    535  CEN GLY A  78       1.817  12.457 -13.607  1.00  0.00           X  
ATOM    536  H   GLY A  78       0.936  13.920 -12.336  1.00  0.00           H  
ATOM    537  N   LYS A  79      -0.242  11.819 -14.796  1.00  0.00           N  
ATOM    538  CA  LYS A  79      -1.563  11.187 -15.002  1.00  0.00           C  
ATOM    539  C   LYS A  79      -1.646   9.664 -14.776  1.00  0.00           C  
ATOM    540  O   LYS A  79      -2.629   9.201 -14.213  1.00  0.00           O  
ATOM    541  CB  LYS A  79      -2.046  11.500 -16.419  1.00  0.00           C  
ATOM    542  CEN LYS A  79      -3.280  12.647 -17.698  1.00  0.00           X  
ATOM    543  H   LYS A  79      -0.075  12.709 -15.245  1.00  0.00           H  
ATOM    544  N   HIS A  80      -0.666   8.880 -15.231  1.00  0.00           N  
ATOM    545  CA  HIS A  80      -0.655   7.430 -14.993  1.00  0.00           C  
ATOM    546  C   HIS A  80      -0.403   7.072 -13.522  1.00  0.00           C  
ATOM    547  O   HIS A  80      -1.095   6.217 -12.972  1.00  0.00           O  
ATOM    548  CB  HIS A  80       0.401   6.756 -15.874  1.00  0.00           C  
ATOM    549  CEN HIS A  80       0.471   6.101 -17.138  1.00  0.00           X  
ATOM    550  H   HIS A  80       0.117   9.313 -15.701  1.00  0.00           H  
ATOM    551  N   THR A  81       0.532   7.766 -12.872  1.00  0.00           N  
ATOM    552  CA  THR A  81       0.816   7.578 -11.445  1.00  0.00           C  
ATOM    553  C   THR A  81      -0.365   8.049 -10.601  1.00  0.00           C  
ATOM    554  O   THR A  81      -0.712   7.378  -9.638  1.00  0.00           O  
ATOM    555  CB  THR A  81       2.084   8.336 -11.009  1.00  0.00           C  
ATOM    556  CEN THR A  81       2.657   8.441 -11.045  1.00  0.00           X  
ATOM    557  H   THR A  81       1.082   8.460 -13.361  1.00  0.00           H  
ATOM    558  N   VAL A  82      -1.032   9.135 -11.018  1.00  0.00           N  
ATOM    559  CA  VAL A  82      -2.256   9.633 -10.359  1.00  0.00           C  
ATOM    560  C   VAL A  82      -3.348   8.608 -10.409  1.00  0.00           C  
ATOM    561  O   VAL A  82      -3.973   8.355  -9.398  1.00  0.00           O  
ATOM    562  CB  VAL A  82      -2.776  10.932 -11.002  1.00  0.00           C  
ATOM    563  CEN VAL A  82      -2.857  11.608 -10.899  1.00  0.00           X  
ATOM    564  H   VAL A  82      -0.691   9.636 -11.826  1.00  0.00           H  
ATOM    565  N   HIS A  83      -3.582   8.033 -11.588  1.00  0.00           N  
ATOM    566  CA  HIS A  83      -4.655   7.075 -11.737  1.00  0.00           C  
ATOM    567  C   HIS A  83      -4.401   5.835 -10.885  1.00  0.00           C  
ATOM    568  O   HIS A  83      -5.300   5.381 -10.194  1.00  0.00           O  
ATOM    569  CB  HIS A  83      -4.825   6.683 -13.208  1.00  0.00           C  
ATOM    570  CEN HIS A  83      -5.624   7.064 -14.325  1.00  0.00           X  
ATOM    571  H   HIS A  83      -3.078   8.341 -12.409  1.00  0.00           H  
ATOM    572  N   HIS A  84      -3.168   5.318 -10.884  1.00  0.00           N  
ATOM    573  CA  HIS A  84      -2.825   4.171 -10.053  1.00  0.00           C  
ATOM    574  C   HIS A  84      -3.032   4.462  -8.557  1.00  0.00           C  
ATOM    575  O   HIS A  84      -3.666   3.673  -7.869  1.00  0.00           O  
ATOM    576  CB  HIS A  84      -1.376   3.746 -10.309  1.00  0.00           C  
ATOM    577  CEN HIS A  84      -0.669   2.810 -11.118  1.00  0.00           X  
ATOM    578  H   HIS A  84      -2.443   5.756 -11.437  1.00  0.00           H  
ATOM    579  N   ILE A  85      -2.588   5.630  -8.086  1.00  0.00           N  
ATOM    580  CA  ILE A  85      -2.690   6.017  -6.673  1.00  0.00           C  
ATOM    581  C   ILE A  85      -4.156   6.175  -6.247  1.00  0.00           C  
ATOM    582  O   ILE A  85      -4.518   5.793  -5.143  1.00  0.00           O  
ATOM    583  CB  ILE A  85      -1.938   7.330  -6.390  1.00  0.00           C  
ATOM    584  CEN ILE A  85      -0.971   7.769  -6.144  1.00  0.00           X  
ATOM    585  H   ILE A  85      -2.188   6.293  -8.733  1.00  0.00           H  
ATOM    586  N   GLU A  86      -5.022   6.667  -7.132  1.00  0.00           N  
ATOM    587  CA  GLU A  86      -6.463   6.776  -6.916  1.00  0.00           C  
ATOM    588  C   GLU A  86      -7.132   5.397  -6.811  1.00  0.00           C  
ATOM    589  O   GLU A  86      -7.954   5.194  -5.920  1.00  0.00           O  
ATOM    590  CB  GLU A  86      -7.105   7.587  -8.043  1.00  0.00           C  
ATOM    591  CEN GLU A  86      -7.716   9.062  -8.638  1.00  0.00           X  
ATOM    592  H   GLU A  86      -4.655   7.017  -8.003  1.00  0.00           H  
ATOM    593  N   GLN A  87      -6.796   4.445  -7.694  1.00  0.00           N  
ATOM    594  CA  GLN A  87      -7.323   3.076  -7.619  1.00  0.00           C  
ATOM    595  C   GLN A  87      -7.005   2.427  -6.271  1.00  0.00           C  
ATOM    596  O   GLN A  87      -7.913   1.856  -5.670  1.00  0.00           O  
ATOM    597  CB  GLN A  87      -6.747   2.217  -8.749  1.00  0.00           C  
ATOM    598  CEN GLN A  87      -7.075   1.538 -10.323  1.00  0.00           X  
ATOM    599  H   GLN A  87      -6.096   4.656  -8.391  1.00  0.00           H  
ATOM    600  N   ASN A  88      -5.778   2.578  -5.762  1.00  0.00           N  
ATOM    601  CA  ASN A  88      -5.365   1.959  -4.497  1.00  0.00           C  
ATOM    602  C   ASN A  88      -6.122   2.583  -3.316  1.00  0.00           C  
ATOM    603  O   ASN A  88      -6.585   1.901  -2.411  1.00  0.00           O  
ATOM    604  CB  ASN A  88      -3.867   2.072  -4.283  1.00  0.00           C  
ATOM    605  CEN ASN A  88      -3.005   1.504  -4.472  1.00  0.00           X  
ATOM    606  H   ASN A  88      -5.076   3.062  -6.303  1.00  0.00           H  
ATOM    607  N   ILE A  89      -6.340   3.897  -3.365  1.00  0.00           N  
ATOM    608  CA  ILE A  89      -7.128   4.594  -2.358  1.00  0.00           C  
ATOM    609  C   ILE A  89      -8.601   4.146  -2.350  1.00  0.00           C  
ATOM    610  O   ILE A  89      -9.202   4.043  -1.278  1.00  0.00           O  
ATOM    611  CB  ILE A  89      -7.066   6.118  -2.571  1.00  0.00           C  
ATOM    612  CEN ILE A  89      -6.494   7.024  -2.370  1.00  0.00           X  
ATOM    613  H   ILE A  89      -5.910   4.431  -4.106  1.00  0.00           H  
ATOM    614  N   LYS A  90      -9.217   3.864  -3.499  1.00  0.00           N  
ATOM    615  CA  LYS A  90     -10.606   3.367  -3.532  1.00  0.00           C  
ATOM    616  C   LYS A  90     -10.742   2.027  -2.817  1.00  0.00           C  
ATOM    617  O   LYS A  90     -11.633   1.888  -1.980  1.00  0.00           O  
ATOM    618  CB  LYS A  90     -11.095   3.233  -4.975  1.00  0.00           C  
ATOM    619  CEN LYS A  90     -12.270   3.989  -6.565  1.00  0.00           X  
ATOM    620  H   LYS A  90      -8.686   3.910  -4.356  1.00  0.00           H  
ATOM    621  N   GLU A  91      -9.870   1.071  -3.117  1.00  0.00           N  
ATOM    622  CA  GLU A  91      -9.881  -0.250  -2.482  1.00  0.00           C  
ATOM    623  C   GLU A  91      -9.746  -0.141  -0.958  1.00  0.00           C  
ATOM    624  O   GLU A  91     -10.577  -0.693  -0.234  1.00  0.00           O  
ATOM    625  CB  GLU A  91      -8.758  -1.123  -3.048  1.00  0.00           C  
ATOM    626  CEN GLU A  91      -8.232  -2.345  -4.112  1.00  0.00           X  
ATOM    627  H   GLU A  91      -9.143   1.264  -3.791  1.00  0.00           H  
ATOM    628  N   ILE A  92      -8.810   0.676  -0.463  1.00  0.00           N  
ATOM    629  CA  ILE A  92      -8.548   0.866   0.976  1.00  0.00           C  
ATOM    630  C   ILE A  92      -9.795   1.416   1.695  1.00  0.00           C  
ATOM    631  O   ILE A  92     -10.205   0.882   2.728  1.00  0.00           O  
ATOM    632  CB  ILE A  92      -7.364   1.820   1.215  1.00  0.00           C  
ATOM    633  CEN ILE A  92      -6.279   1.893   1.301  1.00  0.00           X  
ATOM    634  H   ILE A  92      -8.199   1.138  -1.123  1.00  0.00           H  
ATOM    635  N   PHE A  93     -10.460   2.434   1.139  1.00  0.00           N  
ATOM    636  CA  PHE A  93     -11.684   2.995   1.721  1.00  0.00           C  
ATOM    637  C   PHE A  93     -12.849   2.006   1.699  1.00  0.00           C  
ATOM    638  O   PHE A  93     -13.686   2.027   2.602  1.00  0.00           O  
ATOM    639  CB  PHE A  93     -12.079   4.275   0.983  1.00  0.00           C  
ATOM    640  CEN PHE A  93     -11.926   5.847   1.163  1.00  0.00           X  
ATOM    641  H   PHE A  93     -10.099   2.818   0.276  1.00  0.00           H  
ATOM    642  N   HIS A  94     -12.893   1.141   0.691  1.00  0.00           N  
ATOM    643  CA  HIS A  94     -13.868   0.058   0.628  1.00  0.00           C  
ATOM    644  C   HIS A  94     -13.704  -0.907   1.812  1.00  0.00           C  
ATOM    645  O   HIS A  94     -14.683  -1.255   2.475  1.00  0.00           O  
ATOM    646  CB  HIS A  94     -13.739  -0.702  -0.695  1.00  0.00           C  
ATOM    647  CEN HIS A  94     -14.339  -0.697  -1.988  1.00  0.00           X  
ATOM    648  H   HIS A  94     -12.216   1.223  -0.052  1.00  0.00           H  
ATOM    649  N   HIS A  95     -12.465  -1.281   2.130  1.00  0.00           N  
ATOM    650  CA  HIS A  95     -12.153  -2.195   3.222  1.00  0.00           C  
ATOM    651  C   HIS A  95     -12.454  -1.589   4.603  1.00  0.00           C  
ATOM    652  O   HIS A  95     -13.021  -2.289   5.448  1.00  0.00           O  
ATOM    653  CB  HIS A  95     -10.682  -2.620   3.149  1.00  0.00           C  
ATOM    654  CEN HIS A  95      -9.910  -3.690   2.613  1.00  0.00           X  
ATOM    655  H   HIS A  95     -11.698  -0.931   1.573  1.00  0.00           H  
ATOM    656  N   LEU A  96     -12.147  -0.306   4.844  1.00  0.00           N  
ATOM    657  CA  LEU A  96     -12.421   0.350   6.136  1.00  0.00           C  
ATOM    658  C   LEU A  96     -13.918   0.462   6.401  1.00  0.00           C  
ATOM    659  O   LEU A  96     -14.362   0.200   7.519  1.00  0.00           O  
ATOM    660  CB  LEU A  96     -11.775   1.741   6.176  1.00  0.00           C  
ATOM    661  CEN LEU A  96     -10.518   2.290   6.877  1.00  0.00           X  
ATOM    662  H   LEU A  96     -11.732   0.236   4.101  1.00  0.00           H  
ATOM    663  N   GLU A  97     -14.708   0.815   5.391  1.00  0.00           N  
ATOM    664  CA  GLU A  97     -16.157   0.938   5.522  1.00  0.00           C  
ATOM    665  C   GLU A  97     -16.796  -0.405   5.908  1.00  0.00           C  
ATOM    666  O   GLU A  97     -17.610  -0.456   6.836  1.00  0.00           O  
ATOM    667  CB  GLU A  97     -16.766   1.459   4.218  1.00  0.00           C  
ATOM    668  CEN GLU A  97     -17.380   2.747   3.287  1.00  0.00           X  
ATOM    669  H   GLU A  97     -14.288   1.042   4.502  1.00  0.00           H  
ATOM    670  N   GLU A  98     -16.382  -1.507   5.276  1.00  0.00           N  
ATOM    671  CA  GLU A  98     -16.911  -2.846   5.550  1.00  0.00           C  
ATOM    672  C   GLU A  98     -16.605  -3.349   6.970  1.00  0.00           C  
ATOM    673  O   GLU A  98     -17.474  -3.945   7.612  1.00  0.00           O  
ATOM    674  CB  GLU A  98     -16.361  -3.839   4.524  1.00  0.00           C  
ATOM    675  CEN GLU A  98     -16.546  -4.726   3.081  1.00  0.00           X  
ATOM    676  H   GLU A  98     -15.665  -1.408   4.571  1.00  0.00           H  
ATOM    677  N   LEU A  99     -15.371  -3.163   7.447  1.00  0.00           N  
ATOM    678  CA  LEU A  99     -14.962  -3.521   8.806  1.00  0.00           C  
ATOM    679  C   LEU A  99     -15.805  -2.817   9.870  1.00  0.00           C  
ATOM    680  O   LEU A  99     -16.303  -3.487  10.768  1.00  0.00           O  
ATOM    681  CB  LEU A  99     -13.478  -3.194   9.007  1.00  0.00           C  
ATOM    682  CEN LEU A  99     -12.210  -4.069   9.047  1.00  0.00           X  
ATOM    683  H   LEU A  99     -14.694  -2.718   6.843  1.00  0.00           H  
ATOM    684  N   VAL A 100     -15.993  -1.497   9.759  1.00  0.00           N  
ATOM    685  CA  VAL A 100     -16.765  -0.690  10.720  1.00  0.00           C  
ATOM    686  C   VAL A 100     -18.237  -1.102  10.737  1.00  0.00           C  
ATOM    687  O   VAL A 100     -18.807  -1.297  11.809  1.00  0.00           O  
ATOM    688  CB  VAL A 100     -16.672   0.815  10.402  1.00  0.00           C  
ATOM    689  CEN VAL A 100     -16.406   1.412  10.619  1.00  0.00           X  
ATOM    690  H   VAL A 100     -15.572  -1.034   8.967  1.00  0.00           H  
ATOM    691  N   HIS A 101     -18.871  -1.205   9.566  1.00  0.00           N  
ATOM    692  CA  HIS A 101     -20.270  -1.628   9.432  1.00  0.00           C  
ATOM    693  C   HIS A 101     -20.591  -3.006  10.050  1.00  0.00           C  
ATOM    694  O   HIS A 101     -21.643  -3.148  10.680  1.00  0.00           O  
ATOM    695  CB  HIS A 101     -20.662  -1.634   7.951  1.00  0.00           C  
ATOM    696  CEN HIS A 101     -21.267  -0.755   7.008  1.00  0.00           X  
ATOM    697  H   HIS A 101     -18.397  -0.868   8.741  1.00  0.00           H  
ATOM    698  N   ARG A 102     -19.727  -4.017   9.890  1.00  0.00           N  
ATOM    699  CA  ARG A 102     -19.935  -5.384  10.406  1.00  0.00           C  
ATOM    700  C   ARG A 102     -20.108  -5.410  11.917  1.00  0.00           C  
ATOM    701  O   ARG A 102     -20.969  -6.203  12.358  1.00  0.00           O  
ATOM    702  CB  ARG A 102     -18.831  -6.336   9.971  1.00  0.00           C  
ATOM    703  CEN ARG A 102     -17.597  -8.053   8.675  1.00  0.00           X  
ATOM    704  H   ARG A 102     -18.798  -3.792   9.564  1.00  0.00           H  
TER                                                                             
# All scores below are weighted scores, not raw scores.
#BEGIN_POSE_ENERGIES_TABLE ./minmover_pdb/pose_26.pdb
label vdw cenpack pair env cbeta hs_pair ss_pair sheet total
weights 1 0.5 1 1 0.25 1 1 1 NA
pose 0.29718 -5.2933 -9.93684 -20.273 5.57642 0 0 0 -29.6295
MET:NtermProteinFull_1 0 -0.11499 -0.02151 0.4784 0.06896 0 0 0 0.41086
TYR_2 0 -0.12781 0.02339 0.85888 0.0697 0 0 0 0.82416
GLY_3 0 0.02413 -0.00329 -0.0429 0.07034 0 0 0 0.04827
LYS_4 0 -0.26038 -0.0471 -0.68888 0.03049 0 0 0 -0.96587
LEU_5 0 -0.10315 -0.31364 -0.19483 0.04399 0 0 0 -0.56763
ASN_6 0 -0.08713 0.09138 -0.40966 0.06939 0 0 0 -0.33601
ASP_7 0 -0.0594 -0.23779 -0.42964 0.06893 0 0 0 -0.65791
LEU_8 0 0.39222 -0.57422 -0.45811 0.03669 0 0 0 -0.60343
LEU_9 0 -0.27338 -0.25294 0.4149 0.04365 0 0 0 -0.06777
GLU_10 0 -0.07104 -0.00658 -0.92601 0.06893 0 0 0 -0.9347
ASP_11 0 -0.30085 -0.09721 -0.37876 0.03513 0 0 0 -0.74169
LEU_12 0 -0.32016 -0.4356 -0.45811 0.03821 0 0 0 -1.17567
GLN_13 0 -0.08208 0.25906 -0.3291 0.06886 0 0 0 -0.08326
GLU_14 0 -0.0143 -0.16998 -0.82678 0.0693 0 0 0 -0.94176
VAL_15 0 0.05498 -0.52758 -0.10438 0.07221 0 0 0 -0.50478
LEU_16 0 0.54974 -0.31265 0.08126 0.05732 0 0 0 0.37567
LYS_17 0 -0.04517 -0.03304 -0.8715 0.06961 0 0 0 -0.8801
ASN_18 0 0.22325 0.13963 -0.07783 0.06907 0 0 0 0.35413
LEU_19 0 -0.32113 -0.47821 -0.39148 0.03128 0 0 0 -1.15954
HIS_20 0 0.11612 -0.06789 0.06501 0.06921 0 0 0 0.18245
LYS_21 0 -0.01681 0.01157 -1.04927 0.07203 0 0 0 -0.98248
ASN_22 0 -0.09158 0.16127 -0.32173 0.06908 0 0 0 -0.18296
TRP_23 0 -0.0296 -0.02109 0.17909 0.03528 0 0 0 0.16368
HIS_24 0 -0.01225 0.006 0.21997 0.07259 0 0 0 0.28631
GLY_25 0 -0.01798 0.00459 0.35201 0.0705 0 0 0 0.40913
GLY_26 0 0.00223 -0.00398 0.0322 0.04518 0 0 0 0.07563
LYS_27 0 0 0 -1.04927 0.07259 0 0 0 -0.97669
ASP_28 0 -0.0238 0.00682 -0.61428 0.07025 0 0 0 -0.56101
ASN_29 0 -0.12541 -0.10424 -0.28327 0.04312 0 0 0 -0.46979
LEU_30 0 0.04325 0.05771 0.4149 0.06893 0 0 0 0.5848
HIS_D_31 0 -0.02447 -0.0509 0.11054 0.06947 0 0 0 0.10464
ASP_32 0 -0.19196 -0.00431 -0.42964 0.06887 0 0 0 -0.55705
VAL_33 0 -0.39633 0.14932 -0.10438 0.03403 0 0 0 -0.31737
ASP_34 0 0.15452 -0.07193 -0.37876 0.0691 0 0 0 -0.22708
ASN_35 0 -0.0643 -0.03189 -0.36221 0.06894 0 0 0 -0.38946
HIS_D_36 0 -0.25295 -0.16817 -0.15264 0.03621 0 0 0 -0.53754
LEU_37 0 0.55581 -0.39588 -0.39148 0.04458 0 0 0 -0.18698
GLN_38 0 -0.01536 0.01157 -0.59803 0.06889 0 0 0 -0.53293
ASN_39 0 -0.22703 -0.11797 -0.24178 0.06924 0 0 0 -0.51753
VAL_40 0 -0.25572 -0.44523 -0.19594 0.0374 0 0 0 -0.85949
ILE_41 0 -0.11434 -0.42609 0.72502 0.06612 0 0 0 0.25072
GLU_42 0 -0.07414 -0.21208 -0.71584 0.06878 0 0 0 -0.93327
ASP_43 0 -0.11285 0.12821 0.08318 0.04419 0 0 0 0.14274
ILE_44 0 -0.16426 -0.75684 -0.31819 0.04535 0 0 0 -1.19394
HIS_D_45 0 -0.07705 0.21709 0.06501 0.06893 0 0 0 0.27399
ASP_46 0 -0.2011 -0.4966 -0.31759 0.04268 0 0 0 -0.97261
PHE_47 0 -0.20813 -0.19889 -0.38422 0.03103 0 0 0 -0.76021
MET_48 0 -0.10207 -0.04384 0.18716 0.03543 0 0 0 0.07669
GLN_49 0 -0.04289 -0.029 -0.57713 0.06961 0 0 0 -0.57941
GLY_50 0 -0.01115 0.03511 -0.07965 0.04331 0 0 0 -0.01239
GLY_51 0 -0.04266 0.01911 0.35201 0.03059 0 0 0 0.35906
GLY_52 0 -0.06442 0.03076 -0.09146 0.03495 0 0 0 -0.09016
SER_53 0 -0.02703 -6e-05 -0.21543 0.03743 0 0 0 -0.20508
GLY_54 0 -0.04722 0.05568 -0.0429 0.03539 0 0 0 0.00095
GLY_55 0 -0.01025 -0.00939 -0.0429 0.0357 0 0 0 -0.02683
LYS_56 0 -0.33338 -0.73972 -0.42611 0.02991 0 0 0 -1.46929
LEU_57 0.14859 0.47759 -0.31163 -0.19483 0.03543 0 0 0 0.15516
GLN_58 0 -0.00992 0.07168 -0.59803 0.06963 0 0 0 -0.46664
GLU_59 0 0.01011 -0.09404 -0.25924 0.0691 0 0 0 -0.27407
MET_60 0 -0.3523 -0.1231 -0.13184 0.03821 0 0 0 -0.56903
MET_61 0 0.11752 -0.00514 0.4784 0.06918 0 0 0 0.65996
LYS_62 0 -0.05458 -0.01527 -0.96458 0.06946 0 0 0 -0.96496
GLU_63 0 -0.38875 0.24937 -0.00141 0.03566 0 0 0 -0.10513
PHE_64 0 -0.24508 -0.37561 -0.07541 0.0375 0 0 0 -0.6586
GLN_65 0 0.00176 0.06347 -0.59803 0.06921 0 0 0 -0.46359
GLN_66 0 -0.09455 -0.18377 -0.55896 0.06903 0 0 0 -0.76826
VAL_67 0 -0.07416 -0.59387 -0.35242 0.0372 0 0 0 -0.98325
LEU_68 0 -0.01312 0.05401 0.58995 0.04307 0 0 0 0.67391
ASP_69 0 -0.05499 -0.05714 -0.52292 0.06894 0 0 0 -0.56611
GLU_70 0 -0.2752 0.36734 -0.00141 0.03528 0 0 0 0.126
LEU_71 0 -0.24539 -0.57158 -0.45811 0.03862 0 0 0 -1.23646
ASN_72 0 0.06675 0.21068 -0.24178 0.04266 0 0 0 0.07832
ASN_73 0 -0.07432 -0.06143 -0.40966 0.06947 0 0 0 -0.47593
HIS_74 0 -0.02384 0.1035 -0.18191 0.04336 0 0 0 -0.05889
LEU_75 0 -0.02444 0.12186 -0.19483 0.03079 0 0 0 -0.06662
GLN_76 0 -0.04487 -0.01288 -0.59803 0.07055 0 0 0 -0.58523
GLY_77 0 -0.03331 -0.01288 0.60923 0.0697 0 0 0 0.63275
GLY_78 0 0.02543 -0.01409 -0.0429 0.03635 0 0 0 0.00479
LYS_79 0 0 0 -0.8715 0.07203 0 0 0 -0.79947
HIS_80 0 -0.02266 -0.0132 0.21997 0.07072 0 0 0 0.25483
THR_81 0 -0.17684 -0.09474 -0.17898 0.03502 0 0 0 -0.41553
VAL_82 0 0.00321 0.23028 0.46922 0.03495 0 0 0 0.73765
HIS_D_83 0 -0.01898 -0.0132 0.11054 0.06936 0 0 0 0.14772
HIS_D_84 0 0.03765 -0.04368 -0.02241 0.06893 0 0 0 0.04049
ILE_85 0 -0.13015 -0.14691 -0.49284 0.0437 0 0 0 -0.7262
GLU_86 0 0.04502 0.25136 -0.37543 0.04278 0 0 0 -0.03628
GLN_87 0 -0.06355 -0.0098 -0.59803 0.06914 0 0 0 -0.60223
ASN_88 0 -0.08555 -0.08106 -0.07783 0.04425 0 0 0 -0.20019
ILE_89 0 0.03552 -0.61633 -0.06945 0.04451 0 0 0 -0.60576
LYS_90 0 -0.00027 0.0317 -0.77863 0.0694 0 0 0 -0.67779
GLU_91 0 -0.15986 -0.0551 -0.4886 0.06903 0 0 0 -0.63453
ILE_92 0 -0.34757 -0.48453 0.06915 0.0321 0 0 0 -0.73084
PHE_93 0 -0.06861 -0.25056 0.63033 0.06998 0 0 0 0.38115
HIS_94 0 -0.07379 0.12343 0.159 0.06893 0 0 0 0.27756
HIS_D_95 0 0.44499 -0.11177 -0.19493 0.04318 0 0 0 0.18147
LEU_96 0 -0.03736 -0.82665 -0.19483 0.03721 0 0 0 -1.02163
GLU_97 0 -0.07549 0.19159 -0.60186 0.06932 0 0 0 -0.41645
GLU_98 0 -0.08599 -0.38131 -0.71584 0.06939 0 0 0 -1.11374
LEU_99 0 -0.24292 -0.27554 -0.19483 0.0359 0 0 0 -0.67739
VAL_100 0.14859 0.54578 0.05395 0.33828 0.06955 0 0 0 1.15615
HIS_101 0 -0.03642 0.09308 0.20362 0.07025 0 0 0 0.33053
ARG:CtermProteinFull_102 0 -0.02664 0.18171 -0.55583 0.07143 0 0 0 -0.32934
#END_POSE_ENERGIES_TABLE ./minmover_pdb/pose_26.pdb
