# Supplementary material for: Selection of a promiscuous minimalist cAMP phosphodiesterase from a library of de novo designed proteins
Source: Nat Chem. 2024 May 3;16(7):1200–8. doi: 10.1038/s41557-024-01490-4 (PMC11230910; doi:10.1038/s41557-024-01490-4)
Supplement: Supplementary file 3 — MD input files, scripts and final structures derived from MD, AlphaFold2, EMSfold and MultiSFold. [file 41557_2024_1490_MOESM3_ESM.zip › Computational_Data/4_MultiSFold/s824/pose_27.pdb]

ATOM      1  N   MET A   1       0.626  -1.111   0.146  1.00  0.00           N  
ATOM      2  CA  MET A   1       1.928  -0.476  -0.009  1.00  0.00           C  
ATOM      3  C   MET A   1       1.949   0.975   0.449  1.00  0.00           C  
ATOM      4  O   MET A   1       2.965   1.434   0.972  1.00  0.00           O  
ATOM      5  CB  MET A   1       2.369  -0.562  -1.469  1.00  0.00           C  
ATOM      6  CEN MET A   1       3.510  -1.361  -2.536  1.00  0.00           X  
ATOM      7  H   MET A   1       0.149  -1.476  -0.654  1.00  0.00           H  
ATOM      8  N   TYR A   2       0.832   1.698   0.287  1.00  0.00           N  
ATOM      9  CA  TYR A   2       0.735   3.088   0.757  1.00  0.00           C  
ATOM     10  C   TYR A   2       0.785   3.250   2.273  1.00  0.00           C  
ATOM     11  O   TYR A   2       1.592   4.021   2.783  1.00  0.00           O  
ATOM     12  CB  TYR A   2      -0.555   3.721   0.230  1.00  0.00           C  
ATOM     13  CEN TYR A   2      -1.114   4.767  -1.059  1.00  0.00           X  
ATOM     14  H   TYR A   2       0.043   1.331  -0.222  1.00  0.00           H  
ATOM     15  N   GLY A   3      -0.077   2.533   3.001  1.00  0.00           N  
ATOM     16  CA  GLY A   3      -0.005   2.550   4.457  1.00  0.00           C  
ATOM     17  C   GLY A   3       1.415   2.307   4.949  1.00  0.00           C  
ATOM     18  O   GLY A   3       1.865   2.940   5.906  1.00  0.00           O  
ATOM     19  CEN GLY A   3      -0.005   2.550   4.457  1.00  0.00           X  
ATOM     20  H   GLY A   3      -0.793   1.998   2.540  1.00  0.00           H  
ATOM     21  N   LYS A   4       2.120   1.389   4.290  1.00  0.00           N  
ATOM     22  CA  LYS A   4       3.465   1.019   4.708  1.00  0.00           C  
ATOM     23  C   LYS A   4       4.429   2.188   4.491  1.00  0.00           C  
ATOM     24  O   LYS A   4       5.252   2.469   5.359  1.00  0.00           O  
ATOM     25  CB  LYS A   4       3.945  -0.218   3.947  1.00  0.00           C  
ATOM     26  CEN LYS A   4       4.337  -2.297   3.936  1.00  0.00           X  
ATOM     27  H   LYS A   4       1.710   0.942   3.484  1.00  0.00           H  
ATOM     28  N   LEU A   5       4.300   2.913   3.377  1.00  0.00           N  
ATOM     29  CA  LEU A   5       5.078   4.136   3.202  1.00  0.00           C  
ATOM     30  C   LEU A   5       4.802   5.145   4.303  1.00  0.00           C  
ATOM     31  O   LEU A   5       5.737   5.651   4.927  1.00  0.00           O  
ATOM     32  CB  LEU A   5       4.782   4.758   1.831  1.00  0.00           C  
ATOM     33  CEN LEU A   5       5.573   4.801   0.510  1.00  0.00           X  
ATOM     34  H   LEU A   5       3.666   2.618   2.635  1.00  0.00           H  
ATOM     35  N   ASN A   6       3.525   5.413   4.582  1.00  0.00           N  
ATOM     36  CA  ASN A   6       3.183   6.392   5.596  1.00  0.00           C  
ATOM     37  C   ASN A   6       3.663   5.889   6.953  1.00  0.00           C  
ATOM     38  O   ASN A   6       4.279   6.644   7.711  1.00  0.00           O  
ATOM     39  CB  ASN A   6       1.694   6.686   5.622  1.00  0.00           C  
ATOM     40  CEN ASN A   6       1.026   7.378   5.202  1.00  0.00           X  
ATOM     41  H   ASN A   6       2.780   4.966   4.052  1.00  0.00           H  
ATOM     42  N   ASP A   7       3.417   4.603   7.259  1.00  0.00           N  
ATOM     43  CA  ASP A   7       3.868   4.065   8.545  1.00  0.00           C  
ATOM     44  C   ASP A   7       5.383   4.201   8.675  1.00  0.00           C  
ATOM     45  O   ASP A   7       5.893   4.643   9.706  1.00  0.00           O  
ATOM     46  CB  ASP A   7       3.453   2.600   8.698  1.00  0.00           C  
ATOM     47  CEN ASP A   7       2.727   2.031   9.130  1.00  0.00           X  
ATOM     48  H   ASP A   7       2.906   4.014   6.597  1.00  0.00           H  
ATOM     49  N   LEU A   8       6.105   3.887   7.596  1.00  0.00           N  
ATOM     50  CA  LEU A   8       7.559   3.868   7.651  1.00  0.00           C  
ATOM     51  C   LEU A   8       8.074   5.257   7.948  1.00  0.00           C  
ATOM     52  O   LEU A   8       8.996   5.425   8.750  1.00  0.00           O  
ATOM     53  CB  LEU A   8       8.147   3.344   6.335  1.00  0.00           C  
ATOM     54  CEN LEU A   8       8.792   2.002   5.939  1.00  0.00           X  
ATOM     55  H   LEU A   8       5.630   3.605   6.738  1.00  0.00           H  
ATOM     56  N   LEU A   9       7.443   6.263   7.349  1.00  0.00           N  
ATOM     57  CA  LEU A   9       7.891   7.629   7.503  1.00  0.00           C  
ATOM     58  C   LEU A   9       7.710   8.052   8.952  1.00  0.00           C  
ATOM     59  O   LEU A   9       8.594   8.694   9.525  1.00  0.00           O  
ATOM     60  CB  LEU A   9       7.122   8.561   6.558  1.00  0.00           C  
ATOM     61  CEN LEU A   9       7.506   9.262   5.241  1.00  0.00           X  
ATOM     62  H   LEU A   9       6.656   6.069   6.734  1.00  0.00           H  
ATOM     63  N   GLU A  10       6.569   7.693   9.561  1.00  0.00           N  
ATOM     64  CA  GLU A  10       6.371   8.092  10.950  1.00  0.00           C  
ATOM     65  C   GLU A  10       7.441   7.462  11.847  1.00  0.00           C  
ATOM     66  O   GLU A  10       8.017   8.151  12.693  1.00  0.00           O  
ATOM     67  CB  GLU A  10       4.973   7.696  11.429  1.00  0.00           C  
ATOM     68  CEN GLU A  10       3.353   8.108  11.758  1.00  0.00           X  
ATOM     69  H   GLU A  10       5.860   7.167   9.051  1.00  0.00           H  
ATOM     70  N   ASP A  11       7.754   6.174  11.645  1.00  0.00           N  
ATOM     71  CA  ASP A  11       8.732   5.532  12.517  1.00  0.00           C  
ATOM     72  C   ASP A  11      10.122   6.182  12.352  1.00  0.00           C  
ATOM     73  O   ASP A  11      10.836   6.369  13.343  1.00  0.00           O  
ATOM     74  CB  ASP A  11       8.804   4.032  12.223  1.00  0.00           C  
ATOM     75  CEN ASP A  11       8.439   3.146  12.569  1.00  0.00           X  
ATOM     76  H   ASP A  11       7.291   5.642  10.909  1.00  0.00           H  
ATOM     77  N   LEU A  12      10.497   6.565  11.124  1.00  0.00           N  
ATOM     78  CA  LEU A  12      11.815   7.164  10.882  1.00  0.00           C  
ATOM     79  C   LEU A  12      11.934   8.494  11.616  1.00  0.00           C  
ATOM     80  O   LEU A  12      12.975   8.812  12.194  1.00  0.00           O  
ATOM     81  CB  LEU A  12      12.052   7.358   9.379  1.00  0.00           C  
ATOM     82  CEN LEU A  12      12.917   6.604   8.351  1.00  0.00           X  
ATOM     83  H   LEU A  12       9.861   6.413  10.339  1.00  0.00           H  
ATOM     84  N   GLN A  13      10.857   9.282  11.590  1.00  0.00           N  
ATOM     85  CA  GLN A  13      10.857  10.557  12.289  1.00  0.00           C  
ATOM     86  C   GLN A  13      11.058  10.336  13.789  1.00  0.00           C  
ATOM     87  O   GLN A  13      11.870  11.022  14.419  1.00  0.00           O  
ATOM     88  CB  GLN A  13       9.548  11.310  12.038  1.00  0.00           C  
ATOM     89  CEN GLN A  13       8.799  12.588  11.114  1.00  0.00           X  
ATOM     90  H   GLN A  13      10.036   8.983  11.059  1.00  0.00           H  
ATOM     91  N   GLU A  14      10.363   9.341  14.362  1.00  0.00           N  
ATOM     92  CA  GLU A  14      10.463   9.126  15.804  1.00  0.00           C  
ATOM     93  C   GLU A  14      11.908   8.756  16.156  1.00  0.00           C  
ATOM     94  O   GLU A  14      12.468   9.277  17.122  1.00  0.00           O  
ATOM     95  CB  GLU A  14       9.497   8.032  16.264  1.00  0.00           C  
ATOM     96  CEN GLU A  14       8.018   7.571  16.974  1.00  0.00           X  
ATOM     97  H   GLU A  14       9.739   8.764  13.792  1.00  0.00           H  
ATOM     98  N   VAL A  15      12.543   7.919  15.324  1.00  0.00           N  
ATOM     99  CA  VAL A  15      13.943   7.572  15.534  1.00  0.00           C  
ATOM    100  C   VAL A  15      14.843   8.791  15.432  1.00  0.00           C  
ATOM    101  O   VAL A  15      15.707   8.999  16.284  1.00  0.00           O  
ATOM    102  CB  VAL A  15      14.419   6.514  14.522  1.00  0.00           C  
ATOM    103  CEN VAL A  15      14.606   5.854  14.456  1.00  0.00           X  
ATOM    104  H   VAL A  15      12.020   7.495  14.557  1.00  0.00           H  
ATOM    105  N   LEU A  16      14.636   9.611  14.406  1.00  0.00           N  
ATOM    106  CA  LEU A  16      15.429  10.819  14.236  1.00  0.00           C  
ATOM    107  C   LEU A  16      15.249  11.711  15.468  1.00  0.00           C  
ATOM    108  O   LEU A  16      16.220  12.272  15.990  1.00  0.00           O  
ATOM    109  CB  LEU A  16      15.022  11.559  12.955  1.00  0.00           C  
ATOM    110  CEN LEU A  16      15.687  11.700  11.573  1.00  0.00           X  
ATOM    111  H   LEU A  16      13.925   9.364  13.713  1.00  0.00           H  
ATOM    112  N   LYS A  17      14.012  11.807  15.966  1.00  0.00           N  
ATOM    113  CA  LYS A  17      13.755  12.649  17.130  1.00  0.00           C  
ATOM    114  C   LYS A  17      14.469  12.124  18.388  1.00  0.00           C  
ATOM    115  O   LYS A  17      15.063  12.900  19.144  1.00  0.00           O  
ATOM    116  CB  LYS A  17      12.250  12.751  17.383  1.00  0.00           C  
ATOM    117  CEN LYS A  17      10.464  13.877  17.248  1.00  0.00           X  
ATOM    118  H   LYS A  17      13.245  11.306  15.513  1.00  0.00           H  
ATOM    119  N   ASN A  18      14.451  10.808  18.602  1.00  0.00           N  
ATOM    120  CA  ASN A  18      15.084  10.251  19.791  1.00  0.00           C  
ATOM    121  C   ASN A  18      16.586  10.508  19.765  1.00  0.00           C  
ATOM    122  O   ASN A  18      17.158  10.954  20.768  1.00  0.00           O  
ATOM    123  CB  ASN A  18      14.803   8.766  19.931  1.00  0.00           C  
ATOM    124  CEN ASN A  18      14.103   8.144  20.406  1.00  0.00           X  
ATOM    125  H   ASN A  18      13.957  10.189  17.959  1.00  0.00           H  
ATOM    126  N   LEU A  19      17.214  10.293  18.605  1.00  0.00           N  
ATOM    127  CA  LEU A  19      18.641  10.535  18.449  1.00  0.00           C  
ATOM    128  C   LEU A  19      18.955  12.004  18.684  1.00  0.00           C  
ATOM    129  O   LEU A  19      19.837  12.333  19.467  1.00  0.00           O  
ATOM    130  CB  LEU A  19      19.110  10.099  17.055  1.00  0.00           C  
ATOM    131  CEN LEU A  19      19.907   8.880  16.554  1.00  0.00           X  
ATOM    132  H   LEU A  19      16.682   9.929  17.810  1.00  0.00           H  
ATOM    133  N   HIS A  20      18.180  12.902  18.081  1.00  0.00           N  
ATOM    134  CA  HIS A  20      18.441  14.324  18.275  1.00  0.00           C  
ATOM    135  C   HIS A  20      18.362  14.707  19.746  1.00  0.00           C  
ATOM    136  O   HIS A  20      19.215  15.434  20.263  1.00  0.00           O  
ATOM    137  CB  HIS A  20      17.456  15.170  17.462  1.00  0.00           C  
ATOM    138  CEN HIS A  20      17.408  15.824  16.197  1.00  0.00           X  
ATOM    139  H   HIS A  20      17.447  12.596  17.438  1.00  0.00           H  
ATOM    140  N   LYS A  21      17.335  14.210  20.426  1.00  0.00           N  
ATOM    141  CA  LYS A  21      17.117  14.541  21.825  1.00  0.00           C  
ATOM    142  C   LYS A  21      18.089  13.858  22.795  1.00  0.00           C  
ATOM    143  O   LYS A  21      18.498  14.467  23.790  1.00  0.00           O  
ATOM    144  CB  LYS A  21      15.679  14.191  22.211  1.00  0.00           C  
ATOM    145  CEN LYS A  21      13.701  14.835  22.598  1.00  0.00           X  
ATOM    146  H   LYS A  21      16.660  13.618  19.937  1.00  0.00           H  
ATOM    147  N   ASN A  22      18.452  12.602  22.524  1.00  0.00           N  
ATOM    148  CA  ASN A  22      19.164  11.784  23.505  1.00  0.00           C  
ATOM    149  C   ASN A  22      20.533  11.268  23.063  1.00  0.00           C  
ATOM    150  O   ASN A  22      20.908  10.134  23.374  1.00  0.00           O  
ATOM    151  CB  ASN A  22      18.303  10.608  23.929  1.00  0.00           C  
ATOM    152  CEN ASN A  22      17.593  10.385  24.668  1.00  0.00           X  
ATOM    153  H   ASN A  22      18.169  12.175  21.642  1.00  0.00           H  
ATOM    154  N   TRP A  23      21.274  12.072  22.324  1.00  0.00           N  
ATOM    155  CA  TRP A  23      22.617  11.672  21.944  1.00  0.00           C  
ATOM    156  C   TRP A  23      23.561  11.872  23.116  1.00  0.00           C  
ATOM    157  O   TRP A  23      23.730  12.992  23.593  1.00  0.00           O  
ATOM    158  CB  TRP A  23      23.098  12.467  20.728  1.00  0.00           C  
ATOM    159  CEN TRP A  23      23.613  12.276  19.063  1.00  0.00           X  
ATOM    160  H   TRP A  23      20.908  12.970  22.036  1.00  0.00           H  
ATOM    161  N   HIS A  24      24.185  10.795  23.580  1.00  0.00           N  
ATOM    162  CA  HIS A  24      25.102  10.892  24.710  1.00  0.00           C  
ATOM    163  C   HIS A  24      26.550  10.512  24.370  1.00  0.00           C  
ATOM    164  O   HIS A  24      27.406  10.468  25.255  1.00  0.00           O  
ATOM    165  CB  HIS A  24      24.601  10.013  25.860  1.00  0.00           C  
ATOM    166  CEN HIS A  24      23.807  10.151  27.036  1.00  0.00           X  
ATOM    167  H   HIS A  24      23.991   9.897  23.166  1.00  0.00           H  
ATOM    168  N   GLY A  25      26.824  10.227  23.099  1.00  0.00           N  
ATOM    169  CA  GLY A  25      28.127   9.708  22.667  1.00  0.00           C  
ATOM    170  C   GLY A  25      29.115  10.755  22.122  1.00  0.00           C  
ATOM    171  O   GLY A  25      30.217  10.411  21.690  1.00  0.00           O  
ATOM    172  CEN GLY A  25      28.128   9.707  22.667  1.00  0.00           X  
ATOM    173  H   GLY A  25      26.104  10.366  22.402  1.00  0.00           H  
ATOM    174  N   GLY A  26      28.706  12.025  22.093  1.00  0.00           N  
ATOM    175  CA  GLY A  26      29.575  13.145  21.699  1.00  0.00           C  
ATOM    176  C   GLY A  26      29.024  13.787  20.423  1.00  0.00           C  
ATOM    177  O   GLY A  26      28.810  13.095  19.421  1.00  0.00           O  
ATOM    178  CEN GLY A  26      29.575  13.146  21.699  1.00  0.00           X  
ATOM    179  H   GLY A  26      27.749  12.218  22.353  1.00  0.00           H  
ATOM    180  N   LYS A  27      28.866  15.113  20.416  1.00  0.00           N  
ATOM    181  CA  LYS A  27      28.375  15.809  19.216  1.00  0.00           C  
ATOM    182  C   LYS A  27      29.199  15.506  17.959  1.00  0.00           C  
ATOM    183  O   LYS A  27      28.692  15.563  16.834  1.00  0.00           O  
ATOM    184  CB  LYS A  27      28.353  17.319  19.460  1.00  0.00           C  
ATOM    185  CEN LYS A  27      27.240  19.067  19.888  1.00  0.00           X  
ATOM    186  H   LYS A  27      29.035  15.642  21.260  1.00  0.00           H  
ATOM    187  N   ASP A  28      30.470  15.166  18.142  1.00  0.00           N  
ATOM    188  CA  ASP A  28      31.346  14.893  17.009  1.00  0.00           C  
ATOM    189  C   ASP A  28      30.879  13.652  16.235  1.00  0.00           C  
ATOM    190  O   ASP A  28      31.039  13.568  15.021  1.00  0.00           O  
ATOM    191  CB  ASP A  28      32.790  14.709  17.484  1.00  0.00           C  
ATOM    192  CEN ASP A  28      33.658  15.234  17.577  1.00  0.00           X  
ATOM    193  H   ASP A  28      30.831  15.097  19.082  1.00  0.00           H  
ATOM    194  N   ASN A  29      30.309  12.680  16.959  1.00  0.00           N  
ATOM    195  CA  ASN A  29      29.786  11.453  16.371  1.00  0.00           C  
ATOM    196  C   ASN A  29      28.367  11.690  15.861  1.00  0.00           C  
ATOM    197  O   ASN A  29      27.991  11.247  14.766  1.00  0.00           O  
ATOM    198  CB  ASN A  29      29.814  10.298  17.355  1.00  0.00           C  
ATOM    199  CEN ASN A  29      30.456   9.510  17.617  1.00  0.00           X  
ATOM    200  H   ASN A  29      30.191  12.808  17.960  1.00  0.00           H  
ATOM    201  N   LEU A  30      27.607  12.471  16.634  1.00  0.00           N  
ATOM    202  CA  LEU A  30      26.211  12.763  16.316  1.00  0.00           C  
ATOM    203  C   LEU A  30      26.103  13.331  14.936  1.00  0.00           C  
ATOM    204  O   LEU A  30      25.314  12.853  14.134  1.00  0.00           O  
ATOM    205  CB  LEU A  30      25.608  13.735  17.337  1.00  0.00           C  
ATOM    206  CEN LEU A  30      24.620  13.547  18.503  1.00  0.00           X  
ATOM    207  H   LEU A  30      28.015  12.844  17.494  1.00  0.00           H  
ATOM    208  N   HIS A  31      26.898  14.358  14.656  1.00  0.00           N  
ATOM    209  CA  HIS A  31      26.758  15.094  13.413  1.00  0.00           C  
ATOM    210  C   HIS A  31      26.548  14.150  12.226  1.00  0.00           C  
ATOM    211  O   HIS A  31      25.636  14.362  11.420  1.00  0.00           O  
ATOM    212  CB  HIS A  31      27.986  15.979  13.174  1.00  0.00           C  
ATOM    213  CEN HIS A  31      28.386  17.327  13.402  1.00  0.00           X  
ATOM    214  H   HIS A  31      27.581  14.662  15.357  1.00  0.00           H  
ATOM    215  N   ASP A  32      27.359  13.093  12.097  1.00  0.00           N  
ATOM    216  CA  ASP A  32      27.178  12.224  10.934  1.00  0.00           C  
ATOM    217  C   ASP A  32      25.821  11.526  10.963  1.00  0.00           C  
ATOM    218  O   ASP A  32      25.143  11.419   9.932  1.00  0.00           O  
ATOM    219  CB  ASP A  32      28.299  11.184  10.862  1.00  0.00           C  
ATOM    220  CEN ASP A  32      29.191  11.023  10.397  1.00  0.00           X  
ATOM    221  H   ASP A  32      28.068  12.897  12.795  1.00  0.00           H  
ATOM    222  N   VAL A  33      25.376  11.125  12.155  1.00  0.00           N  
ATOM    223  CA  VAL A  33      24.106  10.418  12.259  1.00  0.00           C  
ATOM    224  C   VAL A  33      22.959  11.315  11.821  1.00  0.00           C  
ATOM    225  O   VAL A  33      22.028  10.857  11.146  1.00  0.00           O  
ATOM    226  CB  VAL A  33      23.845   9.924  13.694  1.00  0.00           C  
ATOM    227  CEN VAL A  33      23.810   9.361  14.089  1.00  0.00           X  
ATOM    228  H   VAL A  33      25.946  11.280  12.990  1.00  0.00           H  
ATOM    229  N   ASP A  34      23.041  12.604  12.175  1.00  0.00           N  
ATOM    230  CA  ASP A  34      22.011  13.556  11.817  1.00  0.00           C  
ATOM    231  C   ASP A  34      21.949  13.783  10.334  1.00  0.00           C  
ATOM    232  O   ASP A  34      20.858  13.813   9.775  1.00  0.00           O  
ATOM    233  CB  ASP A  34      22.241  14.889  12.534  1.00  0.00           C  
ATOM    234  CEN ASP A  34      21.929  15.401  13.357  1.00  0.00           X  
ATOM    235  H   ASP A  34      23.847  12.917  12.704  1.00  0.00           H  
ATOM    236  N   ASN A  35      23.101  13.881   9.673  1.00  0.00           N  
ATOM    237  CA  ASN A  35      23.080  14.083   8.236  1.00  0.00           C  
ATOM    238  C   ASN A  35      22.398  12.901   7.560  1.00  0.00           C  
ATOM    239  O   ASN A  35      21.551  13.082   6.683  1.00  0.00           O  
ATOM    240  CB  ASN A  35      24.476  14.289   7.676  1.00  0.00           C  
ATOM    241  CEN ASN A  35      25.118  15.087   7.451  1.00  0.00           X  
ATOM    242  H   ASN A  35      23.987  13.875  10.181  1.00  0.00           H  
ATOM    243  N   HIS A  36      22.716  11.690   8.017  1.00  0.00           N  
ATOM    244  CA  HIS A  36      22.165  10.503   7.376  1.00  0.00           C  
ATOM    245  C   HIS A  36      20.646  10.439   7.557  1.00  0.00           C  
ATOM    246  O   HIS A  36      19.910  10.155   6.612  1.00  0.00           O  
ATOM    247  CB  HIS A  36      22.818   9.235   7.936  1.00  0.00           C  
ATOM    248  CEN HIS A  36      23.888   8.354   7.604  1.00  0.00           X  
ATOM    249  H   HIS A  36      23.390  11.595   8.781  1.00  0.00           H  
ATOM    250  N   LEU A  37      20.164  10.768   8.749  1.00  0.00           N  
ATOM    251  CA  LEU A  37      18.735  10.677   9.011  1.00  0.00           C  
ATOM    252  C   LEU A  37      17.983  11.671   8.122  1.00  0.00           C  
ATOM    253  O   LEU A  37      16.907  11.367   7.606  1.00  0.00           O  
ATOM    254  CB  LEU A  37      18.442  10.938  10.493  1.00  0.00           C  
ATOM    255  CEN LEU A  37      18.071  10.010  11.665  1.00  0.00           X  
ATOM    256  H   LEU A  37      20.799  11.052   9.497  1.00  0.00           H  
ATOM    257  N   GLN A  38      18.555  12.863   7.942  1.00  0.00           N  
ATOM    258  CA  GLN A  38      17.949  13.894   7.113  1.00  0.00           C  
ATOM    259  C   GLN A  38      17.832  13.405   5.673  1.00  0.00           C  
ATOM    260  O   GLN A  38      16.783  13.579   5.053  1.00  0.00           O  
ATOM    261  CB  GLN A  38      18.771  15.185   7.165  1.00  0.00           C  
ATOM    262  CEN GLN A  38      18.870  16.777   7.874  1.00  0.00           X  
ATOM    263  H   GLN A  38      19.437  13.068   8.401  1.00  0.00           H  
ATOM    264  N   ASN A  39      18.882  12.754   5.139  1.00  0.00           N  
ATOM    265  CA  ASN A  39      18.818  12.275   3.762  1.00  0.00           C  
ATOM    266  C   ASN A  39      17.710  11.228   3.630  1.00  0.00           C  
ATOM    267  O   ASN A  39      16.943  11.252   2.671  1.00  0.00           O  
ATOM    268  CB  ASN A  39      20.149  11.708   3.300  1.00  0.00           C  
ATOM    269  CEN ASN A  39      21.009  12.041   2.799  1.00  0.00           X  
ATOM    270  H   ASN A  39      19.740  12.623   5.675  1.00  0.00           H  
ATOM    271  N   VAL A  40      17.567  10.366   4.642  1.00  0.00           N  
ATOM    272  CA  VAL A  40      16.568   9.300   4.594  1.00  0.00           C  
ATOM    273  C   VAL A  40      15.164   9.895   4.528  1.00  0.00           C  
ATOM    274  O   VAL A  40      14.326   9.457   3.738  1.00  0.00           O  
ATOM    275  CB  VAL A  40      16.669   8.365   5.814  1.00  0.00           C  
ATOM    276  CEN VAL A  40      16.848   7.731   6.012  1.00  0.00           X  
ATOM    277  H   VAL A  40      18.202  10.428   5.444  1.00  0.00           H  
ATOM    278  N   ILE A  41      14.921  10.943   5.310  1.00  0.00           N  
ATOM    279  CA  ILE A  41      13.616  11.591   5.316  1.00  0.00           C  
ATOM    280  C   ILE A  41      13.300  12.217   3.954  1.00  0.00           C  
ATOM    281  O   ILE A  41      12.174  12.077   3.454  1.00  0.00           O  
ATOM    282  CB  ILE A  41      13.534  12.676   6.405  1.00  0.00           C  
ATOM    283  CEN ILE A  41      13.324  12.870   7.457  1.00  0.00           X  
ATOM    284  H   ILE A  41      15.658  11.274   5.941  1.00  0.00           H  
ATOM    285  N   GLU A  42      14.283  12.892   3.340  1.00  0.00           N  
ATOM    286  CA  GLU A  42      14.040  13.480   2.027  1.00  0.00           C  
ATOM    287  C   GLU A  42      13.689  12.414   0.993  1.00  0.00           C  
ATOM    288  O   GLU A  42      12.789  12.625   0.179  1.00  0.00           O  
ATOM    289  CB  GLU A  42      15.264  14.276   1.566  1.00  0.00           C  
ATOM    290  CEN GLU A  42      16.072  15.764   1.376  1.00  0.00           X  
ATOM    291  H   GLU A  42      15.192  12.996   3.796  1.00  0.00           H  
ATOM    292  N   ASP A  43      14.344  11.243   1.045  1.00  0.00           N  
ATOM    293  CA  ASP A  43      14.040  10.190   0.086  1.00  0.00           C  
ATOM    294  C   ASP A  43      12.639   9.620   0.272  1.00  0.00           C  
ATOM    295  O   ASP A  43      11.929   9.398  -0.712  1.00  0.00           O  
ATOM    296  CB  ASP A  43      15.075   9.068   0.190  1.00  0.00           C  
ATOM    297  CEN ASP A  43      15.934   8.749  -0.255  1.00  0.00           X  
ATOM    298  H   ASP A  43      15.077  11.100   1.740  1.00  0.00           H  
ATOM    299  N   ILE A  44      12.203   9.445   1.522  1.00  0.00           N  
ATOM    300  CA  ILE A  44      10.869   8.912   1.751  1.00  0.00           C  
ATOM    301  C   ILE A  44       9.837   9.873   1.192  1.00  0.00           C  
ATOM    302  O   ILE A  44       8.875   9.456   0.542  1.00  0.00           O  
ATOM    303  CB  ILE A  44      10.592   8.671   3.246  1.00  0.00           C  
ATOM    304  CEN ILE A  44      10.689   7.962   4.069  1.00  0.00           X  
ATOM    305  H   ILE A  44      12.816   9.654   2.312  1.00  0.00           H  
ATOM    306  N   HIS A  45      10.036  11.170   1.426  1.00  0.00           N  
ATOM    307  CA  HIS A  45       9.071  12.156   0.970  1.00  0.00           C  
ATOM    308  C   HIS A  45       8.962  12.116  -0.551  1.00  0.00           C  
ATOM    309  O   HIS A  45       7.855  12.072  -1.098  1.00  0.00           O  
ATOM    310  CB  HIS A  45       9.461  13.560   1.441  1.00  0.00           C  
ATOM    311  CEN HIS A  45       9.151  14.446   2.513  1.00  0.00           X  
ATOM    312  H   HIS A  45      10.868  11.477   1.936  1.00  0.00           H  
ATOM    313  N   ASP A  46      10.103  12.118  -1.246  1.00  0.00           N  
ATOM    314  CA  ASP A  46      10.044  12.105  -2.696  1.00  0.00           C  
ATOM    315  C   ASP A  46       9.307  10.875  -3.208  1.00  0.00           C  
ATOM    316  O   ASP A  46       8.507  10.986  -4.140  1.00  0.00           O  
ATOM    317  CB  ASP A  46      11.454  12.160  -3.289  1.00  0.00           C  
ATOM    318  CEN ASP A  46      12.118  12.830  -3.675  1.00  0.00           X  
ATOM    319  H   ASP A  46      11.000  12.147  -0.763  1.00  0.00           H  
ATOM    320  N   PHE A  47       9.513   9.719  -2.570  1.00  0.00           N  
ATOM    321  CA  PHE A  47       8.847   8.500  -3.009  1.00  0.00           C  
ATOM    322  C   PHE A  47       7.334   8.689  -2.948  1.00  0.00           C  
ATOM    323  O   PHE A  47       6.626   8.463  -3.932  1.00  0.00           O  
ATOM    324  CB  PHE A  47       9.274   7.308  -2.150  1.00  0.00           C  
ATOM    325  CEN PHE A  47      10.292   6.090  -2.229  1.00  0.00           X  
ATOM    326  H   PHE A  47      10.159   9.673  -1.782  1.00  0.00           H  
ATOM    327  N   MET A  48       6.830   9.131  -1.788  1.00  0.00           N  
ATOM    328  CA  MET A  48       5.399   9.077  -1.499  1.00  0.00           C  
ATOM    329  C   MET A  48       4.579   9.952  -2.436  1.00  0.00           C  
ATOM    330  O   MET A  48       3.418   9.646  -2.726  1.00  0.00           O  
ATOM    331  CB  MET A  48       5.146   9.491  -0.050  1.00  0.00           C  
ATOM    332  CEN MET A  48       4.673   8.860   1.517  1.00  0.00           X  
ATOM    333  H   MET A  48       7.467   9.494  -1.077  1.00  0.00           H  
ATOM    334  N   GLN A  49       5.190  11.011  -2.953  1.00  0.00           N  
ATOM    335  CA  GLN A  49       4.464  12.145  -3.503  1.00  0.00           C  
ATOM    336  C   GLN A  49       4.383  12.101  -5.039  1.00  0.00           C  
ATOM    337  O   GLN A  49       3.771  12.976  -5.655  1.00  0.00           O  
ATOM    338  CB  GLN A  49       5.125  13.452  -3.058  1.00  0.00           C  
ATOM    339  CEN GLN A  49       5.040  14.769  -1.916  1.00  0.00           X  
ATOM    340  H   GLN A  49       6.213  11.055  -2.909  1.00  0.00           H  
ATOM    341  N   GLY A  50       5.007  11.093  -5.665  1.00  0.00           N  
ATOM    342  CA  GLY A  50       5.079  10.987  -7.123  1.00  0.00           C  
ATOM    343  C   GLY A  50       6.489  11.160  -7.689  1.00  0.00           C  
ATOM    344  O   GLY A  50       6.754  10.826  -8.847  1.00  0.00           O  
ATOM    345  CEN GLY A  50       5.079  10.987  -7.123  1.00  0.00           X  
ATOM    346  H   GLY A  50       5.454  10.351  -5.124  1.00  0.00           H  
ATOM    347  N   GLY A  51       7.417  11.657  -6.882  1.00  0.00           N  
ATOM    348  CA  GLY A  51       8.791  11.907  -7.306  1.00  0.00           C  
ATOM    349  C   GLY A  51       9.719  10.744  -6.953  1.00  0.00           C  
ATOM    350  O   GLY A  51      10.646  10.901  -6.156  1.00  0.00           O  
ATOM    351  CEN GLY A  51       8.792  11.907  -7.306  1.00  0.00           X  
ATOM    352  H   GLY A  51       7.181  11.842  -5.912  1.00  0.00           H  
ATOM    353  N   GLY A  52       9.468   9.578  -7.531  1.00  0.00           N  
ATOM    354  CA  GLY A  52      10.361   8.451  -7.299  1.00  0.00           C  
ATOM    355  C   GLY A  52      10.262   7.322  -8.317  1.00  0.00           C  
ATOM    356  O   GLY A  52       9.298   7.212  -9.076  1.00  0.00           O  
ATOM    357  CEN GLY A  52      10.361   8.450  -7.299  1.00  0.00           X  
ATOM    358  H   GLY A  52       8.630   9.507  -8.111  1.00  0.00           H  
ATOM    359  N   SER A  53      11.294   6.490  -8.318  1.00  0.00           N  
ATOM    360  CA  SER A  53      11.476   5.397  -9.264  1.00  0.00           C  
ATOM    361  C   SER A  53      12.368   4.327  -8.640  1.00  0.00           C  
ATOM    362  O   SER A  53      12.871   4.515  -7.527  1.00  0.00           O  
ATOM    363  CB  SER A  53      12.072   5.908 -10.561  1.00  0.00           C  
ATOM    364  CEN SER A  53      12.374   6.211 -10.896  1.00  0.00           X  
ATOM    365  H   SER A  53      12.007   6.642  -7.621  1.00  0.00           H  
ATOM    366  N   GLY A  54      12.618   3.231  -9.360  1.00  0.00           N  
ATOM    367  CA  GLY A  54      13.479   2.173  -8.828  1.00  0.00           C  
ATOM    368  C   GLY A  54      14.838   2.710  -8.368  1.00  0.00           C  
ATOM    369  O   GLY A  54      15.415   2.192  -7.415  1.00  0.00           O  
ATOM    370  CEN GLY A  54      13.479   2.173  -8.828  1.00  0.00           X  
ATOM    371  H   GLY A  54      12.202   3.128 -10.275  1.00  0.00           H  
ATOM    372  N   GLY A  55      15.338   3.762  -9.028  1.00  0.00           N  
ATOM    373  CA  GLY A  55      16.589   4.410  -8.630  1.00  0.00           C  
ATOM    374  C   GLY A  55      16.476   5.068  -7.251  1.00  0.00           C  
ATOM    375  O   GLY A  55      17.430   5.076  -6.470  1.00  0.00           O  
ATOM    376  CEN GLY A  55      16.589   4.410  -8.630  1.00  0.00           X  
ATOM    377  H   GLY A  55      14.830   4.120  -9.824  1.00  0.00           H  
ATOM    378  N   LYS A  56      15.304   5.635  -6.958  1.00  0.00           N  
ATOM    379  CA  LYS A  56      15.045   6.259  -5.675  1.00  0.00           C  
ATOM    380  C   LYS A  56      15.063   5.167  -4.637  1.00  0.00           C  
ATOM    381  O   LYS A  56      15.607   5.346  -3.547  1.00  0.00           O  
ATOM    382  CB  LYS A  56      13.708   7.002  -5.665  1.00  0.00           C  
ATOM    383  CEN LYS A  56      12.658   8.839  -5.693  1.00  0.00           X  
ATOM    384  H   LYS A  56      14.546   5.596  -7.631  1.00  0.00           H  
ATOM    385  N   LEU A  57      14.481   4.018  -4.985  1.00  0.00           N  
ATOM    386  CA  LEU A  57      14.447   2.943  -4.012  1.00  0.00           C  
ATOM    387  C   LEU A  57      15.891   2.502  -3.698  1.00  0.00           C  
ATOM    388  O   LEU A  57      16.256   2.335  -2.539  1.00  0.00           O  
ATOM    389  CB  LEU A  57      13.610   1.771  -4.538  1.00  0.00           C  
ATOM    390  CEN LEU A  57      12.193   1.266  -4.206  1.00  0.00           X  
ATOM    391  H   LEU A  57      14.067   3.920  -5.914  1.00  0.00           H  
ATOM    392  N   GLN A  58      16.739   2.333  -4.712  1.00  0.00           N  
ATOM    393  CA  GLN A  58      18.092   1.857  -4.427  1.00  0.00           C  
ATOM    394  C   GLN A  58      18.870   2.872  -3.580  1.00  0.00           C  
ATOM    395  O   GLN A  58      19.572   2.488  -2.634  1.00  0.00           O  
ATOM    396  CB  GLN A  58      18.847   1.582  -5.731  1.00  0.00           C  
ATOM    397  CEN GLN A  58      19.359   0.334  -6.838  1.00  0.00           X  
ATOM    398  H   GLN A  58      16.433   2.494  -5.672  1.00  0.00           H  
ATOM    399  N   GLU A  59      18.695   4.175  -3.858  1.00  0.00           N  
ATOM    400  CA  GLU A  59      19.424   5.184  -3.086  1.00  0.00           C  
ATOM    401  C   GLU A  59      18.997   5.132  -1.623  1.00  0.00           C  
ATOM    402  O   GLU A  59      19.828   5.242  -0.714  1.00  0.00           O  
ATOM    403  CB  GLU A  59      19.189   6.583  -3.658  1.00  0.00           C  
ATOM    404  CEN GLU A  59      19.712   7.895  -4.612  1.00  0.00           X  
ATOM    405  H   GLU A  59      18.095   4.459  -4.637  1.00  0.00           H  
ATOM    406  N   MET A  60      17.701   4.908  -1.411  1.00  0.00           N  
ATOM    407  CA  MET A  60      17.116   4.831  -0.085  1.00  0.00           C  
ATOM    408  C   MET A  60      17.734   3.687   0.694  1.00  0.00           C  
ATOM    409  O   MET A  60      18.046   3.834   1.874  1.00  0.00           O  
ATOM    410  CB  MET A  60      15.601   4.656  -0.179  1.00  0.00           C  
ATOM    411  CEN MET A  60      14.082   5.487   0.105  1.00  0.00           X  
ATOM    412  H   MET A  60      17.083   4.818  -2.217  1.00  0.00           H  
ATOM    413  N   MET A  61      17.906   2.543   0.030  1.00  0.00           N  
ATOM    414  CA  MET A  61      18.473   1.382   0.685  1.00  0.00           C  
ATOM    415  C   MET A  61      19.912   1.619   1.095  1.00  0.00           C  
ATOM    416  O   MET A  61      20.302   1.280   2.213  1.00  0.00           O  
ATOM    417  CB  MET A  61      18.381   0.165  -0.233  1.00  0.00           C  
ATOM    418  CEN MET A  61      17.548  -1.365  -0.439  1.00  0.00           X  
ATOM    419  H   MET A  61      17.607   2.479  -0.944  1.00  0.00           H  
ATOM    420  N   LYS A  62      20.701   2.261   0.243  1.00  0.00           N  
ATOM    421  CA  LYS A  62      22.091   2.459   0.616  1.00  0.00           C  
ATOM    422  C   LYS A  62      22.169   3.389   1.834  1.00  0.00           C  
ATOM    423  O   LYS A  62      22.935   3.131   2.770  1.00  0.00           O  
ATOM    424  CB  LYS A  62      22.889   3.032  -0.556  1.00  0.00           C  
ATOM    425  CEN LYS A  62      24.285   2.727  -2.117  1.00  0.00           X  
ATOM    426  H   LYS A  62      20.343   2.573  -0.663  1.00  0.00           H  
ATOM    427  N   GLU A  63      21.335   4.438   1.852  1.00  0.00           N  
ATOM    428  CA  GLU A  63      21.368   5.422   2.938  1.00  0.00           C  
ATOM    429  C   GLU A  63      20.951   4.775   4.266  1.00  0.00           C  
ATOM    430  O   GLU A  63      21.505   5.074   5.328  1.00  0.00           O  
ATOM    431  CB  GLU A  63      20.457   6.610   2.616  1.00  0.00           C  
ATOM    432  CEN GLU A  63      20.254   8.204   2.051  1.00  0.00           X  
ATOM    433  H   GLU A  63      20.678   4.561   1.078  1.00  0.00           H  
ATOM    434  N   PHE A  64      19.991   3.864   4.201  1.00  0.00           N  
ATOM    435  CA  PHE A  64      19.509   3.167   5.380  1.00  0.00           C  
ATOM    436  C   PHE A  64      20.653   2.315   5.940  1.00  0.00           C  
ATOM    437  O   PHE A  64      20.881   2.303   7.154  1.00  0.00           O  
ATOM    438  CB  PHE A  64      18.293   2.301   5.047  1.00  0.00           C  
ATOM    439  CEN PHE A  64      16.710   2.378   5.169  1.00  0.00           X  
ATOM    440  H   PHE A  64      19.540   3.691   3.305  1.00  0.00           H  
ATOM    441  N   GLN A  65      21.391   1.613   5.071  1.00  0.00           N  
ATOM    442  CA  GLN A  65      22.463   0.763   5.576  1.00  0.00           C  
ATOM    443  C   GLN A  65      23.479   1.638   6.306  1.00  0.00           C  
ATOM    444  O   GLN A  65      23.896   1.309   7.412  1.00  0.00           O  
ATOM    445  CB  GLN A  65      23.139  -0.007   4.439  1.00  0.00           C  
ATOM    446  CEN GLN A  65      23.245  -1.554   3.637  1.00  0.00           X  
ATOM    447  H   GLN A  65      21.211   1.676   4.067  1.00  0.00           H  
ATOM    448  N   GLN A  66      23.831   2.793   5.725  1.00  0.00           N  
ATOM    449  CA  GLN A  66      24.848   3.630   6.349  1.00  0.00           C  
ATOM    450  C   GLN A  66      24.366   4.068   7.736  1.00  0.00           C  
ATOM    451  O   GLN A  66      25.131   4.001   8.695  1.00  0.00           O  
ATOM    452  CB  GLN A  66      25.155   4.854   5.483  1.00  0.00           C  
ATOM    453  CEN GLN A  66      26.283   5.537   4.338  1.00  0.00           X  
ATOM    454  H   GLN A  66      23.421   3.062   4.829  1.00  0.00           H  
ATOM    455  N   VAL A  67      23.079   4.432   7.865  1.00  0.00           N  
ATOM    456  CA  VAL A  67      22.576   4.916   9.157  1.00  0.00           C  
ATOM    457  C   VAL A  67      22.679   3.807  10.203  1.00  0.00           C  
ATOM    458  O   VAL A  67      23.056   4.054  11.348  1.00  0.00           O  
ATOM    459  CB  VAL A  67      21.115   5.394   9.064  1.00  0.00           C  
ATOM    460  CEN VAL A  67      20.712   5.953   9.081  1.00  0.00           X  
ATOM    461  H   VAL A  67      22.471   4.404   7.045  1.00  0.00           H  
ATOM    462  N   LEU A  68      22.411   2.564   9.813  1.00  0.00           N  
ATOM    463  CA  LEU A  68      22.555   1.475  10.778  1.00  0.00           C  
ATOM    464  C   LEU A  68      23.974   1.303  11.287  1.00  0.00           C  
ATOM    465  O   LEU A  68      24.198   1.156  12.497  1.00  0.00           O  
ATOM    466  CB  LEU A  68      22.068   0.162  10.154  1.00  0.00           C  
ATOM    467  CEN LEU A  68      20.777  -0.661  10.323  1.00  0.00           X  
ATOM    468  H   LEU A  68      22.109   2.393   8.851  1.00  0.00           H  
ATOM    469  N   ASP A  69      24.947   1.357  10.388  1.00  0.00           N  
ATOM    470  CA  ASP A  69      26.318   1.189  10.824  1.00  0.00           C  
ATOM    471  C   ASP A  69      26.692   2.284  11.822  1.00  0.00           C  
ATOM    472  O   ASP A  69      27.295   2.007  12.865  1.00  0.00           O  
ATOM    473  CB  ASP A  69      27.270   1.206   9.625  1.00  0.00           C  
ATOM    474  CEN ASP A  69      27.766   0.565   9.008  1.00  0.00           X  
ATOM    475  H   ASP A  69      24.719   1.477   9.401  1.00  0.00           H  
ATOM    476  N   GLU A  70      26.295   3.528  11.538  1.00  0.00           N  
ATOM    477  CA  GLU A  70      26.668   4.630  12.410  1.00  0.00           C  
ATOM    478  C   GLU A  70      26.046   4.483  13.788  1.00  0.00           C  
ATOM    479  O   GLU A  70      26.725   4.699  14.793  1.00  0.00           O  
ATOM    480  CB  GLU A  70      26.254   5.966  11.789  1.00  0.00           C  
ATOM    481  CEN GLU A  70      26.649   7.371  10.909  1.00  0.00           X  
ATOM    482  H   GLU A  70      25.749   3.707  10.696  1.00  0.00           H  
ATOM    483  N   LEU A  71      24.803   4.006  13.857  1.00  0.00           N  
ATOM    484  CA  LEU A  71      24.148   3.859  15.147  1.00  0.00           C  
ATOM    485  C   LEU A  71      24.847   2.813  15.985  1.00  0.00           C  
ATOM    486  O   LEU A  71      25.050   2.999  17.183  1.00  0.00           O  
ATOM    487  CB  LEU A  71      22.670   3.493  14.959  1.00  0.00           C  
ATOM    488  CEN LEU A  71      21.367   4.303  15.102  1.00  0.00           X  
ATOM    489  H   LEU A  71      24.288   3.791  12.998  1.00  0.00           H  
ATOM    490  N   ASN A  72      25.277   1.725  15.347  1.00  0.00           N  
ATOM    491  CA  ASN A  72      25.906   0.640  16.084  1.00  0.00           C  
ATOM    492  C   ASN A  72      27.250   1.092  16.660  1.00  0.00           C  
ATOM    493  O   ASN A  72      27.599   0.770  17.800  1.00  0.00           O  
ATOM    494  CB  ASN A  72      26.085  -0.592  15.215  1.00  0.00           C  
ATOM    495  CEN ASN A  72      25.560  -1.472  14.989  1.00  0.00           X  
ATOM    496  H   ASN A  72      25.127   1.621  14.342  1.00  0.00           H  
ATOM    497  N   ASN A  73      28.000   1.868  15.877  1.00  0.00           N  
ATOM    498  CA  ASN A  73      29.318   2.322  16.289  1.00  0.00           C  
ATOM    499  C   ASN A  73      29.281   3.406  17.375  1.00  0.00           C  
ATOM    500  O   ASN A  73      30.171   3.458  18.229  1.00  0.00           O  
ATOM    501  CB  ASN A  73      30.107   2.818  15.091  1.00  0.00           C  
ATOM    502  CEN ASN A  73      30.776   2.432  14.381  1.00  0.00           X  
ATOM    503  H   ASN A  73      27.660   2.115  14.948  1.00  0.00           H  
ATOM    504  N   HIS A  74      28.264   4.273  17.350  1.00  0.00           N  
ATOM    505  CA  HIS A  74      28.201   5.387  18.296  1.00  0.00           C  
ATOM    506  C   HIS A  74      27.459   5.097  19.606  1.00  0.00           C  
ATOM    507  O   HIS A  74      27.809   5.643  20.655  1.00  0.00           O  
ATOM    508  CB  HIS A  74      27.554   6.598  17.615  1.00  0.00           C  
ATOM    509  CEN HIS A  74      27.964   7.761  16.901  1.00  0.00           X  
ATOM    510  H   HIS A  74      27.557   4.188  16.618  1.00  0.00           H  
ATOM    511  N   LEU A  75      26.441   4.254  19.560  1.00  0.00           N  
ATOM    512  CA  LEU A  75      25.631   3.956  20.734  1.00  0.00           C  
ATOM    513  C   LEU A  75      26.332   2.937  21.637  1.00  0.00           C  
ATOM    514  O   LEU A  75      26.634   1.822  21.217  1.00  0.00           O  
ATOM    515  CB  LEU A  75      24.251   3.439  20.308  1.00  0.00           C  
ATOM    516  CEN LEU A  75      22.855   4.088  20.278  1.00  0.00           X  
ATOM    517  H   LEU A  75      26.177   3.815  18.678  1.00  0.00           H  
ATOM    518  N   GLN A  76      26.605   3.349  22.873  1.00  0.00           N  
ATOM    519  CA  GLN A  76      27.331   2.525  23.843  1.00  0.00           C  
ATOM    520  C   GLN A  76      26.623   1.920  25.062  1.00  0.00           C  
ATOM    521  O   GLN A  76      25.624   2.428  25.605  1.00  0.00           O  
ATOM    522  CB  GLN A  76      28.505   3.357  24.367  1.00  0.00           C  
ATOM    523  CEN GLN A  76      30.205   3.696  24.167  1.00  0.00           X  
ATOM    524  H   GLN A  76      26.365   4.297  23.126  1.00  0.00           H  
ATOM    525  N   GLY A  77      27.227   0.816  25.494  1.00  0.00           N  
ATOM    526  CA  GLY A  77      26.836   0.073  26.670  1.00  0.00           C  
ATOM    527  C   GLY A  77      25.461  -0.538  26.585  1.00  0.00           C  
ATOM    528  O   GLY A  77      25.055  -1.074  25.550  1.00  0.00           O  
ATOM    529  CEN GLY A  77      26.836   0.073  26.671  1.00  0.00           X  
ATOM    530  H   GLY A  77      28.041   0.498  24.981  1.00  0.00           H  
ATOM    531  N   GLY A  78      24.783  -0.476  27.723  1.00  0.00           N  
ATOM    532  CA  GLY A  78      23.462  -1.022  27.922  1.00  0.00           C  
ATOM    533  C   GLY A  78      22.348   0.009  27.820  1.00  0.00           C  
ATOM    534  O   GLY A  78      21.248  -0.249  28.304  1.00  0.00           O  
ATOM    535  CEN GLY A  78      23.462  -1.022  27.922  1.00  0.00           X  
ATOM    536  H   GLY A  78      25.224  -0.015  28.507  1.00  0.00           H  
ATOM    537  N   LYS A  79      22.609   1.209  27.287  1.00  0.00           N  
ATOM    538  CA  LYS A  79      21.544   2.209  27.409  1.00  0.00           C  
ATOM    539  C   LYS A  79      20.253   1.691  26.758  1.00  0.00           C  
ATOM    540  O   LYS A  79      20.203   1.470  25.546  1.00  0.00           O  
ATOM    541  CB  LYS A  79      21.970   3.532  26.771  1.00  0.00           C  
ATOM    542  CEN LYS A  79      22.640   5.525  27.012  1.00  0.00           X  
ATOM    543  H   LYS A  79      23.493   1.422  26.801  1.00  0.00           H  
ATOM    544  N   HIS A  80      19.186   1.585  27.556  1.00  0.00           N  
ATOM    545  CA  HIS A  80      17.885   1.187  27.021  1.00  0.00           C  
ATOM    546  C   HIS A  80      17.469   2.000  25.819  1.00  0.00           C  
ATOM    547  O   HIS A  80      16.866   1.467  24.889  1.00  0.00           O  
ATOM    548  CB  HIS A  80      16.806   1.295  28.103  1.00  0.00           C  
ATOM    549  CEN HIS A  80      16.166   0.451  29.056  1.00  0.00           X  
ATOM    550  H   HIS A  80      19.308   1.687  28.552  1.00  0.00           H  
ATOM    551  N   THR A  81      17.811   3.282  25.801  1.00  0.00           N  
ATOM    552  CA  THR A  81      17.448   4.102  24.656  1.00  0.00           C  
ATOM    553  C   THR A  81      18.136   3.582  23.413  1.00  0.00           C  
ATOM    554  O   THR A  81      17.546   3.547  22.336  1.00  0.00           O  
ATOM    555  CB  THR A  81      17.822   5.581  24.865  1.00  0.00           C  
ATOM    556  CEN THR A  81      17.780   6.086  25.157  1.00  0.00           X  
ATOM    557  H   THR A  81      18.297   3.682  26.587  1.00  0.00           H  
ATOM    558  N   VAL A  82      19.378   3.154  23.566  1.00  0.00           N  
ATOM    559  CA  VAL A  82      20.161   2.687  22.443  1.00  0.00           C  
ATOM    560  C   VAL A  82      19.634   1.389  21.914  1.00  0.00           C  
ATOM    561  O   VAL A  82      19.570   1.190  20.698  1.00  0.00           O  
ATOM    562  CB  VAL A  82      21.644   2.505  22.820  1.00  0.00           C  
ATOM    563  CEN VAL A  82      22.275   2.763  22.726  1.00  0.00           X  
ATOM    564  H   VAL A  82      19.786   3.140  24.489  1.00  0.00           H  
ATOM    565  N   HIS A  83      19.228   0.504  22.823  1.00  0.00           N  
ATOM    566  CA  HIS A  83      18.698  -0.768  22.386  1.00  0.00           C  
ATOM    567  C   HIS A  83      17.440  -0.535  21.570  1.00  0.00           C  
ATOM    568  O   HIS A  83      17.280  -1.123  20.501  1.00  0.00           O  
ATOM    569  CB  HIS A  83      18.404  -1.682  23.581  1.00  0.00           C  
ATOM    570  CEN HIS A  83      19.043  -2.736  24.295  1.00  0.00           X  
ATOM    571  H   HIS A  83      19.323   0.714  23.823  1.00  0.00           H  
ATOM    572  N   HIS A  84      16.575   0.368  22.034  1.00  0.00           N  
ATOM    573  CA  HIS A  84      15.326   0.624  21.343  1.00  0.00           C  
ATOM    574  C   HIS A  84      15.587   1.190  19.951  1.00  0.00           C  
ATOM    575  O   HIS A  84      14.975   0.755  18.974  1.00  0.00           O  
ATOM    576  CB  HIS A  84      14.447   1.584  22.151  1.00  0.00           C  
ATOM    577  CEN HIS A  84      13.378   1.513  23.090  1.00  0.00           X  
ATOM    578  H   HIS A  84      16.771   0.853  22.910  1.00  0.00           H  
ATOM    579  N   ILE A  85      16.526   2.126  19.828  1.00  0.00           N  
ATOM    580  CA  ILE A  85      16.775   2.718  18.526  1.00  0.00           C  
ATOM    581  C   ILE A  85      17.313   1.666  17.571  1.00  0.00           C  
ATOM    582  O   ILE A  85      16.958   1.657  16.389  1.00  0.00           O  
ATOM    583  CB  ILE A  85      17.769   3.891  18.612  1.00  0.00           C  
ATOM    584  CEN ILE A  85      17.873   4.961  18.791  1.00  0.00           X  
ATOM    585  H   ILE A  85      17.042   2.445  20.650  1.00  0.00           H  
ATOM    586  N   GLU A  86      18.151   0.755  18.066  1.00  0.00           N  
ATOM    587  CA  GLU A  86      18.721  -0.246  17.181  1.00  0.00           C  
ATOM    588  C   GLU A  86      17.611  -1.147  16.615  1.00  0.00           C  
ATOM    589  O   GLU A  86      17.583  -1.425  15.413  1.00  0.00           O  
ATOM    590  CB  GLU A  86      19.768  -1.081  17.920  1.00  0.00           C  
ATOM    591  CEN GLU A  86      21.398  -1.414  18.291  1.00  0.00           X  
ATOM    592  H   GLU A  86      18.393   0.766  19.059  1.00  0.00           H  
ATOM    593  N   GLN A  87      16.666  -1.573  17.471  1.00  0.00           N  
ATOM    594  CA  GLN A  87      15.568  -2.432  17.030  1.00  0.00           C  
ATOM    595  C   GLN A  87      14.702  -1.742  15.986  1.00  0.00           C  
ATOM    596  O   GLN A  87      14.334  -2.361  14.982  1.00  0.00           O  
ATOM    597  CB  GLN A  87      14.702  -2.846  18.223  1.00  0.00           C  
ATOM    598  CEN GLN A  87      14.365  -4.132  19.354  1.00  0.00           X  
ATOM    599  H   GLN A  87      16.737  -1.326  18.459  1.00  0.00           H  
ATOM    600  N   ASN A  88      14.415  -0.452  16.188  1.00  0.00           N  
ATOM    601  CA  ASN A  88      13.553   0.287  15.275  1.00  0.00           C  
ATOM    602  C   ASN A  88      14.207   0.387  13.914  1.00  0.00           C  
ATOM    603  O   ASN A  88      13.557   0.206  12.884  1.00  0.00           O  
ATOM    604  CB  ASN A  88      13.219   1.670  15.805  1.00  0.00           C  
ATOM    605  CEN ASN A  88      12.461   2.130  16.366  1.00  0.00           X  
ATOM    606  H   ASN A  88      14.765   0.014  17.024  1.00  0.00           H  
ATOM    607  N   ILE A  89      15.512   0.615  13.905  1.00  0.00           N  
ATOM    608  CA  ILE A  89      16.226   0.782  12.660  1.00  0.00           C  
ATOM    609  C   ILE A  89      16.210  -0.525  11.882  1.00  0.00           C  
ATOM    610  O   ILE A  89      16.020  -0.512  10.668  1.00  0.00           O  
ATOM    611  CB  ILE A  89      17.681   1.230  12.892  1.00  0.00           C  
ATOM    612  CEN ILE A  89      18.338   2.087  13.044  1.00  0.00           X  
ATOM    613  H   ILE A  89      16.013   0.714  14.790  1.00  0.00           H  
ATOM    614  N   LYS A  90      16.413  -1.659  12.571  1.00  0.00           N  
ATOM    615  CA  LYS A  90      16.378  -2.950  11.886  1.00  0.00           C  
ATOM    616  C   LYS A  90      15.015  -3.195  11.242  1.00  0.00           C  
ATOM    617  O   LYS A  90      14.945  -3.605  10.082  1.00  0.00           O  
ATOM    618  CB  LYS A  90      16.711  -4.082  12.859  1.00  0.00           C  
ATOM    619  CEN LYS A  90      18.108  -5.499  13.577  1.00  0.00           X  
ATOM    620  H   LYS A  90      16.590  -1.623  13.575  1.00  0.00           H  
ATOM    621  N   GLU A  91      13.919  -2.895  11.942  1.00  0.00           N  
ATOM    622  CA  GLU A  91      12.620  -3.145  11.333  1.00  0.00           C  
ATOM    623  C   GLU A  91      12.444  -2.276  10.087  1.00  0.00           C  
ATOM    624  O   GLU A  91      11.960  -2.749   9.052  1.00  0.00           O  
ATOM    625  CB  GLU A  91      11.494  -2.879  12.334  1.00  0.00           C  
ATOM    626  CEN GLU A  91      10.350  -3.455  13.458  1.00  0.00           X  
ATOM    627  H   GLU A  91      13.988  -2.525  12.889  1.00  0.00           H  
ATOM    628  N   ILE A  92      12.902  -1.025  10.161  1.00  0.00           N  
ATOM    629  CA  ILE A  92      12.723  -0.093   9.056  1.00  0.00           C  
ATOM    630  C   ILE A  92      13.451  -0.612   7.832  1.00  0.00           C  
ATOM    631  O   ILE A  92      12.936  -0.520   6.717  1.00  0.00           O  
ATOM    632  CB  ILE A  92      13.237   1.317   9.399  1.00  0.00           C  
ATOM    633  CEN ILE A  92      12.979   2.275   9.851  1.00  0.00           X  
ATOM    634  H   ILE A  92      13.343  -0.702  11.026  1.00  0.00           H  
ATOM    635  N   PHE A  93      14.645  -1.169   8.043  1.00  0.00           N  
ATOM    636  CA  PHE A  93      15.491  -1.691   6.981  1.00  0.00           C  
ATOM    637  C   PHE A  93      14.753  -2.799   6.257  1.00  0.00           C  
ATOM    638  O   PHE A  93      14.649  -2.787   5.031  1.00  0.00           O  
ATOM    639  CB  PHE A  93      16.820  -2.206   7.538  1.00  0.00           C  
ATOM    640  CEN PHE A  93      18.322  -1.707   7.679  1.00  0.00           X  
ATOM    641  H   PHE A  93      14.996  -1.216   8.995  1.00  0.00           H  
ATOM    642  N   HIS A  94      14.195  -3.738   7.015  1.00  0.00           N  
ATOM    643  CA  HIS A  94      13.467  -4.841   6.414  1.00  0.00           C  
ATOM    644  C   HIS A  94      12.302  -4.343   5.558  1.00  0.00           C  
ATOM    645  O   HIS A  94      12.112  -4.814   4.430  1.00  0.00           O  
ATOM    646  CB  HIS A  94      12.954  -5.796   7.497  1.00  0.00           C  
ATOM    647  CEN HIS A  94      13.364  -7.004   8.131  1.00  0.00           X  
ATOM    648  H   HIS A  94      14.310  -3.706   8.030  1.00  0.00           H  
ATOM    649  N   HIS A  95      11.543  -3.364   6.053  1.00  0.00           N  
ATOM    650  CA  HIS A  95      10.390  -2.919   5.285  1.00  0.00           C  
ATOM    651  C   HIS A  95      10.855  -2.266   3.976  1.00  0.00           C  
ATOM    652  O   HIS A  95      10.242  -2.470   2.917  1.00  0.00           O  
ATOM    653  CB  HIS A  95       9.535  -1.942   6.099  1.00  0.00           C  
ATOM    654  CEN HIS A  95       8.377  -1.979   6.928  1.00  0.00           X  
ATOM    655  H   HIS A  95      11.754  -2.960   6.968  1.00  0.00           H  
ATOM    656  N   LEU A  96      11.955  -1.514   4.030  1.00  0.00           N  
ATOM    657  CA  LEU A  96      12.440  -0.846   2.836  1.00  0.00           C  
ATOM    658  C   LEU A  96      12.838  -1.875   1.790  1.00  0.00           C  
ATOM    659  O   LEU A  96      12.558  -1.684   0.606  1.00  0.00           O  
ATOM    660  CB  LEU A  96      13.625   0.068   3.175  1.00  0.00           C  
ATOM    661  CEN LEU A  96      13.759   1.596   3.314  1.00  0.00           X  
ATOM    662  H   LEU A  96      12.452  -1.397   4.913  1.00  0.00           H  
ATOM    663  N   GLU A  97      13.463  -2.982   2.211  1.00  0.00           N  
ATOM    664  CA  GLU A  97      13.889  -3.993   1.253  1.00  0.00           C  
ATOM    665  C   GLU A  97      12.679  -4.630   0.573  1.00  0.00           C  
ATOM    666  O   GLU A  97      12.681  -4.836  -0.643  1.00  0.00           O  
ATOM    667  CB  GLU A  97      14.737  -5.065   1.942  1.00  0.00           C  
ATOM    668  CEN GLU A  97      16.262  -5.720   2.327  1.00  0.00           X  
ATOM    669  H   GLU A  97      13.670  -3.106   3.203  1.00  0.00           H  
ATOM    670  N   GLU A  98      11.624  -4.924   1.346  1.00  0.00           N  
ATOM    671  CA  GLU A  98      10.469  -5.597   0.763  1.00  0.00           C  
ATOM    672  C   GLU A  98       9.810  -4.682  -0.267  1.00  0.00           C  
ATOM    673  O   GLU A  98       9.404  -5.135  -1.344  1.00  0.00           O  
ATOM    674  CB  GLU A  98       9.466  -5.998   1.847  1.00  0.00           C  
ATOM    675  CEN GLU A  98       8.799  -7.179   2.878  1.00  0.00           X  
ATOM    676  H   GLU A  98      11.648  -4.703   2.345  1.00  0.00           H  
ATOM    677  N   LEU A  99       9.765  -3.381   0.054  1.00  0.00           N  
ATOM    678  CA  LEU A  99       9.122  -2.361  -0.774  1.00  0.00           C  
ATOM    679  C   LEU A  99       9.862  -2.137  -2.093  1.00  0.00           C  
ATOM    680  O   LEU A  99       9.240  -1.972  -3.141  1.00  0.00           O  
ATOM    681  CB  LEU A  99       9.021  -1.044   0.006  1.00  0.00           C  
ATOM    682  CEN LEU A  99       7.852  -0.336   0.715  1.00  0.00           X  
ATOM    683  H   LEU A  99      10.176  -3.096   0.946  1.00  0.00           H  
ATOM    684  N   VAL A 100      11.191  -2.133  -2.049  1.00  0.00           N  
ATOM    685  CA  VAL A 100      11.982  -1.913  -3.254  1.00  0.00           C  
ATOM    686  C   VAL A 100      11.913  -3.121  -4.180  1.00  0.00           C  
ATOM    687  O   VAL A 100      11.801  -2.973  -5.400  1.00  0.00           O  
ATOM    688  CB  VAL A 100      13.456  -1.618  -2.917  1.00  0.00           C  
ATOM    689  CEN VAL A 100      13.935  -1.123  -2.910  1.00  0.00           X  
ATOM    690  H   VAL A 100      11.659  -2.275  -1.155  1.00  0.00           H  
ATOM    691  N   HIS A 101      12.012  -4.321  -3.596  1.00  0.00           N  
ATOM    692  CA  HIS A 101      12.028  -5.549  -4.387  1.00  0.00           C  
ATOM    693  C   HIS A 101      10.686  -5.947  -5.015  1.00  0.00           C  
ATOM    694  O   HIS A 101      10.676  -6.486  -6.132  1.00  0.00           O  
ATOM    695  CB  HIS A 101      12.535  -6.704  -3.517  1.00  0.00           C  
ATOM    696  CEN HIS A 101      13.769  -7.353  -3.225  1.00  0.00           X  
ATOM    697  H   HIS A 101      12.106  -4.363  -2.577  1.00  0.00           H  
ATOM    698  N   ARG A 102       9.572  -5.726  -4.308  1.00  0.00           N  
ATOM    699  CA  ARG A 102       8.266  -6.166  -4.798  1.00  0.00           C  
ATOM    700  C   ARG A 102       7.844  -5.500  -6.105  1.00  0.00           C  
ATOM    701  O   ARG A 102       7.959  -6.117  -7.165  1.00  0.00           O  
ATOM    702  CB  ARG A 102       7.190  -5.999  -3.735  1.00  0.00           C  
ATOM    703  CEN ARG A 102       5.639  -6.523  -1.872  1.00  0.00           X  
ATOM    704  H   ARG A 102       9.640  -5.284  -3.390  1.00  0.00           H  
TER                                                                             
# All scores below are weighted scores, not raw scores.
#BEGIN_POSE_ENERGIES_TABLE ./minmover_pdb/pose_27.pdb
label vdw cenpack pair env cbeta hs_pair ss_pair sheet total
weights 1 0.5 1 1 0.25 1 1 1 NA
pose 0.04513 -10.2682 -12.1689 -22.5387 5.17595 0 0 0 -39.7547
MET:NtermProteinFull_1 0 -0.21351 0.10517 0.80982 0.04345 0 0 0 0.74493
TYR_2 0 0.01063 -0.00755 0.7968 0.07026 0 0 0 0.87014
GLY_3 0 0.02013 -0.00897 -0.07965 0.04415 0 0 0 -0.02434
LYS_4 0 -0.22023 -0.11621 -0.68888 0.04277 0 0 0 -0.98255
LEU_5 0 -0.22928 -0.45261 -0.19483 0.03561 0 0 0 -0.84111
ASN_6 0 -0.16801 0.14047 -0.36221 0.04311 0 0 0 -0.34664
ASP_7 0 -0.03747 -0.23623 -0.52292 0.0693 0 0 0 -0.72733
LEU_8 0 -0.23492 -0.67137 -0.39148 0.03197 0 0 0 -1.2658
LEU_9 0 -0.12753 -0.2193 0.08126 0.04365 0 0 0 -0.22192
GLU_10 0 -0.07411 0.04093 -0.92601 0.06894 0 0 0 -0.89026
ASP_11 0 -0.1435 0.18138 -0.31759 0.04344 0 0 0 -0.23626
LEU_12 0 -0.26058 -0.7654 -0.45811 0.0389 0 0 0 -1.44519
GLN_13 0 -0.06713 0.25906 -0.3291 0.06887 0 0 0 -0.06831
GLU_14 0 -0.01762 -0.16285 -0.92601 0.06893 0 0 0 -1.03755
VAL_15 0 -0.4324 -0.66783 -0.19594 0.03797 0 0 0 -1.25819
LEU_16 0 0.2767 0.00252 -0.06582 0.04516 0 0 0 0.25855
LYS_17 0 -0.07838 -0.03302 -0.8715 0.06921 0 0 0 -0.9137
ASN_18 0 -0.06369 0.06704 -0.07783 0.043 0 0 0 -0.03148
LEU_19 0 -0.34323 -0.65703 -0.39148 0.03766 0 0 0 -1.35408
HIS_D_20 0 -0.03256 -0.04868 0.0215 0.06902 0 0 0 0.00928
LYS_21 0 -0.04972 -0.01009 -1.10762 0.07044 0 0 0 -1.09699
ASN_22 0 -0.05076 -0.12277 -0.24178 0.04305 0 0 0 -0.37226
TRP_23 0.02257 -0.00483 -0.01121 -0.18494 0.03554 0 0 0 -0.14288
HIS_D_24 0 -0.1196 -0.07989 0.06501 0.06902 0 0 0 -0.06545
GLY_25 0 0.06218 -0.15152 -0.08884 0.04269 0 0 0 -0.13549
GLY_26 0 0.05778 -0.04706 -0.0429 0.0357 0 0 0 0.00352
LYS_27 0 -0.01222 0.0375 -0.8715 0.07025 0 0 0 -0.77597
ASP_28 0 0.00175 -0.06175 -0.56986 0.07158 0 0 0 -0.55828
ASN_29 0 0.3758 -0.08634 -0.19403 0.03525 0 0 0 0.13068
LEU_30 0.02257 0.08836 0.0045 0.08126 0.04314 0 0 0 0.23983
HIS_D_31 0 -0.05851 -0.10995 0.06501 0.06925 0 0 0 -0.0342
ASP_32 0 -0.1329 -0.22187 -0.37876 0.06887 0 0 0 -0.66467
VAL_33 0 -0.43146 -0.10616 -0.41511 0.03631 0 0 0 -0.91642
ASP_34 0 0.04992 0.07398 -0.24167 0.06908 0 0 0 -0.0487
ASN_35 0 -0.11418 -0.06218 -0.36221 0.06893 0 0 0 -0.46964
HIS_D_36 0 -0.44561 0.05837 -0.18746 0.03595 0 0 0 -0.53876
LEU_37 0 0.33232 -0.75299 -0.50394 0.03761 0 0 0 -0.887
GLN_38 0 0.02705 0.0831 -0.49415 0.06878 0 0 0 -0.31522
ASN_39 0 -0.10671 -0.09115 -0.19403 0.06919 0 0 0 -0.3227
VAL_40 0 -0.2601 -0.48987 -0.41511 0.03251 0 0 0 -1.13256
ILE_41 0 -0.2898 -0.27818 0.60227 0.04366 0 0 0 0.07795
GLU_42 0 -0.1142 -0.19833 -0.71584 0.06882 0 0 0 -0.95955
ASP_43 0 -0.21369 0.14106 0.2122 0.03683 0 0 0 0.1764
ILE_44 0 0.00016 -0.74019 -0.41682 0.03733 0 0 0 -1.11952
HIS_45 0 -0.11777 0.16125 0.06501 0.06899 0 0 0 0.17748
ASP_46 0 -0.18763 -0.4966 -0.24167 0.03495 0 0 0 -0.89095
PHE_47 0 -0.36774 -0.29784 -0.44993 0.03576 0 0 0 -1.07976
MET_48 0 -0.36363 -0.08863 0.25591 0.03528 0 0 0 -0.16107
GLN_49 0 -0.0533 0.03316 -0.60368 0.06947 0 0 0 -0.55435
GLY_50 0 -0.0251 -0.00063 0.0322 0.04587 0 0 0 0.05234
GLY_51 0 -0.04781 0.03269 0.35201 0.03071 0 0 0 0.36761
GLY_52 0 -0.0192 1e-05 -0.07814 0.03902 0 0 0 -0.0583
SER_53 0 -0.02592 0.00839 -0.22078 0.03232 0 0 0 -0.20598
GLY_54 0 0.02199 0.03674 -0.0429 0.0357 0 0 0 0.05153
GLY_55 0 0.01056 -0.00786 -0.07965 0.0357 0 0 0 -0.04124
LYS_56 0 -0.35075 -0.73824 -0.42611 0.03459 0 0 0 -1.4805
LEU_57 0 0.23378 -0.25645 0.08126 0.03528 0 0 0 0.09388
GLN_58 0 0.009 0.133 -0.60368 0.0693 0 0 0 -0.39238
GLU_59 0 -0.07258 -0.09404 -0.25924 0.06908 0 0 0 -0.35678
MET_60 0 -0.18108 -0.09062 -0.29185 0.0321 0 0 0 -0.53145
MET_61 0 -0.25054 0.06852 0.35353 0.04303 0 0 0 0.21454
LYS_62 0 -0.0769 -0.01408 -0.96458 0.0693 0 0 0 -0.98626
GLU_63 0 -0.3519 0.22265 -0.00141 0.03561 0 0 0 -0.09505
PHE_64 0 -0.14438 -0.3721 -0.30123 0.03498 0 0 0 -0.78274
GLN_65 0 -0.01459 0.0816 -0.55896 0.06886 0 0 0 -0.42309
GLN_66 0 -0.19749 -0.07554 -0.49415 0.06887 0 0 0 -0.69831
VAL_67 0 -0.16669 -0.54695 -0.35242 0.03624 0 0 0 -1.02981
LEU_68 0 -0.22846 0.06619 0.4149 0.04399 0 0 0 0.29662
ASP_69 0 -0.07053 0.02235 -0.47618 0.06894 0 0 0 -0.45543
GLU_70 0 -0.50006 0.20448 0.14567 0.03524 0 0 0 -0.11467
LEU_71 0 -0.3997 -0.52976 -0.45811 0.03724 0 0 0 -1.35033
ASN_72 0 -0.12546 -0.05556 -0.28327 0.06887 0 0 0 -0.39542
ASN_73 0 -0.01354 -0.1117 -0.36221 0.06894 0 0 0 -0.41851
HIS_74 0 0.40111 -0.17897 -0.18191 0.04365 0 0 0 0.08387
LEU_75 0 -0.01454 0.01607 -0.50394 0.03571 0 0 0 -0.46671
GLN_76 0 0.04103 -0.20251 -0.4142 0.06979 0 0 0 -0.50589
GLY_77 0 -0.08257 -0.03627 0.60923 0.04518 0 0 0 0.53557
GLY_78 0 -0.01336 -0.04312 0.0322 0.05047 0 0 0 0.02619
LYS_79 0 -0.10595 -0.1379 -0.42611 0.03503 0 0 0 -0.63493
HIS_80 0 -0.03327 -0.02641 0.21997 0.07025 0 0 0 0.23054
THR_81 0 -0.11699 -0.21421 -0.17898 0.04277 0 0 0 -0.46742
VAL_82 0 -0.03583 0.11246 -0.10438 0.04365 0 0 0 0.01589
HIS_D_83 0 -0.0183 -0.01413 0.0215 0.06951 0 0 0 0.05859
HIS_D_84 0 -0.04309 -0.09954 0.0215 0.06884 0 0 0 -0.05229
ILE_85 0 -0.76699 -0.24592 -0.06945 0.03644 0 0 0 -1.04593
GLU_86 0 -0.14735 0.46623 -0.25924 0.06385 0 0 0 0.12349
GLN_87 0 -0.05704 -0.00107 -0.59803 0.06894 0 0 0 -0.58719
ASN_88 0 -0.20452 -0.12132 -0.13901 0.04382 0 0 0 -0.42103
ILE_89 0 -0.26388 -0.46273 -0.41682 0.03545 0 0 0 -1.10798
LYS_90 0 0.02222 0.14056 -0.68888 0.06894 0 0 0 -0.45717
GLU_91 0 -0.01433 -0.04407 -0.71584 0.06883 0 0 0 -0.7054
ILE_92 0 -0.40291 -0.47572 -0.06945 0.03378 0 0 0 -0.91431
PHE_93 0 -0.15497 -0.25474 0.24077 0.04354 0 0 0 -0.1254
HIS_D_94 0 -0.10633 0.08444 0.159 0.06894 0 0 0 0.20604
HIS_D_95 0 -0.16358 0.0244 -0.15264 0.04296 0 0 0 -0.24885
LEU_96 0 0.06282 -0.9418 -0.30366 0.03746 0 0 0 -1.14518
GLU_97 0 -0.12686 0.06238 -0.60186 0.06902 0 0 0 -0.59733
GLU_98 0 0.0409 -0.32732 -0.60186 0.06961 0 0 0 -0.81866
LEU_99 0 -0.25361 -0.45475 0.08126 0.03017 0 0 0 -0.59693
VAL_100 0 0.19632 0.15913 0.46922 0.04365 0 0 0 0.86832
HIS_D_101 0 0.01638 0.05505 0.21997 0.07025 0 0 0 0.36165
ARG:CtermProteinFull_102 0 0.00039 0.17199 -0.64658 0.04606 0 0 0 -0.42815
#END_POSE_ENERGIES_TABLE ./minmover_pdb/pose_27.pdb
