# Supplementary material for: Selection of a promiscuous minimalist cAMP phosphodiesterase from a library of de novo designed proteins
Source: Nat Chem. 2024 May 3;16(7):1200–8. doi: 10.1038/s41557-024-01490-4 (PMC11230910; doi:10.1038/s41557-024-01490-4)
Supplement: Supplementary file 3 — MD input files, scripts and final structures derived from MD, AlphaFold2, EMSfold and MultiSFold. [file 41557_2024_1490_MOESM3_ESM.zip › Computational_Data/4_MultiSFold/s824/pose_28.pdb]

ATOM      1  N   MET A   1     -12.159 -10.335  11.557  1.00  0.00           N  
ATOM      2  CA  MET A   1     -11.793  -8.909  11.420  1.00  0.00           C  
ATOM      3  C   MET A   1     -10.306  -8.769  11.155  1.00  0.00           C  
ATOM      4  O   MET A   1      -9.969  -8.033  10.248  1.00  0.00           O  
ATOM      5  CB  MET A   1     -12.177  -8.126  12.674  1.00  0.00           C  
ATOM      6  CEN MET A   1     -13.290  -6.908  13.270  1.00  0.00           X  
ATOM      7  H   MET A   1     -12.568 -10.667  12.407  1.00  0.00           H  
ATOM      8  N   TYR A   2      -9.448  -9.546  11.824  1.00  0.00           N  
ATOM      9  CA  TYR A   2      -7.988  -9.421  11.696  1.00  0.00           C  
ATOM     10  C   TYR A   2      -7.407  -9.560  10.283  1.00  0.00           C  
ATOM     11  O   TYR A   2      -6.440  -8.879   9.996  1.00  0.00           O  
ATOM     12  CB  TYR A   2      -7.320 -10.456  12.604  1.00  0.00           C  
ATOM     13  CEN TYR A   2      -6.589 -10.586  14.190  1.00  0.00           X  
ATOM     14  H   TYR A   2      -9.749 -10.032  12.658  1.00  0.00           H  
ATOM     15  N   GLY A   3      -8.001 -10.368   9.391  1.00  0.00           N  
ATOM     16  CA  GLY A   3      -7.499 -10.525   8.015  1.00  0.00           C  
ATOM     17  C   GLY A   3      -7.466  -9.205   7.234  1.00  0.00           C  
ATOM     18  O   GLY A   3      -6.430  -8.863   6.692  1.00  0.00           O  
ATOM     19  CEN GLY A   3      -7.499 -10.525   8.015  1.00  0.00           X  
ATOM     20  H   GLY A   3      -8.742 -10.981   9.704  1.00  0.00           H  
ATOM     21  N   LYS A   4      -8.538  -8.404   7.313  1.00  0.00           N  
ATOM     22  CA  LYS A   4      -8.611  -7.102   6.625  1.00  0.00           C  
ATOM     23  C   LYS A   4      -7.642  -6.062   7.196  1.00  0.00           C  
ATOM     24  O   LYS A   4      -7.034  -5.325   6.437  1.00  0.00           O  
ATOM     25  CB  LYS A   4     -10.038  -6.556   6.686  1.00  0.00           C  
ATOM     26  CEN LYS A   4     -11.885  -6.205   5.714  1.00  0.00           X  
ATOM     27  H   LYS A   4      -9.336  -8.706   7.857  1.00  0.00           H  
ATOM     28  N   LEU A   5      -7.529  -5.972   8.525  1.00  0.00           N  
ATOM     29  CA  LEU A   5      -6.644  -4.995   9.168  1.00  0.00           C  
ATOM     30  C   LEU A   5      -5.182  -5.200   8.750  1.00  0.00           C  
ATOM     31  O   LEU A   5      -4.508  -4.233   8.421  1.00  0.00           O  
ATOM     32  CB  LEU A   5      -6.779  -5.085  10.693  1.00  0.00           C  
ATOM     33  CEN LEU A   5      -7.493  -4.200  11.733  1.00  0.00           X  
ATOM     34  H   LEU A   5      -7.944  -6.698   9.093  1.00  0.00           H  
ATOM     35  N   ASN A   6      -4.699  -6.446   8.739  1.00  0.00           N  
ATOM     36  CA  ASN A   6      -3.335  -6.755   8.331  1.00  0.00           C  
ATOM     37  C   ASN A   6      -3.097  -6.348   6.874  1.00  0.00           C  
ATOM     38  O   ASN A   6      -2.035  -5.813   6.588  1.00  0.00           O  
ATOM     39  CB  ASN A   6      -3.017  -8.226   8.530  1.00  0.00           C  
ATOM     40  CEN ASN A   6      -2.600  -8.842   9.270  1.00  0.00           X  
ATOM     41  H   ASN A   6      -5.313  -7.218   8.957  1.00  0.00           H  
ATOM     42  N   ASP A   7      -4.108  -6.505   6.013  1.00  0.00           N  
ATOM     43  CA  ASP A   7      -4.036  -6.108   4.602  1.00  0.00           C  
ATOM     44  C   ASP A   7      -3.984  -4.571   4.492  1.00  0.00           C  
ATOM     45  O   ASP A   7      -3.199  -4.005   3.744  1.00  0.00           O  
ATOM     46  CB  ASP A   7      -5.230  -6.662   3.820  1.00  0.00           C  
ATOM     47  CEN ASP A   7      -5.475  -7.441   3.211  1.00  0.00           X  
ATOM     48  H   ASP A   7      -4.934  -7.004   6.311  1.00  0.00           H  
ATOM     49  N   LEU A   8      -4.747  -3.883   5.348  1.00  0.00           N  
ATOM     50  CA  LEU A   8      -4.795  -2.427   5.396  1.00  0.00           C  
ATOM     51  C   LEU A   8      -3.490  -1.774   5.872  1.00  0.00           C  
ATOM     52  O   LEU A   8      -3.101  -0.718   5.368  1.00  0.00           O  
ATOM     53  CB  LEU A   8      -5.955  -1.990   6.299  1.00  0.00           C  
ATOM     54  CEN LEU A   8      -7.367  -1.452   6.000  1.00  0.00           X  
ATOM     55  H   LEU A   8      -5.376  -4.407   5.940  1.00  0.00           H  
ATOM     56  N   LEU A   9      -2.819  -2.367   6.860  1.00  0.00           N  
ATOM     57  CA  LEU A   9      -1.549  -1.843   7.354  1.00  0.00           C  
ATOM     58  C   LEU A   9      -0.442  -1.952   6.304  1.00  0.00           C  
ATOM     59  O   LEU A   9       0.287  -0.982   6.095  1.00  0.00           O  
ATOM     60  CB  LEU A   9      -1.141  -2.581   8.635  1.00  0.00           C  
ATOM     61  CEN LEU A   9      -1.181  -2.190  10.125  1.00  0.00           X  
ATOM     62  H   LEU A   9      -3.149  -3.259   7.195  1.00  0.00           H  
ATOM     63  N   GLU A  10      -0.315  -3.102   5.648  1.00  0.00           N  
ATOM     64  CA  GLU A  10       0.677  -3.325   4.596  1.00  0.00           C  
ATOM     65  C   GLU A  10       0.500  -2.306   3.458  1.00  0.00           C  
ATOM     66  O   GLU A  10       1.476  -1.654   3.073  1.00  0.00           O  
ATOM     67  CB  GLU A  10       0.572  -4.752   4.054  1.00  0.00           C  
ATOM     68  CEN GLU A  10       1.124  -6.364   4.022  1.00  0.00           X  
ATOM     69  H   GLU A  10      -0.975  -3.845   5.834  1.00  0.00           H  
ATOM     70  N   ASP A  11      -0.737  -2.070   3.010  1.00  0.00           N  
ATOM     71  CA  ASP A  11      -1.055  -1.095   1.962  1.00  0.00           C  
ATOM     72  C   ASP A  11      -0.687   0.337   2.388  1.00  0.00           C  
ATOM     73  O   ASP A  11      -0.058   1.084   1.632  1.00  0.00           O  
ATOM     74  CB  ASP A  11      -2.540  -1.170   1.600  1.00  0.00           C  
ATOM     75  CEN ASP A  11      -3.159  -1.590   0.909  1.00  0.00           X  
ATOM     76  H   ASP A  11      -1.480  -2.676   3.329  1.00  0.00           H  
ATOM     77  N   LEU A  12      -1.022   0.726   3.627  1.00  0.00           N  
ATOM     78  CA  LEU A  12      -0.732   2.062   4.169  1.00  0.00           C  
ATOM     79  C   LEU A  12       0.772   2.340   4.227  1.00  0.00           C  
ATOM     80  O   LEU A  12       1.229   3.427   3.859  1.00  0.00           O  
ATOM     81  CB  LEU A  12      -1.350   2.210   5.565  1.00  0.00           C  
ATOM     82  CEN LEU A  12      -2.599   2.948   6.083  1.00  0.00           X  
ATOM     83  H   LEU A  12      -1.519   0.060   4.201  1.00  0.00           H  
ATOM     84  N   GLN A  13       1.558   1.355   4.660  1.00  0.00           N  
ATOM     85  CA  GLN A  13       3.012   1.473   4.743  1.00  0.00           C  
ATOM     86  C   GLN A  13       3.638   1.741   3.375  1.00  0.00           C  
ATOM     87  O   GLN A  13       4.568   2.548   3.265  1.00  0.00           O  
ATOM     88  CB  GLN A  13       3.615   0.200   5.343  1.00  0.00           C  
ATOM     89  CEN GLN A  13       4.253  -0.518   6.801  1.00  0.00           X  
ATOM     90  H   GLN A  13       1.128   0.470   4.888  1.00  0.00           H  
ATOM     91  N   GLU A  14       3.136   1.102   2.320  1.00  0.00           N  
ATOM     92  CA  GLU A  14       3.644   1.301   0.968  1.00  0.00           C  
ATOM     93  C   GLU A  14       3.314   2.701   0.440  1.00  0.00           C  
ATOM     94  O   GLU A  14       4.153   3.320  -0.225  1.00  0.00           O  
ATOM     95  CB  GLU A  14       3.075   0.236   0.027  1.00  0.00           C  
ATOM     96  CEN GLU A  14       3.245  -1.241  -0.806  1.00  0.00           X  
ATOM     97  H   GLU A  14       2.383   0.445   2.457  1.00  0.00           H  
ATOM     98  N   VAL A  15       2.143   3.246   0.785  1.00  0.00           N  
ATOM     99  CA  VAL A  15       1.735   4.609   0.412  1.00  0.00           C  
ATOM    100  C   VAL A  15       2.604   5.650   1.115  1.00  0.00           C  
ATOM    101  O   VAL A  15       3.055   6.599   0.470  1.00  0.00           O  
ATOM    102  CB  VAL A  15       0.257   4.876   0.754  1.00  0.00           C  
ATOM    103  CEN VAL A  15      -0.367   4.972   0.478  1.00  0.00           X  
ATOM    104  H   VAL A  15       1.513   2.687   1.343  1.00  0.00           H  
ATOM    105  N   LEU A  16       2.912   5.442   2.396  1.00  0.00           N  
ATOM    106  CA  LEU A  16       3.794   6.311   3.179  1.00  0.00           C  
ATOM    107  C   LEU A  16       5.205   6.396   2.595  1.00  0.00           C  
ATOM    108  O   LEU A  16       5.790   7.474   2.461  1.00  0.00           O  
ATOM    109  CB  LEU A  16       3.856   5.818   4.630  1.00  0.00           C  
ATOM    110  CEN LEU A  16       3.205   6.319   5.933  1.00  0.00           X  
ATOM    111  H   LEU A  16       2.495   4.646   2.857  1.00  0.00           H  
ATOM    112  N   LYS A  17       5.761   5.256   2.192  1.00  0.00           N  
ATOM    113  CA  LYS A  17       7.095   5.191   1.596  1.00  0.00           C  
ATOM    114  C   LYS A  17       7.161   5.951   0.271  1.00  0.00           C  
ATOM    115  O   LYS A  17       8.117   6.697   0.032  1.00  0.00           O  
ATOM    116  CB  LYS A  17       7.512   3.735   1.385  1.00  0.00           C  
ATOM    117  CEN LYS A  17       8.665   2.074   2.008  1.00  0.00           X  
ATOM    118  H   LYS A  17       5.237   4.405   2.333  1.00  0.00           H  
ATOM    119  N   ASN A  18       6.158   5.784  -0.588  1.00  0.00           N  
ATOM    120  CA  ASN A  18       6.087   6.433  -1.891  1.00  0.00           C  
ATOM    121  C   ASN A  18       5.998   7.956  -1.770  1.00  0.00           C  
ATOM    122  O   ASN A  18       6.779   8.653  -2.422  1.00  0.00           O  
ATOM    123  CB  ASN A  18       4.918   5.904  -2.701  1.00  0.00           C  
ATOM    124  CEN ASN A  18       4.733   5.149  -3.406  1.00  0.00           X  
ATOM    125  H   ASN A  18       5.399   5.176  -0.313  1.00  0.00           H  
ATOM    126  N   LEU A  19       5.117   8.469  -0.913  1.00  0.00           N  
ATOM    127  CA  LEU A  19       4.941   9.898  -0.676  1.00  0.00           C  
ATOM    128  C   LEU A  19       6.219  10.515  -0.122  1.00  0.00           C  
ATOM    129  O   LEU A  19       6.677  11.530  -0.648  1.00  0.00           O  
ATOM    130  CB  LEU A  19       3.769  10.139   0.284  1.00  0.00           C  
ATOM    131  CEN LEU A  19       2.327  10.637   0.069  1.00  0.00           X  
ATOM    132  H   LEU A  19       4.560   7.833  -0.360  1.00  0.00           H  
ATOM    133  N   HIS A  20       6.871   9.855   0.836  1.00  0.00           N  
ATOM    134  CA  HIS A  20       8.126  10.331   1.423  1.00  0.00           C  
ATOM    135  C   HIS A  20       9.284  10.383   0.426  1.00  0.00           C  
ATOM    136  O   HIS A  20      10.107  11.296   0.477  1.00  0.00           O  
ATOM    137  CB  HIS A  20       8.518   9.448   2.612  1.00  0.00           C  
ATOM    138  CEN HIS A  20       8.365   9.441   4.028  1.00  0.00           X  
ATOM    139  H   HIS A  20       6.429   9.046   1.246  1.00  0.00           H  
ATOM    140  N   LYS A  21       9.362   9.425  -0.501  1.00  0.00           N  
ATOM    141  CA  LYS A  21      10.399   9.410  -1.538  1.00  0.00           C  
ATOM    142  C   LYS A  21      10.169  10.451  -2.633  1.00  0.00           C  
ATOM    143  O   LYS A  21      11.135  10.997  -3.160  1.00  0.00           O  
ATOM    144  CB  LYS A  21      10.491   8.018  -2.166  1.00  0.00           C  
ATOM    145  CEN LYS A  21      11.506   6.170  -2.328  1.00  0.00           X  
ATOM    146  H   LYS A  21       8.724   8.644  -0.418  1.00  0.00           H  
ATOM    147  N   ASN A  22       8.921  10.673  -3.032  1.00  0.00           N  
ATOM    148  CA  ASN A  22       8.595  11.543  -4.167  1.00  0.00           C  
ATOM    149  C   ASN A  22       8.445  13.017  -3.770  1.00  0.00           C  
ATOM    150  O   ASN A  22       8.622  13.902  -4.606  1.00  0.00           O  
ATOM    151  CB  ASN A  22       7.335  11.069  -4.867  1.00  0.00           C  
ATOM    152  CEN ASN A  22       7.072  10.436  -5.662  1.00  0.00           X  
ATOM    153  H   ASN A  22       8.172  10.205  -2.547  1.00  0.00           H  
ATOM    154  N   TRP A  23       8.139  13.296  -2.506  1.00  0.00           N  
ATOM    155  CA  TRP A  23       7.936  14.653  -2.026  1.00  0.00           C  
ATOM    156  C   TRP A  23       9.266  15.369  -1.776  1.00  0.00           C  
ATOM    157  O   TRP A  23       9.887  15.275  -0.722  1.00  0.00           O  
ATOM    158  CB  TRP A  23       7.098  14.636  -0.746  1.00  0.00           C  
ATOM    159  CEN TRP A  23       5.562  15.170  -0.089  1.00  0.00           X  
ATOM    160  H   TRP A  23       7.934  12.544  -1.865  1.00  0.00           H  
ATOM    161  N   HIS A  24       9.703  16.132  -2.777  1.00  0.00           N  
ATOM    162  CA  HIS A  24      10.988  16.837  -2.764  1.00  0.00           C  
ATOM    163  C   HIS A  24      10.864  18.357  -2.507  1.00  0.00           C  
ATOM    164  O   HIS A  24      11.873  19.061  -2.550  1.00  0.00           O  
ATOM    165  CB  HIS A  24      11.719  16.599  -4.089  1.00  0.00           C  
ATOM    166  CEN HIS A  24      12.692  15.704  -4.621  1.00  0.00           X  
ATOM    167  H   HIS A  24       9.125  16.183  -3.603  1.00  0.00           H  
ATOM    168  N   GLY A  25       9.659  18.891  -2.260  1.00  0.00           N  
ATOM    169  CA  GLY A  25       9.411  20.338  -2.212  1.00  0.00           C  
ATOM    170  C   GLY A  25       9.027  20.879  -0.838  1.00  0.00           C  
ATOM    171  O   GLY A  25       7.865  20.824  -0.477  1.00  0.00           O  
ATOM    172  CEN GLY A  25       9.411  20.339  -2.212  1.00  0.00           X  
ATOM    173  H   GLY A  25       8.860  18.277  -2.178  1.00  0.00           H  
ATOM    174  N   GLY A  26       9.973  21.485  -0.115  1.00  0.00           N  
ATOM    175  CA  GLY A  26       9.705  22.235   1.126  1.00  0.00           C  
ATOM    176  C   GLY A  26       9.900  21.401   2.390  1.00  0.00           C  
ATOM    177  O   GLY A  26       9.110  20.511   2.684  1.00  0.00           O  
ATOM    178  CEN GLY A  26       9.705  22.236   1.126  1.00  0.00           X  
ATOM    179  H   GLY A  26      10.913  21.480  -0.482  1.00  0.00           H  
ATOM    180  N   LYS A  27      10.975  21.670   3.135  1.00  0.00           N  
ATOM    181  CA  LYS A  27      11.293  20.967   4.390  1.00  0.00           C  
ATOM    182  C   LYS A  27      10.183  21.062   5.441  1.00  0.00           C  
ATOM    183  O   LYS A  27       9.876  20.041   6.043  1.00  0.00           O  
ATOM    184  CB  LYS A  27      12.597  21.511   4.977  1.00  0.00           C  
ATOM    185  CEN LYS A  27      14.671  21.267   5.311  1.00  0.00           X  
ATOM    186  H   LYS A  27      11.570  22.438   2.855  1.00  0.00           H  
ATOM    187  N   ASP A  28       9.613  22.246   5.655  1.00  0.00           N  
ATOM    188  CA  ASP A  28       8.522  22.439   6.619  1.00  0.00           C  
ATOM    189  C   ASP A  28       7.303  21.561   6.311  1.00  0.00           C  
ATOM    190  O   ASP A  28       6.969  20.694   7.108  1.00  0.00           O  
ATOM    191  CB  ASP A  28       8.104  23.911   6.653  1.00  0.00           C  
ATOM    192  CEN ASP A  28       8.266  24.760   7.191  1.00  0.00           X  
ATOM    193  H   ASP A  28      10.068  23.083   5.318  1.00  0.00           H  
ATOM    194  N   ASN A  29       6.712  21.669   5.118  1.00  0.00           N  
ATOM    195  CA  ASN A  29       5.486  20.918   4.797  1.00  0.00           C  
ATOM    196  C   ASN A  29       5.658  19.396   4.920  1.00  0.00           C  
ATOM    197  O   ASN A  29       4.695  18.674   5.154  1.00  0.00           O  
ATOM    198  CB  ASN A  29       4.989  21.265   3.406  1.00  0.00           C  
ATOM    199  CEN ASN A  29       4.330  21.949   2.959  1.00  0.00           X  
ATOM    200  H   ASN A  29       6.963  22.451   4.531  1.00  0.00           H  
ATOM    201  N   LEU A  30       6.886  18.901   4.738  1.00  0.00           N  
ATOM    202  CA  LEU A  30       7.165  17.479   4.876  1.00  0.00           C  
ATOM    203  C   LEU A  30       7.053  17.026   6.330  1.00  0.00           C  
ATOM    204  O   LEU A  30       6.565  15.935   6.570  1.00  0.00           O  
ATOM    205  CB  LEU A  30       8.560  17.160   4.323  1.00  0.00           C  
ATOM    206  CEN LEU A  30       9.042  16.500   3.017  1.00  0.00           X  
ATOM    207  H   LEU A  30       7.655  19.548   4.641  1.00  0.00           H  
ATOM    208  N   HIS A  31       7.511  17.845   7.279  1.00  0.00           N  
ATOM    209  CA  HIS A  31       7.544  17.471   8.686  1.00  0.00           C  
ATOM    210  C   HIS A  31       6.129  17.230   9.217  1.00  0.00           C  
ATOM    211  O   HIS A  31       5.882  16.194   9.824  1.00  0.00           O  
ATOM    212  CB  HIS A  31       8.245  18.550   9.517  1.00  0.00           C  
ATOM    213  CEN HIS A  31       9.546  18.816  10.033  1.00  0.00           X  
ATOM    214  H   HIS A  31       7.739  18.800   7.045  1.00  0.00           H  
ATOM    215  N   ASP A  32       5.190  18.135   8.928  1.00  0.00           N  
ATOM    216  CA  ASP A  32       3.810  18.021   9.419  1.00  0.00           C  
ATOM    217  C   ASP A  32       3.120  16.761   8.877  1.00  0.00           C  
ATOM    218  O   ASP A  32       2.553  15.985   9.644  1.00  0.00           O  
ATOM    219  CB  ASP A  32       3.004  19.265   9.037  1.00  0.00           C  
ATOM    220  CEN ASP A  32       2.696  20.152   9.432  1.00  0.00           X  
ATOM    221  H   ASP A  32       5.439  18.957   8.400  1.00  0.00           H  
ATOM    222  N   VAL A  33       3.255  16.490   7.575  1.00  0.00           N  
ATOM    223  CA  VAL A  33       2.677  15.299   6.932  1.00  0.00           C  
ATOM    224  C   VAL A  33       3.280  14.001   7.476  1.00  0.00           C  
ATOM    225  O   VAL A  33       2.564  13.019   7.645  1.00  0.00           O  
ATOM    226  CB  VAL A  33       2.873  15.334   5.405  1.00  0.00           C  
ATOM    227  CEN VAL A  33       2.543  15.417   4.805  1.00  0.00           X  
ATOM    228  H   VAL A  33       3.748  17.164   7.008  1.00  0.00           H  
ATOM    229  N   ASP A  34       4.591  13.979   7.727  1.00  0.00           N  
ATOM    230  CA  ASP A  34       5.298  12.830   8.300  1.00  0.00           C  
ATOM    231  C   ASP A  34       4.750  12.512   9.692  1.00  0.00           C  
ATOM    232  O   ASP A  34       4.429  11.358   9.961  1.00  0.00           O  
ATOM    233  CB  ASP A  34       6.803  13.098   8.372  1.00  0.00           C  
ATOM    234  CEN ASP A  34       7.660  12.903   7.856  1.00  0.00           X  
ATOM    235  H   ASP A  34       5.131  14.811   7.547  1.00  0.00           H  
ATOM    236  N   ASN A  35       4.523  13.526  10.531  1.00  0.00           N  
ATOM    237  CA  ASN A  35       3.955  13.350  11.867  1.00  0.00           C  
ATOM    238  C   ASN A  35       2.527  12.794  11.811  1.00  0.00           C  
ATOM    239  O   ASN A  35       2.212  11.857  12.542  1.00  0.00           O  
ATOM    240  CB  ASN A  35       3.979  14.651  12.648  1.00  0.00           C  
ATOM    241  CEN ASN A  35       4.614  15.148  13.319  1.00  0.00           X  
ATOM    242  H   ASN A  35       4.762  14.461  10.237  1.00  0.00           H  
ATOM    243  N   HIS A  36       1.664  13.323  10.943  1.00  0.00           N  
ATOM    244  CA  HIS A  36       0.307  12.799  10.803  1.00  0.00           C  
ATOM    245  C   HIS A  36       0.301  11.343  10.313  1.00  0.00           C  
ATOM    246  O   HIS A  36      -0.474  10.531  10.809  1.00  0.00           O  
ATOM    247  CB  HIS A  36      -0.505  13.676   9.845  1.00  0.00           C  
ATOM    248  CEN HIS A  36      -1.415  14.771   9.918  1.00  0.00           X  
ATOM    249  H   HIS A  36       1.938  14.123  10.390  1.00  0.00           H  
ATOM    250  N   LEU A  37       1.180  10.972   9.378  1.00  0.00           N  
ATOM    251  CA  LEU A  37       1.282   9.586   8.904  1.00  0.00           C  
ATOM    252  C   LEU A  37       1.724   8.623  10.009  1.00  0.00           C  
ATOM    253  O   LEU A  37       1.157   7.537  10.117  1.00  0.00           O  
ATOM    254  CB  LEU A  37       2.255   9.508   7.721  1.00  0.00           C  
ATOM    255  CEN LEU A  37       2.044   9.370   6.201  1.00  0.00           X  
ATOM    256  H   LEU A  37       1.821  11.663   9.015  1.00  0.00           H  
ATOM    257  N   GLN A  38       2.702   9.007  10.832  1.00  0.00           N  
ATOM    258  CA  GLN A  38       3.167   8.176  11.943  1.00  0.00           C  
ATOM    259  C   GLN A  38       2.042   7.934  12.951  1.00  0.00           C  
ATOM    260  O   GLN A  38       1.808   6.778  13.289  1.00  0.00           O  
ATOM    261  CB  GLN A  38       4.359   8.834  12.643  1.00  0.00           C  
ATOM    262  CEN GLN A  38       6.098   8.826  12.795  1.00  0.00           X  
ATOM    263  H   GLN A  38       3.093   9.932  10.725  1.00  0.00           H  
ATOM    264  N   ASN A  39       1.297   8.970  13.347  1.00  0.00           N  
ATOM    265  CA  ASN A  39       0.170   8.831  14.279  1.00  0.00           C  
ATOM    266  C   ASN A  39      -0.909   7.896  13.718  1.00  0.00           C  
ATOM    267  O   ASN A  39      -1.380   7.004  14.418  1.00  0.00           O  
ATOM    268  CB  ASN A  39      -0.435  10.181  14.621  1.00  0.00           C  
ATOM    269  CEN ASN A  39      -0.327  10.922  15.356  1.00  0.00           X  
ATOM    270  H   ASN A  39       1.562   9.901  13.060  1.00  0.00           H  
ATOM    271  N   VAL A  40      -1.228   8.010  12.423  1.00  0.00           N  
ATOM    272  CA  VAL A  40      -2.212   7.136  11.764  1.00  0.00           C  
ATOM    273  C   VAL A  40      -1.765   5.666  11.791  1.00  0.00           C  
ATOM    274  O   VAL A  40      -2.560   4.783  12.105  1.00  0.00           O  
ATOM    275  CB  VAL A  40      -2.454   7.560  10.303  1.00  0.00           C  
ATOM    276  CEN VAL A  40      -2.914   7.848   9.878  1.00  0.00           X  
ATOM    277  H   VAL A  40      -0.837   8.785  11.908  1.00  0.00           H  
ATOM    278  N   ILE A  41      -0.496   5.382  11.480  1.00  0.00           N  
ATOM    279  CA  ILE A  41       0.063   4.022  11.530  1.00  0.00           C  
ATOM    280  C   ILE A  41      -0.060   3.421  12.933  1.00  0.00           C  
ATOM    281  O   ILE A  41      -0.462   2.260  13.068  1.00  0.00           O  
ATOM    282  CB  ILE A  41       1.542   4.001  11.103  1.00  0.00           C  
ATOM    283  CEN ILE A  41       2.225   3.942  10.256  1.00  0.00           X  
ATOM    284  H   ILE A  41       0.122   6.155  11.270  1.00  0.00           H  
ATOM    285  N   GLU A  42       0.279   4.185  13.973  1.00  0.00           N  
ATOM    286  CA  GLU A  42       0.126   3.771  15.367  1.00  0.00           C  
ATOM    287  C   GLU A  42      -1.318   3.384  15.680  1.00  0.00           C  
ATOM    288  O   GLU A  42      -1.547   2.327  16.267  1.00  0.00           O  
ATOM    289  CB  GLU A  42       0.586   4.887  16.308  1.00  0.00           C  
ATOM    290  CEN GLU A  42       1.779   5.573  17.313  1.00  0.00           X  
ATOM    291  H   GLU A  42       0.609   5.122  13.799  1.00  0.00           H  
ATOM    292  N   ASP A  43      -2.295   4.158  15.210  1.00  0.00           N  
ATOM    293  CA  ASP A  43      -3.708   3.867  15.422  1.00  0.00           C  
ATOM    294  C   ASP A  43      -4.134   2.565  14.733  1.00  0.00           C  
ATOM    295  O   ASP A  43      -4.851   1.749  15.324  1.00  0.00           O  
ATOM    296  CB  ASP A  43      -4.566   5.032  14.920  1.00  0.00           C  
ATOM    297  CEN ASP A  43      -5.041   5.863  15.268  1.00  0.00           X  
ATOM    298  H   ASP A  43      -2.054   5.048  14.798  1.00  0.00           H  
ATOM    299  N   ILE A  44      -3.664   2.309  13.504  1.00  0.00           N  
ATOM    300  CA  ILE A  44      -4.032   1.097  12.748  1.00  0.00           C  
ATOM    301  C   ILE A  44      -3.433  -0.130  13.431  1.00  0.00           C  
ATOM    302  O   ILE A  44      -4.102  -1.158  13.594  1.00  0.00           O  
ATOM    303  CB  ILE A  44      -3.550   1.153  11.287  1.00  0.00           C  
ATOM    304  CEN ILE A  44      -3.797   1.485  10.278  1.00  0.00           X  
ATOM    305  H   ILE A  44      -3.066   3.002  13.080  1.00  0.00           H  
ATOM    306  N   HIS A  45      -2.176  -0.029  13.850  1.00  0.00           N  
ATOM    307  CA  HIS A  45      -1.477  -1.098  14.531  1.00  0.00           C  
ATOM    308  C   HIS A  45      -2.179  -1.500  15.843  1.00  0.00           C  
ATOM    309  O   HIS A  45      -2.304  -2.695  16.112  1.00  0.00           O  
ATOM    310  CB  HIS A  45      -0.028  -0.685  14.809  1.00  0.00           C  
ATOM    311  CEN HIS A  45       1.253  -0.824  14.201  1.00  0.00           X  
ATOM    312  H   HIS A  45      -1.704   0.858  13.730  1.00  0.00           H  
ATOM    313  N   ASP A  46      -2.719  -0.553  16.613  1.00  0.00           N  
ATOM    314  CA  ASP A  46      -3.447  -0.824  17.862  1.00  0.00           C  
ATOM    315  C   ASP A  46      -4.791  -1.519  17.597  1.00  0.00           C  
ATOM    316  O   ASP A  46      -5.131  -2.524  18.234  1.00  0.00           O  
ATOM    317  CB  ASP A  46      -3.674   0.475  18.639  1.00  0.00           C  
ATOM    318  CEN ASP A  46      -3.270   1.011  19.405  1.00  0.00           X  
ATOM    319  H   ASP A  46      -2.630   0.411  16.324  1.00  0.00           H  
ATOM    320  N   PHE A  47      -5.533  -1.057  16.587  1.00  0.00           N  
ATOM    321  CA  PHE A  47      -6.745  -1.719  16.115  1.00  0.00           C  
ATOM    322  C   PHE A  47      -6.461  -3.164  15.680  1.00  0.00           C  
ATOM    323  O   PHE A  47      -7.168  -4.087  16.095  1.00  0.00           O  
ATOM    324  CB  PHE A  47      -7.363  -0.931  14.958  1.00  0.00           C  
ATOM    325  CEN PHE A  47      -8.520   0.135  14.730  1.00  0.00           X  
ATOM    326  H   PHE A  47      -5.246  -0.196  16.145  1.00  0.00           H  
ATOM    327  N   MET A  48      -5.390  -3.393  14.914  1.00  0.00           N  
ATOM    328  CA  MET A  48      -4.940  -4.735  14.544  1.00  0.00           C  
ATOM    329  C   MET A  48      -4.574  -5.603  15.748  1.00  0.00           C  
ATOM    330  O   MET A  48      -5.022  -6.746  15.838  1.00  0.00           O  
ATOM    331  CB  MET A  48      -3.743  -4.632  13.600  1.00  0.00           C  
ATOM    332  CEN MET A  48      -3.261  -4.865  11.930  1.00  0.00           X  
ATOM    333  H   MET A  48      -4.855  -2.591  14.606  1.00  0.00           H  
ATOM    334  N   GLN A  49      -3.785  -5.084  16.689  1.00  0.00           N  
ATOM    335  CA  GLN A  49      -3.365  -5.847  17.868  1.00  0.00           C  
ATOM    336  C   GLN A  49      -4.476  -6.008  18.922  1.00  0.00           C  
ATOM    337  O   GLN A  49      -4.408  -6.905  19.762  1.00  0.00           O  
ATOM    338  CB  GLN A  49      -2.150  -5.175  18.513  1.00  0.00           C  
ATOM    339  CEN GLN A  49      -0.410  -5.218  18.649  1.00  0.00           X  
ATOM    340  H   GLN A  49      -3.452  -4.137  16.584  1.00  0.00           H  
ATOM    341  N   GLY A  50      -5.536  -5.198  18.845  1.00  0.00           N  
ATOM    342  CA  GLY A  50      -6.653  -5.208  19.784  1.00  0.00           C  
ATOM    343  C   GLY A  50      -6.617  -4.048  20.777  1.00  0.00           C  
ATOM    344  O   GLY A  50      -7.150  -4.181  21.878  1.00  0.00           O  
ATOM    345  CEN GLY A  50      -6.654  -5.208  19.784  1.00  0.00           X  
ATOM    346  H   GLY A  50      -5.545  -4.500  18.115  1.00  0.00           H  
ATOM    347  N   GLY A  51      -6.004  -2.920  20.406  1.00  0.00           N  
ATOM    348  CA  GLY A  51      -5.831  -1.749  21.267  1.00  0.00           C  
ATOM    349  C   GLY A  51      -6.949  -0.707  21.168  1.00  0.00           C  
ATOM    350  O   GLY A  51      -7.025   0.177  22.028  1.00  0.00           O  
ATOM    351  CEN GLY A  51      -5.831  -1.749  21.268  1.00  0.00           X  
ATOM    352  H   GLY A  51      -5.607  -2.858  19.480  1.00  0.00           H  
ATOM    353  N   GLY A  52      -7.827  -0.762  20.159  1.00  0.00           N  
ATOM    354  CA  GLY A  52      -8.855   0.260  19.956  1.00  0.00           C  
ATOM    355  C   GLY A  52     -10.281  -0.241  19.743  1.00  0.00           C  
ATOM    356  O   GLY A  52     -10.537  -1.231  19.068  1.00  0.00           O  
ATOM    357  CEN GLY A  52      -8.855   0.260  19.956  1.00  0.00           X  
ATOM    358  H   GLY A  52      -7.670  -1.444  19.427  1.00  0.00           H  
ATOM    359  N   SER A  53     -11.229   0.505  20.310  1.00  0.00           N  
ATOM    360  CA  SER A  53     -12.663   0.345  20.063  1.00  0.00           C  
ATOM    361  C   SER A  53     -13.113   1.313  18.959  1.00  0.00           C  
ATOM    362  O   SER A  53     -12.283   1.997  18.362  1.00  0.00           O  
ATOM    363  CB  SER A  53     -13.449   0.580  21.339  1.00  0.00           C  
ATOM    364  CEN SER A  53     -13.583   0.793  21.820  1.00  0.00           X  
ATOM    365  H   SER A  53     -10.949   1.379  20.730  1.00  0.00           H  
ATOM    366  N   GLY A  54     -14.422   1.436  18.711  1.00  0.00           N  
ATOM    367  CA  GLY A  54     -14.950   2.322  17.660  1.00  0.00           C  
ATOM    368  C   GLY A  54     -14.365   3.747  17.667  1.00  0.00           C  
ATOM    369  O   GLY A  54     -14.212   4.347  16.610  1.00  0.00           O  
ATOM    370  CEN GLY A  54     -14.951   2.322  17.659  1.00  0.00           X  
ATOM    371  H   GLY A  54     -15.075   0.854  19.217  1.00  0.00           H  
ATOM    372  N   GLY A  55     -13.962   4.266  18.838  1.00  0.00           N  
ATOM    373  CA  GLY A  55     -13.353   5.592  18.966  1.00  0.00           C  
ATOM    374  C   GLY A  55     -11.980   5.707  18.296  1.00  0.00           C  
ATOM    375  O   GLY A  55     -11.706   6.736  17.688  1.00  0.00           O  
ATOM    376  CEN GLY A  55     -13.353   5.593  18.966  1.00  0.00           X  
ATOM    377  H   GLY A  55     -13.948   3.663  19.645  1.00  0.00           H  
ATOM    378  N   LYS A  56     -11.153   4.645  18.319  1.00  0.00           N  
ATOM    379  CA  LYS A  56      -9.894   4.611  17.551  1.00  0.00           C  
ATOM    380  C   LYS A  56     -10.169   4.670  16.052  1.00  0.00           C  
ATOM    381  O   LYS A  56      -9.454   5.346  15.334  1.00  0.00           O  
ATOM    382  CB  LYS A  56      -9.089   3.355  17.886  1.00  0.00           C  
ATOM    383  CEN LYS A  56      -7.450   2.469  18.889  1.00  0.00           X  
ATOM    384  H   LYS A  56     -11.462   3.797  18.771  1.00  0.00           H  
ATOM    385  N   LEU A  57     -11.244   4.030  15.577  1.00  0.00           N  
ATOM    386  CA  LEU A  57     -11.672   4.177  14.179  1.00  0.00           C  
ATOM    387  C   LEU A  57     -12.103   5.603  13.840  1.00  0.00           C  
ATOM    388  O   LEU A  57     -11.671   6.136  12.826  1.00  0.00           O  
ATOM    389  CB  LEU A  57     -12.818   3.201  13.880  1.00  0.00           C  
ATOM    390  CEN LEU A  57     -12.879   1.861  13.122  1.00  0.00           X  
ATOM    391  H   LEU A  57     -11.783   3.454  16.208  1.00  0.00           H  
ATOM    392  N   GLN A  58     -12.914   6.240  14.685  1.00  0.00           N  
ATOM    393  CA  GLN A  58     -13.332   7.626  14.451  1.00  0.00           C  
ATOM    394  C   GLN A  58     -12.145   8.589  14.363  1.00  0.00           C  
ATOM    395  O   GLN A  58     -12.145   9.465  13.502  1.00  0.00           O  
ATOM    396  CB  GLN A  58     -14.278   8.086  15.563  1.00  0.00           C  
ATOM    397  CEN GLN A  58     -15.952   8.342  15.988  1.00  0.00           X  
ATOM    398  H   GLN A  58     -13.203   5.772  15.534  1.00  0.00           H  
ATOM    399  N   GLU A  59     -11.150   8.427  15.234  1.00  0.00           N  
ATOM    400  CA  GLU A  59      -9.939   9.252  15.223  1.00  0.00           C  
ATOM    401  C   GLU A  59      -9.109   8.985  13.962  1.00  0.00           C  
ATOM    402  O   GLU A  59      -8.719   9.939  13.294  1.00  0.00           O  
ATOM    403  CB  GLU A  59      -9.099   8.991  16.475  1.00  0.00           C  
ATOM    404  CEN GLU A  59      -8.609   9.439  18.044  1.00  0.00           X  
ATOM    405  H   GLU A  59     -11.199   7.679  15.913  1.00  0.00           H  
ATOM    406  N   MET A  60      -9.003   7.723  13.540  1.00  0.00           N  
ATOM    407  CA  MET A  60      -8.221   7.309  12.367  1.00  0.00           C  
ATOM    408  C   MET A  60      -8.774   7.883  11.061  1.00  0.00           C  
ATOM    409  O   MET A  60      -8.014   8.264  10.177  1.00  0.00           O  
ATOM    410  CB  MET A  60      -8.174   5.785  12.284  1.00  0.00           C  
ATOM    411  CEN MET A  60      -7.101   4.410  12.483  1.00  0.00           X  
ATOM    412  H   MET A  60      -9.408   6.994  14.111  1.00  0.00           H  
ATOM    413  N   MET A  61     -10.102   7.988  10.933  1.00  0.00           N  
ATOM    414  CA  MET A  61     -10.732   8.617   9.767  1.00  0.00           C  
ATOM    415  C   MET A  61     -10.307  10.081   9.625  1.00  0.00           C  
ATOM    416  O   MET A  61      -9.891  10.501   8.549  1.00  0.00           O  
ATOM    417  CB  MET A  61     -12.252   8.517   9.872  1.00  0.00           C  
ATOM    418  CEN MET A  61     -13.648   7.716   9.173  1.00  0.00           X  
ATOM    419  H   MET A  61     -10.684   7.618  11.670  1.00  0.00           H  
ATOM    420  N   LYS A  62     -10.388  10.873  10.695  1.00  0.00           N  
ATOM    421  CA  LYS A  62      -9.987  12.280  10.670  1.00  0.00           C  
ATOM    422  C   LYS A  62      -8.501  12.441  10.348  1.00  0.00           C  
ATOM    423  O   LYS A  62      -8.168  13.324   9.563  1.00  0.00           O  
ATOM    424  CB  LYS A  62     -10.307  12.948  12.008  1.00  0.00           C  
ATOM    425  CEN LYS A  62     -11.555  14.228  13.139  1.00  0.00           X  
ATOM    426  H   LYS A  62     -10.669  10.462  11.576  1.00  0.00           H  
ATOM    427  N   GLU A  63      -7.633  11.610  10.915  1.00  0.00           N  
ATOM    428  CA  GLU A  63      -6.195  11.634  10.618  1.00  0.00           C  
ATOM    429  C   GLU A  63      -5.942  11.408   9.129  1.00  0.00           C  
ATOM    430  O   GLU A  63      -5.209  12.155   8.485  1.00  0.00           O  
ATOM    431  CB  GLU A  63      -5.456  10.578  11.442  1.00  0.00           C  
ATOM    432  CEN GLU A  63      -4.506  10.158  12.793  1.00  0.00           X  
ATOM    433  H   GLU A  63      -7.967  10.919  11.572  1.00  0.00           H  
ATOM    434  N   PHE A  64      -6.654  10.453   8.536  1.00  0.00           N  
ATOM    435  CA  PHE A  64      -6.552  10.175   7.113  1.00  0.00           C  
ATOM    436  C   PHE A  64      -6.968  11.379   6.246  1.00  0.00           C  
ATOM    437  O   PHE A  64      -6.248  11.774   5.329  1.00  0.00           O  
ATOM    438  CB  PHE A  64      -7.406   8.954   6.764  1.00  0.00           C  
ATOM    439  CEN PHE A  64      -7.212   7.392   6.545  1.00  0.00           X  
ATOM    440  H   PHE A  64      -7.212   9.839   9.110  1.00  0.00           H  
ATOM    441  N   GLN A  65      -8.089  12.028   6.572  1.00  0.00           N  
ATOM    442  CA  GLN A  65      -8.556  13.212   5.844  1.00  0.00           C  
ATOM    443  C   GLN A  65      -7.623  14.414   6.040  1.00  0.00           C  
ATOM    444  O   GLN A  65      -7.386  15.165   5.096  1.00  0.00           O  
ATOM    445  CB  GLN A  65      -9.972  13.583   6.292  1.00  0.00           C  
ATOM    446  CEN GLN A  65     -11.666  13.474   5.882  1.00  0.00           X  
ATOM    447  H   GLN A  65      -8.627  11.697   7.359  1.00  0.00           H  
ATOM    448  N   GLN A  66      -7.058  14.586   7.235  1.00  0.00           N  
ATOM    449  CA  GLN A  66      -6.074  15.642   7.488  1.00  0.00           C  
ATOM    450  C   GLN A  66      -4.807  15.438   6.660  1.00  0.00           C  
ATOM    451  O   GLN A  66      -4.344  16.385   6.028  1.00  0.00           O  
ATOM    452  CB  GLN A  66      -5.712  15.691   8.975  1.00  0.00           C  
ATOM    453  CEN GLN A  66      -6.002  16.527  10.479  1.00  0.00           X  
ATOM    454  H   GLN A  66      -7.246  13.918   7.965  1.00  0.00           H  
ATOM    455  N   VAL A  67      -4.305  14.200   6.571  1.00  0.00           N  
ATOM    456  CA  VAL A  67      -3.127  13.881   5.748  1.00  0.00           C  
ATOM    457  C   VAL A  67      -3.361  14.243   4.292  1.00  0.00           C  
ATOM    458  O   VAL A  67      -2.525  14.897   3.678  1.00  0.00           O  
ATOM    459  CB  VAL A  67      -2.754  12.389   5.835  1.00  0.00           C  
ATOM    460  CEN VAL A  67      -2.285  11.948   6.081  1.00  0.00           X  
ATOM    461  H   VAL A  67      -4.737  13.469   7.118  1.00  0.00           H  
ATOM    462  N   LEU A  68      -4.496  13.836   3.724  1.00  0.00           N  
ATOM    463  CA  LEU A  68      -4.809  14.104   2.324  1.00  0.00           C  
ATOM    464  C   LEU A  68      -4.830  15.587   1.994  1.00  0.00           C  
ATOM    465  O   LEU A  68      -4.346  15.981   0.932  1.00  0.00           O  
ATOM    466  CB  LEU A  68      -6.159  13.472   1.964  1.00  0.00           C  
ATOM    467  CEN LEU A  68      -6.543  12.202   1.180  1.00  0.00           X  
ATOM    468  H   LEU A  68      -5.168  13.341   4.293  1.00  0.00           H  
ATOM    469  N   ASP A  69      -5.415  16.388   2.874  1.00  0.00           N  
ATOM    470  CA  ASP A  69      -5.462  17.833   2.694  1.00  0.00           C  
ATOM    471  C   ASP A  69      -4.044  18.415   2.670  1.00  0.00           C  
ATOM    472  O   ASP A  69      -3.733  19.244   1.814  1.00  0.00           O  
ATOM    473  CB  ASP A  69      -6.291  18.486   3.802  1.00  0.00           C  
ATOM    474  CEN ASP A  69      -7.231  18.838   3.975  1.00  0.00           X  
ATOM    475  H   ASP A  69      -5.859  15.988   3.688  1.00  0.00           H  
ATOM    476  N   GLU A  70      -3.149  17.939   3.540  1.00  0.00           N  
ATOM    477  CA  GLU A  70      -1.755  18.393   3.606  1.00  0.00           C  
ATOM    478  C   GLU A  70      -0.977  18.008   2.349  1.00  0.00           C  
ATOM    479  O   GLU A  70      -0.236  18.828   1.807  1.00  0.00           O  
ATOM    480  CB  GLU A  70      -1.064  17.816   4.844  1.00  0.00           C  
ATOM    481  CEN GLU A  70      -0.524  17.993   6.450  1.00  0.00           X  
ATOM    482  H   GLU A  70      -3.443  17.212   4.177  1.00  0.00           H  
ATOM    483  N   LEU A  71      -1.179  16.798   1.830  1.00  0.00           N  
ATOM    484  CA  LEU A  71      -0.478  16.274   0.664  1.00  0.00           C  
ATOM    485  C   LEU A  71      -0.894  16.993  -0.612  1.00  0.00           C  
ATOM    486  O   LEU A  71      -0.039  17.308  -1.436  1.00  0.00           O  
ATOM    487  CB  LEU A  71      -0.732  14.767   0.531  1.00  0.00           C  
ATOM    488  CEN LEU A  71       0.133  13.530   0.840  1.00  0.00           X  
ATOM    489  H   LEU A  71      -1.862  16.211   2.284  1.00  0.00           H  
ATOM    490  N   ASN A  72      -2.180  17.283  -0.775  1.00  0.00           N  
ATOM    491  CA  ASN A  72      -2.719  17.892  -1.982  1.00  0.00           C  
ATOM    492  C   ASN A  72      -2.078  19.262  -2.255  1.00  0.00           C  
ATOM    493  O   ASN A  72      -1.597  19.506  -3.362  1.00  0.00           O  
ATOM    494  CB  ASN A  72      -4.229  18.020  -1.902  1.00  0.00           C  
ATOM    495  CEN ASN A  72      -5.077  17.463  -2.171  1.00  0.00           X  
ATOM    496  H   ASN A  72      -2.815  17.052  -0.024  1.00  0.00           H  
ATOM    497  N   ASN A  73      -2.009  20.134  -1.245  1.00  0.00           N  
ATOM    498  CA  ASN A  73      -1.460  21.481  -1.387  1.00  0.00           C  
ATOM    499  C   ASN A  73       0.010  21.459  -1.822  1.00  0.00           C  
ATOM    500  O   ASN A  73       0.383  22.111  -2.798  1.00  0.00           O  
ATOM    501  CB  ASN A  73      -1.611  22.273  -0.101  1.00  0.00           C  
ATOM    502  CEN ASN A  73      -2.302  22.931   0.336  1.00  0.00           X  
ATOM    503  H   ASN A  73      -2.347  19.846  -0.338  1.00  0.00           H  
ATOM    504  N   HIS A  74       0.844  20.687  -1.130  1.00  0.00           N  
ATOM    505  CA  HIS A  74       2.278  20.604  -1.391  1.00  0.00           C  
ATOM    506  C   HIS A  74       2.613  19.900  -2.703  1.00  0.00           C  
ATOM    507  O   HIS A  74       3.612  20.210  -3.355  1.00  0.00           O  
ATOM    508  CB  HIS A  74       2.983  19.890  -0.233  1.00  0.00           C  
ATOM    509  CEN HIS A  74       3.665  20.232   0.970  1.00  0.00           X  
ATOM    510  H   HIS A  74       0.488  20.216  -0.311  1.00  0.00           H  
ATOM    511  N   LEU A  75       1.769  18.965  -3.130  1.00  0.00           N  
ATOM    512  CA  LEU A  75       2.007  18.138  -4.300  1.00  0.00           C  
ATOM    513  C   LEU A  75       1.270  18.622  -5.562  1.00  0.00           C  
ATOM    514  O   LEU A  75       1.256  17.889  -6.550  1.00  0.00           O  
ATOM    515  CB  LEU A  75       1.610  16.691  -3.982  1.00  0.00           C  
ATOM    516  CEN LEU A  75       2.430  15.434  -3.635  1.00  0.00           X  
ATOM    517  H   LEU A  75       0.973  18.747  -2.548  1.00  0.00           H  
ATOM    518  N   GLN A  76       0.710  19.839  -5.616  1.00  0.00           N  
ATOM    519  CA  GLN A  76      -0.026  20.317  -6.808  1.00  0.00           C  
ATOM    520  C   GLN A  76       0.798  20.248  -8.121  1.00  0.00           C  
ATOM    521  O   GLN A  76       0.230  20.077  -9.200  1.00  0.00           O  
ATOM    522  CB  GLN A  76      -0.491  21.758  -6.583  1.00  0.00           C  
ATOM    523  CEN GLN A  76      -1.848  22.757  -6.125  1.00  0.00           X  
ATOM    524  H   GLN A  76       0.753  20.427  -4.796  1.00  0.00           H  
ATOM    525  N   GLY A  77       2.141  20.296  -8.057  1.00  0.00           N  
ATOM    526  CA  GLY A  77       3.042  20.267  -9.220  1.00  0.00           C  
ATOM    527  C   GLY A  77       3.328  18.891  -9.865  1.00  0.00           C  
ATOM    528  O   GLY A  77       3.897  18.850 -10.951  1.00  0.00           O  
ATOM    529  CEN GLY A  77       3.042  20.267  -9.220  1.00  0.00           X  
ATOM    530  H   GLY A  77       2.550  20.286  -7.134  1.00  0.00           H  
ATOM    531  N   GLY A  78       2.946  17.763  -9.253  1.00  0.00           N  
ATOM    532  CA  GLY A  78       3.232  16.395  -9.717  1.00  0.00           C  
ATOM    533  C   GLY A  78       1.989  15.528  -9.948  1.00  0.00           C  
ATOM    534  O   GLY A  78       1.819  14.509  -9.285  1.00  0.00           O  
ATOM    535  CEN GLY A  78       3.232  16.394  -9.718  1.00  0.00           X  
ATOM    536  H   GLY A  78       2.540  17.857  -8.334  1.00  0.00           H  
ATOM    537  N   LYS A  79       1.113  15.926 -10.880  1.00  0.00           N  
ATOM    538  CA  LYS A  79      -0.214  15.330 -11.147  1.00  0.00           C  
ATOM    539  C   LYS A  79      -0.306  13.791 -11.089  1.00  0.00           C  
ATOM    540  O   LYS A  79      -1.276  13.275 -10.549  1.00  0.00           O  
ATOM    541  CB  LYS A  79      -0.702  15.799 -12.518  1.00  0.00           C  
ATOM    542  CEN LYS A  79      -1.934  17.088 -13.657  1.00  0.00           X  
ATOM    543  H   LYS A  79       1.305  16.833 -11.278  1.00  0.00           H  
ATOM    544  N   HIS A  80       0.651  13.055 -11.662  1.00  0.00           N  
ATOM    545  CA  HIS A  80       0.660  11.589 -11.575  1.00  0.00           C  
ATOM    546  C   HIS A  80       0.858  11.078 -10.142  1.00  0.00           C  
ATOM    547  O   HIS A  80       0.187  10.135  -9.729  1.00  0.00           O  
ATOM    548  CB  HIS A  80       1.753  11.013 -12.482  1.00  0.00           C  
ATOM    549  CEN HIS A  80       1.875  10.496 -13.804  1.00  0.00           X  
ATOM    550  H   HIS A  80       1.417  13.531 -12.114  1.00  0.00           H  
ATOM    551  N   THR A  81       1.727  11.736  -9.371  1.00  0.00           N  
ATOM    552  CA  THR A  81       2.032  11.335  -7.994  1.00  0.00           C  
ATOM    553  C   THR A  81       0.866  11.672  -7.069  1.00  0.00           C  
ATOM    554  O   THR A  81       0.503  10.843  -6.244  1.00  0.00           O  
ATOM    555  CB  THR A  81       3.308  12.017  -7.467  1.00  0.00           C  
ATOM    556  CEN THR A  81       3.881  12.127  -7.496  1.00  0.00           X  
ATOM    557  H   THR A  81       2.203  12.553  -9.726  1.00  0.00           H  
ATOM    558  N   VAL A  82       0.228  12.834  -7.273  1.00  0.00           N  
ATOM    559  CA  VAL A  82      -0.970  13.242  -6.511  1.00  0.00           C  
ATOM    560  C   VAL A  82      -2.111  12.307  -6.768  1.00  0.00           C  
ATOM    561  O   VAL A  82      -2.783  11.915  -5.834  1.00  0.00           O  
ATOM    562  CB  VAL A  82      -1.423  14.672  -6.858  1.00  0.00           C  
ATOM    563  CEN VAL A  82      -1.469  15.314  -6.612  1.00  0.00           X  
ATOM    564  H   VAL A  82       0.575  13.462  -7.985  1.00  0.00           H  
ATOM    565  N   HIS A  83      -2.337  11.963  -8.036  1.00  0.00           N  
ATOM    566  CA  HIS A  83      -3.439  11.090  -8.374  1.00  0.00           C  
ATOM    567  C   HIS A  83      -3.236   9.699  -7.776  1.00  0.00           C  
ATOM    568  O   HIS A  83      -4.149   9.166  -7.163  1.00  0.00           O  
ATOM    569  CB  HIS A  83      -3.604  10.996  -9.894  1.00  0.00           C  
ATOM    570  CEN HIS A  83      -4.375  11.615 -10.920  1.00  0.00           X  
ATOM    571  H   HIS A  83      -1.803  12.394  -8.779  1.00  0.00           H  
ATOM    572  N   HIS A  84      -2.032   9.133  -7.901  1.00  0.00           N  
ATOM    573  CA  HIS A  84      -1.744   7.827  -7.324  1.00  0.00           C  
ATOM    574  C   HIS A  84      -1.896   7.826  -5.794  1.00  0.00           C  
ATOM    575  O   HIS A  84      -2.595   6.978  -5.254  1.00  0.00           O  
ATOM    576  CB  HIS A  84      -0.331   7.377  -7.710  1.00  0.00           C  
ATOM    577  CEN HIS A  84       0.295   6.580  -8.712  1.00  0.00           X  
ATOM    578  H   HIS A  84      -1.291   9.639  -8.365  1.00  0.00           H  
ATOM    579  N   ILE A  85      -1.327   8.826  -5.114  1.00  0.00           N  
ATOM    580  CA  ILE A  85      -1.413   8.955  -3.653  1.00  0.00           C  
ATOM    581  C   ILE A  85      -2.846   9.274  -3.210  1.00  0.00           C  
ATOM    582  O   ILE A  85      -3.326   8.708  -2.240  1.00  0.00           O  
ATOM    583  CB  ILE A  85      -0.466  10.049  -3.125  1.00  0.00           C  
ATOM    584  CEN ILE A  85       0.550  10.267  -2.798  1.00  0.00           X  
ATOM    585  H   ILE A  85      -0.836   9.545  -5.628  1.00  0.00           H  
ATOM    586  N   GLU A  86      -3.560  10.125  -3.946  1.00  0.00           N  
ATOM    587  CA  GLU A  86      -4.953  10.483  -3.688  1.00  0.00           C  
ATOM    588  C   GLU A  86      -5.886   9.268  -3.795  1.00  0.00           C  
ATOM    589  O   GLU A  86      -6.743   9.091  -2.933  1.00  0.00           O  
ATOM    590  CB  GLU A  86      -5.403  11.578  -4.657  1.00  0.00           C  
ATOM    591  CEN GLU A  86      -5.699  13.222  -4.993  1.00  0.00           X  
ATOM    592  H   GLU A  86      -3.100  10.577  -4.722  1.00  0.00           H  
ATOM    593  N   GLN A  87      -5.737   8.425  -4.825  1.00  0.00           N  
ATOM    594  CA  GLN A  87      -6.530   7.195  -4.966  1.00  0.00           C  
ATOM    595  C   GLN A  87      -6.242   6.212  -3.833  1.00  0.00           C  
ATOM    596  O   GLN A  87      -7.193   5.683  -3.260  1.00  0.00           O  
ATOM    597  CB  GLN A  87      -6.245   6.524  -6.312  1.00  0.00           C  
ATOM    598  CEN GLN A  87      -6.839   6.291  -7.936  1.00  0.00           X  
ATOM    599  H   GLN A  87      -4.998   8.600  -5.493  1.00  0.00           H  
ATOM    600  N   ASN A  88      -4.973   6.028  -3.453  1.00  0.00           N  
ATOM    601  CA  ASN A  88      -4.593   5.092  -2.388  1.00  0.00           C  
ATOM    602  C   ASN A  88      -5.230   5.503  -1.053  1.00  0.00           C  
ATOM    603  O   ASN A  88      -5.815   4.696  -0.341  1.00  0.00           O  
ATOM    604  CB  ASN A  88      -3.086   4.989  -2.245  1.00  0.00           C  
ATOM    605  CEN ASN A  88      -2.305   4.390  -2.610  1.00  0.00           X  
ATOM    606  H   ASN A  88      -4.233   6.480  -3.968  1.00  0.00           H  
ATOM    607  N   ILE A  89      -5.203   6.798  -0.745  1.00  0.00           N  
ATOM    608  CA  ILE A  89      -5.804   7.321   0.475  1.00  0.00           C  
ATOM    609  C   ILE A  89      -7.333   7.133   0.504  1.00  0.00           C  
ATOM    610  O   ILE A  89      -7.878   6.713   1.527  1.00  0.00           O  
ATOM    611  CB  ILE A  89      -5.478   8.815   0.651  1.00  0.00           C  
ATOM    612  CEN ILE A  89      -4.744   9.531   1.023  1.00  0.00           X  
ATOM    613  H   ILE A  89      -4.714   7.430  -1.360  1.00  0.00           H  
ATOM    614  N   LYS A  90      -8.060   7.418  -0.579  1.00  0.00           N  
ATOM    615  CA  LYS A  90      -9.519   7.211  -0.608  1.00  0.00           C  
ATOM    616  C   LYS A  90      -9.890   5.746  -0.393  1.00  0.00           C  
ATOM    617  O   LYS A  90     -10.789   5.471   0.398  1.00  0.00           O  
ATOM    618  CB  LYS A  90     -10.103   7.702  -1.934  1.00  0.00           C  
ATOM    619  CEN LYS A  90     -11.181   9.177  -3.000  1.00  0.00           X  
ATOM    620  H   LYS A  90      -7.581   7.695  -1.423  1.00  0.00           H  
ATOM    621  N   GLU A  91      -9.196   4.830  -1.058  1.00  0.00           N  
ATOM    622  CA  GLU A  91      -9.452   3.392  -0.935  1.00  0.00           C  
ATOM    623  C   GLU A  91      -9.233   2.905   0.503  1.00  0.00           C  
ATOM    624  O   GLU A  91     -10.104   2.232   1.054  1.00  0.00           O  
ATOM    625  CB  GLU A  91      -8.558   2.607  -1.897  1.00  0.00           C  
ATOM    626  CEN GLU A  91      -8.340   1.791  -3.377  1.00  0.00           X  
ATOM    627  H   GLU A  91      -8.438   5.125  -1.656  1.00  0.00           H  
ATOM    628  N   ILE A  92      -8.161   3.351   1.167  1.00  0.00           N  
ATOM    629  CA  ILE A  92      -7.835   2.993   2.559  1.00  0.00           C  
ATOM    630  C   ILE A  92      -8.917   3.509   3.527  1.00  0.00           C  
ATOM    631  O   ILE A  92      -9.373   2.772   4.403  1.00  0.00           O  
ATOM    632  CB  ILE A  92      -6.466   3.555   2.983  1.00  0.00           C  
ATOM    633  CEN ILE A  92      -5.391   3.376   2.988  1.00  0.00           X  
ATOM    634  H   ILE A  92      -7.496   3.915   0.652  1.00  0.00           H  
ATOM    635  N   PHE A  93      -9.398   4.745   3.354  1.00  0.00           N  
ATOM    636  CA  PHE A  93     -10.476   5.301   4.178  1.00  0.00           C  
ATOM    637  C   PHE A  93     -11.778   4.513   4.051  1.00  0.00           C  
ATOM    638  O   PHE A  93     -12.412   4.211   5.062  1.00  0.00           O  
ATOM    639  CB  PHE A  93     -10.722   6.764   3.806  1.00  0.00           C  
ATOM    640  CEN PHE A  93     -10.318   8.209   4.333  1.00  0.00           X  
ATOM    641  H   PHE A  93      -8.999   5.305   2.614  1.00  0.00           H  
ATOM    642  N   HIS A  94     -12.162   4.168   2.825  1.00  0.00           N  
ATOM    643  CA  HIS A  94     -13.373   3.398   2.568  1.00  0.00           C  
ATOM    644  C   HIS A  94     -13.324   2.034   3.271  1.00  0.00           C  
ATOM    645  O   HIS A  94     -14.280   1.645   3.948  1.00  0.00           O  
ATOM    646  CB  HIS A  94     -13.579   3.209   1.062  1.00  0.00           C  
ATOM    647  CEN HIS A  94     -14.296   3.833   0.000  1.00  0.00           X  
ATOM    648  H   HIS A  94     -11.583   4.431   2.041  1.00  0.00           H  
ATOM    649  N   HIS A  95     -12.193   1.339   3.182  1.00  0.00           N  
ATOM    650  CA  HIS A  95     -11.980   0.053   3.836  1.00  0.00           C  
ATOM    651  C   HIS A  95     -12.047   0.152   5.370  1.00  0.00           C  
ATOM    652  O   HIS A  95     -12.710  -0.682   5.991  1.00  0.00           O  
ATOM    653  CB  HIS A  95     -10.630  -0.536   3.411  1.00  0.00           C  
ATOM    654  CEN HIS A  95     -10.126  -1.441   2.433  1.00  0.00           X  
ATOM    655  H   HIS A  95     -11.444   1.709   2.612  1.00  0.00           H  
ATOM    656  N   LEU A  96     -11.434   1.169   5.996  1.00  0.00           N  
ATOM    657  CA  LEU A  96     -11.476   1.348   7.458  1.00  0.00           C  
ATOM    658  C   LEU A  96     -12.894   1.617   7.951  1.00  0.00           C  
ATOM    659  O   LEU A  96     -13.300   1.065   8.973  1.00  0.00           O  
ATOM    660  CB  LEU A  96     -10.547   2.493   7.882  1.00  0.00           C  
ATOM    661  CEN LEU A  96      -9.158   2.520   8.548  1.00  0.00           X  
ATOM    662  H   LEU A  96     -10.946   1.852   5.435  1.00  0.00           H  
ATOM    663  N   GLU A  97     -13.663   2.428   7.229  1.00  0.00           N  
ATOM    664  CA  GLU A  97     -15.036   2.752   7.600  1.00  0.00           C  
ATOM    665  C   GLU A  97     -15.945   1.517   7.506  1.00  0.00           C  
ATOM    666  O   GLU A  97     -16.712   1.245   8.432  1.00  0.00           O  
ATOM    667  CB  GLU A  97     -15.575   3.875   6.711  1.00  0.00           C  
ATOM    668  CEN GLU A  97     -15.924   5.525   6.466  1.00  0.00           X  
ATOM    669  H   GLU A  97     -13.271   2.868   6.409  1.00  0.00           H  
ATOM    670  N   GLU A  98     -15.811   0.713   6.446  1.00  0.00           N  
ATOM    671  CA  GLU A  98     -16.575  -0.527   6.267  1.00  0.00           C  
ATOM    672  C   GLU A  98     -16.278  -1.590   7.337  1.00  0.00           C  
ATOM    673  O   GLU A  98     -17.203  -2.258   7.811  1.00  0.00           O  
ATOM    674  CB  GLU A  98     -16.301  -1.108   4.877  1.00  0.00           C  
ATOM    675  CEN GLU A  98     -16.754  -1.313   3.247  1.00  0.00           X  
ATOM    676  H   GLU A  98     -15.143   0.975   5.734  1.00  0.00           H  
ATOM    677  N   LEU A  99     -15.006  -1.792   7.685  1.00  0.00           N  
ATOM    678  CA  LEU A  99     -14.586  -2.722   8.733  1.00  0.00           C  
ATOM    679  C   LEU A  99     -15.130  -2.332  10.109  1.00  0.00           C  
ATOM    680  O   LEU A  99     -15.529  -3.216  10.860  1.00  0.00           O  
ATOM    681  CB  LEU A  99     -13.055  -2.804   8.776  1.00  0.00           C  
ATOM    682  CEN LEU A  99     -12.050  -3.861   8.279  1.00  0.00           X  
ATOM    683  H   LEU A  99     -14.298  -1.242   7.220  1.00  0.00           H  
ATOM    684  N   VAL A 100     -15.177  -1.035  10.425  1.00  0.00           N  
ATOM    685  CA  VAL A 100     -15.709  -0.513  11.697  1.00  0.00           C  
ATOM    686  C   VAL A 100     -17.196  -0.830  11.850  1.00  0.00           C  
ATOM    687  O   VAL A 100     -17.616  -1.315  12.899  1.00  0.00           O  
ATOM    688  CB  VAL A 100     -15.510   1.010  11.815  1.00  0.00           C  
ATOM    689  CEN VAL A 100     -15.155   1.499  12.146  1.00  0.00           X  
ATOM    690  H   VAL A 100     -14.821  -0.376   9.746  1.00  0.00           H  
ATOM    691  N   HIS A 101     -18.008  -0.535  10.829  1.00  0.00           N  
ATOM    692  CA  HIS A 101     -19.455  -0.772  10.847  1.00  0.00           C  
ATOM    693  C   HIS A 101     -19.867  -2.257  10.870  1.00  0.00           C  
ATOM    694  O   HIS A 101     -20.987  -2.560  11.290  1.00  0.00           O  
ATOM    695  CB  HIS A 101     -20.100  -0.089   9.637  1.00  0.00           C  
ATOM    696  CEN HIS A 101     -20.724   1.153   9.325  1.00  0.00           X  
ATOM    697  H   HIS A 101     -17.620  -0.019  10.053  1.00  0.00           H  
ATOM    698  N   ARG A 102     -19.007  -3.185  10.431  1.00  0.00           N  
ATOM    699  CA  ARG A 102     -19.265  -4.640  10.446  1.00  0.00           C  
ATOM    700  C   ARG A 102     -19.466  -5.177  11.855  1.00  0.00           C  
ATOM    701  O   ARG A 102     -20.358  -6.040  11.994  1.00  0.00           O  
ATOM    702  CB  ARG A 102     -18.182  -5.423   9.719  1.00  0.00           C  
ATOM    703  CEN ARG A 102     -16.975  -6.634   7.922  1.00  0.00           X  
ATOM    704  H   ARG A 102     -18.055  -2.898  10.259  1.00  0.00           H  
TER                                                                             
# All scores below are weighted scores, not raw scores.
#BEGIN_POSE_ENERGIES_TABLE ./minmover_pdb/pose_28.pdb
label vdw cenpack pair env cbeta hs_pair ss_pair sheet total
weights 1 0.5 1 1 0.25 1 1 1 NA
pose 0.30437 -6.50194 -11.7265 -24.9985 5.50808 0 0 0 -37.4145
MET:NtermProteinFull_1 0 -0.0161 -0.0499 0.6168 0.069 0 0 0 0.6198
TYR_2 0 0.08567 0.0006 0.83566 0.06961 0 0 0 0.99153
GLY_3 0 0.04483 -0.04243 0.0322 0.07034 0 0 0 0.10494
LYS_4 0 0.10278 -0.09811 -0.60186 0.0425 0 0 0 -0.5547
LEU_5 0 -0.16477 -0.34636 -0.45811 0.03624 0 0 0 -0.933
ASN_6 0 -0.25342 0.01023 -0.40966 0.04314 0 0 0 -0.60971
ASP_7 0 0.02328 0.05583 -0.42964 0.06893 0 0 0 -0.28161
LEU_8 0 -0.42407 -0.67945 -0.39148 0.03584 0 0 0 -1.45916
LEU_9 0 -0.36212 -0.30205 0.08126 0.03615 0 0 0 -0.54676
GLU_10 0 -0.02702 0.07468 -0.92601 0.06923 0 0 0 -0.80913
ASP_11 0 0.13788 -0.06198 -0.31759 0.06919 0 0 0 -0.1725
LEU_12 0 -0.01248 -0.62082 -0.52948 0.04504 0 0 0 -1.11775
GLN_13 0 -0.06105 0.19123 -0.4142 0.06886 0 0 0 -0.21515
GLU_14 0 -0.01142 -0.01629 -0.92601 0.06924 0 0 0 -0.88448
VAL_15 0 0.06365 -0.34414 -0.19594 0.04513 0 0 0 -0.4313
LEU_16 0 0.17104 -0.52873 -0.30366 0.04458 0 0 0 -0.61677
LYS_17 0 -0.03946 -0.00937 -0.8715 0.06999 0 0 0 -0.85034
ASN_18 0 0.16252 -0.05105 -0.24178 0.06879 0 0 0 -0.06151
LEU_19 0 0.452 -0.62131 -0.50394 0.03711 0 0 0 -0.63615
HIS_20 0 -0.026 0.11718 -0.06774 0.06908 0 0 0 0.09252
LYS_21 0 -0.04263 0.0022 -1.04927 0.07025 0 0 0 -1.01945
ASN_22 0 0.08582 0.34462 -0.19403 0.06887 0 0 0 0.30529
TRP_23 0 -0.29298 0.0375 -0.3396 0.03811 0 0 0 -0.55696
HIS_24 0 -0.08234 -0.16394 0.20362 0.06961 0 0 0 0.02695
GLY_25 0 0.02914 -0.11965 0.0322 0.06956 0 0 0 0.01125
GLY_26 0 0.03097 -0.06736 0.0322 0.04456 0 0 0 0.04037
LYS_27 0 -0.00936 0.0375 -1.04927 0.07203 0 0 0 -0.9491
ASP_28 0 -0.01675 -0.06527 -0.60822 0.07034 0 0 0 -0.6199
ASN_29 0 0.55747 -0.25638 -0.19403 0.04277 0 0 0 0.14983
LEU_30 0 0.10923 0.20883 0.08126 0.06896 0 0 0 0.46828
HIS_D_31 0 -0.05935 -0.10995 0.11054 0.0693 0 0 0 0.01054
ASP_32 0 -0.22642 -0.0099 -0.42964 0.06902 0 0 0 -0.59694
VAL_33 0 -0.32548 -0.09485 -0.10438 0.0366 0 0 0 -0.48811
ASP_34 0 -0.12913 -0.14131 -0.31759 0.06919 0 0 0 -0.51884
ASN_35 0 -0.06237 -0.04509 -0.36221 0.06881 0 0 0 -0.40086
HIS_D_36 0 -0.59564 -0.16353 -0.11266 0.03528 0 0 0 -0.83655
LEU_37 0 0.28892 -0.54672 -0.45811 0.045 0 0 0 -0.67091
GLN_38 0 -0.00116 -0.00908 -0.55896 0.06894 0 0 0 -0.50026
ASN_39 0 -0.20395 -0.13258 -0.19403 0.06928 0 0 0 -0.46128
VAL_40 0 -0.3059 -0.48215 -0.19594 0.03637 0 0 0 -0.94762
ILE_41 0 -0.16727 -0.34072 0.47679 0.05534 0 0 0 0.02414
GLU_42 0 -0.09142 -0.29632 -0.60186 0.06878 0 0 0 -0.92083
ASP_43 0 -0.32404 0.07833 0.34071 0.03126 0 0 0 0.12626
ILE_44 0 -0.39049 -0.64289 -0.49284 0.03297 0 0 0 -1.49325
HIS_D_45 0 -0.21934 0.19402 -0.02241 0.06928 0 0 0 0.02154
ASP_46 0 -0.23115 -0.41773 -0.37876 0.03493 0 0 0 -0.99271
PHE_47 0 -0.45195 -0.48196 -0.4994 0.0357 0 0 0 -1.3976
MET_48 0 -0.20098 -0.07476 0.10186 0.03561 0 0 0 -0.13827
GLN_49 0 -0.0441 0.09307 -0.60368 0.06947 0 0 0 -0.48524
GLY_50 0 0.07283 0.03228 -0.07965 0.04317 0 0 0 0.06863
GLY_51 0 -0.07443 0.02058 0.16011 0.03032 0 0 0 0.13658
GLY_52 0 -0.03011 0.01895 -0.08884 0.03807 0 0 0 -0.06192
SER_53 0 -0.01666 0.01382 -0.22078 0.03634 0 0 0 -0.18728
GLY_54 0 -0.17369 0.09152 -0.0429 0.02992 0 0 0 -0.09515
GLY_55 0 0.01323 0.01091 -0.07965 0.03556 0 0 0 -0.01994
LYS_56 0 -0.44454 -0.86063 -0.09974 0.03449 0 0 0 -1.37042
LEU_57 0.15218 0.38086 -0.27244 -0.30366 0.03103 0 0 0 -0.01202
GLN_58 0 -0.04192 0.01043 -0.55896 0.06936 0 0 0 -0.52108
GLU_59 0 -0.12612 -0.02466 -0.4886 0.06905 0 0 0 -0.57033
MET_60 0 -0.45144 -0.00854 -0.40511 0.03348 0 0 0 -0.83161
MET_61 0 -0.07291 -0.0276 0.4784 0.04336 0 0 0 0.42125
LYS_62 0 -0.09783 -0.04385 -0.96458 0.06894 0 0 0 -1.03731
GLU_63 0 -0.50732 0.1277 -0.00141 0.03662 0 0 0 -0.34441
PHE_64 0 -0.20533 -0.42198 -0.30123 0.03294 0 0 0 -0.8956
GLN_65 0 -0.08357 -0.00247 -0.4142 0.06926 0 0 0 -0.43098
GLN_66 0 -0.22935 -0.05453 -0.49415 0.06893 0 0 0 -0.7091
VAL_67 0 -0.40827 -0.60095 -0.35242 0.03493 0 0 0 -1.32671
LEU_68 0 0.31662 0.16616 -0.06582 0.07054 0 0 0 0.48751
ASP_69 0 -0.11954 -0.03993 -0.52292 0.06894 0 0 0 -0.61345
GLU_70 0 -0.49321 -0.02479 0.14567 0.03521 0 0 0 -0.33713
LEU_71 0 -0.23544 -0.34788 -0.52948 0.03856 0 0 0 -1.07424
ASN_72 0 -0.23982 0.2057 -0.24178 0.06928 0 0 0 -0.20662
ASN_73 0 -0.01393 -0.18063 -0.40966 0.0693 0 0 0 -0.53492
HIS_74 0 0.53568 -0.021 -0.15264 0.04336 0 0 0 0.4054
LEU_75 0 -0.22144 -0.10348 -0.19483 0.0357 0 0 0 -0.48406
GLN_76 0 -0.04054 -0.02605 -0.59803 0.07072 0 0 0 -0.59389
GLY_77 0 -0.05212 -0.10905 0.35201 0.06947 0 0 0 0.26031
GLY_78 0 -0.04245 -0.02283 -0.0429 0.0353 0 0 0 -0.07289
LYS_79 0 0 0 -0.8715 0.07072 0 0 0 -0.80078
HIS_80 0 -0.01577 -0.0363 0.20362 0.07016 0 0 0 0.2217
THR_81 0 -0.03661 -0.15707 -0.18847 0.03487 0 0 0 -0.34728
VAL_82 0 0.03207 0.18916 -0.00525 0.03488 0 0 0 0.25086
HIS_D_83 0 -0.02703 -0.0132 0.11054 0.06947 0 0 0 0.13978
HIS_D_84 0 0.07463 -0.04349 -0.02241 0.06878 0 0 0 0.0775
ILE_85 0 0.19352 -0.02946 -0.49284 0.0361 0 0 0 -0.29267
GLU_86 0 -0.13548 0.35076 -0.25924 0.04298 0 0 0 -0.00098
GLN_87 0 -0.04622 0.00633 -0.59803 0.06947 0 0 0 -0.56844
ASN_88 0 0.19512 0.03994 -0.13901 0.0699 0 0 0 0.16595
ILE_89 0 0.37832 -0.67077 -0.31819 0.07162 0 0 0 -0.53903
LYS_90 0 0.0385 0.11711 -0.77863 0.06922 0 0 0 -0.55379
GLU_91 0 0.00316 0.02695 -0.71584 0.06882 0 0 0 -0.61691
ILE_92 0 -0.32051 -0.41924 -0.06945 0.03346 0 0 0 -0.77574
PHE_93 0 -0.16299 -0.34236 0.24077 0.03561 0 0 0 -0.22897
HIS_94 0 -0.10411 0.05316 0.20362 0.06893 0 0 0 0.22159
HIS_95 0 -0.14958 -0.10841 -0.06774 0.06846 0 0 0 -0.25728
LEU_96 0 -0.2138 -0.8452 -0.39148 0.03713 0 0 0 -1.41335
GLU_97 0 -0.11172 0.06429 -0.37543 0.06902 0 0 0 -0.35384
GLU_98 0 0.03271 -0.36203 -0.71584 0.06937 0 0 0 -0.97579
LEU_99 0 0.09472 -0.2949 0.4149 0.0335 0 0 0 0.24822
VAL_100 0.15218 0.54992 -0.00497 0.10145 0.04318 0 0 0 0.84176
HIS_D_101 0 -0.05116 0.05505 0.21997 0.07025 0 0 0 0.29411
ARG:CtermProteinFull_102 0 -0.08994 0.18171 -0.55583 0.04587 0 0 0 -0.41819
#END_POSE_ENERGIES_TABLE ./minmover_pdb/pose_28.pdb
