# Supplementary material for: Selection of a promiscuous minimalist cAMP phosphodiesterase from a library of de novo designed proteins
Source: Nat Chem. 2024 May 3;16(7):1200–8. doi: 10.1038/s41557-024-01490-4 (PMC11230910; doi:10.1038/s41557-024-01490-4)
Supplement: Supplementary file 3 — MD input files, scripts and final structures derived from MD, AlphaFold2, EMSfold and MultiSFold. [file 41557_2024_1490_MOESM3_ESM.zip › Computational_Data/4_MultiSFold/s824/pose_29.pdb]

ATOM      1  N   MET A   1       0.626  -1.111   0.146  1.00  0.00           N  
ATOM      2  CA  MET A   1       1.928  -0.476  -0.009  1.00  0.00           C  
ATOM      3  C   MET A   1       1.949   0.975   0.449  1.00  0.00           C  
ATOM      4  O   MET A   1       2.967   1.436   0.966  1.00  0.00           O  
ATOM      5  CB  MET A   1       2.369  -0.562  -1.469  1.00  0.00           C  
ATOM      6  CEN MET A   1       3.510  -1.361  -2.536  1.00  0.00           X  
ATOM      7  H   MET A   1       0.149  -1.476  -0.654  1.00  0.00           H  
ATOM      8  N   TYR A   2       0.830   1.696   0.293  1.00  0.00           N  
ATOM      9  CA  TYR A   2       0.787   3.134   0.599  1.00  0.00           C  
ATOM     10  C   TYR A   2       1.244   3.497   2.009  1.00  0.00           C  
ATOM     11  O   TYR A   2       1.979   4.463   2.187  1.00  0.00           O  
ATOM     12  CB  TYR A   2      -0.632   3.664   0.382  1.00  0.00           C  
ATOM     13  CEN TYR A   2      -1.584   4.518  -0.815  1.00  0.00           X  
ATOM     14  H   TYR A   2      -0.003   1.287  -0.101  1.00  0.00           H  
ATOM     15  N   GLY A   3       0.810   2.733   3.016  1.00  0.00           N  
ATOM     16  CA  GLY A   3       1.230   3.009   4.385  1.00  0.00           C  
ATOM     17  C   GLY A   3       2.742   2.918   4.534  1.00  0.00           C  
ATOM     18  O   GLY A   3       3.367   3.791   5.140  1.00  0.00           O  
ATOM     19  CEN GLY A   3       1.230   3.009   4.385  1.00  0.00           X  
ATOM     20  H   GLY A   3       0.171   1.979   2.829  1.00  0.00           H  
ATOM     21  N   LYS A   4       3.329   1.860   3.976  1.00  0.00           N  
ATOM     22  CA  LYS A   4       4.769   1.661   4.054  1.00  0.00           C  
ATOM     23  C   LYS A   4       5.502   2.803   3.345  1.00  0.00           C  
ATOM     24  O   LYS A   4       6.524   3.272   3.840  1.00  0.00           O  
ATOM     25  CB  LYS A   4       5.160   0.314   3.444  1.00  0.00           C  
ATOM     26  CEN LYS A   4       5.764  -1.694   3.728  1.00  0.00           X  
ATOM     27  H   LYS A   4       2.760   1.184   3.491  1.00  0.00           H  
ATOM     28  N   LEU A   5       4.963   3.302   2.230  1.00  0.00           N  
ATOM     29  CA  LEU A   5       5.623   4.393   1.519  1.00  0.00           C  
ATOM     30  C   LEU A   5       5.604   5.684   2.319  1.00  0.00           C  
ATOM     31  O   LEU A   5       6.596   6.414   2.339  1.00  0.00           O  
ATOM     32  CB  LEU A   5       4.960   4.610   0.153  1.00  0.00           C  
ATOM     33  CEN LEU A   5       5.379   4.243  -1.283  1.00  0.00           X  
ATOM     34  H   LEU A   5       4.092   2.923   1.858  1.00  0.00           H  
ATOM     35  N   ASN A   6       4.499   5.955   3.017  1.00  0.00           N  
ATOM     36  CA  ASN A   6       4.409   7.166   3.810  1.00  0.00           C  
ATOM     37  C   ASN A   6       5.529   7.167   4.844  1.00  0.00           C  
ATOM     38  O   ASN A   6       6.154   8.205   5.080  1.00  0.00           O  
ATOM     39  CB  ASN A   6       3.054   7.307   4.479  1.00  0.00           C  
ATOM     40  CEN ASN A   6       2.129   7.762   4.283  1.00  0.00           X  
ATOM     41  H   ASN A   6       3.693   5.336   2.961  1.00  0.00           H  
ATOM     42  N   ASP A   7       5.818   5.999   5.446  1.00  0.00           N  
ATOM     43  CA  ASP A   7       6.891   5.943   6.441  1.00  0.00           C  
ATOM     44  C   ASP A   7       8.245   6.178   5.775  1.00  0.00           C  
ATOM     45  O   ASP A   7       9.105   6.874   6.316  1.00  0.00           O  
ATOM     46  CB  ASP A   7       6.886   4.598   7.171  1.00  0.00           C  
ATOM     47  CEN ASP A   7       6.557   4.178   8.039  1.00  0.00           X  
ATOM     48  H   ASP A   7       5.277   5.163   5.213  1.00  0.00           H  
ATOM     49  N   LEU A   8       8.410   5.651   4.558  1.00  0.00           N  
ATOM     50  CA  LEU A   8       9.660   5.826   3.833  1.00  0.00           C  
ATOM     51  C   LEU A   8       9.846   7.285   3.486  1.00  0.00           C  
ATOM     52  O   LEU A   8      10.910   7.857   3.736  1.00  0.00           O  
ATOM     53  CB  LEU A   8       9.680   4.963   2.565  1.00  0.00           C  
ATOM     54  CEN LEU A   8      10.406   3.653   2.204  1.00  0.00           X  
ATOM     55  H   LEU A   8       7.671   5.074   4.155  1.00  0.00           H  
ATOM     56  N   LEU A   9       8.793   7.907   2.963  1.00  0.00           N  
ATOM     57  CA  LEU A   9       8.860   9.298   2.573  1.00  0.00           C  
ATOM     58  C   LEU A   9       9.160  10.145   3.800  1.00  0.00           C  
ATOM     59  O   LEU A   9       9.977  11.066   3.733  1.00  0.00           O  
ATOM     60  CB  LEU A   9       7.550   9.738   1.908  1.00  0.00           C  
ATOM     61  CEN LEU A   9       7.162  10.012   0.442  1.00  0.00           X  
ATOM     62  H   LEU A   9       7.935   7.388   2.791  1.00  0.00           H  
ATOM     63  N   GLU A  10       8.507   9.841   4.933  1.00  0.00           N  
ATOM     64  CA  GLU A  10       8.740  10.671   6.110  1.00  0.00           C  
ATOM     65  C   GLU A  10      10.209  10.593   6.538  1.00  0.00           C  
ATOM     66  O   GLU A  10      10.821  11.626   6.824  1.00  0.00           O  
ATOM     67  CB  GLU A  10       7.826  10.243   7.260  1.00  0.00           C  
ATOM     68  CEN GLU A  10       6.412  10.466   8.184  1.00  0.00           X  
ATOM     69  H   GLU A  10       7.857   9.055   4.955  1.00  0.00           H  
ATOM     70  N   ASP A  11      10.803   9.391   6.541  1.00  0.00           N  
ATOM     71  CA  ASP A  11      12.184   9.279   6.994  1.00  0.00           C  
ATOM     72  C   ASP A  11      13.133  10.051   6.052  1.00  0.00           C  
ATOM     73  O   ASP A  11      14.075  10.698   6.522  1.00  0.00           O  
ATOM     74  CB  ASP A  11      12.597   7.808   7.083  1.00  0.00           C  
ATOM     75  CEN ASP A  11      12.682   7.057   7.766  1.00  0.00           X  
ATOM     76  H   ASP A  11      10.282   8.561   6.258  1.00  0.00           H  
ATOM     77  N   LEU A  12      12.874  10.026   4.738  1.00  0.00           N  
ATOM     78  CA  LEU A  12      13.746  10.713   3.778  1.00  0.00           C  
ATOM     79  C   LEU A  12      13.719  12.216   4.018  1.00  0.00           C  
ATOM     80  O   LEU A  12      14.749  12.892   3.954  1.00  0.00           O  
ATOM     81  CB  LEU A  12      13.322  10.394   2.339  1.00  0.00           C  
ATOM     82  CEN LEU A  12      13.918   9.480   1.252  1.00  0.00           X  
ATOM     83  H   LEU A  12      12.068   9.499   4.398  1.00  0.00           H  
ATOM     84  N   GLN A  13      12.528  12.750   4.297  1.00  0.00           N  
ATOM     85  CA  GLN A  13      12.400  14.171   4.577  1.00  0.00           C  
ATOM     86  C   GLN A  13      13.215  14.539   5.818  1.00  0.00           C  
ATOM     87  O   GLN A  13      13.951  15.531   5.812  1.00  0.00           O  
ATOM     88  CB  GLN A  13      10.931  14.551   4.780  1.00  0.00           C  
ATOM     89  CEN GLN A  13       9.532  15.267   4.020  1.00  0.00           X  
ATOM     90  H   GLN A  13      11.702  12.147   4.296  1.00  0.00           H  
ATOM     91  N   GLU A  14      13.134  13.712   6.874  1.00  0.00           N  
ATOM     92  CA  GLU A  14      13.837  14.047   8.110  1.00  0.00           C  
ATOM     93  C   GLU A  14      15.342  14.108   7.830  1.00  0.00           C  
ATOM     94  O   GLU A  14      16.003  15.087   8.182  1.00  0.00           O  
ATOM     95  CB  GLU A  14      13.532  13.026   9.209  1.00  0.00           C  
ATOM     96  CEN GLU A  14      12.670  12.576  10.608  1.00  0.00           X  
ATOM     97  H   GLU A  14      12.551  12.872   6.817  1.00  0.00           H  
ATOM     98  N   VAL A  15      15.872  13.102   7.121  1.00  0.00           N  
ATOM     99  CA  VAL A  15      17.291  13.082   6.792  1.00  0.00           C  
ATOM    100  C   VAL A  15      17.684  14.272   5.934  1.00  0.00           C  
ATOM    101  O   VAL A  15      18.678  14.942   6.217  1.00  0.00           O  
ATOM    102  CB  VAL A  15      17.680  11.786   6.057  1.00  0.00           C  
ATOM    103  CEN VAL A  15      18.023  11.192   6.124  1.00  0.00           X  
ATOM    104  H   VAL A  15      15.270  12.325   6.844  1.00  0.00           H  
ATOM    105  N   LEU A  16      16.900  14.556   4.899  1.00  0.00           N  
ATOM    106  CA  LEU A  16      17.197  15.672   4.014  1.00  0.00           C  
ATOM    107  C   LEU A  16      17.180  16.971   4.825  1.00  0.00           C  
ATOM    108  O   LEU A  16      18.081  17.808   4.697  1.00  0.00           O  
ATOM    109  CB  LEU A  16      16.190  15.730   2.859  1.00  0.00           C  
ATOM    110  CEN LEU A  16      16.286  15.357   1.367  1.00  0.00           X  
ATOM    111  H   LEU A  16      16.093  13.957   4.712  1.00  0.00           H  
ATOM    112  N   LYS A  17      16.179  17.122   5.698  1.00  0.00           N  
ATOM    113  CA  LYS A  17      16.098  18.327   6.518  1.00  0.00           C  
ATOM    114  C   LYS A  17      17.333  18.493   7.421  1.00  0.00           C  
ATOM    115  O   LYS A  17      17.901  19.586   7.518  1.00  0.00           O  
ATOM    116  CB  LYS A  17      14.826  18.300   7.366  1.00  0.00           C  
ATOM    117  CEN LYS A  17      12.850  18.986   7.688  1.00  0.00           X  
ATOM    118  H   LYS A  17      15.460  16.400   5.773  1.00  0.00           H  
ATOM    119  N   ASN A  18      17.781  17.408   8.056  1.00  0.00           N  
ATOM    120  CA  ASN A  18      18.926  17.506   8.953  1.00  0.00           C  
ATOM    121  C   ASN A  18      20.203  17.758   8.161  1.00  0.00           C  
ATOM    122  O   ASN A  18      21.036  18.576   8.568  1.00  0.00           O  
ATOM    123  CB  ASN A  18      19.072  16.264   9.812  1.00  0.00           C  
ATOM    124  CEN ASN A  18      18.768  15.927  10.759  1.00  0.00           X  
ATOM    125  H   ASN A  18      17.299  16.516   7.952  1.00  0.00           H  
ATOM    126  N   LEU A  19      20.330  17.107   7.000  1.00  0.00           N  
ATOM    127  CA  LEU A  19      21.475  17.315   6.125  1.00  0.00           C  
ATOM    128  C   LEU A  19      21.537  18.766   5.675  1.00  0.00           C  
ATOM    129  O   LEU A  19      22.556  19.425   5.841  1.00  0.00           O  
ATOM    130  CB  LEU A  19      21.402  16.377   4.913  1.00  0.00           C  
ATOM    131  CEN LEU A  19      22.159  15.087   4.543  1.00  0.00           X  
ATOM    132  H   LEU A  19      19.613  16.430   6.728  1.00  0.00           H  
ATOM    133  N   HIS A  20      20.424  19.307   5.187  1.00  0.00           N  
ATOM    134  CA  HIS A  20      20.421  20.707   4.779  1.00  0.00           C  
ATOM    135  C   HIS A  20      20.789  21.623   5.937  1.00  0.00           C  
ATOM    136  O   HIS A  20      21.591  22.549   5.789  1.00  0.00           O  
ATOM    137  CB  HIS A  20      19.053  21.103   4.215  1.00  0.00           C  
ATOM    138  CEN HIS A  20      18.417  21.211   2.945  1.00  0.00           X  
ATOM    139  H   HIS A  20      19.595  18.727   5.041  1.00  0.00           H  
ATOM    140  N   LYS A  21      20.205  21.360   7.100  1.00  0.00           N  
ATOM    141  CA  LYS A  21      20.432  22.190   8.272  1.00  0.00           C  
ATOM    142  C   LYS A  21      21.809  22.004   8.922  1.00  0.00           C  
ATOM    143  O   LYS A  21      22.402  22.976   9.401  1.00  0.00           O  
ATOM    144  CB  LYS A  21      19.337  21.918   9.305  1.00  0.00           C  
ATOM    145  CEN LYS A  21      17.537  22.523  10.236  1.00  0.00           X  
ATOM    146  H   LYS A  21      19.545  20.580   7.155  1.00  0.00           H  
ATOM    147  N   ASN A  22      22.315  20.768   8.954  1.00  0.00           N  
ATOM    148  CA  ASN A  22      23.488  20.444   9.764  1.00  0.00           C  
ATOM    149  C   ASN A  22      24.688  19.891   8.995  1.00  0.00           C  
ATOM    150  O   ASN A  22      25.376  18.985   9.471  1.00  0.00           O  
ATOM    151  CB  ASN A  22      23.110  19.469  10.864  1.00  0.00           C  
ATOM    152  CEN ASN A  22      22.775  19.502  11.857  1.00  0.00           X  
ATOM    153  H   ASN A  22      21.836  20.015   8.459  1.00  0.00           H  
ATOM    154  N   TRP A  23      24.934  20.406   7.805  1.00  0.00           N  
ATOM    155  CA  TRP A  23      26.107  19.982   7.062  1.00  0.00           C  
ATOM    156  C   TRP A  23      27.318  20.773   7.526  1.00  0.00           C  
ATOM    157  O   TRP A  23      27.301  22.002   7.507  1.00  0.00           O  
ATOM    158  CB  TRP A  23      25.893  20.164   5.558  1.00  0.00           C  
ATOM    159  CEN TRP A  23      25.810  19.269   4.052  1.00  0.00           X  
ATOM    160  H   TRP A  23      24.310  21.104   7.420  1.00  0.00           H  
ATOM    161  N   HIS A  24      28.374  20.078   7.934  1.00  0.00           N  
ATOM    162  CA  HIS A  24      29.577  20.754   8.405  1.00  0.00           C  
ATOM    163  C   HIS A  24      30.866  20.279   7.721  1.00  0.00           C  
ATOM    164  O   HIS A  24      31.962  20.683   8.111  1.00  0.00           O  
ATOM    165  CB  HIS A  24      29.709  20.578   9.921  1.00  0.00           C  
ATOM    166  CEN HIS A  24      29.357  21.283  11.108  1.00  0.00           X  
ATOM    167  H   HIS A  24      28.324  19.071   7.950  1.00  0.00           H  
ATOM    168  N   GLY A  25      30.741  19.417   6.715  1.00  0.00           N  
ATOM    169  CA  GLY A  25      31.895  18.772   6.075  1.00  0.00           C  
ATOM    170  C   GLY A  25      32.423  19.461   4.804  1.00  0.00           C  
ATOM    171  O   GLY A  25      33.355  18.968   4.166  1.00  0.00           O  
ATOM    172  CEN GLY A  25      31.895  18.772   6.075  1.00  0.00           X  
ATOM    173  H   GLY A  25      29.814  19.189   6.380  1.00  0.00           H  
ATOM    174  N   GLY A  26      31.800  20.571   4.406  1.00  0.00           N  
ATOM    175  CA  GLY A  26      32.257  21.394   3.275  1.00  0.00           C  
ATOM    176  C   GLY A  26      31.226  21.318   2.145  1.00  0.00           C  
ATOM    177  O   GLY A  26      30.837  20.220   1.732  1.00  0.00           O  
ATOM    178  CEN GLY A  26      32.257  21.394   3.275  1.00  0.00           X  
ATOM    179  H   GLY A  26      30.971  20.853   4.910  1.00  0.00           H  
ATOM    180  N   LYS A  27      30.836  22.465   1.585  1.00  0.00           N  
ATOM    181  CA  LYS A  27      29.875  22.473   0.471  1.00  0.00           C  
ATOM    182  C   LYS A  27      30.303  21.588  -0.706  1.00  0.00           C  
ATOM    183  O   LYS A  27      29.466  21.078  -1.459  1.00  0.00           O  
ATOM    184  CB  LYS A  27      29.657  23.905  -0.019  1.00  0.00           C  
ATOM    185  CEN LYS A  27      28.437  25.633  -0.076  1.00  0.00           X  
ATOM    186  H   LYS A  27      31.164  23.344   1.962  1.00  0.00           H  
ATOM    187  N   ASP A  28      31.606  21.385  -0.862  1.00  0.00           N  
ATOM    188  CA  ASP A  28      32.115  20.587  -1.970  1.00  0.00           C  
ATOM    189  C   ASP A  28      31.661  19.125  -1.854  1.00  0.00           C  
ATOM    190  O   ASP A  28      31.444  18.449  -2.857  1.00  0.00           O  
ATOM    191  CB  ASP A  28      33.643  20.666  -2.025  1.00  0.00           C  
ATOM    192  CEN ASP A  28      34.385  21.169  -2.507  1.00  0.00           X  
ATOM    193  H   ASP A  28      32.250  21.791  -0.201  1.00  0.00           H  
ATOM    194  N   ASN A  29      31.535  18.639  -0.613  1.00  0.00           N  
ATOM    195  CA  ASN A  29      31.084  17.281  -0.332  1.00  0.00           C  
ATOM    196  C   ASN A  29      29.559  17.232  -0.339  1.00  0.00           C  
ATOM    197  O   ASN A  29      28.945  16.303  -0.884  1.00  0.00           O  
ATOM    198  CB  ASN A  29      31.630  16.767   0.988  1.00  0.00           C  
ATOM    199  CEN ASN A  29      32.453  16.213   1.331  1.00  0.00           X  
ATOM    200  H   ASN A  29      31.716  19.246   0.181  1.00  0.00           H  
ATOM    201  N   LEU A  30      28.952  18.293   0.201  1.00  0.00           N  
ATOM    202  CA  LEU A  30      27.499  18.386   0.316  1.00  0.00           C  
ATOM    203  C   LEU A  30      26.861  18.194  -1.024  1.00  0.00           C  
ATOM    204  O   LEU A  30      25.961  17.380  -1.165  1.00  0.00           O  
ATOM    205  CB  LEU A  30      27.082  19.736   0.912  1.00  0.00           C  
ATOM    206  CEN LEU A  30      26.563  20.150   2.302  1.00  0.00           X  
ATOM    207  H   LEU A  30      29.535  19.043   0.577  1.00  0.00           H  
ATOM    208  N   HIS A  31      27.328  18.949  -2.013  1.00  0.00           N  
ATOM    209  CA  HIS A  31      26.673  18.970  -3.308  1.00  0.00           C  
ATOM    210  C   HIS A  31      26.275  17.561  -3.757  1.00  0.00           C  
ATOM    211  O   HIS A  31      25.133  17.344  -4.175  1.00  0.00           O  
ATOM    212  CB  HIS A  31      27.582  19.621  -4.356  1.00  0.00           C  
ATOM    213  CEN HIS A  31      27.783  20.905  -4.939  1.00  0.00           X  
ATOM    214  H   HIS A  31      28.130  19.561  -1.835  1.00  0.00           H  
ATOM    215  N   ASP A  32      27.182  16.581  -3.667  1.00  0.00           N  
ATOM    216  CA  ASP A  32      26.805  15.249  -4.141  1.00  0.00           C  
ATOM    217  C   ASP A  32      25.675  14.655  -3.302  1.00  0.00           C  
ATOM    218  O   ASP A  32      24.740  14.050  -3.841  1.00  0.00           O  
ATOM    219  CB  ASP A  32      28.016  14.313  -4.125  1.00  0.00           C  
ATOM    220  CEN ASP A  32      28.731  13.945  -4.750  1.00  0.00           X  
ATOM    221  H   ASP A  32      28.097  16.758  -3.269  1.00  0.00           H  
ATOM    222  N   VAL A  33      25.709  14.898  -1.991  1.00  0.00           N  
ATOM    223  CA  VAL A  33      24.687  14.334  -1.120  1.00  0.00           C  
ATOM    224  C   VAL A  33      23.317  14.894  -1.472  1.00  0.00           C  
ATOM    225  O   VAL A  33      22.321  14.160  -1.469  1.00  0.00           O  
ATOM    226  CB  VAL A  33      24.985  14.616   0.365  1.00  0.00           C  
ATOM    227  CEN VAL A  33      25.179  14.322   0.957  1.00  0.00           X  
ATOM    228  H   VAL A  33      26.475  15.448  -1.595  1.00  0.00           H  
ATOM    229  N   ASP A  34      23.272  16.189  -1.810  1.00  0.00           N  
ATOM    230  CA  ASP A  34      22.027  16.836  -2.166  1.00  0.00           C  
ATOM    231  C   ASP A  34      21.461  16.298  -3.448  1.00  0.00           C  
ATOM    232  O   ASP A  34      20.264  16.044  -3.520  1.00  0.00           O  
ATOM    233  CB  ASP A  34      22.225  18.349  -2.284  1.00  0.00           C  
ATOM    234  CEN ASP A  34      22.100  19.201  -1.740  1.00  0.00           X  
ATOM    235  H   ASP A  34      24.133  16.724  -1.819  1.00  0.00           H  
ATOM    236  N   ASN A  35      22.309  16.056  -4.447  1.00  0.00           N  
ATOM    237  CA  ASN A  35      21.801  15.518  -5.695  1.00  0.00           C  
ATOM    238  C   ASN A  35      21.167  14.156  -5.449  1.00  0.00           C  
ATOM    239  O   ASN A  35      20.069  13.877  -5.935  1.00  0.00           O  
ATOM    240  CB  ASN A  35      22.888  15.421  -6.750  1.00  0.00           C  
ATOM    241  CEN ASN A  35      23.271  16.004  -7.534  1.00  0.00           X  
ATOM    242  H   ASN A  35      23.296  16.304  -4.355  1.00  0.00           H  
ATOM    243  N   HIS A  36      21.827  13.331  -4.635  1.00  0.00           N  
ATOM    244  CA  HIS A  36      21.327  11.982  -4.406  1.00  0.00           C  
ATOM    245  C   HIS A  36      19.980  12.014  -3.678  1.00  0.00           C  
ATOM    246  O   HIS A  36      19.048  11.297  -4.044  1.00  0.00           O  
ATOM    247  CB  HIS A  36      22.341  11.159  -3.605  1.00  0.00           C  
ATOM    248  CEN HIS A  36      23.393  10.231  -3.857  1.00  0.00           X  
ATOM    249  H   HIS A  36      22.712  13.629  -4.218  1.00  0.00           H  
ATOM    250  N   LEU A  37      19.846  12.891  -2.691  1.00  0.00           N  
ATOM    251  CA  LEU A  37      18.613  12.939  -1.918  1.00  0.00           C  
ATOM    252  C   LEU A  37      17.453  13.361  -2.823  1.00  0.00           C  
ATOM    253  O   LEU A  37      16.343  12.838  -2.709  1.00  0.00           O  
ATOM    254  CB  LEU A  37      18.759  13.901  -0.732  1.00  0.00           C  
ATOM    255  CEN LEU A  37      18.950  13.676   0.780  1.00  0.00           X  
ATOM    256  H   LEU A  37      20.621  13.509  -2.447  1.00  0.00           H  
ATOM    257  N   GLN A  38      17.713  14.307  -3.727  1.00  0.00           N  
ATOM    258  CA  GLN A  38      16.701  14.789  -4.654  1.00  0.00           C  
ATOM    259  C   GLN A  38      16.228  13.651  -5.551  1.00  0.00           C  
ATOM    260  O   GLN A  38      15.024  13.492  -5.752  1.00  0.00           O  
ATOM    261  CB  GLN A  38      17.249  15.937  -5.506  1.00  0.00           C  
ATOM    262  CEN GLN A  38      17.276  17.671  -5.704  1.00  0.00           X  
ATOM    263  H   GLN A  38      18.643  14.713  -3.771  1.00  0.00           H  
ATOM    264  N   ASN A  39      17.156  12.821  -6.064  1.00  0.00           N  
ATOM    265  CA  ASN A  39      16.750  11.721  -6.934  1.00  0.00           C  
ATOM    266  C   ASN A  39      15.866  10.746  -6.155  1.00  0.00           C  
ATOM    267  O   ASN A  39      14.845  10.290  -6.664  1.00  0.00           O  
ATOM    268  CB  ASN A  39      17.946  11.001  -7.529  1.00  0.00           C  
ATOM    269  CEN ASN A  39      18.530  11.042  -8.401  1.00  0.00           X  
ATOM    270  H   ASN A  39      18.148  12.975  -5.882  1.00  0.00           H  
ATOM    271  N   VAL A  40      16.207  10.499  -4.886  1.00  0.00           N  
ATOM    272  CA  VAL A  40      15.455   9.549  -4.070  1.00  0.00           C  
ATOM    273  C   VAL A  40      14.018  10.031  -3.888  1.00  0.00           C  
ATOM    274  O   VAL A  40      13.068   9.257  -4.021  1.00  0.00           O  
ATOM    275  CB  VAL A  40      16.103   9.344  -2.688  1.00  0.00           C  
ATOM    276  CEN VAL A  40      16.449   8.892  -2.299  1.00  0.00           X  
ATOM    277  H   VAL A  40      17.040  10.953  -4.496  1.00  0.00           H  
ATOM    278  N   ILE A  41      13.848  11.328  -3.651  1.00  0.00           N  
ATOM    279  CA  ILE A  41      12.517  11.891  -3.472  1.00  0.00           C  
ATOM    280  C   ILE A  41      11.680  11.759  -4.747  1.00  0.00           C  
ATOM    281  O   ILE A  41      10.499  11.387  -4.680  1.00  0.00           O  
ATOM    282  CB  ILE A  41      12.586  13.373  -3.062  1.00  0.00           C  
ATOM    283  CEN ILE A  41      12.686  14.064  -2.224  1.00  0.00           X  
ATOM    284  H   ILE A  41      14.673  11.929  -3.561  1.00  0.00           H  
ATOM    285  N   GLU A  42      12.281  12.043  -5.913  1.00  0.00           N  
ATOM    286  CA  GLU A  42      11.535  11.901  -7.160  1.00  0.00           C  
ATOM    287  C   GLU A  42      11.162  10.445  -7.427  1.00  0.00           C  
ATOM    288  O   GLU A  42      10.056  10.173  -7.897  1.00  0.00           O  
ATOM    289  CB  GLU A  42      12.346  12.458  -8.332  1.00  0.00           C  
ATOM    290  CEN GLU A  42      12.686  13.720  -9.425  1.00  0.00           X  
ATOM    291  H   GLU A  42      13.252  12.359  -5.923  1.00  0.00           H  
ATOM    292  N   ASP A  43      12.044   9.494  -7.082  1.00  0.00           N  
ATOM    293  CA  ASP A  43      11.724   8.088  -7.287  1.00  0.00           C  
ATOM    294  C   ASP A  43      10.631   7.596  -6.346  1.00  0.00           C  
ATOM    295  O   ASP A  43       9.745   6.850  -6.769  1.00  0.00           O  
ATOM    296  CB  ASP A  43      12.981   7.232  -7.114  1.00  0.00           C  
ATOM    297  CEN ASP A  43      13.711   6.790  -7.670  1.00  0.00           X  
ATOM    298  H   ASP A  43      12.954   9.757  -6.700  1.00  0.00           H  
ATOM    299  N   ILE A  44      10.640   8.057  -5.093  1.00  0.00           N  
ATOM    300  CA  ILE A  44       9.596   7.645  -4.168  1.00  0.00           C  
ATOM    301  C   ILE A  44       8.260   8.187  -4.640  1.00  0.00           C  
ATOM    302  O   ILE A  44       7.248   7.484  -4.603  1.00  0.00           O  
ATOM    303  CB  ILE A  44       9.870   8.131  -2.733  1.00  0.00           C  
ATOM    304  CEN ILE A  44      10.374   7.900  -1.794  1.00  0.00           X  
ATOM    305  H   ILE A  44      11.396   8.669  -4.777  1.00  0.00           H  
ATOM    306  N   HIS A  45       8.249   9.438  -5.102  1.00  0.00           N  
ATOM    307  CA  HIS A  45       7.023  10.019  -5.621  1.00  0.00           C  
ATOM    308  C   HIS A  45       6.538   9.224  -6.829  1.00  0.00           C  
ATOM    309  O   HIS A  45       5.360   8.859  -6.908  1.00  0.00           O  
ATOM    310  CB  HIS A  45       7.232  11.489  -5.999  1.00  0.00           C  
ATOM    311  CEN HIS A  45       7.037  12.775  -5.416  1.00  0.00           X  
ATOM    312  H   HIS A  45       9.104   9.997  -5.085  1.00  0.00           H  
ATOM    313  N   ASP A  46       7.439   8.936  -7.773  1.00  0.00           N  
ATOM    314  CA  ASP A  46       7.014   8.202  -8.951  1.00  0.00           C  
ATOM    315  C   ASP A  46       6.433   6.846  -8.577  1.00  0.00           C  
ATOM    316  O   ASP A  46       5.415   6.441  -9.143  1.00  0.00           O  
ATOM    317  CB  ASP A  46       8.185   8.024  -9.921  1.00  0.00           C  
ATOM    318  CEN ASP A  46       8.579   8.446 -10.760  1.00  0.00           X  
ATOM    319  H   ASP A  46       8.405   9.245  -7.673  1.00  0.00           H  
ATOM    320  N   PHE A  47       7.020   6.171  -7.586  1.00  0.00           N  
ATOM    321  CA  PHE A  47       6.523   4.863  -7.179  1.00  0.00           C  
ATOM    322  C   PHE A  47       5.070   4.984  -6.728  1.00  0.00           C  
ATOM    323  O   PHE A  47       4.194   4.265  -7.214  1.00  0.00           O  
ATOM    324  CB  PHE A  47       7.386   4.277  -6.060  1.00  0.00           C  
ATOM    325  CEN PHE A  47       8.572   3.232  -5.897  1.00  0.00           X  
ATOM    326  H   PHE A  47       7.843   6.554  -7.117  1.00  0.00           H  
ATOM    327  N   MET A  48       4.801   5.918  -5.807  1.00  0.00           N  
ATOM    328  CA  MET A  48       3.533   5.945  -5.083  1.00  0.00           C  
ATOM    329  C   MET A  48       2.342   6.198  -5.996  1.00  0.00           C  
ATOM    330  O   MET A  48       1.231   5.733  -5.725  1.00  0.00           O  
ATOM    331  CB  MET A  48       3.583   7.010  -3.989  1.00  0.00           C  
ATOM    332  CEN MET A  48       3.664   7.219  -2.249  1.00  0.00           X  
ATOM    333  H   MET A  48       5.513   6.617  -5.587  1.00  0.00           H  
ATOM    334  N   GLN A  49       2.577   6.889  -7.106  1.00  0.00           N  
ATOM    335  CA  GLN A  49       1.522   7.563  -7.847  1.00  0.00           C  
ATOM    336  C   GLN A  49       1.061   6.758  -9.075  1.00  0.00           C  
ATOM    337  O   GLN A  49       0.304   7.267  -9.903  1.00  0.00           O  
ATOM    338  CB  GLN A  49       2.000   8.949  -8.288  1.00  0.00           C  
ATOM    339  CEN GLN A  49       1.948  10.654  -7.916  1.00  0.00           X  
ATOM    340  H   GLN A  49       3.546   6.999  -7.417  1.00  0.00           H  
ATOM    341  N   GLY A  50       1.521   5.506  -9.205  1.00  0.00           N  
ATOM    342  CA  GLY A  50       1.229   4.670 -10.369  1.00  0.00           C  
ATOM    343  C   GLY A  50       2.385   4.568 -11.367  1.00  0.00           C  
ATOM    344  O   GLY A  50       2.365   3.737 -12.278  1.00  0.00           O  
ATOM    345  CEN GLY A  50       1.229   4.670 -10.369  1.00  0.00           X  
ATOM    346  H   GLY A  50       2.099   5.093  -8.471  1.00  0.00           H  
ATOM    347  N   GLY A  51       3.415   5.386 -11.197  1.00  0.00           N  
ATOM    348  CA  GLY A  51       4.564   5.418 -12.096  1.00  0.00           C  
ATOM    349  C   GLY A  51       5.731   4.587 -11.563  1.00  0.00           C  
ATOM    350  O   GLY A  51       6.774   5.132 -11.198  1.00  0.00           O  
ATOM    351  CEN GLY A  51       4.564   5.418 -12.096  1.00  0.00           X  
ATOM    352  H   GLY A  51       3.433   5.999 -10.387  1.00  0.00           H  
ATOM    353  N   GLY A  52       5.556   3.274 -11.503  1.00  0.00           N  
ATOM    354  CA  GLY A  52       6.657   2.419 -11.078  1.00  0.00           C  
ATOM    355  C   GLY A  52       6.474   0.934 -11.364  1.00  0.00           C  
ATOM    356  O   GLY A  52       5.382   0.462 -11.682  1.00  0.00           O  
ATOM    357  CEN GLY A  52       6.657   2.419 -11.078  1.00  0.00           X  
ATOM    358  H   GLY A  52       4.634   2.907 -11.741  1.00  0.00           H  
ATOM    359  N   SER A  53       7.580   0.212 -11.250  1.00  0.00           N  
ATOM    360  CA  SER A  53       7.679  -1.206 -11.569  1.00  0.00           C  
ATOM    361  C   SER A  53       8.893  -1.803 -10.862  1.00  0.00           C  
ATOM    362  O   SER A  53       9.651  -1.073 -10.216  1.00  0.00           O  
ATOM    363  CB  SER A  53       7.773  -1.409 -13.069  1.00  0.00           C  
ATOM    364  CEN SER A  53       7.905  -1.312 -13.587  1.00  0.00           X  
ATOM    365  H   SER A  53       8.410   0.690 -10.935  1.00  0.00           H  
ATOM    366  N   GLY A  54       9.122  -3.109 -11.021  1.00  0.00           N  
ATOM    367  CA  GLY A  54      10.279  -3.743 -10.383  1.00  0.00           C  
ATOM    368  C   GLY A  54      11.591  -3.027 -10.724  1.00  0.00           C  
ATOM    369  O   GLY A  54      12.502  -2.987  -9.901  1.00  0.00           O  
ATOM    370  CEN GLY A  54      10.279  -3.743 -10.383  1.00  0.00           X  
ATOM    371  H   GLY A  54       8.488  -3.666 -11.575  1.00  0.00           H  
ATOM    372  N   GLY A  55      11.677  -2.444 -11.926  1.00  0.00           N  
ATOM    373  CA  GLY A  55      12.849  -1.665 -12.332  1.00  0.00           C  
ATOM    374  C   GLY A  55      13.019  -0.405 -11.477  1.00  0.00           C  
ATOM    375  O   GLY A  55      14.139  -0.016 -11.134  1.00  0.00           O  
ATOM    376  CEN GLY A  55      12.849  -1.665 -12.332  1.00  0.00           X  
ATOM    377  H   GLY A  55      10.906  -2.542 -12.569  1.00  0.00           H  
ATOM    378  N   LYS A  56      11.901   0.244 -11.146  1.00  0.00           N  
ATOM    379  CA  LYS A  56      11.911   1.423 -10.302  1.00  0.00           C  
ATOM    380  C   LYS A  56      12.506   1.017  -8.978  1.00  0.00           C  
ATOM    381  O   LYS A  56      13.363   1.715  -8.434  1.00  0.00           O  
ATOM    382  CB  LYS A  56      10.507   2.001 -10.118  1.00  0.00           C  
ATOM    383  CEN LYS A  56       9.097   3.510 -10.575  1.00  0.00           X  
ATOM    384  H   LYS A  56      11.005  -0.117 -11.452  1.00  0.00           H  
ATOM    385  N   LEU A  57      12.064  -0.131  -8.464  1.00  0.00           N  
ATOM    386  CA  LEU A  57      12.607  -0.570  -7.193  1.00  0.00           C  
ATOM    387  C   LEU A  57      14.122  -0.810  -7.347  1.00  0.00           C  
ATOM    388  O   LEU A  57      14.908  -0.431  -6.486  1.00  0.00           O  
ATOM    389  CB  LEU A  57      11.889  -1.838  -6.713  1.00  0.00           C  
ATOM    390  CEN LEU A  57      10.826  -2.090  -5.627  1.00  0.00           X  
ATOM    391  H   LEU A  57      11.353  -0.671  -8.963  1.00  0.00           H  
ATOM    392  N   GLN A  58      14.561  -1.414  -8.452  1.00  0.00           N  
ATOM    393  CA  GLN A  58      15.995  -1.651  -8.604  1.00  0.00           C  
ATOM    394  C   GLN A  58      16.779  -0.332  -8.617  1.00  0.00           C  
ATOM    395  O   GLN A  58      17.802  -0.207  -7.929  1.00  0.00           O  
ATOM    396  CB  GLN A  58      16.272  -2.432  -9.891  1.00  0.00           C  
ATOM    397  CEN GLN A  58      16.617  -4.013 -10.546  1.00  0.00           X  
ATOM    398  H   GLN A  58      13.899  -1.739  -9.159  1.00  0.00           H  
ATOM    399  N   GLU A  59      16.268   0.684  -9.332  1.00  0.00           N  
ATOM    400  CA  GLU A  59      17.012   1.941  -9.435  1.00  0.00           C  
ATOM    401  C   GLU A  59      17.088   2.618  -8.071  1.00  0.00           C  
ATOM    402  O   GLU A  59      18.122   3.183  -7.698  1.00  0.00           O  
ATOM    403  CB  GLU A  59      16.363   2.877 -10.457  1.00  0.00           C  
ATOM    404  CEN GLU A  59      16.313   3.547 -12.023  1.00  0.00           X  
ATOM    405  H   GLU A  59      15.388   0.564  -9.842  1.00  0.00           H  
ATOM    406  N   MET A  60      15.998   2.504  -7.313  1.00  0.00           N  
ATOM    407  CA  MET A  60      15.902   3.054  -5.973  1.00  0.00           C  
ATOM    408  C   MET A  60      16.944   2.423  -5.072  1.00  0.00           C  
ATOM    409  O   MET A  60      17.590   3.112  -4.286  1.00  0.00           O  
ATOM    410  CB  MET A  60      14.501   2.836  -5.404  1.00  0.00           C  
ATOM    411  CEN MET A  60      13.030   3.682  -4.959  1.00  0.00           X  
ATOM    412  H   MET A  60      15.180   2.036  -7.702  1.00  0.00           H  
ATOM    413  N   MET A  61      17.102   1.102  -5.185  1.00  0.00           N  
ATOM    414  CA  MET A  61      18.059   0.396  -4.358  1.00  0.00           C  
ATOM    415  C   MET A  61      19.481   0.816  -4.667  1.00  0.00           C  
ATOM    416  O   MET A  61      20.271   1.049  -3.750  1.00  0.00           O  
ATOM    417  CB  MET A  61      17.903  -1.112  -4.546  1.00  0.00           C  
ATOM    418  CEN MET A  61      17.351  -2.568  -3.738  1.00  0.00           X  
ATOM    419  H   MET A  61      16.519   0.583  -5.843  1.00  0.00           H  
ATOM    420  N   LYS A  62      19.814   0.990  -5.940  1.00  0.00           N  
ATOM    421  CA  LYS A  62      21.186   1.357  -6.242  1.00  0.00           C  
ATOM    422  C   LYS A  62      21.481   2.753  -5.677  1.00  0.00           C  
ATOM    423  O   LYS A  62      22.544   2.978  -5.086  1.00  0.00           O  
ATOM    424  CB  LYS A  62      21.437   1.318  -7.750  1.00  0.00           C  
ATOM    425  CEN LYS A  62      22.279   0.329  -9.420  1.00  0.00           X  
ATOM    426  H   LYS A  62      19.127   0.832  -6.682  1.00  0.00           H  
ATOM    427  N   GLU A  63      20.517   3.676  -5.804  1.00  0.00           N  
ATOM    428  CA  GLU A  63      20.717   5.057  -5.353  1.00  0.00           C  
ATOM    429  C   GLU A  63      20.885   5.108  -3.827  1.00  0.00           C  
ATOM    430  O   GLU A  63      21.688   5.880  -3.295  1.00  0.00           O  
ATOM    431  CB  GLU A  63      19.546   5.941  -5.788  1.00  0.00           C  
ATOM    432  CEN GLU A  63      18.874   7.077  -6.865  1.00  0.00           X  
ATOM    433  H   GLU A  63      19.632   3.411  -6.244  1.00  0.00           H  
ATOM    434  N   PHE A  64      20.146   4.262  -3.124  1.00  0.00           N  
ATOM    435  CA  PHE A  64      20.214   4.197  -1.676  1.00  0.00           C  
ATOM    436  C   PHE A  64      21.616   3.726  -1.278  1.00  0.00           C  
ATOM    437  O   PHE A  64      22.225   4.291  -0.364  1.00  0.00           O  
ATOM    438  CB  PHE A  64      19.141   3.260  -1.118  1.00  0.00           C  
ATOM    439  CEN PHE A  64      17.699   3.364  -0.456  1.00  0.00           X  
ATOM    440  H   PHE A  64      19.468   3.681  -3.614  1.00  0.00           H  
ATOM    441  N   GLN A  65      22.149   2.706  -1.964  1.00  0.00           N  
ATOM    442  CA  GLN A  65      23.466   2.209  -1.584  1.00  0.00           C  
ATOM    443  C   GLN A  65      24.481   3.337  -1.748  1.00  0.00           C  
ATOM    444  O   GLN A  65      25.290   3.575  -0.856  1.00  0.00           O  
ATOM    445  CB  GLN A  65      23.868   1.002  -2.436  1.00  0.00           C  
ATOM    446  CEN GLN A  65      23.996  -0.739  -2.461  1.00  0.00           X  
ATOM    447  H   GLN A  65      21.643   2.285  -2.745  1.00  0.00           H  
ATOM    448  N   GLN A  66      24.401   4.085  -2.857  1.00  0.00           N  
ATOM    449  CA  GLN A  66      25.390   5.131  -3.090  1.00  0.00           C  
ATOM    450  C   GLN A  66      25.312   6.165  -1.963  1.00  0.00           C  
ATOM    451  O   GLN A  66      26.347   6.569  -1.436  1.00  0.00           O  
ATOM    452  CB  GLN A  66      25.162   5.805  -4.446  1.00  0.00           C  
ATOM    453  CEN GLN A  66      25.707   5.882  -6.102  1.00  0.00           X  
ATOM    454  H   GLN A  66      23.678   3.895  -3.553  1.00  0.00           H  
ATOM    455  N   VAL A  67      24.094   6.531  -1.532  1.00  0.00           N  
ATOM    456  CA  VAL A  67      23.959   7.561  -0.493  1.00  0.00           C  
ATOM    457  C   VAL A  67      24.603   7.079   0.805  1.00  0.00           C  
ATOM    458  O   VAL A  67      25.279   7.842   1.495  1.00  0.00           O  
ATOM    459  CB  VAL A  67      22.486   7.922  -0.227  1.00  0.00           C  
ATOM    460  CEN VAL A  67      22.014   8.418  -0.303  1.00  0.00           X  
ATOM    461  H   VAL A  67      23.269   6.112  -1.962  1.00  0.00           H  
ATOM    462  N   LEU A  68      24.462   5.795   1.125  1.00  0.00           N  
ATOM    463  CA  LEU A  68      25.114   5.293   2.333  1.00  0.00           C  
ATOM    464  C   LEU A  68      26.627   5.399   2.290  1.00  0.00           C  
ATOM    465  O   LEU A  68      27.256   5.843   3.262  1.00  0.00           O  
ATOM    466  CB  LEU A  68      24.706   3.834   2.573  1.00  0.00           C  
ATOM    467  CEN LEU A  68      23.719   3.173   3.554  1.00  0.00           X  
ATOM    468  H   LEU A  68      23.900   5.187   0.525  1.00  0.00           H  
ATOM    469  N   ASP A  69      27.225   5.035   1.165  1.00  0.00           N  
ATOM    470  CA  ASP A  69      28.669   5.109   1.080  1.00  0.00           C  
ATOM    471  C   ASP A  69      29.135   6.551   1.282  1.00  0.00           C  
ATOM    472  O   ASP A  69      30.086   6.806   2.030  1.00  0.00           O  
ATOM    473  CB  ASP A  69      29.158   4.569  -0.267  1.00  0.00           C  
ATOM    474  CEN ASP A  69      29.536   3.719  -0.680  1.00  0.00           X  
ATOM    475  H   ASP A  69      26.670   4.672   0.390  1.00  0.00           H  
ATOM    476  N   GLU A  70      28.441   7.508   0.660  1.00  0.00           N  
ATOM    477  CA  GLU A  70      28.864   8.896   0.756  1.00  0.00           C  
ATOM    478  C   GLU A  70      28.764   9.409   2.183  1.00  0.00           C  
ATOM    479  O   GLU A  70      29.681  10.083   2.657  1.00  0.00           O  
ATOM    480  CB  GLU A  70      28.028   9.775  -0.177  1.00  0.00           C  
ATOM    481  CEN GLU A  70      27.845  10.602  -1.655  1.00  0.00           X  
ATOM    482  H   GLU A  70      27.628   7.261   0.098  1.00  0.00           H  
ATOM    483  N   LEU A  71      27.725   9.005   2.914  1.00  0.00           N  
ATOM    484  CA  LEU A  71      27.566   9.476   4.279  1.00  0.00           C  
ATOM    485  C   LEU A  71      28.683   8.959   5.157  1.00  0.00           C  
ATOM    486  O   LEU A  71      29.228   9.691   5.981  1.00  0.00           O  
ATOM    487  CB  LEU A  71      26.204   9.047   4.839  1.00  0.00           C  
ATOM    488  CEN LEU A  71      24.890   9.810   5.093  1.00  0.00           X  
ATOM    489  H   LEU A  71      27.009   8.403   2.497  1.00  0.00           H  
ATOM    490  N   ASN A  72      29.078   7.704   4.944  1.00  0.00           N  
ATOM    491  CA  ASN A  72      30.105   7.103   5.781  1.00  0.00           C  
ATOM    492  C   ASN A  72      31.454   7.791   5.551  1.00  0.00           C  
ATOM    493  O   ASN A  72      32.209   8.049   6.494  1.00  0.00           O  
ATOM    494  CB  ASN A  72      30.219   5.610   5.535  1.00  0.00           C  
ATOM    495  CEN ASN A  72      29.825   4.720   5.929  1.00  0.00           X  
ATOM    496  H   ASN A  72      28.632   7.136   4.222  1.00  0.00           H  
ATOM    497  N   ASN A  73      31.747   8.115   4.292  1.00  0.00           N  
ATOM    498  CA  ASN A  73      33.017   8.726   3.937  1.00  0.00           C  
ATOM    499  C   ASN A  73      33.133  10.193   4.371  1.00  0.00           C  
ATOM    500  O   ASN A  73      34.227  10.654   4.714  1.00  0.00           O  
ATOM    501  CB  ASN A  73      33.265   8.608   2.444  1.00  0.00           C  
ATOM    502  CEN ASN A  73      33.727   7.942   1.778  1.00  0.00           X  
ATOM    503  H   ASN A  73      31.084   7.889   3.551  1.00  0.00           H  
ATOM    504  N   HIS A  74      32.020  10.933   4.356  1.00  0.00           N  
ATOM    505  CA  HIS A  74      32.062  12.362   4.673  1.00  0.00           C  
ATOM    506  C   HIS A  74      31.855  12.714   6.151  1.00  0.00           C  
ATOM    507  O   HIS A  74      32.390  13.716   6.633  1.00  0.00           O  
ATOM    508  CB  HIS A  74      31.015  13.101   3.834  1.00  0.00           C  
ATOM    509  CEN HIS A  74      30.944  13.795   2.591  1.00  0.00           X  
ATOM    510  H   HIS A  74      31.143  10.505   4.060  1.00  0.00           H  
ATOM    511  N   LEU A  75      31.087  11.913   6.871  1.00  0.00           N  
ATOM    512  CA  LEU A  75      30.777  12.191   8.267  1.00  0.00           C  
ATOM    513  C   LEU A  75      31.849  11.604   9.191  1.00  0.00           C  
ATOM    514  O   LEU A  75      31.958  10.389   9.341  1.00  0.00           O  
ATOM    515  CB  LEU A  75      29.394  11.632   8.623  1.00  0.00           C  
ATOM    516  CEN LEU A  75      28.020  12.297   8.831  1.00  0.00           X  
ATOM    517  H   LEU A  75      30.662  11.090   6.446  1.00  0.00           H  
ATOM    518  N   GLN A  76      32.647  12.486   9.787  1.00  0.00           N  
ATOM    519  CA  GLN A  76      33.766  12.091  10.650  1.00  0.00           C  
ATOM    520  C   GLN A  76      33.647  12.141  12.178  1.00  0.00           C  
ATOM    521  O   GLN A  76      32.923  12.948  12.791  1.00  0.00           O  
ATOM    522  CB  GLN A  76      34.973  12.949  10.261  1.00  0.00           C  
ATOM    523  CEN GLN A  76      36.423  13.002   9.291  1.00  0.00           X  
ATOM    524  H   GLN A  76      32.521  13.466   9.576  1.00  0.00           H  
ATOM    525  N   GLY A  77      34.441  11.252  12.769  1.00  0.00           N  
ATOM    526  CA  GLY A  77      34.606  11.120  14.199  1.00  0.00           C  
ATOM    527  C   GLY A  77      33.368  10.653  14.922  1.00  0.00           C  
ATOM    528  O   GLY A  77      32.715   9.683  14.525  1.00  0.00           O  
ATOM    529  CEN GLY A  77      34.606  11.120  14.199  1.00  0.00           X  
ATOM    530  H   GLY A  77      34.997  10.652  12.172  1.00  0.00           H  
ATOM    531  N   GLY A  78      33.098  11.350  16.016  1.00  0.00           N  
ATOM    532  CA  GLY A  78      31.997  11.083  16.909  1.00  0.00           C  
ATOM    533  C   GLY A  78      30.799  11.999  16.700  1.00  0.00           C  
ATOM    534  O   GLY A  78      29.966  12.110  17.596  1.00  0.00           O  
ATOM    535  CEN GLY A  78      31.997  11.083  16.909  1.00  0.00           X  
ATOM    536  H   GLY A  78      33.710  12.122  16.242  1.00  0.00           H  
ATOM    537  N   LYS A  79      30.719  12.733  15.582  1.00  0.00           N  
ATOM    538  CA  LYS A  79      29.647  13.733  15.548  1.00  0.00           C  
ATOM    539  C   LYS A  79      28.284  13.056  15.758  1.00  0.00           C  
ATOM    540  O   LYS A  79      27.830  12.278  14.915  1.00  0.00           O  
ATOM    541  CB  LYS A  79      29.664  14.499  14.224  1.00  0.00           C  
ATOM    542  CEN LYS A  79      30.127  16.271  13.165  1.00  0.00           X  
ATOM    543  H   LYS A  79      31.355  12.600  14.783  1.00  0.00           H  
ATOM    544  N   HIS A  80      27.598  13.426  16.844  1.00  0.00           N  
ATOM    545  CA  HIS A  80      26.253  12.910  17.093  1.00  0.00           C  
ATOM    546  C   HIS A  80      25.335  13.066  15.905  1.00  0.00           C  
ATOM    547  O   HIS A  80      24.509  12.192  15.643  1.00  0.00           O  
ATOM    548  CB  HIS A  80      25.630  13.605  18.308  1.00  0.00           C  
ATOM    549  CEN HIS A  80      25.487  13.375  19.707  1.00  0.00           X  
ATOM    550  H   HIS A  80      28.056  13.990  17.544  1.00  0.00           H  
ATOM    551  N   THR A  81      25.484  14.150  15.156  1.00  0.00           N  
ATOM    552  CA  THR A  81      24.633  14.335  13.991  1.00  0.00           C  
ATOM    553  C   THR A  81      24.888  13.230  12.988  1.00  0.00           C  
ATOM    554  O   THR A  81      23.960  12.718  12.367  1.00  0.00           O  
ATOM    555  CB  THR A  81      24.868  15.699  13.316  1.00  0.00           C  
ATOM    556  CEN THR A  81      24.871  16.283  13.325  1.00  0.00           X  
ATOM    557  H   THR A  81      26.165  14.845  15.410  1.00  0.00           H  
ATOM    558  N   VAL A  82      26.146  12.844  12.847  1.00  0.00           N  
ATOM    559  CA  VAL A  82      26.524  11.837  11.882  1.00  0.00           C  
ATOM    560  C   VAL A  82      26.009  10.486  12.273  1.00  0.00           C  
ATOM    561  O   VAL A  82      25.538   9.727  11.422  1.00  0.00           O  
ATOM    562  CB  VAL A  82      28.053  11.756  11.713  1.00  0.00           C  
ATOM    563  CEN VAL A  82      28.571  11.892  11.280  1.00  0.00           X  
ATOM    564  H   VAL A  82      26.855  13.251  13.437  1.00  0.00           H  
ATOM    565  N   HIS A  83      26.072  10.184  13.568  1.00  0.00           N  
ATOM    566  CA  HIS A  83      25.585   8.902  14.021  1.00  0.00           C  
ATOM    567  C   HIS A  83      24.098   8.796  13.731  1.00  0.00           C  
ATOM    568  O   HIS A  83      23.639   7.777  13.217  1.00  0.00           O  
ATOM    569  CB  HIS A  83      25.857   8.706  15.516  1.00  0.00           C  
ATOM    570  CEN HIS A  83      26.837   8.089  16.347  1.00  0.00           X  
ATOM    571  H   HIS A  83      26.492  10.845  14.230  1.00  0.00           H  
ATOM    572  N   HIS A  84      23.352   9.869  13.995  1.00  0.00           N  
ATOM    573  CA  HIS A  84      21.916   9.845  13.793  1.00  0.00           C  
ATOM    574  C   HIS A  84      21.586   9.644  12.316  1.00  0.00           C  
ATOM    575  O   HIS A  84      20.723   8.835  11.974  1.00  0.00           O  
ATOM    576  CB  HIS A  84      21.274  11.136  14.311  1.00  0.00           C  
ATOM    577  CEN HIS A  84      20.632  11.604  15.494  1.00  0.00           X  
ATOM    578  H   HIS A  84      23.787  10.703  14.392  1.00  0.00           H  
ATOM    579  N   ILE A  85      22.292  10.335  11.424  1.00  0.00           N  
ATOM    580  CA  ILE A  85      21.980  10.201  10.012  1.00  0.00           C  
ATOM    581  C   ILE A  85      22.267   8.783   9.548  1.00  0.00           C  
ATOM    582  O   ILE A  85      21.515   8.227   8.744  1.00  0.00           O  
ATOM    583  CB  ILE A  85      22.783  11.194   9.151  1.00  0.00           C  
ATOM    584  CEN ILE A  85      22.809  12.206   8.747  1.00  0.00           X  
ATOM    585  H   ILE A  85      23.025  10.975  11.735  1.00  0.00           H  
ATOM    586  N   GLU A  86      23.334   8.171  10.061  1.00  0.00           N  
ATOM    587  CA  GLU A  86      23.669   6.828   9.617  1.00  0.00           C  
ATOM    588  C   GLU A  86      22.551   5.847  10.007  1.00  0.00           C  
ATOM    589  O   GLU A  86      22.129   5.023   9.192  1.00  0.00           O  
ATOM    590  CB  GLU A  86      25.007   6.385  10.212  1.00  0.00           C  
ATOM    591  CEN GLU A  86      26.689   6.159  10.057  1.00  0.00           X  
ATOM    592  H   GLU A  86      23.913   8.644  10.756  1.00  0.00           H  
ATOM    593  N   GLN A  87      22.040   5.956  11.247  1.00  0.00           N  
ATOM    594  CA  GLN A  87      20.974   5.072  11.712  1.00  0.00           C  
ATOM    595  C   GLN A  87      19.711   5.227  10.877  1.00  0.00           C  
ATOM    596  O   GLN A  87      19.086   4.226  10.508  1.00  0.00           O  
ATOM    597  CB  GLN A  87      20.652   5.350  13.183  1.00  0.00           C  
ATOM    598  CEN GLN A  87      20.908   4.802  14.821  1.00  0.00           X  
ATOM    599  H   GLN A  87      22.429   6.645  11.890  1.00  0.00           H  
ATOM    600  N   ASN A  88      19.356   6.470  10.534  1.00  0.00           N  
ATOM    601  CA  ASN A  88      18.139   6.731   9.779  1.00  0.00           C  
ATOM    602  C   ASN A  88      18.241   6.113   8.401  1.00  0.00           C  
ATOM    603  O   ASN A  88      17.293   5.499   7.910  1.00  0.00           O  
ATOM    604  CB  ASN A  88      17.846   8.217   9.672  1.00  0.00           C  
ATOM    605  CEN ASN A  88      17.290   8.943  10.186  1.00  0.00           X  
ATOM    606  H   ASN A  88      19.923   7.257  10.848  1.00  0.00           H  
ATOM    607  N   ILE A  89      19.416   6.214   7.798  1.00  0.00           N  
ATOM    608  CA  ILE A  89      19.607   5.706   6.459  1.00  0.00           C  
ATOM    609  C   ILE A  89      19.478   4.191   6.465  1.00  0.00           C  
ATOM    610  O   ILE A  89      18.862   3.626   5.562  1.00  0.00           O  
ATOM    611  CB  ILE A  89      20.978   6.108   5.885  1.00  0.00           C  
ATOM    612  CEN ILE A  89      21.531   6.883   5.354  1.00  0.00           X  
ATOM    613  H   ILE A  89      20.184   6.695   8.269  1.00  0.00           H  
ATOM    614  N   LYS A  90      20.055   3.522   7.476  1.00  0.00           N  
ATOM    615  CA  LYS A  90      19.938   2.067   7.555  1.00  0.00           C  
ATOM    616  C   LYS A  90      18.477   1.636   7.668  1.00  0.00           C  
ATOM    617  O   LYS A  90      18.047   0.722   6.965  1.00  0.00           O  
ATOM    618  CB  LYS A  90      20.738   1.528   8.742  1.00  0.00           C  
ATOM    619  CEN LYS A  90      22.466   0.542   9.461  1.00  0.00           X  
ATOM    620  H   LYS A  90      20.575   4.027   8.193  1.00  0.00           H  
ATOM    621  N   GLU A  91      17.677   2.315   8.493  1.00  0.00           N  
ATOM    622  CA  GLU A  91      16.289   1.893   8.612  1.00  0.00           C  
ATOM    623  C   GLU A  91      15.569   2.057   7.274  1.00  0.00           C  
ATOM    624  O   GLU A  91      14.809   1.178   6.854  1.00  0.00           O  
ATOM    625  CB  GLU A  91      15.574   2.691   9.705  1.00  0.00           C  
ATOM    626  CEN GLU A  91      14.993   2.815  11.302  1.00  0.00           X  
ATOM    627  H   GLU A  91      18.035   3.092   9.046  1.00  0.00           H  
ATOM    628  N   ILE A  92      15.861   3.153   6.569  1.00  0.00           N  
ATOM    629  CA  ILE A  92      15.182   3.441   5.313  1.00  0.00           C  
ATOM    630  C   ILE A  92      15.481   2.342   4.310  1.00  0.00           C  
ATOM    631  O   ILE A  92      14.593   1.918   3.571  1.00  0.00           O  
ATOM    632  CB  ILE A  92      15.604   4.800   4.726  1.00  0.00           C  
ATOM    633  CEN ILE A  92      15.409   5.873   4.728  1.00  0.00           X  
ATOM    634  H   ILE A  92      16.540   3.823   6.940  1.00  0.00           H  
ATOM    635  N   PHE A  93      16.731   1.876   4.296  1.00  0.00           N  
ATOM    636  CA  PHE A  93      17.196   0.846   3.381  1.00  0.00           C  
ATOM    637  C   PHE A  93      16.393  -0.418   3.604  1.00  0.00           C  
ATOM    638  O   PHE A  93      15.854  -0.995   2.661  1.00  0.00           O  
ATOM    639  CB  PHE A  93      18.690   0.574   3.571  1.00  0.00           C  
ATOM    640  CEN PHE A  93      20.067   0.971   2.885  1.00  0.00           X  
ATOM    641  H   PHE A  93      17.404   2.272   4.947  1.00  0.00           H  
ATOM    642  N   HIS A  94      16.267  -0.830   4.863  1.00  0.00           N  
ATOM    643  CA  HIS A  94      15.517  -2.032   5.179  1.00  0.00           C  
ATOM    644  C   HIS A  94      14.068  -1.931   4.698  1.00  0.00           C  
ATOM    645  O   HIS A  94      13.546  -2.876   4.092  1.00  0.00           O  
ATOM    646  CB  HIS A  94      15.553  -2.303   6.687  1.00  0.00           C  
ATOM    647  CEN HIS A  94      16.313  -3.077   7.610  1.00  0.00           X  
ATOM    648  H   HIS A  94      16.735  -0.319   5.614  1.00  0.00           H  
ATOM    649  N   HIS A  95      13.423  -0.784   4.911  1.00  0.00           N  
ATOM    650  CA  HIS A  95      12.024  -0.689   4.520  1.00  0.00           C  
ATOM    651  C   HIS A  95      11.902  -0.788   2.993  1.00  0.00           C  
ATOM    652  O   HIS A  95      10.981  -1.435   2.474  1.00  0.00           O  
ATOM    653  CB  HIS A  95      11.403   0.618   5.025  1.00  0.00           C  
ATOM    654  CEN HIS A  95      10.635   1.071   6.136  1.00  0.00           X  
ATOM    655  H   HIS A  95      13.896  -0.004   5.371  1.00  0.00           H  
ATOM    656  N   LEU A  96      12.844  -0.183   2.267  1.00  0.00           N  
ATOM    657  CA  LEU A  96      12.780  -0.214   0.817  1.00  0.00           C  
ATOM    658  C   LEU A  96      12.900  -1.647   0.323  1.00  0.00           C  
ATOM    659  O   LEU A  96      12.192  -2.035  -0.607  1.00  0.00           O  
ATOM    660  CB  LEU A  96      13.882   0.664   0.211  1.00  0.00           C  
ATOM    661  CEN LEU A  96      13.865   2.054  -0.452  1.00  0.00           X  
ATOM    662  H   LEU A  96      13.605   0.312   2.730  1.00  0.00           H  
ATOM    663  N   GLU A  97      13.769  -2.451   0.949  1.00  0.00           N  
ATOM    664  CA  GLU A  97      13.946  -3.827   0.505  1.00  0.00           C  
ATOM    665  C   GLU A  97      12.662  -4.627   0.718  1.00  0.00           C  
ATOM    666  O   GLU A  97      12.252  -5.398  -0.153  1.00  0.00           O  
ATOM    667  CB  GLU A  97      15.112  -4.486   1.245  1.00  0.00           C  
ATOM    668  CEN GLU A  97      16.743  -4.977   1.291  1.00  0.00           X  
ATOM    669  H   GLU A  97      14.332  -2.093   1.720  1.00  0.00           H  
ATOM    670  N   GLU A  98      12.001  -4.434   1.868  1.00  0.00           N  
ATOM    671  CA  GLU A  98      10.808  -5.223   2.155  1.00  0.00           C  
ATOM    672  C   GLU A  98       9.761  -4.976   1.071  1.00  0.00           C  
ATOM    673  O   GLU A  98       9.047  -5.901   0.665  1.00  0.00           O  
ATOM    674  CB  GLU A  98      10.244  -4.880   3.536  1.00  0.00           C  
ATOM    675  CEN GLU A  98      10.071  -5.241   5.192  1.00  0.00           X  
ATOM    676  H   GLU A  98      12.354  -3.759   2.551  1.00  0.00           H  
ATOM    677  N   LEU A  99       9.721  -3.735   0.569  1.00  0.00           N  
ATOM    678  CA  LEU A  99       8.794  -3.309  -0.479  1.00  0.00           C  
ATOM    679  C   LEU A  99       9.105  -3.965  -1.825  1.00  0.00           C  
ATOM    680  O   LEU A  99       8.198  -4.349  -2.561  1.00  0.00           O  
ATOM    681  CB  LEU A  99       8.827  -1.782  -0.616  1.00  0.00           C  
ATOM    682  CEN LEU A  99       7.863  -0.670  -0.159  1.00  0.00           X  
ATOM    683  H   LEU A  99      10.356  -3.039   0.970  1.00  0.00           H  
ATOM    684  N   VAL A 100      10.387  -4.100  -2.151  1.00  0.00           N  
ATOM    685  CA  VAL A 100      10.781  -4.705  -3.418  1.00  0.00           C  
ATOM    686  C   VAL A 100      10.609  -6.219  -3.375  1.00  0.00           C  
ATOM    687  O   VAL A 100      10.325  -6.849  -4.399  1.00  0.00           O  
ATOM    688  CB  VAL A 100      12.241  -4.372  -3.775  1.00  0.00           C  
ATOM    689  CEN VAL A 100      12.638  -4.008  -4.205  1.00  0.00           X  
ATOM    690  H   VAL A 100      11.103  -3.763  -1.508  1.00  0.00           H  
ATOM    691  N   HIS A 101      10.813  -6.805  -2.191  1.00  0.00           N  
ATOM    692  CA  HIS A 101      10.641  -8.245  -2.016  1.00  0.00           C  
ATOM    693  C   HIS A 101       9.190  -8.744  -2.034  1.00  0.00           C  
ATOM    694  O   HIS A 101       8.933  -9.847  -2.540  1.00  0.00           O  
ATOM    695  CB  HIS A 101      11.302  -8.678  -0.704  1.00  0.00           C  
ATOM    696  CEN HIS A 101      12.560  -9.183  -0.263  1.00  0.00           X  
ATOM    697  H   HIS A 101      11.121  -6.225  -1.404  1.00  0.00           H  
ATOM    698  N   ARG A 102       8.257  -7.975  -1.462  1.00  0.00           N  
ATOM    699  CA  ARG A 102       6.869  -8.426  -1.351  1.00  0.00           C  
ATOM    700  C   ARG A 102       6.188  -8.652  -2.699  1.00  0.00           C  
ATOM    701  O   ARG A 102       6.064  -9.798  -3.132  1.00  0.00           O  
ATOM    702  CB  ARG A 102       6.046  -7.486  -0.482  1.00  0.00           C  
ATOM    703  CEN ARG A 102       4.920  -6.520   1.505  1.00  0.00           X  
ATOM    704  H   ARG A 102       8.526  -7.079  -1.054  1.00  0.00           H  
TER                                                                             
# All scores below are weighted scores, not raw scores.
#BEGIN_POSE_ENERGIES_TABLE ./minmover_pdb/pose_29.pdb
label vdw cenpack pair env cbeta hs_pair ss_pair sheet total
weights 1 0.5 1 1 0.25 1 1 1 NA
pose 0.35133 -10.6506 -12.3989 -21.9219 5.29892 0 0 0 -39.3212
MET:NtermProteinFull_1 0 -0.10912 -0.05283 0.35353 0.06643 0 0 0 0.25801
TYR_2 0 -0.08637 0.0105 0.80588 0.07064 0 0 0 0.80065
GLY_3 0 0.00766 -0.00329 -0.07965 0.07034 0 0 0 -0.00495
LYS_4 0 -0.41146 -0.11018 -0.60186 0.03503 0 0 0 -1.08848
LEU_5 0 -0.13954 -0.2934 -0.19483 0.03555 0 0 0 -0.59222
ASN_6 0 -0.01022 0.06862 -0.40966 0.06942 0 0 0 -0.28183
ASP_7 0 -0.14702 -0.16026 -0.37876 0.06899 0 0 0 -0.61705
LEU_8 0 -0.41083 -0.68768 -0.50394 0.03286 0 0 0 -1.56959
LEU_9 0 -0.24687 -0.20409 0.24309 0.04336 0 0 0 -0.16451
GLU_10 0 -0.11084 -0.00658 -0.82678 0.06893 0 0 0 -0.87528
ASP_11 0 -0.23052 0.03324 -0.1485 0.03892 0 0 0 -0.30686
LEU_12 0 -0.35629 -0.64347 -0.39148 0.0331 0 0 0 -1.35813
GLN_13 0 -0.02607 0.24789 -0.49415 0.06884 0 0 0 -0.20349
GLU_14 0 -0.08972 -0.14135 -0.60186 0.06902 0 0 0 -0.76391
VAL_15 0 -0.40588 -0.59857 -0.10438 0.03624 0 0 0 -1.0726
LEU_16 0 0.12675 -0.34615 0.4149 0.04455 0 0 0 0.24005
LYS_17 0 -0.05276 -0.03304 -0.8715 0.0693 0 0 0 -0.888
ASN_18 0 0.02527 -0.09865 -0.24178 0.04295 0 0 0 -0.2722
LEU_19 0 -0.29746 -0.51051 -0.45811 0.03932 0 0 0 -1.22676
HIS_D_20 0 0.06182 -0.07299 0.0215 0.06894 0 0 0 0.07928
LYS_21 0 -0.04049 0.01159 -1.10762 0.07072 0 0 0 -1.0658
ASN_22 0 -0.03961 -0.07738 -0.28327 0.04307 0 0 0 -0.35719
TRP_23 0 0.04435 -0.07775 -0.3396 0.03543 0 0 0 -0.33756
HIS_D_24 0 -0.03695 0.04889 0.11054 0.0692 0 0 0 0.19168
GLY_25 0 0.07797 -0.06229 -0.08884 0.04267 0 0 0 -0.03048
GLY_26 0 0.01256 0.03203 0.0322 0.03585 0 0 0 0.11265
LYS_27 0 0 0 -0.8715 0.07125 0 0 0 -0.80025
ASP_28 0 -0.00368 -0.06175 -0.56986 0.07158 0 0 0 -0.56372
ASN_29 0 0.34064 -0.08634 -0.19403 0.03526 0 0 0 0.09553
LEU_30 0 0.04982 -0.09901 0.4149 0.04283 0 0 0 0.40855
HIS_D_31 0 -0.04713 -0.0509 0.06501 0.0693 0 0 0 0.03628
ASP_32 0 -0.15866 0.05125 -0.37876 0.06887 0 0 0 -0.41731
VAL_33 0 -0.22137 -0.06407 -0.35242 0.03521 0 0 0 -0.60265
ASP_34 0 0.15591 0.03021 -0.31759 0.06919 0 0 0 -0.06227
ASN_35 0 -0.09834 -0.0612 -0.36221 0.06907 0 0 0 -0.45268
HIS_D_36 0 -0.45733 -0.14979 -0.18191 0.03584 0 0 0 -0.75319
LEU_37 0 0.09367 -0.83006 -0.39148 0.03804 0 0 0 -1.08983
GLN_38 0 0.01881 0.06096 -0.49415 0.06893 0 0 0 -0.34545
ASN_39 0 -0.13156 -0.09115 -0.19403 0.06923 0 0 0 -0.3475
VAL_40 0 -0.12817 -0.41809 -0.27892 0.03282 0 0 0 -0.79236
ILE_41 0 -0.11452 -0.44074 0.72502 0.04327 0 0 0 0.21304
GLU_42 0 -0.09982 -0.19502 -0.71584 0.06882 0 0 0 -0.94185
ASP_43 0 -0.26297 -0.00814 0.2122 0.0421 0 0 0 -0.01682
ILE_44 0 -0.36915 -0.60865 -0.41682 0.03195 0 0 0 -1.36267
HIS_45 0 -0.07282 0.26306 0.06501 0.06902 0 0 0 0.32428
ASP_46 0 -0.2226 -0.49155 -0.31759 0.04268 0 0 0 -0.98907
PHE_47 0 -0.21035 -0.44556 -0.4994 0.0357 0 0 0 -1.11961
MET_48 0 0.01771 -0.06158 0.18716 0.04318 0 0 0 0.18647
GLN_49 0 -0.03341 0.11205 -0.60368 0.06961 0 0 0 -0.45543
GLY_50 0 -0.07936 0.02992 0.0322 0.04518 0 0 0 0.02793
GLY_51 0 -0.05872 0.03617 0.35201 0.03045 0 0 0 0.35992
GLY_52 0 -0.05666 0.01907 -0.08884 0.03486 0 0 0 -0.09156
SER_53 0 -0.03778 -0.00519 -0.22078 0.0317 0 0 0 -0.23205
GLY_54 0 -0.00978 0.03477 -0.07965 0.0357 0 0 0 -0.01895
GLY_55 0 0.00409 -0.00786 -0.09146 0.0357 0 0 0 -0.05953
LYS_56 0 -0.41785 -0.76201 -0.33001 0.03443 0 0 0 -1.47543
LEU_57 0 0.44877 -0.34433 -0.19483 0.03528 0 0 0 -0.0551
GLN_58 0 0.03752 0.10802 -0.59803 0.06939 0 0 0 -0.38311
GLU_59 0 -0.05812 -0.09404 -0.25924 0.06909 0 0 0 -0.34231
MET_60 0 -0.33752 -0.09721 -0.21391 0.0323 0 0 0 -0.61634
MET_61 0 -0.16481 0.07322 0.25591 0.04283 0 0 0 0.20714
LYS_62 0 -0.05698 -0.00469 -0.96458 0.06947 0 0 0 -0.95678
GLU_63 0 -0.39522 -0.02319 -0.13578 0.0356 0 0 0 -0.51859
PHE_64 0 -0.224 -0.39869 -0.30123 0.03803 0 0 0 -0.88589
GLN_65 0 0.02199 0.03215 -0.55896 0.06908 0 0 0 -0.43573
GLN_66 0 -0.12503 -0.17179 -0.55896 0.06903 0 0 0 -0.78675
VAL_67 0 -0.00593 -0.57884 -0.41511 0.03762 0 0 0 -0.96225
LEU_68 0 -0.38779 0.009 0.91309 0.04389 0 0 0 0.57819
ASP_69 0 -0.07982 -0.03993 -0.52292 0.06894 0 0 0 -0.57373
GLU_70 0 -0.50295 0.34118 -0.13578 0.03535 0 0 0 -0.2622
LEU_71 0 -0.3256 -0.37497 -0.30366 0.0341 0 0 0 -0.97012
ASN_72 0 -0.13114 -0.06705 -0.28327 0.06902 0 0 0 -0.41244
ASN_73 0 -0.07181 -0.06704 -0.46336 0.06905 0 0 0 -0.53316
HIS_74 0 0.44666 -0.09846 -0.18191 0.0605 0 0 0 0.22679
LEU_75 0.17566 -0.04335 0.19638 -0.39148 0.0366 0 0 0 -0.02618
GLN_76 0 -0.00021 -0.09724 -0.55896 0.07034 0 0 0 -0.58606
GLY_77 0 -0.04412 -0.03627 0.60923 0.04518 0 0 0 0.57402
GLY_78 0 -0.01209 -0.00793 0.16011 0.05697 0 0 0 0.19705
LYS_79 0 -0.04683 0.00274 -0.42611 0.03503 0 0 0 -0.43516
HIS_80 0 -0.03275 -0.02641 0.21997 0.07025 0 0 0 0.23107
THR_81 0 -0.03213 -0.24976 -0.20352 0.04262 0 0 0 -0.44278
VAL_82 0.17566 -0.02527 0.05526 -0.10438 0.04336 0 0 0 0.14462
HIS_D_83 0 -0.01711 -0.01413 0.0215 0.06945 0 0 0 0.05972
HIS_D_84 0 0.01296 -0.10275 -0.02241 0.06882 0 0 0 -0.04338
ILE_85 0 -0.58868 -0.27309 -0.20059 0.03639 0 0 0 -1.02597
GLU_86 0 -0.03758 0.44213 -0.37543 0.06928 0 0 0 0.09839
GLN_87 0 -0.08373 5e-05 -0.59803 0.06894 0 0 0 -0.61277
ASN_88 0 -0.32855 -0.09408 -0.07783 0.03621 0 0 0 -0.46426
ILE_89 0 -0.36646 -0.44083 -0.41682 0.03147 0 0 0 -1.19263
LYS_90 0 0.00714 0.09587 -0.68888 0.06911 0 0 0 -0.51677
GLU_91 0 -0.1047 -0.18584 -0.71584 0.06899 0 0 0 -0.93738
ILE_92 0 -0.26688 -0.4781 -0.20059 0.04313 0 0 0 -0.90245
PHE_93 0 -0.36187 -0.23065 0.83142 0.04378 0 0 0 0.28268
HIS_94 0 -0.10642 0.05964 0.159 0.06893 0 0 0 0.18114
HIS_D_95 0 -0.33435 -0.24586 -0.11266 0.04303 0 0 0 -0.64984
LEU_96 0 -0.08128 -0.62015 -0.45811 0.03732 0 0 0 -1.12222
GLU_97 0 -0.09001 0.10525 -0.4886 0.06887 0 0 0 -0.40449
GLU_98 0 -0.09995 -0.36262 -0.71584 0.06946 0 0 0 -1.10894
LEU_99 0 -0.34906 -0.47885 -0.06582 0.0305 0 0 0 -0.86322
VAL_100 0 0.31521 0.15681 0.21583 0.04336 0 0 0 0.7312
HIS_101 0 -0.02192 0.07534 0.20362 0.07072 0 0 0 0.32775
ARG:CtermProteinFull_102 0 -0.09586 0.18171 -0.55583 0.07081 0 0 0 -0.39917
#END_POSE_ENERGIES_TABLE ./minmover_pdb/pose_29.pdb
