# Supplementary material for: Selection of a promiscuous minimalist cAMP phosphodiesterase from a library of de novo designed proteins
Source: Nat Chem. 2024 May 3;16(7):1200–8. doi: 10.1038/s41557-024-01490-4 (PMC11230910; doi:10.1038/s41557-024-01490-4)
Supplement: Supplementary file 3 — MD input files, scripts and final structures derived from MD, AlphaFold2, EMSfold and MultiSFold. [file 41557_2024_1490_MOESM3_ESM.zip › Computational_Data/4_MultiSFold/s824/pose_3.pdb]

ATOM      1  N   MET A   1     -12.159 -10.335  11.557  1.00  0.00           N  
ATOM      2  CA  MET A   1     -11.793  -8.909  11.420  1.00  0.00           C  
ATOM      3  C   MET A   1     -10.306  -8.769  11.155  1.00  0.00           C  
ATOM      4  O   MET A   1      -9.969  -8.033  10.248  1.00  0.00           O  
ATOM      5  CB  MET A   1     -12.177  -8.126  12.674  1.00  0.00           C  
ATOM      6  CEN MET A   1     -13.290  -6.908  13.270  1.00  0.00           X  
ATOM      7  H   MET A   1     -12.568 -10.667  12.407  1.00  0.00           H  
ATOM      8  N   TYR A   2      -9.448  -9.546  11.824  1.00  0.00           N  
ATOM      9  CA  TYR A   2      -7.988  -9.421  11.696  1.00  0.00           C  
ATOM     10  C   TYR A   2      -7.407  -9.560  10.283  1.00  0.00           C  
ATOM     11  O   TYR A   2      -6.440  -8.879   9.996  1.00  0.00           O  
ATOM     12  CB  TYR A   2      -7.320 -10.456  12.604  1.00  0.00           C  
ATOM     13  CEN TYR A   2      -6.589 -10.586  14.190  1.00  0.00           X  
ATOM     14  H   TYR A   2      -9.749 -10.032  12.658  1.00  0.00           H  
ATOM     15  N   GLY A   3      -8.001 -10.368   9.391  1.00  0.00           N  
ATOM     16  CA  GLY A   3      -7.499 -10.525   8.015  1.00  0.00           C  
ATOM     17  C   GLY A   3      -7.466  -9.205   7.234  1.00  0.00           C  
ATOM     18  O   GLY A   3      -6.430  -8.863   6.692  1.00  0.00           O  
ATOM     19  CEN GLY A   3      -7.499 -10.525   8.015  1.00  0.00           X  
ATOM     20  H   GLY A   3      -8.742 -10.981   9.704  1.00  0.00           H  
ATOM     21  N   LYS A   4      -8.538  -8.404   7.313  1.00  0.00           N  
ATOM     22  CA  LYS A   4      -8.611  -7.102   6.625  1.00  0.00           C  
ATOM     23  C   LYS A   4      -7.642  -6.062   7.196  1.00  0.00           C  
ATOM     24  O   LYS A   4      -7.034  -5.325   6.437  1.00  0.00           O  
ATOM     25  CB  LYS A   4     -10.038  -6.556   6.686  1.00  0.00           C  
ATOM     26  CEN LYS A   4     -11.885  -6.205   5.714  1.00  0.00           X  
ATOM     27  H   LYS A   4      -9.336  -8.706   7.857  1.00  0.00           H  
ATOM     28  N   LEU A   5      -7.529  -5.972   8.525  1.00  0.00           N  
ATOM     29  CA  LEU A   5      -6.644  -4.995   9.168  1.00  0.00           C  
ATOM     30  C   LEU A   5      -5.182  -5.200   8.750  1.00  0.00           C  
ATOM     31  O   LEU A   5      -4.508  -4.233   8.421  1.00  0.00           O  
ATOM     32  CB  LEU A   5      -6.779  -5.085  10.693  1.00  0.00           C  
ATOM     33  CEN LEU A   5      -7.493  -4.200  11.733  1.00  0.00           X  
ATOM     34  H   LEU A   5      -7.944  -6.698   9.093  1.00  0.00           H  
ATOM     35  N   ASN A   6      -4.699  -6.446   8.739  1.00  0.00           N  
ATOM     36  CA  ASN A   6      -3.335  -6.755   8.331  1.00  0.00           C  
ATOM     37  C   ASN A   6      -3.097  -6.348   6.874  1.00  0.00           C  
ATOM     38  O   ASN A   6      -2.035  -5.813   6.588  1.00  0.00           O  
ATOM     39  CB  ASN A   6      -3.017  -8.226   8.530  1.00  0.00           C  
ATOM     40  CEN ASN A   6      -2.600  -8.842   9.270  1.00  0.00           X  
ATOM     41  H   ASN A   6      -5.313  -7.218   8.957  1.00  0.00           H  
ATOM     42  N   ASP A   7      -4.108  -6.505   6.013  1.00  0.00           N  
ATOM     43  CA  ASP A   7      -4.036  -6.108   4.602  1.00  0.00           C  
ATOM     44  C   ASP A   7      -3.984  -4.571   4.492  1.00  0.00           C  
ATOM     45  O   ASP A   7      -3.199  -4.005   3.744  1.00  0.00           O  
ATOM     46  CB  ASP A   7      -5.230  -6.662   3.820  1.00  0.00           C  
ATOM     47  CEN ASP A   7      -5.475  -7.441   3.211  1.00  0.00           X  
ATOM     48  H   ASP A   7      -4.934  -7.004   6.311  1.00  0.00           H  
ATOM     49  N   LEU A   8      -4.747  -3.883   5.348  1.00  0.00           N  
ATOM     50  CA  LEU A   8      -4.795  -2.427   5.396  1.00  0.00           C  
ATOM     51  C   LEU A   8      -3.490  -1.774   5.872  1.00  0.00           C  
ATOM     52  O   LEU A   8      -3.101  -0.718   5.368  1.00  0.00           O  
ATOM     53  CB  LEU A   8      -5.955  -1.990   6.299  1.00  0.00           C  
ATOM     54  CEN LEU A   8      -7.367  -1.452   6.000  1.00  0.00           X  
ATOM     55  H   LEU A   8      -5.376  -4.407   5.940  1.00  0.00           H  
ATOM     56  N   LEU A   9      -2.819  -2.367   6.860  1.00  0.00           N  
ATOM     57  CA  LEU A   9      -1.549  -1.843   7.354  1.00  0.00           C  
ATOM     58  C   LEU A   9      -0.442  -1.952   6.304  1.00  0.00           C  
ATOM     59  O   LEU A   9       0.287  -0.982   6.095  1.00  0.00           O  
ATOM     60  CB  LEU A   9      -1.141  -2.581   8.635  1.00  0.00           C  
ATOM     61  CEN LEU A   9      -1.181  -2.190  10.125  1.00  0.00           X  
ATOM     62  H   LEU A   9      -3.149  -3.259   7.195  1.00  0.00           H  
ATOM     63  N   GLU A  10      -0.315  -3.102   5.648  1.00  0.00           N  
ATOM     64  CA  GLU A  10       0.677  -3.325   4.596  1.00  0.00           C  
ATOM     65  C   GLU A  10       0.500  -2.306   3.458  1.00  0.00           C  
ATOM     66  O   GLU A  10       1.476  -1.654   3.073  1.00  0.00           O  
ATOM     67  CB  GLU A  10       0.572  -4.752   4.054  1.00  0.00           C  
ATOM     68  CEN GLU A  10       1.124  -6.364   4.022  1.00  0.00           X  
ATOM     69  H   GLU A  10      -0.975  -3.845   5.834  1.00  0.00           H  
ATOM     70  N   ASP A  11      -0.737  -2.070   3.010  1.00  0.00           N  
ATOM     71  CA  ASP A  11      -1.055  -1.095   1.962  1.00  0.00           C  
ATOM     72  C   ASP A  11      -0.687   0.337   2.388  1.00  0.00           C  
ATOM     73  O   ASP A  11      -0.058   1.084   1.632  1.00  0.00           O  
ATOM     74  CB  ASP A  11      -2.540  -1.170   1.600  1.00  0.00           C  
ATOM     75  CEN ASP A  11      -3.159  -1.590   0.909  1.00  0.00           X  
ATOM     76  H   ASP A  11      -1.480  -2.676   3.329  1.00  0.00           H  
ATOM     77  N   LEU A  12      -1.022   0.726   3.627  1.00  0.00           N  
ATOM     78  CA  LEU A  12      -0.732   2.062   4.169  1.00  0.00           C  
ATOM     79  C   LEU A  12       0.772   2.340   4.227  1.00  0.00           C  
ATOM     80  O   LEU A  12       1.229   3.427   3.859  1.00  0.00           O  
ATOM     81  CB  LEU A  12      -1.350   2.210   5.565  1.00  0.00           C  
ATOM     82  CEN LEU A  12      -2.599   2.948   6.083  1.00  0.00           X  
ATOM     83  H   LEU A  12      -1.519   0.060   4.201  1.00  0.00           H  
ATOM     84  N   GLN A  13       1.558   1.355   4.660  1.00  0.00           N  
ATOM     85  CA  GLN A  13       3.012   1.473   4.743  1.00  0.00           C  
ATOM     86  C   GLN A  13       3.638   1.741   3.375  1.00  0.00           C  
ATOM     87  O   GLN A  13       4.568   2.548   3.265  1.00  0.00           O  
ATOM     88  CB  GLN A  13       3.615   0.200   5.343  1.00  0.00           C  
ATOM     89  CEN GLN A  13       4.253  -0.518   6.801  1.00  0.00           X  
ATOM     90  H   GLN A  13       1.128   0.470   4.888  1.00  0.00           H  
ATOM     91  N   GLU A  14       3.136   1.102   2.320  1.00  0.00           N  
ATOM     92  CA  GLU A  14       3.644   1.301   0.968  1.00  0.00           C  
ATOM     93  C   GLU A  14       3.314   2.701   0.440  1.00  0.00           C  
ATOM     94  O   GLU A  14       4.153   3.320  -0.225  1.00  0.00           O  
ATOM     95  CB  GLU A  14       3.075   0.236   0.027  1.00  0.00           C  
ATOM     96  CEN GLU A  14       3.245  -1.241  -0.806  1.00  0.00           X  
ATOM     97  H   GLU A  14       2.383   0.445   2.457  1.00  0.00           H  
ATOM     98  N   VAL A  15       2.143   3.246   0.785  1.00  0.00           N  
ATOM     99  CA  VAL A  15       1.735   4.609   0.412  1.00  0.00           C  
ATOM    100  C   VAL A  15       2.604   5.650   1.115  1.00  0.00           C  
ATOM    101  O   VAL A  15       3.055   6.599   0.470  1.00  0.00           O  
ATOM    102  CB  VAL A  15       0.257   4.876   0.754  1.00  0.00           C  
ATOM    103  CEN VAL A  15      -0.367   4.972   0.478  1.00  0.00           X  
ATOM    104  H   VAL A  15       1.513   2.687   1.343  1.00  0.00           H  
ATOM    105  N   LEU A  16       2.912   5.442   2.396  1.00  0.00           N  
ATOM    106  CA  LEU A  16       3.794   6.311   3.179  1.00  0.00           C  
ATOM    107  C   LEU A  16       5.205   6.396   2.595  1.00  0.00           C  
ATOM    108  O   LEU A  16       5.790   7.474   2.461  1.00  0.00           O  
ATOM    109  CB  LEU A  16       3.856   5.818   4.630  1.00  0.00           C  
ATOM    110  CEN LEU A  16       3.205   6.319   5.933  1.00  0.00           X  
ATOM    111  H   LEU A  16       2.495   4.646   2.857  1.00  0.00           H  
ATOM    112  N   LYS A  17       5.761   5.256   2.192  1.00  0.00           N  
ATOM    113  CA  LYS A  17       7.095   5.191   1.596  1.00  0.00           C  
ATOM    114  C   LYS A  17       7.161   5.951   0.271  1.00  0.00           C  
ATOM    115  O   LYS A  17       8.117   6.697   0.032  1.00  0.00           O  
ATOM    116  CB  LYS A  17       7.512   3.735   1.385  1.00  0.00           C  
ATOM    117  CEN LYS A  17       8.665   2.074   2.008  1.00  0.00           X  
ATOM    118  H   LYS A  17       5.237   4.405   2.333  1.00  0.00           H  
ATOM    119  N   ASN A  18       6.158   5.784  -0.588  1.00  0.00           N  
ATOM    120  CA  ASN A  18       6.087   6.433  -1.891  1.00  0.00           C  
ATOM    121  C   ASN A  18       5.998   7.956  -1.770  1.00  0.00           C  
ATOM    122  O   ASN A  18       6.779   8.653  -2.422  1.00  0.00           O  
ATOM    123  CB  ASN A  18       4.918   5.904  -2.701  1.00  0.00           C  
ATOM    124  CEN ASN A  18       4.733   5.149  -3.406  1.00  0.00           X  
ATOM    125  H   ASN A  18       5.399   5.176  -0.313  1.00  0.00           H  
ATOM    126  N   LEU A  19       5.117   8.469  -0.913  1.00  0.00           N  
ATOM    127  CA  LEU A  19       4.941   9.898  -0.676  1.00  0.00           C  
ATOM    128  C   LEU A  19       6.219  10.515  -0.122  1.00  0.00           C  
ATOM    129  O   LEU A  19       6.677  11.530  -0.648  1.00  0.00           O  
ATOM    130  CB  LEU A  19       3.769  10.139   0.284  1.00  0.00           C  
ATOM    131  CEN LEU A  19       2.327  10.637   0.069  1.00  0.00           X  
ATOM    132  H   LEU A  19       4.560   7.833  -0.360  1.00  0.00           H  
ATOM    133  N   HIS A  20       6.871   9.855   0.836  1.00  0.00           N  
ATOM    134  CA  HIS A  20       8.126  10.331   1.423  1.00  0.00           C  
ATOM    135  C   HIS A  20       9.284  10.383   0.426  1.00  0.00           C  
ATOM    136  O   HIS A  20      10.107  11.296   0.477  1.00  0.00           O  
ATOM    137  CB  HIS A  20       8.518   9.448   2.612  1.00  0.00           C  
ATOM    138  CEN HIS A  20       8.365   9.441   4.028  1.00  0.00           X  
ATOM    139  H   HIS A  20       6.429   9.046   1.246  1.00  0.00           H  
ATOM    140  N   LYS A  21       9.362   9.425  -0.501  1.00  0.00           N  
ATOM    141  CA  LYS A  21      10.399   9.410  -1.538  1.00  0.00           C  
ATOM    142  C   LYS A  21      10.169  10.451  -2.633  1.00  0.00           C  
ATOM    143  O   LYS A  21      11.135  10.997  -3.160  1.00  0.00           O  
ATOM    144  CB  LYS A  21      10.491   8.018  -2.166  1.00  0.00           C  
ATOM    145  CEN LYS A  21      11.506   6.170  -2.328  1.00  0.00           X  
ATOM    146  H   LYS A  21       8.724   8.644  -0.418  1.00  0.00           H  
ATOM    147  N   ASN A  22       8.921  10.673  -3.032  1.00  0.00           N  
ATOM    148  CA  ASN A  22       8.595  11.543  -4.167  1.00  0.00           C  
ATOM    149  C   ASN A  22       8.445  13.017  -3.770  1.00  0.00           C  
ATOM    150  O   ASN A  22       8.646  13.903  -4.600  1.00  0.00           O  
ATOM    151  CB  ASN A  22       7.335  11.069  -4.867  1.00  0.00           C  
ATOM    152  CEN ASN A  22       7.072  10.436  -5.662  1.00  0.00           X  
ATOM    153  H   ASN A  22       8.172  10.205  -2.547  1.00  0.00           H  
ATOM    154  N   TRP A  23       8.112  13.295  -2.513  1.00  0.00           N  
ATOM    155  CA  TRP A  23       7.907  14.652  -2.034  1.00  0.00           C  
ATOM    156  C   TRP A  23       9.236  15.381  -1.811  1.00  0.00           C  
ATOM    157  O   TRP A  23       9.855  15.331  -0.754  1.00  0.00           O  
ATOM    158  CB  TRP A  23       7.093  14.634  -0.739  1.00  0.00           C  
ATOM    159  CEN TRP A  23       5.565  15.157  -0.055  1.00  0.00           X  
ATOM    160  H   TRP A  23       7.888  12.542  -1.878  1.00  0.00           H  
ATOM    161  N   HIS A  24       9.673  16.101  -2.843  1.00  0.00           N  
ATOM    162  CA  HIS A  24      10.956  16.809  -2.857  1.00  0.00           C  
ATOM    163  C   HIS A  24      10.824  18.347  -2.751  1.00  0.00           C  
ATOM    164  O   HIS A  24      11.839  19.041  -2.756  1.00  0.00           O  
ATOM    165  CB  HIS A  24      11.730  16.447  -4.129  1.00  0.00           C  
ATOM    166  CEN HIS A  24      12.719  15.508  -4.541  1.00  0.00           X  
ATOM    167  H   HIS A  24       9.096  16.117  -3.672  1.00  0.00           H  
ATOM    168  N   GLY A  25       9.606  18.903  -2.677  1.00  0.00           N  
ATOM    169  CA  GLY A  25       9.370  20.349  -2.785  1.00  0.00           C  
ATOM    170  C   GLY A  25       8.827  21.007  -1.520  1.00  0.00           C  
ATOM    171  O   GLY A  25       7.636  20.939  -1.275  1.00  0.00           O  
ATOM    172  CEN GLY A  25       9.370  20.350  -2.785  1.00  0.00           X  
ATOM    173  H   GLY A  25       8.797  18.300  -2.621  1.00  0.00           H  
ATOM    174  N   GLY A  26       9.672  21.723  -0.772  1.00  0.00           N  
ATOM    175  CA  GLY A  26       9.251  22.581   0.350  1.00  0.00           C  
ATOM    176  C   GLY A  26       9.283  21.868   1.700  1.00  0.00           C  
ATOM    177  O   GLY A  26       8.492  20.967   1.955  1.00  0.00           O  
ATOM    178  CEN GLY A  26       9.251  22.582   0.351  1.00  0.00           X  
ATOM    179  H   GLY A  26      10.645  21.721  -1.041  1.00  0.00           H  
ATOM    180  N   LYS A  27      10.222  22.255   2.568  1.00  0.00           N  
ATOM    181  CA  LYS A  27      10.371  21.678   3.915  1.00  0.00           C  
ATOM    182  C   LYS A  27       9.112  21.804   4.778  1.00  0.00           C  
ATOM    183  O   LYS A  27       8.755  20.824   5.418  1.00  0.00           O  
ATOM    184  CB  LYS A  27      11.549  22.336   4.636  1.00  0.00           C  
ATOM    185  CEN LYS A  27      13.557  22.227   5.295  1.00  0.00           X  
ATOM    186  H   LYS A  27      10.823  23.025   2.311  1.00  0.00           H  
ATOM    187  N   ASP A  28       8.472  22.972   4.795  1.00  0.00           N  
ATOM    188  CA  ASP A  28       7.241  23.190   5.565  1.00  0.00           C  
ATOM    189  C   ASP A  28       6.117  22.228   5.162  1.00  0.00           C  
ATOM    190  O   ASP A  28       5.698  21.416   5.977  1.00  0.00           O  
ATOM    191  CB  ASP A  28       6.766  24.636   5.402  1.00  0.00           C  
ATOM    192  CEN ASP A  28       6.813  25.536   5.878  1.00  0.00           X  
ATOM    193  H   ASP A  28       8.940  23.800   4.454  1.00  0.00           H  
ATOM    194  N   ASN A  29       5.709  22.204   3.890  1.00  0.00           N  
ATOM    195  CA  ASN A  29       4.576  21.367   3.462  1.00  0.00           C  
ATOM    196  C   ASN A  29       4.785  19.872   3.748  1.00  0.00           C  
ATOM    197  O   ASN A  29       3.826  19.124   3.902  1.00  0.00           O  
ATOM    198  CB  ASN A  29       4.283  21.568   1.986  1.00  0.00           C  
ATOM    199  CEN ASN A  29       3.674  22.177   1.386  1.00  0.00           X  
ATOM    200  H   ASN A  29       6.018  22.945   3.278  1.00  0.00           H  
ATOM    201  N   LEU A  30       6.044  19.427   3.795  1.00  0.00           N  
ATOM    202  CA  LEU A  30       6.352  18.037   4.103  1.00  0.00           C  
ATOM    203  C   LEU A  30       6.037  17.704   5.559  1.00  0.00           C  
ATOM    204  O   LEU A  30       5.561  16.614   5.824  1.00  0.00           O  
ATOM    205  CB  LEU A  30       7.826  17.744   3.794  1.00  0.00           C  
ATOM    206  CEN LEU A  30       8.525  17.001   2.640  1.00  0.00           X  
ATOM    207  H   LEU A  30       6.794  20.101   3.755  1.00  0.00           H  
ATOM    208  N   HIS A  31       6.315  18.624   6.487  1.00  0.00           N  
ATOM    209  CA  HIS A  31       6.148  18.372   7.911  1.00  0.00           C  
ATOM    210  C   HIS A  31       4.678  18.105   8.247  1.00  0.00           C  
ATOM    211  O   HIS A  31       4.382  17.113   8.903  1.00  0.00           O  
ATOM    212  CB  HIS A  31       6.673  19.552   8.734  1.00  0.00           C  
ATOM    213  CEN HIS A  31       7.869  19.928   9.412  1.00  0.00           X  
ATOM    214  H   HIS A  31       6.539  19.566   6.203  1.00  0.00           H  
ATOM    215  N   ASP A  32       3.761  18.934   7.740  1.00  0.00           N  
ATOM    216  CA  ASP A  32       2.328  18.791   8.030  1.00  0.00           C  
ATOM    217  C   ASP A  32       1.776  17.456   7.511  1.00  0.00           C  
ATOM    218  O   ASP A  32       1.128  16.720   8.253  1.00  0.00           O  
ATOM    219  CB  ASP A  32       1.543  19.955   7.421  1.00  0.00           C  
ATOM    220  CEN ASP A  32       1.145  20.856   7.683  1.00  0.00           X  
ATOM    221  H   ASP A  32       4.056  19.719   7.182  1.00  0.00           H  
ATOM    222  N   VAL A  33       2.118  17.082   6.273  1.00  0.00           N  
ATOM    223  CA  VAL A  33       1.689  15.813   5.664  1.00  0.00           C  
ATOM    224  C   VAL A  33       2.252  14.598   6.407  1.00  0.00           C  
ATOM    225  O   VAL A  33       1.556  13.600   6.558  1.00  0.00           O  
ATOM    226  CB  VAL A  33       2.113  15.729   4.185  1.00  0.00           C  
ATOM    227  CEN VAL A  33       1.876  15.743   3.539  1.00  0.00           X  
ATOM    228  H   VAL A  33       2.665  17.730   5.726  1.00  0.00           H  
ATOM    229  N   ASP A  34       3.509  14.665   6.851  1.00  0.00           N  
ATOM    230  CA  ASP A  34       4.163  13.607   7.625  1.00  0.00           C  
ATOM    231  C   ASP A  34       3.422  13.380   8.943  1.00  0.00           C  
ATOM    232  O   ASP A  34       3.108  12.239   9.266  1.00  0.00           O  
ATOM    233  CB  ASP A  34       5.629  13.957   7.893  1.00  0.00           C  
ATOM    234  CEN ASP A  34       6.561  13.762   7.531  1.00  0.00           X  
ATOM    235  H   ASP A  34       4.038  15.506   6.677  1.00  0.00           H  
ATOM    236  N   ASN A  35       3.033  14.449   9.643  1.00  0.00           N  
ATOM    237  CA  ASN A  35       2.275  14.358  10.890  1.00  0.00           C  
ATOM    238  C   ASN A  35       0.894  13.727  10.676  1.00  0.00           C  
ATOM    239  O   ASN A  35       0.508  12.841  11.435  1.00  0.00           O  
ATOM    240  CB  ASN A  35       2.131  15.720  11.544  1.00  0.00           C  
ATOM    241  CEN ASN A  35       2.638  16.305  12.254  1.00  0.00           X  
ATOM    242  H   ASN A  35       3.278  15.367   9.303  1.00  0.00           H  
ATOM    243  N   HIS A  36       0.154  14.136   9.644  1.00  0.00           N  
ATOM    244  CA  HIS A  36      -1.145  13.534   9.354  1.00  0.00           C  
ATOM    245  C   HIS A  36      -1.022  12.043   9.004  1.00  0.00           C  
ATOM    246  O   HIS A  36      -1.832  11.237   9.452  1.00  0.00           O  
ATOM    247  CB  HIS A  36      -1.835  14.284   8.210  1.00  0.00           C  
ATOM    248  CEN HIS A  36      -2.786  15.332   8.046  1.00  0.00           X  
ATOM    249  H   HIS A  36       0.478  14.899   9.067  1.00  0.00           H  
ATOM    250  N   LEU A  37       0.003  11.639   8.247  1.00  0.00           N  
ATOM    251  CA  LEU A  37       0.228  10.225   7.922  1.00  0.00           C  
ATOM    252  C   LEU A  37       0.532   9.383   9.165  1.00  0.00           C  
ATOM    253  O   LEU A  37      -0.003   8.283   9.287  1.00  0.00           O  
ATOM    254  CB  LEU A  37       1.371  10.097   6.908  1.00  0.00           C  
ATOM    255  CEN LEU A  37       1.399   9.819   5.393  1.00  0.00           X  
ATOM    256  H   LEU A  37       0.664  12.328   7.921  1.00  0.00           H  
ATOM    257  N   GLN A  38       1.359   9.885  10.084  1.00  0.00           N  
ATOM    258  CA  GLN A  38       1.681   9.177  11.323  1.00  0.00           C  
ATOM    259  C   GLN A  38       0.426   8.963  12.172  1.00  0.00           C  
ATOM    260  O   GLN A  38       0.186   7.830  12.576  1.00  0.00           O  
ATOM    261  CB  GLN A  38       2.727   9.951  12.129  1.00  0.00           C  
ATOM    262  CEN GLN A  38       4.422  10.045  12.536  1.00  0.00           X  
ATOM    263  H   GLN A  38       1.727  10.816   9.952  1.00  0.00           H  
ATOM    264  N   ASN A  39      -0.410   9.990  12.356  1.00  0.00           N  
ATOM    265  CA  ASN A  39      -1.659   9.874  13.120  1.00  0.00           C  
ATOM    266  C   ASN A  39      -2.604   8.840  12.494  1.00  0.00           C  
ATOM    267  O   ASN A  39      -3.142   7.988  13.196  1.00  0.00           O  
ATOM    268  CB  ASN A  39      -2.360  11.214  13.244  1.00  0.00           C  
ATOM    269  CEN ASN A  39      -2.393  12.020  13.915  1.00  0.00           X  
ATOM    270  H   ASN A  39      -0.139  10.905  12.028  1.00  0.00           H  
ATOM    271  N   VAL A  40      -2.726   8.827  11.161  1.00  0.00           N  
ATOM    272  CA  VAL A  40      -3.566   7.852  10.446  1.00  0.00           C  
ATOM    273  C   VAL A  40      -3.073   6.414  10.674  1.00  0.00           C  
ATOM    274  O   VAL A  40      -3.872   5.521  10.947  1.00  0.00           O  
ATOM    275  CB  VAL A  40      -3.599   8.137   8.933  1.00  0.00           C  
ATOM    276  CEN VAL A  40      -3.999   8.364   8.420  1.00  0.00           X  
ATOM    277  H   VAL A  40      -2.292   9.575  10.641  1.00  0.00           H  
ATOM    278  N   ILE A  41      -1.761   6.169  10.582  1.00  0.00           N  
ATOM    279  CA  ILE A  41      -1.166   4.849  10.838  1.00  0.00           C  
ATOM    280  C   ILE A  41      -1.478   4.364  12.257  1.00  0.00           C  
ATOM    281  O   ILE A  41      -1.851   3.199  12.436  1.00  0.00           O  
ATOM    282  CB  ILE A  41       0.361   4.868  10.639  1.00  0.00           C  
ATOM    283  CEN ILE A  41       1.167   4.772   9.911  1.00  0.00           X  
ATOM    284  H   ILE A  41      -1.149   6.952  10.396  1.00  0.00           H  
ATOM    285  N   GLU A  42      -1.330   5.229  13.261  1.00  0.00           N  
ATOM    286  CA  GLU A  42      -1.677   4.928  14.649  1.00  0.00           C  
ATOM    287  C   GLU A  42      -3.136   4.496  14.779  1.00  0.00           C  
ATOM    288  O   GLU A  42      -3.412   3.483  15.420  1.00  0.00           O  
ATOM    289  CB  GLU A  42      -1.408   6.142  15.542  1.00  0.00           C  
ATOM    290  CEN GLU A  42      -0.408   6.971  16.645  1.00  0.00           X  
ATOM    291  H   GLU A  42      -1.012   6.164  13.052  1.00  0.00           H  
ATOM    292  N   ASP A  43      -4.059   5.176  14.101  1.00  0.00           N  
ATOM    293  CA  ASP A  43      -5.475   4.833  14.127  1.00  0.00           C  
ATOM    294  C   ASP A  43      -5.743   3.457  13.505  1.00  0.00           C  
ATOM    295  O   ASP A  43      -6.510   2.659  14.055  1.00  0.00           O  
ATOM    296  CB  ASP A  43      -6.291   5.905  13.399  1.00  0.00           C  
ATOM    297  CEN ASP A  43      -6.844   6.738  13.596  1.00  0.00           X  
ATOM    298  H   ASP A  43      -3.792   6.040  13.649  1.00  0.00           H  
ATOM    299  N   ILE A  44      -5.082   3.122  12.388  1.00  0.00           N  
ATOM    300  CA  ILE A  44      -5.285   1.833  11.700  1.00  0.00           C  
ATOM    301  C   ILE A  44      -4.751   0.700  12.574  1.00  0.00           C  
ATOM    302  O   ILE A  44      -5.397  -0.343  12.729  1.00  0.00           O  
ATOM    303  CB  ILE A  44      -4.589   1.789  10.327  1.00  0.00           C  
ATOM    304  CEN ILE A  44      -4.692   2.021   9.267  1.00  0.00           X  
ATOM    305  H   ILE A  44      -4.452   3.805  11.995  1.00  0.00           H  
ATOM    306  N   HIS A  45      -3.577   0.901  13.163  1.00  0.00           N  
ATOM    307  CA  HIS A  45      -2.949  -0.070  14.035  1.00  0.00           C  
ATOM    308  C   HIS A  45      -3.827  -0.393  15.260  1.00  0.00           C  
ATOM    309  O   HIS A  45      -3.946  -1.566  15.616  1.00  0.00           O  
ATOM    310  CB  HIS A  45      -1.576   0.439  14.486  1.00  0.00           C  
ATOM    311  CEN HIS A  45      -0.214   0.315  14.089  1.00  0.00           X  
ATOM    312  H   HIS A  45      -3.125   1.797  13.033  1.00  0.00           H  
ATOM    313  N   ASP A  46      -4.513   0.586  15.851  1.00  0.00           N  
ATOM    314  CA  ASP A  46      -5.411   0.385  16.998  1.00  0.00           C  
ATOM    315  C   ASP A  46      -6.673  -0.398  16.602  1.00  0.00           C  
ATOM    316  O   ASP A  46      -7.067  -1.361  17.271  1.00  0.00           O  
ATOM    317  CB  ASP A  46      -5.803   1.732  17.611  1.00  0.00           C  
ATOM    318  CEN ASP A  46      -5.540   2.352  18.376  1.00  0.00           X  
ATOM    319  H   ASP A  46      -4.417   1.525  15.492  1.00  0.00           H  
ATOM    320  N   PHE A  47      -7.270  -0.061  15.455  1.00  0.00           N  
ATOM    321  CA  PHE A  47      -8.370  -0.822  14.872  1.00  0.00           C  
ATOM    322  C   PHE A  47      -7.969  -2.282  14.618  1.00  0.00           C  
ATOM    323  O   PHE A  47      -8.695  -3.202  15.007  1.00  0.00           O  
ATOM    324  CB  PHE A  47      -8.834  -0.168  13.569  1.00  0.00           C  
ATOM    325  CEN PHE A  47      -9.982   0.814  13.075  1.00  0.00           X  
ATOM    326  H   PHE A  47      -6.951   0.773  14.983  1.00  0.00           H  
ATOM    327  N   MET A  48      -6.786  -2.521  14.043  1.00  0.00           N  
ATOM    328  CA  MET A  48      -6.234  -3.864  13.868  1.00  0.00           C  
ATOM    329  C   MET A  48      -6.023  -4.607  15.187  1.00  0.00           C  
ATOM    330  O   MET A  48      -6.437  -5.760  15.316  1.00  0.00           O  
ATOM    331  CB  MET A  48      -4.912  -3.781  13.107  1.00  0.00           C  
ATOM    332  CEN MET A  48      -4.174  -4.131  11.555  1.00  0.00           X  
ATOM    333  H   MET A  48      -6.240  -1.721  13.745  1.00  0.00           H  
ATOM    334  N   GLN A  49      -5.406  -3.970  16.184  1.00  0.00           N  
ATOM    335  CA  GLN A  49      -5.142  -4.608  17.477  1.00  0.00           C  
ATOM    336  C   GLN A  49      -6.393  -4.735  18.366  1.00  0.00           C  
ATOM    337  O   GLN A  49      -6.371  -5.448  19.369  1.00  0.00           O  
ATOM    338  CB  GLN A  49      -4.065  -3.823  18.230  1.00  0.00           C  
ATOM    339  CEN GLN A  49      -2.366  -3.765  18.626  1.00  0.00           X  
ATOM    340  H   GLN A  49      -5.097  -3.020  16.043  1.00  0.00           H  
ATOM    341  N   GLY A  50      -7.509  -4.114  17.971  1.00  0.00           N  
ATOM    342  CA  GLY A  50      -8.763  -4.116  18.717  1.00  0.00           C  
ATOM    343  C   GLY A  50      -8.954  -2.871  19.580  1.00  0.00           C  
ATOM    344  O   GLY A  50      -9.764  -2.898  20.505  1.00  0.00           O  
ATOM    345  CEN GLY A  50      -8.764  -4.116  18.717  1.00  0.00           X  
ATOM    346  H   GLY A  50      -7.470  -3.567  17.123  1.00  0.00           H  
ATOM    347  N   GLY A  51      -8.227  -1.787  19.292  1.00  0.00           N  
ATOM    348  CA  GLY A  51      -8.250  -0.544  20.065  1.00  0.00           C  
ATOM    349  C   GLY A  51      -9.405   0.403  19.725  1.00  0.00           C  
ATOM    350  O   GLY A  51      -9.661   1.338  20.491  1.00  0.00           O  
ATOM    351  CEN GLY A  51      -8.250  -0.544  20.065  1.00  0.00           X  
ATOM    352  H   GLY A  51      -7.596  -1.813  18.504  1.00  0.00           H  
ATOM    353  N   GLY A  52     -10.122   0.211  18.610  1.00  0.00           N  
ATOM    354  CA  GLY A  52     -11.171   1.137  18.182  1.00  0.00           C  
ATOM    355  C   GLY A  52     -12.520   0.520  17.824  1.00  0.00           C  
ATOM    356  O   GLY A  52     -12.620  -0.501  17.152  1.00  0.00           O  
ATOM    357  CEN GLY A  52     -11.171   1.137  18.182  1.00  0.00           X  
ATOM    358  H   GLY A  52      -9.817  -0.508  17.966  1.00  0.00           H  
ATOM    359  N   SER A  53     -13.582   1.198  18.259  1.00  0.00           N  
ATOM    360  CA  SER A  53     -14.961   0.919  17.856  1.00  0.00           C  
ATOM    361  C   SER A  53     -15.308   1.721  16.594  1.00  0.00           C  
ATOM    362  O   SER A  53     -14.462   2.444  16.070  1.00  0.00           O  
ATOM    363  CB  SER A  53     -15.919   1.249  18.984  1.00  0.00           C  
ATOM    364  CEN SER A  53     -16.126   1.508  19.415  1.00  0.00           X  
ATOM    365  H   SER A  53     -13.421   2.099  18.683  1.00  0.00           H  
ATOM    366  N   GLY A  54     -16.558   1.661  16.121  1.00  0.00           N  
ATOM    367  CA  GLY A  54     -16.983   2.378  14.906  1.00  0.00           C  
ATOM    368  C   GLY A  54     -16.560   3.858  14.854  1.00  0.00           C  
ATOM    369  O   GLY A  54     -16.286   4.375  13.777  1.00  0.00           O  
ATOM    370  CEN GLY A  54     -16.983   2.378  14.906  1.00  0.00           X  
ATOM    371  H   GLY A  54     -17.226   1.052  16.573  1.00  0.00           H  
ATOM    372  N   GLY A  55     -16.425   4.526  16.011  1.00  0.00           N  
ATOM    373  CA  GLY A  55     -15.990   5.923  16.092  1.00  0.00           C  
ATOM    374  C   GLY A  55     -14.540   6.143  15.649  1.00  0.00           C  
ATOM    375  O   GLY A  55     -14.272   7.139  14.985  1.00  0.00           O  
ATOM    376  CEN GLY A  55     -15.990   5.923  16.092  1.00  0.00           X  
ATOM    377  H   GLY A  55     -16.491   4.004  16.871  1.00  0.00           H  
ATOM    378  N   LYS A  56     -13.624   5.196  15.923  1.00  0.00           N  
ATOM    379  CA  LYS A  56     -12.253   5.245  15.382  1.00  0.00           C  
ATOM    380  C   LYS A  56     -12.264   5.135  13.860  1.00  0.00           C  
ATOM    381  O   LYS A  56     -11.508   5.826  13.201  1.00  0.00           O  
ATOM    382  CB  LYS A  56     -11.393   4.131  15.981  1.00  0.00           C  
ATOM    383  CEN LYS A  56      -9.873   3.546  17.331  1.00  0.00           X  
ATOM    384  H   LYS A  56     -13.918   4.360  16.409  1.00  0.00           H  
ATOM    385  N   LEU A  57     -13.165   4.329  13.288  1.00  0.00           N  
ATOM    386  CA  LEU A  57     -13.354   4.296  11.831  1.00  0.00           C  
ATOM    387  C   LEU A  57     -13.864   5.623  11.272  1.00  0.00           C  
ATOM    388  O   LEU A  57     -13.319   6.111  10.290  1.00  0.00           O  
ATOM    389  CB  LEU A  57     -14.321   3.166  11.456  1.00  0.00           C  
ATOM    390  CEN LEU A  57     -14.107   1.765  10.850  1.00  0.00           X  
ATOM    391  H   LEU A  57     -13.744   3.751  13.881  1.00  0.00           H  
ATOM    392  N   GLN A  58     -14.874   6.230  11.896  1.00  0.00           N  
ATOM    393  CA  GLN A  58     -15.386   7.528  11.446  1.00  0.00           C  
ATOM    394  C   GLN A  58     -14.309   8.617  11.450  1.00  0.00           C  
ATOM    395  O   GLN A  58     -14.248   9.405  10.510  1.00  0.00           O  
ATOM    396  CB  GLN A  58     -16.556   7.968  12.330  1.00  0.00           C  
ATOM    397  CEN GLN A  58     -18.296   8.056  12.442  1.00  0.00           X  
ATOM    398  H   GLN A  58     -15.257   5.809  12.732  1.00  0.00           H  
ATOM    399  N   GLU A  59     -13.471   8.656  12.486  1.00  0.00           N  
ATOM    400  CA  GLU A  59     -12.370   9.617  12.583  1.00  0.00           C  
ATOM    401  C   GLU A  59     -11.307   9.341  11.514  1.00  0.00           C  
ATOM    402  O   GLU A  59     -10.908  10.271  10.819  1.00  0.00           O  
ATOM    403  CB  GLU A  59     -11.741   9.574  13.978  1.00  0.00           C  
ATOM    404  CEN GLU A  59     -11.585  10.218  15.548  1.00  0.00           X  
ATOM    405  H   GLU A  59     -13.561   7.972  13.225  1.00  0.00           H  
ATOM    406  N   MET A  60     -10.997   8.068  11.256  1.00  0.00           N  
ATOM    407  CA  MET A  60      -9.982   7.648  10.280  1.00  0.00           C  
ATOM    408  C   MET A  60     -10.353   8.030   8.846  1.00  0.00           C  
ATOM    409  O   MET A  60      -9.493   8.420   8.064  1.00  0.00           O  
ATOM    410  CB  MET A  60      -9.763   6.140  10.374  1.00  0.00           C  
ATOM    411  CEN MET A  60      -8.605   4.929  10.897  1.00  0.00           X  
ATOM    412  H   MET A  60     -11.419   7.350  11.829  1.00  0.00           H  
ATOM    413  N   MET A  61     -11.642   7.961   8.490  1.00  0.00           N  
ATOM    414  CA  MET A  61     -12.118   8.402   7.175  1.00  0.00           C  
ATOM    415  C   MET A  61     -11.830   9.888   6.945  1.00  0.00           C  
ATOM    416  O   MET A  61     -11.277  10.256   5.913  1.00  0.00           O  
ATOM    417  CB  MET A  61     -13.614   8.127   7.038  1.00  0.00           C  
ATOM    418  CEN MET A  61     -14.774   7.103   6.210  1.00  0.00           X  
ATOM    419  H   MET A  61     -12.303   7.592   9.157  1.00  0.00           H  
ATOM    420  N   LYS A  62     -12.180  10.757   7.893  1.00  0.00           N  
ATOM    421  CA  LYS A  62     -11.930  12.195   7.781  1.00  0.00           C  
ATOM    422  C   LYS A  62     -10.435  12.505   7.693  1.00  0.00           C  
ATOM    423  O   LYS A  62     -10.063  13.348   6.881  1.00  0.00           O  
ATOM    424  CB  LYS A  62     -12.549  12.936   8.967  1.00  0.00           C  
ATOM    425  CEN LYS A  62     -14.103  14.152   9.729  1.00  0.00           X  
ATOM    426  H   LYS A  62     -12.568  10.396   8.756  1.00  0.00           H  
ATOM    427  N   GLU A  63      -9.600  11.840   8.482  1.00  0.00           N  
ATOM    428  CA  GLU A  63      -8.142  12.012   8.426  1.00  0.00           C  
ATOM    429  C   GLU A  63      -7.608  11.684   7.033  1.00  0.00           C  
ATOM    430  O   GLU A  63      -6.856  12.454   6.440  1.00  0.00           O  
ATOM    431  CB  GLU A  63      -7.454  11.132   9.472  1.00  0.00           C  
ATOM    432  CEN GLU A  63      -6.718  10.954  10.998  1.00  0.00           X  
ATOM    433  H   GLU A  63      -9.970  11.176   9.148  1.00  0.00           H  
ATOM    434  N   PHE A  64      -8.101  10.601   6.439  1.00  0.00           N  
ATOM    435  CA  PHE A  64      -7.722  10.210   5.092  1.00  0.00           C  
ATOM    436  C   PHE A  64      -8.101  11.272   4.041  1.00  0.00           C  
ATOM    437  O   PHE A  64      -7.276  11.667   3.217  1.00  0.00           O  
ATOM    438  CB  PHE A  64      -8.369   8.869   4.742  1.00  0.00           C  
ATOM    439  CEN PHE A  64      -7.978   7.328   4.731  1.00  0.00           X  
ATOM    440  H   PHE A  64      -8.685   9.978   6.977  1.00  0.00           H  
ATOM    441  N   GLN A  65      -9.324  11.807   4.104  1.00  0.00           N  
ATOM    442  CA  GLN A  65      -9.776  12.854   3.184  1.00  0.00           C  
ATOM    443  C   GLN A  65      -9.023  14.174   3.398  1.00  0.00           C  
ATOM    444  O   GLN A  65      -8.702  14.859   2.430  1.00  0.00           O  
ATOM    445  CB  GLN A  65     -11.280  13.090   3.349  1.00  0.00           C  
ATOM    446  CEN GLN A  65     -12.854  12.739   2.680  1.00  0.00           X  
ATOM    447  H   GLN A  65      -9.954  11.485   4.824  1.00  0.00           H  
ATOM    448  N   GLN A  66      -8.698  14.520   4.644  1.00  0.00           N  
ATOM    449  CA  GLN A  66      -7.889  15.706   4.938  1.00  0.00           C  
ATOM    450  C   GLN A  66      -6.482  15.583   4.358  1.00  0.00           C  
ATOM    451  O   GLN A  66      -6.016  16.519   3.711  1.00  0.00           O  
ATOM    452  CB  GLN A  66      -7.803  15.933   6.450  1.00  0.00           C  
ATOM    453  CEN GLN A  66      -8.439  16.860   7.785  1.00  0.00           X  
ATOM    454  H   GLN A  66      -8.941  13.903   5.402  1.00  0.00           H  
ATOM    455  N   VAL A  67      -5.846  14.413   4.489  1.00  0.00           N  
ATOM    456  CA  VAL A  67      -4.515  14.167   3.912  1.00  0.00           C  
ATOM    457  C   VAL A  67      -4.525  14.365   2.406  1.00  0.00           C  
ATOM    458  O   VAL A  67      -3.667  15.057   1.871  1.00  0.00           O  
ATOM    459  CB  VAL A  67      -4.010  12.745   4.222  1.00  0.00           C  
ATOM    460  CEN VAL A  67      -3.548  12.389   4.589  1.00  0.00           X  
ATOM    461  H   VAL A  67      -6.289  13.687   5.034  1.00  0.00           H  
ATOM    462  N   LEU A  68      -5.494  13.773   1.707  1.00  0.00           N  
ATOM    463  CA  LEU A  68      -5.581  13.874   0.254  1.00  0.00           C  
ATOM    464  C   LEU A  68      -5.698  15.308  -0.236  1.00  0.00           C  
ATOM    465  O   LEU A  68      -5.078  15.660  -1.240  1.00  0.00           O  
ATOM    466  CB  LEU A  68      -6.773  13.053  -0.253  1.00  0.00           C  
ATOM    467  CEN LEU A  68      -6.878  11.680  -0.945  1.00  0.00           X  
ATOM    468  H   LEU A  68      -6.200  13.254   2.208  1.00  0.00           H  
ATOM    469  N   ASP A  69      -6.509  16.108   0.442  1.00  0.00           N  
ATOM    470  CA  ASP A  69      -6.674  17.514   0.099  1.00  0.00           C  
ATOM    471  C   ASP A  69      -5.343  18.260   0.246  1.00  0.00           C  
ATOM    472  O   ASP A  69      -4.973  19.040  -0.633  1.00  0.00           O  
ATOM    473  CB  ASP A  69      -7.749  18.159   0.978  1.00  0.00           C  
ATOM    474  CEN ASP A  69      -8.736  18.408   0.954  1.00  0.00           X  
ATOM    475  H   ASP A  69      -7.045  15.732   1.211  1.00  0.00           H  
ATOM    476  N   GLU A  70      -4.570  17.976   1.299  1.00  0.00           N  
ATOM    477  CA  GLU A  70      -3.265  18.600   1.544  1.00  0.00           C  
ATOM    478  C   GLU A  70      -2.241  18.201   0.482  1.00  0.00           C  
ATOM    479  O   GLU A  70      -1.506  19.052  -0.017  1.00  0.00           O  
ATOM    480  CB  GLU A  70      -2.746  18.226   2.934  1.00  0.00           C  
ATOM    481  CEN GLU A  70      -2.519  18.611   4.578  1.00  0.00           X  
ATOM    482  H   GLU A  70      -4.894  17.279   1.954  1.00  0.00           H  
ATOM    483  N   LEU A  71      -2.221  16.933   0.072  1.00  0.00           N  
ATOM    484  CA  LEU A  71      -1.276  16.395  -0.897  1.00  0.00           C  
ATOM    485  C   LEU A  71      -1.533  16.941  -2.296  1.00  0.00           C  
ATOM    486  O   LEU A  71      -0.583  17.282  -2.997  1.00  0.00           O  
ATOM    487  CB  LEU A  71      -1.343  14.863  -0.904  1.00  0.00           C  
ATOM    488  CEN LEU A  71      -0.422  13.773  -0.323  1.00  0.00           X  
ATOM    489  H   LEU A  71      -2.909  16.311   0.469  1.00  0.00           H  
ATOM    490  N   ASN A  72      -2.793  17.057  -2.699  1.00  0.00           N  
ATOM    491  CA  ASN A  72      -3.171  17.484  -4.038  1.00  0.00           C  
ATOM    492  C   ASN A  72      -2.638  18.892  -4.350  1.00  0.00           C  
ATOM    493  O   ASN A  72      -1.997  19.091  -5.383  1.00  0.00           O  
ATOM    494  CB  ASN A  72      -4.677  17.435  -4.222  1.00  0.00           C  
ATOM    495  CEN ASN A  72      -5.401  16.757  -4.565  1.00  0.00           X  
ATOM    496  H   ASN A  72      -3.523  16.819  -2.043  1.00  0.00           H  
ATOM    497  N   ASN A  73      -2.840  19.853  -3.444  1.00  0.00           N  
ATOM    498  CA  ASN A  73      -2.417  21.239  -3.641  1.00  0.00           C  
ATOM    499  C   ASN A  73      -0.899  21.356  -3.823  1.00  0.00           C  
ATOM    500  O   ASN A  73      -0.431  21.957  -4.789  1.00  0.00           O  
ATOM    501  CB  ASN A  73      -2.874  22.119  -2.492  1.00  0.00           C  
ATOM    502  CEN ASN A  73      -3.696  22.725  -2.250  1.00  0.00           X  
ATOM    503  H   ASN A  73      -3.300  19.610  -2.580  1.00  0.00           H  
ATOM    504  N   HIS A  74      -0.125  20.757  -2.922  1.00  0.00           N  
ATOM    505  CA  HIS A  74       1.333  20.826  -2.932  1.00  0.00           C  
ATOM    506  C   HIS A  74       1.965  20.051  -4.086  1.00  0.00           C  
ATOM    507  O   HIS A  74       3.026  20.421  -4.594  1.00  0.00           O  
ATOM    508  CB  HIS A  74       1.894  20.309  -1.603  1.00  0.00           C  
ATOM    509  CEN HIS A  74       2.313  20.839  -0.349  1.00  0.00           X  
ATOM    510  H   HIS A  74      -0.569  20.322  -2.126  1.00  0.00           H  
ATOM    511  N   LEU A  75       1.313  18.987  -4.541  1.00  0.00           N  
ATOM    512  CA  LEU A  75       1.838  18.092  -5.558  1.00  0.00           C  
ATOM    513  C   LEU A  75       1.288  18.368  -6.970  1.00  0.00           C  
ATOM    514  O   LEU A  75       1.541  17.562  -7.864  1.00  0.00           O  
ATOM    515  CB  LEU A  75       1.544  16.643  -5.153  1.00  0.00           C  
ATOM    516  CEN LEU A  75       2.417  15.531  -4.540  1.00  0.00           X  
ATOM    517  H   LEU A  75       0.454  18.727  -4.078  1.00  0.00           H  
ATOM    518  N   GLN A  76       0.606  19.490  -7.243  1.00  0.00           N  
ATOM    519  CA  GLN A  76       0.047  19.764  -8.585  1.00  0.00           C  
ATOM    520  C   GLN A  76       1.109  19.777  -9.716  1.00  0.00           C  
ATOM    521  O   GLN A  76       0.777  19.553 -10.880  1.00  0.00           O  
ATOM    522  CB  GLN A  76      -0.688  21.108  -8.572  1.00  0.00           C  
ATOM    523  CEN GLN A  76      -2.255  21.867  -8.455  1.00  0.00           X  
ATOM    524  H   GLN A  76       0.431  20.143  -6.494  1.00  0.00           H  
ATOM    525  N   GLY A  77       2.404  19.955  -9.399  1.00  0.00           N  
ATOM    526  CA  GLY A  77       3.509  20.014 -10.368  1.00  0.00           C  
ATOM    527  C   GLY A  77       4.159  18.676 -10.791  1.00  0.00           C  
ATOM    528  O   GLY A  77       4.963  18.673 -11.718  1.00  0.00           O  
ATOM    529  CEN GLY A  77       3.509  20.014 -10.368  1.00  0.00           X  
ATOM    530  H   GLY A  77       2.628  19.983  -8.415  1.00  0.00           H  
ATOM    531  N   GLY A  78       3.835  17.539 -10.164  1.00  0.00           N  
ATOM    532  CA  GLY A  78       4.442  16.219 -10.413  1.00  0.00           C  
ATOM    533  C   GLY A  78       3.442  15.121 -10.791  1.00  0.00           C  
ATOM    534  O   GLY A  78       3.269  14.164 -10.041  1.00  0.00           O  
ATOM    535  CEN GLY A  78       4.442  16.219 -10.413  1.00  0.00           X  
ATOM    536  H   GLY A  78       3.217  17.614  -9.370  1.00  0.00           H  
ATOM    537  N   LYS A  79       2.777  15.251 -11.946  1.00  0.00           N  
ATOM    538  CA  LYS A  79       1.665  14.397 -12.417  1.00  0.00           C  
ATOM    539  C   LYS A  79       1.796  12.882 -12.156  1.00  0.00           C  
ATOM    540  O   LYS A  79       0.812  12.258 -11.782  1.00  0.00           O  
ATOM    541  CB  LYS A  79       1.469  14.621 -13.917  1.00  0.00           C  
ATOM    542  CEN LYS A  79       0.379  15.534 -15.484  1.00  0.00           X  
ATOM    543  H   LYS A  79       2.922  16.130 -12.419  1.00  0.00           H  
ATOM    544  N   HIS A  80       2.965  12.277 -12.382  1.00  0.00           N  
ATOM    545  CA  HIS A  80       3.175  10.855 -12.081  1.00  0.00           C  
ATOM    546  C   HIS A  80       3.085  10.543 -10.581  1.00  0.00           C  
ATOM    547  O   HIS A  80       2.483   9.543 -10.198  1.00  0.00           O  
ATOM    548  CB  HIS A  80       4.534  10.396 -12.620  1.00  0.00           C  
ATOM    549  CEN HIS A  80       5.059   9.772 -13.789  1.00  0.00           X  
ATOM    550  H   HIS A  80       3.739  12.834 -12.712  1.00  0.00           H  
ATOM    551  N   THR A  81       3.623  11.427  -9.738  1.00  0.00           N  
ATOM    552  CA  THR A  81       3.632  11.236  -8.284  1.00  0.00           C  
ATOM    553  C   THR A  81       2.235  11.451  -7.709  1.00  0.00           C  
ATOM    554  O   THR A  81       1.808  10.661  -6.876  1.00  0.00           O  
ATOM    555  CB  THR A  81       4.617  12.193  -7.587  1.00  0.00           C  
ATOM    556  CEN THR A  81       5.156  12.402  -7.500  1.00  0.00           X  
ATOM    557  H   THR A  81       4.043  12.275 -10.091  1.00  0.00           H  
ATOM    558  N   VAL A  82       1.499  12.449  -8.221  1.00  0.00           N  
ATOM    559  CA  VAL A  82       0.102  12.709  -7.820  1.00  0.00           C  
ATOM    560  C   VAL A  82      -0.784  11.559  -8.191  1.00  0.00           C  
ATOM    561  O   VAL A  82      -1.600  11.152  -7.387  1.00  0.00           O  
ATOM    562  CB  VAL A  82      -0.462  13.987  -8.467  1.00  0.00           C  
ATOM    563  CEN VAL A  82      -0.666  14.632  -8.336  1.00  0.00           X  
ATOM    564  H   VAL A  82       1.913  13.050  -8.920  1.00  0.00           H  
ATOM    565  N   HIS A  83      -0.631  11.047  -9.412  1.00  0.00           N  
ATOM    566  CA  HIS A  83      -1.468   9.957  -9.860  1.00  0.00           C  
ATOM    567  C   HIS A  83      -1.212   8.698  -9.034  1.00  0.00           C  
ATOM    568  O   HIS A  83      -2.157   8.075  -8.573  1.00  0.00           O  
ATOM    569  CB  HIS A  83      -1.232   9.674 -11.347  1.00  0.00           C  
ATOM    570  CEN HIS A  83      -1.808  10.029 -12.601  1.00  0.00           X  
ATOM    571  H   HIS A  83      -0.001  11.488 -10.069  1.00  0.00           H  
ATOM    572  N   HIS A  84       0.056   8.352  -8.796  1.00  0.00           N  
ATOM    573  CA  HIS A  84       0.387   7.188  -7.984  1.00  0.00           C  
ATOM    574  C   HIS A  84      -0.140   7.322  -6.546  1.00  0.00           C  
ATOM    575  O   HIS A  84      -0.815   6.423  -6.061  1.00  0.00           O  
ATOM    576  CB  HIS A  84       1.903   6.967  -7.968  1.00  0.00           C  
ATOM    577  CEN HIS A  84       2.872   6.196  -8.672  1.00  0.00           X  
ATOM    578  H   HIS A  84       0.804   8.932  -9.149  1.00  0.00           H  
ATOM    579  N   ILE A  85       0.082   8.476  -5.909  1.00  0.00           N  
ATOM    580  CA  ILE A  85      -0.384   8.741  -4.541  1.00  0.00           C  
ATOM    581  C   ILE A  85      -1.914   8.837  -4.488  1.00  0.00           C  
ATOM    582  O   ILE A  85      -2.529   8.299  -3.580  1.00  0.00           O  
ATOM    583  CB  ILE A  85       0.223  10.039  -3.978  1.00  0.00           C  
ATOM    584  CEN ILE A  85       1.081  10.473  -3.463  1.00  0.00           X  
ATOM    585  H   ILE A  85       0.571   9.213  -6.396  1.00  0.00           H  
ATOM    586  N   GLU A  86      -2.542   9.460  -5.484  1.00  0.00           N  
ATOM    587  CA  GLU A  86      -3.993   9.583  -5.605  1.00  0.00           C  
ATOM    588  C   GLU A  86      -4.674   8.213  -5.742  1.00  0.00           C  
ATOM    589  O   GLU A  86      -5.682   7.976  -5.081  1.00  0.00           O  
ATOM    590  CB  GLU A  86      -4.349  10.469  -6.802  1.00  0.00           C  
ATOM    591  CEN GLU A  86      -4.797  11.986  -7.434  1.00  0.00           X  
ATOM    592  H   GLU A  86      -1.977   9.904  -6.193  1.00  0.00           H  
ATOM    593  N   GLN A  87      -4.147   7.308  -6.576  1.00  0.00           N  
ATOM    594  CA  GLN A  87      -4.683   5.946  -6.711  1.00  0.00           C  
ATOM    595  C   GLN A  87      -4.541   5.157  -5.410  1.00  0.00           C  
ATOM    596  O   GLN A  87      -5.514   4.528  -4.998  1.00  0.00           O  
ATOM    597  CB  GLN A  87      -3.973   5.199  -7.843  1.00  0.00           C  
ATOM    598  CEN GLN A  87      -4.101   4.691  -9.508  1.00  0.00           X  
ATOM    599  H   GLN A  87      -3.300   7.543  -7.076  1.00  0.00           H  
ATOM    600  N   ASN A  88      -3.394   5.250  -4.729  1.00  0.00           N  
ATOM    601  CA  ASN A  88      -3.155   4.517  -3.480  1.00  0.00           C  
ATOM    602  C   ASN A  88      -4.159   4.944  -2.400  1.00  0.00           C  
ATOM    603  O   ASN A  88      -4.774   4.124  -1.729  1.00  0.00           O  
ATOM    604  CB  ASN A  88      -1.733   4.707  -2.984  1.00  0.00           C  
ATOM    605  CEN ASN A  88      -0.804   4.226  -3.069  1.00  0.00           X  
ATOM    606  H   ASN A  88      -2.626   5.773  -5.123  1.00  0.00           H  
ATOM    607  N   ILE A  89      -4.406   6.247  -2.288  1.00  0.00           N  
ATOM    608  CA  ILE A  89      -5.366   6.778  -1.327  1.00  0.00           C  
ATOM    609  C   ILE A  89      -6.807   6.318  -1.620  1.00  0.00           C  
ATOM    610  O   ILE A  89      -7.520   5.916  -0.698  1.00  0.00           O  
ATOM    611  CB  ILE A  89      -5.325   8.317  -1.303  1.00  0.00           C  
ATOM    612  CEN ILE A  89      -4.824   9.190  -0.883  1.00  0.00           X  
ATOM    613  H   ILE A  89      -3.882   6.890  -2.861  1.00  0.00           H  
ATOM    614  N   LYS A  90      -7.275   6.349  -2.870  1.00  0.00           N  
ATOM    615  CA  LYS A  90      -8.632   5.877  -3.200  1.00  0.00           C  
ATOM    616  C   LYS A  90      -8.817   4.400  -2.862  1.00  0.00           C  
ATOM    617  O   LYS A  90      -9.833   4.050  -2.265  1.00  0.00           O  
ATOM    618  CB  LYS A  90      -8.934   6.109  -4.681  1.00  0.00           C  
ATOM    619  CEN LYS A  90      -9.923   7.241  -6.170  1.00  0.00           X  
ATOM    620  H   LYS A  90      -6.648   6.618  -3.614  1.00  0.00           H  
ATOM    621  N   GLU A  91      -7.849   3.560  -3.210  1.00  0.00           N  
ATOM    622  CA  GLU A  91      -7.906   2.121  -2.938  1.00  0.00           C  
ATOM    623  C   GLU A  91      -7.981   1.837  -1.432  1.00  0.00           C  
ATOM    624  O   GLU A  91      -8.850   1.079  -1.001  1.00  0.00           O  
ATOM    625  CB  GLU A  91      -6.692   1.415  -3.545  1.00  0.00           C  
ATOM    626  CEN GLU A  91      -5.990   0.501  -4.800  1.00  0.00           X  
ATOM    627  H   GLU A  91      -7.020   3.924  -3.656  1.00  0.00           H  
ATOM    628  N   ILE A  92      -7.190   2.540  -0.615  1.00  0.00           N  
ATOM    629  CA  ILE A  92      -7.171   2.397   0.852  1.00  0.00           C  
ATOM    630  C   ILE A  92      -8.526   2.806   1.462  1.00  0.00           C  
ATOM    631  O   ILE A  92      -9.068   2.095   2.309  1.00  0.00           O  
ATOM    632  CB  ILE A  92      -6.053   3.242   1.490  1.00  0.00           C  
ATOM    633  CEN ILE A  92      -4.998   3.264   1.766  1.00  0.00           X  
ATOM    634  H   ILE A  92      -6.511   3.158  -1.042  1.00  0.00           H  
ATOM    635  N   PHE A  93      -9.130   3.908   1.004  1.00  0.00           N  
ATOM    636  CA  PHE A  93     -10.452   4.342   1.470  1.00  0.00           C  
ATOM    637  C   PHE A  93     -11.545   3.320   1.167  1.00  0.00           C  
ATOM    638  O   PHE A  93     -12.358   3.016   2.039  1.00  0.00           O  
ATOM    639  CB  PHE A  93     -10.816   5.688   0.841  1.00  0.00           C  
ATOM    640  CEN PHE A  93     -10.780   7.229   1.227  1.00  0.00           X  
ATOM    641  H   PHE A  93      -8.649   4.450   0.300  1.00  0.00           H  
ATOM    642  N   HIS A  94     -11.554   2.783  -0.050  1.00  0.00           N  
ATOM    643  CA  HIS A  94     -12.531   1.782  -0.460  1.00  0.00           C  
ATOM    644  C   HIS A  94     -12.453   0.532   0.428  1.00  0.00           C  
ATOM    645  O   HIS A  94     -13.476   0.048   0.919  1.00  0.00           O  
ATOM    646  CB  HIS A  94     -12.324   1.400  -1.929  1.00  0.00           C  
ATOM    647  CEN HIS A  94     -12.839   1.766  -3.206  1.00  0.00           X  
ATOM    648  H   HIS A  94     -10.845   3.062  -0.712  1.00  0.00           H  
ATOM    649  N   HIS A  95     -11.243   0.050   0.702  1.00  0.00           N  
ATOM    650  CA  HIS A  95     -11.007  -1.099   1.569  1.00  0.00           C  
ATOM    651  C   HIS A  95     -11.469  -0.852   3.016  1.00  0.00           C  
ATOM    652  O   HIS A  95     -12.132  -1.722   3.585  1.00  0.00           O  
ATOM    653  CB  HIS A  95      -9.521  -1.473   1.553  1.00  0.00           C  
ATOM    654  CEN HIS A  95      -8.657  -2.369   0.861  1.00  0.00           X  
ATOM    655  H   HIS A  95     -10.440   0.488   0.270  1.00  0.00           H  
ATOM    656  N   LEU A  96     -11.194   0.321   3.608  1.00  0.00           N  
ATOM    657  CA  LEU A  96     -11.625   0.643   4.980  1.00  0.00           C  
ATOM    658  C   LEU A  96     -13.145   0.698   5.091  1.00  0.00           C  
ATOM    659  O   LEU A  96     -13.705   0.193   6.064  1.00  0.00           O  
ATOM    660  CB  LEU A  96     -11.017   1.977   5.431  1.00  0.00           C  
ATOM    661  CEN LEU A  96      -9.859   2.328   6.385  1.00  0.00           X  
ATOM    662  H   LEU A  96     -10.691   1.018   3.079  1.00  0.00           H  
ATOM    663  N   GLU A  97     -13.824   1.275   4.103  1.00  0.00           N  
ATOM    664  CA  GLU A  97     -15.279   1.379   4.099  1.00  0.00           C  
ATOM    665  C   GLU A  97     -15.938  -0.005   3.983  1.00  0.00           C  
ATOM    666  O   GLU A  97     -16.861  -0.312   4.740  1.00  0.00           O  
ATOM    667  CB  GLU A  97     -15.743   2.284   2.956  1.00  0.00           C  
ATOM    668  CEN GLU A  97     -16.266   3.807   2.398  1.00  0.00           X  
ATOM    669  H   GLU A  97     -13.312   1.689   3.338  1.00  0.00           H  
ATOM    670  N   GLU A  98     -15.422  -0.878   3.111  1.00  0.00           N  
ATOM    671  CA  GLU A  98     -15.920  -2.249   2.947  1.00  0.00           C  
ATOM    672  C   GLU A  98     -15.742  -3.120   4.202  1.00  0.00           C  
ATOM    673  O   GLU A  98     -16.644  -3.892   4.545  1.00  0.00           O  
ATOM    674  CB  GLU A  98     -15.224  -2.913   1.757  1.00  0.00           C  
ATOM    675  CEN GLU A  98     -15.218  -3.369   0.116  1.00  0.00           X  
ATOM    676  H   GLU A  98     -14.646  -0.575   2.540  1.00  0.00           H  
ATOM    677  N   LEU A  99     -14.581  -3.048   4.856  1.00  0.00           N  
ATOM    678  CA  LEU A  99     -14.300  -3.769   6.097  1.00  0.00           C  
ATOM    679  C   LEU A  99     -15.223  -3.341   7.240  1.00  0.00           C  
ATOM    680  O   LEU A  99     -15.657  -4.199   8.002  1.00  0.00           O  
ATOM    681  CB  LEU A  99     -12.834  -3.565   6.499  1.00  0.00           C  
ATOM    682  CEN LEU A  99     -11.589  -4.466   6.405  1.00  0.00           X  
ATOM    683  H   LEU A  99     -13.871  -2.430   4.488  1.00  0.00           H  
ATOM    684  N   VAL A 100     -15.544  -2.049   7.343  1.00  0.00           N  
ATOM    685  CA  VAL A 100     -16.449  -1.501   8.369  1.00  0.00           C  
ATOM    686  C   VAL A 100     -17.862  -2.067   8.224  1.00  0.00           C  
ATOM    687  O   VAL A 100     -18.451  -2.507   9.210  1.00  0.00           O  
ATOM    688  CB  VAL A 100     -16.519   0.036   8.305  1.00  0.00           C  
ATOM    689  CEN VAL A 100     -16.337   0.614   8.632  1.00  0.00           X  
ATOM    690  H   VAL A 100     -15.134  -1.412   6.674  1.00  0.00           H  
ATOM    691  N   HIS A 101     -18.428  -2.035   7.014  1.00  0.00           N  
ATOM    692  CA  HIS A 101     -19.780  -2.530   6.736  1.00  0.00           C  
ATOM    693  C   HIS A 101     -19.955  -4.054   6.883  1.00  0.00           C  
ATOM    694  O   HIS A 101     -21.085  -4.510   7.076  1.00  0.00           O  
ATOM    695  CB  HIS A 101     -20.199  -2.108   5.324  1.00  0.00           C  
ATOM    696  CEN HIS A 101     -20.906  -1.041   4.699  1.00  0.00           X  
ATOM    697  H   HIS A 101     -17.942  -1.542   6.279  1.00  0.00           H  
ATOM    698  N   ARG A 102     -18.882  -4.850   6.792  1.00  0.00           N  
ATOM    699  CA  ARG A 102     -18.911  -6.318   6.961  1.00  0.00           C  
ATOM    700  C   ARG A 102     -19.374  -6.730   8.351  1.00  0.00           C  
ATOM    701  O   ARG A 102     -20.130  -7.723   8.408  1.00  0.00           O  
ATOM    702  CB  ARG A 102     -17.575  -6.962   6.624  1.00  0.00           C  
ATOM    703  CEN ARG A 102     -15.789  -8.115   5.346  1.00  0.00           X  
ATOM    704  H   ARG A 102     -17.972  -4.414   6.801  1.00  0.00           H  
TER                                                                             
# All scores below are weighted scores, not raw scores.
#BEGIN_POSE_ENERGIES_TABLE ./minmover_pdb/pose_3.pdb
label vdw cenpack pair env cbeta hs_pair ss_pair sheet total
weights 1 0.5 1 1 0.25 1 1 1 NA
pose 0.27104 -4.4344 -10.1577 -23.8306 5.49004 0 0 0 -32.6615
MET:NtermProteinFull_1 0 0.08239 -0.08819 0.35353 0.06888 0 0 0 0.41661
TYR_2 0 0.07893 0.0006 0.83566 0.06961 0 0 0 0.9848
GLY_3 0 0.09423 0.0359 -0.0429 0.07034 0 0 0 0.15757
LYS_4 0.13428 0.49748 0.29547 -0.33001 0.04269 0 0 0 0.63993
LEU_5 0.00124 0.3824 -0.0877 -0.50394 0.04396 0 0 0 -0.16404
ASN_6 0 -0.15485 0.06622 -0.40966 0.04331 0 0 0 -0.45498
ASP_7 0 0.02321 -0.07136 -0.42964 0.06884 0 0 0 -0.40895
LEU_8 0 -0.35602 -0.72237 -0.30366 0.03172 0 0 0 -1.35032
LEU_9 0 -0.30501 -0.36623 0.4149 0.03564 0 0 0 -0.22069
GLU_10 0 -0.03556 0.07468 -0.92601 0.06923 0 0 0 -0.81767
ASP_11 0 -0.15027 0.06816 -0.24167 0.04318 0 0 0 -0.28061
LEU_12 0 -0.08679 -0.57899 -0.45811 0.03733 0 0 0 -1.08657
GLN_13 0 0.01759 0.20848 -0.4142 0.06888 0 0 0 -0.11924
GLU_14 0 0.02065 -0.10648 -0.82678 0.06921 0 0 0 -0.84339
VAL_15 0 0.01038 -0.49833 -0.35242 0.0452 0 0 0 -0.79517
LEU_16 0 -0.21546 -0.2142 0.08126 0.04435 0 0 0 -0.30405
LYS_17 0 -0.05339 -0.03304 -0.8715 0.06955 0 0 0 -0.88838
ASN_18 0 -0.17172 -0.05495 -0.24178 0.04291 0 0 0 -0.42553
LEU_19 0 0.01272 -0.80025 -0.39148 0.03172 0 0 0 -1.14728
HIS_20 0 0.05986 -0.0364 -0.02241 0.06902 0 0 0 0.07007
LYS_21 0 -0.05487 0.04909 -1.04927 0.07025 0 0 0 -0.9848
ASN_22 0 0.43404 0.30765 -0.13901 0.06908 0 0 0 0.67176
TRP_23 0 -0.10666 0.1333 -0.18494 0.03093 0 0 0 -0.12737
HIS_24 0 -0.05017 -0.10489 0.20362 0.07025 0 0 0 0.11881
GLY_25 0 0.01148 -0.14031 0.0322 0.0697 0 0 0 -0.02694
GLY_26 0 0.05247 -0.06736 0.0322 0.04456 0 0 0 0.06187
LYS_27 0 0 0 -1.04927 0.07203 0 0 0 -0.97725
ASP_28 0 -0.00613 -0.06527 -0.60822 0.07019 0 0 0 -0.60944
ASN_29 0 0.52151 -0.01398 -0.19403 0.04278 0 0 0 0.35628
LEU_30 0 0.04553 0.01868 0.24309 0.06908 0 0 0 0.37638
HIS_D_31 0 -0.03044 -0.10995 0.11054 0.0693 0 0 0 0.03945
ASP_32 0 -0.17534 -0.09441 -0.47618 0.06903 0 0 0 -0.6769
VAL_33 0 -0.32762 0.0328 -0.10438 0.03674 0 0 0 -0.36246
ASP_34 0 -0.00395 -0.07193 -0.37876 0.06919 0 0 0 -0.38545
ASN_35 0 -0.07302 -0.03078 -0.36221 0.06893 0 0 0 -0.39708
HIS_D_36 0 -0.40325 -0.25732 -0.06774 0.03543 0 0 0 -0.69288
LEU_37 0 0.00078 -0.69772 -0.50394 0.03665 0 0 0 -1.16423
GLN_38 0 0.02344 0.0145 -0.55896 0.06894 0 0 0 -0.45208
ASN_39 0 -0.15137 -0.15325 -0.19403 0.06925 0 0 0 -0.4294
VAL_40 0 -0.38364 -0.40433 -0.19594 0.03821 0 0 0 -0.9457
ILE_41 0 -0.20261 -0.35338 0.47679 0.04389 0 0 0 -0.03532
GLU_42 0 -0.1072 -0.19502 -0.71584 0.06884 0 0 0 -0.94921
ASP_43 0 -0.21738 0.10974 0.34071 0.03632 0 0 0 0.26938
ILE_44 0 -0.26431 -0.82498 -0.54513 0.03759 0 0 0 -1.59683
HIS_D_45 0 -0.23261 0.18531 -0.02241 0.06919 0 0 0 -0.00051
ASP_46 0 -0.20107 -0.35588 -0.31759 0.03493 0 0 0 -0.83961
PHE_47 0 -0.38728 -0.3631 -0.4994 0.0357 0 0 0 -1.21407
MET_48 0.00124 0.26592 0.01408 0.0106 0.0359 0 0 0 0.32774
GLN_49 0 0.01212 0.094 -0.59803 0.06947 0 0 0 -0.42243
GLY_50 0 0.15944 0.19565 -0.07965 0.0432 0 0 0 0.31864
GLY_51 0 -0.06511 0.01676 0.0322 0.03028 0 0 0 0.01414
GLY_52 0 -0.00578 0.0078 -0.07814 0.03807 0 0 0 -0.03804
SER_53 0 -0.04037 -0.01364 -0.21543 0.03681 0 0 0 -0.23263
GLY_54 0 -0.02904 0.05011 -0.0429 0.03533 0 0 0 0.0135
GLY_55 0 -0.0174 -0.00688 -0.07965 0.03568 0 0 0 -0.06825
LYS_56 0 -0.42841 -0.58446 -0.2228 0.03449 0 0 0 -1.20117
LEU_57 0 0.09967 -0.20946 -0.39148 0.03614 0 0 0 -0.46512
GLN_58 0 -0.03141 0.05123 -0.59803 0.06951 0 0 0 -0.50869
GLU_59 0 -0.05471 -0.03435 -0.4886 0.06878 0 0 0 -0.50888
MET_60 0 -0.40482 -0.04105 -0.21391 0.03207 0 0 0 -0.62771
MET_61 0 -0.04087 -0.0223 0.6168 0.06935 0 0 0 0.62299
LYS_62 0 -0.04277 0.02667 -0.96458 0.0693 0 0 0 -0.91138
GLU_63 0 -0.50328 -0.07557 -0.25924 0.03565 0 0 0 -0.80244
PHE_64 0 -0.27397 -0.4374 -0.19907 0.03251 0 0 0 -0.87794
GLN_65 0 -0.05918 0.08619 -0.49415 0.06917 0 0 0 -0.39796
GLN_66 0 -0.09286 -0.06281 -0.55896 0.06902 0 0 0 -0.64562
VAL_67 0 -0.23006 -0.63455 -0.35242 0.03402 0 0 0 -1.183
LEU_68 0 0.31479 0.11884 0.08126 0.07037 0 0 0 0.58527
ASP_69 0 -0.07132 -0.03242 -0.52292 0.06894 0 0 0 -0.55772
GLU_70 0 -0.44094 0.09407 -0.00141 0.03526 0 0 0 -0.31303
LEU_71 0 -0.38078 -0.27514 -0.50394 0.03491 0 0 0 -1.12495
ASN_72 0 -0.081 0.22208 -0.24178 0.06906 0 0 0 -0.03163
ASN_73 0 -0.0497 -0.05405 -0.40966 0.0695 0 0 0 -0.44389
HIS_74 0 0.73646 -0.13503 -0.11266 0.06943 0 0 0 0.55819
LEU_75 0 -0.07445 0.06975 -0.19483 0.03554 0 0 0 -0.16399
GLN_76 0 -0.03476 -0.02605 -0.59803 0.07025 0 0 0 -0.58858
GLY_77 0 -0.05561 -0.10361 0.35201 0.06924 0 0 0 0.26204
GLY_78 0 -0.02976 -0.12137 -0.0429 0.03539 0 0 0 -0.15864
LYS_79 0 0 0 -0.8715 0.07134 0 0 0 -0.80016
HIS_80 0 0.01337 -0.04913 0.20362 0.06961 0 0 0 0.23746
THR_81 0 0.26243 -0.15179 -0.18847 0.03491 0 0 0 -0.04293
VAL_82 0 0.00383 0.24832 0.21583 0.03492 0 0 0 0.5029
HIS_D_83 0 -0.0301 -0.02641 0.11054 0.0693 0 0 0 0.12333
HIS_D_84 0 -0.05982 -0.08159 -0.02241 0.06887 0 0 0 -0.09495
ILE_85 0 0.02787 0.03497 -0.41682 0.0361 0 0 0 -0.31788
GLU_86 0 -0.03936 0.24817 -0.37543 0.04291 0 0 0 -0.12371
GLN_87 0 -0.05171 -0.00631 -0.59803 0.0693 0 0 0 -0.58675
ASN_88 0 0.07417 -0.03029 -0.07783 0.04365 0 0 0 0.00969
ILE_89 0 0.37657 -0.69636 -0.20059 0.07098 0 0 0 -0.4494
LYS_90 0 -0.00125 0.13007 -0.8715 0.06898 0 0 0 -0.6737
GLU_91 0 -0.02851 -0.05847 -0.71584 0.06895 0 0 0 -0.73387
ILE_92 0 -0.43253 -0.37211 -0.20059 0.03172 0 0 0 -0.9735
PHE_93 0 -0.22661 -0.21228 0.83142 0.07024 0 0 0 0.46277
HIS_94 0 -0.10465 0.0398 0.20362 0.06893 0 0 0 0.20771
HIS_95 0 -0.15428 -0.19976 -0.06774 0.043 0 0 0 -0.37878
LEU_96 0 -0.21761 -0.76833 -0.30366 0.03223 0 0 0 -1.25737
GLU_97 0 -0.14773 0.11966 -0.4886 0.06903 0 0 0 -0.44764
GLU_98 0 0.01945 -0.41307 -0.82678 0.06947 0 0 0 -1.15093
LEU_99 0.13428 0.63398 -0.11988 0.24309 0.03524 0 0 0 0.92671
VAL_100 0 0.35915 0.024 0.10145 0.06928 0 0 0 0.55388
HIS_D_101 0 -0.05444 0.07406 0.15213 0.07072 0 0 0 0.24247
ARG:CtermProteinFull_102 0 -0.16777 0.2937 -0.48527 0.04518 0 0 0 -0.31416
#END_POSE_ENERGIES_TABLE ./minmover_pdb/pose_3.pdb
