# Supplementary material for: Selection of a promiscuous minimalist cAMP phosphodiesterase from a library of de novo designed proteins
Source: Nat Chem. 2024 May 3;16(7):1200–8. doi: 10.1038/s41557-024-01490-4 (PMC11230910; doi:10.1038/s41557-024-01490-4)
Supplement: Supplementary file 3 — MD input files, scripts and final structures derived from MD, AlphaFold2, EMSfold and MultiSFold. [file 41557_2024_1490_MOESM3_ESM.zip › Computational_Data/4_MultiSFold/s824/pose_30.pdb]

ATOM      1  N   MET A   1       0.626  -1.111   0.146  1.00  0.00           N  
ATOM      2  CA  MET A   1       1.928  -0.476  -0.009  1.00  0.00           C  
ATOM      3  C   MET A   1       1.949   0.975   0.449  1.00  0.00           C  
ATOM      4  O   MET A   1       2.967   1.436   0.966  1.00  0.00           O  
ATOM      5  CB  MET A   1       2.369  -0.562  -1.469  1.00  0.00           C  
ATOM      6  CEN MET A   1       3.510  -1.361  -2.536  1.00  0.00           X  
ATOM      7  H   MET A   1       0.149  -1.476  -0.654  1.00  0.00           H  
ATOM      8  N   TYR A   2       0.830   1.696   0.293  1.00  0.00           N  
ATOM      9  CA  TYR A   2       0.787   3.134   0.599  1.00  0.00           C  
ATOM     10  C   TYR A   2       1.244   3.497   2.009  1.00  0.00           C  
ATOM     11  O   TYR A   2       1.979   4.463   2.187  1.00  0.00           O  
ATOM     12  CB  TYR A   2      -0.632   3.664   0.382  1.00  0.00           C  
ATOM     13  CEN TYR A   2      -1.584   4.518  -0.815  1.00  0.00           X  
ATOM     14  H   TYR A   2      -0.003   1.287  -0.101  1.00  0.00           H  
ATOM     15  N   GLY A   3       0.810   2.733   3.016  1.00  0.00           N  
ATOM     16  CA  GLY A   3       1.230   3.009   4.385  1.00  0.00           C  
ATOM     17  C   GLY A   3       2.742   2.918   4.534  1.00  0.00           C  
ATOM     18  O   GLY A   3       3.367   3.791   5.140  1.00  0.00           O  
ATOM     19  CEN GLY A   3       1.230   3.009   4.385  1.00  0.00           X  
ATOM     20  H   GLY A   3       0.171   1.979   2.829  1.00  0.00           H  
ATOM     21  N   LYS A   4       3.329   1.860   3.976  1.00  0.00           N  
ATOM     22  CA  LYS A   4       4.769   1.661   4.054  1.00  0.00           C  
ATOM     23  C   LYS A   4       5.502   2.803   3.345  1.00  0.00           C  
ATOM     24  O   LYS A   4       6.524   3.272   3.840  1.00  0.00           O  
ATOM     25  CB  LYS A   4       5.160   0.314   3.444  1.00  0.00           C  
ATOM     26  CEN LYS A   4       5.764  -1.694   3.728  1.00  0.00           X  
ATOM     27  H   LYS A   4       2.760   1.184   3.491  1.00  0.00           H  
ATOM     28  N   LEU A   5       4.963   3.302   2.230  1.00  0.00           N  
ATOM     29  CA  LEU A   5       5.623   4.393   1.519  1.00  0.00           C  
ATOM     30  C   LEU A   5       5.604   5.684   2.319  1.00  0.00           C  
ATOM     31  O   LEU A   5       6.596   6.414   2.339  1.00  0.00           O  
ATOM     32  CB  LEU A   5       4.960   4.610   0.153  1.00  0.00           C  
ATOM     33  CEN LEU A   5       5.379   4.243  -1.283  1.00  0.00           X  
ATOM     34  H   LEU A   5       4.092   2.923   1.858  1.00  0.00           H  
ATOM     35  N   ASN A   6       4.499   5.955   3.017  1.00  0.00           N  
ATOM     36  CA  ASN A   6       4.409   7.166   3.810  1.00  0.00           C  
ATOM     37  C   ASN A   6       5.500   7.144   4.875  1.00  0.00           C  
ATOM     38  O   ASN A   6       6.190   8.148   5.075  1.00  0.00           O  
ATOM     39  CB  ASN A   6       3.038   7.331   4.441  1.00  0.00           C  
ATOM     40  CEN ASN A   6       2.128   7.803   4.220  1.00  0.00           X  
ATOM     41  H   ASN A   6       3.693   5.336   2.961  1.00  0.00           H  
ATOM     42  N   ASP A   7       5.690   5.993   5.544  1.00  0.00           N  
ATOM     43  CA  ASP A   7       6.664   5.943   6.637  1.00  0.00           C  
ATOM     44  C   ASP A   7       8.085   6.052   6.087  1.00  0.00           C  
ATOM     45  O   ASP A   7       8.938   6.725   6.668  1.00  0.00           O  
ATOM     46  CB  ASP A   7       6.507   4.654   7.447  1.00  0.00           C  
ATOM     47  CEN ASP A   7       6.075   4.314   8.305  1.00  0.00           X  
ATOM     48  H   ASP A   7       5.144   5.166   5.292  1.00  0.00           H  
ATOM     49  N   LEU A   8       8.321   5.445   4.921  1.00  0.00           N  
ATOM     50  CA  LEU A   8       9.622   5.550   4.276  1.00  0.00           C  
ATOM     51  C   LEU A   8       9.892   6.990   3.909  1.00  0.00           C  
ATOM     52  O   LEU A   8      11.016   7.474   4.058  1.00  0.00           O  
ATOM     53  CB  LEU A   8       9.688   4.655   3.032  1.00  0.00           C  
ATOM     54  CEN LEU A   8      10.380   3.308   2.749  1.00  0.00           X  
ATOM     55  H   LEU A   8       7.598   4.856   4.505  1.00  0.00           H  
ATOM     56  N   LEU A   9       8.849   7.697   3.484  1.00  0.00           N  
ATOM     57  CA  LEU A   9       8.975   9.102   3.162  1.00  0.00           C  
ATOM     58  C   LEU A   9       9.410   9.860   4.407  1.00  0.00           C  
ATOM     59  O   LEU A   9      10.295  10.716   4.333  1.00  0.00           O  
ATOM     60  CB  LEU A   9       7.652   9.654   2.616  1.00  0.00           C  
ATOM     61  CEN LEU A   9       7.183  10.032   1.198  1.00  0.00           X  
ATOM     62  H   LEU A   9       7.953   7.237   3.336  1.00  0.00           H  
ATOM     63  N   GLU A  10       8.800   9.551   5.562  1.00  0.00           N  
ATOM     64  CA  GLU A  10       9.260  10.201   6.783  1.00  0.00           C  
ATOM     65  C   GLU A  10      10.725   9.845   7.060  1.00  0.00           C  
ATOM     66  O   GLU A  10      11.485  10.695   7.531  1.00  0.00           O  
ATOM     67  CB  GLU A  10       8.380   9.801   7.969  1.00  0.00           C  
ATOM     68  CEN GLU A  10       7.099  10.145   9.040  1.00  0.00           X  
ATOM     69  H   GLU A  10       8.025   8.887   5.570  1.00  0.00           H  
ATOM     70  N   ASP A  11      11.148   8.616   6.732  1.00  0.00           N  
ATOM     71  CA  ASP A  11      12.538   8.250   6.977  1.00  0.00           C  
ATOM     72  C   ASP A  11      13.476   8.969   5.983  1.00  0.00           C  
ATOM     73  O   ASP A  11      14.588   9.358   6.357  1.00  0.00           O  
ATOM     74  CB  ASP A  11      12.714   6.733   6.879  1.00  0.00           C  
ATOM     75  CEN ASP A  11      12.760   5.908   7.475  1.00  0.00           X  
ATOM     76  H   ASP A  11      10.496   7.935   6.343  1.00  0.00           H  
ATOM     77  N   LEU A  12      13.029   9.187   4.739  1.00  0.00           N  
ATOM     78  CA  LEU A  12      13.854   9.882   3.745  1.00  0.00           C  
ATOM     79  C   LEU A  12      14.054  11.337   4.148  1.00  0.00           C  
ATOM     80  O   LEU A  12      15.144  11.896   4.000  1.00  0.00           O  
ATOM     81  CB  LEU A  12      13.212   9.795   2.355  1.00  0.00           C  
ATOM     82  CEN LEU A  12      13.541   8.960   1.102  1.00  0.00           X  
ATOM     83  H   LEU A  12      12.105   8.840   4.474  1.00  0.00           H  
ATOM     84  N   GLN A  13      12.992  11.961   4.660  1.00  0.00           N  
ATOM     85  CA  GLN A  13      13.085  13.345   5.097  1.00  0.00           C  
ATOM     86  C   GLN A  13      14.034  13.458   6.291  1.00  0.00           C  
ATOM     87  O   GLN A  13      14.905  14.333   6.317  1.00  0.00           O  
ATOM     88  CB  GLN A  13      11.703  13.887   5.470  1.00  0.00           C  
ATOM     89  CEN GLN A  13      10.364  14.863   4.918  1.00  0.00           X  
ATOM     90  H   GLN A  13      12.105  11.456   4.728  1.00  0.00           H  
ATOM     91  N   GLU A  14      13.910  12.540   7.264  1.00  0.00           N  
ATOM     92  CA  GLU A  14      14.797  12.590   8.423  1.00  0.00           C  
ATOM     93  C   GLU A  14      16.242  12.376   7.958  1.00  0.00           C  
ATOM     94  O   GLU A  14      17.153  13.072   8.412  1.00  0.00           O  
ATOM     95  CB  GLU A  14      14.401  11.539   9.462  1.00  0.00           C  
ATOM     96  CEN GLU A  14      13.618  11.122  10.917  1.00  0.00           X  
ATOM     97  H   GLU A  14      13.171  11.834   7.203  1.00  0.00           H  
ATOM     98  N   VAL A  15      16.444  11.473   6.990  1.00  0.00           N  
ATOM     99  CA  VAL A  15      17.781  11.214   6.471  1.00  0.00           C  
ATOM    100  C   VAL A  15      18.317  12.402   5.690  1.00  0.00           C  
ATOM    101  O   VAL A  15      19.504  12.718   5.777  1.00  0.00           O  
ATOM    102  CB  VAL A  15      17.802   9.969   5.564  1.00  0.00           C  
ATOM    103  CEN VAL A  15      18.017   9.315   5.525  1.00  0.00           X  
ATOM    104  H   VAL A  15      15.647  10.936   6.643  1.00  0.00           H  
ATOM    105  N   LEU A  16      17.448  13.077   4.945  1.00  0.00           N  
ATOM    106  CA  LEU A  16      17.858  14.249   4.187  1.00  0.00           C  
ATOM    107  C   LEU A  16      18.307  15.341   5.162  1.00  0.00           C  
ATOM    108  O   LEU A  16      19.366  15.953   4.983  1.00  0.00           O  
ATOM    109  CB  LEU A  16      16.714  14.744   3.293  1.00  0.00           C  
ATOM    110  CEN LEU A  16      16.456  14.650   1.778  1.00  0.00           X  
ATOM    111  H   LEU A  16      16.484  12.741   4.884  1.00  0.00           H  
ATOM    112  N   LYS A  17      17.526  15.556   6.226  1.00  0.00           N  
ATOM    113  CA  LYS A  17      17.868  16.601   7.186  1.00  0.00           C  
ATOM    114  C   LYS A  17      19.109  16.234   8.018  1.00  0.00           C  
ATOM    115  O   LYS A  17      19.908  17.107   8.376  1.00  0.00           O  
ATOM    116  CB  LYS A  17      16.679  16.877   8.108  1.00  0.00           C  
ATOM    117  CEN LYS A  17      15.051  18.118   8.639  1.00  0.00           X  
ATOM    118  H   LYS A  17      16.677  15.001   6.350  1.00  0.00           H  
ATOM    119  N   ASN A  18      19.303  14.945   8.298  1.00  0.00           N  
ATOM    120  CA  ASN A  18      20.478  14.528   9.053  1.00  0.00           C  
ATOM    121  C   ASN A  18      21.735  14.665   8.202  1.00  0.00           C  
ATOM    122  O   ASN A  18      22.799  15.026   8.718  1.00  0.00           O  
ATOM    123  CB  ASN A  18      20.338  13.107   9.566  1.00  0.00           C  
ATOM    124  CEN ASN A  18      20.005  12.617  10.433  1.00  0.00           X  
ATOM    125  H   ASN A  18      18.609  14.249   8.024  1.00  0.00           H  
ATOM    126  N   LEU A  19      21.600  14.443   6.890  1.00  0.00           N  
ATOM    127  CA  LEU A  19      22.724  14.568   5.973  1.00  0.00           C  
ATOM    128  C   LEU A  19      23.090  16.031   5.783  1.00  0.00           C  
ATOM    129  O   LEU A  19      24.240  16.413   5.961  1.00  0.00           O  
ATOM    130  CB  LEU A  19      22.392  13.916   4.625  1.00  0.00           C  
ATOM    131  CEN LEU A  19      22.824  12.591   3.970  1.00  0.00           X  
ATOM    132  H   LEU A  19      20.689  14.158   6.524  1.00  0.00           H  
ATOM    133  N   HIS A  20      22.102  16.882   5.512  1.00  0.00           N  
ATOM    134  CA  HIS A  20      22.402  18.296   5.318  1.00  0.00           C  
ATOM    135  C   HIS A  20      23.069  18.895   6.547  1.00  0.00           C  
ATOM    136  O   HIS A  20      23.913  19.790   6.443  1.00  0.00           O  
ATOM    137  CB  HIS A  20      21.128  19.078   4.983  1.00  0.00           C  
ATOM    138  CEN HIS A  20      20.438  19.541   3.825  1.00  0.00           X  
ATOM    139  H   HIS A  20      21.150  16.535   5.380  1.00  0.00           H  
ATOM    140  N   LYS A  21      22.695  18.396   7.719  1.00  0.00           N  
ATOM    141  CA  LYS A  21      23.233  18.904   8.970  1.00  0.00           C  
ATOM    142  C   LYS A  21      24.680  18.482   9.254  1.00  0.00           C  
ATOM    143  O   LYS A  21      25.446  19.258   9.836  1.00  0.00           O  
ATOM    144  CB  LYS A  21      22.334  18.460  10.125  1.00  0.00           C  
ATOM    145  CEN LYS A  21      20.824  18.935  11.528  1.00  0.00           X  
ATOM    146  H   LYS A  21      21.976  17.668   7.738  1.00  0.00           H  
ATOM    147  N   ASN A  22      25.056  17.261   8.862  1.00  0.00           N  
ATOM    148  CA  ASN A  22      26.320  16.674   9.304  1.00  0.00           C  
ATOM    149  C   ASN A  22      27.243  16.183   8.189  1.00  0.00           C  
ATOM    150  O   ASN A  22      27.919  15.162   8.337  1.00  0.00           O  
ATOM    151  CB  ASN A  22      26.056  15.532  10.269  1.00  0.00           C  
ATOM    152  CEN ASN A  22      25.947  15.392  11.303  1.00  0.00           X  
ATOM    153  H   ASN A  22      24.421  16.696   8.300  1.00  0.00           H  
ATOM    154  N   TRP A  23      27.264  16.880   7.068  1.00  0.00           N  
ATOM    155  CA  TRP A  23      28.181  16.512   6.005  1.00  0.00           C  
ATOM    156  C   TRP A  23      29.545  17.125   6.274  1.00  0.00           C  
ATOM    157  O   TRP A  23      29.659  18.338   6.437  1.00  0.00           O  
ATOM    158  CB  TRP A  23      27.648  16.967   4.645  1.00  0.00           C  
ATOM    159  CEN TRP A  23      27.124  16.356   3.087  1.00  0.00           X  
ATOM    160  H   TRP A  23      26.648  17.676   6.959  1.00  0.00           H  
ATOM    161  N   HIS A  24      30.582  16.295   6.310  1.00  0.00           N  
ATOM    162  CA  HIS A  24      31.928  16.794   6.572  1.00  0.00           C  
ATOM    163  C   HIS A  24      32.926  16.511   5.442  1.00  0.00           C  
ATOM    164  O   HIS A  24      34.117  16.791   5.579  1.00  0.00           O  
ATOM    165  CB  HIS A  24      32.456  16.198   7.881  1.00  0.00           C  
ATOM    166  CEN HIS A  24      32.515  16.547   9.261  1.00  0.00           X  
ATOM    167  H   HIS A  24      30.426  15.306   6.192  1.00  0.00           H  
ATOM    168  N   GLY A  25      32.450  15.947   4.334  1.00  0.00           N  
ATOM    169  CA  GLY A  25      33.318  15.489   3.241  1.00  0.00           C  
ATOM    170  C   GLY A  25      33.625  16.532   2.152  1.00  0.00           C  
ATOM    171  O   GLY A  25      34.308  16.231   1.171  1.00  0.00           O  
ATOM    172  CEN GLY A  25      33.318  15.489   3.241  1.00  0.00           X  
ATOM    173  H   GLY A  25      31.451  15.821   4.241  1.00  0.00           H  
ATOM    174  N   GLY A  26      33.081  17.742   2.293  1.00  0.00           N  
ATOM    175  CA  GLY A  26      33.370  18.868   1.391  1.00  0.00           C  
ATOM    176  C   GLY A  26      32.118  19.190   0.567  1.00  0.00           C  
ATOM    177  O   GLY A  26      31.515  18.287  -0.023  1.00  0.00           O  
ATOM    178  CEN GLY A  26      33.370  18.869   1.391  1.00  0.00           X  
ATOM    179  H   GLY A  26      32.438  17.884   3.059  1.00  0.00           H  
ATOM    180  N   LYS A  27      31.765  20.471   0.455  1.00  0.00           N  
ATOM    181  CA  LYS A  27      30.595  20.865  -0.348  1.00  0.00           C  
ATOM    182  C   LYS A  27      30.646  20.344  -1.789  1.00  0.00           C  
ATOM    183  O   LYS A  27      29.610  20.129  -2.426  1.00  0.00           O  
ATOM    184  CB  LYS A  27      30.459  22.388  -0.360  1.00  0.00           C  
ATOM    185  CEN LYS A  27      29.482  24.123   0.355  1.00  0.00           X  
ATOM    186  H   LYS A  27      32.273  21.179   0.968  1.00  0.00           H  
ATOM    187  N   ASP A  28      31.849  20.121  -2.305  1.00  0.00           N  
ATOM    188  CA  ASP A  28      32.004  19.658  -3.679  1.00  0.00           C  
ATOM    189  C   ASP A  28      31.406  18.256  -3.860  1.00  0.00           C  
ATOM    190  O   ASP A  28      30.896  17.920  -4.927  1.00  0.00           O  
ATOM    191  CB  ASP A  28      33.482  19.661  -4.078  1.00  0.00           C  
ATOM    192  CEN ASP A  28      34.161  20.240  -4.569  1.00  0.00           X  
ATOM    193  H   ASP A  28      32.666  20.276  -1.734  1.00  0.00           H  
ATOM    194  N   ASN A  29      31.489  17.433  -2.808  1.00  0.00           N  
ATOM    195  CA  ASN A  29      30.943  16.081  -2.809  1.00  0.00           C  
ATOM    196  C   ASN A  29      29.458  16.125  -2.461  1.00  0.00           C  
ATOM    197  O   ASN A  29      28.630  15.436  -3.073  1.00  0.00           O  
ATOM    198  CB  ASN A  29      31.690  15.169  -1.854  1.00  0.00           C  
ATOM    199  CEN ASN A  29      32.492  14.492  -1.885  1.00  0.00           X  
ATOM    200  H   ASN A  29      31.912  17.767  -1.946  1.00  0.00           H  
ATOM    201  N   LEU A  30      29.119  17.012  -1.520  1.00  0.00           N  
ATOM    202  CA  LEU A  30      27.749  17.152  -1.037  1.00  0.00           C  
ATOM    203  C   LEU A  30      26.819  17.400  -2.183  1.00  0.00           C  
ATOM    204  O   LEU A  30      25.814  16.719  -2.319  1.00  0.00           O  
ATOM    205  CB  LEU A  30      27.642  18.288  -0.013  1.00  0.00           C  
ATOM    206  CEN LEU A  30      27.490  18.304   1.520  1.00  0.00           X  
ATOM    207  H   LEU A  30      29.859  17.582  -1.106  1.00  0.00           H  
ATOM    208  N   HIS A  31      27.153  18.386  -3.010  1.00  0.00           N  
ATOM    209  CA  HIS A  31      26.243  18.827  -4.050  1.00  0.00           C  
ATOM    210  C   HIS A  31      25.585  17.639  -4.758  1.00  0.00           C  
ATOM    211  O   HIS A  31      24.362  17.622  -4.931  1.00  0.00           O  
ATOM    212  CB  HIS A  31      26.980  19.705  -5.067  1.00  0.00           C  
ATOM    213  CEN HIS A  31      27.209  21.091  -5.306  1.00  0.00           X  
ATOM    214  H   HIS A  31      28.045  18.870  -2.869  1.00  0.00           H  
ATOM    215  N   ASP A  32      26.359  16.626  -5.162  1.00  0.00           N  
ATOM    216  CA  ASP A  32      25.725  15.517  -5.876  1.00  0.00           C  
ATOM    217  C   ASP A  32      24.737  14.769  -4.986  1.00  0.00           C  
ATOM    218  O   ASP A  32      23.639  14.406  -5.427  1.00  0.00           O  
ATOM    219  CB  ASP A  32      26.784  14.549  -6.410  1.00  0.00           C  
ATOM    220  CEN ASP A  32      27.296  14.341  -7.265  1.00  0.00           X  
ATOM    221  H   ASP A  32      27.354  16.624  -4.965  1.00  0.00           H  
ATOM    222  N   VAL A  33      25.082  14.611  -3.707  1.00  0.00           N  
ATOM    223  CA  VAL A  33      24.208  13.875  -2.803  1.00  0.00           C  
ATOM    224  C   VAL A  33      22.875  14.592  -2.646  1.00  0.00           C  
ATOM    225  O   VAL A  33      21.819  13.948  -2.603  1.00  0.00           O  
ATOM    226  CB  VAL A  33      24.852  13.690  -1.416  1.00  0.00           C  
ATOM    227  CEN VAL A  33      25.131  13.224  -0.992  1.00  0.00           X  
ATOM    228  H   VAL A  33      25.977  14.974  -3.373  1.00  0.00           H  
ATOM    229  N   ASP A  34      22.922  15.929  -2.595  1.00  0.00           N  
ATOM    230  CA  ASP A  34      21.721  16.724  -2.448  1.00  0.00           C  
ATOM    231  C   ASP A  34      20.830  16.622  -3.651  1.00  0.00           C  
ATOM    232  O   ASP A  34      19.622  16.471  -3.498  1.00  0.00           O  
ATOM    233  CB  ASP A  34      22.078  18.190  -2.193  1.00  0.00           C  
ATOM    234  CEN ASP A  34      22.181  18.850  -1.424  1.00  0.00           X  
ATOM    235  H   ASP A  34      23.820  16.393  -2.665  1.00  0.00           H  
ATOM    236  N   ASN A  35      21.406  16.639  -4.853  1.00  0.00           N  
ATOM    237  CA  ASN A  35      20.579  16.524  -6.040  1.00  0.00           C  
ATOM    238  C   ASN A  35      19.846  15.189  -6.031  1.00  0.00           C  
ATOM    239  O   ASN A  35      18.644  15.129  -6.293  1.00  0.00           O  
ATOM    240  CB  ASN A  35      21.393  16.681  -7.311  1.00  0.00           C  
ATOM    241  CEN ASN A  35      21.668  17.446  -7.974  1.00  0.00           X  
ATOM    242  H   ASN A  35      22.413  16.791  -4.939  1.00  0.00           H  
ATOM    243  N   HIS A  36      20.556  14.124  -5.659  1.00  0.00           N  
ATOM    244  CA  HIS A  36      19.953  12.798  -5.693  1.00  0.00           C  
ATOM    245  C   HIS A  36      18.808  12.692  -4.682  1.00  0.00           C  
ATOM    246  O   HIS A  36      17.737  12.171  -4.994  1.00  0.00           O  
ATOM    247  CB  HIS A  36      21.005  11.718  -5.417  1.00  0.00           C  
ATOM    248  CEN HIS A  36      21.854  10.847  -6.159  1.00  0.00           X  
ATOM    249  H   HIS A  36      21.541  14.233  -5.403  1.00  0.00           H  
ATOM    250  N   LEU A  37      19.001  13.244  -3.489  1.00  0.00           N  
ATOM    251  CA  LEU A  37      17.979  13.132  -2.459  1.00  0.00           C  
ATOM    252  C   LEU A  37      16.714  13.869  -2.906  1.00  0.00           C  
ATOM    253  O   LEU A  37      15.598  13.401  -2.674  1.00  0.00           O  
ATOM    254  CB  LEU A  37      18.495  13.690  -1.127  1.00  0.00           C  
ATOM    255  CEN LEU A  37      18.977  13.017   0.172  1.00  0.00           X  
ATOM    256  H   LEU A  37      19.882  13.716  -3.281  1.00  0.00           H  
ATOM    257  N   GLN A  38      16.891  15.023  -3.550  1.00  0.00           N  
ATOM    258  CA  GLN A  38      15.771  15.816  -4.037  1.00  0.00           C  
ATOM    259  C   GLN A  38      14.977  15.023  -5.070  1.00  0.00           C  
ATOM    260  O   GLN A  38      13.748  15.001  -5.009  1.00  0.00           O  
ATOM    261  CB  GLN A  38      16.262  17.131  -4.648  1.00  0.00           C  
ATOM    262  CEN GLN A  38      16.463  18.841  -4.363  1.00  0.00           X  
ATOM    263  H   GLN A  38      17.832  15.370  -3.705  1.00  0.00           H  
ATOM    264  N   ASN A  39      15.662  14.330  -5.998  1.00  0.00           N  
ATOM    265  CA  ASN A  39      14.944  13.562  -7.012  1.00  0.00           C  
ATOM    266  C   ASN A  39      14.133  12.454  -6.339  1.00  0.00           C  
ATOM    267  O   ASN A  39      12.977  12.227  -6.691  1.00  0.00           O  
ATOM    268  CB  ASN A  39      15.885  12.981  -8.051  1.00  0.00           C  
ATOM    269  CEN ASN A  39      16.269  13.244  -8.992  1.00  0.00           X  
ATOM    270  H   ASN A  39      16.681  14.365  -6.027  1.00  0.00           H  
ATOM    271  N   VAL A  40      14.705  11.823  -5.308  1.00  0.00           N  
ATOM    272  CA  VAL A  40      14.032  10.719  -4.627  1.00  0.00           C  
ATOM    273  C   VAL A  40      12.740  11.208  -3.978  1.00  0.00           C  
ATOM    274  O   VAL A  40      11.694  10.564  -4.084  1.00  0.00           O  
ATOM    275  CB  VAL A  40      14.931  10.076  -3.554  1.00  0.00           C  
ATOM    276  CEN VAL A  40      15.292   9.510  -3.400  1.00  0.00           X  
ATOM    277  H   VAL A  40      15.652  12.092  -5.023  1.00  0.00           H  
ATOM    278  N   ILE A  41      12.790  12.384  -3.361  1.00  0.00           N  
ATOM    279  CA  ILE A  41      11.609  12.946  -2.718  1.00  0.00           C  
ATOM    280  C   ILE A  41      10.508  13.245  -3.740  1.00  0.00           C  
ATOM    281  O   ILE A  41       9.331  12.939  -3.493  1.00  0.00           O  
ATOM    282  CB  ILE A  41      11.950  14.234  -1.948  1.00  0.00           C  
ATOM    283  CEN ILE A  41      12.313  14.639  -1.003  1.00  0.00           X  
ATOM    284  H   ILE A  41      13.683  12.883  -3.312  1.00  0.00           H  
ATOM    285  N   GLU A  42      10.874  13.825  -4.893  1.00  0.00           N  
ATOM    286  CA  GLU A  42       9.866  14.102  -5.911  1.00  0.00           C  
ATOM    287  C   GLU A  42       9.265  12.815  -6.469  1.00  0.00           C  
ATOM    288  O   GLU A  42       8.060  12.758  -6.713  1.00  0.00           O  
ATOM    289  CB  GLU A  42      10.469  14.933  -7.045  1.00  0.00           C  
ATOM    290  CEN GLU A  42      10.721  16.441  -7.798  1.00  0.00           X  
ATOM    291  H   GLU A  42      11.853  14.074  -5.050  1.00  0.00           H  
ATOM    292  N   ASP A  43      10.075  11.755  -6.621  1.00  0.00           N  
ATOM    293  CA  ASP A  43       9.544  10.493  -7.120  1.00  0.00           C  
ATOM    294  C   ASP A  43       8.627   9.809  -6.114  1.00  0.00           C  
ATOM    295  O   ASP A  43       7.584   9.274  -6.498  1.00  0.00           O  
ATOM    296  CB  ASP A  43      10.691   9.552  -7.498  1.00  0.00           C  
ATOM    297  CEN ASP A  43      11.224   9.253  -8.313  1.00  0.00           X  
ATOM    298  H   ASP A  43      11.070  11.839  -6.413  1.00  0.00           H  
ATOM    299  N   ILE A  44       8.962   9.878  -4.824  1.00  0.00           N  
ATOM    300  CA  ILE A  44       8.098   9.272  -3.822  1.00  0.00           C  
ATOM    301  C   ILE A  44       6.770  10.005  -3.791  1.00  0.00           C  
ATOM    302  O   ILE A  44       5.709   9.383  -3.704  1.00  0.00           O  
ATOM    303  CB  ILE A  44       8.733   9.295  -2.420  1.00  0.00           C  
ATOM    304  CEN ILE A  44       9.394   8.769  -1.731  1.00  0.00           X  
ATOM    305  H   ILE A  44       9.838  10.323  -4.545  1.00  0.00           H  
ATOM    306  N   HIS A  45       6.817  11.336  -3.875  1.00  0.00           N  
ATOM    307  CA  HIS A  45       5.591  12.114  -3.902  1.00  0.00           C  
ATOM    308  C   HIS A  45       4.762  11.741  -5.127  1.00  0.00           C  
ATOM    309  O   HIS A  45       3.558  11.485  -5.016  1.00  0.00           O  
ATOM    310  CB  HIS A  45       5.897  13.615  -3.902  1.00  0.00           C  
ATOM    311  CEN HIS A  45       5.995  14.680  -2.960  1.00  0.00           X  
ATOM    312  H   HIS A  45       7.719  11.815  -3.914  1.00  0.00           H  
ATOM    313  N   ASP A  46       5.396  11.693  -6.304  1.00  0.00           N  
ATOM    314  CA  ASP A  46       4.640  11.367  -7.498  1.00  0.00           C  
ATOM    315  C   ASP A  46       3.986   9.996  -7.380  1.00  0.00           C  
ATOM    316  O   ASP A  46       2.828   9.836  -7.773  1.00  0.00           O  
ATOM    317  CB  ASP A  46       5.545  11.418  -8.731  1.00  0.00           C  
ATOM    318  CEN ASP A  46       5.800  12.046  -9.492  1.00  0.00           X  
ATOM    319  H   ASP A  46       6.391  11.903  -6.359  1.00  0.00           H  
ATOM    320  N   PHE A  47       4.684   9.026  -6.785  1.00  0.00           N  
ATOM    321  CA  PHE A  47       4.125   7.688  -6.643  1.00  0.00           C  
ATOM    322  C   PHE A  47       2.830   7.754  -5.841  1.00  0.00           C  
ATOM    323  O   PHE A  47       1.787   7.262  -6.278  1.00  0.00           O  
ATOM    324  CB  PHE A  47       5.127   6.748  -5.970  1.00  0.00           C  
ATOM    325  CEN PHE A  47       6.180   5.634  -6.390  1.00  0.00           X  
ATOM    326  H   PHE A  47       5.629   9.205  -6.443  1.00  0.00           H  
ATOM    327  N   MET A  48       2.885   8.387  -4.662  1.00  0.00           N  
ATOM    328  CA  MET A  48       1.815   8.272  -3.674  1.00  0.00           C  
ATOM    329  C   MET A  48       0.497   8.853  -4.167  1.00  0.00           C  
ATOM    330  O   MET A  48      -0.578   8.393  -3.773  1.00  0.00           O  
ATOM    331  CB  MET A  48       2.231   8.962  -2.376  1.00  0.00           C  
ATOM    332  CEN MET A  48       2.708   8.641  -0.718  1.00  0.00           X  
ATOM    333  H   MET A  48       3.709   8.947  -4.438  1.00  0.00           H  
ATOM    334  N   GLN A  49       0.573   9.826  -5.067  1.00  0.00           N  
ATOM    335  CA  GLN A  49      -0.523  10.749  -5.317  1.00  0.00           C  
ATOM    336  C   GLN A  49      -1.334  10.371  -6.569  1.00  0.00           C  
ATOM    337  O   GLN A  49      -2.221  11.120  -6.984  1.00  0.00           O  
ATOM    338  CB  GLN A  49       0.019  12.173  -5.462  1.00  0.00           C  
ATOM    339  CEN GLN A  49       0.262  13.691  -4.636  1.00  0.00           X  
ATOM    340  H   GLN A  49       1.458   9.967  -5.561  1.00  0.00           H  
ATOM    341  N   GLY A  50      -1.030   9.218  -7.182  1.00  0.00           N  
ATOM    342  CA  GLY A  50      -1.665   8.790  -8.428  1.00  0.00           C  
ATOM    343  C   GLY A  50      -0.765   8.915  -9.659  1.00  0.00           C  
ATOM    344  O   GLY A  50      -1.097   8.422 -10.740  1.00  0.00           O  
ATOM    345  CEN GLY A  50      -1.665   8.790  -8.428  1.00  0.00           X  
ATOM    346  H   GLY A  50      -0.331   8.593  -6.779  1.00  0.00           H  
ATOM    347  N   GLY A  51       0.390   9.549  -9.512  1.00  0.00           N  
ATOM    348  CA  GLY A  51       1.324   9.770 -10.612  1.00  0.00           C  
ATOM    349  C   GLY A  51       2.470   8.757 -10.602  1.00  0.00           C  
ATOM    350  O   GLY A  51       3.614   9.108 -10.308  1.00  0.00           O  
ATOM    351  CEN GLY A  51       1.325   9.770 -10.612  1.00  0.00           X  
ATOM    352  H   GLY A  51       0.666   9.868  -8.588  1.00  0.00           H  
ATOM    353  N   GLY A  52       2.166   7.504 -10.909  1.00  0.00           N  
ATOM    354  CA  GLY A  52       3.225   6.506 -10.994  1.00  0.00           C  
ATOM    355  C   GLY A  52       2.855   5.228 -11.735  1.00  0.00           C  
ATOM    356  O   GLY A  52       1.685   4.934 -11.982  1.00  0.00           O  
ATOM    357  CEN GLY A  52       3.226   6.505 -10.994  1.00  0.00           X  
ATOM    358  H   GLY A  52       1.182   7.276 -11.056  1.00  0.00           H  
ATOM    359  N   SER A  53       3.890   4.480 -12.092  1.00  0.00           N  
ATOM    360  CA  SER A  53       3.798   3.268 -12.894  1.00  0.00           C  
ATOM    361  C   SER A  53       5.037   2.408 -12.662  1.00  0.00           C  
ATOM    362  O   SER A  53       6.005   2.874 -12.051  1.00  0.00           O  
ATOM    363  CB  SER A  53       3.646   3.611 -14.364  1.00  0.00           C  
ATOM    364  CEN SER A  53       3.709   3.882 -14.831  1.00  0.00           X  
ATOM    365  H   SER A  53       4.804   4.789 -11.796  1.00  0.00           H  
ATOM    366  N   GLY A  54       5.048   1.181 -13.187  1.00  0.00           N  
ATOM    367  CA  GLY A  54       6.213   0.308 -13.014  1.00  0.00           C  
ATOM    368  C   GLY A  54       7.512   0.985 -13.466  1.00  0.00           C  
ATOM    369  O   GLY A  54       8.569   0.728 -12.895  1.00  0.00           O  
ATOM    370  CEN GLY A  54       6.213   0.308 -13.014  1.00  0.00           X  
ATOM    371  H   GLY A  54       4.243   0.847 -13.697  1.00  0.00           H  
ATOM    372  N   GLY A  55       7.429   1.863 -14.473  1.00  0.00           N  
ATOM    373  CA  GLY A  55       8.588   2.629 -14.937  1.00  0.00           C  
ATOM    374  C   GLY A  55       9.100   3.594 -13.862  1.00  0.00           C  
ATOM    375  O   GLY A  55      10.306   3.821 -13.734  1.00  0.00           O  
ATOM    376  CEN GLY A  55       8.588   2.630 -14.937  1.00  0.00           X  
ATOM    377  H   GLY A  55       6.536   2.004 -14.920  1.00  0.00           H  
ATOM    378  N   LYS A  56       8.175   4.176 -13.097  1.00  0.00           N  
ATOM    379  CA  LYS A  56       8.520   5.081 -12.017  1.00  0.00           C  
ATOM    380  C   LYS A  56       9.240   4.271 -10.971  1.00  0.00           C  
ATOM    381  O   LYS A  56      10.233   4.723 -10.400  1.00  0.00           O  
ATOM    382  CB  LYS A  56       7.282   5.760 -11.429  1.00  0.00           C  
ATOM    383  CEN LYS A  56       6.096   7.500 -11.228  1.00  0.00           X  
ATOM    384  H   LYS A  56       7.197   3.952 -13.238  1.00  0.00           H  
ATOM    385  N   LEU A  57       8.750   3.053 -10.732  1.00  0.00           N  
ATOM    386  CA  LEU A  57       9.390   2.242  -9.714  1.00  0.00           C  
ATOM    387  C   LEU A  57      10.837   1.936 -10.148  1.00  0.00           C  
ATOM    388  O   LEU A  57      11.768   2.065  -9.362  1.00  0.00           O  
ATOM    389  CB  LEU A  57       8.594   0.951  -9.480  1.00  0.00           C  
ATOM    390  CEN LEU A  57       7.649   0.495  -8.353  1.00  0.00           X  
ATOM    391  H   LEU A  57       7.938   2.721 -11.256  1.00  0.00           H  
ATOM    392  N   GLN A  58      11.056   1.557 -11.408  1.00  0.00           N  
ATOM    393  CA  GLN A  58      12.416   1.209 -11.812  1.00  0.00           C  
ATOM    394  C   GLN A  58      13.352   2.422 -11.721  1.00  0.00           C  
ATOM    395  O   GLN A  58      14.491   2.298 -11.248  1.00  0.00           O  
ATOM    396  CB  GLN A  58      12.422   0.655 -13.240  1.00  0.00           C  
ATOM    397  CEN GLN A  58      12.476  -0.805 -14.196  1.00  0.00           X  
ATOM    398  H   GLN A  58      10.278   1.474 -12.063  1.00  0.00           H  
ATOM    399  N   GLU A  59      12.858   3.613 -12.097  1.00  0.00           N  
ATOM    400  CA  GLU A  59      13.714   4.801 -12.040  1.00  0.00           C  
ATOM    401  C   GLU A  59      14.115   5.087 -10.597  1.00  0.00           C  
ATOM    402  O   GLU A  59      15.266   5.438 -10.315  1.00  0.00           O  
ATOM    403  CB  GLU A  59      13.005   6.014 -12.645  1.00  0.00           C  
ATOM    404  CEN GLU A  59      12.751   7.076 -13.954  1.00  0.00           X  
ATOM    405  H   GLU A  59      11.906   3.682 -12.468  1.00  0.00           H  
ATOM    406  N   MET A  60      13.166   4.879  -9.685  1.00  0.00           N  
ATOM    407  CA  MET A  60      13.367   5.102  -8.265  1.00  0.00           C  
ATOM    408  C   MET A  60      14.469   4.200  -7.744  1.00  0.00           C  
ATOM    409  O   MET A  60      15.316   4.635  -6.967  1.00  0.00           O  
ATOM    410  CB  MET A  60      12.070   4.860  -7.496  1.00  0.00           C  
ATOM    411  CEN MET A  60      10.806   5.683  -6.600  1.00  0.00           X  
ATOM    412  H   MET A  60      12.244   4.577 -10.000  1.00  0.00           H  
ATOM    413  N   MET A  61      14.449   2.935  -8.172  1.00  0.00           N  
ATOM    414  CA  MET A  61      15.445   1.986  -7.721  1.00  0.00           C  
ATOM    415  C   MET A  61      16.832   2.360  -8.202  1.00  0.00           C  
ATOM    416  O   MET A  61      17.790   2.311  -7.426  1.00  0.00           O  
ATOM    417  CB  MET A  61      15.083   0.581  -8.200  1.00  0.00           C  
ATOM    418  CEN MET A  61      14.512  -0.979  -7.637  1.00  0.00           X  
ATOM    419  H   MET A  61      13.705   2.631  -8.800  1.00  0.00           H  
ATOM    420  N   LYS A  62      16.960   2.805  -9.445  1.00  0.00           N  
ATOM    421  CA  LYS A  62      18.291   3.130  -9.921  1.00  0.00           C  
ATOM    422  C   LYS A  62      18.840   4.328  -9.133  1.00  0.00           C  
ATOM    423  O   LYS A  62      20.008   4.327  -8.725  1.00  0.00           O  
ATOM    424  CB  LYS A  62      18.270   3.431 -11.421  1.00  0.00           C  
ATOM    425  CEN LYS A  62      18.688   2.805 -13.398  1.00  0.00           X  
ATOM    426  H   LYS A  62      16.142   2.878 -10.056  1.00  0.00           H  
ATOM    427  N   GLU A  63      17.983   5.324  -8.865  1.00  0.00           N  
ATOM    428  CA  GLU A  63      18.417   6.540  -8.171  1.00  0.00           C  
ATOM    429  C   GLU A  63      18.851   6.217  -6.734  1.00  0.00           C  
ATOM    430  O   GLU A  63      19.818   6.780  -6.213  1.00  0.00           O  
ATOM    431  CB  GLU A  63      17.299   7.585  -8.166  1.00  0.00           C  
ATOM    432  CEN GLU A  63      16.588   8.990  -8.816  1.00  0.00           X  
ATOM    433  H   GLU A  63      17.011   5.236  -9.172  1.00  0.00           H  
ATOM    434  N   PHE A  64      18.150   5.286  -6.103  1.00  0.00           N  
ATOM    435  CA  PHE A  64      18.459   4.876  -4.745  1.00  0.00           C  
ATOM    436  C   PHE A  64      19.844   4.221  -4.740  1.00  0.00           C  
ATOM    437  O   PHE A  64      20.663   4.507  -3.862  1.00  0.00           O  
ATOM    438  CB  PHE A  64      17.397   3.916  -4.205  1.00  0.00           C  
ATOM    439  CEN PHE A  64      16.114   3.967  -3.269  1.00  0.00           X  
ATOM    440  H   PHE A  64      17.335   4.889  -6.565  1.00  0.00           H  
ATOM    441  N   GLN A  65      20.128   3.355  -5.722  1.00  0.00           N  
ATOM    442  CA  GLN A  65      21.424   2.687  -5.724  1.00  0.00           C  
ATOM    443  C   GLN A  65      22.520   3.744  -5.832  1.00  0.00           C  
ATOM    444  O   GLN A  65      23.492   3.703  -5.084  1.00  0.00           O  
ATOM    445  CB  GLN A  65      21.529   1.689  -6.880  1.00  0.00           C  
ATOM    446  CEN GLN A  65      21.447  -0.001  -7.308  1.00  0.00           X  
ATOM    447  H   GLN A  65      19.449   3.170  -6.463  1.00  0.00           H  
ATOM    448  N   GLN A  66      22.338   4.737  -6.713  1.00  0.00           N  
ATOM    449  CA  GLN A  66      23.387   5.732  -6.900  1.00  0.00           C  
ATOM    450  C   GLN A  66      23.626   6.473  -5.581  1.00  0.00           C  
ATOM    451  O   GLN A  66      24.776   6.664  -5.190  1.00  0.00           O  
ATOM    452  CB  GLN A  66      23.008   6.723  -8.005  1.00  0.00           C  
ATOM    453  CEN GLN A  66      23.262   7.149  -9.678  1.00  0.00           X  
ATOM    454  H   GLN A  66      21.489   4.770  -7.279  1.00  0.00           H  
ATOM    455  N   VAL A  67      22.550   6.816  -4.852  1.00  0.00           N  
ATOM    456  CA  VAL A  67      22.717   7.578  -3.607  1.00  0.00           C  
ATOM    457  C   VAL A  67      23.515   6.757  -2.596  1.00  0.00           C  
ATOM    458  O   VAL A  67      24.384   7.284  -1.902  1.00  0.00           O  
ATOM    459  CB  VAL A  67      21.364   7.974  -2.988  1.00  0.00           C  
ATOM    460  CEN VAL A  67      20.947   8.508  -2.861  1.00  0.00           X  
ATOM    461  H   VAL A  67      21.621   6.572  -5.194  1.00  0.00           H  
ATOM    462  N   LEU A  68      23.283   5.448  -2.544  1.00  0.00           N  
ATOM    463  CA  LEU A  68      24.070   4.629  -1.624  1.00  0.00           C  
ATOM    464  C   LEU A  68      25.555   4.629  -1.936  1.00  0.00           C  
ATOM    465  O   LEU A  68      26.389   4.784  -1.033  1.00  0.00           O  
ATOM    466  CB  LEU A  68      23.541   3.189  -1.632  1.00  0.00           C  
ATOM    467  CEN LEU A  68      22.667   2.391  -0.645  1.00  0.00           X  
ATOM    468  H   LEU A  68      22.559   5.042  -3.141  1.00  0.00           H  
ATOM    469  N   ASP A  69      25.903   4.498  -3.209  1.00  0.00           N  
ATOM    470  CA  ASP A  69      27.309   4.484  -3.555  1.00  0.00           C  
ATOM    471  C   ASP A  69      27.969   5.799  -3.137  1.00  0.00           C  
ATOM    472  O   ASP A  69      29.057   5.798  -2.552  1.00  0.00           O  
ATOM    473  CB  ASP A  69      27.492   4.244  -5.056  1.00  0.00           C  
ATOM    474  CEN ASP A  69      27.691   3.491  -5.711  1.00  0.00           X  
ATOM    475  H   ASP A  69      25.184   4.370  -3.921  1.00  0.00           H  
ATOM    476  N   GLU A  70      27.295   6.923  -3.388  1.00  0.00           N  
ATOM    477  CA  GLU A  70      27.886   8.215  -3.076  1.00  0.00           C  
ATOM    478  C   GLU A  70      28.050   8.401  -1.576  1.00  0.00           C  
ATOM    479  O   GLU A  70      29.126   8.796  -1.122  1.00  0.00           O  
ATOM    480  CB  GLU A  70      27.035   9.346  -3.655  1.00  0.00           C  
ATOM    481  CEN GLU A  70      26.742  10.496  -4.879  1.00  0.00           X  
ATOM    482  H   GLU A  70      26.373   6.877  -3.821  1.00  0.00           H  
ATOM    483  N   LEU A  71      27.045   8.014  -0.791  1.00  0.00           N  
ATOM    484  CA  LEU A  71      27.169   8.108   0.654  1.00  0.00           C  
ATOM    485  C   LEU A  71      28.260   7.190   1.157  1.00  0.00           C  
ATOM    486  O   LEU A  71      29.064   7.573   2.005  1.00  0.00           O  
ATOM    487  CB  LEU A  71      25.834   7.773   1.330  1.00  0.00           C  
ATOM    488  CEN LEU A  71      24.754   8.643   2.001  1.00  0.00           X  
ATOM    489  H   LEU A  71      26.163   7.698  -1.207  1.00  0.00           H  
ATOM    490  N   ASN A  72      28.335   5.984   0.592  1.00  0.00           N  
ATOM    491  CA  ASN A  72      29.361   5.040   1.007  1.00  0.00           C  
ATOM    492  C   ASN A  72      30.754   5.592   0.695  1.00  0.00           C  
ATOM    493  O   ASN A  72      31.680   5.486   1.506  1.00  0.00           O  
ATOM    494  CB  ASN A  72      29.166   3.684   0.355  1.00  0.00           C  
ATOM    495  CEN ASN A  72      28.690   2.774   0.570  1.00  0.00           X  
ATOM    496  H   ASN A  72      27.645   5.695  -0.102  1.00  0.00           H  
ATOM    497  N   ASN A  73      30.899   6.211  -0.476  1.00  0.00           N  
ATOM    498  CA  ASN A  73      32.168   6.793  -0.881  1.00  0.00           C  
ATOM    499  C   ASN A  73      32.519   8.082  -0.126  1.00  0.00           C  
ATOM    500  O   ASN A  73      33.698   8.349   0.128  1.00  0.00           O  
ATOM    501  CB  ASN A  73      32.182   7.050  -2.376  1.00  0.00           C  
ATOM    502  CEN ASN A  73      32.460   6.546  -3.254  1.00  0.00           X  
ATOM    503  H   ASN A  73      30.113   6.241  -1.126  1.00  0.00           H  
ATOM    504  N   HIS A  74      31.513   8.883   0.232  1.00  0.00           N  
ATOM    505  CA  HIS A  74      31.769  10.172   0.879  1.00  0.00           C  
ATOM    506  C   HIS A  74      31.822  10.139   2.411  1.00  0.00           C  
ATOM    507  O   HIS A  74      32.448  11.003   3.032  1.00  0.00           O  
ATOM    508  CB  HIS A  74      30.705  11.183   0.439  1.00  0.00           C  
ATOM    509  CEN HIS A  74      30.537  12.182  -0.563  1.00  0.00           X  
ATOM    510  H   HIS A  74      30.556   8.617  -0.006  1.00  0.00           H  
ATOM    511  N   LEU A  75      31.174   9.165   3.027  1.00  0.00           N  
ATOM    512  CA  LEU A  75      31.110   9.078   4.480  1.00  0.00           C  
ATOM    513  C   LEU A  75      32.351   8.375   5.039  1.00  0.00           C  
ATOM    514  O   LEU A  75      32.566   7.189   4.804  1.00  0.00           O  
ATOM    515  CB  LEU A  75      29.835   8.343   4.911  1.00  0.00           C  
ATOM    516  CEN LEU A  75      28.497   8.829   5.502  1.00  0.00           X  
ATOM    517  H   LEU A  75      30.669   8.462   2.487  1.00  0.00           H  
ATOM    518  N   GLN A  76      33.170   9.135   5.764  1.00  0.00           N  
ATOM    519  CA  GLN A  76      34.434   8.639   6.316  1.00  0.00           C  
ATOM    520  C   GLN A  76      34.529   8.143   7.765  1.00  0.00           C  
ATOM    521  O   GLN A  76      33.766   8.517   8.676  1.00  0.00           O  
ATOM    522  CB  GLN A  76      35.477   9.746   6.145  1.00  0.00           C  
ATOM    523  CEN GLN A  76      36.761  10.343   5.124  1.00  0.00           X  
ATOM    524  H   GLN A  76      32.945  10.113   5.873  1.00  0.00           H  
ATOM    525  N   GLY A  77      35.548   7.306   7.941  1.00  0.00           N  
ATOM    526  CA  GLY A  77      35.937   6.742   9.214  1.00  0.00           C  
ATOM    527  C   GLY A  77      34.822   6.032   9.939  1.00  0.00           C  
ATOM    528  O   GLY A  77      34.011   5.319   9.339  1.00  0.00           O  
ATOM    529  CEN GLY A  77      35.937   6.742   9.214  1.00  0.00           X  
ATOM    530  H   GLY A  77      36.112   7.080   7.131  1.00  0.00           H  
ATOM    531  N   GLY A  78      34.842   6.218  11.251  1.00  0.00           N  
ATOM    532  CA  GLY A  78      33.915   5.618  12.178  1.00  0.00           C  
ATOM    533  C   GLY A  78      32.846   6.576  12.688  1.00  0.00           C  
ATOM    534  O   GLY A  78      32.314   6.359  13.773  1.00  0.00           O  
ATOM    535  CEN GLY A  78      33.915   5.618  12.179  1.00  0.00           X  
ATOM    536  H   GLY A  78      35.561   6.820  11.628  1.00  0.00           H  
ATOM    537  N   LYS A  79      32.568   7.683  11.985  1.00  0.00           N  
ATOM    538  CA  LYS A  79      31.679   8.648  12.638  1.00  0.00           C  
ATOM    539  C   LYS A  79      30.306   8.011  12.904  1.00  0.00           C  
ATOM    540  O   LYS A  79      29.642   7.537  11.979  1.00  0.00           O  
ATOM    541  CB  LYS A  79      31.528   9.908  11.785  1.00  0.00           C  
ATOM    542  CEN LYS A  79      32.018  11.939  11.453  1.00  0.00           X  
ATOM    543  H   LYS A  79      32.934   7.847  11.037  1.00  0.00           H  
ATOM    544  N   HIS A  80      29.851   8.082  14.158  1.00  0.00           N  
ATOM    545  CA  HIS A  80      28.520   7.587  14.502  1.00  0.00           C  
ATOM    546  C   HIS A  80      27.439   8.128  13.598  1.00  0.00           C  
ATOM    547  O   HIS A  80      26.496   7.413  13.263  1.00  0.00           O  
ATOM    548  CB  HIS A  80      28.180   7.929  15.957  1.00  0.00           C  
ATOM    549  CEN HIS A  80      28.247   7.309  17.238  1.00  0.00           X  
ATOM    550  H   HIS A  80      30.473   8.394  14.890  1.00  0.00           H  
ATOM    551  N   THR A  81      27.573   9.375  13.165  1.00  0.00           N  
ATOM    552  CA  THR A  81      26.566   9.935  12.278  1.00  0.00           C  
ATOM    553  C   THR A  81      26.537   9.158  10.979  1.00  0.00           C  
ATOM    554  O   THR A  81      25.471   8.899  10.425  1.00  0.00           O  
ATOM    555  CB  THR A  81      26.824  11.423  11.976  1.00  0.00           C  
ATOM    556  CEN THR A  81      26.889  11.978  12.147  1.00  0.00           X  
ATOM    557  H   THR A  81      28.354   9.930  13.471  1.00  0.00           H  
ATOM    558  N   VAL A  82      27.707   8.767  10.504  1.00  0.00           N  
ATOM    559  CA  VAL A  82      27.815   8.067   9.243  1.00  0.00           C  
ATOM    560  C   VAL A  82      27.236   6.689   9.334  1.00  0.00           C  
ATOM    561  O   VAL A  82      26.555   6.236   8.408  1.00  0.00           O  
ATOM    562  CB  VAL A  82      29.279   7.961   8.775  1.00  0.00           C  
ATOM    563  CEN VAL A  82      29.730   8.191   8.307  1.00  0.00           X  
ATOM    564  H   VAL A  82      28.543   8.947  11.040  1.00  0.00           H  
ATOM    565  N   HIS A  83      27.480   6.020  10.458  1.00  0.00           N  
ATOM    566  CA  HIS A  83      26.945   4.688  10.620  1.00  0.00           C  
ATOM    567  C   HIS A  83      25.427   4.748  10.596  1.00  0.00           C  
ATOM    568  O   HIS A  83      24.788   3.947   9.915  1.00  0.00           O  
ATOM    569  CB  HIS A  83      27.439   4.050  11.922  1.00  0.00           C  
ATOM    570  CEN HIS A  83      28.474   3.168  12.349  1.00  0.00           X  
ATOM    571  H   HIS A  83      28.069   6.436  11.187  1.00  0.00           H  
ATOM    572  N   HIS A  84      24.849   5.734  11.283  1.00  0.00           N  
ATOM    573  CA  HIS A  84      23.406   5.844  11.354  1.00  0.00           C  
ATOM    574  C   HIS A  84      22.818   6.099   9.969  1.00  0.00           C  
ATOM    575  O   HIS A  84      21.831   5.470   9.584  1.00  0.00           O  
ATOM    576  CB  HIS A  84      22.994   6.960  12.320  1.00  0.00           C  
ATOM    577  CEN HIS A  84      22.608   7.096  13.685  1.00  0.00           X  
ATOM    578  H   HIS A  84      25.427   6.393  11.807  1.00  0.00           H  
ATOM    579  N   ILE A  85      23.435   6.983   9.188  1.00  0.00           N  
ATOM    580  CA  ILE A  85      22.881   7.283   7.879  1.00  0.00           C  
ATOM    581  C   ILE A  85      22.940   6.049   6.994  1.00  0.00           C  
ATOM    582  O   ILE A  85      22.013   5.791   6.222  1.00  0.00           O  
ATOM    583  CB  ILE A  85      23.628   8.442   7.193  1.00  0.00           C  
ATOM    584  CEN ILE A  85      23.691   9.525   7.088  1.00  0.00           X  
ATOM    585  H   ILE A  85      24.270   7.465   9.521  1.00  0.00           H  
ATOM    586  N   GLU A  86      24.009   5.260   7.107  1.00  0.00           N  
ATOM    587  CA  GLU A  86      24.126   4.090   6.254  1.00  0.00           C  
ATOM    588  C   GLU A  86      22.993   3.096   6.558  1.00  0.00           C  
ATOM    589  O   GLU A  86      22.360   2.569   5.641  1.00  0.00           O  
ATOM    590  CB  GLU A  86      25.492   3.425   6.441  1.00  0.00           C  
ATOM    591  CEN GLU A  86      27.093   3.168   5.919  1.00  0.00           X  
ATOM    592  H   GLU A  86      24.740   5.480   7.786  1.00  0.00           H  
ATOM    593  N   GLN A  87      22.706   2.866   7.852  1.00  0.00           N  
ATOM    594  CA  GLN A  87      21.647   1.940   8.245  1.00  0.00           C  
ATOM    595  C   GLN A  87      20.286   2.397   7.739  1.00  0.00           C  
ATOM    596  O   GLN A  87      19.510   1.580   7.230  1.00  0.00           O  
ATOM    597  CB  GLN A  87      21.604   1.793   9.769  1.00  0.00           C  
ATOM    598  CEN GLN A  87      22.071   0.778  11.111  1.00  0.00           X  
ATOM    599  H   GLN A  87      23.265   3.317   8.576  1.00  0.00           H  
ATOM    600  N   ASN A  88      20.010   3.702   7.827  1.00  0.00           N  
ATOM    601  CA  ASN A  88      18.717   4.235   7.415  1.00  0.00           C  
ATOM    602  C   ASN A  88      18.528   4.040   5.927  1.00  0.00           C  
ATOM    603  O   ASN A  88      17.453   3.646   5.472  1.00  0.00           O  
ATOM    604  CB  ASN A  88      18.565   5.700   7.781  1.00  0.00           C  
ATOM    605  CEN ASN A  88      18.177   6.273   8.570  1.00  0.00           X  
ATOM    606  H   ASN A  88      20.698   4.333   8.236  1.00  0.00           H  
ATOM    607  N   ILE A  89      19.591   4.253   5.167  1.00  0.00           N  
ATOM    608  CA  ILE A  89      19.506   4.147   3.729  1.00  0.00           C  
ATOM    609  C   ILE A  89      19.224   2.705   3.337  1.00  0.00           C  
ATOM    610  O   ILE A  89      18.413   2.460   2.444  1.00  0.00           O  
ATOM    611  CB  ILE A  89      20.799   4.627   3.043  1.00  0.00           C  
ATOM    612  CEN ILE A  89      21.334   5.493   2.654  1.00  0.00           X  
ATOM    613  H   ILE A  89      20.472   4.535   5.600  1.00  0.00           H  
ATOM    614  N   LYS A  90      19.887   1.742   3.997  1.00  0.00           N  
ATOM    615  CA  LYS A  90      19.636   0.336   3.688  1.00  0.00           C  
ATOM    616  C   LYS A  90      18.191  -0.048   4.002  1.00  0.00           C  
ATOM    617  O   LYS A  90      17.532  -0.692   3.184  1.00  0.00           O  
ATOM    618  CB  LYS A  90      20.599  -0.564   4.464  1.00  0.00           C  
ATOM    619  CEN LYS A  90      22.324  -1.788   4.469  1.00  0.00           X  
ATOM    620  H   LYS A  90      20.568   1.990   4.714  1.00  0.00           H  
ATOM    621  N   GLU A  91      17.654   0.385   5.144  1.00  0.00           N  
ATOM    622  CA  GLU A  91      16.277   0.015   5.444  1.00  0.00           C  
ATOM    623  C   GLU A  91      15.334   0.584   4.386  1.00  0.00           C  
ATOM    624  O   GLU A  91      14.451  -0.121   3.882  1.00  0.00           O  
ATOM    625  CB  GLU A  91      15.877   0.508   6.837  1.00  0.00           C  
ATOM    626  CEN GLU A  91      15.632   0.206   8.496  1.00  0.00           X  
ATOM    627  H   GLU A  91      18.199   0.938   5.803  1.00  0.00           H  
ATOM    628  N   ILE A  92      15.561   1.841   3.995  1.00  0.00           N  
ATOM    629  CA  ILE A  92      14.679   2.503   3.045  1.00  0.00           C  
ATOM    630  C   ILE A  92      14.780   1.819   1.695  1.00  0.00           C  
ATOM    631  O   ILE A  92      13.766   1.591   1.036  1.00  0.00           O  
ATOM    632  CB  ILE A  92      15.014   3.998   2.889  1.00  0.00           C  
ATOM    633  CEN ILE A  92      14.840   4.998   3.287  1.00  0.00           X  
ATOM    634  H   ILE A  92      16.342   2.360   4.405  1.00  0.00           H  
ATOM    635  N   PHE A  93      16.006   1.482   1.291  1.00  0.00           N  
ATOM    636  CA  PHE A  93      16.279   0.749   0.064  1.00  0.00           C  
ATOM    637  C   PHE A  93      15.589  -0.597   0.126  1.00  0.00           C  
ATOM    638  O   PHE A  93      14.864  -0.974  -0.794  1.00  0.00           O  
ATOM    639  CB  PHE A  93      17.783   0.572  -0.150  1.00  0.00           C  
ATOM    640  CEN PHE A  93      18.951   1.243  -0.994  1.00  0.00           X  
ATOM    641  H   PHE A  93      16.799   1.767   1.859  1.00  0.00           H  
ATOM    642  N   HIS A  94      15.772  -1.312   1.233  1.00  0.00           N  
ATOM    643  CA  HIS A  94      15.152  -2.615   1.388  1.00  0.00           C  
ATOM    644  C   HIS A  94      13.629  -2.528   1.273  1.00  0.00           C  
ATOM    645  O   HIS A  94      13.010  -3.342   0.573  1.00  0.00           O  
ATOM    646  CB  HIS A  94      15.544  -3.237   2.732  1.00  0.00           C  
ATOM    647  CEN HIS A  94      16.521  -4.141   3.240  1.00  0.00           X  
ATOM    648  H   HIS A  94      16.385  -0.956   1.970  1.00  0.00           H  
ATOM    649  N   HIS A  95      13.016  -1.529   1.907  1.00  0.00           N  
ATOM    650  CA  HIS A  95      11.561  -1.466   1.866  1.00  0.00           C  
ATOM    651  C   HIS A  95      11.091  -1.204   0.429  1.00  0.00           C  
ATOM    652  O   HIS A  95      10.096  -1.785  -0.025  1.00  0.00           O  
ATOM    653  CB  HIS A  95      11.035  -0.380   2.810  1.00  0.00           C  
ATOM    654  CEN HIS A  95      10.532  -0.278   4.139  1.00  0.00           X  
ATOM    655  H   HIS A  95      13.558  -0.845   2.437  1.00  0.00           H  
ATOM    656  N   LEU A  96      11.820  -0.361  -0.304  1.00  0.00           N  
ATOM    657  CA  LEU A  96      11.422  -0.045  -1.665  1.00  0.00           C  
ATOM    658  C   LEU A  96      11.469  -1.300  -2.523  1.00  0.00           C  
ATOM    659  O   LEU A  96      10.577  -1.513  -3.344  1.00  0.00           O  
ATOM    660  CB  LEU A  96      12.327   1.047  -2.250  1.00  0.00           C  
ATOM    661  CEN LEU A  96      12.114   2.549  -2.516  1.00  0.00           X  
ATOM    662  H   LEU A  96      12.653   0.074   0.094  1.00  0.00           H  
ATOM    663  N   GLU A  97      12.484  -2.151  -2.327  1.00  0.00           N  
ATOM    664  CA  GLU A  97      12.596  -3.359  -3.134  1.00  0.00           C  
ATOM    665  C   GLU A  97      11.421  -4.295  -2.860  1.00  0.00           C  
ATOM    666  O   GLU A  97      10.846  -4.866  -3.791  1.00  0.00           O  
ATOM    667  CB  GLU A  97      13.921  -4.072  -2.858  1.00  0.00           C  
ATOM    668  CEN GLU A  97      15.533  -4.414  -3.293  1.00  0.00           X  
ATOM    669  H   GLU A  97      13.200  -1.942  -1.630  1.00  0.00           H  
ATOM    670  N   GLU A  98      11.040  -4.446  -1.584  1.00  0.00           N  
ATOM    671  CA  GLU A  98       9.972  -5.384  -1.257  1.00  0.00           C  
ATOM    672  C   GLU A  98       8.663  -4.903  -1.881  1.00  0.00           C  
ATOM    673  O   GLU A  98       7.890  -5.706  -2.419  1.00  0.00           O  
ATOM    674  CB  GLU A  98       9.821  -5.535   0.258  1.00  0.00           C  
ATOM    675  CEN GLU A  98      10.120  -6.405   1.692  1.00  0.00           X  
ATOM    676  H   GLU A  98      11.521  -3.927  -0.845  1.00  0.00           H  
ATOM    677  N   LEU A  99       8.455  -3.579  -1.856  1.00  0.00           N  
ATOM    678  CA  LEU A  99       7.237  -2.936  -2.348  1.00  0.00           C  
ATOM    679  C   LEU A  99       7.097  -3.053  -3.867  1.00  0.00           C  
ATOM    680  O   LEU A  99       6.004  -3.286  -4.380  1.00  0.00           O  
ATOM    681  CB  LEU A  99       7.219  -1.461  -1.927  1.00  0.00           C  
ATOM    682  CEN LEU A  99       6.453  -0.695  -0.832  1.00  0.00           X  
ATOM    683  H   LEU A  99       9.180  -2.993  -1.436  1.00  0.00           H  
ATOM    684  N   VAL A 100       8.201  -2.898  -4.591  1.00  0.00           N  
ATOM    685  CA  VAL A 100       8.162  -2.977  -6.046  1.00  0.00           C  
ATOM    686  C   VAL A 100       7.937  -4.413  -6.507  1.00  0.00           C  
ATOM    687  O   VAL A 100       7.174  -4.660  -7.446  1.00  0.00           O  
ATOM    688  CB  VAL A 100       9.461  -2.441  -6.678  1.00  0.00           C  
ATOM    689  CEN VAL A 100       9.726  -1.920  -7.043  1.00  0.00           X  
ATOM    690  H   VAL A 100       9.084  -2.708  -4.119  1.00  0.00           H  
ATOM    691  N   HIS A 101       8.633  -5.357  -5.864  1.00  0.00           N  
ATOM    692  CA  HIS A 101       8.553  -6.760  -6.261  1.00  0.00           C  
ATOM    693  C   HIS A 101       7.237  -7.471  -5.918  1.00  0.00           C  
ATOM    694  O   HIS A 101       6.788  -8.325  -6.697  1.00  0.00           O  
ATOM    695  CB  HIS A 101       9.717  -7.531  -5.629  1.00  0.00           C  
ATOM    696  CEN HIS A 101      11.042  -7.926  -5.973  1.00  0.00           X  
ATOM    697  H   HIS A 101       9.249  -5.074  -5.097  1.00  0.00           H  
ATOM    698  N   ARG A 102       6.640  -7.160  -4.762  1.00  0.00           N  
ATOM    699  CA  ARG A 102       5.436  -7.863  -4.319  1.00  0.00           C  
ATOM    700  C   ARG A 102       4.241  -7.679  -5.251  1.00  0.00           C  
ATOM    701  O   ARG A 102       3.943  -8.577  -6.041  1.00  0.00           O  
ATOM    702  CB  ARG A 102       5.068  -7.490  -2.890  1.00  0.00           C  
ATOM    703  CEN ARG A 102       4.909  -7.572  -0.416  1.00  0.00           X  
ATOM    704  H   ARG A 102       7.058  -6.453  -4.155  1.00  0.00           H  
TER                                                                             
# All scores below are weighted scores, not raw scores.
#BEGIN_POSE_ENERGIES_TABLE ./minmover_pdb/pose_30.pdb
label vdw cenpack pair env cbeta hs_pair ss_pair sheet total
weights 1 0.5 1 1 0.25 1 1 1 NA
pose 0 -9.95167 -14.2973 -23.2534 5.29389 0 0 0 -42.2085
MET:NtermProteinFull_1 0 0.30691 -0.10954 0.25591 0.06614 0 0 0 0.51943
TYR_2 0 -0.06167 0.01133 0.85888 0.06955 0 0 0 0.87809
GLY_3 0 0.06351 -0.00764 -0.07965 0.07034 0 0 0 0.04656
LYS_4 0 -0.21987 -0.18732 -0.60186 0.04305 0 0 0 -0.96601
LEU_5 0 -0.40663 -0.63773 -0.19483 0.03588 0 0 0 -1.20332
ASN_6 0 -0.20151 0.12552 -0.36221 0.04278 0 0 0 -0.39543
ASP_7 0 -0.04053 -0.04015 -0.52292 0.06901 0 0 0 -0.53459
LEU_8 0 -0.21917 -0.47489 -0.50394 0.03142 0 0 0 -1.16658
LEU_9 0 -0.09792 -0.26873 -0.30366 0.04389 0 0 0 -0.62642
GLU_10 0 -0.08567 0.0295 -0.92601 0.0694 0 0 0 -0.91278
ASP_11 0 -0.20782 -0.09032 -0.31759 0.03561 0 0 0 -0.58011
LEU_12 0 -0.37025 -0.84815 -0.39148 0.03903 0 0 0 -1.57085
GLN_13 0 -0.05918 0.22159 -0.4142 0.06899 0 0 0 -0.1828
GLU_14 0 0.02081 -0.09124 -0.82678 0.06893 0 0 0 -0.82828
VAL_15 0 -0.26804 -0.41992 -0.10438 0.03357 0 0 0 -0.75877
LEU_16 0 0.00137 -0.28547 0.08126 0.04472 0 0 0 -0.15812
LYS_17 0 -0.04531 -0.00937 -0.8715 0.06965 0 0 0 -0.85653
ASN_18 0 0.07294 -0.08719 -0.24178 0.0692 0 0 0 -0.18682
LEU_19 0 -0.31641 -0.6945 -0.39148 0.03756 0 0 0 -1.36482
HIS_20 0 0.00688 -0.10762 0.0215 0.06901 0 0 0 -0.01023
LYS_21 0 -0.03568 -0.01333 -1.04927 0.07068 0 0 0 -1.0276
ASN_22 0 0.22349 -0.12277 -0.28327 0.06903 0 0 0 -0.11351
TRP_23 0 0.01857 -0.01652 -0.3396 0.03606 0 0 0 -0.30148
HIS_D_24 0 -0.12538 0.00494 0.06501 0.06939 0 0 0 0.01396
GLY_25 0 -0.03032 -0.1348 -0.08884 0.03489 0 0 0 -0.21907
GLY_26 0 0.03646 -0.01711 -0.0429 0.03681 0 0 0 0.01326
LYS_27 0 -0.01209 0.00902 -0.8715 0.07117 0 0 0 -0.80339
ASP_28 0 -0.00349 -0.06175 -0.56986 0.07156 0 0 0 -0.56354
ASN_29 0 0.29526 -0.16474 -0.24178 0.03538 0 0 0 -0.07587
LEU_30 0 0.0757 0.16771 0.4149 0.04269 0 0 0 0.70101
HIS_D_31 0 -0.05426 -0.10995 0.06501 0.06921 0 0 0 -0.02998
ASP_32 0 -0.16741 0.04748 -0.37876 0.06902 0 0 0 -0.42967
VAL_33 0 -0.44629 -0.19013 -0.27892 0.03577 0 0 0 -0.87958
ASP_34 0 -0.00011 -0.08785 -0.31759 0.06908 0 0 0 -0.33647
ASN_35 0 -0.08807 -0.06833 -0.32173 0.06906 0 0 0 -0.40906
HIS_D_36 0 -0.48975 -0.38297 -0.15264 0.03586 0 0 0 -0.9895
LEU_37 0 0.15985 -0.91906 -0.39148 0.03736 0 0 0 -1.11334
GLN_38 0 0.01334 0.0857 -0.49415 0.06893 0 0 0 -0.32619
ASN_39 0 -0.14139 -0.11482 -0.19403 0.06935 0 0 0 -0.38088
VAL_40 0 -0.24053 -0.42062 -0.27892 0.0329 0 0 0 -0.90718
ILE_41 0 -0.2114 -0.36459 0.72502 0.06952 0 0 0 0.21855
GLU_42 0 -0.09802 -0.19375 -0.71584 0.06882 0 0 0 -0.93879
ASP_43 0 -0.21471 -0.0119 0.2122 0.04435 0 0 0 0.02993
ILE_44 0 -0.18348 -0.85997 -0.20059 0.03823 0 0 0 -1.20581
HIS_D_45 0 -0.07385 0.16125 0.06501 0.06904 0 0 0 0.22146
ASP_46 0 -0.21152 -0.4966 -0.31759 0.04268 0 0 0 -0.98303
PHE_47 0 -0.42192 -0.32127 -0.44993 0.0357 0 0 0 -1.15742
MET_48 0 -0.56539 -0.10933 0.4784 0.03024 0 0 0 -0.16608
GLN_49 0 -0.06252 0.03316 -0.57713 0.06947 0 0 0 -0.53703
GLY_50 0 -0.00573 0.03897 0.0322 0.05272 0 0 0 0.11817
GLY_51 0 -0.0399 0.02841 0.35201 0.03058 0 0 0 0.3711
GLY_52 0 -0.0435 0.00439 -0.07965 0.03368 0 0 0 -0.08508
SER_53 0 -0.02119 0.00839 -0.22078 0.03232 0 0 0 -0.20126
GLY_54 0 0.03692 0.01813 -0.0429 0.03634 0 0 0 0.04849
GLY_55 0 -0.00781 -0.00786 -0.07965 0.0357 0 0 0 -0.05962
LYS_56 0 -0.4101 -0.76187 -0.42611 0.03458 0 0 0 -1.5635
LEU_57 0 0.28906 -0.15662 0.08126 0.03508 0 0 0 0.24879
GLN_58 0 -0.00197 0.0533 -0.60368 0.06939 0 0 0 -0.48297
GLU_59 0 -0.04065 -0.13425 -0.4886 0.06884 0 0 0 -0.59466
MET_60 0 -0.25431 -0.12191 -0.29185 0.0321 0 0 0 -0.63596
MET_61 0 -0.1519 0.07237 0.4784 0.04279 0 0 0 0.44167
LYS_62 0 -0.04705 -0.00624 -0.96458 0.06948 0 0 0 -0.94838
GLU_63 0 -0.46461 -0.26351 -0.37543 0.0355 0 0 0 -1.06805
PHE_64 0 -0.25569 -0.42218 -0.19907 0.03821 0 0 0 -0.83873
GLN_65 0 0.02633 0.04297 -0.55896 0.06891 0 0 0 -0.42075
GLN_66 0 -0.15377 -0.17179 -0.55896 0.06903 0 0 0 -0.81549
VAL_67 0 -0.13686 -0.52693 -0.35242 0.03794 0 0 0 -0.97827
LEU_68 0 -0.30864 0.06475 0.75945 0.04399 0 0 0 0.55955
ASP_69 0 -0.10143 -0.03993 -0.52292 0.06894 0 0 0 -0.59533
GLU_70 0 -0.47649 0.17523 -0.00141 0.03208 0 0 0 -0.2706
LEU_71 0 -0.45389 -0.40915 -0.39148 0.03691 0 0 0 -1.2176
ASN_72 0 -0.11098 -0.02468 -0.28327 0.0689 0 0 0 -0.35003
ASN_73 0 -0.06904 -0.08644 -0.46336 0.06905 0 0 0 -0.54979
HIS_74 0 0.24269 0.04923 -0.18191 0.03215 0 0 0 0.14217
LEU_75 0 -0.12585 -0.06704 -0.39148 0.03149 0 0 0 -0.55289
GLN_76 0 0.0549 -0.18897 -0.49415 0.07041 0 0 0 -0.55781
GLY_77 0 -0.07338 -0.03627 0.60923 0.04523 0 0 0 0.54482
GLY_78 0 -0.01225 -0.04312 0.0322 0.05073 0 0 0 0.02756
LYS_79 0 -0.07516 -0.06137 -0.42611 0.0357 0 0 0 -0.52694
HIS_80 0 -0.0379 -0.02641 0.21997 0.07025 0 0 0 0.22591
THR_81 0 0.13561 -0.21072 -0.20352 0.04277 0 0 0 -0.23585
VAL_82 0 -0.00887 0.10978 -0.10438 0.04299 0 0 0 0.03952
HIS_D_83 0 -0.01222 -0.0132 0.0215 0.06965 0 0 0 0.06573
HIS_D_84 0 -0.01994 -0.10029 0.0215 0.06882 0 0 0 -0.02991
ILE_85 0 -0.52192 -0.24136 -0.06945 0.03613 0 0 0 -0.79661
GLU_86 0 -0.09061 0.44807 -0.25924 0.04279 0 0 0 0.14101
GLN_87 0 -0.06807 0.00292 -0.59803 0.06917 0 0 0 -0.59401
ASN_88 0 -0.14323 -0.05282 -0.13901 0.04358 0 0 0 -0.29148
ILE_89 0 -0.22255 -0.62153 -0.41682 0.03683 0 0 0 -1.22406
LYS_90 0 0.02403 0.13946 -0.77863 0.06893 0 0 0 -0.5462
GLU_91 0 0.00709 -0.01165 -0.60186 0.06878 0 0 0 -0.53764
ILE_92 0 -0.54838 -0.39084 -0.31819 0.0321 0 0 0 -1.22531
PHE_93 0 -0.15902 -0.39553 0.07137 0.04395 0 0 0 -0.43923
HIS_D_94 0 -0.05434 0.18537 0.06501 0.06878 0 0 0 0.26483
HIS_D_95 0 -0.1123 -0.1339 -0.11266 0.04296 0 0 0 -0.3159
LEU_96 0 0.05223 -0.95997 -0.45811 0.0366 0 0 0 -1.32925
GLU_97 0 -0.08419 0.06238 -0.60186 0.06902 0 0 0 -0.55465
GLU_98 0 0.04201 -0.32003 -0.60186 0.0698 0 0 0 -0.81008
LEU_99 0 -0.08624 -0.42077 0.24309 0.03519 0 0 0 -0.22872
VAL_100 0 0.21531 0.04981 0.21583 0.04362 0 0 0 0.52456
HIS_D_101 0 -0.01091 0.05505 0.21997 0.07025 0 0 0 0.33436
ARG:CtermProteinFull_102 0 0.12743 0.16758 -0.64658 0.07212 0 0 0 -0.27945
#END_POSE_ENERGIES_TABLE ./minmover_pdb/pose_30.pdb
