# Supplementary material for: Selection of a promiscuous minimalist cAMP phosphodiesterase from a library of de novo designed proteins
Source: Nat Chem. 2024 May 3;16(7):1200–8. doi: 10.1038/s41557-024-01490-4 (PMC11230910; doi:10.1038/s41557-024-01490-4)
Supplement: Supplementary file 3 — MD input files, scripts and final structures derived from MD, AlphaFold2, EMSfold and MultiSFold. [file 41557_2024_1490_MOESM3_ESM.zip › Computational_Data/4_MultiSFold/s824/pose_31.pdb]

ATOM      1  N   MET A   1     -12.159 -10.335  11.557  1.00  0.00           N  
ATOM      2  CA  MET A   1     -11.793  -8.909  11.420  1.00  0.00           C  
ATOM      3  C   MET A   1     -10.306  -8.769  11.155  1.00  0.00           C  
ATOM      4  O   MET A   1      -9.971  -8.074  10.215  1.00  0.00           O  
ATOM      5  CB  MET A   1     -12.177  -8.126  12.674  1.00  0.00           C  
ATOM      6  CEN MET A   1     -13.290  -6.908  13.270  1.00  0.00           X  
ATOM      7  H   MET A   1     -12.568 -10.667  12.407  1.00  0.00           H  
ATOM      8  N   TYR A   2      -9.445  -9.506  11.863  1.00  0.00           N  
ATOM      9  CA  TYR A   2      -7.994  -9.492  11.624  1.00  0.00           C  
ATOM     10  C   TYR A   2      -7.525  -9.889  10.218  1.00  0.00           C  
ATOM     11  O   TYR A   2      -6.706  -9.175   9.669  1.00  0.00           O  
ATOM     12  CB  TYR A   2      -7.314 -10.409  12.644  1.00  0.00           C  
ATOM     13  CEN TYR A   2      -6.478 -10.329  14.181  1.00  0.00           X  
ATOM     14  H   TYR A   2      -9.709  -9.858  12.774  1.00  0.00           H  
ATOM     15  N   GLY A   3      -8.061 -10.961   9.612  1.00  0.00           N  
ATOM     16  CA  GLY A   3      -7.659 -11.381   8.258  1.00  0.00           C  
ATOM     17  C   GLY A   3      -7.853 -10.280   7.207  1.00  0.00           C  
ATOM     18  O   GLY A   3      -6.901  -9.931   6.532  1.00  0.00           O  
ATOM     19  CEN GLY A   3      -7.659 -11.381   8.258  1.00  0.00           X  
ATOM     20  H   GLY A   3      -8.669 -11.570  10.143  1.00  0.00           H  
ATOM     21  N   LYS A   4      -9.031  -9.640   7.182  1.00  0.00           N  
ATOM     22  CA  LYS A   4      -9.281  -8.472   6.318  1.00  0.00           C  
ATOM     23  C   LYS A   4      -8.392  -7.270   6.653  1.00  0.00           C  
ATOM     24  O   LYS A   4      -7.944  -6.582   5.751  1.00  0.00           O  
ATOM     25  CB  LYS A   4     -10.751  -8.059   6.408  1.00  0.00           C  
ATOM     26  CEN LYS A   4     -12.681  -8.037   5.540  1.00  0.00           X  
ATOM     27  H   LYS A   4      -9.782  -9.975   7.769  1.00  0.00           H  
ATOM     28  N   LEU A   5      -8.170  -6.993   7.943  1.00  0.00           N  
ATOM     29  CA  LEU A   5      -7.289  -5.900   8.364  1.00  0.00           C  
ATOM     30  C   LEU A   5      -5.872  -6.072   7.805  1.00  0.00           C  
ATOM     31  O   LEU A   5      -5.346  -5.148   7.199  1.00  0.00           O  
ATOM     32  CB  LEU A   5      -7.250  -5.814   9.895  1.00  0.00           C  
ATOM     33  CEN LEU A   5      -7.904  -4.853  10.905  1.00  0.00           X  
ATOM     34  H   LEU A   5      -8.495  -7.651   8.637  1.00  0.00           H  
ATOM     35  N   ASN A   6      -5.264  -7.248   7.983  1.00  0.00           N  
ATOM     36  CA  ASN A   6      -3.942  -7.539   7.442  1.00  0.00           C  
ATOM     37  C   ASN A   6      -3.926  -7.363   5.920  1.00  0.00           C  
ATOM     38  O   ASN A   6      -3.017  -6.717   5.421  1.00  0.00           O  
ATOM     39  CB  ASN A   6      -3.484  -8.936   7.820  1.00  0.00           C  
ATOM     40  CEN ASN A   6      -2.927  -9.397   8.581  1.00  0.00           X  
ATOM     41  H   ASN A   6      -5.756  -7.994   8.454  1.00  0.00           H  
ATOM     42  N   ASP A   7      -4.968  -7.841   5.230  1.00  0.00           N  
ATOM     43  CA  ASP A   7      -5.119  -7.678   3.780  1.00  0.00           C  
ATOM     44  C   ASP A   7      -5.103  -6.181   3.416  1.00  0.00           C  
ATOM     45  O   ASP A   7      -4.324  -5.728   2.589  1.00  0.00           O  
ATOM     46  CB  ASP A   7      -6.412  -8.335   3.292  1.00  0.00           C  
ATOM     47  CEN ASP A   7      -6.739  -9.198   2.861  1.00  0.00           X  
ATOM     48  H   ASP A   7      -5.645  -8.421   5.705  1.00  0.00           H  
ATOM     49  N   LEU A   8      -5.890  -5.380   4.141  1.00  0.00           N  
ATOM     50  CA  LEU A   8      -6.010  -3.944   3.915  1.00  0.00           C  
ATOM     51  C   LEU A   8      -4.725  -3.156   4.217  1.00  0.00           C  
ATOM     52  O   LEU A   8      -4.416  -2.182   3.528  1.00  0.00           O  
ATOM     53  CB  LEU A   8      -7.169  -3.396   4.757  1.00  0.00           C  
ATOM     54  CEN LEU A   8      -8.613  -2.987   4.409  1.00  0.00           X  
ATOM     55  H   LEU A   8      -6.487  -5.810   4.834  1.00  0.00           H  
ATOM     56  N   LEU A   9      -3.986  -3.541   5.256  1.00  0.00           N  
ATOM     57  CA  LEU A   9      -2.689  -2.936   5.549  1.00  0.00           C  
ATOM     58  C   LEU A   9      -1.670  -3.214   4.442  1.00  0.00           C  
ATOM     59  O   LEU A   9      -0.913  -2.315   4.082  1.00  0.00           O  
ATOM     60  CB  LEU A   9      -2.164  -3.448   6.896  1.00  0.00           C  
ATOM     61  CEN LEU A   9      -2.089  -2.815   8.298  1.00  0.00           X  
ATOM     62  H   LEU A   9      -4.286  -4.344   5.787  1.00  0.00           H  
ATOM     63  N   GLU A  10      -1.649  -4.432   3.906  1.00  0.00           N  
ATOM     64  CA  GLU A  10      -0.818  -4.792   2.757  1.00  0.00           C  
ATOM     65  C   GLU A  10      -1.132  -3.886   1.554  1.00  0.00           C  
ATOM     66  O   GLU A  10      -0.214  -3.273   1.002  1.00  0.00           O  
ATOM     67  CB  GLU A  10      -1.025  -6.262   2.385  1.00  0.00           C  
ATOM     68  CEN GLU A  10      -0.515  -7.886   2.446  1.00  0.00           X  
ATOM     69  H   GLU A  10      -2.283  -5.135   4.264  1.00  0.00           H  
ATOM     70  N   ASP A  11      -2.416  -3.694   1.229  1.00  0.00           N  
ATOM     71  CA  ASP A  11      -2.860  -2.815   0.143  1.00  0.00           C  
ATOM     72  C   ASP A  11      -2.412  -1.359   0.372  1.00  0.00           C  
ATOM     73  O   ASP A  11      -1.907  -0.697  -0.540  1.00  0.00           O  
ATOM     74  CB  ASP A  11      -4.382  -2.880  -0.003  1.00  0.00           C  
ATOM     75  CEN ASP A  11      -5.098  -3.347  -0.559  1.00  0.00           X  
ATOM     76  H   ASP A  11      -3.110  -4.273   1.679  1.00  0.00           H  
ATOM     77  N   LEU A  12      -2.535  -0.856   1.608  1.00  0.00           N  
ATOM     78  CA  LEU A  12      -2.143   0.514   1.975  1.00  0.00           C  
ATOM     79  C   LEU A  12      -0.641   0.743   1.800  1.00  0.00           C  
ATOM     80  O   LEU A  12      -0.215   1.768   1.257  1.00  0.00           O  
ATOM     81  CB  LEU A  12      -2.556   0.812   3.422  1.00  0.00           C  
ATOM     82  CEN LEU A  12      -3.703   1.639   4.033  1.00  0.00           X  
ATOM     83  H   LEU A  12      -2.941  -1.454   2.313  1.00  0.00           H  
ATOM     84  N   GLN A  13       0.177  -0.218   2.230  1.00  0.00           N  
ATOM     85  CA  GLN A  13       1.632  -0.147   2.099  1.00  0.00           C  
ATOM     86  C   GLN A  13       2.071  -0.198   0.637  1.00  0.00           C  
ATOM     87  O   GLN A  13       2.971   0.547   0.233  1.00  0.00           O  
ATOM     88  CB  GLN A  13       2.293  -1.291   2.873  1.00  0.00           C  
ATOM     89  CEN GLN A  13       3.113  -1.714   4.355  1.00  0.00           X  
ATOM     90  H   GLN A  13      -0.236  -1.057   2.613  1.00  0.00           H  
ATOM     91  N   GLU A  14       1.444  -1.044  -0.178  1.00  0.00           N  
ATOM     92  CA  GLU A  14       1.708  -1.095  -1.610  1.00  0.00           C  
ATOM     93  C   GLU A  14       1.399   0.243  -2.289  1.00  0.00           C  
ATOM     94  O   GLU A  14       2.229   0.750  -3.055  1.00  0.00           O  
ATOM     95  CB  GLU A  14       0.892  -2.216  -2.259  1.00  0.00           C  
ATOM     96  CEN GLU A  14       0.787  -3.805  -2.863  1.00  0.00           X  
ATOM     97  H   GLU A  14       0.766  -1.685   0.207  1.00  0.00           H  
ATOM     98  N   VAL A  15       0.259   0.864  -1.973  1.00  0.00           N  
ATOM     99  CA  VAL A  15      -0.143   2.168  -2.525  1.00  0.00           C  
ATOM    100  C   VAL A  15       0.894   3.240  -2.195  1.00  0.00           C  
ATOM    101  O   VAL A  15       1.274   4.008  -3.082  1.00  0.00           O  
ATOM    102  CB  VAL A  15      -1.516   2.616  -1.990  1.00  0.00           C  
ATOM    103  CEN VAL A  15      -2.175   2.714  -2.167  1.00  0.00           X  
ATOM    104  H   VAL A  15      -0.351   0.412  -1.307  1.00  0.00           H  
ATOM    105  N   LEU A  16       1.413   3.250  -0.968  1.00  0.00           N  
ATOM    106  CA  LEU A  16       2.404   4.224  -0.503  1.00  0.00           C  
ATOM    107  C   LEU A  16       3.751   4.074  -1.214  1.00  0.00           C  
ATOM    108  O   LEU A  16       4.407   5.053  -1.580  1.00  0.00           O  
ATOM    109  CB  LEU A  16       2.593   4.091   1.013  1.00  0.00           C  
ATOM    110  CEN LEU A  16       2.099   4.932   2.206  1.00  0.00           X  
ATOM    111  H   LEU A  16       1.087   2.554  -0.314  1.00  0.00           H  
ATOM    112  N   LYS A  17       4.169   2.837  -1.465  1.00  0.00           N  
ATOM    113  CA  LYS A  17       5.374   2.545  -2.241  1.00  0.00           C  
ATOM    114  C   LYS A  17       5.268   3.080  -3.669  1.00  0.00           C  
ATOM    115  O   LYS A  17       6.266   3.547  -4.230  1.00  0.00           O  
ATOM    116  CB  LYS A  17       5.640   1.039  -2.265  1.00  0.00           C  
ATOM    117  CEN LYS A  17       6.756  -0.613  -1.557  1.00  0.00           X  
ATOM    118  H   LYS A  17       3.632   2.074  -1.073  1.00  0.00           H  
ATOM    119  N   ASN A  18       4.079   3.028  -4.264  1.00  0.00           N  
ATOM    120  CA  ASN A  18       3.793   3.619  -5.565  1.00  0.00           C  
ATOM    121  C   ASN A  18       3.911   5.145  -5.541  1.00  0.00           C  
ATOM    122  O   ASN A  18       4.456   5.716  -6.489  1.00  0.00           O  
ATOM    123  CB  ASN A  18       2.418   3.209  -6.060  1.00  0.00           C  
ATOM    124  CEN ASN A  18       1.993   2.452  -6.650  1.00  0.00           X  
ATOM    125  H   ASN A  18       3.329   2.557  -3.775  1.00  0.00           H  
ATOM    126  N   LEU A  19       3.472   5.795  -4.463  1.00  0.00           N  
ATOM    127  CA  LEU A  19       3.551   7.241  -4.290  1.00  0.00           C  
ATOM    128  C   LEU A  19       5.000   7.694  -4.182  1.00  0.00           C  
ATOM    129  O   LEU A  19       5.388   8.648  -4.859  1.00  0.00           O  
ATOM    130  CB  LEU A  19       2.761   7.674  -3.049  1.00  0.00           C  
ATOM    131  CEN LEU A  19       1.393   8.359  -2.867  1.00  0.00           X  
ATOM    132  H   LEU A  19       3.098   5.253  -3.698  1.00  0.00           H  
ATOM    133  N   HIS A  20       5.839   6.953  -3.454  1.00  0.00           N  
ATOM    134  CA  HIS A  20       7.276   7.220  -3.373  1.00  0.00           C  
ATOM    135  C   HIS A  20       7.983   7.165  -4.727  1.00  0.00           C  
ATOM    136  O   HIS A  20       8.835   8.004  -5.017  1.00  0.00           O  
ATOM    137  CB  HIS A  20       7.941   6.229  -2.412  1.00  0.00           C  
ATOM    138  CEN HIS A  20       8.316   6.169  -1.038  1.00  0.00           X  
ATOM    139  H   HIS A  20       5.449   6.243  -2.852  1.00  0.00           H  
ATOM    140  N   LYS A  21       7.639   6.196  -5.580  1.00  0.00           N  
ATOM    141  CA  LYS A  21       8.280   6.032  -6.888  1.00  0.00           C  
ATOM    142  C   LYS A  21       7.828   7.069  -7.917  1.00  0.00           C  
ATOM    143  O   LYS A  21       8.646   7.528  -8.709  1.00  0.00           O  
ATOM    144  CB  LYS A  21       8.012   4.626  -7.427  1.00  0.00           C  
ATOM    145  CEN LYS A  21       8.713   2.662  -7.788  1.00  0.00           X  
ATOM    146  H   LYS A  21       6.966   5.512  -5.260  1.00  0.00           H  
ATOM    147  N   ASN A  22       6.538   7.380  -7.963  1.00  0.00           N  
ATOM    148  CA  ASN A  22       5.966   8.225  -9.016  1.00  0.00           C  
ATOM    149  C   ASN A  22       5.991   9.718  -8.668  1.00  0.00           C  
ATOM    150  O   ASN A  22       5.660  10.554  -9.512  1.00  0.00           O  
ATOM    151  CB  ASN A  22       4.546   7.798  -9.341  1.00  0.00           C  
ATOM    152  CEN ASN A  22       4.058   7.151 -10.008  1.00  0.00           X  
ATOM    153  H   ASN A  22       5.927   7.002  -7.256  1.00  0.00           H  
ATOM    154  N   TRP A  23       6.390  10.072  -7.451  1.00  0.00           N  
ATOM    155  CA  TRP A  23       6.421  11.452  -7.001  1.00  0.00           C  
ATOM    156  C   TRP A  23       7.842  12.026  -7.029  1.00  0.00           C  
ATOM    157  O   TRP A  23       8.603  11.969  -6.067  1.00  0.00           O  
ATOM    158  CB  TRP A  23       5.838  11.556  -5.590  1.00  0.00           C  
ATOM    159  CEN TRP A  23       4.515  12.267  -4.686  1.00  0.00           X  
ATOM    160  H   TRP A  23       6.587   9.359  -6.763  1.00  0.00           H  
ATOM    161  N   HIS A  24       8.200  12.617  -8.166  1.00  0.00           N  
ATOM    162  CA  HIS A  24       9.507  13.236  -8.390  1.00  0.00           C  
ATOM    163  C   HIS A  24       9.506  14.775  -8.227  1.00  0.00           C  
ATOM    164  O   HIS A  24      10.551  15.400  -8.395  1.00  0.00           O  
ATOM    165  CB  HIS A  24      10.020  12.868  -9.786  1.00  0.00           C  
ATOM    166  CEN HIS A  24      10.852  11.880 -10.387  1.00  0.00           X  
ATOM    167  H   HIS A  24       7.534  12.589  -8.928  1.00  0.00           H  
ATOM    168  N   GLY A  25       8.362  15.409  -7.929  1.00  0.00           N  
ATOM    169  CA  GLY A  25       8.197  16.865  -8.023  1.00  0.00           C  
ATOM    170  C   GLY A  25       7.920  17.568  -6.695  1.00  0.00           C  
ATOM    171  O   GLY A  25       6.788  17.573  -6.246  1.00  0.00           O  
ATOM    172  CEN GLY A  25       8.197  16.866  -8.023  1.00  0.00           X  
ATOM    173  H   GLY A  25       7.546  14.859  -7.700  1.00  0.00           H  
ATOM    174  N   GLY A  26       8.923  18.238  -6.119  1.00  0.00           N  
ATOM    175  CA  GLY A  26       8.752  19.153  -4.977  1.00  0.00           C  
ATOM    176  C   GLY A  26       8.808  18.447  -3.623  1.00  0.00           C  
ATOM    177  O   GLY A  26       7.916  17.685  -3.272  1.00  0.00           O  
ATOM    178  CEN GLY A  26       8.752  19.153  -4.976  1.00  0.00           X  
ATOM    179  H   GLY A  26       9.837  18.157  -6.540  1.00  0.00           H  
ATOM    180  N   LYS A  27       9.883  18.680  -2.864  1.00  0.00           N  
ATOM    181  CA  LYS A  27      10.099  18.058  -1.546  1.00  0.00           C  
ATOM    182  C   LYS A  27       8.987  18.362  -0.538  1.00  0.00           C  
ATOM    183  O   LYS A  27       8.660  17.476   0.240  1.00  0.00           O  
ATOM    184  CB  LYS A  27      11.443  18.507  -0.972  1.00  0.00           C  
ATOM    185  CEN LYS A  27      13.473  18.072  -0.561  1.00  0.00           X  
ATOM    186  H   LYS A  27      10.554  19.364  -3.182  1.00  0.00           H  
ATOM    187  N   ASP A  28       8.436  19.576  -0.551  1.00  0.00           N  
ATOM    188  CA  ASP A  28       7.366  19.971   0.374  1.00  0.00           C  
ATOM    189  C   ASP A  28       6.092  19.135   0.194  1.00  0.00           C  
ATOM    190  O   ASP A  28       5.675  18.466   1.128  1.00  0.00           O  
ATOM    191  CB  ASP A  28       7.038  21.455   0.197  1.00  0.00           C  
ATOM    192  CEN ASP A  28       7.256  22.361   0.608  1.00  0.00           X  
ATOM    193  H   ASP A  28       8.896  20.324  -1.051  1.00  0.00           H  
ATOM    194  N   ASN A  29       5.543  19.049  -1.022  1.00  0.00           N  
ATOM    195  CA  ASN A  29       4.308  18.281  -1.254  1.00  0.00           C  
ATOM    196  C   ASN A  29       4.456  16.785  -0.941  1.00  0.00           C  
ATOM    197  O   ASN A  29       3.475  16.104  -0.662  1.00  0.00           O  
ATOM    198  CB  ASN A  29       3.821  18.458  -2.681  1.00  0.00           C  
ATOM    199  CEN ASN A  29       3.175  19.090  -3.214  1.00  0.00           X  
ATOM    200  H   ASN A  29       5.836  19.711  -1.725  1.00  0.00           H  
ATOM    201  N   LEU A  30       5.683  16.260  -1.015  1.00  0.00           N  
ATOM    202  CA  LEU A  30       5.945  14.871  -0.666  1.00  0.00           C  
ATOM    203  C   LEU A  30       5.847  14.649   0.842  1.00  0.00           C  
ATOM    204  O   LEU A  30       5.443  13.575   1.253  1.00  0.00           O  
ATOM    205  CB  LEU A  30       7.327  14.451  -1.180  1.00  0.00           C  
ATOM    206  CEN LEU A  30       7.781  13.593  -2.376  1.00  0.00           X  
ATOM    207  H   LEU A  30       6.461  16.884  -1.181  1.00  0.00           H  
ATOM    208  N   HIS A  31       6.226  15.641   1.650  1.00  0.00           N  
ATOM    209  CA  HIS A  31       6.206  15.521   3.101  1.00  0.00           C  
ATOM    210  C   HIS A  31       4.773  15.331   3.609  1.00  0.00           C  
ATOM    211  O   HIS A  31       4.540  14.452   4.429  1.00  0.00           O  
ATOM    212  CB  HIS A  31       6.842  16.751   3.755  1.00  0.00           C  
ATOM    213  CEN HIS A  31       8.111  17.147   4.267  1.00  0.00           X  
ATOM    214  H   HIS A  31       6.427  16.550   1.259  1.00  0.00           H  
ATOM    215  N   ASP A  32       3.814  16.090   3.074  1.00  0.00           N  
ATOM    216  CA  ASP A  32       2.409  15.992   3.491  1.00  0.00           C  
ATOM    217  C   ASP A  32       1.820  14.610   3.170  1.00  0.00           C  
ATOM    218  O   ASP A  32       1.248  13.961   4.043  1.00  0.00           O  
ATOM    219  CB  ASP A  32       1.576  17.086   2.819  1.00  0.00           C  
ATOM    220  CEN ASP A  32       1.200  18.013   3.009  1.00  0.00           X  
ATOM    221  H   ASP A  32       4.060  16.795   2.398  1.00  0.00           H  
ATOM    222  N   VAL A  33       2.045  14.108   1.952  1.00  0.00           N  
ATOM    223  CA  VAL A  33       1.578  12.780   1.524  1.00  0.00           C  
ATOM    224  C   VAL A  33       2.207  11.655   2.355  1.00  0.00           C  
ATOM    225  O   VAL A  33       1.522  10.700   2.707  1.00  0.00           O  
ATOM    226  CB  VAL A  33       1.884  12.530   0.036  1.00  0.00           C  
ATOM    227  CEN VAL A  33       1.596  12.472  -0.587  1.00  0.00           X  
ATOM    228  H   VAL A  33       2.531  14.695   1.289  1.00  0.00           H  
ATOM    229  N   ASP A  34       3.506  11.745   2.645  1.00  0.00           N  
ATOM    230  CA  ASP A  34       4.233  10.777   3.473  1.00  0.00           C  
ATOM    231  C   ASP A  34       3.628  10.723   4.878  1.00  0.00           C  
ATOM    232  O   ASP A  34       3.357   9.635   5.374  1.00  0.00           O  
ATOM    233  CB  ASP A  34       5.720  11.132   3.548  1.00  0.00           C  
ATOM    234  CEN ASP A  34       6.609  10.880   3.119  1.00  0.00           X  
ATOM    235  H   ASP A  34       4.021  12.545   2.312  1.00  0.00           H  
ATOM    236  N   ASN A  35       3.306  11.876   5.473  1.00  0.00           N  
ATOM    237  CA  ASN A  35       2.657  11.948   6.780  1.00  0.00           C  
ATOM    238  C   ASN A  35       1.272  11.289   6.769  1.00  0.00           C  
ATOM    239  O   ASN A  35       0.966  10.508   7.667  1.00  0.00           O  
ATOM    240  CB  ASN A  35       2.547  13.384   7.258  1.00  0.00           C  
ATOM    241  CEN ASN A  35       3.103  14.060   7.838  1.00  0.00           X  
ATOM    242  H   ASN A  35       3.527  12.743   5.003  1.00  0.00           H  
ATOM    243  N   HIS A  36       0.441  11.556   5.760  1.00  0.00           N  
ATOM    244  CA  HIS A  36      -0.879  10.934   5.678  1.00  0.00           C  
ATOM    245  C   HIS A  36      -0.787   9.410   5.492  1.00  0.00           C  
ATOM    246  O   HIS A  36      -1.539   8.670   6.118  1.00  0.00           O  
ATOM    247  CB  HIS A  36      -1.688  11.551   4.532  1.00  0.00           C  
ATOM    248  CEN HIS A  36      -2.655  12.581   4.348  1.00  0.00           X  
ATOM    249  H   HIS A  36       0.710  12.223   5.056  1.00  0.00           H  
ATOM    250  N   LEU A  37       0.151   8.914   4.682  1.00  0.00           N  
ATOM    251  CA  LEU A  37       0.296   7.475   4.440  1.00  0.00           C  
ATOM    252  C   LEU A  37       0.731   6.712   5.695  1.00  0.00           C  
ATOM    253  O   LEU A  37       0.214   5.626   5.946  1.00  0.00           O  
ATOM    254  CB  LEU A  37       1.300   7.236   3.305  1.00  0.00           C  
ATOM    255  CEN LEU A  37       1.131   6.854   1.823  1.00  0.00           X  
ATOM    256  H   LEU A  37       0.806   9.550   4.253  1.00  0.00           H  
ATOM    257  N   GLN A  38       1.653   7.268   6.488  1.00  0.00           N  
ATOM    258  CA  GLN A  38       2.140   6.620   7.704  1.00  0.00           C  
ATOM    259  C   GLN A  38       1.068   6.633   8.796  1.00  0.00           C  
ATOM    260  O   GLN A  38       0.947   5.637   9.500  1.00  0.00           O  
ATOM    261  CB  GLN A  38       3.407   7.313   8.211  1.00  0.00           C  
ATOM    262  CEN GLN A  38       5.149   7.220   8.271  1.00  0.00           X  
ATOM    263  H   GLN A  38       1.981   8.199   6.274  1.00  0.00           H  
ATOM    264  N   ASN A  39       0.245   7.684   8.875  1.00  0.00           N  
ATOM    265  CA  ASN A  39      -0.863   7.756   9.839  1.00  0.00           C  
ATOM    266  C   ASN A  39      -1.891   6.644   9.597  1.00  0.00           C  
ATOM    267  O   ASN A  39      -2.288   5.955  10.533  1.00  0.00           O  
ATOM    268  CB  ASN A  39      -1.543   9.112   9.801  1.00  0.00           C  
ATOM    269  CEN ASN A  39      -1.472  10.037  10.292  1.00  0.00           X  
ATOM    270  H   ASN A  39       0.431   8.496   8.307  1.00  0.00           H  
ATOM    271  N   VAL A  40      -2.245   6.383   8.333  1.00  0.00           N  
ATOM    272  CA  VAL A  40      -3.239   5.355   7.982  1.00  0.00           C  
ATOM    273  C   VAL A  40      -2.772   3.953   8.401  1.00  0.00           C  
ATOM    274  O   VAL A  40      -3.533   3.202   9.008  1.00  0.00           O  
ATOM    275  CB  VAL A  40      -3.538   5.352   6.471  1.00  0.00           C  
ATOM    276  CEN VAL A  40      -4.016   5.508   6.000  1.00  0.00           X  
ATOM    277  H   VAL A  40      -1.873   6.974   7.606  1.00  0.00           H  
ATOM    278  N   ILE A  41      -1.521   3.583   8.103  1.00  0.00           N  
ATOM    279  CA  ILE A  41      -0.933   2.303   8.529  1.00  0.00           C  
ATOM    280  C   ILE A  41      -0.941   2.164  10.054  1.00  0.00           C  
ATOM    281  O   ILE A  41      -1.248   1.084  10.567  1.00  0.00           O  
ATOM    282  CB  ILE A  41       0.511   2.145   8.020  1.00  0.00           C  
ATOM    283  CEN ILE A  41       1.132   1.824   7.183  1.00  0.00           X  
ATOM    284  H   ILE A  41      -0.934   4.253   7.625  1.00  0.00           H  
ATOM    285  N   GLU A  42      -0.610   3.235  10.780  1.00  0.00           N  
ATOM    286  CA  GLU A  42      -0.591   3.246  12.242  1.00  0.00           C  
ATOM    287  C   GLU A  42      -1.979   2.979  12.822  1.00  0.00           C  
ATOM    288  O   GLU A  42      -2.124   2.079  13.648  1.00  0.00           O  
ATOM    289  CB  GLU A  42      -0.055   4.584  12.757  1.00  0.00           C  
ATOM    290  CEN GLU A  42       1.227   5.524  13.370  1.00  0.00           X  
ATOM    291  H   GLU A  42      -0.415   4.103  10.305  1.00  0.00           H  
ATOM    292  N   ASP A  43      -3.009   3.665  12.332  1.00  0.00           N  
ATOM    293  CA  ASP A  43      -4.386   3.433  12.753  1.00  0.00           C  
ATOM    294  C   ASP A  43      -4.832   1.991  12.481  1.00  0.00           C  
ATOM    295  O   ASP A  43      -5.491   1.370  13.323  1.00  0.00           O  
ATOM    296  CB  ASP A  43      -5.326   4.415  12.049  1.00  0.00           C  
ATOM    297  CEN ASP A  43      -5.793   5.306  12.209  1.00  0.00           X  
ATOM    298  H   ASP A  43      -2.827   4.462  11.740  1.00  0.00           H  
ATOM    299  N   ILE A  44      -4.444   1.406  11.339  1.00  0.00           N  
ATOM    300  CA  ILE A  44      -4.875   0.049  10.954  1.00  0.00           C  
ATOM    301  C   ILE A  44      -4.232  -0.973  11.888  1.00  0.00           C  
ATOM    302  O   ILE A  44      -4.873  -1.948  12.302  1.00  0.00           O  
ATOM    303  CB  ILE A  44      -4.506  -0.287   9.497  1.00  0.00           C  
ATOM    304  CEN ILE A  44      -4.828  -0.223   8.458  1.00  0.00           X  
ATOM    305  H   ILE A  44      -3.862   1.943  10.713  1.00  0.00           H  
ATOM    306  N   HIS A  45      -2.971  -0.754  12.239  1.00  0.00           N  
ATOM    307  CA  HIS A  45      -2.253  -1.586  13.185  1.00  0.00           C  
ATOM    308  C   HIS A  45      -2.870  -1.518  14.593  1.00  0.00           C  
ATOM    309  O   HIS A  45      -3.085  -2.567  15.201  1.00  0.00           O  
ATOM    310  CB  HIS A  45      -0.778  -1.175  13.234  1.00  0.00           C  
ATOM    311  CEN HIS A  45       0.454  -1.560  12.630  1.00  0.00           X  
ATOM    312  H   HIS A  45      -2.506   0.064  11.866  1.00  0.00           H  
ATOM    313  N   ASP A  46      -3.251  -0.338  15.087  1.00  0.00           N  
ATOM    314  CA  ASP A  46      -3.900  -0.163  16.397  1.00  0.00           C  
ATOM    315  C   ASP A  46      -5.242  -0.908  16.470  1.00  0.00           C  
ATOM    316  O   ASP A  46      -5.490  -1.695  17.393  1.00  0.00           O  
ATOM    317  CB  ASP A  46      -4.112   1.324  16.694  1.00  0.00           C  
ATOM    318  CEN ASP A  46      -3.678   2.092  17.203  1.00  0.00           X  
ATOM    319  H   ASP A  46      -3.091   0.489  14.532  1.00  0.00           H  
ATOM    320  N   PHE A  47      -6.088  -0.751  15.449  1.00  0.00           N  
ATOM    321  CA  PHE A  47      -7.391  -1.407  15.380  1.00  0.00           C  
ATOM    322  C   PHE A  47      -7.248  -2.935  15.364  1.00  0.00           C  
ATOM    323  O   PHE A  47      -7.882  -3.625  16.168  1.00  0.00           O  
ATOM    324  CB  PHE A  47      -8.157  -0.935  14.142  1.00  0.00           C  
ATOM    325  CEN PHE A  47      -9.287   0.121  13.775  1.00  0.00           X  
ATOM    326  H   PHE A  47      -5.815  -0.130  14.699  1.00  0.00           H  
ATOM    327  N   MET A  48      -6.369  -3.476  14.515  1.00  0.00           N  
ATOM    328  CA  MET A  48      -6.063  -4.908  14.483  1.00  0.00           C  
ATOM    329  C   MET A  48      -5.586  -5.453  15.829  1.00  0.00           C  
ATOM    330  O   MET A  48      -5.984  -6.552  16.219  1.00  0.00           O  
ATOM    331  CB  MET A  48      -5.008  -5.183  13.413  1.00  0.00           C  
ATOM    332  CEN MET A  48      -4.785  -5.904  11.829  1.00  0.00           X  
ATOM    333  H   MET A  48      -5.875  -2.852  13.891  1.00  0.00           H  
ATOM    334  N   GLN A  49      -4.761  -4.709  16.562  1.00  0.00           N  
ATOM    335  CA  GLN A  49      -4.287  -5.129  17.884  1.00  0.00           C  
ATOM    336  C   GLN A  49      -5.357  -5.018  18.982  1.00  0.00           C  
ATOM    337  O   GLN A  49      -5.148  -5.483  20.103  1.00  0.00           O  
ATOM    338  CB  GLN A  49      -3.065  -4.298  18.283  1.00  0.00           C  
ATOM    339  CEN GLN A  49      -1.321  -4.285  18.362  1.00  0.00           X  
ATOM    340  H   GLN A  49      -4.436  -3.826  16.192  1.00  0.00           H  
ATOM    341  N   GLY A  50      -6.535  -4.475  18.659  1.00  0.00           N  
ATOM    342  CA  GLY A  50      -7.663  -4.338  19.577  1.00  0.00           C  
ATOM    343  C   GLY A  50      -7.639  -3.034  20.372  1.00  0.00           C  
ATOM    344  O   GLY A  50      -8.317  -2.938  21.392  1.00  0.00           O  
ATOM    345  CEN GLY A  50      -7.663  -4.338  19.577  1.00  0.00           X  
ATOM    346  H   GLY A  50      -6.638  -4.087  17.733  1.00  0.00           H  
ATOM    347  N   GLY A  51      -6.874  -2.034  19.923  1.00  0.00           N  
ATOM    348  CA  GLY A  51      -6.675  -0.763  20.620  1.00  0.00           C  
ATOM    349  C   GLY A  51      -7.749   0.294  20.355  1.00  0.00           C  
ATOM    350  O   GLY A  51      -7.740   1.341  21.008  1.00  0.00           O  
ATOM    351  CEN GLY A  51      -6.675  -0.762  20.620  1.00  0.00           X  
ATOM    352  H   GLY A  51      -6.375  -2.151  19.052  1.00  0.00           H  
ATOM    353  N   GLY A  52      -8.684   0.075  19.419  1.00  0.00           N  
ATOM    354  CA  GLY A  52      -9.642   1.105  19.014  1.00  0.00           C  
ATOM    355  C   GLY A  52     -11.119   0.753  19.148  1.00  0.00           C  
ATOM    356  O   GLY A  52     -11.572  -0.333  18.799  1.00  0.00           O  
ATOM    357  CEN GLY A  52      -9.643   1.105  19.014  1.00  0.00           X  
ATOM    358  H   GLY A  52      -8.619  -0.769  18.868  1.00  0.00           H  
ATOM    359  N   SER A  53     -11.891   1.725  19.631  1.00  0.00           N  
ATOM    360  CA  SER A  53     -13.353   1.728  19.577  1.00  0.00           C  
ATOM    361  C   SER A  53     -13.825   2.371  18.265  1.00  0.00           C  
ATOM    362  O   SER A  53     -13.013   2.913  17.516  1.00  0.00           O  
ATOM    363  CB  SER A  53     -13.924   2.463  20.774  1.00  0.00           C  
ATOM    364  CEN SER A  53     -13.965   2.832  21.171  1.00  0.00           X  
ATOM    365  H   SER A  53     -11.455   2.618  19.816  1.00  0.00           H  
ATOM    366  N   GLY A  54     -15.134   2.382  17.992  1.00  0.00           N  
ATOM    367  CA  GLY A  54     -15.688   2.995  16.774  1.00  0.00           C  
ATOM    368  C   GLY A  54     -15.191   4.425  16.492  1.00  0.00           C  
ATOM    369  O   GLY A  54     -15.136   4.833  15.339  1.00  0.00           O  
ATOM    370  CEN GLY A  54     -15.688   2.995  16.774  1.00  0.00           X  
ATOM    371  H   GLY A  54     -15.770   1.898  18.613  1.00  0.00           H  
ATOM    372  N   GLY A  55     -14.747   5.163  17.523  1.00  0.00           N  
ATOM    373  CA  GLY A  55     -14.168   6.500  17.371  1.00  0.00           C  
ATOM    374  C   GLY A  55     -12.833   6.509  16.617  1.00  0.00           C  
ATOM    375  O   GLY A  55     -12.630   7.392  15.792  1.00  0.00           O  
ATOM    376  CEN GLY A  55     -14.167   6.500  17.371  1.00  0.00           X  
ATOM    377  H   GLY A  55     -14.683   4.723  18.429  1.00  0.00           H  
ATOM    378  N   LYS A  56     -11.965   5.499  16.816  1.00  0.00           N  
ATOM    379  CA  LYS A  56     -10.756   5.327  15.991  1.00  0.00           C  
ATOM    380  C   LYS A  56     -11.120   5.087  14.530  1.00  0.00           C  
ATOM    381  O   LYS A  56     -10.476   5.631  13.650  1.00  0.00           O  
ATOM    382  CB  LYS A  56      -9.904   4.168  16.513  1.00  0.00           C  
ATOM    383  CEN LYS A  56      -8.189   3.514  17.564  1.00  0.00           X  
ATOM    384  H   LYS A  56     -12.213   4.764  17.463  1.00  0.00           H  
ATOM    385  N   LEU A  57     -12.196   4.339  14.259  1.00  0.00           N  
ATOM    386  CA  LEU A  57     -12.721   4.212  12.893  1.00  0.00           C  
ATOM    387  C   LEU A  57     -13.191   5.545  12.312  1.00  0.00           C  
ATOM    388  O   LEU A  57     -12.863   5.856  11.174  1.00  0.00           O  
ATOM    389  CB  LEU A  57     -13.872   3.198  12.871  1.00  0.00           C  
ATOM    390  CEN LEU A  57     -13.968   1.736  12.396  1.00  0.00           X  
ATOM    391  H   LEU A  57     -12.668   3.875  15.021  1.00  0.00           H  
ATOM    392  N   GLN A  58     -13.918   6.354  13.085  1.00  0.00           N  
ATOM    393  CA  GLN A  58     -14.325   7.686  12.633  1.00  0.00           C  
ATOM    394  C   GLN A  58     -13.130   8.581  12.291  1.00  0.00           C  
ATOM    395  O   GLN A  58     -13.179   9.295  11.294  1.00  0.00           O  
ATOM    396  CB  GLN A  58     -15.180   8.367  13.706  1.00  0.00           C  
ATOM    397  CEN GLN A  58     -16.813   8.746  14.190  1.00  0.00           X  
ATOM    398  H   GLN A  58     -14.146   6.058  14.025  1.00  0.00           H  
ATOM    399  N   GLU A  59     -12.071   8.539  13.103  1.00  0.00           N  
ATOM    400  CA  GLU A  59     -10.839   9.287  12.842  1.00  0.00           C  
ATOM    401  C   GLU A  59     -10.136   8.762  11.586  1.00  0.00           C  
ATOM    402  O   GLU A  59      -9.730   9.567  10.751  1.00  0.00           O  
ATOM    403  CB  GLU A  59      -9.898   9.208  14.047  1.00  0.00           C  
ATOM    404  CEN GLU A  59      -9.252   9.900  15.463  1.00  0.00           X  
ATOM    405  H   GLU A  59     -12.090   7.935  13.913  1.00  0.00           H  
ATOM    406  N   MET A  60     -10.162   7.445  11.359  1.00  0.00           N  
ATOM    407  CA  MET A  60      -9.515   6.794  10.211  1.00  0.00           C  
ATOM    408  C   MET A  60     -10.151   7.186   8.878  1.00  0.00           C  
ATOM    409  O   MET A  60      -9.453   7.411   7.896  1.00  0.00           O  
ATOM    410  CB  MET A  60      -9.561   5.277  10.379  1.00  0.00           C  
ATOM    411  CEN MET A  60      -8.554   3.880  10.715  1.00  0.00           X  
ATOM    412  H   MET A  60     -10.573   6.849  12.066  1.00  0.00           H  
ATOM    413  N   MET A  61     -11.484   7.310   8.829  1.00  0.00           N  
ATOM    414  CA  MET A  61     -12.185   7.796   7.636  1.00  0.00           C  
ATOM    415  C   MET A  61     -11.726   9.207   7.253  1.00  0.00           C  
ATOM    416  O   MET A  61     -11.434   9.464   6.088  1.00  0.00           O  
ATOM    417  CB  MET A  61     -13.694   7.777   7.868  1.00  0.00           C  
ATOM    418  CEN MET A  61     -15.167   6.946   7.398  1.00  0.00           X  
ATOM    419  H   MET A  61     -12.018   7.058   9.648  1.00  0.00           H  
ATOM    420  N   LYS A  62     -11.638  10.129   8.211  1.00  0.00           N  
ATOM    421  CA  LYS A  62     -11.148  11.485   7.962  1.00  0.00           C  
ATOM    422  C   LYS A  62      -9.698  11.484   7.479  1.00  0.00           C  
ATOM    423  O   LYS A  62      -9.386  12.251   6.574  1.00  0.00           O  
ATOM    424  CB  LYS A  62     -11.278  12.337   9.225  1.00  0.00           C  
ATOM    425  CEN LYS A  62     -12.308  13.844  10.294  1.00  0.00           X  
ATOM    426  H   LYS A  62     -11.853   9.854   9.161  1.00  0.00           H  
ATOM    427  N   GLU A  63      -8.839  10.644   8.046  1.00  0.00           N  
ATOM    428  CA  GLU A  63      -7.447  10.501   7.597  1.00  0.00           C  
ATOM    429  C   GLU A  63      -7.388  10.100   6.127  1.00  0.00           C  
ATOM    430  O   GLU A  63      -6.664  10.694   5.331  1.00  0.00           O  
ATOM    431  CB  GLU A  63      -6.706   9.470   8.452  1.00  0.00           C  
ATOM    432  CEN GLU A  63      -5.642   9.103   9.731  1.00  0.00           X  
ATOM    433  H   GLU A  63      -9.149  10.062   8.814  1.00  0.00           H  
ATOM    434  N   PHE A  64      -8.249   9.174   5.719  1.00  0.00           N  
ATOM    435  CA  PHE A  64      -8.314   8.719   4.341  1.00  0.00           C  
ATOM    436  C   PHE A  64      -8.757   9.832   3.371  1.00  0.00           C  
ATOM    437  O   PHE A  64      -8.139  10.045   2.327  1.00  0.00           O  
ATOM    438  CB  PHE A  64      -9.260   7.522   4.236  1.00  0.00           C  
ATOM    439  CEN PHE A  64      -9.171   5.935   4.200  1.00  0.00           X  
ATOM    440  H   PHE A  64      -8.813   8.701   6.411  1.00  0.00           H  
ATOM    441  N   GLN A  65      -9.779  10.613   3.740  1.00  0.00           N  
ATOM    442  CA  GLN A  65     -10.237  11.745   2.932  1.00  0.00           C  
ATOM    443  C   GLN A  65      -9.167  12.838   2.809  1.00  0.00           C  
ATOM    444  O   GLN A  65      -8.993  13.407   1.735  1.00  0.00           O  
ATOM    445  CB  GLN A  65     -11.512  12.342   3.534  1.00  0.00           C  
ATOM    446  CEN GLN A  65     -13.252  12.393   3.408  1.00  0.00           X  
ATOM    447  H   GLN A  65     -10.242  10.417   4.617  1.00  0.00           H  
ATOM    448  N   GLN A  66      -8.416  13.107   3.876  1.00  0.00           N  
ATOM    449  CA  GLN A  66      -7.302  14.059   3.829  1.00  0.00           C  
ATOM    450  C   GLN A  66      -6.202  13.587   2.880  1.00  0.00           C  
ATOM    451  O   GLN A  66      -5.667  14.399   2.130  1.00  0.00           O  
ATOM    452  CB  GLN A  66      -6.718  14.269   5.228  1.00  0.00           C  
ATOM    453  CEN GLN A  66      -6.692  15.335   6.611  1.00  0.00           X  
ATOM    454  H   GLN A  66      -8.560  12.579   4.724  1.00  0.00           H  
ATOM    455  N   VAL A  67      -5.932  12.276   2.833  1.00  0.00           N  
ATOM    456  CA  VAL A  67      -4.913  11.710   1.932  1.00  0.00           C  
ATOM    457  C   VAL A  67      -5.284  11.938   0.476  1.00  0.00           C  
ATOM    458  O   VAL A  67      -4.460  12.412  -0.300  1.00  0.00           O  
ATOM    459  CB  VAL A  67      -4.717  10.200   2.164  1.00  0.00           C  
ATOM    460  CEN VAL A  67      -4.279   9.729   2.410  1.00  0.00           X  
ATOM    461  H   VAL A  67      -6.427  11.663   3.465  1.00  0.00           H  
ATOM    462  N   LEU A  68      -6.516  11.615   0.090  1.00  0.00           N  
ATOM    463  CA  LEU A  68      -7.003  11.870  -1.263  1.00  0.00           C  
ATOM    464  C   LEU A  68      -6.879  13.327  -1.674  1.00  0.00           C  
ATOM    465  O   LEU A  68      -6.343  13.615  -2.744  1.00  0.00           O  
ATOM    466  CB  LEU A  68      -8.463  11.418  -1.384  1.00  0.00           C  
ATOM    467  CEN LEU A  68      -9.126  10.185  -2.027  1.00  0.00           X  
ATOM    468  H   LEU A  68      -7.140  11.197   0.766  1.00  0.00           H  
ATOM    469  N   ASP A  69      -7.409  14.226  -0.854  1.00  0.00           N  
ATOM    470  CA  ASP A  69      -7.368  15.653  -1.138  1.00  0.00           C  
ATOM    471  C   ASP A  69      -5.926  16.101  -1.414  1.00  0.00           C  
ATOM    472  O   ASP A  69      -5.674  16.792  -2.404  1.00  0.00           O  
ATOM    473  CB  ASP A  69      -7.964  16.451   0.024  1.00  0.00           C  
ATOM    474  CEN ASP A  69      -8.837  16.896   0.304  1.00  0.00           X  
ATOM    475  H   ASP A  69      -7.870  13.915  -0.010  1.00  0.00           H  
ATOM    476  N   GLU A  70      -4.959  15.655  -0.607  1.00  0.00           N  
ATOM    477  CA  GLU A  70      -3.542  15.999  -0.767  1.00  0.00           C  
ATOM    478  C   GLU A  70      -2.957  15.397  -2.045  1.00  0.00           C  
ATOM    479  O   GLU A  70      -2.249  16.082  -2.782  1.00  0.00           O  
ATOM    480  CB  GLU A  70      -2.737  15.530   0.447  1.00  0.00           C  
ATOM    481  CEN GLU A  70      -1.987  15.863   1.940  1.00  0.00           X  
ATOM    482  H   GLU A  70      -5.216  15.032   0.143  1.00  0.00           H  
ATOM    483  N   LEU A  71      -3.292  14.148  -2.360  1.00  0.00           N  
ATOM    484  CA  LEU A  71      -2.784  13.426  -3.523  1.00  0.00           C  
ATOM    485  C   LEU A  71      -3.335  13.996  -4.823  1.00  0.00           C  
ATOM    486  O   LEU A  71      -2.582  14.171  -5.776  1.00  0.00           O  
ATOM    487  CB  LEU A  71      -3.130  11.935  -3.410  1.00  0.00           C  
ATOM    488  CEN LEU A  71      -2.294  10.693  -3.047  1.00  0.00           X  
ATOM    489  H   LEU A  71      -3.938  13.673  -1.748  1.00  0.00           H  
ATOM    490  N   ASN A  72      -4.624  14.315  -4.868  1.00  0.00           N  
ATOM    491  CA  ASN A  72      -5.300  14.756  -6.078  1.00  0.00           C  
ATOM    492  C   ASN A  72      -4.665  16.039  -6.641  1.00  0.00           C  
ATOM    493  O   ASN A  72      -4.332  16.093  -7.824  1.00  0.00           O  
ATOM    494  CB  ASN A  72      -6.783  14.963  -5.831  1.00  0.00           C  
ATOM    495  CEN ASN A  72      -7.672  14.409  -5.901  1.00  0.00           X  
ATOM    496  H   ASN A  72      -5.163  14.228  -4.018  1.00  0.00           H  
ATOM    497  N   ASN A  73      -4.439  17.048  -5.793  1.00  0.00           N  
ATOM    498  CA  ASN A  73      -3.859  18.326  -6.208  1.00  0.00           C  
ATOM    499  C   ASN A  73      -2.435  18.163  -6.747  1.00  0.00           C  
ATOM    500  O   ASN A  73      -2.103  18.694  -7.807  1.00  0.00           O  
ATOM    501  CB  ASN A  73      -3.873  19.329  -5.069  1.00  0.00           C  
ATOM    502  CEN ASN A  73      -4.501  20.084  -4.700  1.00  0.00           X  
ATOM    503  H   ASN A  73      -4.674  16.920  -4.819  1.00  0.00           H  
ATOM    504  N   HIS A  74      -1.597  17.401  -6.049  1.00  0.00           N  
ATOM    505  CA  HIS A  74      -0.182  17.242  -6.374  1.00  0.00           C  
ATOM    506  C   HIS A  74       0.054  16.445  -7.656  1.00  0.00           C  
ATOM    507  O   HIS A  74       0.991  16.719  -8.411  1.00  0.00           O  
ATOM    508  CB  HIS A  74       0.553  16.568  -5.210  1.00  0.00           C  
ATOM    509  CEN HIS A  74       1.308  16.951  -4.065  1.00  0.00           X  
ATOM    510  H   HIS A  74      -1.926  16.999  -5.183  1.00  0.00           H  
ATOM    511  N   LEU A  75      -0.805  15.473  -7.944  1.00  0.00           N  
ATOM    512  CA  LEU A  75      -0.675  14.594  -9.092  1.00  0.00           C  
ATOM    513  C   LEU A  75      -1.491  15.051 -10.316  1.00  0.00           C  
ATOM    514  O   LEU A  75      -1.638  14.262 -11.250  1.00  0.00           O  
ATOM    515  CB  LEU A  75      -1.085  13.173  -8.687  1.00  0.00           C  
ATOM    516  CEN LEU A  75      -0.275  11.907  -8.349  1.00  0.00           X  
ATOM    517  H   LEU A  75      -1.526  15.266  -7.267  1.00  0.00           H  
ATOM    518  N   GLN A  76      -1.976  16.298 -10.404  1.00  0.00           N  
ATOM    519  CA  GLN A  76      -2.768  16.756 -11.567  1.00  0.00           C  
ATOM    520  C   GLN A  76      -2.029  16.613 -12.924  1.00  0.00           C  
ATOM    521  O   GLN A  76      -2.668  16.536 -13.972  1.00  0.00           O  
ATOM    522  CB  GLN A  76      -3.176  18.219 -11.370  1.00  0.00           C  
ATOM    523  CEN GLN A  76      -4.472  19.276 -10.871  1.00  0.00           X  
ATOM    524  H   GLN A  76      -1.836  16.926  -9.625  1.00  0.00           H  
ATOM    525  N   GLY A  77      -0.690  16.497 -12.931  1.00  0.00           N  
ATOM    526  CA  GLY A  77       0.136  16.346 -14.138  1.00  0.00           C  
ATOM    527  C   GLY A  77       0.260  14.929 -14.744  1.00  0.00           C  
ATOM    528  O   GLY A  77       0.562  14.813 -15.930  1.00  0.00           O  
ATOM    529  CEN GLY A  77       0.137  16.345 -14.139  1.00  0.00           X  
ATOM    530  H   GLY A  77      -0.234  16.449 -12.032  1.00  0.00           H  
ATOM    531  N   GLY A  78       0.024  13.849 -13.993  1.00  0.00           N  
ATOM    532  CA  GLY A  78       0.277  12.452 -14.392  1.00  0.00           C  
ATOM    533  C   GLY A  78      -0.986  11.601 -14.566  1.00  0.00           C  
ATOM    534  O   GLY A  78      -1.094  10.533 -13.973  1.00  0.00           O  
ATOM    535  CEN GLY A  78       0.277  12.452 -14.392  1.00  0.00           X  
ATOM    536  H   GLY A  78      -0.228  14.009 -13.031  1.00  0.00           H  
ATOM    537  N   LYS A  79      -1.949  12.067 -15.374  1.00  0.00           N  
ATOM    538  CA  LYS A  79      -3.337  11.568 -15.459  1.00  0.00           C  
ATOM    539  C   LYS A  79      -3.538  10.047 -15.297  1.00  0.00           C  
ATOM    540  O   LYS A  79      -4.496   9.642 -14.650  1.00  0.00           O  
ATOM    541  CB  LYS A  79      -3.940  12.002 -16.796  1.00  0.00           C  
ATOM    542  CEN LYS A  79      -5.191  13.326 -17.872  1.00  0.00           X  
ATOM    543  H   LYS A  79      -1.748  12.964 -15.797  1.00  0.00           H  
ATOM    544  N   HIS A  80      -2.691   9.207 -15.895  1.00  0.00           N  
ATOM    545  CA  HIS A  80      -2.792   7.750 -15.728  1.00  0.00           C  
ATOM    546  C   HIS A  80      -2.419   7.288 -14.312  1.00  0.00           C  
ATOM    547  O   HIS A  80      -3.126   6.469 -13.728  1.00  0.00           O  
ATOM    548  CB  HIS A  80      -1.903   7.036 -16.752  1.00  0.00           C  
ATOM    549  CEN HIS A  80      -2.030   6.451 -18.044  1.00  0.00           X  
ATOM    550  H   HIS A  80      -1.926   9.594 -16.429  1.00  0.00           H  
ATOM    551  N   THR A  81      -1.358   7.859 -13.739  1.00  0.00           N  
ATOM    552  CA  THR A  81      -0.943   7.566 -12.363  1.00  0.00           C  
ATOM    553  C   THR A  81      -1.979   8.091 -11.370  1.00  0.00           C  
ATOM    554  O   THR A  81      -2.281   7.401 -10.407  1.00  0.00           O  
ATOM    555  CB  THR A  81       0.430   8.182 -12.036  1.00  0.00           C  
ATOM    556  CEN THR A  81       1.004   8.239 -12.131  1.00  0.00           X  
ATOM    557  H   THR A  81      -0.802   8.528 -14.253  1.00  0.00           H  
ATOM    558  N   VAL A  82      -2.580   9.254 -11.660  1.00  0.00           N  
ATOM    559  CA  VAL A  82      -3.674   9.820 -10.847  1.00  0.00           C  
ATOM    560  C   VAL A  82      -4.857   8.901 -10.822  1.00  0.00           C  
ATOM    561  O   VAL A  82      -5.392   8.646  -9.759  1.00  0.00           O  
ATOM    562  CB  VAL A  82      -4.134  11.194 -11.366  1.00  0.00           C  
ATOM    563  CEN VAL A  82      -4.139  11.868 -11.223  1.00  0.00           X  
ATOM    564  H   VAL A  82      -2.282   9.768 -12.477  1.00  0.00           H  
ATOM    565  N   HIS A  83      -5.268   8.416 -11.993  1.00  0.00           N  
ATOM    566  CA  HIS A  83      -6.437   7.566 -12.065  1.00  0.00           C  
ATOM    567  C   HIS A  83      -6.210   6.263 -11.306  1.00  0.00           C  
ATOM    568  O   HIS A  83      -7.070   5.852 -10.542  1.00  0.00           O  
ATOM    569  CB  HIS A  83      -6.801   7.274 -13.524  1.00  0.00           C  
ATOM    570  CEN HIS A  83      -7.676   7.787 -14.525  1.00  0.00           X  
ATOM    571  H   HIS A  83      -4.829   8.724 -12.850  1.00  0.00           H  
ATOM    572  N   HIS A  84      -5.040   5.640 -11.467  1.00  0.00           N  
ATOM    573  CA  HIS A  84      -4.719   4.422 -10.733  1.00  0.00           C  
ATOM    574  C   HIS A  84      -4.738   4.644  -9.212  1.00  0.00           C  
ATOM    575  O   HIS A  84      -5.365   3.877  -8.495  1.00  0.00           O  
ATOM    576  CB  HIS A  84      -3.351   3.885 -11.166  1.00  0.00           C  
ATOM    577  CEN HIS A  84      -2.825   2.937 -12.091  1.00  0.00           X  
ATOM    578  H   HIS A  84      -4.340   6.043 -12.076  1.00  0.00           H  
ATOM    579  N   ILE A  85      -4.138   5.741  -8.739  1.00  0.00           N  
ATOM    580  CA  ILE A  85      -4.052   6.054  -7.307  1.00  0.00           C  
ATOM    581  C   ILE A  85      -5.443   6.317  -6.714  1.00  0.00           C  
ATOM    582  O   ILE A  85      -5.719   5.906  -5.595  1.00  0.00           O  
ATOM    583  CB  ILE A  85      -3.153   7.277  -7.049  1.00  0.00           C  
ATOM    584  CEN ILE A  85      -2.128   7.613  -6.892  1.00  0.00           X  
ATOM    585  H   ILE A  85      -3.749   6.401  -9.396  1.00  0.00           H  
ATOM    586  N   GLU A  86      -6.347   6.933  -7.473  1.00  0.00           N  
ATOM    587  CA  GLU A  86      -7.740   7.157  -7.092  1.00  0.00           C  
ATOM    588  C   GLU A  86      -8.521   5.839  -6.978  1.00  0.00           C  
ATOM    589  O   GLU A  86      -9.258   5.660  -6.012  1.00  0.00           O  
ATOM    590  CB  GLU A  86      -8.419   8.085  -8.102  1.00  0.00           C  
ATOM    591  CEN GLU A  86      -8.948   9.640  -8.556  1.00  0.00           X  
ATOM    592  H   GLU A  86      -6.044   7.298  -8.362  1.00  0.00           H  
ATOM    593  N   GLN A  87      -8.372   4.913  -7.936  1.00  0.00           N  
ATOM    594  CA  GLN A  87      -9.014   3.594  -7.866  1.00  0.00           C  
ATOM    595  C   GLN A  87      -8.617   2.843  -6.595  1.00  0.00           C  
ATOM    596  O   GLN A  87      -9.505   2.323  -5.923  1.00  0.00           O  
ATOM    597  CB  GLN A  87      -8.648   2.753  -9.092  1.00  0.00           C  
ATOM    598  CEN GLN A  87      -9.206   2.197 -10.650  1.00  0.00           X  
ATOM    599  H   GLN A  87      -7.734   5.099  -8.696  1.00  0.00           H  
ATOM    600  N   ASN A  88      -7.334   2.857  -6.219  1.00  0.00           N  
ATOM    601  CA  ASN A  88      -6.849   2.133  -5.038  1.00  0.00           C  
ATOM    602  C   ASN A  88      -7.414   2.755  -3.752  1.00  0.00           C  
ATOM    603  O   ASN A  88      -7.839   2.065  -2.834  1.00  0.00           O  
ATOM    604  CB  ASN A  88      -5.332   2.100  -4.987  1.00  0.00           C  
ATOM    605  CEN ASN A  88      -4.553   1.469  -5.298  1.00  0.00           X  
ATOM    606  H   ASN A  88      -6.651   3.306  -6.811  1.00  0.00           H  
ATOM    607  N   ILE A  89      -7.511   4.082  -3.715  1.00  0.00           N  
ATOM    608  CA  ILE A  89      -8.117   4.788  -2.596  1.00  0.00           C  
ATOM    609  C   ILE A  89      -9.618   4.472  -2.444  1.00  0.00           C  
ATOM    610  O   ILE A  89     -10.108   4.362  -1.318  1.00  0.00           O  
ATOM    611  CB  ILE A  89      -7.935   6.310  -2.744  1.00  0.00           C  
ATOM    612  CEN ILE A  89      -7.262   7.149  -2.568  1.00  0.00           X  
ATOM    613  H   ILE A  89      -7.114   4.616  -4.474  1.00  0.00           H  
ATOM    614  N   LYS A  90     -10.376   4.311  -3.530  1.00  0.00           N  
ATOM    615  CA  LYS A  90     -11.801   3.941  -3.430  1.00  0.00           C  
ATOM    616  C   LYS A  90     -11.986   2.581  -2.768  1.00  0.00           C  
ATOM    617  O   LYS A  90     -12.791   2.474  -1.844  1.00  0.00           O  
ATOM    618  CB  LYS A  90     -12.452   3.934  -4.814  1.00  0.00           C  
ATOM    619  CEN LYS A  90     -13.714   4.879  -6.225  1.00  0.00           X  
ATOM    620  H   LYS A  90      -9.937   4.359  -4.438  1.00  0.00           H  
ATOM    621  N   GLU A  91     -11.244   1.569  -3.207  1.00  0.00           N  
ATOM    622  CA  GLU A  91     -11.313   0.222  -2.638  1.00  0.00           C  
ATOM    623  C   GLU A  91     -11.005   0.231  -1.134  1.00  0.00           C  
ATOM    624  O   GLU A  91     -11.802  -0.284  -0.348  1.00  0.00           O  
ATOM    625  CB  GLU A  91     -10.345  -0.713  -3.366  1.00  0.00           C  
ATOM    626  CEN GLU A  91     -10.054  -1.914  -4.539  1.00  0.00           X  
ATOM    627  H   GLU A  91     -10.579   1.736  -3.948  1.00  0.00           H  
ATOM    628  N   ILE A  92      -9.949   0.933  -0.709  1.00  0.00           N  
ATOM    629  CA  ILE A  92      -9.519   1.018   0.698  1.00  0.00           C  
ATOM    630  C   ILE A  92     -10.624   1.633   1.578  1.00  0.00           C  
ATOM    631  O   ILE A  92     -10.970   1.081   2.624  1.00  0.00           O  
ATOM    632  CB  ILE A  92      -8.232   1.850   0.848  1.00  0.00           C  
ATOM    633  CEN ILE A  92      -7.142   1.822   0.815  1.00  0.00           X  
ATOM    634  H   ILE A  92      -9.372   1.376  -1.411  1.00  0.00           H  
ATOM    635  N   PHE A  93     -11.245   2.737   1.147  1.00  0.00           N  
ATOM    636  CA  PHE A  93     -12.342   3.370   1.888  1.00  0.00           C  
ATOM    637  C   PHE A  93     -13.591   2.491   1.949  1.00  0.00           C  
ATOM    638  O   PHE A  93     -14.322   2.535   2.940  1.00  0.00           O  
ATOM    639  CB  PHE A  93     -12.691   4.721   1.260  1.00  0.00           C  
ATOM    640  CEN PHE A  93     -12.373   6.260   1.496  1.00  0.00           X  
ATOM    641  H   PHE A  93     -10.945   3.136   0.269  1.00  0.00           H  
ATOM    642  N   HIS A  94     -13.824   1.692   0.913  1.00  0.00           N  
ATOM    643  CA  HIS A  94     -14.897   0.704   0.909  1.00  0.00           C  
ATOM    644  C   HIS A  94     -14.700  -0.336   2.021  1.00  0.00           C  
ATOM    645  O   HIS A  94     -15.630  -0.633   2.772  1.00  0.00           O  
ATOM    646  CB  HIS A  94     -14.982   0.010  -0.454  1.00  0.00           C  
ATOM    647  CEN HIS A  94     -15.713   0.141  -1.670  1.00  0.00           X  
ATOM    648  H   HIS A  94     -13.225   1.755   0.103  1.00  0.00           H  
ATOM    649  N   HIS A  95     -13.474  -0.836   2.181  1.00  0.00           N  
ATOM    650  CA  HIS A  95     -13.135  -1.835   3.187  1.00  0.00           C  
ATOM    651  C   HIS A  95     -13.228  -1.284   4.621  1.00  0.00           C  
ATOM    652  O   HIS A  95     -13.766  -1.976   5.489  1.00  0.00           O  
ATOM    653  CB  HIS A  95     -11.728  -2.384   2.931  1.00  0.00           C  
ATOM    654  CEN HIS A  95     -11.122  -3.486   2.262  1.00  0.00           X  
ATOM    655  H   HIS A  95     -12.741  -0.524   1.559  1.00  0.00           H  
ATOM    656  N   LEU A  96     -12.778  -0.047   4.886  1.00  0.00           N  
ATOM    657  CA  LEU A  96     -12.850   0.556   6.228  1.00  0.00           C  
ATOM    658  C   LEU A  96     -14.293   0.784   6.664  1.00  0.00           C  
ATOM    659  O   LEU A  96     -14.637   0.500   7.811  1.00  0.00           O  
ATOM    660  CB  LEU A  96     -12.075   1.880   6.260  1.00  0.00           C  
ATOM    661  CEN LEU A  96     -10.705   2.276   6.841  1.00  0.00           X  
ATOM    662  H   LEU A  96     -12.395   0.497   4.126  1.00  0.00           H  
ATOM    663  N   GLU A  97     -15.150   1.261   5.765  1.00  0.00           N  
ATOM    664  CA  GLU A  97     -16.557   1.505   6.063  1.00  0.00           C  
ATOM    665  C   GLU A  97     -17.276   0.205   6.455  1.00  0.00           C  
ATOM    666  O   GLU A  97     -17.987   0.173   7.463  1.00  0.00           O  
ATOM    667  CB  GLU A  97     -17.250   2.152   4.862  1.00  0.00           C  
ATOM    668  CEN GLU A  97     -17.835   3.541   4.067  1.00  0.00           X  
ATOM    669  H   GLU A  97     -14.808   1.501   4.847  1.00  0.00           H  
ATOM    670  N   GLU A  98     -17.037  -0.892   5.730  1.00  0.00           N  
ATOM    671  CA  GLU A  98     -17.659  -2.192   5.998  1.00  0.00           C  
ATOM    672  C   GLU A  98     -17.115  -2.883   7.260  1.00  0.00           C  
ATOM    673  O   GLU A  98     -17.853  -3.615   7.927  1.00  0.00           O  
ATOM    674  CB  GLU A  98     -17.475  -3.113   4.790  1.00  0.00           C  
ATOM    675  CEN GLU A  98     -18.080  -3.804   3.355  1.00  0.00           X  
ATOM    676  H   GLU A  98     -16.393  -0.817   4.955  1.00  0.00           H  
ATOM    677  N   LEU A  99     -15.828  -2.704   7.567  1.00  0.00           N  
ATOM    678  CA  LEU A  99     -15.219  -3.160   8.818  1.00  0.00           C  
ATOM    679  C   LEU A  99     -15.835  -2.486  10.043  1.00  0.00           C  
ATOM    680  O   LEU A  99     -16.180  -3.184  10.991  1.00  0.00           O  
ATOM    681  CB  LEU A  99     -13.706  -2.909   8.784  1.00  0.00           C  
ATOM    682  CEN LEU A  99     -12.496  -3.838   8.565  1.00  0.00           X  
ATOM    683  H   LEU A  99     -15.253  -2.193   6.912  1.00  0.00           H  
ATOM    684  N   VAL A 100     -16.007  -1.160  10.019  1.00  0.00           N  
ATOM    685  CA  VAL A 100     -16.604  -0.383  11.120  1.00  0.00           C  
ATOM    686  C   VAL A 100     -18.038  -0.834  11.403  1.00  0.00           C  
ATOM    687  O   VAL A 100     -18.401  -1.034  12.560  1.00  0.00           O  
ATOM    688  CB  VAL A 100     -16.607   1.127  10.815  1.00  0.00           C  
ATOM    689  CEN VAL A 100     -16.320   1.728  10.989  1.00  0.00           X  
ATOM    690  H   VAL A 100     -15.700  -0.667   9.193  1.00  0.00           H  
ATOM    691  N   HIS A 101     -18.869  -0.963  10.364  1.00  0.00           N  
ATOM    692  CA  HIS A 101     -20.266  -1.395  10.490  1.00  0.00           C  
ATOM    693  C   HIS A 101     -20.460  -2.762  11.180  1.00  0.00           C  
ATOM    694  O   HIS A 101     -21.383  -2.897  11.989  1.00  0.00           O  
ATOM    695  CB  HIS A 101     -20.916  -1.433   9.103  1.00  0.00           C  
ATOM    696  CEN HIS A 101     -21.688  -0.575   8.267  1.00  0.00           X  
ATOM    697  H   HIS A 101     -18.552  -0.639   9.462  1.00  0.00           H  
ATOM    698  N   ARG A 102     -19.631  -3.773  10.887  1.00  0.00           N  
ATOM    699  CA  ARG A 102     -19.733  -5.129  11.457  1.00  0.00           C  
ATOM    700  C   ARG A 102     -19.634  -5.127  12.975  1.00  0.00           C  
ATOM    701  O   ARG A 102     -20.398  -5.915  13.577  1.00  0.00           O  
ATOM    702  CB  ARG A 102     -18.715  -6.083  10.849  1.00  0.00           C  
ATOM    703  CEN ARG A 102     -17.715  -7.817   9.384  1.00  0.00           X  
ATOM    704  H   ARG A 102     -18.777  -3.549  10.398  1.00  0.00           H  
TER                                                                             
# All scores below are weighted scores, not raw scores.
#BEGIN_POSE_ENERGIES_TABLE ./minmover_pdb/pose_31.pdb
label vdw cenpack pair env cbeta hs_pair ss_pair sheet total
weights 1 0.5 1 1 0.25 1 1 1 NA
pose 0.5349 -5.16686 -9.19764 -21.5492 5.4477 0 0 0 -29.9311
MET:NtermProteinFull_1 0 -0.0886 0.00088 0.4784 0.04506 0 0 0 0.43574
TYR_2 0 -0.13468 0.02897 0.83566 0.06956 0 0 0 0.79951
GLY_3 0 0.02706 0.0456 -0.0429 0.04409 0 0 0 0.07385
LYS_4 0 -0.13001 -0.04582 -0.68888 0.04306 0 0 0 -0.82165
LEU_5 0 -0.06981 -0.3242 -0.19483 0.03614 0 0 0 -0.5527
ASN_6 0 -0.19075 0.10344 -0.32173 0.04298 0 0 0 -0.36605
ASP_7 0 0.02249 -0.14403 -0.42964 0.0693 0 0 0 -0.48188
LEU_8 0 0.12869 -0.60617 -0.50394 0.04516 0 0 0 -0.93627
LEU_9 0 -0.38147 -0.20076 0.08126 0.03045 0 0 0 -0.47052
GLU_10 0 -0.0948 0.06128 -0.82678 0.06894 0 0 0 -0.79136
ASP_11 0 0.03899 -0.00982 -0.31759 0.06943 0 0 0 -0.21899
LEU_12 0 -0.38932 -0.47328 -0.45811 0.03304 0 0 0 -1.28768
GLN_13 0 -0.20005 0.17729 -0.3291 0.06893 0 0 0 -0.28293
GLU_14 0 -0.023 -0.06536 -0.82678 0.06893 0 0 0 -0.84621
VAL_15 0 -0.02156 -0.46785 -0.19594 0.04596 0 0 0 -0.6394
LEU_16 0.25512 0.70568 -0.22795 -0.06582 0.04458 0 0 0 0.71159
LYS_17 0 -0.04791 0.05435 -0.77863 0.07025 0 0 0 -0.70193
ASN_18 0 0.18284 0.12688 -0.13901 0.0691 0 0 0 0.23982
LEU_19 0 -0.48679 -0.39378 -0.39148 0.03602 0 0 0 -1.23603
HIS_20 0 0.14894 -0.1048 0.0215 0.06894 0 0 0 0.13458
LYS_21 0 -0.03279 0.01148 -1.04927 0.07135 0 0 0 -0.99922
ASN_22 0 0.10273 0.35276 -0.28327 0.06908 0 0 0 0.24131
TRP_23 0 -0.16865 0.06841 -0.00757 0.03147 0 0 0 -0.07634
HIS_24 0 -0.04716 -0.03805 0.21997 0.07072 0 0 0 0.20549
GLY_25 0 -0.01509 -0.02465 0.16011 0.06977 0 0 0 0.19014
GLY_26 0 0.04835 -0.00398 0.0322 0.04518 0 0 0 0.12175
LYS_27 0 0 0 -1.04927 0.07203 0 0 0 -0.97725
ASP_28 0 -0.01904 -0.06527 -0.60822 0.06961 0 0 0 -0.62292
ASN_29 0 0.40662 -0.05236 -0.24178 0.04278 0 0 0 0.15525
LEU_30 0 0.07125 0.12265 0.4149 0.06893 0 0 0 0.67773
HIS_D_31 0 -0.0375 -0.0509 0.11054 0.06947 0 0 0 0.0916
ASP_32 0 -0.06388 -0.21284 -0.37876 0.06887 0 0 0 -0.58661
VAL_33 0 -0.53713 0.15333 -0.10438 0.0358 0 0 0 -0.45237
ASP_34 0 0.0981 -0.03308 -0.37876 0.0691 0 0 0 -0.24464
ASN_35 0 -0.05169 -0.07706 -0.36221 0.06894 0 0 0 -0.42202
HIS_D_36 0 -0.15218 -0.01561 -0.18746 0.0366 0 0 0 -0.31865
LEU_37 0.25512 0.59957 -0.72754 -0.52948 0.04516 0 0 0 -0.35718
GLN_38 0 -0.00588 0.06977 -0.55896 0.06878 0 0 0 -0.42629
ASN_39 0 -0.18555 -0.11482 -0.19403 0.06937 0 0 0 -0.42503
VAL_40 0 -0.20892 -0.58008 -0.35242 0.03239 0 0 0 -1.10903
ILE_41 0 -0.48117 -0.50868 0.72502 0.03102 0 0 0 -0.23381
GLU_42 0 -0.10415 -0.22548 -0.71584 0.06884 0 0 0 -0.97662
ASP_43 0 -0.01751 0.20733 0.34071 0.04507 0 0 0 0.5756
ILE_44 0 -0.15466 -0.54142 -0.49284 0.0412 0 0 0 -1.14771
HIS_D_45 0 -0.20418 0.19752 0.0215 0.06892 0 0 0 0.08376
ASP_46 0 -0.22544 -0.4966 -0.31759 0.04268 0 0 0 -0.99695
PHE_47 0 -0.2724 -0.3248 -0.44993 0.03546 0 0 0 -1.01168
MET_48 0 -0.14594 0.07206 0.13971 0.03031 0 0 0 0.09614
GLN_49 0 -0.07086 0.01722 -0.60368 0.06947 0 0 0 -0.58785
GLY_50 0 0.04356 0.01584 -0.07965 0.044 0 0 0 0.02374
GLY_51 0 -0.05588 0.01151 0.35201 0.03059 0 0 0 0.33824
GLY_52 0 -0.07725 0.03076 -0.08884 0.03495 0 0 0 -0.10037
SER_53 0 -0.02703 -6e-05 -0.21543 0.03743 0 0 0 -0.20508
GLY_54 0 -0.10238 0.05568 -0.0429 0.03074 0 0 0 -0.05886
GLY_55 0 -0.02143 0.01091 -0.07965 0.03556 0 0 0 -0.0546
LYS_56 0 -0.37243 -0.76187 -0.42611 0.02976 0 0 0 -1.53066
LEU_57 0.01233 0.3576 -0.31426 -0.19483 0.03618 0 0 0 -0.10298
GLN_58 0 0.01777 0.05123 -0.59803 0.06937 0 0 0 -0.45966
GLU_59 0 0.0002 -0.09404 -0.25924 0.06899 0 0 0 -0.28409
MET_60 0 -0.13885 -0.0547 -0.29185 0.03393 0 0 0 -0.45148
MET_61 0 -0.01316 -0.00037 0.6168 0.06928 0 0 0 0.67255
LYS_62 0 -0.05056 -0.00683 -0.96458 0.06935 0 0 0 -0.95262
GLU_63 0 -0.40076 0.17188 -0.00141 0.03594 0 0 0 -0.19435
PHE_64 0 -0.3696 -0.38202 -0.19907 0.03293 0 0 0 -0.91778
GLN_65 0 -0.04388 0.09329 -0.55896 0.06894 0 0 0 -0.44061
GLN_66 0 -0.13788 -0.21915 -0.49415 0.06902 0 0 0 -0.78217
VAL_67 0 0.06426 -0.55983 -0.35242 0.03803 0 0 0 -0.80996
LEU_68 0 0.00203 0.1106 0.4149 0.04364 0 0 0 0.57117
ASP_69 0 -0.06478 -0.03993 -0.52292 0.06894 0 0 0 -0.55869
GLU_70 0 -0.25049 0.28553 0.14567 0.03543 0 0 0 0.21615
LEU_71 0 -0.38144 -0.33015 -0.45811 0.03697 0 0 0 -1.13274
ASN_72 0 0.00449 0.21617 -0.24178 0.04266 0 0 0 0.02155
ASN_73 0 -0.03535 -0.14274 -0.36221 0.06924 0 0 0 -0.47105
HIS_74 0 0.45336 -0.07697 -0.15264 0.03543 0 0 0 0.25919
LEU_75 0 -0.10827 0.23737 -0.19483 0.03147 0 0 0 -0.03426
GLN_76 0 -0.04713 -0.02605 -0.59803 0.07072 0 0 0 -0.60048
GLY_77 0 -0.08303 -0.04704 0.60923 0.06939 0 0 0 0.54855
GLY_78 0 -0.00767 -0.09892 -0.0429 0.03539 0 0 0 -0.1141
LYS_79 0 0 0 -0.8715 0.07203 0 0 0 -0.79947
HIS_80 0 -0.02886 -0.0132 0.21997 0.07072 0 0 0 0.24862
THR_81 0 -0.04266 -0.13578 -0.20352 0.0349 0 0 0 -0.34706
VAL_82 0 0.01299 0.26059 0.33828 0.03491 0 0 0 0.64677
HIS_D_83 0 -0.02356 -0.0132 0.11054 0.06935 0 0 0 0.14312
HIS_D_84 0 0.02351 -0.10798 0.0215 0.06893 0 0 0 0.00596
ILE_85 0 -0.16811 -0.0468 -0.41682 0.03561 0 0 0 -0.59613
GLU_86 0 -0.04826 0.25682 -0.37543 0.04265 0 0 0 -0.12422
GLN_87 0 -0.03832 -0.00631 -0.59803 0.06921 0 0 0 -0.57344
ASN_88 0 -0.02827 0.05801 -0.07783 0.07029 0 0 0 0.02221
ILE_89 0 0.13661 -0.52622 -0.20059 0.07109 0 0 0 -0.5191
LYS_90 0 0.01025 0.03835 -0.77863 0.06947 0 0 0 -0.66056
GLU_91 0 0.00399 0.0547 -0.60186 0.06894 0 0 0 -0.47424
ILE_92 0 -0.30279 -0.50184 -0.06945 0.03222 0 0 0 -0.84186
PHE_93 0 -0.13324 -0.21155 0.63033 0.07053 0 0 0 0.35608
HIS_D_94 0 -0.07941 0.12085 0.159 0.06888 0 0 0 0.26931
HIS_D_95 0 0.2496 -0.14356 -0.18191 0.04365 0 0 0 -0.03222
LEU_96 0 -0.05196 -0.89052 -0.19483 0.04574 0 0 0 -1.09157
GLU_97 0 -0.12068 0.18236 -0.60186 0.0693 0 0 0 -0.47089
GLU_98 0 0.04915 -0.3591 -0.71584 0.0693 0 0 0 -0.95649
LEU_99 0 -0.2698 -0.35777 -0.06582 0.03083 0 0 0 -0.66257
VAL_100 0.01233 0.50473 0.04363 0.33828 0.04471 0 0 0 0.94369
HIS_D_101 0 -0.06021 0.06913 0.21997 0.07053 0 0 0 0.29943
ARG:CtermProteinFull_102 0 -0.03639 0.18171 -0.55583 0.07136 0 0 0 -0.33915
#END_POSE_ENERGIES_TABLE ./minmover_pdb/pose_31.pdb
