# Supplementary material for: Selection of a promiscuous minimalist cAMP phosphodiesterase from a library of de novo designed proteins
Source: Nat Chem. 2024 May 3;16(7):1200–8. doi: 10.1038/s41557-024-01490-4 (PMC11230910; doi:10.1038/s41557-024-01490-4)
Supplement: Supplementary file 3 — MD input files, scripts and final structures derived from MD, AlphaFold2, EMSfold and MultiSFold. [file 41557_2024_1490_MOESM3_ESM.zip › Computational_Data/4_MultiSFold/s824/pose_32.pdb]

ATOM      1  N   MET A   1     -12.159 -10.335  11.557  1.00  0.00           N  
ATOM      2  CA  MET A   1     -11.793  -8.909  11.420  1.00  0.00           C  
ATOM      3  C   MET A   1     -10.306  -8.769  11.155  1.00  0.00           C  
ATOM      4  O   MET A   1      -9.969  -8.033  10.248  1.00  0.00           O  
ATOM      5  CB  MET A   1     -12.177  -8.126  12.674  1.00  0.00           C  
ATOM      6  CEN MET A   1     -13.290  -6.908  13.270  1.00  0.00           X  
ATOM      7  H   MET A   1     -12.568 -10.667  12.407  1.00  0.00           H  
ATOM      8  N   TYR A   2      -9.448  -9.546  11.824  1.00  0.00           N  
ATOM      9  CA  TYR A   2      -7.988  -9.421  11.696  1.00  0.00           C  
ATOM     10  C   TYR A   2      -7.407  -9.560  10.283  1.00  0.00           C  
ATOM     11  O   TYR A   2      -6.440  -8.879   9.996  1.00  0.00           O  
ATOM     12  CB  TYR A   2      -7.320 -10.456  12.604  1.00  0.00           C  
ATOM     13  CEN TYR A   2      -6.589 -10.586  14.190  1.00  0.00           X  
ATOM     14  H   TYR A   2      -9.749 -10.032  12.658  1.00  0.00           H  
ATOM     15  N   GLY A   3      -8.001 -10.368   9.391  1.00  0.00           N  
ATOM     16  CA  GLY A   3      -7.499 -10.525   8.015  1.00  0.00           C  
ATOM     17  C   GLY A   3      -7.466  -9.205   7.234  1.00  0.00           C  
ATOM     18  O   GLY A   3      -6.430  -8.863   6.692  1.00  0.00           O  
ATOM     19  CEN GLY A   3      -7.499 -10.525   8.015  1.00  0.00           X  
ATOM     20  H   GLY A   3      -8.742 -10.981   9.704  1.00  0.00           H  
ATOM     21  N   LYS A   4      -8.538  -8.404   7.313  1.00  0.00           N  
ATOM     22  CA  LYS A   4      -8.611  -7.102   6.625  1.00  0.00           C  
ATOM     23  C   LYS A   4      -7.642  -6.062   7.196  1.00  0.00           C  
ATOM     24  O   LYS A   4      -7.034  -5.325   6.437  1.00  0.00           O  
ATOM     25  CB  LYS A   4     -10.038  -6.556   6.686  1.00  0.00           C  
ATOM     26  CEN LYS A   4     -11.885  -6.205   5.714  1.00  0.00           X  
ATOM     27  H   LYS A   4      -9.336  -8.706   7.857  1.00  0.00           H  
ATOM     28  N   LEU A   5      -7.529  -5.972   8.525  1.00  0.00           N  
ATOM     29  CA  LEU A   5      -6.644  -4.995   9.168  1.00  0.00           C  
ATOM     30  C   LEU A   5      -5.182  -5.200   8.750  1.00  0.00           C  
ATOM     31  O   LEU A   5      -4.508  -4.233   8.421  1.00  0.00           O  
ATOM     32  CB  LEU A   5      -6.779  -5.085  10.693  1.00  0.00           C  
ATOM     33  CEN LEU A   5      -7.493  -4.200  11.733  1.00  0.00           X  
ATOM     34  H   LEU A   5      -7.944  -6.698   9.093  1.00  0.00           H  
ATOM     35  N   ASN A   6      -4.699  -6.446   8.739  1.00  0.00           N  
ATOM     36  CA  ASN A   6      -3.335  -6.755   8.331  1.00  0.00           C  
ATOM     37  C   ASN A   6      -3.097  -6.348   6.874  1.00  0.00           C  
ATOM     38  O   ASN A   6      -2.035  -5.813   6.588  1.00  0.00           O  
ATOM     39  CB  ASN A   6      -3.017  -8.226   8.530  1.00  0.00           C  
ATOM     40  CEN ASN A   6      -2.600  -8.842   9.270  1.00  0.00           X  
ATOM     41  H   ASN A   6      -5.313  -7.218   8.957  1.00  0.00           H  
ATOM     42  N   ASP A   7      -4.108  -6.505   6.013  1.00  0.00           N  
ATOM     43  CA  ASP A   7      -4.036  -6.108   4.602  1.00  0.00           C  
ATOM     44  C   ASP A   7      -3.984  -4.571   4.492  1.00  0.00           C  
ATOM     45  O   ASP A   7      -3.199  -4.005   3.744  1.00  0.00           O  
ATOM     46  CB  ASP A   7      -5.230  -6.662   3.820  1.00  0.00           C  
ATOM     47  CEN ASP A   7      -5.475  -7.441   3.211  1.00  0.00           X  
ATOM     48  H   ASP A   7      -4.934  -7.004   6.311  1.00  0.00           H  
ATOM     49  N   LEU A   8      -4.747  -3.883   5.348  1.00  0.00           N  
ATOM     50  CA  LEU A   8      -4.795  -2.427   5.396  1.00  0.00           C  
ATOM     51  C   LEU A   8      -3.457  -1.769   5.758  1.00  0.00           C  
ATOM     52  O   LEU A   8      -3.071  -0.767   5.154  1.00  0.00           O  
ATOM     53  CB  LEU A   8      -5.876  -1.990   6.393  1.00  0.00           C  
ATOM     54  CEN LEU A   8      -7.310  -1.457   6.213  1.00  0.00           X  
ATOM     55  H   LEU A   8      -5.376  -4.407   5.940  1.00  0.00           H  
ATOM     56  N   LEU A   9      -2.752  -2.297   6.760  1.00  0.00           N  
ATOM     57  CA  LEU A   9      -1.460  -1.752   7.166  1.00  0.00           C  
ATOM     58  C   LEU A   9      -0.405  -1.913   6.069  1.00  0.00           C  
ATOM     59  O   LEU A   9       0.420  -1.018   5.893  1.00  0.00           O  
ATOM     60  CB  LEU A   9      -0.990  -2.429   8.460  1.00  0.00           C  
ATOM     61  CEN LEU A   9      -0.958  -1.967   9.929  1.00  0.00           X  
ATOM     62  H   LEU A   9      -3.076  -3.159   7.171  1.00  0.00           H  
ATOM     63  N   GLU A  10      -0.428  -3.026   5.340  1.00  0.00           N  
ATOM     64  CA  GLU A  10       0.462  -3.263   4.204  1.00  0.00           C  
ATOM     65  C   GLU A  10       0.265  -2.185   3.125  1.00  0.00           C  
ATOM     66  O   GLU A  10       1.248  -1.572   2.696  1.00  0.00           O  
ATOM     67  CB  GLU A  10       0.221  -4.655   3.616  1.00  0.00           C  
ATOM     68  CEN GLU A  10       0.661  -6.295   3.476  1.00  0.00           X  
ATOM     69  H   GLU A  10      -1.137  -3.720   5.533  1.00  0.00           H  
ATOM     70  N   ASP A  11      -0.985  -1.859   2.780  1.00  0.00           N  
ATOM     71  CA  ASP A  11      -1.320  -0.821   1.800  1.00  0.00           C  
ATOM     72  C   ASP A  11      -0.925   0.580   2.300  1.00  0.00           C  
ATOM     73  O   ASP A  11      -0.384   1.396   1.546  1.00  0.00           O  
ATOM     74  CB  ASP A  11      -2.815  -0.861   1.475  1.00  0.00           C  
ATOM     75  CEN ASP A  11      -3.456  -1.234   0.777  1.00  0.00           X  
ATOM     76  H   ASP A  11      -1.738  -2.437   3.127  1.00  0.00           H  
ATOM     77  N   LEU A  12      -1.135   0.863   3.594  1.00  0.00           N  
ATOM     78  CA  LEU A  12      -0.716   2.120   4.232  1.00  0.00           C  
ATOM     79  C   LEU A  12       0.790   2.354   4.099  1.00  0.00           C  
ATOM     80  O   LEU A  12       1.232   3.457   3.762  1.00  0.00           O  
ATOM     81  CB  LEU A  12      -1.120   2.121   5.712  1.00  0.00           C  
ATOM     82  CEN LEU A  12      -2.251   2.824   6.486  1.00  0.00           X  
ATOM     83  H   LEU A  12      -1.628   0.174   4.144  1.00  0.00           H  
ATOM     84  N   GLN A  13       1.591   1.315   4.333  1.00  0.00           N  
ATOM     85  CA  GLN A  13       3.048   1.395   4.243  1.00  0.00           C  
ATOM     86  C   GLN A  13       3.508   1.785   2.838  1.00  0.00           C  
ATOM     87  O   GLN A  13       4.442   2.579   2.689  1.00  0.00           O  
ATOM     88  CB  GLN A  13       3.679   0.057   4.637  1.00  0.00           C  
ATOM     89  CEN GLN A  13       4.470  -0.815   5.927  1.00  0.00           X  
ATOM     90  H   GLN A  13       1.164   0.421   4.527  1.00  0.00           H  
ATOM     91  N   GLU A  14       2.858   1.264   1.799  1.00  0.00           N  
ATOM     92  CA  GLU A  14       3.201   1.586   0.419  1.00  0.00           C  
ATOM     93  C   GLU A  14       2.833   3.032   0.067  1.00  0.00           C  
ATOM     94  O   GLU A  14       3.599   3.707  -0.631  1.00  0.00           O  
ATOM     95  CB  GLU A  14       2.504   0.617  -0.539  1.00  0.00           C  
ATOM     96  CEN GLU A  14       2.545  -0.776  -1.519  1.00  0.00           X  
ATOM     97  H   GLU A  14       2.107   0.612   1.966  1.00  0.00           H  
ATOM     98  N   VAL A  15       1.719   3.546   0.597  1.00  0.00           N  
ATOM     99  CA  VAL A  15       1.284   4.937   0.393  1.00  0.00           C  
ATOM    100  C   VAL A  15       2.255   5.913   1.054  1.00  0.00           C  
ATOM    101  O   VAL A  15       2.609   6.924   0.443  1.00  0.00           O  
ATOM    102  CB  VAL A  15      -0.131   5.181   0.951  1.00  0.00           C  
ATOM    103  CEN VAL A  15      -0.785   5.302   0.771  1.00  0.00           X  
ATOM    104  H   VAL A  15       1.154   2.942   1.177  1.00  0.00           H  
ATOM    105  N   LEU A  16       2.751   5.587   2.248  1.00  0.00           N  
ATOM    106  CA  LEU A  16       3.745   6.385   2.970  1.00  0.00           C  
ATOM    107  C   LEU A  16       5.088   6.449   2.240  1.00  0.00           C  
ATOM    108  O   LEU A  16       5.727   7.501   2.145  1.00  0.00           O  
ATOM    109  CB  LEU A  16       3.941   5.819   4.382  1.00  0.00           C  
ATOM    110  CEN LEU A  16       3.454   6.277   5.769  1.00  0.00           X  
ATOM    111  H   LEU A  16       2.403   4.747   2.688  1.00  0.00           H  
ATOM    112  N   LYS A  17       5.521   5.328   1.671  1.00  0.00           N  
ATOM    113  CA  LYS A  17       6.749   5.261   0.879  1.00  0.00           C  
ATOM    114  C   LYS A  17       6.688   6.185  -0.338  1.00  0.00           C  
ATOM    115  O   LYS A  17       7.645   6.922  -0.603  1.00  0.00           O  
ATOM    116  CB  LYS A  17       7.015   3.823   0.431  1.00  0.00           C  
ATOM    117  CEN LYS A  17       8.108   2.027   0.667  1.00  0.00           X  
ATOM    118  H   LYS A  17       4.979   4.489   1.821  1.00  0.00           H  
ATOM    119  N   ASN A  18       5.580   6.167  -1.073  1.00  0.00           N  
ATOM    120  CA  ASN A  18       5.357   7.027  -2.229  1.00  0.00           C  
ATOM    121  C   ASN A  18       5.320   8.508  -1.843  1.00  0.00           C  
ATOM    122  O   ASN A  18       6.026   9.304  -2.466  1.00  0.00           O  
ATOM    123  CB  ASN A  18       4.081   6.645  -2.956  1.00  0.00           C  
ATOM    124  CEN ASN A  18       3.789   6.020  -3.748  1.00  0.00           X  
ATOM    125  H   ASN A  18       4.848   5.522  -0.807  1.00  0.00           H  
ATOM    126  N   LEU A  19       4.568   8.869  -0.804  1.00  0.00           N  
ATOM    127  CA  LEU A  19       4.458  10.238  -0.310  1.00  0.00           C  
ATOM    128  C   LEU A  19       5.811  10.750   0.167  1.00  0.00           C  
ATOM    129  O   LEU A  19       6.221  11.840  -0.237  1.00  0.00           O  
ATOM    130  CB  LEU A  19       3.426  10.316   0.822  1.00  0.00           C  
ATOM    131  CEN LEU A  19       1.981  10.845   0.885  1.00  0.00           X  
ATOM    132  H   LEU A  19       4.073   8.149  -0.297  1.00  0.00           H  
ATOM    133  N   HIS A  20       6.566   9.937   0.907  1.00  0.00           N  
ATOM    134  CA  HIS A  20       7.896  10.305   1.395  1.00  0.00           C  
ATOM    135  C   HIS A  20       8.917  10.523   0.279  1.00  0.00           C  
ATOM    136  O   HIS A  20       9.761  11.414   0.374  1.00  0.00           O  
ATOM    137  CB  HIS A  20       8.417   9.233   2.358  1.00  0.00           C  
ATOM    138  CEN HIS A  20       8.446   8.988   3.761  1.00  0.00           X  
ATOM    139  H   HIS A  20       6.162   9.071   1.230  1.00  0.00           H  
ATOM    140  N   LYS A  21       8.853   9.736  -0.798  1.00  0.00           N  
ATOM    141  CA  LYS A  21       9.746   9.896  -1.950  1.00  0.00           C  
ATOM    142  C   LYS A  21       9.401  11.108  -2.815  1.00  0.00           C  
ATOM    143  O   LYS A  21      10.304  11.733  -3.366  1.00  0.00           O  
ATOM    144  CB  LYS A  21       9.723   8.631  -2.809  1.00  0.00           C  
ATOM    145  CEN LYS A  21      10.665   6.835  -3.412  1.00  0.00           X  
ATOM    146  H   LYS A  21       8.212   8.954  -0.764  1.00  0.00           H  
ATOM    147  N   ASN A  22       8.118  11.396  -3.004  1.00  0.00           N  
ATOM    148  CA  ASN A  22       7.669  12.445  -3.925  1.00  0.00           C  
ATOM    149  C   ASN A  22       7.606  13.831  -3.270  1.00  0.00           C  
ATOM    150  O   ASN A  22       7.628  14.844  -3.968  1.00  0.00           O  
ATOM    151  CB  ASN A  22       6.318  12.098  -4.523  1.00  0.00           C  
ATOM    152  CEN ASN A  22       5.941  11.607  -5.371  1.00  0.00           X  
ATOM    153  H   ASN A  22       7.427  10.852  -2.511  1.00  0.00           H  
ATOM    154  N   TRP A  23       7.543  13.894  -1.942  1.00  0.00           N  
ATOM    155  CA  TRP A  23       7.443  15.148  -1.217  1.00  0.00           C  
ATOM    156  C   TRP A  23       8.821  15.769  -0.967  1.00  0.00           C  
ATOM    157  O   TRP A  23       9.522  15.471  -0.005  1.00  0.00           O  
ATOM    158  CB  TRP A  23       6.715  14.929   0.111  1.00  0.00           C  
ATOM    159  CEN TRP A  23       5.266  15.382   0.987  1.00  0.00           X  
ATOM    160  H   TRP A  23       7.457  13.042  -1.407  1.00  0.00           H  
ATOM    161  N   HIS A  24       9.208  16.682  -1.857  1.00  0.00           N  
ATOM    162  CA  HIS A  24      10.520  17.334  -1.838  1.00  0.00           C  
ATOM    163  C   HIS A  24      10.476  18.813  -1.387  1.00  0.00           C  
ATOM    164  O   HIS A  24      11.520  19.462  -1.346  1.00  0.00           O  
ATOM    165  CB  HIS A  24      11.163  17.239  -3.226  1.00  0.00           C  
ATOM    166  CEN HIS A  24      12.065  16.385  -3.924  1.00  0.00           X  
ATOM    167  H   HIS A  24       8.567  16.896  -2.607  1.00  0.00           H  
ATOM    168  N   GLY A  25       9.302  19.374  -1.067  1.00  0.00           N  
ATOM    169  CA  GLY A  25       9.130  20.815  -0.835  1.00  0.00           C  
ATOM    170  C   GLY A  25       8.901  21.206   0.623  1.00  0.00           C  
ATOM    171  O   GLY A  25       7.777  21.142   1.089  1.00  0.00           O  
ATOM    172  CEN GLY A  25       9.130  20.815  -0.835  1.00  0.00           X  
ATOM    173  H   GLY A  25       8.471  18.796  -1.061  1.00  0.00           H  
ATOM    174  N   GLY A  26       9.934  21.700   1.310  1.00  0.00           N  
ATOM    175  CA  GLY A  26       9.817  22.312   2.646  1.00  0.00           C  
ATOM    176  C   GLY A  26      10.102  21.335   3.785  1.00  0.00           C  
ATOM    177  O   GLY A  26       9.324  20.423   4.043  1.00  0.00           O  
ATOM    178  CEN GLY A  26       9.816  22.312   2.647  1.00  0.00           X  
ATOM    179  H   GLY A  26      10.834  21.711   0.852  1.00  0.00           H  
ATOM    180  N   LYS A  27      11.242  21.507   4.460  1.00  0.00           N  
ATOM    181  CA  LYS A  27      11.653  20.661   5.594  1.00  0.00           C  
ATOM    182  C   LYS A  27      10.639  20.642   6.741  1.00  0.00           C  
ATOM    183  O   LYS A  27      10.364  19.561   7.246  1.00  0.00           O  
ATOM    184  CB  LYS A  27      13.011  21.122   6.124  1.00  0.00           C  
ATOM    185  CEN LYS A  27      15.102  20.824   6.248  1.00  0.00           X  
ATOM    186  H   LYS A  27      11.824  22.296   4.219  1.00  0.00           H  
ATOM    187  N   ASP A  28      10.110  21.799   7.138  1.00  0.00           N  
ATOM    188  CA  ASP A  28       9.110  21.888   8.208  1.00  0.00           C  
ATOM    189  C   ASP A  28       7.852  21.061   7.909  1.00  0.00           C  
ATOM    190  O   ASP A  28       7.572  20.112   8.626  1.00  0.00           O  
ATOM    191  CB  ASP A  28       8.723  23.350   8.446  1.00  0.00           C  
ATOM    192  CEN ASP A  28       8.948  24.130   9.061  1.00  0.00           X  
ATOM    193  H   ASP A  28      10.550  22.666   6.860  1.00  0.00           H  
ATOM    194  N   ASN A  29       7.163  21.312   6.791  1.00  0.00           N  
ATOM    195  CA  ASN A  29       5.902  20.613   6.493  1.00  0.00           C  
ATOM    196  C   ASN A  29       6.055  19.087   6.427  1.00  0.00           C  
ATOM    197  O   ASN A  29       5.102  18.351   6.658  1.00  0.00           O  
ATOM    198  CB  ASN A  29       5.294  21.122   5.199  1.00  0.00           C  
ATOM    199  CEN ASN A  29       4.612  21.858   4.892  1.00  0.00           X  
ATOM    200  H   ASN A  29       7.379  22.155   6.279  1.00  0.00           H  
ATOM    201  N   LEU A  30       7.254  18.605   6.083  1.00  0.00           N  
ATOM    202  CA  LEU A  30       7.517  17.175   6.032  1.00  0.00           C  
ATOM    203  C   LEU A  30       7.520  16.557   7.429  1.00  0.00           C  
ATOM    204  O   LEU A  30       7.036  15.449   7.584  1.00  0.00           O  
ATOM    205  CB  LEU A  30       8.854  16.911   5.328  1.00  0.00           C  
ATOM    206  CEN LEU A  30       9.211  16.404   3.918  1.00  0.00           X  
ATOM    207  H   LEU A  30       8.024  19.254   5.994  1.00  0.00           H  
ATOM    208  N   HIS A  31       8.074  17.257   8.423  1.00  0.00           N  
ATOM    209  CA  HIS A  31       8.219  16.722   9.769  1.00  0.00           C  
ATOM    210  C   HIS A  31       6.849  16.434  10.390  1.00  0.00           C  
ATOM    211  O   HIS A  31       6.638  15.337  10.892  1.00  0.00           O  
ATOM    212  CB  HIS A  31       9.009  17.692  10.655  1.00  0.00           C  
ATOM    213  CEN HIS A  31      10.354  17.885  11.084  1.00  0.00           X  
ATOM    214  H   HIS A  31       8.298  18.231   8.280  1.00  0.00           H  
ATOM    215  N   ASP A  32       5.907  17.375  10.288  1.00  0.00           N  
ATOM    216  CA  ASP A  32       4.572  17.216  10.882  1.00  0.00           C  
ATOM    217  C   ASP A  32       3.815  16.032  10.261  1.00  0.00           C  
ATOM    218  O   ASP A  32       3.300  15.179  10.980  1.00  0.00           O  
ATOM    219  CB  ASP A  32       3.758  18.502  10.717  1.00  0.00           C  
ATOM    220  CEN ASP A  32       3.501  19.339  11.236  1.00  0.00           X  
ATOM    221  H   ASP A  32       6.126  18.249   9.839  1.00  0.00           H  
ATOM    222  N   VAL A  33       3.834  15.913   8.929  1.00  0.00           N  
ATOM    223  CA  VAL A  33       3.181  14.809   8.207  1.00  0.00           C  
ATOM    224  C   VAL A  33       3.805  13.452   8.544  1.00  0.00           C  
ATOM    225  O   VAL A  33       3.088  12.463   8.661  1.00  0.00           O  
ATOM    226  CB  VAL A  33       3.246  15.020   6.682  1.00  0.00           C  
ATOM    227  CEN VAL A  33       2.868  15.174   6.127  1.00  0.00           X  
ATOM    228  H   VAL A  33       4.289  16.644   8.402  1.00  0.00           H  
ATOM    229  N   ASP A  34       5.132  13.391   8.675  1.00  0.00           N  
ATOM    230  CA  ASP A  34       5.863  12.177   9.050  1.00  0.00           C  
ATOM    231  C   ASP A  34       5.429  11.704  10.439  1.00  0.00           C  
ATOM    232  O   ASP A  34       5.111  10.530  10.600  1.00  0.00           O  
ATOM    233  CB  ASP A  34       7.374  12.423   9.022  1.00  0.00           C  
ATOM    234  CEN ASP A  34       8.180  12.282   8.415  1.00  0.00           X  
ATOM    235  H   ASP A  34       5.670  14.234   8.546  1.00  0.00           H  
ATOM    236  N   ASN A  35       5.294  12.617  11.406  1.00  0.00           N  
ATOM    237  CA  ASN A  35       4.838  12.291  12.756  1.00  0.00           C  
ATOM    238  C   ASN A  35       3.401  11.759  12.761  1.00  0.00           C  
ATOM    239  O   ASN A  35       3.133  10.746  13.404  1.00  0.00           O  
ATOM    240  CB  ASN A  35       4.954  13.492  13.677  1.00  0.00           C  
ATOM    241  CEN ASN A  35       5.654  13.902  14.343  1.00  0.00           X  
ATOM    242  H   ASN A  35       5.525  13.577  11.200  1.00  0.00           H  
ATOM    243  N   HIS A  36       2.476  12.392  12.037  1.00  0.00           N  
ATOM    244  CA  HIS A  36       1.103  11.900  11.956  1.00  0.00           C  
ATOM    245  C   HIS A  36       1.029  10.510  11.305  1.00  0.00           C  
ATOM    246  O   HIS A  36       0.285   9.652  11.770  1.00  0.00           O  
ATOM    247  CB  HIS A  36       0.227  12.888  11.180  1.00  0.00           C  
ATOM    248  CEN HIS A  36      -0.653  13.974  11.457  1.00  0.00           X  
ATOM    249  H   HIS A  36       2.718  13.247  11.558  1.00  0.00           H  
ATOM    250  N   LEU A  37       1.819  10.241  10.262  1.00  0.00           N  
ATOM    251  CA  LEU A  37       1.855   8.919   9.624  1.00  0.00           C  
ATOM    252  C   LEU A  37       2.370   7.831  10.569  1.00  0.00           C  
ATOM    253  O   LEU A  37       1.796   6.745  10.601  1.00  0.00           O  
ATOM    254  CB  LEU A  37       2.722   8.971   8.360  1.00  0.00           C  
ATOM    255  CEN LEU A  37       2.381   9.012   6.859  1.00  0.00           X  
ATOM    256  H   LEU A  37       2.439  10.964   9.925  1.00  0.00           H  
ATOM    257  N   GLN A  38       3.423   8.108  11.343  1.00  0.00           N  
ATOM    258  CA  GLN A  38       3.966   7.151  12.306  1.00  0.00           C  
ATOM    259  C   GLN A  38       2.925   6.802  13.375  1.00  0.00           C  
ATOM    260  O   GLN A  38       2.700   5.617  13.597  1.00  0.00           O  
ATOM    261  CB  GLN A  38       5.225   7.714  12.971  1.00  0.00           C  
ATOM    262  CEN GLN A  38       6.970   7.676  12.968  1.00  0.00           X  
ATOM    263  H   GLN A  38       3.820   9.036  11.310  1.00  0.00           H  
ATOM    264  N   ASN A  39       2.235   7.793  13.949  1.00  0.00           N  
ATOM    265  CA  ASN A  39       1.190   7.556  14.954  1.00  0.00           C  
ATOM    266  C   ASN A  39       0.050   6.701  14.385  1.00  0.00           C  
ATOM    267  O   ASN A  39      -0.375   5.738  15.017  1.00  0.00           O  
ATOM    268  CB  ASN A  39       0.641   8.862  15.500  1.00  0.00           C  
ATOM    269  CEN ASN A  39       0.825   9.513  16.303  1.00  0.00           X  
ATOM    270  H   ASN A  39       2.493   8.748  13.749  1.00  0.00           H  
ATOM    271  N   VAL A  40      -0.376   6.968  13.144  1.00  0.00           N  
ATOM    272  CA  VAL A  40      -1.428   6.184  12.477  1.00  0.00           C  
ATOM    273  C   VAL A  40      -1.008   4.718  12.296  1.00  0.00           C  
ATOM    274  O   VAL A  40      -1.789   3.810  12.574  1.00  0.00           O  
ATOM    275  CB  VAL A  40      -1.785   6.777  11.101  1.00  0.00           C  
ATOM    276  CEN VAL A  40      -2.274   7.115  10.753  1.00  0.00           X  
ATOM    277  H   VAL A  40      -0.016   7.794  12.689  1.00  0.00           H  
ATOM    278  N   ILE A  41       0.225   4.460  11.846  1.00  0.00           N  
ATOM    279  CA  ILE A  41       0.761   3.099  11.691  1.00  0.00           C  
ATOM    280  C   ILE A  41       0.747   2.340  13.022  1.00  0.00           C  
ATOM    281  O   ILE A  41       0.336   1.175  13.057  1.00  0.00           O  
ATOM    282  CB  ILE A  41       2.197   3.116  11.138  1.00  0.00           C  
ATOM    283  CEN ILE A  41       2.805   3.149  10.233  1.00  0.00           X  
ATOM    284  H   ILE A  41       0.837   5.247  11.674  1.00  0.00           H  
ATOM    285  N   GLU A  42       1.187   2.976  14.109  1.00  0.00           N  
ATOM    286  CA  GLU A  42       1.146   2.405  15.455  1.00  0.00           C  
ATOM    287  C   GLU A  42      -0.274   1.998  15.845  1.00  0.00           C  
ATOM    288  O   GLU A  42      -0.471   0.880  16.325  1.00  0.00           O  
ATOM    289  CB  GLU A  42       1.704   3.400  16.474  1.00  0.00           C  
ATOM    290  CEN GLU A  42       2.991   3.955  17.444  1.00  0.00           X  
ATOM    291  H   GLU A  42       1.518   3.924  14.016  1.00  0.00           H  
ATOM    292  N   ASP A  43      -1.272   2.828  15.554  1.00  0.00           N  
ATOM    293  CA  ASP A  43      -2.667   2.527  15.851  1.00  0.00           C  
ATOM    294  C   ASP A  43      -3.174   1.316  15.058  1.00  0.00           C  
ATOM    295  O   ASP A  43      -3.853   0.445  15.611  1.00  0.00           O  
ATOM    296  CB  ASP A  43      -3.543   3.748  15.562  1.00  0.00           C  
ATOM    297  CEN ASP A  43      -3.971   4.538  16.043  1.00  0.00           X  
ATOM    298  H   ASP A  43      -1.051   3.758  15.227  1.00  0.00           H  
ATOM    299  N   ILE A  44      -2.816   1.201  13.773  1.00  0.00           N  
ATOM    300  CA  ILE A  44      -3.268   0.087  12.917  1.00  0.00           C  
ATOM    301  C   ILE A  44      -2.636  -1.216  13.400  1.00  0.00           C  
ATOM    302  O   ILE A  44      -3.308  -2.250  13.501  1.00  0.00           O  
ATOM    303  CB  ILE A  44      -2.911   0.308  11.436  1.00  0.00           C  
ATOM    304  CEN ILE A  44      -3.237   0.756  10.497  1.00  0.00           X  
ATOM    305  H   ILE A  44      -2.242   1.932  13.379  1.00  0.00           H  
ATOM    306  N   HIS A  45      -1.347  -1.175  13.718  1.00  0.00           N  
ATOM    307  CA  HIS A  45      -0.612  -2.321  14.209  1.00  0.00           C  
ATOM    308  C   HIS A  45      -1.207  -2.865  15.521  1.00  0.00           C  
ATOM    309  O   HIS A  45      -1.330  -4.083  15.661  1.00  0.00           O  
ATOM    310  CB  HIS A  45       0.863  -1.955  14.407  1.00  0.00           C  
ATOM    311  CEN HIS A  45       2.085  -2.033  13.679  1.00  0.00           X  
ATOM    312  H   HIS A  45      -0.870  -0.284  13.659  1.00  0.00           H  
ATOM    313  N   ASP A  46      -1.661  -2.010  16.438  1.00  0.00           N  
ATOM    314  CA  ASP A  46      -2.285  -2.418  17.707  1.00  0.00           C  
ATOM    315  C   ASP A  46      -3.660  -3.067  17.482  1.00  0.00           C  
ATOM    316  O   ASP A  46      -3.963  -4.135  18.026  1.00  0.00           O  
ATOM    317  CB  ASP A  46      -2.422  -1.216  18.644  1.00  0.00           C  
ATOM    318  CEN ASP A  46      -1.945  -0.774  19.428  1.00  0.00           X  
ATOM    319  H   ASP A  46      -1.579  -1.020  16.256  1.00  0.00           H  
ATOM    320  N   PHE A  47      -4.477  -2.484  16.599  1.00  0.00           N  
ATOM    321  CA  PHE A  47      -5.737  -3.076  16.161  1.00  0.00           C  
ATOM    322  C   PHE A  47      -5.517  -4.464  15.541  1.00  0.00           C  
ATOM    323  O   PHE A  47      -6.203  -5.423  15.908  1.00  0.00           O  
ATOM    324  CB  PHE A  47      -6.436  -2.154  15.160  1.00  0.00           C  
ATOM    325  CEN PHE A  47      -7.588  -1.058  15.157  1.00  0.00           X  
ATOM    326  H   PHE A  47      -4.212  -1.579  16.235  1.00  0.00           H  
ATOM    327  N   MET A  48      -4.519  -4.612  14.663  1.00  0.00           N  
ATOM    328  CA  MET A  48      -4.127  -5.906  14.104  1.00  0.00           C  
ATOM    329  C   MET A  48      -3.676  -6.909  15.165  1.00  0.00           C  
ATOM    330  O   MET A  48      -4.137  -8.052  15.162  1.00  0.00           O  
ATOM    331  CB  MET A  48      -3.014  -5.705  13.078  1.00  0.00           C  
ATOM    332  CEN MET A  48      -2.681  -5.748  11.356  1.00  0.00           X  
ATOM    333  H   MET A  48      -3.998  -3.783  14.404  1.00  0.00           H  
ATOM    334  N   GLN A  49      -2.801  -6.510  16.087  1.00  0.00           N  
ATOM    335  CA  GLN A  49      -2.296  -7.409  17.131  1.00  0.00           C  
ATOM    336  C   GLN A  49      -3.315  -7.680  18.251  1.00  0.00           C  
ATOM    337  O   GLN A  49      -3.123  -8.591  19.058  1.00  0.00           O  
ATOM    338  CB  GLN A  49      -1.018  -6.826  17.741  1.00  0.00           C  
ATOM    339  CEN GLN A  49       0.726  -6.899  17.721  1.00  0.00           X  
ATOM    340  H   GLN A  49      -2.460  -5.561  16.063  1.00  0.00           H  
ATOM    341  N   GLY A  50      -4.438  -6.954  18.270  1.00  0.00           N  
ATOM    342  CA  GLY A  50      -5.483  -7.073  19.281  1.00  0.00           C  
ATOM    343  C   GLY A  50      -5.330  -6.076  20.427  1.00  0.00           C  
ATOM    344  O   GLY A  50      -5.928  -6.275  21.483  1.00  0.00           O  
ATOM    345  CEN GLY A  50      -5.484  -7.073  19.281  1.00  0.00           X  
ATOM    346  H   GLY A  50      -4.549  -6.240  17.564  1.00  0.00           H  
ATOM    347  N   GLY A  51      -4.546  -5.010  20.237  1.00  0.00           N  
ATOM    348  CA  GLY A  51      -4.250  -4.005  21.258  1.00  0.00           C  
ATOM    349  C   GLY A  51      -5.306  -2.903  21.403  1.00  0.00           C  
ATOM    350  O   GLY A  51      -5.275  -2.166  22.392  1.00  0.00           O  
ATOM    351  CEN GLY A  51      -4.250  -4.005  21.258  1.00  0.00           X  
ATOM    352  H   GLY A  51      -4.101  -4.883  19.340  1.00  0.00           H  
ATOM    353  N   GLY A  52      -6.247  -2.752  20.459  1.00  0.00           N  
ATOM    354  CA  GLY A  52      -7.219  -1.661  20.492  1.00  0.00           C  
ATOM    355  C   GLY A  52      -8.692  -2.059  20.497  1.00  0.00           C  
ATOM    356  O   GLY A  52      -9.144  -2.919  19.750  1.00  0.00           O  
ATOM    357  CEN GLY A  52      -7.220  -1.660  20.492  1.00  0.00           X  
ATOM    358  H   GLY A  52      -6.177  -3.315  19.622  1.00  0.00           H  
ATOM    359  N   SER A  53      -9.459  -1.373  21.344  1.00  0.00           N  
ATOM    360  CA  SER A  53     -10.921  -1.430  21.367  1.00  0.00           C  
ATOM    361  C   SER A  53     -11.499  -0.382  20.407  1.00  0.00           C  
ATOM    362  O   SER A  53     -10.749   0.383  19.803  1.00  0.00           O  
ATOM    363  CB  SER A  53     -11.437  -1.212  22.776  1.00  0.00           C  
ATOM    364  CEN SER A  53     -11.463  -1.016  23.283  1.00  0.00           X  
ATOM    365  H   SER A  53      -9.042  -0.589  21.823  1.00  0.00           H  
ATOM    366  N   GLY A  54     -12.828  -0.281  20.293  1.00  0.00           N  
ATOM    367  CA  GLY A  54     -13.478   0.679  19.385  1.00  0.00           C  
ATOM    368  C   GLY A  54     -12.932   2.116  19.474  1.00  0.00           C  
ATOM    369  O   GLY A  54     -12.897   2.817  18.470  1.00  0.00           O  
ATOM    370  CEN GLY A  54     -13.478   0.680  19.385  1.00  0.00           X  
ATOM    371  H   GLY A  54     -13.416  -0.929  20.801  1.00  0.00           H  
ATOM    372  N   GLY A  55     -12.431   2.539  20.646  1.00  0.00           N  
ATOM    373  CA  GLY A  55     -11.848   3.868  20.844  1.00  0.00           C  
ATOM    374  C   GLY A  55     -10.548   4.092  20.063  1.00  0.00           C  
ATOM    375  O   GLY A  55     -10.361   5.182  19.533  1.00  0.00           O  
ATOM    376  CEN GLY A  55     -11.848   3.869  20.844  1.00  0.00           X  
ATOM    377  H   GLY A  55     -12.325   1.865  21.388  1.00  0.00           H  
ATOM    378  N   LYS A  56      -9.697   3.062  19.907  1.00  0.00           N  
ATOM    379  CA  LYS A  56      -8.517   3.142  19.026  1.00  0.00           C  
ATOM    380  C   LYS A  56      -8.936   3.330  17.571  1.00  0.00           C  
ATOM    381  O   LYS A  56      -8.310   4.095  16.857  1.00  0.00           O  
ATOM    382  CB  LYS A  56      -7.651   1.889  19.162  1.00  0.00           C  
ATOM    383  CEN LYS A  56      -5.901   0.972  19.918  1.00  0.00           X  
ATOM    384  H   LYS A  56      -9.939   2.165  20.303  1.00  0.00           H  
ATOM    385  N   LEU A  57     -10.033   2.700  17.139  1.00  0.00           N  
ATOM    386  CA  LEU A  57     -10.598   2.960  15.809  1.00  0.00           C  
ATOM    387  C   LEU A  57     -11.096   4.395  15.648  1.00  0.00           C  
ATOM    388  O   LEU A  57     -10.777   5.034  14.654  1.00  0.00           O  
ATOM    389  CB  LEU A  57     -11.742   1.977  15.526  1.00  0.00           C  
ATOM    390  CEN LEU A  57     -11.841   0.711  14.654  1.00  0.00           X  
ATOM    391  H   LEU A  57     -10.495   2.049  17.760  1.00  0.00           H  
ATOM    392  N   GLN A  58     -11.839   4.924  16.621  1.00  0.00           N  
ATOM    393  CA  GLN A  58     -12.312   6.310  16.559  1.00  0.00           C  
ATOM    394  C   GLN A  58     -11.165   7.318  16.454  1.00  0.00           C  
ATOM    395  O   GLN A  58     -11.268   8.269  15.684  1.00  0.00           O  
ATOM    396  CB  GLN A  58     -13.160   6.632  17.793  1.00  0.00           C  
ATOM    397  CEN GLN A  58     -14.792   6.789  18.392  1.00  0.00           X  
ATOM    398  H   GLN A  58     -12.033   4.371  17.445  1.00  0.00           H  
ATOM    399  N   GLU A  59     -10.086   7.110  17.210  1.00  0.00           N  
ATOM    400  CA  GLU A  59      -8.904   7.974  17.164  1.00  0.00           C  
ATOM    401  C   GLU A  59      -8.191   7.853  15.813  1.00  0.00           C  
ATOM    402  O   GLU A  59      -7.893   8.879  15.204  1.00  0.00           O  
ATOM    403  CB  GLU A  59      -7.941   7.628  18.302  1.00  0.00           C  
ATOM    404  CEN GLU A  59      -7.314   7.947  19.855  1.00  0.00           X  
ATOM    405  H   GLU A  59     -10.052   6.301  17.816  1.00  0.00           H  
ATOM    406  N   MET A  60      -8.093   6.639  15.264  1.00  0.00           N  
ATOM    407  CA  MET A  60      -7.418   6.364  13.989  1.00  0.00           C  
ATOM    408  C   MET A  60      -8.108   7.036  12.800  1.00  0.00           C  
ATOM    409  O   MET A  60      -7.446   7.523  11.890  1.00  0.00           O  
ATOM    410  CB  MET A  60      -7.341   4.856  13.758  1.00  0.00           C  
ATOM    411  CEN MET A  60      -6.220   3.506  13.726  1.00  0.00           X  
ATOM    412  H   MET A  60      -8.424   5.848  15.799  1.00  0.00           H  
ATOM    413  N   MET A  61      -9.445   7.107  12.807  1.00  0.00           N  
ATOM    414  CA  MET A  61     -10.199   7.818  11.770  1.00  0.00           C  
ATOM    415  C   MET A  61      -9.828   9.304  11.729  1.00  0.00           C  
ATOM    416  O   MET A  61      -9.528   9.835  10.665  1.00  0.00           O  
ATOM    417  CB  MET A  61     -11.700   7.656  12.005  1.00  0.00           C  
ATOM    418  CEN MET A  61     -13.135   6.875  11.366  1.00  0.00           X  
ATOM    419  H   MET A  61      -9.944   6.650  13.556  1.00  0.00           H  
ATOM    420  N   LYS A  62      -9.826   9.991  12.872  1.00  0.00           N  
ATOM    421  CA  LYS A  62      -9.466  11.406  12.944  1.00  0.00           C  
ATOM    422  C   LYS A  62      -8.022  11.648  12.503  1.00  0.00           C  
ATOM    423  O   LYS A  62      -7.789  12.610  11.778  1.00  0.00           O  
ATOM    424  CB  LYS A  62      -9.674  11.935  14.364  1.00  0.00           C  
ATOM    425  CEN LYS A  62     -10.841  13.061  15.722  1.00  0.00           X  
ATOM    426  H   LYS A  62     -10.012   9.490  13.733  1.00  0.00           H  
ATOM    427  N   GLU A  63      -7.083  10.799  12.904  1.00  0.00           N  
ATOM    428  CA  GLU A  63      -5.681  10.899  12.479  1.00  0.00           C  
ATOM    429  C   GLU A  63      -5.567  10.820  10.958  1.00  0.00           C  
ATOM    430  O   GLU A  63      -4.918  11.648  10.323  1.00  0.00           O  
ATOM    431  CB  GLU A  63      -4.840   9.796  13.127  1.00  0.00           C  
ATOM    432  CEN GLU A  63      -3.755   9.285  14.337  1.00  0.00           X  
ATOM    433  H   GLU A  63      -7.335  10.038  13.522  1.00  0.00           H  
ATOM    434  N   PHE A  64      -6.306   9.902  10.346  1.00  0.00           N  
ATOM    435  CA  PHE A  64      -6.335   9.758   8.900  1.00  0.00           C  
ATOM    436  C   PHE A  64      -6.862  11.023   8.193  1.00  0.00           C  
ATOM    437  O   PHE A  64      -6.244  11.526   7.254  1.00  0.00           O  
ATOM    438  CB  PHE A  64      -7.186   8.546   8.518  1.00  0.00           C  
ATOM    439  CEN PHE A  64      -6.975   7.018   8.136  1.00  0.00           X  
ATOM    440  H   PHE A  64      -6.791   9.217  10.909  1.00  0.00           H  
ATOM    441  N   GLN A  65      -7.963  11.601   8.683  1.00  0.00           N  
ATOM    442  CA  GLN A  65      -8.528  12.828   8.117  1.00  0.00           C  
ATOM    443  C   GLN A  65      -7.613  14.040   8.339  1.00  0.00           C  
ATOM    444  O   GLN A  65      -7.485  14.882   7.454  1.00  0.00           O  
ATOM    445  CB  GLN A  65      -9.904  13.107   8.729  1.00  0.00           C  
ATOM    446  CEN GLN A  65     -11.625  12.977   8.470  1.00  0.00           X  
ATOM    447  H   GLN A  65      -8.415  11.178   9.482  1.00  0.00           H  
ATOM    448  N   GLN A  66      -6.939  14.120   9.487  1.00  0.00           N  
ATOM    449  CA  GLN A  66      -5.963  15.181   9.747  1.00  0.00           C  
ATOM    450  C   GLN A  66      -4.776  15.099   8.790  1.00  0.00           C  
ATOM    451  O   GLN A  66      -4.401  16.115   8.211  1.00  0.00           O  
ATOM    452  CB  GLN A  66      -5.464  15.104  11.192  1.00  0.00           C  
ATOM    453  CEN GLN A  66      -5.632  15.786  12.790  1.00  0.00           X  
ATOM    454  H   GLN A  66      -7.040  13.381  10.165  1.00  0.00           H  
ATOM    455  N   VAL A  67      -4.255  13.892   8.537  1.00  0.00           N  
ATOM    456  CA  VAL A  67      -3.152  13.692   7.581  1.00  0.00           C  
ATOM    457  C   VAL A  67      -3.535  14.178   6.195  1.00  0.00           C  
ATOM    458  O   VAL A  67      -2.778  14.915   5.570  1.00  0.00           O  
ATOM    459  CB  VAL A  67      -2.734  12.212   7.490  1.00  0.00           C  
ATOM    460  CEN VAL A  67      -2.232  11.767   7.647  1.00  0.00           X  
ATOM    461  H   VAL A  67      -4.613  13.100   9.050  1.00  0.00           H  
ATOM    462  N   LEU A  68      -4.707  13.787   5.699  1.00  0.00           N  
ATOM    463  CA  LEU A  68      -5.160  14.172   4.365  1.00  0.00           C  
ATOM    464  C   LEU A  68      -5.250  15.676   4.182  1.00  0.00           C  
ATOM    465  O   LEU A  68      -4.881  16.184   3.122  1.00  0.00           O  
ATOM    466  CB  LEU A  68      -6.523  13.531   4.074  1.00  0.00           C  
ATOM    467  CEN LEU A  68      -6.949  12.327   3.212  1.00  0.00           X  
ATOM    468  H   LEU A  68      -5.309  13.218   6.277  1.00  0.00           H  
ATOM    469  N   ASP A  69      -5.768  16.374   5.184  1.00  0.00           N  
ATOM    470  CA  ASP A  69      -5.871  17.825   5.148  1.00  0.00           C  
ATOM    471  C   ASP A  69      -4.476  18.456   5.048  1.00  0.00           C  
ATOM    472  O   ASP A  69      -4.270  19.371   4.248  1.00  0.00           O  
ATOM    473  CB  ASP A  69      -6.607  18.344   6.386  1.00  0.00           C  
ATOM    474  CEN ASP A  69      -7.535  18.644   6.679  1.00  0.00           X  
ATOM    475  H   ASP A  69      -6.123  15.884   5.994  1.00  0.00           H  
ATOM    476  N   GLU A  70      -3.491  17.932   5.782  1.00  0.00           N  
ATOM    477  CA  GLU A  70      -2.109  18.426   5.761  1.00  0.00           C  
ATOM    478  C   GLU A  70      -1.444  18.187   4.405  1.00  0.00           C  
ATOM    479  O   GLU A  70      -0.780  19.078   3.877  1.00  0.00           O  
ATOM    480  CB  GLU A  70      -1.288  17.762   6.868  1.00  0.00           C  
ATOM    481  CEN GLU A  70      -0.602  17.808   8.428  1.00  0.00           X  
ATOM    482  H   GLU A  70      -3.703  17.141   6.370  1.00  0.00           H  
ATOM    483  N   LEU A  71      -1.665  17.023   3.795  1.00  0.00           N  
ATOM    484  CA  LEU A  71      -1.066  16.634   2.524  1.00  0.00           C  
ATOM    485  C   LEU A  71      -1.620  17.453   1.366  1.00  0.00           C  
ATOM    486  O   LEU A  71      -0.856  17.873   0.501  1.00  0.00           O  
ATOM    487  CB  LEU A  71      -1.293  15.138   2.272  1.00  0.00           C  
ATOM    488  CEN LEU A  71      -0.372  13.908   2.379  1.00  0.00           X  
ATOM    489  H   LEU A  71      -2.286  16.373   4.252  1.00  0.00           H  
ATOM    490  N   ASN A  72      -2.923  17.712   1.352  1.00  0.00           N  
ATOM    491  CA  ASN A  72      -3.590  18.410   0.264  1.00  0.00           C  
ATOM    492  C   ASN A  72      -3.014  19.821   0.065  1.00  0.00           C  
ATOM    493  O   ASN A  72      -2.647  20.183  -1.055  1.00  0.00           O  
ATOM    494  CB  ASN A  72      -5.089  18.478   0.496  1.00  0.00           C  
ATOM    495  CEN ASN A  72      -5.943  17.919   0.254  1.00  0.00           X  
ATOM    496  H   ASN A  72      -3.477  17.391   2.133  1.00  0.00           H  
ATOM    497  N   ASN A  73      -2.871  20.599   1.142  1.00  0.00           N  
ATOM    498  CA  ASN A  73      -2.372  21.972   1.079  1.00  0.00           C  
ATOM    499  C   ASN A  73      -0.951  22.040   0.509  1.00  0.00           C  
ATOM    500  O   ASN A  73      -0.690  22.793  -0.431  1.00  0.00           O  
ATOM    501  CB  ASN A  73      -2.420  22.634   2.444  1.00  0.00           C  
ATOM    502  CEN ASN A  73      -3.082  23.226   3.003  1.00  0.00           X  
ATOM    503  H   ASN A  73      -3.113  20.217   2.044  1.00  0.00           H  
ATOM    504  N   HIS A  74      -0.035  21.238   1.044  1.00  0.00           N  
ATOM    505  CA  HIS A  74       1.369  21.229   0.643  1.00  0.00           C  
ATOM    506  C   HIS A  74       1.594  20.659  -0.755  1.00  0.00           C  
ATOM    507  O   HIS A  74       2.518  21.063  -1.466  1.00  0.00           O  
ATOM    508  CB  HIS A  74       2.201  20.437   1.657  1.00  0.00           C  
ATOM    509  CEN HIS A  74       2.987  20.692   2.818  1.00  0.00           X  
ATOM    510  H   HIS A  74      -0.299  20.680   1.844  1.00  0.00           H  
ATOM    511  N   LEU A  75       0.739  19.741  -1.189  1.00  0.00           N  
ATOM    512  CA  LEU A  75       0.884  19.033  -2.450  1.00  0.00           C  
ATOM    513  C   LEU A  75       0.016  19.607  -3.585  1.00  0.00           C  
ATOM    514  O   LEU A  75      -0.069  18.971  -4.636  1.00  0.00           O  
ATOM    515  CB  LEU A  75       0.555  17.550  -2.235  1.00  0.00           C  
ATOM    516  CEN LEU A  75       1.437  16.295  -2.087  1.00  0.00           X  
ATOM    517  H   LEU A  75       0.008  19.441  -0.558  1.00  0.00           H  
ATOM    518  N   GLN A  76      -0.581  20.801  -3.468  1.00  0.00           N  
ATOM    519  CA  GLN A  76      -1.439  21.361  -4.536  1.00  0.00           C  
ATOM    520  C   GLN A  76      -0.729  21.483  -5.911  1.00  0.00           C  
ATOM    521  O   GLN A  76      -1.391  21.572  -6.945  1.00  0.00           O  
ATOM    522  CB  GLN A  76      -1.954  22.740  -4.112  1.00  0.00           C  
ATOM    523  CEN GLN A  76      -3.314  23.601  -3.437  1.00  0.00           X  
ATOM    524  H   GLN A  76      -0.478  21.311  -2.603  1.00  0.00           H  
ATOM    525  N   GLY A  77       0.613  21.412  -5.966  1.00  0.00           N  
ATOM    526  CA  GLY A  77       1.415  21.537  -7.191  1.00  0.00           C  
ATOM    527  C   GLY A  77       1.611  20.266  -8.049  1.00  0.00           C  
ATOM    528  O   GLY A  77       1.991  20.385  -9.209  1.00  0.00           O  
ATOM    529  CEN GLY A  77       1.415  21.537  -7.192  1.00  0.00           X  
ATOM    530  H   GLY A  77       1.089  21.191  -5.102  1.00  0.00           H  
ATOM    531  N   GLY A  78       1.355  19.057  -7.535  1.00  0.00           N  
ATOM    532  CA  GLY A  78       1.581  17.769  -8.214  1.00  0.00           C  
ATOM    533  C   GLY A  78       0.320  16.919  -8.402  1.00  0.00           C  
ATOM    534  O   GLY A  78       0.234  15.822  -7.860  1.00  0.00           O  
ATOM    535  CEN GLY A  78       1.581  17.769  -8.215  1.00  0.00           X  
ATOM    536  H   GLY A  78       1.107  19.019  -6.558  1.00  0.00           H  
ATOM    537  N   LYS A  79      -0.664  17.419  -9.161  1.00  0.00           N  
ATOM    538  CA  LYS A  79      -2.012  16.839  -9.339  1.00  0.00           C  
ATOM    539  C   LYS A  79      -2.097  15.304  -9.470  1.00  0.00           C  
ATOM    540  O   LYS A  79      -2.992  14.707  -8.888  1.00  0.00           O  
ATOM    541  CB  LYS A  79      -2.667  17.472 -10.568  1.00  0.00           C  
ATOM    542  CEN LYS A  79      -4.031  18.875 -11.371  1.00  0.00           X  
ATOM    543  H   LYS A  79      -0.523  18.372  -9.459  1.00  0.00           H  
ATOM    544  N   HIS A  80      -1.217  14.664 -10.245  1.00  0.00           N  
ATOM    545  CA  HIS A  80      -1.196  13.200 -10.352  1.00  0.00           C  
ATOM    546  C   HIS A  80      -0.821  12.511  -9.031  1.00  0.00           C  
ATOM    547  O   HIS A  80      -1.436  11.512  -8.665  1.00  0.00           O  
ATOM    548  CB  HIS A  80      -0.224  12.764 -11.453  1.00  0.00           C  
ATOM    549  CEN HIS A  80      -0.266  12.424 -12.836  1.00  0.00           X  
ATOM    550  H   HIS A  80      -0.511  15.208 -10.723  1.00  0.00           H  
ATOM    551  N   THR A  81       0.134  13.081  -8.294  1.00  0.00           N  
ATOM    552  CA  THR A  81       0.607  12.510  -7.027  1.00  0.00           C  
ATOM    553  C   THR A  81      -0.436  12.706  -5.932  1.00  0.00           C  
ATOM    554  O   THR A  81      -0.695  11.772  -5.183  1.00  0.00           O  
ATOM    555  CB  THR A  81       1.938  13.141  -6.576  1.00  0.00           C  
ATOM    556  CEN THR A  81       2.503  13.263  -6.660  1.00  0.00           X  
ATOM    557  H   THR A  81       0.563  13.944  -8.596  1.00  0.00           H  
ATOM    558  N   VAL A  82      -1.096  13.875  -5.904  1.00  0.00           N  
ATOM    559  CA  VAL A  82      -2.190  14.161  -4.956  1.00  0.00           C  
ATOM    560  C   VAL A  82      -3.355  13.247  -5.190  1.00  0.00           C  
ATOM    561  O   VAL A  82      -3.905  12.728  -4.239  1.00  0.00           O  
ATOM    562  CB  VAL A  82      -2.683  15.616  -5.056  1.00  0.00           C  
ATOM    563  CEN VAL A  82      -2.698  16.221  -4.726  1.00  0.00           X  
ATOM    564  H   VAL A  82      -0.840  14.595  -6.565  1.00  0.00           H  
ATOM    565  N   HIS A  83      -3.735  13.065  -6.455  1.00  0.00           N  
ATOM    566  CA  HIS A  83      -4.868  12.224  -6.765  1.00  0.00           C  
ATOM    567  C   HIS A  83      -4.593  10.772  -6.383  1.00  0.00           C  
ATOM    568  O   HIS A  83      -5.422  10.150  -5.737  1.00  0.00           O  
ATOM    569  CB  HIS A  83      -5.219  12.323  -8.253  1.00  0.00           C  
ATOM    570  CEN HIS A  83      -6.112  13.055  -9.089  1.00  0.00           X  
ATOM    571  H   HIS A  83      -3.297  13.597  -7.195  1.00  0.00           H  
ATOM    572  N   HIS A  84      -3.413  10.247  -6.724  1.00  0.00           N  
ATOM    573  CA  HIS A  84      -3.053   8.883  -6.362  1.00  0.00           C  
ATOM    574  C   HIS A  84      -3.016   8.683  -4.838  1.00  0.00           C  
ATOM    575  O   HIS A  84      -3.643   7.761  -4.332  1.00  0.00           O  
ATOM    576  CB  HIS A  84      -1.698   8.512  -6.973  1.00  0.00           C  
ATOM    577  CEN HIS A  84      -1.199   7.863  -8.140  1.00  0.00           X  
ATOM    578  H   HIS A  84      -2.735  10.820  -7.207  1.00  0.00           H  
ATOM    579  N   ILE A  85      -2.369   9.596  -4.108  1.00  0.00           N  
ATOM    580  CA  ILE A  85      -2.274   9.535  -2.644  1.00  0.00           C  
ATOM    581  C   ILE A  85      -3.643   9.771  -1.992  1.00  0.00           C  
ATOM    582  O   ILE A  85      -4.000   9.077  -1.053  1.00  0.00           O  
ATOM    583  CB  ILE A  85      -1.270  10.567  -2.099  1.00  0.00           C  
ATOM    584  CEN ILE A  85      -0.220  10.758  -1.873  1.00  0.00           X  
ATOM    585  H   ILE A  85      -1.946  10.384  -4.580  1.00  0.00           H  
ATOM    586  N   GLU A  86      -4.443  10.697  -2.520  1.00  0.00           N  
ATOM    587  CA  GLU A  86      -5.793  10.995  -2.050  1.00  0.00           C  
ATOM    588  C   GLU A  86      -6.731   9.788  -2.197  1.00  0.00           C  
ATOM    589  O   GLU A  86      -7.476   9.488  -1.268  1.00  0.00           O  
ATOM    590  CB  GLU A  86      -6.362  12.197  -2.807  1.00  0.00           C  
ATOM    591  CEN GLU A  86      -6.700  13.865  -2.890  1.00  0.00           X  
ATOM    592  H   GLU A  86      -4.083  11.253  -3.281  1.00  0.00           H  
ATOM    593  N   GLN A  87      -6.710   9.087  -3.340  1.00  0.00           N  
ATOM    594  CA  GLN A  87      -7.513   7.873  -3.540  1.00  0.00           C  
ATOM    595  C   GLN A  87      -7.086   6.757  -2.587  1.00  0.00           C  
ATOM    596  O   GLN A  87      -7.959   6.143  -1.976  1.00  0.00           O  
ATOM    597  CB  GLN A  87      -7.396   7.384  -4.986  1.00  0.00           C  
ATOM    598  CEN GLN A  87      -8.187   7.351  -6.542  1.00  0.00           X  
ATOM    599  H   GLN A  87      -6.059   9.359  -4.064  1.00  0.00           H  
ATOM    600  N   ASN A  88      -5.780   6.548  -2.391  1.00  0.00           N  
ATOM    601  CA  ASN A  88      -5.271   5.489  -1.511  1.00  0.00           C  
ATOM    602  C   ASN A  88      -5.740   5.714  -0.068  1.00  0.00           C  
ATOM    603  O   ASN A  88      -6.231   4.813   0.601  1.00  0.00           O  
ATOM    604  CB  ASN A  88      -3.758   5.394  -1.567  1.00  0.00           C  
ATOM    605  CEN ASN A  88      -3.026   4.861  -2.098  1.00  0.00           X  
ATOM    606  H   ASN A  88      -5.109   7.074  -2.931  1.00  0.00           H  
ATOM    607  N   ILE A  89      -5.676   6.958   0.401  1.00  0.00           N  
ATOM    608  CA  ILE A  89      -6.124   7.312   1.742  1.00  0.00           C  
ATOM    609  C   ILE A  89      -7.657   7.255   1.885  1.00  0.00           C  
ATOM    610  O   ILE A  89      -8.158   6.811   2.918  1.00  0.00           O  
ATOM    611  CB  ILE A  89      -5.635   8.719   2.132  1.00  0.00           C  
ATOM    612  CEN ILE A  89      -4.804   9.292   2.545  1.00  0.00           X  
ATOM    613  H   ILE A  89      -5.267   7.674  -0.182  1.00  0.00           H  
ATOM    614  N   LYS A  90      -8.433   7.680   0.886  1.00  0.00           N  
ATOM    615  CA  LYS A  90      -9.899   7.533   0.929  1.00  0.00           C  
ATOM    616  C   LYS A  90     -10.323   6.067   0.915  1.00  0.00           C  
ATOM    617  O   LYS A  90     -11.232   5.704   1.659  1.00  0.00           O  
ATOM    618  CB  LYS A  90     -10.547   8.268  -0.245  1.00  0.00           C  
ATOM    619  CEN LYS A  90     -11.624   9.944  -0.959  1.00  0.00           X  
ATOM    620  H   LYS A  90      -7.994   8.026   0.044  1.00  0.00           H  
ATOM    621  N   GLU A  91      -9.664   5.240   0.110  1.00  0.00           N  
ATOM    622  CA  GLU A  91      -9.869   3.790   0.117  1.00  0.00           C  
ATOM    623  C   GLU A  91      -9.531   3.181   1.484  1.00  0.00           C  
ATOM    624  O   GLU A  91     -10.353   2.455   2.045  1.00  0.00           O  
ATOM    625  CB  GLU A  91      -9.027   3.128  -0.975  1.00  0.00           C  
ATOM    626  CEN GLU A  91      -8.896   2.459  -2.537  1.00  0.00           X  
ATOM    627  H   GLU A  91      -8.969   5.616  -0.517  1.00  0.00           H  
ATOM    628  N   ILE A  92      -8.408   3.577   2.093  1.00  0.00           N  
ATOM    629  CA  ILE A  92      -8.016   3.178   3.456  1.00  0.00           C  
ATOM    630  C   ILE A  92      -9.023   3.711   4.496  1.00  0.00           C  
ATOM    631  O   ILE A  92      -9.453   2.972   5.381  1.00  0.00           O  
ATOM    632  CB  ILE A  92      -6.606   3.685   3.811  1.00  0.00           C  
ATOM    633  CEN ILE A  92      -5.539   3.470   3.750  1.00  0.00           X  
ATOM    634  H   ILE A  92      -7.756   4.129   1.551  1.00  0.00           H  
ATOM    635  N   PHE A  93      -9.468   4.966   4.373  1.00  0.00           N  
ATOM    636  CA  PHE A  93     -10.479   5.541   5.269  1.00  0.00           C  
ATOM    637  C   PHE A  93     -11.812   4.800   5.202  1.00  0.00           C  
ATOM    638  O   PHE A  93     -12.398   4.497   6.242  1.00  0.00           O  
ATOM    639  CB  PHE A  93     -10.695   7.019   4.939  1.00  0.00           C  
ATOM    640  CEN PHE A  93     -10.212   8.438   5.469  1.00  0.00           X  
ATOM    641  H   PHE A  93      -9.095   5.528   3.622  1.00  0.00           H  
ATOM    642  N   HIS A  94     -12.278   4.493   3.995  1.00  0.00           N  
ATOM    643  CA  HIS A  94     -13.527   3.770   3.793  1.00  0.00           C  
ATOM    644  C   HIS A  94     -13.486   2.391   4.467  1.00  0.00           C  
ATOM    645  O   HIS A  94     -14.414   2.020   5.190  1.00  0.00           O  
ATOM    646  CB  HIS A  94     -13.824   3.618   2.297  1.00  0.00           C  
ATOM    647  CEN HIS A  94     -14.577   4.286   1.289  1.00  0.00           X  
ATOM    648  H   HIS A  94     -11.735   4.752   3.183  1.00  0.00           H  
ATOM    649  N   HIS A  95     -12.385   1.660   4.299  1.00  0.00           N  
ATOM    650  CA  HIS A  95     -12.180   0.354   4.915  1.00  0.00           C  
ATOM    651  C   HIS A  95     -12.156   0.425   6.452  1.00  0.00           C  
ATOM    652  O   HIS A  95     -12.813  -0.400   7.095  1.00  0.00           O  
ATOM    653  CB  HIS A  95     -10.879  -0.271   4.402  1.00  0.00           C  
ATOM    654  CEN HIS A  95     -10.464  -1.174   3.381  1.00  0.00           X  
ATOM    655  H   HIS A  95     -11.658   2.016   3.694  1.00  0.00           H  
ATOM    656  N   LEU A  96     -11.475   1.407   7.060  1.00  0.00           N  
ATOM    657  CA  LEU A  96     -11.426   1.557   8.526  1.00  0.00           C  
ATOM    658  C   LEU A  96     -12.804   1.862   9.104  1.00  0.00           C  
ATOM    659  O   LEU A  96     -13.170   1.302  10.138  1.00  0.00           O  
ATOM    660  CB  LEU A  96     -10.436   2.661   8.917  1.00  0.00           C  
ATOM    661  CEN LEU A  96      -9.012   2.629   9.502  1.00  0.00           X  
ATOM    662  H   LEU A  96     -10.996   2.084   6.485  1.00  0.00           H  
ATOM    663  N   GLU A  97     -13.583   2.713   8.444  1.00  0.00           N  
ATOM    664  CA  GLU A  97     -14.921   3.076   8.899  1.00  0.00           C  
ATOM    665  C   GLU A  97     -15.878   1.873   8.835  1.00  0.00           C  
ATOM    666  O   GLU A  97     -16.599   1.609   9.800  1.00  0.00           O  
ATOM    667  CB  GLU A  97     -15.469   4.235   8.064  1.00  0.00           C  
ATOM    668  CEN GLU A  97     -15.773   5.901   7.870  1.00  0.00           X  
ATOM    669  H   GLU A  97     -13.225   3.157   7.612  1.00  0.00           H  
ATOM    670  N   GLU A  98     -15.831   1.089   7.755  1.00  0.00           N  
ATOM    671  CA  GLU A  98     -16.647  -0.121   7.595  1.00  0.00           C  
ATOM    672  C   GLU A  98     -16.328  -1.216   8.628  1.00  0.00           C  
ATOM    673  O   GLU A  98     -17.245  -1.862   9.141  1.00  0.00           O  
ATOM    674  CB  GLU A  98     -16.472  -0.681   6.182  1.00  0.00           C  
ATOM    675  CEN GLU A  98     -17.022  -0.836   4.576  1.00  0.00           X  
ATOM    676  H   GLU A  98     -15.197   1.343   7.010  1.00  0.00           H  
ATOM    677  N   LEU A  99     -15.045  -1.467   8.897  1.00  0.00           N  
ATOM    678  CA  LEU A  99     -14.598  -2.434   9.902  1.00  0.00           C  
ATOM    679  C   LEU A  99     -14.998  -2.022  11.320  1.00  0.00           C  
ATOM    680  O   LEU A  99     -15.491  -2.865  12.064  1.00  0.00           O  
ATOM    681  CB  LEU A  99     -13.077  -2.613   9.815  1.00  0.00           C  
ATOM    682  CEN LEU A  99     -12.187  -3.726   9.231  1.00  0.00           X  
ATOM    683  H   LEU A  99     -14.345  -0.932   8.402  1.00  0.00           H  
ATOM    684  N   VAL A 100     -14.821  -0.749  11.683  1.00  0.00           N  
ATOM    685  CA  VAL A 100     -15.174  -0.211  13.009  1.00  0.00           C  
ATOM    686  C   VAL A 100     -16.672  -0.353  13.287  1.00  0.00           C  
ATOM    687  O   VAL A 100     -17.060  -0.675  14.408  1.00  0.00           O  
ATOM    688  CB  VAL A 100     -14.781   1.272  13.143  1.00  0.00           C  
ATOM    689  CEN VAL A 100     -14.342   1.704  13.452  1.00  0.00           X  
ATOM    690  H   VAL A 100     -14.417  -0.122  11.002  1.00  0.00           H  
ATOM    691  N   HIS A 101     -17.520  -0.087  12.290  1.00  0.00           N  
ATOM    692  CA  HIS A 101     -18.980  -0.176  12.419  1.00  0.00           C  
ATOM    693  C   HIS A 101     -19.506  -1.551  12.873  1.00  0.00           C  
ATOM    694  O   HIS A 101     -20.401  -1.598  13.721  1.00  0.00           O  
ATOM    695  CB  HIS A 101     -19.636   0.200  11.086  1.00  0.00           C  
ATOM    696  CEN HIS A 101     -20.176   1.358  10.456  1.00  0.00           X  
ATOM    697  H   HIS A 101     -17.142   0.304  11.439  1.00  0.00           H  
ATOM    698  N   ARG A 102     -18.988  -2.664  12.336  1.00  0.00           N  
ATOM    699  CA  ARG A 102     -19.446  -4.034  12.645  1.00  0.00           C  
ATOM    700  C   ARG A 102     -19.257  -4.390  14.112  1.00  0.00           C  
ATOM    701  O   ARG A 102     -20.176  -5.050  14.642  1.00  0.00           O  
ATOM    702  CB  ARG A 102     -18.793  -5.074  11.748  1.00  0.00           C  
ATOM    703  CEN ARG A 102     -18.438  -6.654   9.869  1.00  0.00           X  
ATOM    704  H   ARG A 102     -18.112  -2.583  11.842  1.00  0.00           H  
TER                                                                             
# All scores below are weighted scores, not raw scores.
#BEGIN_POSE_ENERGIES_TABLE ./minmover_pdb/pose_32.pdb
label vdw cenpack pair env cbeta hs_pair ss_pair sheet total
weights 1 0.5 1 1 0.25 1 1 1 NA
pose 0 -7.1075 -13.0739 -24.4906 5.50082 0 0 0 -39.1712
MET:NtermProteinFull_1 0 -0.11696 -0.04039 0.4784 0.06887 0 0 0 0.38993
TYR_2 0 0.02742 -0.01589 0.85474 0.06947 0 0 0 0.93574
GLY_3 0 0.03946 -0.05068 0.0322 0.06956 0 0 0 0.09055
LYS_4 0 -0.14366 -0.00952 -0.68888 0.04278 0 0 0 -0.79928
LEU_5 0 -0.27016 -0.7482 -0.39148 0.03625 0 0 0 -1.37359
ASN_6 0 -0.03221 0.01707 -0.28327 0.04291 0 0 0 -0.2555
ASP_7 0 0.00125 0.05206 -0.42964 0.06894 0 0 0 -0.30739
LEU_8 0 -0.25035 -0.67519 -0.45811 0.03721 0 0 0 -1.34644
LEU_9 0 -0.18418 -0.20443 -0.39148 0.03604 0 0 0 -0.74405
GLU_10 0 -0.03956 0.08991 -0.82678 0.06906 0 0 0 -0.70737
ASP_11 0 0.12288 0.01363 -0.31759 0.06898 0 0 0 -0.11209
LEU_12 0 -0.0882 -0.63416 -0.50394 0.04442 0 0 0 -1.18189
GLN_13 0 -0.07044 0.19123 -0.4142 0.06884 0 0 0 -0.22457
GLU_14 0 -0.00827 -0.04867 -0.92601 0.06916 0 0 0 -0.9138
VAL_15 0 -0.08539 -0.33431 -0.19594 0.03753 0 0 0 -0.57812
LEU_16 0 0.31343 -0.45264 -0.30366 0.04294 0 0 0 -0.39993
LYS_17 0 -0.05147 -0.03304 -0.8715 0.06941 0 0 0 -0.8866
ASN_18 0 0.16814 -0.06388 -0.24178 0.06884 0 0 0 -0.06868
LEU_19 0 0.14827 -0.74064 -0.39148 0.03669 0 0 0 -0.94716
HIS_20 0 0.00908 0.06114 -0.02241 0.06245 0 0 0 0.11025
LYS_21 0 -0.03519 0.01159 -1.04927 0.07072 0 0 0 -1.00215
ASN_22 0 0.08972 0.31806 -0.19403 0.06887 0 0 0 0.28262
TRP_23 0 -0.2276 0.03318 -0.3396 0.03339 0 0 0 -0.50063
HIS_24 0 -0.04645 -0.03805 0.21997 0.07072 0 0 0 0.20619
GLY_25 0 0.01782 -0.11612 0.16011 0.0697 0 0 0 0.13151
GLY_26 0 0.07264 -0.06736 0.0322 0.04456 0 0 0 0.08204
LYS_27 0 0 0 -1.04927 0.07259 0 0 0 -0.97669
ASP_28 0 -0.01573 -0.06527 -0.60822 0.07036 0 0 0 -0.61887
ASN_29 0 0.4934 -0.08399 -0.19403 0.0431 0 0 0 0.25849
LEU_30 0 0.05922 0.12396 0.24309 0.06893 0 0 0 0.49519
HIS_D_31 0 -0.03392 -0.10995 0.11054 0.0693 0 0 0 0.03596
ASP_32 0 -0.19375 -0.16009 -0.42964 0.06902 0 0 0 -0.71446
VAL_33 0 -0.23579 -0.17051 -0.10438 0.03624 0 0 0 -0.47444
ASP_34 0 -0.05853 -0.07193 -0.37876 0.06919 0 0 0 -0.44004
ASN_35 0 -0.07454 -0.03803 -0.36221 0.06888 0 0 0 -0.4059
HIS_D_36 0 -0.45044 -0.21345 -0.11266 0.03528 0 0 0 -0.74128
LEU_37 0 0.40564 -0.55912 -0.45811 0.045 0 0 0 -0.5666
GLN_38 0 -0.01125 -0.00908 -0.55896 0.06894 0 0 0 -0.51036
ASN_39 0 -0.1765 -0.12455 -0.19403 0.06919 0 0 0 -0.42588
VAL_40 0 -0.36977 -0.40513 -0.27892 0.03836 0 0 0 -1.01545
ILE_41 0 -0.15092 -0.3495 0.47679 0.07014 0 0 0 0.04651
GLU_42 0 -0.08906 -0.26417 -0.4886 0.06878 0 0 0 -0.77305
ASP_43 0 -0.03257 0.05773 0.34071 0.0368 0 0 0 0.40266
ILE_44 0 -0.09764 -0.61437 -0.54513 0.03874 0 0 0 -1.2184
HIS_D_45 0 -0.24518 0.13171 -0.06774 0.06922 0 0 0 -0.11199
ASP_46 0 -0.20195 -0.35588 -0.31759 0.03493 0 0 0 -0.84049
PHE_47 0 -0.42225 -0.48215 -0.4994 0.03616 0 0 0 -1.36764
MET_48 0 -0.17561 -0.08137 0.10186 0.03563 0 0 0 -0.11949
GLN_49 0 -0.03011 -0.0207 -0.55896 0.06947 0 0 0 -0.5403
GLY_50 0 -0.01226 -0.00232 -0.07965 0.04293 0 0 0 -0.0513
GLY_51 0 -0.09836 0.07004 0.16011 0.03032 0 0 0 0.16211
GLY_52 0 -0.05459 0.01172 -0.07814 0.03797 0 0 0 -0.08303
SER_53 0 -0.0486 -0.00519 -0.21543 0.03634 0 0 0 -0.23288
GLY_54 0 -0.10541 0.0633 -0.07965 0.03503 0 0 0 -0.08673
GLY_55 0 0.0101 0.01091 -0.07965 0.03556 0 0 0 -0.02307
LYS_56 0 -0.34456 -0.72773 -0.09974 0.03449 0 0 0 -1.13754
LEU_57 0 0.40693 -0.58067 -0.30366 0.03614 0 0 0 -0.44125
GLN_58 0 -0.01046 0.133 -0.59803 0.06936 0 0 0 -0.40612
GLU_59 0 -0.09543 -0.07929 -0.60186 0.06899 0 0 0 -0.7076
MET_60 0 -0.21783 -0.00295 -0.40511 0.03202 0 0 0 -0.59388
MET_61 0 -0.26487 -0.02847 0.4784 0.04336 0 0 0 0.22841
LYS_62 0 -0.06823 -0.02018 -0.96458 0.06921 0 0 0 -0.98378
GLU_63 0 -0.47768 -0.0393 -0.00141 0.03616 0 0 0 -0.48224
PHE_64 0 -0.42927 -0.43369 -0.30123 0.03319 0 0 0 -1.131
GLN_65 0 -0.0967 -0.00247 -0.4142 0.06926 0 0 0 -0.44411
GLN_66 0 -0.14896 -0.12329 -0.49415 0.06902 0 0 0 -0.69738
VAL_67 0 -0.32335 -0.61509 -0.35242 0.03478 0 0 0 -1.25608
LEU_68 0 -0.11277 0.13592 0.08126 0.04454 0 0 0 0.14896
ASP_69 0 -0.10062 -0.03872 -0.52292 0.06894 0 0 0 -0.59332
GLU_70 0 -0.46541 -0.06919 -0.00141 0.03521 0 0 0 -0.5008
LEU_71 0 -0.31313 -0.5972 -0.45811 0.03743 0 0 0 -1.331
ASN_72 0 -0.21795 0.15936 -0.19403 0.06928 0 0 0 -0.18334
ASN_73 0 -0.03215 -0.06646 -0.40966 0.0693 0 0 0 -0.43897
HIS_74 0 0.63198 -0.15888 -0.11266 0.06928 0 0 0 0.42972
LEU_75 0 -0.14354 -0.03459 -0.19483 0.0357 0 0 0 -0.33726
GLN_76 0 -0.03542 -0.02605 -0.59803 0.07063 0 0 0 -0.58887
GLY_77 0 -0.0784 -0.03861 0.60923 0.06958 0 0 0 0.5618
GLY_78 0 -0.02196 -0.08014 -0.0429 0.0353 0 0 0 -0.1097
LYS_79 0 0 0 -0.8715 0.07072 0 0 0 -0.80078
HIS_80 0 -0.01285 -0.04913 0.20362 0.06961 0 0 0 0.21125
THR_81 0 -0.03039 -0.13334 -0.20624 0.03502 0 0 0 -0.33496
VAL_82 0 0.03698 0.18916 -0.00525 0.03493 0 0 0 0.25583
HIS_D_83 0 -0.02703 -0.0132 0.11054 0.06947 0 0 0 0.13978
HIS_D_84 0 0.04273 -0.0883 0.0215 0.06893 0 0 0 0.04486
ILE_85 0 0.09362 -0.16081 -0.49284 0.03617 0 0 0 -0.52386
GLU_86 0 -0.18966 0.35577 -0.25924 0.04301 0 0 0 -0.05013
GLN_87 0 -0.03939 0.00633 -0.59803 0.06947 0 0 0 -0.56162
ASN_88 0 0.15044 0.00131 -0.19403 0.07009 0 0 0 0.02782
ILE_89 0 0.13691 -0.71426 -0.31819 0.04098 0 0 0 -0.85456
LYS_90 0 0.00529 0.06183 -0.68888 0.06893 0 0 0 -0.55284
GLU_91 0 0.01349 0.04029 -0.60186 0.0688 0 0 0 -0.47928
ILE_92 0 -0.34775 -0.455 -0.06945 0.03812 0 0 0 -0.83409
PHE_93 0 -0.32703 -0.27754 0.42954 0.0359 0 0 0 -0.13912
HIS_94 0 -0.11195 0.05229 0.20362 0.06893 0 0 0 0.21288
HIS_D_95 0 -0.14392 0.0097 -0.11266 0.04329 0 0 0 -0.20359
LEU_96 0 -0.22817 -1.08186 -0.30366 0.03823 0 0 0 -1.57546
GLU_97 0 -0.15599 0.07307 -0.4886 0.06902 0 0 0 -0.5025
GLU_98 0 0.02526 -0.17229 -0.71584 0.0693 0 0 0 -0.79357
LEU_99 0 -0.34679 -0.43648 0.24309 0.03525 0 0 0 -0.50493
VAL_100 0 0.39745 0.07436 0.33828 0.04318 0 0 0 0.85327
HIS_101 0 -0.05099 0.05505 0.20362 0.07025 0 0 0 0.27792
ARG:CtermProteinFull_102 0 0.01839 0.12651 -0.64658 0.07134 0 0 0 -0.43035
#END_POSE_ENERGIES_TABLE ./minmover_pdb/pose_32.pdb
