# Supplementary material for: Selection of a promiscuous minimalist cAMP phosphodiesterase from a library of de novo designed proteins
Source: Nat Chem. 2024 May 3;16(7):1200–8. doi: 10.1038/s41557-024-01490-4 (PMC11230910; doi:10.1038/s41557-024-01490-4)
Supplement: Supplementary file 3 — MD input files, scripts and final structures derived from MD, AlphaFold2, EMSfold and MultiSFold. [file 41557_2024_1490_MOESM3_ESM.zip › Computational_Data/4_MultiSFold/s824/pose_33.pdb]

ATOM      1  N   MET A   1       0.626  -1.111   0.146  1.00  0.00           N  
ATOM      2  CA  MET A   1       1.928  -0.476  -0.009  1.00  0.00           C  
ATOM      3  C   MET A   1       1.949   0.975   0.449  1.00  0.00           C  
ATOM      4  O   MET A   1       2.967   1.436   0.966  1.00  0.00           O  
ATOM      5  CB  MET A   1       2.369  -0.562  -1.469  1.00  0.00           C  
ATOM      6  CEN MET A   1       3.510  -1.361  -2.536  1.00  0.00           X  
ATOM      7  H   MET A   1       0.149  -1.476  -0.654  1.00  0.00           H  
ATOM      8  N   TYR A   2       0.830   1.696   0.293  1.00  0.00           N  
ATOM      9  CA  TYR A   2       0.787   3.134   0.599  1.00  0.00           C  
ATOM     10  C   TYR A   2       1.244   3.497   2.009  1.00  0.00           C  
ATOM     11  O   TYR A   2       1.979   4.463   2.187  1.00  0.00           O  
ATOM     12  CB  TYR A   2      -0.632   3.664   0.382  1.00  0.00           C  
ATOM     13  CEN TYR A   2      -1.584   4.518  -0.815  1.00  0.00           X  
ATOM     14  H   TYR A   2      -0.003   1.287  -0.101  1.00  0.00           H  
ATOM     15  N   GLY A   3       0.810   2.733   3.016  1.00  0.00           N  
ATOM     16  CA  GLY A   3       1.230   3.009   4.385  1.00  0.00           C  
ATOM     17  C   GLY A   3       2.742   2.918   4.534  1.00  0.00           C  
ATOM     18  O   GLY A   3       3.367   3.791   5.140  1.00  0.00           O  
ATOM     19  CEN GLY A   3       1.230   3.009   4.385  1.00  0.00           X  
ATOM     20  H   GLY A   3       0.171   1.979   2.829  1.00  0.00           H  
ATOM     21  N   LYS A   4       3.329   1.860   3.976  1.00  0.00           N  
ATOM     22  CA  LYS A   4       4.769   1.661   4.054  1.00  0.00           C  
ATOM     23  C   LYS A   4       5.501   2.776   3.302  1.00  0.00           C  
ATOM     24  O   LYS A   4       6.389   3.410   3.865  1.00  0.00           O  
ATOM     25  CB  LYS A   4       5.155   0.293   3.490  1.00  0.00           C  
ATOM     26  CEN LYS A   4       5.756  -1.705   3.841  1.00  0.00           X  
ATOM     27  H   LYS A   4       2.760   1.184   3.491  1.00  0.00           H  
ATOM     28  N   LEU A   5       5.099   3.069   2.063  1.00  0.00           N  
ATOM     29  CA  LEU A   5       5.704   4.183   1.338  1.00  0.00           C  
ATOM     30  C   LEU A   5       5.570   5.492   2.096  1.00  0.00           C  
ATOM     31  O   LEU A   5       6.541   6.240   2.215  1.00  0.00           O  
ATOM     32  CB  LEU A   5       5.071   4.313  -0.053  1.00  0.00           C  
ATOM     33  CEN LEU A   5       5.561   3.936  -1.464  1.00  0.00           X  
ATOM     34  H   LEU A   5       4.373   2.516   1.606  1.00  0.00           H  
ATOM     35  N   ASN A   6       4.385   5.759   2.650  1.00  0.00           N  
ATOM     36  CA  ASN A   6       4.170   7.006   3.360  1.00  0.00           C  
ATOM     37  C   ASN A   6       5.125   7.073   4.546  1.00  0.00           C  
ATOM     38  O   ASN A   6       5.718   8.124   4.806  1.00  0.00           O  
ATOM     39  CB  ASN A   6       2.730   7.160   3.814  1.00  0.00           C  
ATOM     40  CEN ASN A   6       1.841   7.592   3.462  1.00  0.00           X  
ATOM     41  H   ASN A   6       3.609   5.110   2.539  1.00  0.00           H  
ATOM     42  N   ASP A   7       5.310   5.946   5.257  1.00  0.00           N  
ATOM     43  CA  ASP A   7       6.204   5.960   6.417  1.00  0.00           C  
ATOM     44  C   ASP A   7       7.658   6.086   5.966  1.00  0.00           C  
ATOM     45  O   ASP A   7       8.473   6.729   6.630  1.00  0.00           O  
ATOM     46  CB  ASP A   7       6.019   4.697   7.261  1.00  0.00           C  
ATOM     47  CEN ASP A   7       5.534   4.377   8.098  1.00  0.00           X  
ATOM     48  H   ASP A   7       4.816   5.092   4.989  1.00  0.00           H  
ATOM     49  N   LEU A   8       7.968   5.529   4.792  1.00  0.00           N  
ATOM     50  CA  LEU A   8       9.296   5.689   4.219  1.00  0.00           C  
ATOM     51  C   LEU A   8       9.548   7.149   3.921  1.00  0.00           C  
ATOM     52  O   LEU A   8      10.639   7.662   4.182  1.00  0.00           O  
ATOM     53  CB  LEU A   8       9.446   4.844   2.947  1.00  0.00           C  
ATOM     54  CEN LEU A   8      10.184   3.526   2.649  1.00  0.00           X  
ATOM     55  H   LEU A   8       7.283   4.939   4.319  1.00  0.00           H  
ATOM     56  N   LEU A   9       8.522   7.838   3.430  1.00  0.00           N  
ATOM     57  CA  LEU A   9       8.665   9.223   3.041  1.00  0.00           C  
ATOM     58  C   LEU A   9       8.954  10.059   4.278  1.00  0.00           C  
ATOM     59  O   LEU A   9       9.814  10.943   4.241  1.00  0.00           O  
ATOM     60  CB  LEU A   9       7.402   9.718   2.325  1.00  0.00           C  
ATOM     61  CEN LEU A   9       7.084  10.004   0.845  1.00  0.00           X  
ATOM     62  H   LEU A   9       7.628   7.374   3.280  1.00  0.00           H  
ATOM     63  N   GLU A  10       8.246   9.787   5.385  1.00  0.00           N  
ATOM     64  CA  GLU A  10       8.502  10.580   6.582  1.00  0.00           C  
ATOM     65  C   GLU A  10       9.947  10.387   7.054  1.00  0.00           C  
ATOM     66  O   GLU A  10      10.624  11.368   7.376  1.00  0.00           O  
ATOM     67  CB  GLU A  10       7.522  10.204   7.696  1.00  0.00           C  
ATOM     68  CEN GLU A  10       6.099  10.518   8.579  1.00  0.00           X  
ATOM     69  H   GLU A  10       7.539   9.052   5.373  1.00  0.00           H  
ATOM     70  N   ASP A  11      10.450   9.145   7.054  1.00  0.00           N  
ATOM     71  CA  ASP A  11      11.805   8.923   7.546  1.00  0.00           C  
ATOM     72  C   ASP A  11      12.837   9.637   6.647  1.00  0.00           C  
ATOM     73  O   ASP A  11      13.809  10.205   7.157  1.00  0.00           O  
ATOM     74  CB  ASP A  11      12.106   7.424   7.621  1.00  0.00           C  
ATOM     75  CEN ASP A  11      12.114   6.658   8.292  1.00  0.00           X  
ATOM     76  H   ASP A  11       9.879   8.360   6.741  1.00  0.00           H  
ATOM     77  N   LEU A  12      12.619   9.651   5.326  1.00  0.00           N  
ATOM     78  CA  LEU A  12      13.569  10.285   4.404  1.00  0.00           C  
ATOM     79  C   LEU A  12      13.645  11.783   4.670  1.00  0.00           C  
ATOM     80  O   LEU A  12      14.723  12.381   4.649  1.00  0.00           O  
ATOM     81  CB  LEU A  12      13.167  10.019   2.948  1.00  0.00           C  
ATOM     82  CEN LEU A  12      13.728   9.080   1.863  1.00  0.00           X  
ATOM     83  H   LEU A  12      11.787   9.190   4.953  1.00  0.00           H  
ATOM     84  N   GLN A  13      12.488  12.399   4.922  1.00  0.00           N  
ATOM     85  CA  GLN A  13      12.457  13.822   5.222  1.00  0.00           C  
ATOM     86  C   GLN A  13      13.172  14.096   6.546  1.00  0.00           C  
ATOM     87  O   GLN A  13      13.916  15.075   6.663  1.00  0.00           O  
ATOM     88  CB  GLN A  13      11.014  14.329   5.288  1.00  0.00           C  
ATOM     89  CEN GLN A  13       9.766  15.179   4.411  1.00  0.00           X  
ATOM     90  H   GLN A  13      11.620  11.859   4.885  1.00  0.00           H  
ATOM     91  N   GLU A  14      12.997  13.205   7.535  1.00  0.00           N  
ATOM     92  CA  GLU A  14      13.671  13.405   8.816  1.00  0.00           C  
ATOM     93  C   GLU A  14      15.186  13.399   8.591  1.00  0.00           C  
ATOM     94  O   GLU A  14      15.897  14.266   9.103  1.00  0.00           O  
ATOM     95  CB  GLU A  14      13.269  12.324   9.822  1.00  0.00           C  
ATOM     96  CEN GLU A  14      12.333  11.822  11.154  1.00  0.00           X  
ATOM     97  H   GLU A  14      12.363  12.412   7.398  1.00  0.00           H  
ATOM     98  N   VAL A  15      15.675  12.472   7.755  1.00  0.00           N  
ATOM     99  CA  VAL A  15      17.097  12.421   7.440  1.00  0.00           C  
ATOM    100  C   VAL A  15      17.554  13.674   6.714  1.00  0.00           C  
ATOM    101  O   VAL A  15      18.626  14.206   7.006  1.00  0.00           O  
ATOM    102  CB  VAL A  15      17.440  11.191   6.578  1.00  0.00           C  
ATOM    103  CEN VAL A  15      17.755  10.579   6.587  1.00  0.00           X  
ATOM    104  H   VAL A  15      15.039  11.773   7.369  1.00  0.00           H  
ATOM    105  N   LEU A  16      16.740  14.165   5.784  1.00  0.00           N  
ATOM    106  CA  LEU A  16      17.086  15.365   5.038  1.00  0.00           C  
ATOM    107  C   LEU A  16      17.168  16.548   6.007  1.00  0.00           C  
ATOM    108  O   LEU A  16      18.107  17.351   5.948  1.00  0.00           O  
ATOM    109  CB  LEU A  16      16.058  15.629   3.930  1.00  0.00           C  
ATOM    110  CEN LEU A  16      16.098  15.445   2.401  1.00  0.00           X  
ATOM    111  H   LEU A  16      15.873  13.666   5.575  1.00  0.00           H  
ATOM    112  N   LYS A  17      16.210  16.633   6.935  1.00  0.00           N  
ATOM    113  CA  LYS A  17      16.253  17.694   7.936  1.00  0.00           C  
ATOM    114  C   LYS A  17      17.530  17.628   8.792  1.00  0.00           C  
ATOM    115  O   LYS A  17      18.190  18.648   9.018  1.00  0.00           O  
ATOM    116  CB  LYS A  17      15.015  17.621   8.831  1.00  0.00           C  
ATOM    117  CEN LYS A  17      13.111  18.382   9.353  1.00  0.00           X  
ATOM    118  H   LYS A  17      15.437  15.965   6.926  1.00  0.00           H  
ATOM    119  N   ASN A  18      17.910  16.430   9.239  1.00  0.00           N  
ATOM    120  CA  ASN A  18      19.144  16.290  10.000  1.00  0.00           C  
ATOM    121  C   ASN A  18      20.353  16.568   9.114  1.00  0.00           C  
ATOM    122  O   ASN A  18      21.298  17.240   9.543  1.00  0.00           O  
ATOM    123  CB  ASN A  18      19.257  14.916  10.634  1.00  0.00           C  
ATOM    124  CEN ASN A  18      19.019  14.454  11.546  1.00  0.00           X  
ATOM    125  H   ASN A  18      17.318  15.613   9.087  1.00  0.00           H  
ATOM    126  N   LEU A  19      20.296  16.109   7.859  1.00  0.00           N  
ATOM    127  CA  LEU A  19      21.392  16.307   6.921  1.00  0.00           C  
ATOM    128  C   LEU A  19      21.604  17.790   6.663  1.00  0.00           C  
ATOM    129  O   LEU A  19      22.735  18.257   6.611  1.00  0.00           O  
ATOM    130  CB  LEU A  19      21.115  15.566   5.607  1.00  0.00           C  
ATOM    131  CEN LEU A  19      21.674  14.263   5.003  1.00  0.00           X  
ATOM    132  H   LEU A  19      19.470  15.588   7.556  1.00  0.00           H  
ATOM    133  N   HIS A  20      20.522  18.562   6.592  1.00  0.00           N  
ATOM    134  CA  HIS A  20      20.671  19.989   6.325  1.00  0.00           C  
ATOM    135  C   HIS A  20      21.241  20.721   7.530  1.00  0.00           C  
ATOM    136  O   HIS A  20      22.110  21.588   7.398  1.00  0.00           O  
ATOM    137  CB  HIS A  20      19.328  20.609   5.926  1.00  0.00           C  
ATOM    138  CEN HIS A  20      18.618  20.932   4.734  1.00  0.00           X  
ATOM    139  H   HIS A  20      19.591  18.146   6.661  1.00  0.00           H  
ATOM    140  N   LYS A  21      20.756  20.368   8.714  1.00  0.00           N  
ATOM    141  CA  LYS A  21      21.084  21.106   9.923  1.00  0.00           C  
ATOM    142  C   LYS A  21      22.509  20.874  10.440  1.00  0.00           C  
ATOM    143  O   LYS A  21      23.144  21.808  10.941  1.00  0.00           O  
ATOM    144  CB  LYS A  21      20.078  20.753  11.020  1.00  0.00           C  
ATOM    145  CEN LYS A  21      18.364  21.282  12.142  1.00  0.00           X  
ATOM    146  H   LYS A  21      20.100  19.585   8.764  1.00  0.00           H  
ATOM    147  N   ASN A  22      23.011  19.641  10.334  1.00  0.00           N  
ATOM    148  CA  ASN A  22      24.246  19.258  11.016  1.00  0.00           C  
ATOM    149  C   ASN A  22      25.375  18.770  10.109  1.00  0.00           C  
ATOM    150  O   ASN A  22      26.098  17.831  10.455  1.00  0.00           O  
ATOM    151  CB  ASN A  22      23.958  18.199  12.064  1.00  0.00           C  
ATOM    152  CEN ASN A  22      23.706  18.154  13.082  1.00  0.00           X  
ATOM    153  H   ASN A  22      22.490  18.927   9.825  1.00  0.00           H  
ATOM    154  N   TRP A  23      25.523  19.375   8.945  1.00  0.00           N  
ATOM    155  CA  TRP A  23      26.629  19.012   8.077  1.00  0.00           C  
ATOM    156  C   TRP A  23      27.877  19.768   8.497  1.00  0.00           C  
ATOM    157  O   TRP A  23      27.863  20.995   8.574  1.00  0.00           O  
ATOM    158  CB  TRP A  23      26.292  19.307   6.614  1.00  0.00           C  
ATOM    159  CEN TRP A  23      26.081  18.530   5.057  1.00  0.00           X  
ATOM    160  H   TRP A  23      24.872  20.099   8.669  1.00  0.00           H  
ATOM    161  N   HIS A  24      28.960  19.046   8.760  1.00  0.00           N  
ATOM    162  CA  HIS A  24      30.202  19.688   9.180  1.00  0.00           C  
ATOM    163  C   HIS A  24      31.427  19.270   8.356  1.00  0.00           C  
ATOM    164  O   HIS A  24      32.553  19.645   8.682  1.00  0.00           O  
ATOM    165  CB  HIS A  24      30.461  19.397  10.662  1.00  0.00           C  
ATOM    166  CEN HIS A  24      30.213  20.008  11.925  1.00  0.00           X  
ATOM    167  H   HIS A  24      28.908  18.041   8.704  1.00  0.00           H  
ATOM    168  N   GLY A  25      31.215  18.487   7.300  1.00  0.00           N  
ATOM    169  CA  GLY A  25      32.308  17.896   6.519  1.00  0.00           C  
ATOM    170  C   GLY A  25      32.732  18.683   5.265  1.00  0.00           C  
ATOM    171  O   GLY A  25      33.605  18.243   4.515  1.00  0.00           O  
ATOM    172  CEN GLY A  25      32.308  17.896   6.519  1.00  0.00           X  
ATOM    173  H   GLY A  25      30.262  18.284   7.028  1.00  0.00           H  
ATOM    174  N   GLY A  26      32.082  19.819   5.007  1.00  0.00           N  
ATOM    175  CA  GLY A  26      32.446  20.727   3.908  1.00  0.00           C  
ATOM    176  C   GLY A  26      31.323  20.735   2.866  1.00  0.00           C  
ATOM    177  O   GLY A  26      30.896  19.671   2.404  1.00  0.00           O  
ATOM    178  CEN GLY A  26      32.446  20.727   3.908  1.00  0.00           X  
ATOM    179  H   GLY A  26      31.299  20.059   5.599  1.00  0.00           H  
ATOM    180  N   LYS A  27      30.893  21.921   2.430  1.00  0.00           N  
ATOM    181  CA  LYS A  27      29.842  22.012   1.404  1.00  0.00           C  
ATOM    182  C   LYS A  27      30.166  21.222   0.131  1.00  0.00           C  
ATOM    183  O   LYS A  27      29.267  20.769  -0.586  1.00  0.00           O  
ATOM    184  CB  LYS A  27      29.589  23.477   1.045  1.00  0.00           C  
ATOM    185  CEN LYS A  27      28.374  25.200   1.224  1.00  0.00           X  
ATOM    186  H   LYS A  27      31.254  22.769   2.845  1.00  0.00           H  
ATOM    187  N   ASP A  28      31.451  21.034  -0.149  1.00  0.00           N  
ATOM    188  CA  ASP A  28      31.862  20.325  -1.354  1.00  0.00           C  
ATOM    189  C   ASP A  28      31.414  18.858  -1.312  1.00  0.00           C  
ATOM    190  O   ASP A  28      31.111  18.261  -2.342  1.00  0.00           O  
ATOM    191  CB  ASP A  28      33.380  20.411  -1.531  1.00  0.00           C  
ATOM    192  CEN ASP A  28      34.081  20.952  -2.035  1.00  0.00           X  
ATOM    193  H   ASP A  28      32.150  21.391   0.485  1.00  0.00           H  
ATOM    194  N   ASN A  29      31.390  18.278  -0.106  1.00  0.00           N  
ATOM    195  CA  ASN A  29      30.959  16.901   0.106  1.00  0.00           C  
ATOM    196  C   ASN A  29      29.439  16.849   0.223  1.00  0.00           C  
ATOM    197  O   ASN A  29      28.777  15.963  -0.338  1.00  0.00           O  
ATOM    198  CB  ASN A  29      31.611  16.287   1.331  1.00  0.00           C  
ATOM    199  CEN ASN A  29      32.457  15.711   1.561  1.00  0.00           X  
ATOM    200  H   ASN A  29      31.640  18.823   0.714  1.00  0.00           H  
ATOM    201  N   LEU A  30      28.883  17.863   0.892  1.00  0.00           N  
ATOM    202  CA  LEU A  30      27.445  17.944   1.135  1.00  0.00           C  
ATOM    203  C   LEU A  30      26.697  17.854  -0.158  1.00  0.00           C  
ATOM    204  O   LEU A  30      25.784  17.051  -0.285  1.00  0.00           O  
ATOM    205  CB  LEU A  30      27.085  19.244   1.865  1.00  0.00           C  
ATOM    206  CEN LEU A  30      26.685  19.549   3.322  1.00  0.00           X  
ATOM    207  H   LEU A  30      29.499  18.584   1.275  1.00  0.00           H  
ATOM    208  N   HIS A  31      27.082  18.684  -1.122  1.00  0.00           N  
ATOM    209  CA  HIS A  31      26.321  18.803  -2.352  1.00  0.00           C  
ATOM    210  C   HIS A  31      25.882  17.432  -2.873  1.00  0.00           C  
ATOM    211  O   HIS A  31      24.708  17.245  -3.209  1.00  0.00           O  
ATOM    212  CB  HIS A  31      27.141  19.535  -3.419  1.00  0.00           C  
ATOM    213  CEN HIS A  31      27.297  20.861  -3.917  1.00  0.00           X  
ATOM    214  H   HIS A  31      27.898  19.282  -0.964  1.00  0.00           H  
ATOM    215  N   ASP A  32      26.789  16.450  -2.935  1.00  0.00           N  
ATOM    216  CA  ASP A  32      26.368  15.157  -3.476  1.00  0.00           C  
ATOM    217  C   ASP A  32      25.310  14.498  -2.594  1.00  0.00           C  
ATOM    218  O   ASP A  32      24.331  13.934  -3.098  1.00  0.00           O  
ATOM    219  CB  ASP A  32      27.572  14.225  -3.633  1.00  0.00           C  
ATOM    220  CEN ASP A  32      28.231  13.907  -4.342  1.00  0.00           X  
ATOM    221  H   ASP A  32      27.735  16.598  -2.602  1.00  0.00           H  
ATOM    222  N   VAL A  33      25.455  14.639  -1.276  1.00  0.00           N  
ATOM    223  CA  VAL A  33      24.507  14.008  -0.368  1.00  0.00           C  
ATOM    224  C   VAL A  33      23.115  14.589  -0.560  1.00  0.00           C  
ATOM    225  O   VAL A  33      22.119  13.854  -0.530  1.00  0.00           O  
ATOM    226  CB  VAL A  33      24.929  14.177   1.104  1.00  0.00           C  
ATOM    227  CEN VAL A  33      25.170  13.840   1.654  1.00  0.00           X  
ATOM    228  H   VAL A  33      26.253  15.159  -0.903  1.00  0.00           H  
ATOM    229  N   ASP A  34      23.046  15.906  -0.792  1.00  0.00           N  
ATOM    230  CA  ASP A  34      21.779  16.576  -0.992  1.00  0.00           C  
ATOM    231  C   ASP A  34      21.105  16.136  -2.260  1.00  0.00           C  
ATOM    232  O   ASP A  34      19.905  15.886  -2.250  1.00  0.00           O  
ATOM    233  CB  ASP A  34      21.974  18.094  -1.010  1.00  0.00           C  
ATOM    234  CEN ASP A  34      21.899  18.902  -0.394  1.00  0.00           X  
ATOM    235  H   ASP A  34      23.905  16.442  -0.833  1.00  0.00           H  
ATOM    236  N   ASN A  35      21.866  15.975  -3.342  1.00  0.00           N  
ATOM    237  CA  ASN A  35      21.253  15.533  -4.581  1.00  0.00           C  
ATOM    238  C   ASN A  35      20.636  14.154  -4.388  1.00  0.00           C  
ATOM    239  O   ASN A  35      19.501  13.910  -4.800  1.00  0.00           O  
ATOM    240  CB  ASN A  35      22.247  15.520  -5.727  1.00  0.00           C  
ATOM    241  CEN ASN A  35      22.566  16.162  -6.494  1.00  0.00           X  
ATOM    242  H   ASN A  35      22.857  16.217  -3.314  1.00  0.00           H  
ATOM    243  N   HIS A  36      21.359  13.271  -3.698  1.00  0.00           N  
ATOM    244  CA  HIS A  36      20.875  11.906  -3.532  1.00  0.00           C  
ATOM    245  C   HIS A  36      19.580  11.882  -2.715  1.00  0.00           C  
ATOM    246  O   HIS A  36      18.601  11.243  -3.103  1.00  0.00           O  
ATOM    247  CB  HIS A  36      21.940  11.033  -2.861  1.00  0.00           C  
ATOM    248  CEN HIS A  36      22.972  10.129  -3.246  1.00  0.00           X  
ATOM    249  H   HIS A  36      22.277  13.538  -3.335  1.00  0.00           H  
ATOM    250  N   LEU A  37      19.542  12.628  -1.617  1.00  0.00           N  
ATOM    251  CA  LEU A  37      18.312  12.730  -0.845  1.00  0.00           C  
ATOM    252  C   LEU A  37      17.190  13.276  -1.731  1.00  0.00           C  
ATOM    253  O   LEU A  37      16.077  12.748  -1.735  1.00  0.00           O  
ATOM    254  CB  LEU A  37      18.522  13.624   0.384  1.00  0.00           C  
ATOM    255  CEN LEU A  37      18.688  13.316   1.884  1.00  0.00           X  
ATOM    256  H   LEU A  37      20.385  13.103  -1.293  1.00  0.00           H  
ATOM    257  N   GLN A  38      17.486  14.336  -2.485  1.00  0.00           N  
ATOM    258  CA  GLN A  38      16.490  14.995  -3.316  1.00  0.00           C  
ATOM    259  C   GLN A  38      15.975  14.032  -4.380  1.00  0.00           C  
ATOM    260  O   GLN A  38      14.764  13.926  -4.571  1.00  0.00           O  
ATOM    261  CB  GLN A  38      17.077  16.244  -3.978  1.00  0.00           C  
ATOM    262  CEN GLN A  38      17.166  17.986  -3.897  1.00  0.00           X  
ATOM    263  H   GLN A  38      18.432  14.704  -2.479  1.00  0.00           H  
ATOM    264  N   ASN A  39      16.875  13.290  -5.051  1.00  0.00           N  
ATOM    265  CA  ASN A  39      16.431  12.378  -6.101  1.00  0.00           C  
ATOM    266  C   ASN A  39      15.532  11.297  -5.500  1.00  0.00           C  
ATOM    267  O   ASN A  39      14.493  10.965  -6.066  1.00  0.00           O  
ATOM    268  CB  ASN A  39      17.602  11.753  -6.837  1.00  0.00           C  
ATOM    269  CEN ASN A  39      18.175  11.940  -7.696  1.00  0.00           X  
ATOM    270  H   ASN A  39      17.873  13.385  -4.860  1.00  0.00           H  
ATOM    271  N   VAL A  40      15.882  10.814  -4.303  1.00  0.00           N  
ATOM    272  CA  VAL A  40      15.115   9.747  -3.663  1.00  0.00           C  
ATOM    273  C   VAL A  40      13.694  10.221  -3.371  1.00  0.00           C  
ATOM    274  O   VAL A  40      12.723   9.506  -3.628  1.00  0.00           O  
ATOM    275  CB  VAL A  40      15.774   9.275  -2.353  1.00  0.00           C  
ATOM    276  CEN VAL A  40      16.112   8.751  -2.060  1.00  0.00           X  
ATOM    277  H   VAL A  40      16.731  11.169  -3.850  1.00  0.00           H  
ATOM    278  N   ILE A  41      13.560  11.456  -2.898  1.00  0.00           N  
ATOM    279  CA  ILE A  41      12.245  12.006  -2.597  1.00  0.00           C  
ATOM    280  C   ILE A  41      11.390  12.130  -3.861  1.00  0.00           C  
ATOM    281  O   ILE A  41      10.201  11.780  -3.843  1.00  0.00           O  
ATOM    282  CB  ILE A  41      12.355  13.386  -1.923  1.00  0.00           C  
ATOM    283  CEN ILE A  41      12.482  13.908  -0.974  1.00  0.00           X  
ATOM    284  H   ILE A  41      14.401  12.011  -2.713  1.00  0.00           H  
ATOM    285  N   GLU A  42      11.984  12.609  -4.965  1.00  0.00           N  
ATOM    286  CA  GLU A  42      11.219  12.716  -6.204  1.00  0.00           C  
ATOM    287  C   GLU A  42      10.806  11.343  -6.727  1.00  0.00           C  
ATOM    288  O   GLU A  42       9.689  11.187  -7.220  1.00  0.00           O  
ATOM    289  CB  GLU A  42      12.029  13.460  -7.268  1.00  0.00           C  
ATOM    290  CEN GLU A  42      12.387  14.894  -8.116  1.00  0.00           X  
ATOM    291  H   GLU A  42      12.963  12.899  -4.932  1.00  0.00           H  
ATOM    292  N   ASP A  43      11.668  10.324  -6.576  1.00  0.00           N  
ATOM    293  CA  ASP A  43      11.310   8.988  -7.031  1.00  0.00           C  
ATOM    294  C   ASP A  43      10.216   8.356  -6.177  1.00  0.00           C  
ATOM    295  O   ASP A  43       9.306   7.722  -6.715  1.00  0.00           O  
ATOM    296  CB  ASP A  43      12.547   8.086  -7.041  1.00  0.00           C  
ATOM    297  CEN ASP A  43      13.259   7.739  -7.681  1.00  0.00           X  
ATOM    298  H   ASP A  43      12.588  10.492  -6.168  1.00  0.00           H  
ATOM    299  N   ILE A  44      10.252   8.579  -4.862  1.00  0.00           N  
ATOM    300  CA  ILE A  44       9.209   8.029  -4.010  1.00  0.00           C  
ATOM    301  C   ILE A  44       7.881   8.679  -4.353  1.00  0.00           C  
ATOM    302  O   ILE A  44       6.852   8.004  -4.428  1.00  0.00           O  
ATOM    303  CB  ILE A  44       9.514   8.238  -2.515  1.00  0.00           C  
ATOM    304  CEN ILE A  44      10.023   7.828  -1.643  1.00  0.00           X  
ATOM    305  H   ILE A  44      11.026   9.105  -4.452  1.00  0.00           H  
ATOM    306  N   HIS A  45       7.897   9.994  -4.578  1.00  0.00           N  
ATOM    307  CA  HIS A  45       6.680  10.687  -4.961  1.00  0.00           C  
ATOM    308  C   HIS A  45       6.160  10.139  -6.286  1.00  0.00           C  
ATOM    309  O   HIS A  45       4.972   9.822  -6.411  1.00  0.00           O  
ATOM    310  CB  HIS A  45       6.921  12.196  -5.066  1.00  0.00           C  
ATOM    311  CEN HIS A  45       6.766  13.357  -4.253  1.00  0.00           X  
ATOM    312  H   HIS A  45       8.766  10.520  -4.473  1.00  0.00           H  
ATOM    313  N   ASP A  46       7.042  10.009  -7.282  1.00  0.00           N  
ATOM    314  CA  ASP A  46       6.585   9.514  -8.567  1.00  0.00           C  
ATOM    315  C   ASP A  46       5.973   8.125  -8.438  1.00  0.00           C  
ATOM    316  O   ASP A  46       4.938   7.855  -9.052  1.00  0.00           O  
ATOM    317  CB  ASP A  46       7.740   9.491  -9.571  1.00  0.00           C  
ATOM    318  CEN ASP A  46       8.135  10.050 -10.325  1.00  0.00           X  
ATOM    319  H   ASP A  46       8.017  10.272  -7.143  1.00  0.00           H  
ATOM    320  N   PHE A  47       6.555   7.267  -7.598  1.00  0.00           N  
ATOM    321  CA  PHE A  47       6.029   5.918  -7.429  1.00  0.00           C  
ATOM    322  C   PHE A  47       4.585   5.988  -6.940  1.00  0.00           C  
ATOM    323  O   PHE A  47       3.686   5.390  -7.535  1.00  0.00           O  
ATOM    324  CB  PHE A  47       6.889   5.117  -6.450  1.00  0.00           C  
ATOM    325  CEN PHE A  47       8.050   4.032  -6.500  1.00  0.00           X  
ATOM    326  H   PHE A  47       7.393   7.538  -7.080  1.00  0.00           H  
ATOM    327  N   MET A  48       4.352   6.742  -5.858  1.00  0.00           N  
ATOM    328  CA  MET A  48       3.094   6.665  -5.121  1.00  0.00           C  
ATOM    329  C   MET A  48       1.899   7.109  -5.953  1.00  0.00           C  
ATOM    330  O   MET A  48       0.780   6.627  -5.753  1.00  0.00           O  
ATOM    331  CB  MET A  48       3.184   7.510  -3.852  1.00  0.00           C  
ATOM    332  CEN MET A  48       3.292   7.393  -2.104  1.00  0.00           X  
ATOM    333  H   MET A  48       5.084   7.373  -5.526  1.00  0.00           H  
ATOM    334  N   GLN A  49       2.137   7.987  -6.921  1.00  0.00           N  
ATOM    335  CA  GLN A  49       1.091   8.809  -7.508  1.00  0.00           C  
ATOM    336  C   GLN A  49       0.595   8.254  -8.855  1.00  0.00           C  
ATOM    337  O   GLN A  49      -0.158   8.924  -9.563  1.00  0.00           O  
ATOM    338  CB  GLN A  49       1.599  10.241  -7.695  1.00  0.00           C  
ATOM    339  CEN GLN A  49       1.595  11.849  -7.015  1.00  0.00           X  
ATOM    340  H   GLN A  49       3.105   8.129  -7.223  1.00  0.00           H  
ATOM    341  N   GLY A  50       1.022   7.037  -9.220  1.00  0.00           N  
ATOM    342  CA  GLY A  50       0.694   6.436 -10.513  1.00  0.00           C  
ATOM    343  C   GLY A  50       1.835   6.492 -11.531  1.00  0.00           C  
ATOM    344  O   GLY A  50       1.783   5.843 -12.579  1.00  0.00           O  
ATOM    345  CEN GLY A  50       0.694   6.436 -10.513  1.00  0.00           X  
ATOM    346  H   GLY A  50       1.597   6.483  -8.584  1.00  0.00           H  
ATOM    347  N   GLY A  51       2.888   7.242 -11.231  1.00  0.00           N  
ATOM    348  CA  GLY A  51       4.026   7.411 -12.128  1.00  0.00           C  
ATOM    349  C   GLY A  51       5.178   6.470 -11.775  1.00  0.00           C  
ATOM    350  O   GLY A  51       6.239   6.915 -11.334  1.00  0.00           O  
ATOM    351  CEN GLY A  51       4.026   7.411 -12.128  1.00  0.00           X  
ATOM    352  H   GLY A  51       2.931   7.694 -10.323  1.00  0.00           H  
ATOM    353  N   GLY A  52       4.970   5.172 -11.954  1.00  0.00           N  
ATOM    354  CA  GLY A  52       6.054   4.229 -11.712  1.00  0.00           C  
ATOM    355  C   GLY A  52       5.829   2.826 -12.261  1.00  0.00           C  
ATOM    356  O   GLY A  52       4.722   2.446 -12.642  1.00  0.00           O  
ATOM    357  CEN GLY A  52       6.054   4.229 -11.712  1.00  0.00           X  
ATOM    358  H   GLY A  52       4.036   4.877 -12.241  1.00  0.00           H  
ATOM    359  N   SER A  53       6.917   2.070 -12.300  1.00  0.00           N  
ATOM    360  CA  SER A  53       6.977   0.733 -12.875  1.00  0.00           C  
ATOM    361  C   SER A  53       8.184  -0.011 -12.310  1.00  0.00           C  
ATOM    362  O   SER A  53       8.968   0.570 -11.554  1.00  0.00           O  
ATOM    363  CB  SER A  53       7.047   0.807 -14.388  1.00  0.00           C  
ATOM    364  CEN SER A  53       7.176   0.994 -14.882  1.00  0.00           X  
ATOM    365  H   SER A  53       7.764   2.463 -11.917  1.00  0.00           H  
ATOM    366  N   GLY A  54       8.377  -1.270 -12.709  1.00  0.00           N  
ATOM    367  CA  GLY A  54       9.525  -2.037 -12.217  1.00  0.00           C  
ATOM    368  C   GLY A  54      10.851  -1.301 -12.443  1.00  0.00           C  
ATOM    369  O   GLY A  54      11.772  -1.433 -11.642  1.00  0.00           O  
ATOM    370  CEN GLY A  54       9.525  -2.037 -12.217  1.00  0.00           X  
ATOM    371  H   GLY A  54       7.722  -1.701 -13.346  1.00  0.00           H  
ATOM    372  N   GLY A  55      10.937  -0.510 -13.519  1.00  0.00           N  
ATOM    373  CA  GLY A  55      12.124   0.304 -13.795  1.00  0.00           C  
ATOM    374  C   GLY A  55      12.335   1.382 -12.728  1.00  0.00           C  
ATOM    375  O   GLY A  55      13.469   1.708 -12.369  1.00  0.00           O  
ATOM    376  CEN GLY A  55      12.124   0.304 -13.795  1.00  0.00           X  
ATOM    377  H   GLY A  55      10.156  -0.470 -14.156  1.00  0.00           H  
ATOM    378  N   LYS A  56      11.234   1.950 -12.231  1.00  0.00           N  
ATOM    379  CA  LYS A  56      11.286   2.956 -11.188  1.00  0.00           C  
ATOM    380  C   LYS A  56      11.807   2.284  -9.945  1.00  0.00           C  
ATOM    381  O   LYS A  56      12.625   2.851  -9.220  1.00  0.00           O  
ATOM    382  CB  LYS A  56       9.914   3.584 -10.937  1.00  0.00           C  
ATOM    383  CEN LYS A  56       8.616   5.241 -11.148  1.00  0.00           X  
ATOM    384  H   LYS A  56      10.324   1.643 -12.554  1.00  0.00           H  
ATOM    385  N   LEU A  57      11.347   1.055  -9.706  1.00  0.00           N  
ATOM    386  CA  LEU A  57      11.796   0.372  -8.508  1.00  0.00           C  
ATOM    387  C   LEU A  57      13.318   0.144  -8.598  1.00  0.00           C  
ATOM    388  O   LEU A  57      14.047   0.401  -7.647  1.00  0.00           O  
ATOM    389  CB  LEU A  57      11.044  -0.954  -8.333  1.00  0.00           C  
ATOM    390  CEN LEU A  57       9.906  -1.394  -7.394  1.00  0.00           X  
ATOM    391  H   LEU A  57      10.688   0.624 -10.359  1.00  0.00           H  
ATOM    392  N   GLN A  58      13.826  -0.312  -9.744  1.00  0.00           N  
ATOM    393  CA  GLN A  58      15.260  -0.586  -9.819  1.00  0.00           C  
ATOM    394  C   GLN A  58      16.082   0.698  -9.641  1.00  0.00           C  
ATOM    395  O   GLN A  58      17.097   0.696  -8.930  1.00  0.00           O  
ATOM    396  CB  GLN A  58      15.608  -1.243 -11.157  1.00  0.00           C  
ATOM    397  CEN GLN A  58      15.952  -2.762 -11.946  1.00  0.00           X  
ATOM    398  H   GLN A  58      13.215  -0.501 -10.538  1.00  0.00           H  
ATOM    399  N   GLU A  59      15.614   1.816 -10.219  1.00  0.00           N  
ATOM    400  CA  GLU A  59      16.367   3.066 -10.089  1.00  0.00           C  
ATOM    401  C   GLU A  59      16.343   3.544  -8.642  1.00  0.00           C  
ATOM    402  O   GLU A  59      17.368   3.965  -8.093  1.00  0.00           O  
ATOM    403  CB  GLU A  59      15.798   4.145 -11.013  1.00  0.00           C  
ATOM    404  CEN GLU A  59      15.867   5.029 -12.468  1.00  0.00           X  
ATOM    405  H   GLU A  59      14.763   1.786 -10.786  1.00  0.00           H  
ATOM    406  N   MET A  60      15.173   3.420  -8.016  1.00  0.00           N  
ATOM    407  CA  MET A  60      14.962   3.827  -6.639  1.00  0.00           C  
ATOM    408  C   MET A  60      15.870   3.039  -5.715  1.00  0.00           C  
ATOM    409  O   MET A  60      16.476   3.603  -4.807  1.00  0.00           O  
ATOM    410  CB  MET A  60      13.499   3.635  -6.243  1.00  0.00           C  
ATOM    411  CEN MET A  60      12.033   4.517  -5.856  1.00  0.00           X  
ATOM    412  H   MET A  60      14.378   3.050  -8.537  1.00  0.00           H  
ATOM    413  N   MET A  61      15.957   1.728  -5.948  1.00  0.00           N  
ATOM    414  CA  MET A  61      16.794   0.882  -5.123  1.00  0.00           C  
ATOM    415  C   MET A  61      18.265   1.177  -5.335  1.00  0.00           C  
ATOM    416  O   MET A  61      19.036   1.202  -4.373  1.00  0.00           O  
ATOM    417  CB  MET A  61      16.504  -0.589  -5.417  1.00  0.00           C  
ATOM    418  CEN MET A  61      15.770  -2.028  -4.733  1.00  0.00           X  
ATOM    419  H   MET A  61      15.400   1.315  -6.698  1.00  0.00           H  
ATOM    420  N   LYS A  62      18.668   1.476  -6.563  1.00  0.00           N  
ATOM    421  CA  LYS A  62      20.070   1.795  -6.763  1.00  0.00           C  
ATOM    422  C   LYS A  62      20.410   3.098  -6.028  1.00  0.00           C  
ATOM    423  O   LYS A  62      21.454   3.192  -5.371  1.00  0.00           O  
ATOM    424  CB  LYS A  62      20.391   1.914  -8.254  1.00  0.00           C  
ATOM    425  CEN LYS A  62      21.259   1.073  -9.990  1.00  0.00           X  
ATOM    426  H   LYS A  62      18.010   1.443  -7.347  1.00  0.00           H  
ATOM    427  N   GLU A  63      19.504   4.084  -6.086  1.00  0.00           N  
ATOM    428  CA  GLU A  63      19.754   5.390  -5.471  1.00  0.00           C  
ATOM    429  C   GLU A  63      19.851   5.257  -3.943  1.00  0.00           C  
ATOM    430  O   GLU A  63      20.667   5.917  -3.292  1.00  0.00           O  
ATOM    431  CB  GLU A  63      18.653   6.383  -5.850  1.00  0.00           C  
ATOM    432  CEN GLU A  63      18.094   7.670  -6.816  1.00  0.00           X  
ATOM    433  H   GLU A  63      18.628   3.922  -6.591  1.00  0.00           H  
ATOM    434  N   PHE A  64      19.035   4.381  -3.375  1.00  0.00           N  
ATOM    435  CA  PHE A  64      19.030   4.148  -1.943  1.00  0.00           C  
ATOM    436  C   PHE A  64      20.385   3.555  -1.544  1.00  0.00           C  
ATOM    437  O   PHE A  64      20.978   3.975  -0.546  1.00  0.00           O  
ATOM    438  CB  PHE A  64      17.884   3.217  -1.543  1.00  0.00           C  
ATOM    439  CEN PHE A  64      16.419   3.328  -0.935  1.00  0.00           X  
ATOM    440  H   PHE A  64      18.352   3.900  -3.956  1.00  0.00           H  
ATOM    441  N   GLN A  65      20.896   2.590  -2.321  1.00  0.00           N  
ATOM    442  CA  GLN A  65      22.165   1.977  -1.946  1.00  0.00           C  
ATOM    443  C   GLN A  65      23.245   3.056  -1.936  1.00  0.00           C  
ATOM    444  O   GLN A  65      24.021   3.144  -0.989  1.00  0.00           O  
ATOM    445  CB  GLN A  65      22.543   0.853  -2.914  1.00  0.00           C  
ATOM    446  CEN GLN A  65      22.580  -0.879  -3.134  1.00  0.00           X  
ATOM    447  H   GLN A  65      20.406   2.291  -3.166  1.00  0.00           H  
ATOM    448  N   GLN A  66      23.258   3.929  -2.952  1.00  0.00           N  
ATOM    449  CA  GLN A  66      24.311   4.936  -3.021  1.00  0.00           C  
ATOM    450  C   GLN A  66      24.233   5.838  -1.785  1.00  0.00           C  
ATOM    451  O   GLN A  66      25.261   6.118  -1.172  1.00  0.00           O  
ATOM    452  CB  GLN A  66      24.184   5.772  -4.297  1.00  0.00           C  
ATOM    453  CEN GLN A  66      24.811   6.005  -5.910  1.00  0.00           X  
ATOM    454  H   GLN A  66      22.560   3.862  -3.695  1.00  0.00           H  
ATOM    455  N   VAL A  67      23.016   6.222  -1.366  1.00  0.00           N  
ATOM    456  CA  VAL A  67      22.885   7.133  -0.221  1.00  0.00           C  
ATOM    457  C   VAL A  67      23.440   6.470   1.038  1.00  0.00           C  
ATOM    458  O   VAL A  67      24.122   7.109   1.839  1.00  0.00           O  
ATOM    459  CB  VAL A  67      21.421   7.545   0.024  1.00  0.00           C  
ATOM    460  CEN VAL A  67      20.980   8.073  -0.015  1.00  0.00           X  
ATOM    461  H   VAL A  67      22.192   5.903  -1.876  1.00  0.00           H  
ATOM    462  N   LEU A  68      23.216   5.169   1.200  1.00  0.00           N  
ATOM    463  CA  LEU A  68      23.782   4.496   2.368  1.00  0.00           C  
ATOM    464  C   LEU A  68      25.299   4.518   2.401  1.00  0.00           C  
ATOM    465  O   LEU A  68      25.903   4.812   3.443  1.00  0.00           O  
ATOM    466  CB  LEU A  68      23.286   3.045   2.420  1.00  0.00           C  
ATOM    467  CEN LEU A  68      22.220   2.335   3.276  1.00  0.00           X  
ATOM    468  H   LEU A  68      22.653   4.666   0.510  1.00  0.00           H  
ATOM    469  N   ASP A  69      25.930   4.251   1.267  1.00  0.00           N  
ATOM    470  CA  ASP A  69      27.379   4.250   1.251  1.00  0.00           C  
ATOM    471  C   ASP A  69      27.910   5.631   1.640  1.00  0.00           C  
ATOM    472  O   ASP A  69      28.836   5.743   2.451  1.00  0.00           O  
ATOM    473  CB  ASP A  69      27.902   3.841  -0.128  1.00  0.00           C  
ATOM    474  CEN ASP A  69      28.255   3.023  -0.622  1.00  0.00           X  
ATOM    475  H   ASP A  69      25.395   4.010   0.432  1.00  0.00           H  
ATOM    476  N   GLU A  70      27.298   6.690   1.105  1.00  0.00           N  
ATOM    477  CA  GLU A  70      27.788   8.032   1.378  1.00  0.00           C  
ATOM    478  C   GLU A  70      27.647   8.384   2.850  1.00  0.00           C  
ATOM    479  O   GLU A  70      28.574   8.945   3.437  1.00  0.00           O  
ATOM    480  CB  GLU A  70      27.044   9.057   0.519  1.00  0.00           C  
ATOM    481  CEN GLU A  70      26.975  10.057  -0.859  1.00  0.00           X  
ATOM    482  H   GLU A  70      26.501   6.556   0.484  1.00  0.00           H  
ATOM    483  N   LEU A  71      26.554   7.960   3.485  1.00  0.00           N  
ATOM    484  CA  LEU A  71      26.355   8.282   4.888  1.00  0.00           C  
ATOM    485  C   LEU A  71      27.400   7.604   5.745  1.00  0.00           C  
ATOM    486  O   LEU A  71      27.942   8.205   6.671  1.00  0.00           O  
ATOM    487  CB  LEU A  71      24.947   7.872   5.338  1.00  0.00           C  
ATOM    488  CEN LEU A  71      23.665   8.677   5.624  1.00  0.00           X  
ATOM    489  H   LEU A  71      25.828   7.453   2.971  1.00  0.00           H  
ATOM    490  N   ASN A  72      27.738   6.361   5.405  1.00  0.00           N  
ATOM    491  CA  ASN A  72      28.690   5.610   6.209  1.00  0.00           C  
ATOM    492  C   ASN A  72      30.082   6.240   6.117  1.00  0.00           C  
ATOM    493  O   ASN A  72      30.803   6.345   7.114  1.00  0.00           O  
ATOM    494  CB  ASN A  72      28.737   4.150   5.797  1.00  0.00           C  
ATOM    495  CEN ASN A  72      28.278   3.246   6.068  1.00  0.00           X  
ATOM    496  H   ASN A  72      27.297   5.906   4.604  1.00  0.00           H  
ATOM    497  N   ASN A  73      30.453   6.688   4.917  1.00  0.00           N  
ATOM    498  CA  ASN A  73      31.769   7.261   4.689  1.00  0.00           C  
ATOM    499  C   ASN A  73      31.941   8.660   5.295  1.00  0.00           C  
ATOM    500  O   ASN A  73      33.040   9.014   5.734  1.00  0.00           O  
ATOM    501  CB  ASN A  73      32.082   7.300   3.204  1.00  0.00           C  
ATOM    502  CEN ASN A  73      32.540   6.687   2.486  1.00  0.00           X  
ATOM    503  H   ASN A  73      29.815   6.587   4.128  1.00  0.00           H  
ATOM    504  N   HIS A  74      30.871   9.460   5.320  1.00  0.00           N  
ATOM    505  CA  HIS A  74      30.972  10.838   5.802  1.00  0.00           C  
ATOM    506  C   HIS A  74      30.713  11.032   7.301  1.00  0.00           C  
ATOM    507  O   HIS A  74      31.204  11.992   7.899  1.00  0.00           O  
ATOM    508  CB  HIS A  74      30.006  11.726   5.010  1.00  0.00           C  
ATOM    509  CEN HIS A  74      30.032  12.559   3.855  1.00  0.00           X  
ATOM    510  H   HIS A  74      29.987   9.119   4.939  1.00  0.00           H  
ATOM    511  N   LEU A  75      29.948  10.141   7.912  1.00  0.00           N  
ATOM    512  CA  LEU A  75      29.591  10.266   9.319  1.00  0.00           C  
ATOM    513  C   LEU A  75      30.792   9.954  10.216  1.00  0.00           C  
ATOM    514  O   LEU A  75      31.208   8.804  10.339  1.00  0.00           O  
ATOM    515  CB  LEU A  75      28.415   9.340   9.650  1.00  0.00           C  
ATOM    516  CEN LEU A  75      26.915   9.599   9.887  1.00  0.00           X  
ATOM    517  H   LEU A  75      29.561   9.355   7.392  1.00  0.00           H  
ATOM    518  N   GLN A  76      31.352  10.999  10.821  1.00  0.00           N  
ATOM    519  CA  GLN A  76      32.548  10.885  11.659  1.00  0.00           C  
ATOM    520  C   GLN A  76      32.443  10.794  13.188  1.00  0.00           C  
ATOM    521  O   GLN A  76      31.595  11.408  13.861  1.00  0.00           O  
ATOM    522  CB  GLN A  76      33.451  12.079  11.337  1.00  0.00           C  
ATOM    523  CEN GLN A  76      34.810  12.614  10.380  1.00  0.00           X  
ATOM    524  H   GLN A  76      30.979  11.919  10.631  1.00  0.00           H  
ATOM    525  N   GLY A  77      33.391  10.019  13.708  1.00  0.00           N  
ATOM    526  CA  GLY A  77      33.595   9.810  15.124  1.00  0.00           C  
ATOM    527  C   GLY A  77      32.418   9.184  15.830  1.00  0.00           C  
ATOM    528  O   GLY A  77      31.787   8.248  15.329  1.00  0.00           O  
ATOM    529  CEN GLY A  77      33.595   9.810  15.124  1.00  0.00           X  
ATOM    530  H   GLY A  77      34.039   9.577  13.066  1.00  0.00           H  
ATOM    531  N   GLY A  78      32.180   9.706  17.023  1.00  0.00           N  
ATOM    532  CA  GLY A  78      31.140   9.263  17.921  1.00  0.00           C  
ATOM    533  C   GLY A  78      29.870  10.098  17.852  1.00  0.00           C  
ATOM    534  O   GLY A  78      29.111  10.117  18.819  1.00  0.00           O  
ATOM    535  CEN GLY A  78      31.140   9.263  17.921  1.00  0.00           X  
ATOM    536  H   GLY A  78      32.770  10.468  17.329  1.00  0.00           H  
ATOM    537  N   LYS A  79      29.644  10.864  16.776  1.00  0.00           N  
ATOM    538  CA  LYS A  79      28.508  11.785  16.875  1.00  0.00           C  
ATOM    539  C   LYS A  79      27.192  10.998  16.965  1.00  0.00           C  
ATOM    540  O   LYS A  79      26.772  10.358  15.998  1.00  0.00           O  
ATOM    541  CB  LYS A  79      28.479  12.738  15.678  1.00  0.00           C  
ATOM    542  CEN LYS A  79      28.829  14.673  14.897  1.00  0.00           X  
ATOM    543  H   LYS A  79      30.215  10.806  15.921  1.00  0.00           H  
ATOM    544  N   HIS A  80      26.502  11.120  18.104  1.00  0.00           N  
ATOM    545  CA  HIS A  80      25.195  10.486  18.262  1.00  0.00           C  
ATOM    546  C   HIS A  80      24.250  10.794  17.126  1.00  0.00           C  
ATOM    547  O   HIS A  80      23.476   9.932  16.713  1.00  0.00           O  
ATOM    548  CB  HIS A  80      24.551  10.909  19.585  1.00  0.00           C  
ATOM    549  CEN HIS A  80      24.445  10.422  20.920  1.00  0.00           X  
ATOM    550  H   HIS A  80      26.937  11.578  18.892  1.00  0.00           H  
ATOM    551  N   THR A  81      24.320  12.003  16.585  1.00  0.00           N  
ATOM    552  CA  THR A  81      23.442  12.341  15.476  1.00  0.00           C  
ATOM    553  C   THR A  81      23.748  11.453  14.289  1.00  0.00           C  
ATOM    554  O   THR A  81      22.841  11.004  13.590  1.00  0.00           O  
ATOM    555  CB  THR A  81      23.582  13.817  15.057  1.00  0.00           C  
ATOM    556  CEN THR A  81      23.549  14.389  15.172  1.00  0.00           X  
ATOM    557  H   THR A  81      24.961  12.683  16.958  1.00  0.00           H  
ATOM    558  N   VAL A  82      25.023  11.180  14.074  1.00  0.00           N  
ATOM    559  CA  VAL A  82      25.448  10.389  12.941  1.00  0.00           C  
ATOM    560  C   VAL A  82      25.023   8.961  13.082  1.00  0.00           C  
ATOM    561  O   VAL A  82      24.585   8.339  12.111  1.00  0.00           O  
ATOM    562  CB  VAL A  82      26.976  10.437  12.754  1.00  0.00           C  
ATOM    563  CEN VAL A  82      27.478  10.681  12.350  1.00  0.00           X  
ATOM    564  H   VAL A  82      25.716  11.517  14.725  1.00  0.00           H  
ATOM    565  N   HIS A  83      25.124   8.434  14.302  1.00  0.00           N  
ATOM    566  CA  HIS A  83      24.725   7.063  14.517  1.00  0.00           C  
ATOM    567  C   HIS A  83      23.242   6.918  14.219  1.00  0.00           C  
ATOM    568  O   HIS A  83      22.839   5.981  13.532  1.00  0.00           O  
ATOM    569  CB  HIS A  83      25.033   6.618  15.950  1.00  0.00           C  
ATOM    570  CEN HIS A  83      26.063   5.925  16.650  1.00  0.00           X  
ATOM    571  H   HIS A  83      25.515   8.990  15.071  1.00  0.00           H  
ATOM    572  N   HIS A  84      22.436   7.876  14.679  1.00  0.00           N  
ATOM    573  CA  HIS A  84      21.002   7.798  14.481  1.00  0.00           C  
ATOM    574  C   HIS A  84      20.661   7.846  12.995  1.00  0.00           C  
ATOM    575  O   HIS A  84      19.844   7.059  12.515  1.00  0.00           O  
ATOM    576  CB  HIS A  84      20.290   8.930  15.228  1.00  0.00           C  
ATOM    577  CEN HIS A  84      19.640   9.136  16.479  1.00  0.00           X  
ATOM    578  H   HIS A  84      22.826   8.651  15.217  1.00  0.00           H  
ATOM    579  N   ILE A  85      21.308   8.730  12.238  1.00  0.00           N  
ATOM    580  CA  ILE A  85      20.982   8.835  10.828  1.00  0.00           C  
ATOM    581  C   ILE A  85      21.348   7.544  10.112  1.00  0.00           C  
ATOM    582  O   ILE A  85      20.618   7.095   9.224  1.00  0.00           O  
ATOM    583  CB  ILE A  85      21.708  10.016  10.159  1.00  0.00           C  
ATOM    584  CEN ILE A  85      21.666  11.085   9.946  1.00  0.00           X  
ATOM    585  H   ILE A  85      22.006   9.348  12.657  1.00  0.00           H  
ATOM    586  N   GLU A  86      22.459   6.917  10.501  1.00  0.00           N  
ATOM    587  CA  GLU A  86      22.869   5.702   9.820  1.00  0.00           C  
ATOM    588  C   GLU A  86      21.820   4.597  10.031  1.00  0.00           C  
ATOM    589  O   GLU A  86      21.436   3.910   9.082  1.00  0.00           O  
ATOM    590  CB  GLU A  86      24.242   5.245  10.318  1.00  0.00           C  
ATOM    591  CEN GLU A  86      25.932   5.159  10.118  1.00  0.00           X  
ATOM    592  H   GLU A  86      23.019   7.294  11.268  1.00  0.00           H  
ATOM    593  N   GLN A  87      21.323   4.449  11.271  1.00  0.00           N  
ATOM    594  CA  GLN A  87      20.321   3.428  11.575  1.00  0.00           C  
ATOM    595  C   GLN A  87      19.037   3.652  10.787  1.00  0.00           C  
ATOM    596  O   GLN A  87      18.469   2.697  10.246  1.00  0.00           O  
ATOM    597  CB  GLN A  87      20.007   3.416  13.074  1.00  0.00           C  
ATOM    598  CEN GLN A  87      20.322   2.600  14.584  1.00  0.00           X  
ATOM    599  H   GLN A  87      21.679   5.034  12.027  1.00  0.00           H  
ATOM    600  N   ASN A  88      18.601   4.913  10.677  1.00  0.00           N  
ATOM    601  CA  ASN A  88      17.357   5.228   9.987  1.00  0.00           C  
ATOM    602  C   ASN A  88      17.476   4.876   8.520  1.00  0.00           C  
ATOM    603  O   ASN A  88      16.559   4.303   7.931  1.00  0.00           O  
ATOM    604  CB  ASN A  88      16.971   6.686  10.152  1.00  0.00           C  
ATOM    605  CEN ASN A  88      16.378   7.271  10.791  1.00  0.00           X  
ATOM    606  H   ASN A  88      19.123   5.663  11.127  1.00  0.00           H  
ATOM    607  N   ILE A  89      18.633   5.158   7.941  1.00  0.00           N  
ATOM    608  CA  ILE A  89      18.833   4.913   6.531  1.00  0.00           C  
ATOM    609  C   ILE A  89      18.796   3.417   6.262  1.00  0.00           C  
ATOM    610  O   ILE A  89      18.202   2.986   5.275  1.00  0.00           O  
ATOM    611  CB  ILE A  89      20.168   5.496   6.033  1.00  0.00           C  
ATOM    612  CEN ILE A  89      20.665   6.388   5.649  1.00  0.00           X  
ATOM    613  H   ILE A  89      19.377   5.595   8.487  1.00  0.00           H  
ATOM    614  N   LYS A  90      19.430   2.615   7.133  1.00  0.00           N  
ATOM    615  CA  LYS A  90      19.404   1.165   6.947  1.00  0.00           C  
ATOM    616  C   LYS A  90      17.974   0.629   6.986  1.00  0.00           C  
ATOM    617  O   LYS A  90      17.589  -0.168   6.131  1.00  0.00           O  
ATOM    618  CB  LYS A  90      20.254   0.473   8.014  1.00  0.00           C  
ATOM    619  CEN LYS A  90      22.050  -0.515   8.536  1.00  0.00           X  
ATOM    620  H   LYS A  90      19.929   3.014   7.926  1.00  0.00           H  
ATOM    621  N   GLU A  91      17.148   1.097   7.926  1.00  0.00           N  
ATOM    622  CA  GLU A  91      15.789   0.572   7.973  1.00  0.00           C  
ATOM    623  C   GLU A  91      15.040   0.930   6.690  1.00  0.00           C  
ATOM    624  O   GLU A  91      14.328   0.095   6.121  1.00  0.00           O  
ATOM    625  CB  GLU A  91      15.043   1.112   9.195  1.00  0.00           C  
ATOM    626  CEN GLU A  91      14.479   0.908  10.790  1.00  0.00           X  
ATOM    627  H   GLU A  91      17.466   1.782   8.608  1.00  0.00           H  
ATOM    628  N   ILE A  92      15.252   2.151   6.194  1.00  0.00           N  
ATOM    629  CA  ILE A  92      14.537   2.617   5.014  1.00  0.00           C  
ATOM    630  C   ILE A  92      14.886   1.739   3.828  1.00  0.00           C  
ATOM    631  O   ILE A  92      14.014   1.401   3.028  1.00  0.00           O  
ATOM    632  CB  ILE A  92      14.864   4.084   4.681  1.00  0.00           C  
ATOM    633  CEN ILE A  92      14.603   5.124   4.879  1.00  0.00           X  
ATOM    634  H   ILE A  92      15.895   2.784   6.677  1.00  0.00           H  
ATOM    635  N   PHE A  93      16.162   1.364   3.723  1.00  0.00           N  
ATOM    636  CA  PHE A  93      16.675   0.547   2.633  1.00  0.00           C  
ATOM    637  C   PHE A  93      15.954  -0.786   2.628  1.00  0.00           C  
ATOM    638  O   PHE A  93      15.437  -1.215   1.598  1.00  0.00           O  
ATOM    639  CB  PHE A  93      18.185   0.340   2.764  1.00  0.00           C  
ATOM    640  CEN PHE A  93      19.525   0.942   2.155  1.00  0.00           X  
ATOM    641  H   PHE A  93      16.820   1.677   4.431  1.00  0.00           H  
ATOM    642  N   HIS A  94      15.875  -1.425   3.791  1.00  0.00           N  
ATOM    643  CA  HIS A  94      15.204  -2.709   3.889  1.00  0.00           C  
ATOM    644  C   HIS A  94      13.745  -2.614   3.440  1.00  0.00           C  
ATOM    645  O   HIS A  94      13.272  -3.465   2.676  1.00  0.00           O  
ATOM    646  CB  HIS A  94      15.281  -3.244   5.323  1.00  0.00           C  
ATOM    647  CEN HIS A  94      16.101  -4.122   6.087  1.00  0.00           X  
ATOM    648  H   HIS A  94      16.322  -1.028   4.620  1.00  0.00           H  
ATOM    649  N   HIS A  95      13.034  -1.568   3.861  1.00  0.00           N  
ATOM    650  CA  HIS A  95      11.625  -1.493   3.500  1.00  0.00           C  
ATOM    651  C   HIS A  95      11.484  -1.321   1.982  1.00  0.00           C  
ATOM    652  O   HIS A  95      10.596  -1.921   1.360  1.00  0.00           O  
ATOM    653  CB  HIS A  95      10.933  -0.341   4.237  1.00  0.00           C  
ATOM    654  CEN HIS A  95      10.157  -0.147   5.416  1.00  0.00           X  
ATOM    655  H   HIS A  95      13.465  -0.856   4.451  1.00  0.00           H  
ATOM    656  N   LEU A  96      12.376  -0.538   1.374  1.00  0.00           N  
ATOM    657  CA  LEU A  96      12.291  -0.310  -0.058  1.00  0.00           C  
ATOM    658  C   LEU A  96      12.491  -1.620  -0.804  1.00  0.00           C  
ATOM    659  O   LEU A  96      11.792  -1.877  -1.786  1.00  0.00           O  
ATOM    660  CB  LEU A  96      13.327   0.730  -0.500  1.00  0.00           C  
ATOM    661  CEN LEU A  96      13.215   2.214  -0.901  1.00  0.00           X  
ATOM    662  H   LEU A  96      13.114  -0.087   1.914  1.00  0.00           H  
ATOM    663  N   GLU A  97      13.417  -2.467  -0.338  1.00  0.00           N  
ATOM    664  CA  GLU A  97      13.670  -3.726  -1.025  1.00  0.00           C  
ATOM    665  C   GLU A  97      12.442  -4.630  -0.954  1.00  0.00           C  
ATOM    666  O   GLU A  97      12.067  -5.255  -1.950  1.00  0.00           O  
ATOM    667  CB  GLU A  97      14.887  -4.433  -0.424  1.00  0.00           C  
ATOM    668  CEN GLU A  97      16.545  -4.820  -0.477  1.00  0.00           X  
ATOM    669  H   GLU A  97      13.969  -2.219   0.483  1.00  0.00           H  
ATOM    670  N   GLU A  98      11.789  -4.691   0.215  1.00  0.00           N  
ATOM    671  CA  GLU A  98      10.652  -5.593   0.360  1.00  0.00           C  
ATOM    672  C   GLU A  98       9.522  -5.142  -0.564  1.00  0.00           C  
ATOM    673  O   GLU A  98       8.864  -5.970  -1.205  1.00  0.00           O  
ATOM    674  CB  GLU A  98      10.173  -5.639   1.812  1.00  0.00           C  
ATOM    675  CEN GLU A  98      10.132  -6.414   3.329  1.00  0.00           X  
ATOM    676  H   GLU A  98      12.112  -4.129   1.007  1.00  0.00           H  
ATOM    677  N   LEU A  99       9.347  -3.817  -0.668  1.00  0.00           N  
ATOM    678  CA  LEU A  99       8.282  -3.195  -1.453  1.00  0.00           C  
ATOM    679  C   LEU A  99       8.471  -3.412  -2.955  1.00  0.00           C  
ATOM    680  O   LEU A  99       7.509  -3.666  -3.679  1.00  0.00           O  
ATOM    681  CB  LEU A  99       8.212  -1.695  -1.141  1.00  0.00           C  
ATOM    682  CEN LEU A  99       7.246  -0.848  -0.290  1.00  0.00           X  
ATOM    683  H   LEU A  99       9.978  -3.210  -0.138  1.00  0.00           H  
ATOM    684  N   VAL A 100       9.710  -3.317  -3.431  1.00  0.00           N  
ATOM    685  CA  VAL A 100       9.985  -3.494  -4.851  1.00  0.00           C  
ATOM    686  C   VAL A 100       9.829  -4.954  -5.258  1.00  0.00           C  
ATOM    687  O   VAL A 100       9.281  -5.256  -6.323  1.00  0.00           O  
ATOM    688  CB  VAL A 100      11.402  -3.015  -5.218  1.00  0.00           C  
ATOM    689  CEN VAL A 100      11.753  -2.523  -5.549  1.00  0.00           X  
ATOM    690  H   VAL A 100      10.473  -3.106  -2.789  1.00  0.00           H  
ATOM    691  N   HIS A 101      10.344  -5.861  -4.421  1.00  0.00           N  
ATOM    692  CA  HIS A 101      10.318  -7.286  -4.735  1.00  0.00           C  
ATOM    693  C   HIS A 101       8.941  -7.958  -4.644  1.00  0.00           C  
ATOM    694  O   HIS A 101       8.650  -8.858  -5.446  1.00  0.00           O  
ATOM    695  CB  HIS A 101      11.296  -8.025  -3.817  1.00  0.00           C  
ATOM    696  CEN HIS A 101      12.654  -8.457  -3.837  1.00  0.00           X  
ATOM    697  H   HIS A 101      10.787  -5.533  -3.557  1.00  0.00           H  
ATOM    698  N   ARG A 102       8.116  -7.564  -3.668  1.00  0.00           N  
ATOM    699  CA  ARG A 102       6.827  -8.223  -3.455  1.00  0.00           C  
ATOM    700  C   ARG A 102       5.867  -8.090  -4.634  1.00  0.00           C  
ATOM    701  O   ARG A 102       5.725  -9.035  -5.411  1.00  0.00           O  
ATOM    702  CB  ARG A 102       6.166  -7.752  -2.168  1.00  0.00           C  
ATOM    703  CEN ARG A 102       5.471  -7.667   0.212  1.00  0.00           X  
ATOM    704  H   ARG A 102       8.410  -6.823  -3.031  1.00  0.00           H  
TER                                                                             
# All scores below are weighted scores, not raw scores.
#BEGIN_POSE_ENERGIES_TABLE ./minmover_pdb/pose_33.pdb
label vdw cenpack pair env cbeta hs_pair ss_pair sheet total
weights 1 0.5 1 1 0.25 1 1 1 NA
pose 0.02056 -11.0719 -11.8683 -22.7178 5.21691 0 0 0 -40.4206
MET:NtermProteinFull_1 0 -0.10396 -0.01662 0.4784 0.04265 0 0 0 0.40047
TYR_2 0 -0.11643 -0.01262 0.7968 0.07081 0 0 0 0.73856
GLY_3 0 0.04952 -0.00764 -0.09146 0.04456 0 0 0 -0.00502
LYS_4 0 -0.26242 -0.23165 -0.60186 0.04277 0 0 0 -1.05317
LEU_5 0 -0.34841 -0.4072 -0.19483 0.03526 0 0 0 -0.91518
ASN_6 0 -0.09562 0.12588 -0.36221 0.04314 0 0 0 -0.2888
ASP_7 0 -0.02644 -0.21147 -0.42964 0.06903 0 0 0 -0.59852
LEU_8 0 -0.51206 -0.66233 -0.45811 0.03641 0 0 0 -1.59609
LEU_9 0 -0.23274 -0.24524 -0.06582 0.04365 0 0 0 -0.50016
GLU_10 0 -0.07729 0.04273 -0.92601 0.06894 0 0 0 -0.89164
ASP_11 0 -0.33934 0.0886 -0.31759 0.03596 0 0 0 -0.53237
LEU_12 0 -0.3203 -0.93825 -0.45811 0.0325 0 0 0 -1.68417
GLN_13 0 -0.04558 0.25134 -0.3291 0.06884 0 0 0 -0.05449
GLU_14 0 -0.04509 -0.08415 -0.4886 0.06902 0 0 0 -0.54882
VAL_15 0 -0.4835 -0.74824 -0.27892 0.03697 0 0 0 -1.47369
LEU_16 0 0.07687 0.10222 0.4149 0.04435 0 0 0 0.63834
LYS_17 0 -0.061 -0.03302 -0.8715 0.06922 0 0 0 -0.8963
ASN_18 0 -0.0939 0.15565 -0.01232 0.04294 0 0 0 0.09237
LEU_19 0 -0.24132 -0.24306 -0.19483 0.03582 0 0 0 -0.64339
HIS_D_20 0 0.05629 -0.10042 0.06501 0.06894 0 0 0 0.08982
LYS_21 0 -0.01202 -0.00791 -1.04927 0.07072 0 0 0 -0.99848
ASN_22 0 -0.039 -0.11153 -0.32173 0.0693 0 0 0 -0.40296
TRP_23 0 -0.04958 0.11793 0.17909 0.04365 0 0 0 0.29109
HIS_D_24 0 -0.02641 -0.04569 0.11054 0.06944 0 0 0 0.10788
GLY_25 0 0.05399 -0.15451 -0.07965 0.04295 0 0 0 -0.13722
GLY_26 0 -0.00637 -0.01739 0.0322 0.03743 0 0 0 0.04588
LYS_27 0 0 0 -0.8715 0.07125 0 0 0 -0.80025
ASP_28 0 -0.01674 0.00682 -0.60822 0.07157 0 0 0 -0.54658
ASN_29 0 -0.14284 -0.16821 -0.24178 0.03538 0 0 0 -0.51745
LEU_30 0 0.07996 -0.06915 0.4149 0.04268 0 0 0 0.4684
HIS_D_31 0 -0.02498 -0.0509 0.06501 0.0693 0 0 0 0.05843
ASP_32 0 -0.14158 -0.16129 -0.42964 0.06887 0 0 0 -0.66365
VAL_33 0 -0.37613 -0.18303 -0.27892 0.03156 0 0 0 -0.80652
ASP_34 0 0.20294 0.45212 -0.31759 0.06914 0 0 0 0.40662
ASN_35 0 -0.07169 -0.05821 -0.32173 0.06893 0 0 0 -0.3827
HIS_D_36 0 -0.50284 -0.0998 -0.19493 0.036 0 0 0 -0.76157
LEU_37 0 0.09109 -0.62611 -0.50394 0.03606 0 0 0 -1.0029
GLN_38 0 -0.00301 0.0831 -0.49415 0.06887 0 0 0 -0.3452
ASN_39 0 -0.18605 -0.09115 -0.19403 0.06923 0 0 0 -0.40199
VAL_40 0 -0.33222 -0.3863 -0.41511 0.0331 0 0 0 -1.10052
ILE_41 0 -0.28652 -0.47991 0.60227 0.04396 0 0 0 -0.12021
GLU_42 0 -0.10605 -0.19502 -0.71584 0.06884 0 0 0 -0.94806
ASP_43 0 -0.29138 0.14106 0.2122 0.04496 0 0 0 0.10684
ILE_44 0 -0.39979 -0.76694 -0.31819 0.0331 0 0 0 -1.45182
HIS_D_45 0 -0.09505 0.22412 0.0215 0.06904 0 0 0 0.21961
ASP_46 0 -0.19364 -0.4966 -0.31759 0.04268 0 0 0 -0.96515
PHE_47 0 -0.20142 -0.50094 -0.4994 0.03547 0 0 0 -1.16629
MET_48 0 -0.25558 -0.03092 0.13971 0.02998 0 0 0 -0.1168
GLN_49 0 -0.06531 0.03316 -0.57713 0.06947 0 0 0 -0.53981
GLY_50 0 -0.06075 0.01135 0.16011 0.04518 0 0 0 0.15588
GLY_51 0 -0.05136 0.036 0.35201 0.03123 0 0 0 0.36789
GLY_52 0 -0.05713 0.01199 -0.09146 0.03512 0 0 0 -0.10148
SER_53 0 -0.02592 0.00839 -0.21543 0.03232 0 0 0 -0.20063
GLY_54 0 0.05026 0.01813 -0.07965 0.03634 0 0 0 0.02508
GLY_55 0 -0.00941 -0.00786 -0.09146 0.0357 0 0 0 -0.07303
LYS_56 0 -0.39328 -0.77806 -0.42611 0.03459 0 0 0 -1.56286
LEU_57 0 0.43635 -0.10082 0.08126 0.03539 0 0 0 0.45219
GLN_58 0 0.00955 0.0533 -0.60368 0.06939 0 0 0 -0.47145
GLU_59 0 -0.04226 -0.07962 -0.25924 0.06884 0 0 0 -0.31229
MET_60 0 -0.11821 -0.11303 -0.29185 0.0321 0 0 0 -0.49098
MET_61 0 -0.23833 0.02738 0.25591 0.04305 0 0 0 0.08801
LYS_62 0 -0.0532 -0.00469 -0.8715 0.0693 0 0 0 -0.86009
GLU_63 0 -0.44558 0.13325 -0.00141 0.03543 0 0 0 -0.27831
PHE_64 0 0.13246 -0.39596 -0.30123 0.03762 0 0 0 -0.52711
GLN_65 0 0.01413 0.04714 -0.55896 0.06881 0 0 0 -0.42888
GLN_66 0 -0.18069 -0.12329 -0.49415 0.06902 0 0 0 -0.72911
VAL_67 0 -0.09457 -0.61587 -0.35242 0.03665 0 0 0 -1.02621
LEU_68 0 -0.06469 0.11209 0.24309 0.03859 0 0 0 0.32908
ASP_69 0 -0.07042 -0.006 -0.47618 0.06893 0 0 0 -0.48367
GLU_70 0 -0.49539 0.19229 -0.00141 0.03527 0 0 0 -0.26924
LEU_71 0 -0.03027 -0.38812 -0.50394 0.03265 0 0 0 -0.88967
ASN_72 0 -0.10633 -0.03413 -0.24178 0.06903 0 0 0 -0.31321
ASN_73 0 -0.10361 -0.07314 -0.46336 0.06894 0 0 0 -0.57118
HIS_74 0 -0.1262 0.03378 -0.15264 0.04336 0 0 0 -0.20169
LEU_75 0.01028 -0.3157 0.01886 -0.39148 0.03113 0 0 0 -0.64691
GLN_76 0 0.0527 -0.20544 -0.55896 0.07034 0 0 0 -0.64135
GLY_77 0 -0.04853 -0.03627 0.60923 0.04587 0 0 0 0.5703
GLY_78 0 0 0 0.16011 0.07212 0 0 0 0.23223
LYS_79 0 0.03177 -0.07565 -0.42611 0.04314 0 0 0 -0.42685
HIS_80 0 -0.0216 -0.02641 0.21997 0.07025 0 0 0 0.24221
THR_81 0 -0.2054 -0.2052 -0.17898 0.0353 0 0 0 -0.55428
VAL_82 0.01028 -0.05371 0.13297 -0.00525 0.04318 0 0 0 0.12746
HIS_D_83 0 -0.0306 -0.01413 0.0215 0.0693 0 0 0 0.04607
HIS_D_84 0 0.01332 -0.09138 0.0215 0.06878 0 0 0 0.01222
ILE_85 0 -0.59458 -0.38616 -0.20059 0.0358 0 0 0 -1.14552
GLU_86 0 -0.39054 0.29326 -0.37543 0.04303 0 0 0 -0.42968
GLN_87 0 -0.07346 -0.01371 -0.59803 0.06893 0 0 0 -0.61627
ASN_88 0 -0.30708 -0.05495 -0.13901 0.04389 0 0 0 -0.45716
ILE_89 0 -0.21365 -0.35901 -0.54513 0.03172 0 0 0 -1.08606
LYS_90 0 0.00321 0.15672 -0.60186 0.06899 0 0 0 -0.37294
GLU_91 0 -0.02676 -0.09284 -0.60186 0.06893 0 0 0 -0.65253
ILE_92 0 -0.28057 -0.55385 -0.41682 0.03724 0 0 0 -1.214
PHE_93 0 0.13692 -0.28069 -0.07541 0.04379 0 0 0 -0.17538
HIS_D_94 0 -0.1149 0.12197 0.11054 0.06878 0 0 0 0.1864
HIS_D_95 0 -0.24214 -0.12389 -0.11266 0.04303 0 0 0 -0.43567
LEU_96 0 0.19941 -0.85245 -0.50394 0.03692 0 0 0 -1.12006
GLU_97 0 -0.12353 0.15069 -0.4886 0.06899 0 0 0 -0.39244
GLU_98 0 -0.02059 -0.37078 -0.82678 0.06961 0 0 0 -1.14854
LEU_99 0 -0.35002 -0.39499 0.08126 0.03433 0 0 0 -0.62941
VAL_100 0 0.46933 0.02169 0.21583 0.04365 0 0 0 0.7505
HIS_D_101 0 0.05725 0.05995 0.21997 0.07025 0 0 0 0.40742
ARG:CtermProteinFull_102 0 0.12319 0.16758 -0.64658 0.07212 0 0 0 -0.28369
#END_POSE_ENERGIES_TABLE ./minmover_pdb/pose_33.pdb
