# Supplementary material for: Selection of a promiscuous minimalist cAMP phosphodiesterase from a library of de novo designed proteins
Source: Nat Chem. 2024 May 3;16(7):1200–8. doi: 10.1038/s41557-024-01490-4 (PMC11230910; doi:10.1038/s41557-024-01490-4)
Supplement: Supplementary file 3 — MD input files, scripts and final structures derived from MD, AlphaFold2, EMSfold and MultiSFold. [file 41557_2024_1490_MOESM3_ESM.zip › Computational_Data/4_MultiSFold/s824/pose_34.pdb]

ATOM      1  N   MET A   1       0.626  -1.111   0.146  1.00  0.00           N  
ATOM      2  CA  MET A   1       1.928  -0.476  -0.009  1.00  0.00           C  
ATOM      3  C   MET A   1       1.949   0.975   0.449  1.00  0.00           C  
ATOM      4  O   MET A   1       2.967   1.436   0.966  1.00  0.00           O  
ATOM      5  CB  MET A   1       2.369  -0.562  -1.469  1.00  0.00           C  
ATOM      6  CEN MET A   1       3.510  -1.361  -2.536  1.00  0.00           X  
ATOM      7  H   MET A   1       0.149  -1.476  -0.654  1.00  0.00           H  
ATOM      8  N   TYR A   2       0.830   1.696   0.293  1.00  0.00           N  
ATOM      9  CA  TYR A   2       0.787   3.134   0.599  1.00  0.00           C  
ATOM     10  C   TYR A   2       1.244   3.497   2.009  1.00  0.00           C  
ATOM     11  O   TYR A   2       1.979   4.463   2.187  1.00  0.00           O  
ATOM     12  CB  TYR A   2      -0.632   3.664   0.382  1.00  0.00           C  
ATOM     13  CEN TYR A   2      -1.584   4.518  -0.815  1.00  0.00           X  
ATOM     14  H   TYR A   2      -0.003   1.287  -0.101  1.00  0.00           H  
ATOM     15  N   GLY A   3       0.810   2.733   3.016  1.00  0.00           N  
ATOM     16  CA  GLY A   3       1.230   3.009   4.385  1.00  0.00           C  
ATOM     17  C   GLY A   3       2.742   2.918   4.534  1.00  0.00           C  
ATOM     18  O   GLY A   3       3.367   3.791   5.140  1.00  0.00           O  
ATOM     19  CEN GLY A   3       1.230   3.009   4.385  1.00  0.00           X  
ATOM     20  H   GLY A   3       0.171   1.979   2.829  1.00  0.00           H  
ATOM     21  N   LYS A   4       3.329   1.860   3.976  1.00  0.00           N  
ATOM     22  CA  LYS A   4       4.769   1.661   4.054  1.00  0.00           C  
ATOM     23  C   LYS A   4       5.502   2.803   3.345  1.00  0.00           C  
ATOM     24  O   LYS A   4       6.524   3.272   3.840  1.00  0.00           O  
ATOM     25  CB  LYS A   4       5.160   0.314   3.444  1.00  0.00           C  
ATOM     26  CEN LYS A   4       5.764  -1.694   3.728  1.00  0.00           X  
ATOM     27  H   LYS A   4       2.760   1.184   3.491  1.00  0.00           H  
ATOM     28  N   LEU A   5       4.963   3.302   2.230  1.00  0.00           N  
ATOM     29  CA  LEU A   5       5.623   4.393   1.519  1.00  0.00           C  
ATOM     30  C   LEU A   5       5.604   5.684   2.319  1.00  0.00           C  
ATOM     31  O   LEU A   5       6.596   6.414   2.339  1.00  0.00           O  
ATOM     32  CB  LEU A   5       4.960   4.610   0.153  1.00  0.00           C  
ATOM     33  CEN LEU A   5       5.379   4.243  -1.283  1.00  0.00           X  
ATOM     34  H   LEU A   5       4.092   2.923   1.858  1.00  0.00           H  
ATOM     35  N   ASN A   6       4.499   5.955   3.017  1.00  0.00           N  
ATOM     36  CA  ASN A   6       4.409   7.166   3.810  1.00  0.00           C  
ATOM     37  C   ASN A   6       5.500   7.144   4.875  1.00  0.00           C  
ATOM     38  O   ASN A   6       6.190   8.148   5.075  1.00  0.00           O  
ATOM     39  CB  ASN A   6       3.038   7.331   4.441  1.00  0.00           C  
ATOM     40  CEN ASN A   6       2.128   7.803   4.220  1.00  0.00           X  
ATOM     41  H   ASN A   6       3.693   5.336   2.961  1.00  0.00           H  
ATOM     42  N   ASP A   7       5.690   5.993   5.544  1.00  0.00           N  
ATOM     43  CA  ASP A   7       6.664   5.943   6.637  1.00  0.00           C  
ATOM     44  C   ASP A   7       8.085   6.052   6.087  1.00  0.00           C  
ATOM     45  O   ASP A   7       8.938   6.725   6.668  1.00  0.00           O  
ATOM     46  CB  ASP A   7       6.507   4.654   7.447  1.00  0.00           C  
ATOM     47  CEN ASP A   7       6.075   4.314   8.305  1.00  0.00           X  
ATOM     48  H   ASP A   7       5.144   5.166   5.292  1.00  0.00           H  
ATOM     49  N   LEU A   8       8.321   5.445   4.921  1.00  0.00           N  
ATOM     50  CA  LEU A   8       9.622   5.550   4.276  1.00  0.00           C  
ATOM     51  C   LEU A   8       9.892   6.990   3.909  1.00  0.00           C  
ATOM     52  O   LEU A   8      11.016   7.474   4.058  1.00  0.00           O  
ATOM     53  CB  LEU A   8       9.688   4.655   3.032  1.00  0.00           C  
ATOM     54  CEN LEU A   8      10.380   3.308   2.749  1.00  0.00           X  
ATOM     55  H   LEU A   8       7.598   4.856   4.505  1.00  0.00           H  
ATOM     56  N   LEU A   9       8.849   7.697   3.484  1.00  0.00           N  
ATOM     57  CA  LEU A   9       8.975   9.102   3.162  1.00  0.00           C  
ATOM     58  C   LEU A   9       9.410   9.860   4.407  1.00  0.00           C  
ATOM     59  O   LEU A   9      10.295  10.716   4.333  1.00  0.00           O  
ATOM     60  CB  LEU A   9       7.652   9.654   2.616  1.00  0.00           C  
ATOM     61  CEN LEU A   9       7.183  10.032   1.198  1.00  0.00           X  
ATOM     62  H   LEU A   9       7.953   7.237   3.336  1.00  0.00           H  
ATOM     63  N   GLU A  10       8.800   9.551   5.562  1.00  0.00           N  
ATOM     64  CA  GLU A  10       9.260  10.201   6.783  1.00  0.00           C  
ATOM     65  C   GLU A  10      10.725   9.845   7.060  1.00  0.00           C  
ATOM     66  O   GLU A  10      11.485  10.695   7.531  1.00  0.00           O  
ATOM     67  CB  GLU A  10       8.380   9.801   7.969  1.00  0.00           C  
ATOM     68  CEN GLU A  10       7.099  10.145   9.040  1.00  0.00           X  
ATOM     69  H   GLU A  10       8.025   8.887   5.570  1.00  0.00           H  
ATOM     70  N   ASP A  11      11.148   8.616   6.732  1.00  0.00           N  
ATOM     71  CA  ASP A  11      12.538   8.250   6.977  1.00  0.00           C  
ATOM     72  C   ASP A  11      13.476   8.969   5.983  1.00  0.00           C  
ATOM     73  O   ASP A  11      14.588   9.358   6.357  1.00  0.00           O  
ATOM     74  CB  ASP A  11      12.714   6.733   6.879  1.00  0.00           C  
ATOM     75  CEN ASP A  11      12.760   5.908   7.475  1.00  0.00           X  
ATOM     76  H   ASP A  11      10.496   7.935   6.343  1.00  0.00           H  
ATOM     77  N   LEU A  12      13.029   9.187   4.739  1.00  0.00           N  
ATOM     78  CA  LEU A  12      13.854   9.882   3.745  1.00  0.00           C  
ATOM     79  C   LEU A  12      14.054  11.337   4.148  1.00  0.00           C  
ATOM     80  O   LEU A  12      15.144  11.896   4.000  1.00  0.00           O  
ATOM     81  CB  LEU A  12      13.212   9.795   2.355  1.00  0.00           C  
ATOM     82  CEN LEU A  12      13.541   8.960   1.102  1.00  0.00           X  
ATOM     83  H   LEU A  12      12.105   8.840   4.474  1.00  0.00           H  
ATOM     84  N   GLN A  13      12.992  11.961   4.660  1.00  0.00           N  
ATOM     85  CA  GLN A  13      13.085  13.345   5.097  1.00  0.00           C  
ATOM     86  C   GLN A  13      14.034  13.458   6.291  1.00  0.00           C  
ATOM     87  O   GLN A  13      14.905  14.333   6.317  1.00  0.00           O  
ATOM     88  CB  GLN A  13      11.703  13.887   5.470  1.00  0.00           C  
ATOM     89  CEN GLN A  13      10.364  14.863   4.918  1.00  0.00           X  
ATOM     90  H   GLN A  13      12.105  11.456   4.728  1.00  0.00           H  
ATOM     91  N   GLU A  14      13.910  12.540   7.264  1.00  0.00           N  
ATOM     92  CA  GLU A  14      14.797  12.590   8.423  1.00  0.00           C  
ATOM     93  C   GLU A  14      16.242  12.376   7.958  1.00  0.00           C  
ATOM     94  O   GLU A  14      17.153  13.072   8.412  1.00  0.00           O  
ATOM     95  CB  GLU A  14      14.401  11.539   9.462  1.00  0.00           C  
ATOM     96  CEN GLU A  14      13.618  11.122  10.917  1.00  0.00           X  
ATOM     97  H   GLU A  14      13.171  11.834   7.203  1.00  0.00           H  
ATOM     98  N   VAL A  15      16.444  11.473   6.990  1.00  0.00           N  
ATOM     99  CA  VAL A  15      17.781  11.214   6.471  1.00  0.00           C  
ATOM    100  C   VAL A  15      18.317  12.402   5.690  1.00  0.00           C  
ATOM    101  O   VAL A  15      19.504  12.718   5.777  1.00  0.00           O  
ATOM    102  CB  VAL A  15      17.802   9.969   5.564  1.00  0.00           C  
ATOM    103  CEN VAL A  15      18.017   9.315   5.525  1.00  0.00           X  
ATOM    104  H   VAL A  15      15.647  10.936   6.643  1.00  0.00           H  
ATOM    105  N   LEU A  16      17.448  13.077   4.945  1.00  0.00           N  
ATOM    106  CA  LEU A  16      17.858  14.249   4.187  1.00  0.00           C  
ATOM    107  C   LEU A  16      18.307  15.341   5.162  1.00  0.00           C  
ATOM    108  O   LEU A  16      19.366  15.953   4.983  1.00  0.00           O  
ATOM    109  CB  LEU A  16      16.714  14.744   3.293  1.00  0.00           C  
ATOM    110  CEN LEU A  16      16.456  14.650   1.778  1.00  0.00           X  
ATOM    111  H   LEU A  16      16.484  12.741   4.884  1.00  0.00           H  
ATOM    112  N   LYS A  17      17.526  15.556   6.226  1.00  0.00           N  
ATOM    113  CA  LYS A  17      17.868  16.601   7.186  1.00  0.00           C  
ATOM    114  C   LYS A  17      19.109  16.234   8.018  1.00  0.00           C  
ATOM    115  O   LYS A  17      19.908  17.107   8.376  1.00  0.00           O  
ATOM    116  CB  LYS A  17      16.679  16.877   8.108  1.00  0.00           C  
ATOM    117  CEN LYS A  17      15.051  18.118   8.639  1.00  0.00           X  
ATOM    118  H   LYS A  17      16.677  15.001   6.350  1.00  0.00           H  
ATOM    119  N   ASN A  18      19.303  14.945   8.298  1.00  0.00           N  
ATOM    120  CA  ASN A  18      20.478  14.528   9.053  1.00  0.00           C  
ATOM    121  C   ASN A  18      21.735  14.665   8.202  1.00  0.00           C  
ATOM    122  O   ASN A  18      22.799  15.026   8.718  1.00  0.00           O  
ATOM    123  CB  ASN A  18      20.338  13.107   9.566  1.00  0.00           C  
ATOM    124  CEN ASN A  18      20.005  12.617  10.433  1.00  0.00           X  
ATOM    125  H   ASN A  18      18.609  14.249   8.024  1.00  0.00           H  
ATOM    126  N   LEU A  19      21.600  14.443   6.890  1.00  0.00           N  
ATOM    127  CA  LEU A  19      22.724  14.568   5.973  1.00  0.00           C  
ATOM    128  C   LEU A  19      23.090  16.031   5.783  1.00  0.00           C  
ATOM    129  O   LEU A  19      24.240  16.413   5.961  1.00  0.00           O  
ATOM    130  CB  LEU A  19      22.392  13.916   4.625  1.00  0.00           C  
ATOM    131  CEN LEU A  19      22.824  12.591   3.970  1.00  0.00           X  
ATOM    132  H   LEU A  19      20.689  14.158   6.524  1.00  0.00           H  
ATOM    133  N   HIS A  20      22.102  16.882   5.512  1.00  0.00           N  
ATOM    134  CA  HIS A  20      22.402  18.296   5.318  1.00  0.00           C  
ATOM    135  C   HIS A  20      23.069  18.895   6.547  1.00  0.00           C  
ATOM    136  O   HIS A  20      23.913  19.790   6.443  1.00  0.00           O  
ATOM    137  CB  HIS A  20      21.128  19.078   4.983  1.00  0.00           C  
ATOM    138  CEN HIS A  20      20.438  19.541   3.825  1.00  0.00           X  
ATOM    139  H   HIS A  20      21.150  16.535   5.380  1.00  0.00           H  
ATOM    140  N   LYS A  21      22.695  18.396   7.719  1.00  0.00           N  
ATOM    141  CA  LYS A  21      23.233  18.904   8.970  1.00  0.00           C  
ATOM    142  C   LYS A  21      24.680  18.482   9.254  1.00  0.00           C  
ATOM    143  O   LYS A  21      25.457  19.272   9.801  1.00  0.00           O  
ATOM    144  CB  LYS A  21      22.334  18.460  10.125  1.00  0.00           C  
ATOM    145  CEN LYS A  21      20.824  18.935  11.528  1.00  0.00           X  
ATOM    146  H   LYS A  21      21.976  17.668   7.738  1.00  0.00           H  
ATOM    147  N   ASN A  22      25.044  17.246   8.901  1.00  0.00           N  
ATOM    148  CA  ASN A  22      26.308  16.665   9.350  1.00  0.00           C  
ATOM    149  C   ASN A  22      27.269  16.241   8.240  1.00  0.00           C  
ATOM    150  O   ASN A  22      27.932  15.206   8.344  1.00  0.00           O  
ATOM    151  CB  ASN A  22      26.044  15.478  10.259  1.00  0.00           C  
ATOM    152  CEN ASN A  22      25.912  15.292  11.283  1.00  0.00           X  
ATOM    153  H   ASN A  22      24.399  16.666   8.365  1.00  0.00           H  
ATOM    154  N   TRP A  23      27.337  17.011   7.170  1.00  0.00           N  
ATOM    155  CA  TRP A  23      28.291  16.706   6.119  1.00  0.00           C  
ATOM    156  C   TRP A  23      29.648  17.287   6.479  1.00  0.00           C  
ATOM    157  O   TRP A  23      29.763  18.483   6.738  1.00  0.00           O  
ATOM    158  CB  TRP A  23      27.813  17.256   4.774  1.00  0.00           C  
ATOM    159  CEN TRP A  23      27.343  16.755   3.160  1.00  0.00           X  
ATOM    160  H   TRP A  23      26.731  17.818   7.092  1.00  0.00           H  
ATOM    161  N   HIS A  24      30.679  16.449   6.487  1.00  0.00           N  
ATOM    162  CA  HIS A  24      32.018  16.917   6.830  1.00  0.00           C  
ATOM    163  C   HIS A  24      33.091  16.542   5.799  1.00  0.00           C  
ATOM    164  O   HIS A  24      34.279  16.771   6.026  1.00  0.00           O  
ATOM    165  CB  HIS A  24      32.420  16.374   8.205  1.00  0.00           C  
ATOM    166  CEN HIS A  24      32.383  16.793   9.566  1.00  0.00           X  
ATOM    167  H   HIS A  24      30.523  15.473   6.289  1.00  0.00           H  
ATOM    168  N   GLY A  25      32.680  15.957   4.676  1.00  0.00           N  
ATOM    169  CA  GLY A  25      33.611  15.415   3.678  1.00  0.00           C  
ATOM    170  C   GLY A  25      33.958  16.356   2.510  1.00  0.00           C  
ATOM    171  O   GLY A  25      34.690  15.975   1.595  1.00  0.00           O  
ATOM    172  CEN GLY A  25      33.611  15.415   3.678  1.00  0.00           X  
ATOM    173  H   GLY A  25      31.687  15.874   4.504  1.00  0.00           H  
ATOM    174  N   GLY A  26      33.396  17.566   2.512  1.00  0.00           N  
ATOM    175  CA  GLY A  26      33.715  18.607   1.522  1.00  0.00           C  
ATOM    176  C   GLY A  26      32.483  18.869   0.649  1.00  0.00           C  
ATOM    177  O   GLY A  26      31.903  17.929   0.095  1.00  0.00           O  
ATOM    178  CEN GLY A  26      33.715  18.607   1.522  1.00  0.00           X  
ATOM    179  H   GLY A  26      32.716  17.769   3.231  1.00  0.00           H  
ATOM    180  N   LYS A  27      32.122  20.139   0.456  1.00  0.00           N  
ATOM    181  CA  LYS A  27      30.971  20.475  -0.398  1.00  0.00           C  
ATOM    182  C   LYS A  27      31.064  19.875  -1.806  1.00  0.00           C  
ATOM    183  O   LYS A  27      30.047  19.614  -2.457  1.00  0.00           O  
ATOM    184  CB  LYS A  27      30.822  21.994  -0.499  1.00  0.00           C  
ATOM    185  CEN LYS A  27      29.811  23.756   0.091  1.00  0.00           X  
ATOM    186  H   LYS A  27      32.610  20.879   0.941  1.00  0.00           H  
ATOM    187  N   ASP A  28      32.282  19.635  -2.277  1.00  0.00           N  
ATOM    188  CA  ASP A  28      32.478  19.098  -3.618  1.00  0.00           C  
ATOM    189  C   ASP A  28      31.897  17.682  -3.736  1.00  0.00           C  
ATOM    190  O   ASP A  28      31.418  17.282  -4.795  1.00  0.00           O  
ATOM    191  CB  ASP A  28      33.966  19.093  -3.978  1.00  0.00           C  
ATOM    192  CEN ASP A  28      34.652  19.651  -4.483  1.00  0.00           X  
ATOM    193  H   ASP A  28      33.083  19.830  -1.695  1.00  0.00           H  
ATOM    194  N   ASN A  29      31.959  16.920  -2.637  1.00  0.00           N  
ATOM    195  CA  ASN A  29      31.424  15.565  -2.577  1.00  0.00           C  
ATOM    196  C   ASN A  29      29.930  15.613  -2.270  1.00  0.00           C  
ATOM    197  O   ASN A  29      29.125  14.883  -2.864  1.00  0.00           O  
ATOM    198  CB  ASN A  29      32.153  14.715  -1.553  1.00  0.00           C  
ATOM    199  CEN ASN A  29      32.961  14.046  -1.525  1.00  0.00           X  
ATOM    200  H   ASN A  29      32.356  17.306  -1.785  1.00  0.00           H  
ATOM    201  N   LEU A  30      29.559  16.548  -1.390  1.00  0.00           N  
ATOM    202  CA  LEU A  30      28.175  16.701  -0.951  1.00  0.00           C  
ATOM    203  C   LEU A  30      27.274  16.876  -2.133  1.00  0.00           C  
ATOM    204  O   LEU A  30      26.279  16.178  -2.257  1.00  0.00           O  
ATOM    205  CB  LEU A  30      28.032  17.892   0.005  1.00  0.00           C  
ATOM    206  CEN LEU A  30      27.839  17.992   1.530  1.00  0.00           X  
ATOM    207  H   LEU A  30      30.283  17.148  -0.989  1.00  0.00           H  
ATOM    208  N   HIS A  31      27.622  17.817  -3.005  1.00  0.00           N  
ATOM    209  CA  HIS A  31      26.736  18.190  -4.092  1.00  0.00           C  
ATOM    210  C   HIS A  31      26.107  16.958  -4.749  1.00  0.00           C  
ATOM    211  O   HIS A  31      24.889  16.919  -4.952  1.00  0.00           O  
ATOM    212  CB  HIS A  31      27.492  19.017  -5.137  1.00  0.00           C  
ATOM    213  CEN HIS A  31      27.716  20.390  -5.447  1.00  0.00           X  
ATOM    214  H   HIS A  31      28.505  18.317  -2.869  1.00  0.00           H  
ATOM    215  N   ASP A  32      26.900  15.931  -5.075  1.00  0.00           N  
ATOM    216  CA  ASP A  32      26.295  14.778  -5.742  1.00  0.00           C  
ATOM    217  C   ASP A  32      25.290  14.071  -4.837  1.00  0.00           C  
ATOM    218  O   ASP A  32      24.207  13.673  -5.285  1.00  0.00           O  
ATOM    219  CB  ASP A  32      27.376  13.793  -6.193  1.00  0.00           C  
ATOM    220  CEN ASP A  32      27.912  13.541  -7.021  1.00  0.00           X  
ATOM    221  H   ASP A  32      27.889  15.950  -4.852  1.00  0.00           H  
ATOM    222  N   VAL A  33      25.602  13.988  -3.543  1.00  0.00           N  
ATOM    223  CA  VAL A  33      24.711  13.296  -2.622  1.00  0.00           C  
ATOM    224  C   VAL A  33      23.368  14.007  -2.540  1.00  0.00           C  
ATOM    225  O   VAL A  33      22.317  13.356  -2.489  1.00  0.00           O  
ATOM    226  CB  VAL A  33      25.319  13.194  -1.210  1.00  0.00           C  
ATOM    227  CEN VAL A  33      25.590  12.756  -0.754  1.00  0.00           X  
ATOM    228  H   VAL A  33      26.485  14.378  -3.206  1.00  0.00           H  
ATOM    229  N   ASP A  34      23.402  15.345  -2.563  1.00  0.00           N  
ATOM    230  CA  ASP A  34      22.191  16.135  -2.493  1.00  0.00           C  
ATOM    231  C   ASP A  34      21.333  15.957  -3.711  1.00  0.00           C  
ATOM    232  O   ASP A  34      20.123  15.803  -3.581  1.00  0.00           O  
ATOM    233  CB  ASP A  34      22.528  17.617  -2.311  1.00  0.00           C  
ATOM    234  CEN ASP A  34      22.605  18.320  -1.578  1.00  0.00           X  
ATOM    235  H   ASP A  34      24.298  15.813  -2.636  1.00  0.00           H  
ATOM    236  N   ASN A  35      21.941  15.912  -4.896  1.00  0.00           N  
ATOM    237  CA  ASN A  35      21.146  15.723  -6.096  1.00  0.00           C  
ATOM    238  C   ASN A  35      20.425  14.383  -6.031  1.00  0.00           C  
ATOM    239  O   ASN A  35      19.231  14.297  -6.321  1.00  0.00           O  
ATOM    240  CB  ASN A  35      21.992  15.816  -7.352  1.00  0.00           C  
ATOM    241  CEN ASN A  35      22.279  16.546  -8.050  1.00  0.00           X  
ATOM    242  H   ASN A  35      22.948  16.069  -4.964  1.00  0.00           H  
ATOM    243  N   HIS A  36      21.134  13.348  -5.581  1.00  0.00           N  
ATOM    244  CA  HIS A  36      20.543  12.016  -5.557  1.00  0.00           C  
ATOM    245  C   HIS A  36      19.373  11.955  -4.571  1.00  0.00           C  
ATOM    246  O   HIS A  36      18.315  11.407  -4.881  1.00  0.00           O  
ATOM    247  CB  HIS A  36      21.596  10.964  -5.193  1.00  0.00           C  
ATOM    248  CEN HIS A  36      22.472  10.061  -5.862  1.00  0.00           X  
ATOM    249  H   HIS A  36      22.111  13.481  -5.306  1.00  0.00           H  
ATOM    250  N   LEU A  37      19.529  12.575  -3.407  1.00  0.00           N  
ATOM    251  CA  LEU A  37      18.481  12.511  -2.399  1.00  0.00           C  
ATOM    252  C   LEU A  37      17.222  13.209  -2.919  1.00  0.00           C  
ATOM    253  O   LEU A  37      16.104  12.744  -2.691  1.00  0.00           O  
ATOM    254  CB  LEU A  37      18.957  13.148  -1.088  1.00  0.00           C  
ATOM    255  CEN LEU A  37      19.410  12.554   0.260  1.00  0.00           X  
ATOM    256  H   LEU A  37      20.400  13.067  -3.203  1.00  0.00           H  
ATOM    257  N   GLN A  38      17.406  14.327  -3.623  1.00  0.00           N  
ATOM    258  CA  GLN A  38      16.293  15.080  -4.182  1.00  0.00           C  
ATOM    259  C   GLN A  38      15.534  14.223  -5.189  1.00  0.00           C  
ATOM    260  O   GLN A  38      14.304  14.192  -5.159  1.00  0.00           O  
ATOM    261  CB  GLN A  38      16.789  16.363  -4.853  1.00  0.00           C  
ATOM    262  CEN GLN A  38      16.968  18.089  -4.660  1.00  0.00           X  
ATOM    263  H   GLN A  38      18.348  14.674  -3.772  1.00  0.00           H  
ATOM    264  N   ASN A  39      16.249  13.486  -6.059  1.00  0.00           N  
ATOM    265  CA  ASN A  39      15.565  12.655  -7.046  1.00  0.00           C  
ATOM    266  C   ASN A  39      14.745  11.578  -6.334  1.00  0.00           C  
ATOM    267  O   ASN A  39      13.601  11.321  -6.702  1.00  0.00           O  
ATOM    268  CB  ASN A  39      16.538  12.027  -8.026  1.00  0.00           C  
ATOM    269  CEN ASN A  39      16.944  12.240  -8.970  1.00  0.00           X  
ATOM    270  H   ASN A  39      17.268  13.529  -6.063  1.00  0.00           H  
ATOM    271  N   VAL A  40      15.295  11.012  -5.254  1.00  0.00           N  
ATOM    272  CA  VAL A  40      14.614   9.941  -4.530  1.00  0.00           C  
ATOM    273  C   VAL A  40      13.301  10.453  -3.943  1.00  0.00           C  
ATOM    274  O   VAL A  40      12.264   9.794  -4.040  1.00  0.00           O  
ATOM    275  CB  VAL A  40      15.489   9.368  -3.399  1.00  0.00           C  
ATOM    276  CEN VAL A  40      15.851   8.816  -3.204  1.00  0.00           X  
ATOM    277  H   VAL A  40      16.232  11.306  -4.960  1.00  0.00           H  
ATOM    278  N   ILE A  41      13.324  11.662  -3.392  1.00  0.00           N  
ATOM    279  CA  ILE A  41      12.122  12.247  -2.813  1.00  0.00           C  
ATOM    280  C   ILE A  41      11.046  12.478  -3.878  1.00  0.00           C  
ATOM    281  O   ILE A  41       9.866  12.174  -3.645  1.00  0.00           O  
ATOM    282  CB  ILE A  41      12.431  13.580  -2.107  1.00  0.00           C  
ATOM    283  CEN ILE A  41      12.766  14.041  -1.178  1.00  0.00           X  
ATOM    284  H   ILE A  41      14.212  12.172  -3.348  1.00  0.00           H  
ATOM    285  N   GLU A  42      11.438  12.996  -5.052  1.00  0.00           N  
ATOM    286  CA  GLU A  42      10.455  13.205  -6.110  1.00  0.00           C  
ATOM    287  C   GLU A  42       9.880  11.883  -6.610  1.00  0.00           C  
ATOM    288  O   GLU A  42       8.682  11.801  -6.882  1.00  0.00           O  
ATOM    289  CB  GLU A  42      11.081  13.978  -7.273  1.00  0.00           C  
ATOM    290  CEN GLU A  42      11.340  15.443  -8.103  1.00  0.00           X  
ATOM    291  H   GLU A  42      12.418  13.245  -5.197  1.00  0.00           H  
ATOM    292  N   ASP A  43      10.702  10.824  -6.681  1.00  0.00           N  
ATOM    293  CA  ASP A  43      10.196   9.531  -7.122  1.00  0.00           C  
ATOM    294  C   ASP A  43       9.258   8.895  -6.104  1.00  0.00           C  
ATOM    295  O   ASP A  43       8.230   8.329  -6.484  1.00  0.00           O  
ATOM    296  CB  ASP A  43      11.360   8.582  -7.417  1.00  0.00           C  
ATOM    297  CEN ASP A  43      11.917   8.243  -8.200  1.00  0.00           X  
ATOM    298  H   ASP A  43      11.691  10.930  -6.453  1.00  0.00           H  
ATOM    299  N   ILE A  44       9.558   9.040  -4.811  1.00  0.00           N  
ATOM    300  CA  ILE A  44       8.673   8.482  -3.800  1.00  0.00           C  
ATOM    301  C   ILE A  44       7.338   9.203  -3.844  1.00  0.00           C  
ATOM    302  O   ILE A  44       6.281   8.576  -3.750  1.00  0.00           O  
ATOM    303  CB  ILE A  44       9.270   8.591  -2.385  1.00  0.00           C  
ATOM    304  CEN ILE A  44       9.917   8.110  -1.650  1.00  0.00           X  
ATOM    305  H   ILE A  44      10.423   9.509  -4.535  1.00  0.00           H  
ATOM    306  N   HIS A  45       7.376  10.527  -4.002  1.00  0.00           N  
ATOM    307  CA  HIS A  45       6.145  11.290  -4.105  1.00  0.00           C  
ATOM    308  C   HIS A  45       5.352  10.841  -5.328  1.00  0.00           C  
ATOM    309  O   HIS A  45       4.148  10.580  -5.234  1.00  0.00           O  
ATOM    310  CB  HIS A  45       6.438  12.792  -4.181  1.00  0.00           C  
ATOM    311  CEN HIS A  45       6.502  13.909  -3.298  1.00  0.00           X  
ATOM    312  H   HIS A  45       8.275  11.012  -4.044  1.00  0.00           H  
ATOM    313  N   ASP A  46       6.017  10.734  -6.483  1.00  0.00           N  
ATOM    314  CA  ASP A  46       5.296  10.334  -7.676  1.00  0.00           C  
ATOM    315  C   ASP A  46       4.651   8.965  -7.499  1.00  0.00           C  
ATOM    316  O   ASP A  46       3.505   8.772  -7.912  1.00  0.00           O  
ATOM    317  CB  ASP A  46       6.233  10.324  -8.887  1.00  0.00           C  
ATOM    318  CEN ASP A  46       6.503  10.911  -9.674  1.00  0.00           X  
ATOM    319  H   ASP A  46       7.012  10.950  -6.524  1.00  0.00           H  
ATOM    320  N   PHE A  47       5.341   8.037  -6.832  1.00  0.00           N  
ATOM    321  CA  PHE A  47       4.790   6.703  -6.630  1.00  0.00           C  
ATOM    322  C   PHE A  47       3.473   6.801  -5.866  1.00  0.00           C  
ATOM    323  O   PHE A  47       2.447   6.275  -6.302  1.00  0.00           O  
ATOM    324  CB  PHE A  47       5.782   5.813  -5.879  1.00  0.00           C  
ATOM    325  CEN PHE A  47       6.855   4.687  -6.208  1.00  0.00           X  
ATOM    326  H   PHE A  47       6.275   8.244  -6.476  1.00  0.00           H  
ATOM    327  N   MET A  48       3.492   7.500  -4.724  1.00  0.00           N  
ATOM    328  CA  MET A  48       2.397   7.430  -3.759  1.00  0.00           C  
ATOM    329  C   MET A  48       1.088   7.969  -4.318  1.00  0.00           C  
ATOM    330  O   MET A  48       0.006   7.521  -3.927  1.00  0.00           O  
ATOM    331  CB  MET A  48       2.773   8.195  -2.491  1.00  0.00           C  
ATOM    332  CEN MET A  48       3.208   7.973  -0.806  1.00  0.00           X  
ATOM    333  H   MET A  48       4.305   8.080  -4.510  1.00  0.00           H  
ATOM    334  N   GLN A  49       1.179   8.891  -5.269  1.00  0.00           N  
ATOM    335  CA  GLN A  49       0.082   9.787  -5.599  1.00  0.00           C  
ATOM    336  C   GLN A  49      -0.692   9.332  -6.849  1.00  0.00           C  
ATOM    337  O   GLN A  49      -1.534  10.072  -7.362  1.00  0.00           O  
ATOM    338  CB  GLN A  49       0.616  11.206  -5.810  1.00  0.00           C  
ATOM    339  CEN GLN A  49       0.824  12.771  -5.064  1.00  0.00           X  
ATOM    340  H   GLN A  49       2.076   9.013  -5.747  1.00  0.00           H  
ATOM    341  N   GLY A  50      -0.406   8.122  -7.350  1.00  0.00           N  
ATOM    342  CA  GLY A  50      -1.007   7.611  -8.582  1.00  0.00           C  
ATOM    343  C   GLY A  50      -0.083   7.681  -9.799  1.00  0.00           C  
ATOM    344  O   GLY A  50      -0.369   7.097 -10.848  1.00  0.00           O  
ATOM    345  CEN GLY A  50      -1.007   7.611  -8.582  1.00  0.00           X  
ATOM    346  H   GLY A  50       0.253   7.510  -6.867  1.00  0.00           H  
ATOM    347  N   GLY A  51       1.044   8.369  -9.675  1.00  0.00           N  
ATOM    348  CA  GLY A  51       1.995   8.546 -10.768  1.00  0.00           C  
ATOM    349  C   GLY A  51       3.145   7.540 -10.694  1.00  0.00           C  
ATOM    350  O   GLY A  51       4.292   7.916 -10.448  1.00  0.00           O  
ATOM    351  CEN GLY A  51       1.995   8.546 -10.768  1.00  0.00           X  
ATOM    352  H   GLY A  51       1.285   8.766  -8.772  1.00  0.00           H  
ATOM    353  N   GLY A  52       2.841   6.265 -10.893  1.00  0.00           N  
ATOM    354  CA  GLY A  52       3.902   5.266 -10.914  1.00  0.00           C  
ATOM    355  C   GLY A  52       3.505   3.908 -11.478  1.00  0.00           C  
ATOM    356  O   GLY A  52       2.327   3.595 -11.653  1.00  0.00           O  
ATOM    357  CEN GLY A  52       3.902   5.266 -10.914  1.00  0.00           X  
ATOM    358  H   GLY A  52       1.855   6.024 -11.005  1.00  0.00           H  
ATOM    359  N   SER A  53       4.526   3.113 -11.766  1.00  0.00           N  
ATOM    360  CA  SER A  53       4.405   1.810 -12.407  1.00  0.00           C  
ATOM    361  C   SER A  53       5.659   0.987 -12.127  1.00  0.00           C  
ATOM    362  O   SER A  53       6.603   1.492 -11.510  1.00  0.00           O  
ATOM    363  CB  SER A  53       4.185   1.968 -13.899  1.00  0.00           C  
ATOM    364  CEN SER A  53       4.224   2.179 -14.399  1.00  0.00           X  
ATOM    365  H   SER A  53       5.449   3.449 -11.537  1.00  0.00           H  
ATOM    366  N   GLY A  54       5.709  -0.253 -12.617  1.00  0.00           N  
ATOM    367  CA  GLY A  54       6.890  -1.093 -12.398  1.00  0.00           C  
ATOM    368  C   GLY A  54       8.182  -0.398 -12.842  1.00  0.00           C  
ATOM    369  O   GLY A  54       9.233  -0.614 -12.244  1.00  0.00           O  
ATOM    370  CEN GLY A  54       6.890  -1.093 -12.398  1.00  0.00           X  
ATOM    371  H   GLY A  54       4.922  -0.620 -13.134  1.00  0.00           H  
ATOM    372  N   GLY A  55       8.099   0.450 -13.874  1.00  0.00           N  
ATOM    373  CA  GLY A  55       9.249   1.231 -14.336  1.00  0.00           C  
ATOM    374  C   GLY A  55       9.717   2.236 -13.278  1.00  0.00           C  
ATOM    375  O   GLY A  55      10.914   2.495 -13.133  1.00  0.00           O  
ATOM    376  CEN GLY A  55       9.249   1.231 -14.336  1.00  0.00           X  
ATOM    377  H   GLY A  55       7.212   0.558 -14.343  1.00  0.00           H  
ATOM    378  N   LYS A  56       8.763   2.817 -12.548  1.00  0.00           N  
ATOM    379  CA  LYS A  56       9.065   3.758 -11.487  1.00  0.00           C  
ATOM    380  C   LYS A  56       9.782   2.994 -10.405  1.00  0.00           C  
ATOM    381  O   LYS A  56      10.752   3.485  -9.827  1.00  0.00           O  
ATOM    382  CB  LYS A  56       7.800   4.423 -10.942  1.00  0.00           C  
ATOM    383  CEN LYS A  56       6.570   6.139 -10.813  1.00  0.00           X  
ATOM    384  H   LYS A  56       7.793   2.566 -12.702  1.00  0.00           H  
ATOM    385  N   LEU A  57       9.316   1.772 -10.142  1.00  0.00           N  
ATOM    386  CA  LEU A  57       9.953   1.004  -9.090  1.00  0.00           C  
ATOM    387  C   LEU A  57      11.416   0.721  -9.487  1.00  0.00           C  
ATOM    388  O   LEU A  57      12.327   0.893  -8.686  1.00  0.00           O  
ATOM    389  CB  LEU A  57       9.183  -0.298  -8.837  1.00  0.00           C  
ATOM    390  CEN LEU A  57       8.226  -0.746  -7.716  1.00  0.00           X  
ATOM    391  H   LEU A  57       8.522   1.407 -10.673  1.00  0.00           H  
ATOM    392  N   GLN A  58      11.669   0.313 -10.731  1.00  0.00           N  
ATOM    393  CA  GLN A  58      13.045  -0.013 -11.099  1.00  0.00           C  
ATOM    394  C   GLN A  58      13.950   1.224 -11.023  1.00  0.00           C  
ATOM    395  O   GLN A  58      15.082   1.140 -10.524  1.00  0.00           O  
ATOM    396  CB  GLN A  58      13.093  -0.605 -12.510  1.00  0.00           C  
ATOM    397  CEN GLN A  58      13.200  -2.088 -13.425  1.00  0.00           X  
ATOM    398  H   GLN A  58      10.907   0.194 -11.399  1.00  0.00           H  
ATOM    399  N   GLU A  59      13.436   2.392 -11.441  1.00  0.00           N  
ATOM    400  CA  GLU A  59      14.263   3.601 -11.400  1.00  0.00           C  
ATOM    401  C   GLU A  59      14.628   3.936  -9.958  1.00  0.00           C  
ATOM    402  O   GLU A  59      15.765   4.322  -9.663  1.00  0.00           O  
ATOM    403  CB  GLU A  59      13.538   4.781 -12.052  1.00  0.00           C  
ATOM    404  CEN GLU A  59      13.287   5.800 -13.394  1.00  0.00           X  
ATOM    405  H   GLU A  59      12.491   2.429 -11.832  1.00  0.00           H  
ATOM    406  N   MET A  60      13.666   3.730  -9.059  1.00  0.00           N  
ATOM    407  CA  MET A  60      13.833   3.996  -7.642  1.00  0.00           C  
ATOM    408  C   MET A  60      14.944   3.135  -7.075  1.00  0.00           C  
ATOM    409  O   MET A  60      15.765   3.611  -6.294  1.00  0.00           O  
ATOM    410  CB  MET A  60      12.526   3.744  -6.893  1.00  0.00           C  
ATOM    411  CEN MET A  60      11.225   4.561  -6.045  1.00  0.00           X  
ATOM    412  H   MET A  60      12.758   3.398  -9.384  1.00  0.00           H  
ATOM    413  N   MET A  61      14.963   1.859  -7.468  1.00  0.00           N  
ATOM    414  CA  MET A  61      15.971   0.946  -6.972  1.00  0.00           C  
ATOM    415  C   MET A  61      17.358   1.340  -7.435  1.00  0.00           C  
ATOM    416  O   MET A  61      18.301   1.335  -6.640  1.00  0.00           O  
ATOM    417  CB  MET A  61      15.652  -0.479  -7.419  1.00  0.00           C  
ATOM    418  CEN MET A  61      15.106  -2.037  -6.825  1.00  0.00           X  
ATOM    419  H   MET A  61      14.239   1.520  -8.102  1.00  0.00           H  
ATOM    420  N   LYS A  62      17.501   1.754  -8.687  1.00  0.00           N  
ATOM    421  CA  LYS A  62      18.834   2.098  -9.146  1.00  0.00           C  
ATOM    422  C   LYS A  62      19.339   3.329  -8.380  1.00  0.00           C  
ATOM    423  O   LYS A  62      20.498   3.367  -7.950  1.00  0.00           O  
ATOM    424  CB  LYS A  62      18.837   2.357 -10.653  1.00  0.00           C  
ATOM    425  CEN LYS A  62      19.309   1.688 -12.604  1.00  0.00           X  
ATOM    426  H   LYS A  62      16.694   1.791  -9.316  1.00  0.00           H  
ATOM    427  N   GLU A  63      18.454   4.311  -8.157  1.00  0.00           N  
ATOM    428  CA  GLU A  63      18.845   5.556  -7.488  1.00  0.00           C  
ATOM    429  C   GLU A  63      19.257   5.282  -6.034  1.00  0.00           C  
ATOM    430  O   GLU A  63      20.200   5.882  -5.510  1.00  0.00           O  
ATOM    431  CB  GLU A  63      17.703   6.574  -7.533  1.00  0.00           C  
ATOM    432  CEN GLU A  63      16.973   7.943  -8.236  1.00  0.00           X  
ATOM    433  H   GLU A  63      17.490   4.192  -8.480  1.00  0.00           H  
ATOM    434  N   PHE A  64      18.565   4.352  -5.392  1.00  0.00           N  
ATOM    435  CA  PHE A  64      18.856   3.986  -4.017  1.00  0.00           C  
ATOM    436  C   PHE A  64      20.255   3.365  -3.967  1.00  0.00           C  
ATOM    437  O   PHE A  64      21.049   3.694  -3.081  1.00  0.00           O  
ATOM    438  CB  PHE A  64      17.806   3.016  -3.473  1.00  0.00           C  
ATOM    439  CEN PHE A  64      16.503   3.062  -2.563  1.00  0.00           X  
ATOM    440  H   PHE A  64      17.769   3.923  -5.859  1.00  0.00           H  
ATOM    441  N   GLN A  65      20.579   2.480  -4.919  1.00  0.00           N  
ATOM    442  CA  GLN A  65      21.890   1.843  -4.877  1.00  0.00           C  
ATOM    443  C   GLN A  65      22.963   2.922  -4.993  1.00  0.00           C  
ATOM    444  O   GLN A  65      23.921   2.925  -4.225  1.00  0.00           O  
ATOM    445  CB  GLN A  65      22.042   0.817  -6.003  1.00  0.00           C  
ATOM    446  CEN GLN A  65      22.008  -0.886  -6.386  1.00  0.00           X  
ATOM    447  H   GLN A  65      19.920   2.259  -5.668  1.00  0.00           H  
ATOM    448  N   GLN A  66      22.776   3.886  -5.904  1.00  0.00           N  
ATOM    449  CA  GLN A  66      23.805   4.901  -6.098  1.00  0.00           C  
ATOM    450  C   GLN A  66      24.000   5.683  -4.795  1.00  0.00           C  
ATOM    451  O   GLN A  66      25.137   5.911  -4.387  1.00  0.00           O  
ATOM    452  CB  GLN A  66      23.426   5.852  -7.236  1.00  0.00           C  
ATOM    453  CEN GLN A  66      23.704   6.238  -8.916  1.00  0.00           X  
ATOM    454  H   GLN A  66      21.938   3.884  -6.487  1.00  0.00           H  
ATOM    455  N   VAL A  67      22.902   6.019  -4.097  1.00  0.00           N  
ATOM    456  CA  VAL A  67      23.026   6.819  -2.871  1.00  0.00           C  
ATOM    457  C   VAL A  67      23.822   6.044  -1.822  1.00  0.00           C  
ATOM    458  O   VAL A  67      24.664   6.610  -1.126  1.00  0.00           O  
ATOM    459  CB  VAL A  67      21.652   7.199  -2.289  1.00  0.00           C  
ATOM    460  CEN VAL A  67      21.220   7.726  -2.186  1.00  0.00           X  
ATOM    461  H   VAL A  67      21.986   5.744  -4.451  1.00  0.00           H  
ATOM    462  N   LEU A  68      23.619   4.732  -1.738  1.00  0.00           N  
ATOM    463  CA  LEU A  68      24.406   3.957  -0.781  1.00  0.00           C  
ATOM    464  C   LEU A  68      25.897   3.984  -1.064  1.00  0.00           C  
ATOM    465  O   LEU A  68      26.709   4.183  -0.149  1.00  0.00           O  
ATOM    466  CB  LEU A  68      23.911   2.505  -0.759  1.00  0.00           C  
ATOM    467  CEN LEU A  68      23.036   1.714   0.231  1.00  0.00           X  
ATOM    468  H   LEU A  68      22.917   4.293  -2.338  1.00  0.00           H  
ATOM    469  N   ASP A  69      26.274   3.827  -2.325  1.00  0.00           N  
ATOM    470  CA  ASP A  69      27.687   3.837  -2.643  1.00  0.00           C  
ATOM    471  C   ASP A  69      28.307   5.178  -2.248  1.00  0.00           C  
ATOM    472  O   ASP A  69      29.383   5.219  -1.642  1.00  0.00           O  
ATOM    473  CB  ASP A  69      27.905   3.561  -4.133  1.00  0.00           C  
ATOM    474  CEN ASP A  69      28.136   2.795  -4.763  1.00  0.00           X  
ATOM    475  H   ASP A  69      25.573   3.663  -3.048  1.00  0.00           H  
ATOM    476  N   GLU A  70      27.612   6.279  -2.543  1.00  0.00           N  
ATOM    477  CA  GLU A  70      28.167   7.592  -2.255  1.00  0.00           C  
ATOM    478  C   GLU A  70      28.296   7.823  -0.758  1.00  0.00           C  
ATOM    479  O   GLU A  70      29.353   8.255  -0.294  1.00  0.00           O  
ATOM    480  CB  GLU A  70      27.302   8.687  -2.882  1.00  0.00           C  
ATOM    481  CEN GLU A  70      27.007   9.796  -4.142  1.00  0.00           X  
ATOM    482  H   GLU A  70      26.701   6.199  -2.993  1.00  0.00           H  
ATOM    483  N   LEU A  71      27.284   7.433   0.017  1.00  0.00           N  
ATOM    484  CA  LEU A  71      27.377   7.569   1.461  1.00  0.00           C  
ATOM    485  C   LEU A  71      28.478   6.691   2.011  1.00  0.00           C  
ATOM    486  O   LEU A  71      29.256   7.116   2.863  1.00  0.00           O  
ATOM    487  CB  LEU A  71      26.036   7.220   2.120  1.00  0.00           C  
ATOM    488  CEN LEU A  71      24.923   8.082   2.745  1.00  0.00           X  
ATOM    489  H   LEU A  71      26.419   7.085  -0.407  1.00  0.00           H  
ATOM    490  N   ASN A  72      28.593   5.473   1.481  1.00  0.00           N  
ATOM    491  CA  ASN A  72      29.632   4.565   1.942  1.00  0.00           C  
ATOM    492  C   ASN A  72      31.018   5.141   1.642  1.00  0.00           C  
ATOM    493  O   ASN A  72      31.929   5.079   2.474  1.00  0.00           O  
ATOM    494  CB  ASN A  72      29.482   3.187   1.323  1.00  0.00           C  
ATOM    495  CEN ASN A  72      29.023   2.272   1.554  1.00  0.00           X  
ATOM    496  H   ASN A  72      27.924   5.149   0.781  1.00  0.00           H  
ATOM    497  N   ASN A  73      31.172   5.732   0.457  1.00  0.00           N  
ATOM    498  CA  ASN A  73      32.435   6.332   0.062  1.00  0.00           C  
ATOM    499  C   ASN A  73      32.741   7.649   0.788  1.00  0.00           C  
ATOM    500  O   ASN A  73      33.908   7.951   1.058  1.00  0.00           O  
ATOM    501  CB  ASN A  73      32.474   6.549  -1.440  1.00  0.00           C  
ATOM    502  CEN ASN A  73      32.781   6.029  -2.297  1.00  0.00           X  
ATOM    503  H   ASN A  73      30.399   5.725  -0.208  1.00  0.00           H  
ATOM    504  N   HIS A  74      31.709   8.436   1.104  1.00  0.00           N  
ATOM    505  CA  HIS A  74      31.922   9.747   1.720  1.00  0.00           C  
ATOM    506  C   HIS A  74      31.945   9.757   3.253  1.00  0.00           C  
ATOM    507  O   HIS A  74      32.620  10.592   3.861  1.00  0.00           O  
ATOM    508  CB  HIS A  74      30.844  10.720   1.232  1.00  0.00           C  
ATOM    509  CEN HIS A  74      30.674  11.687   0.199  1.00  0.00           X  
ATOM    510  H   HIS A  74      30.764   8.141   0.854  1.00  0.00           H  
ATOM    511  N   LEU A  75      31.216   8.851   3.884  1.00  0.00           N  
ATOM    512  CA  LEU A  75      31.120   8.813   5.337  1.00  0.00           C  
ATOM    513  C   LEU A  75      32.339   8.115   5.946  1.00  0.00           C  
ATOM    514  O   LEU A  75      32.550   6.921   5.747  1.00  0.00           O  
ATOM    515  CB  LEU A  75      29.826   8.108   5.763  1.00  0.00           C  
ATOM    516  CEN LEU A  75      28.483   8.629   6.308  1.00  0.00           X  
ATOM    517  H   LEU A  75      30.672   8.171   3.354  1.00  0.00           H  
ATOM    518  N   GLN A  76      33.146   8.886   6.673  1.00  0.00           N  
ATOM    519  CA  GLN A  76      34.391   8.394   7.270  1.00  0.00           C  
ATOM    520  C   GLN A  76      34.487   8.091   8.771  1.00  0.00           C  
ATOM    521  O   GLN A  76      33.791   8.654   9.637  1.00  0.00           O  
ATOM    522  CB  GLN A  76      35.492   9.406   6.940  1.00  0.00           C  
ATOM    523  CEN GLN A  76      36.786   9.784   5.831  1.00  0.00           X  
ATOM    524  H   GLN A  76      32.927   9.869   6.751  1.00  0.00           H  
ATOM    525  N   GLY A  77      35.431   7.192   9.040  1.00  0.00           N  
ATOM    526  CA  GLY A  77      35.808   6.770  10.370  1.00  0.00           C  
ATOM    527  C   GLY A  77      34.670   6.207  11.183  1.00  0.00           C  
ATOM    528  O   GLY A  77      33.801   5.493  10.672  1.00  0.00           O  
ATOM    529  CEN GLY A  77      35.808   6.770  10.370  1.00  0.00           X  
ATOM    530  H   GLY A  77      35.946   6.808   8.257  1.00  0.00           H  
ATOM    531  N   GLY A  78      34.734   6.519  12.469  1.00  0.00           N  
ATOM    532  CA  GLY A  78      33.795   6.073  13.469  1.00  0.00           C  
ATOM    533  C   GLY A  78      32.730   7.104  13.817  1.00  0.00           C  
ATOM    534  O   GLY A  78      32.105   6.990  14.868  1.00  0.00           O  
ATOM    535  CEN GLY A  78      33.794   6.073  13.469  1.00  0.00           X  
ATOM    536  H   GLY A  78      35.498   7.108  12.771  1.00  0.00           H  
ATOM    537  N   LYS A  79      32.554   8.163  13.014  1.00  0.00           N  
ATOM    538  CA  LYS A  79      31.657   9.206  13.520  1.00  0.00           C  
ATOM    539  C   LYS A  79      30.249   8.633  13.745  1.00  0.00           C  
ATOM    540  O   LYS A  79      29.655   8.045  12.838  1.00  0.00           O  
ATOM    541  CB  LYS A  79      31.603  10.389  12.552  1.00  0.00           C  
ATOM    542  CEN LYS A  79      32.182  12.369  12.081  1.00  0.00           X  
ATOM    543  H   LYS A  79      33.001   8.241  12.090  1.00  0.00           H  
ATOM    544  N   HIS A  80      29.688   8.884  14.932  1.00  0.00           N  
ATOM    545  CA  HIS A  80      28.319   8.461  15.219  1.00  0.00           C  
ATOM    546  C   HIS A  80      27.336   8.888  14.156  1.00  0.00           C  
ATOM    547  O   HIS A  80      26.407   8.148  13.838  1.00  0.00           O  
ATOM    548  CB  HIS A  80      27.864   9.006  16.577  1.00  0.00           C  
ATOM    549  CEN HIS A  80      27.802   8.569  17.931  1.00  0.00           X  
ATOM    550  H   HIS A  80      30.253   9.284  15.667  1.00  0.00           H  
ATOM    551  N   THR A  81      27.542  10.061  13.571  1.00  0.00           N  
ATOM    552  CA  THR A  81      26.631  10.508  12.528  1.00  0.00           C  
ATOM    553  C   THR A  81      26.695   9.559  11.350  1.00  0.00           C  
ATOM    554  O   THR A  81      25.674   9.242  10.743  1.00  0.00           O  
ATOM    555  CB  THR A  81      26.956  11.936  12.051  1.00  0.00           C  
ATOM    556  CEN THR A  81      27.020  12.508  12.149  1.00  0.00           X  
ATOM    557  H   THR A  81      28.308  10.641  13.867  1.00  0.00           H  
ATOM    558  N   VAL A  82      27.890   9.088  11.040  1.00  0.00           N  
ATOM    559  CA  VAL A  82      28.089   8.219   9.902  1.00  0.00           C  
ATOM    560  C   VAL A  82      27.466   6.876  10.127  1.00  0.00           C  
ATOM    561  O   VAL A  82      26.857   6.309   9.215  1.00  0.00           O  
ATOM    562  CB  VAL A  82      29.584   8.028   9.587  1.00  0.00           C  
ATOM    563  CEN VAL A  82      30.080   8.183   9.134  1.00  0.00           X  
ATOM    564  H   VAL A  82      28.681   9.328  11.620  1.00  0.00           H  
ATOM    565  N   HIS A  83      27.593   6.365  11.350  1.00  0.00           N  
ATOM    566  CA  HIS A  83      27.010   5.076  11.643  1.00  0.00           C  
ATOM    567  C   HIS A  83      25.502   5.155  11.475  1.00  0.00           C  
ATOM    568  O   HIS A  83      24.903   4.278  10.855  1.00  0.00           O  
ATOM    569  CB  HIS A  83      27.371   4.617  13.060  1.00  0.00           C  
ATOM    570  CEN HIS A  83      28.340   3.788  13.694  1.00  0.00           X  
ATOM    571  H   HIS A  83      28.128   6.869  12.065  1.00  0.00           H  
ATOM    572  N   HIS A  84      24.894   6.236  11.966  1.00  0.00           N  
ATOM    573  CA  HIS A  84      23.453   6.376  11.891  1.00  0.00           C  
ATOM    574  C   HIS A  84      22.995   6.446  10.437  1.00  0.00           C  
ATOM    575  O   HIS A  84      22.029   5.784  10.054  1.00  0.00           O  
ATOM    576  CB  HIS A  84      22.990   7.621  12.655  1.00  0.00           C  
ATOM    577  CEN HIS A  84      22.490   7.950  13.948  1.00  0.00           X  
ATOM    578  H   HIS A  84      25.442   6.952  12.445  1.00  0.00           H  
ATOM    579  N   ILE A  85      23.702   7.204   9.601  1.00  0.00           N  
ATOM    580  CA  ILE A  85      23.273   7.328   8.219  1.00  0.00           C  
ATOM    581  C   ILE A  85      23.375   5.983   7.520  1.00  0.00           C  
ATOM    582  O   ILE A  85      22.512   5.634   6.710  1.00  0.00           O  
ATOM    583  CB  ILE A  85      24.108   8.369   7.451  1.00  0.00           C  
ATOM    584  CEN ILE A  85      24.209   9.427   7.206  1.00  0.00           X  
ATOM    585  H   ILE A  85      24.518   7.715   9.939  1.00  0.00           H  
ATOM    586  N   GLU A  86      24.408   5.201   7.835  1.00  0.00           N  
ATOM    587  CA  GLU A  86      24.567   3.922   7.164  1.00  0.00           C  
ATOM    588  C   GLU A  86      23.385   2.997   7.498  1.00  0.00           C  
ATOM    589  O   GLU A  86      22.820   2.358   6.608  1.00  0.00           O  
ATOM    590  CB  GLU A  86      25.892   3.269   7.563  1.00  0.00           C  
ATOM    591  CEN GLU A  86      27.526   2.918   7.226  1.00  0.00           X  
ATOM    592  H   GLU A  86      25.083   5.502   8.541  1.00  0.00           H  
ATOM    593  N   GLN A  87      22.980   2.953   8.780  1.00  0.00           N  
ATOM    594  CA  GLN A  87      21.866   2.106   9.199  1.00  0.00           C  
ATOM    595  C   GLN A  87      20.567   2.509   8.514  1.00  0.00           C  
ATOM    596  O   GLN A  87      19.816   1.641   8.054  1.00  0.00           O  
ATOM    597  CB  GLN A  87      21.687   2.172  10.718  1.00  0.00           C  
ATOM    598  CEN GLN A  87      22.007   1.346  12.223  1.00  0.00           X  
ATOM    599  H   GLN A  87      23.486   3.491   9.483  1.00  0.00           H  
ATOM    600  N   ASN A  88      20.320   3.818   8.398  1.00  0.00           N  
ATOM    601  CA  ASN A  88      19.083   4.308   7.803  1.00  0.00           C  
ATOM    602  C   ASN A  88      19.019   3.912   6.344  1.00  0.00           C  
ATOM    603  O   ASN A  88      17.978   3.475   5.852  1.00  0.00           O  
ATOM    604  CB  ASN A  88      18.940   5.812   7.950  1.00  0.00           C  
ATOM    605  CEN ASN A  88      18.501   6.494   8.615  1.00  0.00           X  
ATOM    606  H   ASN A  88      20.987   4.489   8.777  1.00  0.00           H  
ATOM    607  N   ILE A  89      20.150   4.001   5.661  1.00  0.00           N  
ATOM    608  CA  ILE A  89      20.188   3.699   4.249  1.00  0.00           C  
ATOM    609  C   ILE A  89      19.901   2.221   4.034  1.00  0.00           C  
ATOM    610  O   ILE A  89      19.165   1.867   3.114  1.00  0.00           O  
ATOM    611  CB  ILE A  89      21.548   4.059   3.624  1.00  0.00           C  
ATOM    612  CEN ILE A  89      22.138   4.856   3.170  1.00  0.00           X  
ATOM    613  H   ILE A  89      20.997   4.327   6.129  1.00  0.00           H  
ATOM    614  N   LYS A  90      20.478   1.348   4.876  1.00  0.00           N  
ATOM    615  CA  LYS A  90      20.216  -0.083   4.741  1.00  0.00           C  
ATOM    616  C   LYS A  90      18.731  -0.391   4.917  1.00  0.00           C  
ATOM    617  O   LYS A  90      18.156  -1.138   4.124  1.00  0.00           O  
ATOM    618  CB  LYS A  90      21.042  -0.877   5.755  1.00  0.00           C  
ATOM    619  CEN LYS A  90      22.707  -2.119   6.157  1.00  0.00           X  
ATOM    620  H   LYS A  90      21.100   1.683   5.611  1.00  0.00           H  
ATOM    621  N   GLU A  91      18.070   0.216   5.905  1.00  0.00           N  
ATOM    622  CA  GLU A  91      16.657  -0.090   6.082  1.00  0.00           C  
ATOM    623  C   GLU A  91      15.862   0.352   4.855  1.00  0.00           C  
ATOM    624  O   GLU A  91      14.984  -0.375   4.375  1.00  0.00           O  
ATOM    625  CB  GLU A  91      16.112   0.585   7.343  1.00  0.00           C  
ATOM    626  CEN GLU A  91      15.664   0.504   8.985  1.00  0.00           X  
ATOM    627  H   GLU A  91      18.547   0.858   6.537  1.00  0.00           H  
ATOM    628  N   ILE A  92      16.214   1.515   4.302  1.00  0.00           N  
ATOM    629  CA  ILE A  92      15.477   2.063   3.171  1.00  0.00           C  
ATOM    630  C   ILE A  92      15.585   1.117   1.990  1.00  0.00           C  
ATOM    631  O   ILE A  92      14.604   0.901   1.277  1.00  0.00           O  
ATOM    632  CB  ILE A  92      15.994   3.455   2.763  1.00  0.00           C  
ATOM    633  CEN ILE A  92      15.912   4.526   2.947  1.00  0.00           X  
ATOM    634  H   ILE A  92      16.984   2.052   4.708  1.00  0.00           H  
ATOM    635  N   PHE A  93      16.774   0.547   1.792  1.00  0.00           N  
ATOM    636  CA  PHE A  93      17.061  -0.361   0.692  1.00  0.00           C  
ATOM    637  C   PHE A  93      16.148  -1.566   0.791  1.00  0.00           C  
ATOM    638  O   PHE A  93      15.484  -1.932  -0.177  1.00  0.00           O  
ATOM    639  CB  PHE A  93      18.528  -0.796   0.705  1.00  0.00           C  
ATOM    640  CEN PHE A  93      19.885  -0.421  -0.032  1.00  0.00           X  
ATOM    641  H   PHE A  93      17.531   0.770   2.432  1.00  0.00           H  
ATOM    642  N   HIS A  94      16.074  -2.162   1.978  1.00  0.00           N  
ATOM    643  CA  HIS A  94      15.227  -3.325   2.173  1.00  0.00           C  
ATOM    644  C   HIS A  94      13.766  -3.015   1.844  1.00  0.00           C  
ATOM    645  O   HIS A  94      13.105  -3.799   1.150  1.00  0.00           O  
ATOM    646  CB  HIS A  94      15.345  -3.837   3.612  1.00  0.00           C  
ATOM    647  CEN HIS A  94      16.086  -4.817   4.334  1.00  0.00           X  
ATOM    648  H   HIS A  94      16.647  -1.822   2.753  1.00  0.00           H  
ATOM    649  N   HIS A  95      13.261  -1.863   2.287  1.00  0.00           N  
ATOM    650  CA  HIS A  95      11.855  -1.579   2.042  1.00  0.00           C  
ATOM    651  C   HIS A  95      11.610  -1.419   0.535  1.00  0.00           C  
ATOM    652  O   HIS A  95      10.590  -1.888   0.009  1.00  0.00           O  
ATOM    653  CB  HIS A  95      11.414  -0.320   2.795  1.00  0.00           C  
ATOM    654  CEN HIS A  95      10.782   0.016   4.027  1.00  0.00           X  
ATOM    655  H   HIS A  95      13.846  -1.214   2.816  1.00  0.00           H  
ATOM    656  N   LEU A  96      12.554  -0.795  -0.171  1.00  0.00           N  
ATOM    657  CA  LEU A  96      12.379  -0.586  -1.597  1.00  0.00           C  
ATOM    658  C   LEU A  96      12.313  -1.926  -2.313  1.00  0.00           C  
ATOM    659  O   LEU A  96      11.501  -2.093  -3.224  1.00  0.00           O  
ATOM    660  CB  LEU A  96      13.518   0.274  -2.158  1.00  0.00           C  
ATOM    661  CEN LEU A  96      13.596   1.749  -2.597  1.00  0.00           X  
ATOM    662  H   LEU A  96      13.396  -0.452   0.292  1.00  0.00           H  
ATOM    663  N   GLU A  97      13.137  -2.897  -1.897  1.00  0.00           N  
ATOM    664  CA  GLU A  97      13.135  -4.193  -2.560  1.00  0.00           C  
ATOM    665  C   GLU A  97      11.794  -4.895  -2.358  1.00  0.00           C  
ATOM    666  O   GLU A  97      11.244  -5.475  -3.297  1.00  0.00           O  
ATOM    667  CB  GLU A  97      14.277  -5.067  -2.038  1.00  0.00           C  
ATOM    668  CEN GLU A  97      15.847  -5.706  -2.214  1.00  0.00           X  
ATOM    669  H   GLU A  97      13.790  -2.719  -1.134  1.00  0.00           H  
ATOM    670  N   GLU A  98      11.244  -4.831  -1.137  1.00  0.00           N  
ATOM    671  CA  GLU A  98      10.000  -5.543  -0.869  1.00  0.00           C  
ATOM    672  C   GLU A  98       8.876  -4.942  -1.710  1.00  0.00           C  
ATOM    673  O   GLU A  98       8.047  -5.672  -2.266  1.00  0.00           O  
ATOM    674  CB  GLU A  98       9.647  -5.486   0.619  1.00  0.00           C  
ATOM    675  CEN GLU A  98       9.620  -6.214   2.159  1.00  0.00           X  
ATOM    676  H   GLU A  98      11.716  -4.309  -0.394  1.00  0.00           H  
ATOM    677  N   LEU A  99       8.896  -3.609  -1.844  1.00  0.00           N  
ATOM    678  CA  LEU A  99       7.873  -2.846  -2.558  1.00  0.00           C  
ATOM    679  C   LEU A  99       7.896  -3.120  -4.063  1.00  0.00           C  
ATOM    680  O   LEU A  99       6.847  -3.238  -4.695  1.00  0.00           O  
ATOM    681  CB  LEU A  99       8.057  -1.347  -2.291  1.00  0.00           C  
ATOM    682  CEN LEU A  99       7.309  -0.346  -1.391  1.00  0.00           X  
ATOM    683  H   LEU A  99       9.656  -3.096  -1.388  1.00  0.00           H  
ATOM    684  N   VAL A 100       9.088  -3.228  -4.642  1.00  0.00           N  
ATOM    685  CA  VAL A 100       9.209  -3.474  -6.073  1.00  0.00           C  
ATOM    686  C   VAL A 100       8.799  -4.901  -6.418  1.00  0.00           C  
ATOM    687  O   VAL A 100       8.121  -5.135  -7.422  1.00  0.00           O  
ATOM    688  CB  VAL A 100      10.645  -3.226  -6.570  1.00  0.00           C  
ATOM    689  CEN VAL A 100      11.037  -2.801  -6.945  1.00  0.00           X  
ATOM    690  H   VAL A 100       9.928  -3.123  -4.073  1.00  0.00           H  
ATOM    691  N   HIS A 101       9.241  -5.858  -5.595  1.00  0.00           N  
ATOM    692  CA  HIS A 101       8.971  -7.269  -5.859  1.00  0.00           C  
ATOM    693  C   HIS A 101       7.521  -7.718  -5.631  1.00  0.00           C  
ATOM    694  O   HIS A 101       7.028  -8.579  -6.376  1.00  0.00           O  
ATOM    695  CB  HIS A 101       9.902  -8.132  -5.001  1.00  0.00           C  
ATOM    696  CEN HIS A 101      11.171  -8.768  -5.120  1.00  0.00           X  
ATOM    697  H   HIS A 101       9.802  -5.585  -4.782  1.00  0.00           H  
ATOM    698  N   ARG A 102       6.853  -7.181  -4.604  1.00  0.00           N  
ATOM    699  CA  ARG A 102       5.503  -7.630  -4.263  1.00  0.00           C  
ATOM    700  C   ARG A 102       4.476  -7.374  -5.363  1.00  0.00           C  
ATOM    701  O   ARG A 102       4.125  -8.302  -6.094  1.00  0.00           O  
ATOM    702  CB  ARG A 102       5.037  -7.037  -2.942  1.00  0.00           C  
ATOM    703  CEN ARG A 102       4.574  -6.799  -0.516  1.00  0.00           X  
ATOM    704  H   ARG A 102       7.311  -6.482  -4.018  1.00  0.00           H  
TER                                                                             
# All scores below are weighted scores, not raw scores.
#BEGIN_POSE_ENERGIES_TABLE ./minmover_pdb/pose_34.pdb
label vdw cenpack pair env cbeta hs_pair ss_pair sheet total
weights 1 0.5 1 1 0.25 1 1 1 NA
pose 0 -9.66106 -11.0785 -23.2364 5.19284 0 0 0 -38.7831
MET:NtermProteinFull_1 0 -0.07375 -0.05214 0.25591 0.04186 0 0 0 0.17188
TYR_2 0 -0.06177 -0.01097 0.83566 0.0697 0 0 0 0.83263
GLY_3 0 0.01976 0.05893 -0.0429 0.0697 0 0 0 0.10548
LYS_4 0 -0.20879 -0.10244 -0.68888 0.04262 0 0 0 -0.95749
LEU_5 0 -0.52892 -0.28007 -0.39148 0.03197 0 0 0 -1.1685
ASN_6 0 -0.22284 0.12946 -0.36221 0.04278 0 0 0 -0.41281
ASP_7 0 -0.03309 -0.04015 -0.52292 0.06901 0 0 0 -0.52714
LEU_8 0 0.11663 -0.67954 -0.50394 0.03721 0 0 0 -1.02964
LEU_9 0 -0.34964 -0.19854 -0.06582 0.03768 0 0 0 -0.57633
GLU_10 0 -0.05837 0.02224 -0.92601 0.06951 0 0 0 -0.89263
ASP_11 0 -0.07435 -0.00439 -0.31759 0.03556 0 0 0 -0.36077
LEU_12 0 -0.38517 -0.56416 -0.45811 0.03362 0 0 0 -1.37383
GLN_13 0 0.03411 0.22455 -0.4142 0.06884 0 0 0 -0.08669
GLU_14 0 0.01075 -0.19936 -0.82678 0.06893 0 0 0 -0.94646
VAL_15 0 -0.03401 -0.47132 -0.19594 0.04357 0 0 0 -0.65771
LEU_16 0 -0.18345 -0.08329 0.24309 0.04435 0 0 0 0.02068
LYS_17 0 -0.04462 -0.00937 -0.8715 0.06965 0 0 0 -0.85584
ASN_18 0 0.0526 -0.10122 -0.24178 0.06934 0 0 0 -0.22106
LEU_19 0 -0.35207 -0.64006 -0.39148 0.03333 0 0 0 -1.35028
HIS_20 0 0.02347 -0.13204 0.0215 0.06903 0 0 0 -0.01804
LYS_21 0 -0.03108 0.02958 -1.04927 0.06961 0 0 0 -0.98116
ASN_22 0 0.49031 -0.00391 -0.24178 0.06895 0 0 0 0.31357
TRP_23 0 0.02689 -0.03225 -0.3396 0.0432 0 0 0 -0.30176
HIS_D_24 0 -0.11663 -0.02227 0.06501 0.06926 0 0 0 -0.00463
GLY_25 0 -0.01739 -0.13446 -0.08884 0.03487 0 0 0 -0.20582
GLY_26 0 0.03989 -0.01739 0.0322 0.03743 0 0 0 0.09213
LYS_27 0 0 0 -0.8715 0.07125 0 0 0 -0.80025
ASP_28 0 -0.02852 0.00682 -0.60822 0.07156 0 0 0 -0.55836
ASN_29 0 0.08629 -0.16474 -0.24178 0.03538 0 0 0 -0.28484
LEU_30 0 0.06143 0.19352 0.4149 0.04278 0 0 0 0.71263
HIS_D_31 0 -0.04882 -0.10995 0.06501 0.06921 0 0 0 -0.02454
ASP_32 0 -0.19806 -0.0099 -0.42964 0.06902 0 0 0 -0.56859
VAL_33 0 -0.36597 -0.22727 -0.27892 0.03577 0 0 0 -0.83639
ASP_34 0 0.08029 -0.15723 -0.24167 0.06908 0 0 0 -0.24954
ASN_35 0 -0.06804 -0.03189 -0.36221 0.06907 0 0 0 -0.39306
HIS_D_36 0 -0.54502 -0.22158 -0.15264 0.03547 0 0 0 -0.88376
LEU_37 0 -0.10808 -0.78652 -0.39148 0.03736 0 0 0 -1.24872
GLN_38 0 0.02137 0.11642 -0.49415 0.06893 0 0 0 -0.28743
ASN_39 0 -0.20919 -0.12707 -0.24178 0.06923 0 0 0 -0.50881
VAL_40 0 -0.25141 -0.45004 -0.27892 0.0331 0 0 0 -0.94727
ILE_41 0 -0.22892 -0.36706 0.60227 0.0435 0 0 0 0.04979
GLU_42 0 -0.10268 -0.19502 -0.71584 0.06882 0 0 0 -0.9447
ASP_43 0 -0.38795 -0.00879 0.2122 0.03677 0 0 0 -0.14778
ILE_44 0 -0.31259 -0.51081 -0.54513 0.03355 0 0 0 -1.33498
HIS_D_45 0 -0.12056 0.28699 -0.02241 0.06902 0 0 0 0.21304
ASP_46 0 -0.22897 -0.4966 -0.31759 0.04268 0 0 0 -1.00048
PHE_47 0 -0.40114 -0.44652 -0.4994 0.03616 0 0 0 -1.31089
MET_48 0 -0.5138 0.0325 0.18716 0.03003 0 0 0 -0.26411
GLN_49 0 -0.04597 0.02618 -0.60368 0.06947 0 0 0 -0.554
GLY_50 0 -0.01242 0.03913 0.0322 0.04518 0 0 0 0.1041
GLY_51 0 -0.06437 0.02841 0.35201 0.03045 0 0 0 0.3465
GLY_52 0 -0.04258 0.01136 -0.08884 0.03486 0 0 0 -0.08519
SER_53 0 -0.01822 0.00839 -0.21543 0.03232 0 0 0 -0.19293
GLY_54 0 0.02956 0.0369 -0.0429 0.0357 0 0 0 0.05926
GLY_55 0 -0.00571 -0.00786 -0.07965 0.0357 0 0 0 -0.05751
LYS_56 0 -0.36772 -0.71455 -0.33001 0.03443 0 0 0 -1.37784
LEU_57 0 0.16164 -0.33794 0.08126 0.0353 0 0 0 -0.05974
GLN_58 0 0.02706 0.1464 -0.60368 0.06939 0 0 0 -0.36082
GLU_59 0 -0.0734 -0.09404 -0.25924 0.06908 0 0 0 -0.35761
MET_60 0 -0.37728 -0.16922 -0.21391 0.0323 0 0 0 -0.72811
MET_61 0 -0.14008 0.06852 0.35353 0.03519 0 0 0 0.31716
LYS_62 0 -0.07179 -0.01408 -0.96458 0.0693 0 0 0 -0.98115
GLU_63 0 -0.48351 0.05683 -0.13578 0.03543 0 0 0 -0.52701
PHE_64 0 0.19408 -0.41918 -0.38422 0.03251 0 0 0 -0.5768
GLN_65 0 0.004 0.10891 -0.49415 0.06893 0 0 0 -0.31231
GLN_66 0 -0.21858 -0.17121 -0.55896 0.06891 0 0 0 -0.87983
VAL_67 0 -0.16975 -0.66616 -0.35242 0.03741 0 0 0 -1.15091
LEU_68 0 -0.2056 -0.01896 0.75945 0.04384 0 0 0 0.57873
ASP_69 0 -0.11406 -0.02956 -0.52292 0.06909 0 0 0 -0.59745
GLU_70 0 -0.57951 0.26253 -0.00141 0.03217 0 0 0 -0.28623
LEU_71 0 -0.36736 -0.27471 -0.39148 0.0369 0 0 0 -0.99665
ASN_72 0 0.01687 0.01963 -0.24178 0.06916 0 0 0 -0.13611
ASN_73 0 -0.07528 -0.05014 -0.40966 0.06894 0 0 0 -0.46614
HIS_74 0 0.0517 0.18383 -0.18191 0.03218 0 0 0 0.0858
LEU_75 0 -0.12838 0.09366 -0.39148 0.03113 0 0 0 -0.39508
GLN_76 0 0.04086 -0.20631 -0.49415 0.06968 0 0 0 -0.58991
GLY_77 0 -0.04532 -0.03026 0.35201 0.04395 0 0 0 0.32038
GLY_78 0 -0.00894 -0.04312 0.0322 0.04518 0 0 0 0.02531
LYS_79 0 -0.05632 -0.05198 -0.42611 0.036 0 0 0 -0.49841
HIS_80 0 -0.00855 -0.04913 0.20362 0.07025 0 0 0 0.21619
THR_81 0 0.40112 -0.27063 -0.20624 0.04266 0 0 0 -0.0331
VAL_82 0 -0.05308 0.12465 -0.10438 0.04128 0 0 0 0.00847
HIS_D_83 0 -0.01209 -0.00537 0.0215 0.07003 0 0 0 0.07408
HIS_D_84 0 0.00709 -0.0501 -0.06774 0.06899 0 0 0 -0.04176
ILE_85 0 -0.4775 0.20165 -0.20059 0.03735 0 0 0 -0.43908
GLU_86 0 0.00672 0.42805 -0.13578 0.04274 0 0 0 0.34173
GLN_87 0 -0.07251 -0.01602 -0.59803 0.06902 0 0 0 -0.61754
ASN_88 0 -0.10806 -0.05376 -0.07783 0.04382 0 0 0 -0.19583
ILE_89 0 -0.12747 -0.53996 -0.31819 0.04501 0 0 0 -0.94061
LYS_90 0 0.05671 0.12414 -0.68888 0.0693 0 0 0 -0.43873
GLU_91 0 -0.02129 -0.00656 -0.60186 0.06884 0 0 0 -0.56088
ILE_92 0 -0.28596 -0.60433 -0.06945 0.03677 0 0 0 -0.92297
PHE_93 0 -0.1216 -0.17053 0.63033 0.04312 0 0 0 0.38132
HIS_D_94 0 -0.11306 0.05964 0.159 0.06893 0 0 0 0.1745
HIS_D_95 0 -0.0087 0.0722 -0.19493 0.04378 0 0 0 -0.08765
LEU_96 0 0.36798 -0.80613 -0.50394 0.03741 0 0 0 -0.90468
GLU_97 0 -0.0588 0.07578 -0.60186 0.06903 0 0 0 -0.51585
GLU_98 0 -0.0175 -0.34173 -0.60186 0.06945 0 0 0 -0.89164
LEU_99 0 -0.17511 -0.43442 -0.06582 0.03614 0 0 0 -0.63921
VAL_100 0 0.14752 0.15462 0.33828 0.04334 0 0 0 0.68376
HIS_D_101 0 -0.00628 0.05505 0.21997 0.07025 0 0 0 0.33898
ARG:CtermProteinFull_102 0 -0.0024 0.17229 -0.64658 0.04587 0 0 0 -0.43083
#END_POSE_ENERGIES_TABLE ./minmover_pdb/pose_34.pdb
