# Supplementary material for: Selection of a promiscuous minimalist cAMP phosphodiesterase from a library of de novo designed proteins
Source: Nat Chem. 2024 May 3;16(7):1200–8. doi: 10.1038/s41557-024-01490-4 (PMC11230910; doi:10.1038/s41557-024-01490-4)
Supplement: Supplementary file 3 — MD input files, scripts and final structures derived from MD, AlphaFold2, EMSfold and MultiSFold. [file 41557_2024_1490_MOESM3_ESM.zip › Computational_Data/4_MultiSFold/s824/pose_35.pdb]

ATOM      1  N   MET A   1     -12.159 -10.335  11.557  1.00  0.00           N  
ATOM      2  CA  MET A   1     -11.793  -8.909  11.420  1.00  0.00           C  
ATOM      3  C   MET A   1     -10.306  -8.769  11.155  1.00  0.00           C  
ATOM      4  O   MET A   1      -9.969  -8.033  10.248  1.00  0.00           O  
ATOM      5  CB  MET A   1     -12.177  -8.126  12.674  1.00  0.00           C  
ATOM      6  CEN MET A   1     -13.290  -6.908  13.270  1.00  0.00           X  
ATOM      7  H   MET A   1     -12.568 -10.667  12.407  1.00  0.00           H  
ATOM      8  N   TYR A   2      -9.448  -9.546  11.824  1.00  0.00           N  
ATOM      9  CA  TYR A   2      -7.988  -9.421  11.696  1.00  0.00           C  
ATOM     10  C   TYR A   2      -7.407  -9.560  10.283  1.00  0.00           C  
ATOM     11  O   TYR A   2      -6.440  -8.879   9.996  1.00  0.00           O  
ATOM     12  CB  TYR A   2      -7.320 -10.456  12.604  1.00  0.00           C  
ATOM     13  CEN TYR A   2      -6.589 -10.586  14.190  1.00  0.00           X  
ATOM     14  H   TYR A   2      -9.749 -10.032  12.658  1.00  0.00           H  
ATOM     15  N   GLY A   3      -8.001 -10.368   9.391  1.00  0.00           N  
ATOM     16  CA  GLY A   3      -7.499 -10.525   8.015  1.00  0.00           C  
ATOM     17  C   GLY A   3      -7.466  -9.205   7.234  1.00  0.00           C  
ATOM     18  O   GLY A   3      -6.430  -8.863   6.692  1.00  0.00           O  
ATOM     19  CEN GLY A   3      -7.499 -10.525   8.015  1.00  0.00           X  
ATOM     20  H   GLY A   3      -8.742 -10.981   9.704  1.00  0.00           H  
ATOM     21  N   LYS A   4      -8.538  -8.404   7.313  1.00  0.00           N  
ATOM     22  CA  LYS A   4      -8.611  -7.102   6.625  1.00  0.00           C  
ATOM     23  C   LYS A   4      -7.565  -6.098   7.120  1.00  0.00           C  
ATOM     24  O   LYS A   4      -6.992  -5.381   6.316  1.00  0.00           O  
ATOM     25  CB  LYS A   4     -10.009  -6.502   6.785  1.00  0.00           C  
ATOM     26  CEN LYS A   4     -11.905  -6.084   5.946  1.00  0.00           X  
ATOM     27  H   LYS A   4      -9.336  -8.706   7.857  1.00  0.00           H  
ATOM     28  N   LEU A   5      -7.346  -6.016   8.436  1.00  0.00           N  
ATOM     29  CA  LEU A   5      -6.370  -5.083   9.007  1.00  0.00           C  
ATOM     30  C   LEU A   5      -4.939  -5.437   8.586  1.00  0.00           C  
ATOM     31  O   LEU A   5      -4.161  -4.544   8.282  1.00  0.00           O  
ATOM     32  CB  LEU A   5      -6.487  -5.069  10.536  1.00  0.00           C  
ATOM     33  CEN LEU A   5      -7.104  -4.066  11.529  1.00  0.00           X  
ATOM     34  H   LEU A   5      -7.750  -6.723   9.035  1.00  0.00           H  
ATOM     35  N   ASN A   6      -4.597  -6.729   8.545  1.00  0.00           N  
ATOM     36  CA  ASN A   6      -3.291  -7.180   8.082  1.00  0.00           C  
ATOM     37  C   ASN A   6      -3.053  -6.760   6.629  1.00  0.00           C  
ATOM     38  O   ASN A   6      -1.946  -6.340   6.320  1.00  0.00           O  
ATOM     39  CB  ASN A   6      -3.138  -8.683   8.231  1.00  0.00           C  
ATOM     40  CEN ASN A   6      -2.773  -9.365   8.940  1.00  0.00           X  
ATOM     41  H   ASN A   6      -5.283  -7.431   8.778  1.00  0.00           H  
ATOM     42  N   ASP A   7      -4.102  -6.776   5.799  1.00  0.00           N  
ATOM     43  CA  ASP A   7      -4.009  -6.435   4.375  1.00  0.00           C  
ATOM     44  C   ASP A   7      -3.716  -4.930   4.214  1.00  0.00           C  
ATOM     45  O   ASP A   7      -2.873  -4.518   3.429  1.00  0.00           O  
ATOM     46  CB  ASP A   7      -5.298  -6.813   3.641  1.00  0.00           C  
ATOM     47  CEN ASP A   7      -5.682  -7.558   3.063  1.00  0.00           X  
ATOM     48  H   ASP A   7      -4.987  -7.128   6.134  1.00  0.00           H  
ATOM     49  N   LEU A   8      -4.333  -4.105   5.067  1.00  0.00           N  
ATOM     50  CA  LEU A   8      -4.147  -2.660   5.070  1.00  0.00           C  
ATOM     51  C   LEU A   8      -2.740  -2.212   5.491  1.00  0.00           C  
ATOM     52  O   LEU A   8      -2.203  -1.246   4.945  1.00  0.00           O  
ATOM     53  CB  LEU A   8      -5.195  -2.019   5.989  1.00  0.00           C  
ATOM     54  CEN LEU A   8      -6.512  -1.270   5.710  1.00  0.00           X  
ATOM     55  H   LEU A   8      -5.020  -4.505   5.691  1.00  0.00           H  
ATOM     56  N   LEU A   9      -2.143  -2.877   6.480  1.00  0.00           N  
ATOM     57  CA  LEU A   9      -0.791  -2.551   6.925  1.00  0.00           C  
ATOM     58  C   LEU A   9       0.258  -2.925   5.877  1.00  0.00           C  
ATOM     59  O   LEU A   9       1.189  -2.151   5.656  1.00  0.00           O  
ATOM     60  CB  LEU A   9      -0.491  -3.258   8.253  1.00  0.00           C  
ATOM     61  CEN LEU A   9      -0.432  -2.764   9.710  1.00  0.00           X  
ATOM     62  H   LEU A   9      -2.601  -3.695   6.852  1.00  0.00           H  
ATOM     63  N   GLU A  10       0.116  -4.082   5.237  1.00  0.00           N  
ATOM     64  CA  GLU A  10       1.028  -4.541   4.190  1.00  0.00           C  
ATOM     65  C   GLU A  10       0.921  -3.644   2.945  1.00  0.00           C  
ATOM     66  O   GLU A  10       1.951  -3.312   2.349  1.00  0.00           O  
ATOM     67  CB  GLU A  10       0.734  -5.998   3.824  1.00  0.00           C  
ATOM     68  CEN GLU A  10       1.093  -7.657   3.967  1.00  0.00           X  
ATOM     69  H   GLU A  10      -0.697  -4.650   5.432  1.00  0.00           H  
ATOM     70  N   ASP A  11      -0.278  -3.147   2.627  1.00  0.00           N  
ATOM     71  CA  ASP A  11      -0.505  -2.183   1.545  1.00  0.00           C  
ATOM     72  C   ASP A  11       0.122  -0.814   1.866  1.00  0.00           C  
ATOM     73  O   ASP A  11       0.742  -0.181   1.005  1.00  0.00           O  
ATOM     74  CB  ASP A  11      -2.004  -2.026   1.280  1.00  0.00           C  
ATOM     75  CEN ASP A  11      -2.730  -2.368   0.652  1.00  0.00           X  
ATOM     76  H   ASP A  11      -1.090  -3.544   3.079  1.00  0.00           H  
ATOM     77  N   LEU A  12       0.022  -0.360   3.123  1.00  0.00           N  
ATOM     78  CA  LEU A  12       0.657   0.879   3.596  1.00  0.00           C  
ATOM     79  C   LEU A  12       2.178   0.838   3.437  1.00  0.00           C  
ATOM     80  O   LEU A  12       2.796   1.818   3.009  1.00  0.00           O  
ATOM     81  CB  LEU A  12       0.287   1.134   5.063  1.00  0.00           C  
ATOM     82  CEN LEU A  12      -0.695   2.109   5.739  1.00  0.00           X  
ATOM     83  H   LEU A  12      -0.542  -0.900   3.765  1.00  0.00           H  
ATOM     84  N   GLN A  13       2.793  -0.302   3.751  1.00  0.00           N  
ATOM     85  CA  GLN A  13       4.241  -0.477   3.664  1.00  0.00           C  
ATOM     86  C   GLN A  13       4.730  -0.437   2.216  1.00  0.00           C  
ATOM     87  O   GLN A  13       5.792   0.128   1.935  1.00  0.00           O  
ATOM     88  CB  GLN A  13       4.656  -1.801   4.310  1.00  0.00           C  
ATOM     89  CEN GLN A  13       5.320  -2.532   5.750  1.00  0.00           X  
ATOM     90  H   GLN A  13       2.221  -1.094   4.009  1.00  0.00           H  
ATOM     91  N   GLU A  14       3.968  -1.002   1.281  1.00  0.00           N  
ATOM     92  CA  GLU A  14       4.311  -0.970  -0.135  1.00  0.00           C  
ATOM     93  C   GLU A  14       4.316   0.461  -0.683  1.00  0.00           C  
ATOM     94  O   GLU A  14       5.273   0.857  -1.360  1.00  0.00           O  
ATOM     95  CB  GLU A  14       3.336  -1.837  -0.935  1.00  0.00           C  
ATOM     96  CEN GLU A  14       2.961  -3.309  -1.707  1.00  0.00           X  
ATOM     97  H   GLU A  14       3.126  -1.484   1.559  1.00  0.00           H  
ATOM     98  N   VAL A  15       3.307   1.270  -0.344  1.00  0.00           N  
ATOM     99  CA  VAL A  15       3.231   2.687  -0.731  1.00  0.00           C  
ATOM    100  C   VAL A  15       4.490   3.437  -0.302  1.00  0.00           C  
ATOM    101  O   VAL A  15       5.079   4.151  -1.117  1.00  0.00           O  
ATOM    102  CB  VAL A  15       2.000   3.381  -0.118  1.00  0.00           C  
ATOM    103  CEN VAL A  15       1.385   3.652  -0.268  1.00  0.00           X  
ATOM    104  H   VAL A  15       2.563   0.881   0.219  1.00  0.00           H  
ATOM    105  N   LEU A  16       4.955   3.222   0.929  1.00  0.00           N  
ATOM    106  CA  LEU A  16       6.156   3.858   1.476  1.00  0.00           C  
ATOM    107  C   LEU A  16       7.426   3.461   0.722  1.00  0.00           C  
ATOM    108  O   LEU A  16       8.276   4.293   0.394  1.00  0.00           O  
ATOM    109  CB  LEU A  16       6.298   3.509   2.963  1.00  0.00           C  
ATOM    110  CEN LEU A  16       6.025   4.304   4.254  1.00  0.00           X  
ATOM    111  H   LEU A  16       4.434   2.596   1.526  1.00  0.00           H  
ATOM    112  N   LYS A  17       7.557   2.179   0.393  1.00  0.00           N  
ATOM    113  CA  LYS A  17       8.687   1.669  -0.383  1.00  0.00           C  
ATOM    114  C   LYS A  17       8.772   2.328  -1.760  1.00  0.00           C  
ATOM    115  O   LYS A  17       9.862   2.724  -2.190  1.00  0.00           O  
ATOM    116  CB  LYS A  17       8.585   0.151  -0.536  1.00  0.00           C  
ATOM    117  CEN LYS A  17       9.242  -1.775   0.045  1.00  0.00           X  
ATOM    118  H   LYS A  17       6.848   1.538   0.720  1.00  0.00           H  
ATOM    119  N   ASN A  18       7.644   2.463  -2.451  1.00  0.00           N  
ATOM    120  CA  ASN A  18       7.559   3.125  -3.748  1.00  0.00           C  
ATOM    121  C   ASN A  18       7.921   4.609  -3.660  1.00  0.00           C  
ATOM    122  O   ASN A  18       8.756   5.067  -4.442  1.00  0.00           O  
ATOM    123  CB  ASN A  18       6.178   2.960  -4.356  1.00  0.00           C  
ATOM    124  CEN ASN A  18       5.683   2.299  -5.003  1.00  0.00           X  
ATOM    125  H   ASN A  18       6.796   2.091  -2.046  1.00  0.00           H  
ATOM    126  N   LEU A  19       7.362   5.338  -2.695  1.00  0.00           N  
ATOM    127  CA  LEU A  19       7.633   6.754  -2.476  1.00  0.00           C  
ATOM    128  C   LEU A  19       9.103   6.977  -2.141  1.00  0.00           C  
ATOM    129  O   LEU A  19       9.741   7.830  -2.760  1.00  0.00           O  
ATOM    130  CB  LEU A  19       6.738   7.301  -1.357  1.00  0.00           C  
ATOM    131  CEN LEU A  19       5.479   8.187  -1.364  1.00  0.00           X  
ATOM    132  H   LEU A  19       6.741   4.877  -2.045  1.00  0.00           H  
ATOM    133  N   HIS A  20       9.682   6.147  -1.274  1.00  0.00           N  
ATOM    134  CA  HIS A  20      11.094   6.241  -0.898  1.00  0.00           C  
ATOM    135  C   HIS A  20      12.053   5.977  -2.059  1.00  0.00           C  
ATOM    136  O   HIS A  20      13.097   6.620  -2.161  1.00  0.00           O  
ATOM    137  CB  HIS A  20      11.399   5.267   0.245  1.00  0.00           C  
ATOM    138  CEN HIS A  20      11.468   5.286   1.668  1.00  0.00           X  
ATOM    139  H   HIS A  20       9.099   5.489  -0.777  1.00  0.00           H  
ATOM    140  N   LYS A  21      11.716   5.050  -2.959  1.00  0.00           N  
ATOM    141  CA  LYS A  21      12.534   4.758  -4.140  1.00  0.00           C  
ATOM    142  C   LYS A  21      12.441   5.838  -5.218  1.00  0.00           C  
ATOM    143  O   LYS A  21      13.428   6.096  -5.901  1.00  0.00           O  
ATOM    144  CB  LYS A  21      12.132   3.407  -4.733  1.00  0.00           C  
ATOM    145  CEN LYS A  21      12.548   1.348  -4.992  1.00  0.00           X  
ATOM    146  H   LYS A  21      10.904   4.480  -2.757  1.00  0.00           H  
ATOM    147  N   ASN A  22      11.260   6.409  -5.430  1.00  0.00           N  
ATOM    148  CA  ASN A  22      11.021   7.351  -6.528  1.00  0.00           C  
ATOM    149  C   ASN A  22      11.354   8.801  -6.156  1.00  0.00           C  
ATOM    150  O   ASN A  22      12.037   9.490  -6.914  1.00  0.00           O  
ATOM    151  CB  ASN A  22       9.586   7.262  -7.015  1.00  0.00           C  
ATOM    152  CEN ASN A  22       9.038   6.740  -7.741  1.00  0.00           X  
ATOM    153  H   ASN A  22      10.493   6.163  -4.823  1.00  0.00           H  
ATOM    154  N   TRP A  23      10.900   9.271  -4.998  1.00  0.00           N  
ATOM    155  CA  TRP A  23      11.122  10.638  -4.561  1.00  0.00           C  
ATOM    156  C   TRP A  23      12.523  10.823  -3.969  1.00  0.00           C  
ATOM    157  O   TRP A  23      12.787  10.591  -2.794  1.00  0.00           O  
ATOM    158  CB  TRP A  23      10.060  11.039  -3.535  1.00  0.00           C  
ATOM    159  CEN TRP A  23       8.736  12.159  -3.278  1.00  0.00           X  
ATOM    160  H   TRP A  23      10.286   8.701  -4.435  1.00  0.00           H  
ATOM    161  N   HIS A  24      13.447  11.277  -4.815  1.00  0.00           N  
ATOM    162  CA  HIS A  24      14.860  11.448  -4.466  1.00  0.00           C  
ATOM    163  C   HIS A  24      15.275  12.921  -4.243  1.00  0.00           C  
ATOM    164  O   HIS A  24      16.470  13.207  -4.171  1.00  0.00           O  
ATOM    165  CB  HIS A  24      15.738  10.827  -5.557  1.00  0.00           C  
ATOM    166  CEN HIS A  24      16.386   9.585  -5.822  1.00  0.00           X  
ATOM    167  H   HIS A  24      13.149  11.472  -5.761  1.00  0.00           H  
ATOM    168  N   GLY A  25      14.332  13.868  -4.149  1.00  0.00           N  
ATOM    169  CA  GLY A  25      14.629  15.307  -4.149  1.00  0.00           C  
ATOM    170  C   GLY A  25      14.372  16.015  -2.822  1.00  0.00           C  
ATOM    171  O   GLY A  25      13.229  16.291  -2.503  1.00  0.00           O  
ATOM    172  CEN GLY A  25      14.629  15.308  -4.149  1.00  0.00           X  
ATOM    173  H   GLY A  25      13.359  13.591  -4.158  1.00  0.00           H  
ATOM    174  N   GLY A  26      15.428  16.396  -2.098  1.00  0.00           N  
ATOM    175  CA  GLY A  26      15.343  17.266  -0.911  1.00  0.00           C  
ATOM    176  C   GLY A  26      15.324  16.493   0.404  1.00  0.00           C  
ATOM    177  O   GLY A  26      14.347  15.826   0.730  1.00  0.00           O  
ATOM    178  CEN GLY A  26      15.343  17.266  -0.911  1.00  0.00           X  
ATOM    179  H   GLY A  26      16.342  16.120  -2.430  1.00  0.00           H  
ATOM    180  N   LYS A  27      16.422  16.558   1.162  1.00  0.00           N  
ATOM    181  CA  LYS A  27      16.554  15.883   2.465  1.00  0.00           C  
ATOM    182  C   LYS A  27      15.481  16.295   3.478  1.00  0.00           C  
ATOM    183  O   LYS A  27      14.940  15.412   4.130  1.00  0.00           O  
ATOM    184  CB  LYS A  27      17.939  16.153   3.055  1.00  0.00           C  
ATOM    185  CEN LYS A  27      19.898  15.465   3.462  1.00  0.00           X  
ATOM    186  H   LYS A  27      17.180  17.149   0.854  1.00  0.00           H  
ATOM    187  N   ASP A  28      15.193  17.588   3.604  1.00  0.00           N  
ATOM    188  CA  ASP A  28      14.163  18.087   4.524  1.00  0.00           C  
ATOM    189  C   ASP A  28      12.779  17.490   4.235  1.00  0.00           C  
ATOM    190  O   ASP A  28      12.246  16.775   5.072  1.00  0.00           O  
ATOM    191  CB  ASP A  28      14.093  19.614   4.457  1.00  0.00           C  
ATOM    192  CEN ASP A  28      14.438  20.438   4.947  1.00  0.00           X  
ATOM    193  H   ASP A  28      15.832  18.277   3.231  1.00  0.00           H  
ATOM    194  N   ASN A  29      12.244  17.653   3.021  1.00  0.00           N  
ATOM    195  CA  ASN A  29      10.885  17.181   2.712  1.00  0.00           C  
ATOM    196  C   ASN A  29      10.703  15.672   2.931  1.00  0.00           C  
ATOM    197  O   ASN A  29       9.597  15.204   3.179  1.00  0.00           O  
ATOM    198  CB  ASN A  29      10.498  17.541   1.290  1.00  0.00           C  
ATOM    199  CEN ASN A  29      10.018  18.326   0.785  1.00  0.00           X  
ATOM    200  H   ASN A  29      12.677  18.319   2.397  1.00  0.00           H  
ATOM    201  N   LEU A  30      11.788  14.900   2.813  1.00  0.00           N  
ATOM    202  CA  LEU A  30      11.732  13.462   3.042  1.00  0.00           C  
ATOM    203  C   LEU A  30      11.499  13.142   4.517  1.00  0.00           C  
ATOM    204  O   LEU A  30      10.771  12.208   4.808  1.00  0.00           O  
ATOM    205  CB  LEU A  30      13.025  12.800   2.550  1.00  0.00           C  
ATOM    206  CEN LEU A  30      13.361  11.964   1.300  1.00  0.00           X  
ATOM    207  H   LEU A  30      12.685  15.347   2.698  1.00  0.00           H  
ATOM    208  N   HIS A  31      12.120  13.895   5.428  1.00  0.00           N  
ATOM    209  CA  HIS A  31      12.047  13.614   6.855  1.00  0.00           C  
ATOM    210  C   HIS A  31      10.607  13.736   7.360  1.00  0.00           C  
ATOM    211  O   HIS A  31      10.122  12.824   8.020  1.00  0.00           O  
ATOM    212  CB  HIS A  31      12.964  14.558   7.640  1.00  0.00           C  
ATOM    213  CEN HIS A  31      14.284  14.554   8.177  1.00  0.00           X  
ATOM    214  H   HIS A  31      12.563  14.757   5.144  1.00  0.00           H  
ATOM    215  N   ASP A  32       9.904  14.810   6.991  1.00  0.00           N  
ATOM    216  CA  ASP A  32       8.528  15.044   7.450  1.00  0.00           C  
ATOM    217  C   ASP A  32       7.575  13.941   6.965  1.00  0.00           C  
ATOM    218  O   ASP A  32       6.835  13.367   7.760  1.00  0.00           O  
ATOM    219  CB  ASP A  32       8.031  16.412   6.973  1.00  0.00           C  
ATOM    220  CEN ASP A  32       7.929  17.369   7.306  1.00  0.00           X  
ATOM    221  H   ASP A  32      10.342  15.519   6.423  1.00  0.00           H  
ATOM    222  N   VAL A  33       7.663  13.565   5.685  1.00  0.00           N  
ATOM    223  CA  VAL A  33       6.836  12.498   5.098  1.00  0.00           C  
ATOM    224  C   VAL A  33       7.120  11.134   5.735  1.00  0.00           C  
ATOM    225  O   VAL A  33       6.196  10.354   5.943  1.00  0.00           O  
ATOM    226  CB  VAL A  33       7.056  12.390   3.578  1.00  0.00           C  
ATOM    227  CEN VAL A  33       6.762  12.506   2.966  1.00  0.00           X  
ATOM    228  H   VAL A  33       8.304  14.071   5.093  1.00  0.00           H  
ATOM    229  N   ASP A  34       8.388  10.831   6.023  1.00  0.00           N  
ATOM    230  CA  ASP A  34       8.805   9.591   6.683  1.00  0.00           C  
ATOM    231  C   ASP A  34       8.179   9.496   8.076  1.00  0.00           C  
ATOM    232  O   ASP A  34       7.599   8.465   8.404  1.00  0.00           O  
ATOM    233  CB  ASP A  34      10.331   9.514   6.780  1.00  0.00           C  
ATOM    234  CEN ASP A  34      11.127   9.096   6.302  1.00  0.00           X  
ATOM    235  H   ASP A  34       9.106  11.505   5.810  1.00  0.00           H  
ATOM    236  N   ASN A  35       8.179  10.586   8.847  1.00  0.00           N  
ATOM    237  CA  ASN A  35       7.567  10.630  10.174  1.00  0.00           C  
ATOM    238  C   ASN A  35       6.052  10.412  10.112  1.00  0.00           C  
ATOM    239  O   ASN A  35       5.521   9.620  10.889  1.00  0.00           O  
ATOM    240  CB  ASN A  35       7.878  11.938  10.878  1.00  0.00           C  
ATOM    241  CEN ASN A  35       8.602  12.319  11.536  1.00  0.00           X  
ATOM    242  H   ASN A  35       8.630  11.422   8.504  1.00  0.00           H  
ATOM    243  N   HIS A  36       5.344  11.066   9.189  1.00  0.00           N  
ATOM    244  CA  HIS A  36       3.905  10.857   9.043  1.00  0.00           C  
ATOM    245  C   HIS A  36       3.572   9.411   8.641  1.00  0.00           C  
ATOM    246  O   HIS A  36       2.627   8.830   9.163  1.00  0.00           O  
ATOM    247  CB  HIS A  36       3.328  11.832   8.012  1.00  0.00           C  
ATOM    248  CEN HIS A  36       2.692  13.107   7.993  1.00  0.00           X  
ATOM    249  H   HIS A  36       5.801  11.745   8.598  1.00  0.00           H  
ATOM    250  N   LEU A  37       4.358   8.790   7.756  1.00  0.00           N  
ATOM    251  CA  LEU A  37       4.146   7.390   7.367  1.00  0.00           C  
ATOM    252  C   LEU A  37       4.339   6.425   8.539  1.00  0.00           C  
ATOM    253  O   LEU A  37       3.540   5.506   8.697  1.00  0.00           O  
ATOM    254  CB  LEU A  37       5.091   7.017   6.218  1.00  0.00           C  
ATOM    255  CEN LEU A  37       4.875   6.833   4.704  1.00  0.00           X  
ATOM    256  H   LEU A  37       5.142   9.293   7.369  1.00  0.00           H  
ATOM    257  N   GLN A  38       5.370   6.628   9.365  1.00  0.00           N  
ATOM    258  CA  GLN A  38       5.617   5.787  10.537  1.00  0.00           C  
ATOM    259  C   GLN A  38       4.452   5.872  11.526  1.00  0.00           C  
ATOM    260  O   GLN A  38       3.955   4.825  11.925  1.00  0.00           O  
ATOM    261  CB  GLN A  38       6.918   6.201  11.230  1.00  0.00           C  
ATOM    262  CEN GLN A  38       8.607   5.809  11.430  1.00  0.00           X  
ATOM    263  H   GLN A  38       5.963   7.431   9.215  1.00  0.00           H  
ATOM    264  N   ASN A  39       3.959   7.074  11.838  1.00  0.00           N  
ATOM    265  CA  ASN A  39       2.817   7.255  12.744  1.00  0.00           C  
ATOM    266  C   ASN A  39       1.560   6.555  12.211  1.00  0.00           C  
ATOM    267  O   ASN A  39       0.889   5.841  12.949  1.00  0.00           O  
ATOM    268  CB  ASN A  39       2.532   8.726  12.989  1.00  0.00           C  
ATOM    269  CEN ASN A  39       2.796   9.469  13.681  1.00  0.00           X  
ATOM    270  H   ASN A  39       4.434   7.900  11.503  1.00  0.00           H  
ATOM    271  N   VAL A  40       1.294   6.656  10.902  1.00  0.00           N  
ATOM    272  CA  VAL A  40       0.146   5.989  10.269  1.00  0.00           C  
ATOM    273  C   VAL A  40       0.244   4.460  10.396  1.00  0.00           C  
ATOM    274  O   VAL A  40      -0.736   3.802  10.740  1.00  0.00           O  
ATOM    275  CB  VAL A  40       0.027   6.363   8.780  1.00  0.00           C  
ATOM    276  CEN VAL A  40      -0.348   6.720   8.326  1.00  0.00           X  
ATOM    277  H   VAL A  40       1.859   7.287  10.353  1.00  0.00           H  
ATOM    278  N   ILE A  41       1.419   3.874  10.139  1.00  0.00           N  
ATOM    279  CA  ILE A  41       1.651   2.430  10.284  1.00  0.00           C  
ATOM    280  C   ILE A  41       1.375   1.964  11.718  1.00  0.00           C  
ATOM    281  O   ILE A  41       0.716   0.937  11.910  1.00  0.00           O  
ATOM    282  CB  ILE A  41       3.092   2.047   9.901  1.00  0.00           C  
ATOM    283  CEN ILE A  41       3.756   1.781   9.078  1.00  0.00           X  
ATOM    284  H   ILE A  41       2.199   4.471   9.900  1.00  0.00           H  
ATOM    285  N   GLU A  42       1.865   2.697  12.719  1.00  0.00           N  
ATOM    286  CA  GLU A  42       1.603   2.419  14.130  1.00  0.00           C  
ATOM    287  C   GLU A  42       0.104   2.392  14.424  1.00  0.00           C  
ATOM    288  O   GLU A  42      -0.368   1.454  15.068  1.00  0.00           O  
ATOM    289  CB  GLU A  42       2.292   3.460  15.016  1.00  0.00           C  
ATOM    290  CEN GLU A  42       3.596   3.921  16.011  1.00  0.00           X  
ATOM    291  H   GLU A  42       2.404   3.520  12.498  1.00  0.00           H  
ATOM    292  N   ASP A  43      -0.663   3.335  13.883  1.00  0.00           N  
ATOM    293  CA  ASP A  43      -2.108   3.388  14.072  1.00  0.00           C  
ATOM    294  C   ASP A  43      -2.811   2.174  13.450  1.00  0.00           C  
ATOM    295  O   ASP A  43      -3.704   1.583  14.069  1.00  0.00           O  
ATOM    296  CB  ASP A  43      -2.671   4.681  13.478  1.00  0.00           C  
ATOM    297  CEN ASP A  43      -2.948   5.619  13.762  1.00  0.00           X  
ATOM    298  H   ASP A  43      -0.219   4.118  13.426  1.00  0.00           H  
ATOM    299  N   ILE A  44      -2.396   1.739  12.252  1.00  0.00           N  
ATOM    300  CA  ILE A  44      -3.020   0.597  11.560  1.00  0.00           C  
ATOM    301  C   ILE A  44      -2.790  -0.677  12.369  1.00  0.00           C  
ATOM    302  O   ILE A  44      -3.695  -1.504  12.527  1.00  0.00           O  
ATOM    303  CB  ILE A  44      -2.466   0.405  10.137  1.00  0.00           C  
ATOM    304  CEN ILE A  44      -2.568   0.699   9.092  1.00  0.00           X  
ATOM    305  H   ILE A  44      -1.648   2.249  11.804  1.00  0.00           H  
ATOM    306  N   HIS A  45      -1.582  -0.838  12.902  1.00  0.00           N  
ATOM    307  CA  HIS A  45      -1.221  -1.976  13.720  1.00  0.00           C  
ATOM    308  C   HIS A  45      -2.098  -2.076  14.983  1.00  0.00           C  
ATOM    309  O   HIS A  45      -2.618  -3.156  15.264  1.00  0.00           O  
ATOM    310  CB  HIS A  45       0.259  -1.897  14.108  1.00  0.00           C  
ATOM    311  CEN HIS A  45       1.510  -2.392  13.638  1.00  0.00           X  
ATOM    312  H   HIS A  45      -0.899  -0.104  12.765  1.00  0.00           H  
ATOM    313  N   ASP A  46      -2.353  -0.975  15.693  1.00  0.00           N  
ATOM    314  CA  ASP A  46      -3.172  -0.955  16.915  1.00  0.00           C  
ATOM    315  C   ASP A  46      -4.640  -1.303  16.621  1.00  0.00           C  
ATOM    316  O   ASP A  46      -5.253  -2.130  17.306  1.00  0.00           O  
ATOM    317  CB  ASP A  46      -3.085   0.415  17.592  1.00  0.00           C  
ATOM    318  CEN ASP A  46      -2.585   0.888  18.342  1.00  0.00           X  
ATOM    319  H   ASP A  46      -1.964  -0.098  15.376  1.00  0.00           H  
ATOM    320  N   PHE A  47      -5.196  -0.753  15.537  1.00  0.00           N  
ATOM    321  CA  PHE A  47      -6.599  -0.932  15.178  1.00  0.00           C  
ATOM    322  C   PHE A  47      -6.912  -2.402  14.862  1.00  0.00           C  
ATOM    323  O   PHE A  47      -7.849  -2.973  15.426  1.00  0.00           O  
ATOM    324  CB  PHE A  47      -6.958  -0.046  13.983  1.00  0.00           C  
ATOM    325  CEN PHE A  47      -7.642   1.362  13.710  1.00  0.00           X  
ATOM    326  H   PHE A  47      -4.616  -0.168  14.952  1.00  0.00           H  
ATOM    327  N   MET A  48      -6.096  -3.054  14.026  1.00  0.00           N  
ATOM    328  CA  MET A  48      -6.222  -4.483  13.734  1.00  0.00           C  
ATOM    329  C   MET A  48      -6.132  -5.364  14.980  1.00  0.00           C  
ATOM    330  O   MET A  48      -6.841  -6.366  15.075  1.00  0.00           O  
ATOM    331  CB  MET A  48      -5.147  -4.898  12.731  1.00  0.00           C  
ATOM    332  CEN MET A  48      -4.910  -5.382  11.062  1.00  0.00           X  
ATOM    333  H   MET A  48      -5.341  -2.529  13.604  1.00  0.00           H  
ATOM    334  N   GLN A  49      -5.290  -5.008  15.951  1.00  0.00           N  
ATOM    335  CA  GLN A  49      -5.146  -5.784  17.187  1.00  0.00           C  
ATOM    336  C   GLN A  49      -6.317  -5.598  18.168  1.00  0.00           C  
ATOM    337  O   GLN A  49      -6.504  -6.411  19.072  1.00  0.00           O  
ATOM    338  CB  GLN A  49      -3.837  -5.405  17.885  1.00  0.00           C  
ATOM    339  CEN GLN A  49      -2.177  -5.878  18.143  1.00  0.00           X  
ATOM    340  H   GLN A  49      -4.721  -4.184  15.829  1.00  0.00           H  
ATOM    341  N   GLY A  50      -7.156  -4.580  17.959  1.00  0.00           N  
ATOM    342  CA  GLY A  50      -8.294  -4.256  18.813  1.00  0.00           C  
ATOM    343  C   GLY A  50      -8.002  -3.130  19.805  1.00  0.00           C  
ATOM    344  O   GLY A  50      -8.669  -3.048  20.835  1.00  0.00           O  
ATOM    345  CEN GLY A  50      -8.294  -4.256  18.814  1.00  0.00           X  
ATOM    346  H   GLY A  50      -6.964  -3.962  17.182  1.00  0.00           H  
ATOM    347  N   GLY A  51      -7.026  -2.266  19.509  1.00  0.00           N  
ATOM    348  CA  GLY A  51      -6.588  -1.180  20.385  1.00  0.00           C  
ATOM    349  C   GLY A  51      -7.336   0.143  20.194  1.00  0.00           C  
ATOM    350  O   GLY A  51      -7.271   1.005  21.075  1.00  0.00           O  
ATOM    351  CEN GLY A  51      -6.588  -1.179  20.386  1.00  0.00           X  
ATOM    352  H   GLY A  51      -6.530  -2.367  18.636  1.00  0.00           H  
ATOM    353  N   GLY A  52      -8.049   0.352  19.078  1.00  0.00           N  
ATOM    354  CA  GLY A  52      -8.705   1.629  18.794  1.00  0.00           C  
ATOM    355  C   GLY A  52     -10.196   1.575  18.476  1.00  0.00           C  
ATOM    356  O   GLY A  52     -10.660   0.830  17.619  1.00  0.00           O  
ATOM    357  CEN GLY A  52      -8.705   1.630  18.794  1.00  0.00           X  
ATOM    358  H   GLY A  52      -7.998  -0.341  18.343  1.00  0.00           H  
ATOM    359  N   SER A  53     -10.951   2.427  19.167  1.00  0.00           N  
ATOM    360  CA  SER A  53     -12.359   2.704  18.881  1.00  0.00           C  
ATOM    361  C   SER A  53     -12.470   3.722  17.739  1.00  0.00           C  
ATOM    362  O   SER A  53     -11.456   4.108  17.155  1.00  0.00           O  
ATOM    363  CB  SER A  53     -13.062   3.213  20.125  1.00  0.00           C  
ATOM    364  CEN SER A  53     -13.134   3.474  20.597  1.00  0.00           X  
ATOM    365  H   SER A  53     -10.480   3.102  19.752  1.00  0.00           H  
ATOM    366  N   GLY A  54     -13.674   4.220  17.438  1.00  0.00           N  
ATOM    367  CA  GLY A  54     -13.885   5.187  16.347  1.00  0.00           C  
ATOM    368  C   GLY A  54     -12.902   6.372  16.341  1.00  0.00           C  
ATOM    369  O   GLY A  54     -12.547   6.863  15.276  1.00  0.00           O  
ATOM    370  CEN GLY A  54     -13.885   5.187  16.347  1.00  0.00           X  
ATOM    371  H   GLY A  54     -14.486   3.877  17.935  1.00  0.00           H  
ATOM    372  N   GLY A  55     -12.395   6.789  17.512  1.00  0.00           N  
ATOM    373  CA  GLY A  55     -11.422   7.877  17.631  1.00  0.00           C  
ATOM    374  C   GLY A  55     -10.059   7.555  17.009  1.00  0.00           C  
ATOM    375  O   GLY A  55      -9.474   8.435  16.386  1.00  0.00           O  
ATOM    376  CEN GLY A  55     -11.422   7.877  17.631  1.00  0.00           X  
ATOM    377  H   GLY A  55     -12.584   6.237  18.334  1.00  0.00           H  
ATOM    378  N   LYS A  56      -9.588   6.298  17.088  1.00  0.00           N  
ATOM    379  CA  LYS A  56      -8.376   5.863  16.368  1.00  0.00           C  
ATOM    380  C   LYS A  56      -8.554   6.012  14.860  1.00  0.00           C  
ATOM    381  O   LYS A  56      -7.681   6.546  14.199  1.00  0.00           O  
ATOM    382  CB  LYS A  56      -8.032   4.413  16.712  1.00  0.00           C  
ATOM    383  CEN LYS A  56      -6.807   3.043  17.761  1.00  0.00           X  
ATOM    384  H   LYS A  56     -10.148   5.594  17.549  1.00  0.00           H  
ATOM    385  N   LEU A  57      -9.711   5.618  14.315  1.00  0.00           N  
ATOM    386  CA  LEU A  57      -9.979   5.776  12.880  1.00  0.00           C  
ATOM    387  C   LEU A  57      -9.935   7.234  12.427  1.00  0.00           C  
ATOM    388  O   LEU A  57      -9.322   7.531  11.410  1.00  0.00           O  
ATOM    389  CB  LEU A  57     -11.343   5.163  12.535  1.00  0.00           C  
ATOM    390  CEN LEU A  57     -11.754   3.846  11.849  1.00  0.00           X  
ATOM    391  H   LEU A  57     -10.422   5.226  14.917  1.00  0.00           H  
ATOM    392  N   GLN A  58     -10.544   8.152  13.181  1.00  0.00           N  
ATOM    393  CA  GLN A  58     -10.518   9.574  12.827  1.00  0.00           C  
ATOM    394  C   GLN A  58      -9.104  10.162  12.850  1.00  0.00           C  
ATOM    395  O   GLN A  58      -8.733  10.873  11.921  1.00  0.00           O  
ATOM    396  CB  GLN A  58     -11.414  10.369  13.780  1.00  0.00           C  
ATOM    397  CEN GLN A  58     -12.983  11.112  13.967  1.00  0.00           X  
ATOM    398  H   GLN A  58     -10.983   7.864  14.044  1.00  0.00           H  
ATOM    399  N   GLU A  59      -8.326   9.861  13.890  1.00  0.00           N  
ATOM    400  CA  GLU A  59      -6.916  10.252  13.969  1.00  0.00           C  
ATOM    401  C   GLU A  59      -6.161   9.830  12.704  1.00  0.00           C  
ATOM    402  O   GLU A  59      -5.575  10.686  12.047  1.00  0.00           O  
ATOM    403  CB  GLU A  59      -6.257   9.640  15.207  1.00  0.00           C  
ATOM    404  CEN GLU A  59      -5.718   9.786  16.817  1.00  0.00           X  
ATOM    405  H   GLU A  59      -8.700   9.305  14.648  1.00  0.00           H  
ATOM    406  N   MET A  60      -6.328   8.579  12.264  1.00  0.00           N  
ATOM    407  CA  MET A  60      -5.623   8.011  11.108  1.00  0.00           C  
ATOM    408  C   MET A  60      -5.992   8.706   9.795  1.00  0.00           C  
ATOM    409  O   MET A  60      -5.139   8.914   8.940  1.00  0.00           O  
ATOM    410  CB  MET A  60      -5.918   6.516  11.004  1.00  0.00           C  
ATOM    411  CEN MET A  60      -5.190   4.933  11.214  1.00  0.00           X  
ATOM    412  H   MET A  60      -6.905   7.955  12.813  1.00  0.00           H  
ATOM    413  N   MET A  61      -7.258   9.108   9.631  1.00  0.00           N  
ATOM    414  CA  MET A  61      -7.693   9.873   8.458  1.00  0.00           C  
ATOM    415  C   MET A  61      -7.027  11.252   8.410  1.00  0.00           C  
ATOM    416  O   MET A  61      -6.648  11.715   7.339  1.00  0.00           O  
ATOM    417  CB  MET A  61      -9.213  10.023   8.461  1.00  0.00           C  
ATOM    418  CEN MET A  61     -10.669   9.488   7.639  1.00  0.00           X  
ATOM    419  H   MET A  61      -7.931   8.873  10.345  1.00  0.00           H  
ATOM    420  N   LYS A  62      -6.857  11.916   9.553  1.00  0.00           N  
ATOM    421  CA  LYS A  62      -6.221  13.232   9.617  1.00  0.00           C  
ATOM    422  C   LYS A  62      -4.742  13.167   9.238  1.00  0.00           C  
ATOM    423  O   LYS A  62      -4.283  14.058   8.530  1.00  0.00           O  
ATOM    424  CB  LYS A  62      -6.376  13.830  11.016  1.00  0.00           C  
ATOM    425  CEN LYS A  62      -7.346  15.204  12.299  1.00  0.00           X  
ATOM    426  H   LYS A  62      -7.115  11.457  10.418  1.00  0.00           H  
ATOM    427  N   GLU A  63      -4.018  12.141   9.672  1.00  0.00           N  
ATOM    428  CA  GLU A  63      -2.598  11.969   9.340  1.00  0.00           C  
ATOM    429  C   GLU A  63      -2.419  11.673   7.853  1.00  0.00           C  
ATOM    430  O   GLU A  63      -1.529  12.211   7.198  1.00  0.00           O  
ATOM    431  CB  GLU A  63      -1.979  10.847  10.177  1.00  0.00           C  
ATOM    432  CEN GLU A  63      -1.054  10.342  11.516  1.00  0.00           X  
ATOM    433  H   GLU A  63      -4.456  11.435  10.248  1.00  0.00           H  
ATOM    434  N   PHE A  64      -3.346  10.918   7.273  1.00  0.00           N  
ATOM    435  CA  PHE A  64      -3.317  10.595   5.856  1.00  0.00           C  
ATOM    436  C   PHE A  64      -3.471  11.842   4.964  1.00  0.00           C  
ATOM    437  O   PHE A  64      -2.749  12.008   3.980  1.00  0.00           O  
ATOM    438  CB  PHE A  64      -4.414   9.579   5.535  1.00  0.00           C  
ATOM    439  CEN PHE A  64      -4.562   8.007   5.351  1.00  0.00           X  
ATOM    440  H   PHE A  64      -4.042  10.474   7.855  1.00  0.00           H  
ATOM    441  N   GLN A  65      -4.351  12.776   5.338  1.00  0.00           N  
ATOM    442  CA  GLN A  65      -4.533  14.029   4.603  1.00  0.00           C  
ATOM    443  C   GLN A  65      -3.285  14.920   4.663  1.00  0.00           C  
ATOM    444  O   GLN A  65      -2.871  15.465   3.642  1.00  0.00           O  
ATOM    445  CB  GLN A  65      -5.738  14.795   5.156  1.00  0.00           C  
ATOM    446  CEN GLN A  65      -7.425  15.164   4.902  1.00  0.00           X  
ATOM    447  H   GLN A  65      -4.903  12.612   6.169  1.00  0.00           H  
ATOM    448  N   GLN A  66      -2.654  15.043   5.831  1.00  0.00           N  
ATOM    449  CA  GLN A  66      -1.371  15.739   5.955  1.00  0.00           C  
ATOM    450  C   GLN A  66      -0.318  15.145   5.022  1.00  0.00           C  
ATOM    451  O   GLN A  66       0.263  15.881   4.228  1.00  0.00           O  
ATOM    452  CB  GLN A  66      -0.869  15.681   7.400  1.00  0.00           C  
ATOM    453  CEN GLN A  66      -0.736  16.573   8.894  1.00  0.00           X  
ATOM    454  H   GLN A  66      -3.026  14.570   6.641  1.00  0.00           H  
ATOM    455  N   VAL A  67      -0.144  13.818   5.033  1.00  0.00           N  
ATOM    456  CA  VAL A  67       0.838  13.142   4.168  1.00  0.00           C  
ATOM    457  C   VAL A  67       0.577  13.447   2.703  1.00  0.00           C  
ATOM    458  O   VAL A  67       1.479  13.883   1.995  1.00  0.00           O  
ATOM    459  CB  VAL A  67       0.823  11.615   4.367  1.00  0.00           C  
ATOM    460  CEN VAL A  67       1.183  11.085   4.621  1.00  0.00           X  
ATOM    461  H   VAL A  67      -0.685  13.270   5.686  1.00  0.00           H  
ATOM    462  N   LEU A  68      -0.650  13.232   2.231  1.00  0.00           N  
ATOM    463  CA  LEU A  68      -1.006  13.486   0.839  1.00  0.00           C  
ATOM    464  C   LEU A  68      -0.742  14.919   0.409  1.00  0.00           C  
ATOM    465  O   LEU A  68      -0.249  15.142  -0.696  1.00  0.00           O  
ATOM    466  CB  LEU A  68      -2.483  13.139   0.610  1.00  0.00           C  
ATOM    467  CEN LEU A  68      -3.183  11.940  -0.058  1.00  0.00           X  
ATOM    468  H   LEU A  68      -1.359  12.900   2.867  1.00  0.00           H  
ATOM    469  N   ASP A  69      -1.102  15.873   1.258  1.00  0.00           N  
ATOM    470  CA  ASP A  69      -0.870  17.284   0.979  1.00  0.00           C  
ATOM    471  C   ASP A  69       0.632  17.563   0.849  1.00  0.00           C  
ATOM    472  O   ASP A  69       1.053  18.259  -0.078  1.00  0.00           O  
ATOM    473  CB  ASP A  69      -1.485  18.157   2.076  1.00  0.00           C  
ATOM    474  CEN ASP A  69      -2.324  18.702   2.266  1.00  0.00           X  
ATOM    475  H   ASP A  69      -1.568  15.621   2.117  1.00  0.00           H  
ATOM    476  N   GLU A  70       1.463  16.966   1.708  1.00  0.00           N  
ATOM    477  CA  GLU A  70       2.921  17.130   1.678  1.00  0.00           C  
ATOM    478  C   GLU A  70       3.531  16.521   0.416  1.00  0.00           C  
ATOM    479  O   GLU A  70       4.387  17.138  -0.215  1.00  0.00           O  
ATOM    480  CB  GLU A  70       3.556  16.499   2.920  1.00  0.00           C  
ATOM    481  CEN GLU A  70       4.214  16.657   4.483  1.00  0.00           X  
ATOM    482  H   GLU A  70       1.068  16.355   2.406  1.00  0.00           H  
ATOM    483  N   LEU A  71       3.060  15.348  -0.007  1.00  0.00           N  
ATOM    484  CA  LEU A  71       3.571  14.624  -1.164  1.00  0.00           C  
ATOM    485  C   LEU A  71       3.234  15.336  -2.468  1.00  0.00           C  
ATOM    486  O   LEU A  71       4.083  15.421  -3.350  1.00  0.00           O  
ATOM    487  CB  LEU A  71       3.012  13.195  -1.178  1.00  0.00           C  
ATOM    488  CEN LEU A  71       3.627  11.829  -0.822  1.00  0.00           X  
ATOM    489  H   LEU A  71       2.301  14.941   0.518  1.00  0.00           H  
ATOM    490  N   ASN A  72       2.024  15.872  -2.591  1.00  0.00           N  
ATOM    491  CA  ASN A  72       1.547  16.504  -3.811  1.00  0.00           C  
ATOM    492  C   ASN A  72       2.433  17.697  -4.209  1.00  0.00           C  
ATOM    493  O   ASN A  72       2.886  17.772  -5.351  1.00  0.00           O  
ATOM    494  CB  ASN A  72       0.101  16.942  -3.670  1.00  0.00           C  
ATOM    495  CEN ASN A  72      -0.855  16.554  -3.860  1.00  0.00           X  
ATOM    496  H   ASN A  72       1.401  15.820  -1.798  1.00  0.00           H  
ATOM    497  N   ASN A  73       2.734  18.595  -3.267  1.00  0.00           N  
ATOM    498  CA  ASN A  73       3.534  19.792  -3.528  1.00  0.00           C  
ATOM    499  C   ASN A  73       4.941  19.444  -4.027  1.00  0.00           C  
ATOM    500  O   ASN A  73       5.378  19.948  -5.064  1.00  0.00           O  
ATOM    501  CB  ASN A  73       3.621  20.672  -2.295  1.00  0.00           C  
ATOM    502  CEN ASN A  73       3.104  21.483  -1.874  1.00  0.00           X  
ATOM    503  H   ASN A  73       2.400  18.437  -2.328  1.00  0.00           H  
ATOM    504  N   HIS A  74       5.642  18.561  -3.322  1.00  0.00           N  
ATOM    505  CA  HIS A  74       7.013  18.173  -3.643  1.00  0.00           C  
ATOM    506  C   HIS A  74       7.121  17.338  -4.916  1.00  0.00           C  
ATOM    507  O   HIS A  74       8.121  17.399  -5.634  1.00  0.00           O  
ATOM    508  CB  HIS A  74       7.629  17.401  -2.472  1.00  0.00           C  
ATOM    509  CEN HIS A  74       8.436  17.669  -1.328  1.00  0.00           X  
ATOM    510  H   HIS A  74       5.249  18.221  -2.456  1.00  0.00           H  
ATOM    511  N   LEU A  75       6.084  16.571  -5.237  1.00  0.00           N  
ATOM    512  CA  LEU A  75       6.081  15.645  -6.356  1.00  0.00           C  
ATOM    513  C   LEU A  75       5.381  16.194  -7.614  1.00  0.00           C  
ATOM    514  O   LEU A  75       5.178  15.425  -8.554  1.00  0.00           O  
ATOM    515  CB  LEU A  75       5.422  14.330  -5.919  1.00  0.00           C  
ATOM    516  CEN LEU A  75       5.993  12.955  -5.524  1.00  0.00           X  
ATOM    517  H   LEU A  75       5.296  16.554  -4.605  1.00  0.00           H  
ATOM    518  N   GLN A  76       5.059  17.491  -7.719  1.00  0.00           N  
ATOM    519  CA  GLN A  76       4.364  18.036  -8.906  1.00  0.00           C  
ATOM    520  C   GLN A  76       5.088  17.738 -10.247  1.00  0.00           C  
ATOM    521  O   GLN A  76       4.464  17.771 -11.308  1.00  0.00           O  
ATOM    522  CB  GLN A  76       4.193  19.549  -8.753  1.00  0.00           C  
ATOM    523  CEN GLN A  76       3.077  20.813  -8.301  1.00  0.00           X  
ATOM    524  H   GLN A  76       5.255  18.102  -6.941  1.00  0.00           H  
ATOM    525  N   GLY A  77       6.380  17.366 -10.227  1.00  0.00           N  
ATOM    526  CA  GLY A  77       7.193  17.081 -11.418  1.00  0.00           C  
ATOM    527  C   GLY A  77       7.046  15.683 -12.063  1.00  0.00           C  
ATOM    528  O   GLY A  77       7.452  15.511 -13.208  1.00  0.00           O  
ATOM    529  CEN GLY A  77       7.193  17.081 -11.419  1.00  0.00           X  
ATOM    530  H   GLY A  77       6.792  17.215  -9.318  1.00  0.00           H  
ATOM    531  N   GLY A  78       6.470  14.682 -11.386  1.00  0.00           N  
ATOM    532  CA  GLY A  78       6.345  13.291 -11.852  1.00  0.00           C  
ATOM    533  C   GLY A  78       4.906  12.771 -11.925  1.00  0.00           C  
ATOM    534  O   GLY A  78       4.558  11.828 -11.220  1.00  0.00           O  
ATOM    535  CEN GLY A  78       6.345  13.291 -11.852  1.00  0.00           X  
ATOM    536  H   GLY A  78       6.213  14.868 -10.428  1.00  0.00           H  
ATOM    537  N   LYS A  79       4.061  13.380 -12.768  1.00  0.00           N  
ATOM    538  CA  LYS A  79       2.605  13.142 -12.873  1.00  0.00           C  
ATOM    539  C   LYS A  79       2.133  11.678 -12.765  1.00  0.00           C  
ATOM    540  O   LYS A  79       1.130  11.426 -12.111  1.00  0.00           O  
ATOM    541  CB  LYS A  79       2.101  13.723 -14.194  1.00  0.00           C  
ATOM    542  CEN LYS A  79       1.116  15.286 -15.226  1.00  0.00           X  
ATOM    543  H   LYS A  79       4.432  14.210 -13.208  1.00  0.00           H  
ATOM    544  N   HIS A  80       2.802  10.725 -13.418  1.00  0.00           N  
ATOM    545  CA  HIS A  80       2.448   9.304 -13.295  1.00  0.00           C  
ATOM    546  C   HIS A  80       2.669   8.755 -11.878  1.00  0.00           C  
ATOM    547  O   HIS A  80       1.830   8.014 -11.370  1.00  0.00           O  
ATOM    548  CB  HIS A  80       3.250   8.470 -14.299  1.00  0.00           C  
ATOM    549  CEN HIS A  80       3.088   7.940 -15.612  1.00  0.00           X  
ATOM    550  H   HIS A  80       3.609  10.989 -13.963  1.00  0.00           H  
ATOM    551  N   THR A  81       3.756   9.170 -11.223  1.00  0.00           N  
ATOM    552  CA  THR A  81       4.100   8.700  -9.877  1.00  0.00           C  
ATOM    553  C   THR A  81       3.167   9.322  -8.841  1.00  0.00           C  
ATOM    554  O   THR A  81       2.700   8.611  -7.960  1.00  0.00           O  
ATOM    555  CB  THR A  81       5.558   9.033  -9.510  1.00  0.00           C  
ATOM    556  CEN THR A  81       6.133   8.993  -9.603  1.00  0.00           X  
ATOM    557  H   THR A  81       4.381   9.838 -11.649  1.00  0.00           H  
ATOM    558  N   VAL A  82       2.827  10.609  -9.005  1.00  0.00           N  
ATOM    559  CA  VAL A  82       1.864  11.307  -8.130  1.00  0.00           C  
ATOM    560  C   VAL A  82       0.501  10.695  -8.237  1.00  0.00           C  
ATOM    561  O   VAL A  82      -0.139  10.486  -7.226  1.00  0.00           O  
ATOM    562  CB  VAL A  82       1.753  12.807  -8.464  1.00  0.00           C  
ATOM    563  CEN VAL A  82       1.898  13.439  -8.231  1.00  0.00           X  
ATOM    564  H   VAL A  82       3.240  11.130  -9.767  1.00  0.00           H  
ATOM    565  N   HIS A  83       0.056  10.422  -9.464  1.00  0.00           N  
ATOM    566  CA  HIS A  83      -1.261   9.859  -9.657  1.00  0.00           C  
ATOM    567  C   HIS A  83      -1.353   8.463  -9.049  1.00  0.00           C  
ATOM    568  O   HIS A  83      -2.297   8.178  -8.326  1.00  0.00           O  
ATOM    569  CB  HIS A  83      -1.612   9.812 -11.148  1.00  0.00           C  
ATOM    570  CEN HIS A  83      -2.310  10.608 -12.102  1.00  0.00           X  
ATOM    571  H   HIS A  83       0.596  10.705 -10.271  1.00  0.00           H  
ATOM    572  N   HIS A  84      -0.354   7.608  -9.288  1.00  0.00           N  
ATOM    573  CA  HIS A  84      -0.343   6.270  -8.711  1.00  0.00           C  
ATOM    574  C   HIS A  84      -0.360   6.305  -7.174  1.00  0.00           C  
ATOM    575  O   HIS A  84      -1.131   5.580  -6.560  1.00  0.00           O  
ATOM    576  CB  HIS A  84       0.880   5.491  -9.205  1.00  0.00           C  
ATOM    577  CEN HIS A  84       1.205   4.567 -10.241  1.00  0.00           X  
ATOM    578  H   HIS A  84       0.436   7.909  -9.842  1.00  0.00           H  
ATOM    579  N   ILE A  85       0.411   7.211  -6.566  1.00  0.00           N  
ATOM    580  CA  ILE A  85       0.471   7.364  -5.107  1.00  0.00           C  
ATOM    581  C   ILE A  85      -0.886   7.804  -4.541  1.00  0.00           C  
ATOM    582  O   ILE A  85      -1.325   7.281  -3.529  1.00  0.00           O  
ATOM    583  CB  ILE A  85       1.546   8.384  -4.689  1.00  0.00           C  
ATOM    584  CEN ILE A  85       2.603   8.523  -4.460  1.00  0.00           X  
ATOM    585  H   ILE A  85       0.962   7.839  -7.134  1.00  0.00           H  
ATOM    586  N   GLU A  86      -1.589   8.711  -5.219  1.00  0.00           N  
ATOM    587  CA  GLU A  86      -2.920   9.182  -4.846  1.00  0.00           C  
ATOM    588  C   GLU A  86      -3.959   8.050  -4.881  1.00  0.00           C  
ATOM    589  O   GLU A  86      -4.749   7.932  -3.948  1.00  0.00           O  
ATOM    590  CB  GLU A  86      -3.354  10.323  -5.770  1.00  0.00           C  
ATOM    591  CEN GLU A  86      -3.535  11.990  -6.073  1.00  0.00           X  
ATOM    592  H   GLU A  86      -1.161   9.125  -6.035  1.00  0.00           H  
ATOM    593  N   GLN A  87      -3.972   7.217  -5.929  1.00  0.00           N  
ATOM    594  CA  GLN A  87      -4.874   6.059  -6.008  1.00  0.00           C  
ATOM    595  C   GLN A  87      -4.617   5.070  -4.872  1.00  0.00           C  
ATOM    596  O   GLN A  87      -5.581   4.635  -4.245  1.00  0.00           O  
ATOM    597  CB  GLN A  87      -4.714   5.346  -7.354  1.00  0.00           C  
ATOM    598  CEN GLN A  87      -5.406   5.142  -8.944  1.00  0.00           X  
ATOM    599  H   GLN A  87      -3.284   7.342  -6.659  1.00  0.00           H  
ATOM    600  N   ASN A  88      -3.352   4.782  -4.548  1.00  0.00           N  
ATOM    601  CA  ASN A  88      -3.003   3.863  -3.458  1.00  0.00           C  
ATOM    602  C   ASN A  88      -3.522   4.397  -2.116  1.00  0.00           C  
ATOM    603  O   ASN A  88      -4.139   3.685  -1.332  1.00  0.00           O  
ATOM    604  CB  ASN A  88      -1.506   3.621  -3.389  1.00  0.00           C  
ATOM    605  CEN ASN A  88      -0.807   2.933  -3.762  1.00  0.00           X  
ATOM    606  H   ASN A  88      -2.602   5.134  -5.125  1.00  0.00           H  
ATOM    607  N   ILE A  89      -3.354   5.695  -1.876  1.00  0.00           N  
ATOM    608  CA  ILE A  89      -3.833   6.332  -0.656  1.00  0.00           C  
ATOM    609  C   ILE A  89      -5.371   6.426  -0.607  1.00  0.00           C  
ATOM    610  O   ILE A  89      -5.961   6.245   0.459  1.00  0.00           O  
ATOM    611  CB  ILE A  89      -3.238   7.744  -0.503  1.00  0.00           C  
ATOM    612  CEN ILE A  89      -2.380   8.317  -0.149  1.00  0.00           X  
ATOM    613  H   ILE A  89      -2.843   6.249  -2.548  1.00  0.00           H  
ATOM    614  N   LYS A  90      -6.057   6.697  -1.720  1.00  0.00           N  
ATOM    615  CA  LYS A  90      -7.530   6.674  -1.745  1.00  0.00           C  
ATOM    616  C   LYS A  90      -8.084   5.299  -1.381  1.00  0.00           C  
ATOM    617  O   LYS A  90      -9.015   5.226  -0.584  1.00  0.00           O  
ATOM    618  CB  LYS A  90      -8.049   7.092  -3.121  1.00  0.00           C  
ATOM    619  CEN LYS A  90      -8.933   8.571  -4.349  1.00  0.00           X  
ATOM    620  H   LYS A  90      -5.547   6.829  -2.582  1.00  0.00           H  
ATOM    621  N   GLU A  91      -7.507   4.235  -1.931  1.00  0.00           N  
ATOM    622  CA  GLU A  91      -7.968   2.866  -1.689  1.00  0.00           C  
ATOM    623  C   GLU A  91      -7.766   2.455  -0.226  1.00  0.00           C  
ATOM    624  O   GLU A  91      -8.694   1.928   0.390  1.00  0.00           O  
ATOM    625  CB  GLU A  91      -7.240   1.889  -2.614  1.00  0.00           C  
ATOM    626  CEN GLU A  91      -7.205   0.946  -4.034  1.00  0.00           X  
ATOM    627  H   GLU A  91      -6.696   4.365  -2.518  1.00  0.00           H  
ATOM    628  N   ILE A  92      -6.632   2.815   0.382  1.00  0.00           N  
ATOM    629  CA  ILE A  92      -6.334   2.569   1.805  1.00  0.00           C  
ATOM    630  C   ILE A  92      -7.317   3.334   2.713  1.00  0.00           C  
ATOM    631  O   ILE A  92      -7.856   2.767   3.665  1.00  0.00           O  
ATOM    632  CB  ILE A  92      -4.892   2.977   2.161  1.00  0.00           C  
ATOM    633  CEN ILE A  92      -3.852   2.651   2.183  1.00  0.00           X  
ATOM    634  H   ILE A  92      -5.904   3.221  -0.192  1.00  0.00           H  
ATOM    635  N   PHE A  93      -7.624   4.599   2.405  1.00  0.00           N  
ATOM    636  CA  PHE A  93      -8.600   5.387   3.166  1.00  0.00           C  
ATOM    637  C   PHE A  93     -10.001   4.779   3.128  1.00  0.00           C  
ATOM    638  O   PHE A  93     -10.653   4.681   4.167  1.00  0.00           O  
ATOM    639  CB  PHE A  93      -8.646   6.821   2.636  1.00  0.00           C  
ATOM    640  CEN PHE A  93      -8.035   8.243   2.999  1.00  0.00           X  
ATOM    641  H   PHE A  93      -7.165   5.014   1.607  1.00  0.00           H  
ATOM    642  N   HIS A  94     -10.451   4.360   1.949  1.00  0.00           N  
ATOM    643  CA  HIS A  94     -11.761   3.744   1.781  1.00  0.00           C  
ATOM    644  C   HIS A  94     -11.891   2.471   2.630  1.00  0.00           C  
ATOM    645  O   HIS A  94     -12.878   2.296   3.346  1.00  0.00           O  
ATOM    646  CB  HIS A  94     -12.017   3.422   0.305  1.00  0.00           C  
ATOM    647  CEN HIS A  94     -12.658   4.021  -0.819  1.00  0.00           X  
ATOM    648  H   HIS A  94      -9.855   4.452   1.139  1.00  0.00           H  
ATOM    649  N   HIS A  95     -10.867   1.619   2.615  1.00  0.00           N  
ATOM    650  CA  HIS A  95     -10.824   0.395   3.406  1.00  0.00           C  
ATOM    651  C   HIS A  95     -10.850   0.669   4.920  1.00  0.00           C  
ATOM    652  O   HIS A  95     -11.613   0.009   5.631  1.00  0.00           O  
ATOM    653  CB  HIS A  95      -9.577  -0.420   3.046  1.00  0.00           C  
ATOM    654  CEN HIS A  95      -9.221  -1.489   2.174  1.00  0.00           X  
ATOM    655  H   HIS A  95     -10.084   1.816   2.007  1.00  0.00           H  
ATOM    656  N   LEU A  96     -10.092   1.652   5.428  1.00  0.00           N  
ATOM    657  CA  LEU A  96     -10.082   1.993   6.863  1.00  0.00           C  
ATOM    658  C   LEU A  96     -11.440   2.510   7.325  1.00  0.00           C  
ATOM    659  O   LEU A  96     -11.902   2.134   8.403  1.00  0.00           O  
ATOM    660  CB  LEU A  96      -8.995   3.036   7.156  1.00  0.00           C  
ATOM    661  CEN LEU A  96      -7.605   2.940   7.813  1.00  0.00           X  
ATOM    662  H   LEU A  96      -9.523   2.195   4.795  1.00  0.00           H  
ATOM    663  N   GLU A  97     -12.102   3.338   6.521  1.00  0.00           N  
ATOM    664  CA  GLU A  97     -13.410   3.889   6.856  1.00  0.00           C  
ATOM    665  C   GLU A  97     -14.484   2.790   6.901  1.00  0.00           C  
ATOM    666  O   GLU A  97     -15.265   2.731   7.853  1.00  0.00           O  
ATOM    667  CB  GLU A  97     -13.801   4.973   5.849  1.00  0.00           C  
ATOM    668  CEN GLU A  97     -13.921   6.618   5.422  1.00  0.00           X  
ATOM    669  H   GLU A  97     -11.667   3.626   5.656  1.00  0.00           H  
ATOM    670  N   GLU A  98     -14.480   1.865   5.935  1.00  0.00           N  
ATOM    671  CA  GLU A  98     -15.412   0.733   5.895  1.00  0.00           C  
ATOM    672  C   GLU A  98     -15.271  -0.221   7.093  1.00  0.00           C  
ATOM    673  O   GLU A  98     -16.270  -0.787   7.548  1.00  0.00           O  
ATOM    674  CB  GLU A  98     -15.221  -0.047   4.592  1.00  0.00           C  
ATOM    675  CEN GLU A  98     -15.696  -0.387   2.991  1.00  0.00           X  
ATOM    676  H   GLU A  98     -13.795   1.952   5.197  1.00  0.00           H  
ATOM    677  N   LEU A  99     -14.047  -0.446   7.574  1.00  0.00           N  
ATOM    678  CA  LEU A  99     -13.764  -1.339   8.699  1.00  0.00           C  
ATOM    679  C   LEU A  99     -14.297  -0.789  10.023  1.00  0.00           C  
ATOM    680  O   LEU A  99     -14.927  -1.537  10.764  1.00  0.00           O  
ATOM    681  CB  LEU A  99     -12.254  -1.588   8.801  1.00  0.00           C  
ATOM    682  CEN LEU A  99     -11.364  -2.785   8.416  1.00  0.00           X  
ATOM    683  H   LEU A  99     -13.277   0.058   7.157  1.00  0.00           H  
ATOM    684  N   VAL A 100     -14.078   0.498  10.307  1.00  0.00           N  
ATOM    685  CA  VAL A 100     -14.618   1.186  11.495  1.00  0.00           C  
ATOM    686  C   VAL A 100     -16.142   1.085  11.551  1.00  0.00           C  
ATOM    687  O   VAL A 100     -16.698   0.774  12.603  1.00  0.00           O  
ATOM    688  CB  VAL A 100     -14.215   2.672  11.524  1.00  0.00           C  
ATOM    689  CEN VAL A 100     -13.819   3.133  11.847  1.00  0.00           X  
ATOM    690  H   VAL A 100     -13.504   1.026   9.665  1.00  0.00           H  
ATOM    691  N   HIS A 101     -16.830   1.375  10.442  1.00  0.00           N  
ATOM    692  CA  HIS A 101     -18.286   1.233  10.328  1.00  0.00           C  
ATOM    693  C   HIS A 101     -18.824  -0.177  10.638  1.00  0.00           C  
ATOM    694  O   HIS A 101     -19.783  -0.296  11.405  1.00  0.00           O  
ATOM    695  CB  HIS A 101     -18.731   1.645   8.921  1.00  0.00           C  
ATOM    696  CEN HIS A 101     -19.207   2.811   8.255  1.00  0.00           X  
ATOM    697  H   HIS A 101     -16.336   1.821   9.683  1.00  0.00           H  
ATOM    698  N   ARG A 102     -18.247  -1.242  10.065  1.00  0.00           N  
ATOM    699  CA  ARG A 102     -18.677  -2.640  10.272  1.00  0.00           C  
ATOM    700  C   ARG A 102     -18.547  -3.076  11.725  1.00  0.00           C  
ATOM    701  O   ARG A 102     -19.470  -3.791  12.170  1.00  0.00           O  
ATOM    702  CB  ARG A 102     -17.949  -3.607   9.350  1.00  0.00           C  
ATOM    703  CEN ARG A 102     -17.457  -5.063   7.403  1.00  0.00           X  
ATOM    704  H   ARG A 102     -17.351  -1.108   9.620  1.00  0.00           H  
TER                                                                             
# All scores below are weighted scores, not raw scores.
#BEGIN_POSE_ENERGIES_TABLE ./minmover_pdb/pose_35.pdb
label vdw cenpack pair env cbeta hs_pair ss_pair sheet total
weights 1 0.5 1 1 0.25 1 1 1 NA
pose 2.42277 -4.47972 -10.0654 -23.8087 5.48022 0 0 0 -30.4508
MET:NtermProteinFull_1 0 0.07753 0.04611 0.80982 0.0693 0 0 0 1.00276
TYR_2 0 0.11075 -0.00671 0.83566 0.06954 0 0 0 1.00926
GLY_3 0 0.03771 0.04524 -0.0429 0.06988 0 0 0 0.10993
LYS_4 0 -0.03252 -0.10498 -0.60186 0.04281 0 0 0 -0.69656
LEU_5 0.68788 0.58736 -0.07194 -0.53584 0.03612 0 0 0 0.70357
ASN_6 0 -0.19823 -0.03356 -0.32173 0.04331 0 0 0 -0.51021
ASP_7 0 0.04559 -0.14026 -0.42964 0.06893 0 0 0 -0.45538
LEU_8 0 -0.49295 -0.73479 -0.30366 0.03669 0 0 0 -1.4947
LEU_9 0 -0.33713 -0.21682 -0.39148 0.03576 0 0 0 -0.90968
GLU_10 0 -0.06004 0.08991 -0.82678 0.06921 0 0 0 -0.7277
ASP_11 0 0.0357 -0.01444 -0.31759 0.06967 0 0 0 -0.22665
LEU_12 0 -0.26081 -0.7777 -0.45811 0.03212 0 0 0 -1.46449
GLN_13 0 -0.09083 0.25906 -0.3291 0.06887 0 0 0 -0.092
GLU_14 0 0.03095 0.00807 -0.71584 0.06894 0 0 0 -0.60786
VAL_15 0 -0.11112 -0.54753 -0.27892 0.04043 0 0 0 -0.89714
LEU_16 0 0.3928 -0.02848 0.24309 0.04443 0 0 0 0.65184
LYS_17 0 -0.048 -0.03304 -0.8715 0.06954 0 0 0 -0.88301
ASN_18 0 0.17269 -0.03797 -0.24178 0.06884 0 0 0 -0.03821
LEU_19 0 -0.0991 -0.63761 -0.39148 0.03741 0 0 0 -1.09078
HIS_20 0 0.04998 0.09523 -0.02241 0.06887 0 0 0 0.19166
LYS_21 0 -0.02106 0.01157 -1.04927 0.07134 0 0 0 -0.98742
ASN_22 0 0.03236 0.31806 -0.19403 0.06887 0 0 0 0.22526
TRP_23 0 0.08396 0.18676 -0.18494 0.0305 0 0 0 0.11628
HIS_24 0 -0.04211 0.00507 0.20362 0.07072 0 0 0 0.2373
GLY_25 0 0.02604 -0.10207 0.16011 0.06942 0 0 0 0.1535
GLY_26 0 0.07209 -0.06736 0.0322 0.04456 0 0 0 0.08149
LYS_27 0 0 0 -1.04927 0.07259 0 0 0 -0.97669
ASP_28 0 -0.01202 -0.06527 -0.60822 0.07037 0 0 0 -0.61514
ASN_29 0 0.54276 -0.12513 -0.19403 0.04279 0 0 0 0.2664
LEU_30 0 0.05222 0.1343 0.4149 0.06899 0 0 0 0.67042
HIS_D_31 0 -0.03753 -0.10995 0.11054 0.06947 0 0 0 0.03252
ASP_32 0 -0.18134 0.04748 -0.37876 0.06902 0 0 0 -0.4436
VAL_33 0 -0.24082 0.02441 -0.10438 0.03986 0 0 0 -0.28093
ASP_34 0 -0.03235 0.16408 -0.42964 0.06919 0 0 0 -0.22873
ASN_35 0 -0.07279 -0.0697 -0.32173 0.06893 0 0 0 -0.39528
HIS_D_36 0 -0.50434 -0.27812 -0.11266 0.03032 0 0 0 -0.86479
LEU_37 0 0.53202 -0.55281 -0.45811 0.04477 0 0 0 -0.43414
GLN_38 0 -0.03854 0.0243 -0.59803 0.06893 0 0 0 -0.54335
ASN_39 0 -0.20106 -0.09115 -0.19403 0.06928 0 0 0 -0.41696
VAL_40 0 -0.41671 -0.43523 -0.35242 0.03706 0 0 0 -1.16731
ILE_41 0 -0.29073 -0.43484 0.47679 0.03614 0 0 0 -0.21264
GLU_42 0 -0.11721 -0.18921 -0.71584 0.06887 0 0 0 -0.95339
ASP_43 0 0.05657 0.05472 0.34071 0.03654 0 0 0 0.48853
ILE_44 0 -0.39067 -0.75034 -0.41682 0.03691 0 0 0 -1.52092
HIS_D_45 0 -0.18386 0.16371 -0.06774 0.06919 0 0 0 -0.0187
ASP_46 0 -0.18825 -0.35016 -0.1485 0.04283 0 0 0 -0.64408
PHE_47 0 -0.4198 -0.40418 -0.44993 0.03583 0 0 0 -1.23808
MET_48 0.68788 0.45622 -0.01627 0.0106 0.03598 0 0 0 1.17441
GLN_49 0 0.10217 0.04712 -0.55896 0.06947 0 0 0 -0.3402
GLY_50 0 0.14337 0.19769 -0.07965 0.04331 0 0 0 0.30472
GLY_51 0 -0.0552 0.00019 0.16011 0.03035 0 0 0 0.13546
GLY_52 0 -0.01561 0.04742 -0.07814 0.03486 0 0 0 -0.01145
SER_53 0 0.01102 0.01895 -0.21543 0.03812 0 0 0 -0.14734
GLY_54 0 -0.22923 0.14783 0.0322 0.03045 0 0 0 -0.01874
GLY_55 0 0.02237 0.01091 -0.09146 0.0357 0 0 0 -0.02247
LYS_56 0 -0.38561 -0.64419 -0.09974 0.02988 0 0 0 -1.09966
LEU_57 0.5235 0.47684 -0.13708 -0.19483 0.03079 0 0 0 0.69923
GLN_58 0 -0.0202 0.01043 -0.59803 0.0693 0 0 0 -0.5385
GLU_59 0 -0.06671 -0.09404 -0.25924 0.06908 0 0 0 -0.35091
MET_60 0 -0.2346 -0.03132 -0.35706 0.03639 0 0 0 -0.58658
MET_61 0 -0.29647 -0.02818 0.6168 0.04287 0 0 0 0.33502
LYS_62 0 -0.0771 0.003 -0.8715 0.0693 0 0 0 -0.8763
GLU_63 0 -0.57115 -0.23566 -0.25924 0.0305 0 0 0 -1.03555
PHE_64 0 -0.15618 -0.42192 -0.30123 0.03724 0 0 0 -0.84209
GLN_65 0 0.03083 0.12905 -0.55896 0.06894 0 0 0 -0.33014
GLN_66 0 -0.20922 -0.08792 -0.49415 0.06934 0 0 0 -0.72195
VAL_67 0 -0.20459 -0.50878 -0.35242 0.03229 0 0 0 -1.03349
LEU_68 0 0.06538 -0.00918 0.08126 0.06351 0 0 0 0.20098
ASP_69 0 -0.0714 -0.03993 -0.52292 0.06894 0 0 0 -0.5653
GLU_70 0 -0.44954 0.01751 -0.13578 0.03528 0 0 0 -0.53252
LEU_71 0 -0.34528 -0.32986 -0.45811 0.03698 0 0 0 -1.09628
ASN_72 0 -0.14851 0.20696 -0.24178 0.06475 0 0 0 -0.11857
ASN_73 0 -0.04155 -0.05741 -0.40966 0.06947 0 0 0 -0.43915
HIS_74 0 0.70159 -0.09601 -0.15264 0.04294 0 0 0 0.49589
LEU_75 0 0.02391 -0.07664 -0.06582 0.03565 0 0 0 -0.0829
GLN_76 0 -0.03453 -0.0253 -0.59803 0.07025 0 0 0 -0.58761
GLY_77 0 -0.04969 0.03964 0.35201 0.06956 0 0 0 0.41152
GLY_78 0 0.01422 0.04699 -0.07965 0.03539 0 0 0 0.01695
LYS_79 0 0 0 -0.8715 0.07072 0 0 0 -0.80078
HIS_D_80 0 -0.02525 -0.03593 0.20362 0.07072 0 0 0 0.21316
THR_81 0 -0.02262 -0.1326 -0.20624 0.03502 0 0 0 -0.32644
VAL_82 0 0.03392 0.18916 -0.00525 0.03926 0 0 0 0.25709
HIS_D_83 0 -0.02582 -0.0132 0.11054 0.06947 0 0 0 0.14099
HIS_D_84 0 0.01874 -0.12369 0.06501 0.06893 0 0 0 0.02899
ILE_85 0 0.0361 -0.04822 -0.41682 0.03561 0 0 0 -0.39333
GLU_86 0 -0.11324 0.26104 -0.37543 0.05543 0 0 0 -0.1722
GLN_87 0 -0.02792 0.00633 -0.59803 0.06947 0 0 0 -0.55015
ASN_88 0 -0.00221 -0.02333 -0.13901 0.07014 0 0 0 -0.09441
ILE_89 0 0.05112 -0.59499 -0.20059 0.04097 0 0 0 -0.70349
LYS_90 0 0.0012 0.04494 -0.77863 0.06925 0 0 0 -0.66324
GLU_91 0 -0.0051 -0.01372 -0.71584 0.06893 0 0 0 -0.66573
ILE_92 0 -0.36565 -0.4362 -0.06945 0.03204 0 0 0 -0.83926
PHE_93 0 -0.14649 -0.37552 0.24077 0.04336 0 0 0 -0.23789
HIS_94 0 -0.07693 0.02307 0.20362 0.06921 0 0 0 0.21897
HIS_95 0 -0.09086 -0.18634 -0.15264 0.06949 0 0 0 -0.36035
LEU_96 0 -0.20214 -0.87076 -0.39148 0.03216 0 0 0 -1.43221
GLU_97 0 -0.16662 0.32141 -0.4886 0.06902 0 0 0 -0.26479
GLU_98 0 0.02116 -0.36828 -0.71584 0.06956 0 0 0 -0.9934
LEU_99 0 -0.04562 -0.48685 0.08126 0.03564 0 0 0 -0.41556
VAL_100 0.5235 0.52086 0.16191 0.10145 0.04328 0 0 0 1.35102
HIS_D_101 0 -0.04477 0.10384 0.21997 0.07025 0 0 0 0.34929
ARG:CtermProteinFull_102 0 -0.00436 0.18171 -0.64658 0.07143 0 0 0 -0.39781
#END_POSE_ENERGIES_TABLE ./minmover_pdb/pose_35.pdb
