# Supplementary material for: Selection of a promiscuous minimalist cAMP phosphodiesterase from a library of de novo designed proteins
Source: Nat Chem. 2024 May 3;16(7):1200–8. doi: 10.1038/s41557-024-01490-4 (PMC11230910; doi:10.1038/s41557-024-01490-4)
Supplement: Supplementary file 3 — MD input files, scripts and final structures derived from MD, AlphaFold2, EMSfold and MultiSFold. [file 41557_2024_1490_MOESM3_ESM.zip › Computational_Data/4_MultiSFold/s824/pose_36.pdb]

ATOM      1  N   MET A   1       0.626  -1.111   0.146  1.00  0.00           N  
ATOM      2  CA  MET A   1       1.928  -0.476  -0.009  1.00  0.00           C  
ATOM      3  C   MET A   1       1.949   0.975   0.449  1.00  0.00           C  
ATOM      4  O   MET A   1       2.967   1.436   0.966  1.00  0.00           O  
ATOM      5  CB  MET A   1       2.369  -0.562  -1.469  1.00  0.00           C  
ATOM      6  CEN MET A   1       3.510  -1.361  -2.536  1.00  0.00           X  
ATOM      7  H   MET A   1       0.149  -1.476  -0.654  1.00  0.00           H  
ATOM      8  N   TYR A   2       0.830   1.696   0.293  1.00  0.00           N  
ATOM      9  CA  TYR A   2       0.787   3.134   0.599  1.00  0.00           C  
ATOM     10  C   TYR A   2       1.244   3.497   2.009  1.00  0.00           C  
ATOM     11  O   TYR A   2       1.979   4.463   2.187  1.00  0.00           O  
ATOM     12  CB  TYR A   2      -0.632   3.664   0.382  1.00  0.00           C  
ATOM     13  CEN TYR A   2      -1.584   4.518  -0.815  1.00  0.00           X  
ATOM     14  H   TYR A   2      -0.003   1.287  -0.101  1.00  0.00           H  
ATOM     15  N   GLY A   3       0.810   2.733   3.016  1.00  0.00           N  
ATOM     16  CA  GLY A   3       1.230   3.009   4.385  1.00  0.00           C  
ATOM     17  C   GLY A   3       2.746   3.091   4.498  1.00  0.00           C  
ATOM     18  O   GLY A   3       3.278   3.970   5.180  1.00  0.00           O  
ATOM     19  CEN GLY A   3       1.230   3.009   4.385  1.00  0.00           X  
ATOM     20  H   GLY A   3       0.171   1.979   2.829  1.00  0.00           H  
ATOM     21  N   LYS A   4       3.440   2.175   3.824  1.00  0.00           N  
ATOM     22  CA  LYS A   4       4.896   2.181   3.813  1.00  0.00           C  
ATOM     23  C   LYS A   4       5.415   3.310   2.919  1.00  0.00           C  
ATOM     24  O   LYS A   4       6.257   4.093   3.352  1.00  0.00           O  
ATOM     25  CB  LYS A   4       5.437   0.831   3.339  1.00  0.00           C  
ATOM     26  CEN LYS A   4       6.336  -1.025   3.810  1.00  0.00           X  
ATOM     27  H   LYS A   4       2.943   1.463   3.312  1.00  0.00           H  
ATOM     28  N   LEU A   5       4.882   3.447   1.703  1.00  0.00           N  
ATOM     29  CA  LEU A   5       5.325   4.524   0.822  1.00  0.00           C  
ATOM     30  C   LEU A   5       5.289   5.874   1.517  1.00  0.00           C  
ATOM     31  O   LEU A   5       6.212   6.675   1.362  1.00  0.00           O  
ATOM     32  CB  LEU A   5       4.460   4.560  -0.444  1.00  0.00           C  
ATOM     33  CEN LEU A   5       4.710   4.106  -1.895  1.00  0.00           X  
ATOM     34  H   LEU A   5       4.167   2.798   1.372  1.00  0.00           H  
ATOM     35  N   ASN A   6       4.251   6.122   2.318  1.00  0.00           N  
ATOM     36  CA  ASN A   6       4.153   7.385   3.025  1.00  0.00           C  
ATOM     37  C   ASN A   6       5.379   7.550   3.917  1.00  0.00           C  
ATOM     38  O   ASN A   6       5.940   8.647   4.001  1.00  0.00           O  
ATOM     39  CB  ASN A   6       2.874   7.484   3.837  1.00  0.00           C  
ATOM     40  CEN ASN A   6       1.900   7.854   3.718  1.00  0.00           X  
ATOM     41  H   ASN A   6       3.496   5.445   2.404  1.00  0.00           H  
ATOM     42  N   ASP A   7       5.826   6.460   4.564  1.00  0.00           N  
ATOM     43  CA  ASP A   7       7.005   6.562   5.427  1.00  0.00           C  
ATOM     44  C   ASP A   7       8.253   6.838   4.590  1.00  0.00           C  
ATOM     45  O   ASP A   7       9.109   7.636   4.974  1.00  0.00           O  
ATOM     46  CB  ASP A   7       7.190   5.284   6.249  1.00  0.00           C  
ATOM     47  CEN ASP A   7       6.995   4.913   7.177  1.00  0.00           X  
ATOM     48  H   ASP A   7       5.331   5.571   4.460  1.00  0.00           H  
ATOM     49  N   LEU A   8       8.322   6.226   3.404  1.00  0.00           N  
ATOM     50  CA  LEU A   8       9.465   6.430   2.527  1.00  0.00           C  
ATOM     51  C   LEU A   8       9.527   7.878   2.102  1.00  0.00           C  
ATOM     52  O   LEU A   8      10.603   8.482   2.094  1.00  0.00           O  
ATOM     53  CB  LEU A   8       9.382   5.511   1.302  1.00  0.00           C  
ATOM     54  CEN LEU A   8      10.133   4.224   0.908  1.00  0.00           X  
ATOM     55  H   LEU A   8       7.591   5.567   3.135  1.00  0.00           H  
ATOM     56  N   LEU A   9       8.368   8.458   1.806  1.00  0.00           N  
ATOM     57  CA  LEU A   9       8.299   9.856   1.442  1.00  0.00           C  
ATOM     58  C   LEU A   9       8.890  10.693   2.566  1.00  0.00           C  
ATOM     59  O   LEU A   9       9.678  11.607   2.310  1.00  0.00           O  
ATOM     60  CB  LEU A   9       6.851  10.269   1.151  1.00  0.00           C  
ATOM     61  CEN LEU A   9       6.087  10.554  -0.156  1.00  0.00           X  
ATOM     62  H   LEU A   9       7.515   7.903   1.789  1.00  0.00           H  
ATOM     63  N   GLU A  10       8.521  10.388   3.820  1.00  0.00           N  
ATOM     64  CA  GLU A  10       9.111  11.145   4.918  1.00  0.00           C  
ATOM     65  C   GLU A  10      10.638  11.012   4.901  1.00  0.00           C  
ATOM     66  O   GLU A  10      11.343  12.021   4.982  1.00  0.00           O  
ATOM     67  CB  GLU A  10       8.549  10.672   6.260  1.00  0.00           C  
ATOM     68  CEN GLU A  10       7.467  10.872   7.561  1.00  0.00           X  
ATOM     69  H   GLU A  10       7.833   9.653   3.987  1.00  0.00           H  
ATOM     70  N   ASP A  11      11.162   9.788   4.748  1.00  0.00           N  
ATOM     71  CA  ASP A  11      12.611   9.625   4.760  1.00  0.00           C  
ATOM     72  C   ASP A  11      13.253  10.351   3.558  1.00  0.00           C  
ATOM     73  O   ASP A  11      14.315  10.966   3.705  1.00  0.00           O  
ATOM     74  CB  ASP A  11      12.980   8.139   4.748  1.00  0.00           C  
ATOM     75  CEN ASP A  11      13.243   7.392   5.387  1.00  0.00           X  
ATOM     76  H   ASP A  11      10.552   8.976   4.654  1.00  0.00           H  
ATOM     77  N   LEU A  12      12.604  10.325   2.386  1.00  0.00           N  
ATOM     78  CA  LEU A  12      13.165  10.968   1.192  1.00  0.00           C  
ATOM     79  C   LEU A  12      13.264  12.474   1.399  1.00  0.00           C  
ATOM     80  O   LEU A  12      14.248  13.108   1.010  1.00  0.00           O  
ATOM     81  CB  LEU A  12      12.312  10.652  -0.043  1.00  0.00           C  
ATOM     82  CEN LEU A  12      12.516   9.705  -1.241  1.00  0.00           X  
ATOM     83  H   LEU A  12      11.715   9.826   2.319  1.00  0.00           H  
ATOM     84  N   GLN A  13      12.234  13.056   2.016  1.00  0.00           N  
ATOM     85  CA  GLN A  13      12.247  14.483   2.292  1.00  0.00           C  
ATOM     86  C   GLN A  13      13.413  14.830   3.218  1.00  0.00           C  
ATOM     87  O   GLN A  13      14.146  15.793   2.967  1.00  0.00           O  
ATOM     88  CB  GLN A  13      10.924  14.923   2.924  1.00  0.00           C  
ATOM     89  CEN GLN A  13       9.385  15.686   2.611  1.00  0.00           X  
ATOM     90  H   GLN A  13      11.427  12.485   2.279  1.00  0.00           H  
ATOM     91  N   GLU A  14      13.630  14.017   4.265  1.00  0.00           N  
ATOM     92  CA  GLU A  14      14.688  14.336   5.221  1.00  0.00           C  
ATOM     93  C   GLU A  14      16.042  14.288   4.505  1.00  0.00           C  
ATOM     94  O   GLU A  14      16.898  15.145   4.732  1.00  0.00           O  
ATOM     95  CB  GLU A  14      14.668  13.367   6.405  1.00  0.00           C  
ATOM     96  CEN GLU A  14      14.239  13.013   8.016  1.00  0.00           X  
ATOM     97  H   GLU A  14      13.029  13.200   4.406  1.00  0.00           H  
ATOM     98  N   VAL A  15      16.207  13.337   3.576  1.00  0.00           N  
ATOM     99  CA  VAL A  15      17.484  13.169   2.893  1.00  0.00           C  
ATOM    100  C   VAL A  15      17.784  14.339   1.972  1.00  0.00           C  
ATOM    101  O   VAL A  15      18.932  14.773   1.872  1.00  0.00           O  
ATOM    102  CB  VAL A  15      17.517  11.866   2.072  1.00  0.00           C  
ATOM    103  CEN VAL A  15      17.793  11.235   2.044  1.00  0.00           X  
ATOM    104  H   VAL A  15      15.433  12.702   3.378  1.00  0.00           H  
ATOM    105  N   LEU A  16      16.758  14.869   1.315  1.00  0.00           N  
ATOM    106  CA  LEU A  16      16.938  16.015   0.436  1.00  0.00           C  
ATOM    107  C   LEU A  16      17.395  17.216   1.269  1.00  0.00           C  
ATOM    108  O   LEU A  16      18.351  17.911   0.906  1.00  0.00           O  
ATOM    109  CB  LEU A  16      15.640  16.329  -0.318  1.00  0.00           C  
ATOM    110  CEN LEU A  16      15.194  16.097  -1.774  1.00  0.00           X  
ATOM    111  H   LEU A  16      15.835  14.439   1.410  1.00  0.00           H  
ATOM    112  N   LYS A  17      16.744  17.435   2.415  1.00  0.00           N  
ATOM    113  CA  LYS A  17      17.098  18.578   3.252  1.00  0.00           C  
ATOM    114  C   LYS A  17      18.470  18.396   3.924  1.00  0.00           C  
ATOM    115  O   LYS A  17      19.213  19.365   4.112  1.00  0.00           O  
ATOM    116  CB  LYS A  17      16.019  18.807   4.312  1.00  0.00           C  
ATOM    117  CEN LYS A  17      14.354  19.923   4.988  1.00  0.00           X  
ATOM    118  H   LYS A  17      15.982  16.813   2.692  1.00  0.00           H  
ATOM    119  N   ASN A  18      18.834  17.156   4.254  1.00  0.00           N  
ATOM    120  CA  ASN A  18      20.136  16.912   4.861  1.00  0.00           C  
ATOM    121  C   ASN A  18      21.248  17.103   3.836  1.00  0.00           C  
ATOM    122  O   ASN A  18      22.327  17.603   4.175  1.00  0.00           O  
ATOM    123  CB  ASN A  18      20.215  15.527   5.477  1.00  0.00           C  
ATOM    124  CEN ASN A  18      20.053  15.076   6.410  1.00  0.00           X  
ATOM    125  H   ASN A  18      18.187  16.378   4.123  1.00  0.00           H  
ATOM    126  N   LEU A  19      20.964  16.770   2.573  1.00  0.00           N  
ATOM    127  CA  LEU A  19      21.937  16.932   1.501  1.00  0.00           C  
ATOM    128  C   LEU A  19      22.118  18.405   1.172  1.00  0.00           C  
ATOM    129  O   LEU A  19      23.235  18.908   1.163  1.00  0.00           O  
ATOM    130  CB  LEU A  19      21.499  16.152   0.255  1.00  0.00           C  
ATOM    131  CEN LEU A  19      21.978  14.828  -0.371  1.00  0.00           X  
ATOM    132  H   LEU A  19      20.047  16.373   2.356  1.00  0.00           H  
ATOM    133  N   HIS A  20      21.020  19.134   0.989  1.00  0.00           N  
ATOM    134  CA  HIS A  20      21.141  20.552   0.667  1.00  0.00           C  
ATOM    135  C   HIS A  20      21.899  21.304   1.751  1.00  0.00           C  
ATOM    136  O   HIS A  20      22.623  22.264   1.475  1.00  0.00           O  
ATOM    137  CB  HIS A  20      19.759  21.181   0.466  1.00  0.00           C  
ATOM    138  CEN HIS A  20      18.876  21.486  -0.610  1.00  0.00           X  
ATOM    139  H   HIS A  20      20.100  18.689   1.012  1.00  0.00           H  
ATOM    140  N   LYS A  21      21.738  20.862   2.993  1.00  0.00           N  
ATOM    141  CA  LYS A  21      22.381  21.512   4.123  1.00  0.00           C  
ATOM    142  C   LYS A  21      23.888  21.254   4.228  1.00  0.00           C  
ATOM    143  O   LYS A  21      24.644  22.153   4.610  1.00  0.00           O  
ATOM    144  CB  LYS A  21      21.696  21.072   5.418  1.00  0.00           C  
ATOM    145  CEN LYS A  21      20.344  21.504   6.987  1.00  0.00           X  
ATOM    146  H   LYS A  21      21.108  20.072   3.157  1.00  0.00           H  
ATOM    147  N   ASN A  22      24.330  20.035   3.905  1.00  0.00           N  
ATOM    148  CA  ASN A  22      25.697  19.613   4.208  1.00  0.00           C  
ATOM    149  C   ASN A  22      26.541  19.200   3.003  1.00  0.00           C  
ATOM    150  O   ASN A  22      27.318  18.244   3.078  1.00  0.00           O  
ATOM    151  CB  ASN A  22      25.683  18.479   5.216  1.00  0.00           C  
ATOM    152  CEN ASN A  22      25.709  18.359   6.259  1.00  0.00           X  
ATOM    153  H   ASN A  22      23.685  19.356   3.501  1.00  0.00           H  
ATOM    154  N   TRP A  23      26.385  19.889   1.888  1.00  0.00           N  
ATOM    155  CA  TRP A  23      27.219  19.598   0.735  1.00  0.00           C  
ATOM    156  C   TRP A  23      28.542  20.331   0.865  1.00  0.00           C  
ATOM    157  O   TRP A  23      28.565  21.549   1.032  1.00  0.00           O  
ATOM    158  CB  TRP A  23      26.512  19.996  -0.562  1.00  0.00           C  
ATOM    159  CEN TRP A  23      25.890  19.332  -2.061  1.00  0.00           X  
ATOM    160  H   TRP A  23      25.693  20.626   1.846  1.00  0.00           H  
ATOM    161  N   HIS A  24      29.648  19.599   0.781  1.00  0.00           N  
ATOM    162  CA  HIS A  24      30.964  20.218   0.905  1.00  0.00           C  
ATOM    163  C   HIS A  24      31.924  19.869  -0.241  1.00  0.00           C  
ATOM    164  O   HIS A  24      33.101  20.228  -0.196  1.00  0.00           O  
ATOM    165  CB  HIS A  24      31.599  19.822   2.242  1.00  0.00           C  
ATOM    166  CEN HIS A  24      31.699  20.338   3.566  1.00  0.00           X  
ATOM    167  H   HIS A  24      29.571  18.601   0.668  1.00  0.00           H  
ATOM    168  N   GLY A  25      31.432  19.164  -1.257  1.00  0.00           N  
ATOM    169  CA  GLY A  25      32.274  18.640  -2.340  1.00  0.00           C  
ATOM    170  C   GLY A  25      32.362  19.519  -3.601  1.00  0.00           C  
ATOM    171  O   GLY A  25      33.002  19.140  -4.584  1.00  0.00           O  
ATOM    172  CEN GLY A  25      32.274  18.640  -2.340  1.00  0.00           X  
ATOM    173  H   GLY A  25      30.439  18.974  -1.283  1.00  0.00           H  
ATOM    174  N   GLY A  26      31.681  20.665  -3.596  1.00  0.00           N  
ATOM    175  CA  GLY A  26      31.754  21.654  -4.683  1.00  0.00           C  
ATOM    176  C   GLY A  26      30.397  21.730  -5.390  1.00  0.00           C  
ATOM    177  O   GLY A  26      29.851  20.699  -5.799  1.00  0.00           O  
ATOM    178  CEN GLY A  26      31.754  21.654  -4.683  1.00  0.00           X  
ATOM    179  H   GLY A  26      31.084  20.856  -2.803  1.00  0.00           H  
ATOM    180  N   LYS A  27      29.882  22.941  -5.610  1.00  0.00           N  
ATOM    181  CA  LYS A  27      28.599  23.099  -6.314  1.00  0.00           C  
ATOM    182  C   LYS A  27      28.567  22.406  -7.681  1.00  0.00           C  
ATOM    183  O   LYS A  27      27.506  22.000  -8.166  1.00  0.00           O  
ATOM    184  CB  LYS A  27      28.278  24.584  -6.487  1.00  0.00           C  
ATOM    185  CEN LYS A  27      27.174  26.281  -5.872  1.00  0.00           X  
ATOM    186  H   LYS A  27      30.350  23.759  -5.245  1.00  0.00           H  
ATOM    187  N   ASP A  28      29.730  22.249  -8.301  1.00  0.00           N  
ATOM    188  CA  ASP A  28      29.802  21.632  -9.620  1.00  0.00           C  
ATOM    189  C   ASP A  28      29.362  20.162  -9.568  1.00  0.00           C  
ATOM    190  O   ASP A  28      28.792  19.639 -10.522  1.00  0.00           O  
ATOM    191  CB  ASP A  28      31.221  21.741 -10.182  1.00  0.00           C  
ATOM    192  CEN ASP A  28      31.773  22.322 -10.812  1.00  0.00           X  
ATOM    193  H   ASP A  28      30.576  22.563  -7.850  1.00  0.00           H  
ATOM    194  N   ASN A  29      29.649  19.496  -8.443  1.00  0.00           N  
ATOM    195  CA  ASN A  29      29.273  18.104  -8.225  1.00  0.00           C  
ATOM    196  C   ASN A  29      27.836  18.032  -7.716  1.00  0.00           C  
ATOM    197  O   ASN A  29      27.040  17.185  -8.145  1.00  0.00           O  
ATOM    198  CB  ASN A  29      30.217  17.408  -7.262  1.00  0.00           C  
ATOM    199  CEN ASN A  29      31.088  16.824  -7.305  1.00  0.00           X  
ATOM    200  H   ASN A  29      30.113  19.981  -7.680  1.00  0.00           H  
ATOM    201  N   LEU A  30      27.489  18.991  -6.853  1.00  0.00           N  
ATOM    202  CA  LEU A  30      26.167  19.044  -6.235  1.00  0.00           C  
ATOM    203  C   LEU A  30      25.103  19.042  -7.288  1.00  0.00           C  
ATOM    204  O   LEU A  30      24.180  18.245  -7.228  1.00  0.00           O  
ATOM    205  CB  LEU A  30      26.028  20.285  -5.345  1.00  0.00           C  
ATOM    206  CEN LEU A  30      26.030  20.481  -3.817  1.00  0.00           X  
ATOM    207  H   LEU A  30      28.192  19.687  -6.595  1.00  0.00           H  
ATOM    208  N   HIS A  31      25.232  19.943  -8.257  1.00  0.00           N  
ATOM    209  CA  HIS A  31      24.175  20.146  -9.231  1.00  0.00           C  
ATOM    210  C   HIS A  31      23.597  18.813  -9.715  1.00  0.00           C  
ATOM    211  O   HIS A  31      22.374  18.643  -9.743  1.00  0.00           O  
ATOM    212  CB  HIS A  31      24.694  20.959 -10.421  1.00  0.00           C  
ATOM    213  CEN HIS A  31      24.730  22.319 -10.846  1.00  0.00           X  
ATOM    214  H   HIS A  31      26.068  20.535  -8.277  1.00  0.00           H  
ATOM    215  N   ASP A  32      24.444  17.845 -10.084  1.00  0.00           N  
ATOM    216  CA  ASP A  32      23.880  16.592 -10.588  1.00  0.00           C  
ATOM    217  C   ASP A  32      23.084  15.863  -9.508  1.00  0.00           C  
ATOM    218  O   ASP A  32      22.000  15.330  -9.776  1.00  0.00           O  
ATOM    219  CB  ASP A  32      24.989  15.683 -11.124  1.00  0.00           C  
ATOM    220  CEN ASP A  32      25.433  15.422 -12.002  1.00  0.00           X  
ATOM    221  H   ASP A  32      25.446  17.976 -10.003  1.00  0.00           H  
ATOM    222  N   VAL A  33      23.572  15.909  -8.268  1.00  0.00           N  
ATOM    223  CA  VAL A  33      22.889  15.206  -7.191  1.00  0.00           C  
ATOM    224  C   VAL A  33      21.502  15.790  -6.967  1.00  0.00           C  
ATOM    225  O   VAL A  33      20.541  15.048  -6.729  1.00  0.00           O  
ATOM    226  CB  VAL A  33      23.685  15.269  -5.874  1.00  0.00           C  
ATOM    227  CEN VAL A  33      24.060  14.894  -5.434  1.00  0.00           X  
ATOM    228  H   VAL A  33      24.447  16.406  -8.083  1.00  0.00           H  
ATOM    229  N   ASP A  34      21.391  17.120  -7.077  1.00  0.00           N  
ATOM    230  CA  ASP A  34      20.124  17.793  -6.888  1.00  0.00           C  
ATOM    231  C   ASP A  34      19.135  17.442  -7.961  1.00  0.00           C  
ATOM    232  O   ASP A  34      17.977  17.183  -7.654  1.00  0.00           O  
ATOM    233  CB  ASP A  34      20.325  19.310  -6.847  1.00  0.00           C  
ATOM    234  CEN ASP A  34      20.425  20.070  -6.177  1.00  0.00           X  
ATOM    235  H   ASP A  34      22.216  17.664  -7.304  1.00  0.00           H  
ATOM    236  N   ASN A  35      19.582  17.365  -9.214  1.00  0.00           N  
ATOM    237  CA  ASN A  35      18.660  17.010 -10.277  1.00  0.00           C  
ATOM    238  C   ASN A  35      18.099  15.617 -10.029  1.00  0.00           C  
ATOM    239  O   ASN A  35      16.892  15.395 -10.143  1.00  0.00           O  
ATOM    240  CB  ASN A  35      19.318  17.087 -11.642  1.00  0.00           C  
ATOM    241  CEN ASN A  35      19.431  17.786 -12.417  1.00  0.00           X  
ATOM    242  H   ASN A  35      20.549  17.612  -9.431  1.00  0.00           H  
ATOM    243  N   HIS A  36      18.966  14.691  -9.619  1.00  0.00           N  
ATOM    244  CA  HIS A  36      18.526  13.314  -9.429  1.00  0.00           C  
ATOM    245  C   HIS A  36      17.511  13.217  -8.288  1.00  0.00           C  
ATOM    246  O   HIS A  36      16.484  12.548  -8.412  1.00  0.00           O  
ATOM    247  CB  HIS A  36      19.722  12.398  -9.151  1.00  0.00           C  
ATOM    248  CEN HIS A  36      20.591  11.533  -9.877  1.00  0.00           X  
ATOM    249  H   HIS A  36      19.951  14.937  -9.491  1.00  0.00           H  
ATOM    250  N   LEU A  37      17.753  13.936  -7.198  1.00  0.00           N  
ATOM    251  CA  LEU A  37      16.860  13.849  -6.051  1.00  0.00           C  
ATOM    252  C   LEU A  37      15.477  14.382  -6.434  1.00  0.00           C  
ATOM    253  O   LEU A  37      14.455  13.831  -6.023  1.00  0.00           O  
ATOM    254  CB  LEU A  37      17.436  14.627  -4.861  1.00  0.00           C  
ATOM    255  CEN LEU A  37      18.122  14.183  -3.555  1.00  0.00           X  
ATOM    256  H   LEU A  37      18.587  14.523  -7.148  1.00  0.00           H  
ATOM    257  N   GLN A  38      15.448  15.455  -7.224  1.00  0.00           N  
ATOM    258  CA  GLN A  38      14.198  16.054  -7.668  1.00  0.00           C  
ATOM    259  C   GLN A  38      13.406  15.054  -8.504  1.00  0.00           C  
ATOM    260  O   GLN A  38      12.202  14.908  -8.300  1.00  0.00           O  
ATOM    261  CB  GLN A  38      14.464  17.324  -8.481  1.00  0.00           C  
ATOM    262  CEN GLN A  38      14.485  19.069  -8.422  1.00  0.00           X  
ATOM    263  H   GLN A  38      16.321  15.879  -7.525  1.00  0.00           H  
ATOM    264  N   ASN A  39      14.073  14.325  -9.418  1.00  0.00           N  
ATOM    265  CA  ASN A  39      13.356  13.360 -10.246  1.00  0.00           C  
ATOM    266  C   ASN A  39      12.755  12.266  -9.361  1.00  0.00           C  
ATOM    267  O   ASN A  39      11.606  11.874  -9.549  1.00  0.00           O  
ATOM    268  CB  ASN A  39      14.252  12.756 -11.311  1.00  0.00           C  
ATOM    269  CEN ASN A  39      14.505  12.935 -12.314  1.00  0.00           X  
ATOM    270  H   ASN A  39      15.073  14.465  -9.566  1.00  0.00           H  
ATOM    271  N   VAL A  40      13.500  11.839  -8.335  1.00  0.00           N  
ATOM    272  CA  VAL A  40      13.037  10.766  -7.458  1.00  0.00           C  
ATOM    273  C   VAL A  40      11.767  11.193  -6.727  1.00  0.00           C  
ATOM    274  O   VAL A  40      10.802  10.433  -6.636  1.00  0.00           O  
ATOM    275  CB  VAL A  40      14.109  10.367  -6.427  1.00  0.00           C  
ATOM    276  CEN VAL A  40      14.550   9.868  -6.250  1.00  0.00           X  
ATOM    277  H   VAL A  40      14.432  12.243  -8.193  1.00  0.00           H  
ATOM    278  N   ILE A  41      11.736  12.438  -6.260  1.00  0.00           N  
ATOM    279  CA  ILE A  41      10.566  12.947  -5.557  1.00  0.00           C  
ATOM    280  C   ILE A  41       9.340  12.993  -6.473  1.00  0.00           C  
ATOM    281  O   ILE A  41       8.241  12.596  -6.059  1.00  0.00           O  
ATOM    282  CB  ILE A  41      10.824  14.353  -4.985  1.00  0.00           C  
ATOM    283  CEN ILE A  41      11.228  14.913  -4.141  1.00  0.00           X  
ATOM    284  H   ILE A  41      12.563  13.032  -6.373  1.00  0.00           H  
ATOM    285  N   GLU A  42       9.517  13.455  -7.720  1.00  0.00           N  
ATOM    286  CA  GLU A  42       8.386  13.488  -8.642  1.00  0.00           C  
ATOM    287  C   GLU A  42       7.892  12.083  -8.973  1.00  0.00           C  
ATOM    288  O   GLU A  42       6.683  11.866  -9.069  1.00  0.00           O  
ATOM    289  CB  GLU A  42       8.768  14.226  -9.927  1.00  0.00           C  
ATOM    290  CEN GLU A  42       8.759  15.641 -10.875  1.00  0.00           X  
ATOM    291  H   GLU A  42      10.438  13.785  -8.016  1.00  0.00           H  
ATOM    292  N   ASP A  43       8.804  11.105  -9.092  1.00  0.00           N  
ATOM    293  CA  ASP A  43       8.382   9.740  -9.377  1.00  0.00           C  
ATOM    294  C   ASP A  43       7.659   9.096  -8.200  1.00  0.00           C  
ATOM    295  O   ASP A  43       6.656   8.408  -8.397  1.00  0.00           O  
ATOM    296  CB  ASP A  43       9.590   8.887  -9.773  1.00  0.00           C  
ATOM    297  CEN ASP A  43      10.070   8.545 -10.603  1.00  0.00           X  
ATOM    298  H   ASP A  43       9.798  11.323  -9.012  1.00  0.00           H  
ATOM    299  N   ILE A  44       8.111   9.367  -6.974  1.00  0.00           N  
ATOM    300  CA  ILE A  44       7.432   8.806  -5.816  1.00  0.00           C  
ATOM    301  C   ILE A  44       6.035   9.391  -5.718  1.00  0.00           C  
ATOM    302  O   ILE A  44       5.071   8.674  -5.438  1.00  0.00           O  
ATOM    303  CB  ILE A  44       8.197   9.079  -4.508  1.00  0.00           C  
ATOM    304  CEN ILE A  44       8.983   8.720  -3.843  1.00  0.00           X  
ATOM    305  H   ILE A  44       8.951   9.937  -6.850  1.00  0.00           H  
ATOM    306  N   HIS A  45       5.912  10.696  -5.962  1.00  0.00           N  
ATOM    307  CA  HIS A  45       4.605  11.328  -5.939  1.00  0.00           C  
ATOM    308  C   HIS A  45       3.708  10.713  -7.009  1.00  0.00           C  
ATOM    309  O   HIS A  45       2.562  10.346  -6.732  1.00  0.00           O  
ATOM    310  CB  HIS A  45       4.726  12.841  -6.148  1.00  0.00           C  
ATOM    311  CEN HIS A  45       4.789  14.023  -5.355  1.00  0.00           X  
ATOM    312  H   HIS A  45       6.742  11.260  -6.159  1.00  0.00           H  
ATOM    313  N   ASP A  46       4.222  10.583  -8.236  1.00  0.00           N  
ATOM    314  CA  ASP A  46       3.395  10.026  -9.290  1.00  0.00           C  
ATOM    315  C   ASP A  46       2.927   8.620  -8.940  1.00  0.00           C  
ATOM    316  O   ASP A  46       1.763   8.287  -9.176  1.00  0.00           O  
ATOM    317  CB  ASP A  46       4.158  10.013 -10.617  1.00  0.00           C  
ATOM    318  CEN ASP A  46       4.258  10.561 -11.470  1.00  0.00           X  
ATOM    319  H   ASP A  46       5.175  10.889  -8.430  1.00  0.00           H  
ATOM    320  N   PHE A  47       3.793   7.815  -8.320  1.00  0.00           N  
ATOM    321  CA  PHE A  47       3.417   6.453  -7.960  1.00  0.00           C  
ATOM    322  C   PHE A  47       2.210   6.483  -7.027  1.00  0.00           C  
ATOM    323  O   PHE A  47       1.196   5.830  -7.282  1.00  0.00           O  
ATOM    324  CB  PHE A  47       4.587   5.721  -7.300  1.00  0.00           C  
ATOM    325  CEN PHE A  47       5.719   4.682  -7.705  1.00  0.00           X  
ATOM    326  H   PHE A  47       4.739   8.137  -8.111  1.00  0.00           H  
ATOM    327  N   MET A  48       2.306   7.265  -5.944  1.00  0.00           N  
ATOM    328  CA  MET A  48       1.363   7.165  -4.834  1.00  0.00           C  
ATOM    329  C   MET A  48      -0.058   7.531  -5.237  1.00  0.00           C  
ATOM    330  O   MET A  48      -1.026   7.014  -4.672  1.00  0.00           O  
ATOM    331  CB  MET A  48       1.821   8.058  -3.683  1.00  0.00           C  
ATOM    332  CEN MET A  48       2.498   8.009  -2.065  1.00  0.00           X  
ATOM    333  H   MET A  48       3.075   7.935  -5.883  1.00  0.00           H  
ATOM    334  N   GLN A  49      -0.192   8.384  -6.247  1.00  0.00           N  
ATOM    335  CA  GLN A  49      -1.411   9.143  -6.476  1.00  0.00           C  
ATOM    336  C   GLN A  49      -2.292   8.522  -7.574  1.00  0.00           C  
ATOM    337  O   GLN A  49      -3.243   9.154  -8.039  1.00  0.00           O  
ATOM    338  CB  GLN A  49      -1.062  10.586  -6.849  1.00  0.00           C  
ATOM    339  CEN GLN A  49      -0.922  12.216  -6.239  1.00  0.00           X  
ATOM    340  H   GLN A  49       0.616   8.554  -6.853  1.00  0.00           H  
ATOM    341  N   GLY A  50      -1.976   7.292  -8.002  1.00  0.00           N  
ATOM    342  CA  GLY A  50      -2.679   6.628  -9.100  1.00  0.00           C  
ATOM    343  C   GLY A  50      -1.942   6.694 -10.439  1.00  0.00           C  
ATOM    344  O   GLY A  50      -2.254   5.950 -11.372  1.00  0.00           O  
ATOM    345  CEN GLY A  50      -2.679   6.628  -9.101  1.00  0.00           X  
ATOM    346  H   GLY A  50      -1.218   6.773  -7.556  1.00  0.00           H  
ATOM    347  N   GLY A  51      -0.942   7.560 -10.548  1.00  0.00           N  
ATOM    348  CA  GLY A  51      -0.182   7.749 -11.779  1.00  0.00           C  
ATOM    349  C   GLY A  51       1.088   6.897 -11.803  1.00  0.00           C  
ATOM    350  O   GLY A  51       2.193   7.411 -11.619  1.00  0.00           O  
ATOM    351  CEN GLY A  51      -0.181   7.749 -11.779  1.00  0.00           X  
ATOM    352  H   GLY A  51      -0.661   8.096  -9.733  1.00  0.00           H  
ATOM    353  N   GLY A  52       0.935   5.596 -12.016  1.00  0.00           N  
ATOM    354  CA  GLY A  52       2.109   4.741 -12.129  1.00  0.00           C  
ATOM    355  C   GLY A  52       1.868   3.391 -12.790  1.00  0.00           C  
ATOM    356  O   GLY A  52       0.734   2.974 -13.026  1.00  0.00           O  
ATOM    357  CEN GLY A  52       2.109   4.741 -12.129  1.00  0.00           X  
ATOM    358  H   GLY A  52      -0.018   5.235 -12.072  1.00  0.00           H  
ATOM    359  N   SER A  53       2.972   2.722 -13.093  1.00  0.00           N  
ATOM    360  CA  SER A  53       3.002   1.459 -13.819  1.00  0.00           C  
ATOM    361  C   SER A  53       4.347   0.774 -13.592  1.00  0.00           C  
ATOM    362  O   SER A  53       5.292   1.411 -13.115  1.00  0.00           O  
ATOM    363  CB  SER A  53       2.755   1.689 -15.298  1.00  0.00           C  
ATOM    364  CEN SER A  53       2.766   1.935 -15.782  1.00  0.00           X  
ATOM    365  H   SER A  53       3.849   3.132 -12.812  1.00  0.00           H  
ATOM    366  N   GLY A  54       4.467  -0.498 -13.978  1.00  0.00           N  
ATOM    367  CA  GLY A  54       5.736  -1.211 -13.803  1.00  0.00           C  
ATOM    368  C   GLY A  54       6.913  -0.455 -14.427  1.00  0.00           C  
ATOM    369  O   GLY A  54       8.029  -0.525 -13.917  1.00  0.00           O  
ATOM    370  CEN GLY A  54       5.736  -1.211 -13.803  1.00  0.00           X  
ATOM    371  H   GLY A  54       3.675  -0.977 -14.384  1.00  0.00           H  
ATOM    372  N   GLY A  55       6.662   0.284 -15.513  1.00  0.00           N  
ATOM    373  CA  GLY A  55       7.690   1.112 -16.149  1.00  0.00           C  
ATOM    374  C   GLY A  55       8.154   2.247 -15.230  1.00  0.00           C  
ATOM    375  O   GLY A  55       9.330   2.618 -15.224  1.00  0.00           O  
ATOM    376  CEN GLY A  55       7.690   1.112 -16.149  1.00  0.00           X  
ATOM    377  H   GLY A  55       5.731   0.273 -15.903  1.00  0.00           H  
ATOM    378  N   LYS A  56       7.219   2.811 -14.464  1.00  0.00           N  
ATOM    379  CA  LYS A  56       7.526   3.869 -13.521  1.00  0.00           C  
ATOM    380  C   LYS A  56       8.403   3.272 -12.452  1.00  0.00           C  
ATOM    381  O   LYS A  56       9.371   3.894 -12.014  1.00  0.00           O  
ATOM    382  CB  LYS A  56       6.259   4.474 -12.915  1.00  0.00           C  
ATOM    383  CEN LYS A  56       4.893   6.087 -12.814  1.00  0.00           X  
ATOM    384  H   LYS A  56       6.267   2.466 -14.501  1.00  0.00           H  
ATOM    385  N   LEU A  57       8.077   2.045 -12.042  1.00  0.00           N  
ATOM    386  CA  LEU A  57       8.872   1.434 -10.996  1.00  0.00           C  
ATOM    387  C   LEU A  57      10.313   1.239 -11.506  1.00  0.00           C  
ATOM    388  O   LEU A  57      11.273   1.560 -10.813  1.00  0.00           O  
ATOM    389  CB  LEU A  57       8.252   0.100 -10.561  1.00  0.00           C  
ATOM    390  CEN LEU A  57       7.443  -0.321  -9.319  1.00  0.00           X  
ATOM    391  H   LEU A  57       7.276   1.566 -12.463  1.00  0.00           H  
ATOM    392  N   GLN A  58      10.493   0.740 -12.730  1.00  0.00           N  
ATOM    393  CA  GLN A  58      11.855   0.497 -13.199  1.00  0.00           C  
ATOM    394  C   GLN A  58      12.646   1.809 -13.315  1.00  0.00           C  
ATOM    395  O   GLN A  58      13.819   1.866 -12.922  1.00  0.00           O  
ATOM    396  CB  GLN A  58      11.833  -0.218 -14.552  1.00  0.00           C  
ATOM    397  CEN GLN A  58      11.996  -1.765 -15.343  1.00  0.00           X  
ATOM    398  H   GLN A  58       9.689   0.496 -13.309  1.00  0.00           H  
ATOM    399  N   GLU A  59      11.991   2.885 -13.780  1.00  0.00           N  
ATOM    400  CA  GLU A  59      12.703   4.158 -13.920  1.00  0.00           C  
ATOM    401  C   GLU A  59      13.161   4.655 -12.554  1.00  0.00           C  
ATOM    402  O   GLU A  59      14.279   5.161 -12.404  1.00  0.00           O  
ATOM    403  CB  GLU A  59      11.817   5.207 -14.597  1.00  0.00           C  
ATOM    404  CEN GLU A  59      11.355   6.072 -15.990  1.00  0.00           X  
ATOM    405  H   GLU A  59      11.016   2.805 -14.079  1.00  0.00           H  
ATOM    406  N   MET A  60      12.306   4.453 -11.553  1.00  0.00           N  
ATOM    407  CA  MET A  60      12.573   4.863 -10.187  1.00  0.00           C  
ATOM    408  C   MET A  60      13.803   4.155  -9.658  1.00  0.00           C  
ATOM    409  O   MET A  60      14.643   4.769  -9.003  1.00  0.00           O  
ATOM    410  CB  MET A  60      11.366   4.574  -9.296  1.00  0.00           C  
ATOM    411  CEN MET A  60      10.076   5.355  -8.399  1.00  0.00           X  
ATOM    412  H   MET A  60      11.407   4.017 -11.760  1.00  0.00           H  
ATOM    413  N   MET A  61      13.906   2.854  -9.941  1.00  0.00           N  
ATOM    414  CA  MET A  61      15.033   2.079  -9.469  1.00  0.00           C  
ATOM    415  C   MET A  61      16.332   2.543 -10.094  1.00  0.00           C  
ATOM    416  O   MET A  61      17.338   2.692  -9.397  1.00  0.00           O  
ATOM    417  CB  MET A  61      14.808   0.597  -9.761  1.00  0.00           C  
ATOM    418  CEN MET A  61      14.462  -0.940  -8.988  1.00  0.00           X  
ATOM    419  H   MET A  61      13.163   2.398 -10.472  1.00  0.00           H  
ATOM    420  N   LYS A  62      16.324   2.850 -11.386  1.00  0.00           N  
ATOM    421  CA  LYS A  62      17.574   3.261 -11.998  1.00  0.00           C  
ATOM    422  C   LYS A  62      18.029   4.595 -11.392  1.00  0.00           C  
ATOM    423  O   LYS A  62      19.213   4.771 -11.081  1.00  0.00           O  
ATOM    424  CB  LYS A  62      17.420   3.379 -13.516  1.00  0.00           C  
ATOM    425  CEN LYS A  62      17.778   2.573 -15.439  1.00  0.00           X  
ATOM    426  H   LYS A  62      15.465   2.761 -11.935  1.00  0.00           H  
ATOM    427  N   GLU A  63      17.080   5.516 -11.168  1.00  0.00           N  
ATOM    428  CA  GLU A  63      17.413   6.846 -10.648  1.00  0.00           C  
ATOM    429  C   GLU A  63      17.975   6.743  -9.223  1.00  0.00           C  
ATOM    430  O   GLU A  63      18.901   7.467  -8.845  1.00  0.00           O  
ATOM    431  CB  GLU A  63      16.183   7.757 -10.669  1.00  0.00           C  
ATOM    432  CEN GLU A  63      15.272   8.990 -11.412  1.00  0.00           X  
ATOM    433  H   GLU A  63      16.107   5.287 -11.386  1.00  0.00           H  
ATOM    434  N   PHE A  64      17.431   5.823  -8.440  1.00  0.00           N  
ATOM    435  CA  PHE A  64      17.875   5.612  -7.074  1.00  0.00           C  
ATOM    436  C   PHE A  64      19.325   5.119  -7.106  1.00  0.00           C  
ATOM    437  O   PHE A  64      20.160   5.594  -6.332  1.00  0.00           O  
ATOM    438  CB  PHE A  64      16.971   4.611  -6.351  1.00  0.00           C  
ATOM    439  CEN PHE A  64      15.755   4.631  -5.328  1.00  0.00           X  
ATOM    440  H   PHE A  64      16.640   5.287  -8.791  1.00  0.00           H  
ATOM    441  N   GLN A  65      19.644   4.179  -8.006  1.00  0.00           N  
ATOM    442  CA  GLN A  65      21.006   3.661  -8.037  1.00  0.00           C  
ATOM    443  C   GLN A  65      21.960   4.811  -8.346  1.00  0.00           C  
ATOM    444  O   GLN A  65      22.978   4.966  -7.678  1.00  0.00           O  
ATOM    445  CB  GLN A  65      21.151   2.551  -9.082  1.00  0.00           C  
ATOM    446  CEN GLN A  65      21.240   0.824  -9.315  1.00  0.00           X  
ATOM    447  H   GLN A  65      18.944   3.835  -8.667  1.00  0.00           H  
ATOM    448  N   GLN A  66      21.606   5.667  -9.314  1.00  0.00           N  
ATOM    449  CA  GLN A  66      22.516   6.743  -9.691  1.00  0.00           C  
ATOM    450  C   GLN A  66      22.751   7.655  -8.484  1.00  0.00           C  
ATOM    451  O   GLN A  66      23.894   8.015  -8.208  1.00  0.00           O  
ATOM    452  CB  GLN A  66      21.952   7.549 -10.864  1.00  0.00           C  
ATOM    453  CEN GLN A  66      22.046   7.801 -12.589  1.00  0.00           X  
ATOM    454  H   GLN A  66      20.724   5.540  -9.812  1.00  0.00           H  
ATOM    455  N   VAL A  67      21.694   7.962  -7.715  1.00  0.00           N  
ATOM    456  CA  VAL A  67      21.851   8.880  -6.579  1.00  0.00           C  
ATOM    457  C   VAL A  67      22.805   8.276  -5.549  1.00  0.00           C  
ATOM    458  O   VAL A  67      23.649   8.973  -4.988  1.00  0.00           O  
ATOM    459  CB  VAL A  67      20.504   9.195  -5.902  1.00  0.00           C  
ATOM    460  CEN VAL A  67      20.035   9.690  -5.803  1.00  0.00           X  
ATOM    461  H   VAL A  67      20.779   7.579  -7.954  1.00  0.00           H  
ATOM    462  N   LEU A  68      22.732   6.965  -5.335  1.00  0.00           N  
ATOM    463  CA  LEU A  68      23.668   6.350  -4.396  1.00  0.00           C  
ATOM    464  C   LEU A  68      25.120   6.477  -4.822  1.00  0.00           C  
ATOM    465  O   LEU A  68      25.988   6.827  -4.010  1.00  0.00           O  
ATOM    466  CB  LEU A  68      23.313   4.870  -4.206  1.00  0.00           C  
ATOM    467  CEN LEU A  68      22.606   4.102  -3.074  1.00  0.00           X  
ATOM    468  H   LEU A  68      22.023   6.414  -5.826  1.00  0.00           H  
ATOM    469  N   ASP A  69      25.397   6.236  -6.097  1.00  0.00           N  
ATOM    470  CA  ASP A  69      26.769   6.334  -6.548  1.00  0.00           C  
ATOM    471  C   ASP A  69      27.295   7.754  -6.330  1.00  0.00           C  
ATOM    472  O   ASP A  69      28.412   7.942  -5.836  1.00  0.00           O  
ATOM    473  CB  ASP A  69      26.881   5.939  -8.022  1.00  0.00           C  
ATOM    474  CEN ASP A  69      27.125   5.139  -8.604  1.00  0.00           X  
ATOM    475  H   ASP A  69      24.652   5.947  -6.732  1.00  0.00           H  
ATOM    476  N   GLU A  70      26.478   8.761  -6.649  1.00  0.00           N  
ATOM    477  CA  GLU A  70      26.932  10.136  -6.528  1.00  0.00           C  
ATOM    478  C   GLU A  70      27.217  10.501  -5.080  1.00  0.00           C  
ATOM    479  O   GLU A  70      28.237  11.133  -4.797  1.00  0.00           O  
ATOM    480  CB  GLU A  70      25.895  11.095  -7.117  1.00  0.00           C  
ATOM    481  CEN GLU A  70      25.344  12.066  -8.404  1.00  0.00           X  
ATOM    482  H   GLU A  70      25.542   8.562  -7.001  1.00  0.00           H  
ATOM    483  N   LEU A  71      26.399  10.012  -4.148  1.00  0.00           N  
ATOM    484  CA  LEU A  71      26.611  10.342  -2.748  1.00  0.00           C  
ATOM    485  C   LEU A  71      27.910   9.750  -2.251  1.00  0.00           C  
ATOM    486  O   LEU A  71      28.662  10.401  -1.527  1.00  0.00           O  
ATOM    487  CB  LEU A  71      25.436   9.844  -1.897  1.00  0.00           C  
ATOM    488  CEN LEU A  71      24.248  10.564  -1.231  1.00  0.00           X  
ATOM    489  H   LEU A  71      25.590   9.449  -4.421  1.00  0.00           H  
ATOM    490  N   ASN A  72      28.216   8.528  -2.684  1.00  0.00           N  
ATOM    491  CA  ASN A  72      29.415   7.856  -2.209  1.00  0.00           C  
ATOM    492  C   ASN A  72      30.667   8.580  -2.713  1.00  0.00           C  
ATOM    493  O   ASN A  72      31.646   8.749  -1.980  1.00  0.00           O  
ATOM    494  CB  ASN A  72      29.437   6.397  -2.626  1.00  0.00           C  
ATOM    495  CEN ASN A  72      29.146   5.467  -2.236  1.00  0.00           X  
ATOM    496  H   ASN A  72      27.587   8.031  -3.318  1.00  0.00           H  
ATOM    497  N   ASN A  73      30.628   9.033  -3.967  1.00  0.00           N  
ATOM    498  CA  ASN A  73      31.770   9.690  -4.578  1.00  0.00           C  
ATOM    499  C   ASN A  73      32.018  11.108  -4.043  1.00  0.00           C  
ATOM    500  O   ASN A  73      33.171  11.543  -3.954  1.00  0.00           O  
ATOM    501  CB  ASN A  73      31.616   9.727  -6.087  1.00  0.00           C  
ATOM    502  CEN ASN A  73      31.877   9.136  -6.915  1.00  0.00           X  
ATOM    503  H   ASN A  73      29.790   8.876  -4.527  1.00  0.00           H  
ATOM    504  N   HIS A  74      30.952  11.833  -3.691  1.00  0.00           N  
ATOM    505  CA  HIS A  74      31.097  13.222  -3.255  1.00  0.00           C  
ATOM    506  C   HIS A  74      31.290  13.421  -1.747  1.00  0.00           C  
ATOM    507  O   HIS A  74      31.903  14.402  -1.320  1.00  0.00           O  
ATOM    508  CB  HIS A  74      29.877  14.028  -3.712  1.00  0.00           C  
ATOM    509  CEN HIS A  74      29.493  14.842  -4.816  1.00  0.00           X  
ATOM    510  H   HIS A  74      30.021  11.426  -3.790  1.00  0.00           H  
ATOM    511  N   LEU A  75      30.772  12.510  -0.937  1.00  0.00           N  
ATOM    512  CA  LEU A  75      30.846  12.636   0.513  1.00  0.00           C  
ATOM    513  C   LEU A  75      32.219  12.199   1.030  1.00  0.00           C  
ATOM    514  O   LEU A  75      32.600  11.036   0.906  1.00  0.00           O  
ATOM    515  CB  LEU A  75      29.734  11.811   1.173  1.00  0.00           C  
ATOM    516  CEN LEU A  75      28.395  12.197   1.829  1.00  0.00           X  
ATOM    517  H   LEU A  75      30.274  11.707  -1.319  1.00  0.00           H  
ATOM    518  N   GLN A  76      32.959  13.153   1.589  1.00  0.00           N  
ATOM    519  CA  GLN A  76      34.323  12.919   2.074  1.00  0.00           C  
ATOM    520  C   GLN A  76      34.590  12.504   3.526  1.00  0.00           C  
ATOM    521  O   GLN A  76      33.882  12.855   4.488  1.00  0.00           O  
ATOM    522  CB  GLN A  76      35.130  14.194   1.812  1.00  0.00           C  
ATOM    523  CEN GLN A  76      36.221  14.978   0.698  1.00  0.00           X  
ATOM    524  H   GLN A  76      32.592  14.094   1.611  1.00  0.00           H  
ATOM    525  N   GLY A  77      35.691  11.763   3.639  1.00  0.00           N  
ATOM    526  CA  GLY A  77      36.239  11.294   4.892  1.00  0.00           C  
ATOM    527  C   GLY A  77      35.239  10.604   5.783  1.00  0.00           C  
ATOM    528  O   GLY A  77      34.406   9.812   5.329  1.00  0.00           O  
ATOM    529  CEN GLY A  77      36.240  11.294   4.892  1.00  0.00           X  
ATOM    530  H   GLY A  77      36.198  11.547   2.789  1.00  0.00           H  
ATOM    531  N   GLY A  78      35.382  10.898   7.067  1.00  0.00           N  
ATOM    532  CA  GLY A  78      34.581  10.342   8.130  1.00  0.00           C  
ATOM    533  C   GLY A  78      33.399  11.212   8.532  1.00  0.00           C  
ATOM    534  O   GLY A  78      32.932  11.104   9.663  1.00  0.00           O  
ATOM    535  CEN GLY A  78      34.581  10.341   8.131  1.00  0.00           X  
ATOM    536  H   GLY A  78      36.104  11.558   7.319  1.00  0.00           H  
ATOM    537  N   LYS A  79      32.945  12.138   7.678  1.00  0.00           N  
ATOM    538  CA  LYS A  79      31.942  13.064   8.212  1.00  0.00           C  
ATOM    539  C   LYS A  79      30.700  12.291   8.678  1.00  0.00           C  
ATOM    540  O   LYS A  79      30.038  11.622   7.882  1.00  0.00           O  
ATOM    541  CB  LYS A  79      31.558  14.109   7.163  1.00  0.00           C  
ATOM    542  CEN LYS A  79      31.707  16.094   6.447  1.00  0.00           X  
ATOM    543  H   LYS A  79      33.259  12.194   6.699  1.00  0.00           H  
ATOM    544  N   HIS A  80      30.341  12.457   9.955  1.00  0.00           N  
ATOM    545  CA  HIS A  80      29.124  11.837  10.479  1.00  0.00           C  
ATOM    546  C   HIS A  80      27.909  12.115   9.628  1.00  0.00           C  
ATOM    547  O   HIS A  80      27.054  11.247   9.467  1.00  0.00           O  
ATOM    548  CB  HIS A  80      28.857  12.310  11.912  1.00  0.00           C  
ATOM    549  CEN HIS A  80      29.112  11.868  13.242  1.00  0.00           X  
ATOM    550  H   HIS A  80      30.969  12.936  10.583  1.00  0.00           H  
ATOM    551  N   THR A  81      27.831  13.305   9.047  1.00  0.00           N  
ATOM    552  CA  THR A  81      26.686  13.613   8.203  1.00  0.00           C  
ATOM    553  C   THR A  81      26.664  12.685   7.009  1.00  0.00           C  
ATOM    554  O   THR A  81      25.605  12.220   6.593  1.00  0.00           O  
ATOM    555  CB  THR A  81      26.707  15.073   7.713  1.00  0.00           C  
ATOM    556  CEN THR A  81      26.706  15.649   7.813  1.00  0.00           X  
ATOM    557  H   THR A  81      28.547  13.993   9.211  1.00  0.00           H  
ATOM    558  N   VAL A  82      27.836  12.394   6.470  1.00  0.00           N  
ATOM    559  CA  VAL A  82      27.942  11.563   5.292  1.00  0.00           C  
ATOM    560  C   VAL A  82      27.572  10.143   5.591  1.00  0.00           C  
ATOM    561  O   VAL A  82      26.891   9.493   4.793  1.00  0.00           O  
ATOM    562  CB  VAL A  82      29.364  11.593   4.700  1.00  0.00           C  
ATOM    563  CEN VAL A  82      29.739  11.819   4.169  1.00  0.00           X  
ATOM    564  H   VAL A  82      28.678  12.747   6.899  1.00  0.00           H  
ATOM    565  N   HIS A  83      27.997   9.656   6.755  1.00  0.00           N  
ATOM    566  CA  HIS A  83      27.671   8.296   7.116  1.00  0.00           C  
ATOM    567  C   HIS A  83      26.164   8.153   7.231  1.00  0.00           C  
ATOM    568  O   HIS A  83      25.592   7.197   6.710  1.00  0.00           O  
ATOM    569  CB  HIS A  83      28.352   7.897   8.429  1.00  0.00           C  
ATOM    570  CEN HIS A  83      29.532   7.219   8.852  1.00  0.00           X  
ATOM    571  H   HIS A  83      28.579  10.234   7.373  1.00  0.00           H  
ATOM    572  N   HIS A  84      25.509   9.133   7.857  1.00  0.00           N  
ATOM    573  CA  HIS A  84      24.074   9.059   8.053  1.00  0.00           C  
ATOM    574  C   HIS A  84      23.347   9.062   6.712  1.00  0.00           C  
ATOM    575  O   HIS A  84      22.432   8.265   6.495  1.00  0.00           O  
ATOM    576  CB  HIS A  84      23.586  10.221   8.924  1.00  0.00           C  
ATOM    577  CEN HIS A  84      23.294  10.472  10.296  1.00  0.00           X  
ATOM    578  H   HIS A  84      26.027   9.921   8.245  1.00  0.00           H  
ATOM    579  N   ILE A  85      23.768   9.915   5.780  1.00  0.00           N  
ATOM    580  CA  ILE A  85      23.076   9.974   4.505  1.00  0.00           C  
ATOM    581  C   ILE A  85      23.238   8.658   3.763  1.00  0.00           C  
ATOM    582  O   ILE A  85      22.298   8.186   3.117  1.00  0.00           O  
ATOM    583  CB  ILE A  85      23.594  11.127   3.626  1.00  0.00           C  
ATOM    584  CEN ILE A  85      23.495  12.188   3.395  1.00  0.00           X  
ATOM    585  H   ILE A  85      24.551  10.541   5.975  1.00  0.00           H  
ATOM    586  N   GLU A  86      24.413   8.037   3.861  1.00  0.00           N  
ATOM    587  CA  GLU A  86      24.627   6.794   3.136  1.00  0.00           C  
ATOM    588  C   GLU A  86      23.674   5.706   3.658  1.00  0.00           C  
ATOM    589  O   GLU A  86      23.051   4.991   2.871  1.00  0.00           O  
ATOM    590  CB  GLU A  86      26.083   6.342   3.264  1.00  0.00           C  
ATOM    591  CEN GLU A  86      27.658   6.235   2.622  1.00  0.00           X  
ATOM    592  H   GLU A  86      25.158   8.433   4.437  1.00  0.00           H  
ATOM    593  N   GLN A  87      23.527   5.603   4.991  1.00  0.00           N  
ATOM    594  CA  GLN A  87      22.645   4.602   5.587  1.00  0.00           C  
ATOM    595  C   GLN A  87      21.196   4.810   5.165  1.00  0.00           C  
ATOM    596  O   GLN A  87      20.506   3.841   4.828  1.00  0.00           O  
ATOM    597  CB  GLN A  87      22.746   4.643   7.114  1.00  0.00           C  
ATOM    598  CEN GLN A  87      23.457   3.875   8.511  1.00  0.00           X  
ATOM    599  H   GLN A  87      24.072   6.211   5.603  1.00  0.00           H  
ATOM    600  N   ASN A  88      20.745   6.069   5.132  1.00  0.00           N  
ATOM    601  CA  ASN A  88      19.362   6.371   4.790  1.00  0.00           C  
ATOM    602  C   ASN A  88      19.083   5.970   3.358  1.00  0.00           C  
ATOM    603  O   ASN A  88      18.044   5.384   3.055  1.00  0.00           O  
ATOM    604  CB  ASN A  88      19.034   7.837   5.002  1.00  0.00           C  
ATOM    605  CEN ASN A  88      18.634   8.448   5.756  1.00  0.00           X  
ATOM    606  H   ASN A  88      21.368   6.831   5.399  1.00  0.00           H  
ATOM    607  N   ILE A  89      20.043   6.224   2.480  1.00  0.00           N  
ATOM    608  CA  ILE A  89      19.859   5.930   1.077  1.00  0.00           C  
ATOM    609  C   ILE A  89      19.753   4.426   0.880  1.00  0.00           C  
ATOM    610  O   ILE A  89      18.917   3.968   0.102  1.00  0.00           O  
ATOM    611  CB  ILE A  89      21.011   6.485   0.220  1.00  0.00           C  
ATOM    612  CEN ILE A  89      21.385   7.359  -0.314  1.00  0.00           X  
ATOM    613  H   ILE A  89      20.906   6.672   2.791  1.00  0.00           H  
ATOM    614  N   LYS A  90      20.597   3.648   1.576  1.00  0.00           N  
ATOM    615  CA  LYS A  90      20.523   2.193   1.453  1.00  0.00           C  
ATOM    616  C   LYS A  90      19.158   1.670   1.892  1.00  0.00           C  
ATOM    617  O   LYS A  90      18.559   0.848   1.199  1.00  0.00           O  
ATOM    618  CB  LYS A  90      21.628   1.528   2.276  1.00  0.00           C  
ATOM    619  CEN LYS A  90      23.499   0.542   2.330  1.00  0.00           X  
ATOM    620  H   LYS A  90      21.291   4.070   2.192  1.00  0.00           H  
ATOM    621  N   GLU A  91      18.613   2.175   3.001  1.00  0.00           N  
ATOM    622  CA  GLU A  91      17.317   1.664   3.429  1.00  0.00           C  
ATOM    623  C   GLU A  91      16.251   1.985   2.382  1.00  0.00           C  
ATOM    624  O   GLU A  91      15.414   1.137   2.054  1.00  0.00           O  
ATOM    625  CB  GLU A  91      16.926   2.252   4.787  1.00  0.00           C  
ATOM    626  CEN GLU A  91      16.811   2.107   6.481  1.00  0.00           X  
ATOM    627  H   GLU A  91      19.102   2.880   3.551  1.00  0.00           H  
ATOM    628  N   ILE A  92      16.322   3.187   1.805  1.00  0.00           N  
ATOM    629  CA  ILE A  92      15.316   3.620   0.846  1.00  0.00           C  
ATOM    630  C   ILE A  92      15.335   2.699  -0.360  1.00  0.00           C  
ATOM    631  O   ILE A  92      14.281   2.342  -0.885  1.00  0.00           O  
ATOM    632  CB  ILE A  92      15.541   5.072   0.387  1.00  0.00           C  
ATOM    633  CEN ILE A  92      15.342   6.120   0.612  1.00  0.00           X  
ATOM    634  H   ILE A  92      17.069   3.831   2.077  1.00  0.00           H  
ATOM    635  N   PHE A  93      16.537   2.310  -0.791  1.00  0.00           N  
ATOM    636  CA  PHE A  93      16.740   1.454  -1.949  1.00  0.00           C  
ATOM    637  C   PHE A  93      16.046   0.128  -1.715  1.00  0.00           C  
ATOM    638  O   PHE A  93      15.273  -0.331  -2.553  1.00  0.00           O  
ATOM    639  CB  PHE A  93      18.231   1.240  -2.220  1.00  0.00           C  
ATOM    640  CEN PHE A  93      19.357   1.811  -3.186  1.00  0.00           X  
ATOM    641  H   PHE A  93      17.360   2.643  -0.296  1.00  0.00           H  
ATOM    642  N   HIS A  94      16.281  -0.472  -0.552  1.00  0.00           N  
ATOM    643  CA  HIS A  94      15.663  -1.746  -0.234  1.00  0.00           C  
ATOM    644  C   HIS A  94      14.137  -1.655  -0.280  1.00  0.00           C  
ATOM    645  O   HIS A  94      13.478  -2.527  -0.859  1.00  0.00           O  
ATOM    646  CB  HIS A  94      16.120  -2.234   1.145  1.00  0.00           C  
ATOM    647  CEN HIS A  94      17.116  -3.093   1.692  1.00  0.00           X  
ATOM    648  H   HIS A  94      16.934  -0.051   0.113  1.00  0.00           H  
ATOM    649  N   HIS A  95      13.563  -0.590   0.281  1.00  0.00           N  
ATOM    650  CA  HIS A  95      12.109  -0.514   0.307  1.00  0.00           C  
ATOM    651  C   HIS A  95      11.567  -0.392  -1.123  1.00  0.00           C  
ATOM    652  O   HIS A  95      10.546  -1.006  -1.464  1.00  0.00           O  
ATOM    653  CB  HIS A  95      11.639   0.667   1.162  1.00  0.00           C  
ATOM    654  CEN HIS A  95      11.206   0.907   2.499  1.00  0.00           X  
ATOM    655  H   HIS A  95      14.137   0.139   0.710  1.00  0.00           H  
ATOM    656  N   LEU A  96      12.262   0.363  -1.973  1.00  0.00           N  
ATOM    657  CA  LEU A  96      11.796   0.544  -3.337  1.00  0.00           C  
ATOM    658  C   LEU A  96      11.790  -0.791  -4.065  1.00  0.00           C  
ATOM    659  O   LEU A  96      10.856  -1.077  -4.814  1.00  0.00           O  
ATOM    660  CB  LEU A  96      12.676   1.560  -4.076  1.00  0.00           C  
ATOM    661  CEN LEU A  96      12.459   3.030  -4.483  1.00  0.00           X  
ATOM    662  H   LEU A  96      13.117   0.826  -1.666  1.00  0.00           H  
ATOM    663  N   GLU A  97      12.809  -1.631  -3.835  1.00  0.00           N  
ATOM    664  CA  GLU A  97      12.871  -2.914  -4.521  1.00  0.00           C  
ATOM    665  C   GLU A  97      11.707  -3.805  -4.093  1.00  0.00           C  
ATOM    666  O   GLU A  97      11.079  -4.460  -4.929  1.00  0.00           O  
ATOM    667  CB  GLU A  97      14.205  -3.609  -4.243  1.00  0.00           C  
ATOM    668  CEN GLU A  97      15.790  -4.010  -4.725  1.00  0.00           X  
ATOM    669  H   GLU A  97      13.561  -1.360  -3.201  1.00  0.00           H  
ATOM    670  N   GLU A  98      11.391  -3.822  -2.791  1.00  0.00           N  
ATOM    671  CA  GLU A  98      10.335  -4.709  -2.316  1.00  0.00           C  
ATOM    672  C   GLU A  98       8.999  -4.280  -2.919  1.00  0.00           C  
ATOM    673  O   GLU A  98       8.194  -5.124  -3.331  1.00  0.00           O  
ATOM    674  CB  GLU A  98      10.262  -4.703  -0.787  1.00  0.00           C  
ATOM    675  CEN GLU A  98      10.628  -5.426   0.711  1.00  0.00           X  
ATOM    676  H   GLU A  98      11.914  -3.236  -2.133  1.00  0.00           H  
ATOM    677  N   LEU A  99       8.801  -2.958  -3.017  1.00  0.00           N  
ATOM    678  CA  LEU A  99       7.563  -2.353  -3.509  1.00  0.00           C  
ATOM    679  C   LEU A  99       7.344  -2.622  -4.999  1.00  0.00           C  
ATOM    680  O   LEU A  99       6.224  -2.892  -5.429  1.00  0.00           O  
ATOM    681  CB  LEU A  99       7.577  -0.843  -3.240  1.00  0.00           C  
ATOM    682  CEN LEU A  99       6.873   0.038  -2.191  1.00  0.00           X  
ATOM    683  H   LEU A  99       9.551  -2.339  -2.697  1.00  0.00           H  
ATOM    684  N   VAL A 100       8.409  -2.553  -5.791  1.00  0.00           N  
ATOM    685  CA  VAL A 100       8.294  -2.780  -7.225  1.00  0.00           C  
ATOM    686  C   VAL A 100       8.037  -4.251  -7.527  1.00  0.00           C  
ATOM    687  O   VAL A 100       7.225  -4.583  -8.395  1.00  0.00           O  
ATOM    688  CB  VAL A 100       9.562  -2.325  -7.974  1.00  0.00           C  
ATOM    689  CEN VAL A 100       9.811  -1.847  -8.403  1.00  0.00           X  
ATOM    690  H   VAL A 100       9.317  -2.327  -5.385  1.00  0.00           H  
ATOM    691  N   HIS A 101       8.760  -5.134  -6.828  1.00  0.00           N  
ATOM    692  CA  HIS A 101       8.651  -6.568  -7.074  1.00  0.00           C  
ATOM    693  C   HIS A 101       7.350  -7.226  -6.595  1.00  0.00           C  
ATOM    694  O   HIS A 101       6.856  -8.149  -7.259  1.00  0.00           O  
ATOM    695  CB  HIS A 101       9.840  -7.285  -6.427  1.00  0.00           C  
ATOM    696  CEN HIS A 101      11.144  -7.728  -6.795  1.00  0.00           X  
ATOM    697  H   HIS A 101       9.417  -4.781  -6.125  1.00  0.00           H  
ATOM    698  N   ARG A 102       6.816  -6.793  -5.447  1.00  0.00           N  
ATOM    699  CA  ARG A 102       5.632  -7.434  -4.875  1.00  0.00           C  
ATOM    700  C   ARG A 102       4.391  -7.332  -5.758  1.00  0.00           C  
ATOM    701  O   ARG A 102       4.047  -8.302  -6.436  1.00  0.00           O  
ATOM    702  CB  ARG A 102       5.340  -6.915  -3.475  1.00  0.00           C  
ATOM    703  CEN ARG A 102       5.308  -6.746  -1.000  1.00  0.00           X  
ATOM    704  H   ARG A 102       7.269  -6.033  -4.938  1.00  0.00           H  
TER                                                                             
# All scores below are weighted scores, not raw scores.
#BEGIN_POSE_ENERGIES_TABLE ./minmover_pdb/pose_36.pdb
label vdw cenpack pair env cbeta hs_pair ss_pair sheet total
weights 1 0.5 1 1 0.25 1 1 1 NA
pose 0.03451 -10.0946 -12.5618 -21.1316 5.31846 0 0 0 -38.435
MET:NtermProteinFull_1 0 0.06992 0.0078 0.25591 0.03503 0 0 0 0.36867
TYR_2 0 -0.10726 0.01522 0.85474 0.06939 0 0 0 0.83209
GLY_3 0 0.00131 -0.04243 0.0322 0.07034 0 0 0 0.06142
LYS_4 0 0.02654 -0.15543 -0.60186 0.0693 0 0 0 -0.66145
LEU_5 0 -0.37424 -0.36682 -0.06582 0.03113 0 0 0 -0.77574
ASN_6 0 -0.098 0.05301 -0.36221 0.04305 0 0 0 -0.36415
ASP_7 0 -0.0377 -0.22422 -0.52292 0.06899 0 0 0 -0.71585
LEU_8 0 -0.1409 -0.65051 -0.45811 0.04049 0 0 0 -1.20903
LEU_9 0 -0.32615 -0.11456 0.24309 0.04336 0 0 0 -0.15426
GLU_10 0 -0.04752 0.03384 -0.92601 0.06915 0 0 0 -0.87054
ASP_11 0 -0.17276 -0.00229 -0.31759 0.04332 0 0 0 -0.44932
LEU_12 0 -0.32415 -0.59608 -0.45811 0.03845 0 0 0 -1.3399
GLN_13 0 0.03515 0.22455 -0.4142 0.06884 0 0 0 -0.08565
GLU_14 0 -0.00088 -0.19936 -0.82678 0.06894 0 0 0 -0.95808
VAL_15 0 -0.30912 -0.63414 -0.10438 0.03333 0 0 0 -1.01431
LEU_16 0 -0.21233 -0.09169 0.24309 0.0446 0 0 0 -0.01632
LYS_17 0 -0.04462 -0.00937 -0.8715 0.07025 0 0 0 -0.85525
ASN_18 0 0.03537 -0.01846 -0.13901 0.06934 0 0 0 -0.05276
LEU_19 0 -0.34762 -0.63411 -0.39148 0.03379 0 0 0 -1.33942
HIS_20 0 0.01674 -0.13204 0.0215 0.06903 0 0 0 -0.02477
LYS_21 0 -0.01533 0.02958 -1.04927 0.06961 0 0 0 -0.96542
ASN_22 0 0.43997 0.03938 -0.28327 0.06903 0 0 0 0.26512
TRP_23 0 0.02512 0.00276 -0.3396 0.04365 0 0 0 -0.26808
HIS_D_24 0 -0.07267 0.00494 0.06501 0.06926 0 0 0 0.06654
GLY_25 0 -0.1353 -0.13387 -0.08884 0.03503 0 0 0 -0.32298
GLY_26 0 0.05775 -0.08076 -0.0429 0.0369 0 0 0 -0.02901
LYS_27 0 -0.01222 0.0375 -0.8715 0.07065 0 0 0 -0.77557
ASP_28 0 -0.00245 -0.06175 -0.56986 0.07157 0 0 0 -0.56249
ASN_29 0 0.16823 -0.16967 -0.24178 0.03538 0 0 0 -0.20784
LEU_30 0 0.09407 0.23886 0.24309 0.04268 0 0 0 0.6187
HIS_D_31 0 -0.05319 -0.10995 0.06501 0.06921 0 0 0 -0.02891
ASP_32 0 -0.21187 0.00944 -0.42964 0.069 0 0 0 -0.56307
VAL_33 0 -0.29803 -0.22222 -0.35242 0.03191 0 0 0 -0.84075
ASP_34 0 0.09486 -0.15723 -0.24167 0.06908 0 0 0 -0.23497
ASN_35 0 -0.04381 -0.0697 -0.32173 0.06908 0 0 0 -0.36615
HIS_D_36 0 -0.61249 -0.25211 -0.15264 0.03562 0 0 0 -0.98162
LEU_37 0 -0.14749 -0.72016 -0.45811 0.03712 0 0 0 -1.28863
GLN_38 0 0.00691 0.11618 -0.49415 0.06893 0 0 0 -0.30214
ASN_39 0 -0.10869 -0.11482 -0.19403 0.06935 0 0 0 -0.34818
VAL_40 0 -0.26226 -0.45598 -0.19594 0.03247 0 0 0 -0.88171
ILE_41 0 -0.22132 -0.23973 0.60227 0.07001 0 0 0 0.21123
GLU_42 0 -0.10401 -0.18243 -0.71584 0.06883 0 0 0 -0.93344
ASP_43 0 -0.22719 -0.0119 0.2122 0.04435 0 0 0 0.01745
ILE_44 0 -0.22222 -0.88625 -0.31819 0.03762 0 0 0 -1.38905
HIS_D_45 0 -0.06315 0.22412 0.0215 0.06904 0 0 0 0.25152
ASP_46 0 -0.1805 -0.4966 -0.24167 0.04268 0 0 0 -0.8761
PHE_47 0 -0.22463 -0.3759 -0.44993 0.03546 0 0 0 -1.01501
MET_48 0 -0.43526 -0.05533 0.18716 0.03008 0 0 0 -0.27335
GLN_49 0 -0.02667 0.02618 -0.60368 0.06947 0 0 0 -0.5347
GLY_50 0 -0.00794 0.03897 0.0322 0.05146 0 0 0 0.1147
GLY_51 0 -0.0453 0.02658 0.35201 0.03066 0 0 0 0.36395
GLY_52 0 -0.07472 0.01607 -0.07965 0.03385 0 0 0 -0.10445
SER_53 0 -0.04254 0.00839 -0.22078 0.03232 0 0 0 -0.22261
GLY_54 0 0.00652 0.0369 -0.0429 0.0357 0 0 0 0.03622
GLY_55 0 -0.00145 -0.00786 -0.07965 0.0357 0 0 0 -0.05325
LYS_56 0 -0.36243 -0.76187 -0.42611 0.03458 0 0 0 -1.51583
LEU_57 0 0.44276 -0.24705 0.08126 0.03519 0 0 0 0.31216
GLN_58 0 0.02747 0.133 -0.60368 0.0693 0 0 0 -0.37391
GLU_59 0 -0.07995 -0.14835 -0.4886 0.06898 0 0 0 -0.64792
MET_60 0 -0.29652 -0.13313 -0.21391 0.0323 0 0 0 -0.61126
MET_61 0 -0.22013 0.05034 0.4784 0.04291 0 0 0 0.35152
LYS_62 0 -0.06173 -0.00469 -0.96458 0.06947 0 0 0 -0.96153
GLU_63 0 -0.43011 -0.02724 -0.00141 0.03559 0 0 0 -0.42317
PHE_64 0 -0.11745 -0.40038 -0.30123 0.03748 0 0 0 -0.78158
GLN_65 0 -0.02039 0.04768 -0.55896 0.06886 0 0 0 -0.46281
GLN_66 0 -0.21652 -0.11512 -0.55896 0.06902 0 0 0 -0.82158
VAL_67 0 -0.31438 -0.55347 -0.27892 0.03821 0 0 0 -1.10856
LEU_68 0 -0.29702 -0.0095 0.75945 0.04399 0 0 0 0.49691
ASP_69 0 -0.11033 -0.03295 -0.52292 0.06894 0 0 0 -0.59726
GLU_70 0 -0.37754 0.20758 0.30406 0.03536 0 0 0 0.16946
LEU_71 0 -0.43796 -0.28341 -0.39148 0.03361 0 0 0 -1.07924
ASN_72 0 -0.17798 -0.05556 -0.28327 0.06902 0 0 0 -0.44779
ASN_73 0 -0.0478 -0.0438 -0.40966 0.06894 0 0 0 -0.43232
HIS_74 0 0.01406 0.01712 -0.18191 0.03561 0 0 0 -0.11512
LEU_75 0.01726 -0.14297 -0.00672 -0.45811 0.0368 0 0 0 -0.55374
GLN_76 0 0.07001 -0.18897 -0.49415 0.07034 0 0 0 -0.54277
GLY_77 0 -0.06837 -0.03627 0.60923 0.04518 0 0 0 0.54977
GLY_78 0 -0.01225 -0.04312 0.0322 0.05343 0 0 0 0.03026
LYS_79 0 -0.11263 -0.08504 -0.42611 0.03539 0 0 0 -0.58839
HIS_80 0 -0.04108 -0.02641 0.21997 0.07025 0 0 0 0.22273
THR_81 0 0.33177 -0.20976 -0.20352 0.04263 0 0 0 -0.03888
VAL_82 0.01726 0.05029 0.12465 -0.10438 0.04303 0 0 0 0.13084
HIS_D_83 0 -0.02271 -0.01413 0.0215 0.06948 0 0 0 0.05414
HIS_D_84 0 0.00431 -0.10281 -0.02241 0.06899 0 0 0 -0.05193
ILE_85 0 -0.66875 0.045 -0.06945 0.0358 0 0 0 -0.6574
GLU_86 0 -0.13867 0.45553 -0.25924 0.06919 0 0 0 0.1268
GLN_87 0 -0.06816 -0.01371 -0.59803 0.06893 0 0 0 -0.61097
ASN_88 0 -0.18132 -0.04577 -0.07783 0.04336 0 0 0 -0.26156
ILE_89 0 -0.29767 -0.56514 -0.41682 0.03683 0 0 0 -1.24279
LYS_90 0 0.02619 0.13074 -0.68888 0.06921 0 0 0 -0.46274
GLU_91 0 -0.04224 -0.04759 -0.71584 0.06878 0 0 0 -0.73689
ILE_92 0 -0.45045 -0.41325 0.06915 0.0323 0 0 0 -0.76225
PHE_93 0 -0.22675 -0.22102 0.63033 0.04379 0 0 0 0.22635
HIS_D_94 0 -0.12627 0.05964 0.159 0.06893 0 0 0 0.1613
HIS_D_95 0 -0.00245 -0.20884 -0.15264 0.04303 0 0 0 -0.3209
LEU_96 0 0.08478 -0.96266 -0.30366 0.04103 0 0 0 -1.14051
GLU_97 0 -0.10493 0.06238 -0.60186 0.06902 0 0 0 -0.57539
GLU_98 0 0.05937 -0.34173 -0.60186 0.06946 0 0 0 -0.81477
LEU_99 0 -0.0069 -0.3665 0.08126 0.04355 0 0 0 -0.24858
VAL_100 0 0.38898 0.12436 0.33828 0.04336 0 0 0 0.89497
HIS_D_101 0 -0.00225 0.05505 0.21997 0.07025 0 0 0 0.34302
ARG:CtermProteinFull_102 0 0.00794 0.12651 -0.64658 0.04587 0 0 0 -0.46627
#END_POSE_ENERGIES_TABLE ./minmover_pdb/pose_36.pdb
