# Supplementary material for: Selection of a promiscuous minimalist cAMP phosphodiesterase from a library of de novo designed proteins
Source: Nat Chem. 2024 May 3;16(7):1200–8. doi: 10.1038/s41557-024-01490-4 (PMC11230910; doi:10.1038/s41557-024-01490-4)
Supplement: Supplementary file 3 — MD input files, scripts and final structures derived from MD, AlphaFold2, EMSfold and MultiSFold. [file 41557_2024_1490_MOESM3_ESM.zip › Computational_Data/4_MultiSFold/s824/pose_37.pdb]

ATOM      1  N   MET A   1     -12.159 -10.335  11.557  1.00  0.00           N  
ATOM      2  CA  MET A   1     -11.793  -8.909  11.420  1.00  0.00           C  
ATOM      3  C   MET A   1     -10.306  -8.769  11.155  1.00  0.00           C  
ATOM      4  O   MET A   1      -9.969  -8.033  10.248  1.00  0.00           O  
ATOM      5  CB  MET A   1     -12.177  -8.126  12.674  1.00  0.00           C  
ATOM      6  CEN MET A   1     -13.290  -6.908  13.270  1.00  0.00           X  
ATOM      7  H   MET A   1     -12.568 -10.667  12.407  1.00  0.00           H  
ATOM      8  N   TYR A   2      -9.448  -9.546  11.824  1.00  0.00           N  
ATOM      9  CA  TYR A   2      -7.988  -9.421  11.696  1.00  0.00           C  
ATOM     10  C   TYR A   2      -7.407  -9.560  10.283  1.00  0.00           C  
ATOM     11  O   TYR A   2      -6.440  -8.879   9.996  1.00  0.00           O  
ATOM     12  CB  TYR A   2      -7.320 -10.456  12.604  1.00  0.00           C  
ATOM     13  CEN TYR A   2      -6.589 -10.586  14.190  1.00  0.00           X  
ATOM     14  H   TYR A   2      -9.749 -10.032  12.658  1.00  0.00           H  
ATOM     15  N   GLY A   3      -8.001 -10.368   9.391  1.00  0.00           N  
ATOM     16  CA  GLY A   3      -7.499 -10.525   8.015  1.00  0.00           C  
ATOM     17  C   GLY A   3      -7.466  -9.205   7.234  1.00  0.00           C  
ATOM     18  O   GLY A   3      -6.430  -8.863   6.692  1.00  0.00           O  
ATOM     19  CEN GLY A   3      -7.499 -10.525   8.015  1.00  0.00           X  
ATOM     20  H   GLY A   3      -8.742 -10.981   9.704  1.00  0.00           H  
ATOM     21  N   LYS A   4      -8.538  -8.404   7.313  1.00  0.00           N  
ATOM     22  CA  LYS A   4      -8.611  -7.102   6.625  1.00  0.00           C  
ATOM     23  C   LYS A   4      -7.642  -6.062   7.196  1.00  0.00           C  
ATOM     24  O   LYS A   4      -7.034  -5.325   6.437  1.00  0.00           O  
ATOM     25  CB  LYS A   4     -10.038  -6.556   6.686  1.00  0.00           C  
ATOM     26  CEN LYS A   4     -11.885  -6.205   5.714  1.00  0.00           X  
ATOM     27  H   LYS A   4      -9.336  -8.706   7.857  1.00  0.00           H  
ATOM     28  N   LEU A   5      -7.529  -5.972   8.525  1.00  0.00           N  
ATOM     29  CA  LEU A   5      -6.644  -4.995   9.168  1.00  0.00           C  
ATOM     30  C   LEU A   5      -5.182  -5.200   8.750  1.00  0.00           C  
ATOM     31  O   LEU A   5      -4.508  -4.233   8.421  1.00  0.00           O  
ATOM     32  CB  LEU A   5      -6.779  -5.085  10.693  1.00  0.00           C  
ATOM     33  CEN LEU A   5      -7.493  -4.200  11.733  1.00  0.00           X  
ATOM     34  H   LEU A   5      -7.944  -6.698   9.093  1.00  0.00           H  
ATOM     35  N   ASN A   6      -4.699  -6.446   8.739  1.00  0.00           N  
ATOM     36  CA  ASN A   6      -3.335  -6.755   8.331  1.00  0.00           C  
ATOM     37  C   ASN A   6      -3.097  -6.348   6.874  1.00  0.00           C  
ATOM     38  O   ASN A   6      -2.035  -5.813   6.588  1.00  0.00           O  
ATOM     39  CB  ASN A   6      -3.017  -8.226   8.530  1.00  0.00           C  
ATOM     40  CEN ASN A   6      -2.600  -8.842   9.270  1.00  0.00           X  
ATOM     41  H   ASN A   6      -5.313  -7.218   8.957  1.00  0.00           H  
ATOM     42  N   ASP A   7      -4.108  -6.505   6.013  1.00  0.00           N  
ATOM     43  CA  ASP A   7      -4.036  -6.108   4.602  1.00  0.00           C  
ATOM     44  C   ASP A   7      -3.984  -4.571   4.492  1.00  0.00           C  
ATOM     45  O   ASP A   7      -3.199  -4.005   3.744  1.00  0.00           O  
ATOM     46  CB  ASP A   7      -5.230  -6.662   3.820  1.00  0.00           C  
ATOM     47  CEN ASP A   7      -5.475  -7.441   3.211  1.00  0.00           X  
ATOM     48  H   ASP A   7      -4.934  -7.004   6.311  1.00  0.00           H  
ATOM     49  N   LEU A   8      -4.747  -3.883   5.348  1.00  0.00           N  
ATOM     50  CA  LEU A   8      -4.795  -2.427   5.396  1.00  0.00           C  
ATOM     51  C   LEU A   8      -3.490  -1.774   5.872  1.00  0.00           C  
ATOM     52  O   LEU A   8      -3.101  -0.718   5.368  1.00  0.00           O  
ATOM     53  CB  LEU A   8      -5.955  -1.990   6.299  1.00  0.00           C  
ATOM     54  CEN LEU A   8      -7.367  -1.452   6.000  1.00  0.00           X  
ATOM     55  H   LEU A   8      -5.376  -4.407   5.940  1.00  0.00           H  
ATOM     56  N   LEU A   9      -2.819  -2.367   6.860  1.00  0.00           N  
ATOM     57  CA  LEU A   9      -1.549  -1.843   7.354  1.00  0.00           C  
ATOM     58  C   LEU A   9      -0.442  -1.952   6.304  1.00  0.00           C  
ATOM     59  O   LEU A   9       0.287  -0.982   6.095  1.00  0.00           O  
ATOM     60  CB  LEU A   9      -1.141  -2.581   8.635  1.00  0.00           C  
ATOM     61  CEN LEU A   9      -1.181  -2.190  10.125  1.00  0.00           X  
ATOM     62  H   LEU A   9      -3.149  -3.259   7.195  1.00  0.00           H  
ATOM     63  N   GLU A  10      -0.315  -3.102   5.648  1.00  0.00           N  
ATOM     64  CA  GLU A  10       0.677  -3.325   4.596  1.00  0.00           C  
ATOM     65  C   GLU A  10       0.500  -2.306   3.458  1.00  0.00           C  
ATOM     66  O   GLU A  10       1.476  -1.654   3.073  1.00  0.00           O  
ATOM     67  CB  GLU A  10       0.572  -4.752   4.054  1.00  0.00           C  
ATOM     68  CEN GLU A  10       1.124  -6.364   4.022  1.00  0.00           X  
ATOM     69  H   GLU A  10      -0.975  -3.845   5.834  1.00  0.00           H  
ATOM     70  N   ASP A  11      -0.737  -2.070   3.010  1.00  0.00           N  
ATOM     71  CA  ASP A  11      -1.055  -1.095   1.962  1.00  0.00           C  
ATOM     72  C   ASP A  11      -0.687   0.337   2.388  1.00  0.00           C  
ATOM     73  O   ASP A  11      -0.058   1.084   1.632  1.00  0.00           O  
ATOM     74  CB  ASP A  11      -2.540  -1.170   1.600  1.00  0.00           C  
ATOM     75  CEN ASP A  11      -3.159  -1.590   0.909  1.00  0.00           X  
ATOM     76  H   ASP A  11      -1.480  -2.676   3.329  1.00  0.00           H  
ATOM     77  N   LEU A  12      -1.022   0.726   3.627  1.00  0.00           N  
ATOM     78  CA  LEU A  12      -0.732   2.062   4.169  1.00  0.00           C  
ATOM     79  C   LEU A  12       0.772   2.340   4.227  1.00  0.00           C  
ATOM     80  O   LEU A  12       1.229   3.427   3.859  1.00  0.00           O  
ATOM     81  CB  LEU A  12      -1.350   2.210   5.565  1.00  0.00           C  
ATOM     82  CEN LEU A  12      -2.599   2.948   6.083  1.00  0.00           X  
ATOM     83  H   LEU A  12      -1.519   0.060   4.201  1.00  0.00           H  
ATOM     84  N   GLN A  13       1.558   1.355   4.660  1.00  0.00           N  
ATOM     85  CA  GLN A  13       3.012   1.473   4.743  1.00  0.00           C  
ATOM     86  C   GLN A  13       3.638   1.741   3.375  1.00  0.00           C  
ATOM     87  O   GLN A  13       4.568   2.548   3.265  1.00  0.00           O  
ATOM     88  CB  GLN A  13       3.615   0.200   5.343  1.00  0.00           C  
ATOM     89  CEN GLN A  13       4.253  -0.518   6.801  1.00  0.00           X  
ATOM     90  H   GLN A  13       1.128   0.470   4.888  1.00  0.00           H  
ATOM     91  N   GLU A  14       3.136   1.102   2.320  1.00  0.00           N  
ATOM     92  CA  GLU A  14       3.644   1.301   0.968  1.00  0.00           C  
ATOM     93  C   GLU A  14       3.314   2.701   0.440  1.00  0.00           C  
ATOM     94  O   GLU A  14       4.153   3.320  -0.225  1.00  0.00           O  
ATOM     95  CB  GLU A  14       3.075   0.236   0.027  1.00  0.00           C  
ATOM     96  CEN GLU A  14       3.245  -1.241  -0.806  1.00  0.00           X  
ATOM     97  H   GLU A  14       2.383   0.445   2.457  1.00  0.00           H  
ATOM     98  N   VAL A  15       2.143   3.246   0.785  1.00  0.00           N  
ATOM     99  CA  VAL A  15       1.735   4.609   0.412  1.00  0.00           C  
ATOM    100  C   VAL A  15       2.604   5.650   1.115  1.00  0.00           C  
ATOM    101  O   VAL A  15       3.055   6.599   0.470  1.00  0.00           O  
ATOM    102  CB  VAL A  15       0.257   4.876   0.754  1.00  0.00           C  
ATOM    103  CEN VAL A  15      -0.367   4.972   0.478  1.00  0.00           X  
ATOM    104  H   VAL A  15       1.513   2.687   1.343  1.00  0.00           H  
ATOM    105  N   LEU A  16       2.912   5.442   2.396  1.00  0.00           N  
ATOM    106  CA  LEU A  16       3.794   6.311   3.179  1.00  0.00           C  
ATOM    107  C   LEU A  16       5.205   6.396   2.595  1.00  0.00           C  
ATOM    108  O   LEU A  16       5.790   7.474   2.461  1.00  0.00           O  
ATOM    109  CB  LEU A  16       3.856   5.818   4.630  1.00  0.00           C  
ATOM    110  CEN LEU A  16       3.205   6.319   5.933  1.00  0.00           X  
ATOM    111  H   LEU A  16       2.495   4.646   2.857  1.00  0.00           H  
ATOM    112  N   LYS A  17       5.761   5.256   2.192  1.00  0.00           N  
ATOM    113  CA  LYS A  17       7.095   5.191   1.596  1.00  0.00           C  
ATOM    114  C   LYS A  17       7.161   5.951   0.271  1.00  0.00           C  
ATOM    115  O   LYS A  17       8.117   6.697   0.032  1.00  0.00           O  
ATOM    116  CB  LYS A  17       7.512   3.735   1.385  1.00  0.00           C  
ATOM    117  CEN LYS A  17       8.665   2.074   2.008  1.00  0.00           X  
ATOM    118  H   LYS A  17       5.237   4.405   2.333  1.00  0.00           H  
ATOM    119  N   ASN A  18       6.158   5.784  -0.588  1.00  0.00           N  
ATOM    120  CA  ASN A  18       6.087   6.433  -1.891  1.00  0.00           C  
ATOM    121  C   ASN A  18       5.998   7.956  -1.770  1.00  0.00           C  
ATOM    122  O   ASN A  18       6.779   8.653  -2.422  1.00  0.00           O  
ATOM    123  CB  ASN A  18       4.918   5.904  -2.701  1.00  0.00           C  
ATOM    124  CEN ASN A  18       4.733   5.149  -3.406  1.00  0.00           X  
ATOM    125  H   ASN A  18       5.399   5.176  -0.313  1.00  0.00           H  
ATOM    126  N   LEU A  19       5.117   8.469  -0.913  1.00  0.00           N  
ATOM    127  CA  LEU A  19       4.941   9.898  -0.676  1.00  0.00           C  
ATOM    128  C   LEU A  19       6.219  10.515  -0.122  1.00  0.00           C  
ATOM    129  O   LEU A  19       6.677  11.530  -0.648  1.00  0.00           O  
ATOM    130  CB  LEU A  19       3.769  10.139   0.284  1.00  0.00           C  
ATOM    131  CEN LEU A  19       2.327  10.637   0.069  1.00  0.00           X  
ATOM    132  H   LEU A  19       4.560   7.833  -0.360  1.00  0.00           H  
ATOM    133  N   HIS A  20       6.871   9.855   0.836  1.00  0.00           N  
ATOM    134  CA  HIS A  20       8.126  10.331   1.423  1.00  0.00           C  
ATOM    135  C   HIS A  20       9.284  10.383   0.426  1.00  0.00           C  
ATOM    136  O   HIS A  20      10.107  11.296   0.477  1.00  0.00           O  
ATOM    137  CB  HIS A  20       8.518   9.448   2.612  1.00  0.00           C  
ATOM    138  CEN HIS A  20       8.365   9.441   4.028  1.00  0.00           X  
ATOM    139  H   HIS A  20       6.429   9.046   1.246  1.00  0.00           H  
ATOM    140  N   LYS A  21       9.362   9.425  -0.501  1.00  0.00           N  
ATOM    141  CA  LYS A  21      10.399   9.410  -1.538  1.00  0.00           C  
ATOM    142  C   LYS A  21      10.169  10.451  -2.633  1.00  0.00           C  
ATOM    143  O   LYS A  21      11.135  10.997  -3.160  1.00  0.00           O  
ATOM    144  CB  LYS A  21      10.491   8.018  -2.166  1.00  0.00           C  
ATOM    145  CEN LYS A  21      11.506   6.170  -2.328  1.00  0.00           X  
ATOM    146  H   LYS A  21       8.724   8.644  -0.418  1.00  0.00           H  
ATOM    147  N   ASN A  22       8.921  10.673  -3.032  1.00  0.00           N  
ATOM    148  CA  ASN A  22       8.595  11.543  -4.167  1.00  0.00           C  
ATOM    149  C   ASN A  22       8.445  13.017  -3.770  1.00  0.00           C  
ATOM    150  O   ASN A  22       8.607  13.902  -4.610  1.00  0.00           O  
ATOM    151  CB  ASN A  22       7.335  11.069  -4.867  1.00  0.00           C  
ATOM    152  CEN ASN A  22       7.072  10.436  -5.662  1.00  0.00           X  
ATOM    153  H   ASN A  22       8.172  10.205  -2.547  1.00  0.00           H  
ATOM    154  N   TRP A  23       8.155  13.297  -2.502  1.00  0.00           N  
ATOM    155  CA  TRP A  23       7.954  14.653  -2.021  1.00  0.00           C  
ATOM    156  C   TRP A  23       9.285  15.383  -1.813  1.00  0.00           C  
ATOM    157  O   TRP A  23       9.950  15.277  -0.789  1.00  0.00           O  
ATOM    158  CB  TRP A  23       7.154  14.634  -0.717  1.00  0.00           C  
ATOM    159  CEN TRP A  23       5.634  15.156  -0.017  1.00  0.00           X  
ATOM    160  H   TRP A  23       7.962  12.544  -1.857  1.00  0.00           H  
ATOM    161  N   HIS A  24       9.669  16.170  -2.817  1.00  0.00           N  
ATOM    162  CA  HIS A  24      10.944  16.892  -2.845  1.00  0.00           C  
ATOM    163  C   HIS A  24      10.797  18.426  -2.702  1.00  0.00           C  
ATOM    164  O   HIS A  24      11.795  19.139  -2.800  1.00  0.00           O  
ATOM    165  CB  HIS A  24      11.693  16.566  -4.141  1.00  0.00           C  
ATOM    166  CEN HIS A  24      12.683  15.648  -4.595  1.00  0.00           X  
ATOM    167  H   HIS A  24       9.056  16.228  -3.617  1.00  0.00           H  
ATOM    168  N   GLY A  25       9.585  18.958  -2.494  1.00  0.00           N  
ATOM    169  CA  GLY A  25       9.314  20.401  -2.556  1.00  0.00           C  
ATOM    170  C   GLY A  25       8.984  21.050  -1.215  1.00  0.00           C  
ATOM    171  O   GLY A  25       7.837  21.384  -0.978  1.00  0.00           O  
ATOM    172  CEN GLY A  25       9.314  20.401  -2.556  1.00  0.00           X  
ATOM    173  H   GLY A  25       8.795  18.340  -2.365  1.00  0.00           H  
ATOM    174  N   GLY A  26       9.994  21.317  -0.381  1.00  0.00           N  
ATOM    175  CA  GLY A  26       9.856  22.125   0.845  1.00  0.00           C  
ATOM    176  C   GLY A  26      10.041  21.314   2.125  1.00  0.00           C  
ATOM    177  O   GLY A  26       9.240  20.441   2.439  1.00  0.00           O  
ATOM    178  CEN GLY A  26       9.856  22.125   0.845  1.00  0.00           X  
ATOM    179  H   GLY A  26      10.914  21.000  -0.649  1.00  0.00           H  
ATOM    180  N   LYS A  27      11.121  21.585   2.864  1.00  0.00           N  
ATOM    181  CA  LYS A  27      11.431  20.905   4.133  1.00  0.00           C  
ATOM    182  C   LYS A  27      10.324  21.035   5.183  1.00  0.00           C  
ATOM    183  O   LYS A  27      10.004  20.031   5.806  1.00  0.00           O  
ATOM    184  CB  LYS A  27      12.742  21.444   4.707  1.00  0.00           C  
ATOM    185  CEN LYS A  27      14.814  21.180   5.044  1.00  0.00           X  
ATOM    186  H   LYS A  27      11.725  22.339   2.568  1.00  0.00           H  
ATOM    187  N   ASP A  28       9.769  22.230   5.372  1.00  0.00           N  
ATOM    188  CA  ASP A  28       8.682  22.458   6.333  1.00  0.00           C  
ATOM    189  C   ASP A  28       7.452  21.589   6.045  1.00  0.00           C  
ATOM    190  O   ASP A  28       7.108  20.744   6.860  1.00  0.00           O  
ATOM    191  CB  ASP A  28       8.283  23.935   6.337  1.00  0.00           C  
ATOM    192  CEN ASP A  28       8.456  24.793   6.857  1.00  0.00           X  
ATOM    193  H   ASP A  28      10.234  23.055   5.018  1.00  0.00           H  
ATOM    194  N   ASN A  29       6.860  21.680   4.850  1.00  0.00           N  
ATOM    195  CA  ASN A  29       5.625  20.938   4.546  1.00  0.00           C  
ATOM    196  C   ASN A  29       5.777  19.417   4.701  1.00  0.00           C  
ATOM    197  O   ASN A  29       4.806  18.713   4.950  1.00  0.00           O  
ATOM    198  CB  ASN A  29       5.130  21.263   3.149  1.00  0.00           C  
ATOM    199  CEN ASN A  29       4.479  21.945   2.688  1.00  0.00           X  
ATOM    200  H   ASN A  29       7.121  22.447   4.247  1.00  0.00           H  
ATOM    201  N   LEU A  30       6.999  18.903   4.528  1.00  0.00           N  
ATOM    202  CA  LEU A  30       7.259  17.480   4.695  1.00  0.00           C  
ATOM    203  C   LEU A  30       7.143  17.059   6.158  1.00  0.00           C  
ATOM    204  O   LEU A  30       6.642  15.980   6.422  1.00  0.00           O  
ATOM    205  CB  LEU A  30       8.649  17.132   4.148  1.00  0.00           C  
ATOM    206  CEN LEU A  30       9.121  16.439   2.855  1.00  0.00           X  
ATOM    207  H   LEU A  30       7.776  19.538   4.417  1.00  0.00           H  
ATOM    208  N   HIS A  31       7.613  17.892   7.090  1.00  0.00           N  
ATOM    209  CA  HIS A  31       7.642  17.546   8.504  1.00  0.00           C  
ATOM    210  C   HIS A  31       6.225  17.335   9.041  1.00  0.00           C  
ATOM    211  O   HIS A  31       5.966  16.315   9.670  1.00  0.00           O  
ATOM    212  CB  HIS A  31       8.359  18.634   9.311  1.00  0.00           C  
ATOM    213  CEN HIS A  31       9.663  18.894   9.821  1.00  0.00           X  
ATOM    214  H   HIS A  31       7.853  18.839   6.836  1.00  0.00           H  
ATOM    215  N   ASP A  32       5.297  18.246   8.734  1.00  0.00           N  
ATOM    216  CA  ASP A  32       3.918  18.160   9.229  1.00  0.00           C  
ATOM    217  C   ASP A  32       3.210  16.897   8.714  1.00  0.00           C  
ATOM    218  O   ASP A  32       2.634  16.146   9.498  1.00  0.00           O  
ATOM    219  CB  ASP A  32       3.127  19.405   8.822  1.00  0.00           C  
ATOM    220  CEN ASP A  32       2.831  20.305   9.199  1.00  0.00           X  
ATOM    221  H   ASP A  32       5.557  19.053   8.189  1.00  0.00           H  
ATOM    222  N   VAL A  33       3.340  16.598   7.418  1.00  0.00           N  
ATOM    223  CA  VAL A  33       2.746  15.401   6.801  1.00  0.00           C  
ATOM    224  C   VAL A  33       3.334  14.107   7.371  1.00  0.00           C  
ATOM    225  O   VAL A  33       2.605  13.139   7.561  1.00  0.00           O  
ATOM    226  CB  VAL A  33       2.940  15.403   5.273  1.00  0.00           C  
ATOM    227  CEN VAL A  33       2.611  15.477   4.672  1.00  0.00           X  
ATOM    228  H   VAL A  33       3.841  17.254   6.837  1.00  0.00           H  
ATOM    229  N   ASP A  34       4.644  14.074   7.621  1.00  0.00           N  
ATOM    230  CA  ASP A  34       5.337  12.928   8.217  1.00  0.00           C  
ATOM    231  C   ASP A  34       4.786  12.645   9.615  1.00  0.00           C  
ATOM    232  O   ASP A  34       4.451  11.502   9.909  1.00  0.00           O  
ATOM    233  CB  ASP A  34       6.846  13.178   8.281  1.00  0.00           C  
ATOM    234  CEN ASP A  34       7.699  12.961   7.769  1.00  0.00           X  
ATOM    235  H   ASP A  34       5.195  14.895   7.423  1.00  0.00           H  
ATOM    236  N   ASN A  35       4.574  13.680  10.433  1.00  0.00           N  
ATOM    237  CA  ASN A  35       4.005  13.539  11.773  1.00  0.00           C  
ATOM    238  C   ASN A  35       2.570  13.000  11.731  1.00  0.00           C  
ATOM    239  O   ASN A  35       2.244  12.083  12.481  1.00  0.00           O  
ATOM    240  CB  ASN A  35       4.047  14.855  12.527  1.00  0.00           C  
ATOM    241  CEN ASN A  35       4.689  15.358  13.187  1.00  0.00           X  
ATOM    242  H   ASN A  35       4.825  14.605  10.120  1.00  0.00           H  
ATOM    243  N   HIS A  36       1.713  13.522  10.852  1.00  0.00           N  
ATOM    244  CA  HIS A  36       0.349  13.013  10.725  1.00  0.00           C  
ATOM    245  C   HIS A  36       0.323  11.548  10.265  1.00  0.00           C  
ATOM    246  O   HIS A  36      -0.461  10.756  10.778  1.00  0.00           O  
ATOM    247  CB  HIS A  36      -0.453  13.881   9.749  1.00  0.00           C  
ATOM    248  CEN HIS A  36      -1.349  14.988   9.800  1.00  0.00           X  
ATOM    249  H   HIS A  36       1.997  14.307  10.283  1.00  0.00           H  
ATOM    250  N   LEU A  37       1.197  11.146   9.337  1.00  0.00           N  
ATOM    251  CA  LEU A  37       1.281   9.749   8.892  1.00  0.00           C  
ATOM    252  C   LEU A  37       1.711   8.803  10.017  1.00  0.00           C  
ATOM    253  O   LEU A  37       1.131   7.728  10.148  1.00  0.00           O  
ATOM    254  CB  LEU A  37       2.251   9.634   7.709  1.00  0.00           C  
ATOM    255  CEN LEU A  37       2.036   9.467   6.193  1.00  0.00           X  
ATOM    256  H   LEU A  37       1.846  11.820   8.959  1.00  0.00           H  
ATOM    257  N   GLN A  38       2.696   9.192  10.830  1.00  0.00           N  
ATOM    258  CA  GLN A  38       3.151   8.379  11.958  1.00  0.00           C  
ATOM    259  C   GLN A  38       2.024   8.171  12.972  1.00  0.00           C  
ATOM    260  O   GLN A  38       1.775   7.026  13.334  1.00  0.00           O  
ATOM    261  CB  GLN A  38       4.353   9.035  12.643  1.00  0.00           C  
ATOM    262  CEN GLN A  38       6.091   9.008  12.793  1.00  0.00           X  
ATOM    263  H   GLN A  38       3.098  10.109  10.704  1.00  0.00           H  
ATOM    264  N   ASN A  39       1.293   9.226  13.346  1.00  0.00           N  
ATOM    265  CA  ASN A  39       0.165   9.121  14.282  1.00  0.00           C  
ATOM    266  C   ASN A  39      -0.926   8.187  13.742  1.00  0.00           C  
ATOM    267  O   ASN A  39      -1.407   7.316  14.461  1.00  0.00           O  
ATOM    268  CB  ASN A  39      -0.422  10.484  14.597  1.00  0.00           C  
ATOM    269  CEN ASN A  39      -0.303  11.240  15.316  1.00  0.00           X  
ATOM    270  H   ASN A  39       1.570  10.146  13.040  1.00  0.00           H  
ATOM    271  N   VAL A  40      -1.245   8.279  12.445  1.00  0.00           N  
ATOM    272  CA  VAL A  40      -2.242   7.405  11.805  1.00  0.00           C  
ATOM    273  C   VAL A  40      -1.813   5.930  11.862  1.00  0.00           C  
ATOM    274  O   VAL A  40      -2.619   5.063  12.196  1.00  0.00           O  
ATOM    275  CB  VAL A  40      -2.480   7.801  10.336  1.00  0.00           C  
ATOM    276  CEN VAL A  40      -2.936   8.086   9.906  1.00  0.00           X  
ATOM    277  H   VAL A  40      -0.845   9.038  11.914  1.00  0.00           H  
ATOM    278  N   ILE A  41      -0.548   5.622  11.557  1.00  0.00           N  
ATOM    279  CA  ILE A  41      -0.007   4.257  11.634  1.00  0.00           C  
ATOM    280  C   ILE A  41      -0.136   3.687  13.050  1.00  0.00           C  
ATOM    281  O   ILE A  41      -0.553   2.534  13.208  1.00  0.00           O  
ATOM    282  CB  ILE A  41       1.471   4.208  11.206  1.00  0.00           C  
ATOM    283  CEN ILE A  41       2.153   4.123  10.360  1.00  0.00           X  
ATOM    284  H   ILE A  41       0.079   6.383  11.330  1.00  0.00           H  
ATOM    285  N   GLU A  42       0.214   4.467  14.073  1.00  0.00           N  
ATOM    286  CA  GLU A  42       0.058   4.085  15.475  1.00  0.00           C  
ATOM    287  C   GLU A  42      -1.391   3.723  15.797  1.00  0.00           C  
ATOM    288  O   GLU A  42      -1.633   2.682  16.407  1.00  0.00           O  
ATOM    289  CB  GLU A  42       0.533   5.214  16.393  1.00  0.00           C  
ATOM    290  CEN GLU A  42       1.736   5.905  17.382  1.00  0.00           X  
ATOM    291  H   GLU A  42       0.556   5.397  13.879  1.00  0.00           H  
ATOM    292  N   ASP A  43      -2.358   4.500  15.313  1.00  0.00           N  
ATOM    293  CA  ASP A  43      -3.774   4.232  15.532  1.00  0.00           C  
ATOM    294  C   ASP A  43      -4.218   2.921  14.871  1.00  0.00           C  
ATOM    295  O   ASP A  43      -4.945   2.127  15.479  1.00  0.00           O  
ATOM    296  CB  ASP A  43      -4.618   5.396  15.007  1.00  0.00           C  
ATOM    297  CEN ASP A  43      -5.082   6.241  15.339  1.00  0.00           X  
ATOM    298  H   ASP A  43      -2.106   5.378  14.882  1.00  0.00           H  
ATOM    299  N   ILE A  44      -3.753   2.633  13.647  1.00  0.00           N  
ATOM    300  CA  ILE A  44      -4.138   1.411  12.917  1.00  0.00           C  
ATOM    301  C   ILE A  44      -3.554   0.191  13.625  1.00  0.00           C  
ATOM    302  O   ILE A  44      -4.236  -0.825  13.809  1.00  0.00           O  
ATOM    303  CB  ILE A  44      -3.657   1.431  11.454  1.00  0.00           C  
ATOM    304  CEN ILE A  44      -3.901   1.744  10.439  1.00  0.00           X  
ATOM    305  H   ILE A  44      -3.146   3.309  13.208  1.00  0.00           H  
ATOM    306  N   HIS A  45      -2.295   0.284  14.040  1.00  0.00           N  
ATOM    307  CA  HIS A  45      -1.609  -0.780  14.742  1.00  0.00           C  
ATOM    308  C   HIS A  45      -2.314  -1.145  16.063  1.00  0.00           C  
ATOM    309  O   HIS A  45      -2.454  -2.332  16.357  1.00  0.00           O  
ATOM    310  CB  HIS A  45      -0.154  -0.380  15.011  1.00  0.00           C  
ATOM    311  CEN HIS A  45       1.124  -0.547  14.404  1.00  0.00           X  
ATOM    312  H   HIS A  45      -1.811   1.162  13.901  1.00  0.00           H  
ATOM    313  N   ASP A  46      -2.841  -0.175  16.813  1.00  0.00           N  
ATOM    314  CA  ASP A  46      -3.570  -0.411  18.069  1.00  0.00           C  
ATOM    315  C   ASP A  46      -4.924  -1.094  17.820  1.00  0.00           C  
ATOM    316  O   ASP A  46      -5.276  -2.081  18.477  1.00  0.00           O  
ATOM    317  CB  ASP A  46      -3.780   0.906  18.819  1.00  0.00           C  
ATOM    318  CEN ASP A  46      -3.368   1.454  19.573  1.00  0.00           X  
ATOM    319  H   ASP A  46      -2.740   0.781  16.505  1.00  0.00           H  
ATOM    320  N   PHE A  47      -5.662  -0.644  16.801  1.00  0.00           N  
ATOM    321  CA  PHE A  47      -6.883  -1.300  16.344  1.00  0.00           C  
ATOM    322  C   PHE A  47      -6.618  -2.757  15.939  1.00  0.00           C  
ATOM    323  O   PHE A  47      -7.335  -3.662  16.374  1.00  0.00           O  
ATOM    324  CB  PHE A  47      -7.491  -0.528  15.172  1.00  0.00           C  
ATOM    325  CEN PHE A  47      -8.635   0.548  14.923  1.00  0.00           X  
ATOM    326  H   PHE A  47      -5.363   0.205  16.341  1.00  0.00           H  
ATOM    327  N   MET A  48      -5.551  -3.015  15.176  1.00  0.00           N  
ATOM    328  CA  MET A  48      -5.118  -4.370  14.834  1.00  0.00           C  
ATOM    329  C   MET A  48      -4.762  -5.218  16.055  1.00  0.00           C  
ATOM    330  O   MET A  48      -5.225  -6.353  16.170  1.00  0.00           O  
ATOM    331  CB  MET A  48      -3.921  -4.303  13.887  1.00  0.00           C  
ATOM    332  CEN MET A  48      -3.444  -4.577  12.221  1.00  0.00           X  
ATOM    333  H   MET A  48      -5.005  -2.227  14.851  1.00  0.00           H  
ATOM    334  N   GLN A  49      -3.965  -4.690  16.985  1.00  0.00           N  
ATOM    335  CA  GLN A  49      -3.554  -5.434  18.179  1.00  0.00           C  
ATOM    336  C   GLN A  49      -4.665  -5.558  19.238  1.00  0.00           C  
ATOM    337  O   GLN A  49      -4.542  -6.345  20.176  1.00  0.00           O  
ATOM    338  CB  GLN A  49      -2.329  -4.764  18.808  1.00  0.00           C  
ATOM    339  CEN GLN A  49      -0.590  -4.827  18.944  1.00  0.00           X  
ATOM    340  H   GLN A  49      -3.620  -3.750  16.860  1.00  0.00           H  
ATOM    341  N   GLY A  50      -5.783  -4.848  19.061  1.00  0.00           N  
ATOM    342  CA  GLY A  50      -6.910  -4.836  19.987  1.00  0.00           C  
ATOM    343  C   GLY A  50      -6.850  -3.692  20.996  1.00  0.00           C  
ATOM    344  O   GLY A  50      -7.492  -3.778  22.042  1.00  0.00           O  
ATOM    345  CEN GLY A  50      -6.911  -4.836  19.987  1.00  0.00           X  
ATOM    346  H   GLY A  50      -5.833  -4.240  18.254  1.00  0.00           H  
ATOM    347  N   GLY A  51      -6.097  -2.629  20.700  1.00  0.00           N  
ATOM    348  CA  GLY A  51      -5.888  -1.487  21.591  1.00  0.00           C  
ATOM    349  C   GLY A  51      -6.970  -0.404  21.514  1.00  0.00           C  
ATOM    350  O   GLY A  51      -7.001   0.478  22.378  1.00  0.00           O  
ATOM    351  CEN GLY A  51      -5.888  -1.486  21.591  1.00  0.00           X  
ATOM    352  H   GLY A  51      -5.613  -2.601  19.814  1.00  0.00           H  
ATOM    353  N   GLY A  52      -7.865  -0.423  20.518  1.00  0.00           N  
ATOM    354  CA  GLY A  52      -8.859   0.635  20.336  1.00  0.00           C  
ATOM    355  C   GLY A  52     -10.319   0.196  20.273  1.00  0.00           C  
ATOM    356  O   GLY A  52     -10.656  -0.915  19.879  1.00  0.00           O  
ATOM    357  CEN GLY A  52      -8.859   0.636  20.336  1.00  0.00           X  
ATOM    358  H   GLY A  52      -7.745  -1.107  19.781  1.00  0.00           H  
ATOM    359  N   SER A  53     -11.203   1.126  20.635  1.00  0.00           N  
ATOM    360  CA  SER A  53     -12.649   1.007  20.450  1.00  0.00           C  
ATOM    361  C   SER A  53     -13.109   1.933  19.315  1.00  0.00           C  
ATOM    362  O   SER A  53     -12.286   2.608  18.698  1.00  0.00           O  
ATOM    363  CB  SER A  53     -13.376   1.334  21.740  1.00  0.00           C  
ATOM    364  CEN SER A  53     -13.484   1.576  22.215  1.00  0.00           X  
ATOM    365  H   SER A  53     -10.856   2.057  20.811  1.00  0.00           H  
ATOM    366  N   GLY A  54     -14.418   2.033  19.060  1.00  0.00           N  
ATOM    367  CA  GLY A  54     -14.955   2.878  17.981  1.00  0.00           C  
ATOM    368  C   GLY A  54     -14.386   4.310  17.943  1.00  0.00           C  
ATOM    369  O   GLY A  54     -14.238   4.878  16.868  1.00  0.00           O  
ATOM    370  CEN GLY A  54     -14.955   2.879  17.980  1.00  0.00           X  
ATOM    371  H   GLY A  54     -15.066   1.460  19.583  1.00  0.00           H  
ATOM    372  N   GLY A  55     -13.992   4.871  19.098  1.00  0.00           N  
ATOM    373  CA  GLY A  55     -13.399   6.207  19.185  1.00  0.00           C  
ATOM    374  C   GLY A  55     -12.025   6.317  18.514  1.00  0.00           C  
ATOM    375  O   GLY A  55     -11.763   7.330  17.874  1.00  0.00           O  
ATOM    376  CEN GLY A  55     -13.399   6.208  19.185  1.00  0.00           X  
ATOM    377  H   GLY A  55     -13.972   4.294  19.924  1.00  0.00           H  
ATOM    378  N   LYS A  56     -11.187   5.266  18.571  1.00  0.00           N  
ATOM    379  CA  LYS A  56      -9.926   5.222  17.808  1.00  0.00           C  
ATOM    380  C   LYS A  56     -10.198   5.230  16.306  1.00  0.00           C  
ATOM    381  O   LYS A  56      -9.490   5.892  15.569  1.00  0.00           O  
ATOM    382  CB  LYS A  56      -9.106   3.987  18.184  1.00  0.00           C  
ATOM    383  CEN LYS A  56      -7.459   3.153  19.218  1.00  0.00           X  
ATOM    384  H   LYS A  56     -11.486   4.429  19.050  1.00  0.00           H  
ATOM    385  N   LEU A  57     -11.264   4.563  15.851  1.00  0.00           N  
ATOM    386  CA  LEU A  57     -11.691   4.660  14.448  1.00  0.00           C  
ATOM    387  C   LEU A  57     -12.138   6.070  14.063  1.00  0.00           C  
ATOM    388  O   LEU A  57     -11.711   6.575  13.033  1.00  0.00           O  
ATOM    389  CB  LEU A  57     -12.825   3.662  14.178  1.00  0.00           C  
ATOM    390  CEN LEU A  57     -12.869   2.298  13.464  1.00  0.00           X  
ATOM    391  H   LEU A  57     -11.798   4.001  16.499  1.00  0.00           H  
ATOM    392  N   GLN A  58     -12.959   6.723  14.886  1.00  0.00           N  
ATOM    393  CA  GLN A  58     -13.392   8.096  14.607  1.00  0.00           C  
ATOM    394  C   GLN A  58     -12.216   9.070  14.490  1.00  0.00           C  
ATOM    395  O   GLN A  58     -12.224   9.918  13.602  1.00  0.00           O  
ATOM    396  CB  GLN A  58     -14.346   8.580  15.702  1.00  0.00           C  
ATOM    397  CEN GLN A  58     -16.023   8.830  16.115  1.00  0.00           X  
ATOM    398  H   GLN A  58     -13.243   6.280  15.749  1.00  0.00           H  
ATOM    399  N   GLU A  59     -11.221   8.947  15.368  1.00  0.00           N  
ATOM    400  CA  GLU A  59     -10.020   9.786  15.332  1.00  0.00           C  
ATOM    401  C   GLU A  59      -9.184   9.489  14.083  1.00  0.00           C  
ATOM    402  O   GLU A  59      -8.804  10.425  13.385  1.00  0.00           O  
ATOM    403  CB  GLU A  59      -9.180   9.575  16.593  1.00  0.00           C  
ATOM    404  CEN GLU A  59      -8.698  10.078  18.148  1.00  0.00           X  
ATOM    405  H   GLU A  59     -11.263   8.221  16.070  1.00  0.00           H  
ATOM    406  N   MET A  60      -9.062   8.215  13.701  1.00  0.00           N  
ATOM    407  CA  MET A  60      -8.273   7.773  12.543  1.00  0.00           C  
ATOM    408  C   MET A  60      -8.830   8.298  11.218  1.00  0.00           C  
ATOM    409  O   MET A  60      -8.072   8.660  10.324  1.00  0.00           O  
ATOM    410  CB  MET A  60      -8.208   6.248  12.509  1.00  0.00           C  
ATOM    411  CEN MET A  60      -7.120   4.893  12.754  1.00  0.00           X  
ATOM    412  H   MET A  60      -9.460   7.500  14.294  1.00  0.00           H  
ATOM    413  N   MET A  61     -10.159   8.384  11.084  1.00  0.00           N  
ATOM    414  CA  MET A  61     -10.793   8.968   9.898  1.00  0.00           C  
ATOM    415  C   MET A  61     -10.386  10.432   9.710  1.00  0.00           C  
ATOM    416  O   MET A  61      -9.972  10.822   8.622  1.00  0.00           O  
ATOM    417  CB  MET A  61     -12.313   8.853  10.003  1.00  0.00           C  
ATOM    418  CEN MET A  61     -13.698   8.014   9.328  1.00  0.00           X  
ATOM    419  H   MET A  61     -10.738   8.031  11.832  1.00  0.00           H  
ATOM    420  N   LYS A  62     -10.478  11.256  10.754  1.00  0.00           N  
ATOM    421  CA  LYS A  62     -10.094  12.667  10.685  1.00  0.00           C  
ATOM    422  C   LYS A  62      -8.608  12.835  10.361  1.00  0.00           C  
ATOM    423  O   LYS A  62      -8.284  13.696   9.548  1.00  0.00           O  
ATOM    424  CB  LYS A  62     -10.424  13.372  12.001  1.00  0.00           C  
ATOM    425  CEN LYS A  62     -11.689  14.674  13.088  1.00  0.00           X  
ATOM    426  H   LYS A  62     -10.756  10.870  11.647  1.00  0.00           H  
ATOM    427  N   GLU A  63      -7.733  12.033  10.955  1.00  0.00           N  
ATOM    428  CA  GLU A  63      -6.294  12.063  10.660  1.00  0.00           C  
ATOM    429  C   GLU A  63      -6.035  11.793   9.180  1.00  0.00           C  
ATOM    430  O   GLU A  63      -5.310  12.528   8.514  1.00  0.00           O  
ATOM    431  CB  GLU A  63      -5.544  11.043  11.519  1.00  0.00           C  
ATOM    432  CEN GLU A  63      -4.592  10.677  12.884  1.00  0.00           X  
ATOM    433  H   GLU A  63      -8.060  11.358  11.634  1.00  0.00           H  
ATOM    434  N   PHE A  64      -6.735  10.812   8.616  1.00  0.00           N  
ATOM    435  CA  PHE A  64      -6.627  10.489   7.203  1.00  0.00           C  
ATOM    436  C   PHE A  64      -7.055  11.660   6.297  1.00  0.00           C  
ATOM    437  O   PHE A  64      -6.337  12.034   5.369  1.00  0.00           O  
ATOM    438  CB  PHE A  64      -7.465   9.248   6.892  1.00  0.00           C  
ATOM    439  CEN PHE A  64      -7.253   7.682   6.724  1.00  0.00           X  
ATOM    440  H   PHE A  64      -7.287  10.210   9.209  1.00  0.00           H  
ATOM    441  N   GLN A  65      -8.184  12.306   6.600  1.00  0.00           N  
ATOM    442  CA  GLN A  65      -8.664  13.460   5.834  1.00  0.00           C  
ATOM    443  C   GLN A  65      -7.745  14.679   5.993  1.00  0.00           C  
ATOM    444  O   GLN A  65      -7.514  15.402   5.026  1.00  0.00           O  
ATOM    445  CB  GLN A  65     -10.085  13.829   6.268  1.00  0.00           C  
ATOM    446  CEN GLN A  65     -11.776  13.687   5.859  1.00  0.00           X  
ATOM    447  H   GLN A  65      -8.720  11.994   7.397  1.00  0.00           H  
ATOM    448  N   GLN A  66      -7.184  14.896   7.183  1.00  0.00           N  
ATOM    449  CA  GLN A  66      -6.213  15.971   7.404  1.00  0.00           C  
ATOM    450  C   GLN A  66      -4.942  15.755   6.586  1.00  0.00           C  
ATOM    451  O   GLN A  66      -4.489  16.687   5.924  1.00  0.00           O  
ATOM    452  CB  GLN A  66      -5.855  16.072   8.889  1.00  0.00           C  
ATOM    453  CEN GLN A  66      -6.159  16.952  10.366  1.00  0.00           X  
ATOM    454  H   GLN A  66      -7.366  14.249   7.934  1.00  0.00           H  
ATOM    455  N   VAL A  67      -4.426  14.522   6.537  1.00  0.00           N  
ATOM    456  CA  VAL A  67      -3.242  14.190   5.727  1.00  0.00           C  
ATOM    457  C   VAL A  67      -3.478  14.503   4.260  1.00  0.00           C  
ATOM    458  O   VAL A  67      -2.648  15.146   3.626  1.00  0.00           O  
ATOM    459  CB  VAL A  67      -2.852  12.707   5.862  1.00  0.00           C  
ATOM    460  CEN VAL A  67      -2.379  12.279   6.122  1.00  0.00           X  
ATOM    461  H   VAL A  67      -4.850  13.803   7.106  1.00  0.00           H  
ATOM    462  N   LEU A  68      -4.607  14.064   3.703  1.00  0.00           N  
ATOM    463  CA  LEU A  68      -4.919  14.284   2.295  1.00  0.00           C  
ATOM    464  C   LEU A  68      -4.957  15.755   1.917  1.00  0.00           C  
ATOM    465  O   LEU A  68      -4.476  16.121   0.844  1.00  0.00           O  
ATOM    466  CB  LEU A  68      -6.261  13.625   1.952  1.00  0.00           C  
ATOM    467  CEN LEU A  68      -6.628  12.326   1.209  1.00  0.00           X  
ATOM    468  H   LEU A  68      -5.274  13.580   4.285  1.00  0.00           H  
ATOM    469  N   ASP A  69      -5.553  16.577   2.770  1.00  0.00           N  
ATOM    470  CA  ASP A  69      -5.617  18.015   2.543  1.00  0.00           C  
ATOM    471  C   ASP A  69      -4.206  18.613   2.504  1.00  0.00           C  
ATOM    472  O   ASP A  69      -3.903  19.418   1.622  1.00  0.00           O  
ATOM    473  CB  ASP A  69      -6.456  18.693   3.629  1.00  0.00           C  
ATOM    474  CEN ASP A  69      -7.401  19.039   3.789  1.00  0.00           X  
ATOM    475  H   ASP A  69      -5.994  16.198   3.596  1.00  0.00           H  
ATOM    476  N   GLU A  70      -3.307  18.174   3.390  1.00  0.00           N  
ATOM    477  CA  GLU A  70      -1.919  18.647   3.444  1.00  0.00           C  
ATOM    478  C   GLU A  70      -1.133  18.232   2.201  1.00  0.00           C  
ATOM    479  O   GLU A  70      -0.401  19.042   1.635  1.00  0.00           O  
ATOM    480  CB  GLU A  70      -1.223  18.118   4.701  1.00  0.00           C  
ATOM    481  CEN GLU A  70      -0.689  18.352   6.302  1.00  0.00           X  
ATOM    482  H   GLU A  70      -3.594  17.465   4.050  1.00  0.00           H  
ATOM    483  N   LEU A  71      -1.320  17.003   1.721  1.00  0.00           N  
ATOM    484  CA  LEU A  71      -0.611  16.451   0.574  1.00  0.00           C  
ATOM    485  C   LEU A  71      -1.033  17.124  -0.726  1.00  0.00           C  
ATOM    486  O   LEU A  71      -0.180  17.422  -1.558  1.00  0.00           O  
ATOM    487  CB  LEU A  71      -0.846  14.937   0.489  1.00  0.00           C  
ATOM    488  CEN LEU A  71       0.032  13.721   0.838  1.00  0.00           X  
ATOM    489  H   LEU A  71      -1.998  16.423   2.192  1.00  0.00           H  
ATOM    490  N   ASN A  72      -2.322  17.393  -0.900  1.00  0.00           N  
ATOM    491  CA  ASN A  72      -2.865  17.956  -2.127  1.00  0.00           C  
ATOM    492  C   ASN A  72      -2.239  19.325  -2.442  1.00  0.00           C  
ATOM    493  O   ASN A  72      -1.758  19.539  -3.556  1.00  0.00           O  
ATOM    494  CB  ASN A  72      -4.377  18.070  -2.053  1.00  0.00           C  
ATOM    495  CEN ASN A  72      -5.217  17.494  -2.306  1.00  0.00           X  
ATOM    496  H   ASN A  72      -2.955  17.179  -0.143  1.00  0.00           H  
ATOM    497  N   ASN A  73      -2.183  20.230  -1.460  1.00  0.00           N  
ATOM    498  CA  ASN A  73      -1.649  21.578  -1.645  1.00  0.00           C  
ATOM    499  C   ASN A  73      -0.178  21.559  -2.076  1.00  0.00           C  
ATOM    500  O   ASN A  73       0.189  22.183  -3.072  1.00  0.00           O  
ATOM    501  CB  ASN A  73      -1.812  22.408  -0.384  1.00  0.00           C  
ATOM    502  CEN ASN A  73      -2.511  23.072   0.030  1.00  0.00           X  
ATOM    503  H   ASN A  73      -2.519  19.967  -0.546  1.00  0.00           H  
ATOM    504  N   HIS A  74       0.663  20.820  -1.358  1.00  0.00           N  
ATOM    505  CA  HIS A  74       2.099  20.745  -1.614  1.00  0.00           C  
ATOM    506  C   HIS A  74       2.444  20.003  -2.902  1.00  0.00           C  
ATOM    507  O   HIS A  74       3.441  20.304  -3.562  1.00  0.00           O  
ATOM    508  CB  HIS A  74       2.810  20.077  -0.433  1.00  0.00           C  
ATOM    509  CEN HIS A  74       3.485  20.465   0.760  1.00  0.00           X  
ATOM    510  H   HIS A  74       0.311  20.371  -0.525  1.00  0.00           H  
ATOM    511  N   LEU A  75       1.613  19.046  -3.301  1.00  0.00           N  
ATOM    512  CA  LEU A  75       1.863  18.184  -4.444  1.00  0.00           C  
ATOM    513  C   LEU A  75       1.123  18.619  -5.722  1.00  0.00           C  
ATOM    514  O   LEU A  75       1.074  17.833  -6.666  1.00  0.00           O  
ATOM    515  CB  LEU A  75       1.482  16.744  -4.079  1.00  0.00           C  
ATOM    516  CEN LEU A  75       2.316  15.508  -3.691  1.00  0.00           X  
ATOM    517  H   LEU A  75       0.818  18.837  -2.714  1.00  0.00           H  
ATOM    518  N   GLN A  76       0.598  19.848  -5.837  1.00  0.00           N  
ATOM    519  CA  GLN A  76      -0.139  20.281  -7.044  1.00  0.00           C  
ATOM    520  C   GLN A  76       0.697  20.203  -8.349  1.00  0.00           C  
ATOM    521  O   GLN A  76       0.134  20.118  -9.441  1.00  0.00           O  
ATOM    522  CB  GLN A  76      -0.642  21.714  -6.855  1.00  0.00           C  
ATOM    523  CEN GLN A  76      -2.027  22.688  -6.430  1.00  0.00           X  
ATOM    524  H   GLN A  76       0.671  20.479  -5.052  1.00  0.00           H  
ATOM    525  N   GLY A  77       2.038  20.148  -8.268  1.00  0.00           N  
ATOM    526  CA  GLY A  77       2.951  20.098  -9.420  1.00  0.00           C  
ATOM    527  C   GLY A  77       3.197  18.720 -10.075  1.00  0.00           C  
ATOM    528  O   GLY A  77       3.692  18.674 -11.198  1.00  0.00           O  
ATOM    529  CEN GLY A  77       2.952  20.098  -9.420  1.00  0.00           X  
ATOM    530  H   GLY A  77       2.432  20.071  -7.342  1.00  0.00           H  
ATOM    531  N   GLY A  78       2.861  17.595  -9.433  1.00  0.00           N  
ATOM    532  CA  GLY A  78       3.119  16.224  -9.908  1.00  0.00           C  
ATOM    533  C   GLY A  78       1.860  15.374 -10.110  1.00  0.00           C  
ATOM    534  O   GLY A  78       1.691  14.359  -9.440  1.00  0.00           O  
ATOM    535  CEN GLY A  78       3.119  16.224  -9.908  1.00  0.00           X  
ATOM    536  H   GLY A  78       2.517  17.693  -8.489  1.00  0.00           H  
ATOM    537  N   LYS A  79       0.971  15.780 -11.026  1.00  0.00           N  
ATOM    538  CA  LYS A  79      -0.369  15.201 -11.263  1.00  0.00           C  
ATOM    539  C   LYS A  79      -0.480  13.663 -11.199  1.00  0.00           C  
ATOM    540  O   LYS A  79      -1.446  13.162 -10.638  1.00  0.00           O  
ATOM    541  CB  LYS A  79      -0.879  15.672 -12.626  1.00  0.00           C  
ATOM    542  CEN LYS A  79      -2.118  16.974 -13.743  1.00  0.00           X  
ATOM    543  H   LYS A  79       1.166  16.683 -11.431  1.00  0.00           H  
ATOM    544  N   HIS A  80       0.454  12.913 -11.788  1.00  0.00           N  
ATOM    545  CA  HIS A  80       0.446  11.448 -11.698  1.00  0.00           C  
ATOM    546  C   HIS A  80       0.667  10.938 -10.266  1.00  0.00           C  
ATOM    547  O   HIS A  80      -0.007  10.005  -9.837  1.00  0.00           O  
ATOM    548  CB  HIS A  80       1.513  10.855 -12.624  1.00  0.00           C  
ATOM    549  CEN HIS A  80       1.601  10.331 -13.947  1.00  0.00           X  
ATOM    550  H   HIS A  80       1.218  13.377 -12.258  1.00  0.00           H  
ATOM    551  N   THR A  81       1.560  11.587  -9.516  1.00  0.00           N  
ATOM    552  CA  THR A  81       1.887  11.186  -8.144  1.00  0.00           C  
ATOM    553  C   THR A  81       0.745  11.541  -7.197  1.00  0.00           C  
ATOM    554  O   THR A  81       0.388  10.719  -6.362  1.00  0.00           O  
ATOM    555  CB  THR A  81       3.183  11.853  -7.646  1.00  0.00           C  
ATOM    556  CEN THR A  81       3.757  11.955  -7.687  1.00  0.00           X  
ATOM    557  H   THR A  81       2.040  12.396  -9.883  1.00  0.00           H  
ATOM    558  N   VAL A  82       0.119  12.711  -7.391  1.00  0.00           N  
ATOM    559  CA  VAL A  82      -1.057  13.136  -6.606  1.00  0.00           C  
ATOM    560  C   VAL A  82      -2.216  12.216  -6.837  1.00  0.00           C  
ATOM    561  O   VAL A  82      -2.873  11.836  -5.888  1.00  0.00           O  
ATOM    562  CB  VAL A  82      -1.499  14.572  -6.948  1.00  0.00           C  
ATOM    563  CEN VAL A  82      -1.532  15.215  -6.703  1.00  0.00           X  
ATOM    564  H   VAL A  82       0.459  13.332  -8.113  1.00  0.00           H  
ATOM    565  N   HIS A  83      -2.472  11.871  -8.099  1.00  0.00           N  
ATOM    566  CA  HIS A  83      -3.592  11.012  -8.411  1.00  0.00           C  
ATOM    567  C   HIS A  83      -3.396   9.621  -7.813  1.00  0.00           C  
ATOM    568  O   HIS A  83      -4.302   9.101  -7.179  1.00  0.00           O  
ATOM    569  CB  HIS A  83      -3.790  10.916  -9.927  1.00  0.00           C  
ATOM    570  CEN HIS A  83      -4.574  11.541 -10.939  1.00  0.00           X  
ATOM    571  H   HIS A  83      -1.948  12.293  -8.854  1.00  0.00           H  
ATOM    572  N   HIS A  84      -2.202   9.038  -7.961  1.00  0.00           N  
ATOM    573  CA  HIS A  84      -1.919   7.730  -7.386  1.00  0.00           C  
ATOM    574  C   HIS A  84      -2.039   7.736  -5.853  1.00  0.00           C  
ATOM    575  O   HIS A  84      -2.739   6.899  -5.297  1.00  0.00           O  
ATOM    576  CB  HIS A  84      -0.520   7.261  -7.799  1.00  0.00           C  
ATOM    577  CEN HIS A  84       0.074   6.453  -8.811  1.00  0.00           X  
ATOM    578  H   HIS A  84      -1.464   9.533  -8.442  1.00  0.00           H  
ATOM    579  N   ILE A  85      -1.444   8.730  -5.188  1.00  0.00           N  
ATOM    580  CA  ILE A  85      -1.498   8.865  -3.726  1.00  0.00           C  
ATOM    581  C   ILE A  85      -2.918   9.204  -3.255  1.00  0.00           C  
ATOM    582  O   ILE A  85      -3.385   8.647  -2.274  1.00  0.00           O  
ATOM    583  CB  ILE A  85      -0.527   9.948  -3.221  1.00  0.00           C  
ATOM    584  CEN ILE A  85       0.499  10.154  -2.915  1.00  0.00           X  
ATOM    585  H   ILE A  85      -0.954   9.441  -5.714  1.00  0.00           H  
ATOM    586  N   GLU A  86      -3.636  10.061  -3.979  1.00  0.00           N  
ATOM    587  CA  GLU A  86      -5.018  10.439  -3.693  1.00  0.00           C  
ATOM    588  C   GLU A  86      -5.969   9.236  -3.777  1.00  0.00           C  
ATOM    589  O   GLU A  86      -6.810   9.073  -2.897  1.00  0.00           O  
ATOM    590  CB  GLU A  86      -5.474  11.537  -4.657  1.00  0.00           C  
ATOM    591  CEN GLU A  86      -5.755  13.184  -4.992  1.00  0.00           X  
ATOM    592  H   GLU A  86      -3.185  10.505  -4.766  1.00  0.00           H  
ATOM    593  N   GLN A  87      -5.852   8.388  -4.808  1.00  0.00           N  
ATOM    594  CA  GLN A  87      -6.664   7.169  -4.928  1.00  0.00           C  
ATOM    595  C   GLN A  87      -6.365   6.185  -3.798  1.00  0.00           C  
ATOM    596  O   GLN A  87      -7.312   5.671  -3.204  1.00  0.00           O  
ATOM    597  CB  GLN A  87      -6.415   6.490  -6.277  1.00  0.00           C  
ATOM    598  CEN GLN A  87      -7.046   6.260  -7.889  1.00  0.00           X  
ATOM    599  H   GLN A  87      -5.125   8.551  -5.491  1.00  0.00           H  
ATOM    600  N   ASN A  88      -5.091   5.986  -3.444  1.00  0.00           N  
ATOM    601  CA  ASN A  88      -4.703   5.047  -2.384  1.00  0.00           C  
ATOM    602  C   ASN A  88      -5.306   5.471  -1.037  1.00  0.00           C  
ATOM    603  O   ASN A  88      -5.887   4.673  -0.310  1.00  0.00           O  
ATOM    604  CB  ASN A  88      -3.194   4.925  -2.272  1.00  0.00           C  
ATOM    605  CEN ASN A  88      -2.429   4.315  -2.650  1.00  0.00           X  
ATOM    606  H   ASN A  88      -4.356   6.426  -3.976  1.00  0.00           H  
ATOM    607  N   ILE A  89      -5.255   6.766  -0.734  1.00  0.00           N  
ATOM    608  CA  ILE A  89      -5.825   7.301   0.496  1.00  0.00           C  
ATOM    609  C   ILE A  89      -7.355   7.133   0.557  1.00  0.00           C  
ATOM    610  O   ILE A  89      -7.885   6.723   1.593  1.00  0.00           O  
ATOM    611  CB  ILE A  89      -5.476   8.791   0.661  1.00  0.00           C  
ATOM    612  CEN ILE A  89      -4.725   9.498   1.015  1.00  0.00           X  
ATOM    613  H   ILE A  89      -4.771   7.390  -1.361  1.00  0.00           H  
ATOM    614  N   LYS A  90      -8.100   7.424  -0.511  1.00  0.00           N  
ATOM    615  CA  LYS A  90      -9.562   7.237  -0.510  1.00  0.00           C  
ATOM    616  C   LYS A  90      -9.948   5.778  -0.283  1.00  0.00           C  
ATOM    617  O   LYS A  90     -10.834   5.516   0.527  1.00  0.00           O  
ATOM    618  CB  LYS A  90     -10.167   7.731  -1.825  1.00  0.00           C  
ATOM    619  CEN LYS A  90     -11.247   9.218  -2.874  1.00  0.00           X  
ATOM    620  H   LYS A  90      -7.635   7.693  -1.366  1.00  0.00           H  
ATOM    621  N   GLU A  91      -9.280   4.850  -0.959  1.00  0.00           N  
ATOM    622  CA  GLU A  91      -9.552   3.416  -0.826  1.00  0.00           C  
ATOM    623  C   GLU A  91      -9.310   2.930   0.609  1.00  0.00           C  
ATOM    624  O   GLU A  91     -10.179   2.271   1.180  1.00  0.00           O  
ATOM    625  CB  GLU A  91      -8.688   2.616  -1.803  1.00  0.00           C  
ATOM    626  CEN GLU A  91      -8.511   1.793  -3.285  1.00  0.00           X  
ATOM    627  H   GLU A  91      -8.531   5.133  -1.573  1.00  0.00           H  
ATOM    628  N   ILE A  92      -8.219   3.364   1.249  1.00  0.00           N  
ATOM    629  CA  ILE A  92      -7.869   3.006   2.636  1.00  0.00           C  
ATOM    630  C   ILE A  92      -8.924   3.539   3.624  1.00  0.00           C  
ATOM    631  O   ILE A  92      -9.371   2.811   4.511  1.00  0.00           O  
ATOM    632  CB  ILE A  92      -6.485   3.551   3.030  1.00  0.00           C  
ATOM    633  CEN ILE A  92      -5.412   3.358   3.014  1.00  0.00           X  
ATOM    634  H   ILE A  92      -7.558   3.918   0.719  1.00  0.00           H  
ATOM    635  N   PHE A  93      -9.392   4.781   3.456  1.00  0.00           N  
ATOM    636  CA  PHE A  93     -10.446   5.354   4.301  1.00  0.00           C  
ATOM    637  C   PHE A  93     -11.760   4.582   4.203  1.00  0.00           C  
ATOM    638  O   PHE A  93     -12.378   4.292   5.228  1.00  0.00           O  
ATOM    639  CB  PHE A  93     -10.681   6.819   3.930  1.00  0.00           C  
ATOM    640  CEN PHE A  93     -10.247   8.260   4.443  1.00  0.00           X  
ATOM    641  H   PHE A  93      -9.002   5.334   2.707  1.00  0.00           H  
ATOM    642  N   HIS A  94     -12.174   4.239   2.987  1.00  0.00           N  
ATOM    643  CA  HIS A  94     -13.400   3.485   2.757  1.00  0.00           C  
ATOM    644  C   HIS A  94     -13.355   2.122   3.463  1.00  0.00           C  
ATOM    645  O   HIS A  94     -14.301   1.747   4.161  1.00  0.00           O  
ATOM    646  CB  HIS A  94     -13.639   3.294   1.256  1.00  0.00           C  
ATOM    647  CEN HIS A  94     -14.369   3.924   0.207  1.00  0.00           X  
ATOM    648  H   HIS A  94     -11.608   4.492   2.190  1.00  0.00           H  
ATOM    649  N   HIS A  95     -12.234   1.411   3.353  1.00  0.00           N  
ATOM    650  CA  HIS A  95     -12.025   0.125   4.006  1.00  0.00           C  
ATOM    651  C   HIS A  95     -12.060   0.230   5.541  1.00  0.00           C  
ATOM    652  O   HIS A  95     -12.720  -0.594   6.179  1.00  0.00           O  
ATOM    653  CB  HIS A  95     -10.693  -0.483   3.556  1.00  0.00           C  
ATOM    654  CEN HIS A  95     -10.220  -1.398   2.571  1.00  0.00           X  
ATOM    655  H   HIS A  95     -11.492   1.770   2.767  1.00  0.00           H  
ATOM    656  N   LEU A  96     -11.421   1.240   6.151  1.00  0.00           N  
ATOM    657  CA  LEU A  96     -11.430   1.424   7.614  1.00  0.00           C  
ATOM    658  C   LEU A  96     -12.834   1.713   8.134  1.00  0.00           C  
ATOM    659  O   LEU A  96     -13.226   1.169   9.166  1.00  0.00           O  
ATOM    660  CB  LEU A  96     -10.477   2.558   8.015  1.00  0.00           C  
ATOM    661  CEN LEU A  96      -9.075   2.569   8.652  1.00  0.00           X  
ATOM    662  H   LEU A  96     -10.935   1.915   5.578  1.00  0.00           H  
ATOM    663  N   GLU A  97     -13.607   2.533   7.426  1.00  0.00           N  
ATOM    664  CA  GLU A  97     -14.968   2.875   7.824  1.00  0.00           C  
ATOM    665  C   GLU A  97     -15.895   1.652   7.752  1.00  0.00           C  
ATOM    666  O   GLU A  97     -16.646   1.393   8.695  1.00  0.00           O  
ATOM    667  CB  GLU A  97     -15.510   4.003   6.943  1.00  0.00           C  
ATOM    668  CEN GLU A  97     -15.842   5.656   6.699  1.00  0.00           X  
ATOM    669  H   GLU A  97     -13.226   2.965   6.596  1.00  0.00           H  
ATOM    670  N   GLU A  98     -15.793   0.843   6.692  1.00  0.00           N  
ATOM    671  CA  GLU A  98     -16.577  -0.387   6.533  1.00  0.00           C  
ATOM    672  C   GLU A  98     -16.272  -1.451   7.601  1.00  0.00           C  
ATOM    673  O   GLU A  98     -17.196  -2.105   8.095  1.00  0.00           O  
ATOM    674  CB  GLU A  98     -16.339  -0.975   5.140  1.00  0.00           C  
ATOM    675  CEN GLU A  98     -16.828  -1.180   3.520  1.00  0.00           X  
ATOM    676  H   GLU A  98     -15.136   1.094   5.966  1.00  0.00           H  
ATOM    677  N   LEU A  99     -14.995  -1.669   7.923  1.00  0.00           N  
ATOM    678  CA  LEU A  99     -14.567  -2.601   8.965  1.00  0.00           C  
ATOM    679  C   LEU A  99     -15.077  -2.200  10.350  1.00  0.00           C  
ATOM    680  O   LEU A  99     -15.472  -3.076  11.112  1.00  0.00           O  
ATOM    681  CB  LEU A  99     -13.036  -2.703   8.977  1.00  0.00           C  
ATOM    682  CEN LEU A  99     -12.056  -3.774   8.463  1.00  0.00           X  
ATOM    683  H   LEU A  99     -14.290  -1.129   7.441  1.00  0.00           H  
ATOM    684  N   VAL A 100     -15.101  -0.901  10.663  1.00  0.00           N  
ATOM    685  CA  VAL A 100     -15.600  -0.368  11.944  1.00  0.00           C  
ATOM    686  C   VAL A 100     -17.087  -0.665  12.129  1.00  0.00           C  
ATOM    687  O   VAL A 100     -17.492  -1.142  13.188  1.00  0.00           O  
ATOM    688  CB  VAL A 100     -15.378   1.152  12.053  1.00  0.00           C  
ATOM    689  CEN VAL A 100     -15.010   1.637  12.375  1.00  0.00           X  
ATOM    690  H   VAL A 100     -14.750  -0.249   9.975  1.00  0.00           H  
ATOM    691  N   HIS A 101     -17.915  -0.363  11.124  1.00  0.00           N  
ATOM    692  CA  HIS A 101     -19.365  -0.581  11.172  1.00  0.00           C  
ATOM    693  C   HIS A 101     -19.796  -2.060  11.208  1.00  0.00           C  
ATOM    694  O   HIS A 101     -20.911  -2.347  11.652  1.00  0.00           O  
ATOM    695  CB  HIS A 101     -20.026   0.107   9.973  1.00  0.00           C  
ATOM    696  CEN HIS A 101     -20.640   1.357   9.670  1.00  0.00           X  
ATOM    697  H   HIS A 101     -17.537   0.146  10.338  1.00  0.00           H  
ATOM    698  N   ARG A 102     -18.958  -3.001  10.755  1.00  0.00           N  
ATOM    699  CA  ARG A 102     -19.235  -4.452  10.779  1.00  0.00           C  
ATOM    700  C   ARG A 102     -19.414  -4.982  12.194  1.00  0.00           C  
ATOM    701  O   ARG A 102     -20.314  -5.833  12.354  1.00  0.00           O  
ATOM    702  CB  ARG A 102     -18.177  -5.252  10.033  1.00  0.00           C  
ATOM    703  CEN ARG A 102     -17.023  -6.483   8.215  1.00  0.00           X  
ATOM    704  H   ARG A 102     -18.006  -2.727  10.562  1.00  0.00           H  
TER                                                                             
# All scores below are weighted scores, not raw scores.
#BEGIN_POSE_ENERGIES_TABLE ./minmover_pdb/pose_37.pdb
label vdw cenpack pair env cbeta hs_pair ss_pair sheet total
weights 1 0.5 1 1 0.25 1 1 1 NA
pose 0.32492 -7.02948 -12.1628 -24.8381 5.51371 0 0 0 -38.1918
MET:NtermProteinFull_1 0 -0.08359 -0.03339 0.6168 0.06903 0 0 0 0.56885
TYR_2 0 0.07128 0.0006 0.83566 0.06961 0 0 0 0.97714
GLY_3 0 0.01332 -0.04243 0.0322 0.07034 0 0 0 0.07342
LYS_4 0 0.03964 -0.09811 -0.60186 0.03756 0 0 0 -0.62277
LEU_5 0 -0.1376 -0.3986 -0.39148 0.03616 0 0 0 -0.89152
ASN_6 0 -0.17173 0.06622 -0.40966 0.04331 0 0 0 -0.47186
ASP_7 0 -0.00139 0.05583 -0.42964 0.06893 0 0 0 -0.30628
LEU_8 0 -0.42189 -0.64779 -0.30366 0.03381 0 0 0 -1.33952
LEU_9 0 -0.39793 -0.20655 0.08126 0.03564 0 0 0 -0.48758
GLU_10 0 -0.03424 0.07468 -0.92601 0.06923 0 0 0 -0.81636
ASP_11 0 0.11322 -0.15284 -0.37876 0.06919 0 0 0 -0.34919
LEU_12 0 0.01889 -0.70852 -0.45811 0.04504 0 0 0 -1.1027
GLN_13 0 -0.04967 0.19123 -0.4142 0.06884 0 0 0 -0.20379
GLU_14 0 -0.01142 -0.00824 -0.92601 0.06921 0 0 0 -0.87647
VAL_15 0 -0.03414 -0.34414 -0.19594 0.04513 0 0 0 -0.52909
LEU_16 0 0.09457 -0.44334 -0.19483 0.04458 0 0 0 -0.49903
LYS_17 0 -0.03361 -0.00937 -0.8715 0.06999 0 0 0 -0.84449
ASN_18 0 0.18491 -0.05068 -0.24178 0.06878 0 0 0 -0.03876
LEU_19 0 0.21985 -0.6794 -0.45811 0.0369 0 0 0 -0.88076
HIS_20 0 -0.05649 0.11718 -0.06774 0.06908 0 0 0 0.06203
LYS_21 0 -0.04118 0.0022 -1.04927 0.07025 0 0 0 -1.018
ASN_22 0 0.0421 0.31806 -0.19403 0.06887 0 0 0 0.23501
TRP_23 0 -0.28975 -0.01316 -0.3396 0.03812 0 0 0 -0.60439
HIS_24 0 -0.09446 -0.14022 0.21997 0.06961 0 0 0 0.0549
GLY_25 0 0.03889 -0.11965 0.0322 0.06956 0 0 0 0.021
GLY_26 0 0.04207 -0.06736 0.0322 0.04456 0 0 0 0.05147
LYS_27 0 0 0 -1.04927 0.07259 0 0 0 -0.97669
ASP_28 0 -0.01675 -0.06527 -0.60822 0.07034 0 0 0 -0.6199
ASN_29 0 0.62085 -0.12639 -0.19403 0.04278 0 0 0 0.3432
LEU_30 0 0.11452 0.20194 0.08126 0.06893 0 0 0 0.46665
HIS_D_31 0 -0.05678 -0.10995 0.11054 0.0693 0 0 0 0.01311
ASP_32 0 -0.22361 -0.02384 -0.42964 0.06902 0 0 0 -0.60808
VAL_33 0 -0.35525 -0.05909 -0.10438 0.0366 0 0 0 -0.48211
ASP_34 0 -0.1816 -0.07193 -0.37876 0.06919 0 0 0 -0.56311
ASN_35 0 -0.08002 -0.04509 -0.36221 0.06881 0 0 0 -0.41851
HIS_D_36 0 -0.51747 -0.1985 -0.11266 0.03537 0 0 0 -0.79327
LEU_37 0 0.27371 -0.55461 -0.45811 0.045 0 0 0 -0.69402
GLN_38 0 0.00467 -0.00908 -0.55896 0.06894 0 0 0 -0.49443
ASN_39 0 -0.19464 -0.10951 -0.19403 0.06919 0 0 0 -0.42899
VAL_40 0 -0.26797 -0.3928 -0.19594 0.03493 0 0 0 -0.82178
ILE_41 0 -0.14408 -0.36473 0.47679 0.0699 0 0 0 0.03788
GLU_42 0 -0.06349 -0.2943 -0.60186 0.06878 0 0 0 -0.89088
ASP_43 0 -0.23278 -0.08543 0.08318 0.03257 0 0 0 -0.20245
ILE_44 0 -0.45474 -0.75429 -0.41682 0.03292 0 0 0 -1.59293
HIS_D_45 0 -0.23503 0.2939 -0.02241 0.06925 0 0 0 0.1057
ASP_46 0 -0.22664 -0.42722 -0.37876 0.03493 0 0 0 -0.99769
PHE_47 0 -0.41722 -0.39779 -0.44993 0.0357 0 0 0 -1.22923
MET_48 0 -0.16495 -0.02206 0.06168 0.03561 0 0 0 -0.08971
GLN_49 0 -0.05896 0.05881 -0.60368 0.06947 0 0 0 -0.53437
GLY_50 0 0.04751 0.03494 -0.07965 0.04335 0 0 0 0.04615
GLY_51 0 -0.06602 0.02841 0.35201 0.03045 0 0 0 0.34485
GLY_52 0 -0.05232 0.02043 -0.08884 0.03807 0 0 0 -0.08264
SER_53 0 -0.03461 0.02605 -0.21543 0.03681 0 0 0 -0.18717
GLY_54 0 -0.15371 0.06875 -0.0429 0.0302 0 0 0 -0.09766
GLY_55 0 0.00359 0.01024 -0.07965 0.03557 0 0 0 -0.03024
LYS_56 0 -0.43991 -0.78206 -0.2228 0.03443 0 0 0 -1.41033
LEU_57 0.16246 0.40936 -0.25669 -0.30366 0.0363 0 0 0 0.04777
GLN_58 0 -0.06069 0.01016 -0.55896 0.06938 0 0 0 -0.54012
GLU_59 0 -0.11526 -0.08541 -0.60186 0.06891 0 0 0 -0.73363
MET_60 0 -0.44636 -0.0439 -0.35706 0.03476 0 0 0 -0.81256
MET_61 0 -0.08564 -0.04582 0.4784 0.05277 0 0 0 0.39971
LYS_62 0 -0.08649 -0.02018 -0.96458 0.06921 0 0 0 -1.00203
GLU_63 0 -0.51802 -0.09033 -0.13578 0.03629 0 0 0 -0.70784
PHE_64 0 -0.15927 -0.41092 -0.30123 0.03434 0 0 0 -0.83708
GLN_65 0 -0.05766 -0.00247 -0.4142 0.06926 0 0 0 -0.40507
GLN_66 0 -0.18112 -0.13037 -0.49415 0.06887 0 0 0 -0.73677
VAL_67 0 -0.37801 -0.6052 -0.35242 0.03449 0 0 0 -1.30114
LEU_68 0 0.2308 0.16616 -0.06582 0.07054 0 0 0 0.40168
ASP_69 0 -0.09997 -0.03993 -0.52292 0.06894 0 0 0 -0.59388
GLU_70 0 -0.53495 0.03065 -0.00141 0.03521 0 0 0 -0.47051
LEU_71 0 -0.26804 -0.43855 -0.52948 0.03828 0 0 0 -1.19779
ASN_72 0 -0.23674 0.2057 -0.24178 0.06928 0 0 0 -0.20354
ASN_73 0 -0.01672 -0.06646 -0.40966 0.0693 0 0 0 -0.42353
HIS_74 0 0.65655 -0.0585 -0.15264 0.04311 0 0 0 0.48852
LEU_75 0 -0.14784 -0.08352 -0.19483 0.0357 0 0 0 -0.39048
GLN_76 0 -0.03716 -0.02605 -0.59803 0.07072 0 0 0 -0.59051
GLY_77 0 -0.06286 -0.10414 0.35201 0.06942 0 0 0 0.25443
GLY_78 0 -0.04397 -0.08014 -0.0429 0.0353 0 0 0 -0.13171
LYS_79 0 0 0 -0.8715 0.07072 0 0 0 -0.80078
HIS_80 0 -0.02525 -0.03593 0.20362 0.07025 0 0 0 0.21269
THR_81 0 -0.03535 -0.13334 -0.20624 0.03494 0 0 0 -0.34
VAL_82 0 0.03388 0.18916 -0.00525 0.03488 0 0 0 0.25267
HIS_D_83 0 -0.02703 -0.0132 0.11054 0.06947 0 0 0 0.13978
HIS_D_84 0 0.04112 -0.10544 0.0215 0.06893 0 0 0 0.02612
ILE_85 0 0.04297 -0.13526 -0.41682 0.03614 0 0 0 -0.47297
GLU_86 0 -0.12726 0.35567 -0.25924 0.04301 0 0 0 0.01218
GLN_87 0 -0.03786 0.00633 -0.59803 0.06947 0 0 0 -0.56008
ASN_88 0 0.12347 0.03994 -0.13901 0.0699 0 0 0 0.0943
ILE_89 0 0.31084 -0.69625 -0.31819 0.07142 0 0 0 -0.63219
LYS_90 0 0.03017 0.11711 -0.77863 0.06922 0 0 0 -0.56213
GLU_91 0 -0.00902 0.03518 -0.60186 0.06882 0 0 0 -0.50689
ILE_92 0 -0.34567 -0.45158 -0.06945 0.03306 0 0 0 -0.83365
PHE_93 0 -0.12999 -0.34236 0.24077 0.03853 0 0 0 -0.19305
HIS_D_94 0 -0.10537 0.05269 0.20362 0.06893 0 0 0 0.21986
HIS_D_95 0 -0.12765 -0.07615 -0.06774 0.05088 0 0 0 -0.22066
LEU_96 0 -0.19577 -0.92634 -0.39148 0.03222 0 0 0 -1.48138
GLU_97 0 -0.11143 0.06429 -0.37543 0.06902 0 0 0 -0.35355
GLU_98 0 0.03993 -0.3591 -0.71584 0.0693 0 0 0 -0.96571
LEU_99 0 -0.05088 -0.29392 0.4149 0.03473 0 0 0 0.10483
VAL_100 0.16246 0.61784 -0.02686 0.21583 0.04307 0 0 0 1.01235
HIS_D_101 0 -0.05301 0.05505 0.21997 0.07025 0 0 0 0.29225
ARG:CtermProteinFull_102 0 -0.09405 0.18171 -0.55583 0.04587 0 0 0 -0.4223
#END_POSE_ENERGIES_TABLE ./minmover_pdb/pose_37.pdb
