# Supplementary material for: Selection of a promiscuous minimalist cAMP phosphodiesterase from a library of de novo designed proteins
Source: Nat Chem. 2024 May 3;16(7):1200–8. doi: 10.1038/s41557-024-01490-4 (PMC11230910; doi:10.1038/s41557-024-01490-4)
Supplement: Supplementary file 3 — MD input files, scripts and final structures derived from MD, AlphaFold2, EMSfold and MultiSFold. [file 41557_2024_1490_MOESM3_ESM.zip › Computational_Data/4_MultiSFold/s824/pose_38.pdb]

ATOM      1  N   MET A   1       0.626  -1.111   0.146  1.00  0.00           N  
ATOM      2  CA  MET A   1       1.928  -0.476  -0.009  1.00  0.00           C  
ATOM      3  C   MET A   1       1.949   0.975   0.449  1.00  0.00           C  
ATOM      4  O   MET A   1       2.967   1.436   0.966  1.00  0.00           O  
ATOM      5  CB  MET A   1       2.369  -0.562  -1.469  1.00  0.00           C  
ATOM      6  CEN MET A   1       3.510  -1.361  -2.536  1.00  0.00           X  
ATOM      7  H   MET A   1       0.149  -1.476  -0.654  1.00  0.00           H  
ATOM      8  N   TYR A   2       0.830   1.696   0.293  1.00  0.00           N  
ATOM      9  CA  TYR A   2       0.787   3.134   0.599  1.00  0.00           C  
ATOM     10  C   TYR A   2       1.244   3.497   2.009  1.00  0.00           C  
ATOM     11  O   TYR A   2       1.979   4.463   2.187  1.00  0.00           O  
ATOM     12  CB  TYR A   2      -0.632   3.664   0.382  1.00  0.00           C  
ATOM     13  CEN TYR A   2      -1.584   4.518  -0.815  1.00  0.00           X  
ATOM     14  H   TYR A   2      -0.003   1.287  -0.101  1.00  0.00           H  
ATOM     15  N   GLY A   3       0.810   2.733   3.016  1.00  0.00           N  
ATOM     16  CA  GLY A   3       1.230   3.009   4.385  1.00  0.00           C  
ATOM     17  C   GLY A   3       2.742   2.918   4.534  1.00  0.00           C  
ATOM     18  O   GLY A   3       3.367   3.791   5.140  1.00  0.00           O  
ATOM     19  CEN GLY A   3       1.230   3.009   4.385  1.00  0.00           X  
ATOM     20  H   GLY A   3       0.171   1.979   2.829  1.00  0.00           H  
ATOM     21  N   LYS A   4       3.329   1.860   3.976  1.00  0.00           N  
ATOM     22  CA  LYS A   4       4.769   1.661   4.054  1.00  0.00           C  
ATOM     23  C   LYS A   4       5.502   2.803   3.345  1.00  0.00           C  
ATOM     24  O   LYS A   4       6.524   3.272   3.840  1.00  0.00           O  
ATOM     25  CB  LYS A   4       5.160   0.314   3.444  1.00  0.00           C  
ATOM     26  CEN LYS A   4       5.764  -1.694   3.728  1.00  0.00           X  
ATOM     27  H   LYS A   4       2.760   1.184   3.491  1.00  0.00           H  
ATOM     28  N   LEU A   5       4.963   3.302   2.230  1.00  0.00           N  
ATOM     29  CA  LEU A   5       5.623   4.393   1.519  1.00  0.00           C  
ATOM     30  C   LEU A   5       5.604   5.684   2.319  1.00  0.00           C  
ATOM     31  O   LEU A   5       6.596   6.414   2.339  1.00  0.00           O  
ATOM     32  CB  LEU A   5       4.960   4.610   0.153  1.00  0.00           C  
ATOM     33  CEN LEU A   5       5.379   4.243  -1.283  1.00  0.00           X  
ATOM     34  H   LEU A   5       4.092   2.923   1.858  1.00  0.00           H  
ATOM     35  N   ASN A   6       4.499   5.955   3.017  1.00  0.00           N  
ATOM     36  CA  ASN A   6       4.409   7.166   3.810  1.00  0.00           C  
ATOM     37  C   ASN A   6       5.529   7.167   4.844  1.00  0.00           C  
ATOM     38  O   ASN A   6       6.154   8.205   5.080  1.00  0.00           O  
ATOM     39  CB  ASN A   6       3.054   7.307   4.479  1.00  0.00           C  
ATOM     40  CEN ASN A   6       2.129   7.762   4.283  1.00  0.00           X  
ATOM     41  H   ASN A   6       3.693   5.336   2.961  1.00  0.00           H  
ATOM     42  N   ASP A   7       5.818   5.999   5.446  1.00  0.00           N  
ATOM     43  CA  ASP A   7       6.891   5.943   6.441  1.00  0.00           C  
ATOM     44  C   ASP A   7       8.245   6.178   5.775  1.00  0.00           C  
ATOM     45  O   ASP A   7       9.105   6.874   6.316  1.00  0.00           O  
ATOM     46  CB  ASP A   7       6.886   4.598   7.171  1.00  0.00           C  
ATOM     47  CEN ASP A   7       6.557   4.178   8.039  1.00  0.00           X  
ATOM     48  H   ASP A   7       5.277   5.163   5.213  1.00  0.00           H  
ATOM     49  N   LEU A   8       8.410   5.651   4.558  1.00  0.00           N  
ATOM     50  CA  LEU A   8       9.660   5.826   3.833  1.00  0.00           C  
ATOM     51  C   LEU A   8       9.876   7.292   3.539  1.00  0.00           C  
ATOM     52  O   LEU A   8      10.985   7.807   3.701  1.00  0.00           O  
ATOM     53  CB  LEU A   8       9.655   5.010   2.534  1.00  0.00           C  
ATOM     54  CEN LEU A   8      10.352   3.700   2.120  1.00  0.00           X  
ATOM     55  H   LEU A   8       7.671   5.074   4.155  1.00  0.00           H  
ATOM     56  N   LEU A   9       8.804   7.984   3.163  1.00  0.00           N  
ATOM     57  CA  LEU A   9       8.878   9.406   2.910  1.00  0.00           C  
ATOM     58  C   LEU A   9       9.390  10.107   4.158  1.00  0.00           C  
ATOM     59  O   LEU A   9      10.266  10.971   4.069  1.00  0.00           O  
ATOM     60  CB  LEU A   9       7.507   9.954   2.494  1.00  0.00           C  
ATOM     61  CEN LEU A   9       6.926  10.396   1.138  1.00  0.00           X  
ATOM     62  H   LEU A   9       7.922   7.501   3.006  1.00  0.00           H  
ATOM     63  N   GLU A  10       8.855   9.742   5.334  1.00  0.00           N  
ATOM     64  CA  GLU A  10       9.364  10.366   6.550  1.00  0.00           C  
ATOM     65  C   GLU A  10      10.869  10.112   6.693  1.00  0.00           C  
ATOM     66  O   GLU A  10      11.630  11.053   6.935  1.00  0.00           O  
ATOM     67  CB  GLU A  10       8.615   9.842   7.777  1.00  0.00           C  
ATOM     68  CEN GLU A  10       7.404  10.032   8.961  1.00  0.00           X  
ATOM     69  H   GLU A  10       8.102   9.055   5.362  1.00  0.00           H  
ATOM     70  N   ASP A  11      11.319   8.865   6.499  1.00  0.00           N  
ATOM     71  CA  ASP A  11      12.741   8.586   6.660  1.00  0.00           C  
ATOM     72  C   ASP A  11      13.571   9.344   5.602  1.00  0.00           C  
ATOM     73  O   ASP A  11      14.649   9.859   5.917  1.00  0.00           O  
ATOM     74  CB  ASP A  11      13.002   7.081   6.568  1.00  0.00           C  
ATOM     75  CEN ASP A  11      13.134   6.269   7.169  1.00  0.00           X  
ATOM     76  H   ASP A  11      10.667   8.113   6.271  1.00  0.00           H  
ATOM     77  N   LEU A  12      13.064   9.456   4.367  1.00  0.00           N  
ATOM     78  CA  LEU A  12      13.806  10.138   3.300  1.00  0.00           C  
ATOM     79  C   LEU A  12      13.988  11.612   3.639  1.00  0.00           C  
ATOM     80  O   LEU A  12      15.053  12.192   3.417  1.00  0.00           O  
ATOM     81  CB  LEU A  12      13.083   9.983   1.956  1.00  0.00           C  
ATOM     82  CEN LEU A  12      13.358   9.113   0.715  1.00  0.00           X  
ATOM     83  H   LEU A  12      12.156   9.037   4.160  1.00  0.00           H  
ATOM     84  N   GLN A  13      12.936  12.228   4.183  1.00  0.00           N  
ATOM     85  CA  GLN A  13      13.018  13.626   4.576  1.00  0.00           C  
ATOM     86  C   GLN A  13      14.089  13.809   5.652  1.00  0.00           C  
ATOM     87  O   GLN A  13      14.913  14.725   5.565  1.00  0.00           O  
ATOM     88  CB  GLN A  13      11.664  14.123   5.091  1.00  0.00           C  
ATOM     89  CEN GLN A  13      10.232  15.029   4.673  1.00  0.00           X  
ATOM     90  H   GLN A  13      12.065  11.706   4.306  1.00  0.00           H  
ATOM     91  N   GLU A  14      14.122  12.906   6.646  1.00  0.00           N  
ATOM     92  CA  GLU A  14      15.080  13.067   7.738  1.00  0.00           C  
ATOM     93  C   GLU A  14      16.502  12.964   7.176  1.00  0.00           C  
ATOM     94  O   GLU A  14      17.384  13.730   7.567  1.00  0.00           O  
ATOM     95  CB  GLU A  14      14.852  12.017   8.828  1.00  0.00           C  
ATOM     96  CEN GLU A  14      14.212  11.580  10.346  1.00  0.00           X  
ATOM     97  H   GLU A  14      13.452  12.132   6.651  1.00  0.00           H  
ATOM     98  N   VAL A  15      16.707  12.074   6.196  1.00  0.00           N  
ATOM     99  CA  VAL A  15      18.040  11.854   5.649  1.00  0.00           C  
ATOM    100  C   VAL A  15      18.530  13.061   4.868  1.00  0.00           C  
ATOM    101  O   VAL A  15      19.710  13.407   4.933  1.00  0.00           O  
ATOM    102  CB  VAL A  15      18.076  10.617   4.732  1.00  0.00           C  
ATOM    103  CEN VAL A  15      18.306   9.970   4.682  1.00  0.00           X  
ATOM    104  H   VAL A  15      15.918  11.519   5.861  1.00  0.00           H  
ATOM    105  N   LEU A  16      17.629  13.719   4.145  1.00  0.00           N  
ATOM    106  CA  LEU A  16      17.993  14.908   3.389  1.00  0.00           C  
ATOM    107  C   LEU A  16      18.433  16.003   4.364  1.00  0.00           C  
ATOM    108  O   LEU A  16      19.472  16.644   4.169  1.00  0.00           O  
ATOM    109  CB  LEU A  16      16.819  15.381   2.523  1.00  0.00           C  
ATOM    110  CEN LEU A  16      16.532  15.293   1.012  1.00  0.00           X  
ATOM    111  H   LEU A  16      16.673  13.358   4.101  1.00  0.00           H  
ATOM    112  N   LYS A  17      17.668  16.190   5.445  1.00  0.00           N  
ATOM    113  CA  LYS A  17      18.002  17.236   6.407  1.00  0.00           C  
ATOM    114  C   LYS A  17      19.269  16.895   7.211  1.00  0.00           C  
ATOM    115  O   LYS A  17      20.051  17.785   7.560  1.00  0.00           O  
ATOM    116  CB  LYS A  17      16.825  17.473   7.355  1.00  0.00           C  
ATOM    117  CEN LYS A  17      15.176  18.667   7.929  1.00  0.00           X  
ATOM    118  H   LYS A  17      16.837  15.611   5.582  1.00  0.00           H  
ATOM    119  N   ASN A  18      19.501  15.608   7.477  1.00  0.00           N  
ATOM    120  CA  ASN A  18      20.702  15.216   8.204  1.00  0.00           C  
ATOM    121  C   ASN A  18      21.937  15.393   7.329  1.00  0.00           C  
ATOM    122  O   ASN A  18      23.002  15.778   7.827  1.00  0.00           O  
ATOM    123  CB  ASN A  18      20.610  13.787   8.708  1.00  0.00           C  
ATOM    124  CEN ASN A  18      20.308  13.282   9.577  1.00  0.00           X  
ATOM    125  H   ASN A  18      18.820  14.897   7.211  1.00  0.00           H  
ATOM    126  N   LEU A  19      21.782  15.178   6.019  1.00  0.00           N  
ATOM    127  CA  LEU A  19      22.883  15.339   5.080  1.00  0.00           C  
ATOM    128  C   LEU A  19      23.207  16.813   4.896  1.00  0.00           C  
ATOM    129  O   LEU A  19      24.351  17.223   5.054  1.00  0.00           O  
ATOM    130  CB  LEU A  19      22.539  14.690   3.733  1.00  0.00           C  
ATOM    131  CEN LEU A  19      22.991  13.382   3.058  1.00  0.00           X  
ATOM    132  H   LEU A  19      20.871  14.872   5.669  1.00  0.00           H  
ATOM    133  N   HIS A  20      22.193  17.640   4.651  1.00  0.00           N  
ATOM    134  CA  HIS A  20      22.452  19.063   4.463  1.00  0.00           C  
ATOM    135  C   HIS A  20      23.128  19.670   5.683  1.00  0.00           C  
ATOM    136  O   HIS A  20      23.946  20.586   5.570  1.00  0.00           O  
ATOM    137  CB  HIS A  20      21.151  19.814   4.160  1.00  0.00           C  
ATOM    138  CEN HIS A  20      20.426  20.267   3.021  1.00  0.00           X  
ATOM    139  H   HIS A  20      21.248  17.269   4.535  1.00  0.00           H  
ATOM    140  N   LYS A  21      22.791  19.152   6.859  1.00  0.00           N  
ATOM    141  CA  LYS A  21      23.341  19.664   8.103  1.00  0.00           C  
ATOM    142  C   LYS A  21      24.803  19.278   8.355  1.00  0.00           C  
ATOM    143  O   LYS A  21      25.582  20.098   8.852  1.00  0.00           O  
ATOM    144  CB  LYS A  21      22.478  19.188   9.272  1.00  0.00           C  
ATOM    145  CEN LYS A  21      20.984  19.613  10.710  1.00  0.00           X  
ATOM    146  H   LYS A  21      22.091  18.405   6.886  1.00  0.00           H  
ATOM    147  N   ASN A  22      25.179  18.038   8.028  1.00  0.00           N  
ATOM    148  CA  ASN A  22      26.468  17.495   8.455  1.00  0.00           C  
ATOM    149  C   ASN A  22      27.345  16.927   7.340  1.00  0.00           C  
ATOM    150  O   ASN A  22      28.163  16.034   7.577  1.00  0.00           O  
ATOM    151  CB  ASN A  22      26.260  16.429   9.515  1.00  0.00           C  
ATOM    152  CEN ASN A  22      26.200  16.368  10.561  1.00  0.00           X  
ATOM    153  H   ASN A  22      24.530  17.429   7.530  1.00  0.00           H  
ATOM    154  N   TRP A  23      27.173  17.414   6.125  1.00  0.00           N  
ATOM    155  CA  TRP A  23      28.033  16.974   5.041  1.00  0.00           C  
ATOM    156  C   TRP A  23      29.381  17.667   5.147  1.00  0.00           C  
ATOM    157  O   TRP A  23      29.444  18.888   5.267  1.00  0.00           O  
ATOM    158  CB  TRP A  23      27.388  17.263   3.684  1.00  0.00           C  
ATOM    159  CEN TRP A  23      26.789  16.473   2.238  1.00  0.00           X  
ATOM    160  H   TRP A  23      26.448  18.101   5.958  1.00  0.00           H  
ATOM    161  N   HIS A  24      30.461  16.895   5.095  1.00  0.00           N  
ATOM    162  CA  HIS A  24      31.797  17.472   5.198  1.00  0.00           C  
ATOM    163  C   HIS A  24      32.683  17.211   3.973  1.00  0.00           C  
ATOM    164  O   HIS A  24      33.861  17.571   3.970  1.00  0.00           O  
ATOM    165  CB  HIS A  24      32.494  16.941   6.455  1.00  0.00           C  
ATOM    166  CEN HIS A  24      32.680  17.330   7.813  1.00  0.00           X  
ATOM    167  H   HIS A  24      30.350  15.896   5.019  1.00  0.00           H  
ATOM    168  N   GLY A  25      32.130  16.579   2.942  1.00  0.00           N  
ATOM    169  CA  GLY A  25      32.902  16.137   1.774  1.00  0.00           C  
ATOM    170  C   GLY A  25      33.126  17.199   0.682  1.00  0.00           C  
ATOM    171  O   GLY A  25      33.812  16.942  -0.309  1.00  0.00           O  
ATOM    172  CEN GLY A  25      32.903  16.137   1.773  1.00  0.00           X  
ATOM    173  H   GLY A  25      31.136  16.386   2.965  1.00  0.00           H  
ATOM    174  N   GLY A  26      32.510  18.372   0.835  1.00  0.00           N  
ATOM    175  CA  GLY A  26      32.713  19.515  -0.069  1.00  0.00           C  
ATOM    176  C   GLY A  26      31.404  19.815  -0.807  1.00  0.00           C  
ATOM    177  O   GLY A  26      30.798  18.908  -1.388  1.00  0.00           O  
ATOM    178  CEN GLY A  26      32.713  19.515  -0.070  1.00  0.00           X  
ATOM    179  H   GLY A  26      31.871  18.472   1.611  1.00  0.00           H  
ATOM    180  N   LYS A  27      31.002  21.086  -0.861  1.00  0.00           N  
ATOM    181  CA  LYS A  27      29.774  21.458  -1.582  1.00  0.00           C  
ATOM    182  C   LYS A  27      29.755  20.980  -3.039  1.00  0.00           C  
ATOM    183  O   LYS A  27      28.691  20.746  -3.620  1.00  0.00           O  
ATOM    184  CB  LYS A  27      29.585  22.975  -1.540  1.00  0.00           C  
ATOM    185  CEN LYS A  27      28.594  24.654  -0.717  1.00  0.00           X  
ATOM    186  H   LYS A  27      31.516  21.796  -0.359  1.00  0.00           H  
ATOM    187  N   ASP A  28      30.932  20.813  -3.631  1.00  0.00           N  
ATOM    188  CA  ASP A  28      31.020  20.394  -5.024  1.00  0.00           C  
ATOM    189  C   ASP A  28      30.460  18.977  -5.211  1.00  0.00           C  
ATOM    190  O   ASP A  28      29.898  18.653  -6.255  1.00  0.00           O  
ATOM    191  CB  ASP A  28      32.470  20.459  -5.510  1.00  0.00           C  
ATOM    192  CEN ASP A  28      33.099  21.074  -6.024  1.00  0.00           X  
ATOM    193  H   ASP A  28      31.776  20.981  -3.105  1.00  0.00           H  
ATOM    194  N   ASN A  29      30.633  18.130  -4.190  1.00  0.00           N  
ATOM    195  CA  ASN A  29      30.133  16.760  -4.200  1.00  0.00           C  
ATOM    196  C   ASN A  29      28.671  16.741  -3.762  1.00  0.00           C  
ATOM    197  O   ASN A  29      27.832  16.041  -4.345  1.00  0.00           O  
ATOM    198  CB  ASN A  29      30.967  15.849  -3.318  1.00  0.00           C  
ATOM    199  CEN ASN A  29      31.788  15.203  -3.417  1.00  0.00           X  
ATOM    200  H   ASN A  29      31.095  18.455  -3.346  1.00  0.00           H  
ATOM    201  N   LEU A  30      28.361  17.590  -2.777  1.00  0.00           N  
ATOM    202  CA  LEU A  30      27.017  17.667  -2.210  1.00  0.00           C  
ATOM    203  C   LEU A  30      26.012  17.915  -3.292  1.00  0.00           C  
ATOM    204  O   LEU A  30      25.024  17.203  -3.388  1.00  0.00           O  
ATOM    205  CB  LEU A  30      26.934  18.771  -1.148  1.00  0.00           C  
ATOM    206  CEN LEU A  30      26.873  18.739   0.391  1.00  0.00           X  
ATOM    207  H   LEU A  30      29.104  18.175  -2.391  1.00  0.00           H  
ATOM    208  N   HIS A  31      26.263  18.934  -4.108  1.00  0.00           N  
ATOM    209  CA  HIS A  31      25.278  19.371  -5.079  1.00  0.00           C  
ATOM    210  C   HIS A  31      24.619  18.180  -5.781  1.00  0.00           C  
ATOM    211  O   HIS A  31      23.389  18.125  -5.882  1.00  0.00           O  
ATOM    212  CB  HIS A  31      25.922  20.302  -6.112  1.00  0.00           C  
ATOM    213  CEN HIS A  31      26.091  21.701  -6.324  1.00  0.00           X  
ATOM    214  H   HIS A  31      27.144  19.446  -4.006  1.00  0.00           H  
ATOM    215  N   ASP A  32      25.401  17.206  -6.259  1.00  0.00           N  
ATOM    216  CA  ASP A  32      24.764  16.096  -6.968  1.00  0.00           C  
ATOM    217  C   ASP A  32      23.855  15.289  -6.043  1.00  0.00           C  
ATOM    218  O   ASP A  32      22.747  14.900  -6.429  1.00  0.00           O  
ATOM    219  CB  ASP A  32      25.821  15.182  -7.591  1.00  0.00           C  
ATOM    220  CEN ASP A  32      26.288  15.016  -8.481  1.00  0.00           X  
ATOM    221  H   ASP A  32      26.405  17.234  -6.122  1.00  0.00           H  
ATOM    222  N   VAL A  33      24.281  15.108  -4.792  1.00  0.00           N  
ATOM    223  CA  VAL A  33      23.489  14.318  -3.860  1.00  0.00           C  
ATOM    224  C   VAL A  33      22.145  14.983  -3.603  1.00  0.00           C  
ATOM    225  O   VAL A  33      21.116  14.301  -3.517  1.00  0.00           O  
ATOM    226  CB  VAL A  33      24.220  14.116  -2.520  1.00  0.00           C  
ATOM    227  CEN VAL A  33      24.539  13.649  -2.127  1.00  0.00           X  
ATOM    228  H   VAL A  33      25.183  15.493  -4.500  1.00  0.00           H  
ATOM    229  N   ASP A  34      22.149  16.319  -3.516  1.00  0.00           N  
ATOM    230  CA  ASP A  34      20.934  17.066  -3.276  1.00  0.00           C  
ATOM    231  C   ASP A  34      19.975  16.967  -4.426  1.00  0.00           C  
ATOM    232  O   ASP A  34      18.785  16.769  -4.207  1.00  0.00           O  
ATOM    233  CB  ASP A  34      21.256  18.537  -2.999  1.00  0.00           C  
ATOM    234  CEN ASP A  34      21.383  19.178  -2.217  1.00  0.00           X  
ATOM    235  H   ASP A  34      23.026  16.815  -3.626  1.00  0.00           H  
ATOM    236  N   ASN A  35      20.479  17.035  -5.659  1.00  0.00           N  
ATOM    237  CA  ASN A  35      19.585  16.924  -6.797  1.00  0.00           C  
ATOM    238  C   ASN A  35      18.901  15.564  -6.784  1.00  0.00           C  
ATOM    239  O   ASN A  35      17.687  15.470  -6.977  1.00  0.00           O  
ATOM    240  CB  ASN A  35      20.316  17.145  -8.109  1.00  0.00           C  
ATOM    241  CEN ASN A  35      20.524  17.937  -8.764  1.00  0.00           X  
ATOM    242  H   ASN A  35      21.471  17.225  -5.798  1.00  0.00           H  
ATOM    243  N   HIS A  36      19.667  14.515  -6.486  1.00  0.00           N  
ATOM    244  CA  HIS A  36      19.107  13.170  -6.524  1.00  0.00           C  
ATOM    245  C   HIS A  36      18.030  12.997  -5.451  1.00  0.00           C  
ATOM    246  O   HIS A  36      16.960  12.446  -5.714  1.00  0.00           O  
ATOM    247  CB  HIS A  36      20.208  12.120  -6.342  1.00  0.00           C  
ATOM    248  CEN HIS A  36      21.039  11.298  -7.157  1.00  0.00           X  
ATOM    249  H   HIS A  36      20.661  14.652  -6.285  1.00  0.00           H  
ATOM    250  N   LEU A  37      18.274  13.522  -4.256  1.00  0.00           N  
ATOM    251  CA  LEU A  37      17.319  13.346  -3.171  1.00  0.00           C  
ATOM    252  C   LEU A  37      16.007  14.051  -3.520  1.00  0.00           C  
ATOM    253  O   LEU A  37      14.922  13.538  -3.237  1.00  0.00           O  
ATOM    254  CB  LEU A  37      17.896  13.885  -1.855  1.00  0.00           C  
ATOM    255  CEN LEU A  37      18.475  13.193  -0.607  1.00  0.00           X  
ATOM    256  H   LEU A  37      19.149  14.019  -4.086  1.00  0.00           H  
ATOM    257  N   GLN A  38      16.105  15.227  -4.140  1.00  0.00           N  
ATOM    258  CA  GLN A  38      14.932  15.993  -4.536  1.00  0.00           C  
ATOM    259  C   GLN A  38      14.106  15.201  -5.544  1.00  0.00           C  
ATOM    260  O   GLN A  38      12.884  15.134  -5.410  1.00  0.00           O  
ATOM    261  CB  GLN A  38      15.342  17.340  -5.137  1.00  0.00           C  
ATOM    262  CEN GLN A  38      15.501  19.048  -4.814  1.00  0.00           X  
ATOM    263  H   GLN A  38      17.024  15.611  -4.340  1.00  0.00           H  
ATOM    264  N   ASN A  39      14.756  14.558  -6.531  1.00  0.00           N  
ATOM    265  CA  ASN A  39      14.005  13.793  -7.521  1.00  0.00           C  
ATOM    266  C   ASN A  39      13.273  12.638  -6.836  1.00  0.00           C  
ATOM    267  O   ASN A  39      12.107  12.382  -7.125  1.00  0.00           O  
ATOM    268  CB  ASN A  39      14.901  13.275  -8.631  1.00  0.00           C  
ATOM    269  CEN ASN A  39      15.218  13.577  -9.585  1.00  0.00           X  
ATOM    270  H   ASN A  39      15.771  14.630  -6.617  1.00  0.00           H  
ATOM    271  N   VAL A  40      13.927  12.001  -5.859  1.00  0.00           N  
ATOM    272  CA  VAL A  40      13.334  10.855  -5.172  1.00  0.00           C  
ATOM    273  C   VAL A  40      12.067  11.281  -4.434  1.00  0.00           C  
ATOM    274  O   VAL A  40      11.040  10.603  -4.497  1.00  0.00           O  
ATOM    275  CB  VAL A  40      14.316  10.215  -4.173  1.00  0.00           C  
ATOM    276  CEN VAL A  40      14.705   9.658  -4.057  1.00  0.00           X  
ATOM    277  H   VAL A  40      14.880  12.295  -5.621  1.00  0.00           H  
ATOM    278  N   ILE A  41      12.115  12.441  -3.786  1.00  0.00           N  
ATOM    279  CA  ILE A  41      10.955  12.942  -3.059  1.00  0.00           C  
ATOM    280  C   ILE A  41       9.786  13.231  -4.004  1.00  0.00           C  
ATOM    281  O   ILE A  41       8.638  12.877  -3.697  1.00  0.00           O  
ATOM    282  CB  ILE A  41      11.297  14.220  -2.271  1.00  0.00           C  
ATOM    283  CEN ILE A  41      11.701  14.611  -1.337  1.00  0.00           X  
ATOM    284  H   ILE A  41      12.992  12.970  -3.776  1.00  0.00           H  
ATOM    285  N   GLU A  42      10.064  13.855  -5.159  1.00  0.00           N  
ATOM    286  CA  GLU A  42       8.988  14.123  -6.108  1.00  0.00           C  
ATOM    287  C   GLU A  42       8.397  12.832  -6.667  1.00  0.00           C  
ATOM    288  O   GLU A  42       7.182  12.739  -6.841  1.00  0.00           O  
ATOM    289  CB  GLU A  42       9.493  15.005  -7.252  1.00  0.00           C  
ATOM    290  CEN GLU A  42       9.650  16.540  -7.975  1.00  0.00           X  
ATOM    291  H   GLU A  42      11.022  14.141  -5.366  1.00  0.00           H  
ATOM    292  N   ASP A  43       9.232  11.805  -6.897  1.00  0.00           N  
ATOM    293  CA  ASP A  43       8.715  10.540  -7.401  1.00  0.00           C  
ATOM    294  C   ASP A  43       7.883   9.796  -6.363  1.00  0.00           C  
ATOM    295  O   ASP A  43       6.837   9.235  -6.700  1.00  0.00           O  
ATOM    296  CB  ASP A  43       9.868   9.651  -7.874  1.00  0.00           C  
ATOM    297  CEN ASP A  43      10.361   9.394  -8.728  1.00  0.00           X  
ATOM    298  H   ASP A  43      10.235  11.919  -6.747  1.00  0.00           H  
ATOM    299  N   ILE A  44       8.292   9.842  -5.094  1.00  0.00           N  
ATOM    300  CA  ILE A  44       7.510   9.179  -4.061  1.00  0.00           C  
ATOM    301  C   ILE A  44       6.163   9.864  -3.929  1.00  0.00           C  
ATOM    302  O   ILE A  44       5.132   9.202  -3.798  1.00  0.00           O  
ATOM    303  CB  ILE A  44       8.227   9.187  -2.699  1.00  0.00           C  
ATOM    304  CEN ILE A  44       8.945   8.666  -2.065  1.00  0.00           X  
ATOM    305  H   ILE A  44       9.168  10.311  -4.854  1.00  0.00           H  
ATOM    306  N   HIS A  45       6.160  11.197  -3.978  1.00  0.00           N  
ATOM    307  CA  HIS A  45       4.909  11.931  -3.910  1.00  0.00           C  
ATOM    308  C   HIS A  45       4.021  11.563  -5.094  1.00  0.00           C  
ATOM    309  O   HIS A  45       2.836  11.262  -4.919  1.00  0.00           O  
ATOM    310  CB  HIS A  45       5.164  13.442  -3.882  1.00  0.00           C  
ATOM    311  CEN HIS A  45       5.283  14.483  -2.917  1.00  0.00           X  
ATOM    312  H   HIS A  45       7.043  11.708  -4.056  1.00  0.00           H  
ATOM    313  N   ASP A  46       4.585  11.570  -6.306  1.00  0.00           N  
ATOM    314  CA  ASP A  46       3.769  11.249  -7.464  1.00  0.00           C  
ATOM    315  C   ASP A  46       3.171   9.855  -7.348  1.00  0.00           C  
ATOM    316  O   ASP A  46       1.998   9.665  -7.675  1.00  0.00           O  
ATOM    317  CB  ASP A  46       4.596  11.363  -8.747  1.00  0.00           C  
ATOM    318  CEN ASP A  46       4.783  12.019  -9.504  1.00  0.00           X  
ATOM    319  H   ASP A  46       5.568  11.816  -6.415  1.00  0.00           H  
ATOM    320  N   PHE A  47       3.935   8.893  -6.824  1.00  0.00           N  
ATOM    321  CA  PHE A  47       3.431   7.533  -6.688  1.00  0.00           C  
ATOM    322  C   PHE A  47       2.185   7.532  -5.808  1.00  0.00           C  
ATOM    323  O   PHE A  47       1.135   7.016  -6.198  1.00  0.00           O  
ATOM    324  CB  PHE A  47       4.503   6.611  -6.104  1.00  0.00           C  
ATOM    325  CEN PHE A  47       5.566   5.547  -6.619  1.00  0.00           X  
ATOM    326  H   PHE A  47       4.893   9.096  -6.532  1.00  0.00           H  
ATOM    327  N   MET A  48       2.289   8.134  -4.617  1.00  0.00           N  
ATOM    328  CA  MET A  48       1.286   7.955  -3.572  1.00  0.00           C  
ATOM    329  C   MET A  48      -0.078   8.501  -3.969  1.00  0.00           C  
ATOM    330  O   MET A  48      -1.112   7.993  -3.525  1.00  0.00           O  
ATOM    331  CB  MET A  48       1.756   8.623  -2.281  1.00  0.00           C  
ATOM    332  CEN MET A  48       2.344   8.275  -0.665  1.00  0.00           X  
ATOM    333  H   MET A  48       3.106   8.716  -4.425  1.00  0.00           H  
ATOM    334  N   GLN A  49      -0.089   9.502  -4.842  1.00  0.00           N  
ATOM    335  CA  GLN A  49      -1.230  10.391  -5.001  1.00  0.00           C  
ATOM    336  C   GLN A  49      -2.101  10.019  -6.214  1.00  0.00           C  
ATOM    337  O   GLN A  49      -2.999  10.775  -6.588  1.00  0.00           O  
ATOM    338  CB  GLN A  49      -0.746  11.837  -5.137  1.00  0.00           C  
ATOM    339  CEN GLN A  49      -0.506  13.340  -4.282  1.00  0.00           X  
ATOM    340  H   GLN A  49       0.759   9.686  -5.384  1.00  0.00           H  
ATOM    341  N   GLY A  50      -1.835   8.864  -6.838  1.00  0.00           N  
ATOM    342  CA  GLY A  50      -2.532   8.439  -8.052  1.00  0.00           C  
ATOM    343  C   GLY A  50      -1.702   8.590  -9.329  1.00  0.00           C  
ATOM    344  O   GLY A  50      -2.054   8.054 -10.382  1.00  0.00           O  
ATOM    345  CEN GLY A  50      -2.532   8.439  -8.053  1.00  0.00           X  
ATOM    346  H   GLY A  50      -1.124   8.232  -6.467  1.00  0.00           H  
ATOM    347  N   GLY A  51      -0.580   9.296  -9.252  1.00  0.00           N  
ATOM    348  CA  GLY A  51       0.283   9.547 -10.401  1.00  0.00           C  
ATOM    349  C   GLY A  51       1.459   8.572 -10.457  1.00  0.00           C  
ATOM    350  O   GLY A  51       2.594   8.938 -10.148  1.00  0.00           O  
ATOM    351  CEN GLY A  51       0.283   9.547 -10.401  1.00  0.00           X  
ATOM    352  H   GLY A  51      -0.281   9.652  -8.349  1.00  0.00           H  
ATOM    353  N   GLY A  52       1.192   7.329 -10.838  1.00  0.00           N  
ATOM    354  CA  GLY A  52       2.279   6.372 -10.989  1.00  0.00           C  
ATOM    355  C   GLY A  52       1.955   5.148 -11.837  1.00  0.00           C  
ATOM    356  O   GLY A  52       0.798   4.852 -12.136  1.00  0.00           O  
ATOM    357  CEN GLY A  52       2.279   6.372 -10.989  1.00  0.00           X  
ATOM    358  H   GLY A  52       0.213   7.081 -10.994  1.00  0.00           H  
ATOM    359  N   SER A  53       3.015   4.451 -12.224  1.00  0.00           N  
ATOM    360  CA  SER A  53       2.968   3.305 -13.120  1.00  0.00           C  
ATOM    361  C   SER A  53       4.258   2.499 -12.984  1.00  0.00           C  
ATOM    362  O   SER A  53       5.228   2.985 -12.393  1.00  0.00           O  
ATOM    363  CB  SER A  53       2.762   3.757 -14.553  1.00  0.00           C  
ATOM    364  CEN SER A  53       2.798   4.068 -14.997  1.00  0.00           X  
ATOM    365  H   SER A  53       3.913   4.754 -11.881  1.00  0.00           H  
ATOM    366  N   GLY A  54       4.304   1.301 -13.568  1.00  0.00           N  
ATOM    367  CA  GLY A  54       5.517   0.482 -13.489  1.00  0.00           C  
ATOM    368  C   GLY A  54       6.760   1.243 -13.962  1.00  0.00           C  
ATOM    369  O   GLY A  54       7.852   1.016 -13.451  1.00  0.00           O  
ATOM    370  CEN GLY A  54       5.517   0.481 -13.489  1.00  0.00           X  
ATOM    371  H   GLY A  54       3.493   0.949 -14.059  1.00  0.00           H  
ATOM    372  N   GLY A  55       6.588   2.162 -14.919  1.00  0.00           N  
ATOM    373  CA  GLY A  55       7.686   3.007 -15.395  1.00  0.00           C  
ATOM    374  C   GLY A  55       8.199   3.946 -14.298  1.00  0.00           C  
ATOM    375  O   GLY A  55       9.396   4.228 -14.210  1.00  0.00           O  
ATOM    376  CEN GLY A  55       7.687   3.008 -15.395  1.00  0.00           X  
ATOM    377  H   GLY A  55       5.669   2.278 -15.321  1.00  0.00           H  
ATOM    378  N   LYS A  56       7.282   4.444 -13.466  1.00  0.00           N  
ATOM    379  CA  LYS A  56       7.631   5.313 -12.360  1.00  0.00           C  
ATOM    380  C   LYS A  56       8.436   4.493 -11.386  1.00  0.00           C  
ATOM    381  O   LYS A  56       9.430   4.967 -10.836  1.00  0.00           O  
ATOM    382  CB  LYS A  56       6.390   5.900 -11.687  1.00  0.00           C  
ATOM    383  CEN LYS A  56       5.130   7.567 -11.352  1.00  0.00           X  
ATOM    384  H   LYS A  56       6.310   4.177 -13.575  1.00  0.00           H  
ATOM    385  N   LEU A  57       8.018   3.242 -11.186  1.00  0.00           N  
ATOM    386  CA  LEU A  57       8.742   2.418 -10.237  1.00  0.00           C  
ATOM    387  C   LEU A  57      10.181   2.206 -10.748  1.00  0.00           C  
ATOM    388  O   LEU A  57      11.138   2.345  -9.996  1.00  0.00           O  
ATOM    389  CB  LEU A  57       8.022   1.079 -10.032  1.00  0.00           C  
ATOM    390  CEN LEU A  57       7.153   0.523  -8.887  1.00  0.00           X  
ATOM    391  H   LEU A  57       7.199   2.894 -11.690  1.00  0.00           H  
ATOM    392  N   GLN A  58      10.361   1.899 -12.033  1.00  0.00           N  
ATOM    393  CA  GLN A  58      11.717   1.639 -12.511  1.00  0.00           C  
ATOM    394  C   GLN A  58      12.595   2.893 -12.401  1.00  0.00           C  
ATOM    395  O   GLN A  58      13.759   2.806 -11.984  1.00  0.00           O  
ATOM    396  CB  GLN A  58      11.685   1.152 -13.962  1.00  0.00           C  
ATOM    397  CEN GLN A  58      11.767  -0.257 -14.989  1.00  0.00           X  
ATOM    398  H   GLN A  58       9.559   1.807 -12.658  1.00  0.00           H  
ATOM    399  N   GLU A  59      12.027   4.074 -12.696  1.00  0.00           N  
ATOM    400  CA  GLU A  59      12.825   5.299 -12.618  1.00  0.00           C  
ATOM    401  C   GLU A  59      13.277   5.539 -11.182  1.00  0.00           C  
ATOM    402  O   GLU A  59      14.422   5.935 -10.932  1.00  0.00           O  
ATOM    403  CB  GLU A  59      12.030   6.502 -13.131  1.00  0.00           C  
ATOM    404  CEN GLU A  59      11.664   7.608 -14.374  1.00  0.00           X  
ATOM    405  H   GLU A  59      11.057   4.112 -13.022  1.00  0.00           H  
ATOM    406  N   MET A  60      12.382   5.239 -10.241  1.00  0.00           N  
ATOM    407  CA  MET A  60      12.636   5.406  -8.822  1.00  0.00           C  
ATOM    408  C   MET A  60      13.802   4.538  -8.393  1.00  0.00           C  
ATOM    409  O   MET A  60      14.662   4.979  -7.633  1.00  0.00           O  
ATOM    410  CB  MET A  60      11.388   5.063  -8.011  1.00  0.00           C  
ATOM    411  CEN MET A  60      10.127   5.778  -7.022  1.00  0.00           X  
ATOM    412  H   MET A  60      11.462   4.907 -10.531  1.00  0.00           H  
ATOM    413  N   MET A  61      13.827   3.296  -8.881  1.00  0.00           N  
ATOM    414  CA  MET A  61      14.887   2.377  -8.520  1.00  0.00           C  
ATOM    415  C   MET A  61      16.230   2.844  -9.041  1.00  0.00           C  
ATOM    416  O   MET A  61      17.223   2.809  -8.311  1.00  0.00           O  
ATOM    417  CB  MET A  61      14.573   0.980  -9.050  1.00  0.00           C  
ATOM    418  CEN MET A  61      14.105  -0.632  -8.540  1.00  0.00           X  
ATOM    419  H   MET A  61      13.069   2.983  -9.492  1.00  0.00           H  
ATOM    420  N   LYS A  62      16.279   3.353 -10.265  1.00  0.00           N  
ATOM    421  CA  LYS A  62      17.570   3.768 -10.781  1.00  0.00           C  
ATOM    422  C   LYS A  62      18.095   4.954  -9.960  1.00  0.00           C  
ATOM    423  O   LYS A  62      19.279   4.994  -9.604  1.00  0.00           O  
ATOM    424  CB  LYS A  62      17.467   4.136 -12.262  1.00  0.00           C  
ATOM    425  CEN LYS A  62      17.826   3.624 -14.284  1.00  0.00           X  
ATOM    426  H   LYS A  62      15.432   3.412 -10.837  1.00  0.00           H  
ATOM    427  N   GLU A  63      17.204   5.890  -9.608  1.00  0.00           N  
ATOM    428  CA  GLU A  63      17.608   7.094  -8.874  1.00  0.00           C  
ATOM    429  C   GLU A  63      18.122   6.726  -7.475  1.00  0.00           C  
ATOM    430  O   GLU A  63      19.083   7.314  -6.968  1.00  0.00           O  
ATOM    431  CB  GLU A  63      16.442   8.079  -8.770  1.00  0.00           C  
ATOM    432  CEN GLU A  63      15.634   9.475  -9.319  1.00  0.00           X  
ATOM    433  H   GLU A  63      16.224   5.768  -9.876  1.00  0.00           H  
ATOM    434  N   PHE A  64      17.496   5.732  -6.860  1.00  0.00           N  
ATOM    435  CA  PHE A  64      17.887   5.276  -5.538  1.00  0.00           C  
ATOM    436  C   PHE A  64      19.301   4.694  -5.625  1.00  0.00           C  
ATOM    437  O   PHE A  64      20.144   4.979  -4.770  1.00  0.00           O  
ATOM    438  CB  PHE A  64      16.898   4.238  -5.002  1.00  0.00           C  
ATOM    439  CEN PHE A  64      15.657   4.181  -4.010  1.00  0.00           X  
ATOM    440  H   PHE A  64      16.682   5.315  -7.306  1.00  0.00           H  
ATOM    441  N   GLN A  65      19.583   3.890  -6.660  1.00  0.00           N  
ATOM    442  CA  GLN A  65      20.908   3.289  -6.749  1.00  0.00           C  
ATOM    443  C   GLN A  65      21.944   4.404  -6.853  1.00  0.00           C  
ATOM    444  O   GLN A  65      22.951   4.380  -6.150  1.00  0.00           O  
ATOM    445  CB  GLN A  65      21.009   2.351  -7.955  1.00  0.00           C  
ATOM    446  CEN GLN A  65      20.990   0.680  -8.460  1.00  0.00           X  
ATOM    447  H   GLN A  65      18.881   3.705  -7.379  1.00  0.00           H  
ATOM    448  N   GLN A  66      21.675   5.427  -7.676  1.00  0.00           N  
ATOM    449  CA  GLN A  66      22.665   6.482  -7.859  1.00  0.00           C  
ATOM    450  C   GLN A  66      22.926   7.172  -6.516  1.00  0.00           C  
ATOM    451  O   GLN A  66      24.082   7.402  -6.167  1.00  0.00           O  
ATOM    452  CB  GLN A  66      22.189   7.503  -8.896  1.00  0.00           C  
ATOM    453  CEN GLN A  66      22.348   8.020 -10.556  1.00  0.00           X  
ATOM    454  H   GLN A  66      20.800   5.444  -8.203  1.00  0.00           H  
ATOM    455  N   VAL A  67      21.869   7.424  -5.725  1.00  0.00           N  
ATOM    456  CA  VAL A  67      22.055   8.136  -4.453  1.00  0.00           C  
ATOM    457  C   VAL A  67      22.937   7.310  -3.519  1.00  0.00           C  
ATOM    458  O   VAL A  67      23.810   7.847  -2.838  1.00  0.00           O  
ATOM    459  CB  VAL A  67      20.714   8.433  -3.757  1.00  0.00           C  
ATOM    460  CEN VAL A  67      20.277   8.938  -3.586  1.00  0.00           X  
ATOM    461  H   VAL A  67      20.939   7.150  -6.039  1.00  0.00           H  
ATOM    462  N   LEU A  68      22.771   5.990  -3.521  1.00  0.00           N  
ATOM    463  CA  LEU A  68      23.639   5.169  -2.678  1.00  0.00           C  
ATOM    464  C   LEU A  68      25.106   5.260  -3.053  1.00  0.00           C  
ATOM    465  O   LEU A  68      25.972   5.415  -2.179  1.00  0.00           O  
ATOM    466  CB  LEU A  68      23.183   3.706  -2.736  1.00  0.00           C  
ATOM    467  CEN LEU A  68      22.396   2.816  -1.754  1.00  0.00           X  
ATOM    468  H   LEU A  68      22.042   5.576  -4.106  1.00  0.00           H  
ATOM    469  N   ASP A  69      25.403   5.207  -4.344  1.00  0.00           N  
ATOM    470  CA  ASP A  69      26.791   5.280  -4.750  1.00  0.00           C  
ATOM    471  C   ASP A  69      27.403   6.606  -4.296  1.00  0.00           C  
ATOM    472  O   ASP A  69      28.515   6.634  -3.759  1.00  0.00           O  
ATOM    473  CB  ASP A  69      26.916   5.120  -6.267  1.00  0.00           C  
ATOM    474  CEN ASP A  69      27.121   4.408  -6.967  1.00  0.00           X  
ATOM    475  H   ASP A  69      24.659   5.076  -5.030  1.00  0.00           H  
ATOM    476  N   GLU A  70      26.664   7.706  -4.463  1.00  0.00           N  
ATOM    477  CA  GLU A  70      27.205   9.009  -4.113  1.00  0.00           C  
ATOM    478  C   GLU A  70      27.472   9.116  -2.622  1.00  0.00           C  
ATOM    479  O   GLU A  70      28.523   9.623  -2.222  1.00  0.00           O  
ATOM    480  CB  GLU A  70      26.251  10.120  -4.556  1.00  0.00           C  
ATOM    481  CEN GLU A  70      25.802  11.321  -5.679  1.00  0.00           X  
ATOM    482  H   GLU A  70      25.727   7.632  -4.858  1.00  0.00           H  
ATOM    483  N   LEU A  71      26.598   8.544  -1.794  1.00  0.00           N  
ATOM    484  CA  LEU A  71      26.790   8.630  -0.356  1.00  0.00           C  
ATOM    485  C   LEU A  71      28.033   7.877   0.062  1.00  0.00           C  
ATOM    486  O   LEU A  71      28.806   8.350   0.893  1.00  0.00           O  
ATOM    487  CB  LEU A  71      25.561   8.085   0.383  1.00  0.00           C  
ATOM    488  CEN LEU A  71      24.404   8.770   1.135  1.00  0.00           X  
ATOM    489  H   LEU A  71      25.761   8.089  -2.169  1.00  0.00           H  
ATOM    490  N   ASN A  72      28.270   6.722  -0.558  1.00  0.00           N  
ATOM    491  CA  ASN A  72      29.409   5.900  -0.178  1.00  0.00           C  
ATOM    492  C   ASN A  72      30.720   6.605  -0.537  1.00  0.00           C  
ATOM    493  O   ASN A  72      31.687   6.586   0.231  1.00  0.00           O  
ATOM    494  CB  ASN A  72      29.346   4.529  -0.825  1.00  0.00           C  
ATOM    495  CEN ASN A  72      28.983   3.571  -0.594  1.00  0.00           X  
ATOM    496  H   ASN A  72      27.628   6.378  -1.274  1.00  0.00           H  
ATOM    497  N   ASN A  73      30.745   7.255  -1.701  1.00  0.00           N  
ATOM    498  CA  ASN A  73      31.945   7.920  -2.178  1.00  0.00           C  
ATOM    499  C   ASN A  73      32.272   9.213  -1.418  1.00  0.00           C  
ATOM    500  O   ASN A  73      33.448   9.546  -1.239  1.00  0.00           O  
ATOM    501  CB  ASN A  73      31.838   8.207  -3.665  1.00  0.00           C  
ATOM    502  CEN ASN A  73      32.082   7.738  -4.571  1.00  0.00           X  
ATOM    503  H   ASN A  73      29.915   7.249  -2.293  1.00  0.00           H  
ATOM    504  N   HIS A  74      31.246   9.945  -0.973  1.00  0.00           N  
ATOM    505  CA  HIS A  74      31.471  11.233  -0.314  1.00  0.00           C  
ATOM    506  C   HIS A  74      31.634  11.174   1.209  1.00  0.00           C  
ATOM    507  O   HIS A  74      32.276  12.045   1.802  1.00  0.00           O  
ATOM    508  CB  HIS A  74      30.322  12.187  -0.656  1.00  0.00           C  
ATOM    509  CEN HIS A  74      30.025  13.193  -1.620  1.00  0.00           X  
ATOM    510  H   HIS A  74      30.294   9.626  -1.151  1.00  0.00           H  
ATOM    511  N   LEU A  75      31.060  10.168   1.849  1.00  0.00           N  
ATOM    512  CA  LEU A  75      31.102  10.052   3.301  1.00  0.00           C  
ATOM    513  C   LEU A  75      32.340   9.271   3.750  1.00  0.00           C  
ATOM    514  O   LEU A  75      32.459   8.074   3.498  1.00  0.00           O  
ATOM    515  CB  LEU A  75      29.823   9.379   3.816  1.00  0.00           C  
ATOM    516  CEN LEU A  75      28.564   9.924   4.516  1.00  0.00           X  
ATOM    517  H   LEU A  75      30.539   9.461   1.331  1.00  0.00           H  
ATOM    518  N   GLN A  76      33.266   9.974   4.398  1.00  0.00           N  
ATOM    519  CA  GLN A  76      34.539   9.397   4.839  1.00  0.00           C  
ATOM    520  C   GLN A  76      34.810   9.102   6.320  1.00  0.00           C  
ATOM    521  O   GLN A  76      34.183   9.631   7.256  1.00  0.00           O  
ATOM    522  CB  GLN A  76      35.657  10.320   4.348  1.00  0.00           C  
ATOM    523  CEN GLN A  76      36.819  10.590   3.074  1.00  0.00           X  
ATOM    524  H   GLN A  76      33.114  10.964   4.526  1.00  0.00           H  
ATOM    525  N   GLY A  77      35.821   8.252   6.483  1.00  0.00           N  
ATOM    526  CA  GLY A  77      36.357   7.851   7.763  1.00  0.00           C  
ATOM    527  C   GLY A  77      35.382   7.097   8.632  1.00  0.00           C  
ATOM    528  O   GLY A  77      34.645   6.221   8.167  1.00  0.00           O  
ATOM    529  CEN GLY A  77      36.358   7.850   7.764  1.00  0.00           X  
ATOM    530  H   GLY A  77      36.268   7.892   5.648  1.00  0.00           H  
ATOM    531  N   GLY A  78      35.437   7.440   9.910  1.00  0.00           N  
ATOM    532  CA  GLY A  78      34.641   6.843  10.955  1.00  0.00           C  
ATOM    533  C   GLY A  78      33.465   7.701  11.400  1.00  0.00           C  
ATOM    534  O   GLY A  78      33.006   7.550  12.530  1.00  0.00           O  
ATOM    535  CEN GLY A  78      34.641   6.842  10.955  1.00  0.00           X  
ATOM    536  H   GLY A  78      36.086   8.169  10.172  1.00  0.00           H  
ATOM    537  N   LYS A  79      33.010   8.664  10.587  1.00  0.00           N  
ATOM    538  CA  LYS A  79      32.015   9.572  11.166  1.00  0.00           C  
ATOM    539  C   LYS A  79      30.725   8.806  11.495  1.00  0.00           C  
ATOM    540  O   LYS A  79      30.038   8.311  10.597  1.00  0.00           O  
ATOM    541  CB  LYS A  79      31.718  10.730  10.212  1.00  0.00           C  
ATOM    542  CEN LYS A  79      31.968  12.770   9.709  1.00  0.00           X  
ATOM    543  H   LYS A  79      33.318   8.758   9.609  1.00  0.00           H  
ATOM    544  N   HIS A  80      30.355   8.789  12.779  1.00  0.00           N  
ATOM    545  CA  HIS A  80      29.099   8.165  13.190  1.00  0.00           C  
ATOM    546  C   HIS A  80      27.913   8.642  12.386  1.00  0.00           C  
ATOM    547  O   HIS A  80      27.014   7.860  12.084  1.00  0.00           O  
ATOM    548  CB  HIS A  80      28.837   8.419  14.678  1.00  0.00           C  
ATOM    549  CEN HIS A  80      29.048   7.759  15.923  1.00  0.00           X  
ATOM    550  H   HIS A  80      30.999   9.126  13.480  1.00  0.00           H  
ATOM    551  N   THR A  81      27.910   9.912  12.001  1.00  0.00           N  
ATOM    552  CA  THR A  81      26.798  10.415  11.209  1.00  0.00           C  
ATOM    553  C   THR A  81      26.743   9.688   9.882  1.00  0.00           C  
ATOM    554  O   THR A  81      25.667   9.357   9.390  1.00  0.00           O  
ATOM    555  CB  THR A  81      26.908  11.930  10.956  1.00  0.00           C  
ATOM    556  CEN THR A  81      26.938  12.481  11.146  1.00  0.00           X  
ATOM    557  H   THR A  81      28.661  10.522  12.277  1.00  0.00           H  
ATOM    558  N   VAL A  82      27.905   9.421   9.312  1.00  0.00           N  
ATOM    559  CA  VAL A  82      27.983   8.782   8.018  1.00  0.00           C  
ATOM    560  C   VAL A  82      27.532   7.356   8.084  1.00  0.00           C  
ATOM    561  O   VAL A  82      26.829   6.880   7.190  1.00  0.00           O  
ATOM    562  CB  VAL A  82      29.414   8.825   7.448  1.00  0.00           C  
ATOM    563  CEN VAL A  82      29.809   9.111   6.961  1.00  0.00           X  
ATOM    564  H   VAL A  82      28.759   9.653   9.798  1.00  0.00           H  
ATOM    565  N   HIS A  83      27.911   6.668   9.159  1.00  0.00           N  
ATOM    566  CA  HIS A  83      27.506   5.288   9.299  1.00  0.00           C  
ATOM    567  C   HIS A  83      25.991   5.215   9.380  1.00  0.00           C  
ATOM    568  O   HIS A  83      25.376   4.388   8.709  1.00  0.00           O  
ATOM    569  CB  HIS A  83      28.143   4.649  10.537  1.00  0.00           C  
ATOM    570  CEN HIS A  83      29.277   3.847  10.855  1.00  0.00           X  
ATOM    571  H   HIS A  83      28.513   7.106   9.865  1.00  0.00           H  
ATOM    572  N   HIS A  84      25.381   6.119  10.148  1.00  0.00           N  
ATOM    573  CA  HIS A  84      23.942   6.097  10.321  1.00  0.00           C  
ATOM    574  C   HIS A  84      23.237   6.353   8.992  1.00  0.00           C  
ATOM    575  O   HIS A  84      22.283   5.654   8.646  1.00  0.00           O  
ATOM    576  CB  HIS A  84      23.505   7.133  11.361  1.00  0.00           C  
ATOM    577  CEN HIS A  84      23.206   7.180  12.754  1.00  0.00           X  
ATOM    578  H   HIS A  84      25.936   6.806  10.659  1.00  0.00           H  
ATOM    579  N   ILE A  85      23.718   7.318   8.210  1.00  0.00           N  
ATOM    580  CA  ILE A  85      23.051   7.618   6.956  1.00  0.00           C  
ATOM    581  C   ILE A  85      23.151   6.428   6.016  1.00  0.00           C  
ATOM    582  O   ILE A  85      22.197   6.119   5.298  1.00  0.00           O  
ATOM    583  CB  ILE A  85      23.646   8.862   6.273  1.00  0.00           C  
ATOM    584  CEN ILE A  85      23.610   9.950   6.212  1.00  0.00           X  
ATOM    585  H   ILE A  85      24.532   7.859   8.508  1.00  0.00           H  
ATOM    586  N   GLU A  86      24.288   5.733   6.021  1.00  0.00           N  
ATOM    587  CA  GLU A  86      24.445   4.611   5.110  1.00  0.00           C  
ATOM    588  C   GLU A  86      23.426   3.509   5.446  1.00  0.00           C  
ATOM    589  O   GLU A  86      22.776   2.965   4.551  1.00  0.00           O  
ATOM    590  CB  GLU A  86      25.872   4.063   5.174  1.00  0.00           C  
ATOM    591  CEN GLU A  86      27.448   3.970   4.534  1.00  0.00           X  
ATOM    592  H   GLU A  86      25.045   5.991   6.658  1.00  0.00           H  
ATOM    593  N   GLN A  87      23.253   3.207   6.745  1.00  0.00           N  
ATOM    594  CA  GLN A  87      22.307   2.175   7.168  1.00  0.00           C  
ATOM    595  C   GLN A  87      20.879   2.529   6.774  1.00  0.00           C  
ATOM    596  O   GLN A  87      20.141   1.667   6.284  1.00  0.00           O  
ATOM    597  CB  GLN A  87      22.384   1.968   8.683  1.00  0.00           C  
ATOM    598  CEN GLN A  87      23.028   0.949   9.946  1.00  0.00           X  
ATOM    599  H   GLN A  87      23.821   3.676   7.449  1.00  0.00           H  
ATOM    600  N   ASN A  88      20.499   3.800   6.940  1.00  0.00           N  
ATOM    601  CA  ASN A  88      19.140   4.232   6.640  1.00  0.00           C  
ATOM    602  C   ASN A  88      18.862   4.078   5.161  1.00  0.00           C  
ATOM    603  O   ASN A  88      17.796   3.609   4.762  1.00  0.00           O  
ATOM    604  CB  ASN A  88      18.889   5.663   7.079  1.00  0.00           C  
ATOM    605  CEN ASN A  88      18.512   6.168   7.918  1.00  0.00           X  
ATOM    606  H   ASN A  88      21.158   4.474   7.329  1.00  0.00           H  
ATOM    607  N   ILE A  89      19.847   4.413   4.341  1.00  0.00           N  
ATOM    608  CA  ILE A  89      19.669   4.356   2.909  1.00  0.00           C  
ATOM    609  C   ILE A  89      19.484   2.911   2.473  1.00  0.00           C  
ATOM    610  O   ILE A  89      18.636   2.630   1.627  1.00  0.00           O  
ATOM    611  CB  ILE A  89      20.863   4.975   2.159  1.00  0.00           C  
ATOM    612  CEN ILE A  89      21.293   5.899   1.773  1.00  0.00           X  
ATOM    613  H   ILE A  89      20.728   4.756   4.725  1.00  0.00           H  
ATOM    614  N   LYS A  90      20.273   1.985   3.043  1.00  0.00           N  
ATOM    615  CA  LYS A  90      20.121   0.575   2.690  1.00  0.00           C  
ATOM    616  C   LYS A  90      18.722   0.069   3.031  1.00  0.00           C  
ATOM    617  O   LYS A  90      18.089  -0.599   2.212  1.00  0.00           O  
ATOM    618  CB  LYS A  90      21.176  -0.273   3.404  1.00  0.00           C  
ATOM    619  CEN LYS A  90      22.989  -1.359   3.313  1.00  0.00           X  
ATOM    620  H   LYS A  90      20.979   2.265   3.723  1.00  0.00           H  
ATOM    621  N   GLU A  91      18.188   0.421   4.203  1.00  0.00           N  
ATOM    622  CA  GLU A  91      16.860  -0.077   4.535  1.00  0.00           C  
ATOM    623  C   GLU A  91      15.830   0.466   3.546  1.00  0.00           C  
ATOM    624  O   GLU A  91      14.952  -0.271   3.080  1.00  0.00           O  
ATOM    625  CB  GLU A  91      16.481   0.309   5.967  1.00  0.00           C  
ATOM    626  CEN GLU A  91      16.332  -0.096   7.615  1.00  0.00           X  
ATOM    627  H   GLU A  91      18.706   1.001   4.861  1.00  0.00           H  
ATOM    628  N   ILE A  92      15.975   1.738   3.168  1.00  0.00           N  
ATOM    629  CA  ILE A  92      15.010   2.374   2.282  1.00  0.00           C  
ATOM    630  C   ILE A  92      14.997   1.657   0.945  1.00  0.00           C  
ATOM    631  O   ILE A  92      13.933   1.447   0.363  1.00  0.00           O  
ATOM    632  CB  ILE A  92      15.323   3.865   2.061  1.00  0.00           C  
ATOM    633  CEN ILE A  92      15.178   4.874   2.448  1.00  0.00           X  
ATOM    634  H   ILE A  92      16.753   2.287   3.543  1.00  0.00           H  
ATOM    635  N   PHE A  93      16.182   1.272   0.466  1.00  0.00           N  
ATOM    636  CA  PHE A  93      16.356   0.600  -0.811  1.00  0.00           C  
ATOM    637  C   PHE A  93      15.586  -0.704  -0.796  1.00  0.00           C  
ATOM    638  O   PHE A  93      14.802  -0.980  -1.702  1.00  0.00           O  
ATOM    639  CB  PHE A  93      17.836   0.346  -1.103  1.00  0.00           C  
ATOM    640  CEN PHE A  93      19.008   0.995  -1.959  1.00  0.00           X  
ATOM    641  H   PHE A  93      17.015   1.474   1.014  1.00  0.00           H  
ATOM    642  N   HIS A  94      15.770  -1.493   0.259  1.00  0.00           N  
ATOM    643  CA  HIS A  94      15.078  -2.765   0.366  1.00  0.00           C  
ATOM    644  C   HIS A  94      13.560  -2.580   0.326  1.00  0.00           C  
ATOM    645  O   HIS A  94      12.863  -3.311  -0.390  1.00  0.00           O  
ATOM    646  CB  HIS A  94      15.486  -3.490   1.652  1.00  0.00           C  
ATOM    647  CEN HIS A  94      16.425  -4.481   2.062  1.00  0.00           X  
ATOM    648  H   HIS A  94      16.435  -1.221   0.987  1.00  0.00           H  
ATOM    649  N   HIS A  95      13.037  -1.586   1.044  1.00  0.00           N  
ATOM    650  CA  HIS A  95      11.590  -1.433   1.073  1.00  0.00           C  
ATOM    651  C   HIS A  95      11.077  -1.056  -0.323  1.00  0.00           C  
ATOM    652  O   HIS A  95      10.028  -1.549  -0.764  1.00  0.00           O  
ATOM    653  CB  HIS A  95      11.173  -0.377   2.102  1.00  0.00           C  
ATOM    654  CEN HIS A  95      10.734  -0.326   3.456  1.00  0.00           X  
ATOM    655  H   HIS A  95      13.643  -0.969   1.587  1.00  0.00           H  
ATOM    656  N   LEU A  96      11.826  -0.216  -1.039  1.00  0.00           N  
ATOM    657  CA  LEU A  96      11.392   0.203  -2.360  1.00  0.00           C  
ATOM    658  C   LEU A  96      11.324  -0.997  -3.290  1.00  0.00           C  
ATOM    659  O   LEU A  96      10.386  -1.105  -4.081  1.00  0.00           O  
ATOM    660  CB  LEU A  96      12.337   1.273  -2.923  1.00  0.00           C  
ATOM    661  CEN LEU A  96      12.206   2.798  -3.093  1.00  0.00           X  
ATOM    662  H   LEU A  96      12.700   0.142  -0.656  1.00  0.00           H  
ATOM    663  N   GLU A  97      12.291  -1.919  -3.190  1.00  0.00           N  
ATOM    664  CA  GLU A  97      12.292  -3.078  -4.070  1.00  0.00           C  
ATOM    665  C   GLU A  97      11.074  -3.958  -3.797  1.00  0.00           C  
ATOM    666  O   GLU A  97      10.425  -4.435  -4.732  1.00  0.00           O  
ATOM    667  CB  GLU A  97      13.581  -3.884  -3.897  1.00  0.00           C  
ATOM    668  CEN GLU A  97      15.149  -4.294  -4.424  1.00  0.00           X  
ATOM    669  H   GLU A  97      13.046  -1.794  -2.515  1.00  0.00           H  
ATOM    670  N   GLU A  98      10.738  -4.162  -2.516  1.00  0.00           N  
ATOM    671  CA  GLU A  98       9.628  -5.052  -2.195  1.00  0.00           C  
ATOM    672  C   GLU A  98       8.326  -4.457  -2.731  1.00  0.00           C  
ATOM    673  O   GLU A  98       7.484  -5.179  -3.278  1.00  0.00           O  
ATOM    674  CB  GLU A  98       9.533  -5.285  -0.686  1.00  0.00           C  
ATOM    675  CEN GLU A  98       9.837  -6.257   0.681  1.00  0.00           X  
ATOM    676  H   GLU A  98      11.282  -3.720  -1.770  1.00  0.00           H  
ATOM    677  N   LEU A  99       8.203  -3.128  -2.619  1.00  0.00           N  
ATOM    678  CA  LEU A  99       7.009  -2.384  -3.017  1.00  0.00           C  
ATOM    679  C   LEU A  99       6.797  -2.401  -4.532  1.00  0.00           C  
ATOM    680  O   LEU A  99       5.671  -2.535  -5.008  1.00  0.00           O  
ATOM    681  CB  LEU A  99       7.103  -0.939  -2.512  1.00  0.00           C  
ATOM    682  CEN LEU A  99       6.434  -0.195  -1.341  1.00  0.00           X  
ATOM    683  H   LEU A  99       8.981  -2.611  -2.199  1.00  0.00           H  
ATOM    684  N   VAL A 100       7.878  -2.268  -5.296  1.00  0.00           N  
ATOM    685  CA  VAL A 100       7.774  -2.257  -6.750  1.00  0.00           C  
ATOM    686  C   VAL A 100       7.440  -3.646  -7.282  1.00  0.00           C  
ATOM    687  O   VAL A 100       6.624  -3.789  -8.198  1.00  0.00           O  
ATOM    688  CB  VAL A 100       9.076  -1.763  -7.408  1.00  0.00           C  
ATOM    689  CEN VAL A 100       9.357  -1.238  -7.754  1.00  0.00           X  
ATOM    690  H   VAL A 100       8.790  -2.160  -4.854  1.00  0.00           H  
ATOM    691  N   HIS A 101       8.101  -4.667  -6.728  1.00  0.00           N  
ATOM    692  CA  HIS A 101       7.918  -6.037  -7.200  1.00  0.00           C  
ATOM    693  C   HIS A 101       6.575  -6.686  -6.839  1.00  0.00           C  
ATOM    694  O   HIS A 101       6.041  -7.463  -7.645  1.00  0.00           O  
ATOM    695  CB  HIS A 101       9.056  -6.913  -6.666  1.00  0.00           C  
ATOM    696  CEN HIS A 101      10.338  -7.366  -7.091  1.00  0.00           X  
ATOM    697  H   HIS A 101       8.766  -4.468  -5.973  1.00  0.00           H  
ATOM    698  N   ARG A 102       6.048  -6.410  -5.641  1.00  0.00           N  
ATOM    699  CA  ARG A 102       4.821  -7.066  -5.185  1.00  0.00           C  
ATOM    700  C   ARG A 102       3.602  -6.756  -6.050  1.00  0.00           C  
ATOM    701  O   ARG A 102       3.216  -7.584  -6.876  1.00  0.00           O  
ATOM    702  CB  ARG A 102       4.537  -6.758  -3.723  1.00  0.00           C  
ATOM    703  CEN ARG A 102       4.476  -6.980  -1.253  1.00  0.00           X  
ATOM    704  H   ARG A 102       6.534  -5.768  -5.015  1.00  0.00           H  
TER                                                                             
# All scores below are weighted scores, not raw scores.
#BEGIN_POSE_ENERGIES_TABLE ./minmover_pdb/pose_38.pdb
label vdw cenpack pair env cbeta hs_pair ss_pair sheet total
weights 1 0.5 1 1 0.25 1 1 1 NA
pose 0 -9.76824 -12.6816 -22.3228 5.30617 0 0 0 -39.4664
MET:NtermProteinFull_1 0 0.29961 0.0071 0.18716 0.04196 0 0 0 0.53583
TYR_2 0 -0.09992 0.00435 0.85474 0.06967 0 0 0 0.82885
GLY_3 0 0.05819 0.0456 -0.0429 0.0697 0 0 0 0.13059
LYS_4 0 -0.14138 -0.11396 -0.68888 0.04313 0 0 0 -0.90109
LEU_5 0 -0.41272 -0.56118 -0.19483 0.03194 0 0 0 -1.13678
ASN_6 0 -0.23842 0.09174 -0.36221 0.04278 0 0 0 -0.46611
ASP_7 0 -0.04584 -0.04015 -0.52292 0.06912 0 0 0 -0.53979
LEU_8 0 -0.31415 -0.69322 -0.45811 0.03666 0 0 0 -1.42883
LEU_9 0 -0.29423 -0.21767 -0.06582 0.03893 0 0 0 -0.53879
GLU_10 0 -0.05171 0.02569 -0.92601 0.06932 0 0 0 -0.88271
ASP_11 0 -0.16343 0.18266 -0.31759 0.04327 0 0 0 -0.25509
LEU_12 0 -0.39418 -0.91517 -0.30366 0.03876 0 0 0 -1.57425
GLN_13 0 -0.03797 0.25237 -0.4142 0.06899 0 0 0 -0.13081
GLU_14 0 -0.00129 -0.12243 -0.92601 0.06894 0 0 0 -0.98079
VAL_15 0 -0.31711 -0.62576 -0.10438 0.03645 0 0 0 -1.01081
LEU_16 0 0.1653 0.08781 0.4149 0.04458 0 0 0 0.71259
LYS_17 0 -0.0574 -0.03772 -0.8715 0.06961 0 0 0 -0.89701
ASN_18 0 0.06844 -0.00576 -0.24178 0.06899 0 0 0 -0.11011
LEU_19 0 -0.1865 -0.80237 -0.39148 0.03729 0 0 0 -1.34307
HIS_20 0 -0.01551 -0.03912 0.0215 0.06902 0 0 0 0.0359
LYS_21 0 -0.03166 -0.01731 -1.04927 0.07025 0 0 0 -1.02799
ASN_22 0 0.05658 -0.13426 -0.28327 0.0693 0 0 0 -0.29165
TRP_23 0 0.09143 0.16902 -0.53968 0.034 0 0 0 -0.24523
HIS_D_24 0 -0.19016 -0.03981 0.06501 0.06931 0 0 0 -0.09564
GLY_25 0 -0.04519 -0.13652 -0.08884 0.03498 0 0 0 -0.23556
GLY_26 0 0.04006 -0.05013 0.0322 0.0357 0 0 0 0.05784
LYS_27 0 -0.00486 0.0375 -0.8715 0.07031 0 0 0 -0.76856
ASP_28 0 -0.001 -0.06175 -0.56986 0.07157 0 0 0 -0.56104
ASN_29 0 0.33144 -0.23213 -0.24178 0.03538 0 0 0 -0.10708
LEU_30 0 0.12032 0.15236 0.08126 0.04286 0 0 0 0.39681
HIS_D_31 0 -0.05814 -0.10995 0.11054 0.06921 0 0 0 0.01166
ASP_32 0 -0.1662 0.05025 -0.37876 0.069 0 0 0 -0.42571
VAL_33 0 -0.34074 -0.24277 -0.41511 0.03577 0 0 0 -0.96285
ASP_34 0 0.04188 0.1049 -0.24167 0.06928 0 0 0 -0.02562
ASN_35 0 -0.08327 -0.07334 -0.32173 0.06898 0 0 0 -0.40935
HIS_D_36 0 -0.61742 -0.22605 -0.15264 0.03567 0 0 0 -0.96044
LEU_37 0 0.20918 -0.69454 -0.50394 0.03771 0 0 0 -0.9516
GLN_38 0 0.03626 0.0857 -0.49415 0.06893 0 0 0 -0.30326
ASN_39 0 -0.1202 -0.11482 -0.19403 0.06935 0 0 0 -0.35969
VAL_40 0 -0.28231 -0.46996 -0.35242 0.0331 0 0 0 -1.07158
ILE_41 0 -0.16656 -0.44165 0.72502 0.06988 0 0 0 0.1867
GLU_42 0 -0.11676 -0.18884 -0.71584 0.06878 0 0 0 -0.95265
ASP_43 0 -0.31704 -0.0119 0.2122 0.04435 0 0 0 -0.07239
ILE_44 0 -0.26099 -0.79319 -0.31819 0.03251 0 0 0 -1.33986
HIS_D_45 0 -0.12775 0.16125 0.06501 0.06903 0 0 0 0.16754
ASP_46 0 -0.22007 -0.4966 -0.24167 0.04268 0 0 0 -0.91567
PHE_47 0 -0.37723 -0.32127 -0.44993 0.0357 0 0 0 -1.11273
MET_48 0 -0.4742 -0.01788 0.18716 0.03008 0 0 0 -0.27484
GLN_49 0 -0.04507 0.02618 -0.60368 0.06947 0 0 0 -0.5531
GLY_50 0 0.01207 0.03897 0.0322 0.05947 0 0 0 0.14271
GLY_51 0 -0.0621 0.02841 0.35201 0.03059 0 0 0 0.34891
GLY_52 0 -0.06363 0.00439 -0.07965 0.03242 0 0 0 -0.10647
SER_53 0 -0.03796 0.00839 -0.22078 0.03232 0 0 0 -0.21802
GLY_54 0 0.03344 0.01813 -0.0429 0.03634 0 0 0 0.04501
GLY_55 0 -0.0143 -0.00786 -0.07965 0.0357 0 0 0 -0.0661
LYS_56 0 -0.4138 -0.76187 -0.42611 0.03458 0 0 0 -1.56721
LEU_57 0 0.4149 -0.08545 0.08126 0.03511 0 0 0 0.44582
GLN_58 0 0.0226 0.0533 -0.60368 0.06939 0 0 0 -0.4584
GLU_59 0 -0.06525 -0.13425 -0.4886 0.06884 0 0 0 -0.61926
MET_60 0 -0.24834 -0.15158 -0.29185 0.0321 0 0 0 -0.65966
MET_61 0 -0.14332 0.0657 0.4784 0.04268 0 0 0 0.44345
LYS_62 0 -0.06658 -0.00469 -0.96458 0.06947 0 0 0 -0.96638
GLU_63 0 -0.44509 -0.02979 -0.00141 0.03565 0 0 0 -0.44064
PHE_64 0 -0.16322 -0.39661 -0.19907 0.03762 0 0 0 -0.72128
GLN_65 0 0.0208 0.04109 -0.55896 0.06893 0 0 0 -0.42814
GLN_66 0 -0.20723 -0.12404 -0.55896 0.06902 0 0 0 -0.8212
VAL_67 0 -0.22849 -0.51672 -0.35242 0.03813 0 0 0 -1.05948
LEU_68 0 -0.31126 0.00189 0.91309 0.04399 0 0 0 0.64771
ASP_69 0 -0.08095 -0.03993 -0.52292 0.06894 0 0 0 -0.57486
GLU_70 0 -0.41526 0.15561 0.30406 0.03524 0 0 0 0.07964
LEU_71 0 -0.33352 -0.48576 -0.30366 0.03697 0 0 0 -1.08596
ASN_72 0 -0.11771 -0.06705 -0.28327 0.06902 0 0 0 -0.39901
ASN_73 0 -0.0292 -0.0438 -0.40966 0.06894 0 0 0 -0.41372
HIS_74 0 0.17653 0.01712 -0.18191 0.0335 0 0 0 0.04524
LEU_75 0 -0.02655 0.00839 -0.39148 0.03683 0 0 0 -0.37281
GLN_76 0 0.04013 -0.20544 -0.49415 0.0697 0 0 0 -0.58976
GLY_77 0 -0.07149 -0.03627 0.60923 0.04518 0 0 0 0.54665
GLY_78 0 -0.01898 -0.04312 0.16011 0.07143 0 0 0 0.16943
LYS_79 0 -0.09244 -0.04182 -0.33001 0.0353 0 0 0 -0.42897
HIS_80 0 -0.02703 -0.0132 0.21997 0.07072 0 0 0 0.25046
THR_81 0 0.03839 -0.24474 -0.20624 0.04277 0 0 0 -0.36982
VAL_82 0 -0.00458 0.08378 -0.19594 0.04323 0 0 0 -0.0735
HIS_D_83 0 -0.02103 -0.01413 0.0215 0.0693 0 0 0 0.05564
HIS_D_84 0 -0.03732 -0.09241 0.0215 0.06884 0 0 0 -0.03939
ILE_85 0 -0.59389 -0.24308 -0.06945 0.03593 0 0 0 -0.87049
GLU_86 0 -0.1299 0.44213 -0.37543 0.06928 0 0 0 0.00607
GLN_87 0 -0.04187 -0.00107 -0.59803 0.06894 0 0 0 -0.57202
ASN_88 0 -0.17355 0.0319 -0.07783 0.04333 0 0 0 -0.17615
ILE_89 0 -0.24218 -0.43928 -0.41682 0.03721 0 0 0 -1.06107
LYS_90 0 0.04061 0.12414 -0.68888 0.0693 0 0 0 -0.45483
GLU_91 0 0.00398 -0.00716 -0.71584 0.06893 0 0 0 -0.65009
ILE_92 0 -0.40262 -0.33334 0.06915 0.03721 0 0 0 -0.6296
PHE_93 0 -0.18983 -0.35006 0.24077 0.04354 0 0 0 -0.25559
HIS_D_94 0 -0.10423 0.05282 0.159 0.06894 0 0 0 0.17653
HIS_95 0 -0.20454 0.07007 -0.11266 0.04283 0 0 0 -0.20431
LEU_96 0 0.13558 -1.08353 -0.39148 0.03683 0 0 0 -1.30261
GLU_97 0 -0.07439 0.06238 -0.60186 0.06902 0 0 0 -0.54485
GLU_98 0 0.04105 -0.42411 -0.71584 0.06958 0 0 0 -1.02932
LEU_99 0 0.0692 -0.23822 0.08126 0.03528 0 0 0 -0.05247
VAL_100 0 0.36161 0.00756 0.21583 0.04338 0 0 0 0.62839
HIS_D_101 0 0.00404 0.05505 0.21997 0.07025 0 0 0 0.34931
ARG:CtermProteinFull_102 0 0.02029 0.17229 -0.64658 0.04587 0 0 0 -0.40814
#END_POSE_ENERGIES_TABLE ./minmover_pdb/pose_38.pdb
