# Supplementary material for: Selection of a promiscuous minimalist cAMP phosphodiesterase from a library of de novo designed proteins
Source: Nat Chem. 2024 May 3;16(7):1200–8. doi: 10.1038/s41557-024-01490-4 (PMC11230910; doi:10.1038/s41557-024-01490-4)
Supplement: Supplementary file 3 — MD input files, scripts and final structures derived from MD, AlphaFold2, EMSfold and MultiSFold. [file 41557_2024_1490_MOESM3_ESM.zip › Computational_Data/4_MultiSFold/s824/pose_39.pdb]

ATOM      1  N   MET A   1     -12.159 -10.335  11.557  1.00  0.00           N  
ATOM      2  CA  MET A   1     -11.793  -8.909  11.420  1.00  0.00           C  
ATOM      3  C   MET A   1     -10.306  -8.769  11.155  1.00  0.00           C  
ATOM      4  O   MET A   1      -9.971  -8.074  10.215  1.00  0.00           O  
ATOM      5  CB  MET A   1     -12.177  -8.126  12.674  1.00  0.00           C  
ATOM      6  CEN MET A   1     -13.290  -6.908  13.270  1.00  0.00           X  
ATOM      7  H   MET A   1     -12.568 -10.667  12.407  1.00  0.00           H  
ATOM      8  N   TYR A   2      -9.444  -9.507  11.864  1.00  0.00           N  
ATOM      9  CA  TYR A   2      -7.986  -9.346  11.764  1.00  0.00           C  
ATOM     10  C   TYR A   2      -7.364  -9.547  10.376  1.00  0.00           C  
ATOM     11  O   TYR A   2      -6.575  -8.709   9.982  1.00  0.00           O  
ATOM     12  CB  TYR A   2      -7.313 -10.308  12.746  1.00  0.00           C  
ATOM     13  CEN TYR A   2      -6.621 -10.326  14.355  1.00  0.00           X  
ATOM     14  H   TYR A   2      -9.752  -9.977  12.702  1.00  0.00           H  
ATOM     15  N   GLY A   3      -7.744 -10.586   9.616  1.00  0.00           N  
ATOM     16  CA  GLY A   3      -7.270 -10.760   8.232  1.00  0.00           C  
ATOM     17  C   GLY A   3      -7.594  -9.563   7.331  1.00  0.00           C  
ATOM     18  O   GLY A   3      -6.687  -9.004   6.740  1.00  0.00           O  
ATOM     19  CEN GLY A   3      -7.270 -10.760   8.232  1.00  0.00           X  
ATOM     20  H   GLY A   3      -8.271 -11.336  10.041  1.00  0.00           H  
ATOM     21  N   LYS A   4      -8.846  -9.084   7.353  1.00  0.00           N  
ATOM     22  CA  LYS A   4      -9.257  -7.896   6.581  1.00  0.00           C  
ATOM     23  C   LYS A   4      -8.538  -6.615   7.017  1.00  0.00           C  
ATOM     24  O   LYS A   4      -8.173  -5.814   6.172  1.00  0.00           O  
ATOM     25  CB  LYS A   4     -10.769  -7.695   6.693  1.00  0.00           C  
ATOM     26  CEN LYS A   4     -12.687  -7.866   5.816  1.00  0.00           X  
ATOM     27  H   LYS A   4      -9.541  -9.559   7.912  1.00  0.00           H  
ATOM     28  N   LEU A   5      -8.371  -6.402   8.325  1.00  0.00           N  
ATOM     29  CA  LEU A   5      -7.638  -5.240   8.838  1.00  0.00           C  
ATOM     30  C   LEU A   5      -6.175  -5.251   8.380  1.00  0.00           C  
ATOM     31  O   LEU A   5      -5.653  -4.206   8.013  1.00  0.00           O  
ATOM     32  CB  LEU A   5      -7.716  -5.201  10.369  1.00  0.00           C  
ATOM     33  CEN LEU A   5      -8.533  -4.343  11.353  1.00  0.00           X  
ATOM     34  H   LEU A   5      -8.618  -7.141   8.967  1.00  0.00           H  
ATOM     35  N   ASN A   6      -5.523  -6.415   8.378  1.00  0.00           N  
ATOM     36  CA  ASN A   6      -4.140  -6.541   7.933  1.00  0.00           C  
ATOM     37  C   ASN A   6      -4.018  -6.236   6.439  1.00  0.00           C  
ATOM     38  O   ASN A   6      -3.119  -5.491   6.070  1.00  0.00           O  
ATOM     39  CB  ASN A   6      -3.582  -7.919   8.239  1.00  0.00           C  
ATOM     40  CEN ASN A   6      -3.046  -8.393   9.007  1.00  0.00           X  
ATOM     41  H   ASN A   6      -6.018  -7.261   8.629  1.00  0.00           H  
ATOM     42  N   ASP A   7      -4.966  -6.718   5.628  1.00  0.00           N  
ATOM     43  CA  ASP A   7      -4.995  -6.471   4.181  1.00  0.00           C  
ATOM     44  C   ASP A   7      -5.130  -4.962   3.910  1.00  0.00           C  
ATOM     45  O   ASP A   7      -4.395  -4.378   3.122  1.00  0.00           O  
ATOM     46  CB  ASP A   7      -6.143  -7.239   3.521  1.00  0.00           C  
ATOM     47  CEN ASP A   7      -6.317  -8.101   3.007  1.00  0.00           X  
ATOM     48  H   ASP A   7      -5.651  -7.360   6.000  1.00  0.00           H  
ATOM     49  N   LEU A   8      -6.000  -4.291   4.673  1.00  0.00           N  
ATOM     50  CA  LEU A   8      -6.241  -2.859   4.555  1.00  0.00           C  
ATOM     51  C   LEU A   8      -5.045  -1.986   4.966  1.00  0.00           C  
ATOM     52  O   LEU A   8      -4.767  -0.968   4.331  1.00  0.00           O  
ATOM     53  CB  LEU A   8      -7.471  -2.485   5.392  1.00  0.00           C  
ATOM     54  CEN LEU A   8      -8.935  -2.180   5.020  1.00  0.00           X  
ATOM     55  H   LEU A   8      -6.569  -4.824   5.314  1.00  0.00           H  
ATOM     56  N   LEU A   9      -4.346  -2.351   6.040  1.00  0.00           N  
ATOM     57  CA  LEU A   9      -3.111  -1.671   6.429  1.00  0.00           C  
ATOM     58  C   LEU A   9      -2.060  -1.729   5.322  1.00  0.00           C  
ATOM     59  O   LEU A   9      -1.496  -0.692   4.972  1.00  0.00           O  
ATOM     60  CB  LEU A   9      -2.556  -2.286   7.720  1.00  0.00           C  
ATOM     61  CEN LEU A   9      -2.552  -1.813   9.186  1.00  0.00           X  
ATOM     62  H   LEU A   9      -4.624  -3.187   6.534  1.00  0.00           H  
ATOM     63  N   GLU A  10      -1.799  -2.912   4.769  1.00  0.00           N  
ATOM     64  CA  GLU A  10      -0.809  -3.103   3.710  1.00  0.00           C  
ATOM     65  C   GLU A  10      -1.157  -2.251   2.480  1.00  0.00           C  
ATOM     66  O   GLU A  10      -0.286  -1.542   1.966  1.00  0.00           O  
ATOM     67  CB  GLU A  10      -0.715  -4.581   3.324  1.00  0.00           C  
ATOM     68  CEN GLU A  10       0.066  -6.091   3.440  1.00  0.00           X  
ATOM     69  H   GLU A  10      -2.352  -3.711   5.046  1.00  0.00           H  
ATOM     70  N   ASP A  11      -2.433  -2.210   2.082  1.00  0.00           N  
ATOM     71  CA  ASP A  11      -2.909  -1.419   0.942  1.00  0.00           C  
ATOM     72  C   ASP A  11      -2.707   0.090   1.173  1.00  0.00           C  
ATOM     73  O   ASP A  11      -2.225   0.809   0.291  1.00  0.00           O  
ATOM     74  CB  ASP A  11      -4.386  -1.716   0.670  1.00  0.00           C  
ATOM     75  CEN ASP A  11      -4.972  -2.291   0.068  1.00  0.00           X  
ATOM     76  H   ASP A  11      -3.086  -2.845   2.518  1.00  0.00           H  
ATOM     77  N   LEU A  12      -3.013   0.584   2.381  1.00  0.00           N  
ATOM     78  CA  LEU A  12      -2.836   1.994   2.754  1.00  0.00           C  
ATOM     79  C   LEU A  12      -1.370   2.430   2.659  1.00  0.00           C  
ATOM     80  O   LEU A  12      -1.065   3.526   2.178  1.00  0.00           O  
ATOM     81  CB  LEU A  12      -3.368   2.234   4.173  1.00  0.00           C  
ATOM     82  CEN LEU A  12      -4.653   2.891   4.710  1.00  0.00           X  
ATOM     83  H   LEU A  12      -3.408  -0.058   3.057  1.00  0.00           H  
ATOM     84  N   GLN A  13      -0.448   1.567   3.086  1.00  0.00           N  
ATOM     85  CA  GLN A  13       0.988   1.838   3.029  1.00  0.00           C  
ATOM     86  C   GLN A  13       1.480   1.974   1.587  1.00  0.00           C  
ATOM     87  O   GLN A  13       2.259   2.881   1.281  1.00  0.00           O  
ATOM     88  CB  GLN A  13       1.768   0.726   3.736  1.00  0.00           C  
ATOM     89  CEN GLN A  13       2.584   0.283   5.214  1.00  0.00           X  
ATOM     90  H   GLN A  13      -0.759   0.664   3.416  1.00  0.00           H  
ATOM     91  N   GLU A  14       1.025   1.106   0.686  1.00  0.00           N  
ATOM     92  CA  GLU A  14       1.376   1.187  -0.725  1.00  0.00           C  
ATOM     93  C   GLU A  14       0.903   2.504  -1.352  1.00  0.00           C  
ATOM     94  O   GLU A  14       1.660   3.137  -2.097  1.00  0.00           O  
ATOM     95  CB  GLU A  14       0.783  -0.002  -1.485  1.00  0.00           C  
ATOM     96  CEN GLU A  14       0.961  -1.548  -2.177  1.00  0.00           X  
ATOM     97  H   GLU A  14       0.421   0.353   0.987  1.00  0.00           H  
ATOM     98  N   VAL A  15      -0.302   2.971  -1.006  1.00  0.00           N  
ATOM     99  CA  VAL A  15      -0.851   4.248  -1.487  1.00  0.00           C  
ATOM    100  C   VAL A  15      -0.018   5.423  -0.980  1.00  0.00           C  
ATOM    101  O   VAL A  15       0.265   6.341  -1.751  1.00  0.00           O  
ATOM    102  CB  VAL A  15      -2.314   4.443  -1.047  1.00  0.00           C  
ATOM    103  CEN VAL A  15      -2.964   4.460  -1.275  1.00  0.00           X  
ATOM    104  H   VAL A  15      -0.856   2.413  -0.373  1.00  0.00           H  
ATOM    105  N   LEU A  16       0.444   5.367   0.268  1.00  0.00           N  
ATOM    106  CA  LEU A  16       1.294   6.396   0.877  1.00  0.00           C  
ATOM    107  C   LEU A  16       2.668   6.493   0.209  1.00  0.00           C  
ATOM    108  O   LEU A  16       3.165   7.577  -0.101  1.00  0.00           O  
ATOM    109  CB  LEU A  16       1.458   6.116   2.376  1.00  0.00           C  
ATOM    110  CEN LEU A  16       0.832   6.750   3.633  1.00  0.00           X  
ATOM    111  H   LEU A  16       0.176   4.576   0.835  1.00  0.00           H  
ATOM    112  N   LYS A  17       3.288   5.349  -0.070  1.00  0.00           N  
ATOM    113  CA  LYS A  17       4.581   5.291  -0.749  1.00  0.00           C  
ATOM    114  C   LYS A  17       4.495   5.837  -2.174  1.00  0.00           C  
ATOM    115  O   LYS A  17       5.397   6.556  -2.616  1.00  0.00           O  
ATOM    116  CB  LYS A  17       5.107   3.855  -0.770  1.00  0.00           C  
ATOM    117  CEN LYS A  17       6.435   2.403   0.007  1.00  0.00           X  
ATOM    118  H   LYS A  17       2.844   4.493   0.233  1.00  0.00           H  
ATOM    119  N   ASN A  18       3.424   5.516  -2.897  1.00  0.00           N  
ATOM    120  CA  ASN A  18       3.211   5.951  -4.273  1.00  0.00           C  
ATOM    121  C   ASN A  18       3.001   7.461  -4.371  1.00  0.00           C  
ATOM    122  O   ASN A  18       3.529   8.078  -5.300  1.00  0.00           O  
ATOM    123  CB  ASN A  18       2.039   5.221  -4.903  1.00  0.00           C  
ATOM    124  CEN ASN A  18       1.872   4.356  -5.474  1.00  0.00           X  
ATOM    125  H   ASN A  18       2.715   4.946  -2.458  1.00  0.00           H  
ATOM    126  N   LEU A  19       2.303   8.065  -3.410  1.00  0.00           N  
ATOM    127  CA  LEU A  19       2.141   9.511  -3.300  1.00  0.00           C  
ATOM    128  C   LEU A  19       3.490  10.192  -3.103  1.00  0.00           C  
ATOM    129  O   LEU A  19       3.873  11.019  -3.928  1.00  0.00           O  
ATOM    130  CB  LEU A  19       1.193   9.855  -2.145  1.00  0.00           C  
ATOM    131  CEN LEU A  19      -0.276  10.319  -2.100  1.00  0.00           X  
ATOM    132  H   LEU A  19       1.887   7.494  -2.690  1.00  0.00           H  
ATOM    133  N   HIS A  20       4.268   9.767  -2.105  1.00  0.00           N  
ATOM    134  CA  HIS A  20       5.555  10.381  -1.780  1.00  0.00           C  
ATOM    135  C   HIS A  20       6.572  10.313  -2.921  1.00  0.00           C  
ATOM    136  O   HIS A  20       7.285  11.283  -3.177  1.00  0.00           O  
ATOM    137  CB  HIS A  20       6.148   9.723  -0.530  1.00  0.00           C  
ATOM    138  CEN HIS A  20       6.175   9.944   0.877  1.00  0.00           X  
ATOM    139  H   HIS A  20       3.907   9.057  -1.487  1.00  0.00           H  
ATOM    140  N   LYS A  21       6.644   9.186  -3.632  1.00  0.00           N  
ATOM    141  CA  LYS A  21       7.570   9.022  -4.759  1.00  0.00           C  
ATOM    142  C   LYS A  21       7.139   9.791  -6.008  1.00  0.00           C  
ATOM    143  O   LYS A  21       7.991  10.325  -6.711  1.00  0.00           O  
ATOM    144  CB  LYS A  21       7.723   7.539  -5.099  1.00  0.00           C  
ATOM    145  CEN LYS A  21       8.879   5.770  -5.002  1.00  0.00           X  
ATOM    146  H   LYS A  21       6.096   8.398  -3.318  1.00  0.00           H  
ATOM    147  N   ASN A  22       5.851   9.785  -6.333  1.00  0.00           N  
ATOM    148  CA  ASN A  22       5.360  10.237  -7.639  1.00  0.00           C  
ATOM    149  C   ASN A  22       4.849  11.682  -7.619  1.00  0.00           C  
ATOM    150  O   ASN A  22       4.686  12.295  -8.678  1.00  0.00           O  
ATOM    151  CB  ASN A  22       4.272   9.315  -8.157  1.00  0.00           C  
ATOM    152  CEN ASN A  22       4.193   8.459  -8.759  1.00  0.00           X  
ATOM    153  H   ASN A  22       5.189   9.439  -5.655  1.00  0.00           H  
ATOM    154  N   TRP A  23       4.604  12.246  -6.440  1.00  0.00           N  
ATOM    155  CA  TRP A  23       4.093  13.597  -6.303  1.00  0.00           C  
ATOM    156  C   TRP A  23       5.184  14.645  -6.535  1.00  0.00           C  
ATOM    157  O   TRP A  23       5.847  15.132  -5.622  1.00  0.00           O  
ATOM    158  CB  TRP A  23       3.470  13.784  -4.918  1.00  0.00           C  
ATOM    159  CEN TRP A  23       1.947  14.123  -4.118  1.00  0.00           X  
ATOM    160  H   TRP A  23       4.675  11.692  -5.598  1.00  0.00           H  
ATOM    161  N   HIS A  24       5.367  15.016  -7.800  1.00  0.00           N  
ATOM    162  CA  HIS A  24       6.372  15.992  -8.232  1.00  0.00           C  
ATOM    163  C   HIS A  24       5.831  17.438  -8.340  1.00  0.00           C  
ATOM    164  O   HIS A  24       6.593  18.342  -8.682  1.00  0.00           O  
ATOM    165  CB  HIS A  24       6.963  15.563  -9.579  1.00  0.00           C  
ATOM    166  CEN HIS A  24       8.082  14.826 -10.063  1.00  0.00           X  
ATOM    167  H   HIS A  24       4.799  14.556  -8.500  1.00  0.00           H  
ATOM    168  N   GLY A  25       4.539  17.684  -8.080  1.00  0.00           N  
ATOM    169  CA  GLY A  25       3.913  19.000  -8.267  1.00  0.00           C  
ATOM    170  C   GLY A  25       3.505  19.706  -6.976  1.00  0.00           C  
ATOM    171  O   GLY A  25       2.448  19.421  -6.446  1.00  0.00           O  
ATOM    172  CEN GLY A  25       3.913  19.000  -8.267  1.00  0.00           X  
ATOM    173  H   GLY A  25       3.938  16.914  -7.819  1.00  0.00           H  
ATOM    174  N   GLY A  26       4.292  20.687  -6.522  1.00  0.00           N  
ATOM    175  CA  GLY A  26       3.958  21.543  -5.369  1.00  0.00           C  
ATOM    176  C   GLY A  26       4.433  20.969  -4.034  1.00  0.00           C  
ATOM    177  O   GLY A  26       3.885  19.989  -3.541  1.00  0.00           O  
ATOM    178  CEN GLY A  26       3.958  21.544  -5.369  1.00  0.00           X  
ATOM    179  H   GLY A  26       5.132  20.893  -7.045  1.00  0.00           H  
ATOM    180  N   LYS A  27       5.475  21.567  -3.455  1.00  0.00           N  
ATOM    181  CA  LYS A  27       5.965  21.224  -2.107  1.00  0.00           C  
ATOM    182  C   LYS A  27       4.920  21.421  -1.007  1.00  0.00           C  
ATOM    183  O   LYS A  27       4.754  20.512  -0.205  1.00  0.00           O  
ATOM    184  CB  LYS A  27       7.210  22.049  -1.778  1.00  0.00           C  
ATOM    185  CEN LYS A  27       9.314  22.153  -1.587  1.00  0.00           X  
ATOM    186  H   LYS A  27       5.914  22.337  -3.936  1.00  0.00           H  
ATOM    187  N   ASP A  28       4.246  22.571  -0.973  1.00  0.00           N  
ATOM    188  CA  ASP A  28       3.170  22.832  -0.008  1.00  0.00           C  
ATOM    189  C   ASP A  28       2.034  21.805  -0.101  1.00  0.00           C  
ATOM    190  O   ASP A  28       1.777  21.104   0.869  1.00  0.00           O  
ATOM    191  CB  ASP A  28       2.610  24.242  -0.211  1.00  0.00           C  
ATOM    192  CEN ASP A  28       2.704  25.185   0.162  1.00  0.00           X  
ATOM    193  H   ASP A  28       4.610  23.374  -1.468  1.00  0.00           H  
ATOM    194  N   ASN A  29       1.441  21.603  -1.281  1.00  0.00           N  
ATOM    195  CA  ASN A  29       0.300  20.682  -1.418  1.00  0.00           C  
ATOM    196  C   ASN A  29       0.589  19.274  -0.880  1.00  0.00           C  
ATOM    197  O   ASN A  29      -0.290  18.623  -0.322  1.00  0.00           O  
ATOM    198  CB  ASN A  29      -0.153  20.593  -2.863  1.00  0.00           C  
ATOM    199  CEN ASN A  29      -0.842  21.066  -3.498  1.00  0.00           X  
ATOM    200  H   ASN A  29       1.615  22.265  -2.021  1.00  0.00           H  
ATOM    201  N   LEU A  30       1.817  18.783  -1.067  1.00  0.00           N  
ATOM    202  CA  LEU A  30       2.176  17.433  -0.652  1.00  0.00           C  
ATOM    203  C   LEU A  30       2.334  17.340   0.864  1.00  0.00           C  
ATOM    204  O   LEU A  30       2.156  16.263   1.408  1.00  0.00           O  
ATOM    205  CB  LEU A  30       3.468  16.994  -1.352  1.00  0.00           C  
ATOM    206  CEN LEU A  30       3.747  16.042  -2.531  1.00  0.00           X  
ATOM    207  H   LEU A  30       2.543  19.417  -1.374  1.00  0.00           H  
ATOM    208  N   HIS A  31       2.676  18.444   1.529  1.00  0.00           N  
ATOM    209  CA  HIS A  31       2.777  18.484   2.981  1.00  0.00           C  
ATOM    210  C   HIS A  31       1.443  18.093   3.629  1.00  0.00           C  
ATOM    211  O   HIS A  31       1.428  17.225   4.491  1.00  0.00           O  
ATOM    212  CB  HIS A  31       3.210  19.875   3.455  1.00  0.00           C  
ATOM    213  CEN HIS A  31       4.412  20.549   3.814  1.00  0.00           X  
ATOM    214  H   HIS A  31       2.760  19.319   1.030  1.00  0.00           H  
ATOM    215  N   ASP A  32       0.331  18.668   3.163  1.00  0.00           N  
ATOM    216  CA  ASP A  32      -0.997  18.363   3.710  1.00  0.00           C  
ATOM    217  C   ASP A  32      -1.358  16.882   3.525  1.00  0.00           C  
ATOM    218  O   ASP A  32      -1.696  16.201   4.489  1.00  0.00           O  
ATOM    219  CB  ASP A  32      -2.060  19.247   3.053  1.00  0.00           C  
ATOM    220  CEN ASP A  32      -2.577  20.108   3.221  1.00  0.00           X  
ATOM    221  H   ASP A  32       0.400  19.377   2.451  1.00  0.00           H  
ATOM    222  N   VAL A  33      -1.186  16.349   2.312  1.00  0.00           N  
ATOM    223  CA  VAL A  33      -1.472  14.940   1.998  1.00  0.00           C  
ATOM    224  C   VAL A  33      -0.601  13.980   2.817  1.00  0.00           C  
ATOM    225  O   VAL A  33      -1.069  12.917   3.210  1.00  0.00           O  
ATOM    226  CB  VAL A  33      -1.262  14.645   0.501  1.00  0.00           C  
ATOM    227  CEN VAL A  33      -1.591  14.504  -0.088  1.00  0.00           X  
ATOM    228  H   VAL A  33      -0.878  16.963   1.570  1.00  0.00           H  
ATOM    229  N   ASP A  34       0.663  14.336   3.057  1.00  0.00           N  
ATOM    230  CA  ASP A  34       1.608  13.533   3.839  1.00  0.00           C  
ATOM    231  C   ASP A  34       1.144  13.443   5.295  1.00  0.00           C  
ATOM    232  O   ASP A  34       1.085  12.346   5.840  1.00  0.00           O  
ATOM    233  CB  ASP A  34       3.017  14.127   3.766  1.00  0.00           C  
ATOM    234  CEN ASP A  34       3.895  14.003   3.264  1.00  0.00           X  
ATOM    235  H   ASP A  34       0.989  15.226   2.712  1.00  0.00           H  
ATOM    236  N   ASN A  35       0.705  14.556   5.888  1.00  0.00           N  
ATOM    237  CA  ASN A  35       0.171  14.581   7.250  1.00  0.00           C  
ATOM    238  C   ASN A  35      -1.086  13.715   7.386  1.00  0.00           C  
ATOM    239  O   ASN A  35      -1.195  12.951   8.342  1.00  0.00           O  
ATOM    240  CB  ASN A  35      -0.123  16.001   7.699  1.00  0.00           C  
ATOM    241  CEN ASN A  35       0.367  16.778   8.206  1.00  0.00           X  
ATOM    242  H   ASN A  35       0.752  15.430   5.381  1.00  0.00           H  
ATOM    243  N   HIS A  36      -2.023  13.786   6.438  1.00  0.00           N  
ATOM    244  CA  HIS A  36      -3.222  12.953   6.489  1.00  0.00           C  
ATOM    245  C   HIS A  36      -2.889  11.456   6.395  1.00  0.00           C  
ATOM    246  O   HIS A  36      -3.384  10.664   7.190  1.00  0.00           O  
ATOM    247  CB  HIS A  36      -4.189  13.344   5.367  1.00  0.00           C  
ATOM    248  CEN HIS A  36      -5.324  14.187   5.187  1.00  0.00           X  
ATOM    249  H   HIS A  36      -1.919  14.448   5.683  1.00  0.00           H  
ATOM    250  N   LEU A  37      -2.017  11.046   5.467  1.00  0.00           N  
ATOM    251  CA  LEU A  37      -1.592   9.645   5.357  1.00  0.00           C  
ATOM    252  C   LEU A  37      -0.962   9.122   6.648  1.00  0.00           C  
ATOM    253  O   LEU A  37      -1.294   8.013   7.069  1.00  0.00           O  
ATOM    254  CB  LEU A  37      -0.606   9.487   4.193  1.00  0.00           C  
ATOM    255  CEN LEU A  37      -0.752   8.918   2.769  1.00  0.00           X  
ATOM    256  H   LEU A  37      -1.610  11.730   4.849  1.00  0.00           H  
ATOM    257  N   GLN A  38      -0.085   9.899   7.289  1.00  0.00           N  
ATOM    258  CA  GLN A  38       0.544   9.504   8.547  1.00  0.00           C  
ATOM    259  C   GLN A  38      -0.508   9.265   9.633  1.00  0.00           C  
ATOM    260  O   GLN A  38      -0.442   8.226  10.282  1.00  0.00           O  
ATOM    261  CB  GLN A  38       1.535  10.576   9.010  1.00  0.00           C  
ATOM    262  CEN GLN A  38       3.224  11.012   9.080  1.00  0.00           X  
ATOM    263  H   GLN A  38       0.104  10.821   6.925  1.00  0.00           H  
ATOM    264  N   ASN A  39      -1.509  10.141   9.763  1.00  0.00           N  
ATOM    265  CA  ASN A  39      -2.603   9.959  10.727  1.00  0.00           C  
ATOM    266  C   ASN A  39      -3.383   8.665  10.454  1.00  0.00           C  
ATOM    267  O   ASN A  39      -3.659   7.905  11.378  1.00  0.00           O  
ATOM    268  CB  ASN A  39      -3.546  11.148  10.724  1.00  0.00           C  
ATOM    269  CEN ASN A  39      -3.662  12.055  11.240  1.00  0.00           X  
ATOM    270  H   ASN A  39      -1.476  11.002   9.238  1.00  0.00           H  
ATOM    271  N   VAL A  40      -3.641   8.345   9.180  1.00  0.00           N  
ATOM    272  CA  VAL A  40      -4.349   7.114   8.797  1.00  0.00           C  
ATOM    273  C   VAL A  40      -3.555   5.862   9.196  1.00  0.00           C  
ATOM    274  O   VAL A  40      -4.129   4.897   9.698  1.00  0.00           O  
ATOM    275  CB  VAL A  40      -4.625   7.070   7.282  1.00  0.00           C  
ATOM    276  CEN VAL A  40      -5.123   7.113   6.808  1.00  0.00           X  
ATOM    277  H   VAL A  40      -3.414   9.024   8.470  1.00  0.00           H  
ATOM    278  N   ILE A  41      -2.232   5.856   9.000  1.00  0.00           N  
ATOM    279  CA  ILE A  41      -1.359   4.742   9.399  1.00  0.00           C  
ATOM    280  C   ILE A  41      -1.402   4.516  10.916  1.00  0.00           C  
ATOM    281  O   ILE A  41      -1.537   3.373  11.358  1.00  0.00           O  
ATOM    282  CB  ILE A  41       0.099   4.986   8.969  1.00  0.00           C  
ATOM    283  CEN ILE A  41       0.819   4.883   8.156  1.00  0.00           X  
ATOM    284  H   ILE A  41      -1.810   6.694   8.622  1.00  0.00           H  
ATOM    285  N   GLU A  42      -1.288   5.582  11.709  1.00  0.00           N  
ATOM    286  CA  GLU A  42      -1.340   5.517  13.168  1.00  0.00           C  
ATOM    287  C   GLU A  42      -2.644   4.883  13.652  1.00  0.00           C  
ATOM    288  O   GLU A  42      -2.601   3.976  14.485  1.00  0.00           O  
ATOM    289  CB  GLU A  42      -1.181   6.915  13.769  1.00  0.00           C  
ATOM    290  CEN GLU A  42      -0.204   8.107  14.496  1.00  0.00           X  
ATOM    291  H   GLU A  42      -1.215   6.498  11.286  1.00  0.00           H  
ATOM    292  N   ASP A  43      -3.782   5.264  13.078  1.00  0.00           N  
ATOM    293  CA  ASP A  43      -5.077   4.697  13.433  1.00  0.00           C  
ATOM    294  C   ASP A  43      -5.180   3.220  13.036  1.00  0.00           C  
ATOM    295  O   ASP A  43      -5.673   2.396  13.818  1.00  0.00           O  
ATOM    296  CB  ASP A  43      -6.203   5.497  12.774  1.00  0.00           C  
ATOM    297  CEN ASP A  43      -6.863   6.244  12.986  1.00  0.00           X  
ATOM    298  H   ASP A  43      -3.770   6.067  12.463  1.00  0.00           H  
ATOM    299  N   ILE A  44      -4.677   2.836  11.856  1.00  0.00           N  
ATOM    300  CA  ILE A  44      -4.741   1.444  11.377  1.00  0.00           C  
ATOM    301  C   ILE A  44      -3.952   0.543  12.325  1.00  0.00           C  
ATOM    302  O   ILE A  44      -4.367  -0.581  12.627  1.00  0.00           O  
ATOM    303  CB  ILE A  44      -4.185   1.294   9.949  1.00  0.00           C  
ATOM    304  CEN ILE A  44      -4.427   1.346   8.887  1.00  0.00           X  
ATOM    305  H   ILE A  44      -4.275   3.551  11.266  1.00  0.00           H  
ATOM    306  N   HIS A  45      -2.818   1.035  12.811  1.00  0.00           N  
ATOM    307  CA  HIS A  45      -1.998   0.332  13.778  1.00  0.00           C  
ATOM    308  C   HIS A  45      -2.716   0.162  15.128  1.00  0.00           C  
ATOM    309  O   HIS A  45      -2.862  -0.972  15.589  1.00  0.00           O  
ATOM    310  CB  HIS A  45      -0.669   1.068  13.977  1.00  0.00           C  
ATOM    311  CEN HIS A  45       0.661   1.018  13.467  1.00  0.00           X  
ATOM    312  H   HIS A  45      -2.540   1.966  12.528  1.00  0.00           H  
ATOM    313  N   ASP A  46      -3.254   1.230  15.724  1.00  0.00           N  
ATOM    314  CA  ASP A  46      -3.939   1.187  17.024  1.00  0.00           C  
ATOM    315  C   ASP A  46      -5.097   0.176  17.026  1.00  0.00           C  
ATOM    316  O   ASP A  46      -5.240  -0.635  17.951  1.00  0.00           O  
ATOM    317  CB  ASP A  46      -4.459   2.578  17.397  1.00  0.00           C  
ATOM    318  CEN ASP A  46      -4.199   3.389  17.957  1.00  0.00           X  
ATOM    319  H   ASP A  46      -3.193   2.122  15.256  1.00  0.00           H  
ATOM    320  N   PHE A  47      -5.882   0.140  15.947  1.00  0.00           N  
ATOM    321  CA  PHE A  47      -7.001  -0.788  15.800  1.00  0.00           C  
ATOM    322  C   PHE A  47      -6.548  -2.243  15.980  1.00  0.00           C  
ATOM    323  O   PHE A  47      -7.014  -2.930  16.895  1.00  0.00           O  
ATOM    324  CB  PHE A  47      -7.664  -0.607  14.433  1.00  0.00           C  
ATOM    325  CEN PHE A  47      -8.923   0.138  13.811  1.00  0.00           X  
ATOM    326  H   PHE A  47      -5.700   0.805  15.207  1.00  0.00           H  
ATOM    327  N   MET A  48      -5.586  -2.707  15.177  1.00  0.00           N  
ATOM    328  CA  MET A  48      -5.222  -4.125  15.098  1.00  0.00           C  
ATOM    329  C   MET A  48      -4.648  -4.673  16.403  1.00  0.00           C  
ATOM    330  O   MET A  48      -4.810  -5.861  16.694  1.00  0.00           O  
ATOM    331  CB  MET A  48      -4.219  -4.337  13.966  1.00  0.00           C  
ATOM    332  CEN MET A  48      -4.056  -5.021  12.358  1.00  0.00           X  
ATOM    333  H   MET A  48      -5.071  -2.035  14.624  1.00  0.00           H  
ATOM    334  N   GLN A  49      -3.995  -3.840  17.212  1.00  0.00           N  
ATOM    335  CA  GLN A  49      -3.109  -4.316  18.281  1.00  0.00           C  
ATOM    336  C   GLN A  49      -3.839  -4.583  19.607  1.00  0.00           C  
ATOM    337  O   GLN A  49      -3.252  -5.133  20.540  1.00  0.00           O  
ATOM    338  CB  GLN A  49      -1.991  -3.298  18.518  1.00  0.00           C  
ATOM    339  CEN GLN A  49      -0.322  -2.917  18.176  1.00  0.00           X  
ATOM    340  H   GLN A  49      -4.103  -2.846  17.081  1.00  0.00           H  
ATOM    341  N   GLY A  50      -5.138  -4.271  19.686  1.00  0.00           N  
ATOM    342  CA  GLY A  50      -5.930  -4.328  20.910  1.00  0.00           C  
ATOM    343  C   GLY A  50      -6.142  -2.962  21.558  1.00  0.00           C  
ATOM    344  O   GLY A  50      -6.671  -2.896  22.666  1.00  0.00           O  
ATOM    345  CEN GLY A  50      -5.930  -4.328  20.911  1.00  0.00           X  
ATOM    346  H   GLY A  50      -5.590  -3.925  18.854  1.00  0.00           H  
ATOM    347  N   GLY A  51      -5.744  -1.877  20.884  1.00  0.00           N  
ATOM    348  CA  GLY A  51      -5.839  -0.508  21.389  1.00  0.00           C  
ATOM    349  C   GLY A  51      -7.060   0.277  20.896  1.00  0.00           C  
ATOM    350  O   GLY A  51      -7.345   1.352  21.434  1.00  0.00           O  
ATOM    351  CEN GLY A  51      -5.839  -0.507  21.390  1.00  0.00           X  
ATOM    352  H   GLY A  51      -5.324  -1.990  19.974  1.00  0.00           H  
ATOM    353  N   GLY A  52      -7.803  -0.207  19.893  1.00  0.00           N  
ATOM    354  CA  GLY A  52      -8.902   0.554  19.293  1.00  0.00           C  
ATOM    355  C   GLY A  52     -10.311   0.032  19.551  1.00  0.00           C  
ATOM    356  O   GLY A  52     -10.646  -1.122  19.294  1.00  0.00           O  
ATOM    357  CEN GLY A  52      -8.902   0.554  19.292  1.00  0.00           X  
ATOM    358  H   GLY A  52      -7.495  -1.053  19.434  1.00  0.00           H  
ATOM    359  N   SER A  53     -11.168   0.935  20.031  1.00  0.00           N  
ATOM    360  CA  SER A  53     -12.580   0.673  20.301  1.00  0.00           C  
ATOM    361  C   SER A  53     -13.445   1.266  19.184  1.00  0.00           C  
ATOM    362  O   SER A  53     -12.917   1.826  18.223  1.00  0.00           O  
ATOM    363  CB  SER A  53     -12.975   1.246  21.649  1.00  0.00           C  
ATOM    364  CEN SER A  53     -12.985   1.586  22.073  1.00  0.00           X  
ATOM    365  H   SER A  53     -10.903   1.908  19.968  1.00  0.00           H  
ATOM    366  N   GLY A  54     -14.777   1.214  19.307  1.00  0.00           N  
ATOM    367  CA  GLY A  54     -15.692   1.780  18.299  1.00  0.00           C  
ATOM    368  C   GLY A  54     -15.373   3.228  17.884  1.00  0.00           C  
ATOM    369  O   GLY A  54     -15.465   3.559  16.710  1.00  0.00           O  
ATOM    370  CEN GLY A  54     -15.692   1.780  18.299  1.00  0.00           X  
ATOM    371  H   GLY A  54     -15.180   0.715  20.089  1.00  0.00           H  
ATOM    372  N   GLY A  55     -14.924   4.078  18.822  1.00  0.00           N  
ATOM    373  CA  GLY A  55     -14.511   5.452  18.535  1.00  0.00           C  
ATOM    374  C   GLY A  55     -13.290   5.550  17.614  1.00  0.00           C  
ATOM    375  O   GLY A  55     -13.235   6.471  16.807  1.00  0.00           O  
ATOM    376  CEN GLY A  55     -14.510   5.452  18.535  1.00  0.00           X  
ATOM    377  H   GLY A  55     -14.731   3.711  19.742  1.00  0.00           H  
ATOM    378  N   LYS A  56     -12.364   4.575  17.657  1.00  0.00           N  
ATOM    379  CA  LYS A  56     -11.243   4.513  16.701  1.00  0.00           C  
ATOM    380  C   LYS A  56     -11.748   4.301  15.278  1.00  0.00           C  
ATOM    381  O   LYS A  56     -11.290   4.972  14.370  1.00  0.00           O  
ATOM    382  CB  LYS A  56     -10.268   3.396  17.079  1.00  0.00           C  
ATOM    383  CEN LYS A  56      -8.411   2.820  17.911  1.00  0.00           X  
ATOM    384  H   LYS A  56     -12.511   3.787  18.273  1.00  0.00           H  
ATOM    385  N   LEU A  57     -12.742   3.429  15.079  1.00  0.00           N  
ATOM    386  CA  LEU A  57     -13.355   3.246  13.759  1.00  0.00           C  
ATOM    387  C   LEU A  57     -14.102   4.489  13.274  1.00  0.00           C  
ATOM    388  O   LEU A  57     -13.896   4.910  12.141  1.00  0.00           O  
ATOM    389  CB  LEU A  57     -14.308   2.044  13.792  1.00  0.00           C  
ATOM    390  CEN LEU A  57     -14.187   0.600  13.269  1.00  0.00           X  
ATOM    391  H   LEU A  57     -13.091   2.905  15.870  1.00  0.00           H  
ATOM    392  N   GLN A  58     -14.930   5.100  14.121  1.00  0.00           N  
ATOM    393  CA  GLN A  58     -15.659   6.313  13.738  1.00  0.00           C  
ATOM    394  C   GLN A  58     -14.724   7.456  13.335  1.00  0.00           C  
ATOM    395  O   GLN A  58     -15.014   8.159  12.369  1.00  0.00           O  
ATOM    396  CB  GLN A  58     -16.557   6.774  14.890  1.00  0.00           C  
ATOM    397  CEN GLN A  58     -18.191   6.773  15.504  1.00  0.00           X  
ATOM    398  H   GLN A  58     -15.014   4.751  15.065  1.00  0.00           H  
ATOM    399  N   GLU A  59     -13.618   7.641  14.055  1.00  0.00           N  
ATOM    400  CA  GLU A  59     -12.609   8.648  13.728  1.00  0.00           C  
ATOM    401  C   GLU A  59     -11.900   8.306  12.413  1.00  0.00           C  
ATOM    402  O   GLU A  59     -11.802   9.171  11.546  1.00  0.00           O  
ATOM    403  CB  GLU A  59     -11.588   8.773  14.862  1.00  0.00           C  
ATOM    404  CEN GLU A  59     -11.012   9.580  16.247  1.00  0.00           X  
ATOM    405  H   GLU A  59     -13.432   7.033  14.844  1.00  0.00           H  
ATOM    406  N   MET A  60     -11.584   7.028  12.188  1.00  0.00           N  
ATOM    407  CA  MET A  60     -10.908   6.548  10.978  1.00  0.00           C  
ATOM    408  C   MET A  60     -11.718   6.812   9.704  1.00  0.00           C  
ATOM    409  O   MET A  60     -11.161   7.177   8.676  1.00  0.00           O  
ATOM    410  CB  MET A  60     -10.615   5.055  11.106  1.00  0.00           C  
ATOM    411  CEN MET A  60      -9.310   3.904  11.330  1.00  0.00           X  
ATOM    412  H   MET A  60     -11.740   6.364  12.934  1.00  0.00           H  
ATOM    413  N   MET A  61     -13.047   6.668   9.767  1.00  0.00           N  
ATOM    414  CA  MET A  61     -13.922   6.976   8.631  1.00  0.00           C  
ATOM    415  C   MET A  61     -13.805   8.446   8.217  1.00  0.00           C  
ATOM    416  O   MET A  61     -13.586   8.742   7.046  1.00  0.00           O  
ATOM    417  CB  MET A  61     -15.372   6.640   8.978  1.00  0.00           C  
ATOM    418  CEN MET A  61     -16.664   5.509   8.621  1.00  0.00           X  
ATOM    419  H   MET A  61     -13.454   6.334  10.629  1.00  0.00           H  
ATOM    420  N   LYS A  62     -13.933   9.384   9.158  1.00  0.00           N  
ATOM    421  CA  LYS A  62     -13.819  10.812   8.869  1.00  0.00           C  
ATOM    422  C   LYS A  62     -12.456  11.170   8.277  1.00  0.00           C  
ATOM    423  O   LYS A  62     -12.420  11.901   7.292  1.00  0.00           O  
ATOM    424  CB  LYS A  62     -14.068  11.630  10.137  1.00  0.00           C  
ATOM    425  CEN LYS A  62     -15.367  12.849  11.278  1.00  0.00           X  
ATOM    426  H   LYS A  62     -14.036   9.087  10.119  1.00  0.00           H  
ATOM    427  N   GLU A  63     -11.366  10.657   8.840  1.00  0.00           N  
ATOM    428  CA  GLU A  63     -10.008  10.925   8.344  1.00  0.00           C  
ATOM    429  C   GLU A  63      -9.851  10.446   6.903  1.00  0.00           C  
ATOM    430  O   GLU A  63      -9.347  11.166   6.043  1.00  0.00           O  
ATOM    431  CB  GLU A  63      -8.963  10.253   9.237  1.00  0.00           C  
ATOM    432  CEN GLU A  63      -7.816  10.345  10.494  1.00  0.00           X  
ATOM    433  H   GLU A  63     -11.462  10.044   9.637  1.00  0.00           H  
ATOM    434  N   PHE A  64     -10.406   9.279   6.593  1.00  0.00           N  
ATOM    435  CA  PHE A  64     -10.375   8.735   5.246  1.00  0.00           C  
ATOM    436  C   PHE A  64     -11.180   9.583   4.245  1.00  0.00           C  
ATOM    437  O   PHE A  64     -10.746   9.814   3.116  1.00  0.00           O  
ATOM    438  CB  PHE A  64     -10.901   7.298   5.259  1.00  0.00           C  
ATOM    439  CEN PHE A  64     -10.319   5.820   5.304  1.00  0.00           X  
ATOM    440  H   PHE A  64     -10.777   8.706   7.338  1.00  0.00           H  
ATOM    441  N   GLN A  65     -12.322  10.137   4.671  1.00  0.00           N  
ATOM    442  CA  GLN A  65     -13.132  11.018   3.827  1.00  0.00           C  
ATOM    443  C   GLN A  65     -12.403  12.327   3.493  1.00  0.00           C  
ATOM    444  O   GLN A  65     -12.440  12.776   2.349  1.00  0.00           O  
ATOM    445  CB  GLN A  65     -14.463  11.334   4.516  1.00  0.00           C  
ATOM    446  CEN GLN A  65     -16.158  10.925   4.584  1.00  0.00           X  
ATOM    447  H   GLN A  65     -12.629   9.945   5.612  1.00  0.00           H  
ATOM    448  N   GLN A  66     -11.709  12.927   4.461  1.00  0.00           N  
ATOM    449  CA  GLN A  66     -10.883  14.111   4.211  1.00  0.00           C  
ATOM    450  C   GLN A  66      -9.785  13.824   3.189  1.00  0.00           C  
ATOM    451  O   GLN A  66      -9.606  14.611   2.264  1.00  0.00           O  
ATOM    452  CB  GLN A  66     -10.252  14.607   5.516  1.00  0.00           C  
ATOM    453  CEN GLN A  66     -10.379  15.789   6.794  1.00  0.00           X  
ATOM    454  H   GLN A  66     -11.678  12.502   5.375  1.00  0.00           H  
ATOM    455  N   VAL A  67      -9.125  12.664   3.282  1.00  0.00           N  
ATOM    456  CA  VAL A  67      -8.066  12.276   2.338  1.00  0.00           C  
ATOM    457  C   VAL A  67      -8.617  12.132   0.928  1.00  0.00           C  
ATOM    458  O   VAL A  67      -8.054  12.686  -0.011  1.00  0.00           O  
ATOM    459  CB  VAL A  67      -7.391  10.953   2.747  1.00  0.00           C  
ATOM    460  CEN VAL A  67      -6.808  10.681   2.993  1.00  0.00           X  
ATOM    461  H   VAL A  67      -9.344  12.049   4.054  1.00  0.00           H  
ATOM    462  N   LEU A  68      -9.718  11.402   0.763  1.00  0.00           N  
ATOM    463  CA  LEU A  68     -10.400  11.300  -0.525  1.00  0.00           C  
ATOM    464  C   LEU A  68     -10.787  12.649  -1.101  1.00  0.00           C  
ATOM    465  O   LEU A  68     -10.481  12.930  -2.258  1.00  0.00           O  
ATOM    466  CB  LEU A  68     -11.648  10.419  -0.383  1.00  0.00           C  
ATOM    467  CEN LEU A  68     -11.952   8.964  -0.789  1.00  0.00           X  
ATOM    468  H   LEU A  68     -10.098  10.915   1.561  1.00  0.00           H  
ATOM    469  N   ASP A  69     -11.484  13.460  -0.313  1.00  0.00           N  
ATOM    470  CA  ASP A  69     -11.880  14.795  -0.728  1.00  0.00           C  
ATOM    471  C   ASP A  69     -10.657  15.590  -1.204  1.00  0.00           C  
ATOM    472  O   ASP A  69     -10.694  16.199  -2.275  1.00  0.00           O  
ATOM    473  CB  ASP A  69     -12.583  15.527   0.417  1.00  0.00           C  
ATOM    474  CEN ASP A  69     -13.521  15.742   0.752  1.00  0.00           X  
ATOM    475  H   ASP A  69     -11.771  13.132   0.601  1.00  0.00           H  
ATOM    476  N   GLU A  70      -9.538  15.530  -0.473  1.00  0.00           N  
ATOM    477  CA  GLU A  70      -8.287  16.200  -0.840  1.00  0.00           C  
ATOM    478  C   GLU A  70      -7.707  15.637  -2.138  1.00  0.00           C  
ATOM    479  O   GLU A  70      -7.307  16.403  -3.016  1.00  0.00           O  
ATOM    480  CB  GLU A  70      -7.261  16.071   0.289  1.00  0.00           C  
ATOM    481  CEN GLU A  70      -6.468  16.730   1.645  1.00  0.00           X  
ATOM    482  H   GLU A  70      -9.553  14.978   0.373  1.00  0.00           H  
ATOM    483  N   LEU A  71      -7.715  14.317  -2.308  1.00  0.00           N  
ATOM    484  CA  LEU A  71      -7.198  13.637  -3.490  1.00  0.00           C  
ATOM    485  C   LEU A  71      -7.986  14.005  -4.740  1.00  0.00           C  
ATOM    486  O   LEU A  71      -7.387  14.279  -5.776  1.00  0.00           O  
ATOM    487  CB  LEU A  71      -7.221  12.118  -3.277  1.00  0.00           C  
ATOM    488  CEN LEU A  71      -6.118  11.090  -2.961  1.00  0.00           X  
ATOM    489  H   LEU A  71      -8.102  13.757  -1.563  1.00  0.00           H  
ATOM    490  N   ASN A  72      -9.312  14.045  -4.653  1.00  0.00           N  
ATOM    491  CA  ASN A  72     -10.177  14.392  -5.772  1.00  0.00           C  
ATOM    492  C   ASN A  72      -9.839  15.784  -6.332  1.00  0.00           C  
ATOM    493  O   ASN A  72      -9.696  15.936  -7.547  1.00  0.00           O  
ATOM    494  CB  ASN A  72     -11.640  14.323  -5.373  1.00  0.00           C  
ATOM    495  CEN ASN A  72     -12.421  13.622  -5.384  1.00  0.00           X  
ATOM    496  H   ASN A  72      -9.734  13.807  -3.770  1.00  0.00           H  
ATOM    497  N   ASN A  73      -9.653  16.781  -5.463  1.00  0.00           N  
ATOM    498  CA  ASN A  73      -9.329  18.148  -5.875  1.00  0.00           C  
ATOM    499  C   ASN A  73      -7.902  18.264  -6.417  1.00  0.00           C  
ATOM    500  O   ASN A  73      -7.692  18.787  -7.514  1.00  0.00           O  
ATOM    501  CB  ASN A  73      -9.532  19.126  -4.733  1.00  0.00           C  
ATOM    502  CEN ASN A  73     -10.292  19.746  -4.359  1.00  0.00           X  
ATOM    503  H   ASN A  73      -9.726  16.580  -4.478  1.00  0.00           H  
ATOM    504  N   HIS A  74      -6.920  17.751  -5.683  1.00  0.00           N  
ATOM    505  CA  HIS A  74      -5.509  18.051  -5.893  1.00  0.00           C  
ATOM    506  C   HIS A  74      -4.955  17.469  -7.194  1.00  0.00           C  
ATOM    507  O   HIS A  74      -4.085  18.063  -7.834  1.00  0.00           O  
ATOM    508  CB  HIS A  74      -4.682  17.538  -4.709  1.00  0.00           C  
ATOM    509  CEN HIS A  74      -4.160  18.038  -3.481  1.00  0.00           X  
ATOM    510  H   HIS A  74      -7.170  17.212  -4.866  1.00  0.00           H  
ATOM    511  N   LEU A  75      -5.469  16.323  -7.622  1.00  0.00           N  
ATOM    512  CA  LEU A  75      -4.907  15.539  -8.705  1.00  0.00           C  
ATOM    513  C   LEU A  75      -5.323  16.024 -10.106  1.00  0.00           C  
ATOM    514  O   LEU A  75      -4.817  15.483 -11.088  1.00  0.00           O  
ATOM    515  CB  LEU A  75      -5.303  14.069  -8.519  1.00  0.00           C  
ATOM    516  CEN LEU A  75      -4.539  12.839  -7.993  1.00  0.00           X  
ATOM    517  H   LEU A  75      -6.234  15.923  -7.093  1.00  0.00           H  
ATOM    518  N   GLN A  76      -6.162  17.059 -10.263  1.00  0.00           N  
ATOM    519  CA  GLN A  76      -6.763  17.398 -11.571  1.00  0.00           C  
ATOM    520  C   GLN A  76      -5.723  17.566 -12.712  1.00  0.00           C  
ATOM    521  O   GLN A  76      -6.047  17.355 -13.878  1.00  0.00           O  
ATOM    522  CB  GLN A  76      -7.583  18.684 -11.443  1.00  0.00           C  
ATOM    523  CEN GLN A  76      -9.193  19.327 -11.245  1.00  0.00           X  
ATOM    524  H   GLN A  76      -6.430  17.591  -9.444  1.00  0.00           H  
ATOM    525  N   GLY A  77      -4.453  17.865 -12.398  1.00  0.00           N  
ATOM    526  CA  GLY A  77      -3.380  18.113 -13.375  1.00  0.00           C  
ATOM    527  C   GLY A  77      -2.555  16.896 -13.858  1.00  0.00           C  
ATOM    528  O   GLY A  77      -1.823  17.024 -14.833  1.00  0.00           O  
ATOM    529  CEN GLY A  77      -3.379  18.113 -13.376  1.00  0.00           X  
ATOM    530  H   GLY A  77      -4.209  17.852 -11.419  1.00  0.00           H  
ATOM    531  N   GLY A  78      -2.653  15.722 -13.225  1.00  0.00           N  
ATOM    532  CA  GLY A  78      -1.842  14.523 -13.505  1.00  0.00           C  
ATOM    533  C   GLY A  78      -2.655  13.252 -13.772  1.00  0.00           C  
ATOM    534  O   GLY A  78      -2.493  12.262 -13.068  1.00  0.00           O  
ATOM    535  CEN GLY A  78      -1.842  14.523 -13.505  1.00  0.00           X  
ATOM    536  H   GLY A  78      -3.243  15.691 -12.405  1.00  0.00           H  
ATOM    537  N   LYS A  79      -3.532  13.271 -14.785  1.00  0.00           N  
ATOM    538  CA  LYS A  79      -4.628  12.304 -15.013  1.00  0.00           C  
ATOM    539  C   LYS A  79      -4.266  10.812 -14.900  1.00  0.00           C  
ATOM    540  O   LYS A  79      -5.058  10.048 -14.358  1.00  0.00           O  
ATOM    541  CB  LYS A  79      -5.235  12.557 -16.394  1.00  0.00           C  
ATOM    542  CEN LYS A  79      -6.794  13.382 -17.562  1.00  0.00           X  
ATOM    543  H   LYS A  79      -3.561  14.140 -15.301  1.00  0.00           H  
ATOM    544  N   HIS A  80      -3.122  10.372 -15.426  1.00  0.00           N  
ATOM    545  CA  HIS A  80      -2.678   8.978 -15.271  1.00  0.00           C  
ATOM    546  C   HIS A  80      -2.466   8.579 -13.806  1.00  0.00           C  
ATOM    547  O   HIS A  80      -2.849   7.483 -13.406  1.00  0.00           O  
ATOM    548  CB  HIS A  80      -1.385   8.743 -16.058  1.00  0.00           C  
ATOM    549  CEN HIS A  80      -0.993   8.258 -17.339  1.00  0.00           X  
ATOM    550  H   HIS A  80      -2.521  11.036 -15.892  1.00  0.00           H  
ATOM    551  N   THR A  81      -1.922   9.489 -12.995  1.00  0.00           N  
ATOM    552  CA  THR A  81      -1.667   9.237 -11.572  1.00  0.00           C  
ATOM    553  C   THR A  81      -2.950   9.395 -10.765  1.00  0.00           C  
ATOM    554  O   THR A  81      -3.178   8.612  -9.851  1.00  0.00           O  
ATOM    555  CB  THR A  81      -0.593  10.184 -11.005  1.00  0.00           C  
ATOM    556  CEN THR A  81      -0.051  10.401 -10.999  1.00  0.00           X  
ATOM    557  H   THR A  81      -1.670  10.399 -13.351  1.00  0.00           H  
ATOM    558  N   VAL A  82      -3.823  10.334 -11.161  1.00  0.00           N  
ATOM    559  CA  VAL A  82      -5.112  10.577 -10.482  1.00  0.00           C  
ATOM    560  C   VAL A  82      -6.017   9.389 -10.609  1.00  0.00           C  
ATOM    561  O   VAL A  82      -6.687   9.047  -9.654  1.00  0.00           O  
ATOM    562  CB  VAL A  82      -5.843  11.810 -11.044  1.00  0.00           C  
ATOM    563  CEN VAL A  82      -6.034  12.456 -10.898  1.00  0.00           X  
ATOM    564  H   VAL A  82      -3.594  10.901 -11.966  1.00  0.00           H  
ATOM    565  N   HIS A  83      -6.040   8.770 -11.790  1.00  0.00           N  
ATOM    566  CA  HIS A  83      -6.924   7.646 -12.011  1.00  0.00           C  
ATOM    567  C   HIS A  83      -6.522   6.461 -11.137  1.00  0.00           C  
ATOM    568  O   HIS A  83      -7.381   5.850 -10.518  1.00  0.00           O  
ATOM    569  CB  HIS A  83      -6.922   7.242 -13.488  1.00  0.00           C  
ATOM    570  CEN HIS A  83      -7.694   7.492 -14.660  1.00  0.00           X  
ATOM    571  H   HIS A  83      -5.522   9.149 -12.569  1.00  0.00           H  
ATOM    572  N   HIS A  84      -5.224   6.165 -11.039  1.00  0.00           N  
ATOM    573  CA  HIS A  84      -4.755   5.072 -10.197  1.00  0.00           C  
ATOM    574  C   HIS A  84      -5.013   5.339  -8.708  1.00  0.00           C  
ATOM    575  O   HIS A  84      -5.509   4.464  -8.011  1.00  0.00           O  
ATOM    576  CB  HIS A  84      -3.261   4.825 -10.432  1.00  0.00           C  
ATOM    577  CEN HIS A  84      -2.436   3.977 -11.226  1.00  0.00           X  
ATOM    578  H   HIS A  84      -4.544   6.737 -11.523  1.00  0.00           H  
ATOM    579  N   ILE A  85      -4.768   6.570  -8.248  1.00  0.00           N  
ATOM    580  CA  ILE A  85      -4.958   6.955  -6.844  1.00  0.00           C  
ATOM    581  C   ILE A  85      -6.431   6.835  -6.431  1.00  0.00           C  
ATOM    582  O   ILE A  85      -6.731   6.281  -5.384  1.00  0.00           O  
ATOM    583  CB  ILE A  85      -4.477   8.394  -6.582  1.00  0.00           C  
ATOM    584  CEN ILE A  85      -3.615   9.016  -6.339  1.00  0.00           X  
ATOM    585  H   ILE A  85      -4.466   7.280  -8.901  1.00  0.00           H  
ATOM    586  N   GLU A  86      -7.361   7.287  -7.271  1.00  0.00           N  
ATOM    587  CA  GLU A  86      -8.794   7.320  -6.989  1.00  0.00           C  
ATOM    588  C   GLU A  86      -9.364   5.912  -6.755  1.00  0.00           C  
ATOM    589  O   GLU A  86     -10.121   5.721  -5.806  1.00  0.00           O  
ATOM    590  CB  GLU A  86      -9.542   8.005  -8.134  1.00  0.00           C  
ATOM    591  CEN GLU A  86     -10.280   9.392  -8.795  1.00  0.00           X  
ATOM    592  H   GLU A  86      -7.052   7.657  -8.157  1.00  0.00           H  
ATOM    593  N   GLN A  87      -9.020   4.928  -7.596  1.00  0.00           N  
ATOM    594  CA  GLN A  87      -9.492   3.546  -7.431  1.00  0.00           C  
ATOM    595  C   GLN A  87      -9.073   2.969  -6.079  1.00  0.00           C  
ATOM    596  O   GLN A  87      -9.921   2.400  -5.398  1.00  0.00           O  
ATOM    597  CB  GLN A  87      -8.953   2.657  -8.555  1.00  0.00           C  
ATOM    598  CEN GLN A  87      -9.348   1.897 -10.076  1.00  0.00           X  
ATOM    599  H   GLN A  87      -8.349   5.126  -8.326  1.00  0.00           H  
ATOM    600  N   ASN A  88      -7.821   3.181  -5.656  1.00  0.00           N  
ATOM    601  CA  ASN A  88      -7.320   2.658  -4.379  1.00  0.00           C  
ATOM    602  C   ASN A  88      -8.130   3.232  -3.207  1.00  0.00           C  
ATOM    603  O   ASN A  88      -8.580   2.516  -2.319  1.00  0.00           O  
ATOM    604  CB  ASN A  88      -5.842   2.952  -4.195  1.00  0.00           C  
ATOM    605  CEN ASN A  88      -4.923   2.481  -4.381  1.00  0.00           X  
ATOM    606  H   ASN A  88      -7.162   3.639  -6.268  1.00  0.00           H  
ATOM    607  N   ILE A  89      -8.403   4.535  -3.242  1.00  0.00           N  
ATOM    608  CA  ILE A  89      -9.123   5.210  -2.172  1.00  0.00           C  
ATOM    609  C   ILE A  89     -10.587   4.743  -2.058  1.00  0.00           C  
ATOM    610  O   ILE A  89     -11.099   4.597  -0.948  1.00  0.00           O  
ATOM    611  CB  ILE A  89      -9.096   6.736  -2.371  1.00  0.00           C  
ATOM    612  CEN ILE A  89      -8.522   7.648  -2.203  1.00  0.00           X  
ATOM    613  H   ILE A  89      -8.066   5.079  -4.022  1.00  0.00           H  
ATOM    614  N   LYS A  90     -11.289   4.491  -3.165  1.00  0.00           N  
ATOM    615  CA  LYS A  90     -12.653   3.933  -3.106  1.00  0.00           C  
ATOM    616  C   LYS A  90     -12.671   2.544  -2.474  1.00  0.00           C  
ATOM    617  O   LYS A  90     -13.532   2.283  -1.637  1.00  0.00           O  
ATOM    618  CB  LYS A  90     -13.269   3.872  -4.504  1.00  0.00           C  
ATOM    619  CEN LYS A  90     -14.615   4.676  -5.926  1.00  0.00           X  
ATOM    620  H   LYS A  90     -10.838   4.605  -4.062  1.00  0.00           H  
ATOM    621  N   GLU A  91     -11.727   1.684  -2.842  1.00  0.00           N  
ATOM    622  CA  GLU A  91     -11.638   0.320  -2.312  1.00  0.00           C  
ATOM    623  C   GLU A  91     -11.404   0.321  -0.796  1.00  0.00           C  
ATOM    624  O   GLU A  91     -12.119  -0.370  -0.071  1.00  0.00           O  
ATOM    625  CB  GLU A  91     -10.521  -0.454  -3.015  1.00  0.00           C  
ATOM    626  CEN GLU A  91     -10.016  -1.568  -4.202  1.00  0.00           X  
ATOM    627  H   GLU A  91     -11.018   1.983  -3.497  1.00  0.00           H  
ATOM    628  N   ILE A  92     -10.521   1.192  -0.294  1.00  0.00           N  
ATOM    629  CA  ILE A  92     -10.141   1.262   1.129  1.00  0.00           C  
ATOM    630  C   ILE A  92     -11.331   1.714   1.998  1.00  0.00           C  
ATOM    631  O   ILE A  92     -11.599   1.123   3.043  1.00  0.00           O  
ATOM    632  CB  ILE A  92      -8.959   2.223   1.352  1.00  0.00           C  
ATOM    633  CEN ILE A  92      -7.872   2.317   1.353  1.00  0.00           X  
ATOM    634  H   ILE A  92     -10.034   1.790  -0.947  1.00  0.00           H  
ATOM    635  N   PHE A  93     -12.105   2.710   1.555  1.00  0.00           N  
ATOM    636  CA  PHE A  93     -13.309   3.156   2.267  1.00  0.00           C  
ATOM    637  C   PHE A  93     -14.371   2.063   2.364  1.00  0.00           C  
ATOM    638  O   PHE A  93     -14.945   1.862   3.435  1.00  0.00           O  
ATOM    639  CB  PHE A  93     -13.900   4.389   1.581  1.00  0.00           C  
ATOM    640  CEN PHE A  93     -13.880   5.970   1.753  1.00  0.00           X  
ATOM    641  H   PHE A  93     -11.849   3.157   0.688  1.00  0.00           H  
ATOM    642  N   HIS A  94     -14.617   1.354   1.266  1.00  0.00           N  
ATOM    643  CA  HIS A  94     -15.595   0.273   1.233  1.00  0.00           C  
ATOM    644  C   HIS A  94     -15.260  -0.816   2.260  1.00  0.00           C  
ATOM    645  O   HIS A  94     -16.099  -1.180   3.083  1.00  0.00           O  
ATOM    646  CB  HIS A  94     -15.676  -0.334  -0.172  1.00  0.00           C  
ATOM    647  CEN HIS A  94     -16.467  -0.191  -1.348  1.00  0.00           X  
ATOM    648  H   HIS A  94     -14.094   1.555   0.427  1.00  0.00           H  
ATOM    649  N   HIS A  95     -14.012  -1.285   2.268  1.00  0.00           N  
ATOM    650  CA  HIS A  95     -13.558  -2.356   3.148  1.00  0.00           C  
ATOM    651  C   HIS A  95     -13.515  -1.928   4.626  1.00  0.00           C  
ATOM    652  O   HIS A  95     -13.917  -2.719   5.481  1.00  0.00           O  
ATOM    653  CB  HIS A  95     -12.175  -2.847   2.708  1.00  0.00           C  
ATOM    654  CEN HIS A  95     -11.622  -3.876   1.891  1.00  0.00           X  
ATOM    655  H   HIS A  95     -13.346  -0.893   1.616  1.00  0.00           H  
ATOM    656  N   LEU A  96     -13.095  -0.694   4.945  1.00  0.00           N  
ATOM    657  CA  LEU A  96     -13.106  -0.185   6.330  1.00  0.00           C  
ATOM    658  C   LEU A  96     -14.523  -0.095   6.884  1.00  0.00           C  
ATOM    659  O   LEU A  96     -14.753  -0.456   8.039  1.00  0.00           O  
ATOM    660  CB  LEU A  96     -12.428   1.189   6.399  1.00  0.00           C  
ATOM    661  CEN LEU A  96     -11.049   1.650   6.908  1.00  0.00           X  
ATOM    662  H   LEU A  96     -12.784  -0.085   4.204  1.00  0.00           H  
ATOM    663  N   GLU A  97     -15.482   0.348   6.077  1.00  0.00           N  
ATOM    664  CA  GLU A  97     -16.883   0.423   6.478  1.00  0.00           C  
ATOM    665  C   GLU A  97     -17.447  -0.974   6.791  1.00  0.00           C  
ATOM    666  O   GLU A  97     -18.097  -1.160   7.821  1.00  0.00           O  
ATOM    667  CB  GLU A  97     -17.713   1.098   5.384  1.00  0.00           C  
ATOM    668  CEN GLU A  97     -18.479   2.484   4.756  1.00  0.00           X  
ATOM    669  H   GLU A  97     -15.230   0.686   5.159  1.00  0.00           H  
ATOM    670  N   GLU A  98     -17.136  -1.976   5.964  1.00  0.00           N  
ATOM    671  CA  GLU A  98     -17.583  -3.359   6.165  1.00  0.00           C  
ATOM    672  C   GLU A  98     -17.061  -3.987   7.468  1.00  0.00           C  
ATOM    673  O   GLU A  98     -17.799  -4.717   8.135  1.00  0.00           O  
ATOM    674  CB  GLU A  98     -17.156  -4.220   4.974  1.00  0.00           C  
ATOM    675  CEN GLU A  98     -17.520  -4.966   3.485  1.00  0.00           X  
ATOM    676  H   GLU A  98     -16.563  -1.768   5.158  1.00  0.00           H  
ATOM    677  N   LEU A  99     -15.790  -3.760   7.808  1.00  0.00           N  
ATOM    678  CA  LEU A  99     -15.175  -4.264   9.038  1.00  0.00           C  
ATOM    679  C   LEU A  99     -15.834  -3.694  10.294  1.00  0.00           C  
ATOM    680  O   LEU A  99     -16.083  -4.450  11.224  1.00  0.00           O  
ATOM    681  CB  LEU A  99     -13.675  -3.946   9.040  1.00  0.00           C  
ATOM    682  CEN LEU A  99     -12.423  -4.806   8.783  1.00  0.00           X  
ATOM    683  H   LEU A  99     -15.235  -3.178   7.198  1.00  0.00           H  
ATOM    684  N   VAL A 100     -16.146  -2.394  10.310  1.00  0.00           N  
ATOM    685  CA  VAL A 100     -16.852  -1.727  11.418  1.00  0.00           C  
ATOM    686  C   VAL A 100     -18.256  -2.306  11.611  1.00  0.00           C  
ATOM    687  O   VAL A 100     -18.652  -2.597  12.737  1.00  0.00           O  
ATOM    688  CB  VAL A 100     -16.965  -0.208  11.187  1.00  0.00           C  
ATOM    689  CEN VAL A 100     -16.735   0.404  11.403  1.00  0.00           X  
ATOM    690  H   VAL A 100     -15.873  -1.841   9.511  1.00  0.00           H  
ATOM    691  N   HIS A 101     -19.026  -2.445  10.528  1.00  0.00           N  
ATOM    692  CA  HIS A 101     -20.367  -3.042  10.556  1.00  0.00           C  
ATOM    693  C   HIS A 101     -20.419  -4.496  11.072  1.00  0.00           C  
ATOM    694  O   HIS A 101     -21.353  -4.838  11.801  1.00  0.00           O  
ATOM    695  CB  HIS A 101     -20.983  -2.982   9.155  1.00  0.00           C  
ATOM    696  CEN HIS A 101     -21.832  -2.119   8.402  1.00  0.00           X  
ATOM    697  H   HIS A 101     -18.720  -2.013   9.668  1.00  0.00           H  
ATOM    698  N   ARG A 102     -19.453  -5.352  10.716  1.00  0.00           N  
ATOM    699  CA  ARG A 102     -19.415  -6.775  11.109  1.00  0.00           C  
ATOM    700  C   ARG A 102     -19.341  -6.957  12.620  1.00  0.00           C  
ATOM    701  O   ARG A 102     -20.023  -7.892  13.093  1.00  0.00           O  
ATOM    702  CB  ARG A 102     -18.290  -7.531  10.418  1.00  0.00           C  
ATOM    703  CEN ARG A 102     -17.085  -8.949   8.778  1.00  0.00           X  
ATOM    704  H   ARG A 102     -18.607  -4.967  10.322  1.00  0.00           H  
TER                                                                             
# All scores below are weighted scores, not raw scores.
#BEGIN_POSE_ENERGIES_TABLE ./minmover_pdb/pose_39.pdb
label vdw cenpack pair env cbeta hs_pair ss_pair sheet total
weights 1 0.5 1 1 0.25 1 1 1 NA
pose 0.0015 -9.26624 -11.0522 -21.6793 5.364 0 0 0 -36.6323
MET:NtermProteinFull_1 0 -0.15642 0.01006 0.6168 0.04262 0 0 0 0.51305
TYR_2 0 -0.03023 -0.02155 0.83566 0.06961 0 0 0 0.8535
GLY_3 0 0.05204 -0.05863 -0.0429 0.04425 0 0 0 -0.00524
LYS_4 0 -0.31561 -0.10748 -0.60186 0.03503 0 0 0 -0.98993
LEU_5 0 -0.45366 -0.33236 -0.30366 0.03107 0 0 0 -1.05862
ASN_6 0 -0.23736 0.09165 -0.36221 0.04311 0 0 0 -0.4648
ASP_7 0 -0.01315 -0.16465 -0.47618 0.06902 0 0 0 -0.58497
LEU_8 0 -0.39194 -0.54208 -0.39148 0.03149 0 0 0 -1.29402
LEU_9 0 -0.06797 -0.02542 -0.19483 0.04389 0 0 0 -0.24434
GLU_10 0 -0.06465 0.08291 -0.71584 0.06911 0 0 0 -0.62847
ASP_11 0 0.05007 0.04631 -0.31759 0.06943 0 0 0 -0.15177
LEU_12 0 -0.31124 -0.68812 -0.30366 0.03762 0 0 0 -1.2654
GLN_13 0 -0.03498 0.25906 -0.3291 0.06887 0 0 0 -0.03615
GLU_14 0 -0.01204 -0.16959 -0.82678 0.06894 0 0 0 -0.93947
VAL_15 0 -0.01874 -0.46321 -0.10438 0.04967 0 0 0 -0.53666
LEU_16 0 0.26348 -0.15148 0.08126 0.04496 0 0 0 0.23821
LYS_17 0 -0.05434 -0.00937 -0.8715 0.07025 0 0 0 -0.86496
ASN_18 0 0.18657 0.01232 -0.13901 0.06894 0 0 0 0.12882
LEU_19 0 -0.2314 -0.56448 -0.39148 0.03589 0 0 0 -1.15147
HIS_20 0 0.03318 0.017 -0.02241 0.0693 0 0 0 0.09707
LYS_21 0 -0.02444 0.00218 -1.10762 0.07072 0 0 0 -1.05916
ASN_22 0 -0.1547 0.01009 -0.24178 0.04304 0 0 0 -0.34335
TRP_23 0 0.10547 -0.10532 -0.18494 0.03614 0 0 0 -0.14864
HIS_24 0 -0.02555 -0.06085 0.21997 0.07203 0 0 0 0.20561
GLY_25 0 -0.01693 -0.07088 -0.0429 0.06956 0 0 0 -0.06116
GLY_26 0 -0.00676 -0.01419 0.0322 0.04456 0 0 0 0.05581
LYS_27 0 0 0 -1.04927 0.07203 0 0 0 -0.97725
ASP_28 0 -0.02703 0.00682 -0.61428 0.07025 0 0 0 -0.56424
ASN_29 0 -0.22114 -0.12105 -0.28327 0.04277 0 0 0 -0.58268
LEU_30 0 0.07031 -0.01184 0.24309 0.06928 0 0 0 0.37084
HIS_D_31 0 -0.03606 -0.10995 0.11054 0.0693 0 0 0 0.03383
ASP_32 0 -0.12278 -0.34342 -0.42964 0.069 0 0 0 -0.82684
VAL_33 0 -0.33786 -0.10242 -0.10438 0.03111 0 0 0 -0.51355
ASP_34 0 0.02175 -0.0757 -0.37876 0.06908 0 0 0 -0.36363
ASN_35 0 -0.08288 -0.04509 -0.36221 0.06878 0 0 0 -0.42139
HIS_D_36 0 -0.34322 -0.22767 -0.18746 0.0359 0 0 0 -0.72246
LEU_37 0 0.42932 -0.61715 -0.50394 0.04496 0 0 0 -0.64681
GLN_38 0 0.03704 0.0857 -0.49415 0.06893 0 0 0 -0.30249
ASN_39 0 -0.24796 -0.09115 -0.19403 0.06919 0 0 0 -0.46395
VAL_40 0 -0.32384 -0.38182 -0.19594 0.03251 0 0 0 -0.86909
ILE_41 0 -0.23376 -0.17119 0.72502 0.04332 0 0 0 0.3634
GLU_42 0 -0.10128 -0.21208 -0.71584 0.06878 0 0 0 -0.96041
ASP_43 0 -0.16855 0.2124 0.34071 0.04496 0 0 0 0.42951
ILE_44 0 0.12861 -0.52223 -0.41682 0.04324 0 0 0 -0.7672
HIS_D_45 0 -0.11666 0.16125 0.06501 0.06899 0 0 0 0.17859
ASP_46 0 -0.15973 -0.4966 -0.31759 0.03493 0 0 0 -0.93898
PHE_47 0 -0.43075 -0.45416 -0.44993 0.0358 0 0 0 -1.29904
MET_48 0 -0.50276 -0.06906 0.18716 0.03543 0 0 0 -0.34923
GLN_49 0 -0.05276 0.03316 -0.59803 0.06947 0 0 0 -0.54817
GLY_50 0 -0.04408 0.02732 -0.0429 0.04456 0 0 0 -0.0151
GLY_51 0 -0.0216 0.01894 0.35201 0.0317 0 0 0 0.38106
GLY_52 0 -0.03351 0.00018 -0.07814 0.03824 0 0 0 -0.07322
SER_53 0 -0.02434 0.00839 -0.22078 0.03681 0 0 0 -0.19991
GLY_54 0 0.01206 0.08203 -0.0429 0.03552 0 0 0 0.08671
GLY_55 0 -0.01978 -0.00786 -0.07965 0.03123 0 0 0 -0.07606
LYS_56 0 -0.35019 -0.73261 -0.2228 0.02982 0 0 0 -1.27578
LEU_57 0 0.38452 -0.31322 -0.06582 0.03558 0 0 0 0.04106
GLN_58 0 0.01931 0.0533 -0.59803 0.06939 0 0 0 -0.45603
GLU_59 0 -0.04828 -0.0918 -0.37543 0.06887 0 0 0 -0.44665
MET_60 0 -0.17724 -0.12191 -0.29185 0.0365 0 0 0 -0.5545
MET_61 0 -0.0723 0.00797 0.4784 0.04294 0 0 0 0.45701
LYS_62 0 -0.05199 -0.00683 -0.96458 0.06947 0 0 0 -0.95392
GLU_63 0 -0.45802 0.15634 -0.25924 0.03558 0 0 0 -0.52533
PHE_64 0 -0.40109 -0.40808 -0.07541 0.03251 0 0 0 -0.85207
GLN_65 0 -0.03979 0.03215 -0.55896 0.06893 0 0 0 -0.49767
GLN_66 0 -0.14042 -0.17398 -0.55896 0.06902 0 0 0 -0.80433
VAL_67 0 -0.13005 -0.61616 -0.27892 0.04202 0 0 0 -0.98312
LEU_68 0 -0.26858 -0.01151 0.75945 0.04398 0 0 0 0.52334
ASP_69 0 -0.0622 0.0874 -0.47618 0.06926 0 0 0 -0.38172
GLU_70 0 -0.41998 0.21595 -0.00141 0.03008 0 0 0 -0.17536
LEU_71 0 -0.14633 -0.27886 -0.39148 0.03332 0 0 0 -0.78335
ASN_72 0 -0.01034 -0.03057 -0.24178 0.06939 0 0 0 -0.21329
ASN_73 0 -0.07732 -0.05727 -0.40966 0.0693 0 0 0 -0.47495
HIS_74 0 -0.06154 -0.0903 -0.18746 0.03561 0 0 0 -0.30368
LEU_75 0.00075 0.00022 0.20752 -0.30366 0.0305 0 0 0 -0.06466
GLN_76 0 -0.03068 -0.02605 -0.59803 0.07134 0 0 0 -0.58341
GLY_77 0 -0.05371 -0.08165 0.16011 0.06952 0 0 0 0.09428
GLY_78 0 -0.06923 -0.13007 -0.07965 0.03548 0 0 0 -0.24348
LYS_79 0 0 0 -0.77863 0.07203 0 0 0 -0.7066
HIS_80 0 -0.02852 -0.01839 0.21997 0.07134 0 0 0 0.2444
THR_81 0 -0.1512 -0.09501 -0.18847 0.03377 0 0 0 -0.40092
VAL_82 0.00075 -0.02831 0.05279 0.33828 0.0349 0 0 0 0.39841
HIS_D_83 0 0 0 0.06501 0.06961 0 0 0 0.13462
HIS_D_84 0 0.03412 -0.05095 0.0215 0.06893 0 0 0 0.0736
ILE_85 0 -0.15997 -0.11939 -0.31819 0.03469 0 0 0 -0.56287
GLU_86 0 0.08518 0.41894 -0.37543 0.04271 0 0 0 0.17139
GLN_87 0 -0.04042 0.00402 -0.59803 0.06948 0 0 0 -0.56495
ASN_88 0 0.00916 -0.03984 -0.13901 0.0701 0 0 0 -0.09959
ILE_89 0 -0.09519 -0.47692 -0.31819 0.04458 0 0 0 -0.84572
LYS_90 0 0.05716 0.11646 -0.77863 0.06933 0 0 0 -0.53569
GLU_91 0 -0.0122 0.03076 -0.60186 0.06878 0 0 0 -0.51452
ILE_92 0 -0.32534 -0.45955 -0.06945 0.03517 0 0 0 -0.81917
PHE_93 0 -0.35424 -0.15495 0.83142 0.04365 0 0 0 0.36588
HIS_94 0 -0.11805 0.05964 0.20362 0.06893 0 0 0 0.21414
HIS_D_95 0 -0.15732 -0.32321 0.0215 0.04289 0 0 0 -0.41612
LEU_96 0 -0.04978 -0.80186 -0.45811 0.03721 0 0 0 -1.27254
GLU_97 0 -0.14752 0.10525 -0.4886 0.06902 0 0 0 -0.46185
GLU_98 0 -0.06893 -0.37609 -0.60186 0.06897 0 0 0 -0.97791
LEU_99 0 -0.35141 -0.38478 -0.06582 0.03021 0 0 0 -0.7718
VAL_100 0 0.39205 0.03481 0.21583 0.04303 0 0 0 0.68571
HIS_101 0 -0.05716 0.13567 0.20362 0.07025 0 0 0 0.35237
ARG:CtermProteinFull_102 0 -0.14864 0.14299 -0.55583 0.07081 0 0 0 -0.49068
#END_POSE_ENERGIES_TABLE ./minmover_pdb/pose_39.pdb
