# Supplementary material for: Selection of a promiscuous minimalist cAMP phosphodiesterase from a library of de novo designed proteins
Source: Nat Chem. 2024 May 3;16(7):1200–8. doi: 10.1038/s41557-024-01490-4 (PMC11230910; doi:10.1038/s41557-024-01490-4)
Supplement: Supplementary file 3 — MD input files, scripts and final structures derived from MD, AlphaFold2, EMSfold and MultiSFold. [file 41557_2024_1490_MOESM3_ESM.zip › Computational_Data/4_MultiSFold/s824/pose_4.pdb]

ATOM      1  N   MET A   1       0.626  -1.111   0.146  1.00  0.00           N  
ATOM      2  CA  MET A   1       1.928  -0.476  -0.009  1.00  0.00           C  
ATOM      3  C   MET A   1       1.949   0.975   0.449  1.00  0.00           C  
ATOM      4  O   MET A   1       2.967   1.436   0.966  1.00  0.00           O  
ATOM      5  CB  MET A   1       2.369  -0.562  -1.469  1.00  0.00           C  
ATOM      6  CEN MET A   1       3.510  -1.361  -2.536  1.00  0.00           X  
ATOM      7  H   MET A   1       0.149  -1.476  -0.654  1.00  0.00           H  
ATOM      8  N   TYR A   2       0.830   1.696   0.293  1.00  0.00           N  
ATOM      9  CA  TYR A   2       0.787   3.134   0.599  1.00  0.00           C  
ATOM     10  C   TYR A   2       1.244   3.497   2.009  1.00  0.00           C  
ATOM     11  O   TYR A   2       1.979   4.463   2.187  1.00  0.00           O  
ATOM     12  CB  TYR A   2      -0.632   3.664   0.382  1.00  0.00           C  
ATOM     13  CEN TYR A   2      -1.584   4.518  -0.815  1.00  0.00           X  
ATOM     14  H   TYR A   2      -0.003   1.287  -0.101  1.00  0.00           H  
ATOM     15  N   GLY A   3       0.810   2.733   3.016  1.00  0.00           N  
ATOM     16  CA  GLY A   3       1.230   3.009   4.385  1.00  0.00           C  
ATOM     17  C   GLY A   3       2.742   2.918   4.534  1.00  0.00           C  
ATOM     18  O   GLY A   3       3.367   3.791   5.140  1.00  0.00           O  
ATOM     19  CEN GLY A   3       1.230   3.009   4.385  1.00  0.00           X  
ATOM     20  H   GLY A   3       0.171   1.979   2.829  1.00  0.00           H  
ATOM     21  N   LYS A   4       3.329   1.860   3.976  1.00  0.00           N  
ATOM     22  CA  LYS A   4       4.769   1.661   4.054  1.00  0.00           C  
ATOM     23  C   LYS A   4       5.502   2.803   3.345  1.00  0.00           C  
ATOM     24  O   LYS A   4       6.524   3.272   3.840  1.00  0.00           O  
ATOM     25  CB  LYS A   4       5.160   0.314   3.444  1.00  0.00           C  
ATOM     26  CEN LYS A   4       5.764  -1.694   3.728  1.00  0.00           X  
ATOM     27  H   LYS A   4       2.760   1.184   3.491  1.00  0.00           H  
ATOM     28  N   LEU A   5       4.963   3.302   2.230  1.00  0.00           N  
ATOM     29  CA  LEU A   5       5.623   4.393   1.519  1.00  0.00           C  
ATOM     30  C   LEU A   5       5.604   5.684   2.319  1.00  0.00           C  
ATOM     31  O   LEU A   5       6.596   6.414   2.339  1.00  0.00           O  
ATOM     32  CB  LEU A   5       4.960   4.610   0.153  1.00  0.00           C  
ATOM     33  CEN LEU A   5       5.379   4.243  -1.283  1.00  0.00           X  
ATOM     34  H   LEU A   5       4.092   2.923   1.858  1.00  0.00           H  
ATOM     35  N   ASN A   6       4.499   5.955   3.017  1.00  0.00           N  
ATOM     36  CA  ASN A   6       4.409   7.166   3.810  1.00  0.00           C  
ATOM     37  C   ASN A   6       5.529   7.167   4.844  1.00  0.00           C  
ATOM     38  O   ASN A   6       6.154   8.205   5.080  1.00  0.00           O  
ATOM     39  CB  ASN A   6       3.054   7.307   4.479  1.00  0.00           C  
ATOM     40  CEN ASN A   6       2.129   7.762   4.283  1.00  0.00           X  
ATOM     41  H   ASN A   6       3.693   5.336   2.961  1.00  0.00           H  
ATOM     42  N   ASP A   7       5.818   5.999   5.446  1.00  0.00           N  
ATOM     43  CA  ASP A   7       6.891   5.943   6.441  1.00  0.00           C  
ATOM     44  C   ASP A   7       8.245   6.178   5.775  1.00  0.00           C  
ATOM     45  O   ASP A   7       9.105   6.874   6.316  1.00  0.00           O  
ATOM     46  CB  ASP A   7       6.886   4.598   7.171  1.00  0.00           C  
ATOM     47  CEN ASP A   7       6.557   4.178   8.039  1.00  0.00           X  
ATOM     48  H   ASP A   7       5.277   5.163   5.213  1.00  0.00           H  
ATOM     49  N   LEU A   8       8.410   5.651   4.558  1.00  0.00           N  
ATOM     50  CA  LEU A   8       9.660   5.826   3.833  1.00  0.00           C  
ATOM     51  C   LEU A   8       9.846   7.285   3.486  1.00  0.00           C  
ATOM     52  O   LEU A   8      10.910   7.857   3.736  1.00  0.00           O  
ATOM     53  CB  LEU A   8       9.680   4.963   2.565  1.00  0.00           C  
ATOM     54  CEN LEU A   8      10.406   3.653   2.204  1.00  0.00           X  
ATOM     55  H   LEU A   8       7.671   5.074   4.155  1.00  0.00           H  
ATOM     56  N   LEU A   9       8.793   7.907   2.963  1.00  0.00           N  
ATOM     57  CA  LEU A   9       8.860   9.298   2.573  1.00  0.00           C  
ATOM     58  C   LEU A   9       9.160  10.145   3.800  1.00  0.00           C  
ATOM     59  O   LEU A   9       9.977  11.066   3.733  1.00  0.00           O  
ATOM     60  CB  LEU A   9       7.550   9.738   1.908  1.00  0.00           C  
ATOM     61  CEN LEU A   9       7.162  10.012   0.442  1.00  0.00           X  
ATOM     62  H   LEU A   9       7.935   7.388   2.791  1.00  0.00           H  
ATOM     63  N   GLU A  10       8.507   9.841   4.933  1.00  0.00           N  
ATOM     64  CA  GLU A  10       8.740  10.671   6.110  1.00  0.00           C  
ATOM     65  C   GLU A  10      10.209  10.593   6.538  1.00  0.00           C  
ATOM     66  O   GLU A  10      10.821  11.626   6.824  1.00  0.00           O  
ATOM     67  CB  GLU A  10       7.826  10.243   7.260  1.00  0.00           C  
ATOM     68  CEN GLU A  10       6.412  10.466   8.184  1.00  0.00           X  
ATOM     69  H   GLU A  10       7.857   9.055   4.955  1.00  0.00           H  
ATOM     70  N   ASP A  11      10.803   9.391   6.541  1.00  0.00           N  
ATOM     71  CA  ASP A  11      12.184   9.279   6.994  1.00  0.00           C  
ATOM     72  C   ASP A  11      13.133  10.051   6.052  1.00  0.00           C  
ATOM     73  O   ASP A  11      14.075  10.698   6.522  1.00  0.00           O  
ATOM     74  CB  ASP A  11      12.597   7.808   7.083  1.00  0.00           C  
ATOM     75  CEN ASP A  11      12.682   7.057   7.766  1.00  0.00           X  
ATOM     76  H   ASP A  11      10.282   8.561   6.258  1.00  0.00           H  
ATOM     77  N   LEU A  12      12.874  10.026   4.738  1.00  0.00           N  
ATOM     78  CA  LEU A  12      13.746  10.713   3.778  1.00  0.00           C  
ATOM     79  C   LEU A  12      13.719  12.216   4.018  1.00  0.00           C  
ATOM     80  O   LEU A  12      14.749  12.892   3.954  1.00  0.00           O  
ATOM     81  CB  LEU A  12      13.322  10.394   2.339  1.00  0.00           C  
ATOM     82  CEN LEU A  12      13.918   9.480   1.252  1.00  0.00           X  
ATOM     83  H   LEU A  12      12.068   9.499   4.398  1.00  0.00           H  
ATOM     84  N   GLN A  13      12.528  12.750   4.297  1.00  0.00           N  
ATOM     85  CA  GLN A  13      12.400  14.171   4.577  1.00  0.00           C  
ATOM     86  C   GLN A  13      13.215  14.539   5.818  1.00  0.00           C  
ATOM     87  O   GLN A  13      13.951  15.531   5.812  1.00  0.00           O  
ATOM     88  CB  GLN A  13      10.931  14.551   4.780  1.00  0.00           C  
ATOM     89  CEN GLN A  13       9.532  15.267   4.020  1.00  0.00           X  
ATOM     90  H   GLN A  13      11.702  12.147   4.296  1.00  0.00           H  
ATOM     91  N   GLU A  14      13.134  13.712   6.874  1.00  0.00           N  
ATOM     92  CA  GLU A  14      13.837  14.047   8.110  1.00  0.00           C  
ATOM     93  C   GLU A  14      15.342  14.108   7.830  1.00  0.00           C  
ATOM     94  O   GLU A  14      16.003  15.087   8.182  1.00  0.00           O  
ATOM     95  CB  GLU A  14      13.532  13.026   9.209  1.00  0.00           C  
ATOM     96  CEN GLU A  14      12.670  12.576  10.608  1.00  0.00           X  
ATOM     97  H   GLU A  14      12.551  12.872   6.817  1.00  0.00           H  
ATOM     98  N   VAL A  15      15.872  13.102   7.121  1.00  0.00           N  
ATOM     99  CA  VAL A  15      17.291  13.082   6.792  1.00  0.00           C  
ATOM    100  C   VAL A  15      17.684  14.272   5.934  1.00  0.00           C  
ATOM    101  O   VAL A  15      18.678  14.942   6.217  1.00  0.00           O  
ATOM    102  CB  VAL A  15      17.680  11.786   6.057  1.00  0.00           C  
ATOM    103  CEN VAL A  15      18.023  11.192   6.124  1.00  0.00           X  
ATOM    104  H   VAL A  15      15.270  12.325   6.844  1.00  0.00           H  
ATOM    105  N   LEU A  16      16.900  14.556   4.899  1.00  0.00           N  
ATOM    106  CA  LEU A  16      17.197  15.672   4.014  1.00  0.00           C  
ATOM    107  C   LEU A  16      17.180  16.971   4.825  1.00  0.00           C  
ATOM    108  O   LEU A  16      18.081  17.808   4.697  1.00  0.00           O  
ATOM    109  CB  LEU A  16      16.190  15.730   2.859  1.00  0.00           C  
ATOM    110  CEN LEU A  16      16.286  15.357   1.367  1.00  0.00           X  
ATOM    111  H   LEU A  16      16.093  13.957   4.712  1.00  0.00           H  
ATOM    112  N   LYS A  17      16.179  17.122   5.698  1.00  0.00           N  
ATOM    113  CA  LYS A  17      16.098  18.327   6.518  1.00  0.00           C  
ATOM    114  C   LYS A  17      17.333  18.493   7.421  1.00  0.00           C  
ATOM    115  O   LYS A  17      17.901  19.586   7.518  1.00  0.00           O  
ATOM    116  CB  LYS A  17      14.826  18.300   7.366  1.00  0.00           C  
ATOM    117  CEN LYS A  17      12.850  18.986   7.688  1.00  0.00           X  
ATOM    118  H   LYS A  17      15.460  16.400   5.773  1.00  0.00           H  
ATOM    119  N   ASN A  18      17.781  17.408   8.056  1.00  0.00           N  
ATOM    120  CA  ASN A  18      18.926  17.506   8.953  1.00  0.00           C  
ATOM    121  C   ASN A  18      20.203  17.758   8.161  1.00  0.00           C  
ATOM    122  O   ASN A  18      21.036  18.576   8.568  1.00  0.00           O  
ATOM    123  CB  ASN A  18      19.072  16.264   9.812  1.00  0.00           C  
ATOM    124  CEN ASN A  18      18.768  15.927  10.759  1.00  0.00           X  
ATOM    125  H   ASN A  18      17.299  16.516   7.952  1.00  0.00           H  
ATOM    126  N   LEU A  19      20.330  17.107   7.000  1.00  0.00           N  
ATOM    127  CA  LEU A  19      21.475  17.315   6.125  1.00  0.00           C  
ATOM    128  C   LEU A  19      21.537  18.766   5.675  1.00  0.00           C  
ATOM    129  O   LEU A  19      22.556  19.425   5.841  1.00  0.00           O  
ATOM    130  CB  LEU A  19      21.402  16.377   4.913  1.00  0.00           C  
ATOM    131  CEN LEU A  19      22.159  15.087   4.543  1.00  0.00           X  
ATOM    132  H   LEU A  19      19.613  16.430   6.728  1.00  0.00           H  
ATOM    133  N   HIS A  20      20.424  19.307   5.187  1.00  0.00           N  
ATOM    134  CA  HIS A  20      20.421  20.707   4.779  1.00  0.00           C  
ATOM    135  C   HIS A  20      20.789  21.623   5.937  1.00  0.00           C  
ATOM    136  O   HIS A  20      21.591  22.549   5.789  1.00  0.00           O  
ATOM    137  CB  HIS A  20      19.053  21.103   4.215  1.00  0.00           C  
ATOM    138  CEN HIS A  20      18.417  21.211   2.945  1.00  0.00           X  
ATOM    139  H   HIS A  20      19.595  18.727   5.041  1.00  0.00           H  
ATOM    140  N   LYS A  21      20.205  21.360   7.100  1.00  0.00           N  
ATOM    141  CA  LYS A  21      20.432  22.190   8.272  1.00  0.00           C  
ATOM    142  C   LYS A  21      21.809  22.004   8.922  1.00  0.00           C  
ATOM    143  O   LYS A  21      22.402  22.976   9.401  1.00  0.00           O  
ATOM    144  CB  LYS A  21      19.337  21.918   9.305  1.00  0.00           C  
ATOM    145  CEN LYS A  21      17.537  22.523  10.236  1.00  0.00           X  
ATOM    146  H   LYS A  21      19.545  20.580   7.155  1.00  0.00           H  
ATOM    147  N   ASN A  22      22.315  20.768   8.954  1.00  0.00           N  
ATOM    148  CA  ASN A  22      23.488  20.444   9.764  1.00  0.00           C  
ATOM    149  C   ASN A  22      24.688  19.891   8.995  1.00  0.00           C  
ATOM    150  O   ASN A  22      25.543  19.213   9.568  1.00  0.00           O  
ATOM    151  CB  ASN A  22      23.110  19.469  10.864  1.00  0.00           C  
ATOM    152  CEN ASN A  22      22.775  19.502  11.857  1.00  0.00           X  
ATOM    153  H   ASN A  22      21.836  20.015   8.459  1.00  0.00           H  
ATOM    154  N   TRP A  23      24.751  20.151   7.703  1.00  0.00           N  
ATOM    155  CA  TRP A  23      25.907  19.725   6.935  1.00  0.00           C  
ATOM    156  C   TRP A  23      27.097  20.607   7.273  1.00  0.00           C  
ATOM    157  O   TRP A  23      26.977  21.830   7.292  1.00  0.00           O  
ATOM    158  CB  TRP A  23      25.612  19.776   5.434  1.00  0.00           C  
ATOM    159  CEN TRP A  23      25.502  18.761   4.009  1.00  0.00           X  
ATOM    160  H   TRP A  23      23.998  20.657   7.254  1.00  0.00           H  
ATOM    161  N   HIS A  24      28.248  19.996   7.530  1.00  0.00           N  
ATOM    162  CA  HIS A  24      29.440  20.763   7.872  1.00  0.00           C  
ATOM    163  C   HIS A  24      30.701  20.325   7.113  1.00  0.00           C  
ATOM    164  O   HIS A  24      31.809  20.736   7.460  1.00  0.00           O  
ATOM    165  CB  HIS A  24      29.696  20.675   9.380  1.00  0.00           C  
ATOM    166  CEN HIS A  24      29.393  21.421  10.555  1.00  0.00           X  
ATOM    167  H   HIS A  24      28.283  18.988   7.522  1.00  0.00           H  
ATOM    168  N   GLY A  25      30.538  19.487   6.092  1.00  0.00           N  
ATOM    169  CA  GLY A  25      31.668  18.877   5.380  1.00  0.00           C  
ATOM    170  C   GLY A  25      32.146  19.626   4.123  1.00  0.00           C  
ATOM    171  O   GLY A  25      33.087  19.192   3.456  1.00  0.00           O  
ATOM    172  CEN GLY A  25      31.669  18.877   5.380  1.00  0.00           X  
ATOM    173  H   GLY A  25      29.599  19.254   5.798  1.00  0.00           H  
ATOM    174  N   GLY A  26      31.470  20.720   3.769  1.00  0.00           N  
ATOM    175  CA  GLY A  26      31.874  21.595   2.657  1.00  0.00           C  
ATOM    176  C   GLY A  26      30.797  21.558   1.568  1.00  0.00           C  
ATOM    177  O   GLY A  26      30.384  20.475   1.140  1.00  0.00           O  
ATOM    178  CEN GLY A  26      31.874  21.595   2.656  1.00  0.00           X  
ATOM    179  H   GLY A  26      30.639  20.951   4.294  1.00  0.00           H  
ATOM    180  N   LYS A  27      30.393  22.723   1.057  1.00  0.00           N  
ATOM    181  CA  LYS A  27      29.388  22.770  -0.016  1.00  0.00           C  
ATOM    182  C   LYS A  27      29.762  21.916  -1.234  1.00  0.00           C  
ATOM    183  O   LYS A  27      28.891  21.434  -1.967  1.00  0.00           O  
ATOM    184  CB  LYS A  27      29.160  24.217  -0.456  1.00  0.00           C  
ATOM    185  CEN LYS A  27      27.952  25.952  -0.413  1.00  0.00           X  
ATOM    186  H   LYS A  27      30.743  23.589   1.446  1.00  0.00           H  
ATOM    187  N   ASP A  28      31.056  21.710  -1.449  1.00  0.00           N  
ATOM    188  CA  ASP A  28      31.514  20.941  -2.599  1.00  0.00           C  
ATOM    189  C   ASP A  28      31.054  19.479  -2.507  1.00  0.00           C  
ATOM    190  O   ASP A  28      30.792  18.834  -3.519  1.00  0.00           O  
ATOM    191  CB  ASP A  28      33.038  21.012  -2.714  1.00  0.00           C  
ATOM    192  CEN ASP A  28      33.765  21.524  -3.211  1.00  0.00           X  
ATOM    193  H   ASP A  28      31.729  22.093  -0.803  1.00  0.00           H  
ATOM    194  N   ASN A  29      30.975  18.958  -1.276  1.00  0.00           N  
ATOM    195  CA  ASN A  29      30.526  17.596  -1.016  1.00  0.00           C  
ATOM    196  C   ASN A  29      29.001  17.556  -0.963  1.00  0.00           C  
ATOM    197  O   ASN A  29      28.359  16.647  -1.509  1.00  0.00           O  
ATOM    198  CB  ASN A  29      31.120  17.040   0.265  1.00  0.00           C  
ATOM    199  CEN ASN A  29      31.953  16.472   0.558  1.00  0.00           X  
ATOM    200  H   ASN A  29      31.192  19.541  -0.473  1.00  0.00           H  
ATOM    201  N   LEU A  30      28.424  18.605  -0.368  1.00  0.00           N  
ATOM    202  CA  LEU A  30      26.978  18.703  -0.192  1.00  0.00           C  
ATOM    203  C   LEU A  30      26.285  18.554  -1.509  1.00  0.00           C  
ATOM    204  O   LEU A  30      25.374  17.750  -1.637  1.00  0.00           O  
ATOM    205  CB  LEU A  30      26.595  20.038   0.460  1.00  0.00           C  
ATOM    206  CEN LEU A  30      26.136  20.415   1.881  1.00  0.00           X  
ATOM    207  H   LEU A  30      29.028  19.340   0.005  1.00  0.00           H  
ATOM    208  N   HIS A  31      26.717  19.335  -2.494  1.00  0.00           N  
ATOM    209  CA  HIS A  31      26.010  19.397  -3.761  1.00  0.00           C  
ATOM    210  C   HIS A  31      25.584  18.004  -4.233  1.00  0.00           C  
ATOM    211  O   HIS A  31      24.425  17.806  -4.611  1.00  0.00           O  
ATOM    212  CB  HIS A  31      26.881  20.072  -4.825  1.00  0.00           C  
ATOM    213  CEN HIS A  31      27.067  21.372  -5.379  1.00  0.00           X  
ATOM    214  H   HIS A  31      27.530  19.936  -2.332  1.00  0.00           H  
ATOM    215  N   ASP A  32      26.487  17.017  -4.209  1.00  0.00           N  
ATOM    216  CA  ASP A  32      26.081  15.701  -4.705  1.00  0.00           C  
ATOM    217  C   ASP A  32      24.982  15.090  -3.838  1.00  0.00           C  
ATOM    218  O   ASP A  32      24.021  14.507  -4.356  1.00  0.00           O  
ATOM    219  CB  ASP A  32      27.285  14.758  -4.765  1.00  0.00           C  
ATOM    220  CEN ASP A  32      27.971  14.403  -5.429  1.00  0.00           X  
ATOM    221  H   ASP A  32      27.419  17.176  -3.843  1.00  0.00           H  
ATOM    222  N   VAL A  33      25.071  15.295  -2.523  1.00  0.00           N  
ATOM    223  CA  VAL A  33      24.081  14.712  -1.628  1.00  0.00           C  
ATOM    224  C   VAL A  33      22.702  15.290  -1.908  1.00  0.00           C  
ATOM    225  O   VAL A  33      21.701  14.563  -1.885  1.00  0.00           O  
ATOM    226  CB  VAL A  33      24.440  14.949  -0.149  1.00  0.00           C  
ATOM    227  CEN VAL A  33      24.656  14.637   0.426  1.00  0.00           X  
ATOM    228  H   VAL A  33      25.856  15.828  -2.143  1.00  0.00           H  
ATOM    229  N   ASP A  34      22.652  16.595  -2.206  1.00  0.00           N  
ATOM    230  CA  ASP A  34      21.399  17.259  -2.492  1.00  0.00           C  
ATOM    231  C   ASP A  34      20.778  16.762  -3.765  1.00  0.00           C  
ATOM    232  O   ASP A  34      19.577  16.518  -3.796  1.00  0.00           O  
ATOM    233  CB  ASP A  34      21.603  18.774  -2.575  1.00  0.00           C  
ATOM    234  CEN ASP A  34      21.506  19.611  -2.002  1.00  0.00           X  
ATOM    235  H   ASP A  34      23.516  17.124  -2.235  1.00  0.00           H  
ATOM    236  N   ASN A  35      21.583  16.544  -4.804  1.00  0.00           N  
ATOM    237  CA  ASN A  35      21.021  16.046  -6.046  1.00  0.00           C  
ATOM    238  C   ASN A  35      20.387  14.681  -5.813  1.00  0.00           C  
ATOM    239  O   ASN A  35      19.268  14.423  -6.262  1.00  0.00           O  
ATOM    240  CB  ASN A  35      22.063  15.973  -7.146  1.00  0.00           C  
ATOM    241  CEN ASN A  35      22.418  16.575  -7.929  1.00  0.00           X  
ATOM    242  H   ASN A  35      22.574  16.783  -4.746  1.00  0.00           H  
ATOM    243  N   HIS A  36      21.074  13.829  -5.051  1.00  0.00           N  
ATOM    244  CA  HIS A  36      20.573  12.477  -4.841  1.00  0.00           C  
ATOM    245  C   HIS A  36      19.257  12.496  -4.058  1.00  0.00           C  
ATOM    246  O   HIS A  36      18.306  11.795  -4.406  1.00  0.00           O  
ATOM    247  CB  HIS A  36      21.613  11.625  -4.106  1.00  0.00           C  
ATOM    248  CEN HIS A  36      22.648  10.698  -4.426  1.00  0.00           X  
ATOM    249  H   HIS A  36      21.977  14.109  -4.662  1.00  0.00           H  
ATOM    250  N   LEU A  37      19.170  13.345  -3.041  1.00  0.00           N  
ATOM    251  CA  LEU A  37      17.969  13.378  -2.218  1.00  0.00           C  
ATOM    252  C   LEU A  37      16.777  13.833  -3.062  1.00  0.00           C  
ATOM    253  O   LEU A  37      15.669  13.314  -2.918  1.00  0.00           O  
ATOM    254  CB  LEU A  37      18.170  14.304  -1.012  1.00  0.00           C  
ATOM    255  CEN LEU A  37      18.420  14.034   0.484  1.00  0.00           X  
ATOM    256  H   LEU A  37      19.958  13.951  -2.811  1.00  0.00           H  
ATOM    257  N   GLN A  38      17.007  14.803  -3.949  1.00  0.00           N  
ATOM    258  CA  GLN A  38      15.962  15.318  -4.820  1.00  0.00           C  
ATOM    259  C   GLN A  38      15.445  14.209  -5.729  1.00  0.00           C  
ATOM    260  O   GLN A  38      14.232  14.064  -5.885  1.00  0.00           O  
ATOM    261  CB  GLN A  38      16.483  16.486  -5.660  1.00  0.00           C  
ATOM    262  CEN GLN A  38      16.515  18.225  -5.809  1.00  0.00           X  
ATOM    263  H   GLN A  38      17.937  15.205  -4.019  1.00  0.00           H  
ATOM    264  N   ASN A  39      16.345  13.389  -6.303  1.00  0.00           N  
ATOM    265  CA  ASN A  39      15.896  12.317  -7.187  1.00  0.00           C  
ATOM    266  C   ASN A  39      15.037  11.325  -6.401  1.00  0.00           C  
ATOM    267  O   ASN A  39      13.993  10.891  -6.881  1.00  0.00           O  
ATOM    268  CB  ASN A  39      17.062  11.608  -7.850  1.00  0.00           C  
ATOM    269  CEN ASN A  39      17.610  11.670  -8.743  1.00  0.00           X  
ATOM    270  H   ASN A  39      17.345  13.532  -6.157  1.00  0.00           H  
ATOM    271  N   VAL A  40      15.428  11.040  -5.154  1.00  0.00           N  
ATOM    272  CA  VAL A  40      14.702  10.071  -4.336  1.00  0.00           C  
ATOM    273  C   VAL A  40      13.277  10.556  -4.082  1.00  0.00           C  
ATOM    274  O   VAL A  40      12.317   9.792  -4.199  1.00  0.00           O  
ATOM    275  CB  VAL A  40      15.404   9.822  -2.988  1.00  0.00           C  
ATOM    276  CEN VAL A  40      15.762   9.357  -2.627  1.00  0.00           X  
ATOM    277  H   VAL A  40      16.279  11.477  -4.786  1.00  0.00           H  
ATOM    278  N   ILE A  41      13.127  11.847  -3.801  1.00  0.00           N  
ATOM    279  CA  ILE A  41      11.808  12.412  -3.552  1.00  0.00           C  
ATOM    280  C   ILE A  41      10.919  12.323  -4.795  1.00  0.00           C  
ATOM    281  O   ILE A  41       9.739  11.956  -4.691  1.00  0.00           O  
ATOM    282  CB  ILE A  41      11.904  13.882  -3.103  1.00  0.00           C  
ATOM    283  CEN ILE A  41      12.043  14.547  -2.251  1.00  0.00           X  
ATOM    284  H   ILE A  41      13.959  12.440  -3.728  1.00  0.00           H  
ATOM    285  N   GLU A  42      11.475  12.637  -5.976  1.00  0.00           N  
ATOM    286  CA  GLU A  42      10.678  12.535  -7.195  1.00  0.00           C  
ATOM    287  C   GLU A  42      10.284  11.090  -7.489  1.00  0.00           C  
ATOM    288  O   GLU A  42       9.158  10.839  -7.921  1.00  0.00           O  
ATOM    289  CB  GLU A  42      11.444  13.121  -8.383  1.00  0.00           C  
ATOM    290  CEN GLU A  42      11.749  14.412  -9.452  1.00  0.00           X  
ATOM    291  H   GLU A  42      12.447  12.947  -6.017  1.00  0.00           H  
ATOM    292  N   ASP A  43      11.172  10.124  -7.207  1.00  0.00           N  
ATOM    293  CA  ASP A  43      10.834   8.727  -7.439  1.00  0.00           C  
ATOM    294  C   ASP A  43       9.776   8.214  -6.469  1.00  0.00           C  
ATOM    295  O   ASP A  43       8.868   7.486  -6.877  1.00  0.00           O  
ATOM    296  CB  ASP A  43      12.090   7.858  -7.343  1.00  0.00           C  
ATOM    297  CEN ASP A  43      12.794   7.428  -7.940  1.00  0.00           X  
ATOM    298  H   ASP A  43      12.098  10.370  -6.855  1.00  0.00           H  
ATOM    299  N   ILE A  44       9.839   8.639  -5.205  1.00  0.00           N  
ATOM    300  CA  ILE A  44       8.830   8.206  -4.250  1.00  0.00           C  
ATOM    301  C   ILE A  44       7.480   8.770  -4.652  1.00  0.00           C  
ATOM    302  O   ILE A  44       6.466   8.072  -4.594  1.00  0.00           O  
ATOM    303  CB  ILE A  44       9.166   8.649  -2.814  1.00  0.00           C  
ATOM    304  CEN ILE A  44       9.706   8.388  -1.904  1.00  0.00           X  
ATOM    305  H   ILE A  44      10.612   9.237  -4.903  1.00  0.00           H  
ATOM    306  N   HIS A  45       7.460  10.034  -5.077  1.00  0.00           N  
ATOM    307  CA  HIS A  45       6.218  10.637  -5.529  1.00  0.00           C  
ATOM    308  C   HIS A  45       5.679   9.881  -6.738  1.00  0.00           C  
ATOM    309  O   HIS A  45       4.496   9.525  -6.780  1.00  0.00           O  
ATOM    310  CB  HIS A  45       6.422  12.116  -5.872  1.00  0.00           C  
ATOM    311  CEN HIS A  45       6.260  13.386  -5.245  1.00  0.00           X  
ATOM    312  H   HIS A  45       8.319  10.587  -5.079  1.00  0.00           H  
ATOM    313  N   ASP A  46       6.539   9.615  -7.726  1.00  0.00           N  
ATOM    314  CA  ASP A  46       6.061   8.918  -8.907  1.00  0.00           C  
ATOM    315  C   ASP A  46       5.486   7.555  -8.548  1.00  0.00           C  
ATOM    316  O   ASP A  46       4.443   7.173  -9.084  1.00  0.00           O  
ATOM    317  CB  ASP A  46       7.190   8.761  -9.928  1.00  0.00           C  
ATOM    318  CEN ASP A  46       7.553   9.204 -10.770  1.00  0.00           X  
ATOM    319  H   ASP A  46       7.510   9.915  -7.657  1.00  0.00           H  
ATOM    320  N   PHE A  47       6.108   6.848  -7.602  1.00  0.00           N  
ATOM    321  CA  PHE A  47       5.618   5.532  -7.213  1.00  0.00           C  
ATOM    322  C   PHE A  47       4.185   5.648  -6.700  1.00  0.00           C  
ATOM    323  O   PHE A  47       3.285   4.949  -7.170  1.00  0.00           O  
ATOM    324  CB  PHE A  47       6.521   4.908  -6.147  1.00  0.00           C  
ATOM    325  CEN PHE A  47       7.706   3.851  -6.063  1.00  0.00           X  
ATOM    326  H   PHE A  47       6.952   7.212  -7.156  1.00  0.00           H  
ATOM    327  N   MET A  48       3.961   6.557  -5.742  1.00  0.00           N  
ATOM    328  CA  MET A  48       2.723   6.571  -4.967  1.00  0.00           C  
ATOM    329  C   MET A  48       1.498   6.857  -5.823  1.00  0.00           C  
ATOM    330  O   MET A  48       0.396   6.391  -5.520  1.00  0.00           O  
ATOM    331  CB  MET A  48       2.825   7.603  -3.846  1.00  0.00           C  
ATOM    332  CEN MET A  48       2.978   7.761  -2.105  1.00  0.00           X  
ATOM    333  H   MET A  48       4.686   7.245  -5.531  1.00  0.00           H  
ATOM    334  N   GLN A  49       1.693   7.579  -6.921  1.00  0.00           N  
ATOM    335  CA  GLN A  49       0.614   8.280  -7.599  1.00  0.00           C  
ATOM    336  C   GLN A  49       0.098   7.514  -8.830  1.00  0.00           C  
ATOM    337  O   GLN A  49      -0.658   8.065  -9.632  1.00  0.00           O  
ATOM    338  CB  GLN A  49       1.084   9.676  -8.019  1.00  0.00           C  
ATOM    339  CEN GLN A  49       1.059  11.369  -7.596  1.00  0.00           X  
ATOM    340  H   GLN A  49       2.649   7.692  -7.268  1.00  0.00           H  
ATOM    341  N   GLY A  50       0.509   6.249  -8.991  1.00  0.00           N  
ATOM    342  CA  GLY A  50       0.162   5.444 -10.162  1.00  0.00           C  
ATOM    343  C   GLY A  50       1.283   5.338 -11.198  1.00  0.00           C  
ATOM    344  O   GLY A  50       1.216   4.527 -12.125  1.00  0.00           O  
ATOM    345  CEN GLY A  50       0.161   5.444 -10.162  1.00  0.00           X  
ATOM    346  H   GLY A  50       1.087   5.802  -8.276  1.00  0.00           H  
ATOM    347  N   GLY A  51       2.336   6.130 -11.044  1.00  0.00           N  
ATOM    348  CA  GLY A  51       3.457   6.156 -11.978  1.00  0.00           C  
ATOM    349  C   GLY A  51       4.617   5.281 -11.504  1.00  0.00           C  
ATOM    350  O   GLY A  51       5.676   5.791 -11.133  1.00  0.00           O  
ATOM    351  CEN GLY A  51       3.457   6.156 -11.978  1.00  0.00           X  
ATOM    352  H   GLY A  51       2.393   6.725 -10.222  1.00  0.00           H  
ATOM    353  N   GLY A  52       4.420   3.970 -11.500  1.00  0.00           N  
ATOM    354  CA  GLY A  52       5.512   3.077 -11.134  1.00  0.00           C  
ATOM    355  C   GLY A  52       5.270   1.601 -11.422  1.00  0.00           C  
ATOM    356  O   GLY A  52       4.154   1.170 -11.713  1.00  0.00           O  
ATOM    357  CEN GLY A  52       5.513   3.077 -11.134  1.00  0.00           X  
ATOM    358  H   GLY A  52       3.488   3.630 -11.739  1.00  0.00           H  
ATOM    359  N   SER A  53       6.352   0.841 -11.341  1.00  0.00           N  
ATOM    360  CA  SER A  53       6.393  -0.578 -11.670  1.00  0.00           C  
ATOM    361  C   SER A  53       7.624  -1.214 -11.029  1.00  0.00           C  
ATOM    362  O   SER A  53       8.434  -0.509 -10.419  1.00  0.00           O  
ATOM    363  CB  SER A  53       6.402  -0.777 -13.173  1.00  0.00           C  
ATOM    364  CEN SER A  53       6.510  -0.681 -13.697  1.00  0.00           X  
ATOM    365  H   SER A  53       7.207   1.287 -11.046  1.00  0.00           H  
ATOM    366  N   GLY A  54       7.807  -2.524 -11.206  1.00  0.00           N  
ATOM    367  CA  GLY A  54       8.977  -3.195 -10.632  1.00  0.00           C  
ATOM    368  C   GLY A  54      10.290  -2.514 -11.036  1.00  0.00           C  
ATOM    369  O   GLY A  54      11.242  -2.505 -10.261  1.00  0.00           O  
ATOM    370  CEN GLY A  54       8.977  -3.195 -10.631  1.00  0.00           X  
ATOM    371  H   GLY A  54       7.130  -3.060 -11.730  1.00  0.00           H  
ATOM    372  N   GLY A  55      10.331  -1.926 -12.238  1.00  0.00           N  
ATOM    373  CA  GLY A  55      11.502  -1.177 -12.699  1.00  0.00           C  
ATOM    374  C   GLY A  55      11.751   0.072 -11.848  1.00  0.00           C  
ATOM    375  O   GLY A  55      12.898   0.427 -11.561  1.00  0.00           O  
ATOM    376  CEN GLY A  55      11.502  -1.177 -12.700  1.00  0.00           X  
ATOM    377  H   GLY A  55       9.525  -1.998 -12.841  1.00  0.00           H  
ATOM    378  N   LYS A  56      10.670   0.750 -11.457  1.00  0.00           N  
ATOM    379  CA  LYS A  56      10.757   1.923 -10.608  1.00  0.00           C  
ATOM    380  C   LYS A  56      11.407   1.491  -9.319  1.00  0.00           C  
ATOM    381  O   LYS A  56      12.311   2.161  -8.816  1.00  0.00           O  
ATOM    382  CB  LYS A  56       9.381   2.538 -10.350  1.00  0.00           C  
ATOM    383  CEN LYS A  56       7.993   4.090 -10.726  1.00  0.00           X  
ATOM    384  H   LYS A  56       9.750   0.416 -11.718  1.00  0.00           H  
ATOM    385  N   LEU A  57      10.960   0.353  -8.789  1.00  0.00           N  
ATOM    386  CA  LEU A  57      11.554  -0.109  -7.549  1.00  0.00           C  
ATOM    387  C   LEU A  57      13.052  -0.391  -7.782  1.00  0.00           C  
ATOM    388  O   LEU A  57      13.892  -0.040  -6.961  1.00  0.00           O  
ATOM    389  CB  LEU A  57      10.826  -1.360  -7.040  1.00  0.00           C  
ATOM    390  CEN LEU A  57       9.814  -1.589  -5.902  1.00  0.00           X  
ATOM    391  H   LEU A  57      10.209  -0.164  -9.253  1.00  0.00           H  
ATOM    392  N   GLN A  58      13.417  -1.000  -8.911  1.00  0.00           N  
ATOM    393  CA  GLN A  58      14.834  -1.276  -9.138  1.00  0.00           C  
ATOM    394  C   GLN A  58      15.653   0.020  -9.184  1.00  0.00           C  
ATOM    395  O   GLN A  58      16.713   0.112  -8.549  1.00  0.00           O  
ATOM    396  CB  GLN A  58      15.022  -2.056 -10.442  1.00  0.00           C  
ATOM    397  CEN GLN A  58      15.288  -3.642 -11.121  1.00  0.00           X  
ATOM    398  H   GLN A  58      12.710  -1.301  -9.585  1.00  0.00           H  
ATOM    399  N   GLU A  59      15.135   1.055  -9.867  1.00  0.00           N  
ATOM    400  CA  GLU A  59      15.908   2.291 -10.002  1.00  0.00           C  
ATOM    401  C   GLU A  59      16.073   2.957  -8.640  1.00  0.00           C  
ATOM    402  O   GLU A  59      17.141   3.490  -8.318  1.00  0.00           O  
ATOM    403  CB  GLU A  59      15.235   3.252 -10.984  1.00  0.00           C  
ATOM    404  CEN GLU A  59      15.124   3.933 -12.542  1.00  0.00           X  
ATOM    405  H   GLU A  59      14.227   0.963 -10.332  1.00  0.00           H  
ATOM    406  N   MET A  60      15.021   2.869  -7.828  1.00  0.00           N  
ATOM    407  CA  MET A  60      15.009   3.412  -6.482  1.00  0.00           C  
ATOM    408  C   MET A  60      16.078   2.747  -5.639  1.00  0.00           C  
ATOM    409  O   MET A  60      16.782   3.412  -4.883  1.00  0.00           O  
ATOM    410  CB  MET A  60      13.634   3.230  -5.843  1.00  0.00           C  
ATOM    411  CEN MET A  60      12.212   4.114  -5.319  1.00  0.00           X  
ATOM    412  H   MET A  60      14.171   2.426  -8.177  1.00  0.00           H  
ATOM    413  N   MET A  61      16.192   1.422  -5.766  1.00  0.00           N  
ATOM    414  CA  MET A  61      17.170   0.684  -4.993  1.00  0.00           C  
ATOM    415  C   MET A  61      18.585   1.066  -5.373  1.00  0.00           C  
ATOM    416  O   MET A  61      19.427   1.271  -4.496  1.00  0.00           O  
ATOM    417  CB  MET A  61      16.961  -0.817  -5.181  1.00  0.00           C  
ATOM    418  CEN MET A  61      16.411  -2.262  -4.353  1.00  0.00           X  
ATOM    419  H   MET A  61      15.562   0.924  -6.396  1.00  0.00           H  
ATOM    420  N   LYS A  62      18.857   1.239  -6.660  1.00  0.00           N  
ATOM    421  CA  LYS A  62      20.222   1.569  -7.030  1.00  0.00           C  
ATOM    422  C   LYS A  62      20.585   2.953  -6.474  1.00  0.00           C  
ATOM    423  O   LYS A  62      21.683   3.144  -5.937  1.00  0.00           O  
ATOM    424  CB  LYS A  62      20.394   1.533  -8.550  1.00  0.00           C  
ATOM    425  CEN LYS A  62      21.122   0.531 -10.265  1.00  0.00           X  
ATOM    426  H   LYS A  62      18.129   1.105  -7.367  1.00  0.00           H  
ATOM    427  N   GLU A  63      19.643   3.903  -6.547  1.00  0.00           N  
ATOM    428  CA  GLU A  63      19.905   5.275  -6.100  1.00  0.00           C  
ATOM    429  C   GLU A  63      20.152   5.312  -4.584  1.00  0.00           C  
ATOM    430  O   GLU A  63      21.003   6.057  -4.090  1.00  0.00           O  
ATOM    431  CB  GLU A  63      18.738   6.194  -6.470  1.00  0.00           C  
ATOM    432  CEN GLU A  63      18.045   7.356  -7.505  1.00  0.00           X  
ATOM    433  H   GLU A  63      18.729   3.666  -6.942  1.00  0.00           H  
ATOM    434  N   PHE A  64      19.426   4.482  -3.848  1.00  0.00           N  
ATOM    435  CA  PHE A  64      19.566   4.406  -2.406  1.00  0.00           C  
ATOM    436  C   PHE A  64      20.973   3.893  -2.083  1.00  0.00           C  
ATOM    437  O   PHE A  64      21.644   4.435  -1.199  1.00  0.00           O  
ATOM    438  CB  PHE A  64      18.497   3.496  -1.798  1.00  0.00           C  
ATOM    439  CEN PHE A  64      17.095   3.636  -1.063  1.00  0.00           X  
ATOM    440  H   PHE A  64      18.708   3.924  -4.306  1.00  0.00           H  
ATOM    441  N   GLN A  65      21.441   2.863  -2.801  1.00  0.00           N  
ATOM    442  CA  GLN A  65      22.761   2.327  -2.491  1.00  0.00           C  
ATOM    443  C   GLN A  65      23.798   3.427  -2.701  1.00  0.00           C  
ATOM    444  O   GLN A  65      24.658   3.636  -1.851  1.00  0.00           O  
ATOM    445  CB  GLN A  65      23.084   1.114  -3.369  1.00  0.00           C  
ATOM    446  CEN GLN A  65      23.161  -0.629  -3.409  1.00  0.00           X  
ATOM    447  H   GLN A  65      20.884   2.461  -3.557  1.00  0.00           H  
ATOM    448  N   GLN A  66      23.682   4.184  -3.801  1.00  0.00           N  
ATOM    449  CA  GLN A  66      24.687   5.203  -4.079  1.00  0.00           C  
ATOM    450  C   GLN A  66      24.697   6.231  -2.945  1.00  0.00           C  
ATOM    451  O   GLN A  66      25.768   6.603  -2.469  1.00  0.00           O  
ATOM    452  CB  GLN A  66      24.410   5.892  -5.418  1.00  0.00           C  
ATOM    453  CEN GLN A  66      24.871   5.965  -7.100  1.00  0.00           X  
ATOM    454  H   GLN A  66      22.920   4.019  -4.460  1.00  0.00           H  
ATOM    455  N   VAL A  67      23.513   6.629  -2.450  1.00  0.00           N  
ATOM    456  CA  VAL A  67      23.461   7.655  -1.400  1.00  0.00           C  
ATOM    457  C   VAL A  67      24.156   7.147  -0.139  1.00  0.00           C  
ATOM    458  O   VAL A  67      24.888   7.886   0.519  1.00  0.00           O  
ATOM    459  CB  VAL A  67      22.014   8.056  -1.056  1.00  0.00           C  
ATOM    460  CEN VAL A  67      21.553   8.565  -1.106  1.00  0.00           X  
ATOM    461  H   VAL A  67      22.656   6.236  -2.839  1.00  0.00           H  
ATOM    462  N   LEU A  68      23.996   5.865   0.181  1.00  0.00           N  
ATOM    463  CA  LEU A  68      24.694   5.337   1.352  1.00  0.00           C  
ATOM    464  C   LEU A  68      26.205   5.401   1.231  1.00  0.00           C  
ATOM    465  O   LEU A  68      26.896   5.821   2.172  1.00  0.00           O  
ATOM    466  CB  LEU A  68      24.257   3.889   1.605  1.00  0.00           C  
ATOM    467  CEN LEU A  68      23.304   3.249   2.632  1.00  0.00           X  
ATOM    468  H   LEU A  68      23.387   5.277  -0.392  1.00  0.00           H  
ATOM    469  N   ASP A  69      26.734   5.028   0.075  1.00  0.00           N  
ATOM    470  CA  ASP A  69      28.174   5.062  -0.083  1.00  0.00           C  
ATOM    471  C   ASP A  69      28.690   6.489   0.102  1.00  0.00           C  
ATOM    472  O   ASP A  69      29.685   6.712   0.801  1.00  0.00           O  
ATOM    473  CB  ASP A  69      28.577   4.517  -1.456  1.00  0.00           C  
ATOM    474  CEN ASP A  69      28.910   3.659  -1.892  1.00  0.00           X  
ATOM    475  H   ASP A  69      26.130   4.686  -0.672  1.00  0.00           H  
ATOM    476  N   GLU A  70      27.993   7.469  -0.479  1.00  0.00           N  
ATOM    477  CA  GLU A  70      28.459   8.844  -0.398  1.00  0.00           C  
ATOM    478  C   GLU A  70      28.447   9.350   1.035  1.00  0.00           C  
ATOM    479  O   GLU A  70      29.406   9.995   1.465  1.00  0.00           O  
ATOM    480  CB  GLU A  70      27.602   9.752  -1.282  1.00  0.00           C  
ATOM    481  CEN GLU A  70      27.367  10.594  -2.745  1.00  0.00           X  
ATOM    482  H   GLU A  70      27.145   7.248  -1.000  1.00  0.00           H  
ATOM    483  N   LEU A  71      27.436   8.971   1.817  1.00  0.00           N  
ATOM    484  CA  LEU A  71      27.360   9.437   3.190  1.00  0.00           C  
ATOM    485  C   LEU A  71      28.506   8.883   4.007  1.00  0.00           C  
ATOM    486  O   LEU A  71      29.113   9.594   4.806  1.00  0.00           O  
ATOM    487  CB  LEU A  71      26.017   9.042   3.817  1.00  0.00           C  
ATOM    488  CEN LEU A  71      24.740   9.841   4.142  1.00  0.00           X  
ATOM    489  H   LEU A  71      26.683   8.392   1.434  1.00  0.00           H  
ATOM    490  N   ASN A  72      28.853   7.619   3.768  1.00  0.00           N  
ATOM    491  CA  ASN A  72      29.904   6.984   4.548  1.00  0.00           C  
ATOM    492  C   ASN A  72      31.259   7.635   4.252  1.00  0.00           C  
ATOM    493  O   ASN A  72      32.068   7.866   5.157  1.00  0.00           O  
ATOM    494  CB  ASN A  72      29.963   5.489   4.289  1.00  0.00           C  
ATOM    495  CEN ASN A  72      29.565   4.609   4.698  1.00  0.00           X  
ATOM    496  H   ASN A  72      28.355   7.068   3.067  1.00  0.00           H  
ATOM    497  N   ASN A  73      31.496   7.959   2.982  1.00  0.00           N  
ATOM    498  CA  ASN A  73      32.763   8.536   2.565  1.00  0.00           C  
ATOM    499  C   ASN A  73      32.943   9.997   3.000  1.00  0.00           C  
ATOM    500  O   ASN A  73      34.066  10.424   3.289  1.00  0.00           O  
ATOM    501  CB  ASN A  73      32.931   8.422   1.061  1.00  0.00           C  
ATOM    502  CEN ASN A  73      33.339   7.746   0.369  1.00  0.00           X  
ATOM    503  H   ASN A  73      30.790   7.757   2.275  1.00  0.00           H  
ATOM    504  N   HIS A  74      31.852  10.768   3.046  1.00  0.00           N  
ATOM    505  CA  HIS A  74      31.951  12.193   3.368  1.00  0.00           C  
ATOM    506  C   HIS A  74      31.830  12.541   4.856  1.00  0.00           C  
ATOM    507  O   HIS A  74      32.350  13.568   5.300  1.00  0.00           O  
ATOM    508  CB  HIS A  74      30.883  12.966   2.587  1.00  0.00           C  
ATOM    509  CEN HIS A  74      30.769  13.671   1.353  1.00  0.00           X  
ATOM    510  H   HIS A  74      30.949  10.366   2.793  1.00  0.00           H  
ATOM    511  N   LEU A  75      31.150  11.708   5.628  1.00  0.00           N  
ATOM    512  CA  LEU A  75      30.925  11.977   7.042  1.00  0.00           C  
ATOM    513  C   LEU A  75      32.047  11.379   7.896  1.00  0.00           C  
ATOM    514  O   LEU A  75      32.266  10.170   7.895  1.00  0.00           O  
ATOM    515  CB  LEU A  75      29.562  11.422   7.475  1.00  0.00           C  
ATOM    516  CEN LEU A  75      28.206  12.092   7.767  1.00  0.00           X  
ATOM    517  H   LEU A  75      30.736  10.865   5.233  1.00  0.00           H  
ATOM    518  N   GLN A  76      32.761  12.248   8.607  1.00  0.00           N  
ATOM    519  CA  GLN A  76      33.911  11.852   9.425  1.00  0.00           C  
ATOM    520  C   GLN A  76      33.777  11.645  10.939  1.00  0.00           C  
ATOM    521  O   GLN A  76      33.014  12.310  11.664  1.00  0.00           O  
ATOM    522  CB  GLN A  76      35.013  12.892   9.206  1.00  0.00           C  
ATOM    523  CEN GLN A  76      36.455  13.263   8.295  1.00  0.00           X  
ATOM    524  H   GLN A  76      32.546  13.232   8.518  1.00  0.00           H  
ATOM    525  N   GLY A  77      34.603  10.704  11.389  1.00  0.00           N  
ATOM    526  CA  GLY A  77      34.760  10.346  12.780  1.00  0.00           C  
ATOM    527  C   GLY A  77      33.488   9.883  13.446  1.00  0.00           C  
ATOM    528  O   GLY A  77      32.736   9.068  12.903  1.00  0.00           O  
ATOM    529  CEN GLY A  77      34.760  10.346  12.781  1.00  0.00           X  
ATOM    530  H   GLY A  77      35.190  10.234  10.711  1.00  0.00           H  
ATOM    531  N   GLY A  78      33.303  10.398  14.652  1.00  0.00           N  
ATOM    532  CA  GLY A  78      32.190  10.087  15.515  1.00  0.00           C  
ATOM    533  C   GLY A  78      31.083  11.132  15.493  1.00  0.00           C  
ATOM    534  O   GLY A  78      30.263  11.155  16.408  1.00  0.00           O  
ATOM    535  CEN GLY A  78      32.189  10.086  15.516  1.00  0.00           X  
ATOM    536  H   GLY A  78      33.993  11.053  14.992  1.00  0.00           H  
ATOM    537  N   LYS A  79      31.073  12.059  14.527  1.00  0.00           N  
ATOM    538  CA  LYS A  79      30.099  13.143  14.689  1.00  0.00           C  
ATOM    539  C   LYS A  79      28.697  12.564  14.930  1.00  0.00           C  
ATOM    540  O   LYS A  79      28.186  11.788  14.118  1.00  0.00           O  
ATOM    541  CB  LYS A  79      30.095  14.056  13.462  1.00  0.00           C  
ATOM    542  CEN LYS A  79      30.647  15.894  12.572  1.00  0.00           X  
ATOM    543  H   LYS A  79      31.694  12.014  13.706  1.00  0.00           H  
ATOM    544  N   HIS A  80      28.045  13.015  16.006  1.00  0.00           N  
ATOM    545  CA  HIS A  80      26.671  12.597  16.281  1.00  0.00           C  
ATOM    546  C   HIS A  80      25.756  12.770  15.094  1.00  0.00           C  
ATOM    547  O   HIS A  80      24.873  11.943  14.867  1.00  0.00           O  
ATOM    548  CB  HIS A  80      26.104  13.373  17.474  1.00  0.00           C  
ATOM    549  CEN HIS A  80      25.957  13.201  18.881  1.00  0.00           X  
ATOM    550  H   HIS A  80      28.544  13.573  16.684  1.00  0.00           H  
ATOM    551  N   THR A  81      25.969  13.815  14.305  1.00  0.00           N  
ATOM    552  CA  THR A  81      25.123  14.014  13.139  1.00  0.00           C  
ATOM    553  C   THR A  81      25.298  12.861  12.176  1.00  0.00           C  
ATOM    554  O   THR A  81      24.333  12.389  11.577  1.00  0.00           O  
ATOM    555  CB  THR A  81      25.439  15.336  12.415  1.00  0.00           C  
ATOM    556  CEN THR A  81      25.480  15.919  12.404  1.00  0.00           X  
ATOM    557  H   THR A  81      26.695  14.474  14.532  1.00  0.00           H  
ATOM    558  N   VAL A  82      26.527  12.389  12.041  1.00  0.00           N  
ATOM    559  CA  VAL A  82      26.831  11.327  11.110  1.00  0.00           C  
ATOM    560  C   VAL A  82      26.233  10.027  11.551  1.00  0.00           C  
ATOM    561  O   VAL A  82      25.708   9.270  10.731  1.00  0.00           O  
ATOM    562  CB  VAL A  82      28.351  11.142  10.936  1.00  0.00           C  
ATOM    563  CEN VAL A  82      28.873  11.228  10.495  1.00  0.00           X  
ATOM    564  H   VAL A  82      27.265  12.770  12.612  1.00  0.00           H  
ATOM    565  N   HIS A  83      26.286   9.767  12.856  1.00  0.00           N  
ATOM    566  CA  HIS A  83      25.721   8.535  13.356  1.00  0.00           C  
ATOM    567  C   HIS A  83      24.229   8.516  13.078  1.00  0.00           C  
ATOM    568  O   HIS A  83      23.701   7.512  12.604  1.00  0.00           O  
ATOM    569  CB  HIS A  83      25.992   8.375  14.856  1.00  0.00           C  
ATOM    570  CEN HIS A  83      26.936   7.725  15.702  1.00  0.00           X  
ATOM    571  H   HIS A  83      26.754  10.422  13.492  1.00  0.00           H  
ATOM    572  N   HIS A  84      23.555   9.644  13.309  1.00  0.00           N  
ATOM    573  CA  HIS A  84      22.119   9.706  13.116  1.00  0.00           C  
ATOM    574  C   HIS A  84      21.766   9.476  11.649  1.00  0.00           C  
ATOM    575  O   HIS A  84      20.850   8.712  11.340  1.00  0.00           O  
ATOM    576  CB  HIS A  84      21.566  11.053  13.591  1.00  0.00           C  
ATOM    577  CEN HIS A  84      20.965  11.603  14.760  1.00  0.00           X  
ATOM    578  H   HIS A  84      24.046  10.461  13.674  1.00  0.00           H  
ATOM    579  N   ILE A  85      22.508  10.088  10.729  1.00  0.00           N  
ATOM    580  CA  ILE A  85      22.177   9.925   9.324  1.00  0.00           C  
ATOM    581  C   ILE A  85      22.367   8.476   8.909  1.00  0.00           C  
ATOM    582  O   ILE A  85      21.575   7.942   8.129  1.00  0.00           O  
ATOM    583  CB  ILE A  85      23.035  10.833   8.425  1.00  0.00           C  
ATOM    584  CEN ILE A  85      23.124  11.827   7.985  1.00  0.00           X  
ATOM    585  H   ILE A  85      23.283  10.689  11.013  1.00  0.00           H  
ATOM    586  N   GLU A  86      23.396   7.814   9.437  1.00  0.00           N  
ATOM    587  CA  GLU A  86      23.641   6.438   9.039  1.00  0.00           C  
ATOM    588  C   GLU A  86      22.465   5.545   9.470  1.00  0.00           C  
ATOM    589  O   GLU A  86      21.984   4.723   8.687  1.00  0.00           O  
ATOM    590  CB  GLU A  86      24.952   5.930   9.642  1.00  0.00           C  
ATOM    591  CEN GLU A  86      26.615   5.590   9.486  1.00  0.00           X  
ATOM    592  H   GLU A  86      24.011   8.273  10.112  1.00  0.00           H  
ATOM    593  N   GLN A  87      21.971   5.731  10.708  1.00  0.00           N  
ATOM    594  CA  GLN A  87      20.854   4.934  11.210  1.00  0.00           C  
ATOM    595  C   GLN A  87      19.598   5.142  10.377  1.00  0.00           C  
ATOM    596  O   GLN A  87      18.906   4.172  10.047  1.00  0.00           O  
ATOM    597  CB  GLN A  87      20.563   5.284  12.672  1.00  0.00           C  
ATOM    598  CEN GLN A  87      20.796   4.778  14.327  1.00  0.00           X  
ATOM    599  H   GLN A  87      22.409   6.415  11.324  1.00  0.00           H  
ATOM    600  N   ASN A  88      19.321   6.393   9.992  1.00  0.00           N  
ATOM    601  CA  ASN A  88      18.117   6.706   9.235  1.00  0.00           C  
ATOM    602  C   ASN A  88      18.169   6.034   7.880  1.00  0.00           C  
ATOM    603  O   ASN A  88      17.179   5.467   7.416  1.00  0.00           O  
ATOM    604  CB  ASN A  88      17.921   8.202   9.078  1.00  0.00           C  
ATOM    605  CEN ASN A  88      17.416   8.981   9.569  1.00  0.00           X  
ATOM    606  H   ASN A  88      19.940   7.152  10.276  1.00  0.00           H  
ATOM    607  N   ILE A  89      19.343   6.037   7.267  1.00  0.00           N  
ATOM    608  CA  ILE A  89      19.490   5.472   5.946  1.00  0.00           C  
ATOM    609  C   ILE A  89      19.263   3.969   6.006  1.00  0.00           C  
ATOM    610  O   ILE A  89      18.605   3.414   5.127  1.00  0.00           O  
ATOM    611  CB  ILE A  89      20.880   5.764   5.351  1.00  0.00           C  
ATOM    612  CEN ILE A  89      21.477   6.483   4.789  1.00  0.00           X  
ATOM    613  H   ILE A  89      20.144   6.484   7.716  1.00  0.00           H  
ATOM    614  N   LYS A  90      19.804   3.301   7.037  1.00  0.00           N  
ATOM    615  CA  LYS A  90      19.594   1.860   7.168  1.00  0.00           C  
ATOM    616  C   LYS A  90      18.109   1.529   7.304  1.00  0.00           C  
ATOM    617  O   LYS A  90      17.615   0.620   6.636  1.00  0.00           O  
ATOM    618  CB  LYS A  90      20.367   1.312   8.368  1.00  0.00           C  
ATOM    619  CEN LYS A  90      22.033   0.242   9.112  1.00  0.00           X  
ATOM    620  H   LYS A  90      20.361   3.796   7.732  1.00  0.00           H  
ATOM    621  N   GLU A  91      17.361   2.286   8.109  1.00  0.00           N  
ATOM    622  CA  GLU A  91      15.950   1.960   8.251  1.00  0.00           C  
ATOM    623  C   GLU A  91      15.231   2.123   6.912  1.00  0.00           C  
ATOM    624  O   GLU A  91      14.413   1.282   6.527  1.00  0.00           O  
ATOM    625  CB  GLU A  91      15.297   2.840   9.319  1.00  0.00           C  
ATOM    626  CEN GLU A  91      14.737   3.057  10.913  1.00  0.00           X  
ATOM    627  H   GLU A  91      17.773   3.057   8.632  1.00  0.00           H  
ATOM    628  N   ILE A  92      15.588   3.172   6.166  1.00  0.00           N  
ATOM    629  CA  ILE A  92      14.919   3.460   4.905  1.00  0.00           C  
ATOM    630  C   ILE A  92      15.138   2.310   3.940  1.00  0.00           C  
ATOM    631  O   ILE A  92      14.219   1.919   3.222  1.00  0.00           O  
ATOM    632  CB  ILE A  92      15.424   4.768   4.268  1.00  0.00           C  
ATOM    633  CEN ILE A  92      15.298   5.850   4.234  1.00  0.00           X  
ATOM    634  H   ILE A  92      16.311   3.810   6.510  1.00  0.00           H  
ATOM    635  N   PHE A  93      16.356   1.763   3.935  1.00  0.00           N  
ATOM    636  CA  PHE A  93      16.746   0.674   3.054  1.00  0.00           C  
ATOM    637  C   PHE A  93      15.865  -0.527   3.327  1.00  0.00           C  
ATOM    638  O   PHE A  93      15.282  -1.100   2.408  1.00  0.00           O  
ATOM    639  CB  PHE A  93      18.221   0.312   3.246  1.00  0.00           C  
ATOM    640  CEN PHE A  93      19.615   0.595   2.538  1.00  0.00           X  
ATOM    641  H   PHE A  93      17.058   2.137   4.568  1.00  0.00           H  
ATOM    642  N   HIS A  94      15.723  -0.886   4.601  1.00  0.00           N  
ATOM    643  CA  HIS A  94      14.898  -2.024   4.963  1.00  0.00           C  
ATOM    644  C   HIS A  94      13.456  -1.846   4.486  1.00  0.00           C  
ATOM    645  O   HIS A  94      12.869  -2.776   3.917  1.00  0.00           O  
ATOM    646  CB  HIS A  94      14.928  -2.244   6.479  1.00  0.00           C  
ATOM    647  CEN HIS A  94      15.644  -3.034   7.425  1.00  0.00           X  
ATOM    648  H   HIS A  94      16.228  -0.380   5.330  1.00  0.00           H  
ATOM    649  N   HIS A  95      12.888  -0.653   4.662  1.00  0.00           N  
ATOM    650  CA  HIS A  95      11.494  -0.481   4.276  1.00  0.00           C  
ATOM    651  C   HIS A  95      11.354  -0.625   2.755  1.00  0.00           C  
ATOM    652  O   HIS A  95      10.389  -1.229   2.264  1.00  0.00           O  
ATOM    653  CB  HIS A  95      10.964   0.880   4.738  1.00  0.00           C  
ATOM    654  CEN HIS A  95      10.235   1.420   5.837  1.00  0.00           X  
ATOM    655  H   HIS A  95      13.414   0.111   5.092  1.00  0.00           H  
ATOM    656  N   LEU A  96      12.328  -0.109   2.003  1.00  0.00           N  
ATOM    657  CA  LEU A  96      12.250  -0.186   0.555  1.00  0.00           C  
ATOM    658  C   LEU A  96      12.274  -1.641   0.111  1.00  0.00           C  
ATOM    659  O   LEU A  96      11.535  -2.013  -0.801  1.00  0.00           O  
ATOM    660  CB  LEU A  96      13.403   0.597  -0.088  1.00  0.00           C  
ATOM    661  CEN LEU A  96      13.470   1.961  -0.800  1.00  0.00           X  
ATOM    662  H   LEU A  96      13.123   0.351   2.443  1.00  0.00           H  
ATOM    663  N   GLU A  97      13.094  -2.477   0.760  1.00  0.00           N  
ATOM    664  CA  GLU A  97      13.178  -3.876   0.364  1.00  0.00           C  
ATOM    665  C   GLU A  97      11.847  -4.582   0.612  1.00  0.00           C  
ATOM    666  O   GLU A  97      11.382  -5.355  -0.229  1.00  0.00           O  
ATOM    667  CB  GLU A  97      14.305  -4.583   1.120  1.00  0.00           C  
ATOM    668  CEN GLU A  97      15.901  -5.177   1.174  1.00  0.00           X  
ATOM    669  H   GLU A  97      13.685  -2.129   1.515  1.00  0.00           H  
ATOM    670  N   GLU A  98      11.209  -4.308   1.759  1.00  0.00           N  
ATOM    671  CA  GLU A  98       9.970  -5.007   2.080  1.00  0.00           C  
ATOM    672  C   GLU A  98       8.932  -4.731   0.993  1.00  0.00           C  
ATOM    673  O   GLU A  98       8.156  -5.621   0.624  1.00  0.00           O  
ATOM    674  CB  GLU A  98       9.440  -4.580   3.451  1.00  0.00           C  
ATOM    675  CEN GLU A  98       9.257  -4.871   5.119  1.00  0.00           X  
ATOM    676  H   GLU A  98      11.611  -3.633   2.415  1.00  0.00           H  
ATOM    677  N   LEU A  99       8.969  -3.508   0.448  1.00  0.00           N  
ATOM    678  CA  LEU A  99       8.063  -3.059  -0.609  1.00  0.00           C  
ATOM    679  C   LEU A  99       8.321  -3.781  -1.933  1.00  0.00           C  
ATOM    680  O   LEU A  99       7.384  -4.131  -2.649  1.00  0.00           O  
ATOM    681  CB  LEU A  99       8.193  -1.543  -0.800  1.00  0.00           C  
ATOM    682  CEN LEU A  99       7.307  -0.356  -0.377  1.00  0.00           X  
ATOM    683  H   LEU A  99       9.650  -2.841   0.820  1.00  0.00           H  
ATOM    684  N   VAL A 100       9.589  -4.010  -2.261  1.00  0.00           N  
ATOM    685  CA  VAL A 100       9.932  -4.683  -3.507  1.00  0.00           C  
ATOM    686  C   VAL A 100       9.663  -6.180  -3.410  1.00  0.00           C  
ATOM    687  O   VAL A 100       9.332  -6.826  -4.410  1.00  0.00           O  
ATOM    688  CB  VAL A 100      11.408  -4.458  -3.885  1.00  0.00           C  
ATOM    689  CEN VAL A 100      11.824  -4.135  -4.329  1.00  0.00           X  
ATOM    690  H   VAL A 100      10.329  -3.698  -1.634  1.00  0.00           H  
ATOM    691  N   HIS A 101       9.838  -6.736  -2.207  1.00  0.00           N  
ATOM    692  CA  HIS A 101       9.575  -8.155  -1.981  1.00  0.00           C  
ATOM    693  C   HIS A 101       8.095  -8.560  -1.973  1.00  0.00           C  
ATOM    694  O   HIS A 101       7.763  -9.660  -2.438  1.00  0.00           O  
ATOM    695  CB  HIS A 101      10.217  -8.584  -0.658  1.00  0.00           C  
ATOM    696  CEN HIS A 101      11.443  -9.154  -0.207  1.00  0.00           X  
ATOM    697  H   HIS A 101      10.189  -6.151  -1.443  1.00  0.00           H  
ATOM    698  N   ARG A 102       7.218  -7.712  -1.423  1.00  0.00           N  
ATOM    699  CA  ARG A 102       5.804  -8.068  -1.289  1.00  0.00           C  
ATOM    700  C   ARG A 102       5.100  -8.296  -2.624  1.00  0.00           C  
ATOM    701  O   ARG A 102       4.899  -9.446  -3.016  1.00  0.00           O  
ATOM    702  CB  ARG A 102       5.051  -7.047  -0.449  1.00  0.00           C  
ATOM    703  CEN ARG A 102       4.005  -5.941   1.509  1.00  0.00           X  
ATOM    704  H   ARG A 102       7.547  -6.821  -1.049  1.00  0.00           H  
TER                                                                             
# All scores below are weighted scores, not raw scores.
#BEGIN_POSE_ENERGIES_TABLE ./minmover_pdb/pose_4.pdb
label vdw cenpack pair env cbeta hs_pair ss_pair sheet total
weights 1 0.5 1 1 0.25 1 1 1 NA
pose 0 -9.97803 -14.0768 -21.6079 5.4329 0 0 0 -40.2299
MET:NtermProteinFull_1 0 -0.14003 -0.12109 0.25591 0.06643 0 0 0 0.06122
TYR_2 0 -0.1243 0.03519 0.80588 0.07091 0 0 0 0.78769
GLY_3 0 0.01799 -0.01594 -0.09146 0.06956 0 0 0 -0.01985
LYS_4 0 -0.56662 -0.14516 -0.60186 0.03019 0 0 0 -1.28345
LEU_5 0 -0.51065 -0.37278 -0.19483 0.03481 0 0 0 -1.04345
ASN_6 0 0.00453 0.13853 -0.36221 0.06939 0 0 0 -0.14976
ASP_7 0 -0.18489 -0.22012 -0.31759 0.06888 0 0 0 -0.65372
LEU_8 0 -0.26754 -0.61781 -0.53584 0.0321 0 0 0 -1.38909
LEU_9 0 -0.11425 -0.3195 0.08126 0.04387 0 0 0 -0.30861
GLU_10 0 -0.1158 -0.00658 -0.82678 0.06893 0 0 0 -0.88023
ASP_11 0 -0.41982 -0.08229 -0.31759 0.03611 0 0 0 -0.78358
LEU_12 0 -0.24584 -0.61063 -0.39148 0.03899 0 0 0 -1.20896
GLN_13 0 -0.01578 0.29925 -0.4142 0.06884 0 0 0 -0.06189
GLU_14 0 -0.05769 -0.21539 -0.4886 0.06879 0 0 0 -0.69288
VAL_15 0 -0.21365 -0.60222 -0.10438 0.03429 0 0 0 -0.88595
LEU_16 0 0.46271 -0.28517 0.24309 0.04417 0 0 0 0.46481
LYS_17 0 -0.06384 -0.03304 -0.8715 0.0693 0 0 0 -0.89908
ASN_18 0 0.09782 -0.09798 -0.19403 0.06929 0 0 0 -0.12489
LEU_19 0 -0.309 -0.68736 -0.30366 0.03929 0 0 0 -1.26073
HIS_D_20 0 0.06533 -0.09317 0.0215 0.06894 0 0 0 0.0626
LYS_21 0 -0.02703 0.01157 -1.10762 0.07134 0 0 0 -1.05174
ASN_22 0 -0.18232 -0.18013 -0.36221 0.04311 0 0 0 -0.68155
TRP_23 0 0.037 -0.0864 -0.46033 0.0355 0 0 0 -0.47423
HIS_D_24 0 0.02137 0.13157 0.159 0.06929 0 0 0 0.38123
GLY_25 0 0.16609 -0.07169 -0.07814 0.04277 0 0 0 0.05903
GLY_26 0 -0.0013 0.03203 0.0322 0.0357 0 0 0 0.09864
LYS_27 0 0 0 -0.8715 0.07075 0 0 0 -0.80075
ASP_28 0 -0.001 -0.06175 -0.56986 0.07158 0 0 0 -0.56103
ASN_29 0 0.29953 -0.08634 -0.19403 0.03526 0 0 0 0.05441
LEU_30 0 0.04487 -0.09901 0.4149 0.04283 0 0 0 0.4036
HIS_D_31 0 -0.05239 -0.07109 0.06501 0.06927 0 0 0 0.01081
ASP_32 0 -0.139 -0.14484 -0.37876 0.06887 0 0 0 -0.59373
VAL_33 0 -0.15956 -0.08459 -0.35242 0.03721 0 0 0 -0.55935
ASP_34 0 0.13946 -0.04884 -0.31759 0.06906 0 0 0 -0.15791
ASN_35 0 -0.08578 -0.03189 -0.36221 0.06907 0 0 0 -0.4108
HIS_D_36 0 -0.30971 -0.20145 -0.18191 0.03553 0 0 0 -0.65754
LEU_37 0 0.52452 -0.84532 -0.39148 0.04491 0 0 0 -0.66738
GLN_38 0 0.0213 0.02163 -0.49415 0.06894 0 0 0 -0.38228
ASN_39 0 -0.20972 -0.09115 -0.19403 0.06923 0 0 0 -0.42566
VAL_40 0 -0.03937 -0.42458 -0.27892 0.04525 0 0 0 -0.69763
ILE_41 0 0.01129 -0.423 0.72502 0.06935 0 0 0 0.38267
GLU_42 0 -0.09696 -0.19562 -0.71584 0.06879 0 0 0 -0.93962
ASP_43 0 -0.26265 -0.02535 0.2122 0.04435 0 0 0 -0.03146
ILE_44 0 -0.17963 -0.65103 -0.20059 0.0408 0 0 0 -0.99045
HIS_45 0 -0.05381 0.2113 0.11054 0.06891 0 0 0 0.33695
ASP_46 0 -0.18835 -0.46886 -0.31759 0.04262 0 0 0 -0.93219
PHE_47 0 -0.2801 -0.44556 -0.4994 0.0357 0 0 0 -1.18936
MET_48 0 -0.23556 -0.06938 0.18716 0.03519 0 0 0 -0.08259
GLN_49 0 -0.07482 -0.02581 -0.53665 0.06961 0 0 0 -0.56767
GLY_50 0 -0.0416 0.03913 0.0322 0.04518 0 0 0 0.07491
GLY_51 0 -0.04781 0.0323 0.35201 0.03073 0 0 0 0.36723
GLY_52 0 -0.04337 0.0078 -0.07814 0.03486 0 0 0 -0.07884
SER_53 0 -0.02933 -0.00519 -0.22078 0.0317 0 0 0 -0.2236
GLY_54 0 0.01969 0.0819 -0.09146 0.03587 0 0 0 0.046
GLY_55 0 -0.03024 -0.00786 -0.09146 0.0357 0 0 0 -0.09386
LYS_56 0 -0.34414 -0.69176 -0.33001 0.03443 0 0 0 -1.33147
LEU_57 0 0.13933 -0.47126 -0.06582 0.03519 0 0 0 -0.36255
GLN_58 0 0.03191 0.06463 -0.59803 0.06939 0 0 0 -0.4321
GLU_59 0 -0.02348 -0.09572 -0.25924 0.06899 0 0 0 -0.30945
MET_60 0 -0.2958 -0.10417 -0.29185 0.03589 0 0 0 -0.65592
MET_61 0 -0.19021 0.04548 0.25591 0.06919 0 0 0 0.18037
LYS_62 0 -0.0504 -0.00898 -0.96458 0.06951 0 0 0 -0.95445
GLU_63 0 -0.38532 -0.04262 -0.25924 0.03528 0 0 0 -0.65189
PHE_64 0 -0.22192 -0.36874 -0.19907 0.04332 0 0 0 -0.74641
GLN_65 0 0.01221 0.03215 -0.55896 0.06908 0 0 0 -0.44552
GLN_66 0 -0.0522 -0.18158 -0.55896 0.0693 0 0 0 -0.72345
VAL_67 0 0.07405 -0.60294 -0.41511 0.06931 0 0 0 -0.87468
LEU_68 0 -0.30515 0.03241 0.91309 0.04342 0 0 0 0.68377
ASP_69 0 -0.08065 -0.05156 -0.52292 0.06907 0 0 0 -0.58606
GLU_70 0 -0.43243 0.12692 -0.25924 0.03524 0 0 0 -0.52951
LEU_71 0 -0.33077 -0.32112 -0.30366 0.03245 0 0 0 -0.92309
ASN_72 0 -0.07512 -0.06841 -0.28327 0.06902 0 0 0 -0.35778
ASN_73 0 -0.04865 -0.05727 -0.50929 0.0693 0 0 0 -0.54592
HIS_74 0 0.52268 -0.25557 -0.18191 0.06919 0 0 0 0.15439
LEU_75 0 -0.05195 -0.01718 -0.30366 0.03624 0 0 0 -0.33655
GLN_76 0 0.01057 -0.08383 -0.59803 0.07065 0 0 0 -0.60064
GLY_77 0 -0.03747 0.01041 0.60923 0.04587 0 0 0 0.62804
GLY_78 0 0 0 0.0322 0.04587 0 0 0 0.07807
LYS_79 0 0.00325 0.02106 -0.42611 0.04009 0 0 0 -0.36171
HIS_80 0 -0.04423 -0.04724 0.21997 0.07025 0 0 0 0.19875
THR_81 0 -0.02907 -0.24556 -0.20624 0.04264 0 0 0 -0.43823
VAL_82 0 -0.07917 0.05932 0.10145 0.04336 0 0 0 0.12497
HIS_D_83 0 -0.02431 -0.01428 0.0215 0.06957 0 0 0 0.05249
HIS_D_84 0 -0.02738 -0.15046 -0.02241 0.06884 0 0 0 -0.13142
ILE_85 0 -0.58596 -0.15651 -0.20059 0.0321 0 0 0 -0.91095
GLU_86 0 0.11694 0.42684 -0.25924 0.06893 0 0 0 0.35347
GLN_87 0 -0.07026 -0.02348 -0.59803 0.06918 0 0 0 -0.62258
ASN_88 0 -0.23423 -0.08333 -0.07783 0.04388 0 0 0 -0.35151
ILE_89 0 -0.28358 -0.51581 -0.41682 0.03985 0 0 0 -1.17635
LYS_90 0 0.02516 0.09179 -0.68888 0.06918 0 0 0 -0.50276
GLU_91 0 -0.12287 -0.13635 -0.37543 0.06902 0 0 0 -0.56563
ILE_92 0 -0.37061 -0.44956 -0.31819 0.03533 0 0 0 -1.10304
PHE_93 0 -0.26783 -0.27845 0.63033 0.04311 0 0 0 0.12716
HIS_94 0 -0.13621 0.11641 0.159 0.06878 0 0 0 0.20798
HIS_D_95 0 -0.3473 -0.20568 -0.15264 0.03519 0 0 0 -0.67042
LEU_96 0 -0.19282 -0.5327 -0.45811 0.03722 0 0 0 -1.14641
GLU_97 0 -0.06412 0.07375 -0.4886 0.06878 0 0 0 -0.41019
GLU_98 0 -0.20171 -0.47131 -0.60186 0.06934 0 0 0 -1.20554
LEU_99 0 -0.45989 -0.4732 -0.06582 0.03048 0 0 0 -0.96843
VAL_100 0 -0.03966 0.07152 0.21583 0.04309 0 0 0 0.29079
HIS_101 0 -0.04305 0.1362 0.20362 0.07072 0 0 0 0.36749
ARG:CtermProteinFull_102 0 -0.17668 0.15164 -0.48527 0.07081 0 0 0 -0.4395
#END_POSE_ENERGIES_TABLE ./minmover_pdb/pose_4.pdb
