# Supplementary material for: Selection of a promiscuous minimalist cAMP phosphodiesterase from a library of de novo designed proteins
Source: Nat Chem. 2024 May 3;16(7):1200–8. doi: 10.1038/s41557-024-01490-4 (PMC11230910; doi:10.1038/s41557-024-01490-4)
Supplement: Supplementary file 3 — MD input files, scripts and final structures derived from MD, AlphaFold2, EMSfold and MultiSFold. [file 41557_2024_1490_MOESM3_ESM.zip › Computational_Data/4_MultiSFold/s824/pose_40.pdb]

ATOM      1  N   MET A   1       0.626  -1.111   0.146  1.00  0.00           N  
ATOM      2  CA  MET A   1       1.928  -0.476  -0.009  1.00  0.00           C  
ATOM      3  C   MET A   1       1.949   0.975   0.449  1.00  0.00           C  
ATOM      4  O   MET A   1       2.967   1.436   0.966  1.00  0.00           O  
ATOM      5  CB  MET A   1       2.369  -0.562  -1.469  1.00  0.00           C  
ATOM      6  CEN MET A   1       3.510  -1.361  -2.536  1.00  0.00           X  
ATOM      7  H   MET A   1       0.149  -1.476  -0.654  1.00  0.00           H  
ATOM      8  N   TYR A   2       0.830   1.696   0.293  1.00  0.00           N  
ATOM      9  CA  TYR A   2       0.787   3.134   0.599  1.00  0.00           C  
ATOM     10  C   TYR A   2       1.244   3.497   2.009  1.00  0.00           C  
ATOM     11  O   TYR A   2       1.979   4.463   2.187  1.00  0.00           O  
ATOM     12  CB  TYR A   2      -0.632   3.664   0.382  1.00  0.00           C  
ATOM     13  CEN TYR A   2      -1.584   4.518  -0.815  1.00  0.00           X  
ATOM     14  H   TYR A   2      -0.003   1.287  -0.101  1.00  0.00           H  
ATOM     15  N   GLY A   3       0.810   2.733   3.016  1.00  0.00           N  
ATOM     16  CA  GLY A   3       1.230   3.009   4.385  1.00  0.00           C  
ATOM     17  C   GLY A   3       2.742   2.918   4.534  1.00  0.00           C  
ATOM     18  O   GLY A   3       3.367   3.791   5.140  1.00  0.00           O  
ATOM     19  CEN GLY A   3       1.230   3.009   4.385  1.00  0.00           X  
ATOM     20  H   GLY A   3       0.171   1.979   2.829  1.00  0.00           H  
ATOM     21  N   LYS A   4       3.329   1.860   3.976  1.00  0.00           N  
ATOM     22  CA  LYS A   4       4.769   1.661   4.054  1.00  0.00           C  
ATOM     23  C   LYS A   4       5.502   2.803   3.345  1.00  0.00           C  
ATOM     24  O   LYS A   4       6.524   3.272   3.840  1.00  0.00           O  
ATOM     25  CB  LYS A   4       5.160   0.314   3.444  1.00  0.00           C  
ATOM     26  CEN LYS A   4       5.764  -1.694   3.728  1.00  0.00           X  
ATOM     27  H   LYS A   4       2.760   1.184   3.491  1.00  0.00           H  
ATOM     28  N   LEU A   5       4.963   3.302   2.230  1.00  0.00           N  
ATOM     29  CA  LEU A   5       5.623   4.393   1.519  1.00  0.00           C  
ATOM     30  C   LEU A   5       5.604   5.684   2.319  1.00  0.00           C  
ATOM     31  O   LEU A   5       6.596   6.414   2.339  1.00  0.00           O  
ATOM     32  CB  LEU A   5       4.960   4.610   0.153  1.00  0.00           C  
ATOM     33  CEN LEU A   5       5.379   4.243  -1.283  1.00  0.00           X  
ATOM     34  H   LEU A   5       4.092   2.923   1.858  1.00  0.00           H  
ATOM     35  N   ASN A   6       4.499   5.955   3.017  1.00  0.00           N  
ATOM     36  CA  ASN A   6       4.409   7.166   3.810  1.00  0.00           C  
ATOM     37  C   ASN A   6       5.500   7.144   4.875  1.00  0.00           C  
ATOM     38  O   ASN A   6       6.190   8.148   5.075  1.00  0.00           O  
ATOM     39  CB  ASN A   6       3.038   7.331   4.441  1.00  0.00           C  
ATOM     40  CEN ASN A   6       2.128   7.803   4.220  1.00  0.00           X  
ATOM     41  H   ASN A   6       3.693   5.336   2.961  1.00  0.00           H  
ATOM     42  N   ASP A   7       5.690   5.993   5.544  1.00  0.00           N  
ATOM     43  CA  ASP A   7       6.664   5.943   6.637  1.00  0.00           C  
ATOM     44  C   ASP A   7       8.085   6.052   6.087  1.00  0.00           C  
ATOM     45  O   ASP A   7       8.938   6.725   6.668  1.00  0.00           O  
ATOM     46  CB  ASP A   7       6.507   4.654   7.447  1.00  0.00           C  
ATOM     47  CEN ASP A   7       6.075   4.314   8.305  1.00  0.00           X  
ATOM     48  H   ASP A   7       5.144   5.166   5.292  1.00  0.00           H  
ATOM     49  N   LEU A   8       8.321   5.445   4.921  1.00  0.00           N  
ATOM     50  CA  LEU A   8       9.622   5.550   4.276  1.00  0.00           C  
ATOM     51  C   LEU A   8       9.892   6.990   3.909  1.00  0.00           C  
ATOM     52  O   LEU A   8      11.016   7.474   4.058  1.00  0.00           O  
ATOM     53  CB  LEU A   8       9.688   4.655   3.032  1.00  0.00           C  
ATOM     54  CEN LEU A   8      10.380   3.308   2.749  1.00  0.00           X  
ATOM     55  H   LEU A   8       7.598   4.856   4.505  1.00  0.00           H  
ATOM     56  N   LEU A   9       8.849   7.697   3.484  1.00  0.00           N  
ATOM     57  CA  LEU A   9       8.975   9.102   3.162  1.00  0.00           C  
ATOM     58  C   LEU A   9       9.410   9.860   4.407  1.00  0.00           C  
ATOM     59  O   LEU A   9      10.295  10.716   4.333  1.00  0.00           O  
ATOM     60  CB  LEU A   9       7.652   9.654   2.616  1.00  0.00           C  
ATOM     61  CEN LEU A   9       7.183  10.032   1.198  1.00  0.00           X  
ATOM     62  H   LEU A   9       7.953   7.237   3.336  1.00  0.00           H  
ATOM     63  N   GLU A  10       8.800   9.551   5.562  1.00  0.00           N  
ATOM     64  CA  GLU A  10       9.260  10.201   6.783  1.00  0.00           C  
ATOM     65  C   GLU A  10      10.725   9.845   7.060  1.00  0.00           C  
ATOM     66  O   GLU A  10      11.485  10.695   7.531  1.00  0.00           O  
ATOM     67  CB  GLU A  10       8.380   9.801   7.969  1.00  0.00           C  
ATOM     68  CEN GLU A  10       7.099  10.145   9.040  1.00  0.00           X  
ATOM     69  H   GLU A  10       8.025   8.887   5.570  1.00  0.00           H  
ATOM     70  N   ASP A  11      11.148   8.616   6.732  1.00  0.00           N  
ATOM     71  CA  ASP A  11      12.538   8.250   6.977  1.00  0.00           C  
ATOM     72  C   ASP A  11      13.476   8.969   5.983  1.00  0.00           C  
ATOM     73  O   ASP A  11      14.588   9.358   6.357  1.00  0.00           O  
ATOM     74  CB  ASP A  11      12.714   6.733   6.879  1.00  0.00           C  
ATOM     75  CEN ASP A  11      12.760   5.908   7.475  1.00  0.00           X  
ATOM     76  H   ASP A  11      10.496   7.935   6.343  1.00  0.00           H  
ATOM     77  N   LEU A  12      13.029   9.187   4.739  1.00  0.00           N  
ATOM     78  CA  LEU A  12      13.854   9.882   3.745  1.00  0.00           C  
ATOM     79  C   LEU A  12      14.054  11.337   4.148  1.00  0.00           C  
ATOM     80  O   LEU A  12      15.144  11.896   4.000  1.00  0.00           O  
ATOM     81  CB  LEU A  12      13.212   9.795   2.355  1.00  0.00           C  
ATOM     82  CEN LEU A  12      13.541   8.960   1.102  1.00  0.00           X  
ATOM     83  H   LEU A  12      12.105   8.840   4.474  1.00  0.00           H  
ATOM     84  N   GLN A  13      12.992  11.961   4.660  1.00  0.00           N  
ATOM     85  CA  GLN A  13      13.085  13.345   5.097  1.00  0.00           C  
ATOM     86  C   GLN A  13      14.034  13.458   6.291  1.00  0.00           C  
ATOM     87  O   GLN A  13      14.905  14.333   6.317  1.00  0.00           O  
ATOM     88  CB  GLN A  13      11.703  13.887   5.470  1.00  0.00           C  
ATOM     89  CEN GLN A  13      10.364  14.863   4.918  1.00  0.00           X  
ATOM     90  H   GLN A  13      12.105  11.456   4.728  1.00  0.00           H  
ATOM     91  N   GLU A  14      13.910  12.540   7.264  1.00  0.00           N  
ATOM     92  CA  GLU A  14      14.797  12.590   8.423  1.00  0.00           C  
ATOM     93  C   GLU A  14      16.242  12.376   7.958  1.00  0.00           C  
ATOM     94  O   GLU A  14      17.153  13.072   8.412  1.00  0.00           O  
ATOM     95  CB  GLU A  14      14.401  11.539   9.462  1.00  0.00           C  
ATOM     96  CEN GLU A  14      13.618  11.122  10.917  1.00  0.00           X  
ATOM     97  H   GLU A  14      13.171  11.834   7.203  1.00  0.00           H  
ATOM     98  N   VAL A  15      16.444  11.473   6.990  1.00  0.00           N  
ATOM     99  CA  VAL A  15      17.781  11.214   6.471  1.00  0.00           C  
ATOM    100  C   VAL A  15      18.317  12.402   5.690  1.00  0.00           C  
ATOM    101  O   VAL A  15      19.504  12.718   5.777  1.00  0.00           O  
ATOM    102  CB  VAL A  15      17.802   9.969   5.564  1.00  0.00           C  
ATOM    103  CEN VAL A  15      18.017   9.315   5.525  1.00  0.00           X  
ATOM    104  H   VAL A  15      15.647  10.936   6.643  1.00  0.00           H  
ATOM    105  N   LEU A  16      17.448  13.077   4.945  1.00  0.00           N  
ATOM    106  CA  LEU A  16      17.858  14.249   4.187  1.00  0.00           C  
ATOM    107  C   LEU A  16      18.307  15.341   5.162  1.00  0.00           C  
ATOM    108  O   LEU A  16      19.366  15.953   4.983  1.00  0.00           O  
ATOM    109  CB  LEU A  16      16.714  14.744   3.293  1.00  0.00           C  
ATOM    110  CEN LEU A  16      16.456  14.650   1.778  1.00  0.00           X  
ATOM    111  H   LEU A  16      16.484  12.741   4.884  1.00  0.00           H  
ATOM    112  N   LYS A  17      17.526  15.556   6.226  1.00  0.00           N  
ATOM    113  CA  LYS A  17      17.868  16.601   7.186  1.00  0.00           C  
ATOM    114  C   LYS A  17      19.109  16.234   8.018  1.00  0.00           C  
ATOM    115  O   LYS A  17      19.908  17.107   8.376  1.00  0.00           O  
ATOM    116  CB  LYS A  17      16.679  16.877   8.108  1.00  0.00           C  
ATOM    117  CEN LYS A  17      15.051  18.118   8.639  1.00  0.00           X  
ATOM    118  H   LYS A  17      16.677  15.001   6.350  1.00  0.00           H  
ATOM    119  N   ASN A  18      19.303  14.945   8.298  1.00  0.00           N  
ATOM    120  CA  ASN A  18      20.478  14.528   9.053  1.00  0.00           C  
ATOM    121  C   ASN A  18      21.735  14.665   8.202  1.00  0.00           C  
ATOM    122  O   ASN A  18      22.799  15.026   8.718  1.00  0.00           O  
ATOM    123  CB  ASN A  18      20.338  13.107   9.566  1.00  0.00           C  
ATOM    124  CEN ASN A  18      20.005  12.617  10.433  1.00  0.00           X  
ATOM    125  H   ASN A  18      18.609  14.249   8.024  1.00  0.00           H  
ATOM    126  N   LEU A  19      21.600  14.443   6.890  1.00  0.00           N  
ATOM    127  CA  LEU A  19      22.724  14.568   5.973  1.00  0.00           C  
ATOM    128  C   LEU A  19      23.090  16.031   5.783  1.00  0.00           C  
ATOM    129  O   LEU A  19      24.240  16.413   5.961  1.00  0.00           O  
ATOM    130  CB  LEU A  19      22.392  13.916   4.625  1.00  0.00           C  
ATOM    131  CEN LEU A  19      22.824  12.591   3.970  1.00  0.00           X  
ATOM    132  H   LEU A  19      20.689  14.158   6.524  1.00  0.00           H  
ATOM    133  N   HIS A  20      22.102  16.882   5.512  1.00  0.00           N  
ATOM    134  CA  HIS A  20      22.402  18.296   5.318  1.00  0.00           C  
ATOM    135  C   HIS A  20      23.069  18.895   6.547  1.00  0.00           C  
ATOM    136  O   HIS A  20      23.913  19.790   6.443  1.00  0.00           O  
ATOM    137  CB  HIS A  20      21.128  19.078   4.983  1.00  0.00           C  
ATOM    138  CEN HIS A  20      20.438  19.541   3.825  1.00  0.00           X  
ATOM    139  H   HIS A  20      21.150  16.535   5.380  1.00  0.00           H  
ATOM    140  N   LYS A  21      22.695  18.396   7.719  1.00  0.00           N  
ATOM    141  CA  LYS A  21      23.233  18.904   8.970  1.00  0.00           C  
ATOM    142  C   LYS A  21      24.680  18.482   9.254  1.00  0.00           C  
ATOM    143  O   LYS A  21      25.457  19.272   9.801  1.00  0.00           O  
ATOM    144  CB  LYS A  21      22.334  18.460  10.125  1.00  0.00           C  
ATOM    145  CEN LYS A  21      20.824  18.935  11.528  1.00  0.00           X  
ATOM    146  H   LYS A  21      21.976  17.668   7.738  1.00  0.00           H  
ATOM    147  N   ASN A  22      25.044  17.246   8.901  1.00  0.00           N  
ATOM    148  CA  ASN A  22      26.308  16.665   9.350  1.00  0.00           C  
ATOM    149  C   ASN A  22      27.269  16.241   8.240  1.00  0.00           C  
ATOM    150  O   ASN A  22      27.932  15.206   8.344  1.00  0.00           O  
ATOM    151  CB  ASN A  22      26.044  15.478  10.259  1.00  0.00           C  
ATOM    152  CEN ASN A  22      25.912  15.292  11.283  1.00  0.00           X  
ATOM    153  H   ASN A  22      24.399  16.666   8.365  1.00  0.00           H  
ATOM    154  N   TRP A  23      27.337  17.011   7.170  1.00  0.00           N  
ATOM    155  CA  TRP A  23      28.291  16.706   6.119  1.00  0.00           C  
ATOM    156  C   TRP A  23      29.648  17.287   6.479  1.00  0.00           C  
ATOM    157  O   TRP A  23      29.763  18.483   6.738  1.00  0.00           O  
ATOM    158  CB  TRP A  23      27.813  17.256   4.774  1.00  0.00           C  
ATOM    159  CEN TRP A  23      27.343  16.755   3.160  1.00  0.00           X  
ATOM    160  H   TRP A  23      26.731  17.818   7.092  1.00  0.00           H  
ATOM    161  N   HIS A  24      30.679  16.449   6.487  1.00  0.00           N  
ATOM    162  CA  HIS A  24      32.018  16.917   6.830  1.00  0.00           C  
ATOM    163  C   HIS A  24      33.091  16.542   5.799  1.00  0.00           C  
ATOM    164  O   HIS A  24      34.279  16.771   6.026  1.00  0.00           O  
ATOM    165  CB  HIS A  24      32.420  16.374   8.205  1.00  0.00           C  
ATOM    166  CEN HIS A  24      32.383  16.793   9.566  1.00  0.00           X  
ATOM    167  H   HIS A  24      30.523  15.473   6.289  1.00  0.00           H  
ATOM    168  N   GLY A  25      32.680  15.957   4.676  1.00  0.00           N  
ATOM    169  CA  GLY A  25      33.611  15.415   3.678  1.00  0.00           C  
ATOM    170  C   GLY A  25      33.958  16.356   2.510  1.00  0.00           C  
ATOM    171  O   GLY A  25      34.690  15.975   1.595  1.00  0.00           O  
ATOM    172  CEN GLY A  25      33.611  15.415   3.678  1.00  0.00           X  
ATOM    173  H   GLY A  25      31.687  15.874   4.504  1.00  0.00           H  
ATOM    174  N   GLY A  26      33.396  17.566   2.512  1.00  0.00           N  
ATOM    175  CA  GLY A  26      33.715  18.607   1.522  1.00  0.00           C  
ATOM    176  C   GLY A  26      32.483  18.869   0.649  1.00  0.00           C  
ATOM    177  O   GLY A  26      31.903  17.929   0.095  1.00  0.00           O  
ATOM    178  CEN GLY A  26      33.715  18.607   1.522  1.00  0.00           X  
ATOM    179  H   GLY A  26      32.716  17.769   3.231  1.00  0.00           H  
ATOM    180  N   LYS A  27      32.122  20.139   0.456  1.00  0.00           N  
ATOM    181  CA  LYS A  27      30.971  20.475  -0.398  1.00  0.00           C  
ATOM    182  C   LYS A  27      31.064  19.875  -1.806  1.00  0.00           C  
ATOM    183  O   LYS A  27      30.047  19.614  -2.457  1.00  0.00           O  
ATOM    184  CB  LYS A  27      30.822  21.994  -0.499  1.00  0.00           C  
ATOM    185  CEN LYS A  27      29.811  23.756   0.091  1.00  0.00           X  
ATOM    186  H   LYS A  27      32.610  20.879   0.941  1.00  0.00           H  
ATOM    187  N   ASP A  28      32.282  19.635  -2.277  1.00  0.00           N  
ATOM    188  CA  ASP A  28      32.478  19.098  -3.618  1.00  0.00           C  
ATOM    189  C   ASP A  28      31.897  17.682  -3.736  1.00  0.00           C  
ATOM    190  O   ASP A  28      31.418  17.282  -4.795  1.00  0.00           O  
ATOM    191  CB  ASP A  28      33.966  19.093  -3.978  1.00  0.00           C  
ATOM    192  CEN ASP A  28      34.652  19.651  -4.483  1.00  0.00           X  
ATOM    193  H   ASP A  28      33.083  19.830  -1.695  1.00  0.00           H  
ATOM    194  N   ASN A  29      31.959  16.920  -2.637  1.00  0.00           N  
ATOM    195  CA  ASN A  29      31.424  15.565  -2.577  1.00  0.00           C  
ATOM    196  C   ASN A  29      29.930  15.613  -2.270  1.00  0.00           C  
ATOM    197  O   ASN A  29      29.125  14.883  -2.864  1.00  0.00           O  
ATOM    198  CB  ASN A  29      32.153  14.715  -1.553  1.00  0.00           C  
ATOM    199  CEN ASN A  29      32.961  14.046  -1.525  1.00  0.00           X  
ATOM    200  H   ASN A  29      32.356  17.306  -1.785  1.00  0.00           H  
ATOM    201  N   LEU A  30      29.559  16.548  -1.390  1.00  0.00           N  
ATOM    202  CA  LEU A  30      28.175  16.701  -0.951  1.00  0.00           C  
ATOM    203  C   LEU A  30      27.274  16.876  -2.133  1.00  0.00           C  
ATOM    204  O   LEU A  30      26.279  16.178  -2.257  1.00  0.00           O  
ATOM    205  CB  LEU A  30      28.032  17.892   0.005  1.00  0.00           C  
ATOM    206  CEN LEU A  30      27.839  17.992   1.530  1.00  0.00           X  
ATOM    207  H   LEU A  30      30.283  17.148  -0.989  1.00  0.00           H  
ATOM    208  N   HIS A  31      27.622  17.817  -3.005  1.00  0.00           N  
ATOM    209  CA  HIS A  31      26.736  18.190  -4.092  1.00  0.00           C  
ATOM    210  C   HIS A  31      26.107  16.958  -4.749  1.00  0.00           C  
ATOM    211  O   HIS A  31      24.889  16.919  -4.952  1.00  0.00           O  
ATOM    212  CB  HIS A  31      27.492  19.017  -5.137  1.00  0.00           C  
ATOM    213  CEN HIS A  31      27.716  20.390  -5.447  1.00  0.00           X  
ATOM    214  H   HIS A  31      28.505  18.317  -2.869  1.00  0.00           H  
ATOM    215  N   ASP A  32      26.900  15.931  -5.075  1.00  0.00           N  
ATOM    216  CA  ASP A  32      26.295  14.778  -5.742  1.00  0.00           C  
ATOM    217  C   ASP A  32      25.290  14.071  -4.837  1.00  0.00           C  
ATOM    218  O   ASP A  32      24.207  13.673  -5.285  1.00  0.00           O  
ATOM    219  CB  ASP A  32      27.376  13.793  -6.193  1.00  0.00           C  
ATOM    220  CEN ASP A  32      27.912  13.541  -7.021  1.00  0.00           X  
ATOM    221  H   ASP A  32      27.889  15.950  -4.852  1.00  0.00           H  
ATOM    222  N   VAL A  33      25.602  13.988  -3.543  1.00  0.00           N  
ATOM    223  CA  VAL A  33      24.711  13.296  -2.622  1.00  0.00           C  
ATOM    224  C   VAL A  33      23.368  14.007  -2.540  1.00  0.00           C  
ATOM    225  O   VAL A  33      22.317  13.356  -2.489  1.00  0.00           O  
ATOM    226  CB  VAL A  33      25.319  13.194  -1.210  1.00  0.00           C  
ATOM    227  CEN VAL A  33      25.590  12.756  -0.754  1.00  0.00           X  
ATOM    228  H   VAL A  33      26.485  14.378  -3.206  1.00  0.00           H  
ATOM    229  N   ASP A  34      23.402  15.345  -2.563  1.00  0.00           N  
ATOM    230  CA  ASP A  34      22.191  16.135  -2.493  1.00  0.00           C  
ATOM    231  C   ASP A  34      21.333  15.957  -3.711  1.00  0.00           C  
ATOM    232  O   ASP A  34      20.123  15.803  -3.581  1.00  0.00           O  
ATOM    233  CB  ASP A  34      22.528  17.617  -2.311  1.00  0.00           C  
ATOM    234  CEN ASP A  34      22.605  18.320  -1.578  1.00  0.00           X  
ATOM    235  H   ASP A  34      24.298  15.813  -2.636  1.00  0.00           H  
ATOM    236  N   ASN A  35      21.941  15.912  -4.896  1.00  0.00           N  
ATOM    237  CA  ASN A  35      21.146  15.723  -6.096  1.00  0.00           C  
ATOM    238  C   ASN A  35      20.425  14.383  -6.031  1.00  0.00           C  
ATOM    239  O   ASN A  35      19.231  14.297  -6.321  1.00  0.00           O  
ATOM    240  CB  ASN A  35      21.992  15.816  -7.352  1.00  0.00           C  
ATOM    241  CEN ASN A  35      22.279  16.546  -8.050  1.00  0.00           X  
ATOM    242  H   ASN A  35      22.948  16.069  -4.964  1.00  0.00           H  
ATOM    243  N   HIS A  36      21.134  13.348  -5.581  1.00  0.00           N  
ATOM    244  CA  HIS A  36      20.543  12.016  -5.557  1.00  0.00           C  
ATOM    245  C   HIS A  36      19.373  11.955  -4.571  1.00  0.00           C  
ATOM    246  O   HIS A  36      18.315  11.407  -4.881  1.00  0.00           O  
ATOM    247  CB  HIS A  36      21.596  10.964  -5.193  1.00  0.00           C  
ATOM    248  CEN HIS A  36      22.472  10.061  -5.862  1.00  0.00           X  
ATOM    249  H   HIS A  36      22.111  13.481  -5.306  1.00  0.00           H  
ATOM    250  N   LEU A  37      19.529  12.575  -3.407  1.00  0.00           N  
ATOM    251  CA  LEU A  37      18.481  12.511  -2.399  1.00  0.00           C  
ATOM    252  C   LEU A  37      17.222  13.209  -2.919  1.00  0.00           C  
ATOM    253  O   LEU A  37      16.104  12.744  -2.691  1.00  0.00           O  
ATOM    254  CB  LEU A  37      18.957  13.148  -1.088  1.00  0.00           C  
ATOM    255  CEN LEU A  37      19.410  12.554   0.260  1.00  0.00           X  
ATOM    256  H   LEU A  37      20.400  13.067  -3.203  1.00  0.00           H  
ATOM    257  N   GLN A  38      17.406  14.327  -3.623  1.00  0.00           N  
ATOM    258  CA  GLN A  38      16.293  15.080  -4.182  1.00  0.00           C  
ATOM    259  C   GLN A  38      15.534  14.223  -5.189  1.00  0.00           C  
ATOM    260  O   GLN A  38      14.304  14.192  -5.159  1.00  0.00           O  
ATOM    261  CB  GLN A  38      16.789  16.363  -4.853  1.00  0.00           C  
ATOM    262  CEN GLN A  38      16.968  18.089  -4.660  1.00  0.00           X  
ATOM    263  H   GLN A  38      18.348  14.674  -3.772  1.00  0.00           H  
ATOM    264  N   ASN A  39      16.249  13.486  -6.059  1.00  0.00           N  
ATOM    265  CA  ASN A  39      15.565  12.655  -7.046  1.00  0.00           C  
ATOM    266  C   ASN A  39      14.745  11.578  -6.334  1.00  0.00           C  
ATOM    267  O   ASN A  39      13.601  11.321  -6.702  1.00  0.00           O  
ATOM    268  CB  ASN A  39      16.538  12.027  -8.026  1.00  0.00           C  
ATOM    269  CEN ASN A  39      16.944  12.240  -8.970  1.00  0.00           X  
ATOM    270  H   ASN A  39      17.268  13.529  -6.063  1.00  0.00           H  
ATOM    271  N   VAL A  40      15.295  11.012  -5.254  1.00  0.00           N  
ATOM    272  CA  VAL A  40      14.614   9.941  -4.530  1.00  0.00           C  
ATOM    273  C   VAL A  40      13.301  10.453  -3.943  1.00  0.00           C  
ATOM    274  O   VAL A  40      12.264   9.794  -4.040  1.00  0.00           O  
ATOM    275  CB  VAL A  40      15.489   9.368  -3.399  1.00  0.00           C  
ATOM    276  CEN VAL A  40      15.851   8.816  -3.204  1.00  0.00           X  
ATOM    277  H   VAL A  40      16.232  11.306  -4.960  1.00  0.00           H  
ATOM    278  N   ILE A  41      13.324  11.662  -3.392  1.00  0.00           N  
ATOM    279  CA  ILE A  41      12.122  12.247  -2.813  1.00  0.00           C  
ATOM    280  C   ILE A  41      11.046  12.478  -3.878  1.00  0.00           C  
ATOM    281  O   ILE A  41       9.866  12.174  -3.645  1.00  0.00           O  
ATOM    282  CB  ILE A  41      12.431  13.580  -2.107  1.00  0.00           C  
ATOM    283  CEN ILE A  41      12.766  14.041  -1.178  1.00  0.00           X  
ATOM    284  H   ILE A  41      14.212  12.172  -3.348  1.00  0.00           H  
ATOM    285  N   GLU A  42      11.438  12.996  -5.052  1.00  0.00           N  
ATOM    286  CA  GLU A  42      10.455  13.205  -6.110  1.00  0.00           C  
ATOM    287  C   GLU A  42       9.880  11.883  -6.610  1.00  0.00           C  
ATOM    288  O   GLU A  42       8.682  11.801  -6.882  1.00  0.00           O  
ATOM    289  CB  GLU A  42      11.081  13.978  -7.273  1.00  0.00           C  
ATOM    290  CEN GLU A  42      11.340  15.443  -8.103  1.00  0.00           X  
ATOM    291  H   GLU A  42      12.418  13.245  -5.197  1.00  0.00           H  
ATOM    292  N   ASP A  43      10.702  10.824  -6.681  1.00  0.00           N  
ATOM    293  CA  ASP A  43      10.196   9.531  -7.122  1.00  0.00           C  
ATOM    294  C   ASP A  43       9.258   8.895  -6.104  1.00  0.00           C  
ATOM    295  O   ASP A  43       8.230   8.329  -6.484  1.00  0.00           O  
ATOM    296  CB  ASP A  43      11.360   8.582  -7.417  1.00  0.00           C  
ATOM    297  CEN ASP A  43      11.917   8.243  -8.200  1.00  0.00           X  
ATOM    298  H   ASP A  43      11.691  10.930  -6.453  1.00  0.00           H  
ATOM    299  N   ILE A  44       9.558   9.040  -4.811  1.00  0.00           N  
ATOM    300  CA  ILE A  44       8.673   8.482  -3.800  1.00  0.00           C  
ATOM    301  C   ILE A  44       7.338   9.203  -3.844  1.00  0.00           C  
ATOM    302  O   ILE A  44       6.281   8.576  -3.750  1.00  0.00           O  
ATOM    303  CB  ILE A  44       9.270   8.591  -2.385  1.00  0.00           C  
ATOM    304  CEN ILE A  44       9.917   8.110  -1.650  1.00  0.00           X  
ATOM    305  H   ILE A  44      10.423   9.509  -4.535  1.00  0.00           H  
ATOM    306  N   HIS A  45       7.376  10.527  -4.002  1.00  0.00           N  
ATOM    307  CA  HIS A  45       6.145  11.290  -4.105  1.00  0.00           C  
ATOM    308  C   HIS A  45       5.352  10.841  -5.328  1.00  0.00           C  
ATOM    309  O   HIS A  45       4.148  10.580  -5.234  1.00  0.00           O  
ATOM    310  CB  HIS A  45       6.438  12.792  -4.181  1.00  0.00           C  
ATOM    311  CEN HIS A  45       6.502  13.909  -3.298  1.00  0.00           X  
ATOM    312  H   HIS A  45       8.275  11.012  -4.044  1.00  0.00           H  
ATOM    313  N   ASP A  46       6.017  10.734  -6.483  1.00  0.00           N  
ATOM    314  CA  ASP A  46       5.296  10.334  -7.676  1.00  0.00           C  
ATOM    315  C   ASP A  46       4.651   8.965  -7.499  1.00  0.00           C  
ATOM    316  O   ASP A  46       3.505   8.772  -7.912  1.00  0.00           O  
ATOM    317  CB  ASP A  46       6.233  10.324  -8.887  1.00  0.00           C  
ATOM    318  CEN ASP A  46       6.503  10.911  -9.674  1.00  0.00           X  
ATOM    319  H   ASP A  46       7.012  10.950  -6.524  1.00  0.00           H  
ATOM    320  N   PHE A  47       5.341   8.037  -6.832  1.00  0.00           N  
ATOM    321  CA  PHE A  47       4.790   6.703  -6.630  1.00  0.00           C  
ATOM    322  C   PHE A  47       3.473   6.801  -5.866  1.00  0.00           C  
ATOM    323  O   PHE A  47       2.447   6.275  -6.302  1.00  0.00           O  
ATOM    324  CB  PHE A  47       5.782   5.813  -5.879  1.00  0.00           C  
ATOM    325  CEN PHE A  47       6.855   4.687  -6.208  1.00  0.00           X  
ATOM    326  H   PHE A  47       6.275   8.244  -6.476  1.00  0.00           H  
ATOM    327  N   MET A  48       3.492   7.500  -4.724  1.00  0.00           N  
ATOM    328  CA  MET A  48       2.397   7.430  -3.759  1.00  0.00           C  
ATOM    329  C   MET A  48       1.088   7.969  -4.318  1.00  0.00           C  
ATOM    330  O   MET A  48       0.006   7.521  -3.927  1.00  0.00           O  
ATOM    331  CB  MET A  48       2.773   8.195  -2.491  1.00  0.00           C  
ATOM    332  CEN MET A  48       3.208   7.973  -0.806  1.00  0.00           X  
ATOM    333  H   MET A  48       4.305   8.080  -4.510  1.00  0.00           H  
ATOM    334  N   GLN A  49       1.179   8.891  -5.269  1.00  0.00           N  
ATOM    335  CA  GLN A  49       0.082   9.787  -5.599  1.00  0.00           C  
ATOM    336  C   GLN A  49      -0.692   9.332  -6.849  1.00  0.00           C  
ATOM    337  O   GLN A  49      -1.589  10.037  -7.315  1.00  0.00           O  
ATOM    338  CB  GLN A  49       0.616  11.206  -5.810  1.00  0.00           C  
ATOM    339  CEN GLN A  49       0.824  12.771  -5.064  1.00  0.00           X  
ATOM    340  H   GLN A  49       2.076   9.013  -5.747  1.00  0.00           H  
ATOM    341  N   GLY A  50      -0.345   8.162  -7.402  1.00  0.00           N  
ATOM    342  CA  GLY A  50      -0.942   7.661  -8.640  1.00  0.00           C  
ATOM    343  C   GLY A  50      -0.048   7.822  -9.871  1.00  0.00           C  
ATOM    344  O   GLY A  50      -0.386   7.364 -10.966  1.00  0.00           O  
ATOM    345  CEN GLY A  50      -0.942   7.661  -8.641  1.00  0.00           X  
ATOM    346  H   GLY A  50       0.362   7.574  -6.958  1.00  0.00           H  
ATOM    347  N   GLY A  51       1.110   8.449  -9.710  1.00  0.00           N  
ATOM    348  CA  GLY A  51       2.038   8.703 -10.807  1.00  0.00           C  
ATOM    349  C   GLY A  51       3.211   7.720 -10.803  1.00  0.00           C  
ATOM    350  O   GLY A  51       4.357   8.113 -10.585  1.00  0.00           O  
ATOM    351  CEN GLY A  51       2.039   8.703 -10.808  1.00  0.00           X  
ATOM    352  H   GLY A  51       1.391   8.739  -8.779  1.00  0.00           H  
ATOM    353  N   GLY A  52       2.926   6.445 -11.030  1.00  0.00           N  
ATOM    354  CA  GLY A  52       4.006   5.470 -11.118  1.00  0.00           C  
ATOM    355  C   GLY A  52       3.609   4.110 -11.676  1.00  0.00           C  
ATOM    356  O   GLY A  52       2.431   3.788 -11.832  1.00  0.00           O  
ATOM    357  CEN GLY A  52       4.006   5.470 -11.118  1.00  0.00           X  
ATOM    358  H   GLY A  52       1.942   6.186 -11.116  1.00  0.00           H  
ATOM    359  N   SER A  53       4.631   3.322 -11.981  1.00  0.00           N  
ATOM    360  CA  SER A  53       4.509   2.019 -12.620  1.00  0.00           C  
ATOM    361  C   SER A  53       5.695   1.144 -12.224  1.00  0.00           C  
ATOM    362  O   SER A  53       6.649   1.639 -11.613  1.00  0.00           O  
ATOM    363  CB  SER A  53       4.429   2.169 -14.127  1.00  0.00           C  
ATOM    364  CEN SER A  53       4.522   2.373 -14.623  1.00  0.00           X  
ATOM    365  H   SER A  53       5.555   3.665 -11.767  1.00  0.00           H  
ATOM    366  N   GLY A  54       5.680  -0.133 -12.609  1.00  0.00           N  
ATOM    367  CA  GLY A  54       6.795  -1.024 -12.275  1.00  0.00           C  
ATOM    368  C   GLY A  54       8.145  -0.452 -12.722  1.00  0.00           C  
ATOM    369  O   GLY A  54       9.158  -0.683 -12.066  1.00  0.00           O  
ATOM    370  CEN GLY A  54       6.795  -1.025 -12.275  1.00  0.00           X  
ATOM    371  H   GLY A  54       4.889  -0.492 -13.126  1.00  0.00           H  
ATOM    372  N   GLY A  55       8.154   0.310 -13.822  1.00  0.00           N  
ATOM    373  CA  GLY A  55       9.369   0.975 -14.299  1.00  0.00           C  
ATOM    374  C   GLY A  55       9.865   2.034 -13.309  1.00  0.00           C  
ATOM    375  O   GLY A  55      11.071   2.228 -13.137  1.00  0.00           O  
ATOM    376  CEN GLY A  55       9.369   0.976 -14.299  1.00  0.00           X  
ATOM    377  H   GLY A  55       7.293   0.434 -14.333  1.00  0.00           H  
ATOM    378  N   LYS A  56       8.927   2.733 -12.667  1.00  0.00           N  
ATOM    379  CA  LYS A  56       9.253   3.739 -11.675  1.00  0.00           C  
ATOM    380  C   LYS A  56       9.880   3.025 -10.507  1.00  0.00           C  
ATOM    381  O   LYS A  56      10.859   3.500  -9.932  1.00  0.00           O  
ATOM    382  CB  LYS A  56       8.017   4.526 -11.238  1.00  0.00           C  
ATOM    383  CEN LYS A  56       6.899   6.321 -11.298  1.00  0.00           X  
ATOM    384  H   LYS A  56       7.948   2.532 -12.839  1.00  0.00           H  
ATOM    385  N   LEU A  57       9.325   1.861 -10.164  1.00  0.00           N  
ATOM    386  CA  LEU A  57       9.873   1.145  -9.028  1.00  0.00           C  
ATOM    387  C   LEU A  57      11.327   0.738  -9.342  1.00  0.00           C  
ATOM    388  O   LEU A  57      12.219   0.919  -8.521  1.00  0.00           O  
ATOM    389  CB  LEU A  57       9.010  -0.080  -8.701  1.00  0.00           C  
ATOM    390  CEN LEU A  57       7.987  -0.371  -7.587  1.00  0.00           X  
ATOM    391  H   LEU A  57       8.528   1.503 -10.695  1.00  0.00           H  
ATOM    392  N   GLN A  58      11.595   0.212 -10.537  1.00  0.00           N  
ATOM    393  CA  GLN A  58      12.959  -0.230 -10.822  1.00  0.00           C  
ATOM    394  C   GLN A  58      13.940   0.950 -10.810  1.00  0.00           C  
ATOM    395  O   GLN A  58      15.046   0.837 -10.261  1.00  0.00           O  
ATOM    396  CB  GLN A  58      13.016  -0.940 -12.177  1.00  0.00           C  
ATOM    397  CEN GLN A  58      13.057  -2.498 -12.962  1.00  0.00           X  
ATOM    398  H   GLN A  58      10.851   0.086 -11.223  1.00  0.00           H  
ATOM    399  N   GLU A  59      13.520   2.109 -11.342  1.00  0.00           N  
ATOM    400  CA  GLU A  59      14.423   3.262 -11.367  1.00  0.00           C  
ATOM    401  C   GLU A  59      14.759   3.693  -9.943  1.00  0.00           C  
ATOM    402  O   GLU A  59      15.908   4.030  -9.635  1.00  0.00           O  
ATOM    403  CB  GLU A  59      13.801   4.427 -12.141  1.00  0.00           C  
ATOM    404  CEN GLU A  59      13.665   5.344 -13.571  1.00  0.00           X  
ATOM    405  H   GLU A  59      12.593   2.172 -11.773  1.00  0.00           H  
ATOM    406  N   MET A  60      13.755   3.625  -9.070  1.00  0.00           N  
ATOM    407  CA  MET A  60      13.889   3.997  -7.674  1.00  0.00           C  
ATOM    408  C   MET A  60      14.920   3.119  -6.994  1.00  0.00           C  
ATOM    409  O   MET A  60      15.743   3.606  -6.222  1.00  0.00           O  
ATOM    410  CB  MET A  60      12.543   3.892  -6.959  1.00  0.00           C  
ATOM    411  CEN MET A  60      11.271   4.858  -6.234  1.00  0.00           X  
ATOM    412  H   MET A  60      12.838   3.324  -9.403  1.00  0.00           H  
ATOM    413  N   MET A  61      14.869   1.816  -7.281  1.00  0.00           N  
ATOM    414  CA  MET A  61      15.796   0.886  -6.672  1.00  0.00           C  
ATOM    415  C   MET A  61      17.221   1.151  -7.109  1.00  0.00           C  
ATOM    416  O   MET A  61      18.134   1.153  -6.279  1.00  0.00           O  
ATOM    417  CB  MET A  61      15.399  -0.549  -7.014  1.00  0.00           C  
ATOM    418  CEN MET A  61      14.731  -2.014  -6.317  1.00  0.00           X  
ATOM    419  H   MET A  61      14.146   1.471  -7.914  1.00  0.00           H  
ATOM    420  N   LYS A  62      17.435   1.449  -8.384  1.00  0.00           N  
ATOM    421  CA  LYS A  62      18.803   1.668  -8.816  1.00  0.00           C  
ATOM    422  C   LYS A  62      19.361   2.925  -8.133  1.00  0.00           C  
ATOM    423  O   LYS A  62      20.505   2.926  -7.661  1.00  0.00           O  
ATOM    424  CB  LYS A  62      18.876   1.800 -10.338  1.00  0.00           C  
ATOM    425  CEN LYS A  62      19.370   0.941 -12.207  1.00  0.00           X  
ATOM    426  H   LYS A  62      16.655   1.484  -9.046  1.00  0.00           H  
ATOM    427  N   GLU A  63      18.536   3.976  -8.026  1.00  0.00           N  
ATOM    428  CA  GLU A  63      18.985   5.246  -7.446  1.00  0.00           C  
ATOM    429  C   GLU A  63      19.327   5.069  -5.959  1.00  0.00           C  
ATOM    430  O   GLU A  63      20.289   5.650  -5.448  1.00  0.00           O  
ATOM    431  CB  GLU A  63      17.915   6.326  -7.620  1.00  0.00           C  
ATOM    432  CEN GLU A  63      17.302   7.675  -8.461  1.00  0.00           X  
ATOM    433  H   GLU A  63      17.578   3.891  -8.377  1.00  0.00           H  
ATOM    434  N   PHE A  64      18.553   4.242  -5.272  1.00  0.00           N  
ATOM    435  CA  PHE A  64      18.771   3.975  -3.861  1.00  0.00           C  
ATOM    436  C   PHE A  64      20.123   3.273  -3.704  1.00  0.00           C  
ATOM    437  O   PHE A  64      20.906   3.624  -2.817  1.00  0.00           O  
ATOM    438  CB  PHE A  64      17.640   3.122  -3.282  1.00  0.00           C  
ATOM    439  CEN PHE A  64      16.313   3.327  -2.432  1.00  0.00           X  
ATOM    440  H   PHE A  64      17.747   3.826  -5.734  1.00  0.00           H  
ATOM    441  N   GLN A  65      20.421   2.293  -4.567  1.00  0.00           N  
ATOM    442  CA  GLN A  65      21.685   1.580  -4.420  1.00  0.00           C  
ATOM    443  C   GLN A  65      22.830   2.576  -4.581  1.00  0.00           C  
ATOM    444  O   GLN A  65      23.759   2.583  -3.778  1.00  0.00           O  
ATOM    445  CB  GLN A  65      21.808   0.456  -5.452  1.00  0.00           C  
ATOM    446  CEN GLN A  65      21.674  -1.268  -5.697  1.00  0.00           X  
ATOM    447  H   GLN A  65      19.775   2.052  -5.321  1.00  0.00           H  
ATOM    448  N   GLN A  66      22.739   3.470  -5.574  1.00  0.00           N  
ATOM    449  CA  GLN A  66      23.839   4.398  -5.808  1.00  0.00           C  
ATOM    450  C   GLN A  66      24.040   5.273  -4.567  1.00  0.00           C  
ATOM    451  O   GLN A  66      25.175   5.462  -4.133  1.00  0.00           O  
ATOM    452  CB  GLN A  66      23.564   5.272  -7.035  1.00  0.00           C  
ATOM    453  CEN GLN A  66      23.926   5.498  -8.727  1.00  0.00           X  
ATOM    454  H   GLN A  66      21.924   3.472  -6.188  1.00  0.00           H  
ATOM    455  N   VAL A  67      22.943   5.735  -3.943  1.00  0.00           N  
ATOM    456  CA  VAL A  67      23.077   6.625  -2.782  1.00  0.00           C  
ATOM    457  C   VAL A  67      23.783   5.892  -1.643  1.00  0.00           C  
ATOM    458  O   VAL A  67      24.636   6.460  -0.962  1.00  0.00           O  
ATOM    459  CB  VAL A  67      21.711   7.139  -2.289  1.00  0.00           C  
ATOM    460  CEN VAL A  67      21.312   7.698  -2.246  1.00  0.00           X  
ATOM    461  H   VAL A  67      22.024   5.489  -4.310  1.00  0.00           H  
ATOM    462  N   LEU A  68      23.491   4.607  -1.460  1.00  0.00           N  
ATOM    463  CA  LEU A  68      24.191   3.867  -0.412  1.00  0.00           C  
ATOM    464  C   LEU A  68      25.689   3.776  -0.636  1.00  0.00           C  
ATOM    465  O   LEU A  68      26.480   4.000   0.291  1.00  0.00           O  
ATOM    466  CB  LEU A  68      23.600   2.457  -0.293  1.00  0.00           C  
ATOM    467  CEN LEU A  68      22.641   1.808   0.723  1.00  0.00           X  
ATOM    468  H   LEU A  68      22.782   4.165  -2.050  1.00  0.00           H  
ATOM    469  N   ASP A  69      26.099   3.491  -1.864  1.00  0.00           N  
ATOM    470  CA  ASP A  69      27.520   3.385  -2.125  1.00  0.00           C  
ATOM    471  C   ASP A  69      28.213   4.712  -1.816  1.00  0.00           C  
ATOM    472  O   ASP A  69      29.267   4.736  -1.172  1.00  0.00           O  
ATOM    473  CB  ASP A  69      27.771   2.972  -3.577  1.00  0.00           C  
ATOM    474  CEN ASP A  69      27.972   2.143  -4.133  1.00  0.00           X  
ATOM    475  H   ASP A  69      25.414   3.311  -2.599  1.00  0.00           H  
ATOM    476  N   GLU A  70      27.603   5.826  -2.227  1.00  0.00           N  
ATOM    477  CA  GLU A  70      28.233   7.121  -2.025  1.00  0.00           C  
ATOM    478  C   GLU A  70      28.325   7.468  -0.548  1.00  0.00           C  
ATOM    479  O   GLU A  70      29.391   7.870  -0.078  1.00  0.00           O  
ATOM    480  CB  GLU A  70      27.465   8.212  -2.774  1.00  0.00           C  
ATOM    481  CEN GLU A  70      27.288   9.228  -4.131  1.00  0.00           X  
ATOM    482  H   GLU A  70      26.705   5.767  -2.705  1.00  0.00           H  
ATOM    483  N   LEU A  71      27.263   7.209   0.215  1.00  0.00           N  
ATOM    484  CA  LEU A  71      27.314   7.460   1.646  1.00  0.00           C  
ATOM    485  C   LEU A  71      28.335   6.563   2.309  1.00  0.00           C  
ATOM    486  O   LEU A  71      29.109   7.008   3.155  1.00  0.00           O  
ATOM    487  CB  LEU A  71      25.931   7.253   2.276  1.00  0.00           C  
ATOM    488  CEN LEU A  71      24.857   8.233   2.784  1.00  0.00           X  
ATOM    489  H   LEU A  71      26.392   6.882  -0.214  1.00  0.00           H  
ATOM    490  N   ASN A  72      28.387   5.300   1.885  1.00  0.00           N  
ATOM    491  CA  ASN A  72      29.347   4.371   2.460  1.00  0.00           C  
ATOM    492  C   ASN A  72      30.778   4.831   2.170  1.00  0.00           C  
ATOM    493  O   ASN A  72      31.653   4.781   3.041  1.00  0.00           O  
ATOM    494  CB  ASN A  72      29.128   2.958   1.950  1.00  0.00           C  
ATOM    495  CEN ASN A  72      28.601   2.096   2.236  1.00  0.00           X  
ATOM    496  H   ASN A  72      27.723   4.962   1.188  1.00  0.00           H  
ATOM    497  N   ASN A  73      31.012   5.309   0.948  1.00  0.00           N  
ATOM    498  CA  ASN A  73      32.325   5.793   0.557  1.00  0.00           C  
ATOM    499  C   ASN A  73      32.692   7.145   1.185  1.00  0.00           C  
ATOM    500  O   ASN A  73      33.866   7.394   1.476  1.00  0.00           O  
ATOM    501  CB  ASN A  73      32.430   5.881  -0.955  1.00  0.00           C  
ATOM    502  CEN ASN A  73      32.732   5.272  -1.754  1.00  0.00           X  
ATOM    503  H   ASN A  73      30.264   5.295   0.256  1.00  0.00           H  
ATOM    504  N   HIS A  74      31.704   8.019   1.394  1.00  0.00           N  
ATOM    505  CA  HIS A  74      31.982   9.361   1.909  1.00  0.00           C  
ATOM    506  C   HIS A  74      31.952   9.498   3.436  1.00  0.00           C  
ATOM    507  O   HIS A  74      32.662  10.334   4.001  1.00  0.00           O  
ATOM    508  CB  HIS A  74      30.988  10.356   1.300  1.00  0.00           C  
ATOM    509  CEN HIS A  74      30.918  11.242   0.187  1.00  0.00           X  
ATOM    510  H   HIS A  74      30.751   7.764   1.131  1.00  0.00           H  
ATOM    511  N   LEU A  75      31.139   8.699   4.109  1.00  0.00           N  
ATOM    512  CA  LEU A  75      30.990   8.790   5.555  1.00  0.00           C  
ATOM    513  C   LEU A  75      32.177   8.135   6.267  1.00  0.00           C  
ATOM    514  O   LEU A  75      32.359   6.922   6.209  1.00  0.00           O  
ATOM    515  CB  LEU A  75      29.672   8.139   5.993  1.00  0.00           C  
ATOM    516  CEN LEU A  75      28.317   8.719   6.439  1.00  0.00           X  
ATOM    517  H   LEU A  75      30.568   8.015   3.614  1.00  0.00           H  
ATOM    518  N   GLN A  76      32.989   8.963   6.922  1.00  0.00           N  
ATOM    519  CA  GLN A  76      34.207   8.511   7.601  1.00  0.00           C  
ATOM    520  C   GLN A  76      34.232   8.277   9.117  1.00  0.00           C  
ATOM    521  O   GLN A  76      33.532   8.912   9.927  1.00  0.00           O  
ATOM    522  CB  GLN A  76      35.314   9.519   7.279  1.00  0.00           C  
ATOM    523  CEN GLN A  76      36.658   9.861   6.219  1.00  0.00           X  
ATOM    524  H   GLN A  76      32.795   9.954   6.884  1.00  0.00           H  
ATOM    525  N   GLY A  77      35.121   7.349   9.464  1.00  0.00           N  
ATOM    526  CA  GLY A  77      35.427   6.974  10.826  1.00  0.00           C  
ATOM    527  C   GLY A  77      34.261   6.389  11.581  1.00  0.00           C  
ATOM    528  O   GLY A  77      33.488   5.583  11.052  1.00  0.00           O  
ATOM    529  CEN GLY A  77      35.427   6.974  10.827  1.00  0.00           X  
ATOM    530  H   GLY A  77      35.646   6.905   8.721  1.00  0.00           H  
ATOM    531  N   GLY A  78      34.192   6.790  12.841  1.00  0.00           N  
ATOM    532  CA  GLY A  78      33.199   6.347  13.790  1.00  0.00           C  
ATOM    533  C   GLY A  78      32.061   7.337  13.998  1.00  0.00           C  
ATOM    534  O   GLY A  78      31.335   7.219  14.981  1.00  0.00           O  
ATOM    535  CEN GLY A  78      33.199   6.347  13.790  1.00  0.00           X  
ATOM    536  H   GLY A  78      34.887   7.450  13.162  1.00  0.00           H  
ATOM    537  N   LYS A  79      31.925   8.368  13.152  1.00  0.00           N  
ATOM    538  CA  LYS A  79      30.937   9.381  13.534  1.00  0.00           C  
ATOM    539  C   LYS A  79      29.567   8.726  13.765  1.00  0.00           C  
ATOM    540  O   LYS A  79      28.959   8.191  12.835  1.00  0.00           O  
ATOM    541  CB  LYS A  79      30.836  10.469  12.463  1.00  0.00           C  
ATOM    542  CEN LYS A  79      31.288  12.437  11.834  1.00  0.00           X  
ATOM    543  H   LYS A  79      32.463   8.445  12.278  1.00  0.00           H  
ATOM    544  N   HIS A  80      29.048   8.849  14.991  1.00  0.00           N  
ATOM    545  CA  HIS A  80      27.713   8.340  15.295  1.00  0.00           C  
ATOM    546  C   HIS A  80      26.666   8.810  14.314  1.00  0.00           C  
ATOM    547  O   HIS A  80      25.757   8.057  13.970  1.00  0.00           O  
ATOM    548  CB  HIS A  80      27.295   8.746  16.712  1.00  0.00           C  
ATOM    549  CEN HIS A  80      27.311   8.193  18.025  1.00  0.00           X  
ATOM    550  H   HIS A  80      29.627   9.211  15.735  1.00  0.00           H  
ATOM    551  N   THR A  81      26.796  10.036  13.825  1.00  0.00           N  
ATOM    552  CA  THR A  81      25.821  10.527  12.862  1.00  0.00           C  
ATOM    553  C   THR A  81      25.874   9.686  11.604  1.00  0.00           C  
ATOM    554  O   THR A  81      24.842   9.374  11.014  1.00  0.00           O  
ATOM    555  CB  THR A  81      26.063  12.004  12.498  1.00  0.00           C  
ATOM    556  CEN THR A  81      26.107  12.568  12.643  1.00  0.00           X  
ATOM    557  H   THR A  81      27.548  10.624  14.139  1.00  0.00           H  
ATOM    558  N   VAL A  82      27.073   9.299  11.207  1.00  0.00           N  
ATOM    559  CA  VAL A  82      27.259   8.540   9.991  1.00  0.00           C  
ATOM    560  C   VAL A  82      26.705   7.155  10.123  1.00  0.00           C  
ATOM    561  O   VAL A  82      26.081   6.640   9.191  1.00  0.00           O  
ATOM    562  CB  VAL A  82      28.746   8.446   9.600  1.00  0.00           C  
ATOM    563  CEN VAL A  82      29.214   8.662   9.143  1.00  0.00           X  
ATOM    564  H   VAL A  82      27.878   9.526  11.773  1.00  0.00           H  
ATOM    565  N   HIS A  83      26.907   6.549  11.291  1.00  0.00           N  
ATOM    566  CA  HIS A  83      26.394   5.214  11.494  1.00  0.00           C  
ATOM    567  C   HIS A  83      24.878   5.237  11.395  1.00  0.00           C  
ATOM    568  O   HIS A  83      24.290   4.388  10.725  1.00  0.00           O  
ATOM    569  CB  HIS A  83      26.836   4.654  12.850  1.00  0.00           C  
ATOM    570  CEN HIS A  83      27.867   3.820  13.371  1.00  0.00           X  
ATOM    571  H   HIS A  83      27.451   7.015  12.025  1.00  0.00           H  
ATOM    572  N   HIS A  84      24.246   6.242  12.002  1.00  0.00           N  
ATOM    573  CA  HIS A  84      22.799   6.321  11.997  1.00  0.00           C  
ATOM    574  C   HIS A  84      22.274   6.493  10.574  1.00  0.00           C  
ATOM    575  O   HIS A  84      21.322   5.822  10.174  1.00  0.00           O  
ATOM    576  CB  HIS A  84      22.316   7.474  12.884  1.00  0.00           C  
ATOM    577  CEN HIS A  84      21.861   7.669  14.220  1.00  0.00           X  
ATOM    578  H   HIS A  84      24.783   6.940  12.519  1.00  0.00           H  
ATOM    579  N   ILE A  85      22.911   7.351   9.779  1.00  0.00           N  
ATOM    580  CA  ILE A  85      22.416   7.572   8.432  1.00  0.00           C  
ATOM    581  C   ILE A  85      22.545   6.297   7.615  1.00  0.00           C  
ATOM    582  O   ILE A  85      21.663   5.979   6.813  1.00  0.00           O  
ATOM    583  CB  ILE A  85      23.171   8.712   7.724  1.00  0.00           C  
ATOM    584  CEN ILE A  85      23.216   9.790   7.568  1.00  0.00           X  
ATOM    585  H   ILE A  85      23.718   7.869  10.127  1.00  0.00           H  
ATOM    586  N   GLU A  86      23.623   5.540   7.819  1.00  0.00           N  
ATOM    587  CA  GLU A  86      23.807   4.332   7.034  1.00  0.00           C  
ATOM    588  C   GLU A  86      22.682   3.328   7.334  1.00  0.00           C  
ATOM    589  O   GLU A  86      22.106   2.741   6.415  1.00  0.00           O  
ATOM    590  CB  GLU A  86      25.176   3.710   7.321  1.00  0.00           C  
ATOM    591  CEN GLU A  86      26.806   3.465   6.890  1.00  0.00           X  
ATOM    592  H   GLU A  86      24.315   5.812   8.521  1.00  0.00           H  
ATOM    593  N   GLN A  87      22.336   3.156   8.622  1.00  0.00           N  
ATOM    594  CA  GLN A  87      21.279   2.226   9.011  1.00  0.00           C  
ATOM    595  C   GLN A  87      19.935   2.625   8.416  1.00  0.00           C  
ATOM    596  O   GLN A  87      19.202   1.765   7.913  1.00  0.00           O  
ATOM    597  CB  GLN A  87      21.164   2.154  10.536  1.00  0.00           C  
ATOM    598  CEN GLN A  87      21.585   1.219  11.949  1.00  0.00           X  
ATOM    599  H   GLN A  87      22.849   3.656   9.348  1.00  0.00           H  
ATOM    600  N   ASN A  88      19.627   3.926   8.424  1.00  0.00           N  
ATOM    601  CA  ASN A  88      18.345   4.407   7.924  1.00  0.00           C  
ATOM    602  C   ASN A  88      18.234   4.133   6.440  1.00  0.00           C  
ATOM    603  O   ASN A  88      17.192   3.692   5.954  1.00  0.00           O  
ATOM    604  CB  ASN A  88      18.144   5.884   8.207  1.00  0.00           C  
ATOM    605  CEN ASN A  88      17.706   6.486   8.946  1.00  0.00           X  
ATOM    606  H   ASN A  88      20.281   4.593   8.833  1.00  0.00           H  
ATOM    607  N   ILE A  89      19.329   4.333   5.722  1.00  0.00           N  
ATOM    608  CA  ILE A  89      19.318   4.154   4.289  1.00  0.00           C  
ATOM    609  C   ILE A  89      19.085   2.687   3.958  1.00  0.00           C  
ATOM    610  O   ILE A  89      18.325   2.379   3.041  1.00  0.00           O  
ATOM    611  CB  ILE A  89      20.632   4.629   3.643  1.00  0.00           C  
ATOM    612  CEN ILE A  89      21.167   5.487   3.237  1.00  0.00           X  
ATOM    613  H   ILE A  89      20.181   4.657   6.182  1.00  0.00           H  
ATOM    614  N   LYS A  90      19.736   1.774   4.698  1.00  0.00           N  
ATOM    615  CA  LYS A  90      19.530   0.349   4.449  1.00  0.00           C  
ATOM    616  C   LYS A  90      18.080  -0.053   4.712  1.00  0.00           C  
ATOM    617  O   LYS A  90      17.476  -0.753   3.898  1.00  0.00           O  
ATOM    618  CB  LYS A  90      20.473  -0.487   5.316  1.00  0.00           C  
ATOM    619  CEN LYS A  90      22.221  -1.669   5.466  1.00  0.00           X  
ATOM    620  H   LYS A  90      20.375   2.074   5.433  1.00  0.00           H  
ATOM    621  N   GLU A  91      17.478   0.424   5.803  1.00  0.00           N  
ATOM    622  CA  GLU A  91      16.096   0.037   6.056  1.00  0.00           C  
ATOM    623  C   GLU A  91      15.194   0.529   4.925  1.00  0.00           C  
ATOM    624  O   GLU A  91      14.353  -0.220   4.416  1.00  0.00           O  
ATOM    625  CB  GLU A  91      15.617   0.589   7.400  1.00  0.00           C  
ATOM    626  CEN GLU A  91      15.297   0.365   9.059  1.00  0.00           X  
ATOM    627  H   GLU A  91      17.978   1.022   6.459  1.00  0.00           H  
ATOM    628  N   ILE A  92      15.414   1.770   4.482  1.00  0.00           N  
ATOM    629  CA  ILE A  92      14.566   2.363   3.458  1.00  0.00           C  
ATOM    630  C   ILE A  92      14.748   1.615   2.151  1.00  0.00           C  
ATOM    631  O   ILE A  92      13.773   1.330   1.457  1.00  0.00           O  
ATOM    632  CB  ILE A  92      14.877   3.856   3.242  1.00  0.00           C  
ATOM    633  CEN ILE A  92      14.662   4.870   3.580  1.00  0.00           X  
ATOM    634  H   ILE A  92      16.162   2.327   4.902  1.00  0.00           H  
ATOM    635  N   PHE A  93      16.000   1.288   1.825  1.00  0.00           N  
ATOM    636  CA  PHE A  93      16.348   0.501   0.651  1.00  0.00           C  
ATOM    637  C   PHE A  93      15.685  -0.856   0.749  1.00  0.00           C  
ATOM    638  O   PHE A  93      15.014  -1.296  -0.184  1.00  0.00           O  
ATOM    639  CB  PHE A  93      17.864   0.349   0.519  1.00  0.00           C  
ATOM    640  CEN PHE A  93      19.058   1.005  -0.301  1.00  0.00           X  
ATOM    641  H   PHE A  93      16.757   1.620   2.415  1.00  0.00           H  
ATOM    642  N   HIS A  94      15.827  -1.510   1.898  1.00  0.00           N  
ATOM    643  CA  HIS A  94      15.229  -2.819   2.089  1.00  0.00           C  
ATOM    644  C   HIS A  94      13.712  -2.774   1.897  1.00  0.00           C  
ATOM    645  O   HIS A  94      13.146  -3.636   1.211  1.00  0.00           O  
ATOM    646  CB  HIS A  94      15.568  -3.363   3.481  1.00  0.00           C  
ATOM    647  CEN HIS A  94      16.537  -4.218   4.081  1.00  0.00           X  
ATOM    648  H   HIS A  94      16.396  -1.104   2.645  1.00  0.00           H  
ATOM    649  N   HIS A  95      13.047  -1.760   2.449  1.00  0.00           N  
ATOM    650  CA  HIS A  95      11.595  -1.733   2.335  1.00  0.00           C  
ATOM    651  C   HIS A  95      11.191  -1.554   0.865  1.00  0.00           C  
ATOM    652  O   HIS A  95      10.233  -2.181   0.394  1.00  0.00           O  
ATOM    653  CB  HIS A  95      11.000  -0.613   3.195  1.00  0.00           C  
ATOM    654  CEN HIS A  95      10.430  -0.458   4.492  1.00  0.00           X  
ATOM    655  H   HIS A  95      13.548  -1.037   2.969  1.00  0.00           H  
ATOM    656  N   LEU A  96      11.938  -0.732   0.126  1.00  0.00           N  
ATOM    657  CA  LEU A  96      11.601  -0.494  -1.267  1.00  0.00           C  
ATOM    658  C   LEU A  96      11.717  -1.789  -2.056  1.00  0.00           C  
ATOM    659  O   LEU A  96      10.870  -2.063  -2.908  1.00  0.00           O  
ATOM    660  CB  LEU A  96      12.509   0.588  -1.863  1.00  0.00           C  
ATOM    661  CEN LEU A  96      12.278   2.070  -2.215  1.00  0.00           X  
ATOM    662  H   LEU A  96      12.741  -0.258   0.540  1.00  0.00           H  
ATOM    663  N   GLU A  97      12.738  -2.605  -1.768  1.00  0.00           N  
ATOM    664  CA  GLU A  97      12.915  -3.848  -2.507  1.00  0.00           C  
ATOM    665  C   GLU A  97      11.749  -4.797  -2.242  1.00  0.00           C  
ATOM    666  O   GLU A  97      11.232  -5.427  -3.169  1.00  0.00           O  
ATOM    667  CB  GLU A  97      14.241  -4.514  -2.131  1.00  0.00           C  
ATOM    668  CEN GLU A  97      15.879  -4.839  -2.470  1.00  0.00           X  
ATOM    669  H   GLU A  97      13.414  -2.344  -1.050  1.00  0.00           H  
ATOM    670  N   GLU A  98      11.309  -4.893  -0.980  1.00  0.00           N  
ATOM    671  CA  GLU A  98      10.245  -5.838  -0.658  1.00  0.00           C  
ATOM    672  C   GLU A  98       8.959  -5.421  -1.368  1.00  0.00           C  
ATOM    673  O   GLU A  98       8.231  -6.268  -1.900  1.00  0.00           O  
ATOM    674  CB  GLU A  98      10.024  -5.917   0.854  1.00  0.00           C  
ATOM    675  CEN GLU A  98      10.270  -6.707   2.343  1.00  0.00           X  
ATOM    676  H   GLU A  98      11.742  -4.327  -0.246  1.00  0.00           H  
ATOM    677  N   LEU A  99       8.722  -4.102  -1.420  1.00  0.00           N  
ATOM    678  CA  LEU A  99       7.517  -3.514  -2.003  1.00  0.00           C  
ATOM    679  C   LEU A  99       7.454  -3.710  -3.518  1.00  0.00           C  
ATOM    680  O   LEU A  99       6.393  -3.994  -4.071  1.00  0.00           O  
ATOM    681  CB  LEU A  99       7.447  -2.020  -1.659  1.00  0.00           C  
ATOM    682  CEN LEU A  99       6.611  -1.219  -0.643  1.00  0.00           X  
ATOM    683  H   LEU A  99       9.413  -3.478  -0.997  1.00  0.00           H  
ATOM    684  N   VAL A 100       8.589  -3.564  -4.196  1.00  0.00           N  
ATOM    685  CA  VAL A 100       8.624  -3.718  -5.645  1.00  0.00           C  
ATOM    686  C   VAL A 100       8.453  -5.180  -6.043  1.00  0.00           C  
ATOM    687  O   VAL A 100       7.742  -5.491  -7.003  1.00  0.00           O  
ATOM    688  CB  VAL A 100       9.940  -3.183  -6.240  1.00  0.00           C  
ATOM    689  CEN VAL A 100      10.212  -2.675  -6.618  1.00  0.00           X  
ATOM    690  H   VAL A 100       9.443  -3.330  -3.692  1.00  0.00           H  
ATOM    691  N   HIS A 101       9.136  -6.073  -5.319  1.00  0.00           N  
ATOM    692  CA  HIS A 101       9.106  -7.496  -5.647  1.00  0.00           C  
ATOM    693  C   HIS A 101       7.790  -8.220  -5.332  1.00  0.00           C  
ATOM    694  O   HIS A 101       7.397  -9.123  -6.087  1.00  0.00           O  
ATOM    695  CB  HIS A 101      10.253  -8.206  -4.922  1.00  0.00           C  
ATOM    696  CEN HIS A 101      11.601  -8.587  -5.181  1.00  0.00           X  
ATOM    697  H   HIS A 101       9.707  -5.738  -4.539  1.00  0.00           H  
ATOM    698  N   ARG A 102       7.129  -7.866  -4.224  1.00  0.00           N  
ATOM    699  CA  ARG A 102       5.920  -8.575  -3.804  1.00  0.00           C  
ATOM    700  C   ARG A 102       4.769  -8.466  -4.801  1.00  0.00           C  
ATOM    701  O   ARG A 102       4.530  -9.409  -5.558  1.00  0.00           O  
ATOM    702  CB  ARG A 102       5.475  -8.139  -2.416  1.00  0.00           C  
ATOM    703  CEN ARG A 102       5.196  -8.102   0.048  1.00  0.00           X  
ATOM    704  H   ARG A 102       7.502  -7.120  -3.635  1.00  0.00           H  
TER                                                                             
# All scores below are weighted scores, not raw scores.
#BEGIN_POSE_ENERGIES_TABLE ./minmover_pdb/pose_40.pdb
label vdw cenpack pair env cbeta hs_pair ss_pair sheet total
weights 1 0.5 1 1 0.25 1 1 1 NA
pose 0 -12.3429 -14.1814 -24.7546 5.238 0 0 0 -46.0408
MET:NtermProteinFull_1 0 0.15543 -0.11421 0.18716 0.06632 0 0 0 0.2947
TYR_2 0 -0.06658 -0.01681 0.83566 0.0697 0 0 0 0.82197
GLY_3 0 0.0738 0.08004 -0.07965 0.07034 0 0 0 0.14453
LYS_4 0 -0.25045 -0.21906 -0.60186 0.04262 0 0 0 -1.02876
LEU_5 0 -0.40676 -0.5659 -0.30366 0.03158 0 0 0 -1.24474
ASN_6 0 -0.22345 0.12946 -0.36221 0.04278 0 0 0 -0.41341
ASP_7 0 -0.03435 -0.05959 -0.47618 0.06898 0 0 0 -0.50114
LEU_8 0 -0.24723 -0.62404 -0.52948 0.03172 0 0 0 -1.36903
LEU_9 0 -0.32485 -0.23918 -0.19483 0.03795 0 0 0 -0.72092
GLU_10 0 -0.07917 0.03016 -0.92601 0.06939 0 0 0 -0.90565
ASP_11 0 -0.32845 -0.00427 -0.24167 0.0359 0 0 0 -0.53849
LEU_12 0 -0.40927 -0.61848 -0.45811 0.03376 0 0 0 -1.4521
GLN_13 0 0.01306 0.21191 -0.4142 0.06899 0 0 0 -0.12024
GLU_14 0 0.01245 -0.14216 -0.71584 0.06893 0 0 0 -0.77662
VAL_15 0 -0.38545 -0.62791 -0.10438 0.03359 0 0 0 -1.08416
LEU_16 0 -0.19863 -0.08329 0.24309 0.04435 0 0 0 0.00551
LYS_17 0 -0.06893 -0.03302 -0.8715 0.06931 0 0 0 -0.90414
ASN_18 0 -0.14803 -0.11352 -0.24178 0.06961 0 0 0 -0.43372
LEU_19 0 -0.33141 -0.70434 -0.39148 0.03359 0 0 0 -1.39365
HIS_20 0 0.01216 -0.13204 0.0215 0.06903 0 0 0 -0.02935
LYS_21 0 -0.01182 0.02958 -1.04927 0.06961 0 0 0 -0.9619
ASN_22 0 0.45142 0.00079 -0.24178 0.06887 0 0 0 0.2793
TRP_23 0 0.03988 0.00229 -0.18494 0.04329 0 0 0 -0.09948
HIS_D_24 0 -0.15002 -0.00853 0.06501 0.06926 0 0 0 -0.02427
GLY_25 0 0.02562 -0.12713 -0.08884 0.04274 0 0 0 -0.14761
GLY_26 0 0.02125 -0.01739 0.0322 0.03743 0 0 0 0.07349
LYS_27 0 0 0 -0.8715 0.07125 0 0 0 -0.80025
ASP_28 0 -0.0238 0.00682 -0.60822 0.07156 0 0 0 -0.55364
ASN_29 0 -0.00019 -0.16474 -0.24178 0.03538 0 0 0 -0.37132
LEU_30 0 0.06698 0.05613 0.4149 0.04268 0 0 0 0.58069
HIS_D_31 0 -0.03607 -0.10995 0.06501 0.06921 0 0 0 -0.0118
ASP_32 0 -0.14248 -0.14713 -0.42964 0.06902 0 0 0 -0.65023
VAL_33 0 -0.31847 -0.15602 -0.27892 0.03577 0 0 0 -0.71765
ASP_34 0 0.08769 -0.08785 -0.31759 0.06908 0 0 0 -0.24867
ASN_35 0 -0.07905 -0.03189 -0.36221 0.06907 0 0 0 -0.40407
HIS_D_36 0 -0.47952 -0.35099 -0.15264 0.03548 0 0 0 -0.94766
LEU_37 0 -0.05859 -0.97372 -0.39148 0.03736 0 0 0 -1.38642
GLN_38 0 0.02552 0.11642 -0.49415 0.06893 0 0 0 -0.28328
ASN_39 0 -0.23723 -0.10063 -0.19403 0.06928 0 0 0 -0.46261
VAL_40 0 -0.24009 -0.32978 -0.35242 0.0331 0 0 0 -0.88918
ILE_41 0 -0.25216 -0.36106 0.60227 0.04357 0 0 0 0.03262
GLU_42 0 -0.09731 -0.19502 -0.71584 0.06882 0 0 0 -0.93934
ASP_43 0 -0.14754 -0.0119 0.2122 0.04435 0 0 0 0.09711
ILE_44 0 -0.3523 -0.73954 -0.41682 0.03434 0 0 0 -1.47433
HIS_D_45 0 -0.11282 0.28699 -0.02241 0.06902 0 0 0 0.22077
ASP_46 0 -0.19703 -0.4966 -0.31759 0.04268 0 0 0 -0.96854
PHE_47 0 -0.41358 -0.36767 -0.44993 0.0358 0 0 0 -1.19539
MET_48 0 -0.52759 0.04015 0.18716 0.03017 0 0 0 -0.2701
GLN_49 0 -0.04597 0.02618 -0.60368 0.06947 0 0 0 -0.554
GLY_50 0 -0.01352 0.03913 0.0322 0.04566 0 0 0 0.10348
GLY_51 0 -0.0561 0.02841 0.35201 0.03059 0 0 0 0.35492
GLY_52 0 -0.0724 -0.00084 -0.09146 0.03486 0 0 0 -0.12984
SER_53 0 -0.02568 0.00839 -0.21543 0.03232 0 0 0 -0.2004
GLY_54 0 0.01543 0.05568 -0.0429 0.03556 0 0 0 0.06377
GLY_55 0 0.00159 -0.00786 -0.07965 0.0357 0 0 0 -0.05021
LYS_56 0 -0.35579 -0.76187 -0.42611 0.03458 0 0 0 -1.5092
LEU_57 0 0.28469 -0.47675 0.08126 0.03536 0 0 0 -0.07543
GLN_58 0 0.00802 0.11028 -0.59803 0.0693 0 0 0 -0.41043
GLU_59 0 -0.04056 -0.14866 -0.4886 0.06899 0 0 0 -0.60883
MET_60 0 -0.33796 -0.11022 -0.29185 0.0322 0 0 0 -0.70782
MET_61 0 -0.29648 0.02005 0.35353 0.04303 0 0 0 0.12013
LYS_62 0 -0.06961 -0.02966 -0.96458 0.06925 0 0 0 -0.9946
GLU_63 0 -0.45819 -0.12723 -0.37543 0.03543 0 0 0 -0.92543
PHE_64 0 -0.14293 -0.37666 -0.30123 0.03836 0 0 0 -0.78245
GLN_65 0 0.03324 0.04071 -0.55896 0.06881 0 0 0 -0.4162
GLN_66 0 -0.13745 -0.17179 -0.55896 0.06903 0 0 0 -0.79917
VAL_67 0 -0.19288 -0.61217 -0.27892 0.0323 0 0 0 -1.05166
LEU_68 0 -0.33948 0.10216 0.75945 0.03614 0 0 0 0.55827
ASP_69 0 -0.08681 -0.006 -0.47618 0.06893 0 0 0 -0.50006
GLU_70 0 -0.45966 0.07694 -0.13578 0.03208 0 0 0 -0.48642
LEU_71 0 -0.42875 -0.55179 -0.39148 0.03751 0 0 0 -1.33451
ASN_72 0 -0.14025 -0.02389 -0.24178 0.06902 0 0 0 -0.33689
ASN_73 0 -0.08552 -0.05886 -0.46336 0.0692 0 0 0 -0.53855
HIS_74 0 0.03833 0.03732 -0.15264 0.03855 0 0 0 -0.03843
LEU_75 0 -0.18671 -0.06541 -0.39148 0.03113 0 0 0 -0.61246
GLN_76 0 0.04269 -0.20579 -0.55896 0.06993 0 0 0 -0.65214
GLY_77 0 -0.06603 -0.03627 0.60923 0.04557 0 0 0 0.55251
GLY_78 0 -0.02271 -0.04579 0.0322 0.04518 0 0 0 0.00888
LYS_79 0 -0.15492 -0.09851 -0.42611 0.0353 0 0 0 -0.64424
HIS_80 0 -0.01139 -0.04913 0.20362 0.07025 0 0 0 0.21334
THR_81 0 0.3679 -0.20303 -0.20352 0.04277 0 0 0 0.00413
VAL_82 0 0.02982 0.09092 -0.10438 0.04318 0 0 0 0.05952
HIS_83 0 -0.03207 -0.02733 0.0215 0.06939 0 0 0 0.03149
HIS_D_84 0 -0.00456 -0.11296 -0.02241 0.06899 0 0 0 -0.07095
ILE_85 0 -0.67364 -0.07921 -0.06945 0.03616 0 0 0 -0.78614
GLU_86 0 -0.24552 0.43308 -0.25924 0.04303 0 0 0 -0.02866
GLN_87 0 -0.1002 -0.01691 -0.59803 0.06893 0 0 0 -0.64622
ASN_88 0 -0.31033 -0.0864 -0.13901 0.04458 0 0 0 -0.49117
ILE_89 0 -0.2867 -0.62153 -0.41682 0.03149 0 0 0 -1.29356
LYS_90 0 -0.05438 0.11222 -0.77863 0.06902 0 0 0 -0.65178
GLU_91 0 -0.08738 -0.02451 -0.71584 0.06884 0 0 0 -0.75888
ILE_92 0 -0.47885 -0.27067 -0.31819 0.0321 0 0 0 -1.03561
PHE_93 0 -0.07958 -0.36092 -0.07541 0.04449 0 0 0 -0.47142
HIS_D_94 0 -0.08922 0.20032 0.06501 0.06884 0 0 0 0.24494
HIS_D_95 0 -0.22228 -0.21135 -0.15264 0.04316 0 0 0 -0.5431
LEU_96 0 -0.03799 -0.91466 -0.45811 0.03747 0 0 0 -1.37329
GLU_97 0 -0.15062 0.01721 -0.60186 0.06887 0 0 0 -0.6664
GLU_98 0 -0.006 -0.38937 -0.71584 0.06968 0 0 0 -1.04154
LEU_99 0 -0.05963 -0.55098 -0.06582 0.03528 0 0 0 -0.64115
VAL_100 0 0.24453 0.14389 0.21583 0.04365 0 0 0 0.6479
HIS_D_101 0 0.01842 0.03723 0.20362 0.07025 0 0 0 0.32951
ARG:CtermProteinFull_102 0 0.11454 0.15816 -0.64658 0.07268 0 0 0 -0.3012
#END_POSE_ENERGIES_TABLE ./minmover_pdb/pose_40.pdb
