# Supplementary material for: Selection of a promiscuous minimalist cAMP phosphodiesterase from a library of de novo designed proteins
Source: Nat Chem. 2024 May 3;16(7):1200–8. doi: 10.1038/s41557-024-01490-4 (PMC11230910; doi:10.1038/s41557-024-01490-4)
Supplement: Supplementary file 3 — MD input files, scripts and final structures derived from MD, AlphaFold2, EMSfold and MultiSFold. [file 41557_2024_1490_MOESM3_ESM.zip › Computational_Data/4_MultiSFold/s824/pose_41.pdb]

ATOM      1  N   MET A   1     -12.159 -10.335  11.557  1.00  0.00           N  
ATOM      2  CA  MET A   1     -11.793  -8.909  11.420  1.00  0.00           C  
ATOM      3  C   MET A   1     -10.306  -8.769  11.155  1.00  0.00           C  
ATOM      4  O   MET A   1      -9.971  -8.074  10.215  1.00  0.00           O  
ATOM      5  CB  MET A   1     -12.177  -8.126  12.674  1.00  0.00           C  
ATOM      6  CEN MET A   1     -13.290  -6.908  13.270  1.00  0.00           X  
ATOM      7  H   MET A   1     -12.568 -10.667  12.407  1.00  0.00           H  
ATOM      8  N   TYR A   2      -9.445  -9.506  11.863  1.00  0.00           N  
ATOM      9  CA  TYR A   2      -7.994  -9.492  11.624  1.00  0.00           C  
ATOM     10  C   TYR A   2      -7.525  -9.889  10.218  1.00  0.00           C  
ATOM     11  O   TYR A   2      -6.706  -9.175   9.669  1.00  0.00           O  
ATOM     12  CB  TYR A   2      -7.314 -10.409  12.644  1.00  0.00           C  
ATOM     13  CEN TYR A   2      -6.478 -10.329  14.181  1.00  0.00           X  
ATOM     14  H   TYR A   2      -9.709  -9.858  12.774  1.00  0.00           H  
ATOM     15  N   GLY A   3      -8.061 -10.961   9.612  1.00  0.00           N  
ATOM     16  CA  GLY A   3      -7.659 -11.381   8.258  1.00  0.00           C  
ATOM     17  C   GLY A   3      -7.853 -10.280   7.207  1.00  0.00           C  
ATOM     18  O   GLY A   3      -6.901  -9.931   6.532  1.00  0.00           O  
ATOM     19  CEN GLY A   3      -7.659 -11.381   8.258  1.00  0.00           X  
ATOM     20  H   GLY A   3      -8.669 -11.570  10.143  1.00  0.00           H  
ATOM     21  N   LYS A   4      -9.031  -9.640   7.182  1.00  0.00           N  
ATOM     22  CA  LYS A   4      -9.281  -8.472   6.318  1.00  0.00           C  
ATOM     23  C   LYS A   4      -8.392  -7.270   6.653  1.00  0.00           C  
ATOM     24  O   LYS A   4      -7.944  -6.582   5.751  1.00  0.00           O  
ATOM     25  CB  LYS A   4     -10.751  -8.059   6.408  1.00  0.00           C  
ATOM     26  CEN LYS A   4     -12.681  -8.037   5.540  1.00  0.00           X  
ATOM     27  H   LYS A   4      -9.782  -9.975   7.769  1.00  0.00           H  
ATOM     28  N   LEU A   5      -8.170  -6.993   7.943  1.00  0.00           N  
ATOM     29  CA  LEU A   5      -7.289  -5.900   8.364  1.00  0.00           C  
ATOM     30  C   LEU A   5      -5.872  -6.072   7.805  1.00  0.00           C  
ATOM     31  O   LEU A   5      -5.346  -5.148   7.199  1.00  0.00           O  
ATOM     32  CB  LEU A   5      -7.250  -5.814   9.895  1.00  0.00           C  
ATOM     33  CEN LEU A   5      -7.904  -4.853  10.905  1.00  0.00           X  
ATOM     34  H   LEU A   5      -8.495  -7.651   8.637  1.00  0.00           H  
ATOM     35  N   ASN A   6      -5.264  -7.248   7.983  1.00  0.00           N  
ATOM     36  CA  ASN A   6      -3.942  -7.539   7.442  1.00  0.00           C  
ATOM     37  C   ASN A   6      -3.926  -7.363   5.920  1.00  0.00           C  
ATOM     38  O   ASN A   6      -3.017  -6.717   5.421  1.00  0.00           O  
ATOM     39  CB  ASN A   6      -3.484  -8.936   7.820  1.00  0.00           C  
ATOM     40  CEN ASN A   6      -2.927  -9.397   8.581  1.00  0.00           X  
ATOM     41  H   ASN A   6      -5.756  -7.994   8.454  1.00  0.00           H  
ATOM     42  N   ASP A   7      -4.968  -7.841   5.230  1.00  0.00           N  
ATOM     43  CA  ASP A   7      -5.119  -7.678   3.780  1.00  0.00           C  
ATOM     44  C   ASP A   7      -5.103  -6.181   3.416  1.00  0.00           C  
ATOM     45  O   ASP A   7      -4.324  -5.728   2.589  1.00  0.00           O  
ATOM     46  CB  ASP A   7      -6.412  -8.335   3.292  1.00  0.00           C  
ATOM     47  CEN ASP A   7      -6.739  -9.198   2.861  1.00  0.00           X  
ATOM     48  H   ASP A   7      -5.645  -8.421   5.705  1.00  0.00           H  
ATOM     49  N   LEU A   8      -5.890  -5.380   4.141  1.00  0.00           N  
ATOM     50  CA  LEU A   8      -6.010  -3.944   3.915  1.00  0.00           C  
ATOM     51  C   LEU A   8      -4.725  -3.156   4.217  1.00  0.00           C  
ATOM     52  O   LEU A   8      -4.416  -2.182   3.528  1.00  0.00           O  
ATOM     53  CB  LEU A   8      -7.169  -3.396   4.757  1.00  0.00           C  
ATOM     54  CEN LEU A   8      -8.613  -2.987   4.409  1.00  0.00           X  
ATOM     55  H   LEU A   8      -6.487  -5.810   4.834  1.00  0.00           H  
ATOM     56  N   LEU A   9      -3.986  -3.541   5.256  1.00  0.00           N  
ATOM     57  CA  LEU A   9      -2.689  -2.936   5.549  1.00  0.00           C  
ATOM     58  C   LEU A   9      -1.670  -3.214   4.442  1.00  0.00           C  
ATOM     59  O   LEU A   9      -0.913  -2.315   4.082  1.00  0.00           O  
ATOM     60  CB  LEU A   9      -2.164  -3.448   6.896  1.00  0.00           C  
ATOM     61  CEN LEU A   9      -2.089  -2.815   8.298  1.00  0.00           X  
ATOM     62  H   LEU A   9      -4.286  -4.344   5.787  1.00  0.00           H  
ATOM     63  N   GLU A  10      -1.649  -4.432   3.906  1.00  0.00           N  
ATOM     64  CA  GLU A  10      -0.818  -4.792   2.757  1.00  0.00           C  
ATOM     65  C   GLU A  10      -1.132  -3.886   1.554  1.00  0.00           C  
ATOM     66  O   GLU A  10      -0.214  -3.273   1.002  1.00  0.00           O  
ATOM     67  CB  GLU A  10      -1.025  -6.262   2.385  1.00  0.00           C  
ATOM     68  CEN GLU A  10      -0.515  -7.886   2.446  1.00  0.00           X  
ATOM     69  H   GLU A  10      -2.283  -5.135   4.264  1.00  0.00           H  
ATOM     70  N   ASP A  11      -2.416  -3.694   1.229  1.00  0.00           N  
ATOM     71  CA  ASP A  11      -2.860  -2.815   0.143  1.00  0.00           C  
ATOM     72  C   ASP A  11      -2.412  -1.359   0.372  1.00  0.00           C  
ATOM     73  O   ASP A  11      -1.907  -0.697  -0.540  1.00  0.00           O  
ATOM     74  CB  ASP A  11      -4.382  -2.880  -0.003  1.00  0.00           C  
ATOM     75  CEN ASP A  11      -5.098  -3.347  -0.559  1.00  0.00           X  
ATOM     76  H   ASP A  11      -3.110  -4.273   1.679  1.00  0.00           H  
ATOM     77  N   LEU A  12      -2.535  -0.856   1.608  1.00  0.00           N  
ATOM     78  CA  LEU A  12      -2.143   0.514   1.975  1.00  0.00           C  
ATOM     79  C   LEU A  12      -0.641   0.743   1.800  1.00  0.00           C  
ATOM     80  O   LEU A  12      -0.215   1.768   1.257  1.00  0.00           O  
ATOM     81  CB  LEU A  12      -2.556   0.812   3.422  1.00  0.00           C  
ATOM     82  CEN LEU A  12      -3.703   1.639   4.033  1.00  0.00           X  
ATOM     83  H   LEU A  12      -2.941  -1.454   2.313  1.00  0.00           H  
ATOM     84  N   GLN A  13       0.177  -0.218   2.230  1.00  0.00           N  
ATOM     85  CA  GLN A  13       1.632  -0.147   2.099  1.00  0.00           C  
ATOM     86  C   GLN A  13       2.071  -0.198   0.637  1.00  0.00           C  
ATOM     87  O   GLN A  13       2.971   0.547   0.233  1.00  0.00           O  
ATOM     88  CB  GLN A  13       2.293  -1.291   2.873  1.00  0.00           C  
ATOM     89  CEN GLN A  13       3.113  -1.714   4.355  1.00  0.00           X  
ATOM     90  H   GLN A  13      -0.236  -1.057   2.613  1.00  0.00           H  
ATOM     91  N   GLU A  14       1.444  -1.044  -0.178  1.00  0.00           N  
ATOM     92  CA  GLU A  14       1.708  -1.095  -1.610  1.00  0.00           C  
ATOM     93  C   GLU A  14       1.399   0.243  -2.289  1.00  0.00           C  
ATOM     94  O   GLU A  14       2.229   0.750  -3.055  1.00  0.00           O  
ATOM     95  CB  GLU A  14       0.892  -2.216  -2.259  1.00  0.00           C  
ATOM     96  CEN GLU A  14       0.787  -3.805  -2.863  1.00  0.00           X  
ATOM     97  H   GLU A  14       0.766  -1.685   0.207  1.00  0.00           H  
ATOM     98  N   VAL A  15       0.259   0.864  -1.973  1.00  0.00           N  
ATOM     99  CA  VAL A  15      -0.143   2.168  -2.525  1.00  0.00           C  
ATOM    100  C   VAL A  15       0.894   3.240  -2.195  1.00  0.00           C  
ATOM    101  O   VAL A  15       1.274   4.008  -3.082  1.00  0.00           O  
ATOM    102  CB  VAL A  15      -1.516   2.616  -1.990  1.00  0.00           C  
ATOM    103  CEN VAL A  15      -2.175   2.714  -2.167  1.00  0.00           X  
ATOM    104  H   VAL A  15      -0.351   0.412  -1.307  1.00  0.00           H  
ATOM    105  N   LEU A  16       1.413   3.250  -0.968  1.00  0.00           N  
ATOM    106  CA  LEU A  16       2.404   4.224  -0.503  1.00  0.00           C  
ATOM    107  C   LEU A  16       3.751   4.074  -1.214  1.00  0.00           C  
ATOM    108  O   LEU A  16       4.407   5.053  -1.580  1.00  0.00           O  
ATOM    109  CB  LEU A  16       2.593   4.091   1.013  1.00  0.00           C  
ATOM    110  CEN LEU A  16       2.099   4.932   2.206  1.00  0.00           X  
ATOM    111  H   LEU A  16       1.087   2.554  -0.314  1.00  0.00           H  
ATOM    112  N   LYS A  17       4.169   2.837  -1.465  1.00  0.00           N  
ATOM    113  CA  LYS A  17       5.374   2.545  -2.241  1.00  0.00           C  
ATOM    114  C   LYS A  17       5.268   3.080  -3.669  1.00  0.00           C  
ATOM    115  O   LYS A  17       6.266   3.547  -4.230  1.00  0.00           O  
ATOM    116  CB  LYS A  17       5.640   1.039  -2.265  1.00  0.00           C  
ATOM    117  CEN LYS A  17       6.756  -0.613  -1.557  1.00  0.00           X  
ATOM    118  H   LYS A  17       3.632   2.074  -1.073  1.00  0.00           H  
ATOM    119  N   ASN A  18       4.079   3.028  -4.264  1.00  0.00           N  
ATOM    120  CA  ASN A  18       3.793   3.619  -5.565  1.00  0.00           C  
ATOM    121  C   ASN A  18       3.911   5.145  -5.541  1.00  0.00           C  
ATOM    122  O   ASN A  18       4.456   5.716  -6.489  1.00  0.00           O  
ATOM    123  CB  ASN A  18       2.418   3.209  -6.060  1.00  0.00           C  
ATOM    124  CEN ASN A  18       1.993   2.452  -6.650  1.00  0.00           X  
ATOM    125  H   ASN A  18       3.329   2.557  -3.775  1.00  0.00           H  
ATOM    126  N   LEU A  19       3.472   5.795  -4.463  1.00  0.00           N  
ATOM    127  CA  LEU A  19       3.551   7.241  -4.290  1.00  0.00           C  
ATOM    128  C   LEU A  19       5.000   7.694  -4.182  1.00  0.00           C  
ATOM    129  O   LEU A  19       5.388   8.648  -4.859  1.00  0.00           O  
ATOM    130  CB  LEU A  19       2.761   7.674  -3.049  1.00  0.00           C  
ATOM    131  CEN LEU A  19       1.393   8.359  -2.867  1.00  0.00           X  
ATOM    132  H   LEU A  19       3.098   5.253  -3.698  1.00  0.00           H  
ATOM    133  N   HIS A  20       5.839   6.953  -3.454  1.00  0.00           N  
ATOM    134  CA  HIS A  20       7.276   7.220  -3.373  1.00  0.00           C  
ATOM    135  C   HIS A  20       7.983   7.165  -4.727  1.00  0.00           C  
ATOM    136  O   HIS A  20       8.835   8.004  -5.017  1.00  0.00           O  
ATOM    137  CB  HIS A  20       7.941   6.229  -2.412  1.00  0.00           C  
ATOM    138  CEN HIS A  20       8.316   6.169  -1.038  1.00  0.00           X  
ATOM    139  H   HIS A  20       5.449   6.243  -2.852  1.00  0.00           H  
ATOM    140  N   LYS A  21       7.639   6.196  -5.580  1.00  0.00           N  
ATOM    141  CA  LYS A  21       8.280   6.032  -6.888  1.00  0.00           C  
ATOM    142  C   LYS A  21       7.828   7.069  -7.917  1.00  0.00           C  
ATOM    143  O   LYS A  21       8.646   7.528  -8.709  1.00  0.00           O  
ATOM    144  CB  LYS A  21       8.012   4.626  -7.427  1.00  0.00           C  
ATOM    145  CEN LYS A  21       8.713   2.662  -7.788  1.00  0.00           X  
ATOM    146  H   LYS A  21       6.966   5.512  -5.260  1.00  0.00           H  
ATOM    147  N   ASN A  22       6.538   7.380  -7.963  1.00  0.00           N  
ATOM    148  CA  ASN A  22       5.966   8.225  -9.016  1.00  0.00           C  
ATOM    149  C   ASN A  22       5.991   9.718  -8.668  1.00  0.00           C  
ATOM    150  O   ASN A  22       6.081  10.559  -9.565  1.00  0.00           O  
ATOM    151  CB  ASN A  22       4.546   7.798  -9.341  1.00  0.00           C  
ATOM    152  CEN ASN A  22       4.058   7.151 -10.008  1.00  0.00           X  
ATOM    153  H   ASN A  22       5.927   7.002  -7.256  1.00  0.00           H  
ATOM    154  N   TRP A  23       5.929  10.065  -7.387  1.00  0.00           N  
ATOM    155  CA  TRP A  23       5.910  11.447  -6.943  1.00  0.00           C  
ATOM    156  C   TRP A  23       7.325  11.981  -6.691  1.00  0.00           C  
ATOM    157  O   TRP A  23       7.858  11.962  -5.584  1.00  0.00           O  
ATOM    158  CB  TRP A  23       5.064  11.579  -5.676  1.00  0.00           C  
ATOM    159  CEN TRP A  23       3.609  12.335  -5.054  1.00  0.00           X  
ATOM    160  H   TRP A  23       5.785   9.354  -6.684  1.00  0.00           H  
ATOM    161  N   HIS A  24       7.943  12.492  -7.752  1.00  0.00           N  
ATOM    162  CA  HIS A  24       9.291  13.063  -7.718  1.00  0.00           C  
ATOM    163  C   HIS A  24       9.315  14.600  -7.544  1.00  0.00           C  
ATOM    164  O   HIS A  24      10.394  15.176  -7.423  1.00  0.00           O  
ATOM    165  CB  HIS A  24      10.046  12.679  -8.995  1.00  0.00           C  
ATOM    166  CEN HIS A  24      10.940  11.662  -9.436  1.00  0.00           X  
ATOM    167  H   HIS A  24       7.457  12.437  -8.638  1.00  0.00           H  
ATOM    168  N   GLY A  25       8.162  15.286  -7.549  1.00  0.00           N  
ATOM    169  CA  GLY A  25       8.093  16.748  -7.667  1.00  0.00           C  
ATOM    170  C   GLY A  25       7.844  17.488  -6.354  1.00  0.00           C  
ATOM    171  O   GLY A  25       6.711  17.559  -5.913  1.00  0.00           O  
ATOM    172  CEN GLY A  25       8.093  16.749  -7.667  1.00  0.00           X  
ATOM    173  H   GLY A  25       7.291  14.774  -7.550  1.00  0.00           H  
ATOM    174  N   GLY A  26       8.876  18.114  -5.782  1.00  0.00           N  
ATOM    175  CA  GLY A  26       8.746  19.057  -4.657  1.00  0.00           C  
ATOM    176  C   GLY A  26       8.778  18.375  -3.290  1.00  0.00           C  
ATOM    177  O   GLY A  26       7.896  17.595  -2.953  1.00  0.00           O  
ATOM    178  CEN GLY A  26       8.746  19.057  -4.656  1.00  0.00           X  
ATOM    179  H   GLY A  26       9.788  17.979  -6.194  1.00  0.00           H  
ATOM    180  N   LYS A  27       9.823  18.649  -2.502  1.00  0.00           N  
ATOM    181  CA  LYS A  27      10.014  18.055  -1.168  1.00  0.00           C  
ATOM    182  C   LYS A  27       8.864  18.346  -0.200  1.00  0.00           C  
ATOM    183  O   LYS A  27       8.536  17.464   0.583  1.00  0.00           O  
ATOM    184  CB  LYS A  27      11.328  18.549  -0.561  1.00  0.00           C  
ATOM    185  CEN LYS A  27      13.354  18.174  -0.081  1.00  0.00           X  
ATOM    186  H   LYS A  27      10.486  19.345  -2.812  1.00  0.00           H  
ATOM    187  N   ASP A  28       8.282  19.544  -0.250  1.00  0.00           N  
ATOM    188  CA  ASP A  28       7.174  19.925   0.635  1.00  0.00           C  
ATOM    189  C   ASP A  28       5.929  19.053   0.430  1.00  0.00           C  
ATOM    190  O   ASP A  28       5.500  18.389   1.362  1.00  0.00           O  
ATOM    191  CB  ASP A  28       6.813  21.397   0.422  1.00  0.00           C  
ATOM    192  CEN ASP A  28       6.994  22.315   0.824  1.00  0.00           X  
ATOM    193  H   ASP A  28       8.738  20.296  -0.749  1.00  0.00           H  
ATOM    194  N   ASN A  29       5.420  18.932  -0.801  1.00  0.00           N  
ATOM    195  CA  ASN A  29       4.213  18.128  -1.057  1.00  0.00           C  
ATOM    196  C   ASN A  29       4.390  16.642  -0.714  1.00  0.00           C  
ATOM    197  O   ASN A  29       3.420  15.939  -0.453  1.00  0.00           O  
ATOM    198  CB  ASN A  29       3.766  18.269  -2.501  1.00  0.00           C  
ATOM    199  CEN ASN A  29       3.120  18.874  -3.064  1.00  0.00           X  
ATOM    200  H   ASN A  29       5.717  19.590  -1.506  1.00  0.00           H  
ATOM    201  N   LEU A  30       5.632  16.149  -0.741  1.00  0.00           N  
ATOM    202  CA  LEU A  30       5.919  14.774  -0.360  1.00  0.00           C  
ATOM    203  C   LEU A  30       5.781  14.573   1.148  1.00  0.00           C  
ATOM    204  O   LEU A  30       5.392  13.496   1.564  1.00  0.00           O  
ATOM    205  CB  LEU A  30       7.327  14.382  -0.825  1.00  0.00           C  
ATOM    206  CEN LEU A  30       7.840  13.516  -1.992  1.00  0.00           X  
ATOM    207  H   LEU A  30       6.399  16.790  -0.894  1.00  0.00           H  
ATOM    208  N   HIS A  31       6.109  15.589   1.950  1.00  0.00           N  
ATOM    209  CA  HIS A  31       6.046  15.491   3.401  1.00  0.00           C  
ATOM    210  C   HIS A  31       4.604  15.271   3.868  1.00  0.00           C  
ATOM    211  O   HIS A  31       4.369  14.401   4.696  1.00  0.00           O  
ATOM    212  CB  HIS A  31       6.630  16.749   4.053  1.00  0.00           C  
ATOM    213  CEN HIS A  31       7.872  17.186   4.597  1.00  0.00           X  
ATOM    214  H   HIS A  31       6.298  16.496   1.549  1.00  0.00           H  
ATOM    215  N   ASP A  32       3.642  15.996   3.292  1.00  0.00           N  
ATOM    216  CA  ASP A  32       2.229  15.868   3.667  1.00  0.00           C  
ATOM    217  C   ASP A  32       1.686  14.466   3.352  1.00  0.00           C  
ATOM    218  O   ASP A  32       1.104  13.815   4.218  1.00  0.00           O  
ATOM    219  CB  ASP A  32       1.388  16.928   2.951  1.00  0.00           C  
ATOM    220  CEN ASP A  32       0.982  17.848   3.113  1.00  0.00           X  
ATOM    221  H   ASP A  32       3.891  16.697   2.611  1.00  0.00           H  
ATOM    222  N   VAL A  33       1.962  13.950   2.150  1.00  0.00           N  
ATOM    223  CA  VAL A  33       1.542  12.603   1.731  1.00  0.00           C  
ATOM    224  C   VAL A  33       2.175  11.509   2.600  1.00  0.00           C  
ATOM    225  O   VAL A  33       1.504  10.542   2.947  1.00  0.00           O  
ATOM    226  CB  VAL A  33       1.901  12.336   0.257  1.00  0.00           C  
ATOM    227  CEN VAL A  33       1.634  12.261  -0.373  1.00  0.00           X  
ATOM    228  H   VAL A  33       2.452  14.539   1.493  1.00  0.00           H  
ATOM    229  N   ASP A  34       3.462  11.639   2.928  1.00  0.00           N  
ATOM    230  CA  ASP A  34       4.187  10.703   3.794  1.00  0.00           C  
ATOM    231  C   ASP A  34       3.540  10.657   5.181  1.00  0.00           C  
ATOM    232  O   ASP A  34       3.283   9.570   5.687  1.00  0.00           O  
ATOM    233  CB  ASP A  34       5.661  11.099   3.908  1.00  0.00           C  
ATOM    234  CEN ASP A  34       6.570  10.864   3.511  1.00  0.00           X  
ATOM    235  H   ASP A  34       3.966  12.446   2.597  1.00  0.00           H  
ATOM    236  N   ASN A  35       3.170  11.810   5.745  1.00  0.00           N  
ATOM    237  CA  ASN A  35       2.479  11.886   7.031  1.00  0.00           C  
ATOM    238  C   ASN A  35       1.114  11.190   6.989  1.00  0.00           C  
ATOM    239  O   ASN A  35       0.800  10.416   7.891  1.00  0.00           O  
ATOM    240  CB  ASN A  35       2.318  13.327   7.481  1.00  0.00           C  
ATOM    241  CEN ASN A  35       2.838  14.026   8.065  1.00  0.00           X  
ATOM    242  H   ASN A  35       3.383  12.675   5.268  1.00  0.00           H  
ATOM    243  N   HIS A  36       0.307  11.419   5.951  1.00  0.00           N  
ATOM    244  CA  HIS A  36      -0.993  10.760   5.839  1.00  0.00           C  
ATOM    245  C   HIS A  36      -0.855   9.237   5.683  1.00  0.00           C  
ATOM    246  O   HIS A  36      -1.606   8.488   6.298  1.00  0.00           O  
ATOM    247  CB  HIS A  36      -1.781  11.337   4.659  1.00  0.00           C  
ATOM    248  CEN HIS A  36      -2.769  12.338   4.428  1.00  0.00           X  
ATOM    249  H   HIS A  36       0.581  12.081   5.243  1.00  0.00           H  
ATOM    250  N   LEU A  37       0.121   8.752   4.910  1.00  0.00           N  
ATOM    251  CA  LEU A  37       0.310   7.314   4.697  1.00  0.00           C  
ATOM    252  C   LEU A  37       0.726   6.584   5.978  1.00  0.00           C  
ATOM    253  O   LEU A  37       0.230   5.489   6.232  1.00  0.00           O  
ATOM    254  CB  LEU A  37       1.355   7.084   3.598  1.00  0.00           C  
ATOM    255  CEN LEU A  37       1.241   6.672   2.118  1.00  0.00           X  
ATOM    256  H   LEU A  37       0.772   9.399   4.491  1.00  0.00           H  
ATOM    257  N   GLN A  38       1.608   7.177   6.789  1.00  0.00           N  
ATOM    258  CA  GLN A  38       2.073   6.562   8.030  1.00  0.00           C  
ATOM    259  C   GLN A  38       0.969   6.565   9.089  1.00  0.00           C  
ATOM    260  O   GLN A  38       0.852   5.578   9.806  1.00  0.00           O  
ATOM    261  CB  GLN A  38       3.306   7.297   8.564  1.00  0.00           C  
ATOM    262  CEN GLN A  38       5.047   7.251   8.678  1.00  0.00           X  
ATOM    263  H   GLN A  38       1.918   8.113   6.569  1.00  0.00           H  
ATOM    264  N   ASN A  39       0.116   7.595   9.125  1.00  0.00           N  
ATOM    265  CA  ASN A  39      -1.023   7.653  10.053  1.00  0.00           C  
ATOM    266  C   ASN A  39      -2.013   6.510   9.799  1.00  0.00           C  
ATOM    267  O   ASN A  39      -2.421   5.826  10.733  1.00  0.00           O  
ATOM    268  CB  ASN A  39      -1.737   8.990   9.971  1.00  0.00           C  
ATOM    269  CEN ASN A  39      -1.705   9.924  10.448  1.00  0.00           X  
ATOM    270  H   ASN A  39       0.299   8.402   8.549  1.00  0.00           H  
ATOM    271  N   VAL A  40      -2.321   6.218   8.530  1.00  0.00           N  
ATOM    272  CA  VAL A  40      -3.277   5.159   8.166  1.00  0.00           C  
ATOM    273  C   VAL A  40      -2.786   3.778   8.623  1.00  0.00           C  
ATOM    274  O   VAL A  40      -3.546   3.016   9.219  1.00  0.00           O  
ATOM    275  CB  VAL A  40      -3.528   5.124   6.647  1.00  0.00           C  
ATOM    276  CEN VAL A  40      -3.995   5.259   6.159  1.00  0.00           X  
ATOM    277  H   VAL A  40      -1.943   6.808   7.804  1.00  0.00           H  
ATOM    278  N   ILE A  41      -1.517   3.436   8.370  1.00  0.00           N  
ATOM    279  CA  ILE A  41      -0.910   2.179   8.836  1.00  0.00           C  
ATOM    280  C   ILE A  41      -0.961   2.065  10.362  1.00  0.00           C  
ATOM    281  O   ILE A  41      -1.256   0.985  10.884  1.00  0.00           O  
ATOM    282  CB  ILE A  41       0.553   2.051   8.373  1.00  0.00           C  
ATOM    283  CEN ILE A  41       1.208   1.733   7.562  1.00  0.00           X  
ATOM    284  H   ILE A  41      -0.933   4.113   7.898  1.00  0.00           H  
ATOM    285  N   GLU A  42      -0.681   3.156  11.079  1.00  0.00           N  
ATOM    286  CA  GLU A  42      -0.707   3.192  12.540  1.00  0.00           C  
ATOM    287  C   GLU A  42      -2.106   2.898  13.082  1.00  0.00           C  
ATOM    288  O   GLU A  42      -2.253   2.007  13.919  1.00  0.00           O  
ATOM    289  CB  GLU A  42      -0.223   4.552  13.048  1.00  0.00           C  
ATOM    290  CEN GLU A  42       1.015   5.535  13.684  1.00  0.00           X  
ATOM    291  H   GLU A  42      -0.494   4.021  10.595  1.00  0.00           H  
ATOM    292  N   ASP A  43      -3.138   3.547  12.549  1.00  0.00           N  
ATOM    293  CA  ASP A  43      -4.520   3.286  12.932  1.00  0.00           C  
ATOM    294  C   ASP A  43      -4.920   1.829  12.672  1.00  0.00           C  
ATOM    295  O   ASP A  43      -5.588   1.204  13.503  1.00  0.00           O  
ATOM    296  CB  ASP A  43      -5.463   4.231  12.183  1.00  0.00           C  
ATOM    297  CEN ASP A  43      -5.958   5.111  12.313  1.00  0.00           X  
ATOM    298  H   ASP A  43      -2.958   4.339  11.950  1.00  0.00           H  
ATOM    299  N   ILE A  44      -4.481   1.235  11.552  1.00  0.00           N  
ATOM    300  CA  ILE A  44      -4.865  -0.139  11.177  1.00  0.00           C  
ATOM    301  C   ILE A  44      -4.225  -1.128  12.147  1.00  0.00           C  
ATOM    302  O   ILE A  44      -4.852  -2.113  12.559  1.00  0.00           O  
ATOM    303  CB  ILE A  44      -4.442  -0.489   9.739  1.00  0.00           C  
ATOM    304  CEN ILE A  44      -4.733  -0.450   8.689  1.00  0.00           X  
ATOM    305  H   ILE A  44      -3.895   1.777  10.935  1.00  0.00           H  
ATOM    306  N   HIS A  45      -2.981  -0.870  12.533  1.00  0.00           N  
ATOM    307  CA  HIS A  45      -2.271  -1.667  13.515  1.00  0.00           C  
ATOM    308  C   HIS A  45      -2.934  -1.592  14.903  1.00  0.00           C  
ATOM    309  O   HIS A  45      -3.139  -2.636  15.522  1.00  0.00           O  
ATOM    310  CB  HIS A  45      -0.809  -1.216  13.602  1.00  0.00           C  
ATOM    311  CEN HIS A  45       0.450  -1.578  13.043  1.00  0.00           X  
ATOM    312  H   HIS A  45      -2.526  -0.046  12.160  1.00  0.00           H  
ATOM    313  N   ASP A  46      -3.360  -0.414  15.364  1.00  0.00           N  
ATOM    314  CA  ASP A  46      -4.053  -0.235  16.651  1.00  0.00           C  
ATOM    315  C   ASP A  46      -5.377  -1.015  16.696  1.00  0.00           C  
ATOM    316  O   ASP A  46      -5.633  -1.793  17.623  1.00  0.00           O  
ATOM    317  CB  ASP A  46      -4.313   1.250  16.915  1.00  0.00           C  
ATOM    318  CEN ASP A  46      -3.915   2.037  17.424  1.00  0.00           X  
ATOM    319  H   ASP A  46      -3.204   0.407  14.800  1.00  0.00           H  
ATOM    320  N   PHE A  47      -6.195  -0.897  15.646  1.00  0.00           N  
ATOM    321  CA  PHE A  47      -7.478  -1.588  15.549  1.00  0.00           C  
ATOM    322  C   PHE A  47      -7.294  -3.113  15.564  1.00  0.00           C  
ATOM    323  O   PHE A  47      -7.934  -3.805  16.360  1.00  0.00           O  
ATOM    324  CB  PHE A  47      -8.217  -1.157  14.280  1.00  0.00           C  
ATOM    325  CEN PHE A  47      -9.362  -0.138  13.860  1.00  0.00           X  
ATOM    326  H   PHE A  47      -5.916  -0.281  14.895  1.00  0.00           H  
ATOM    327  N   MET A  48      -6.376  -3.644  14.751  1.00  0.00           N  
ATOM    328  CA  MET A  48      -6.031  -5.067  14.753  1.00  0.00           C  
ATOM    329  C   MET A  48      -5.583  -5.578  16.123  1.00  0.00           C  
ATOM    330  O   MET A  48      -5.964  -6.680  16.519  1.00  0.00           O  
ATOM    331  CB  MET A  48      -4.937  -5.332  13.721  1.00  0.00           C  
ATOM    332  CEN MET A  48      -4.646  -6.072  12.157  1.00  0.00           X  
ATOM    333  H   MET A  48      -5.879  -3.017  14.132  1.00  0.00           H  
ATOM    334  N   GLN A  49      -4.800  -4.800  16.867  1.00  0.00           N  
ATOM    335  CA  GLN A  49      -4.357  -5.185  18.210  1.00  0.00           C  
ATOM    336  C   GLN A  49      -5.462  -5.085  19.273  1.00  0.00           C  
ATOM    337  O   GLN A  49      -5.324  -5.629  20.368  1.00  0.00           O  
ATOM    338  CB  GLN A  49      -3.170  -4.315  18.632  1.00  0.00           C  
ATOM    339  CEN GLN A  49      -1.430  -4.254  18.764  1.00  0.00           X  
ATOM    340  H   GLN A  49      -4.487  -3.915  16.493  1.00  0.00           H  
ATOM    341  N   GLY A  50      -6.597  -4.459  18.942  1.00  0.00           N  
ATOM    342  CA  GLY A  50      -7.752  -4.318  19.825  1.00  0.00           C  
ATOM    343  C   GLY A  50      -7.784  -2.985  20.570  1.00  0.00           C  
ATOM    344  O   GLY A  50      -8.512  -2.861  21.552  1.00  0.00           O  
ATOM    345  CEN GLY A  50      -7.753  -4.318  19.825  1.00  0.00           X  
ATOM    346  H   GLY A  50      -6.643  -4.010  18.040  1.00  0.00           H  
ATOM    347  N   GLY A  51      -7.012  -1.991  20.118  1.00  0.00           N  
ATOM    348  CA  GLY A  51      -6.864  -0.692  20.775  1.00  0.00           C  
ATOM    349  C   GLY A  51      -7.966   0.321  20.458  1.00  0.00           C  
ATOM    350  O   GLY A  51      -8.062   1.343  21.143  1.00  0.00           O  
ATOM    351  CEN GLY A  51      -6.864  -0.691  20.775  1.00  0.00           X  
ATOM    352  H   GLY A  51      -6.470  -2.134  19.278  1.00  0.00           H  
ATOM    353  N   GLY A  52      -8.812   0.091  19.444  1.00  0.00           N  
ATOM    354  CA  GLY A  52      -9.788   1.087  18.996  1.00  0.00           C  
ATOM    355  C   GLY A  52     -11.256   0.681  19.060  1.00  0.00           C  
ATOM    356  O   GLY A  52     -11.664  -0.386  18.613  1.00  0.00           O  
ATOM    357  CEN GLY A  52      -9.788   1.087  18.996  1.00  0.00           X  
ATOM    358  H   GLY A  52      -8.662  -0.730  18.873  1.00  0.00           H  
ATOM    359  N   SER A  53     -12.070   1.587  19.597  1.00  0.00           N  
ATOM    360  CA  SER A  53     -13.529   1.551  19.503  1.00  0.00           C  
ATOM    361  C   SER A  53     -13.984   2.208  18.192  1.00  0.00           C  
ATOM    362  O   SER A  53     -13.160   2.750  17.454  1.00  0.00           O  
ATOM    363  CB  SER A  53     -14.154   2.244  20.698  1.00  0.00           C  
ATOM    364  CEN SER A  53     -14.216   2.603  21.101  1.00  0.00           X  
ATOM    365  H   SER A  53     -11.668   2.475  19.865  1.00  0.00           H  
ATOM    366  N   GLY A  54     -15.290   2.233  17.906  1.00  0.00           N  
ATOM    367  CA  GLY A  54     -15.826   2.860  16.688  1.00  0.00           C  
ATOM    368  C   GLY A  54     -15.315   4.288  16.422  1.00  0.00           C  
ATOM    369  O   GLY A  54     -15.245   4.705  15.273  1.00  0.00           O  
ATOM    370  CEN GLY A  54     -15.826   2.860  16.687  1.00  0.00           X  
ATOM    371  H   GLY A  54     -15.936   1.748  18.516  1.00  0.00           H  
ATOM    372  N   GLY A  55     -14.875   5.014  17.463  1.00  0.00           N  
ATOM    373  CA  GLY A  55     -14.283   6.347  17.328  1.00  0.00           C  
ATOM    374  C   GLY A  55     -12.941   6.351  16.587  1.00  0.00           C  
ATOM    375  O   GLY A  55     -12.723   7.239  15.772  1.00  0.00           O  
ATOM    376  CEN GLY A  55     -14.283   6.348  17.328  1.00  0.00           X  
ATOM    377  H   GLY A  55     -14.824   4.566  18.366  1.00  0.00           H  
ATOM    378  N   LYS A  56     -12.084   5.333  16.786  1.00  0.00           N  
ATOM    379  CA  LYS A  56     -10.868   5.157  15.972  1.00  0.00           C  
ATOM    380  C   LYS A  56     -11.220   4.932  14.505  1.00  0.00           C  
ATOM    381  O   LYS A  56     -10.563   5.477  13.636  1.00  0.00           O  
ATOM    382  CB  LYS A  56     -10.031   3.987  16.492  1.00  0.00           C  
ATOM    383  CEN LYS A  56      -8.331   3.309  17.554  1.00  0.00           X  
ATOM    384  H   LYS A  56     -12.344   4.594  17.424  1.00  0.00           H  
ATOM    385  N   LEU A  57     -12.299   4.195  14.217  1.00  0.00           N  
ATOM    386  CA  LEU A  57     -12.812   4.084  12.846  1.00  0.00           C  
ATOM    387  C   LEU A  57     -13.265   5.426  12.271  1.00  0.00           C  
ATOM    388  O   LEU A  57     -12.924   5.742  11.139  1.00  0.00           O  
ATOM    389  CB  LEU A  57     -13.971   3.080  12.804  1.00  0.00           C  
ATOM    390  CEN LEU A  57     -14.075   1.622  12.316  1.00  0.00           X  
ATOM    391  H   LEU A  57     -12.783   3.729  14.971  1.00  0.00           H  
ATOM    392  N   GLN A  58     -13.993   6.234  13.043  1.00  0.00           N  
ATOM    393  CA  GLN A  58     -14.384   7.574  12.599  1.00  0.00           C  
ATOM    394  C   GLN A  58     -13.179   8.461  12.276  1.00  0.00           C  
ATOM    395  O   GLN A  58     -13.211   9.183  11.284  1.00  0.00           O  
ATOM    396  CB  GLN A  58     -15.244   8.253  13.668  1.00  0.00           C  
ATOM    397  CEN GLN A  58     -16.879   8.641  14.140  1.00  0.00           X  
ATOM    398  H   GLN A  58     -14.233   5.933  13.978  1.00  0.00           H  
ATOM    399  N   GLU A  59     -12.128   8.403  13.098  1.00  0.00           N  
ATOM    400  CA  GLU A  59     -10.888   9.143  12.855  1.00  0.00           C  
ATOM    401  C   GLU A  59     -10.177   8.622  11.601  1.00  0.00           C  
ATOM    402  O   GLU A  59      -9.756   9.431  10.777  1.00  0.00           O  
ATOM    403  CB  GLU A  59      -9.959   9.046  14.067  1.00  0.00           C  
ATOM    404  CEN GLU A  59      -9.321   9.721  15.496  1.00  0.00           X  
ATOM    405  H   GLU A  59     -12.160   7.793  13.902  1.00  0.00           H  
ATOM    406  N   MET A  60     -10.211   7.307  11.363  1.00  0.00           N  
ATOM    407  CA  MET A  60      -9.558   6.660  10.216  1.00  0.00           C  
ATOM    408  C   MET A  60     -10.178   7.069   8.880  1.00  0.00           C  
ATOM    409  O   MET A  60      -9.469   7.296   7.907  1.00  0.00           O  
ATOM    410  CB  MET A  60      -9.619   5.142  10.371  1.00  0.00           C  
ATOM    411  CEN MET A  60      -8.626   3.734  10.705  1.00  0.00           X  
ATOM    412  H   MET A  60     -10.634   6.709  12.061  1.00  0.00           H  
ATOM    413  N   MET A  61     -11.510   7.205   8.819  1.00  0.00           N  
ATOM    414  CA  MET A  61     -12.195   7.706   7.623  1.00  0.00           C  
ATOM    415  C   MET A  61     -11.721   9.116   7.257  1.00  0.00           C  
ATOM    416  O   MET A  61     -11.415   9.380   6.097  1.00  0.00           O  
ATOM    417  CB  MET A  61     -13.707   7.697   7.840  1.00  0.00           C  
ATOM    418  CEN MET A  61     -15.181   6.883   7.350  1.00  0.00           X  
ATOM    419  H   MET A  61     -12.054   6.950   9.631  1.00  0.00           H  
ATOM    420  N   LYS A  62     -11.634  10.029   8.223  1.00  0.00           N  
ATOM    421  CA  LYS A  62     -11.131  11.383   7.990  1.00  0.00           C  
ATOM    422  C   LYS A  62      -9.676  11.374   7.520  1.00  0.00           C  
ATOM    423  O   LYS A  62      -9.348  12.145   6.625  1.00  0.00           O  
ATOM    424  CB  LYS A  62     -11.265  12.226   9.259  1.00  0.00           C  
ATOM    425  CEN LYS A  62     -12.293  13.733  10.330  1.00  0.00           X  
ATOM    426  H   LYS A  62     -11.861   9.749   9.169  1.00  0.00           H  
ATOM    427  N   GLU A  63      -8.830  10.522   8.089  1.00  0.00           N  
ATOM    428  CA  GLU A  63      -7.434  10.371   7.653  1.00  0.00           C  
ATOM    429  C   GLU A  63      -7.364   9.982   6.180  1.00  0.00           C  
ATOM    430  O   GLU A  63      -6.628  10.576   5.396  1.00  0.00           O  
ATOM    431  CB  GLU A  63      -6.710   9.327   8.506  1.00  0.00           C  
ATOM    432  CEN GLU A  63      -5.662   8.941   9.792  1.00  0.00           X  
ATOM    433  H   GLU A  63      -9.152   9.937   8.849  1.00  0.00           H  
ATOM    434  N   PHE A  64      -8.229   9.066   5.756  1.00  0.00           N  
ATOM    435  CA  PHE A  64      -8.284   8.623   4.373  1.00  0.00           C  
ATOM    436  C   PHE A  64      -8.709   9.748   3.409  1.00  0.00           C  
ATOM    437  O   PHE A  64      -8.079   9.964   2.372  1.00  0.00           O  
ATOM    438  CB  PHE A  64      -9.240   7.435   4.249  1.00  0.00           C  
ATOM    439  CEN PHE A  64      -9.164   5.848   4.202  1.00  0.00           X  
ATOM    440  H   PHE A  64      -8.804   8.592   6.439  1.00  0.00           H  
ATOM    441  N   GLN A  65      -9.728  10.534   3.775  1.00  0.00           N  
ATOM    442  CA  GLN A  65     -10.168  11.677   2.971  1.00  0.00           C  
ATOM    443  C   GLN A  65      -9.088  12.761   2.867  1.00  0.00           C  
ATOM    444  O   GLN A  65      -8.899  13.338   1.800  1.00  0.00           O  
ATOM    445  CB  GLN A  65     -11.444  12.279   3.565  1.00  0.00           C  
ATOM    446  CEN GLN A  65     -13.183  12.346   3.424  1.00  0.00           X  
ATOM    447  H   GLN A  65     -10.200  10.335   4.645  1.00  0.00           H  
ATOM    448  N   GLN A  66      -8.345  13.016   3.944  1.00  0.00           N  
ATOM    449  CA  GLN A  66      -7.223  13.959   3.915  1.00  0.00           C  
ATOM    450  C   GLN A  66      -6.117  13.485   2.973  1.00  0.00           C  
ATOM    451  O   GLN A  66      -5.568  14.298   2.235  1.00  0.00           O  
ATOM    452  CB  GLN A  66      -6.651  14.152   5.322  1.00  0.00           C  
ATOM    453  CEN GLN A  66      -6.629  15.207   6.713  1.00  0.00           X  
ATOM    454  H   GLN A  66      -8.502  12.482   4.786  1.00  0.00           H  
ATOM    455  N   VAL A  67      -5.859  12.172   2.918  1.00  0.00           N  
ATOM    456  CA  VAL A  67      -4.836  11.605   2.022  1.00  0.00           C  
ATOM    457  C   VAL A  67      -5.190  11.848   0.565  1.00  0.00           C  
ATOM    458  O   VAL A  67      -4.355  12.321  -0.199  1.00  0.00           O  
ATOM    459  CB  VAL A  67      -4.655  10.091   2.244  1.00  0.00           C  
ATOM    460  CEN VAL A  67      -4.222   9.615   2.490  1.00  0.00           X  
ATOM    461  H   VAL A  67      -6.364  11.558   3.540  1.00  0.00           H  
ATOM    462  N   LEU A  68      -6.421  11.539   0.164  1.00  0.00           N  
ATOM    463  CA  LEU A  68      -6.892  11.808  -1.192  1.00  0.00           C  
ATOM    464  C   LEU A  68      -6.753  13.267  -1.589  1.00  0.00           C  
ATOM    465  O   LEU A  68      -6.203  13.560  -2.651  1.00  0.00           O  
ATOM    466  CB  LEU A  68      -8.356  11.369  -1.330  1.00  0.00           C  
ATOM    467  CEN LEU A  68      -9.023  10.147  -1.989  1.00  0.00           X  
ATOM    468  H   LEU A  68      -7.055  11.120   0.830  1.00  0.00           H  
ATOM    469  N   ASP A  69      -7.283  14.164  -0.766  1.00  0.00           N  
ATOM    470  CA  ASP A  69      -7.228  15.594  -1.039  1.00  0.00           C  
ATOM    471  C   ASP A  69      -5.779  16.032  -1.297  1.00  0.00           C  
ATOM    472  O   ASP A  69      -5.512  16.728  -2.279  1.00  0.00           O  
ATOM    473  CB  ASP A  69      -7.828  16.387   0.124  1.00  0.00           C  
ATOM    474  CEN ASP A  69      -8.700  16.837   0.400  1.00  0.00           X  
ATOM    475  H   ASP A  69      -7.755  13.851   0.070  1.00  0.00           H  
ATOM    476  N   GLU A  70      -4.823  15.571  -0.485  1.00  0.00           N  
ATOM    477  CA  GLU A  70      -3.402  15.904  -0.628  1.00  0.00           C  
ATOM    478  C   GLU A  70      -2.810  15.307  -1.905  1.00  0.00           C  
ATOM    479  O   GLU A  70      -2.089  15.993  -2.629  1.00  0.00           O  
ATOM    480  CB  GLU A  70      -2.613  15.418   0.590  1.00  0.00           C  
ATOM    481  CEN GLU A  70      -1.875  15.733   2.093  1.00  0.00           X  
ATOM    482  H   GLU A  70      -5.093  14.944   0.258  1.00  0.00           H  
ATOM    483  N   LEU A  71      -3.152  14.064  -2.234  1.00  0.00           N  
ATOM    484  CA  LEU A  71      -2.640  13.347  -3.397  1.00  0.00           C  
ATOM    485  C   LEU A  71      -3.173  13.932  -4.698  1.00  0.00           C  
ATOM    486  O   LEU A  71      -2.409  14.109  -5.642  1.00  0.00           O  
ATOM    487  CB  LEU A  71      -2.999  11.859  -3.300  1.00  0.00           C  
ATOM    488  CEN LEU A  71      -2.177  10.606  -2.939  1.00  0.00           X  
ATOM    489  H   LEU A  71      -3.808  13.590  -1.631  1.00  0.00           H  
ATOM    490  N   ASN A  72      -4.458  14.263  -4.753  1.00  0.00           N  
ATOM    491  CA  ASN A  72      -5.119  14.719  -5.965  1.00  0.00           C  
ATOM    492  C   ASN A  72      -4.468  16.002  -6.511  1.00  0.00           C  
ATOM    493  O   ASN A  72      -4.123  16.062  -7.691  1.00  0.00           O  
ATOM    494  CB  ASN A  72      -6.603  14.936  -5.731  1.00  0.00           C  
ATOM    495  CEN ASN A  72      -7.495  14.391  -5.814  1.00  0.00           X  
ATOM    496  H   ASN A  72      -5.006  14.174  -3.909  1.00  0.00           H  
ATOM    497  N   ASN A  73      -4.242  17.002  -5.653  1.00  0.00           N  
ATOM    498  CA  ASN A  73      -3.647  18.277  -6.052  1.00  0.00           C  
ATOM    499  C   ASN A  73      -2.219  18.107  -6.579  1.00  0.00           C  
ATOM    500  O   ASN A  73      -1.873  18.644  -7.631  1.00  0.00           O  
ATOM    501  CB  ASN A  73      -3.663  19.271  -4.905  1.00  0.00           C  
ATOM    502  CEN ASN A  73      -4.289  20.029  -4.536  1.00  0.00           X  
ATOM    503  H   ASN A  73      -4.487  16.868  -4.683  1.00  0.00           H  
ATOM    504  N   HIS A  74      -1.394  17.332  -5.879  1.00  0.00           N  
ATOM    505  CA  HIS A  74       0.022  17.164  -6.191  1.00  0.00           C  
ATOM    506  C   HIS A  74       0.264  16.376  -7.478  1.00  0.00           C  
ATOM    507  O   HIS A  74       1.210  16.648  -8.221  1.00  0.00           O  
ATOM    508  CB  HIS A  74       0.740  16.474  -5.026  1.00  0.00           C  
ATOM    509  CEN HIS A  74       1.488  16.842  -3.871  1.00  0.00           X  
ATOM    510  H   HIS A  74      -1.735  16.926  -5.020  1.00  0.00           H  
ATOM    511  N   LEU A  75      -0.601  15.414  -7.782  1.00  0.00           N  
ATOM    512  CA  LEU A  75      -0.467  14.543  -8.936  1.00  0.00           C  
ATOM    513  C   LEU A  75      -1.267  15.017 -10.164  1.00  0.00           C  
ATOM    514  O   LEU A  75      -1.410  14.237 -11.107  1.00  0.00           O  
ATOM    515  CB  LEU A  75      -0.892  13.122  -8.546  1.00  0.00           C  
ATOM    516  CEN LEU A  75      -0.096  11.847  -8.211  1.00  0.00           X  
ATOM    517  H   LEU A  75      -1.330  15.207  -7.114  1.00  0.00           H  
ATOM    518  N   GLN A  76      -1.742  16.268 -10.245  1.00  0.00           N  
ATOM    519  CA  GLN A  76      -2.519  16.742 -11.413  1.00  0.00           C  
ATOM    520  C   GLN A  76      -1.788  16.558 -12.768  1.00  0.00           C  
ATOM    521  O   GLN A  76      -2.423  16.573 -13.821  1.00  0.00           O  
ATOM    522  CB  GLN A  76      -2.873  18.220 -11.230  1.00  0.00           C  
ATOM    523  CEN GLN A  76      -4.129  19.330 -10.741  1.00  0.00           X  
ATOM    524  H   GLN A  76      -1.606  16.888  -9.460  1.00  0.00           H  
ATOM    525  N   GLY A  77      -0.467  16.306 -12.771  1.00  0.00           N  
ATOM    526  CA  GLY A  77       0.348  16.101 -13.978  1.00  0.00           C  
ATOM    527  C   GLY A  77       0.399  14.675 -14.570  1.00  0.00           C  
ATOM    528  O   GLY A  77       0.676  14.533 -15.759  1.00  0.00           O  
ATOM    529  CEN GLY A  77       0.349  16.101 -13.978  1.00  0.00           X  
ATOM    530  H   GLY A  77      -0.026  16.190 -11.872  1.00  0.00           H  
ATOM    531  N   GLY A  78       0.129  13.614 -13.803  1.00  0.00           N  
ATOM    532  CA  GLY A  78       0.314  12.203 -14.190  1.00  0.00           C  
ATOM    533  C   GLY A  78      -0.989  11.415 -14.364  1.00  0.00           C  
ATOM    534  O   GLY A  78      -1.135  10.337 -13.796  1.00  0.00           O  
ATOM    535  CEN GLY A  78       0.314  12.203 -14.190  1.00  0.00           X  
ATOM    536  H   GLY A  78      -0.100  13.794 -12.838  1.00  0.00           H  
ATOM    537  N   LYS A  79      -1.943  11.945 -15.142  1.00  0.00           N  
ATOM    538  CA  LYS A  79      -3.354  11.511 -15.216  1.00  0.00           C  
ATOM    539  C   LYS A  79      -3.621   9.997 -15.090  1.00  0.00           C  
ATOM    540  O   LYS A  79      -4.585   9.618 -14.437  1.00  0.00           O  
ATOM    541  CB  LYS A  79      -3.958  12.008 -16.530  1.00  0.00           C  
ATOM    542  CEN LYS A  79      -5.165  13.414 -17.549  1.00  0.00           X  
ATOM    543  H   LYS A  79      -1.709  12.842 -15.545  1.00  0.00           H  
ATOM    544  N   HIS A  80      -2.822   9.136 -15.724  1.00  0.00           N  
ATOM    545  CA  HIS A  80      -2.987   7.681 -15.593  1.00  0.00           C  
ATOM    546  C   HIS A  80      -2.612   7.165 -14.196  1.00  0.00           C  
ATOM    547  O   HIS A  80      -3.346   6.363 -13.621  1.00  0.00           O  
ATOM    548  CB  HIS A  80      -2.148   6.955 -16.650  1.00  0.00           C  
ATOM    549  CEN HIS A  80      -2.323   6.411 -17.955  1.00  0.00           X  
ATOM    550  H   HIS A  80      -2.050   9.502 -16.261  1.00  0.00           H  
ATOM    551  N   THR A  81      -1.518   7.672 -13.627  1.00  0.00           N  
ATOM    552  CA  THR A  81      -1.094   7.324 -12.266  1.00  0.00           C  
ATOM    553  C   THR A  81      -2.088   7.869 -11.243  1.00  0.00           C  
ATOM    554  O   THR A  81      -2.405   7.168 -10.293  1.00  0.00           O  
ATOM    555  CB  THR A  81       0.311   7.869 -11.948  1.00  0.00           C  
ATOM    556  CEN THR A  81       0.885   7.902 -12.051  1.00  0.00           X  
ATOM    557  H   THR A  81      -0.940   8.329 -14.134  1.00  0.00           H  
ATOM    558  N   VAL A  82      -2.640   9.065 -11.492  1.00  0.00           N  
ATOM    559  CA  VAL A  82      -3.694   9.657 -10.645  1.00  0.00           C  
ATOM    560  C   VAL A  82      -4.917   8.793 -10.623  1.00  0.00           C  
ATOM    561  O   VAL A  82      -5.446   8.534  -9.558  1.00  0.00           O  
ATOM    562  CB  VAL A  82      -4.100  11.065 -11.120  1.00  0.00           C  
ATOM    563  CEN VAL A  82      -4.071  11.734 -10.959  1.00  0.00           X  
ATOM    564  H   VAL A  82      -2.333   9.587 -12.300  1.00  0.00           H  
ATOM    565  N   HIS A  83      -5.369   8.358 -11.799  1.00  0.00           N  
ATOM    566  CA  HIS A  83      -6.576   7.564 -11.872  1.00  0.00           C  
ATOM    567  C   HIS A  83      -6.397   6.232 -11.152  1.00  0.00           C  
ATOM    568  O   HIS A  83      -7.262   5.840 -10.383  1.00  0.00           O  
ATOM    569  CB  HIS A  83      -6.977   7.327 -13.332  1.00  0.00           C  
ATOM    570  CEN HIS A  83      -7.844   7.905 -14.303  1.00  0.00           X  
ATOM    571  H   HIS A  83      -4.930   8.668 -12.655  1.00  0.00           H  
ATOM    572  N   HIS A  84      -5.258   5.562 -11.349  1.00  0.00           N  
ATOM    573  CA  HIS A  84      -4.982   4.311 -10.652  1.00  0.00           C  
ATOM    574  C   HIS A  84      -4.965   4.493  -9.126  1.00  0.00           C  
ATOM    575  O   HIS A  84      -5.615   3.736  -8.418  1.00  0.00           O  
ATOM    576  CB  HIS A  84      -3.647   3.725 -11.124  1.00  0.00           C  
ATOM    577  CEN HIS A  84      -3.180   2.779 -12.081  1.00  0.00           X  
ATOM    578  H   HIS A  84      -4.551   5.949 -11.959  1.00  0.00           H  
ATOM    579  N   ILE A  85      -4.308   5.549  -8.635  1.00  0.00           N  
ATOM    580  CA  ILE A  85      -4.185   5.819  -7.198  1.00  0.00           C  
ATOM    581  C   ILE A  85      -5.552   6.129  -6.574  1.00  0.00           C  
ATOM    582  O   ILE A  85      -5.828   5.702  -5.461  1.00  0.00           O  
ATOM    583  CB  ILE A  85      -3.227   6.993  -6.924  1.00  0.00           C  
ATOM    584  CEN ILE A  85      -2.185   7.279  -6.777  1.00  0.00           X  
ATOM    585  H   ILE A  85      -3.900   6.208  -9.282  1.00  0.00           H  
ATOM    586  N   GLU A  86      -6.440   6.805  -7.300  1.00  0.00           N  
ATOM    587  CA  GLU A  86      -7.815   7.082  -6.890  1.00  0.00           C  
ATOM    588  C   GLU A  86      -8.653   5.797  -6.796  1.00  0.00           C  
ATOM    589  O   GLU A  86      -9.382   5.626  -5.822  1.00  0.00           O  
ATOM    590  CB  GLU A  86      -8.467   8.065  -7.864  1.00  0.00           C  
ATOM    591  CEN GLU A  86      -8.933   9.654  -8.267  1.00  0.00           X  
ATOM    592  H   GLU A  86      -6.135   7.180  -8.185  1.00  0.00           H  
ATOM    593  N   GLN A  87      -8.562   4.891  -7.780  1.00  0.00           N  
ATOM    594  CA  GLN A  87      -9.263   3.601  -7.733  1.00  0.00           C  
ATOM    595  C   GLN A  87      -8.879   2.800  -6.489  1.00  0.00           C  
ATOM    596  O   GLN A  87      -9.779   2.302  -5.815  1.00  0.00           O  
ATOM    597  CB  GLN A  87      -8.955   2.778  -8.987  1.00  0.00           C  
ATOM    598  CEN GLN A  87      -9.563   2.289 -10.549  1.00  0.00           X  
ATOM    599  H   GLN A  87      -7.928   5.069  -8.546  1.00  0.00           H  
ATOM    600  N   ASN A  88      -7.591   2.746  -6.135  1.00  0.00           N  
ATOM    601  CA  ASN A  88      -7.120   1.970  -4.982  1.00  0.00           C  
ATOM    602  C   ASN A  88      -7.635   2.581  -3.671  1.00  0.00           C  
ATOM    603  O   ASN A  88      -8.076   1.887  -2.764  1.00  0.00           O  
ATOM    604  CB  ASN A  88      -5.606   1.867  -4.959  1.00  0.00           C  
ATOM    605  CEN ASN A  88      -4.861   1.210  -5.299  1.00  0.00           X  
ATOM    606  H   ASN A  88      -6.898   3.179  -6.728  1.00  0.00           H  
ATOM    607  N   ILE A  89      -7.671   3.910  -3.598  1.00  0.00           N  
ATOM    608  CA  ILE A  89      -8.226   4.613  -2.450  1.00  0.00           C  
ATOM    609  C   ILE A  89      -9.736   4.361  -2.280  1.00  0.00           C  
ATOM    610  O   ILE A  89     -10.213   4.243  -1.149  1.00  0.00           O  
ATOM    611  CB  ILE A  89      -7.977   6.128  -2.563  1.00  0.00           C  
ATOM    612  CEN ILE A  89      -7.264   6.932  -2.376  1.00  0.00           X  
ATOM    613  H   ILE A  89      -7.262   4.446  -4.350  1.00  0.00           H  
ATOM    614  N   LYS A  90     -10.519   4.263  -3.356  1.00  0.00           N  
ATOM    615  CA  LYS A  90     -11.957   3.955  -3.242  1.00  0.00           C  
ATOM    616  C   LYS A  90     -12.193   2.587  -2.611  1.00  0.00           C  
ATOM    617  O   LYS A  90     -12.987   2.493  -1.677  1.00  0.00           O  
ATOM    618  CB  LYS A  90     -12.631   4.014  -4.614  1.00  0.00           C  
ATOM    619  CEN LYS A  90     -13.871   5.052  -5.978  1.00  0.00           X  
ATOM    620  H   LYS A  90     -10.093   4.315  -4.270  1.00  0.00           H  
ATOM    621  N   GLU A  91     -11.506   1.556  -3.090  1.00  0.00           N  
ATOM    622  CA  GLU A  91     -11.626   0.198  -2.554  1.00  0.00           C  
ATOM    623  C   GLU A  91     -11.294   0.153  -1.057  1.00  0.00           C  
ATOM    624  O   GLU A  91     -12.101  -0.347  -0.271  1.00  0.00           O  
ATOM    625  CB  GLU A  91     -10.714  -0.760  -3.324  1.00  0.00           C  
ATOM    626  CEN GLU A  91     -10.497  -1.941  -4.532  1.00  0.00           X  
ATOM    627  H   GLU A  91     -10.845   1.712  -3.838  1.00  0.00           H  
ATOM    628  N   ILE A  92     -10.200   0.796  -0.632  1.00  0.00           N  
ATOM    629  CA  ILE A  92      -9.743   0.823   0.769  1.00  0.00           C  
ATOM    630  C   ILE A  92     -10.805   1.464   1.683  1.00  0.00           C  
ATOM    631  O   ILE A  92     -11.159   0.901   2.721  1.00  0.00           O  
ATOM    632  CB  ILE A  92      -8.417   1.592   0.918  1.00  0.00           C  
ATOM    633  CEN ILE A  92      -7.331   1.516   0.865  1.00  0.00           X  
ATOM    634  H   ILE A  92      -9.615   1.231  -1.332  1.00  0.00           H  
ATOM    635  N   PHE A  93     -11.382   2.606   1.292  1.00  0.00           N  
ATOM    636  CA  PHE A  93     -12.437   3.268   2.069  1.00  0.00           C  
ATOM    637  C   PHE A  93     -13.723   2.445   2.129  1.00  0.00           C  
ATOM    638  O   PHE A  93     -14.435   2.495   3.134  1.00  0.00           O  
ATOM    639  CB  PHE A  93     -12.735   4.649   1.482  1.00  0.00           C  
ATOM    640  CEN PHE A  93     -12.343   6.165   1.752  1.00  0.00           X  
ATOM    641  H   PHE A  93     -11.078   3.014   0.420  1.00  0.00           H  
ATOM    642  N   HIS A  94     -14.009   1.684   1.077  1.00  0.00           N  
ATOM    643  CA  HIS A  94     -15.126   0.746   1.066  1.00  0.00           C  
ATOM    644  C   HIS A  94     -14.958  -0.331   2.147  1.00  0.00           C  
ATOM    645  O   HIS A  94     -15.889  -0.606   2.906  1.00  0.00           O  
ATOM    646  CB  HIS A  94     -15.265   0.094  -0.313  1.00  0.00           C  
ATOM    647  CEN HIS A  94     -16.009   0.290  -1.512  1.00  0.00           X  
ATOM    648  H   HIS A  94     -13.421   1.742   0.259  1.00  0.00           H  
ATOM    649  N   HIS A  95     -13.754  -0.889   2.273  1.00  0.00           N  
ATOM    650  CA  HIS A  95     -13.444  -1.930   3.247  1.00  0.00           C  
ATOM    651  C   HIS A  95     -13.489  -1.413   4.695  1.00  0.00           C  
ATOM    652  O   HIS A  95     -14.044  -2.103   5.555  1.00  0.00           O  
ATOM    653  CB  HIS A  95     -12.068  -2.534   2.952  1.00  0.00           C  
ATOM    654  CEN HIS A  95     -11.523  -3.645   2.244  1.00  0.00           X  
ATOM    655  H   HIS A  95     -13.018  -0.594   1.646  1.00  0.00           H  
ATOM    656  N   LEU A  96     -12.979  -0.205   4.984  1.00  0.00           N  
ATOM    657  CA  LEU A  96     -13.001   0.364   6.343  1.00  0.00           C  
ATOM    658  C   LEU A  96     -14.425   0.646   6.810  1.00  0.00           C  
ATOM    659  O   LEU A  96     -14.763   0.346   7.955  1.00  0.00           O  
ATOM    660  CB  LEU A  96     -12.167   1.651   6.395  1.00  0.00           C  
ATOM    661  CEN LEU A  96     -10.770   1.969   6.962  1.00  0.00           X  
ATOM    662  H   LEU A  96     -12.584   0.341   4.233  1.00  0.00           H  
ATOM    663  N   GLU A  97     -15.274   1.185   5.939  1.00  0.00           N  
ATOM    664  CA  GLU A  97     -16.664   1.483   6.268  1.00  0.00           C  
ATOM    665  C   GLU A  97     -17.435   0.207   6.639  1.00  0.00           C  
ATOM    666  O   GLU A  97     -18.129   0.180   7.658  1.00  0.00           O  
ATOM    667  CB  GLU A  97     -17.346   2.193   5.096  1.00  0.00           C  
ATOM    668  CEN GLU A  97     -17.880   3.627   4.347  1.00  0.00           X  
ATOM    669  H   GLU A  97     -14.936   1.433   5.021  1.00  0.00           H  
ATOM    670  N   GLU A  98     -17.258  -0.880   5.881  1.00  0.00           N  
ATOM    671  CA  GLU A  98     -17.933  -2.157   6.127  1.00  0.00           C  
ATOM    672  C   GLU A  98     -17.401  -2.905   7.360  1.00  0.00           C  
ATOM    673  O   GLU A  98     -18.160  -3.621   8.020  1.00  0.00           O  
ATOM    674  CB  GLU A  98     -17.811  -3.053   4.891  1.00  0.00           C  
ATOM    675  CEN GLU A  98     -18.471  -3.678   3.450  1.00  0.00           X  
ATOM    676  H   GLU A  98     -16.623  -0.813   5.097  1.00  0.00           H  
ATOM    677  N   LEU A  99     -16.102  -2.793   7.649  1.00  0.00           N  
ATOM    678  CA  LEU A  99     -15.494  -3.309   8.876  1.00  0.00           C  
ATOM    679  C   LEU A  99     -16.059  -2.640  10.130  1.00  0.00           C  
ATOM    680  O   LEU A  99     -16.419  -3.348  11.065  1.00  0.00           O  
ATOM    681  CB  LEU A  99     -13.972  -3.125   8.823  1.00  0.00           C  
ATOM    682  CEN LEU A  99     -12.810  -4.102   8.559  1.00  0.00           X  
ATOM    683  H   LEU A  99     -15.515  -2.291   6.997  1.00  0.00           H  
ATOM    684  N   VAL A 100     -16.170  -1.308  10.143  1.00  0.00           N  
ATOM    685  CA  VAL A 100     -16.714  -0.535  11.274  1.00  0.00           C  
ATOM    686  C   VAL A 100     -18.162  -0.928  11.570  1.00  0.00           C  
ATOM    687  O   VAL A 100     -18.515  -1.143  12.728  1.00  0.00           O  
ATOM    688  CB  VAL A 100     -16.653   0.981  11.008  1.00  0.00           C  
ATOM    689  CEN VAL A 100     -16.336   1.564  11.193  1.00  0.00           X  
ATOM    690  H   VAL A 100     -15.854  -0.808   9.324  1.00  0.00           H  
ATOM    691  N   HIS A 101     -19.014  -0.991  10.543  1.00  0.00           N  
ATOM    692  CA  HIS A 101     -20.427  -1.364  10.682  1.00  0.00           C  
ATOM    693  C   HIS A 101     -20.672  -2.739  11.340  1.00  0.00           C  
ATOM    694  O   HIS A 101     -21.586  -2.853  12.161  1.00  0.00           O  
ATOM    695  CB  HIS A 101     -21.101  -1.335   9.307  1.00  0.00           C  
ATOM    696  CEN HIS A 101     -21.847  -0.421   8.507  1.00  0.00           X  
ATOM    697  H   HIS A 101     -18.698  -0.659   9.644  1.00  0.00           H  
ATOM    698  N   ARG A 102     -19.895  -3.777  11.006  1.00  0.00           N  
ATOM    699  CA  ARG A 102     -20.049  -5.142  11.543  1.00  0.00           C  
ATOM    700  C   ARG A 102     -19.926  -5.186  13.059  1.00  0.00           C  
ATOM    701  O   ARG A 102     -20.714  -5.954  13.653  1.00  0.00           O  
ATOM    702  CB  ARG A 102     -19.085  -6.125  10.893  1.00  0.00           C  
ATOM    703  CEN ARG A 102     -18.190  -7.862   9.366  1.00  0.00           X  
ATOM    704  H   ARG A 102     -19.039  -3.580  10.508  1.00  0.00           H  
TER                                                                             
# All scores below are weighted scores, not raw scores.
#BEGIN_POSE_ENERGIES_TABLE ./minmover_pdb/pose_41.pdb
label vdw cenpack pair env cbeta hs_pair ss_pair sheet total
weights 1 0.5 1 1 0.25 1 1 1 NA
pose 1.38319 -4.14975 -9.51621 -21.3835 5.52771 0 0 0 -28.1386
MET:NtermProteinFull_1 0 -0.06876 -0.04233 0.4784 0.06908 0 0 0 0.43639
TYR_2 0 -0.18383 0.02897 0.83566 0.06956 0 0 0 0.75036
GLY_3 0 0.02467 0.0456 -0.0429 0.04409 0 0 0 0.07145
LYS_4 0 -0.17789 0.08164 -0.68888 0.04265 0 0 0 -0.74248
LEU_5 0 -0.23005 -0.39183 -0.19483 0.03113 0 0 0 -0.78558
ASN_6 0 -0.15904 0.12907 -0.32173 0.04306 0 0 0 -0.30864
ASP_7 0 -0.00823 -0.16047 -0.47618 0.0693 0 0 0 -0.57557
LEU_8 0 -0.083 -0.65365 -0.45811 0.03634 0 0 0 -1.15842
LEU_9 0 -0.2174 -0.22172 0.08126 0.03079 0 0 0 -0.32707
GLU_10 0 -0.08501 0.05813 -0.82678 0.06894 0 0 0 -0.78472
ASP_11 0 0.04892 -0.01137 -0.31759 0.06941 0 0 0 -0.21063
LEU_12 0 -0.23465 -0.60909 -0.45811 0.03825 0 0 0 -1.26361
GLN_13 0 -0.19929 0.25411 -0.3291 0.0689 0 0 0 -0.20538
GLU_14 0 -0.01667 -0.06644 -0.82678 0.06893 0 0 0 -0.84096
VAL_15 0 -0.05515 -0.44343 -0.10438 0.07221 0 0 0 -0.53075
LEU_16 0.55887 0.8334 -0.28282 0.08126 0.07121 0 0 0 1.26192
LYS_17 0 -0.0235 0.05435 -0.77863 0.07025 0 0 0 -0.67753
ASN_18 0 0.19494 0.20387 -0.07783 0.06903 0 0 0 0.39001
LEU_19 0 -0.39819 -0.46962 -0.39148 0.03596 0 0 0 -1.22333
HIS_20 0 0.13707 0.01203 0.06501 0.06901 0 0 0 0.28312
LYS_21 0 -0.03316 0.01159 -1.04927 0.07134 0 0 0 -0.9995
ASN_22 0 0.10809 0.35889 -0.28327 0.06908 0 0 0 0.25279
TRP_23 0 -0.42462 -0.02493 -0.46033 0.03546 0 0 0 -0.87442
HIS_24 0 -0.04734 -0.03805 0.21997 0.07072 0 0 0 0.2053
GLY_25 0 0.01721 -0.02925 0.16011 0.0697 0 0 0 0.21776
GLY_26 0 0.05362 0.01467 0.0322 0.04456 0 0 0 0.14506
LYS_27 0 0 0 -1.04927 0.07259 0 0 0 -0.97669
ASP_28 0 -0.01349 -0.06527 -0.60822 0.07025 0 0 0 -0.61673
ASN_29 0 0.50308 -0.02929 -0.19403 0.04277 0 0 0 0.32253
LEU_30 0 0.07122 0.25084 0.4149 0.06893 0 0 0 0.80589
HIS_D_31 0 -0.05152 -0.0509 0.11054 0.06947 0 0 0 0.07759
ASP_32 0 0.07312 -0.14332 -0.31759 0.06887 0 0 0 -0.31892
VAL_33 0 -0.51375 0.15489 -0.10438 0.03585 0 0 0 -0.42739
ASP_34 0 0.10024 -0.1381 -0.31759 0.0691 0 0 0 -0.28635
ASN_35 0 -0.03155 -0.06986 -0.32173 0.06894 0 0 0 -0.3542
HIS_D_36 0 -0.04047 -0.01561 -0.18746 0.0366 0 0 0 -0.20694
LEU_37 0.55887 0.72533 -0.77999 -0.50394 0.04537 0 0 0 0.04564
GLN_38 0 -0.03678 0.09473 -0.59803 0.06893 0 0 0 -0.47114
ASN_39 0 -0.13973 -0.11482 -0.19403 0.06937 0 0 0 -0.3792
VAL_40 0 -0.12455 -0.50703 -0.35242 0.03251 0 0 0 -0.95148
ILE_41 0 -0.38454 -0.41293 0.72502 0.04384 0 0 0 -0.02861
GLU_42 0 -0.08505 -0.21703 -0.71584 0.06881 0 0 0 -0.94911
ASP_43 0 0.01487 0.20395 0.34071 0.04288 0 0 0 0.60241
ILE_44 0 -0.04317 -0.62909 -0.49284 0.03823 0 0 0 -1.12687
HIS_D_45 0 -0.13495 0.19436 0.0215 0.06891 0 0 0 0.14982
ASP_46 0 -0.20503 -0.4966 -0.31759 0.04281 0 0 0 -0.97641
PHE_47 0 -0.2673 -0.28426 -0.44993 0.0357 0 0 0 -0.96579
MET_48 0 -0.2626 0.03053 0.18716 0.03008 0 0 0 -0.01483
GLN_49 0 -0.05171 -0.04164 -0.60368 0.06947 0 0 0 -0.62756
GLY_50 0 0.03008 0.01617 -0.07965 0.04409 0 0 0 0.01068
GLY_51 0 -0.05902 0.01151 0.35201 0.03045 0 0 0 0.33495
GLY_52 0 -0.07275 0.01058 -0.08884 0.03511 0 0 0 -0.11589
SER_53 0 -0.02886 -6e-05 -0.21543 0.03743 0 0 0 -0.20692
GLY_54 0 -0.14475 0.05568 -0.0429 0.0303 0 0 0 -0.10167
GLY_55 0 0.01678 0.01091 -0.07965 0.03556 0 0 0 -0.01639
LYS_56 0 -0.42823 -0.76187 -0.42611 0.03079 0 0 0 -1.58543
LEU_57 0.13272 0.4365 -0.32407 -0.19483 0.03614 0 0 0 0.08647
GLN_58 0 0.0154 0.05069 -0.59803 0.06925 0 0 0 -0.46268
GLU_59 0 0.00014 -0.11829 -0.37543 0.0691 0 0 0 -0.42448
MET_60 0 -0.12272 -0.07557 -0.29185 0.03762 0 0 0 -0.45252
MET_61 0 -0.07159 9e-05 0.4784 0.06928 0 0 0 0.47617
LYS_62 0 -0.05923 -0.00683 -0.96458 0.06935 0 0 0 -0.96128
GLU_63 0 -0.35351 0.17188 -0.00141 0.03594 0 0 0 -0.1471
PHE_64 0 -0.35023 -0.35875 -0.19907 0.0331 0 0 0 -0.87495
GLN_65 0 -0.02624 0.08619 -0.49415 0.06893 0 0 0 -0.36527
GLN_66 0 -0.10828 -0.22086 -0.49415 0.06902 0 0 0 -0.75427
VAL_67 0 0.2051 -0.55082 -0.41511 0.03803 0 0 0 -0.7228
LEU_68 0 0.02398 0.11454 0.4149 0.04336 0 0 0 0.59678
ASP_69 0 -0.06601 -0.03993 -0.52292 0.06894 0 0 0 -0.55992
GLU_70 0 -0.09009 0.2458 0.30406 0.03543 0 0 0 0.49521
LEU_71 0 -0.24064 -0.37005 -0.50394 0.03641 0 0 0 -1.07821
ASN_72 0 -0.07498 0.18961 -0.24178 0.04288 0 0 0 -0.08427
ASN_73 0 -0.01956 -0.14587 -0.36221 0.06922 0 0 0 -0.45842
HIS_74 0 0.48816 -0.04534 -0.15264 0.03528 0 0 0 0.32546
LEU_75 0 -0.22947 -0.02548 -0.19483 0.03688 0 0 0 -0.41291
GLN_76 0 -0.05312 -0.0253 -0.59803 0.07025 0 0 0 -0.6062
GLY_77 0 -0.0799 -0.05886 0.60923 0.06939 0 0 0 0.53987
GLY_78 0 0.02489 -0.00869 -0.07965 0.03304 0 0 0 -0.0304
LYS_79 0 0 0 -0.8715 0.07171 0 0 0 -0.79979
HIS_80 0 -0.02582 -0.0132 0.21997 0.07072 0 0 0 0.25167
THR_81 0 -0.0144 -0.12898 -0.20352 0.03505 0 0 0 -0.31185
VAL_82 0 0.00159 0.27957 0.21583 0.03493 0 0 0 0.53192
HIS_D_83 0 -0.02266 -0.0132 0.11054 0.06935 0 0 0 0.14403
HIS_D_84 0 0.00872 -0.0689 0.06501 0.06908 0 0 0 0.07392
ILE_85 0 -0.11521 -0.27438 -0.41682 0.03571 0 0 0 -0.77071
GLU_86 0 -0.09355 0.25368 -0.37543 0.04267 0 0 0 -0.17263
GLN_87 0 -0.0306 0.00633 -0.59803 0.06931 0 0 0 -0.55299
ASN_88 0 -0.08725 -0.01258 -0.13901 0.07015 0 0 0 -0.16869
ILE_89 0 0.20509 -0.52406 -0.31819 0.07109 0 0 0 -0.56607
LYS_90 0 0.00815 0.04494 -0.77863 0.0693 0 0 0 -0.65623
GLU_91 0 0.03924 0.02139 -0.60186 0.06893 0 0 0 -0.4723
ILE_92 0 -0.43494 -0.44177 0.20907 0.03238 0 0 0 -0.63526
PHE_93 0 -0.08273 -0.25908 0.63033 0.07014 0 0 0 0.35866
HIS_D_94 0 -0.08609 0.07595 0.20362 0.06893 0 0 0 0.26241
HIS_D_95 0 0.09096 -0.16131 -0.15264 0.04303 0 0 0 -0.17995
LEU_96 0 -0.02975 -0.77276 -0.19483 0.03954 0 0 0 -0.9578
GLU_97 0 -0.19397 0.16651 -0.4886 0.0693 0 0 0 -0.44676
GLU_98 0 0.01537 -0.09442 -0.71584 0.0693 0 0 0 -0.72558
LEU_99 0 -0.249 -0.47766 -0.06582 0.03329 0 0 0 -0.75919
VAL_100 0.13272 0.52861 0.07256 0.33828 0.04304 0 0 0 1.11521
HIS_101 0 -0.06398 0.05497 0.21997 0.07025 0 0 0 0.28121
ARG:CtermProteinFull_102 0 0.04673 0.18171 -0.55583 0.07072 0 0 0 -0.25668
#END_POSE_ENERGIES_TABLE ./minmover_pdb/pose_41.pdb
