# Supplementary material for: Selection of a promiscuous minimalist cAMP phosphodiesterase from a library of de novo designed proteins
Source: Nat Chem. 2024 May 3;16(7):1200–8. doi: 10.1038/s41557-024-01490-4 (PMC11230910; doi:10.1038/s41557-024-01490-4)
Supplement: Supplementary file 3 — MD input files, scripts and final structures derived from MD, AlphaFold2, EMSfold and MultiSFold. [file 41557_2024_1490_MOESM3_ESM.zip › Computational_Data/4_MultiSFold/s824/pose_42.pdb]

ATOM      1  N   MET A   1     -12.159 -10.335  11.557  1.00  0.00           N  
ATOM      2  CA  MET A   1     -11.793  -8.909  11.420  1.00  0.00           C  
ATOM      3  C   MET A   1     -10.306  -8.769  11.155  1.00  0.00           C  
ATOM      4  O   MET A   1      -9.969  -8.033  10.248  1.00  0.00           O  
ATOM      5  CB  MET A   1     -12.177  -8.126  12.674  1.00  0.00           C  
ATOM      6  CEN MET A   1     -13.290  -6.908  13.270  1.00  0.00           X  
ATOM      7  H   MET A   1     -12.568 -10.667  12.407  1.00  0.00           H  
ATOM      8  N   TYR A   2      -9.448  -9.546  11.824  1.00  0.00           N  
ATOM      9  CA  TYR A   2      -7.988  -9.421  11.696  1.00  0.00           C  
ATOM     10  C   TYR A   2      -7.407  -9.560  10.283  1.00  0.00           C  
ATOM     11  O   TYR A   2      -6.440  -8.879   9.996  1.00  0.00           O  
ATOM     12  CB  TYR A   2      -7.320 -10.456  12.604  1.00  0.00           C  
ATOM     13  CEN TYR A   2      -6.589 -10.586  14.190  1.00  0.00           X  
ATOM     14  H   TYR A   2      -9.749 -10.032  12.658  1.00  0.00           H  
ATOM     15  N   GLY A   3      -8.001 -10.368   9.391  1.00  0.00           N  
ATOM     16  CA  GLY A   3      -7.499 -10.525   8.015  1.00  0.00           C  
ATOM     17  C   GLY A   3      -7.466  -9.205   7.234  1.00  0.00           C  
ATOM     18  O   GLY A   3      -6.430  -8.863   6.692  1.00  0.00           O  
ATOM     19  CEN GLY A   3      -7.499 -10.525   8.015  1.00  0.00           X  
ATOM     20  H   GLY A   3      -8.742 -10.981   9.704  1.00  0.00           H  
ATOM     21  N   LYS A   4      -8.538  -8.404   7.313  1.00  0.00           N  
ATOM     22  CA  LYS A   4      -8.611  -7.102   6.625  1.00  0.00           C  
ATOM     23  C   LYS A   4      -7.642  -6.062   7.196  1.00  0.00           C  
ATOM     24  O   LYS A   4      -7.034  -5.325   6.437  1.00  0.00           O  
ATOM     25  CB  LYS A   4     -10.038  -6.556   6.686  1.00  0.00           C  
ATOM     26  CEN LYS A   4     -11.885  -6.205   5.714  1.00  0.00           X  
ATOM     27  H   LYS A   4      -9.336  -8.706   7.857  1.00  0.00           H  
ATOM     28  N   LEU A   5      -7.529  -5.972   8.525  1.00  0.00           N  
ATOM     29  CA  LEU A   5      -6.644  -4.995   9.168  1.00  0.00           C  
ATOM     30  C   LEU A   5      -5.182  -5.200   8.750  1.00  0.00           C  
ATOM     31  O   LEU A   5      -4.508  -4.233   8.421  1.00  0.00           O  
ATOM     32  CB  LEU A   5      -6.779  -5.085  10.693  1.00  0.00           C  
ATOM     33  CEN LEU A   5      -7.493  -4.200  11.733  1.00  0.00           X  
ATOM     34  H   LEU A   5      -7.944  -6.698   9.093  1.00  0.00           H  
ATOM     35  N   ASN A   6      -4.699  -6.446   8.739  1.00  0.00           N  
ATOM     36  CA  ASN A   6      -3.335  -6.755   8.331  1.00  0.00           C  
ATOM     37  C   ASN A   6      -3.097  -6.348   6.874  1.00  0.00           C  
ATOM     38  O   ASN A   6      -2.035  -5.813   6.588  1.00  0.00           O  
ATOM     39  CB  ASN A   6      -3.017  -8.226   8.530  1.00  0.00           C  
ATOM     40  CEN ASN A   6      -2.600  -8.842   9.270  1.00  0.00           X  
ATOM     41  H   ASN A   6      -5.313  -7.218   8.957  1.00  0.00           H  
ATOM     42  N   ASP A   7      -4.108  -6.505   6.013  1.00  0.00           N  
ATOM     43  CA  ASP A   7      -4.036  -6.108   4.602  1.00  0.00           C  
ATOM     44  C   ASP A   7      -3.984  -4.571   4.492  1.00  0.00           C  
ATOM     45  O   ASP A   7      -3.199  -4.005   3.744  1.00  0.00           O  
ATOM     46  CB  ASP A   7      -5.230  -6.662   3.820  1.00  0.00           C  
ATOM     47  CEN ASP A   7      -5.475  -7.441   3.211  1.00  0.00           X  
ATOM     48  H   ASP A   7      -4.934  -7.004   6.311  1.00  0.00           H  
ATOM     49  N   LEU A   8      -4.747  -3.883   5.348  1.00  0.00           N  
ATOM     50  CA  LEU A   8      -4.795  -2.427   5.396  1.00  0.00           C  
ATOM     51  C   LEU A   8      -3.457  -1.769   5.758  1.00  0.00           C  
ATOM     52  O   LEU A   8      -3.071  -0.767   5.154  1.00  0.00           O  
ATOM     53  CB  LEU A   8      -5.876  -1.990   6.393  1.00  0.00           C  
ATOM     54  CEN LEU A   8      -7.310  -1.457   6.213  1.00  0.00           X  
ATOM     55  H   LEU A   8      -5.376  -4.407   5.940  1.00  0.00           H  
ATOM     56  N   LEU A   9      -2.752  -2.297   6.760  1.00  0.00           N  
ATOM     57  CA  LEU A   9      -1.460  -1.752   7.166  1.00  0.00           C  
ATOM     58  C   LEU A   9      -0.405  -1.913   6.069  1.00  0.00           C  
ATOM     59  O   LEU A   9       0.420  -1.018   5.893  1.00  0.00           O  
ATOM     60  CB  LEU A   9      -0.990  -2.429   8.460  1.00  0.00           C  
ATOM     61  CEN LEU A   9      -0.958  -1.967   9.929  1.00  0.00           X  
ATOM     62  H   LEU A   9      -3.076  -3.159   7.171  1.00  0.00           H  
ATOM     63  N   GLU A  10      -0.428  -3.026   5.340  1.00  0.00           N  
ATOM     64  CA  GLU A  10       0.462  -3.263   4.204  1.00  0.00           C  
ATOM     65  C   GLU A  10       0.265  -2.185   3.125  1.00  0.00           C  
ATOM     66  O   GLU A  10       1.248  -1.572   2.696  1.00  0.00           O  
ATOM     67  CB  GLU A  10       0.221  -4.655   3.616  1.00  0.00           C  
ATOM     68  CEN GLU A  10       0.661  -6.295   3.476  1.00  0.00           X  
ATOM     69  H   GLU A  10      -1.137  -3.720   5.533  1.00  0.00           H  
ATOM     70  N   ASP A  11      -0.985  -1.859   2.780  1.00  0.00           N  
ATOM     71  CA  ASP A  11      -1.320  -0.821   1.800  1.00  0.00           C  
ATOM     72  C   ASP A  11      -0.925   0.580   2.300  1.00  0.00           C  
ATOM     73  O   ASP A  11      -0.384   1.396   1.546  1.00  0.00           O  
ATOM     74  CB  ASP A  11      -2.815  -0.861   1.475  1.00  0.00           C  
ATOM     75  CEN ASP A  11      -3.456  -1.234   0.777  1.00  0.00           X  
ATOM     76  H   ASP A  11      -1.738  -2.437   3.127  1.00  0.00           H  
ATOM     77  N   LEU A  12      -1.135   0.863   3.594  1.00  0.00           N  
ATOM     78  CA  LEU A  12      -0.716   2.120   4.232  1.00  0.00           C  
ATOM     79  C   LEU A  12       0.790   2.354   4.099  1.00  0.00           C  
ATOM     80  O   LEU A  12       1.232   3.457   3.762  1.00  0.00           O  
ATOM     81  CB  LEU A  12      -1.120   2.121   5.712  1.00  0.00           C  
ATOM     82  CEN LEU A  12      -2.251   2.824   6.486  1.00  0.00           X  
ATOM     83  H   LEU A  12      -1.628   0.174   4.144  1.00  0.00           H  
ATOM     84  N   GLN A  13       1.591   1.315   4.333  1.00  0.00           N  
ATOM     85  CA  GLN A  13       3.048   1.395   4.243  1.00  0.00           C  
ATOM     86  C   GLN A  13       3.508   1.785   2.838  1.00  0.00           C  
ATOM     87  O   GLN A  13       4.442   2.579   2.689  1.00  0.00           O  
ATOM     88  CB  GLN A  13       3.679   0.057   4.637  1.00  0.00           C  
ATOM     89  CEN GLN A  13       4.470  -0.815   5.927  1.00  0.00           X  
ATOM     90  H   GLN A  13       1.164   0.421   4.527  1.00  0.00           H  
ATOM     91  N   GLU A  14       2.858   1.264   1.799  1.00  0.00           N  
ATOM     92  CA  GLU A  14       3.201   1.586   0.419  1.00  0.00           C  
ATOM     93  C   GLU A  14       2.833   3.032   0.067  1.00  0.00           C  
ATOM     94  O   GLU A  14       3.599   3.707  -0.631  1.00  0.00           O  
ATOM     95  CB  GLU A  14       2.504   0.617  -0.539  1.00  0.00           C  
ATOM     96  CEN GLU A  14       2.545  -0.776  -1.519  1.00  0.00           X  
ATOM     97  H   GLU A  14       2.107   0.612   1.966  1.00  0.00           H  
ATOM     98  N   VAL A  15       1.719   3.546   0.597  1.00  0.00           N  
ATOM     99  CA  VAL A  15       1.284   4.937   0.393  1.00  0.00           C  
ATOM    100  C   VAL A  15       2.255   5.913   1.054  1.00  0.00           C  
ATOM    101  O   VAL A  15       2.609   6.924   0.443  1.00  0.00           O  
ATOM    102  CB  VAL A  15      -0.131   5.181   0.951  1.00  0.00           C  
ATOM    103  CEN VAL A  15      -0.785   5.302   0.771  1.00  0.00           X  
ATOM    104  H   VAL A  15       1.154   2.942   1.177  1.00  0.00           H  
ATOM    105  N   LEU A  16       2.751   5.587   2.248  1.00  0.00           N  
ATOM    106  CA  LEU A  16       3.745   6.385   2.970  1.00  0.00           C  
ATOM    107  C   LEU A  16       5.088   6.449   2.240  1.00  0.00           C  
ATOM    108  O   LEU A  16       5.727   7.501   2.145  1.00  0.00           O  
ATOM    109  CB  LEU A  16       3.941   5.819   4.382  1.00  0.00           C  
ATOM    110  CEN LEU A  16       3.454   6.277   5.769  1.00  0.00           X  
ATOM    111  H   LEU A  16       2.403   4.747   2.688  1.00  0.00           H  
ATOM    112  N   LYS A  17       5.521   5.328   1.671  1.00  0.00           N  
ATOM    113  CA  LYS A  17       6.749   5.261   0.879  1.00  0.00           C  
ATOM    114  C   LYS A  17       6.688   6.185  -0.338  1.00  0.00           C  
ATOM    115  O   LYS A  17       7.645   6.922  -0.603  1.00  0.00           O  
ATOM    116  CB  LYS A  17       7.015   3.823   0.431  1.00  0.00           C  
ATOM    117  CEN LYS A  17       8.108   2.027   0.667  1.00  0.00           X  
ATOM    118  H   LYS A  17       4.979   4.489   1.821  1.00  0.00           H  
ATOM    119  N   ASN A  18       5.580   6.167  -1.073  1.00  0.00           N  
ATOM    120  CA  ASN A  18       5.357   7.027  -2.229  1.00  0.00           C  
ATOM    121  C   ASN A  18       5.320   8.508  -1.843  1.00  0.00           C  
ATOM    122  O   ASN A  18       6.026   9.304  -2.466  1.00  0.00           O  
ATOM    123  CB  ASN A  18       4.081   6.645  -2.956  1.00  0.00           C  
ATOM    124  CEN ASN A  18       3.789   6.020  -3.748  1.00  0.00           X  
ATOM    125  H   ASN A  18       4.848   5.522  -0.807  1.00  0.00           H  
ATOM    126  N   LEU A  19       4.568   8.869  -0.804  1.00  0.00           N  
ATOM    127  CA  LEU A  19       4.458  10.238  -0.310  1.00  0.00           C  
ATOM    128  C   LEU A  19       5.811  10.750   0.167  1.00  0.00           C  
ATOM    129  O   LEU A  19       6.221  11.840  -0.237  1.00  0.00           O  
ATOM    130  CB  LEU A  19       3.426  10.316   0.822  1.00  0.00           C  
ATOM    131  CEN LEU A  19       1.981  10.845   0.885  1.00  0.00           X  
ATOM    132  H   LEU A  19       4.073   8.149  -0.297  1.00  0.00           H  
ATOM    133  N   HIS A  20       6.566   9.937   0.907  1.00  0.00           N  
ATOM    134  CA  HIS A  20       7.896  10.305   1.395  1.00  0.00           C  
ATOM    135  C   HIS A  20       8.917  10.523   0.279  1.00  0.00           C  
ATOM    136  O   HIS A  20       9.761  11.414   0.374  1.00  0.00           O  
ATOM    137  CB  HIS A  20       8.417   9.233   2.358  1.00  0.00           C  
ATOM    138  CEN HIS A  20       8.446   8.988   3.761  1.00  0.00           X  
ATOM    139  H   HIS A  20       6.162   9.071   1.230  1.00  0.00           H  
ATOM    140  N   LYS A  21       8.853   9.736  -0.798  1.00  0.00           N  
ATOM    141  CA  LYS A  21       9.746   9.896  -1.950  1.00  0.00           C  
ATOM    142  C   LYS A  21       9.401  11.108  -2.815  1.00  0.00           C  
ATOM    143  O   LYS A  21      10.304  11.733  -3.366  1.00  0.00           O  
ATOM    144  CB  LYS A  21       9.723   8.631  -2.809  1.00  0.00           C  
ATOM    145  CEN LYS A  21      10.665   6.835  -3.412  1.00  0.00           X  
ATOM    146  H   LYS A  21       8.212   8.954  -0.764  1.00  0.00           H  
ATOM    147  N   ASN A  22       8.118  11.396  -3.004  1.00  0.00           N  
ATOM    148  CA  ASN A  22       7.669  12.445  -3.925  1.00  0.00           C  
ATOM    149  C   ASN A  22       7.606  13.831  -3.270  1.00  0.00           C  
ATOM    150  O   ASN A  22       7.516  14.839  -3.969  1.00  0.00           O  
ATOM    151  CB  ASN A  22       6.318  12.098  -4.523  1.00  0.00           C  
ATOM    152  CEN ASN A  22       5.941  11.607  -5.371  1.00  0.00           X  
ATOM    153  H   ASN A  22       7.427  10.852  -2.511  1.00  0.00           H  
ATOM    154  N   TRP A  23       7.667  13.900  -1.943  1.00  0.00           N  
ATOM    155  CA  TRP A  23       7.580  15.153  -1.214  1.00  0.00           C  
ATOM    156  C   TRP A  23       8.945  15.839  -1.101  1.00  0.00           C  
ATOM    157  O   TRP A  23       9.751  15.579  -0.214  1.00  0.00           O  
ATOM    158  CB  TRP A  23       6.997  14.909   0.180  1.00  0.00           C  
ATOM    159  CEN TRP A  23       5.621  15.300   1.193  1.00  0.00           X  
ATOM    160  H   TRP A  23       7.670  13.048  -1.400  1.00  0.00           H  
ATOM    161  N   HIS A  24       9.199  16.765  -2.026  1.00  0.00           N  
ATOM    162  CA  HIS A  24      10.474  17.477  -2.138  1.00  0.00           C  
ATOM    163  C   HIS A  24      10.380  18.983  -1.794  1.00  0.00           C  
ATOM    164  O   HIS A  24      11.385  19.686  -1.886  1.00  0.00           O  
ATOM    165  CB  HIS A  24      11.037  17.308  -3.553  1.00  0.00           C  
ATOM    166  CEN HIS A  24      11.939  16.447  -4.242  1.00  0.00           X  
ATOM    167  H   HIS A  24       8.476  16.944  -2.708  1.00  0.00           H  
ATOM    168  N   GLY A  25       9.203  19.506  -1.421  1.00  0.00           N  
ATOM    169  CA  GLY A  25       8.968  20.949  -1.282  1.00  0.00           C  
ATOM    170  C   GLY A  25       8.657  21.414   0.139  1.00  0.00           C  
ATOM    171  O   GLY A  25       7.498  21.469   0.510  1.00  0.00           O  
ATOM    172  CEN GLY A  25       8.968  20.950  -1.281  1.00  0.00           X  
ATOM    173  H   GLY A  25       8.410  18.888  -1.305  1.00  0.00           H  
ATOM    174  N   GLY A  26       9.672  21.837   0.897  1.00  0.00           N  
ATOM    175  CA  GLY A  26       9.504  22.505   2.200  1.00  0.00           C  
ATOM    176  C   GLY A  26       9.764  21.584   3.390  1.00  0.00           C  
ATOM    177  O   GLY A  26       8.996  20.667   3.658  1.00  0.00           O  
ATOM    178  CEN GLY A  26       9.504  22.505   2.201  1.00  0.00           X  
ATOM    179  H   GLY A  26      10.604  21.748   0.517  1.00  0.00           H  
ATOM    180  N   LYS A  27      10.873  21.810   4.100  1.00  0.00           N  
ATOM    181  CA  LYS A  27      11.256  21.022   5.284  1.00  0.00           C  
ATOM    182  C   LYS A  27      10.198  21.029   6.392  1.00  0.00           C  
ATOM    183  O   LYS A  27       9.926  19.966   6.932  1.00  0.00           O  
ATOM    184  CB  LYS A  27      12.583  21.535   5.846  1.00  0.00           C  
ATOM    185  CEN LYS A  27      14.673  21.288   6.062  1.00  0.00           X  
ATOM    186  H   LYS A  27      11.448  22.601   3.848  1.00  0.00           H  
ATOM    187  N   ASP A  28       9.631  22.190   6.718  1.00  0.00           N  
ATOM    188  CA  ASP A  28       8.588  22.303   7.744  1.00  0.00           C  
ATOM    189  C   ASP A  28       7.360  21.437   7.433  1.00  0.00           C  
ATOM    190  O   ASP A  28       7.071  20.513   8.180  1.00  0.00           O  
ATOM    191  CB  ASP A  28       8.163  23.765   7.903  1.00  0.00           C  
ATOM    192  CEN ASP A  28       8.347  24.575   8.493  1.00  0.00           X  
ATOM    193  H   ASP A  28      10.064  23.054   6.420  1.00  0.00           H  
ATOM    194  N   ASN A  29       6.710  21.625   6.279  1.00  0.00           N  
ATOM    195  CA  ASN A  29       5.477  20.887   5.965  1.00  0.00           C  
ATOM    196  C   ASN A  29       5.663  19.362   5.970  1.00  0.00           C  
ATOM    197  O   ASN A  29       4.717  18.616   6.197  1.00  0.00           O  
ATOM    198  CB  ASN A  29       4.910  21.326   4.627  1.00  0.00           C  
ATOM    199  CEN ASN A  29       4.225  22.034   4.262  1.00  0.00           X  
ATOM    200  H   ASN A  29       6.929  22.449   5.740  1.00  0.00           H  
ATOM    201  N   LEU A  30       6.885  18.893   5.694  1.00  0.00           N  
ATOM    202  CA  LEU A  30       7.178  17.468   5.715  1.00  0.00           C  
ATOM    203  C   LEU A  30       7.139  16.910   7.136  1.00  0.00           C  
ATOM    204  O   LEU A  30       6.671  15.800   7.321  1.00  0.00           O  
ATOM    205  CB  LEU A  30       8.547  17.203   5.075  1.00  0.00           C  
ATOM    206  CEN LEU A  30       8.969  16.645   3.702  1.00  0.00           X  
ATOM    207  H   LEU A  30       7.643  19.553   5.607  1.00  0.00           H  
ATOM    208  N   HIS A  31       7.639  17.664   8.119  1.00  0.00           N  
ATOM    209  CA  HIS A  31       7.742  17.190   9.493  1.00  0.00           C  
ATOM    210  C   HIS A  31       6.355  16.898  10.072  1.00  0.00           C  
ATOM    211  O   HIS A  31       6.146  15.819  10.613  1.00  0.00           O  
ATOM    212  CB  HIS A  31       8.477  18.213  10.364  1.00  0.00           C  
ATOM    213  CEN HIS A  31       9.799  18.454  10.836  1.00  0.00           X  
ATOM    214  H   HIS A  31       7.849  18.636   7.943  1.00  0.00           H  
ATOM    215  N   ASP A  32       5.399  17.813   9.894  1.00  0.00           N  
ATOM    216  CA  ASP A  32       4.045  17.650  10.442  1.00  0.00           C  
ATOM    217  C   ASP A  32       3.337  16.424   9.844  1.00  0.00           C  
ATOM    218  O   ASP A  32       2.812  15.592  10.580  1.00  0.00           O  
ATOM    219  CB  ASP A  32       3.212  18.910  10.190  1.00  0.00           C  
ATOM    220  CEN ASP A  32       2.918  19.763  10.663  1.00  0.00           X  
ATOM    221  H   ASP A  32       5.617  18.672   9.416  1.00  0.00           H  
ATOM    222  N   VAL A  33       3.410  16.249   8.521  1.00  0.00           N  
ATOM    223  CA  VAL A  33       2.809  15.102   7.822  1.00  0.00           C  
ATOM    224  C   VAL A  33       3.447  13.774   8.242  1.00  0.00           C  
ATOM    225  O   VAL A  33       2.746  12.776   8.374  1.00  0.00           O  
ATOM    226  CB  VAL A  33       2.929  15.249   6.294  1.00  0.00           C  
ATOM    227  CEN VAL A  33       2.571  15.371   5.719  1.00  0.00           X  
ATOM    228  H   VAL A  33       3.871  16.967   7.981  1.00  0.00           H  
ATOM    229  N   ASP A  34       4.768  13.748   8.426  1.00  0.00           N  
ATOM    230  CA  ASP A  34       5.509  12.568   8.881  1.00  0.00           C  
ATOM    231  C   ASP A  34       5.030  12.144  10.271  1.00  0.00           C  
ATOM    232  O   ASP A  34       4.730  10.972  10.471  1.00  0.00           O  
ATOM    233  CB  ASP A  34       7.014  12.845   8.900  1.00  0.00           C  
ATOM    234  CEN ASP A  34       7.846  12.696   8.332  1.00  0.00           X  
ATOM    235  H   ASP A  34       5.294  14.596   8.282  1.00  0.00           H  
ATOM    236  N   ASN A  35       4.839  13.095  11.192  1.00  0.00           N  
ATOM    237  CA  ASN A  35       4.337  12.817  12.537  1.00  0.00           C  
ATOM    238  C   ASN A  35       2.912  12.253  12.510  1.00  0.00           C  
ATOM    239  O   ASN A  35       2.639  11.264  13.186  1.00  0.00           O  
ATOM    240  CB  ASN A  35       4.393  14.057  13.409  1.00  0.00           C  
ATOM    241  CEN ASN A  35       5.057  14.511  14.083  1.00  0.00           X  
ATOM    242  H   ASN A  35       5.058  14.050  10.953  1.00  0.00           H  
ATOM    243  N   HIS A  36       2.004  12.835  11.724  1.00  0.00           N  
ATOM    244  CA  HIS A  36       0.645  12.309  11.612  1.00  0.00           C  
ATOM    245  C   HIS A  36       0.625  10.892  11.019  1.00  0.00           C  
ATOM    246  O   HIS A  36      -0.119  10.039  11.493  1.00  0.00           O  
ATOM    247  CB  HIS A  36      -0.219  13.245  10.761  1.00  0.00           C  
ATOM    248  CEN HIS A  36      -1.131  14.322  10.956  1.00  0.00           X  
ATOM    249  H   HIS A  36       2.247  13.674  11.218  1.00  0.00           H  
ATOM    250  N   LEU A  37       1.461  10.597  10.020  1.00  0.00           N  
ATOM    251  CA  LEU A  37       1.548   9.250   9.442  1.00  0.00           C  
ATOM    252  C   LEU A  37       2.048   8.214  10.453  1.00  0.00           C  
ATOM    253  O   LEU A  37       1.495   7.118  10.509  1.00  0.00           O  
ATOM    254  CB  LEU A  37       2.463   9.267   8.211  1.00  0.00           C  
ATOM    255  CEN LEU A  37       2.180   9.236   6.697  1.00  0.00           X  
ATOM    256  H   LEU A  37       2.078  11.318   9.676  1.00  0.00           H  
ATOM    257  N   GLN A  38       3.063   8.548  11.253  1.00  0.00           N  
ATOM    258  CA  GLN A  38       3.588   7.644  12.277  1.00  0.00           C  
ATOM    259  C   GLN A  38       2.513   7.318  13.319  1.00  0.00           C  
ATOM    260  O   GLN A  38       2.303   6.139  13.584  1.00  0.00           O  
ATOM    261  CB  GLN A  38       4.808   8.263  12.965  1.00  0.00           C  
ATOM    262  CEN GLN A  38       6.552   8.262  13.030  1.00  0.00           X  
ATOM    263  H   GLN A  38       3.443   9.482  11.195  1.00  0.00           H  
ATOM    264  N   ASN A  39       1.782   8.317  13.823  1.00  0.00           N  
ATOM    265  CA  ASN A  39       0.702   8.101  14.796  1.00  0.00           C  
ATOM    266  C   ASN A  39      -0.396   7.197  14.222  1.00  0.00           C  
ATOM    267  O   ASN A  39      -0.827   6.253  14.878  1.00  0.00           O  
ATOM    268  CB  ASN A  39       0.107   9.416  15.264  1.00  0.00           C  
ATOM    269  CEN ASN A  39       0.245  10.104  16.044  1.00  0.00           X  
ATOM    270  H   ASN A  39       2.027   9.269  13.591  1.00  0.00           H  
ATOM    271  N   VAL A  40      -0.778   7.401  12.955  1.00  0.00           N  
ATOM    272  CA  VAL A  40      -1.788   6.567  12.283  1.00  0.00           C  
ATOM    273  C   VAL A  40      -1.332   5.104  12.182  1.00  0.00           C  
ATOM    274  O   VAL A  40      -2.104   4.192  12.469  1.00  0.00           O  
ATOM    275  CB  VAL A  40      -2.103   7.093  10.870  1.00  0.00           C  
ATOM    276  CEN VAL A  40      -2.585   7.405  10.489  1.00  0.00           X  
ATOM    277  H   VAL A  40      -0.418   8.215  12.479  1.00  0.00           H  
ATOM    278  N   ILE A  41      -0.077   4.854  11.791  1.00  0.00           N  
ATOM    279  CA  ILE A  41       0.492   3.500  11.716  1.00  0.00           C  
ATOM    280  C   ILE A  41       0.441   2.799  13.077  1.00  0.00           C  
ATOM    281  O   ILE A  41       0.053   1.627  13.146  1.00  0.00           O  
ATOM    282  CB  ILE A  41       1.948   3.525  11.218  1.00  0.00           C  
ATOM    283  CEN ILE A  41       2.590   3.534  10.336  1.00  0.00           X  
ATOM    284  H   ILE A  41       0.525   5.646  11.608  1.00  0.00           H  
ATOM    285  N   GLU A  42       0.826   3.489  14.151  1.00  0.00           N  
ATOM    286  CA  GLU A  42       0.743   2.975  15.518  1.00  0.00           C  
ATOM    287  C   GLU A  42      -0.682   2.554  15.870  1.00  0.00           C  
ATOM    288  O   GLU A  42      -0.875   1.454  16.391  1.00  0.00           O  
ATOM    289  CB  GLU A  42       1.241   4.025  16.514  1.00  0.00           C  
ATOM    290  CEN GLU A  42       2.477   4.649  17.507  1.00  0.00           X  
ATOM    291  H   GLU A  42       1.141   4.439  14.030  1.00  0.00           H  
ATOM    292  N   ASP A  43      -1.684   3.349  15.506  1.00  0.00           N  
ATOM    293  CA  ASP A  43      -3.083   3.030  15.763  1.00  0.00           C  
ATOM    294  C   ASP A  43      -3.534   1.776  15.004  1.00  0.00           C  
ATOM    295  O   ASP A  43      -4.217   0.914  15.568  1.00  0.00           O  
ATOM    296  CB  ASP A  43      -3.972   4.219  15.388  1.00  0.00           C  
ATOM    297  CEN ASP A  43      -4.435   5.018  15.817  1.00  0.00           X  
ATOM    298  H   ASP A  43      -1.470   4.269  15.148  1.00  0.00           H  
ATOM    299  N   ILE A  44      -3.124   1.614  13.739  1.00  0.00           N  
ATOM    300  CA  ILE A  44      -3.520   0.455  12.916  1.00  0.00           C  
ATOM    301  C   ILE A  44      -2.881  -0.811  13.479  1.00  0.00           C  
ATOM    302  O   ILE A  44      -3.535  -1.855  13.599  1.00  0.00           O  
ATOM    303  CB  ILE A  44      -3.109   0.621  11.441  1.00  0.00           C  
ATOM    304  CEN ILE A  44      -3.407   1.022  10.472  1.00  0.00           X  
ATOM    305  H   ILE A  44      -2.550   2.341  13.337  1.00  0.00           H  
ATOM    306  N   HIS A  45      -1.606  -0.729  13.844  1.00  0.00           N  
ATOM    307  CA  HIS A  45      -0.868  -1.837  14.412  1.00  0.00           C  
ATOM    308  C   HIS A  45      -1.503  -2.338  15.723  1.00  0.00           C  
ATOM    309  O   HIS A  45      -1.606  -3.551  15.910  1.00  0.00           O  
ATOM    310  CB  HIS A  45       0.590  -1.431  14.650  1.00  0.00           C  
ATOM    311  CEN HIS A  45       1.841  -1.512  13.973  1.00  0.00           X  
ATOM    312  H   HIS A  45      -1.145   0.169  13.764  1.00  0.00           H  
ATOM    313  N   ASP A  46      -2.010  -1.454  16.584  1.00  0.00           N  
ATOM    314  CA  ASP A  46      -2.675  -1.822  17.844  1.00  0.00           C  
ATOM    315  C   ASP A  46      -4.027  -2.509  17.595  1.00  0.00           C  
ATOM    316  O   ASP A  46      -4.328  -3.560  18.173  1.00  0.00           O  
ATOM    317  CB  ASP A  46      -2.872  -0.584  18.722  1.00  0.00           C  
ATOM    318  CEN ASP A  46      -2.435  -0.099  19.504  1.00  0.00           X  
ATOM    319  H   ASP A  46      -1.941  -0.472  16.362  1.00  0.00           H  
ATOM    320  N   PHE A  47      -4.820  -1.982  16.657  1.00  0.00           N  
ATOM    321  CA  PHE A  47      -6.049  -2.620  16.197  1.00  0.00           C  
ATOM    322  C   PHE A  47      -5.777  -4.028  15.647  1.00  0.00           C  
ATOM    323  O   PHE A  47      -6.458  -4.985  16.028  1.00  0.00           O  
ATOM    324  CB  PHE A  47      -6.727  -1.757  15.131  1.00  0.00           C  
ATOM    325  CEN PHE A  47      -7.900  -0.688  15.036  1.00  0.00           X  
ATOM    326  H   PHE A  47      -4.559  -1.089  16.265  1.00  0.00           H  
ATOM    327  N   MET A  48      -4.743  -4.191  14.815  1.00  0.00           N  
ATOM    328  CA  MET A  48      -4.303  -5.499  14.328  1.00  0.00           C  
ATOM    329  C   MET A  48      -3.874  -6.446  15.448  1.00  0.00           C  
ATOM    330  O   MET A  48      -4.310  -7.598  15.476  1.00  0.00           O  
ATOM    331  CB  MET A  48      -3.155  -5.317  13.337  1.00  0.00           C  
ATOM    332  CEN MET A  48      -2.754  -5.426  11.633  1.00  0.00           X  
ATOM    333  H   MET A  48      -4.229  -3.363  14.540  1.00  0.00           H  
ATOM    334  N   GLN A  49      -3.044  -5.989  16.385  1.00  0.00           N  
ATOM    335  CA  GLN A  49      -2.562  -6.831  17.484  1.00  0.00           C  
ATOM    336  C   GLN A  49      -3.618  -7.077  18.576  1.00  0.00           C  
ATOM    337  O   GLN A  49      -3.430  -7.933  19.441  1.00  0.00           O  
ATOM    338  CB  GLN A  49      -1.321  -6.195  18.117  1.00  0.00           C  
ATOM    339  CEN GLN A  49       0.424  -6.231  18.168  1.00  0.00           X  
ATOM    340  H   GLN A  49      -2.722  -5.034  16.332  1.00  0.00           H  
ATOM    341  N   GLY A  50      -4.765  -6.393  18.507  1.00  0.00           N  
ATOM    342  CA  GLY A  50      -5.849  -6.495  19.479  1.00  0.00           C  
ATOM    343  C   GLY A  50      -5.777  -5.432  20.574  1.00  0.00           C  
ATOM    344  O   GLY A  50      -6.399  -5.604  21.621  1.00  0.00           O  
ATOM    345  CEN GLY A  50      -5.849  -6.495  19.479  1.00  0.00           X  
ATOM    346  H   GLY A  50      -4.870  -5.725  17.756  1.00  0.00           H  
ATOM    347  N   GLY A  51      -5.037  -4.343  20.349  1.00  0.00           N  
ATOM    348  CA  GLY A  51      -4.819  -3.273  21.323  1.00  0.00           C  
ATOM    349  C   GLY A  51      -5.926  -2.214  21.376  1.00  0.00           C  
ATOM    350  O   GLY A  51      -5.996  -1.464  22.353  1.00  0.00           O  
ATOM    351  CEN GLY A  51      -4.819  -3.272  21.324  1.00  0.00           X  
ATOM    352  H   GLY A  51      -4.569  -4.242  19.461  1.00  0.00           H  
ATOM    353  N   GLY A  52      -6.802  -2.114  20.365  1.00  0.00           N  
ATOM    354  CA  GLY A  52      -7.818  -1.063  20.312  1.00  0.00           C  
ATOM    355  C   GLY A  52      -9.270  -1.522  20.226  1.00  0.00           C  
ATOM    356  O   GLY A  52      -9.637  -2.405  19.459  1.00  0.00           O  
ATOM    357  CEN GLY A  52      -7.818  -1.063  20.312  1.00  0.00           X  
ATOM    358  H   GLY A  52      -6.650  -2.683  19.544  1.00  0.00           H  
ATOM    359  N   SER A  53     -10.118  -0.862  21.014  1.00  0.00           N  
ATOM    360  CA  SER A  53     -11.574  -0.979  20.943  1.00  0.00           C  
ATOM    361  C   SER A  53     -12.130   0.023  19.922  1.00  0.00           C  
ATOM    362  O   SER A  53     -11.370   0.795  19.338  1.00  0.00           O  
ATOM    363  CB  SER A  53     -12.191  -0.754  22.310  1.00  0.00           C  
ATOM    364  CEN SER A  53     -12.259  -0.548  22.808  1.00  0.00           X  
ATOM    365  H   SER A  53      -9.765  -0.058  21.511  1.00  0.00           H  
ATOM    366  N   GLY A  54     -13.453   0.079  19.733  1.00  0.00           N  
ATOM    367  CA  GLY A  54     -14.079   0.993  18.763  1.00  0.00           C  
ATOM    368  C   GLY A  54     -13.582   2.448  18.840  1.00  0.00           C  
ATOM    369  O   GLY A  54     -13.512   3.123  17.819  1.00  0.00           O  
ATOM    370  CEN GLY A  54     -14.080   0.994  18.763  1.00  0.00           X  
ATOM    371  H   GLY A  54     -14.048  -0.573  20.227  1.00  0.00           H  
ATOM    372  N   GLY A  55     -13.160   2.919  20.025  1.00  0.00           N  
ATOM    373  CA  GLY A  55     -12.629   4.271  20.216  1.00  0.00           C  
ATOM    374  C   GLY A  55     -11.295   4.514  19.501  1.00  0.00           C  
ATOM    375  O   GLY A  55     -11.111   5.594  18.950  1.00  0.00           O  
ATOM    376  CEN GLY A  55     -12.629   4.271  20.216  1.00  0.00           X  
ATOM    377  H   GLY A  55     -13.076   2.269  20.791  1.00  0.00           H  
ATOM    378  N   LYS A  56     -10.406   3.507  19.422  1.00  0.00           N  
ATOM    379  CA  LYS A  56      -9.181   3.600  18.605  1.00  0.00           C  
ATOM    380  C   LYS A  56      -9.524   3.735  17.125  1.00  0.00           C  
ATOM    381  O   LYS A  56      -8.882   4.499  16.424  1.00  0.00           O  
ATOM    382  CB  LYS A  56      -8.287   2.379  18.824  1.00  0.00           C  
ATOM    383  CEN LYS A  56      -6.555   1.538  19.702  1.00  0.00           X  
ATOM    384  H   LYS A  56     -10.642   2.614  19.830  1.00  0.00           H  
ATOM    385  N   LEU A  57     -10.577   3.059  16.652  1.00  0.00           N  
ATOM    386  CA  LEU A  57     -11.074   3.264  15.285  1.00  0.00           C  
ATOM    387  C   LEU A  57     -11.604   4.678  15.056  1.00  0.00           C  
ATOM    388  O   LEU A  57     -11.250   5.300  14.062  1.00  0.00           O  
ATOM    389  CB  LEU A  57     -12.170   2.239  14.969  1.00  0.00           C  
ATOM    390  CEN LEU A  57     -12.183   0.947  14.130  1.00  0.00           X  
ATOM    391  H   LEU A  57     -11.052   2.411  17.264  1.00  0.00           H  
ATOM    392  N   GLN A  58     -12.416   5.210  15.971  1.00  0.00           N  
ATOM    393  CA  GLN A  58     -12.927   6.578  15.843  1.00  0.00           C  
ATOM    394  C   GLN A  58     -11.805   7.619  15.771  1.00  0.00           C  
ATOM    395  O   GLN A  58     -11.894   8.544  14.970  1.00  0.00           O  
ATOM    396  CB  GLN A  58     -13.851   6.907  17.018  1.00  0.00           C  
ATOM    397  CEN GLN A  58     -15.518   7.029  17.523  1.00  0.00           X  
ATOM    398  H   GLN A  58     -12.639   4.674  16.798  1.00  0.00           H  
ATOM    399  N   GLU A  59     -10.765   7.466  16.591  1.00  0.00           N  
ATOM    400  CA  GLU A  59      -9.608   8.365  16.585  1.00  0.00           C  
ATOM    401  C   GLU A  59      -8.818   8.229  15.279  1.00  0.00           C  
ATOM    402  O   GLU A  59      -8.517   9.247  14.658  1.00  0.00           O  
ATOM    403  CB  GLU A  59      -8.700   8.081  17.784  1.00  0.00           C  
ATOM    404  CEN GLU A  59      -8.171   8.461  19.358  1.00  0.00           X  
ATOM    405  H   GLU A  59     -10.740   6.675  17.222  1.00  0.00           H  
ATOM    406  N   MET A  60      -8.654   7.004  14.772  1.00  0.00           N  
ATOM    407  CA  MET A  60      -7.901   6.715  13.544  1.00  0.00           C  
ATOM    408  C   MET A  60      -8.543   7.333  12.300  1.00  0.00           C  
ATOM    409  O   MET A  60      -7.847   7.815  11.414  1.00  0.00           O  
ATOM    410  CB  MET A  60      -7.766   5.205  13.362  1.00  0.00           C  
ATOM    411  CEN MET A  60      -6.605   3.891  13.431  1.00  0.00           X  
ATOM    412  H   MET A  60      -8.990   6.218  15.310  1.00  0.00           H  
ATOM    413  N   MET A  61      -9.880   7.362  12.232  1.00  0.00           N  
ATOM    414  CA  MET A  61     -10.596   8.021  11.135  1.00  0.00           C  
ATOM    415  C   MET A  61     -10.268   9.515  11.071  1.00  0.00           C  
ATOM    416  O   MET A  61      -9.925  10.026  10.010  1.00  0.00           O  
ATOM    417  CB  MET A  61     -12.102   7.818  11.292  1.00  0.00           C  
ATOM    418  CEN MET A  61     -13.475   6.975  10.598  1.00  0.00           X  
ATOM    419  H   MET A  61     -10.406   6.910  12.965  1.00  0.00           H  
ATOM    420  N   LYS A  62     -10.349  10.233  12.192  1.00  0.00           N  
ATOM    421  CA  LYS A  62     -10.037  11.660  12.242  1.00  0.00           C  
ATOM    422  C   LYS A  62      -8.579  11.936  11.875  1.00  0.00           C  
ATOM    423  O   LYS A  62      -8.334  12.884  11.136  1.00  0.00           O  
ATOM    424  CB  LYS A  62     -10.339  12.221  13.633  1.00  0.00           C  
ATOM    425  CEN LYS A  62     -11.614  13.347  14.892  1.00  0.00           X  
ATOM    426  H   LYS A  62     -10.568   9.750  13.056  1.00  0.00           H  
ATOM    427  N   GLU A  63      -7.638  11.128  12.351  1.00  0.00           N  
ATOM    428  CA  GLU A  63      -6.219  11.260  12.000  1.00  0.00           C  
ATOM    429  C   GLU A  63      -6.017  11.143  10.491  1.00  0.00           C  
ATOM    430  O   GLU A  63      -5.359  11.973   9.869  1.00  0.00           O  
ATOM    431  CB  GLU A  63      -5.383  10.203  12.725  1.00  0.00           C  
ATOM    432  CEN GLU A  63      -4.352   9.759  14.007  1.00  0.00           X  
ATOM    433  H   GLU A  63      -7.901  10.376  12.975  1.00  0.00           H  
ATOM    434  N   PHE A  64      -6.694  10.186   9.866  1.00  0.00           N  
ATOM    435  CA  PHE A  64      -6.637  10.002   8.426  1.00  0.00           C  
ATOM    436  C   PHE A  64      -7.162  11.229   7.654  1.00  0.00           C  
ATOM    437  O   PHE A  64      -6.508  11.726   6.737  1.00  0.00           O  
ATOM    438  CB  PHE A  64      -7.430   8.754   8.033  1.00  0.00           C  
ATOM    439  CEN PHE A  64      -7.152   7.223   7.708  1.00  0.00           X  
ATOM    440  H   PHE A  64      -7.189   9.502  10.422  1.00  0.00           H  
ATOM    441  N   GLN A  65      -8.305  11.785   8.066  1.00  0.00           N  
ATOM    442  CA  GLN A  65      -8.874  12.979   7.435  1.00  0.00           C  
ATOM    443  C   GLN A  65      -8.009  14.224   7.671  1.00  0.00           C  
ATOM    444  O   GLN A  65      -7.858  15.045   6.770  1.00  0.00           O  
ATOM    445  CB  GLN A  65     -10.290  13.231   7.962  1.00  0.00           C  
ATOM    446  CEN GLN A  65     -11.989  13.039   7.613  1.00  0.00           X  
ATOM    447  H   GLN A  65      -8.788  11.371   8.851  1.00  0.00           H  
ATOM    448  N   GLN A  66      -7.403  14.357   8.851  1.00  0.00           N  
ATOM    449  CA  GLN A  66      -6.476  15.454   9.134  1.00  0.00           C  
ATOM    450  C   GLN A  66      -5.235  15.383   8.246  1.00  0.00           C  
ATOM    451  O   GLN A  66      -4.859  16.395   7.659  1.00  0.00           O  
ATOM    452  CB  GLN A  66      -6.055  15.433  10.606  1.00  0.00           C  
ATOM    453  CEN GLN A  66      -6.332  16.153  12.172  1.00  0.00           X  
ATOM    454  H   GLN A  66      -7.519  13.634   9.545  1.00  0.00           H  
ATOM    455  N   VAL A  67      -4.665  14.187   8.057  1.00  0.00           N  
ATOM    456  CA  VAL A  67      -3.505  13.996   7.169  1.00  0.00           C  
ATOM    457  C   VAL A  67      -3.824  14.432   5.751  1.00  0.00           C  
ATOM    458  O   VAL A  67      -3.056  15.174   5.147  1.00  0.00           O  
ATOM    459  CB  VAL A  67      -3.038  12.528   7.144  1.00  0.00           C  
ATOM    460  CEN VAL A  67      -2.533  12.103   7.341  1.00  0.00           X  
ATOM    461  H   VAL A  67      -5.027  13.398   8.573  1.00  0.00           H  
ATOM    462  N   LEU A  68      -4.955  13.990   5.203  1.00  0.00           N  
ATOM    463  CA  LEU A  68      -5.344  14.324   3.836  1.00  0.00           C  
ATOM    464  C   LEU A  68      -5.468  15.820   3.604  1.00  0.00           C  
ATOM    465  O   LEU A  68      -5.056  16.310   2.551  1.00  0.00           O  
ATOM    466  CB  LEU A  68      -6.669  13.633   3.489  1.00  0.00           C  
ATOM    467  CEN LEU A  68      -7.010  12.393   2.640  1.00  0.00           X  
ATOM    468  H   LEU A  68      -5.571  13.419   5.764  1.00  0.00           H  
ATOM    469  N   ASP A  69      -6.063  16.527   4.556  1.00  0.00           N  
ATOM    470  CA  ASP A  69      -6.207  17.974   4.472  1.00  0.00           C  
ATOM    471  C   ASP A  69      -4.828  18.645   4.430  1.00  0.00           C  
ATOM    472  O   ASP A  69      -4.605  19.544   3.616  1.00  0.00           O  
ATOM    473  CB  ASP A  69      -7.025  18.502   5.652  1.00  0.00           C  
ATOM    474  CEN ASP A  69      -7.977  18.781   5.885  1.00  0.00           X  
ATOM    475  H   ASP A  69      -6.447  16.049   5.359  1.00  0.00           H  
ATOM    476  N   GLU A  70      -3.870  18.172   5.232  1.00  0.00           N  
ATOM    477  CA  GLU A  70      -2.504  18.709   5.272  1.00  0.00           C  
ATOM    478  C   GLU A  70      -1.758  18.453   3.963  1.00  0.00           C  
ATOM    479  O   GLU A  70      -1.092  19.350   3.446  1.00  0.00           O  
ATOM    480  CB  GLU A  70      -1.726  18.102   6.442  1.00  0.00           C  
ATOM    481  CEN GLU A  70      -1.130  18.212   8.034  1.00  0.00           X  
ATOM    482  H   GLU A  70      -4.090  17.392   5.830  1.00  0.00           H  
ATOM    483  N   LEU A  71      -1.909  17.267   3.375  1.00  0.00           N  
ATOM    484  CA  LEU A  71      -1.230  16.862   2.151  1.00  0.00           C  
ATOM    485  C   LEU A  71      -1.742  17.631   0.941  1.00  0.00           C  
ATOM    486  O   LEU A  71      -0.944  18.051   0.107  1.00  0.00           O  
ATOM    487  CB  LEU A  71      -1.397  15.354   1.930  1.00  0.00           C  
ATOM    488  CEN LEU A  71      -0.447  14.157   2.124  1.00  0.00           X  
ATOM    489  H   LEU A  71      -2.536  16.611   3.816  1.00  0.00           H  
ATOM    490  N   ASN A  72      -3.050  17.849   0.848  1.00  0.00           N  
ATOM    491  CA  ASN A  72      -3.676  18.496  -0.295  1.00  0.00           C  
ATOM    492  C   ASN A  72      -3.132  19.918  -0.503  1.00  0.00           C  
ATOM    493  O   ASN A  72      -2.714  20.261  -1.611  1.00  0.00           O  
ATOM    494  CB  ASN A  72      -5.186  18.523  -0.148  1.00  0.00           C  
ATOM    495  CEN ASN A  72      -6.009  17.931  -0.419  1.00  0.00           X  
ATOM    496  H   ASN A  72      -3.637  17.533   1.606  1.00  0.00           H  
ATOM    497  N   ASN A  73      -3.072  20.729   0.557  1.00  0.00           N  
ATOM    498  CA  ASN A  73      -2.612  22.115   0.482  1.00  0.00           C  
ATOM    499  C   ASN A  73      -1.164  22.212  -0.011  1.00  0.00           C  
ATOM    500  O   ASN A  73      -0.874  22.946  -0.957  1.00  0.00           O  
ATOM    501  CB  ASN A  73      -2.755  22.813   1.822  1.00  0.00           C  
ATOM    502  CEN ASN A  73      -3.465  23.398   2.327  1.00  0.00           X  
ATOM    503  H   ASN A  73      -3.352  20.364   1.456  1.00  0.00           H  
ATOM    504  N   HIS A  74      -0.256  21.454   0.596  1.00  0.00           N  
ATOM    505  CA  HIS A  74       1.168  21.479   0.273  1.00  0.00           C  
ATOM    506  C   HIS A  74       1.488  20.878  -1.093  1.00  0.00           C  
ATOM    507  O   HIS A  74       2.437  21.291  -1.763  1.00  0.00           O  
ATOM    508  CB  HIS A  74       1.966  20.741   1.354  1.00  0.00           C  
ATOM    509  CEN HIS A  74       2.678  21.052   2.549  1.00  0.00           X  
ATOM    510  H   HIS A  74      -0.547  20.910   1.396  1.00  0.00           H  
ATOM    511  N   LEU A  75       0.686  19.921  -1.547  1.00  0.00           N  
ATOM    512  CA  LEU A  75       0.922  19.185  -2.776  1.00  0.00           C  
ATOM    513  C   LEU A  75       0.102  19.699  -3.974  1.00  0.00           C  
ATOM    514  O   LEU A  75       0.031  18.995  -4.981  1.00  0.00           O  
ATOM    515  CB  LEU A  75       0.626  17.699  -2.536  1.00  0.00           C  
ATOM    516  CEN LEU A  75       1.535  16.476  -2.305  1.00  0.00           X  
ATOM    517  H   LEU A  75      -0.070  19.617  -0.948  1.00  0.00           H  
ATOM    518  N   GLN A  76      -0.468  20.912  -3.956  1.00  0.00           N  
ATOM    519  CA  GLN A  76      -1.281  21.418  -5.085  1.00  0.00           C  
ATOM    520  C   GLN A  76      -0.528  21.431  -6.442  1.00  0.00           C  
ATOM    521  O   GLN A  76      -1.154  21.350  -7.499  1.00  0.00           O  
ATOM    522  CB  GLN A  76      -1.774  22.833  -4.770  1.00  0.00           C  
ATOM    523  CEN GLN A  76      -3.132  23.768  -4.196  1.00  0.00           X  
ATOM    524  H   GLN A  76      -0.377  21.477  -3.125  1.00  0.00           H  
ATOM    525  N   GLY A  77       0.817  21.451  -6.447  1.00  0.00           N  
ATOM    526  CA  GLY A  77       1.655  21.492  -7.654  1.00  0.00           C  
ATOM    527  C   GLY A  77       1.836  20.174  -8.442  1.00  0.00           C  
ATOM    528  O   GLY A  77       2.264  20.223  -9.591  1.00  0.00           O  
ATOM    529  CEN GLY A  77       1.656  21.492  -7.654  1.00  0.00           X  
ATOM    530  H   GLY A  77       1.273  21.367  -5.550  1.00  0.00           H  
ATOM    531  N   GLY A  78       1.516  19.002  -7.882  1.00  0.00           N  
ATOM    532  CA  GLY A  78       1.718  17.675  -8.490  1.00  0.00           C  
ATOM    533  C   GLY A  78       0.436  16.856  -8.672  1.00  0.00           C  
ATOM    534  O   GLY A  78       0.333  15.754  -8.143  1.00  0.00           O  
ATOM    535  CEN GLY A  78       1.718  17.675  -8.490  1.00  0.00           X  
ATOM    536  H   GLY A  78       1.229  19.021  -6.915  1.00  0.00           H  
ATOM    537  N   LYS A  79      -0.546  17.388  -9.412  1.00  0.00           N  
ATOM    538  CA  LYS A  79      -1.909  16.840  -9.579  1.00  0.00           C  
ATOM    539  C   LYS A  79      -2.030  15.310  -9.729  1.00  0.00           C  
ATOM    540  O   LYS A  79      -2.931  14.725  -9.143  1.00  0.00           O  
ATOM    541  CB  LYS A  79      -2.565  17.504 -10.791  1.00  0.00           C  
ATOM    542  CEN LYS A  79      -3.907  18.948 -11.558  1.00  0.00           X  
ATOM    543  H   LYS A  79      -0.388  18.342  -9.699  1.00  0.00           H  
ATOM    544  N   HIS A  80      -1.175  14.660 -10.524  1.00  0.00           N  
ATOM    545  CA  HIS A  80      -1.188  13.198 -10.650  1.00  0.00           C  
ATOM    546  C   HIS A  80      -0.812  12.484  -9.343  1.00  0.00           C  
ATOM    547  O   HIS A  80      -1.444  11.494  -8.982  1.00  0.00           O  
ATOM    548  CB  HIS A  80      -0.240  12.755 -11.769  1.00  0.00           C  
ATOM    549  CEN HIS A  80      -0.308  12.434 -13.156  1.00  0.00           X  
ATOM    550  H   HIS A  80      -0.463  15.194 -11.004  1.00  0.00           H  
ATOM    551  N   THR A  81       0.165  13.022  -8.611  1.00  0.00           N  
ATOM    552  CA  THR A  81       0.642  12.424  -7.358  1.00  0.00           C  
ATOM    553  C   THR A  81      -0.383  12.629  -6.247  1.00  0.00           C  
ATOM    554  O   THR A  81      -0.653  11.691  -5.507  1.00  0.00           O  
ATOM    555  CB  THR A  81       1.992  13.019  -6.917  1.00  0.00           C  
ATOM    556  CEN THR A  81       2.558  13.129  -7.006  1.00  0.00           X  
ATOM    557  H   THR A  81       0.609  13.879  -8.907  1.00  0.00           H  
ATOM    558  N   VAL A  82      -1.016  13.812  -6.195  1.00  0.00           N  
ATOM    559  CA  VAL A  82      -2.091  14.109  -5.229  1.00  0.00           C  
ATOM    560  C   VAL A  82      -3.279  13.225  -5.460  1.00  0.00           C  
ATOM    561  O   VAL A  82      -3.829  12.706  -4.508  1.00  0.00           O  
ATOM    562  CB  VAL A  82      -2.552  15.577  -5.304  1.00  0.00           C  
ATOM    563  CEN VAL A  82      -2.550  16.177  -4.966  1.00  0.00           X  
ATOM    564  H   VAL A  82      -0.752  14.534  -6.850  1.00  0.00           H  
ATOM    565  N   HIS A  83      -3.679  13.068  -6.722  1.00  0.00           N  
ATOM    566  CA  HIS A  83      -4.835  12.257  -7.028  1.00  0.00           C  
ATOM    567  C   HIS A  83      -4.588  10.794  -6.668  1.00  0.00           C  
ATOM    568  O   HIS A  83      -5.422  10.182  -6.019  1.00  0.00           O  
ATOM    569  CB  HIS A  83      -5.203  12.384  -8.510  1.00  0.00           C  
ATOM    570  CEN HIS A  83      -6.089  13.146  -9.324  1.00  0.00           X  
ATOM    571  H   HIS A  83      -3.239  13.601  -7.461  1.00  0.00           H  
ATOM    572  N   HIS A  84      -3.424  10.248  -7.032  1.00  0.00           N  
ATOM    573  CA  HIS A  84      -3.091   8.871  -6.692  1.00  0.00           C  
ATOM    574  C   HIS A  84      -3.038   8.650  -5.171  1.00  0.00           C  
ATOM    575  O   HIS A  84      -3.680   7.736  -4.669  1.00  0.00           O  
ATOM    576  CB  HIS A  84      -1.752   8.478  -7.325  1.00  0.00           C  
ATOM    577  CEN HIS A  84      -1.284   7.833  -8.506  1.00  0.00           X  
ATOM    578  H   HIS A  84      -2.740  10.812  -7.515  1.00  0.00           H  
ATOM    579  N   ILE A  85      -2.362   9.539  -4.438  1.00  0.00           N  
ATOM    580  CA  ILE A  85      -2.249   9.457  -2.976  1.00  0.00           C  
ATOM    581  C   ILE A  85      -3.604   9.715  -2.303  1.00  0.00           C  
ATOM    582  O   ILE A  85      -3.964   9.016  -1.368  1.00  0.00           O  
ATOM    583  CB  ILE A  85      -1.215  10.459  -2.431  1.00  0.00           C  
ATOM    584  CEN ILE A  85      -0.159  10.624  -2.217  1.00  0.00           X  
ATOM    585  H   ILE A  85      -1.927  10.323  -4.905  1.00  0.00           H  
ATOM    586  N   GLU A  86      -4.390  10.666  -2.808  1.00  0.00           N  
ATOM    587  CA  GLU A  86      -5.727  10.987  -2.317  1.00  0.00           C  
ATOM    588  C   GLU A  86      -6.693   9.803  -2.468  1.00  0.00           C  
ATOM    589  O   GLU A  86      -7.433   9.508  -1.532  1.00  0.00           O  
ATOM    590  CB  GLU A  86      -6.278  12.212  -3.051  1.00  0.00           C  
ATOM    591  CEN GLU A  86      -6.579  13.888  -3.108  1.00  0.00           X  
ATOM    592  H   GLU A  86      -4.027  11.223  -3.567  1.00  0.00           H  
ATOM    593  N   GLN A  87      -6.702   9.118  -3.619  1.00  0.00           N  
ATOM    594  CA  GLN A  87      -7.536   7.924  -3.824  1.00  0.00           C  
ATOM    595  C   GLN A  87      -7.122   6.786  -2.892  1.00  0.00           C  
ATOM    596  O   GLN A  87      -8.000   6.184  -2.277  1.00  0.00           O  
ATOM    597  CB  GLN A  87      -7.449   7.452  -5.278  1.00  0.00           C  
ATOM    598  CEN GLN A  87      -8.260   7.457  -6.824  1.00  0.00           X  
ATOM    599  H   GLN A  87      -6.055   9.384  -4.349  1.00  0.00           H  
ATOM    600  N   ASN A  88      -5.818   6.545  -2.716  1.00  0.00           N  
ATOM    601  CA  ASN A  88      -5.322   5.464  -1.856  1.00  0.00           C  
ATOM    602  C   ASN A  88      -5.767   5.681  -0.404  1.00  0.00           C  
ATOM    603  O   ASN A  88      -6.270   4.782   0.260  1.00  0.00           O  
ATOM    604  CB  ASN A  88      -3.812   5.336  -1.933  1.00  0.00           C  
ATOM    605  CEN ASN A  88      -3.100   4.794  -2.480  1.00  0.00           X  
ATOM    606  H   ASN A  88      -5.143   7.064  -3.258  1.00  0.00           H  
ATOM    607  N   ILE A  89      -5.669   6.917   0.080  1.00  0.00           N  
ATOM    608  CA  ILE A  89      -6.092   7.262   1.431  1.00  0.00           C  
ATOM    609  C   ILE A  89      -7.623   7.238   1.593  1.00  0.00           C  
ATOM    610  O   ILE A  89      -8.121   6.792   2.627  1.00  0.00           O  
ATOM    611  CB  ILE A  89      -5.566   8.653   1.832  1.00  0.00           C  
ATOM    612  CEN ILE A  89      -4.718   9.202   2.242  1.00  0.00           X  
ATOM    613  H   ILE A  89      -5.251   7.630  -0.499  1.00  0.00           H  
ATOM    614  N   LYS A  90      -8.402   7.693   0.611  1.00  0.00           N  
ATOM    615  CA  LYS A  90      -9.871   7.578   0.671  1.00  0.00           C  
ATOM    616  C   LYS A  90     -10.328   6.123   0.644  1.00  0.00           C  
ATOM    617  O   LYS A  90     -11.235   5.771   1.395  1.00  0.00           O  
ATOM    618  CB  LYS A  90     -10.517   8.344  -0.485  1.00  0.00           C  
ATOM    619  CEN LYS A  90     -11.565  10.052  -1.163  1.00  0.00           X  
ATOM    620  H   LYS A  90      -7.967   8.041  -0.232  1.00  0.00           H  
ATOM    621  N   GLU A  91      -9.699   5.293  -0.180  1.00  0.00           N  
ATOM    622  CA  GLU A  91      -9.936   3.847  -0.189  1.00  0.00           C  
ATOM    623  C   GLU A  91      -9.594   3.213   1.164  1.00  0.00           C  
ATOM    624  O   GLU A  91     -10.425   2.498   1.727  1.00  0.00           O  
ATOM    625  CB  GLU A  91      -9.123   3.180  -1.301  1.00  0.00           C  
ATOM    626  CEN GLU A  91      -9.028   2.530  -2.873  1.00  0.00           X  
ATOM    627  H   GLU A  91      -9.003   5.661  -0.811  1.00  0.00           H  
ATOM    628  N   ILE A  92      -8.455   3.575   1.764  1.00  0.00           N  
ATOM    629  CA  ILE A  92      -8.054   3.150   3.117  1.00  0.00           C  
ATOM    630  C   ILE A  92      -9.036   3.692   4.176  1.00  0.00           C  
ATOM    631  O   ILE A  92      -9.470   2.950   5.058  1.00  0.00           O  
ATOM    632  CB  ILE A  92      -6.628   3.621   3.459  1.00  0.00           C  
ATOM    633  CEN ILE A  92      -5.567   3.383   3.381  1.00  0.00           X  
ATOM    634  H   ILE A  92      -7.797   4.120   1.221  1.00  0.00           H  
ATOM    635  N   PHE A  93      -9.454   4.958   4.076  1.00  0.00           N  
ATOM    636  CA  PHE A  93     -10.440   5.543   4.992  1.00  0.00           C  
ATOM    637  C   PHE A  93     -11.790   4.833   4.933  1.00  0.00           C  
ATOM    638  O   PHE A  93     -12.369   4.530   5.977  1.00  0.00           O  
ATOM    639  CB  PHE A  93     -10.627   7.030   4.684  1.00  0.00           C  
ATOM    640  CEN PHE A  93     -10.105   8.431   5.226  1.00  0.00           X  
ATOM    641  H   PHE A  93      -9.078   5.521   3.327  1.00  0.00           H  
ATOM    642  N   HIS A  94     -12.278   4.552   3.728  1.00  0.00           N  
ATOM    643  CA  HIS A  94     -13.546   3.860   3.534  1.00  0.00           C  
ATOM    644  C   HIS A  94     -13.528   2.472   4.189  1.00  0.00           C  
ATOM    645  O   HIS A  94     -14.454   2.113   4.919  1.00  0.00           O  
ATOM    646  CB  HIS A  94     -13.865   3.735   2.040  1.00  0.00           C  
ATOM    647  CEN HIS A  94     -14.616   4.433   1.051  1.00  0.00           X  
ATOM    648  H   HIS A  94     -11.740   4.810   2.913  1.00  0.00           H  
ATOM    649  N   HIS A  95     -12.446   1.719   3.998  1.00  0.00           N  
ATOM    650  CA  HIS A  95     -12.262   0.401   4.594  1.00  0.00           C  
ATOM    651  C   HIS A  95     -12.217   0.451   6.131  1.00  0.00           C  
ATOM    652  O   HIS A  95     -12.883  -0.367   6.772  1.00  0.00           O  
ATOM    653  CB  HIS A  95     -10.982  -0.247   4.056  1.00  0.00           C  
ATOM    654  CEN HIS A  95     -10.600  -1.145   3.018  1.00  0.00           X  
ATOM    655  H   HIS A  95     -11.718   2.067   3.388  1.00  0.00           H  
ATOM    656  N   LEU A  96     -11.505   1.409   6.743  1.00  0.00           N  
ATOM    657  CA  LEU A  96     -11.435   1.539   8.210  1.00  0.00           C  
ATOM    658  C   LEU A  96     -12.797   1.867   8.810  1.00  0.00           C  
ATOM    659  O   LEU A  96     -13.162   1.302   9.841  1.00  0.00           O  
ATOM    660  CB  LEU A  96     -10.415   2.616   8.601  1.00  0.00           C  
ATOM    661  CEN LEU A  96      -8.984   2.544   9.168  1.00  0.00           X  
ATOM    662  H   LEU A  96     -11.019   2.083   6.170  1.00  0.00           H  
ATOM    663  N   GLU A  97     -13.566   2.744   8.171  1.00  0.00           N  
ATOM    664  CA  GLU A  97     -14.889   3.131   8.649  1.00  0.00           C  
ATOM    665  C   GLU A  97     -15.874   1.951   8.581  1.00  0.00           C  
ATOM    666  O   GLU A  97     -16.588   1.690   9.552  1.00  0.00           O  
ATOM    667  CB  GLU A  97     -15.422   4.313   7.836  1.00  0.00           C  
ATOM    668  CEN GLU A  97     -15.691   5.987   7.667  1.00  0.00           X  
ATOM    669  H   GLU A  97     -13.208   3.191   7.340  1.00  0.00           H  
ATOM    670  N   GLU A  98     -15.858   1.179   7.490  1.00  0.00           N  
ATOM    671  CA  GLU A  98     -16.704  -0.009   7.326  1.00  0.00           C  
ATOM    672  C   GLU A  98     -16.395  -1.125   8.340  1.00  0.00           C  
ATOM    673  O   GLU A  98     -17.321  -1.756   8.857  1.00  0.00           O  
ATOM    674  CB  GLU A  98     -16.560  -0.554   5.903  1.00  0.00           C  
ATOM    675  CEN GLU A  98     -17.133  -0.676   4.303  1.00  0.00           X  
ATOM    676  H   GLU A  98     -15.228   1.429   6.741  1.00  0.00           H  
ATOM    677  N   LEU A  99     -15.115  -1.408   8.589  1.00  0.00           N  
ATOM    678  CA  LEU A  99     -14.677  -2.397   9.576  1.00  0.00           C  
ATOM    679  C   LEU A  99     -15.050  -1.996  11.004  1.00  0.00           C  
ATOM    680  O   LEU A  99     -15.552  -2.837  11.743  1.00  0.00           O  
ATOM    681  CB  LEU A  99     -13.162  -2.609   9.466  1.00  0.00           C  
ATOM    682  CEN LEU A  99     -12.305  -3.735   8.857  1.00  0.00           X  
ATOM    683  H   LEU A  99     -14.411  -0.882   8.092  1.00  0.00           H  
ATOM    684  N   VAL A 100     -14.840  -0.732  11.381  1.00  0.00           N  
ATOM    685  CA  VAL A 100     -15.164  -0.203  12.719  1.00  0.00           C  
ATOM    686  C   VAL A 100     -16.660  -0.316  13.014  1.00  0.00           C  
ATOM    687  O   VAL A 100     -17.041  -0.644  14.136  1.00  0.00           O  
ATOM    688  CB  VAL A 100     -14.736   1.269  12.866  1.00  0.00           C  
ATOM    689  CEN VAL A 100     -14.282   1.686  13.175  1.00  0.00           X  
ATOM    690  H   VAL A 100     -14.430  -0.105  10.703  1.00  0.00           H  
ATOM    691  N   HIS A 101     -17.515  -0.018  12.032  1.00  0.00           N  
ATOM    692  CA  HIS A 101     -18.974  -0.075  12.179  1.00  0.00           C  
ATOM    693  C   HIS A 101     -19.526  -1.444  12.622  1.00  0.00           C  
ATOM    694  O   HIS A 101     -20.411  -1.483  13.481  1.00  0.00           O  
ATOM    695  CB  HIS A 101     -19.639   0.332  10.860  1.00  0.00           C  
ATOM    696  CEN HIS A 101     -20.161   1.510  10.252  1.00  0.00           X  
ATOM    697  H   HIS A 101     -17.139   0.376  11.181  1.00  0.00           H  
ATOM    698  N   ARG A 102     -19.040  -2.561  12.064  1.00  0.00           N  
ATOM    699  CA  ARG A 102     -19.525  -3.925  12.361  1.00  0.00           C  
ATOM    700  C   ARG A 102     -19.325  -4.304  13.821  1.00  0.00           C  
ATOM    701  O   ARG A 102     -20.252  -4.951  14.354  1.00  0.00           O  
ATOM    702  CB  ARG A 102     -18.907  -4.968  11.442  1.00  0.00           C  
ATOM    703  CEN ARG A 102     -18.612  -6.530   9.538  1.00  0.00           X  
ATOM    704  H   ARG A 102     -18.169  -2.493  11.560  1.00  0.00           H  
TER                                                                             
# All scores below are weighted scores, not raw scores.
#BEGIN_POSE_ENERGIES_TABLE ./minmover_pdb/pose_42.pdb
label vdw cenpack pair env cbeta hs_pair ss_pair sheet total
weights 1 0.5 1 1 0.25 1 1 1 NA
pose 0.53837 -7.06013 -12.8961 -24.7864 5.43548 0 0 0 -38.7687
MET:NtermProteinFull_1 0 -0.00796 -0.05813 0.4784 0.06902 0 0 0 0.48133
TYR_2 0 0.07384 -0.03538 0.83566 0.06947 0 0 0 0.94359
GLY_3 0 0.04515 -0.04243 0.0322 0.07034 0 0 0 0.10525
LYS_4 0 -0.06534 0.12206 -0.60186 0.04278 0 0 0 -0.50237
LEU_5 0 -0.22068 -0.71912 -0.45811 0.03615 0 0 0 -1.36177
ASN_6 0 -0.15881 0.00264 -0.32173 0.04291 0 0 0 -0.43499
ASP_7 0 -0.00146 0.05558 -0.42964 0.06921 0 0 0 -0.30632
LEU_8 0 -0.39964 -0.83948 -0.30366 0.03732 0 0 0 -1.50546
LEU_9 0 -0.2641 -0.21117 -0.39148 0.03564 0 0 0 -0.83112
GLU_10 0 -0.0224 0.07468 -0.82678 0.06925 0 0 0 -0.70526
ASP_11 0 0.09743 -0.00874 -0.37876 0.06898 0 0 0 -0.22109
LEU_12 0 -0.0769 -0.63007 -0.50394 0.04426 0 0 0 -1.16666
GLN_13 0 -0.01563 0.19123 -0.4142 0.06884 0 0 0 -0.16975
GLU_14 0 -0.00319 -0.00824 -0.92601 0.06928 0 0 0 -0.86817
VAL_15 0 -0.26572 -0.33503 -0.19594 0.03752 0 0 0 -0.75918
LEU_16 0 0.14922 -0.45264 -0.30366 0.04294 0 0 0 -0.56414
LYS_17 0 -0.04442 -0.02877 -0.8715 0.06944 0 0 0 -0.87526
ASN_18 0 0.11996 -0.05175 -0.24178 0.06879 0 0 0 -0.10477
LEU_19 0 0.04312 -0.75139 -0.39148 0.03653 0 0 0 -1.06323
HIS_20 0 0.05143 -0.03031 -0.02241 0.06238 0 0 0 0.0611
LYS_21 0 -0.02842 0.01159 -1.04927 0.07072 0 0 0 -0.99539
ASN_22 0 0.06705 0.33323 -0.24178 0.06887 0 0 0 0.22737
TRP_23 0 -0.10472 0.08746 -0.00757 0.03056 0 0 0 0.00572
HIS_24 0 -0.08189 -0.08056 0.21997 0.07026 0 0 0 0.12777
GLY_25 0 0.05748 -0.13843 0.0322 0.0697 0 0 0 0.02096
GLY_26 0 0.06439 -0.06736 0.0322 0.04456 0 0 0 0.07379
LYS_27 0 0 0 -1.04927 0.07203 0 0 0 -0.97725
ASP_28 0 -0.00671 -0.06527 -0.60822 0.07036 0 0 0 -0.60985
ASN_29 0 0.56688 -0.02073 -0.19403 0.04285 0 0 0 0.39498
LEU_30 0 0.08518 0.01109 0.08126 0.06893 0 0 0 0.24647
HIS_D_31 0 -0.03607 -0.10995 0.11054 0.0693 0 0 0 0.03381
ASP_32 0 -0.23029 -0.05982 -0.47618 0.06902 0 0 0 -0.69728
VAL_33 0 -0.27795 -0.02139 -0.10438 0.0366 0 0 0 -0.36712
ASP_34 0 -0.01535 -0.07193 -0.37876 0.06919 0 0 0 -0.39686
ASN_35 0 -0.06695 -0.03189 -0.36221 0.06893 0 0 0 -0.39211
HIS_D_36 0 -0.40612 -0.23698 -0.11266 0.03546 0 0 0 -0.72031
LEU_37 0 0.33488 -0.55201 -0.45811 0.04338 0 0 0 -0.63187
GLN_38 0 -0.00691 -0.00908 -0.55896 0.06894 0 0 0 -0.50601
ASN_39 0 -0.15479 -0.15288 -0.19403 0.06919 0 0 0 -0.4325
VAL_40 0 -0.41797 -0.40513 -0.27892 0.03836 0 0 0 -1.06365
ILE_41 0 -0.13451 -0.40852 0.60227 0.0701 0 0 0 0.12934
GLU_42 0 -0.08438 -0.27549 -0.60186 0.06878 0 0 0 -0.89296
ASP_43 0 -0.08318 0.06101 0.34071 0.03691 0 0 0 0.35545
ILE_44 0 -0.29867 -0.63209 -0.49284 0.0332 0 0 0 -1.39039
HIS_D_45 0 -0.22773 0.15807 -0.02241 0.06923 0 0 0 -0.02284
ASP_46 0 -0.20251 -0.35588 -0.31759 0.03493 0 0 0 -0.84105
PHE_47 0 -0.46509 -0.46434 -0.44993 0.0358 0 0 0 -1.34356
MET_48 0 -0.29278 -0.07397 0.13971 0.03561 0 0 0 -0.19142
GLN_49 0 -0.01367 -0.0207 -0.59803 0.06947 0 0 0 -0.56293
GLY_50 0 0.0449 0.00656 -0.07965 0.04318 0 0 0 0.01499
GLY_51 0 -0.08156 0.02239 0.16011 0.03045 0 0 0 0.13139
GLY_52 0 -0.04118 0.01481 -0.07814 0.03798 0 0 0 -0.06651
SER_53 0 -0.04274 -0.00519 -0.21543 0.03634 0 0 0 -0.22701
GLY_54 0 -0.1517 0.0633 -0.07965 0.03019 0 0 0 -0.13786
GLY_55 0 0.03598 0.01091 -0.07965 0.03556 0 0 0 0.00281
LYS_56 0 -0.37221 -0.72773 -0.09974 0.03449 0 0 0 -1.16518
LEU_57 0.26918 0.55124 -0.58279 -0.30366 0.03624 0 0 0 -0.02979
GLN_58 0 -0.00171 0.09274 -0.55896 0.06936 0 0 0 -0.39856
GLU_59 0 -0.09452 -0.07929 -0.60186 0.06899 0 0 0 -0.70668
MET_60 0 -0.2811 -0.02196 -0.35706 0.0318 0 0 0 -0.62832
MET_61 0 -0.06582 -0.0272 0.35353 0.04336 0 0 0 0.30387
LYS_62 0 -0.07952 -0.02018 -0.96458 0.06921 0 0 0 -0.99506
GLU_63 0 -0.52736 -0.10894 -0.13578 0.03616 0 0 0 -0.73592
PHE_64 0 -0.30223 -0.41923 -0.30123 0.03562 0 0 0 -0.98707
GLN_65 0 -0.09555 -0.00072 -0.4142 0.06923 0 0 0 -0.44124
GLN_66 0 -0.13281 -0.06723 -0.55896 0.06902 0 0 0 -0.68999
VAL_67 0 -0.3389 -0.53959 -0.27892 0.0343 0 0 0 -1.12311
LEU_68 0 -0.23333 0.1395 0.08126 0.03695 0 0 0 0.02438
ASP_69 0 -0.11236 -0.06827 -0.52292 0.06893 0 0 0 -0.63462
GLU_70 0 -0.46071 0.10608 -0.13578 0.03521 0 0 0 -0.4552
LEU_71 0 -0.17328 -0.5157 -0.50394 0.03485 0 0 0 -1.15807
ASN_72 0 -0.29023 0.21225 -0.19403 0.04979 0 0 0 -0.22221
ASN_73 0 -0.03621 -0.05727 -0.40966 0.06947 0 0 0 -0.43367
HIS_74 0 0.78497 -0.15888 -0.11266 0.06928 0 0 0 0.58271
LEU_75 0 0.00765 0.04995 -0.19483 0.03113 0 0 0 -0.10609
GLN_76 0 -0.03928 -0.02605 -0.59803 0.07072 0 0 0 -0.59263
GLY_77 0 -0.03717 -0.11751 0.35201 0.06956 0 0 0 0.26689
GLY_78 0 -0.01836 -0.08014 -0.0429 0.0353 0 0 0 -0.1061
LYS_79 0 0 0 -0.8715 0.07072 0 0 0 -0.80078
HIS_80 0 -0.02852 -0.02076 0.21997 0.07025 0 0 0 0.24094
THR_81 0 -0.06744 -0.13334 -0.20624 0.03502 0 0 0 -0.372
VAL_82 0 -0.01289 0.16541 0.10145 0.03122 0 0 0 0.2852
HIS_D_83 0 -0.04095 -0.01597 0.11054 0.06942 0 0 0 0.12304
HIS_D_84 0 0.02809 -0.10544 0.0215 0.06893 0 0 0 0.01309
ILE_85 0 0.07462 -0.15644 -0.41682 0.04407 0 0 0 -0.45456
GLU_86 0 -0.23103 0.39918 -0.25924 0.03551 0 0 0 -0.05559
GLN_87 0 -0.04037 0.00633 -0.59803 0.06947 0 0 0 -0.56259
ASN_88 0 0.02938 -0.01174 -0.19403 0.06985 0 0 0 -0.10652
ILE_89 0 0.03535 -0.76048 -0.31819 0.04062 0 0 0 -1.0027
LYS_90 0 -0.01087 0.03348 -0.68888 0.06884 0 0 0 -0.59743
GLU_91 0 0.01291 -0.05101 -0.71584 0.06894 0 0 0 -0.685
ILE_92 0 -0.40309 -0.41195 0.06915 0.03662 0 0 0 -0.70926
PHE_93 0 -0.31583 -0.3048 0.42954 0.03614 0 0 0 -0.15494
HIS_D_94 0 -0.1159 0.05356 0.159 0.06893 0 0 0 0.16559
HIS_95 0 -0.17414 0.01813 -0.11266 0.04311 0 0 0 -0.22557
LEU_96 0 -0.18072 -1.01347 -0.39148 0.03247 0 0 0 -1.55321
GLU_97 0 -0.0261 0.03281 -0.37543 0.06902 0 0 0 -0.2997
GLU_98 0 -0.02664 -0.17185 -0.82678 0.0693 0 0 0 -0.95598
LEU_99 0 -0.21014 -0.43731 0.4149 0.03519 0 0 0 -0.19735
VAL_100 0.26918 0.62189 0.06179 0.21583 0.03528 0 0 0 1.20398
HIS_101 0 -0.03678 0.05505 0.20362 0.07025 0 0 0 0.29213
ARG:CtermProteinFull_102 0 0.07104 0.12651 -0.64658 0.07134 0 0 0 -0.3777
#END_POSE_ENERGIES_TABLE ./minmover_pdb/pose_42.pdb
