# Supplementary material for: Selection of a promiscuous minimalist cAMP phosphodiesterase from a library of de novo designed proteins
Source: Nat Chem. 2024 May 3;16(7):1200–8. doi: 10.1038/s41557-024-01490-4 (PMC11230910; doi:10.1038/s41557-024-01490-4)
Supplement: Supplementary file 3 — MD input files, scripts and final structures derived from MD, AlphaFold2, EMSfold and MultiSFold. [file 41557_2024_1490_MOESM3_ESM.zip › Computational_Data/4_MultiSFold/s824/pose_43.pdb]

ATOM      1  N   MET A   1       0.626  -1.111   0.146  1.00  0.00           N  
ATOM      2  CA  MET A   1       1.928  -0.476  -0.009  1.00  0.00           C  
ATOM      3  C   MET A   1       1.949   0.975   0.449  1.00  0.00           C  
ATOM      4  O   MET A   1       2.967   1.436   0.966  1.00  0.00           O  
ATOM      5  CB  MET A   1       2.369  -0.562  -1.469  1.00  0.00           C  
ATOM      6  CEN MET A   1       3.510  -1.361  -2.536  1.00  0.00           X  
ATOM      7  H   MET A   1       0.149  -1.476  -0.654  1.00  0.00           H  
ATOM      8  N   TYR A   2       0.830   1.696   0.293  1.00  0.00           N  
ATOM      9  CA  TYR A   2       0.787   3.134   0.599  1.00  0.00           C  
ATOM     10  C   TYR A   2       1.244   3.497   2.009  1.00  0.00           C  
ATOM     11  O   TYR A   2       1.979   4.463   2.187  1.00  0.00           O  
ATOM     12  CB  TYR A   2      -0.632   3.664   0.382  1.00  0.00           C  
ATOM     13  CEN TYR A   2      -1.584   4.518  -0.815  1.00  0.00           X  
ATOM     14  H   TYR A   2      -0.003   1.287  -0.101  1.00  0.00           H  
ATOM     15  N   GLY A   3       0.810   2.733   3.016  1.00  0.00           N  
ATOM     16  CA  GLY A   3       1.230   3.009   4.385  1.00  0.00           C  
ATOM     17  C   GLY A   3       2.742   2.918   4.534  1.00  0.00           C  
ATOM     18  O   GLY A   3       3.367   3.791   5.140  1.00  0.00           O  
ATOM     19  CEN GLY A   3       1.230   3.009   4.385  1.00  0.00           X  
ATOM     20  H   GLY A   3       0.171   1.979   2.829  1.00  0.00           H  
ATOM     21  N   LYS A   4       3.329   1.860   3.976  1.00  0.00           N  
ATOM     22  CA  LYS A   4       4.769   1.661   4.054  1.00  0.00           C  
ATOM     23  C   LYS A   4       5.501   2.776   3.302  1.00  0.00           C  
ATOM     24  O   LYS A   4       6.389   3.410   3.865  1.00  0.00           O  
ATOM     25  CB  LYS A   4       5.155   0.293   3.490  1.00  0.00           C  
ATOM     26  CEN LYS A   4       5.756  -1.705   3.841  1.00  0.00           X  
ATOM     27  H   LYS A   4       2.760   1.184   3.491  1.00  0.00           H  
ATOM     28  N   LEU A   5       5.099   3.069   2.063  1.00  0.00           N  
ATOM     29  CA  LEU A   5       5.704   4.183   1.338  1.00  0.00           C  
ATOM     30  C   LEU A   5       5.570   5.492   2.096  1.00  0.00           C  
ATOM     31  O   LEU A   5       6.541   6.240   2.215  1.00  0.00           O  
ATOM     32  CB  LEU A   5       5.071   4.313  -0.053  1.00  0.00           C  
ATOM     33  CEN LEU A   5       5.561   3.936  -1.464  1.00  0.00           X  
ATOM     34  H   LEU A   5       4.373   2.516   1.606  1.00  0.00           H  
ATOM     35  N   ASN A   6       4.385   5.759   2.650  1.00  0.00           N  
ATOM     36  CA  ASN A   6       4.170   7.006   3.360  1.00  0.00           C  
ATOM     37  C   ASN A   6       5.125   7.073   4.546  1.00  0.00           C  
ATOM     38  O   ASN A   6       5.718   8.124   4.806  1.00  0.00           O  
ATOM     39  CB  ASN A   6       2.730   7.160   3.814  1.00  0.00           C  
ATOM     40  CEN ASN A   6       1.841   7.592   3.462  1.00  0.00           X  
ATOM     41  H   ASN A   6       3.609   5.110   2.539  1.00  0.00           H  
ATOM     42  N   ASP A   7       5.310   5.946   5.257  1.00  0.00           N  
ATOM     43  CA  ASP A   7       6.204   5.960   6.417  1.00  0.00           C  
ATOM     44  C   ASP A   7       7.658   6.086   5.966  1.00  0.00           C  
ATOM     45  O   ASP A   7       8.473   6.729   6.630  1.00  0.00           O  
ATOM     46  CB  ASP A   7       6.019   4.697   7.261  1.00  0.00           C  
ATOM     47  CEN ASP A   7       5.534   4.377   8.098  1.00  0.00           X  
ATOM     48  H   ASP A   7       4.816   5.092   4.989  1.00  0.00           H  
ATOM     49  N   LEU A   8       7.968   5.529   4.792  1.00  0.00           N  
ATOM     50  CA  LEU A   8       9.296   5.689   4.219  1.00  0.00           C  
ATOM     51  C   LEU A   8       9.548   7.149   3.921  1.00  0.00           C  
ATOM     52  O   LEU A   8      10.639   7.662   4.182  1.00  0.00           O  
ATOM     53  CB  LEU A   8       9.446   4.844   2.947  1.00  0.00           C  
ATOM     54  CEN LEU A   8      10.184   3.526   2.649  1.00  0.00           X  
ATOM     55  H   LEU A   8       7.283   4.939   4.319  1.00  0.00           H  
ATOM     56  N   LEU A   9       8.522   7.838   3.430  1.00  0.00           N  
ATOM     57  CA  LEU A   9       8.665   9.223   3.041  1.00  0.00           C  
ATOM     58  C   LEU A   9       8.954  10.059   4.278  1.00  0.00           C  
ATOM     59  O   LEU A   9       9.814  10.943   4.241  1.00  0.00           O  
ATOM     60  CB  LEU A   9       7.402   9.718   2.325  1.00  0.00           C  
ATOM     61  CEN LEU A   9       7.084  10.004   0.845  1.00  0.00           X  
ATOM     62  H   LEU A   9       7.628   7.374   3.280  1.00  0.00           H  
ATOM     63  N   GLU A  10       8.246   9.787   5.385  1.00  0.00           N  
ATOM     64  CA  GLU A  10       8.502  10.580   6.582  1.00  0.00           C  
ATOM     65  C   GLU A  10       9.947  10.387   7.054  1.00  0.00           C  
ATOM     66  O   GLU A  10      10.624  11.368   7.376  1.00  0.00           O  
ATOM     67  CB  GLU A  10       7.522  10.204   7.696  1.00  0.00           C  
ATOM     68  CEN GLU A  10       6.099  10.518   8.579  1.00  0.00           X  
ATOM     69  H   GLU A  10       7.539   9.052   5.373  1.00  0.00           H  
ATOM     70  N   ASP A  11      10.450   9.145   7.054  1.00  0.00           N  
ATOM     71  CA  ASP A  11      11.805   8.923   7.546  1.00  0.00           C  
ATOM     72  C   ASP A  11      12.837   9.637   6.647  1.00  0.00           C  
ATOM     73  O   ASP A  11      13.809  10.205   7.157  1.00  0.00           O  
ATOM     74  CB  ASP A  11      12.106   7.424   7.621  1.00  0.00           C  
ATOM     75  CEN ASP A  11      12.114   6.658   8.292  1.00  0.00           X  
ATOM     76  H   ASP A  11       9.879   8.360   6.741  1.00  0.00           H  
ATOM     77  N   LEU A  12      12.619   9.651   5.326  1.00  0.00           N  
ATOM     78  CA  LEU A  12      13.569  10.285   4.404  1.00  0.00           C  
ATOM     79  C   LEU A  12      13.645  11.783   4.670  1.00  0.00           C  
ATOM     80  O   LEU A  12      14.723  12.381   4.649  1.00  0.00           O  
ATOM     81  CB  LEU A  12      13.167  10.019   2.948  1.00  0.00           C  
ATOM     82  CEN LEU A  12      13.728   9.080   1.863  1.00  0.00           X  
ATOM     83  H   LEU A  12      11.787   9.190   4.953  1.00  0.00           H  
ATOM     84  N   GLN A  13      12.488  12.399   4.922  1.00  0.00           N  
ATOM     85  CA  GLN A  13      12.457  13.822   5.222  1.00  0.00           C  
ATOM     86  C   GLN A  13      13.172  14.096   6.546  1.00  0.00           C  
ATOM     87  O   GLN A  13      13.916  15.075   6.663  1.00  0.00           O  
ATOM     88  CB  GLN A  13      11.014  14.329   5.288  1.00  0.00           C  
ATOM     89  CEN GLN A  13       9.766  15.179   4.411  1.00  0.00           X  
ATOM     90  H   GLN A  13      11.620  11.859   4.885  1.00  0.00           H  
ATOM     91  N   GLU A  14      12.997  13.205   7.535  1.00  0.00           N  
ATOM     92  CA  GLU A  14      13.671  13.405   8.816  1.00  0.00           C  
ATOM     93  C   GLU A  14      15.186  13.399   8.591  1.00  0.00           C  
ATOM     94  O   GLU A  14      15.897  14.266   9.103  1.00  0.00           O  
ATOM     95  CB  GLU A  14      13.269  12.324   9.822  1.00  0.00           C  
ATOM     96  CEN GLU A  14      12.333  11.822  11.154  1.00  0.00           X  
ATOM     97  H   GLU A  14      12.363  12.412   7.398  1.00  0.00           H  
ATOM     98  N   VAL A  15      15.675  12.472   7.755  1.00  0.00           N  
ATOM     99  CA  VAL A  15      17.097  12.421   7.440  1.00  0.00           C  
ATOM    100  C   VAL A  15      17.554  13.674   6.714  1.00  0.00           C  
ATOM    101  O   VAL A  15      18.626  14.206   7.006  1.00  0.00           O  
ATOM    102  CB  VAL A  15      17.440  11.191   6.578  1.00  0.00           C  
ATOM    103  CEN VAL A  15      17.755  10.579   6.587  1.00  0.00           X  
ATOM    104  H   VAL A  15      15.039  11.773   7.369  1.00  0.00           H  
ATOM    105  N   LEU A  16      16.740  14.165   5.784  1.00  0.00           N  
ATOM    106  CA  LEU A  16      17.086  15.365   5.038  1.00  0.00           C  
ATOM    107  C   LEU A  16      17.168  16.548   6.007  1.00  0.00           C  
ATOM    108  O   LEU A  16      18.107  17.351   5.948  1.00  0.00           O  
ATOM    109  CB  LEU A  16      16.058  15.629   3.930  1.00  0.00           C  
ATOM    110  CEN LEU A  16      16.098  15.445   2.401  1.00  0.00           X  
ATOM    111  H   LEU A  16      15.873  13.666   5.575  1.00  0.00           H  
ATOM    112  N   LYS A  17      16.210  16.633   6.935  1.00  0.00           N  
ATOM    113  CA  LYS A  17      16.253  17.694   7.936  1.00  0.00           C  
ATOM    114  C   LYS A  17      17.530  17.628   8.792  1.00  0.00           C  
ATOM    115  O   LYS A  17      18.190  18.648   9.018  1.00  0.00           O  
ATOM    116  CB  LYS A  17      15.015  17.621   8.831  1.00  0.00           C  
ATOM    117  CEN LYS A  17      13.111  18.382   9.353  1.00  0.00           X  
ATOM    118  H   LYS A  17      15.437  15.965   6.926  1.00  0.00           H  
ATOM    119  N   ASN A  18      17.910  16.430   9.239  1.00  0.00           N  
ATOM    120  CA  ASN A  18      19.144  16.290  10.000  1.00  0.00           C  
ATOM    121  C   ASN A  18      20.353  16.568   9.114  1.00  0.00           C  
ATOM    122  O   ASN A  18      21.298  17.240   9.543  1.00  0.00           O  
ATOM    123  CB  ASN A  18      19.257  14.916  10.634  1.00  0.00           C  
ATOM    124  CEN ASN A  18      19.019  14.454  11.546  1.00  0.00           X  
ATOM    125  H   ASN A  18      17.318  15.613   9.087  1.00  0.00           H  
ATOM    126  N   LEU A  19      20.296  16.109   7.859  1.00  0.00           N  
ATOM    127  CA  LEU A  19      21.392  16.307   6.921  1.00  0.00           C  
ATOM    128  C   LEU A  19      21.604  17.790   6.663  1.00  0.00           C  
ATOM    129  O   LEU A  19      22.735  18.257   6.611  1.00  0.00           O  
ATOM    130  CB  LEU A  19      21.115  15.566   5.607  1.00  0.00           C  
ATOM    131  CEN LEU A  19      21.674  14.263   5.003  1.00  0.00           X  
ATOM    132  H   LEU A  19      19.470  15.588   7.556  1.00  0.00           H  
ATOM    133  N   HIS A  20      20.522  18.562   6.592  1.00  0.00           N  
ATOM    134  CA  HIS A  20      20.671  19.989   6.325  1.00  0.00           C  
ATOM    135  C   HIS A  20      21.241  20.721   7.530  1.00  0.00           C  
ATOM    136  O   HIS A  20      22.110  21.588   7.398  1.00  0.00           O  
ATOM    137  CB  HIS A  20      19.328  20.609   5.926  1.00  0.00           C  
ATOM    138  CEN HIS A  20      18.618  20.932   4.734  1.00  0.00           X  
ATOM    139  H   HIS A  20      19.591  18.146   6.661  1.00  0.00           H  
ATOM    140  N   LYS A  21      20.756  20.368   8.714  1.00  0.00           N  
ATOM    141  CA  LYS A  21      21.084  21.106   9.923  1.00  0.00           C  
ATOM    142  C   LYS A  21      22.509  20.874  10.440  1.00  0.00           C  
ATOM    143  O   LYS A  21      23.144  21.808  10.941  1.00  0.00           O  
ATOM    144  CB  LYS A  21      20.078  20.753  11.020  1.00  0.00           C  
ATOM    145  CEN LYS A  21      18.364  21.282  12.142  1.00  0.00           X  
ATOM    146  H   LYS A  21      20.100  19.585   8.764  1.00  0.00           H  
ATOM    147  N   ASN A  22      23.011  19.641  10.334  1.00  0.00           N  
ATOM    148  CA  ASN A  22      24.246  19.258  11.016  1.00  0.00           C  
ATOM    149  C   ASN A  22      25.375  18.770  10.109  1.00  0.00           C  
ATOM    150  O   ASN A  22      26.098  17.831  10.455  1.00  0.00           O  
ATOM    151  CB  ASN A  22      23.958  18.199  12.064  1.00  0.00           C  
ATOM    152  CEN ASN A  22      23.706  18.154  13.082  1.00  0.00           X  
ATOM    153  H   ASN A  22      22.490  18.927   9.825  1.00  0.00           H  
ATOM    154  N   TRP A  23      25.523  19.375   8.945  1.00  0.00           N  
ATOM    155  CA  TRP A  23      26.629  19.012   8.077  1.00  0.00           C  
ATOM    156  C   TRP A  23      27.877  19.768   8.497  1.00  0.00           C  
ATOM    157  O   TRP A  23      27.863  20.995   8.574  1.00  0.00           O  
ATOM    158  CB  TRP A  23      26.292  19.307   6.614  1.00  0.00           C  
ATOM    159  CEN TRP A  23      26.081  18.530   5.057  1.00  0.00           X  
ATOM    160  H   TRP A  23      24.872  20.099   8.669  1.00  0.00           H  
ATOM    161  N   HIS A  24      28.960  19.046   8.760  1.00  0.00           N  
ATOM    162  CA  HIS A  24      30.202  19.688   9.180  1.00  0.00           C  
ATOM    163  C   HIS A  24      31.427  19.270   8.356  1.00  0.00           C  
ATOM    164  O   HIS A  24      32.553  19.645   8.682  1.00  0.00           O  
ATOM    165  CB  HIS A  24      30.461  19.397  10.662  1.00  0.00           C  
ATOM    166  CEN HIS A  24      30.213  20.008  11.925  1.00  0.00           X  
ATOM    167  H   HIS A  24      28.908  18.041   8.704  1.00  0.00           H  
ATOM    168  N   GLY A  25      31.215  18.487   7.300  1.00  0.00           N  
ATOM    169  CA  GLY A  25      32.308  17.896   6.519  1.00  0.00           C  
ATOM    170  C   GLY A  25      32.732  18.683   5.265  1.00  0.00           C  
ATOM    171  O   GLY A  25      33.605  18.243   4.515  1.00  0.00           O  
ATOM    172  CEN GLY A  25      32.308  17.896   6.519  1.00  0.00           X  
ATOM    173  H   GLY A  25      30.262  18.284   7.028  1.00  0.00           H  
ATOM    174  N   GLY A  26      32.082  19.819   5.007  1.00  0.00           N  
ATOM    175  CA  GLY A  26      32.446  20.727   3.908  1.00  0.00           C  
ATOM    176  C   GLY A  26      31.323  20.735   2.866  1.00  0.00           C  
ATOM    177  O   GLY A  26      30.896  19.671   2.404  1.00  0.00           O  
ATOM    178  CEN GLY A  26      32.446  20.727   3.908  1.00  0.00           X  
ATOM    179  H   GLY A  26      31.299  20.059   5.599  1.00  0.00           H  
ATOM    180  N   LYS A  27      30.893  21.921   2.430  1.00  0.00           N  
ATOM    181  CA  LYS A  27      29.842  22.012   1.404  1.00  0.00           C  
ATOM    182  C   LYS A  27      30.166  21.222   0.131  1.00  0.00           C  
ATOM    183  O   LYS A  27      29.267  20.769  -0.586  1.00  0.00           O  
ATOM    184  CB  LYS A  27      29.589  23.477   1.045  1.00  0.00           C  
ATOM    185  CEN LYS A  27      28.374  25.200   1.224  1.00  0.00           X  
ATOM    186  H   LYS A  27      31.254  22.769   2.845  1.00  0.00           H  
ATOM    187  N   ASP A  28      31.451  21.034  -0.149  1.00  0.00           N  
ATOM    188  CA  ASP A  28      31.862  20.325  -1.354  1.00  0.00           C  
ATOM    189  C   ASP A  28      31.414  18.858  -1.312  1.00  0.00           C  
ATOM    190  O   ASP A  28      31.111  18.261  -2.342  1.00  0.00           O  
ATOM    191  CB  ASP A  28      33.380  20.411  -1.531  1.00  0.00           C  
ATOM    192  CEN ASP A  28      34.081  20.952  -2.035  1.00  0.00           X  
ATOM    193  H   ASP A  28      32.150  21.391   0.485  1.00  0.00           H  
ATOM    194  N   ASN A  29      31.390  18.278  -0.106  1.00  0.00           N  
ATOM    195  CA  ASN A  29      30.959  16.901   0.106  1.00  0.00           C  
ATOM    196  C   ASN A  29      29.439  16.849   0.223  1.00  0.00           C  
ATOM    197  O   ASN A  29      28.777  15.963  -0.338  1.00  0.00           O  
ATOM    198  CB  ASN A  29      31.611  16.287   1.331  1.00  0.00           C  
ATOM    199  CEN ASN A  29      32.457  15.711   1.561  1.00  0.00           X  
ATOM    200  H   ASN A  29      31.640  18.823   0.714  1.00  0.00           H  
ATOM    201  N   LEU A  30      28.883  17.863   0.892  1.00  0.00           N  
ATOM    202  CA  LEU A  30      27.445  17.944   1.135  1.00  0.00           C  
ATOM    203  C   LEU A  30      26.697  17.854  -0.158  1.00  0.00           C  
ATOM    204  O   LEU A  30      25.784  17.051  -0.285  1.00  0.00           O  
ATOM    205  CB  LEU A  30      27.085  19.244   1.865  1.00  0.00           C  
ATOM    206  CEN LEU A  30      26.685  19.549   3.322  1.00  0.00           X  
ATOM    207  H   LEU A  30      29.499  18.584   1.275  1.00  0.00           H  
ATOM    208  N   HIS A  31      27.082  18.684  -1.122  1.00  0.00           N  
ATOM    209  CA  HIS A  31      26.321  18.803  -2.352  1.00  0.00           C  
ATOM    210  C   HIS A  31      25.882  17.432  -2.873  1.00  0.00           C  
ATOM    211  O   HIS A  31      24.708  17.245  -3.209  1.00  0.00           O  
ATOM    212  CB  HIS A  31      27.141  19.535  -3.419  1.00  0.00           C  
ATOM    213  CEN HIS A  31      27.297  20.861  -3.917  1.00  0.00           X  
ATOM    214  H   HIS A  31      27.898  19.282  -0.964  1.00  0.00           H  
ATOM    215  N   ASP A  32      26.789  16.450  -2.935  1.00  0.00           N  
ATOM    216  CA  ASP A  32      26.368  15.157  -3.476  1.00  0.00           C  
ATOM    217  C   ASP A  32      25.310  14.498  -2.594  1.00  0.00           C  
ATOM    218  O   ASP A  32      24.331  13.934  -3.098  1.00  0.00           O  
ATOM    219  CB  ASP A  32      27.572  14.225  -3.633  1.00  0.00           C  
ATOM    220  CEN ASP A  32      28.231  13.907  -4.342  1.00  0.00           X  
ATOM    221  H   ASP A  32      27.735  16.598  -2.602  1.00  0.00           H  
ATOM    222  N   VAL A  33      25.455  14.639  -1.276  1.00  0.00           N  
ATOM    223  CA  VAL A  33      24.507  14.008  -0.368  1.00  0.00           C  
ATOM    224  C   VAL A  33      23.115  14.589  -0.560  1.00  0.00           C  
ATOM    225  O   VAL A  33      22.119  13.854  -0.530  1.00  0.00           O  
ATOM    226  CB  VAL A  33      24.929  14.177   1.104  1.00  0.00           C  
ATOM    227  CEN VAL A  33      25.170  13.840   1.654  1.00  0.00           X  
ATOM    228  H   VAL A  33      26.253  15.159  -0.903  1.00  0.00           H  
ATOM    229  N   ASP A  34      23.046  15.906  -0.792  1.00  0.00           N  
ATOM    230  CA  ASP A  34      21.779  16.576  -0.992  1.00  0.00           C  
ATOM    231  C   ASP A  34      21.105  16.136  -2.260  1.00  0.00           C  
ATOM    232  O   ASP A  34      19.905  15.886  -2.250  1.00  0.00           O  
ATOM    233  CB  ASP A  34      21.974  18.094  -1.010  1.00  0.00           C  
ATOM    234  CEN ASP A  34      21.899  18.902  -0.394  1.00  0.00           X  
ATOM    235  H   ASP A  34      23.905  16.442  -0.833  1.00  0.00           H  
ATOM    236  N   ASN A  35      21.866  15.975  -3.342  1.00  0.00           N  
ATOM    237  CA  ASN A  35      21.253  15.533  -4.581  1.00  0.00           C  
ATOM    238  C   ASN A  35      20.636  14.154  -4.388  1.00  0.00           C  
ATOM    239  O   ASN A  35      19.501  13.910  -4.800  1.00  0.00           O  
ATOM    240  CB  ASN A  35      22.247  15.520  -5.727  1.00  0.00           C  
ATOM    241  CEN ASN A  35      22.566  16.162  -6.494  1.00  0.00           X  
ATOM    242  H   ASN A  35      22.857  16.217  -3.314  1.00  0.00           H  
ATOM    243  N   HIS A  36      21.359  13.271  -3.698  1.00  0.00           N  
ATOM    244  CA  HIS A  36      20.875  11.906  -3.532  1.00  0.00           C  
ATOM    245  C   HIS A  36      19.580  11.882  -2.715  1.00  0.00           C  
ATOM    246  O   HIS A  36      18.601  11.243  -3.103  1.00  0.00           O  
ATOM    247  CB  HIS A  36      21.940  11.033  -2.861  1.00  0.00           C  
ATOM    248  CEN HIS A  36      22.972  10.129  -3.246  1.00  0.00           X  
ATOM    249  H   HIS A  36      22.277  13.538  -3.335  1.00  0.00           H  
ATOM    250  N   LEU A  37      19.542  12.628  -1.617  1.00  0.00           N  
ATOM    251  CA  LEU A  37      18.312  12.730  -0.845  1.00  0.00           C  
ATOM    252  C   LEU A  37      17.190  13.276  -1.731  1.00  0.00           C  
ATOM    253  O   LEU A  37      16.077  12.748  -1.735  1.00  0.00           O  
ATOM    254  CB  LEU A  37      18.522  13.624   0.384  1.00  0.00           C  
ATOM    255  CEN LEU A  37      18.688  13.316   1.884  1.00  0.00           X  
ATOM    256  H   LEU A  37      20.385  13.103  -1.293  1.00  0.00           H  
ATOM    257  N   GLN A  38      17.486  14.336  -2.485  1.00  0.00           N  
ATOM    258  CA  GLN A  38      16.490  14.995  -3.316  1.00  0.00           C  
ATOM    259  C   GLN A  38      15.975  14.032  -4.380  1.00  0.00           C  
ATOM    260  O   GLN A  38      14.764  13.926  -4.571  1.00  0.00           O  
ATOM    261  CB  GLN A  38      17.077  16.244  -3.978  1.00  0.00           C  
ATOM    262  CEN GLN A  38      17.166  17.986  -3.897  1.00  0.00           X  
ATOM    263  H   GLN A  38      18.432  14.704  -2.479  1.00  0.00           H  
ATOM    264  N   ASN A  39      16.875  13.290  -5.051  1.00  0.00           N  
ATOM    265  CA  ASN A  39      16.431  12.378  -6.101  1.00  0.00           C  
ATOM    266  C   ASN A  39      15.532  11.297  -5.500  1.00  0.00           C  
ATOM    267  O   ASN A  39      14.493  10.965  -6.066  1.00  0.00           O  
ATOM    268  CB  ASN A  39      17.602  11.753  -6.837  1.00  0.00           C  
ATOM    269  CEN ASN A  39      18.175  11.940  -7.696  1.00  0.00           X  
ATOM    270  H   ASN A  39      17.873  13.385  -4.860  1.00  0.00           H  
ATOM    271  N   VAL A  40      15.882  10.814  -4.303  1.00  0.00           N  
ATOM    272  CA  VAL A  40      15.115   9.747  -3.663  1.00  0.00           C  
ATOM    273  C   VAL A  40      13.694  10.221  -3.371  1.00  0.00           C  
ATOM    274  O   VAL A  40      12.723   9.506  -3.628  1.00  0.00           O  
ATOM    275  CB  VAL A  40      15.774   9.275  -2.353  1.00  0.00           C  
ATOM    276  CEN VAL A  40      16.112   8.751  -2.060  1.00  0.00           X  
ATOM    277  H   VAL A  40      16.731  11.169  -3.850  1.00  0.00           H  
ATOM    278  N   ILE A  41      13.560  11.456  -2.898  1.00  0.00           N  
ATOM    279  CA  ILE A  41      12.245  12.006  -2.597  1.00  0.00           C  
ATOM    280  C   ILE A  41      11.390  12.130  -3.861  1.00  0.00           C  
ATOM    281  O   ILE A  41      10.201  11.780  -3.843  1.00  0.00           O  
ATOM    282  CB  ILE A  41      12.355  13.386  -1.923  1.00  0.00           C  
ATOM    283  CEN ILE A  41      12.482  13.908  -0.974  1.00  0.00           X  
ATOM    284  H   ILE A  41      14.401  12.011  -2.713  1.00  0.00           H  
ATOM    285  N   GLU A  42      11.984  12.609  -4.965  1.00  0.00           N  
ATOM    286  CA  GLU A  42      11.219  12.716  -6.204  1.00  0.00           C  
ATOM    287  C   GLU A  42      10.806  11.343  -6.727  1.00  0.00           C  
ATOM    288  O   GLU A  42       9.689  11.187  -7.220  1.00  0.00           O  
ATOM    289  CB  GLU A  42      12.029  13.460  -7.268  1.00  0.00           C  
ATOM    290  CEN GLU A  42      12.387  14.894  -8.116  1.00  0.00           X  
ATOM    291  H   GLU A  42      12.963  12.899  -4.932  1.00  0.00           H  
ATOM    292  N   ASP A  43      11.668  10.324  -6.576  1.00  0.00           N  
ATOM    293  CA  ASP A  43      11.310   8.988  -7.031  1.00  0.00           C  
ATOM    294  C   ASP A  43      10.216   8.356  -6.177  1.00  0.00           C  
ATOM    295  O   ASP A  43       9.306   7.722  -6.715  1.00  0.00           O  
ATOM    296  CB  ASP A  43      12.547   8.086  -7.041  1.00  0.00           C  
ATOM    297  CEN ASP A  43      13.259   7.739  -7.681  1.00  0.00           X  
ATOM    298  H   ASP A  43      12.588  10.492  -6.168  1.00  0.00           H  
ATOM    299  N   ILE A  44      10.252   8.579  -4.862  1.00  0.00           N  
ATOM    300  CA  ILE A  44       9.209   8.029  -4.010  1.00  0.00           C  
ATOM    301  C   ILE A  44       7.881   8.679  -4.353  1.00  0.00           C  
ATOM    302  O   ILE A  44       6.852   8.004  -4.428  1.00  0.00           O  
ATOM    303  CB  ILE A  44       9.514   8.238  -2.515  1.00  0.00           C  
ATOM    304  CEN ILE A  44      10.023   7.828  -1.643  1.00  0.00           X  
ATOM    305  H   ILE A  44      11.026   9.105  -4.452  1.00  0.00           H  
ATOM    306  N   HIS A  45       7.897   9.994  -4.578  1.00  0.00           N  
ATOM    307  CA  HIS A  45       6.680  10.687  -4.961  1.00  0.00           C  
ATOM    308  C   HIS A  45       6.160  10.139  -6.286  1.00  0.00           C  
ATOM    309  O   HIS A  45       4.972   9.822  -6.411  1.00  0.00           O  
ATOM    310  CB  HIS A  45       6.921  12.196  -5.066  1.00  0.00           C  
ATOM    311  CEN HIS A  45       6.766  13.357  -4.253  1.00  0.00           X  
ATOM    312  H   HIS A  45       8.766  10.520  -4.473  1.00  0.00           H  
ATOM    313  N   ASP A  46       7.042  10.009  -7.282  1.00  0.00           N  
ATOM    314  CA  ASP A  46       6.585   9.514  -8.567  1.00  0.00           C  
ATOM    315  C   ASP A  46       5.973   8.125  -8.438  1.00  0.00           C  
ATOM    316  O   ASP A  46       4.938   7.855  -9.052  1.00  0.00           O  
ATOM    317  CB  ASP A  46       7.740   9.491  -9.571  1.00  0.00           C  
ATOM    318  CEN ASP A  46       8.135  10.050 -10.325  1.00  0.00           X  
ATOM    319  H   ASP A  46       8.017  10.272  -7.143  1.00  0.00           H  
ATOM    320  N   PHE A  47       6.555   7.267  -7.598  1.00  0.00           N  
ATOM    321  CA  PHE A  47       6.029   5.918  -7.429  1.00  0.00           C  
ATOM    322  C   PHE A  47       4.585   5.988  -6.940  1.00  0.00           C  
ATOM    323  O   PHE A  47       3.686   5.390  -7.535  1.00  0.00           O  
ATOM    324  CB  PHE A  47       6.889   5.117  -6.450  1.00  0.00           C  
ATOM    325  CEN PHE A  47       8.050   4.032  -6.500  1.00  0.00           X  
ATOM    326  H   PHE A  47       7.393   7.538  -7.080  1.00  0.00           H  
ATOM    327  N   MET A  48       4.352   6.742  -5.858  1.00  0.00           N  
ATOM    328  CA  MET A  48       3.094   6.665  -5.121  1.00  0.00           C  
ATOM    329  C   MET A  48       1.899   7.109  -5.953  1.00  0.00           C  
ATOM    330  O   MET A  48       0.780   6.627  -5.753  1.00  0.00           O  
ATOM    331  CB  MET A  48       3.184   7.510  -3.852  1.00  0.00           C  
ATOM    332  CEN MET A  48       3.292   7.393  -2.104  1.00  0.00           X  
ATOM    333  H   MET A  48       5.084   7.373  -5.526  1.00  0.00           H  
ATOM    334  N   GLN A  49       2.137   7.987  -6.921  1.00  0.00           N  
ATOM    335  CA  GLN A  49       1.091   8.809  -7.508  1.00  0.00           C  
ATOM    336  C   GLN A  49       0.595   8.254  -8.855  1.00  0.00           C  
ATOM    337  O   GLN A  49      -0.152   8.927  -9.566  1.00  0.00           O  
ATOM    338  CB  GLN A  49       1.599  10.241  -7.695  1.00  0.00           C  
ATOM    339  CEN GLN A  49       1.595  11.849  -7.015  1.00  0.00           X  
ATOM    340  H   GLN A  49       3.105   8.129  -7.223  1.00  0.00           H  
ATOM    341  N   GLY A  50       1.016   7.034  -9.216  1.00  0.00           N  
ATOM    342  CA  GLY A  50       0.687   6.432 -10.509  1.00  0.00           C  
ATOM    343  C   GLY A  50       1.839   6.458 -11.516  1.00  0.00           C  
ATOM    344  O   GLY A  50       1.799   5.775 -12.543  1.00  0.00           O  
ATOM    345  CEN GLY A  50       0.687   6.432 -10.509  1.00  0.00           X  
ATOM    346  H   GLY A  50       1.586   6.478  -8.578  1.00  0.00           H  
ATOM    347  N   GLY A  51       2.887   7.219 -11.229  1.00  0.00           N  
ATOM    348  CA  GLY A  51       4.034   7.362 -12.120  1.00  0.00           C  
ATOM    349  C   GLY A  51       5.182   6.431 -11.728  1.00  0.00           C  
ATOM    350  O   GLY A  51       6.229   6.887 -11.264  1.00  0.00           O  
ATOM    351  CEN GLY A  51       4.035   7.362 -12.120  1.00  0.00           X  
ATOM    352  H   GLY A  51       2.920   7.700 -10.336  1.00  0.00           H  
ATOM    353  N   GLY A  52       4.987   5.130 -11.900  1.00  0.00           N  
ATOM    354  CA  GLY A  52       6.070   4.196 -11.620  1.00  0.00           C  
ATOM    355  C   GLY A  52       5.904   2.809 -12.228  1.00  0.00           C  
ATOM    356  O   GLY A  52       4.819   2.408 -12.647  1.00  0.00           O  
ATOM    357  CEN GLY A  52       6.070   4.196 -11.620  1.00  0.00           X  
ATOM    358  H   GLY A  52       4.062   4.827 -12.208  1.00  0.00           H  
ATOM    359  N   SER A  53       7.018   2.092 -12.273  1.00  0.00           N  
ATOM    360  CA  SER A  53       7.135   0.782 -12.897  1.00  0.00           C  
ATOM    361  C   SER A  53       8.385   0.078 -12.375  1.00  0.00           C  
ATOM    362  O   SER A  53       9.178   0.687 -11.652  1.00  0.00           O  
ATOM    363  CB  SER A  53       7.180   0.913 -14.407  1.00  0.00           C  
ATOM    364  CEN SER A  53       7.292   1.125 -14.895  1.00  0.00           X  
ATOM    365  H   SER A  53       7.843   2.498 -11.856  1.00  0.00           H  
ATOM    366  N   GLY A  54       8.602  -1.176 -12.777  1.00  0.00           N  
ATOM    367  CA  GLY A  54       9.792  -1.904 -12.326  1.00  0.00           C  
ATOM    368  C   GLY A  54      11.084  -1.128 -12.604  1.00  0.00           C  
ATOM    369  O   GLY A  54      12.039  -1.228 -11.838  1.00  0.00           O  
ATOM    370  CEN GLY A  54       9.792  -1.905 -12.326  1.00  0.00           X  
ATOM    371  H   GLY A  54       7.938  -1.630 -13.387  1.00  0.00           H  
ATOM    372  N   GLY A  55      11.105  -0.340 -13.686  1.00  0.00           N  
ATOM    373  CA  GLY A  55      12.255   0.509 -14.009  1.00  0.00           C  
ATOM    374  C   GLY A  55      12.472   1.598 -12.955  1.00  0.00           C  
ATOM    375  O   GLY A  55      13.608   1.961 -12.640  1.00  0.00           O  
ATOM    376  CEN GLY A  55      12.255   0.509 -14.009  1.00  0.00           X  
ATOM    377  H   GLY A  55      10.300  -0.328 -14.293  1.00  0.00           H  
ATOM    378  N   LYS A  56      11.373   2.134 -12.419  1.00  0.00           N  
ATOM    379  CA  LYS A  56      11.433   3.146 -11.382  1.00  0.00           C  
ATOM    380  C   LYS A  56      12.021   2.497 -10.157  1.00  0.00           C  
ATOM    381  O   LYS A  56      12.847   3.093  -9.466  1.00  0.00           O  
ATOM    382  CB  LYS A  56      10.052   3.732 -11.082  1.00  0.00           C  
ATOM    383  CEN LYS A  56       8.696   5.347 -11.250  1.00  0.00           X  
ATOM    384  H   LYS A  56      10.462   1.797 -12.706  1.00  0.00           H  
ATOM    385  N   LEU A  57      11.609   1.255  -9.897  1.00  0.00           N  
ATOM    386  CA  LEU A  57      12.124   0.592  -8.714  1.00  0.00           C  
ATOM    387  C   LEU A  57      13.648   0.412  -8.860  1.00  0.00           C  
ATOM    388  O   LEU A  57      14.404   0.696  -7.939  1.00  0.00           O  
ATOM    389  CB  LEU A  57      11.421  -0.755  -8.506  1.00  0.00           C  
ATOM    390  CEN LEU A  57      10.333  -1.226  -7.523  1.00  0.00           X  
ATOM    391  H   LEU A  57      10.940   0.801 -10.523  1.00  0.00           H  
ATOM    392  N   GLN A  58      14.126  -0.034 -10.023  1.00  0.00           N  
ATOM    393  CA  GLN A  58      15.564  -0.263 -10.151  1.00  0.00           C  
ATOM    394  C   GLN A  58      16.352   1.047 -10.009  1.00  0.00           C  
ATOM    395  O   GLN A  58      17.392   1.080  -9.337  1.00  0.00           O  
ATOM    396  CB  GLN A  58      15.882  -0.916 -11.499  1.00  0.00           C  
ATOM    397  CEN GLN A  58      16.244  -2.427 -12.295  1.00  0.00           X  
ATOM    398  H   GLN A  58      13.492  -0.246 -10.793  1.00  0.00           H  
ATOM    399  N   GLU A  59      15.828   2.147 -10.573  1.00  0.00           N  
ATOM    400  CA  GLU A  59      16.545   3.420 -10.476  1.00  0.00           C  
ATOM    401  C   GLU A  59      16.561   3.904  -9.031  1.00  0.00           C  
ATOM    402  O   GLU A  59      17.592   4.360  -8.523  1.00  0.00           O  
ATOM    403  CB  GLU A  59      15.908   4.476 -11.382  1.00  0.00           C  
ATOM    404  CEN GLU A  59      15.895   5.355 -12.842  1.00  0.00           X  
ATOM    405  H   GLU A  59      14.957   2.087 -11.107  1.00  0.00           H  
ATOM    406  N   MET A  60      15.420   3.747  -8.361  1.00  0.00           N  
ATOM    407  CA  MET A  60      15.248   4.154  -6.978  1.00  0.00           C  
ATOM    408  C   MET A  60      16.214   3.399  -6.086  1.00  0.00           C  
ATOM    409  O   MET A  60      16.836   3.986  -5.204  1.00  0.00           O  
ATOM    410  CB  MET A  60      13.808   3.918  -6.527  1.00  0.00           C  
ATOM    411  CEN MET A  60      12.330   4.756  -6.088  1.00  0.00           X  
ATOM    412  H   MET A  60      14.618   3.350  -8.850  1.00  0.00           H  
ATOM    413  N   MET A  61      16.334   2.090  -6.318  1.00  0.00           N  
ATOM    414  CA  MET A  61      17.227   1.275  -5.522  1.00  0.00           C  
ATOM    415  C   MET A  61      18.679   1.614  -5.790  1.00  0.00           C  
ATOM    416  O   MET A  61      19.485   1.668  -4.858  1.00  0.00           O  
ATOM    417  CB  MET A  61      16.972  -0.206  -5.799  1.00  0.00           C  
ATOM    418  CEN MET A  61      16.311  -1.664  -5.082  1.00  0.00           X  
ATOM    419  H   MET A  61      15.762   1.656  -7.045  1.00  0.00           H  
ATOM    420  N   LYS A  62      19.026   1.920  -7.034  1.00  0.00           N  
ATOM    421  CA  LYS A  62      20.409   2.281  -7.288  1.00  0.00           C  
ATOM    422  C   LYS A  62      20.735   3.598  -6.571  1.00  0.00           C  
ATOM    423  O   LYS A  62      21.800   3.728  -5.954  1.00  0.00           O  
ATOM    424  CB  LYS A  62      20.669   2.403  -8.790  1.00  0.00           C  
ATOM    425  CEN LYS A  62      21.498   1.582 -10.555  1.00  0.00           X  
ATOM    426  H   LYS A  62      18.340   1.863  -7.792  1.00  0.00           H  
ATOM    427  N   GLU A  63      19.797   4.555  -6.598  1.00  0.00           N  
ATOM    428  CA  GLU A  63      20.029   5.871  -5.998  1.00  0.00           C  
ATOM    429  C   GLU A  63      20.188   5.749  -4.474  1.00  0.00           C  
ATOM    430  O   GLU A  63      21.006   6.437  -3.857  1.00  0.00           O  
ATOM    431  CB  GLU A  63      18.884   6.827  -6.339  1.00  0.00           C  
ATOM    432  CEN GLU A  63      18.249   8.092  -7.288  1.00  0.00           X  
ATOM    433  H   GLU A  63      18.908   4.363  -7.069  1.00  0.00           H  
ATOM    434  N   PHE A  64      19.421   4.850  -3.873  1.00  0.00           N  
ATOM    435  CA  PHE A  64      19.478   4.624  -2.441  1.00  0.00           C  
ATOM    436  C   PHE A  64      20.865   4.076  -2.091  1.00  0.00           C  
ATOM    437  O   PHE A  64      21.481   4.519  -1.117  1.00  0.00           O  
ATOM    438  CB  PHE A  64      18.377   3.660  -1.994  1.00  0.00           C  
ATOM    439  CEN PHE A  64      16.934   3.728  -1.332  1.00  0.00           X  
ATOM    440  H   PHE A  64      18.732   4.345  -4.426  1.00  0.00           H  
ATOM    441  N   GLN A  65      21.376   3.123  -2.883  1.00  0.00           N  
ATOM    442  CA  GLN A  65      22.677   2.552  -2.554  1.00  0.00           C  
ATOM    443  C   GLN A  65      23.722   3.664  -2.589  1.00  0.00           C  
ATOM    444  O   GLN A  65      24.530   3.781  -1.672  1.00  0.00           O  
ATOM    445  CB  GLN A  65      23.053   1.436  -3.531  1.00  0.00           C  
ATOM    446  CEN GLN A  65      23.136  -0.295  -3.746  1.00  0.00           X  
ATOM    447  H   GLN A  65      20.864   2.805  -3.708  1.00  0.00           H  
ATOM    448  N   GLN A  66      23.669   4.532  -3.608  1.00  0.00           N  
ATOM    449  CA  GLN A  66      24.687   5.571  -3.720  1.00  0.00           C  
ATOM    450  C   GLN A  66      24.627   6.477  -2.485  1.00  0.00           C  
ATOM    451  O   GLN A  66      25.668   6.792  -1.912  1.00  0.00           O  
ATOM    452  CB  GLN A  66      24.486   6.397  -4.994  1.00  0.00           C  
ATOM    453  CEN GLN A  66      25.044   6.642  -6.630  1.00  0.00           X  
ATOM    454  H   GLN A  66      22.946   4.440  -4.323  1.00  0.00           H  
ATOM    455  N   VAL A  67      23.415   6.824  -2.022  1.00  0.00           N  
ATOM    456  CA  VAL A  67      23.299   7.737  -0.876  1.00  0.00           C  
ATOM    457  C   VAL A  67      23.921   7.097   0.363  1.00  0.00           C  
ATOM    458  O   VAL A  67      24.613   7.761   1.136  1.00  0.00           O  
ATOM    459  CB  VAL A  67      21.833   8.104  -0.578  1.00  0.00           C  
ATOM    460  CEN VAL A  67      21.374   8.617  -0.602  1.00  0.00           X  
ATOM    461  H   VAL A  67      22.583   6.477  -2.499  1.00  0.00           H  
ATOM    462  N   LEU A  68      23.745   5.791   0.538  1.00  0.00           N  
ATOM    463  CA  LEU A  68      24.375   5.141   1.687  1.00  0.00           C  
ATOM    464  C   LEU A  68      25.891   5.211   1.662  1.00  0.00           C  
ATOM    465  O   LEU A  68      26.524   5.529   2.680  1.00  0.00           O  
ATOM    466  CB  LEU A  68      23.927   3.676   1.763  1.00  0.00           C  
ATOM    467  CEN LEU A  68      22.917   2.937   2.661  1.00  0.00           X  
ATOM    468  H   LEU A  68      23.172   5.267  -0.128  1.00  0.00           H  
ATOM    469  N   ASP A  69      26.487   4.958   0.506  1.00  0.00           N  
ATOM    470  CA  ASP A  69      27.933   5.002   0.436  1.00  0.00           C  
ATOM    471  C   ASP A  69      28.435   6.401   0.799  1.00  0.00           C  
ATOM    472  O   ASP A  69      29.387   6.546   1.574  1.00  0.00           O  
ATOM    473  CB  ASP A  69      28.417   4.603  -0.961  1.00  0.00           C  
ATOM    474  CEN ASP A  69      28.776   3.794  -1.465  1.00  0.00           X  
ATOM    475  H   ASP A  69      25.929   4.697  -0.307  1.00  0.00           H  
ATOM    476  N   GLU A  70      27.770   7.438   0.284  1.00  0.00           N  
ATOM    477  CA  GLU A  70      28.228   8.796   0.533  1.00  0.00           C  
ATOM    478  C   GLU A  70      28.132   9.150   2.008  1.00  0.00           C  
ATOM    479  O   GLU A  70      29.062   9.743   2.558  1.00  0.00           O  
ATOM    480  CB  GLU A  70      27.421   9.793  -0.300  1.00  0.00           C  
ATOM    481  CEN GLU A  70      27.268  10.783  -1.679  1.00  0.00           X  
ATOM    482  H   GLU A  70      26.955   7.276  -0.306  1.00  0.00           H  
ATOM    483  N   LEU A  71      27.077   8.696   2.686  1.00  0.00           N  
ATOM    484  CA  LEU A  71      26.921   9.018   4.094  1.00  0.00           C  
ATOM    485  C   LEU A  71      28.018   8.377   4.913  1.00  0.00           C  
ATOM    486  O   LEU A  71      28.575   8.999   5.816  1.00  0.00           O  
ATOM    487  CB  LEU A  71      25.544   8.567   4.598  1.00  0.00           C  
ATOM    488  CEN LEU A  71      24.250   9.333   4.930  1.00  0.00           X  
ATOM    489  H   LEU A  71      26.348   8.164   2.201  1.00  0.00           H  
ATOM    490  N   ASN A  72      28.382   7.144   4.565  1.00  0.00           N  
ATOM    491  CA  ASN A  72      29.387   6.427   5.336  1.00  0.00           C  
ATOM    492  C   ASN A  72      30.754   7.099   5.189  1.00  0.00           C  
ATOM    493  O   ASN A  72      31.508   7.232   6.158  1.00  0.00           O  
ATOM    494  CB  ASN A  72      29.464   4.967   4.928  1.00  0.00           C  
ATOM    495  CEN ASN A  72      29.044   4.050   5.219  1.00  0.00           X  
ATOM    496  H   ASN A  72      27.926   6.671   3.783  1.00  0.00           H  
ATOM    497  N   ASN A  73      31.065   7.553   3.974  1.00  0.00           N  
ATOM    498  CA  ASN A  73      32.353   8.166   3.695  1.00  0.00           C  
ATOM    499  C   ASN A  73      32.504   9.572   4.288  1.00  0.00           C  
ATOM    500  O   ASN A  73      33.607   9.963   4.684  1.00  0.00           O  
ATOM    501  CB  ASN A  73      32.609   8.207   2.199  1.00  0.00           C  
ATOM    502  CEN ASN A  73      33.058   7.606   1.466  1.00  0.00           X  
ATOM    503  H   ASN A  73      30.401   7.428   3.210  1.00  0.00           H  
ATOM    504  N   HIS A  74      31.411  10.339   4.351  1.00  0.00           N  
ATOM    505  CA  HIS A  74      31.487  11.721   4.824  1.00  0.00           C  
ATOM    506  C   HIS A  74      31.278  11.914   6.331  1.00  0.00           C  
ATOM    507  O   HIS A  74      31.729  12.911   6.899  1.00  0.00           O  
ATOM    508  CB  HIS A  74      30.464  12.575   4.066  1.00  0.00           C  
ATOM    509  CEN HIS A  74      30.420  13.402   2.907  1.00  0.00           X  
ATOM    510  H   HIS A  74      30.524   9.968   4.005  1.00  0.00           H  
ATOM    511  N   LEU A  75      30.601  10.982   6.981  1.00  0.00           N  
ATOM    512  CA  LEU A  75      30.295  11.099   8.400  1.00  0.00           C  
ATOM    513  C   LEU A  75      31.462  10.592   9.253  1.00  0.00           C  
ATOM    514  O   LEU A  75      31.836   9.423   9.183  1.00  0.00           O  
ATOM    515  CB  LEU A  75      29.011  10.328   8.731  1.00  0.00           C  
ATOM    516  CEN LEU A  75      27.566  10.777   9.017  1.00  0.00           X  
ATOM    517  H   LEU A  75      30.245  10.166   6.484  1.00  0.00           H  
ATOM    518  N   GLN A  76      32.041  11.496  10.040  1.00  0.00           N  
ATOM    519  CA  GLN A  76      33.212  11.195  10.868  1.00  0.00           C  
ATOM    520  C   GLN A  76      33.090  11.036  12.390  1.00  0.00           C  
ATOM    521  O   GLN A  76      32.284  11.678  13.090  1.00  0.00           O  
ATOM    522  CB  GLN A  76      34.253  12.287  10.608  1.00  0.00           C  
ATOM    523  CEN GLN A  76      35.670  12.704   9.678  1.00  0.00           X  
ATOM    524  H   GLN A  76      31.705  12.448  10.004  1.00  0.00           H  
ATOM    525  N   GLY A  77      33.975  10.169  12.874  1.00  0.00           N  
ATOM    526  CA  GLY A  77      34.153   9.876  14.278  1.00  0.00           C  
ATOM    527  C   GLY A  77      32.956   9.230  14.929  1.00  0.00           C  
ATOM    528  O   GLY A  77      32.286   8.373  14.345  1.00  0.00           O  
ATOM    529  CEN GLY A  77      34.153   9.875  14.278  1.00  0.00           X  
ATOM    530  H   GLY A  77      34.592   9.712  12.213  1.00  0.00           H  
ATOM    531  N   GLY A  78      32.744   9.641  16.170  1.00  0.00           N  
ATOM    532  CA  GLY A  78      31.691   9.153  17.029  1.00  0.00           C  
ATOM    533  C   GLY A  78      30.461  10.046  17.065  1.00  0.00           C  
ATOM    534  O   GLY A  78      29.679   9.953  18.008  1.00  0.00           O  
ATOM    535  CEN GLY A  78      31.691   9.152  17.029  1.00  0.00           X  
ATOM    536  H   GLY A  78      33.364  10.346  16.544  1.00  0.00           H  
ATOM    537  N   LYS A  79      30.296  10.977  16.115  1.00  0.00           N  
ATOM    538  CA  LYS A  79      29.199  11.924  16.331  1.00  0.00           C  
ATOM    539  C   LYS A  79      27.864  11.173  16.448  1.00  0.00           C  
ATOM    540  O   LYS A  79      27.425  10.514  15.503  1.00  0.00           O  
ATOM    541  CB  LYS A  79      29.137  12.949  15.197  1.00  0.00           C  
ATOM    542  CEN LYS A  79      29.508  14.916  14.512  1.00  0.00           X  
ATOM    543  H   LYS A  79      30.886  11.022  15.272  1.00  0.00           H  
ATOM    544  N   HIS A  80      27.181  11.348  17.585  1.00  0.00           N  
ATOM    545  CA  HIS A  80      25.859  10.751  17.765  1.00  0.00           C  
ATOM    546  C   HIS A  80      24.918  11.048  16.623  1.00  0.00           C  
ATOM    547  O   HIS A  80      24.121  10.193  16.239  1.00  0.00           O  
ATOM    548  CB  HIS A  80      25.230  11.231  19.077  1.00  0.00           C  
ATOM    549  CEN HIS A  80      25.116  10.788  20.427  1.00  0.00           X  
ATOM    550  H   HIS A  80      27.629  11.818  18.358  1.00  0.00           H  
ATOM    551  N   THR A  81      25.017  12.237  16.045  1.00  0.00           N  
ATOM    552  CA  THR A  81      24.143  12.563  14.928  1.00  0.00           C  
ATOM    553  C   THR A  81      24.423  11.631  13.769  1.00  0.00           C  
ATOM    554  O   THR A  81      23.504  11.184  13.085  1.00  0.00           O  
ATOM    555  CB  THR A  81      24.319  14.021  14.464  1.00  0.00           C  
ATOM    556  CEN THR A  81      24.300  14.597  14.561  1.00  0.00           X  
ATOM    557  H   THR A  81      25.675  12.912  16.395  1.00  0.00           H  
ATOM    558  N   VAL A  82      25.690  11.320  13.559  1.00  0.00           N  
ATOM    559  CA  VAL A  82      26.092  10.485  12.449  1.00  0.00           C  
ATOM    560  C   VAL A  82      25.632   9.072  12.636  1.00  0.00           C  
ATOM    561  O   VAL A  82      25.176   8.432  11.686  1.00  0.00           O  
ATOM    562  CB  VAL A  82      27.620  10.489  12.258  1.00  0.00           C  
ATOM    563  CEN VAL A  82      28.126  10.708  11.845  1.00  0.00           X  
ATOM    564  H   VAL A  82      26.394  11.660  14.198  1.00  0.00           H  
ATOM    565  N   HIS A  83      25.725   8.581  13.871  1.00  0.00           N  
ATOM    566  CA  HIS A  83      25.292   7.227  14.129  1.00  0.00           C  
ATOM    567  C   HIS A  83      23.805   7.110  13.840  1.00  0.00           C  
ATOM    568  O   HIS A  83      23.377   6.163  13.183  1.00  0.00           O  
ATOM    569  CB  HIS A  83      25.594   6.819  15.574  1.00  0.00           C  
ATOM    570  CEN HIS A  83      26.608   6.122  16.293  1.00  0.00           X  
ATOM    571  H   HIS A  83      26.131   9.150  14.622  1.00  0.00           H  
ATOM    572  N   HIS A  84      23.024   8.102  14.272  1.00  0.00           N  
ATOM    573  CA  HIS A  84      21.588   8.053  14.080  1.00  0.00           C  
ATOM    574  C   HIS A  84      21.244   8.065  12.593  1.00  0.00           C  
ATOM    575  O   HIS A  84      20.406   7.283  12.140  1.00  0.00           O  
ATOM    576  CB  HIS A  84      20.907   9.226  14.793  1.00  0.00           C  
ATOM    577  CEN HIS A  84      20.266   9.486  16.039  1.00  0.00           X  
ATOM    578  H   HIS A  84      23.435   8.883  14.785  1.00  0.00           H  
ATOM    579  N   ILE A  85      21.910   8.909  11.809  1.00  0.00           N  
ATOM    580  CA  ILE A  85      21.582   8.978  10.396  1.00  0.00           C  
ATOM    581  C   ILE A  85      21.914   7.657   9.720  1.00  0.00           C  
ATOM    582  O   ILE A  85      21.170   7.199   8.848  1.00  0.00           O  
ATOM    583  CB  ILE A  85      22.336  10.120   9.690  1.00  0.00           C  
ATOM    584  CEN ILE A  85      22.319  11.182   9.444  1.00  0.00           X  
ATOM    585  H   ILE A  85      22.625   9.521  12.207  1.00  0.00           H  
ATOM    586  N   GLU A  86      23.010   7.015  10.125  1.00  0.00           N  
ATOM    587  CA  GLU A  86      23.387   5.769   9.480  1.00  0.00           C  
ATOM    588  C   GLU A  86      22.312   4.698   9.728  1.00  0.00           C  
ATOM    589  O   GLU A  86      21.908   3.992   8.801  1.00  0.00           O  
ATOM    590  CB  GLU A  86      24.750   5.294   9.989  1.00  0.00           C  
ATOM    591  CEN GLU A  86      26.437   5.159   9.788  1.00  0.00           X  
ATOM    592  H   GLU A  86      23.582   7.401  10.879  1.00  0.00           H  
ATOM    593  N   GLN A  87      21.815   4.600  10.973  1.00  0.00           N  
ATOM    594  CA  GLN A  87      20.789   3.615  11.312  1.00  0.00           C  
ATOM    595  C   GLN A  87      19.509   3.847  10.520  1.00  0.00           C  
ATOM    596  O   GLN A  87      18.916   2.889  10.010  1.00  0.00           O  
ATOM    597  CB  GLN A  87      20.480   3.657  12.810  1.00  0.00           C  
ATOM    598  CEN GLN A  87      20.780   2.880  14.344  1.00  0.00           X  
ATOM    599  H   GLN A  87      22.189   5.199  11.710  1.00  0.00           H  
ATOM    600  N   ASN A  88      19.104   5.113  10.372  1.00  0.00           N  
ATOM    601  CA  ASN A  88      17.866   5.438   9.676  1.00  0.00           C  
ATOM    602  C   ASN A  88      17.971   5.038   8.220  1.00  0.00           C  
ATOM    603  O   ASN A  88      17.039   4.470   7.651  1.00  0.00           O  
ATOM    604  CB  ASN A  88      17.517   6.910   9.797  1.00  0.00           C  
ATOM    605  CEN ASN A  88      16.941   7.529  10.419  1.00  0.00           X  
ATOM    606  H   ASN A  88      19.646   5.864  10.797  1.00  0.00           H  
ATOM    607  N   ILE A  89      19.133   5.274   7.630  1.00  0.00           N  
ATOM    608  CA  ILE A  89      19.323   4.981   6.228  1.00  0.00           C  
ATOM    609  C   ILE A  89      19.248   3.479   6.005  1.00  0.00           C  
ATOM    610  O   ILE A  89      18.640   3.033   5.033  1.00  0.00           O  
ATOM    611  CB  ILE A  89      20.671   5.515   5.709  1.00  0.00           C  
ATOM    612  CEN ILE A  89      21.188   6.382   5.296  1.00  0.00           X  
ATOM    613  H   ILE A  89      19.890   5.708   8.160  1.00  0.00           H  
ATOM    614  N   LYS A  90      19.864   2.688   6.898  1.00  0.00           N  
ATOM    615  CA  LYS A  90      19.801   1.234   6.757  1.00  0.00           C  
ATOM    616  C   LYS A  90      18.359   0.736   6.816  1.00  0.00           C  
ATOM    617  O   LYS A  90      17.952  -0.078   5.988  1.00  0.00           O  
ATOM    618  CB  LYS A  90      20.637   0.554   7.843  1.00  0.00           C  
ATOM    619  CEN LYS A  90      22.411  -0.461   8.391  1.00  0.00           X  
ATOM    620  H   LYS A  90      20.376   3.099   7.678  1.00  0.00           H  
ATOM    621  N   GLU A  91      17.548   1.252   7.743  1.00  0.00           N  
ATOM    622  CA  GLU A  91      16.177   0.763   7.810  1.00  0.00           C  
ATOM    623  C   GLU A  91      15.432   1.100   6.519  1.00  0.00           C  
ATOM    624  O   GLU A  91      14.698   0.266   5.977  1.00  0.00           O  
ATOM    625  CB  GLU A  91      15.448   1.359   9.016  1.00  0.00           C  
ATOM    626  CEN GLU A  91      14.884   1.218  10.618  1.00  0.00           X  
ATOM    627  H   GLU A  91      17.885   1.950   8.404  1.00  0.00           H  
ATOM    628  N   ILE A  92      15.674   2.300   5.984  1.00  0.00           N  
ATOM    629  CA  ILE A  92      14.966   2.747   4.793  1.00  0.00           C  
ATOM    630  C   ILE A  92      15.289   1.825   3.633  1.00  0.00           C  
ATOM    631  O   ILE A  92      14.406   1.484   2.847  1.00  0.00           O  
ATOM    632  CB  ILE A  92      15.329   4.194   4.414  1.00  0.00           C  
ATOM    633  CEN ILE A  92      15.094   5.246   4.580  1.00  0.00           X  
ATOM    634  H   ILE A  92      16.333   2.931   6.446  1.00  0.00           H  
ATOM    635  N   PHE A  93      16.555   1.414   3.537  1.00  0.00           N  
ATOM    636  CA  PHE A  93      17.045   0.552   2.471  1.00  0.00           C  
ATOM    637  C   PHE A  93      16.290  -0.762   2.509  1.00  0.00           C  
ATOM    638  O   PHE A  93      15.760  -1.210   1.494  1.00  0.00           O  
ATOM    639  CB  PHE A  93      18.550   0.312   2.605  1.00  0.00           C  
ATOM    640  CEN PHE A  93      19.902   0.861   1.975  1.00  0.00           X  
ATOM    641  H   PHE A  93      17.223   1.733   4.233  1.00  0.00           H  
ATOM    642  N   HIS A  94      16.199  -1.362   3.692  1.00  0.00           N  
ATOM    643  CA  HIS A  94      15.497  -2.626   3.830  1.00  0.00           C  
ATOM    644  C   HIS A  94      14.040  -2.509   3.383  1.00  0.00           C  
ATOM    645  O   HIS A  94      13.543  -3.371   2.646  1.00  0.00           O  
ATOM    646  CB  HIS A  94      15.565  -3.118   5.280  1.00  0.00           C  
ATOM    647  CEN HIS A  94      16.366  -3.993   6.069  1.00  0.00           X  
ATOM    648  H   HIS A  94      16.659  -0.951   4.507  1.00  0.00           H  
ATOM    649  N   HIS A  95      13.356  -1.432   3.773  1.00  0.00           N  
ATOM    650  CA  HIS A  95      11.948  -1.333   3.413  1.00  0.00           C  
ATOM    651  C   HIS A  95      11.807  -1.205   1.891  1.00  0.00           C  
ATOM    652  O   HIS A  95      10.902  -1.801   1.289  1.00  0.00           O  
ATOM    653  CB  HIS A  95      11.288  -0.143   4.116  1.00  0.00           C  
ATOM    654  CEN HIS A  95      10.520   0.106   5.291  1.00  0.00           X  
ATOM    655  H   HIS A  95      13.807  -0.714   4.340  1.00  0.00           H  
ATOM    656  N   LEU A  96      12.716  -0.463   1.256  1.00  0.00           N  
ATOM    657  CA  LEU A  96      12.631  -0.278  -0.182  1.00  0.00           C  
ATOM    658  C   LEU A  96      12.797  -1.614  -0.888  1.00  0.00           C  
ATOM    659  O   LEU A  96      12.089  -1.884  -1.859  1.00  0.00           O  
ATOM    660  CB  LEU A  96      13.692   0.723  -0.658  1.00  0.00           C  
ATOM    661  CEN LEU A  96      13.615   2.195  -1.104  1.00  0.00           X  
ATOM    662  H   LEU A  96      13.466  -0.014   1.781  1.00  0.00           H  
ATOM    663  N   GLU A  97      13.703  -2.470  -0.398  1.00  0.00           N  
ATOM    664  CA  GLU A  97      13.923  -3.755  -1.047  1.00  0.00           C  
ATOM    665  C   GLU A  97      12.673  -4.625  -0.945  1.00  0.00           C  
ATOM    666  O   GLU A  97      12.279  -5.271  -1.919  1.00  0.00           O  
ATOM    667  CB  GLU A  97      15.123  -4.473  -0.427  1.00  0.00           C  
ATOM    668  CEN GLU A  97      16.771  -4.903  -0.472  1.00  0.00           X  
ATOM    669  H   GLU A  97      14.264  -2.210   0.414  1.00  0.00           H  
ATOM    670  N   GLU A  98      12.022  -4.634   0.227  1.00  0.00           N  
ATOM    671  CA  GLU A  98      10.864  -5.502   0.402  1.00  0.00           C  
ATOM    672  C   GLU A  98       9.742  -5.052  -0.532  1.00  0.00           C  
ATOM    673  O   GLU A  98       9.062  -5.883  -1.146  1.00  0.00           O  
ATOM    674  CB  GLU A  98      10.388  -5.492   1.857  1.00  0.00           C  
ATOM    675  CEN GLU A  98      10.333  -6.219   3.397  1.00  0.00           X  
ATOM    676  H   GLU A  98      12.362  -4.056   1.001  1.00  0.00           H  
ATOM    677  N   LEU A  99       9.599  -3.727  -0.676  1.00  0.00           N  
ATOM    678  CA  LEU A  99       8.548  -3.103  -1.477  1.00  0.00           C  
ATOM    679  C   LEU A  99       8.727  -3.371  -2.973  1.00  0.00           C  
ATOM    680  O   LEU A  99       7.757  -3.623  -3.686  1.00  0.00           O  
ATOM    681  CB  LEU A  99       8.516  -1.593  -1.211  1.00  0.00           C  
ATOM    682  CEN LEU A  99       7.574  -0.697  -0.384  1.00  0.00           X  
ATOM    683  H   LEU A  99      10.247  -3.120  -0.166  1.00  0.00           H  
ATOM    684  N   VAL A 100       9.966  -3.321  -3.454  1.00  0.00           N  
ATOM    685  CA  VAL A 100      10.232  -3.549  -4.869  1.00  0.00           C  
ATOM    686  C   VAL A 100      10.039  -5.017  -5.230  1.00  0.00           C  
ATOM    687  O   VAL A 100       9.480  -5.337  -6.284  1.00  0.00           O  
ATOM    688  CB  VAL A 100      11.659  -3.117  -5.253  1.00  0.00           C  
ATOM    689  CEN VAL A 100      12.021  -2.644  -5.600  1.00  0.00           X  
ATOM    690  H   VAL A 100      10.736  -3.110  -2.821  1.00  0.00           H  
ATOM    691  N   HIS A 101      10.534  -5.910  -4.367  1.00  0.00           N  
ATOM    692  CA  HIS A 101      10.471  -7.343  -4.637  1.00  0.00           C  
ATOM    693  C   HIS A 101       9.078  -7.977  -4.521  1.00  0.00           C  
ATOM    694  O   HIS A 101       8.762  -8.894  -5.295  1.00  0.00           O  
ATOM    695  CB  HIS A 101      11.434  -8.077  -3.699  1.00  0.00           C  
ATOM    696  CEN HIS A 101      12.780  -8.543  -3.709  1.00  0.00           X  
ATOM    697  H   HIS A 101      10.987  -5.567  -3.514  1.00  0.00           H  
ATOM    698  N   ARG A 102       8.266  -7.533  -3.556  1.00  0.00           N  
ATOM    699  CA  ARG A 102       6.962  -8.153  -3.320  1.00  0.00           C  
ATOM    700  C   ARG A 102       6.002  -8.032  -4.500  1.00  0.00           C  
ATOM    701  O   ARG A 102       5.834  -8.997  -5.248  1.00  0.00           O  
ATOM    702  CB  ARG A 102       6.318  -7.626  -2.046  1.00  0.00           C  
ATOM    703  CEN ARG A 102       5.632  -7.451   0.331  1.00  0.00           X  
ATOM    704  H   ARG A 102       8.581  -6.780  -2.943  1.00  0.00           H  
TER                                                                             
# All scores below are weighted scores, not raw scores.
#BEGIN_POSE_ENERGIES_TABLE ./minmover_pdb/pose_43.pdb
label vdw cenpack pair env cbeta hs_pair ss_pair sheet total
weights 1 0.5 1 1 0.25 1 1 1 NA
pose 0 -9.7329 -12.6553 -21.4491 5.23081 0 0 0 -38.6065
MET:NtermProteinFull_1 0 -0.11453 -0.02509 0.4784 0.04262 0 0 0 0.3814
TYR_2 0 -0.11965 -0.01262 0.7968 0.07081 0 0 0 0.73534
GLY_3 0 0.04176 -0.00764 -0.09146 0.04456 0 0 0 -0.01279
LYS_4 0 -0.24273 -0.21181 -0.68888 0.04278 0 0 0 -1.10065
LEU_5 0 -0.44902 -0.37701 -0.06582 0.03526 0 0 0 -0.85659
ASN_6 0 -0.10238 0.12588 -0.36221 0.04314 0 0 0 -0.29556
ASP_7 0 -0.0466 -0.23623 -0.52292 0.0693 0 0 0 -0.73646
LEU_8 0 -0.42458 -0.67578 -0.45811 0.03172 0 0 0 -1.52675
LEU_9 0 -0.25859 -0.21102 0.08126 0.04365 0 0 0 -0.3447
GLU_10 0 -0.07784 0.04273 -0.92601 0.06894 0 0 0 -0.89219
ASP_11 0 -0.25823 -0.07122 -0.31759 0.0359 0 0 0 -0.61113
LEU_12 0 -0.43507 -0.82861 -0.30366 0.03324 0 0 0 -1.53409
GLN_13 0 -0.03996 0.25134 -0.3291 0.06884 0 0 0 -0.04887
GLU_14 0 -0.03392 -0.14135 -0.60186 0.06902 0 0 0 -0.70811
VAL_15 0 -0.44274 -0.66194 -0.19594 0.03677 0 0 0 -1.26385
LEU_16 0 0.07964 0.10222 0.4149 0.04435 0 0 0 0.64111
LYS_17 0 -0.05249 -0.03302 -0.8715 0.06922 0 0 0 -0.8878
ASN_18 0 -0.08101 0.09033 -0.01232 0.06923 0 0 0 0.06624
LEU_19 0 -0.32759 -0.18648 -0.39148 0.03675 0 0 0 -0.86881
HIS_D_20 0 0.0522 -0.10042 0.06501 0.06894 0 0 0 0.08573
LYS_21 0 -0.02577 -0.00791 -1.04927 0.07072 0 0 0 -1.01224
ASN_22 0 0.08 -0.13527 -0.28327 0.06923 0 0 0 -0.26931
TRP_23 0 0.04589 0.0019 -0.18494 0.04336 0 0 0 -0.0938
HIS_D_24 0 -0.07593 -0.03555 0.11054 0.06968 0 0 0 0.06874
GLY_25 0 0.02862 -0.13776 -0.08884 0.04264 0 0 0 -0.15534
GLY_26 0 0.0419 -0.01739 0.0322 0.03743 0 0 0 0.09415
LYS_27 0 0 0 -0.8715 0.07125 0 0 0 -0.80025
ASP_28 0 -0.00349 -0.06175 -0.56986 0.07157 0 0 0 -0.56354
ASN_29 0 0.24842 -0.16474 -0.24178 0.03536 0 0 0 -0.12273
LEU_30 0 0.07243 0.02742 0.4149 0.04268 0 0 0 0.55743
HIS_D_31 0 -0.05083 -0.0509 0.06501 0.0693 0 0 0 0.03259
ASP_32 0 -0.0751 -0.02017 -0.31759 0.06908 0 0 0 -0.34377
VAL_33 0 -0.49251 -0.13373 -0.27892 0.03629 0 0 0 -0.86888
ASP_34 0 0.21551 0.38722 -0.24167 0.06919 0 0 0 0.43025
ASN_35 0 -0.01073 -0.07575 -0.24178 0.06893 0 0 0 -0.25933
HIS_D_36 0 -0.09551 -0.03694 -0.18746 0.036 0 0 0 -0.28391
LEU_37 0 0.06427 -0.73164 -0.50394 0.03242 0 0 0 -1.13889
GLN_38 0 -0.01778 0.0831 -0.49415 0.06887 0 0 0 -0.35997
ASN_39 0 -0.04845 -0.09115 -0.19403 0.06923 0 0 0 -0.2644
VAL_40 0 -0.29856 -0.43699 -0.35242 0.0331 0 0 0 -1.05486
ILE_41 0 -0.28965 -0.47991 0.60227 0.04396 0 0 0 -0.12334
GLU_42 0 -0.09602 -0.19502 -0.71584 0.06884 0 0 0 -0.93803
ASP_43 0 -0.12435 0.03851 0.2122 0.04496 0 0 0 0.1713
ILE_44 0 -0.37997 -0.83568 -0.31819 0.0331 0 0 0 -1.50074
HIS_D_45 0 -0.09506 0.22412 0.0215 0.06904 0 0 0 0.21961
ASP_46 0 -0.17808 -0.4966 -0.31759 0.04268 0 0 0 -0.94959
PHE_47 0 -0.2952 -0.481 -0.44993 0.03547 0 0 0 -1.19067
MET_48 0 -0.2544 -0.06929 0.18716 0.02998 0 0 0 -0.10655
GLN_49 0 -0.06531 0.03316 -0.57713 0.06947 0 0 0 -0.53981
GLY_50 0 -0.06075 0.01135 0.16011 0.04518 0 0 0 0.15588
GLY_51 0 -0.05247 0.036 0.35201 0.03123 0 0 0 0.36678
GLY_52 0 -0.07125 0.01199 -0.09146 0.03512 0 0 0 -0.1156
SER_53 0 -0.02568 0.00839 -0.21543 0.03232 0 0 0 -0.2004
GLY_54 0 0.03518 0.01813 -0.07965 0.03634 0 0 0 0.01001
GLY_55 0 -0.0182 -0.00786 -0.09146 0.0357 0 0 0 -0.08182
LYS_56 0 -0.40542 -0.81045 -0.42611 0.03459 0 0 0 -1.60738
LEU_57 0 0.42685 -0.0875 0.08126 0.03523 0 0 0 0.45585
GLN_58 0 0.01136 0.0667 -0.60368 0.06956 0 0 0 -0.45606
GLU_59 0 -0.02633 -0.13425 -0.4886 0.06884 0 0 0 -0.58033
MET_60 0 -0.04686 -0.15632 -0.21391 0.03183 0 0 0 -0.38526
MET_61 0 -0.26413 0.035 0.35353 0.04308 0 0 0 0.16748
LYS_62 0 -0.05721 -0.00469 -0.8715 0.0693 0 0 0 -0.8641
GLU_63 0 -0.28795 -0.08008 -0.25924 0.03561 0 0 0 -0.59165
PHE_64 0 -0.07773 -0.37695 -0.30123 0.03762 0 0 0 -0.7183
GLN_65 0 0.01524 0.04109 -0.55896 0.06893 0 0 0 -0.43369
GLN_66 0 -0.12185 -0.22086 -0.49415 0.06902 0 0 0 -0.76784
VAL_67 0 0.25988 -0.52629 -0.41511 0.03789 0 0 0 -0.64362
LEU_68 0 -0.23498 0.05636 0.58995 0.04399 0 0 0 0.45532
ASP_69 0 -0.0858 0.01644 -0.52292 0.06894 0 0 0 -0.52335
GLU_70 0 -0.46058 0.23455 -0.00141 0.03522 0 0 0 -0.19223
LEU_71 0 -0.29097 -0.53317 -0.39148 0.03685 0 0 0 -1.17878
ASN_72 0 -0.11456 -0.06705 -0.28327 0.06902 0 0 0 -0.39586
ASN_73 0 -0.04945 -0.14104 -0.40966 0.06894 0 0 0 -0.5312
HIS_74 0 0.31402 0.06178 -0.18191 0.04336 0 0 0 0.23724
LEU_75 0 -0.21711 0.06895 -0.39148 0.03113 0 0 0 -0.50851
GLN_76 0 0.04425 -0.20618 -0.55896 0.07034 0 0 0 -0.65055
GLY_77 0 -0.05975 -0.03627 0.60923 0.04518 0 0 0 0.55839
GLY_78 0 0 0 0.0322 0.04983 0 0 0 0.08204
LYS_79 0 -0.00821 -0.07565 -0.42611 0.03556 0 0 0 -0.4744
HIS_80 0 -0.03295 -0.02641 0.21997 0.07025 0 0 0 0.23086
THR_81 0 -0.08295 -0.21072 -0.20352 0.04277 0 0 0 -0.45441
VAL_82 0 -0.04326 0.15044 -0.10438 0.04318 0 0 0 0.04597
HIS_D_83 0 -0.01695 -0.01642 0.0215 0.06966 0 0 0 0.05779
HIS_D_84 0 0.03376 -0.14954 -0.02241 0.06878 0 0 0 -0.0694
ILE_85 0 -0.60856 -0.38885 -0.06945 0.0358 0 0 0 -1.03106
GLU_86 0 -0.16126 0.43787 -0.25924 0.04295 0 0 0 0.06032
GLN_87 0 -0.07075 0.0003 -0.59803 0.06894 0 0 0 -0.59955
ASN_88 0 -0.24092 -0.07508 -0.07783 0.04365 0 0 0 -0.35018
ILE_89 0 -0.2126 -0.41621 -0.49284 0.03721 0 0 0 -1.08444
LYS_90 0 0.04279 0.12414 -0.68888 0.0693 0 0 0 -0.45265
GLU_91 0 -0.04965 -0.04759 -0.71584 0.06878 0 0 0 -0.7443
ILE_92 0 -0.40249 -0.46193 -0.06945 0.03741 0 0 0 -0.89646
PHE_93 0 -0.13133 -0.21718 0.42954 0.04379 0 0 0 0.12482
HIS_D_94 0 -0.11008 0.05964 0.159 0.06893 0 0 0 0.17749
HIS_D_95 0 -0.229 -0.25749 -0.11266 0.04297 0 0 0 -0.55618
LEU_96 0 0.0811 -0.86928 -0.30366 0.03683 0 0 0 -1.05501
GLU_97 0 -0.08923 0.07034 -0.60186 0.06923 0 0 0 -0.55153
GLU_98 0 0.00604 -0.35383 -0.71584 0.06969 0 0 0 -0.99392
LEU_99 0 -0.46723 -0.41662 0.08126 0.03008 0 0 0 -0.7725
VAL_100 0 0.34023 0.05188 0.33828 0.04365 0 0 0 0.77404
HIS_D_101 0 0.02075 0.05505 0.21997 0.07025 0 0 0 0.36602
ARG:CtermProteinFull_102 0 0.13101 0.16758 -0.64658 0.07212 0 0 0 -0.27587
#END_POSE_ENERGIES_TABLE ./minmover_pdb/pose_43.pdb
