# Supplementary material for: Selection of a promiscuous minimalist cAMP phosphodiesterase from a library of de novo designed proteins
Source: Nat Chem. 2024 May 3;16(7):1200–8. doi: 10.1038/s41557-024-01490-4 (PMC11230910; doi:10.1038/s41557-024-01490-4)
Supplement: Supplementary file 3 — MD input files, scripts and final structures derived from MD, AlphaFold2, EMSfold and MultiSFold. [file 41557_2024_1490_MOESM3_ESM.zip › Computational_Data/4_MultiSFold/s824/pose_44.pdb]

ATOM      1  N   MET A   1       0.626  -1.111   0.146  1.00  0.00           N  
ATOM      2  CA  MET A   1       1.928  -0.476  -0.009  1.00  0.00           C  
ATOM      3  C   MET A   1       1.949   0.975   0.449  1.00  0.00           C  
ATOM      4  O   MET A   1       2.967   1.436   0.966  1.00  0.00           O  
ATOM      5  CB  MET A   1       2.369  -0.562  -1.469  1.00  0.00           C  
ATOM      6  CEN MET A   1       3.510  -1.361  -2.536  1.00  0.00           X  
ATOM      7  H   MET A   1       0.149  -1.476  -0.654  1.00  0.00           H  
ATOM      8  N   TYR A   2       0.830   1.696   0.293  1.00  0.00           N  
ATOM      9  CA  TYR A   2       0.787   3.134   0.599  1.00  0.00           C  
ATOM     10  C   TYR A   2       1.244   3.497   2.009  1.00  0.00           C  
ATOM     11  O   TYR A   2       1.979   4.463   2.187  1.00  0.00           O  
ATOM     12  CB  TYR A   2      -0.632   3.664   0.382  1.00  0.00           C  
ATOM     13  CEN TYR A   2      -1.584   4.518  -0.815  1.00  0.00           X  
ATOM     14  H   TYR A   2      -0.003   1.287  -0.101  1.00  0.00           H  
ATOM     15  N   GLY A   3       0.810   2.733   3.016  1.00  0.00           N  
ATOM     16  CA  GLY A   3       1.230   3.009   4.385  1.00  0.00           C  
ATOM     17  C   GLY A   3       2.742   2.918   4.534  1.00  0.00           C  
ATOM     18  O   GLY A   3       3.367   3.791   5.140  1.00  0.00           O  
ATOM     19  CEN GLY A   3       1.230   3.009   4.385  1.00  0.00           X  
ATOM     20  H   GLY A   3       0.171   1.979   2.829  1.00  0.00           H  
ATOM     21  N   LYS A   4       3.329   1.860   3.976  1.00  0.00           N  
ATOM     22  CA  LYS A   4       4.769   1.661   4.054  1.00  0.00           C  
ATOM     23  C   LYS A   4       5.502   2.803   3.345  1.00  0.00           C  
ATOM     24  O   LYS A   4       6.524   3.272   3.840  1.00  0.00           O  
ATOM     25  CB  LYS A   4       5.160   0.314   3.444  1.00  0.00           C  
ATOM     26  CEN LYS A   4       5.764  -1.694   3.728  1.00  0.00           X  
ATOM     27  H   LYS A   4       2.760   1.184   3.491  1.00  0.00           H  
ATOM     28  N   LEU A   5       4.963   3.302   2.230  1.00  0.00           N  
ATOM     29  CA  LEU A   5       5.623   4.393   1.519  1.00  0.00           C  
ATOM     30  C   LEU A   5       5.604   5.684   2.319  1.00  0.00           C  
ATOM     31  O   LEU A   5       6.596   6.414   2.339  1.00  0.00           O  
ATOM     32  CB  LEU A   5       4.960   4.610   0.153  1.00  0.00           C  
ATOM     33  CEN LEU A   5       5.379   4.243  -1.283  1.00  0.00           X  
ATOM     34  H   LEU A   5       4.092   2.923   1.858  1.00  0.00           H  
ATOM     35  N   ASN A   6       4.499   5.955   3.017  1.00  0.00           N  
ATOM     36  CA  ASN A   6       4.409   7.166   3.810  1.00  0.00           C  
ATOM     37  C   ASN A   6       5.500   7.144   4.875  1.00  0.00           C  
ATOM     38  O   ASN A   6       6.190   8.148   5.075  1.00  0.00           O  
ATOM     39  CB  ASN A   6       3.038   7.331   4.441  1.00  0.00           C  
ATOM     40  CEN ASN A   6       2.128   7.803   4.220  1.00  0.00           X  
ATOM     41  H   ASN A   6       3.693   5.336   2.961  1.00  0.00           H  
ATOM     42  N   ASP A   7       5.690   5.993   5.544  1.00  0.00           N  
ATOM     43  CA  ASP A   7       6.664   5.943   6.637  1.00  0.00           C  
ATOM     44  C   ASP A   7       8.085   6.052   6.087  1.00  0.00           C  
ATOM     45  O   ASP A   7       8.938   6.725   6.668  1.00  0.00           O  
ATOM     46  CB  ASP A   7       6.507   4.654   7.447  1.00  0.00           C  
ATOM     47  CEN ASP A   7       6.075   4.314   8.305  1.00  0.00           X  
ATOM     48  H   ASP A   7       5.144   5.166   5.292  1.00  0.00           H  
ATOM     49  N   LEU A   8       8.321   5.445   4.921  1.00  0.00           N  
ATOM     50  CA  LEU A   8       9.622   5.550   4.276  1.00  0.00           C  
ATOM     51  C   LEU A   8       9.892   6.990   3.909  1.00  0.00           C  
ATOM     52  O   LEU A   8      11.016   7.474   4.058  1.00  0.00           O  
ATOM     53  CB  LEU A   8       9.688   4.655   3.032  1.00  0.00           C  
ATOM     54  CEN LEU A   8      10.380   3.308   2.749  1.00  0.00           X  
ATOM     55  H   LEU A   8       7.598   4.856   4.505  1.00  0.00           H  
ATOM     56  N   LEU A   9       8.849   7.697   3.484  1.00  0.00           N  
ATOM     57  CA  LEU A   9       8.975   9.102   3.162  1.00  0.00           C  
ATOM     58  C   LEU A   9       9.410   9.860   4.407  1.00  0.00           C  
ATOM     59  O   LEU A   9      10.295  10.716   4.333  1.00  0.00           O  
ATOM     60  CB  LEU A   9       7.652   9.654   2.616  1.00  0.00           C  
ATOM     61  CEN LEU A   9       7.183  10.032   1.198  1.00  0.00           X  
ATOM     62  H   LEU A   9       7.953   7.237   3.336  1.00  0.00           H  
ATOM     63  N   GLU A  10       8.800   9.551   5.562  1.00  0.00           N  
ATOM     64  CA  GLU A  10       9.260  10.201   6.783  1.00  0.00           C  
ATOM     65  C   GLU A  10      10.725   9.845   7.060  1.00  0.00           C  
ATOM     66  O   GLU A  10      11.485  10.695   7.531  1.00  0.00           O  
ATOM     67  CB  GLU A  10       8.380   9.801   7.969  1.00  0.00           C  
ATOM     68  CEN GLU A  10       7.099  10.145   9.040  1.00  0.00           X  
ATOM     69  H   GLU A  10       8.025   8.887   5.570  1.00  0.00           H  
ATOM     70  N   ASP A  11      11.148   8.616   6.732  1.00  0.00           N  
ATOM     71  CA  ASP A  11      12.538   8.250   6.977  1.00  0.00           C  
ATOM     72  C   ASP A  11      13.476   8.969   5.983  1.00  0.00           C  
ATOM     73  O   ASP A  11      14.588   9.358   6.357  1.00  0.00           O  
ATOM     74  CB  ASP A  11      12.714   6.733   6.879  1.00  0.00           C  
ATOM     75  CEN ASP A  11      12.760   5.908   7.475  1.00  0.00           X  
ATOM     76  H   ASP A  11      10.496   7.935   6.343  1.00  0.00           H  
ATOM     77  N   LEU A  12      13.029   9.187   4.739  1.00  0.00           N  
ATOM     78  CA  LEU A  12      13.854   9.882   3.745  1.00  0.00           C  
ATOM     79  C   LEU A  12      14.054  11.337   4.148  1.00  0.00           C  
ATOM     80  O   LEU A  12      15.144  11.896   4.000  1.00  0.00           O  
ATOM     81  CB  LEU A  12      13.212   9.795   2.355  1.00  0.00           C  
ATOM     82  CEN LEU A  12      13.541   8.960   1.102  1.00  0.00           X  
ATOM     83  H   LEU A  12      12.105   8.840   4.474  1.00  0.00           H  
ATOM     84  N   GLN A  13      12.992  11.961   4.660  1.00  0.00           N  
ATOM     85  CA  GLN A  13      13.085  13.345   5.097  1.00  0.00           C  
ATOM     86  C   GLN A  13      14.034  13.458   6.291  1.00  0.00           C  
ATOM     87  O   GLN A  13      14.905  14.333   6.317  1.00  0.00           O  
ATOM     88  CB  GLN A  13      11.703  13.887   5.470  1.00  0.00           C  
ATOM     89  CEN GLN A  13      10.364  14.863   4.918  1.00  0.00           X  
ATOM     90  H   GLN A  13      12.105  11.456   4.728  1.00  0.00           H  
ATOM     91  N   GLU A  14      13.910  12.540   7.264  1.00  0.00           N  
ATOM     92  CA  GLU A  14      14.797  12.590   8.423  1.00  0.00           C  
ATOM     93  C   GLU A  14      16.242  12.376   7.958  1.00  0.00           C  
ATOM     94  O   GLU A  14      17.153  13.072   8.412  1.00  0.00           O  
ATOM     95  CB  GLU A  14      14.401  11.539   9.462  1.00  0.00           C  
ATOM     96  CEN GLU A  14      13.618  11.122  10.917  1.00  0.00           X  
ATOM     97  H   GLU A  14      13.171  11.834   7.203  1.00  0.00           H  
ATOM     98  N   VAL A  15      16.444  11.473   6.990  1.00  0.00           N  
ATOM     99  CA  VAL A  15      17.781  11.214   6.471  1.00  0.00           C  
ATOM    100  C   VAL A  15      18.317  12.402   5.690  1.00  0.00           C  
ATOM    101  O   VAL A  15      19.504  12.718   5.777  1.00  0.00           O  
ATOM    102  CB  VAL A  15      17.802   9.969   5.564  1.00  0.00           C  
ATOM    103  CEN VAL A  15      18.017   9.315   5.525  1.00  0.00           X  
ATOM    104  H   VAL A  15      15.647  10.936   6.643  1.00  0.00           H  
ATOM    105  N   LEU A  16      17.448  13.077   4.945  1.00  0.00           N  
ATOM    106  CA  LEU A  16      17.858  14.249   4.187  1.00  0.00           C  
ATOM    107  C   LEU A  16      18.307  15.341   5.162  1.00  0.00           C  
ATOM    108  O   LEU A  16      19.366  15.953   4.983  1.00  0.00           O  
ATOM    109  CB  LEU A  16      16.714  14.744   3.293  1.00  0.00           C  
ATOM    110  CEN LEU A  16      16.456  14.650   1.778  1.00  0.00           X  
ATOM    111  H   LEU A  16      16.484  12.741   4.884  1.00  0.00           H  
ATOM    112  N   LYS A  17      17.526  15.556   6.226  1.00  0.00           N  
ATOM    113  CA  LYS A  17      17.868  16.601   7.186  1.00  0.00           C  
ATOM    114  C   LYS A  17      19.109  16.234   8.018  1.00  0.00           C  
ATOM    115  O   LYS A  17      19.908  17.107   8.376  1.00  0.00           O  
ATOM    116  CB  LYS A  17      16.679  16.877   8.108  1.00  0.00           C  
ATOM    117  CEN LYS A  17      15.051  18.118   8.639  1.00  0.00           X  
ATOM    118  H   LYS A  17      16.677  15.001   6.350  1.00  0.00           H  
ATOM    119  N   ASN A  18      19.303  14.945   8.298  1.00  0.00           N  
ATOM    120  CA  ASN A  18      20.478  14.528   9.053  1.00  0.00           C  
ATOM    121  C   ASN A  18      21.735  14.665   8.202  1.00  0.00           C  
ATOM    122  O   ASN A  18      22.799  15.026   8.718  1.00  0.00           O  
ATOM    123  CB  ASN A  18      20.338  13.107   9.566  1.00  0.00           C  
ATOM    124  CEN ASN A  18      20.005  12.617  10.433  1.00  0.00           X  
ATOM    125  H   ASN A  18      18.609  14.249   8.024  1.00  0.00           H  
ATOM    126  N   LEU A  19      21.600  14.443   6.890  1.00  0.00           N  
ATOM    127  CA  LEU A  19      22.724  14.568   5.973  1.00  0.00           C  
ATOM    128  C   LEU A  19      23.090  16.031   5.783  1.00  0.00           C  
ATOM    129  O   LEU A  19      24.240  16.413   5.961  1.00  0.00           O  
ATOM    130  CB  LEU A  19      22.392  13.916   4.625  1.00  0.00           C  
ATOM    131  CEN LEU A  19      22.824  12.591   3.970  1.00  0.00           X  
ATOM    132  H   LEU A  19      20.689  14.158   6.524  1.00  0.00           H  
ATOM    133  N   HIS A  20      22.102  16.882   5.512  1.00  0.00           N  
ATOM    134  CA  HIS A  20      22.402  18.296   5.318  1.00  0.00           C  
ATOM    135  C   HIS A  20      23.069  18.895   6.547  1.00  0.00           C  
ATOM    136  O   HIS A  20      23.913  19.790   6.443  1.00  0.00           O  
ATOM    137  CB  HIS A  20      21.128  19.078   4.983  1.00  0.00           C  
ATOM    138  CEN HIS A  20      20.438  19.541   3.825  1.00  0.00           X  
ATOM    139  H   HIS A  20      21.150  16.535   5.380  1.00  0.00           H  
ATOM    140  N   LYS A  21      22.695  18.396   7.719  1.00  0.00           N  
ATOM    141  CA  LYS A  21      23.233  18.904   8.970  1.00  0.00           C  
ATOM    142  C   LYS A  21      24.680  18.482   9.254  1.00  0.00           C  
ATOM    143  O   LYS A  21      25.457  19.272   9.801  1.00  0.00           O  
ATOM    144  CB  LYS A  21      22.334  18.460  10.125  1.00  0.00           C  
ATOM    145  CEN LYS A  21      20.824  18.935  11.528  1.00  0.00           X  
ATOM    146  H   LYS A  21      21.976  17.668   7.738  1.00  0.00           H  
ATOM    147  N   ASN A  22      25.044  17.246   8.901  1.00  0.00           N  
ATOM    148  CA  ASN A  22      26.308  16.665   9.350  1.00  0.00           C  
ATOM    149  C   ASN A  22      27.269  16.241   8.240  1.00  0.00           C  
ATOM    150  O   ASN A  22      27.932  15.206   8.344  1.00  0.00           O  
ATOM    151  CB  ASN A  22      26.044  15.478  10.259  1.00  0.00           C  
ATOM    152  CEN ASN A  22      25.912  15.292  11.283  1.00  0.00           X  
ATOM    153  H   ASN A  22      24.399  16.666   8.365  1.00  0.00           H  
ATOM    154  N   TRP A  23      27.337  17.011   7.170  1.00  0.00           N  
ATOM    155  CA  TRP A  23      28.291  16.706   6.119  1.00  0.00           C  
ATOM    156  C   TRP A  23      29.648  17.287   6.479  1.00  0.00           C  
ATOM    157  O   TRP A  23      29.763  18.483   6.738  1.00  0.00           O  
ATOM    158  CB  TRP A  23      27.813  17.256   4.774  1.00  0.00           C  
ATOM    159  CEN TRP A  23      27.343  16.755   3.160  1.00  0.00           X  
ATOM    160  H   TRP A  23      26.731  17.818   7.092  1.00  0.00           H  
ATOM    161  N   HIS A  24      30.679  16.449   6.487  1.00  0.00           N  
ATOM    162  CA  HIS A  24      32.018  16.917   6.830  1.00  0.00           C  
ATOM    163  C   HIS A  24      33.091  16.542   5.799  1.00  0.00           C  
ATOM    164  O   HIS A  24      34.279  16.771   6.026  1.00  0.00           O  
ATOM    165  CB  HIS A  24      32.420  16.374   8.205  1.00  0.00           C  
ATOM    166  CEN HIS A  24      32.383  16.793   9.566  1.00  0.00           X  
ATOM    167  H   HIS A  24      30.523  15.473   6.289  1.00  0.00           H  
ATOM    168  N   GLY A  25      32.680  15.957   4.676  1.00  0.00           N  
ATOM    169  CA  GLY A  25      33.611  15.415   3.678  1.00  0.00           C  
ATOM    170  C   GLY A  25      33.958  16.356   2.510  1.00  0.00           C  
ATOM    171  O   GLY A  25      34.690  15.975   1.595  1.00  0.00           O  
ATOM    172  CEN GLY A  25      33.611  15.415   3.678  1.00  0.00           X  
ATOM    173  H   GLY A  25      31.687  15.874   4.504  1.00  0.00           H  
ATOM    174  N   GLY A  26      33.396  17.566   2.512  1.00  0.00           N  
ATOM    175  CA  GLY A  26      33.715  18.607   1.522  1.00  0.00           C  
ATOM    176  C   GLY A  26      32.483  18.869   0.649  1.00  0.00           C  
ATOM    177  O   GLY A  26      31.903  17.929   0.095  1.00  0.00           O  
ATOM    178  CEN GLY A  26      33.715  18.607   1.522  1.00  0.00           X  
ATOM    179  H   GLY A  26      32.716  17.769   3.231  1.00  0.00           H  
ATOM    180  N   LYS A  27      32.122  20.139   0.456  1.00  0.00           N  
ATOM    181  CA  LYS A  27      30.971  20.475  -0.398  1.00  0.00           C  
ATOM    182  C   LYS A  27      31.064  19.875  -1.806  1.00  0.00           C  
ATOM    183  O   LYS A  27      30.047  19.614  -2.457  1.00  0.00           O  
ATOM    184  CB  LYS A  27      30.822  21.994  -0.499  1.00  0.00           C  
ATOM    185  CEN LYS A  27      29.811  23.756   0.091  1.00  0.00           X  
ATOM    186  H   LYS A  27      32.610  20.879   0.941  1.00  0.00           H  
ATOM    187  N   ASP A  28      32.282  19.635  -2.277  1.00  0.00           N  
ATOM    188  CA  ASP A  28      32.478  19.098  -3.618  1.00  0.00           C  
ATOM    189  C   ASP A  28      31.897  17.682  -3.736  1.00  0.00           C  
ATOM    190  O   ASP A  28      31.418  17.282  -4.795  1.00  0.00           O  
ATOM    191  CB  ASP A  28      33.966  19.093  -3.978  1.00  0.00           C  
ATOM    192  CEN ASP A  28      34.652  19.651  -4.483  1.00  0.00           X  
ATOM    193  H   ASP A  28      33.083  19.830  -1.695  1.00  0.00           H  
ATOM    194  N   ASN A  29      31.959  16.920  -2.637  1.00  0.00           N  
ATOM    195  CA  ASN A  29      31.424  15.565  -2.577  1.00  0.00           C  
ATOM    196  C   ASN A  29      29.930  15.613  -2.270  1.00  0.00           C  
ATOM    197  O   ASN A  29      29.125  14.883  -2.864  1.00  0.00           O  
ATOM    198  CB  ASN A  29      32.153  14.715  -1.553  1.00  0.00           C  
ATOM    199  CEN ASN A  29      32.961  14.046  -1.525  1.00  0.00           X  
ATOM    200  H   ASN A  29      32.356  17.306  -1.785  1.00  0.00           H  
ATOM    201  N   LEU A  30      29.559  16.548  -1.390  1.00  0.00           N  
ATOM    202  CA  LEU A  30      28.175  16.701  -0.951  1.00  0.00           C  
ATOM    203  C   LEU A  30      27.274  16.876  -2.133  1.00  0.00           C  
ATOM    204  O   LEU A  30      26.279  16.178  -2.257  1.00  0.00           O  
ATOM    205  CB  LEU A  30      28.032  17.892   0.005  1.00  0.00           C  
ATOM    206  CEN LEU A  30      27.839  17.992   1.530  1.00  0.00           X  
ATOM    207  H   LEU A  30      30.283  17.148  -0.989  1.00  0.00           H  
ATOM    208  N   HIS A  31      27.622  17.817  -3.005  1.00  0.00           N  
ATOM    209  CA  HIS A  31      26.736  18.190  -4.092  1.00  0.00           C  
ATOM    210  C   HIS A  31      26.107  16.958  -4.749  1.00  0.00           C  
ATOM    211  O   HIS A  31      24.889  16.919  -4.952  1.00  0.00           O  
ATOM    212  CB  HIS A  31      27.492  19.017  -5.137  1.00  0.00           C  
ATOM    213  CEN HIS A  31      27.716  20.390  -5.447  1.00  0.00           X  
ATOM    214  H   HIS A  31      28.505  18.317  -2.869  1.00  0.00           H  
ATOM    215  N   ASP A  32      26.900  15.931  -5.075  1.00  0.00           N  
ATOM    216  CA  ASP A  32      26.295  14.778  -5.742  1.00  0.00           C  
ATOM    217  C   ASP A  32      25.290  14.071  -4.837  1.00  0.00           C  
ATOM    218  O   ASP A  32      24.207  13.673  -5.285  1.00  0.00           O  
ATOM    219  CB  ASP A  32      27.376  13.793  -6.193  1.00  0.00           C  
ATOM    220  CEN ASP A  32      27.912  13.541  -7.021  1.00  0.00           X  
ATOM    221  H   ASP A  32      27.889  15.950  -4.852  1.00  0.00           H  
ATOM    222  N   VAL A  33      25.602  13.988  -3.543  1.00  0.00           N  
ATOM    223  CA  VAL A  33      24.711  13.296  -2.622  1.00  0.00           C  
ATOM    224  C   VAL A  33      23.368  14.007  -2.540  1.00  0.00           C  
ATOM    225  O   VAL A  33      22.317  13.356  -2.489  1.00  0.00           O  
ATOM    226  CB  VAL A  33      25.319  13.194  -1.210  1.00  0.00           C  
ATOM    227  CEN VAL A  33      25.590  12.756  -0.754  1.00  0.00           X  
ATOM    228  H   VAL A  33      26.485  14.378  -3.206  1.00  0.00           H  
ATOM    229  N   ASP A  34      23.402  15.345  -2.563  1.00  0.00           N  
ATOM    230  CA  ASP A  34      22.191  16.135  -2.493  1.00  0.00           C  
ATOM    231  C   ASP A  34      21.333  15.957  -3.711  1.00  0.00           C  
ATOM    232  O   ASP A  34      20.123  15.803  -3.581  1.00  0.00           O  
ATOM    233  CB  ASP A  34      22.528  17.617  -2.311  1.00  0.00           C  
ATOM    234  CEN ASP A  34      22.605  18.320  -1.578  1.00  0.00           X  
ATOM    235  H   ASP A  34      24.298  15.813  -2.636  1.00  0.00           H  
ATOM    236  N   ASN A  35      21.941  15.912  -4.896  1.00  0.00           N  
ATOM    237  CA  ASN A  35      21.146  15.723  -6.096  1.00  0.00           C  
ATOM    238  C   ASN A  35      20.425  14.383  -6.031  1.00  0.00           C  
ATOM    239  O   ASN A  35      19.231  14.297  -6.321  1.00  0.00           O  
ATOM    240  CB  ASN A  35      21.992  15.816  -7.352  1.00  0.00           C  
ATOM    241  CEN ASN A  35      22.279  16.546  -8.050  1.00  0.00           X  
ATOM    242  H   ASN A  35      22.948  16.069  -4.964  1.00  0.00           H  
ATOM    243  N   HIS A  36      21.134  13.348  -5.581  1.00  0.00           N  
ATOM    244  CA  HIS A  36      20.543  12.016  -5.557  1.00  0.00           C  
ATOM    245  C   HIS A  36      19.373  11.955  -4.571  1.00  0.00           C  
ATOM    246  O   HIS A  36      18.315  11.407  -4.881  1.00  0.00           O  
ATOM    247  CB  HIS A  36      21.596  10.964  -5.193  1.00  0.00           C  
ATOM    248  CEN HIS A  36      22.472  10.061  -5.862  1.00  0.00           X  
ATOM    249  H   HIS A  36      22.111  13.481  -5.306  1.00  0.00           H  
ATOM    250  N   LEU A  37      19.529  12.575  -3.407  1.00  0.00           N  
ATOM    251  CA  LEU A  37      18.481  12.511  -2.399  1.00  0.00           C  
ATOM    252  C   LEU A  37      17.222  13.209  -2.919  1.00  0.00           C  
ATOM    253  O   LEU A  37      16.104  12.744  -2.691  1.00  0.00           O  
ATOM    254  CB  LEU A  37      18.957  13.148  -1.088  1.00  0.00           C  
ATOM    255  CEN LEU A  37      19.410  12.554   0.260  1.00  0.00           X  
ATOM    256  H   LEU A  37      20.400  13.067  -3.203  1.00  0.00           H  
ATOM    257  N   GLN A  38      17.406  14.327  -3.623  1.00  0.00           N  
ATOM    258  CA  GLN A  38      16.293  15.080  -4.182  1.00  0.00           C  
ATOM    259  C   GLN A  38      15.534  14.223  -5.189  1.00  0.00           C  
ATOM    260  O   GLN A  38      14.304  14.192  -5.159  1.00  0.00           O  
ATOM    261  CB  GLN A  38      16.789  16.363  -4.853  1.00  0.00           C  
ATOM    262  CEN GLN A  38      16.968  18.089  -4.660  1.00  0.00           X  
ATOM    263  H   GLN A  38      18.348  14.674  -3.772  1.00  0.00           H  
ATOM    264  N   ASN A  39      16.249  13.486  -6.059  1.00  0.00           N  
ATOM    265  CA  ASN A  39      15.565  12.655  -7.046  1.00  0.00           C  
ATOM    266  C   ASN A  39      14.745  11.578  -6.334  1.00  0.00           C  
ATOM    267  O   ASN A  39      13.601  11.321  -6.702  1.00  0.00           O  
ATOM    268  CB  ASN A  39      16.538  12.027  -8.026  1.00  0.00           C  
ATOM    269  CEN ASN A  39      16.944  12.240  -8.970  1.00  0.00           X  
ATOM    270  H   ASN A  39      17.268  13.529  -6.063  1.00  0.00           H  
ATOM    271  N   VAL A  40      15.295  11.012  -5.254  1.00  0.00           N  
ATOM    272  CA  VAL A  40      14.614   9.941  -4.530  1.00  0.00           C  
ATOM    273  C   VAL A  40      13.301  10.453  -3.943  1.00  0.00           C  
ATOM    274  O   VAL A  40      12.264   9.794  -4.040  1.00  0.00           O  
ATOM    275  CB  VAL A  40      15.489   9.368  -3.399  1.00  0.00           C  
ATOM    276  CEN VAL A  40      15.851   8.816  -3.204  1.00  0.00           X  
ATOM    277  H   VAL A  40      16.232  11.306  -4.960  1.00  0.00           H  
ATOM    278  N   ILE A  41      13.324  11.662  -3.392  1.00  0.00           N  
ATOM    279  CA  ILE A  41      12.122  12.247  -2.813  1.00  0.00           C  
ATOM    280  C   ILE A  41      11.046  12.478  -3.878  1.00  0.00           C  
ATOM    281  O   ILE A  41       9.866  12.174  -3.645  1.00  0.00           O  
ATOM    282  CB  ILE A  41      12.431  13.580  -2.107  1.00  0.00           C  
ATOM    283  CEN ILE A  41      12.766  14.041  -1.178  1.00  0.00           X  
ATOM    284  H   ILE A  41      14.212  12.172  -3.348  1.00  0.00           H  
ATOM    285  N   GLU A  42      11.438  12.996  -5.052  1.00  0.00           N  
ATOM    286  CA  GLU A  42      10.455  13.205  -6.110  1.00  0.00           C  
ATOM    287  C   GLU A  42       9.880  11.883  -6.610  1.00  0.00           C  
ATOM    288  O   GLU A  42       8.682  11.801  -6.882  1.00  0.00           O  
ATOM    289  CB  GLU A  42      11.081  13.978  -7.273  1.00  0.00           C  
ATOM    290  CEN GLU A  42      11.340  15.443  -8.103  1.00  0.00           X  
ATOM    291  H   GLU A  42      12.418  13.245  -5.197  1.00  0.00           H  
ATOM    292  N   ASP A  43      10.702  10.824  -6.681  1.00  0.00           N  
ATOM    293  CA  ASP A  43      10.196   9.531  -7.122  1.00  0.00           C  
ATOM    294  C   ASP A  43       9.258   8.895  -6.104  1.00  0.00           C  
ATOM    295  O   ASP A  43       8.230   8.329  -6.484  1.00  0.00           O  
ATOM    296  CB  ASP A  43      11.360   8.582  -7.417  1.00  0.00           C  
ATOM    297  CEN ASP A  43      11.917   8.243  -8.200  1.00  0.00           X  
ATOM    298  H   ASP A  43      11.691  10.930  -6.453  1.00  0.00           H  
ATOM    299  N   ILE A  44       9.558   9.040  -4.811  1.00  0.00           N  
ATOM    300  CA  ILE A  44       8.673   8.482  -3.800  1.00  0.00           C  
ATOM    301  C   ILE A  44       7.338   9.203  -3.844  1.00  0.00           C  
ATOM    302  O   ILE A  44       6.281   8.576  -3.750  1.00  0.00           O  
ATOM    303  CB  ILE A  44       9.270   8.591  -2.385  1.00  0.00           C  
ATOM    304  CEN ILE A  44       9.917   8.110  -1.650  1.00  0.00           X  
ATOM    305  H   ILE A  44      10.423   9.509  -4.535  1.00  0.00           H  
ATOM    306  N   HIS A  45       7.376  10.527  -4.002  1.00  0.00           N  
ATOM    307  CA  HIS A  45       6.145  11.290  -4.105  1.00  0.00           C  
ATOM    308  C   HIS A  45       5.352  10.841  -5.328  1.00  0.00           C  
ATOM    309  O   HIS A  45       4.148  10.580  -5.234  1.00  0.00           O  
ATOM    310  CB  HIS A  45       6.438  12.792  -4.181  1.00  0.00           C  
ATOM    311  CEN HIS A  45       6.502  13.909  -3.298  1.00  0.00           X  
ATOM    312  H   HIS A  45       8.275  11.012  -4.044  1.00  0.00           H  
ATOM    313  N   ASP A  46       6.017  10.734  -6.483  1.00  0.00           N  
ATOM    314  CA  ASP A  46       5.296  10.334  -7.676  1.00  0.00           C  
ATOM    315  C   ASP A  46       4.651   8.965  -7.499  1.00  0.00           C  
ATOM    316  O   ASP A  46       3.505   8.772  -7.912  1.00  0.00           O  
ATOM    317  CB  ASP A  46       6.233  10.324  -8.887  1.00  0.00           C  
ATOM    318  CEN ASP A  46       6.503  10.911  -9.674  1.00  0.00           X  
ATOM    319  H   ASP A  46       7.012  10.950  -6.524  1.00  0.00           H  
ATOM    320  N   PHE A  47       5.341   8.037  -6.832  1.00  0.00           N  
ATOM    321  CA  PHE A  47       4.790   6.703  -6.630  1.00  0.00           C  
ATOM    322  C   PHE A  47       3.473   6.801  -5.866  1.00  0.00           C  
ATOM    323  O   PHE A  47       2.447   6.275  -6.302  1.00  0.00           O  
ATOM    324  CB  PHE A  47       5.782   5.813  -5.879  1.00  0.00           C  
ATOM    325  CEN PHE A  47       6.855   4.687  -6.208  1.00  0.00           X  
ATOM    326  H   PHE A  47       6.275   8.244  -6.476  1.00  0.00           H  
ATOM    327  N   MET A  48       3.492   7.500  -4.724  1.00  0.00           N  
ATOM    328  CA  MET A  48       2.397   7.430  -3.759  1.00  0.00           C  
ATOM    329  C   MET A  48       1.088   7.969  -4.318  1.00  0.00           C  
ATOM    330  O   MET A  48       0.006   7.521  -3.927  1.00  0.00           O  
ATOM    331  CB  MET A  48       2.773   8.195  -2.491  1.00  0.00           C  
ATOM    332  CEN MET A  48       3.208   7.973  -0.806  1.00  0.00           X  
ATOM    333  H   MET A  48       4.305   8.080  -4.510  1.00  0.00           H  
ATOM    334  N   GLN A  49       1.179   8.891  -5.269  1.00  0.00           N  
ATOM    335  CA  GLN A  49       0.082   9.787  -5.599  1.00  0.00           C  
ATOM    336  C   GLN A  49      -0.692   9.332  -6.849  1.00  0.00           C  
ATOM    337  O   GLN A  49      -1.539  10.069  -7.357  1.00  0.00           O  
ATOM    338  CB  GLN A  49       0.616  11.206  -5.810  1.00  0.00           C  
ATOM    339  CEN GLN A  49       0.824  12.771  -5.064  1.00  0.00           X  
ATOM    340  H   GLN A  49       2.076   9.013  -5.747  1.00  0.00           H  
ATOM    341  N   GLY A  50      -0.400   8.126  -7.355  1.00  0.00           N  
ATOM    342  CA  GLY A  50      -1.001   7.616  -8.588  1.00  0.00           C  
ATOM    343  C   GLY A  50      -0.095   7.735  -9.815  1.00  0.00           C  
ATOM    344  O   GLY A  50      -0.423   7.238 -10.896  1.00  0.00           O  
ATOM    345  CEN GLY A  50      -1.001   7.615  -8.588  1.00  0.00           X  
ATOM    346  H   GLY A  50       0.264   7.516  -6.876  1.00  0.00           H  
ATOM    347  N   GLY A  51       1.061   8.367  -9.666  1.00  0.00           N  
ATOM    348  CA  GLY A  51       1.999   8.583 -10.762  1.00  0.00           C  
ATOM    349  C   GLY A  51       3.169   7.598 -10.717  1.00  0.00           C  
ATOM    350  O   GLY A  51       4.322   8.001 -10.561  1.00  0.00           O  
ATOM    351  CEN GLY A  51       2.000   8.583 -10.763  1.00  0.00           X  
ATOM    352  H   GLY A  51       1.333   8.690  -8.742  1.00  0.00           H  
ATOM    353  N   GLY A  52       2.875   6.311 -10.839  1.00  0.00           N  
ATOM    354  CA  GLY A  52       3.949   5.328 -10.883  1.00  0.00           C  
ATOM    355  C   GLY A  52       3.536   3.933 -11.336  1.00  0.00           C  
ATOM    356  O   GLY A  52       2.362   3.562 -11.309  1.00  0.00           O  
ATOM    357  CEN GLY A  52       3.950   5.327 -10.883  1.00  0.00           X  
ATOM    358  H   GLY A  52       1.888   6.051 -10.878  1.00  0.00           H  
ATOM    359  N   SER A  53       4.536   3.175 -11.761  1.00  0.00           N  
ATOM    360  CA  SER A  53       4.380   1.845 -12.336  1.00  0.00           C  
ATOM    361  C   SER A  53       5.609   1.002 -12.010  1.00  0.00           C  
ATOM    362  O   SER A  53       6.566   1.511 -11.416  1.00  0.00           O  
ATOM    363  CB  SER A  53       4.168   1.933 -13.835  1.00  0.00           C  
ATOM    364  CEN SER A  53       4.215   2.117 -14.345  1.00  0.00           X  
ATOM    365  H   SER A  53       5.466   3.560 -11.694  1.00  0.00           H  
ATOM    366  N   GLY A  54       5.625  -0.263 -12.435  1.00  0.00           N  
ATOM    367  CA  GLY A  54       6.781  -1.124 -12.168  1.00  0.00           C  
ATOM    368  C   GLY A  54       8.093  -0.490 -12.643  1.00  0.00           C  
ATOM    369  O   GLY A  54       9.136  -0.704 -12.031  1.00  0.00           O  
ATOM    370  CEN GLY A  54       6.781  -1.124 -12.168  1.00  0.00           X  
ATOM    371  H   GLY A  54       4.828  -0.633 -12.935  1.00  0.00           H  
ATOM    372  N   GLY A  55       8.036   0.306 -13.718  1.00  0.00           N  
ATOM    373  CA  GLY A  55       9.209   1.029 -14.216  1.00  0.00           C  
ATOM    374  C   GLY A  55       9.704   2.073 -13.209  1.00  0.00           C  
ATOM    375  O   GLY A  55      10.907   2.305 -13.074  1.00  0.00           O  
ATOM    376  CEN GLY A  55       9.210   1.029 -14.216  1.00  0.00           X  
ATOM    377  H   GLY A  55       7.154   0.415 -14.195  1.00  0.00           H  
ATOM    378  N   LYS A  56       8.765   2.718 -12.514  1.00  0.00           N  
ATOM    379  CA  LYS A  56       9.092   3.704 -11.502  1.00  0.00           C  
ATOM    380  C   LYS A  56       9.785   2.977 -10.379  1.00  0.00           C  
ATOM    381  O   LYS A  56      10.767   3.469  -9.824  1.00  0.00           O  
ATOM    382  CB  LYS A  56       7.846   4.432 -10.996  1.00  0.00           C  
ATOM    383  CEN LYS A  56       6.665   6.188 -10.960  1.00  0.00           X  
ATOM    384  H   LYS A  56       7.789   2.488 -12.658  1.00  0.00           H  
ATOM    385  N   LEU A  57       9.283   1.784 -10.055  1.00  0.00           N  
ATOM    386  CA  LEU A  57       9.896   1.054  -8.963  1.00  0.00           C  
ATOM    387  C   LEU A  57      11.351   0.709  -9.339  1.00  0.00           C  
ATOM    388  O   LEU A  57      12.265   0.896  -8.545  1.00  0.00           O  
ATOM    389  CB  LEU A  57       9.089  -0.211  -8.645  1.00  0.00           C  
ATOM    390  CEN LEU A  57       8.117  -0.573  -7.506  1.00  0.00           X  
ATOM    391  H   LEU A  57       8.480   1.415 -10.569  1.00  0.00           H  
ATOM    392  N   GLN A  58      11.595   0.230 -10.560  1.00  0.00           N  
ATOM    393  CA  GLN A  58      12.961  -0.154 -10.906  1.00  0.00           C  
ATOM    394  C   GLN A  58      13.901   1.059 -10.890  1.00  0.00           C  
ATOM    395  O   GLN A  58      15.030   0.969 -10.384  1.00  0.00           O  
ATOM    396  CB  GLN A  58      12.995  -0.819 -12.284  1.00  0.00           C  
ATOM    397  CEN GLN A  58      13.062  -2.350 -13.120  1.00  0.00           X  
ATOM    398  H   GLN A  58      10.831   0.098 -11.223  1.00  0.00           H  
ATOM    399  N   GLU A  59      13.422   2.218 -11.370  1.00  0.00           N  
ATOM    400  CA  GLU A  59      14.283   3.403 -11.389  1.00  0.00           C  
ATOM    401  C   GLU A  59      14.655   3.802  -9.965  1.00  0.00           C  
ATOM    402  O   GLU A  59      15.802   4.170  -9.686  1.00  0.00           O  
ATOM    403  CB  GLU A  59      13.594   4.568 -12.103  1.00  0.00           C  
ATOM    404  CEN GLU A  59      13.375   5.523 -13.497  1.00  0.00           X  
ATOM    405  H   GLU A  59      12.479   2.262 -11.766  1.00  0.00           H  
ATOM    406  N   MET A  60      13.686   3.670  -9.060  1.00  0.00           N  
ATOM    407  CA  MET A  60      13.857   4.004  -7.658  1.00  0.00           C  
ATOM    408  C   MET A  60      14.942   3.142  -7.043  1.00  0.00           C  
ATOM    409  O   MET A  60      15.775   3.635  -6.285  1.00  0.00           O  
ATOM    410  CB  MET A  60      12.542   3.829  -6.901  1.00  0.00           C  
ATOM    411  CEN MET A  60      11.264   4.725  -6.101  1.00  0.00           X  
ATOM    412  H   MET A  60      12.769   3.348  -9.370  1.00  0.00           H  
ATOM    413  N   MET A  61      14.925   1.848  -7.369  1.00  0.00           N  
ATOM    414  CA  MET A  61      15.906   0.933  -6.823  1.00  0.00           C  
ATOM    415  C   MET A  61      17.304   1.263  -7.301  1.00  0.00           C  
ATOM    416  O   MET A  61      18.245   1.272  -6.504  1.00  0.00           O  
ATOM    417  CB  MET A  61      15.547  -0.504  -7.197  1.00  0.00           C  
ATOM    418  CEN MET A  61      14.955  -2.012  -6.525  1.00  0.00           X  
ATOM    419  H   MET A  61      14.193   1.497  -7.988  1.00  0.00           H  
ATOM    420  N   LYS A  62      17.462   1.607  -8.573  1.00  0.00           N  
ATOM    421  CA  LYS A  62      18.805   1.889  -9.044  1.00  0.00           C  
ATOM    422  C   LYS A  62      19.343   3.143  -8.341  1.00  0.00           C  
ATOM    423  O   LYS A  62      20.502   3.170  -7.910  1.00  0.00           O  
ATOM    424  CB  LYS A  62      18.818   2.070 -10.563  1.00  0.00           C  
ATOM    425  CEN LYS A  62      19.275   1.287 -12.475  1.00  0.00           X  
ATOM    426  H   LYS A  62      16.657   1.635  -9.205  1.00  0.00           H  
ATOM    427  N   GLU A  63      18.487   4.160  -8.172  1.00  0.00           N  
ATOM    428  CA  GLU A  63      18.912   5.426  -7.567  1.00  0.00           C  
ATOM    429  C   GLU A  63      19.313   5.216  -6.099  1.00  0.00           C  
ATOM    430  O   GLU A  63      20.272   5.816  -5.604  1.00  0.00           O  
ATOM    431  CB  GLU A  63      17.799   6.472  -7.669  1.00  0.00           C  
ATOM    432  CEN GLU A  63      17.110   7.824  -8.444  1.00  0.00           X  
ATOM    433  H   GLU A  63      17.520   4.052  -8.492  1.00  0.00           H  
ATOM    434  N   PHE A  64      18.593   4.341  -5.413  1.00  0.00           N  
ATOM    435  CA  PHE A  64      18.871   4.039  -4.019  1.00  0.00           C  
ATOM    436  C   PHE A  64      20.251   3.381  -3.933  1.00  0.00           C  
ATOM    437  O   PHE A  64      21.053   3.733  -3.062  1.00  0.00           O  
ATOM    438  CB  PHE A  64      17.792   3.128  -3.430  1.00  0.00           C  
ATOM    439  CEN PHE A  64      16.489   3.259  -2.528  1.00  0.00           X  
ATOM    440  H   PHE A  64      17.786   3.911  -5.860  1.00  0.00           H  
ATOM    441  N   GLN A  65      20.552   2.439  -4.836  1.00  0.00           N  
ATOM    442  CA  GLN A  65      21.844   1.768  -4.757  1.00  0.00           C  
ATOM    443  C   GLN A  65      22.947   2.809  -4.925  1.00  0.00           C  
ATOM    444  O   GLN A  65      23.904   2.824  -4.155  1.00  0.00           O  
ATOM    445  CB  GLN A  65      21.968   0.681  -5.828  1.00  0.00           C  
ATOM    446  CEN GLN A  65      21.886  -1.037  -6.123  1.00  0.00           X  
ATOM    447  H   GLN A  65      19.888   2.199  -5.575  1.00  0.00           H  
ATOM    448  N   GLN A  66      22.790   3.729  -5.885  1.00  0.00           N  
ATOM    449  CA  GLN A  66      23.848   4.703  -6.128  1.00  0.00           C  
ATOM    450  C   GLN A  66      24.063   5.545  -4.866  1.00  0.00           C  
ATOM    451  O   GLN A  66      25.205   5.762  -4.467  1.00  0.00           O  
ATOM    452  CB  GLN A  66      23.499   5.604  -7.315  1.00  0.00           C  
ATOM    453  CEN GLN A  66      23.792   5.895  -9.011  1.00  0.00           X  
ATOM    454  H   GLN A  66      21.953   3.721  -6.470  1.00  0.00           H  
ATOM    455  N   VAL A  67      22.974   5.948  -4.190  1.00  0.00           N  
ATOM    456  CA  VAL A  67      23.118   6.807  -3.007  1.00  0.00           C  
ATOM    457  C   VAL A  67      23.889   6.065  -1.917  1.00  0.00           C  
ATOM    458  O   VAL A  67      24.746   6.642  -1.248  1.00  0.00           O  
ATOM    459  CB  VAL A  67      21.754   7.256  -2.450  1.00  0.00           C  
ATOM    460  CEN VAL A  67      21.337   7.799  -2.376  1.00  0.00           X  
ATOM    461  H   VAL A  67      22.051   5.682  -4.533  1.00  0.00           H  
ATOM    462  N   LEU A  68      23.649   4.765  -1.766  1.00  0.00           N  
ATOM    463  CA  LEU A  68      24.411   4.018  -0.767  1.00  0.00           C  
ATOM    464  C   LEU A  68      25.903   3.988  -1.046  1.00  0.00           C  
ATOM    465  O   LEU A  68      26.718   4.211  -0.140  1.00  0.00           O  
ATOM    466  CB  LEU A  68      23.875   2.585  -0.672  1.00  0.00           C  
ATOM    467  CEN LEU A  68      22.975   1.871   0.355  1.00  0.00           X  
ATOM    468  H   LEU A  68      22.936   4.316  -2.344  1.00  0.00           H  
ATOM    469  N   ASP A  69      26.278   3.755  -2.296  1.00  0.00           N  
ATOM    470  CA  ASP A  69      27.691   3.709  -2.609  1.00  0.00           C  
ATOM    471  C   ASP A  69      28.349   5.050  -2.282  1.00  0.00           C  
ATOM    472  O   ASP A  69      29.424   5.092  -1.675  1.00  0.00           O  
ATOM    473  CB  ASP A  69      27.904   3.350  -4.082  1.00  0.00           C  
ATOM    474  CEN ASP A  69      28.114   2.546  -4.671  1.00  0.00           X  
ATOM    475  H   ASP A  69      25.574   3.574  -3.012  1.00  0.00           H  
ATOM    476  N   GLU A  70      27.686   6.154  -2.636  1.00  0.00           N  
ATOM    477  CA  GLU A  70      28.278   7.463  -2.414  1.00  0.00           C  
ATOM    478  C   GLU A  70      28.411   7.768  -0.930  1.00  0.00           C  
ATOM    479  O   GLU A  70      29.479   8.193  -0.486  1.00  0.00           O  
ATOM    480  CB  GLU A  70      27.446   8.549  -3.100  1.00  0.00           C  
ATOM    481  CEN GLU A  70      27.185   9.599  -4.416  1.00  0.00           X  
ATOM    482  H   GLU A  70      26.774   6.077  -3.084  1.00  0.00           H  
ATOM    483  N   LEU A  71      27.386   7.447  -0.140  1.00  0.00           N  
ATOM    484  CA  LEU A  71      27.480   7.655   1.296  1.00  0.00           C  
ATOM    485  C   LEU A  71      28.554   6.776   1.894  1.00  0.00           C  
ATOM    486  O   LEU A  71      29.343   7.222   2.726  1.00  0.00           O  
ATOM    487  CB  LEU A  71      26.129   7.380   1.967  1.00  0.00           C  
ATOM    488  CEN LEU A  71      25.040   8.304   2.543  1.00  0.00           X  
ATOM    489  H   LEU A  71      26.512   7.103  -0.548  1.00  0.00           H  
ATOM    490  N   ASN A  72      28.635   5.529   1.428  1.00  0.00           N  
ATOM    491  CA  ASN A  72      29.647   4.617   1.939  1.00  0.00           C  
ATOM    492  C   ASN A  72      31.050   5.137   1.615  1.00  0.00           C  
ATOM    493  O   ASN A  72      31.957   5.092   2.452  1.00  0.00           O  
ATOM    494  CB  ASN A  72      29.458   3.214   1.392  1.00  0.00           C  
ATOM    495  CEN ASN A  72      28.973   2.326   1.668  1.00  0.00           X  
ATOM    496  H   ASN A  72      27.959   5.189   0.743  1.00  0.00           H  
ATOM    497  N   ASN A  73      31.223   5.661   0.401  1.00  0.00           N  
ATOM    498  CA  ASN A  73      32.503   6.204  -0.020  1.00  0.00           C  
ATOM    499  C   ASN A  73      32.846   7.547   0.638  1.00  0.00           C  
ATOM    500  O   ASN A  73      34.020   7.829   0.896  1.00  0.00           O  
ATOM    501  CB  ASN A  73      32.551   6.342  -1.531  1.00  0.00           C  
ATOM    502  CEN ASN A  73      32.845   5.769  -2.359  1.00  0.00           X  
ATOM    503  H   ASN A  73      30.451   5.642  -0.265  1.00  0.00           H  
ATOM    504  N   HIS A  74      31.836   8.379   0.909  1.00  0.00           N  
ATOM    505  CA  HIS A  74      32.085   9.713   1.458  1.00  0.00           C  
ATOM    506  C   HIS A  74      32.106   9.802   2.988  1.00  0.00           C  
ATOM    507  O   HIS A  74      32.859  10.596   3.557  1.00  0.00           O  
ATOM    508  CB  HIS A  74      31.037  10.690   0.916  1.00  0.00           C  
ATOM    509  CEN HIS A  74      30.896  11.607  -0.166  1.00  0.00           X  
ATOM    510  H   HIS A  74      30.883   8.098   0.672  1.00  0.00           H  
ATOM    511  N   LEU A  75      31.288   9.008   3.660  1.00  0.00           N  
ATOM    512  CA  LEU A  75      31.185   9.056   5.112  1.00  0.00           C  
ATOM    513  C   LEU A  75      32.439   8.472   5.768  1.00  0.00           C  
ATOM    514  O   LEU A  75      32.719   7.281   5.650  1.00  0.00           O  
ATOM    515  CB  LEU A  75      29.933   8.304   5.579  1.00  0.00           C  
ATOM    516  CEN LEU A  75      28.557   8.778   6.086  1.00  0.00           X  
ATOM    517  H   LEU A  75      30.680   8.358   3.162  1.00  0.00           H  
ATOM    518  N   GLN A  76      33.198   9.335   6.441  1.00  0.00           N  
ATOM    519  CA  GLN A  76      34.467   8.956   7.070  1.00  0.00           C  
ATOM    520  C   GLN A  76      34.525   8.516   8.538  1.00  0.00           C  
ATOM    521  O   GLN A  76      33.774   8.963   9.426  1.00  0.00           O  
ATOM    522  CB  GLN A  76      35.430  10.136   6.911  1.00  0.00           C  
ATOM    523  CEN GLN A  76      36.715  10.797   5.933  1.00  0.00           X  
ATOM    524  H   GLN A  76      32.924  10.307   6.451  1.00  0.00           H  
ATOM    525  N   GLY A  77      35.500   7.637   8.759  1.00  0.00           N  
ATOM    526  CA  GLY A  77      35.850   7.107  10.057  1.00  0.00           C  
ATOM    527  C   GLY A  77      34.689   6.513  10.813  1.00  0.00           C  
ATOM    528  O   GLY A  77      33.771   5.926  10.232  1.00  0.00           O  
ATOM    529  CEN GLY A  77      35.850   7.107  10.057  1.00  0.00           X  
ATOM    530  H   GLY A  77      36.059   7.352   7.964  1.00  0.00           H  
ATOM    531  N   GLY A  78      34.787   6.651  12.127  1.00  0.00           N  
ATOM    532  CA  GLY A  78      33.834   6.137  13.080  1.00  0.00           C  
ATOM    533  C   GLY A  78      32.697   7.100  13.393  1.00  0.00           C  
ATOM    534  O   GLY A  78      32.072   6.969  14.442  1.00  0.00           O  
ATOM    535  CEN GLY A  78      33.834   6.137  13.080  1.00  0.00           X  
ATOM    536  H   GLY A  78      35.590   7.149  12.487  1.00  0.00           H  
ATOM    537  N   LYS A  79      32.455   8.124  12.563  1.00  0.00           N  
ATOM    538  CA  LYS A  79      31.484   9.114  13.036  1.00  0.00           C  
ATOM    539  C   LYS A  79      30.124   8.445  13.291  1.00  0.00           C  
ATOM    540  O   LYS A  79      29.511   7.892  12.375  1.00  0.00           O  
ATOM    541  CB  LYS A  79      31.337  10.253  12.025  1.00  0.00           C  
ATOM    542  CEN LYS A  79      31.761  12.252  11.476  1.00  0.00           X  
ATOM    543  H   LYS A  79      32.904   8.210  11.640  1.00  0.00           H  
ATOM    544  N   HIS A  80      29.620   8.574  14.522  1.00  0.00           N  
ATOM    545  CA  HIS A  80      28.295   8.052  14.849  1.00  0.00           C  
ATOM    546  C   HIS A  80      27.230   8.498  13.877  1.00  0.00           C  
ATOM    547  O   HIS A  80      26.326   7.731  13.553  1.00  0.00           O  
ATOM    548  CB  HIS A  80      27.891   8.467  16.268  1.00  0.00           C  
ATOM    549  CEN HIS A  80      27.932   7.927  17.586  1.00  0.00           X  
ATOM    550  H   HIS A  80      30.205   8.951  15.255  1.00  0.00           H  
ATOM    551  N   THR A  81      27.338   9.722  13.374  1.00  0.00           N  
ATOM    552  CA  THR A  81      26.345  10.191  12.420  1.00  0.00           C  
ATOM    553  C   THR A  81      26.392   9.338  11.170  1.00  0.00           C  
ATOM    554  O   THR A  81      25.356   9.008  10.596  1.00  0.00           O  
ATOM    555  CB  THR A  81      26.564  11.667  12.038  1.00  0.00           C  
ATOM    556  CEN THR A  81      26.603  12.233  12.176  1.00  0.00           X  
ATOM    557  H   THR A  81      28.088  10.322  13.673  1.00  0.00           H  
ATOM    558  N   VAL A  82      27.591   8.961  10.761  1.00  0.00           N  
ATOM    559  CA  VAL A  82      27.770   8.193   9.550  1.00  0.00           C  
ATOM    560  C   VAL A  82      27.234   6.802   9.703  1.00  0.00           C  
ATOM    561  O   VAL A  82      26.605   6.270   8.784  1.00  0.00           O  
ATOM    562  CB  VAL A  82      29.252   8.113   9.140  1.00  0.00           C  
ATOM    563  CEN VAL A  82      29.712   8.330   8.675  1.00  0.00           X  
ATOM    564  H   VAL A  82      28.400   9.203  11.314  1.00  0.00           H  
ATOM    565  N   HIS A  83      27.460   6.210  10.874  1.00  0.00           N  
ATOM    566  CA  HIS A  83      26.965   4.871  11.097  1.00  0.00           C  
ATOM    567  C   HIS A  83      25.448   4.874  11.018  1.00  0.00           C  
ATOM    568  O   HIS A  83      24.862   4.012  10.365  1.00  0.00           O  
ATOM    569  CB  HIS A  83      27.432   4.331  12.453  1.00  0.00           C  
ATOM    570  CEN HIS A  83      28.481   3.514  12.968  1.00  0.00           X  
ATOM    571  H   HIS A  83      28.007   6.690  11.596  1.00  0.00           H  
ATOM    572  N   HIS A  84      24.812   5.879  11.623  1.00  0.00           N  
ATOM    573  CA  HIS A  84      23.364   5.940  11.637  1.00  0.00           C  
ATOM    574  C   HIS A  84      22.819   6.091  10.219  1.00  0.00           C  
ATOM    575  O   HIS A  84      21.869   5.404   9.839  1.00  0.00           O  
ATOM    576  CB  HIS A  84      22.879   7.095  12.518  1.00  0.00           C  
ATOM    577  CEN HIS A  84      22.439   7.298  13.858  1.00  0.00           X  
ATOM    578  H   HIS A  84      25.348   6.588  12.126  1.00  0.00           H  
ATOM    579  N   ILE A  85      23.434   6.949   9.408  1.00  0.00           N  
ATOM    580  CA  ILE A  85      22.919   7.150   8.065  1.00  0.00           C  
ATOM    581  C   ILE A  85      23.053   5.869   7.259  1.00  0.00           C  
ATOM    582  O   ILE A  85      22.164   5.531   6.472  1.00  0.00           O  
ATOM    583  CB  ILE A  85      23.651   8.292   7.336  1.00  0.00           C  
ATOM    584  CEN ILE A  85      23.680   9.369   7.168  1.00  0.00           X  
ATOM    585  H   ILE A  85      24.239   7.480   9.740  1.00  0.00           H  
ATOM    586  N   GLU A  86      24.143   5.127   7.456  1.00  0.00           N  
ATOM    587  CA  GLU A  86      24.332   3.913   6.681  1.00  0.00           C  
ATOM    588  C   GLU A  86      23.223   2.898   7.005  1.00  0.00           C  
ATOM    589  O   GLU A  86      22.643   2.295   6.100  1.00  0.00           O  
ATOM    590  CB  GLU A  86      25.712   3.310   6.955  1.00  0.00           C  
ATOM    591  CEN GLU A  86      27.339   3.081   6.506  1.00  0.00           X  
ATOM    592  H   GLU A  86      24.841   5.414   8.146  1.00  0.00           H  
ATOM    593  N   GLN A  87      22.896   2.735   8.300  1.00  0.00           N  
ATOM    594  CA  GLN A  87      21.856   1.796   8.711  1.00  0.00           C  
ATOM    595  C   GLN A  87      20.499   2.172   8.131  1.00  0.00           C  
ATOM    596  O   GLN A  87      19.771   1.299   7.646  1.00  0.00           O  
ATOM    597  CB  GLN A  87      21.762   1.738  10.238  1.00  0.00           C  
ATOM    598  CEN GLN A  87      22.213   0.823  11.655  1.00  0.00           X  
ATOM    599  H   GLN A  87      23.413   3.248   9.014  1.00  0.00           H  
ATOM    600  N   ASN A  88      20.176   3.470   8.130  1.00  0.00           N  
ATOM    601  CA  ASN A  88      18.882   3.930   7.642  1.00  0.00           C  
ATOM    602  C   ASN A  88      18.754   3.640   6.163  1.00  0.00           C  
ATOM    603  O   ASN A  88      17.712   3.181   5.695  1.00  0.00           O  
ATOM    604  CB  ASN A  88      18.666   5.407   7.913  1.00  0.00           C  
ATOM    605  CEN ASN A  88      18.230   6.012   8.652  1.00  0.00           X  
ATOM    606  H   ASN A  88      20.826   4.149   8.523  1.00  0.00           H  
ATOM    607  N   ILE A  89      19.837   3.846   5.428  1.00  0.00           N  
ATOM    608  CA  ILE A  89      19.809   3.652   3.997  1.00  0.00           C  
ATOM    609  C   ILE A  89      19.591   2.180   3.684  1.00  0.00           C  
ATOM    610  O   ILE A  89      18.822   1.853   2.781  1.00  0.00           O  
ATOM    611  CB  ILE A  89      21.109   4.137   3.329  1.00  0.00           C  
ATOM    612  CEN ILE A  89      21.628   4.998   2.907  1.00  0.00           X  
ATOM    613  H   ILE A  89      20.691   4.185   5.874  1.00  0.00           H  
ATOM    614  N   LYS A  90      20.262   1.282   4.424  1.00  0.00           N  
ATOM    615  CA  LYS A  90      20.070  -0.148   4.193  1.00  0.00           C  
ATOM    616  C   LYS A  90      18.617  -0.554   4.424  1.00  0.00           C  
ATOM    617  O   LYS A  90      18.038  -1.273   3.608  1.00  0.00           O  
ATOM    618  CB  LYS A  90      20.995  -0.965   5.096  1.00  0.00           C  
ATOM    619  CEN LYS A  90      22.745  -2.134   5.310  1.00  0.00           X  
ATOM    620  H   LYS A  90      20.907   1.597   5.148  1.00  0.00           H  
ATOM    621  N   GLU A  91      17.983  -0.062   5.490  1.00  0.00           N  
ATOM    622  CA  GLU A  91      16.601  -0.462   5.719  1.00  0.00           C  
ATOM    623  C   GLU A  91      15.713   0.023   4.574  1.00  0.00           C  
ATOM    624  O   GLU A  91      14.849  -0.717   4.088  1.00  0.00           O  
ATOM    625  CB  GLU A  91      16.094   0.084   7.056  1.00  0.00           C  
ATOM    626  CEN GLU A  91      15.748  -0.145   8.708  1.00  0.00           X  
ATOM    627  H   GLU A  91      18.460   0.558   6.143  1.00  0.00           H  
ATOM    628  N   ILE A  92      15.969   1.242   4.095  1.00  0.00           N  
ATOM    629  CA  ILE A  92      15.139   1.829   3.051  1.00  0.00           C  
ATOM    630  C   ILE A  92      15.229   0.981   1.796  1.00  0.00           C  
ATOM    631  O   ILE A  92      14.221   0.762   1.123  1.00  0.00           O  
ATOM    632  CB  ILE A  92      15.555   3.275   2.725  1.00  0.00           C  
ATOM    633  CEN ILE A  92      15.426   4.323   2.995  1.00  0.00           X  
ATOM    634  H   ILE A  92      16.731   1.791   4.499  1.00  0.00           H  
ATOM    635  N   PHE A  93      16.434   0.498   1.491  1.00  0.00           N  
ATOM    636  CA  PHE A  93      16.705  -0.308   0.310  1.00  0.00           C  
ATOM    637  C   PHE A  93      15.865  -1.568   0.365  1.00  0.00           C  
ATOM    638  O   PHE A  93      15.167  -1.899  -0.592  1.00  0.00           O  
ATOM    639  CB  PHE A  93      18.191  -0.656   0.210  1.00  0.00           C  
ATOM    640  CEN PHE A  93      19.481  -0.149  -0.568  1.00  0.00           X  
ATOM    641  H   PHE A  93      17.213   0.716   2.105  1.00  0.00           H  
ATOM    642  N   HIS A  94      15.893  -2.254   1.504  1.00  0.00           N  
ATOM    643  CA  HIS A  94      15.123  -3.476   1.654  1.00  0.00           C  
ATOM    644  C   HIS A  94      13.631  -3.228   1.429  1.00  0.00           C  
ATOM    645  O   HIS A  94      12.974  -3.995   0.713  1.00  0.00           O  
ATOM    646  CB  HIS A  94      15.352  -4.086   3.040  1.00  0.00           C  
ATOM    647  CEN HIS A  94      16.185  -5.072   3.644  1.00  0.00           X  
ATOM    648  H   HIS A  94      16.491  -1.940   2.271  1.00  0.00           H  
ATOM    649  N   HIS A  95      13.091  -2.143   1.986  1.00  0.00           N  
ATOM    650  CA  HIS A  95      11.660  -1.924   1.840  1.00  0.00           C  
ATOM    651  C   HIS A  95      11.319  -1.667   0.366  1.00  0.00           C  
ATOM    652  O   HIS A  95      10.297  -2.155  -0.139  1.00  0.00           O  
ATOM    653  CB  HIS A  95      11.195  -0.752   2.711  1.00  0.00           C  
ATOM    654  CEN HIS A  95      10.619  -0.547   3.998  1.00  0.00           X  
ATOM    655  H   HIS A  95      13.670  -1.502   2.532  1.00  0.00           H  
ATOM    656  N   LEU A  96      12.185  -0.939  -0.340  1.00  0.00           N  
ATOM    657  CA  LEU A  96      11.916  -0.635  -1.734  1.00  0.00           C  
ATOM    658  C   LEU A  96      11.882  -1.919  -2.547  1.00  0.00           C  
ATOM    659  O   LEU A  96      11.028  -2.065  -3.423  1.00  0.00           O  
ATOM    660  CB  LEU A  96      12.973   0.330  -2.287  1.00  0.00           C  
ATOM    661  CEN LEU A  96      12.946   1.835  -2.614  1.00  0.00           X  
ATOM    662  H   LEU A  96      13.033  -0.582   0.102  1.00  0.00           H  
ATOM    663  N   GLU A  97      12.780  -2.869  -2.252  1.00  0.00           N  
ATOM    664  CA  GLU A  97      12.809  -4.110  -3.013  1.00  0.00           C  
ATOM    665  C   GLU A  97      11.522  -4.902  -2.794  1.00  0.00           C  
ATOM    666  O   GLU A  97      10.951  -5.442  -3.744  1.00  0.00           O  
ATOM    667  CB  GLU A  97      14.026  -4.952  -2.622  1.00  0.00           C  
ATOM    668  CEN GLU A  97      15.615  -5.484  -2.932  1.00  0.00           X  
ATOM    669  H   GLU A  97      13.465  -2.710  -1.514  1.00  0.00           H  
ATOM    670  N   GLU A  98      11.041  -4.961  -1.544  1.00  0.00           N  
ATOM    671  CA  GLU A  98       9.855  -5.763  -1.265  1.00  0.00           C  
ATOM    672  C   GLU A  98       8.654  -5.167  -1.995  1.00  0.00           C  
ATOM    673  O   GLU A  98       7.834  -5.901  -2.560  1.00  0.00           O  
ATOM    674  CB  GLU A  98       9.587  -5.837   0.240  1.00  0.00           C  
ATOM    675  CEN GLU A  98       9.690  -6.678   1.718  1.00  0.00           X  
ATOM    676  H   GLU A  98      11.527  -4.469  -0.789  1.00  0.00           H  
ATOM    677  N   LEU A  99       8.594  -3.829  -2.026  1.00  0.00           N  
ATOM    678  CA  LEU A  99       7.491  -3.076  -2.623  1.00  0.00           C  
ATOM    679  C   LEU A  99       7.441  -3.236  -4.143  1.00  0.00           C  
ATOM    680  O   LEU A  99       6.365  -3.367  -4.725  1.00  0.00           O  
ATOM    681  CB  LEU A  99       7.609  -1.593  -2.250  1.00  0.00           C  
ATOM    682  CEN LEU A  99       6.861  -0.707  -1.236  1.00  0.00           X  
ATOM    683  H   LEU A  99       9.350  -3.308  -1.573  1.00  0.00           H  
ATOM    684  N   VAL A 100       8.602  -3.231  -4.792  1.00  0.00           N  
ATOM    685  CA  VAL A 100       8.652  -3.362  -6.243  1.00  0.00           C  
ATOM    686  C   VAL A 100       8.301  -4.781  -6.675  1.00  0.00           C  
ATOM    687  O   VAL A 100       7.579  -4.979  -7.656  1.00  0.00           O  
ATOM    688  CB  VAL A 100      10.042  -2.995  -6.796  1.00  0.00           C  
ATOM    689  CEN VAL A 100      10.387  -2.520  -7.157  1.00  0.00           X  
ATOM    690  H   VAL A 100       9.466  -3.119  -4.263  1.00  0.00           H  
ATOM    691  N   HIS A 101       8.841  -5.769  -5.953  1.00  0.00           N  
ATOM    692  CA  HIS A 101       8.633  -7.170  -6.311  1.00  0.00           C  
ATOM    693  C   HIS A 101       7.225  -7.718  -6.041  1.00  0.00           C  
ATOM    694  O   HIS A 101       6.737  -8.549  -6.822  1.00  0.00           O  
ATOM    695  CB  HIS A 101       9.657  -8.038  -5.574  1.00  0.00           C  
ATOM    696  CEN HIS A 101      10.950  -8.589  -5.809  1.00  0.00           X  
ATOM    697  H   HIS A 101       9.433  -5.525  -5.153  1.00  0.00           H  
ATOM    698  N   ARG A 102       6.590  -7.299  -4.941  1.00  0.00           N  
ATOM    699  CA  ARG A 102       5.288  -7.850  -4.563  1.00  0.00           C  
ATOM    700  C   ARG A 102       4.186  -7.574  -5.583  1.00  0.00           C  
ATOM    701  O   ARG A 102       3.844  -8.464  -6.364  1.00  0.00           O  
ATOM    702  CB  ARG A 102       4.868  -7.385  -3.176  1.00  0.00           C  
ATOM    703  CEN ARG A 102       4.535  -7.355  -0.719  1.00  0.00           X  
ATOM    704  H   ARG A 102       7.042  -6.620  -4.328  1.00  0.00           H  
TER                                                                             
# All scores below are weighted scores, not raw scores.
#BEGIN_POSE_ENERGIES_TABLE ./minmover_pdb/pose_44.pdb
label vdw cenpack pair env cbeta hs_pair ss_pair sheet total
weights 1 0.5 1 1 0.25 1 1 1 NA
pose 0 -11.7658 -12.1911 -22.5967 5.24043 0 0 0 -41.3133
MET:NtermProteinFull_1 0 0.14432 -0.05276 0.25591 0.06632 0 0 0 0.41379
TYR_2 0 -0.05815 -0.02414 0.85888 0.0697 0 0 0 0.84629
GLY_3 0 0.02214 0.04425 -0.0429 0.07012 0 0 0 0.09361
LYS_4 0 -0.25986 -0.14183 -0.68888 0.04262 0 0 0 -1.04796
LEU_5 0 -0.50363 -0.32762 -0.30366 0.03175 0 0 0 -1.10316
ASN_6 0 -0.22331 0.12946 -0.36221 0.04278 0 0 0 -0.41328
ASP_7 0 -0.05604 -0.04015 -0.52292 0.06901 0 0 0 -0.5501
LEU_8 0 -0.19951 -0.76925 -0.45811 0.03721 0 0 0 -1.38966
LEU_9 0 -0.34192 -0.19854 -0.06582 0.03768 0 0 0 -0.56861
GLU_10 0 -0.05564 0.02569 -0.92601 0.06946 0 0 0 -0.8865
ASP_11 0 -0.11091 0.21557 -0.31759 0.03543 0 0 0 -0.17749
LEU_12 0 -0.38556 -0.66557 -0.39148 0.03359 0 0 0 -1.40902
GLN_13 0 0.03411 0.22455 -0.4142 0.06884 0 0 0 -0.08669
GLU_14 0 -0.01004 -0.14844 -0.92601 0.06893 0 0 0 -1.01556
VAL_15 0 -0.2003 -0.5119 -0.10438 0.04288 0 0 0 -0.7737
LEU_16 0 -0.17042 -0.08329 0.24309 0.04435 0 0 0 0.03372
LYS_17 0 -0.04462 -0.00937 -0.8715 0.06965 0 0 0 -0.85584
ASN_18 0 0.07021 -0.13081 -0.24178 0.06919 0 0 0 -0.23317
LEU_19 0 -0.37882 -0.63398 -0.39148 0.03359 0 0 0 -1.37069
HIS_20 0 0.01674 -0.13204 0.0215 0.06903 0 0 0 -0.02477
LYS_21 0 -0.02728 0.01891 -1.04927 0.06978 0 0 0 -0.98786
ASN_22 0 0.39013 -0.14549 -0.24178 0.06903 0 0 0 0.07189
TRP_23 0 0.06482 0.00264 -0.18494 0.04336 0 0 0 -0.07413
HIS_D_24 0 -0.13708 -0.05722 0.06501 0.06926 0 0 0 -0.06003
GLY_25 0 -0.0483 -0.13482 -0.08884 0.0391 0 0 0 -0.23286
GLY_26 0 0.03032 0.01724 -0.0429 0.03669 0 0 0 0.04134
LYS_27 0 0 0 -0.8715 0.07125 0 0 0 -0.80025
ASP_28 0 -0.00245 -0.06175 -0.56986 0.07156 0 0 0 -0.5625
ASN_29 0 0.19767 -0.16474 -0.24178 0.03538 0 0 0 -0.17346
LEU_30 0 0.07368 0.14915 0.4149 0.04268 0 0 0 0.68041
HIS_D_31 0 -0.04972 -0.10995 0.06501 0.06921 0 0 0 -0.02545
ASP_32 0 -0.17139 0.04748 -0.37876 0.06902 0 0 0 -0.43365
VAL_33 0 -0.37839 -0.15602 -0.27892 0.03577 0 0 0 -0.77756
ASP_34 0 0.07736 -0.08785 -0.31759 0.06908 0 0 0 -0.259
ASN_35 0 -0.08478 -0.03189 -0.36221 0.06907 0 0 0 -0.4098
HIS_D_36 0 -0.50375 -0.22721 -0.15264 0.03567 0 0 0 -0.84793
LEU_37 0 -0.09261 -0.97159 -0.39148 0.03712 0 0 0 -1.41857
GLN_38 0 0.01712 0.11642 -0.49415 0.06893 0 0 0 -0.29168
ASN_39 0 -0.18276 -0.09115 -0.19403 0.06923 0 0 0 -0.39871
VAL_40 0 -0.24055 -0.31387 -0.27892 0.0331 0 0 0 -0.80024
ILE_41 0 -0.2308 -0.36706 0.60227 0.0435 0 0 0 0.04791
GLU_42 0 -0.08994 -0.19502 -0.71584 0.06882 0 0 0 -0.93197
ASP_43 0 -0.27254 -0.0119 0.2122 0.04435 0 0 0 -0.02789
ILE_44 0 -0.30025 -0.65718 -0.49284 0.03369 0 0 0 -1.41658
HIS_45 0 -0.1138 0.28699 -0.02241 0.06902 0 0 0 0.2198
ASP_46 0 -0.21901 -0.4966 -0.31759 0.04268 0 0 0 -0.99052
PHE_47 0 -0.37106 -0.39653 -0.4994 0.0358 0 0 0 -1.23118
MET_48 0 -0.51687 0.04015 0.18716 0.03017 0 0 0 -0.25939
GLN_49 0 -0.04597 0.02618 -0.60368 0.06947 0 0 0 -0.554
GLY_50 0 -0.01242 0.03913 0.0322 0.04518 0 0 0 0.1041
GLY_51 0 -0.0594 0.02841 0.35201 0.03059 0 0 0 0.35161
GLY_52 0 -0.05257 0.01136 -0.08884 0.03486 0 0 0 -0.09518
SER_53 0 -0.03864 0.00839 -0.21543 0.03232 0 0 0 -0.21336
GLY_54 0 -0.04933 0.05568 -0.0429 0.03556 0 0 0 -0.001
GLY_55 0 0.0282 -0.00786 -0.07965 0.0357 0 0 0 -0.02361
LYS_56 0 -0.43321 -0.74937 -0.42611 0.03443 0 0 0 -1.57426
LEU_57 0 0.35631 -0.48211 0.08126 0.03561 0 0 0 -0.00892
GLN_58 0 -0.00078 0.09702 -0.59803 0.0693 0 0 0 -0.43249
GLU_59 0 -0.04118 -0.09404 -0.25924 0.06899 0 0 0 -0.32547
MET_60 0 -0.33364 -0.12029 -0.29185 0.0323 0 0 0 -0.71347
MET_61 0 -0.32545 0.06524 0.35353 0.03519 0 0 0 0.12852
LYS_62 0 -0.08327 -0.01224 -0.96458 0.06925 0 0 0 -0.99083
GLU_63 0 -0.42473 -0.07004 -0.25924 0.03543 0 0 0 -0.71857
PHE_64 0 -0.21332 -0.39001 -0.30123 0.03251 0 0 0 -0.87205
GLN_65 0 -0.07492 0.06505 -0.55896 0.0688 0 0 0 -0.50003
GLN_66 0 -0.17387 -0.17179 -0.55896 0.06903 0 0 0 -0.83558
VAL_67 0 -0.20445 -0.578 -0.35242 0.03427 0 0 0 -1.1006
LEU_68 0 -0.28434 0.00189 0.91309 0.04399 0 0 0 0.67463
ASP_69 0 -0.0894 0.02235 -0.47618 0.06894 0 0 0 -0.47429
GLU_70 0 -0.55425 0.36638 -0.13578 0.03208 0 0 0 -0.29157
LEU_71 0 -0.51779 -0.33403 -0.30366 0.03713 0 0 0 -1.11835
ASN_72 0 -0.14924 -0.06705 -0.28327 0.06903 0 0 0 -0.43053
ASN_73 0 -0.07723 -0.07314 -0.46336 0.06894 0 0 0 -0.5448
HIS_74 0 0.25297 0.06178 -0.18191 0.03855 0 0 0 0.17138
LEU_75 0 -0.15981 -0.02534 -0.39148 0.03131 0 0 0 -0.54533
GLN_76 0 0.01361 -0.18897 -0.49415 0.05849 0 0 0 -0.61102
GLY_77 0 -0.06913 -0.03627 0.60923 0.04518 0 0 0 0.54901
GLY_78 0 -0.01225 -0.04312 0.0322 0.04904 0 0 0 0.02587
LYS_79 0 -0.12568 -0.12291 -0.42611 0.03509 0 0 0 -0.63961
HIS_80 0 -0.03687 -0.04913 0.20362 0.07025 0 0 0 0.18786
THR_81 0 0.32418 -0.21072 -0.20352 0.04265 0 0 0 -0.04741
VAL_82 0 0.0081 0.12465 -0.10438 0.04303 0 0 0 0.0714
HIS_D_83 0 -0.02434 -0.01483 0.0215 0.06957 0 0 0 0.05191
HIS_D_84 0 -0.0362 -0.04226 0.0215 0.06895 0 0 0 0.01199
ILE_85 0 -0.5914 -0.14851 -0.06945 0.0358 0 0 0 -0.77355
GLU_86 0 -0.11893 0.45553 -0.25924 0.04283 0 0 0 0.12018
GLN_87 0 -0.03533 0.00154 -0.59803 0.06921 0 0 0 -0.56261
ASN_88 0 -0.16942 -0.04219 -0.07783 0.04365 0 0 0 -0.24579
ILE_89 0 -0.21341 -0.53948 -0.31819 0.03983 0 0 0 -1.03124
LYS_90 0 0.03837 0.13074 -0.68888 0.06921 0 0 0 -0.45056
GLU_91 0 -0.0046 -0.02808 -0.71584 0.06878 0 0 0 -0.67974
ILE_92 0 -0.43613 -0.54113 0.06915 0.03211 0 0 0 -0.876
PHE_93 0 -0.35274 -0.18309 0.63033 0.04368 0 0 0 0.13819
HIS_D_94 0 -0.13123 0.05322 0.159 0.06893 0 0 0 0.14992
HIS_D_95 0 -0.22479 0.07791 -0.11266 0.04318 0 0 0 -0.21637
LEU_96 0 0.01851 -0.81523 -0.39148 0.03762 0 0 0 -1.15058
GLU_97 0 -0.18159 0.0591 -0.60186 0.06902 0 0 0 -0.65534
GLU_98 0 0.00516 -0.41702 -0.71584 0.06961 0 0 0 -1.05809
LEU_99 0 -0.12985 -0.4486 -0.06582 0.03582 0 0 0 -0.60845
VAL_100 0 0.27986 0.14439 0.33828 0.04355 0 0 0 0.80609
HIS_D_101 0 0.01879 0.01906 0.20362 0.07025 0 0 0 0.31172
ARG:CtermProteinFull_102 0 0.07657 0.16981 -0.64658 0.07189 0 0 0 -0.32831
#END_POSE_ENERGIES_TABLE ./minmover_pdb/pose_44.pdb
