# Supplementary material for: Selection of a promiscuous minimalist cAMP phosphodiesterase from a library of de novo designed proteins
Source: Nat Chem. 2024 May 3;16(7):1200–8. doi: 10.1038/s41557-024-01490-4 (PMC11230910; doi:10.1038/s41557-024-01490-4)
Supplement: Supplementary file 3 — MD input files, scripts and final structures derived from MD, AlphaFold2, EMSfold and MultiSFold. [file 41557_2024_1490_MOESM3_ESM.zip › Computational_Data/4_MultiSFold/s824/pose_45.pdb]

ATOM      1  N   MET A   1     -12.159 -10.335  11.557  1.00  0.00           N  
ATOM      2  CA  MET A   1     -11.793  -8.909  11.420  1.00  0.00           C  
ATOM      3  C   MET A   1     -10.306  -8.769  11.155  1.00  0.00           C  
ATOM      4  O   MET A   1      -9.969  -8.033  10.248  1.00  0.00           O  
ATOM      5  CB  MET A   1     -12.177  -8.126  12.674  1.00  0.00           C  
ATOM      6  CEN MET A   1     -13.290  -6.908  13.270  1.00  0.00           X  
ATOM      7  H   MET A   1     -12.568 -10.667  12.407  1.00  0.00           H  
ATOM      8  N   TYR A   2      -9.448  -9.546  11.824  1.00  0.00           N  
ATOM      9  CA  TYR A   2      -7.988  -9.421  11.696  1.00  0.00           C  
ATOM     10  C   TYR A   2      -7.407  -9.560  10.283  1.00  0.00           C  
ATOM     11  O   TYR A   2      -6.440  -8.879   9.996  1.00  0.00           O  
ATOM     12  CB  TYR A   2      -7.320 -10.456  12.604  1.00  0.00           C  
ATOM     13  CEN TYR A   2      -6.589 -10.586  14.190  1.00  0.00           X  
ATOM     14  H   TYR A   2      -9.749 -10.032  12.658  1.00  0.00           H  
ATOM     15  N   GLY A   3      -8.001 -10.368   9.391  1.00  0.00           N  
ATOM     16  CA  GLY A   3      -7.499 -10.525   8.015  1.00  0.00           C  
ATOM     17  C   GLY A   3      -7.466  -9.205   7.234  1.00  0.00           C  
ATOM     18  O   GLY A   3      -6.430  -8.863   6.692  1.00  0.00           O  
ATOM     19  CEN GLY A   3      -7.499 -10.525   8.015  1.00  0.00           X  
ATOM     20  H   GLY A   3      -8.742 -10.981   9.704  1.00  0.00           H  
ATOM     21  N   LYS A   4      -8.538  -8.404   7.313  1.00  0.00           N  
ATOM     22  CA  LYS A   4      -8.611  -7.102   6.625  1.00  0.00           C  
ATOM     23  C   LYS A   4      -7.587  -6.087   7.143  1.00  0.00           C  
ATOM     24  O   LYS A   4      -6.916  -5.450   6.347  1.00  0.00           O  
ATOM     25  CB  LYS A   4     -10.019  -6.518   6.756  1.00  0.00           C  
ATOM     26  CEN LYS A   4     -11.902  -6.120   5.877  1.00  0.00           X  
ATOM     27  H   LYS A   4      -9.336  -8.706   7.857  1.00  0.00           H  
ATOM     28  N   LEU A   5      -7.494  -5.907   8.464  1.00  0.00           N  
ATOM     29  CA  LEU A   5      -6.486  -5.025   9.061  1.00  0.00           C  
ATOM     30  C   LEU A   5      -5.066  -5.439   8.657  1.00  0.00           C  
ATOM     31  O   LEU A   5      -4.266  -4.584   8.302  1.00  0.00           O  
ATOM     32  CB  LEU A   5      -6.625  -5.023  10.589  1.00  0.00           C  
ATOM     33  CEN LEU A   5      -7.212  -4.004  11.584  1.00  0.00           X  
ATOM     34  H   LEU A   5      -8.030  -6.513   9.071  1.00  0.00           H  
ATOM     35  N   ASN A   6      -4.757  -6.740   8.688  1.00  0.00           N  
ATOM     36  CA  ASN A   6      -3.428  -7.238   8.357  1.00  0.00           C  
ATOM     37  C   ASN A   6      -3.062  -6.895   6.911  1.00  0.00           C  
ATOM     38  O   ASN A   6      -1.952  -6.430   6.688  1.00  0.00           O  
ATOM     39  CB  ASN A   6      -3.323  -8.734   8.590  1.00  0.00           C  
ATOM     40  CEN ASN A   6      -3.032  -9.387   9.358  1.00  0.00           X  
ATOM     41  H   ASN A   6      -5.480  -7.417   8.881  1.00  0.00           H  
ATOM     42  N   ASP A   7      -4.015  -7.026   5.982  1.00  0.00           N  
ATOM     43  CA  ASP A   7      -3.797  -6.749   4.557  1.00  0.00           C  
ATOM     44  C   ASP A   7      -3.641  -5.231   4.336  1.00  0.00           C  
ATOM     45  O   ASP A   7      -2.843  -4.777   3.528  1.00  0.00           O  
ATOM     46  CB  ASP A   7      -4.951  -7.299   3.714  1.00  0.00           C  
ATOM     47  CEN ASP A   7      -5.190  -8.109   3.145  1.00  0.00           X  
ATOM     48  H   ASP A   7      -4.905  -7.423   6.245  1.00  0.00           H  
ATOM     49  N   LEU A   8      -4.325  -4.433   5.162  1.00  0.00           N  
ATOM     50  CA  LEU A   8      -4.206  -2.980   5.163  1.00  0.00           C  
ATOM     51  C   LEU A   8      -2.838  -2.465   5.630  1.00  0.00           C  
ATOM     52  O   LEU A   8      -2.327  -1.479   5.097  1.00  0.00           O  
ATOM     53  CB  LEU A   8      -5.314  -2.384   6.041  1.00  0.00           C  
ATOM     54  CEN LEU A   8      -6.653  -1.697   5.711  1.00  0.00           X  
ATOM     55  H   LEU A   8      -5.014  -4.861   5.764  1.00  0.00           H  
ATOM     56  N   LEU A   9      -2.245  -3.098   6.643  1.00  0.00           N  
ATOM     57  CA  LEU A   9      -0.927  -2.708   7.133  1.00  0.00           C  
ATOM     58  C   LEU A   9       0.175  -3.037   6.124  1.00  0.00           C  
ATOM     59  O   LEU A   9       1.077  -2.222   5.931  1.00  0.00           O  
ATOM     60  CB  LEU A   9      -0.643  -3.396   8.474  1.00  0.00           C  
ATOM     61  CEN LEU A   9      -0.659  -2.894   9.931  1.00  0.00           X  
ATOM     62  H   LEU A   9      -2.678  -3.935   7.003  1.00  0.00           H  
ATOM     63  N   GLU A  10       0.109  -4.202   5.487  1.00  0.00           N  
ATOM     64  CA  GLU A  10       1.077  -4.623   4.474  1.00  0.00           C  
ATOM     65  C   GLU A  10       0.973  -3.737   3.221  1.00  0.00           C  
ATOM     66  O   GLU A  10       2.006  -3.360   2.659  1.00  0.00           O  
ATOM     67  CB  GLU A  10       0.862  -6.093   4.106  1.00  0.00           C  
ATOM     68  CEN GLU A  10       1.291  -7.734   4.270  1.00  0.00           X  
ATOM     69  H   GLU A  10      -0.683  -4.807   5.657  1.00  0.00           H  
ATOM     70  N   ASP A  11      -0.236  -3.298   2.858  1.00  0.00           N  
ATOM     71  CA  ASP A  11      -0.469  -2.350   1.764  1.00  0.00           C  
ATOM     72  C   ASP A  11       0.062  -0.946   2.108  1.00  0.00           C  
ATOM     73  O   ASP A  11       0.737  -0.305   1.295  1.00  0.00           O  
ATOM     74  CB  ASP A  11      -1.961  -2.281   1.430  1.00  0.00           C  
ATOM     75  CEN ASP A  11      -2.637  -2.666   0.772  1.00  0.00           X  
ATOM     76  H   ASP A  11      -1.045  -3.730   3.285  1.00  0.00           H  
ATOM     77  N   LEU A  12      -0.185  -0.469   3.336  1.00  0.00           N  
ATOM     78  CA  LEU A  12       0.338   0.814   3.832  1.00  0.00           C  
ATOM     79  C   LEU A  12       1.867   0.856   3.807  1.00  0.00           C  
ATOM     80  O   LEU A  12       2.466   1.834   3.348  1.00  0.00           O  
ATOM     81  CB  LEU A  12      -0.172   1.077   5.254  1.00  0.00           C  
ATOM     82  CEN LEU A  12      -1.262   2.009   5.818  1.00  0.00           X  
ATOM     83  H   LEU A  12      -0.780  -1.022   3.936  1.00  0.00           H  
ATOM     84  N   GLN A  13       2.514  -0.213   4.271  1.00  0.00           N  
ATOM     85  CA  GLN A  13       3.971  -0.316   4.294  1.00  0.00           C  
ATOM     86  C   GLN A  13       4.566  -0.258   2.887  1.00  0.00           C  
ATOM     87  O   GLN A  13       5.538   0.467   2.654  1.00  0.00           O  
ATOM     88  CB  GLN A  13       4.401  -1.615   4.980  1.00  0.00           C  
ATOM     89  CEN GLN A  13       4.989  -2.306   6.472  1.00  0.00           X  
ATOM     90  H   GLN A  13       1.965  -1.008   4.569  1.00  0.00           H  
ATOM     91  N   GLU A  14       3.990  -0.986   1.933  1.00  0.00           N  
ATOM     92  CA  GLU A  14       4.462  -0.987   0.554  1.00  0.00           C  
ATOM     93  C   GLU A  14       4.313   0.394  -0.095  1.00  0.00           C  
ATOM     94  O   GLU A  14       5.265   0.888  -0.712  1.00  0.00           O  
ATOM     95  CB  GLU A  14       3.706  -2.037  -0.263  1.00  0.00           C  
ATOM     96  CEN GLU A  14       3.626  -3.593  -0.955  1.00  0.00           X  
ATOM     97  H   GLU A  14       3.203  -1.572   2.170  1.00  0.00           H  
ATOM     98  N   VAL A  15       3.170   1.060   0.093  1.00  0.00           N  
ATOM     99  CA  VAL A  15       2.929   2.424  -0.403  1.00  0.00           C  
ATOM    100  C   VAL A  15       4.018   3.379   0.080  1.00  0.00           C  
ATOM    101  O   VAL A  15       4.575   4.123  -0.730  1.00  0.00           O  
ATOM    102  CB  VAL A  15       1.556   2.960   0.045  1.00  0.00           C  
ATOM    103  CEN VAL A  15       0.926   3.126  -0.178  1.00  0.00           X  
ATOM    104  H   VAL A  15       2.439   0.597   0.615  1.00  0.00           H  
ATOM    105  N   LEU A  16       4.385   3.310   1.361  1.00  0.00           N  
ATOM    106  CA  LEU A  16       5.422   4.152   1.963  1.00  0.00           C  
ATOM    107  C   LEU A  16       6.804   3.906   1.356  1.00  0.00           C  
ATOM    108  O   LEU A  16       7.553   4.836   1.044  1.00  0.00           O  
ATOM    109  CB  LEU A  16       5.466   3.920   3.479  1.00  0.00           C  
ATOM    110  CEN LEU A  16       4.955   4.741   4.677  1.00  0.00           X  
ATOM    111  H   LEU A  16       3.904   2.649   1.953  1.00  0.00           H  
ATOM    112  N   LYS A  17       7.151   2.641   1.135  1.00  0.00           N  
ATOM    113  CA  LYS A  17       8.414   2.262   0.502  1.00  0.00           C  
ATOM    114  C   LYS A  17       8.538   2.844  -0.907  1.00  0.00           C  
ATOM    115  O   LYS A  17       9.595   3.372  -1.267  1.00  0.00           O  
ATOM    116  CB  LYS A  17       8.548   0.739   0.452  1.00  0.00           C  
ATOM    117  CEN LYS A  17       9.415  -1.028   1.228  1.00  0.00           X  
ATOM    118  H   LYS A  17       6.513   1.921   1.444  1.00  0.00           H  
ATOM    119  N   ASN A  18       7.475   2.766  -1.704  1.00  0.00           N  
ATOM    120  CA  ASN A  18       7.424   3.329  -3.048  1.00  0.00           C  
ATOM    121  C   ASN A  18       7.557   4.853  -3.037  1.00  0.00           C  
ATOM    122  O   ASN A  18       8.390   5.384  -3.774  1.00  0.00           O  
ATOM    123  CB  ASN A  18       6.149   2.922  -3.763  1.00  0.00           C  
ATOM    124  CEN ASN A  18       5.821   2.156  -4.401  1.00  0.00           X  
ATOM    125  H   ASN A  18       6.654   2.294  -1.349  1.00  0.00           H  
ATOM    126  N   LEU A  19       6.806   5.545  -2.182  1.00  0.00           N  
ATOM    127  CA  LEU A  19       6.847   6.997  -2.045  1.00  0.00           C  
ATOM    128  C   LEU A  19       8.229   7.459  -1.597  1.00  0.00           C  
ATOM    129  O   LEU A  19       8.795   8.359  -2.219  1.00  0.00           O  
ATOM    130  CB  LEU A  19       5.776   7.469  -1.054  1.00  0.00           C  
ATOM    131  CEN LEU A  19       4.409   8.154  -1.240  1.00  0.00           X  
ATOM    132  H   LEU A  19       6.197   5.035  -1.557  1.00  0.00           H  
ATOM    133  N   HIS A  20       8.834   6.778  -0.624  1.00  0.00           N  
ATOM    134  CA  HIS A  20      10.174   7.106  -0.133  1.00  0.00           C  
ATOM    135  C   HIS A  20      11.270   6.921  -1.182  1.00  0.00           C  
ATOM    136  O   HIS A  20      12.215   7.707  -1.238  1.00  0.00           O  
ATOM    137  CB  HIS A  20      10.503   6.259   1.101  1.00  0.00           C  
ATOM    138  CEN HIS A  20      10.429   6.373   2.519  1.00  0.00           X  
ATOM    139  H   HIS A  20       8.306   6.071  -0.134  1.00  0.00           H  
ATOM    140  N   LYS A  21      11.160   5.902  -2.037  1.00  0.00           N  
ATOM    141  CA  LYS A  21      12.125   5.667  -3.116  1.00  0.00           C  
ATOM    142  C   LYS A  21      11.983   6.654  -4.275  1.00  0.00           C  
ATOM    143  O   LYS A  21      12.985   7.017  -4.886  1.00  0.00           O  
ATOM    144  CB  LYS A  21      11.985   4.237  -3.641  1.00  0.00           C  
ATOM    145  CEN LYS A  21      12.719   2.254  -3.709  1.00  0.00           X  
ATOM    146  H   LYS A  21      10.424   5.229  -1.867  1.00  0.00           H  
ATOM    147  N   ASN A  22      10.759   7.027  -4.632  1.00  0.00           N  
ATOM    148  CA  ASN A  22      10.495   7.855  -5.813  1.00  0.00           C  
ATOM    149  C   ASN A  22      10.578   9.359  -5.521  1.00  0.00           C  
ATOM    150  O   ASN A  22      10.777  10.155  -6.439  1.00  0.00           O  
ATOM    151  CB  ASN A  22       9.142   7.522  -6.416  1.00  0.00           C  
ATOM    152  CEN ASN A  22       8.748   6.881  -7.147  1.00  0.00           X  
ATOM    153  H   ASN A  22       9.979   6.705  -4.080  1.00  0.00           H  
ATOM    154  N   TRP A  23      10.443   9.760  -4.260  1.00  0.00           N  
ATOM    155  CA  TRP A  23      10.466  11.159  -3.872  1.00  0.00           C  
ATOM    156  C   TRP A  23      11.898  11.677  -3.705  1.00  0.00           C  
ATOM    157  O   TRP A  23      12.507  11.624  -2.641  1.00  0.00           O  
ATOM    158  CB  TRP A  23       9.680  11.356  -2.575  1.00  0.00           C  
ATOM    159  CEN TRP A  23       8.267  12.161  -1.920  1.00  0.00           X  
ATOM    160  H   TRP A  23      10.211   9.086  -3.545  1.00  0.00           H  
ATOM    161  N   HIS A  24      12.443  12.216  -4.794  1.00  0.00           N  
ATOM    162  CA  HIS A  24      13.826  12.697  -4.862  1.00  0.00           C  
ATOM    163  C   HIS A  24      13.948  14.237  -4.939  1.00  0.00           C  
ATOM    164  O   HIS A  24      15.063  14.751  -5.032  1.00  0.00           O  
ATOM    165  CB  HIS A  24      14.534  12.066  -6.065  1.00  0.00           C  
ATOM    166  CEN HIS A  24      15.357  10.936  -6.342  1.00  0.00           X  
ATOM    167  H   HIS A  24      11.872  12.250  -5.627  1.00  0.00           H  
ATOM    168  N   GLY A  25      12.840  14.992  -4.922  1.00  0.00           N  
ATOM    169  CA  GLY A  25      12.841  16.435  -5.200  1.00  0.00           C  
ATOM    170  C   GLY A  25      12.532  17.320  -3.997  1.00  0.00           C  
ATOM    171  O   GLY A  25      11.373  17.501  -3.668  1.00  0.00           O  
ATOM    172  CEN GLY A  25      12.841  16.435  -5.200  1.00  0.00           X  
ATOM    173  H   GLY A  25      11.944  14.541  -4.790  1.00  0.00           H  
ATOM    174  N   GLY A  26      13.550  17.947  -3.400  1.00  0.00           N  
ATOM    175  CA  GLY A  26      13.386  18.989  -2.371  1.00  0.00           C  
ATOM    176  C   GLY A  26      13.380  18.436  -0.947  1.00  0.00           C  
ATOM    177  O   GLY A  26      12.482  17.695  -0.563  1.00  0.00           O  
ATOM    178  CEN GLY A  26      13.386  18.989  -2.371  1.00  0.00           X  
ATOM    179  H   GLY A  26      14.482  17.735  -3.729  1.00  0.00           H  
ATOM    180  N   LYS A  27      14.405  18.776  -0.161  1.00  0.00           N  
ATOM    181  CA  LYS A  27      14.535  18.339   1.240  1.00  0.00           C  
ATOM    182  C   LYS A  27      13.350  18.745   2.120  1.00  0.00           C  
ATOM    183  O   LYS A  27      12.888  17.907   2.883  1.00  0.00           O  
ATOM    184  CB  LYS A  27      15.827  18.893   1.842  1.00  0.00           C  
ATOM    185  CEN LYS A  27      17.828  18.565   2.447  1.00  0.00           X  
ATOM    186  H   LYS A  27      15.096  19.414  -0.527  1.00  0.00           H  
ATOM    187  N   ASP A  28      12.884  19.988   2.019  1.00  0.00           N  
ATOM    188  CA  ASP A  28      11.735  20.471   2.795  1.00  0.00           C  
ATOM    189  C   ASP A  28      10.467  19.645   2.545  1.00  0.00           C  
ATOM    190  O   ASP A  28       9.978  19.001   3.462  1.00  0.00           O  
ATOM    191  CB  ASP A  28      11.464  21.943   2.475  1.00  0.00           C  
ATOM    192  CEN ASP A  28      11.661  22.874   2.838  1.00  0.00           X  
ATOM    193  H   ASP A  28      13.448  20.695   1.567  1.00  0.00           H  
ATOM    194  N   ASN A  29      10.000  19.538   1.297  1.00  0.00           N  
ATOM    195  CA  ASN A  29       8.740  18.834   1.006  1.00  0.00           C  
ATOM    196  C   ASN A  29       8.747  17.367   1.461  1.00  0.00           C  
ATOM    197  O   ASN A  29       7.699  16.791   1.732  1.00  0.00           O  
ATOM    198  CB  ASN A  29       8.408  18.908  -0.473  1.00  0.00           C  
ATOM    199  CEN ASN A  29       7.864  19.528  -1.122  1.00  0.00           X  
ATOM    200  H   ASN A  29      10.381  20.153   0.592  1.00  0.00           H  
ATOM    201  N   LEU A  30       9.931  16.749   1.522  1.00  0.00           N  
ATOM    202  CA  LEU A  30      10.053  15.373   1.982  1.00  0.00           C  
ATOM    203  C   LEU A  30       9.764  15.257   3.477  1.00  0.00           C  
ATOM    204  O   LEU A  30       9.149  14.285   3.884  1.00  0.00           O  
ATOM    205  CB  LEU A  30      11.454  14.834   1.665  1.00  0.00           C  
ATOM    206  CEN LEU A  30      11.984  13.872   0.586  1.00  0.00           X  
ATOM    207  H   LEU A  30      10.766  17.298   1.378  1.00  0.00           H  
ATOM    208  N   HIS A  31      10.214  16.223   4.280  1.00  0.00           N  
ATOM    209  CA  HIS A  31      10.081  16.161   5.729  1.00  0.00           C  
ATOM    210  C   HIS A  31       8.606  16.154   6.139  1.00  0.00           C  
ATOM    211  O   HIS A  31       8.203  15.296   6.917  1.00  0.00           O  
ATOM    212  CB  HIS A  31      10.809  17.336   6.390  1.00  0.00           C  
ATOM    213  CEN HIS A  31      12.077  17.605   6.981  1.00  0.00           X  
ATOM    214  H   HIS A  31      10.556  17.084   3.879  1.00  0.00           H  
ATOM    215  N   ASP A  32       7.792  17.045   5.566  1.00  0.00           N  
ATOM    216  CA  ASP A  32       6.370  17.149   5.916  1.00  0.00           C  
ATOM    217  C   ASP A  32       5.608  15.859   5.575  1.00  0.00           C  
ATOM    218  O   ASP A  32       4.899  15.316   6.419  1.00  0.00           O  
ATOM    219  CB  ASP A  32       5.731  18.341   5.199  1.00  0.00           C  
ATOM    220  CEN ASP A  32       5.480  19.314   5.365  1.00  0.00           X  
ATOM    221  H   ASP A  32       8.170  17.711   4.911  1.00  0.00           H  
ATOM    222  N   VAL A  33       5.834  15.303   4.381  1.00  0.00           N  
ATOM    223  CA  VAL A  33       5.200  14.050   3.939  1.00  0.00           C  
ATOM    224  C   VAL A  33       5.619  12.857   4.805  1.00  0.00           C  
ATOM    225  O   VAL A  33       4.796  11.995   5.094  1.00  0.00           O  
ATOM    226  CB  VAL A  33       5.537  13.738   2.469  1.00  0.00           C  
ATOM    227  CEN VAL A  33       5.274  13.714   1.833  1.00  0.00           X  
ATOM    228  H   VAL A  33       6.442  15.797   3.743  1.00  0.00           H  
ATOM    229  N   ASP A  34       6.893  12.788   5.197  1.00  0.00           N  
ATOM    230  CA  ASP A  34       7.426  11.739   6.070  1.00  0.00           C  
ATOM    231  C   ASP A  34       6.724  11.773   7.429  1.00  0.00           C  
ATOM    232  O   ASP A  34       6.267  10.735   7.895  1.00  0.00           O  
ATOM    233  CB  ASP A  34       8.938  11.897   6.249  1.00  0.00           C  
ATOM    234  CEN ASP A  34       9.814  11.528   5.883  1.00  0.00           X  
ATOM    235  H   ASP A  34       7.528  13.516   4.909  1.00  0.00           H  
ATOM    236  N   ASN A  35       6.525  12.960   8.009  1.00  0.00           N  
ATOM    237  CA  ASN A  35       5.823  13.123   9.281  1.00  0.00           C  
ATOM    238  C   ASN A  35       4.358  12.682   9.186  1.00  0.00           C  
ATOM    239  O   ASN A  35       3.886  11.954  10.056  1.00  0.00           O  
ATOM    240  CB  ASN A  35       5.906  14.556   9.773  1.00  0.00           C  
ATOM    241  CEN ASN A  35       6.525  15.136  10.391  1.00  0.00           X  
ATOM    242  H   ASN A  35       6.883  13.788   7.555  1.00  0.00           H  
ATOM    243  N   HIS A  36       3.634  13.077   8.136  1.00  0.00           N  
ATOM    244  CA  HIS A  36       2.250  12.643   7.960  1.00  0.00           C  
ATOM    245  C   HIS A  36       2.143  11.120   7.785  1.00  0.00           C  
ATOM    246  O   HIS A  36       1.250  10.498   8.352  1.00  0.00           O  
ATOM    247  CB  HIS A  36       1.619  13.353   6.758  1.00  0.00           C  
ATOM    248  CEN HIS A  36       0.820  14.505   6.502  1.00  0.00           X  
ATOM    249  H   HIS A  36       4.036  13.713   7.464  1.00  0.00           H  
ATOM    250  N   LEU A  37       3.063  10.487   7.051  1.00  0.00           N  
ATOM    251  CA  LEU A  37       3.068   9.028   6.889  1.00  0.00           C  
ATOM    252  C   LEU A  37       3.308   8.295   8.212  1.00  0.00           C  
ATOM    253  O   LEU A  37       2.629   7.307   8.480  1.00  0.00           O  
ATOM    254  CB  LEU A  37       4.132   8.620   5.862  1.00  0.00           C  
ATOM    255  CEN LEU A  37       4.047   8.174   4.390  1.00  0.00           X  
ATOM    256  H   LEU A  37       3.799  11.030   6.625  1.00  0.00           H  
ATOM    257  N   GLN A  38       4.242   8.771   9.040  1.00  0.00           N  
ATOM    258  CA  GLN A  38       4.518   8.167  10.344  1.00  0.00           C  
ATOM    259  C   GLN A  38       3.287   8.238  11.250  1.00  0.00           C  
ATOM    260  O   GLN A  38       2.909   7.205  11.793  1.00  0.00           O  
ATOM    261  CB  GLN A  38       5.701   8.865  11.020  1.00  0.00           C  
ATOM    262  CEN GLN A  38       7.409   8.753  11.362  1.00  0.00           X  
ATOM    263  H   GLN A  38       4.731   9.617   8.787  1.00  0.00           H  
ATOM    264  N   ASN A  39       2.616   9.391  11.337  1.00  0.00           N  
ATOM    265  CA  ASN A  39       1.401   9.546  12.148  1.00  0.00           C  
ATOM    266  C   ASN A  39       0.289   8.598  11.678  1.00  0.00           C  
ATOM    267  O   ASN A  39      -0.330   7.920  12.493  1.00  0.00           O  
ATOM    268  CB  ASN A  39       0.906  10.981  12.135  1.00  0.00           C  
ATOM    269  CEN ASN A  39       1.021  11.853  12.707  1.00  0.00           X  
ATOM    270  H   ASN A  39       2.999  10.213  10.894  1.00  0.00           H  
ATOM    271  N   VAL A  40       0.103   8.454  10.361  1.00  0.00           N  
ATOM    272  CA  VAL A  40      -0.899   7.539   9.793  1.00  0.00           C  
ATOM    273  C   VAL A  40      -0.606   6.079  10.174  1.00  0.00           C  
ATOM    274  O   VAL A  40      -1.511   5.349  10.575  1.00  0.00           O  
ATOM    275  CB  VAL A  40      -0.962   7.655   8.258  1.00  0.00           C  
ATOM    276  CEN VAL A  40      -1.349   7.879   7.735  1.00  0.00           X  
ATOM    277  H   VAL A  40       0.615   9.066   9.742  1.00  0.00           H  
ATOM    278  N   ILE A  41       0.651   5.634  10.071  1.00  0.00           N  
ATOM    279  CA  ILE A  41       1.064   4.278  10.463  1.00  0.00           C  
ATOM    280  C   ILE A  41       0.755   4.007  11.939  1.00  0.00           C  
ATOM    281  O   ILE A  41       0.227   2.939  12.266  1.00  0.00           O  
ATOM    282  CB  ILE A  41       2.566   4.050  10.215  1.00  0.00           C  
ATOM    283  CEN ILE A  41       3.314   3.755   9.478  1.00  0.00           X  
ATOM    284  H   ILE A  41       1.359   6.293   9.775  1.00  0.00           H  
ATOM    285  N   GLU A  42       1.072   4.950  12.828  1.00  0.00           N  
ATOM    286  CA  GLU A  42       0.753   4.862  14.252  1.00  0.00           C  
ATOM    287  C   GLU A  42      -0.745   4.667  14.477  1.00  0.00           C  
ATOM    288  O   GLU A  42      -1.131   3.782  15.243  1.00  0.00           O  
ATOM    289  CB  GLU A  42       1.235   6.116  14.986  1.00  0.00           C  
ATOM    290  CEN GLU A  42       2.394   6.908  15.951  1.00  0.00           X  
ATOM    291  H   GLU A  42       1.509   5.798  12.500  1.00  0.00           H  
ATOM    292  N   ASP A  43      -1.593   5.394  13.753  1.00  0.00           N  
ATOM    293  CA  ASP A  43      -3.041   5.268  13.862  1.00  0.00           C  
ATOM    294  C   ASP A  43      -3.531   3.885  13.417  1.00  0.00           C  
ATOM    295  O   ASP A  43      -4.377   3.276  14.082  1.00  0.00           O  
ATOM    296  CB  ASP A  43      -3.729   6.359  13.037  1.00  0.00           C  
ATOM    297  CEN ASP A  43      -4.148   7.280  13.150  1.00  0.00           X  
ATOM    298  H   ASP A  43      -1.228   6.152  13.194  1.00  0.00           H  
ATOM    299  N   ILE A  44      -2.980   3.332  12.328  1.00  0.00           N  
ATOM    300  CA  ILE A  44      -3.397   2.017  11.805  1.00  0.00           C  
ATOM    301  C   ILE A  44      -3.053   0.933  12.822  1.00  0.00           C  
ATOM    302  O   ILE A  44      -3.850   0.019  13.071  1.00  0.00           O  
ATOM    303  CB  ILE A  44      -2.725   1.685  10.460  1.00  0.00           C  
ATOM    304  CEN ILE A  44      -2.795   1.794   9.377  1.00  0.00           X  
ATOM    305  H   ILE A  44      -2.278   3.867  11.837  1.00  0.00           H  
ATOM    306  N   HIS A  45      -1.875   1.031  13.428  1.00  0.00           N  
ATOM    307  CA  HIS A  45      -1.422   0.099  14.439  1.00  0.00           C  
ATOM    308  C   HIS A  45      -2.362   0.072  15.659  1.00  0.00           C  
ATOM    309  O   HIS A  45      -2.752  -1.014  16.089  1.00  0.00           O  
ATOM    310  CB  HIS A  45       0.004   0.450  14.877  1.00  0.00           C  
ATOM    311  CEN HIS A  45       1.339   0.073  14.553  1.00  0.00           X  
ATOM    312  H   HIS A  45      -1.289   1.825  13.205  1.00  0.00           H  
ATOM    313  N   ASP A  46      -2.811   1.223  16.166  1.00  0.00           N  
ATOM    314  CA  ASP A  46      -3.707   1.316  17.328  1.00  0.00           C  
ATOM    315  C   ASP A  46      -5.092   0.720  17.027  1.00  0.00           C  
ATOM    316  O   ASP A  46      -5.635  -0.069  17.810  1.00  0.00           O  
ATOM    317  CB  ASP A  46      -3.850   2.773  17.774  1.00  0.00           C  
ATOM    318  CEN ASP A  46      -3.471   3.425  18.459  1.00  0.00           X  
ATOM    319  H   ASP A  46      -2.523   2.086  15.727  1.00  0.00           H  
ATOM    320  N   PHE A  47      -5.641   1.009  15.843  1.00  0.00           N  
ATOM    321  CA  PHE A  47      -6.979   0.575  15.454  1.00  0.00           C  
ATOM    322  C   PHE A  47      -7.070  -0.955  15.369  1.00  0.00           C  
ATOM    323  O   PHE A  47      -7.959  -1.559  15.976  1.00  0.00           O  
ATOM    324  CB  PHE A  47      -7.370   1.203  14.115  1.00  0.00           C  
ATOM    325  CEN PHE A  47      -8.217   2.439  13.584  1.00  0.00           X  
ATOM    326  H   PHE A  47      -5.105   1.572  15.198  1.00  0.00           H  
ATOM    327  N   MET A  48      -6.119  -1.606  14.691  1.00  0.00           N  
ATOM    328  CA  MET A  48      -6.031  -3.066  14.632  1.00  0.00           C  
ATOM    329  C   MET A  48      -5.911  -3.719  16.009  1.00  0.00           C  
ATOM    330  O   MET A  48      -6.484  -4.785  16.234  1.00  0.00           O  
ATOM    331  CB  MET A  48      -4.843  -3.474  13.763  1.00  0.00           C  
ATOM    332  CEN MET A  48      -4.428  -4.174  12.208  1.00  0.00           X  
ATOM    333  H   MET A  48      -5.413  -1.051  14.224  1.00  0.00           H  
ATOM    334  N   GLN A  49      -5.193  -3.099  16.946  1.00  0.00           N  
ATOM    335  CA  GLN A  49      -5.031  -3.643  18.298  1.00  0.00           C  
ATOM    336  C   GLN A  49      -6.282  -3.476  19.180  1.00  0.00           C  
ATOM    337  O   GLN A  49      -6.396  -4.120  20.223  1.00  0.00           O  
ATOM    338  CB  GLN A  49      -3.836  -2.975  18.984  1.00  0.00           C  
ATOM    339  CEN GLN A  49      -2.149  -3.158  19.393  1.00  0.00           X  
ATOM    340  H   GLN A  49      -4.732  -2.231  16.718  1.00  0.00           H  
ATOM    341  N   GLY A  50      -7.258  -2.676  18.739  1.00  0.00           N  
ATOM    342  CA  GLY A  50      -8.489  -2.395  19.472  1.00  0.00           C  
ATOM    343  C   GLY A  50      -8.392  -1.156  20.361  1.00  0.00           C  
ATOM    344  O   GLY A  50      -9.127  -1.061  21.342  1.00  0.00           O  
ATOM    345  CEN GLY A  50      -8.490  -2.395  19.472  1.00  0.00           X  
ATOM    346  H   GLY A  50      -7.116  -2.197  17.863  1.00  0.00           H  
ATOM    347  N   GLY A  51      -7.506  -0.212  20.032  1.00  0.00           N  
ATOM    348  CA  GLY A  51      -7.252   0.996  20.818  1.00  0.00           C  
ATOM    349  C   GLY A  51      -8.154   2.187  20.477  1.00  0.00           C  
ATOM    350  O   GLY A  51      -8.129   3.187  21.202  1.00  0.00           O  
ATOM    351  CEN GLY A  51      -7.252   0.997  20.819  1.00  0.00           X  
ATOM    352  H   GLY A  51      -6.948  -0.331  19.199  1.00  0.00           H  
ATOM    353  N   GLY A  52      -8.954   2.133  19.404  1.00  0.00           N  
ATOM    354  CA  GLY A  52      -9.765   3.273  18.972  1.00  0.00           C  
ATOM    355  C   GLY A  52     -11.240   2.998  18.704  1.00  0.00           C  
ATOM    356  O   GLY A  52     -11.633   1.961  18.181  1.00  0.00           O  
ATOM    357  CEN GLY A  52      -9.765   3.273  18.972  1.00  0.00           X  
ATOM    358  H   GLY A  52      -8.872   1.335  18.788  1.00  0.00           H  
ATOM    359  N   SER A  53     -12.068   3.987  19.041  1.00  0.00           N  
ATOM    360  CA  SER A  53     -13.486   4.037  18.682  1.00  0.00           C  
ATOM    361  C   SER A  53     -13.659   4.762  17.340  1.00  0.00           C  
ATOM    362  O   SER A  53     -12.671   5.146  16.714  1.00  0.00           O  
ATOM    363  CB  SER A  53     -14.284   4.725  19.772  1.00  0.00           C  
ATOM    364  CEN SER A  53     -14.401   5.074  20.173  1.00  0.00           X  
ATOM    365  H   SER A  53     -11.658   4.860  19.335  1.00  0.00           H  
ATOM    366  N   GLY A  54     -14.898   5.016  16.904  1.00  0.00           N  
ATOM    367  CA  GLY A  54     -15.167   5.688  15.622  1.00  0.00           C  
ATOM    368  C   GLY A  54     -14.342   6.966  15.381  1.00  0.00           C  
ATOM    369  O   GLY A  54     -13.993   7.260  14.244  1.00  0.00           O  
ATOM    370  CEN GLY A  54     -15.167   5.688  15.621  1.00  0.00           X  
ATOM    371  H   GLY A  54     -15.686   4.681  17.442  1.00  0.00           H  
ATOM    372  N   GLY A  55     -13.958   7.688  16.446  1.00  0.00           N  
ATOM    373  CA  GLY A  55     -13.139   8.899  16.348  1.00  0.00           C  
ATOM    374  C   GLY A  55     -11.712   8.638  15.850  1.00  0.00           C  
ATOM    375  O   GLY A  55     -11.209   9.434  15.065  1.00  0.00           O  
ATOM    376  CEN GLY A  55     -13.139   8.899  16.348  1.00  0.00           X  
ATOM    377  H   GLY A  55     -14.123   7.305  17.364  1.00  0.00           H  
ATOM    378  N   LYS A  56     -11.092   7.502  16.217  1.00  0.00           N  
ATOM    379  CA  LYS A  56      -9.797   7.091  15.645  1.00  0.00           C  
ATOM    380  C   LYS A  56      -9.924   6.823  14.148  1.00  0.00           C  
ATOM    381  O   LYS A  56      -9.039   7.189  13.393  1.00  0.00           O  
ATOM    382  CB  LYS A  56      -9.259   5.848  16.354  1.00  0.00           C  
ATOM    383  CEN LYS A  56      -7.898   4.997  17.732  1.00  0.00           X  
ATOM    384  H   LYS A  56     -11.585   6.846  16.806  1.00  0.00           H  
ATOM    385  N   LEU A  57     -11.048   6.256  13.698  1.00  0.00           N  
ATOM    386  CA  LEU A  57     -11.319   6.120  12.260  1.00  0.00           C  
ATOM    387  C   LEU A  57     -11.459   7.468  11.554  1.00  0.00           C  
ATOM    388  O   LEU A  57     -10.852   7.667  10.510  1.00  0.00           O  
ATOM    389  CB  LEU A  57     -12.588   5.285  12.046  1.00  0.00           C  
ATOM    390  CEN LEU A  57     -12.818   3.825  11.610  1.00  0.00           X  
ATOM    391  H   LEU A  57     -11.734   5.940  14.368  1.00  0.00           H  
ATOM    392  N   GLN A  58     -12.217   8.408  12.123  1.00  0.00           N  
ATOM    393  CA  GLN A  58     -12.360   9.741  11.530  1.00  0.00           C  
ATOM    394  C   GLN A  58     -11.019  10.464  11.378  1.00  0.00           C  
ATOM    395  O   GLN A  58     -10.787  11.091  10.350  1.00  0.00           O  
ATOM    396  CB  GLN A  58     -13.305  10.596  12.378  1.00  0.00           C  
ATOM    397  CEN GLN A  58     -14.939  11.196  12.515  1.00  0.00           X  
ATOM    398  H   GLN A  58     -12.657   8.211  13.011  1.00  0.00           H  
ATOM    399  N   GLU A  59     -10.149  10.370  12.385  1.00  0.00           N  
ATOM    400  CA  GLU A  59      -8.815  10.976  12.341  1.00  0.00           C  
ATOM    401  C   GLU A  59      -7.943  10.300  11.276  1.00  0.00           C  
ATOM    402  O   GLU A  59      -7.292  11.004  10.507  1.00  0.00           O  
ATOM    403  CB  GLU A  59      -8.140  10.887  13.712  1.00  0.00           C  
ATOM    404  CEN GLU A  59      -7.710  11.606  15.195  1.00  0.00           X  
ATOM    405  H   GLU A  59     -10.389   9.826  13.202  1.00  0.00           H  
ATOM    406  N   MET A  60      -8.074   8.982  11.105  1.00  0.00           N  
ATOM    407  CA  MET A  60      -7.290   8.195  10.144  1.00  0.00           C  
ATOM    408  C   MET A  60      -7.514   8.640   8.698  1.00  0.00           C  
ATOM    409  O   MET A  60      -6.564   8.781   7.937  1.00  0.00           O  
ATOM    410  CB  MET A  60      -7.629   6.712  10.289  1.00  0.00           C  
ATOM    411  CEN MET A  60      -6.981   5.183  10.852  1.00  0.00           X  
ATOM    412  H   MET A  60      -8.682   8.479  11.737  1.00  0.00           H  
ATOM    413  N   MET A  61      -8.767   8.903   8.309  1.00  0.00           N  
ATOM    414  CA  MET A  61      -9.082   9.433   6.977  1.00  0.00           C  
ATOM    415  C   MET A  61      -8.390  10.779   6.734  1.00  0.00           C  
ATOM    416  O   MET A  61      -7.722  10.955   5.721  1.00  0.00           O  
ATOM    417  CB  MET A  61     -10.593   9.580   6.811  1.00  0.00           C  
ATOM    418  CEN MET A  61     -11.976   8.900   5.972  1.00  0.00           X  
ATOM    419  H   MET A  61      -9.518   8.727   8.959  1.00  0.00           H  
ATOM    420  N   LYS A  62      -8.521  11.736   7.655  1.00  0.00           N  
ATOM    421  CA  LYS A  62      -7.976  13.083   7.478  1.00  0.00           C  
ATOM    422  C   LYS A  62      -6.452  13.067   7.364  1.00  0.00           C  
ATOM    423  O   LYS A  62      -5.917  13.884   6.620  1.00  0.00           O  
ATOM    424  CB  LYS A  62      -8.405  13.985   8.636  1.00  0.00           C  
ATOM    425  CEN LYS A  62      -9.655  15.532   9.358  1.00  0.00           X  
ATOM    426  H   LYS A  62      -8.952  11.497   8.539  1.00  0.00           H  
ATOM    427  N   GLU A  63      -5.770  12.163   8.058  1.00  0.00           N  
ATOM    428  CA  GLU A  63      -4.317  11.990   7.934  1.00  0.00           C  
ATOM    429  C   GLU A  63      -3.950  11.446   6.554  1.00  0.00           C  
ATOM    430  O   GLU A  63      -3.020  11.923   5.908  1.00  0.00           O  
ATOM    431  CB  GLU A  63      -3.789  11.056   9.024  1.00  0.00           C  
ATOM    432  CEN GLU A  63      -3.029  10.827  10.532  1.00  0.00           X  
ATOM    433  H   GLU A  63      -6.265  11.552   8.695  1.00  0.00           H  
ATOM    434  N   PHE A  64      -4.761  10.532   6.032  1.00  0.00           N  
ATOM    435  CA  PHE A  64      -4.559   9.976   4.706  1.00  0.00           C  
ATOM    436  C   PHE A  64      -4.719  11.031   3.593  1.00  0.00           C  
ATOM    437  O   PHE A  64      -3.882  11.134   2.695  1.00  0.00           O  
ATOM    438  CB  PHE A  64      -5.532   8.818   4.478  1.00  0.00           C  
ATOM    439  CEN PHE A  64      -5.532   7.231   4.567  1.00  0.00           X  
ATOM    440  H   PHE A  64      -5.487  10.141   6.615  1.00  0.00           H  
ATOM    441  N   GLN A  65      -5.744  11.884   3.682  1.00  0.00           N  
ATOM    442  CA  GLN A  65      -5.968  12.953   2.706  1.00  0.00           C  
ATOM    443  C   GLN A  65      -4.831  13.985   2.710  1.00  0.00           C  
ATOM    444  O   GLN A  65      -4.418  14.444   1.648  1.00  0.00           O  
ATOM    445  CB  GLN A  65      -7.299  13.655   2.989  1.00  0.00           C  
ATOM    446  CEN GLN A  65      -8.975  13.765   2.513  1.00  0.00           X  
ATOM    447  H   GLN A  65      -6.382  11.792   4.460  1.00  0.00           H  
ATOM    448  N   GLN A  66      -4.291  14.323   3.881  1.00  0.00           N  
ATOM    449  CA  GLN A  66      -3.164  15.253   3.980  1.00  0.00           C  
ATOM    450  C   GLN A  66      -1.927  14.716   3.263  1.00  0.00           C  
ATOM    451  O   GLN A  66      -1.291  15.461   2.523  1.00  0.00           O  
ATOM    452  CB  GLN A  66      -2.826  15.530   5.447  1.00  0.00           C  
ATOM    453  CEN GLN A  66      -3.014  16.668   6.757  1.00  0.00           X  
ATOM    454  H   GLN A  66      -4.609  13.860   4.718  1.00  0.00           H  
ATOM    455  N   VAL A  67      -1.644  13.414   3.389  1.00  0.00           N  
ATOM    456  CA  VAL A  67      -0.499  12.783   2.710  1.00  0.00           C  
ATOM    457  C   VAL A  67      -0.644  12.872   1.201  1.00  0.00           C  
ATOM    458  O   VAL A  67       0.318  13.186   0.508  1.00  0.00           O  
ATOM    459  CB  VAL A  67      -0.340  11.304   3.108  1.00  0.00           C  
ATOM    460  CEN VAL A  67       0.056  10.864   3.460  1.00  0.00           X  
ATOM    461  H   VAL A  67      -2.220  12.855   4.003  1.00  0.00           H  
ATOM    462  N   LEU A  68      -1.837  12.606   0.672  1.00  0.00           N  
ATOM    463  CA  LEU A  68      -2.101  12.720  -0.759  1.00  0.00           C  
ATOM    464  C   LEU A  68      -1.888  14.126  -1.292  1.00  0.00           C  
ATOM    465  O   LEU A  68      -1.299  14.290  -2.360  1.00  0.00           O  
ATOM    466  CB  LEU A  68      -3.534  12.261  -1.060  1.00  0.00           C  
ATOM    467  CEN LEU A  68      -4.111  10.969  -1.668  1.00  0.00           X  
ATOM    468  H   LEU A  68      -2.587  12.334   1.291  1.00  0.00           H  
ATOM    469  N   ASP A  69      -2.394  15.121  -0.574  1.00  0.00           N  
ATOM    470  CA  ASP A  69      -2.257  16.514  -0.977  1.00  0.00           C  
ATOM    471  C   ASP A  69      -0.776  16.913  -1.022  1.00  0.00           C  
ATOM    472  O   ASP A  69      -0.340  17.553  -1.981  1.00  0.00           O  
ATOM    473  CB  ASP A  69      -3.029  17.429  -0.023  1.00  0.00           C  
ATOM    474  CEN ASP A  69      -3.922  17.912   0.049  1.00  0.00           X  
ATOM    475  H   ASP A  69      -2.909  14.911   0.269  1.00  0.00           H  
ATOM    476  N   GLU A  70       0.026  16.477  -0.047  1.00  0.00           N  
ATOM    477  CA  GLU A  70       1.463  16.768   0.015  1.00  0.00           C  
ATOM    478  C   GLU A  70       2.225  16.099  -1.129  1.00  0.00           C  
ATOM    479  O   GLU A  70       3.077  16.728  -1.754  1.00  0.00           O  
ATOM    480  CB  GLU A  70       2.041  16.318   1.359  1.00  0.00           C  
ATOM    481  CEN GLU A  70       2.550  16.683   2.944  1.00  0.00           X  
ATOM    482  H   GLU A  70      -0.373  15.902   0.679  1.00  0.00           H  
ATOM    483  N   LEU A  71       1.887  14.855  -1.464  1.00  0.00           N  
ATOM    484  CA  LEU A  71       2.550  14.072  -2.500  1.00  0.00           C  
ATOM    485  C   LEU A  71       2.265  14.624  -3.891  1.00  0.00           C  
ATOM    486  O   LEU A  71       3.176  14.701  -4.711  1.00  0.00           O  
ATOM    487  CB  LEU A  71       2.113  12.604  -2.412  1.00  0.00           C  
ATOM    488  CEN LEU A  71       2.806  11.337  -1.876  1.00  0.00           X  
ATOM    489  H   LEU A  71       1.123  14.432  -0.959  1.00  0.00           H  
ATOM    490  N   ASN A  72       1.031  15.035  -4.158  1.00  0.00           N  
ATOM    491  CA  ASN A  72       0.607  15.502  -5.469  1.00  0.00           C  
ATOM    492  C   ASN A  72       1.421  16.726  -5.919  1.00  0.00           C  
ATOM    493  O   ASN A  72       1.961  16.732  -7.026  1.00  0.00           O  
ATOM    494  CB  ASN A  72      -0.877  15.819  -5.483  1.00  0.00           C  
ATOM    495  CEN ASN A  72      -1.779  15.330  -5.704  1.00  0.00           X  
ATOM    496  H   ASN A  72       0.350  15.003  -3.412  1.00  0.00           H  
ATOM    497  N   ASN A  73       1.569  17.733  -5.053  1.00  0.00           N  
ATOM    498  CA  ASN A  73       2.286  18.967  -5.375  1.00  0.00           C  
ATOM    499  C   ASN A  73       3.753  18.701  -5.730  1.00  0.00           C  
ATOM    500  O   ASN A  73       4.234  19.141  -6.775  1.00  0.00           O  
ATOM    501  CB  ASN A  73       2.198  19.965  -4.235  1.00  0.00           C  
ATOM    502  CEN ASN A  73       1.583  20.762  -3.939  1.00  0.00           X  
ATOM    503  H   ASN A  73       1.172  17.636  -4.130  1.00  0.00           H  
ATOM    504  N   HIS A  74       4.464  17.956  -4.887  1.00  0.00           N  
ATOM    505  CA  HIS A  74       5.884  17.663  -5.064  1.00  0.00           C  
ATOM    506  C   HIS A  74       6.165  16.724  -6.233  1.00  0.00           C  
ATOM    507  O   HIS A  74       7.214  16.806  -6.877  1.00  0.00           O  
ATOM    508  CB  HIS A  74       6.462  17.064  -3.777  1.00  0.00           C  
ATOM    509  CEN HIS A  74       7.147  17.511  -2.610  1.00  0.00           X  
ATOM    510  H   HIS A  74       4.028  17.667  -4.023  1.00  0.00           H  
ATOM    511  N   LEU A  75       5.226  15.840  -6.552  1.00  0.00           N  
ATOM    512  CA  LEU A  75       5.391  14.815  -7.567  1.00  0.00           C  
ATOM    513  C   LEU A  75       4.757  15.178  -8.923  1.00  0.00           C  
ATOM    514  O   LEU A  75       4.604  14.284  -9.755  1.00  0.00           O  
ATOM    515  CB  LEU A  75       4.807  13.495  -7.049  1.00  0.00           C  
ATOM    516  CEN LEU A  75       5.454  12.220  -6.474  1.00  0.00           X  
ATOM    517  H   LEU A  75       4.392  15.813  -5.981  1.00  0.00           H  
ATOM    518  N   GLN A  76       4.438  16.444  -9.224  1.00  0.00           N  
ATOM    519  CA  GLN A  76       3.803  16.812 -10.511  1.00  0.00           C  
ATOM    520  C   GLN A  76       4.618  16.376 -11.757  1.00  0.00           C  
ATOM    521  O   GLN A  76       4.045  16.150 -12.823  1.00  0.00           O  
ATOM    522  CB  GLN A  76       3.580  18.326 -10.561  1.00  0.00           C  
ATOM    523  CEN GLN A  76       2.402  19.596 -10.341  1.00  0.00           X  
ATOM    524  H   GLN A  76       4.592  17.160  -8.530  1.00  0.00           H  
ATOM    525  N   GLY A  77       5.941  16.171 -11.638  1.00  0.00           N  
ATOM    526  CA  GLY A  77       6.837  15.783 -12.738  1.00  0.00           C  
ATOM    527  C   GLY A  77       6.879  14.287 -13.129  1.00  0.00           C  
ATOM    528  O   GLY A  77       7.222  13.981 -14.267  1.00  0.00           O  
ATOM    529  CEN GLY A  77       6.837  15.783 -12.739  1.00  0.00           X  
ATOM    530  H   GLY A  77       6.326  16.229 -10.707  1.00  0.00           H  
ATOM    531  N   GLY A  78       6.532  13.347 -12.244  1.00  0.00           N  
ATOM    532  CA  GLY A  78       6.608  11.891 -12.462  1.00  0.00           C  
ATOM    533  C   GLY A  78       5.251  11.197 -12.607  1.00  0.00           C  
ATOM    534  O   GLY A  78       4.920  10.323 -11.812  1.00  0.00           O  
ATOM    535  CEN GLY A  78       6.608  11.891 -12.462  1.00  0.00           X  
ATOM    536  H   GLY A  78       6.320  13.656 -11.308  1.00  0.00           H  
ATOM    537  N   LYS A  79       4.456  11.582 -13.614  1.00  0.00           N  
ATOM    538  CA  LYS A  79       3.056  11.159 -13.837  1.00  0.00           C  
ATOM    539  C   LYS A  79       2.729   9.677 -13.564  1.00  0.00           C  
ATOM    540  O   LYS A  79       1.685   9.395 -12.989  1.00  0.00           O  
ATOM    541  CB  LYS A  79       2.659  11.492 -15.276  1.00  0.00           C  
ATOM    542  CEN LYS A  79       1.650  12.771 -16.625  1.00  0.00           X  
ATOM    543  H   LYS A  79       4.789  12.383 -14.131  1.00  0.00           H  
ATOM    544  N   HIS A  80       3.567   8.731 -13.996  1.00  0.00           N  
ATOM    545  CA  HIS A  80       3.351   7.308 -13.703  1.00  0.00           C  
ATOM    546  C   HIS A  80       3.454   6.985 -12.205  1.00  0.00           C  
ATOM    547  O   HIS A  80       2.643   6.224 -11.684  1.00  0.00           O  
ATOM    548  CB  HIS A  80       4.352   6.450 -14.483  1.00  0.00           C  
ATOM    549  CEN HIS A  80       4.407   5.734 -15.714  1.00  0.00           X  
ATOM    550  H   HIS A  80       4.403   9.015 -14.486  1.00  0.00           H  
ATOM    551  N   THR A  81       4.405   7.612 -11.508  1.00  0.00           N  
ATOM    552  CA  THR A  81       4.631   7.372 -10.079  1.00  0.00           C  
ATOM    553  C   THR A  81       3.521   8.012  -9.249  1.00  0.00           C  
ATOM    554  O   THR A  81       3.025   7.375  -8.327  1.00  0.00           O  
ATOM    555  CB  THR A  81       5.991   7.924  -9.614  1.00  0.00           C  
ATOM    556  CEN THR A  81       6.575   7.941  -9.639  1.00  0.00           X  
ATOM    557  H   THR A  81       5.005   8.287 -11.959  1.00  0.00           H  
ATOM    558  N   VAL A  82       3.069   9.214  -9.636  1.00  0.00           N  
ATOM    559  CA  VAL A  82       1.940   9.902  -8.979  1.00  0.00           C  
ATOM    560  C   VAL A  82       0.672   9.123  -9.138  1.00  0.00           C  
ATOM    561  O   VAL A  82      -0.061   8.976  -8.180  1.00  0.00           O  
ATOM    562  CB  VAL A  82       1.716  11.319  -9.539  1.00  0.00           C  
ATOM    563  CEN VAL A  82       1.766  11.989  -9.389  1.00  0.00           X  
ATOM    564  H   VAL A  82       3.516   9.673 -10.419  1.00  0.00           H  
ATOM    565  N   HIS A  83       0.410   8.636 -10.351  1.00  0.00           N  
ATOM    566  CA  HIS A  83      -0.809   7.898 -10.597  1.00  0.00           C  
ATOM    567  C   HIS A  83      -0.827   6.595  -9.802  1.00  0.00           C  
ATOM    568  O   HIS A  83      -1.817   6.299  -9.149  1.00  0.00           O  
ATOM    569  CB  HIS A  83      -0.970   7.610 -12.093  1.00  0.00           C  
ATOM    570  CEN HIS A  83      -1.628   8.180 -13.221  1.00  0.00           X  
ATOM    571  H   HIS A  83       1.010   8.870 -11.129  1.00  0.00           H  
ATOM    572  N   HIS A  84       0.277   5.842  -9.806  1.00  0.00           N  
ATOM    573  CA  HIS A  84       0.356   4.605  -9.040  1.00  0.00           C  
ATOM    574  C   HIS A  84       0.151   4.844  -7.536  1.00  0.00           C  
ATOM    575  O   HIS A  84      -0.610   4.121  -6.906  1.00  0.00           O  
ATOM    576  CB  HIS A  84       1.703   3.917  -9.282  1.00  0.00           C  
ATOM    577  CEN HIS A  84       2.245   2.907 -10.129  1.00  0.00           X  
ATOM    578  H   HIS A  84       1.092   6.159 -10.313  1.00  0.00           H  
ATOM    579  N   ILE A  85       0.743   5.909  -6.990  1.00  0.00           N  
ATOM    580  CA  ILE A  85       0.610   6.264  -5.571  1.00  0.00           C  
ATOM    581  C   ILE A  85      -0.844   6.610  -5.223  1.00  0.00           C  
ATOM    582  O   ILE A  85      -1.345   6.179  -4.196  1.00  0.00           O  
ATOM    583  CB  ILE A  85       1.514   7.453  -5.198  1.00  0.00           C  
ATOM    584  CEN ILE A  85       2.515   7.748  -4.882  1.00  0.00           X  
ATOM    585  H   ILE A  85       1.290   6.518  -7.583  1.00  0.00           H  
ATOM    586  N   GLU A  86      -1.550   7.326  -6.097  1.00  0.00           N  
ATOM    587  CA  GLU A  86      -2.958   7.680  -5.939  1.00  0.00           C  
ATOM    588  C   GLU A  86      -3.861   6.438  -5.915  1.00  0.00           C  
ATOM    589  O   GLU A  86      -4.743   6.352  -5.063  1.00  0.00           O  
ATOM    590  CB  GLU A  86      -3.393   8.625  -7.061  1.00  0.00           C  
ATOM    591  CEN GLU A  86      -3.709  10.202  -7.625  1.00  0.00           X  
ATOM    592  H   GLU A  86      -1.072   7.674  -6.914  1.00  0.00           H  
ATOM    593  N   GLN A  87      -3.661   5.474  -6.825  1.00  0.00           N  
ATOM    594  CA  GLN A  87      -4.421   4.216  -6.827  1.00  0.00           C  
ATOM    595  C   GLN A  87      -4.253   3.459  -5.510  1.00  0.00           C  
ATOM    596  O   GLN A  87      -5.262   3.051  -4.937  1.00  0.00           O  
ATOM    597  CB  GLN A  87      -3.980   3.325  -7.991  1.00  0.00           C  
ATOM    598  CEN GLN A  87      -4.386   2.790  -9.602  1.00  0.00           X  
ATOM    599  H   GLN A  87      -2.906   5.582  -7.488  1.00  0.00           H  
ATOM    600  N   ASN A  88      -3.027   3.343  -4.991  1.00  0.00           N  
ATOM    601  CA  ASN A  88      -2.772   2.692  -3.700  1.00  0.00           C  
ATOM    602  C   ASN A  88      -3.478   3.449  -2.566  1.00  0.00           C  
ATOM    603  O   ASN A  88      -4.094   2.863  -1.684  1.00  0.00           O  
ATOM    604  CB  ASN A  88      -1.286   2.578  -3.415  1.00  0.00           C  
ATOM    605  CEN ASN A  88      -0.514   1.880  -3.554  1.00  0.00           X  
ATOM    606  H   ASN A  88      -2.229   3.631  -5.539  1.00  0.00           H  
ATOM    607  N   ILE A  89      -3.471   4.778  -2.631  1.00  0.00           N  
ATOM    608  CA  ILE A  89      -4.146   5.611  -1.644  1.00  0.00           C  
ATOM    609  C   ILE A  89      -5.673   5.396  -1.639  1.00  0.00           C  
ATOM    610  O   ILE A  89      -6.257   5.192  -0.574  1.00  0.00           O  
ATOM    611  CB  ILE A  89      -3.849   7.102  -1.887  1.00  0.00           C  
ATOM    612  CEN ILE A  89      -3.145   7.913  -1.700  1.00  0.00           X  
ATOM    613  H   ILE A  89      -2.946   5.224  -3.370  1.00  0.00           H  
ATOM    614  N   LYS A  90      -6.352   5.427  -2.788  1.00  0.00           N  
ATOM    615  CA  LYS A  90      -7.821   5.309  -2.820  1.00  0.00           C  
ATOM    616  C   LYS A  90      -8.298   3.981  -2.241  1.00  0.00           C  
ATOM    617  O   LYS A  90      -9.232   3.982  -1.443  1.00  0.00           O  
ATOM    618  CB  LYS A  90      -8.341   5.465  -4.250  1.00  0.00           C  
ATOM    619  CEN LYS A  90      -9.290   6.666  -5.710  1.00  0.00           X  
ATOM    620  H   LYS A  90      -5.836   5.438  -3.656  1.00  0.00           H  
ATOM    621  N   GLU A  91      -7.655   2.878  -2.612  1.00  0.00           N  
ATOM    622  CA  GLU A  91      -8.013   1.544  -2.121  1.00  0.00           C  
ATOM    623  C   GLU A  91      -7.861   1.445  -0.599  1.00  0.00           C  
ATOM    624  O   GLU A  91      -8.791   0.999   0.075  1.00  0.00           O  
ATOM    625  CB  GLU A  91      -7.154   0.477  -2.804  1.00  0.00           C  
ATOM    626  CEN GLU A  91      -6.959  -0.716  -4.004  1.00  0.00           X  
ATOM    627  H   GLU A  91      -6.864   2.957  -3.234  1.00  0.00           H  
ATOM    628  N   ILE A  92      -6.777   1.986  -0.034  1.00  0.00           N  
ATOM    629  CA  ILE A  92      -6.509   1.993   1.415  1.00  0.00           C  
ATOM    630  C   ILE A  92      -7.574   2.814   2.168  1.00  0.00           C  
ATOM    631  O   ILE A  92      -8.100   2.366   3.188  1.00  0.00           O  
ATOM    632  CB  ILE A  92      -5.113   2.561   1.731  1.00  0.00           C  
ATOM    633  CEN ILE A  92      -4.054   2.324   1.827  1.00  0.00           X  
ATOM    634  H   ILE A  92      -6.063   2.351  -0.652  1.00  0.00           H  
ATOM    635  N   PHE A  93      -7.963   3.987   1.654  1.00  0.00           N  
ATOM    636  CA  PHE A  93      -9.018   4.807   2.258  1.00  0.00           C  
ATOM    637  C   PHE A  93     -10.368   4.095   2.290  1.00  0.00           C  
ATOM    638  O   PHE A  93     -11.046   4.113   3.319  1.00  0.00           O  
ATOM    639  CB  PHE A  93      -9.153   6.131   1.502  1.00  0.00           C  
ATOM    640  CEN PHE A  93      -8.660   7.636   1.644  1.00  0.00           X  
ATOM    641  H   PHE A  93      -7.510   4.304   0.809  1.00  0.00           H  
ATOM    642  N   HIS A  94     -10.748   3.460   1.186  1.00  0.00           N  
ATOM    643  CA  HIS A  94     -12.004   2.725   1.092  1.00  0.00           C  
ATOM    644  C   HIS A  94     -12.066   1.597   2.133  1.00  0.00           C  
ATOM    645  O   HIS A  94     -13.062   1.463   2.848  1.00  0.00           O  
ATOM    646  CB  HIS A  94     -12.187   2.153  -0.318  1.00  0.00           C  
ATOM    647  CEN HIS A  94     -12.834   2.513  -1.535  1.00  0.00           X  
ATOM    648  H   HIS A  94     -10.135   3.468   0.383  1.00  0.00           H  
ATOM    649  N   HIS A  95     -10.984   0.835   2.276  1.00  0.00           N  
ATOM    650  CA  HIS A  95     -10.877  -0.240   3.256  1.00  0.00           C  
ATOM    651  C   HIS A  95     -10.972   0.269   4.704  1.00  0.00           C  
ATOM    652  O   HIS A  95     -11.706  -0.327   5.496  1.00  0.00           O  
ATOM    653  CB  HIS A  95      -9.563  -1.003   3.058  1.00  0.00           C  
ATOM    654  CEN HIS A  95      -9.101  -2.167   2.378  1.00  0.00           X  
ATOM    655  H   HIS A  95     -10.199   0.994   1.660  1.00  0.00           H  
ATOM    656  N   LEU A  96     -10.304   1.376   5.062  1.00  0.00           N  
ATOM    657  CA  LEU A  96     -10.366   1.941   6.423  1.00  0.00           C  
ATOM    658  C   LEU A  96     -11.774   2.410   6.772  1.00  0.00           C  
ATOM    659  O   LEU A  96     -12.222   2.211   7.901  1.00  0.00           O  
ATOM    660  CB  LEU A  96      -9.376   3.105   6.563  1.00  0.00           C  
ATOM    661  CEN LEU A  96      -8.004   3.232   7.252  1.00  0.00           X  
ATOM    662  H   LEU A  96      -9.757   1.854   4.362  1.00  0.00           H  
ATOM    663  N   GLU A  97     -12.492   3.000   5.819  1.00  0.00           N  
ATOM    664  CA  GLU A  97     -13.844   3.500   6.042  1.00  0.00           C  
ATOM    665  C   GLU A  97     -14.803   2.362   6.428  1.00  0.00           C  
ATOM    666  O   GLU A  97     -15.606   2.521   7.350  1.00  0.00           O  
ATOM    667  CB  GLU A  97     -14.354   4.223   4.794  1.00  0.00           C  
ATOM    668  CEN GLU A  97     -14.642   5.669   3.939  1.00  0.00           X  
ATOM    669  H   GLU A  97     -12.071   3.140   4.911  1.00  0.00           H  
ATOM    670  N   GLU A  98     -14.673   1.188   5.802  1.00  0.00           N  
ATOM    671  CA  GLU A  98     -15.429  -0.015   6.169  1.00  0.00           C  
ATOM    672  C   GLU A  98     -15.090  -0.547   7.572  1.00  0.00           C  
ATOM    673  O   GLU A  98     -15.959  -1.120   8.236  1.00  0.00           O  
ATOM    674  CB  GLU A  98     -15.190  -1.114   5.132  1.00  0.00           C  
ATOM    675  CEN GLU A  98     -15.687  -1.968   3.744  1.00  0.00           X  
ATOM    676  H   GLU A  98     -14.015   1.129   5.037  1.00  0.00           H  
ATOM    677  N   LEU A  99     -13.835  -0.414   8.006  1.00  0.00           N  
ATOM    678  CA  LEU A  99     -13.386  -0.826   9.337  1.00  0.00           C  
ATOM    679  C   LEU A  99     -13.949   0.069  10.442  1.00  0.00           C  
ATOM    680  O   LEU A  99     -14.438  -0.456  11.438  1.00  0.00           O  
ATOM    681  CB  LEU A  99     -11.854  -0.831   9.392  1.00  0.00           C  
ATOM    682  CEN LEU A  99     -10.810  -1.963   9.354  1.00  0.00           X  
ATOM    683  H   LEU A  99     -13.168   0.029   7.391  1.00  0.00           H  
ATOM    684  N   VAL A 100     -13.916   1.393  10.262  1.00  0.00           N  
ATOM    685  CA  VAL A 100     -14.457   2.372  11.223  1.00  0.00           C  
ATOM    686  C   VAL A 100     -15.960   2.176  11.429  1.00  0.00           C  
ATOM    687  O   VAL A 100     -16.436   2.223  12.563  1.00  0.00           O  
ATOM    688  CB  VAL A 100     -14.201   3.820  10.766  1.00  0.00           C  
ATOM    689  CEN VAL A 100     -13.835   4.388  10.901  1.00  0.00           X  
ATOM    690  H   VAL A 100     -13.488   1.737   9.415  1.00  0.00           H  
ATOM    691  N   HIS A 101     -16.720   1.990  10.346  1.00  0.00           N  
ATOM    692  CA  HIS A 101     -18.166   1.743  10.402  1.00  0.00           C  
ATOM    693  C   HIS A 101     -18.584   0.531  11.256  1.00  0.00           C  
ATOM    694  O   HIS A 101     -19.491   0.665  12.081  1.00  0.00           O  
ATOM    695  CB  HIS A 101     -18.710   1.569   8.980  1.00  0.00           C  
ATOM    696  CEN HIS A 101     -19.303   2.371   7.963  1.00  0.00           X  
ATOM    697  H   HIS A 101     -16.299   2.139   9.442  1.00  0.00           H  
ATOM    698  N   ARG A 102     -17.958  -0.641  11.085  1.00  0.00           N  
ATOM    699  CA  ARG A 102     -18.275  -1.875  11.833  1.00  0.00           C  
ATOM    700  C   ARG A 102     -18.040  -1.721  13.329  1.00  0.00           C  
ATOM    701  O   ARG A 102     -18.886  -2.258  14.076  1.00  0.00           O  
ATOM    702  CB  ARG A 102     -17.525  -3.084  11.291  1.00  0.00           C  
ATOM    703  CEN ARG A 102     -17.026  -5.145  10.005  1.00  0.00           X  
ATOM    704  H   ARG A 102     -17.099  -0.642  10.558  1.00  0.00           H  
TER                                                                             
# All scores below are weighted scores, not raw scores.
#BEGIN_POSE_ENERGIES_TABLE ./minmover_pdb/pose_45.pdb
label vdw cenpack pair env cbeta hs_pair ss_pair sheet total
weights 1 0.5 1 1 0.25 1 1 1 NA
pose 8.60235 -5.11616 -11.3042 -24.4225 5.55845 0 0 0 -26.682
MET:NtermProteinFull_1 0 -0.09221 0.06599 0.80982 0.0697 0 0 0 0.85331
TYR_2 0 0.01431 0.01433 0.80588 0.07072 0 0 0 0.90525
GLY_3 0 -0.02616 -0.04243 0.0322 0.04409 0 0 0 0.0077
LYS_4 0 -0.0971 0.01191 -0.68888 0.04202 0 0 0 -0.73206
LEU_5 0 0.28025 -0.06645 -0.30366 0.04399 0 0 0 -0.04588
ASN_6 0 -0.05781 0.05301 -0.40966 0.0693 0 0 0 -0.34515
ASP_7 0 -0.03534 -0.21536 -0.47618 0.0693 0 0 0 -0.65758
LEU_8 0 -0.26694 -0.70984 -0.30366 0.03714 0 0 0 -1.24329
LEU_9 0 -0.43852 -0.17096 0.24309 0.03561 0 0 0 -0.33078
GLU_10 0 -0.04926 0.04289 -1.00041 0.06921 0 0 0 -0.93758
ASP_11 0 -0.02083 -0.01243 -0.31759 0.06985 0 0 0 -0.28099
LEU_12 0 -0.04817 -0.57817 -0.45811 0.04484 0 0 0 -1.03962
GLN_13 0 0.03294 0.21561 -0.4142 0.06893 0 0 0 -0.09672
GLU_14 0 0.02537 -0.16367 -0.92601 0.06921 0 0 0 -0.99511
VAL_15 0 -0.03086 -0.49406 -0.19594 0.04551 0 0 0 -0.67536
LEU_16 0 -0.01626 -0.37116 -0.06582 0.04454 0 0 0 -0.40871
LYS_17 0 -0.04348 -0.03304 -0.8715 0.06956 0 0 0 -0.87847
ASN_18 0 0.08203 -0.00565 -0.24178 0.06919 0 0 0 -0.0962
LEU_19 0 0.10818 -0.68032 -0.45811 0.0318 0 0 0 -0.99846
HIS_20 0 0.04414 0.03001 -0.02241 0.06884 0 0 0 0.12058
LYS_21 0 -0.03744 0.01159 -1.04927 0.07072 0 0 0 -1.0044
ASN_22 0 0.34406 0.38325 -0.13901 0.06908 0 0 0 0.65737
TRP_23 0 -0.37737 0.03395 -0.46033 0.03811 0 0 0 -0.76564
HIS_24 0 -0.0757 -0.12462 0.20362 0.06961 0 0 0 0.07291
GLY_25 0 0.01056 -0.11965 0.0322 0.06956 0 0 0 -0.00733
GLY_26 0 0.03424 -0.06615 0.0322 0.0445 0 0 0 0.04479
LYS_27 0 -0.00936 0.0375 -1.04927 0.07203 0 0 0 -0.9491
ASP_28 0 -0.00837 -0.06527 -0.60822 0.07035 0 0 0 -0.61151
ASN_29 0 0.62029 -0.26379 -0.19403 0.04277 0 0 0 0.20524
LEU_30 0 0.09328 0.11477 0.08126 0.06887 0 0 0 0.35818
HIS_D_31 0 -0.04061 -0.0509 0.11054 0.06947 0 0 0 0.0885
ASP_32 0 -0.23334 -0.0099 -0.42964 0.06902 0 0 0 -0.60386
VAL_33 0 -0.37642 -0.14762 -0.19594 0.03683 0 0 0 -0.68315
ASP_34 0 0.0152 -0.14131 -0.31759 0.06919 0 0 0 -0.37451
ASN_35 0 -0.06409 -0.03452 -0.36221 0.06893 0 0 0 -0.39189
HIS_D_36 0 -0.47331 -0.18772 -0.11266 0.03543 0 0 0 -0.73826
LEU_37 0 0.0312 -0.53432 -0.45811 0.03692 0 0 0 -0.92431
GLN_38 0 -0.01485 0.02424 -0.55896 0.06921 0 0 0 -0.48036
ASN_39 0 -0.20724 -0.16116 -0.24178 0.06919 0 0 0 -0.54098
VAL_40 0 -0.27516 -0.41426 -0.27892 0.03762 0 0 0 -0.93072
ILE_41 0 -0.1402 -0.33546 0.47679 0.07009 0 0 0 0.07122
GLU_42 0 -0.08414 -0.21208 -0.71584 0.06878 0 0 0 -0.94327
ASP_43 0 -0.29071 0.13042 0.2122 0.03799 0 0 0 0.0899
ILE_44 0 -0.1455 -0.71359 -0.41682 0.0321 0 0 0 -1.24382
HIS_D_45 0 -0.10096 0.28357 -0.02241 0.06893 0 0 0 0.22913
ASP_46 0 -0.21648 -0.4966 -0.31759 0.04268 0 0 0 -0.98799
PHE_47 0 -0.25931 -0.43797 -0.44993 0.03084 0 0 0 -1.11638
MET_48 0 0.41638 -0.07908 0.0106 0.04389 0 0 0 0.39178
GLN_49 0 -0.03739 0.10098 -0.60368 0.06947 0 0 0 -0.47062
GLY_50 0 -0.01587 0.03511 -0.07965 0.04331 0 0 0 -0.0171
GLY_51 0 -0.05059 0.01894 0.35201 0.03155 0 0 0 0.35191
GLY_52 0 -0.03422 0.05907 -0.08884 0.03496 0 0 0 -0.02903
SER_53 0 0.00148 0.01895 -0.22078 0.03743 0 0 0 -0.16291
GLY_54 0 -0.18653 0.11172 -0.07965 0.03045 0 0 0 -0.12401
GLY_55 0 0.04823 0.07078 -0.07965 0.03556 0 0 0 0.07493
LYS_56 0 -0.374 -0.82863 -0.33001 0.02976 0 0 0 -1.50287
LEU_57 4.30118 0.63429 -0.30492 0.08126 0.03565 0 0 0 4.74746
GLN_58 0 -0.0024 0.133 -0.59803 0.0693 0 0 0 -0.39812
GLU_59 0 -0.07676 -0.09404 -0.37543 0.06899 0 0 0 -0.47724
MET_60 0 -0.25963 -0.14606 -0.35706 0.03272 0 0 0 -0.73004
MET_61 0 -0.19941 -0.03479 0.4784 0.04329 0 0 0 0.28749
LYS_62 0 -0.0937 0.00463 -0.96458 0.06926 0 0 0 -0.9844
GLU_63 0 -0.48418 0.1183 -0.00141 0.03543 0 0 0 -0.33186
PHE_64 0 -0.32948 -0.42028 -0.30123 0.0331 0 0 0 -1.01788
GLN_65 0 -0.10509 0.08973 -0.55896 0.0688 0 0 0 -0.50552
GLN_66 0 -0.18766 -0.07554 -0.49415 0.06887 0 0 0 -0.68848
VAL_67 0 -0.36516 -0.6871 -0.46599 0.03656 0 0 0 -1.48169
LEU_68 0 0.24978 0.02913 0.08126 0.06143 0 0 0 0.42161
ASP_69 0 -0.11183 -0.04733 -0.52292 0.06893 0 0 0 -0.61315
GLU_70 0 -0.36025 0.08015 0.30406 0.03543 0 0 0 0.0594
LEU_71 0 -0.17134 -0.38602 -0.52948 0.03757 0 0 0 -1.04927
ASN_72 0 -0.08886 0.2057 -0.24178 0.06928 0 0 0 -0.05566
ASN_73 0 0.00151 -0.15685 -0.36221 0.06945 0 0 0 -0.44809
HIS_74 0 0.57546 -0.0342 -0.15264 0.04365 0 0 0 0.43226
LEU_75 0 -0.14054 0.08936 -0.19483 0.0357 0 0 0 -0.21031
GLN_76 0 -0.02167 -0.02605 -0.59803 0.07072 0 0 0 -0.57502
GLY_77 0 -0.04751 -0.11811 0.35201 0.06954 0 0 0 0.25594
GLY_78 0 -0.01287 -0.0981 -0.0429 0.03538 0 0 0 -0.11849
LYS_79 0 0 0 -0.8715 0.07072 0 0 0 -0.80078
HIS_80 0 -0.01577 -0.04913 0.20362 0.07025 0 0 0 0.20896
THR_81 0 0.1858 -0.15227 -0.18847 0.03499 0 0 0 -0.11997
VAL_82 0 0.00647 0.1806 -0.00525 0.04086 0 0 0 0.22269
HIS_D_83 0 -0.0238 -0.0132 0.11054 0.0693 0 0 0 0.14283
HIS_D_84 0 -0.0039 -0.13099 0.06501 0.06878 0 0 0 -0.0011
ILE_85 0 -0.06422 -0.00058 -0.41682 0.03593 0 0 0 -0.44569
GLU_86 0 -0.10312 0.25054 -0.37543 0.05397 0 0 0 -0.17404
GLN_87 0 -0.05411 -0.0085 -0.59803 0.06921 0 0 0 -0.59143
ASN_88 0 0.04817 -0.08639 -0.19403 0.07014 0 0 0 -0.1621
ILE_89 0 0.44524 -0.59955 -0.20059 0.07141 0 0 0 -0.28349
LYS_90 0 -0.00522 0.04494 -0.8715 0.06923 0 0 0 -0.76254
GLU_91 0 0.00645 0.0547 -0.60186 0.06882 0 0 0 -0.4719
ILE_92 0 -0.47914 -0.38933 -0.06945 0.03172 0 0 0 -0.90621
PHE_93 0 -0.28128 -0.2763 0.42954 0.0436 0 0 0 -0.08444
HIS_94 0 -0.06637 0.06184 0.159 0.06894 0 0 0 0.22341
HIS_D_95 0 -0.12041 -0.22306 -0.11266 0.0508 0 0 0 -0.40533
LEU_96 0 -0.08333 -0.92642 -0.45811 0.03246 0 0 0 -1.4354
GLU_97 0 -0.21868 0.16218 -0.60186 0.06903 0 0 0 -0.58934
GLU_98 0 -0.0874 -0.37352 -0.60186 0.0694 0 0 0 -0.99338
LEU_99 0 -0.19181 -0.41977 0.08126 0.03639 0 0 0 -0.49392
VAL_100 4.30118 0.8418 0.22586 0.21583 0.04326 0 0 0 5.62793
HIS_101 0 0.01152 0.11312 0.20362 0.07025 0 0 0 0.3985
ARG:CtermProteinFull_102 0 -0.11582 0.22998 -0.64658 0.07143 0 0 0 -0.46099
#END_POSE_ENERGIES_TABLE ./minmover_pdb/pose_45.pdb
