# Supplementary material for: Selection of a promiscuous minimalist cAMP phosphodiesterase from a library of de novo designed proteins
Source: Nat Chem. 2024 May 3;16(7):1200–8. doi: 10.1038/s41557-024-01490-4 (PMC11230910; doi:10.1038/s41557-024-01490-4)
Supplement: Supplementary file 3 — MD input files, scripts and final structures derived from MD, AlphaFold2, EMSfold and MultiSFold. [file 41557_2024_1490_MOESM3_ESM.zip › Computational_Data/4_MultiSFold/s824/pose_46.pdb]

ATOM      1  N   MET A   1       0.626  -1.111   0.146  1.00  0.00           N  
ATOM      2  CA  MET A   1       1.928  -0.476  -0.009  1.00  0.00           C  
ATOM      3  C   MET A   1       1.949   0.975   0.449  1.00  0.00           C  
ATOM      4  O   MET A   1       2.967   1.436   0.966  1.00  0.00           O  
ATOM      5  CB  MET A   1       2.369  -0.562  -1.469  1.00  0.00           C  
ATOM      6  CEN MET A   1       3.510  -1.361  -2.536  1.00  0.00           X  
ATOM      7  H   MET A   1       0.149  -1.476  -0.654  1.00  0.00           H  
ATOM      8  N   TYR A   2       0.830   1.696   0.293  1.00  0.00           N  
ATOM      9  CA  TYR A   2       0.787   3.134   0.599  1.00  0.00           C  
ATOM     10  C   TYR A   2       1.244   3.497   2.009  1.00  0.00           C  
ATOM     11  O   TYR A   2       1.979   4.463   2.187  1.00  0.00           O  
ATOM     12  CB  TYR A   2      -0.632   3.664   0.382  1.00  0.00           C  
ATOM     13  CEN TYR A   2      -1.584   4.518  -0.815  1.00  0.00           X  
ATOM     14  H   TYR A   2      -0.003   1.287  -0.101  1.00  0.00           H  
ATOM     15  N   GLY A   3       0.810   2.733   3.016  1.00  0.00           N  
ATOM     16  CA  GLY A   3       1.230   3.009   4.385  1.00  0.00           C  
ATOM     17  C   GLY A   3       2.742   2.918   4.534  1.00  0.00           C  
ATOM     18  O   GLY A   3       3.367   3.791   5.140  1.00  0.00           O  
ATOM     19  CEN GLY A   3       1.230   3.009   4.385  1.00  0.00           X  
ATOM     20  H   GLY A   3       0.171   1.979   2.829  1.00  0.00           H  
ATOM     21  N   LYS A   4       3.329   1.860   3.976  1.00  0.00           N  
ATOM     22  CA  LYS A   4       4.769   1.661   4.054  1.00  0.00           C  
ATOM     23  C   LYS A   4       5.502   2.803   3.345  1.00  0.00           C  
ATOM     24  O   LYS A   4       6.524   3.272   3.840  1.00  0.00           O  
ATOM     25  CB  LYS A   4       5.160   0.314   3.444  1.00  0.00           C  
ATOM     26  CEN LYS A   4       5.764  -1.694   3.728  1.00  0.00           X  
ATOM     27  H   LYS A   4       2.760   1.184   3.491  1.00  0.00           H  
ATOM     28  N   LEU A   5       4.963   3.302   2.230  1.00  0.00           N  
ATOM     29  CA  LEU A   5       5.623   4.393   1.519  1.00  0.00           C  
ATOM     30  C   LEU A   5       5.604   5.684   2.319  1.00  0.00           C  
ATOM     31  O   LEU A   5       6.596   6.414   2.339  1.00  0.00           O  
ATOM     32  CB  LEU A   5       4.960   4.610   0.153  1.00  0.00           C  
ATOM     33  CEN LEU A   5       5.379   4.243  -1.283  1.00  0.00           X  
ATOM     34  H   LEU A   5       4.092   2.923   1.858  1.00  0.00           H  
ATOM     35  N   ASN A   6       4.499   5.955   3.017  1.00  0.00           N  
ATOM     36  CA  ASN A   6       4.409   7.166   3.810  1.00  0.00           C  
ATOM     37  C   ASN A   6       5.437   7.101   4.934  1.00  0.00           C  
ATOM     38  O   ASN A   6       6.161   8.073   5.168  1.00  0.00           O  
ATOM     39  CB  ASN A   6       3.012   7.379   4.364  1.00  0.00           C  
ATOM     40  CEN ASN A   6       2.133   7.885   4.096  1.00  0.00           X  
ATOM     41  H   ASN A   6       3.693   5.336   2.961  1.00  0.00           H  
ATOM     42  N   ASP A   7       5.536   5.947   5.617  1.00  0.00           N  
ATOM     43  CA  ASP A   7       6.517   5.827   6.698  1.00  0.00           C  
ATOM     44  C   ASP A   7       7.927   6.073   6.165  1.00  0.00           C  
ATOM     45  O   ASP A   7       8.707   6.819   6.759  1.00  0.00           O  
ATOM     46  CB  ASP A   7       6.433   4.449   7.358  1.00  0.00           C  
ATOM     47  CEN ASP A   7       6.025   3.992   8.172  1.00  0.00           X  
ATOM     48  H   ASP A   7       4.917   5.167   5.385  1.00  0.00           H  
ATOM     49  N   LEU A   8       8.232   5.498   4.998  1.00  0.00           N  
ATOM     50  CA  LEU A   8       9.583   5.571   4.462  1.00  0.00           C  
ATOM     51  C   LEU A   8       9.939   7.011   4.176  1.00  0.00           C  
ATOM     52  O   LEU A   8      11.054   7.450   4.468  1.00  0.00           O  
ATOM     53  CB  LEU A   8       9.712   4.721   3.192  1.00  0.00           C  
ATOM     54  CEN LEU A   8      10.370   3.357   2.909  1.00  0.00           X  
ATOM     55  H   LEU A   8       7.522   4.956   4.504  1.00  0.00           H  
ATOM     56  N   LEU A   9       8.975   7.767   3.659  1.00  0.00           N  
ATOM     57  CA  LEU A   9       9.220   9.141   3.279  1.00  0.00           C  
ATOM     58  C   LEU A   9       9.530   9.954   4.526  1.00  0.00           C  
ATOM     59  O   LEU A   9      10.447  10.779   4.516  1.00  0.00           O  
ATOM     60  CB  LEU A   9       8.013   9.720   2.531  1.00  0.00           C  
ATOM     61  CEN LEU A   9       7.754  10.030   1.044  1.00  0.00           X  
ATOM     62  H   LEU A   9       8.057   7.364   3.483  1.00  0.00           H  
ATOM     63  N   GLU A  10       8.775   9.728   5.613  1.00  0.00           N  
ATOM     64  CA  GLU A  10       9.050  10.500   6.819  1.00  0.00           C  
ATOM     65  C   GLU A  10      10.466  10.211   7.329  1.00  0.00           C  
ATOM     66  O   GLU A  10      11.197  11.144   7.673  1.00  0.00           O  
ATOM     67  CB  GLU A  10       8.018  10.188   7.905  1.00  0.00           C  
ATOM     68  CEN GLU A  10       6.595  10.593   8.750  1.00  0.00           X  
ATOM     69  H   GLU A  10       8.022   9.041   5.579  1.00  0.00           H  
ATOM     70  N   ASP A  11      10.885   8.938   7.339  1.00  0.00           N  
ATOM     71  CA  ASP A  11      12.208   8.626   7.867  1.00  0.00           C  
ATOM     72  C   ASP A  11      13.310   9.271   6.999  1.00  0.00           C  
ATOM     73  O   ASP A  11      14.303   9.773   7.537  1.00  0.00           O  
ATOM     74  CB  ASP A  11      12.406   7.110   7.945  1.00  0.00           C  
ATOM     75  CEN ASP A  11      12.345   6.345   8.614  1.00  0.00           X  
ATOM     76  H   ASP A  11      10.272   8.193   7.008  1.00  0.00           H  
ATOM     77  N   LEU A  12      13.129   9.302   5.672  1.00  0.00           N  
ATOM     78  CA  LEU A  12      14.144   9.873   4.779  1.00  0.00           C  
ATOM     79  C   LEU A  12      14.312  11.362   5.052  1.00  0.00           C  
ATOM     80  O   LEU A  12      15.428  11.887   5.062  1.00  0.00           O  
ATOM     81  CB  LEU A  12      13.766   9.637   3.311  1.00  0.00           C  
ATOM     82  CEN LEU A  12      14.293   8.664   2.239  1.00  0.00           X  
ATOM     83  H   LEU A  12      12.279   8.898   5.275  1.00  0.00           H  
ATOM     84  N   GLN A  13      13.192  12.053   5.274  1.00  0.00           N  
ATOM     85  CA  GLN A  13      13.247  13.474   5.578  1.00  0.00           C  
ATOM     86  C   GLN A  13      14.029  13.706   6.872  1.00  0.00           C  
ATOM     87  O   GLN A  13      14.895  14.585   6.930  1.00  0.00           O  
ATOM     88  CB  GLN A  13      11.836  14.054   5.704  1.00  0.00           C  
ATOM     89  CEN GLN A  13      10.599  14.971   4.881  1.00  0.00           X  
ATOM     90  H   GLN A  13      12.292  11.572   5.212  1.00  0.00           H  
ATOM     91  N   GLU A  14      13.771  12.884   7.902  1.00  0.00           N  
ATOM     92  CA  GLU A  14      14.438  13.099   9.184  1.00  0.00           C  
ATOM     93  C   GLU A  14      15.949  12.926   8.997  1.00  0.00           C  
ATOM     94  O   GLU A  14      16.732  13.777   9.425  1.00  0.00           O  
ATOM     95  CB  GLU A  14      13.910  12.133  10.247  1.00  0.00           C  
ATOM     96  CEN GLU A  14      12.903  11.815  11.584  1.00  0.00           X  
ATOM     97  H   GLU A  14      13.081  12.135   7.793  1.00  0.00           H  
ATOM     98  N   VAL A  15      16.359  11.869   8.284  1.00  0.00           N  
ATOM     99  CA  VAL A  15      17.770  11.669   7.980  1.00  0.00           C  
ATOM    100  C   VAL A  15      18.344  12.837   7.196  1.00  0.00           C  
ATOM    101  O   VAL A  15      19.442  13.307   7.495  1.00  0.00           O  
ATOM    102  CB  VAL A  15      17.996  10.372   7.181  1.00  0.00           C  
ATOM    103  CEN VAL A  15      18.252   9.733   7.221  1.00  0.00           X  
ATOM    104  H   VAL A  15      15.668  11.178   7.986  1.00  0.00           H  
ATOM    105  N   LEU A  16      17.600  13.325   6.209  1.00  0.00           N  
ATOM    106  CA  LEU A  16      18.063  14.443   5.400  1.00  0.00           C  
ATOM    107  C   LEU A  16      18.272  15.661   6.305  1.00  0.00           C  
ATOM    108  O   LEU A  16      19.244  16.408   6.146  1.00  0.00           O  
ATOM    109  CB  LEU A  16      17.061  14.753   4.281  1.00  0.00           C  
ATOM    110  CEN LEU A  16      17.073  14.486   2.764  1.00  0.00           X  
ATOM    111  H   LEU A  16      16.702  12.882   6.001  1.00  0.00           H  
ATOM    112  N   LYS A  17      17.385  15.838   7.289  1.00  0.00           N  
ATOM    113  CA  LYS A  17      17.565  16.921   8.251  1.00  0.00           C  
ATOM    114  C   LYS A  17      18.784  16.685   9.160  1.00  0.00           C  
ATOM    115  O   LYS A  17      19.584  17.599   9.390  1.00  0.00           O  
ATOM    116  CB  LYS A  17      16.302  17.088   9.097  1.00  0.00           C  
ATOM    117  CEN LYS A  17      14.531  18.169   9.512  1.00  0.00           X  
ATOM    118  H   LYS A  17      16.569  15.225   7.351  1.00  0.00           H  
ATOM    119  N   ASN A  18      18.959  15.457   9.651  1.00  0.00           N  
ATOM    120  CA  ASN A  18      20.069  15.180  10.553  1.00  0.00           C  
ATOM    121  C   ASN A  18      21.399  15.328   9.824  1.00  0.00           C  
ATOM    122  O   ASN A  18      22.330  15.952  10.347  1.00  0.00           O  
ATOM    123  CB  ASN A  18      19.955  13.799  11.172  1.00  0.00           C  
ATOM    124  CEN ASN A  18      19.561  13.362  12.041  1.00  0.00           X  
ATOM    125  H   ASN A  18      18.292  14.717   9.432  1.00  0.00           H  
ATOM    126  N   LEU A  19      21.470  14.813   8.592  1.00  0.00           N  
ATOM    127  CA  LEU A  19      22.626  15.033   7.735  1.00  0.00           C  
ATOM    128  C   LEU A  19      22.805  16.517   7.460  1.00  0.00           C  
ATOM    129  O   LEU A  19      23.874  17.068   7.692  1.00  0.00           O  
ATOM    130  CB  LEU A  19      22.476  14.256   6.421  1.00  0.00           C  
ATOM    131  CEN LEU A  19      23.124  12.963   5.891  1.00  0.00           X  
ATOM    132  H   LEU A  19      20.700  14.233   8.249  1.00  0.00           H  
ATOM    133  N   HIS A  20      21.737  17.200   7.053  1.00  0.00           N  
ATOM    134  CA  HIS A  20      21.847  18.635   6.815  1.00  0.00           C  
ATOM    135  C   HIS A  20      22.290  19.373   8.071  1.00  0.00           C  
ATOM    136  O   HIS A  20      23.164  20.243   8.025  1.00  0.00           O  
ATOM    137  CB  HIS A  20      20.514  19.204   6.318  1.00  0.00           C  
ATOM    138  CEN HIS A  20      19.887  19.514   5.076  1.00  0.00           X  
ATOM    139  H   HIS A  20      20.864  16.710   6.849  1.00  0.00           H  
ATOM    140  N   LYS A  21      21.690  19.019   9.201  1.00  0.00           N  
ATOM    141  CA  LYS A  21      21.986  19.682  10.461  1.00  0.00           C  
ATOM    142  C   LYS A  21      23.344  19.310  11.067  1.00  0.00           C  
ATOM    143  O   LYS A  21      24.015  20.166  11.652  1.00  0.00           O  
ATOM    144  CB  LYS A  21      20.876  19.377  11.468  1.00  0.00           C  
ATOM    145  CEN LYS A  21      19.133  20.009  12.487  1.00  0.00           X  
ATOM    146  H   LYS A  21      20.969  18.294   9.170  1.00  0.00           H  
ATOM    147  N   ASN A  22      23.749  18.042  10.945  1.00  0.00           N  
ATOM    148  CA  ASN A  22      24.894  17.530  11.697  1.00  0.00           C  
ATOM    149  C   ASN A  22      26.043  16.980  10.853  1.00  0.00           C  
ATOM    150  O   ASN A  22      26.799  16.117  11.308  1.00  0.00           O  
ATOM    151  CB  ASN A  22      24.442  16.462  12.676  1.00  0.00           C  
ATOM    152  CEN ASN A  22      24.113  16.402  13.671  1.00  0.00           X  
ATOM    153  H   ASN A  22      23.210  17.395  10.370  1.00  0.00           H  
ATOM    154  N   TRP A  23      26.172  17.448   9.625  1.00  0.00           N  
ATOM    155  CA  TRP A  23      27.293  17.026   8.805  1.00  0.00           C  
ATOM    156  C   TRP A  23      28.544  17.779   9.224  1.00  0.00           C  
ATOM    157  O   TRP A  23      28.524  19.003   9.332  1.00  0.00           O  
ATOM    158  CB  TRP A  23      27.000  17.260   7.322  1.00  0.00           C  
ATOM    159  CEN TRP A  23      26.814  16.416   5.796  1.00  0.00           X  
ATOM    160  H   TRP A  23      25.495  18.109   9.266  1.00  0.00           H  
ATOM    161  N   HIS A  24      29.636  17.058   9.452  1.00  0.00           N  
ATOM    162  CA  HIS A  24      30.880  17.695   9.868  1.00  0.00           C  
ATOM    163  C   HIS A  24      32.032  17.519   8.870  1.00  0.00           C  
ATOM    164  O   HIS A  24      33.188  17.779   9.205  1.00  0.00           O  
ATOM    165  CB  HIS A  24      31.304  17.157  11.238  1.00  0.00           C  
ATOM    166  CEN HIS A  24      31.158  17.509  12.611  1.00  0.00           X  
ATOM    167  H   HIS A  24      29.587  16.054   9.371  1.00  0.00           H  
ATOM    168  N   GLY A  25      31.725  17.069   7.656  1.00  0.00           N  
ATOM    169  CA  GLY A  25      32.745  16.715   6.660  1.00  0.00           C  
ATOM    170  C   GLY A  25      33.088  17.815   5.640  1.00  0.00           C  
ATOM    171  O   GLY A  25      33.937  17.617   4.767  1.00  0.00           O  
ATOM    172  CEN GLY A  25      32.745  16.715   6.660  1.00  0.00           X  
ATOM    173  H   GLY A  25      30.751  16.957   7.410  1.00  0.00           H  
ATOM    174  N   GLY A  26      32.398  18.954   5.712  1.00  0.00           N  
ATOM    175  CA  GLY A  26      32.687  20.129   4.874  1.00  0.00           C  
ATOM    176  C   GLY A  26      31.578  20.290   3.830  1.00  0.00           C  
ATOM    177  O   GLY A  26      31.140  19.301   3.231  1.00  0.00           O  
ATOM    178  CEN GLY A  26      32.687  20.130   4.874  1.00  0.00           X  
ATOM    179  H   GLY A  26      31.637  19.004   6.375  1.00  0.00           H  
ATOM    180  N   LYS A  27      31.172  21.528   3.544  1.00  0.00           N  
ATOM    181  CA  LYS A  27      30.136  21.768   2.527  1.00  0.00           C  
ATOM    182  C   LYS A  27      30.464  21.140   1.166  1.00  0.00           C  
ATOM    183  O   LYS A  27      29.568  20.798   0.388  1.00  0.00           O  
ATOM    184  CB  LYS A  27      29.913  23.272   2.356  1.00  0.00           C  
ATOM    185  CEN LYS A  27      28.726  24.980   2.742  1.00  0.00           X  
ATOM    186  H   LYS A  27      31.542  22.310   4.067  1.00  0.00           H  
ATOM    187  N   ASP A  28      31.749  20.968   0.880  1.00  0.00           N  
ATOM    188  CA  ASP A  28      32.166  20.410  -0.402  1.00  0.00           C  
ATOM    189  C   ASP A  28      31.693  18.958  -0.553  1.00  0.00           C  
ATOM    190  O   ASP A  28      31.394  18.502  -1.653  1.00  0.00           O  
ATOM    191  CB  ASP A  28      33.687  20.491  -0.549  1.00  0.00           C  
ATOM    192  CEN ASP A  28      34.404  21.078  -0.971  1.00  0.00           X  
ATOM    193  H   ASP A  28      32.445  21.228   1.561  1.00  0.00           H  
ATOM    194  N   ASN A  29      31.643  18.230   0.570  1.00  0.00           N  
ATOM    195  CA  ASN A  29      31.188  16.845   0.600  1.00  0.00           C  
ATOM    196  C   ASN A  29      29.666  16.804   0.693  1.00  0.00           C  
ATOM    197  O   ASN A  29      28.998  16.009   0.017  1.00  0.00           O  
ATOM    198  CB  ASN A  29      31.815  16.071   1.745  1.00  0.00           C  
ATOM    199  CEN ASN A  29      32.649  15.456   1.909  1.00  0.00           X  
ATOM    200  H   ASN A  29      31.891  18.661   1.456  1.00  0.00           H  
ATOM    201  N   LEU A  30      29.118  17.735   1.480  1.00  0.00           N  
ATOM    202  CA  LEU A  30      27.679  17.810   1.716  1.00  0.00           C  
ATOM    203  C   LEU A  30      26.945  17.897   0.414  1.00  0.00           C  
ATOM    204  O   LEU A  30      26.022  17.134   0.175  1.00  0.00           O  
ATOM    205  CB  LEU A  30      27.330  19.013   2.601  1.00  0.00           C  
ATOM    206  CEN LEU A  30      26.918  19.137   4.080  1.00  0.00           X  
ATOM    207  H   LEU A  30      29.740  18.390   1.958  1.00  0.00           H  
ATOM    208  N   HIS A  31      27.357  18.837  -0.432  1.00  0.00           N  
ATOM    209  CA  HIS A  31      26.613  19.125  -1.645  1.00  0.00           C  
ATOM    210  C   HIS A  31      26.159  17.839  -2.342  1.00  0.00           C  
ATOM    211  O   HIS A  31      24.987  17.716  -2.712  1.00  0.00           O  
ATOM    212  CB  HIS A  31      27.458  19.973  -2.601  1.00  0.00           C  
ATOM    213  CEN HIS A  31      27.641  21.349  -2.923  1.00  0.00           X  
ATOM    214  H   HIS A  31      28.180  19.396  -0.191  1.00  0.00           H  
ATOM    215  N   ASP A  32      27.051  16.857  -2.518  1.00  0.00           N  
ATOM    216  CA  ASP A  32      26.617  15.651  -3.224  1.00  0.00           C  
ATOM    217  C   ASP A  32      25.537  14.904  -2.445  1.00  0.00           C  
ATOM    218  O   ASP A  32      24.556  14.426  -3.028  1.00  0.00           O  
ATOM    219  CB  ASP A  32      27.808  14.726  -3.486  1.00  0.00           C  
ATOM    220  CEN ASP A  32      28.470  14.490  -4.223  1.00  0.00           X  
ATOM    221  H   ASP A  32      27.995  16.945  -2.159  1.00  0.00           H  
ATOM    222  N   VAL A  33      25.667  14.873  -1.118  1.00  0.00           N  
ATOM    223  CA  VAL A  33      24.697  14.149  -0.309  1.00  0.00           C  
ATOM    224  C   VAL A  33      23.317  14.775  -0.440  1.00  0.00           C  
ATOM    225  O   VAL A  33      22.309  14.059  -0.515  1.00  0.00           O  
ATOM    226  CB  VAL A  33      25.102  14.120   1.177  1.00  0.00           C  
ATOM    227  CEN VAL A  33      25.332  13.711   1.681  1.00  0.00           X  
ATOM    228  H   VAL A  33      26.469  15.327  -0.674  1.00  0.00           H  
ATOM    229  N   ASP A  34      23.273  16.111  -0.503  1.00  0.00           N  
ATOM    230  CA  ASP A  34      22.019  16.823  -0.631  1.00  0.00           C  
ATOM    231  C   ASP A  34      21.355  16.559  -1.951  1.00  0.00           C  
ATOM    232  O   ASP A  34      20.151  16.331  -1.986  1.00  0.00           O  
ATOM    233  CB  ASP A  34      22.237  18.327  -0.453  1.00  0.00           C  
ATOM    234  CEN ASP A  34      22.167  19.052   0.259  1.00  0.00           X  
ATOM    235  H   ASP A  34      24.141  16.633  -0.466  1.00  0.00           H  
ATOM    236  N   ASN A  35      22.127  16.524  -3.036  1.00  0.00           N  
ATOM    237  CA  ASN A  35      21.524  16.254  -4.328  1.00  0.00           C  
ATOM    238  C   ASN A  35      20.883  14.873  -4.319  1.00  0.00           C  
ATOM    239  O   ASN A  35      19.748  14.704  -4.771  1.00  0.00           O  
ATOM    240  CB  ASN A  35      22.534  16.370  -5.455  1.00  0.00           C  
ATOM    241  CEN ASN A  35      22.872  17.099  -6.130  1.00  0.00           X  
ATOM    242  H   ASN A  35      23.122  16.743  -2.967  1.00  0.00           H  
ATOM    243  N   HIS A  36      21.581  13.896  -3.740  1.00  0.00           N  
ATOM    244  CA  HIS A  36      21.074  12.531  -3.754  1.00  0.00           C  
ATOM    245  C   HIS A  36      19.781  12.420  -2.940  1.00  0.00           C  
ATOM    246  O   HIS A  36      18.813  11.797  -3.377  1.00  0.00           O  
ATOM    247  CB  HIS A  36      22.126  11.558  -3.211  1.00  0.00           C  
ATOM    248  CEN HIS A  36      23.141  10.697  -3.719  1.00  0.00           X  
ATOM    249  H   HIS A  36      22.498  14.099  -3.335  1.00  0.00           H  
ATOM    250  N   LEU A  37      19.733  13.078  -1.788  1.00  0.00           N  
ATOM    251  CA  LEU A  37      18.557  12.972  -0.934  1.00  0.00           C  
ATOM    252  C   LEU A  37      17.345  13.574  -1.650  1.00  0.00           C  
ATOM    253  O   LEU A  37      16.236  13.044  -1.565  1.00  0.00           O  
ATOM    254  CB  LEU A  37      18.803  13.671   0.409  1.00  0.00           C  
ATOM    255  CEN LEU A  37      19.093  13.140   1.826  1.00  0.00           X  
ATOM    256  H   LEU A  37      20.534  13.629  -1.481  1.00  0.00           H  
ATOM    257  N   GLN A  38      17.560  14.684  -2.358  1.00  0.00           N  
ATOM    258  CA  GLN A  38      16.495  15.349  -3.093  1.00  0.00           C  
ATOM    259  C   GLN A  38      15.940  14.420  -4.166  1.00  0.00           C  
ATOM    260  O   GLN A  38      14.722  14.312  -4.308  1.00  0.00           O  
ATOM    261  CB  GLN A  38      17.004  16.645  -3.731  1.00  0.00           C  
ATOM    262  CEN GLN A  38      17.049  18.383  -3.574  1.00  0.00           X  
ATOM    263  H   GLN A  38      18.492  15.087  -2.386  1.00  0.00           H  
ATOM    264  N   ASN A  39      16.813  13.709  -4.902  1.00  0.00           N  
ATOM    265  CA  ASN A  39      16.327  12.812  -5.947  1.00  0.00           C  
ATOM    266  C   ASN A  39      15.482  11.702  -5.321  1.00  0.00           C  
ATOM    267  O   ASN A  39      14.419  11.364  -5.837  1.00  0.00           O  
ATOM    268  CB  ASN A  39      17.466  12.225  -6.760  1.00  0.00           C  
ATOM    269  CEN ASN A  39      17.988  12.441  -7.645  1.00  0.00           X  
ATOM    270  H   ASN A  39      17.819  13.817  -4.765  1.00  0.00           H  
ATOM    271  N   VAL A  40      15.906  11.200  -4.156  1.00  0.00           N  
ATOM    272  CA  VAL A  40      15.194  10.106  -3.499  1.00  0.00           C  
ATOM    273  C   VAL A  40      13.782  10.547  -3.119  1.00  0.00           C  
ATOM    274  O   VAL A  40      12.811   9.821  -3.338  1.00  0.00           O  
ATOM    275  CB  VAL A  40      15.933   9.618  -2.238  1.00  0.00           C  
ATOM    276  CEN VAL A  40      16.296   9.095  -1.976  1.00  0.00           X  
ATOM    277  H   VAL A  40      16.772  11.561  -3.744  1.00  0.00           H  
ATOM    278  N   ILE A  41      13.654  11.770  -2.612  1.00  0.00           N  
ATOM    279  CA  ILE A  41      12.349  12.289  -2.228  1.00  0.00           C  
ATOM    280  C   ILE A  41      11.423  12.424  -3.439  1.00  0.00           C  
ATOM    281  O   ILE A  41      10.243  12.052  -3.364  1.00  0.00           O  
ATOM    282  CB  ILE A  41      12.474  13.656  -1.531  1.00  0.00           C  
ATOM    283  CEN ILE A  41      12.644  14.160  -0.579  1.00  0.00           X  
ATOM    284  H   ILE A  41      14.494  12.336  -2.462  1.00  0.00           H  
ATOM    285  N   GLU A  42      11.947  12.938  -4.563  1.00  0.00           N  
ATOM    286  CA  GLU A  42      11.114  13.056  -5.756  1.00  0.00           C  
ATOM    287  C   GLU A  42      10.612  11.694  -6.228  1.00  0.00           C  
ATOM    288  O   GLU A  42       9.449  11.569  -6.611  1.00  0.00           O  
ATOM    289  CB  GLU A  42      11.888  13.746  -6.881  1.00  0.00           C  
ATOM    290  CEN GLU A  42      12.254  15.148  -7.777  1.00  0.00           X  
ATOM    291  H   GLU A  42      12.921  13.245  -4.578  1.00  0.00           H  
ATOM    292  N   ASP A  43      11.455  10.651  -6.152  1.00  0.00           N  
ATOM    293  CA  ASP A  43      11.023   9.328  -6.582  1.00  0.00           C  
ATOM    294  C   ASP A  43       9.939   8.748  -5.680  1.00  0.00           C  
ATOM    295  O   ASP A  43       8.968   8.174  -6.178  1.00  0.00           O  
ATOM    296  CB  ASP A  43      12.219   8.375  -6.634  1.00  0.00           C  
ATOM    297  CEN ASP A  43      12.889   7.993  -7.299  1.00  0.00           X  
ATOM    298  H   ASP A  43      12.409  10.790  -5.820  1.00  0.00           H  
ATOM    299  N   ILE A  44      10.054   8.951  -4.366  1.00  0.00           N  
ATOM    300  CA  ILE A  44       9.039   8.424  -3.466  1.00  0.00           C  
ATOM    301  C   ILE A  44       7.705   9.080  -3.769  1.00  0.00           C  
ATOM    302  O   ILE A  44       6.672   8.409  -3.819  1.00  0.00           O  
ATOM    303  CB  ILE A  44       9.402   8.655  -1.988  1.00  0.00           C  
ATOM    304  CEN ILE A  44       9.941   8.255  -1.129  1.00  0.00           X  
ATOM    305  H   ILE A  44      10.867   9.443  -3.993  1.00  0.00           H  
ATOM    306  N   HIS A  45       7.719  10.396  -3.988  1.00  0.00           N  
ATOM    307  CA  HIS A  45       6.480  11.112  -4.235  1.00  0.00           C  
ATOM    308  C   HIS A  45       5.812  10.581  -5.499  1.00  0.00           C  
ATOM    309  O   HIS A  45       4.612  10.285  -5.497  1.00  0.00           O  
ATOM    310  CB  HIS A  45       6.733  12.618  -4.358  1.00  0.00           C  
ATOM    311  CEN HIS A  45       6.684  13.775  -3.529  1.00  0.00           X  
ATOM    312  H   HIS A  45       8.604  10.907  -3.975  1.00  0.00           H  
ATOM    313  N   ASP A  46       6.579  10.442  -6.584  1.00  0.00           N  
ATOM    314  CA  ASP A  46       5.979   9.964  -7.815  1.00  0.00           C  
ATOM    315  C   ASP A  46       5.361   8.585  -7.628  1.00  0.00           C  
ATOM    316  O   ASP A  46       4.261   8.335  -8.130  1.00  0.00           O  
ATOM    317  CB  ASP A  46       7.019   9.928  -8.938  1.00  0.00           C  
ATOM    318  CEN ASP A  46       7.341  10.485  -9.727  1.00  0.00           X  
ATOM    319  H   ASP A  46       7.568  10.688  -6.550  1.00  0.00           H  
ATOM    320  N   PHE A  47       6.015   7.711  -6.859  1.00  0.00           N  
ATOM    321  CA  PHE A  47       5.487   6.371  -6.640  1.00  0.00           C  
ATOM    322  C   PHE A  47       4.104   6.461  -5.999  1.00  0.00           C  
ATOM    323  O   PHE A  47       3.136   5.883  -6.497  1.00  0.00           O  
ATOM    324  CB  PHE A  47       6.434   5.550  -5.763  1.00  0.00           C  
ATOM    325  CEN PHE A  47       7.565   4.448  -5.942  1.00  0.00           X  
ATOM    326  H   PHE A  47       6.907   7.965  -6.433  1.00  0.00           H  
ATOM    327  N   MET A  48       4.001   7.213  -4.896  1.00  0.00           N  
ATOM    328  CA  MET A  48       2.829   7.152  -4.027  1.00  0.00           C  
ATOM    329  C   MET A  48       1.559   7.620  -4.725  1.00  0.00           C  
ATOM    330  O   MET A  48       0.460   7.156  -4.408  1.00  0.00           O  
ATOM    331  CB  MET A  48       3.070   7.988  -2.772  1.00  0.00           C  
ATOM    332  CEN MET A  48       3.363   7.860  -1.047  1.00  0.00           X  
ATOM    333  H   MET A  48       4.776   7.829  -4.641  1.00  0.00           H  
ATOM    334  N   GLN A  49       1.708   8.500  -5.708  1.00  0.00           N  
ATOM    335  CA  GLN A  49       0.620   9.344  -6.176  1.00  0.00           C  
ATOM    336  C   GLN A  49      -0.028   8.805  -7.465  1.00  0.00           C  
ATOM    337  O   GLN A  49      -0.876   9.474  -8.060  1.00  0.00           O  
ATOM    338  CB  GLN A  49       1.130  10.769  -6.411  1.00  0.00           C  
ATOM    339  CEN GLN A  49       1.229  12.372  -5.728  1.00  0.00           X  
ATOM    340  H   GLN A  49       2.640   8.629  -6.112  1.00  0.00           H  
ATOM    341  N   GLY A  50       0.375   7.606  -7.908  1.00  0.00           N  
ATOM    342  CA  GLY A  50      -0.098   7.025  -9.165  1.00  0.00           C  
ATOM    343  C   GLY A  50       0.917   7.106 -10.306  1.00  0.00           C  
ATOM    344  O   GLY A  50       0.748   6.473 -11.352  1.00  0.00           O  
ATOM    345  CEN GLY A  50      -0.098   7.025  -9.165  1.00  0.00           X  
ATOM    346  H   GLY A  50       1.034   7.053  -7.361  1.00  0.00           H  
ATOM    347  N   GLY A  51       1.994   7.858 -10.118  1.00  0.00           N  
ATOM    348  CA  GLY A  51       3.020   8.050 -11.138  1.00  0.00           C  
ATOM    349  C   GLY A  51       4.226   7.137 -10.915  1.00  0.00           C  
ATOM    350  O   GLY A  51       5.296   7.597 -10.515  1.00  0.00           O  
ATOM    351  CEN GLY A  51       3.020   8.050 -11.139  1.00  0.00           X  
ATOM    352  H   GLY A  51       2.138   8.297  -9.215  1.00  0.00           H  
ATOM    353  N   GLY A  52       4.055   5.845 -11.159  1.00  0.00           N  
ATOM    354  CA  GLY A  52       5.185   4.934 -11.042  1.00  0.00           C  
ATOM    355  C   GLY A  52       5.012   3.591 -11.741  1.00  0.00           C  
ATOM    356  O   GLY A  52       3.910   3.186 -12.110  1.00  0.00           O  
ATOM    357  CEN GLY A  52       5.186   4.933 -11.042  1.00  0.00           X  
ATOM    358  H   GLY A  52       3.115   5.530 -11.404  1.00  0.00           H  
ATOM    359  N   SER A  53       6.139   2.915 -11.921  1.00  0.00           N  
ATOM    360  CA  SER A  53       6.244   1.659 -12.650  1.00  0.00           C  
ATOM    361  C   SER A  53       7.494   0.910 -12.197  1.00  0.00           C  
ATOM    362  O   SER A  53       8.336   1.481 -11.498  1.00  0.00           O  
ATOM    363  CB  SER A  53       6.279   1.913 -14.145  1.00  0.00           C  
ATOM    364  CEN SER A  53       6.389   2.163 -14.615  1.00  0.00           X  
ATOM    365  H   SER A  53       6.981   3.316 -11.535  1.00  0.00           H  
ATOM    366  N   GLY A  54       7.656  -0.342 -12.629  1.00  0.00           N  
ATOM    367  CA  GLY A  54       8.841  -1.114 -12.244  1.00  0.00           C  
ATOM    368  C   GLY A  54      10.143  -0.370 -12.566  1.00  0.00           C  
ATOM    369  O   GLY A  54      11.126  -0.513 -11.844  1.00  0.00           O  
ATOM    370  CEN GLY A  54       8.842  -1.114 -12.244  1.00  0.00           X  
ATOM    371  H   GLY A  54       6.952  -0.766 -13.218  1.00  0.00           H  
ATOM    372  N   GLY A  55      10.141   0.437 -13.632  1.00  0.00           N  
ATOM    373  CA  GLY A  55      11.300   1.258 -13.990  1.00  0.00           C  
ATOM    374  C   GLY A  55      11.596   2.321 -12.927  1.00  0.00           C  
ATOM    375  O   GLY A  55      12.755   2.643 -12.656  1.00  0.00           O  
ATOM    376  CEN GLY A  55      11.300   1.258 -13.990  1.00  0.00           X  
ATOM    377  H   GLY A  55       9.310   0.484 -14.204  1.00  0.00           H  
ATOM    378  N   LYS A  56      10.538   2.878 -12.334  1.00  0.00           N  
ATOM    379  CA  LYS A  56      10.672   3.867 -11.283  1.00  0.00           C  
ATOM    380  C   LYS A  56      11.293   3.178 -10.097  1.00  0.00           C  
ATOM    381  O   LYS A  56      12.166   3.735  -9.431  1.00  0.00           O  
ATOM    382  CB  LYS A  56       9.324   4.487 -10.912  1.00  0.00           C  
ATOM    383  CEN LYS A  56       8.010   6.144 -10.990  1.00  0.00           X  
ATOM    384  H   LYS A  56       9.605   2.572 -12.586  1.00  0.00           H  
ATOM    385  N   LEU A  57      10.855   1.944  -9.841  1.00  0.00           N  
ATOM    386  CA  LEU A  57      11.402   1.244  -8.694  1.00  0.00           C  
ATOM    387  C   LEU A  57      12.911   1.022  -8.910  1.00  0.00           C  
ATOM    388  O   LEU A  57      13.715   1.266  -8.016  1.00  0.00           O  
ATOM    389  CB  LEU A  57      10.669  -0.086  -8.479  1.00  0.00           C  
ATOM    390  CEN LEU A  57       9.611  -0.544  -7.457  1.00  0.00           X  
ATOM    391  H   LEU A  57      10.146   1.521 -10.444  1.00  0.00           H  
ATOM    392  N   GLN A  58      13.326   0.584 -10.100  1.00  0.00           N  
ATOM    393  CA  GLN A  58      14.749   0.316 -10.295  1.00  0.00           C  
ATOM    394  C   GLN A  58      15.581   1.598 -10.164  1.00  0.00           C  
ATOM    395  O   GLN A  58      16.650   1.588  -9.537  1.00  0.00           O  
ATOM    396  CB  GLN A  58      14.988  -0.321 -11.667  1.00  0.00           C  
ATOM    397  CEN GLN A  58      15.269  -1.826 -12.504  1.00  0.00           X  
ATOM    398  H   GLN A  58      12.653   0.405 -10.846  1.00  0.00           H  
ATOM    399  N   GLU A  59      15.066   2.724 -10.685  1.00  0.00           N  
ATOM    400  CA  GLU A  59      15.826   3.974 -10.597  1.00  0.00           C  
ATOM    401  C   GLU A  59      16.006   4.376  -9.138  1.00  0.00           C  
ATOM    402  O   GLU A  59      17.082   4.827  -8.730  1.00  0.00           O  
ATOM    403  CB  GLU A  59      15.128   5.094 -11.373  1.00  0.00           C  
ATOM    404  CEN GLU A  59      14.987   6.054 -12.774  1.00  0.00           X  
ATOM    405  H   GLU A  59      14.172   2.700 -11.182  1.00  0.00           H  
ATOM    406  N   MET A  60      14.957   4.151  -8.347  1.00  0.00           N  
ATOM    407  CA  MET A  60      14.947   4.473  -6.931  1.00  0.00           C  
ATOM    408  C   MET A  60      16.022   3.689  -6.208  1.00  0.00           C  
ATOM    409  O   MET A  60      16.725   4.232  -5.358  1.00  0.00           O  
ATOM    410  CB  MET A  60      13.575   4.181  -6.326  1.00  0.00           C  
ATOM    411  CEN MET A  60      12.148   4.960  -5.665  1.00  0.00           X  
ATOM    412  H   MET A  60      14.109   3.764  -8.759  1.00  0.00           H  
ATOM    413  N   MET A  61      16.145   2.403  -6.545  1.00  0.00           N  
ATOM    414  CA  MET A  61      17.130   1.559  -5.902  1.00  0.00           C  
ATOM    415  C   MET A  61      18.542   2.006  -6.219  1.00  0.00           C  
ATOM    416  O   MET A  61      19.385   2.075  -5.322  1.00  0.00           O  
ATOM    417  CB  MET A  61      16.931   0.105  -6.325  1.00  0.00           C  
ATOM    418  CEN MET A  61      16.392  -1.457  -5.735  1.00  0.00           X  
ATOM    419  H   MET A  61      15.515   2.007  -7.244  1.00  0.00           H  
ATOM    420  N   LYS A  62      18.809   2.384  -7.462  1.00  0.00           N  
ATOM    421  CA  LYS A  62      20.169   2.779  -7.779  1.00  0.00           C  
ATOM    422  C   LYS A  62      20.525   4.059  -7.009  1.00  0.00           C  
ATOM    423  O   LYS A  62      21.623   4.169  -6.452  1.00  0.00           O  
ATOM    424  CB  LYS A  62      20.335   2.987  -9.285  1.00  0.00           C  
ATOM    425  CEN LYS A  62      21.060   2.277 -11.142  1.00  0.00           X  
ATOM    426  H   LYS A  62      18.079   2.360  -8.180  1.00  0.00           H  
ATOM    427  N   GLU A  63      19.576   5.002  -6.927  1.00  0.00           N  
ATOM    428  CA  GLU A  63      19.829   6.286  -6.269  1.00  0.00           C  
ATOM    429  C   GLU A  63      20.082   6.083  -4.767  1.00  0.00           C  
ATOM    430  O   GLU A  63      20.930   6.747  -4.163  1.00  0.00           O  
ATOM    431  CB  GLU A  63      18.655   7.243  -6.485  1.00  0.00           C  
ATOM    432  CEN GLU A  63      17.949   8.549  -7.321  1.00  0.00           X  
ATOM    433  H   GLU A  63      18.663   4.824  -7.354  1.00  0.00           H  
ATOM    434  N   PHE A  64      19.365   5.142  -4.171  1.00  0.00           N  
ATOM    435  CA  PHE A  64      19.510   4.838  -2.760  1.00  0.00           C  
ATOM    436  C   PHE A  64      20.922   4.290  -2.526  1.00  0.00           C  
ATOM    437  O   PHE A  64      21.591   4.688  -1.568  1.00  0.00           O  
ATOM    438  CB  PHE A  64      18.449   3.835  -2.303  1.00  0.00           C  
ATOM    439  CEN PHE A  64      17.048   3.846  -1.552  1.00  0.00           X  
ATOM    440  H   PHE A  64      18.648   4.658  -4.709  1.00  0.00           H  
ATOM    441  N   GLN A  65      21.394   3.391  -3.399  1.00  0.00           N  
ATOM    442  CA  GLN A  65      22.718   2.821  -3.183  1.00  0.00           C  
ATOM    443  C   GLN A  65      23.747   3.948  -3.218  1.00  0.00           C  
ATOM    444  O   GLN A  65      24.609   4.025  -2.347  1.00  0.00           O  
ATOM    445  CB  GLN A  65      23.046   1.766  -4.243  1.00  0.00           C  
ATOM    446  CEN GLN A  65      23.133   0.051  -4.560  1.00  0.00           X  
ATOM    447  H   GLN A  65      20.837   3.111  -4.209  1.00  0.00           H  
ATOM    448  N   GLN A  66      23.623   4.870  -4.181  1.00  0.00           N  
ATOM    449  CA  GLN A  66      24.621   5.928  -4.296  1.00  0.00           C  
ATOM    450  C   GLN A  66      24.611   6.776  -3.021  1.00  0.00           C  
ATOM    451  O   GLN A  66      25.676   7.117  -2.510  1.00  0.00           O  
ATOM    452  CB  GLN A  66      24.347   6.806  -5.520  1.00  0.00           C  
ATOM    453  CEN GLN A  66      24.821   7.132  -7.169  1.00  0.00           X  
ATOM    454  H   GLN A  66      22.860   4.807  -4.856  1.00  0.00           H  
ATOM    455  N   VAL A  67      23.421   7.046  -2.457  1.00  0.00           N  
ATOM    456  CA  VAL A  67      23.358   7.795  -1.194  1.00  0.00           C  
ATOM    457  C   VAL A  67      24.027   6.992  -0.079  1.00  0.00           C  
ATOM    458  O   VAL A  67      24.880   7.508   0.643  1.00  0.00           O  
ATOM    459  CB  VAL A  67      21.908   8.119  -0.789  1.00  0.00           C  
ATOM    460  CEN VAL A  67      21.451   8.631  -0.724  1.00  0.00           X  
ATOM    461  H   VAL A  67      22.569   6.756  -2.936  1.00  0.00           H  
ATOM    462  N   LEU A  68      23.704   5.707   0.036  1.00  0.00           N  
ATOM    463  CA  LEU A  68      24.399   4.893   1.031  1.00  0.00           C  
ATOM    464  C   LEU A  68      25.909   4.906   0.874  1.00  0.00           C  
ATOM    465  O   LEU A  68      26.644   5.073   1.859  1.00  0.00           O  
ATOM    466  CB  LEU A  68      23.886   3.449   0.967  1.00  0.00           C  
ATOM    467  CEN LEU A  68      22.922   2.642   1.857  1.00  0.00           X  
ATOM    468  H   LEU A  68      22.978   5.316  -0.569  1.00  0.00           H  
ATOM    469  N   ASP A  69      26.388   4.771  -0.354  1.00  0.00           N  
ATOM    470  CA  ASP A  69      27.822   4.792  -0.555  1.00  0.00           C  
ATOM    471  C   ASP A  69      28.400   6.130  -0.090  1.00  0.00           C  
ATOM    472  O   ASP A  69      29.422   6.166   0.602  1.00  0.00           O  
ATOM    473  CB  ASP A  69      28.162   4.541  -2.027  1.00  0.00           C  
ATOM    474  CEN ASP A  69      28.447   3.786  -2.648  1.00  0.00           X  
ATOM    475  H   ASP A  69      25.749   4.614  -1.134  1.00  0.00           H  
ATOM    476  N   GLU A  70      27.724   7.232  -0.424  1.00  0.00           N  
ATOM    477  CA  GLU A  70      28.246   8.543  -0.071  1.00  0.00           C  
ATOM    478  C   GLU A  70      28.296   8.732   1.436  1.00  0.00           C  
ATOM    479  O   GLU A  70      29.292   9.240   1.956  1.00  0.00           O  
ATOM    480  CB  GLU A  70      27.397   9.646  -0.710  1.00  0.00           C  
ATOM    481  CEN GLU A  70      27.151  10.788  -1.950  1.00  0.00           X  
ATOM    482  H   GLU A  70      26.853   7.154  -0.948  1.00  0.00           H  
ATOM    483  N   LEU A  71      27.295   8.228   2.155  1.00  0.00           N  
ATOM    484  CA  LEU A  71      27.277   8.393   3.600  1.00  0.00           C  
ATOM    485  C   LEU A  71      28.424   7.641   4.237  1.00  0.00           C  
ATOM    486  O   LEU A  71      29.081   8.147   5.145  1.00  0.00           O  
ATOM    487  CB  LEU A  71      25.939   7.916   4.178  1.00  0.00           C  
ATOM    488  CEN LEU A  71      24.705   8.666   4.714  1.00  0.00           X  
ATOM    489  H   LEU A  71      26.508   7.768   1.687  1.00  0.00           H  
ATOM    490  N   ASN A  72      28.716   6.447   3.723  1.00  0.00           N  
ATOM    491  CA  ASN A  72      29.763   5.627   4.311  1.00  0.00           C  
ATOM    492  C   ASN A  72      31.132   6.282   4.109  1.00  0.00           C  
ATOM    493  O   ASN A  72      31.976   6.290   5.012  1.00  0.00           O  
ATOM    494  CB  ASN A  72      29.755   4.220   3.741  1.00  0.00           C  
ATOM    495  CEN ASN A  72      29.335   3.286   3.969  1.00  0.00           X  
ATOM    496  H   ASN A  72      28.175   6.075   2.940  1.00  0.00           H  
ATOM    497  N   ASN A  73      31.345   6.862   2.928  1.00  0.00           N  
ATOM    498  CA  ASN A  73      32.620   7.474   2.597  1.00  0.00           C  
ATOM    499  C   ASN A  73      32.869   8.803   3.324  1.00  0.00           C  
ATOM    500  O   ASN A  73      34.016   9.122   3.654  1.00  0.00           O  
ATOM    501  CB  ASN A  73      32.739   7.675   1.097  1.00  0.00           C  
ATOM    502  CEN ASN A  73      33.100   7.150   0.264  1.00  0.00           X  
ATOM    503  H   ASN A  73      30.609   6.838   2.222  1.00  0.00           H  
ATOM    504  N   HIS A  74      31.812   9.580   3.573  1.00  0.00           N  
ATOM    505  CA  HIS A  74      31.975  10.899   4.185  1.00  0.00           C  
ATOM    506  C   HIS A  74      31.912  10.927   5.717  1.00  0.00           C  
ATOM    507  O   HIS A  74      32.487  11.817   6.349  1.00  0.00           O  
ATOM    508  CB  HIS A  74      30.914  11.853   3.625  1.00  0.00           C  
ATOM    509  CEN HIS A  74      30.790  12.805   2.572  1.00  0.00           X  
ATOM    510  H   HIS A  74      30.886   9.271   3.275  1.00  0.00           H  
ATOM    511  N   LEU A  75      31.220   9.973   6.320  1.00  0.00           N  
ATOM    512  CA  LEU A  75      31.047   9.942   7.767  1.00  0.00           C  
ATOM    513  C   LEU A  75      32.266   9.313   8.448  1.00  0.00           C  
ATOM    514  O   LEU A  75      32.542   8.127   8.281  1.00  0.00           O  
ATOM    515  CB  LEU A  75      29.770   9.175   8.131  1.00  0.00           C  
ATOM    516  CEN LEU A  75      28.374   9.631   8.596  1.00  0.00           X  
ATOM    517  H   LEU A  75      30.760   9.248   5.771  1.00  0.00           H  
ATOM    518  N   GLN A  76      32.998  10.132   9.199  1.00  0.00           N  
ATOM    519  CA  GLN A  76      34.233   9.710   9.867  1.00  0.00           C  
ATOM    520  C   GLN A  76      34.255   9.383  11.365  1.00  0.00           C  
ATOM    521  O   GLN A  76      33.602  10.010  12.220  1.00  0.00           O  
ATOM    522  CB  GLN A  76      35.283  10.798   9.625  1.00  0.00           C  
ATOM    523  CEN GLN A  76      36.617  11.284   8.609  1.00  0.00           X  
ATOM    524  H   GLN A  76      32.729  11.106   9.247  1.00  0.00           H  
ATOM    525  N   GLY A  77      35.087   8.383  11.645  1.00  0.00           N  
ATOM    526  CA  GLY A  77      35.378   7.908  12.979  1.00  0.00           C  
ATOM    527  C   GLY A  77      34.193   7.309  13.693  1.00  0.00           C  
ATOM    528  O   GLY A  77      33.392   6.572  13.111  1.00  0.00           O  
ATOM    529  CEN GLY A  77      35.378   7.908  12.979  1.00  0.00           X  
ATOM    530  H   GLY A  77      35.577   7.952  10.871  1.00  0.00           H  
ATOM    531  N   GLY A  78      34.140   7.617  14.981  1.00  0.00           N  
ATOM    532  CA  GLY A  78      33.133   7.140  15.898  1.00  0.00           C  
ATOM    533  C   GLY A  78      31.923   8.055  16.011  1.00  0.00           C  
ATOM    534  O   GLY A  78      31.224   8.002  17.021  1.00  0.00           O  
ATOM    535  CEN GLY A  78      33.133   7.140  15.898  1.00  0.00           X  
ATOM    536  H   GLY A  78      34.858   8.227  15.346  1.00  0.00           H  
ATOM    537  N   LYS A  79      31.691   8.962  15.052  1.00  0.00           N  
ATOM    538  CA  LYS A  79      30.629   9.933  15.332  1.00  0.00           C  
ATOM    539  C   LYS A  79      29.283   9.213  15.506  1.00  0.00           C  
ATOM    540  O   LYS A  79      28.738   8.655  14.550  1.00  0.00           O  
ATOM    541  CB  LYS A  79      30.538  10.973  14.214  1.00  0.00           C  
ATOM    542  CEN LYS A  79      30.924  12.939  13.536  1.00  0.00           X  
ATOM    543  H   LYS A  79      32.208   8.974  14.161  1.00  0.00           H  
ATOM    544  N   HIS A  80      28.711   9.303  16.710  1.00  0.00           N  
ATOM    545  CA  HIS A  80      27.389   8.731  16.959  1.00  0.00           C  
ATOM    546  C   HIS A  80      26.361   9.157  15.938  1.00  0.00           C  
ATOM    547  O   HIS A  80      25.503   8.364  15.554  1.00  0.00           O  
ATOM    548  CB  HIS A  80      26.897   9.109  18.359  1.00  0.00           C  
ATOM    549  CEN HIS A  80      26.888   8.549  19.670  1.00  0.00           X  
ATOM    550  H   HIS A  80      29.242   9.687  17.477  1.00  0.00           H  
ATOM    551  N   THR A  81      26.453  10.391  15.460  1.00  0.00           N  
ATOM    552  CA  THR A  81      25.496  10.842  14.460  1.00  0.00           C  
ATOM    553  C   THR A  81      25.637  10.013  13.203  1.00  0.00           C  
ATOM    554  O   THR A  81      24.646   9.656  12.570  1.00  0.00           O  
ATOM    555  CB  THR A  81      25.682  12.330  14.113  1.00  0.00           C  
ATOM    556  CEN THR A  81      25.694  12.895  14.261  1.00  0.00           X  
ATOM    557  H   THR A  81      27.165  11.012  15.807  1.00  0.00           H  
ATOM    558  N   VAL A  82      26.869   9.684  12.852  1.00  0.00           N  
ATOM    559  CA  VAL A  82      27.138   8.942  11.641  1.00  0.00           C  
ATOM    560  C   VAL A  82      26.645   7.533  11.744  1.00  0.00           C  
ATOM    561  O   VAL A  82      26.083   6.995  10.786  1.00  0.00           O  
ATOM    562  CB  VAL A  82      28.642   8.920  11.310  1.00  0.00           C  
ATOM    563  CEN VAL A  82      29.118   9.161  10.873  1.00  0.00           X  
ATOM    564  H   VAL A  82      27.639   9.945  13.450  1.00  0.00           H  
ATOM    565  N   HIS A  83      26.829   6.929  12.916  1.00  0.00           N  
ATOM    566  CA  HIS A  83      26.371   5.570  13.094  1.00  0.00           C  
ATOM    567  C   HIS A  83      24.861   5.522  12.933  1.00  0.00           C  
ATOM    568  O   HIS A  83      24.341   4.652  12.238  1.00  0.00           O  
ATOM    569  CB  HIS A  83      26.784   5.024  14.465  1.00  0.00           C  
ATOM    570  CEN HIS A  83      27.831   4.235  15.024  1.00  0.00           X  
ATOM    571  H   HIS A  83      27.321   7.415  13.674  1.00  0.00           H  
ATOM    572  N   HIS A  84      24.159   6.494  13.519  1.00  0.00           N  
ATOM    573  CA  HIS A  84      22.710   6.504  13.457  1.00  0.00           C  
ATOM    574  C   HIS A  84      22.236   6.661  12.015  1.00  0.00           C  
ATOM    575  O   HIS A  84      21.333   5.948  11.574  1.00  0.00           O  
ATOM    576  CB  HIS A  84      22.138   7.627  14.329  1.00  0.00           C  
ATOM    577  CEN HIS A  84      21.620   7.792  15.646  1.00  0.00           X  
ATOM    578  H   HIS A  84      24.642   7.212  14.060  1.00  0.00           H  
ATOM    579  N   ILE A  85      22.862   7.553  11.250  1.00  0.00           N  
ATOM    580  CA  ILE A  85      22.412   7.759   9.885  1.00  0.00           C  
ATOM    581  C   ILE A  85      22.633   6.496   9.068  1.00  0.00           C  
ATOM    582  O   ILE A  85      21.799   6.142   8.231  1.00  0.00           O  
ATOM    583  CB  ILE A  85      23.141   8.938   9.215  1.00  0.00           C  
ATOM    584  CEN ILE A  85      23.142  10.018   9.066  1.00  0.00           X  
ATOM    585  H   ILE A  85      23.631   8.106  11.633  1.00  0.00           H  
ATOM    586  N   GLU A  86      23.736   5.789   9.313  1.00  0.00           N  
ATOM    587  CA  GLU A  86      24.009   4.596   8.529  1.00  0.00           C  
ATOM    588  C   GLU A  86      22.920   3.539   8.779  1.00  0.00           C  
ATOM    589  O   GLU A  86      22.410   2.931   7.835  1.00  0.00           O  
ATOM    590  CB  GLU A  86      25.392   4.036   8.867  1.00  0.00           C  
ATOM    591  CEN GLU A  86      27.048   3.871   8.501  1.00  0.00           X  
ATOM    592  H   GLU A  86      24.387   6.088  10.042  1.00  0.00           H  
ATOM    593  N   GLN A  87      22.533   3.343  10.052  1.00  0.00           N  
ATOM    594  CA  GLN A  87      21.505   2.361  10.394  1.00  0.00           C  
ATOM    595  C   GLN A  87      20.169   2.701   9.748  1.00  0.00           C  
ATOM    596  O   GLN A  87      19.498   1.811   9.212  1.00  0.00           O  
ATOM    597  CB  GLN A  87      21.332   2.275  11.913  1.00  0.00           C  
ATOM    598  CEN GLN A  87      21.739   1.352  13.338  1.00  0.00           X  
ATOM    599  H   GLN A  87      22.992   3.861  10.800  1.00  0.00           H  
ATOM    600  N   ASN A  88      19.800   3.986   9.749  1.00  0.00           N  
ATOM    601  CA  ASN A  88      18.518   4.410   9.200  1.00  0.00           C  
ATOM    602  C   ASN A  88      18.479   4.141   7.711  1.00  0.00           C  
ATOM    603  O   ASN A  88      17.479   3.654   7.183  1.00  0.00           O  
ATOM    604  CB  ASN A  88      18.237   5.874   9.481  1.00  0.00           C  
ATOM    605  CEN ASN A  88      17.741   6.451  10.204  1.00  0.00           X  
ATOM    606  H   ASN A  88      20.405   4.680  10.186  1.00  0.00           H  
ATOM    607  N   ILE A  89      19.591   4.396   7.040  1.00  0.00           N  
ATOM    608  CA  ILE A  89      19.645   4.226   5.606  1.00  0.00           C  
ATOM    609  C   ILE A  89      19.495   2.752   5.259  1.00  0.00           C  
ATOM    610  O   ILE A  89      18.787   2.415   4.312  1.00  0.00           O  
ATOM    611  CB  ILE A  89      20.960   4.766   5.015  1.00  0.00           C  
ATOM    612  CEN ILE A  89      21.470   5.652   4.635  1.00  0.00           X  
ATOM    613  H   ILE A  89      20.407   4.757   7.535  1.00  0.00           H  
ATOM    614  N   LYS A  90      20.159   1.866   6.020  1.00  0.00           N  
ATOM    615  CA  LYS A  90      20.029   0.433   5.758  1.00  0.00           C  
ATOM    616  C   LYS A  90      18.581  -0.027   5.905  1.00  0.00           C  
ATOM    617  O   LYS A  90      18.071  -0.750   5.049  1.00  0.00           O  
ATOM    618  CB  LYS A  90      20.932  -0.368   6.697  1.00  0.00           C  
ATOM    619  CEN LYS A  90      22.708  -1.482   6.988  1.00  0.00           X  
ATOM    620  H   LYS A  90      20.753   2.190   6.782  1.00  0.00           H  
ATOM    621  N   GLU A  91      17.874   0.427   6.944  1.00  0.00           N  
ATOM    622  CA  GLU A  91      16.498  -0.025   7.093  1.00  0.00           C  
ATOM    623  C   GLU A  91      15.655   0.448   5.910  1.00  0.00           C  
ATOM    624  O   GLU A  91      14.844  -0.312   5.367  1.00  0.00           O  
ATOM    625  CB  GLU A  91      15.904   0.480   8.409  1.00  0.00           C  
ATOM    626  CEN GLU A  91      15.481   0.211  10.038  1.00  0.00           X  
ATOM    627  H   GLU A  91      18.295   1.051   7.631  1.00  0.00           H  
ATOM    628  N   ILE A  92      15.892   1.683   5.463  1.00  0.00           N  
ATOM    629  CA  ILE A  92      15.098   2.258   4.386  1.00  0.00           C  
ATOM    630  C   ILE A  92      15.283   1.436   3.124  1.00  0.00           C  
ATOM    631  O   ILE A  92      14.322   1.193   2.395  1.00  0.00           O  
ATOM    632  CB  ILE A  92      15.481   3.723   4.104  1.00  0.00           C  
ATOM    633  CEN ILE A  92      15.302   4.762   4.383  1.00  0.00           X  
ATOM    634  H   ILE A  92      16.612   2.252   5.917  1.00  0.00           H  
ATOM    635  N   PHE A  93      16.519   1.000   2.877  1.00  0.00           N  
ATOM    636  CA  PHE A  93      16.880   0.224   1.700  1.00  0.00           C  
ATOM    637  C   PHE A  93      16.085  -1.065   1.690  1.00  0.00           C  
ATOM    638  O   PHE A  93      15.450  -1.404   0.694  1.00  0.00           O  
ATOM    639  CB  PHE A  93      18.380  -0.071   1.674  1.00  0.00           C  
ATOM    640  CEN PHE A  93      19.691   0.493   0.973  1.00  0.00           X  
ATOM    641  H   PHE A  93      17.257   1.234   3.535  1.00  0.00           H  
ATOM    642  N   HIS A  94      16.076  -1.769   2.820  1.00  0.00           N  
ATOM    643  CA  HIS A  94      15.342  -3.019   2.910  1.00  0.00           C  
ATOM    644  C   HIS A  94      13.856  -2.819   2.610  1.00  0.00           C  
ATOM    645  O   HIS A  94      13.265  -3.595   1.849  1.00  0.00           O  
ATOM    646  CB  HIS A  94      15.520  -3.643   4.298  1.00  0.00           C  
ATOM    647  CEN HIS A  94      16.354  -4.610   4.930  1.00  0.00           X  
ATOM    648  H   HIS A  94      16.621  -1.447   3.622  1.00  0.00           H  
ATOM    649  N   HIS A  95      13.250  -1.763   3.155  1.00  0.00           N  
ATOM    650  CA  HIS A  95      11.821  -1.590   2.935  1.00  0.00           C  
ATOM    651  C   HIS A  95      11.550  -1.321   1.449  1.00  0.00           C  
ATOM    652  O   HIS A  95      10.574  -1.833   0.883  1.00  0.00           O  
ATOM    653  CB  HIS A  95      11.271  -0.448   3.796  1.00  0.00           C  
ATOM    654  CEN HIS A  95      10.620  -0.283   5.053  1.00  0.00           X  
ATOM    655  H   HIS A  95      13.776  -1.111   3.740  1.00  0.00           H  
ATOM    656  N   LEU A  96      12.426  -0.551   0.801  1.00  0.00           N  
ATOM    657  CA  LEU A  96      12.221  -0.233  -0.600  1.00  0.00           C  
ATOM    658  C   LEU A  96      12.273  -1.504  -1.434  1.00  0.00           C  
ATOM    659  O   LEU A  96      11.473  -1.664  -2.356  1.00  0.00           O  
ATOM    660  CB  LEU A  96      13.271   0.776  -1.082  1.00  0.00           C  
ATOM    661  CEN LEU A  96      13.209   2.284  -1.387  1.00  0.00           X  
ATOM    662  H   LEU A  96      13.236  -0.173   1.293  1.00  0.00           H  
ATOM    663  N   GLU A  97      13.188  -2.427  -1.106  1.00  0.00           N  
ATOM    664  CA  GLU A  97      13.300  -3.653  -1.882  1.00  0.00           C  
ATOM    665  C   GLU A  97      12.033  -4.493  -1.743  1.00  0.00           C  
ATOM    666  O   GLU A  97      11.531  -5.036  -2.731  1.00  0.00           O  
ATOM    667  CB  GLU A  97      14.524  -4.460  -1.441  1.00  0.00           C  
ATOM    668  CEN GLU A  97      16.144  -4.932  -1.675  1.00  0.00           X  
ATOM    669  H   GLU A  97      13.828  -2.257  -0.329  1.00  0.00           H  
ATOM    670  N   GLU A  98      11.489  -4.589  -0.522  1.00  0.00           N  
ATOM    671  CA  GLU A  98      10.319  -5.436  -0.318  1.00  0.00           C  
ATOM    672  C   GLU A  98       9.137  -4.870  -1.103  1.00  0.00           C  
ATOM    673  O   GLU A  98       8.375  -5.622  -1.721  1.00  0.00           O  
ATOM    674  CB  GLU A  98       9.974  -5.544   1.169  1.00  0.00           C  
ATOM    675  CEN GLU A  98      10.028  -6.406   2.638  1.00  0.00           X  
ATOM    676  H   GLU A  98      11.917  -4.094   0.265  1.00  0.00           H  
ATOM    677  N   LEU A  99       9.031  -3.533  -1.116  1.00  0.00           N  
ATOM    678  CA  LEU A  99       7.937  -2.809  -1.760  1.00  0.00           C  
ATOM    679  C   LEU A  99       7.972  -2.945  -3.283  1.00  0.00           C  
ATOM    680  O   LEU A  99       6.934  -3.104  -3.923  1.00  0.00           O  
ATOM    681  CB  LEU A  99       7.984  -1.329  -1.360  1.00  0.00           C  
ATOM    682  CEN LEU A  99       7.154  -0.485  -0.374  1.00  0.00           X  
ATOM    683  H   LEU A  99       9.744  -2.995  -0.617  1.00  0.00           H  
ATOM    684  N   VAL A 100       9.165  -2.888  -3.869  1.00  0.00           N  
ATOM    685  CA  VAL A 100       9.295  -2.994  -5.317  1.00  0.00           C  
ATOM    686  C   VAL A 100       9.017  -4.417  -5.787  1.00  0.00           C  
ATOM    687  O   VAL A 100       8.356  -4.623  -6.809  1.00  0.00           O  
ATOM    688  CB  VAL A 100      10.698  -2.570  -5.791  1.00  0.00           C  
ATOM    689  CEN VAL A 100      11.045  -2.079  -6.127  1.00  0.00           X  
ATOM    690  H   VAL A 100       9.996  -2.757  -3.293  1.00  0.00           H  
ATOM    691  N   HIS A 101       9.554  -5.398  -5.054  1.00  0.00           N  
ATOM    692  CA  HIS A 101       9.413  -6.798  -5.443  1.00  0.00           C  
ATOM    693  C   HIS A 101       8.014  -7.400  -5.257  1.00  0.00           C  
ATOM    694  O   HIS A 101       7.597  -8.233  -6.074  1.00  0.00           O  
ATOM    695  CB  HIS A 101      10.428  -7.643  -4.666  1.00  0.00           C  
ATOM    696  CEN HIS A 101      11.750  -8.145  -4.840  1.00  0.00           X  
ATOM    697  H   HIS A 101      10.093  -5.148  -4.219  1.00  0.00           H  
ATOM    698  N   ARG A 102       7.308  -7.021  -4.185  1.00  0.00           N  
ATOM    699  CA  ARG A 102       6.007  -7.623  -3.885  1.00  0.00           C  
ATOM    700  C   ARG A 102       4.952  -7.367  -4.958  1.00  0.00           C  
ATOM    701  O   ARG A 102       4.683  -8.255  -5.769  1.00  0.00           O  
ATOM    702  CB  ARG A 102       5.499  -7.195  -2.517  1.00  0.00           C  
ATOM    703  CEN ARG A 102       5.034  -7.216  -0.080  1.00  0.00           X  
ATOM    704  H   ARG A 102       7.703  -6.337  -3.539  1.00  0.00           H  
TER                                                                             
# All scores below are weighted scores, not raw scores.
#BEGIN_POSE_ENERGIES_TABLE ./minmover_pdb/pose_46.pdb
label vdw cenpack pair env cbeta hs_pair ss_pair sheet total
weights 1 0.5 1 1 0.25 1 1 1 NA
pose 0.84238 -8.37397 -13.0135 -23.549 5.26471 0 0 0 -38.8294
MET:NtermProteinFull_1 0 -0.08796 0.00669 0.35353 0.06618 0 0 0 0.33843
TYR_2 0 -0.06578 0.0006 0.83566 0.07016 0 0 0 0.84063
GLY_3 0 0.05435 -0.01184 0.0322 0.0697 0 0 0 0.14442
LYS_4 0 -0.19334 -0.14494 -0.60186 0.04262 0 0 0 -0.89753
LEU_5 0 -0.44259 -0.42399 -0.30366 0.03568 0 0 0 -1.13455
ASN_6 0 -0.17747 0.12946 -0.36221 0.04305 0 0 0 -0.36717
ASP_7 0 -0.01578 -0.1649 -0.47618 0.06894 0 0 0 -0.58791
LEU_8 0 -0.36193 -0.73326 -0.50394 0.03393 0 0 0 -1.5652
LEU_9 0 -0.04216 -0.24486 -0.19483 0.04044 0 0 0 -0.44142
GLU_10 0 -0.08127 0.04468 -1.00041 0.06902 0 0 0 -0.96798
ASP_11 0 -0.1365 0.1603 -0.37876 0.04303 0 0 0 -0.31194
LEU_12 0 -0.23556 -0.94493 -0.30366 0.03833 0 0 0 -1.44582
GLN_13 0 -0.08295 0.25906 -0.3291 0.06887 0 0 0 -0.08412
GLU_14 0 -0.01248 -0.14604 -0.92601 0.06893 0 0 0 -1.01559
VAL_15 0 -0.25737 -0.62806 -0.10438 0.03459 0 0 0 -0.95522
LEU_16 0.00056 0.50138 -0.04925 -0.06582 0.04496 0 0 0 0.43182
LYS_17 0 -0.064 -0.00862 -0.8715 0.0697 0 0 0 -0.87442
ASN_18 0 0.02414 -0.09976 -0.24178 0.04283 0 0 0 -0.27457
LEU_19 0 -0.28885 -0.53092 -0.45811 0.03847 0 0 0 -1.23941
HIS_D_20 0 0.00125 0.04696 0.0215 0.06887 0 0 0 0.13858
LYS_21 0 -0.02475 -0.01731 -1.04927 0.07081 0 0 0 -1.02052
ASN_22 0 0.07887 -0.06564 -0.28327 0.04305 0 0 0 -0.22699
TRP_23 0 0.04461 0.04783 -0.53968 0.03353 0 0 0 -0.41371
HIS_D_24 0 -0.10983 -0.09639 0.06501 0.06939 0 0 0 -0.07182
GLY_25 0 0.07029 -0.13453 -0.09146 0.03423 0 0 0 -0.12146
GLY_26 0 -0.00309 0.03203 0.0322 0.03598 0 0 0 0.09713
LYS_27 0 0 0 -0.96458 0.07134 0 0 0 -0.89324
ASP_28 0 -0.00368 -0.06175 -0.56986 0.07157 0 0 0 -0.56372
ASN_29 0 0.233 -0.09041 -0.19403 0.03517 0 0 0 -0.01626
LEU_30 0 0.07437 0.00035 0.4149 0.04294 0 0 0 0.53256
HIS_D_31 0 -0.05867 -0.10995 0.11054 0.06921 0 0 0 0.01113
ASP_32 0 -0.11889 -0.21274 -0.31759 0.06893 0 0 0 -0.58028
VAL_33 0 -0.42623 -0.10814 -0.35242 0.03604 0 0 0 -0.85074
ASP_34 0 0.01709 0.12305 -0.24167 0.0691 0 0 0 -0.03244
ASN_35 0 -0.09562 -0.0829 -0.32173 0.06893 0 0 0 -0.43131
HIS_D_36 0 -0.36827 -0.01075 -0.15819 0.03602 0 0 0 -0.5012
LEU_37 0.00056 0.47494 -0.67104 -0.45811 0.03747 0 0 0 -0.61618
GLN_38 0 -0.00137 0.0857 -0.49415 0.06893 0 0 0 -0.3409
ASN_39 0 -0.09083 -0.09115 -0.19403 0.06919 0 0 0 -0.30682
VAL_40 0 -0.26482 -0.50005 -0.35242 0.03301 0 0 0 -1.08428
ILE_41 0 -0.16942 -0.4255 0.72502 0.04349 0 0 0 0.17359
GLU_42 0 -0.07779 -0.19766 -0.71584 0.06893 0 0 0 -0.92236
ASP_43 0 -0.12584 0.02139 0.2122 0.0449 0 0 0 0.15266
ILE_44 0 -0.03639 -0.8867 -0.20059 0.04417 0 0 0 -1.07951
HIS_D_45 0 -0.09787 0.22504 0.0215 0.06885 0 0 0 0.21753
ASP_46 0 -0.19593 -0.4966 -0.24167 0.0428 0 0 0 -0.8914
PHE_47 0 -0.2862 -0.40113 -0.44993 0.0358 0 0 0 -1.10146
MET_48 0 -0.32007 -0.06158 0.18716 0.03138 0 0 0 -0.16312
GLN_49 0 -0.0598 0.02618 -0.60368 0.06947 0 0 0 -0.56782
GLY_50 0 -0.03024 0.03244 0.0322 0.05406 0 0 0 0.08846
GLY_51 0 -0.04966 0.01135 0.35201 0.03123 0 0 0 0.34493
GLY_52 0 -0.03861 0.00018 -0.08884 0.03345 0 0 0 -0.09382
SER_53 0 -0.03928 0.00839 -0.22078 0.03232 0 0 0 -0.21934
GLY_54 0 -0.01165 0.02456 -0.0429 0.03566 0 0 0 0.00567
GLY_55 0 -0.00845 -0.00786 -0.07965 0.0357 0 0 0 -0.06026
LYS_56 0 -0.3029 -0.7244 -0.42611 0.03459 0 0 0 -1.41882
LEU_57 0.1671 0.65557 -0.0939 -0.06582 0.03528 0 0 0 0.69824
GLN_58 0 -0.0111 0.04926 -0.60368 0.06937 0 0 0 -0.49615
GLU_59 0 -0.04567 -0.13425 -0.4886 0.06884 0 0 0 -0.59968
MET_60 0 -0.14811 -0.14885 -0.29185 0.03615 0 0 0 -0.55266
MET_61 0 -0.16767 0.011 0.4784 0.04294 0 0 0 0.36467
LYS_62 0 -0.06266 -0.01538 -0.96458 0.06956 0 0 0 -0.97306
GLU_63 0 -0.33447 -0.17946 -0.25924 0.03578 0 0 0 -0.73739
PHE_64 0 -0.29653 -0.41978 -0.19907 0.03821 0 0 0 -0.87718
GLN_65 0 -0.02782 0.03874 -0.55896 0.06893 0 0 0 -0.47911
GLN_66 0 -0.16415 -0.17323 -0.55896 0.06902 0 0 0 -0.82732
VAL_67 0 -0.11702 -0.52154 -0.35242 0.03821 0 0 0 -0.95277
LEU_68 0 -0.30082 0.0513 0.58995 0.04419 0 0 0 0.38462
ASP_69 0 -0.09361 -0.02839 -0.52292 0.06894 0 0 0 -0.57598
GLU_70 0 -0.50282 0.23755 0.30406 0.03561 0 0 0 0.0744
LEU_71 0 -0.40808 -0.24474 -0.39148 0.03788 0 0 0 -1.00642
ASN_72 0 -0.1764 -0.05556 -0.28327 0.06887 0 0 0 -0.44636
ASN_73 0 -0.04468 -0.14104 -0.40966 0.06894 0 0 0 -0.52643
HIS_74 0 0.2666 -0.23087 -0.18191 0.03824 0 0 0 -0.10795
LEU_75 0.25353 -0.08614 0.10406 -0.50394 0.03127 0 0 0 -0.20123
GLN_76 0 0.07011 -0.19204 -0.55896 0.07034 0 0 0 -0.61054
GLY_77 0 -0.06549 -0.03627 0.60923 0.04518 0 0 0 0.55264
GLY_78 0 -0.01674 -0.04312 0.16011 0.07143 0 0 0 0.17167
LYS_79 0 -0.09555 -0.02556 -0.33001 0.03503 0 0 0 -0.41609
HIS_80 0 -0.03744 -0.02641 0.21997 0.07025 0 0 0 0.22638
THR_81 0 0.07193 -0.2718 -0.20624 0.0427 0 0 0 -0.36341
VAL_82 0.25353 0.03928 0.10504 -0.19594 0.04336 0 0 0 0.24525
HIS_D_83 0 -0.0306 -0.01413 0.0215 0.0693 0 0 0 0.04607
HIS_D_84 0 -0.0017 -0.03668 -0.02241 0.06884 0 0 0 0.00805
ILE_85 0 -0.62072 -0.15685 -0.20059 0.03677 0 0 0 -0.94139
GLU_86 0 -0.17104 0.45553 -0.37543 0.04283 0 0 0 -0.04813
GLN_87 0 -0.06753 -0.00107 -0.59803 0.06894 0 0 0 -0.59769
ASN_88 0 -0.13186 -0.04202 -0.07783 0.0433 0 0 0 -0.20841
ILE_89 0 -0.24623 -0.45752 -0.41682 0.03683 0 0 0 -1.08374
LYS_90 0 0.02632 0.13074 -0.68888 0.06921 0 0 0 -0.46262
GLU_91 0 -0.00265 -0.03077 -0.71584 0.06883 0 0 0 -0.68042
ILE_92 0 -0.35053 -0.47745 -0.06945 0.03741 0 0 0 -0.86002
PHE_93 0 -0.21 -0.36413 0.24077 0.04353 0 0 0 -0.28984
HIS_D_94 0 -0.11306 0.05282 0.159 0.06894 0 0 0 0.1677
HIS_D_95 0 -0.19949 -0.1011 -0.06774 0.04285 0 0 0 -0.32549
LEU_96 0 0.02113 -0.85219 -0.45811 0.03691 0 0 0 -1.25227
GLU_97 0 -0.14006 0.15209 -0.4886 0.06902 0 0 0 -0.40754
GLU_98 0 0.02947 -0.32732 -0.60186 0.06961 0 0 0 -0.8301
LEU_99 0 -0.37124 -0.42416 0.08126 0.03221 0 0 0 -0.68192
VAL_100 0.1671 0.61733 -0.06205 0.10145 0.04323 0 0 0 0.86707
HIS_D_101 0 -0.01256 0.05505 0.21997 0.07025 0 0 0 0.3327
ARG:CtermProteinFull_102 0 0.08839 0.17229 -0.64658 0.07143 0 0 0 -0.31447
#END_POSE_ENERGIES_TABLE ./minmover_pdb/pose_46.pdb
