# Supplementary material for: Selection of a promiscuous minimalist cAMP phosphodiesterase from a library of de novo designed proteins
Source: Nat Chem. 2024 May 3;16(7):1200–8. doi: 10.1038/s41557-024-01490-4 (PMC11230910; doi:10.1038/s41557-024-01490-4)
Supplement: Supplementary file 3 — MD input files, scripts and final structures derived from MD, AlphaFold2, EMSfold and MultiSFold. [file 41557_2024_1490_MOESM3_ESM.zip › Computational_Data/4_MultiSFold/s824/pose_47.pdb]

ATOM      1  N   MET A   1     -12.159 -10.335  11.557  1.00  0.00           N  
ATOM      2  CA  MET A   1     -11.793  -8.909  11.420  1.00  0.00           C  
ATOM      3  C   MET A   1     -10.306  -8.769  11.155  1.00  0.00           C  
ATOM      4  O   MET A   1      -9.969  -8.033  10.248  1.00  0.00           O  
ATOM      5  CB  MET A   1     -12.177  -8.126  12.674  1.00  0.00           C  
ATOM      6  CEN MET A   1     -13.290  -6.908  13.270  1.00  0.00           X  
ATOM      7  H   MET A   1     -12.568 -10.667  12.407  1.00  0.00           H  
ATOM      8  N   TYR A   2      -9.448  -9.546  11.824  1.00  0.00           N  
ATOM      9  CA  TYR A   2      -7.988  -9.421  11.696  1.00  0.00           C  
ATOM     10  C   TYR A   2      -7.407  -9.560  10.283  1.00  0.00           C  
ATOM     11  O   TYR A   2      -6.440  -8.879   9.996  1.00  0.00           O  
ATOM     12  CB  TYR A   2      -7.320 -10.456  12.604  1.00  0.00           C  
ATOM     13  CEN TYR A   2      -6.589 -10.586  14.190  1.00  0.00           X  
ATOM     14  H   TYR A   2      -9.749 -10.032  12.658  1.00  0.00           H  
ATOM     15  N   GLY A   3      -8.001 -10.368   9.391  1.00  0.00           N  
ATOM     16  CA  GLY A   3      -7.499 -10.525   8.015  1.00  0.00           C  
ATOM     17  C   GLY A   3      -7.466  -9.205   7.234  1.00  0.00           C  
ATOM     18  O   GLY A   3      -6.430  -8.863   6.692  1.00  0.00           O  
ATOM     19  CEN GLY A   3      -7.499 -10.525   8.015  1.00  0.00           X  
ATOM     20  H   GLY A   3      -8.742 -10.981   9.704  1.00  0.00           H  
ATOM     21  N   LYS A   4      -8.538  -8.404   7.313  1.00  0.00           N  
ATOM     22  CA  LYS A   4      -8.611  -7.102   6.625  1.00  0.00           C  
ATOM     23  C   LYS A   4      -7.642  -6.062   7.196  1.00  0.00           C  
ATOM     24  O   LYS A   4      -7.034  -5.325   6.437  1.00  0.00           O  
ATOM     25  CB  LYS A   4     -10.038  -6.556   6.686  1.00  0.00           C  
ATOM     26  CEN LYS A   4     -11.885  -6.205   5.714  1.00  0.00           X  
ATOM     27  H   LYS A   4      -9.336  -8.706   7.857  1.00  0.00           H  
ATOM     28  N   LEU A   5      -7.529  -5.972   8.525  1.00  0.00           N  
ATOM     29  CA  LEU A   5      -6.644  -4.995   9.168  1.00  0.00           C  
ATOM     30  C   LEU A   5      -5.173  -5.250   8.814  1.00  0.00           C  
ATOM     31  O   LEU A   5      -4.461  -4.312   8.483  1.00  0.00           O  
ATOM     32  CB  LEU A   5      -6.839  -5.028  10.689  1.00  0.00           C  
ATOM     33  CEN LEU A   5      -7.568  -4.091  11.670  1.00  0.00           X  
ATOM     34  H   LEU A   5      -7.944  -6.698   9.093  1.00  0.00           H  
ATOM     35  N   ASN A   6      -4.724  -6.509   8.860  1.00  0.00           N  
ATOM     36  CA  ASN A   6      -3.350  -6.864   8.529  1.00  0.00           C  
ATOM     37  C   ASN A   6      -3.014  -6.455   7.092  1.00  0.00           C  
ATOM     38  O   ASN A   6      -1.980  -5.830   6.894  1.00  0.00           O  
ATOM     39  CB  ASN A   6      -3.096  -8.346   8.732  1.00  0.00           C  
ATOM     40  CEN ASN A   6      -2.745  -8.983   9.489  1.00  0.00           X  
ATOM     41  H   ASN A   6      -5.368  -7.258   9.067  1.00  0.00           H  
ATOM     42  N   ASP A   7      -3.921  -6.713   6.145  1.00  0.00           N  
ATOM     43  CA  ASP A   7      -3.744  -6.346   4.735  1.00  0.00           C  
ATOM     44  C   ASP A   7      -3.700  -4.812   4.594  1.00  0.00           C  
ATOM     45  O   ASP A   7      -2.828  -4.249   3.947  1.00  0.00           O  
ATOM     46  CB  ASP A   7      -4.867  -6.932   3.876  1.00  0.00           C  
ATOM     47  CEN ASP A   7      -5.056  -7.726   3.267  1.00  0.00           X  
ATOM     48  H   ASP A   7      -4.731  -7.269   6.380  1.00  0.00           H  
ATOM     49  N   LEU A   8      -4.584  -4.119   5.319  1.00  0.00           N  
ATOM     50  CA  LEU A   8      -4.669  -2.664   5.313  1.00  0.00           C  
ATOM     51  C   LEU A   8      -3.405  -1.961   5.826  1.00  0.00           C  
ATOM     52  O   LEU A   8      -2.964  -0.968   5.245  1.00  0.00           O  
ATOM     53  CB  LEU A   8      -5.881  -2.226   6.144  1.00  0.00           C  
ATOM     54  CEN LEU A   8      -7.290  -1.736   5.760  1.00  0.00           X  
ATOM     55  H   LEU A   8      -5.274  -4.641   5.840  1.00  0.00           H  
ATOM     56  N   LEU A   9      -2.828  -2.440   6.928  1.00  0.00           N  
ATOM     57  CA  LEU A   9      -1.612  -1.852   7.482  1.00  0.00           C  
ATOM     58  C   LEU A   9      -0.434  -1.961   6.512  1.00  0.00           C  
ATOM     59  O   LEU A   9       0.350  -1.018   6.410  1.00  0.00           O  
ATOM     60  CB  LEU A   9      -1.266  -2.525   8.816  1.00  0.00           C  
ATOM     61  CEN LEU A   9      -1.419  -2.079  10.283  1.00  0.00           X  
ATOM     62  H   LEU A   9      -3.184  -3.298   7.321  1.00  0.00           H  
ATOM     63  N   GLU A  10      -0.308  -3.082   5.808  1.00  0.00           N  
ATOM     64  CA  GLU A  10       0.736  -3.290   4.804  1.00  0.00           C  
ATOM     65  C   GLU A  10       0.618  -2.253   3.674  1.00  0.00           C  
ATOM     66  O   GLU A  10       1.594  -1.550   3.393  1.00  0.00           O  
ATOM     67  CB  GLU A  10       0.657  -4.708   4.235  1.00  0.00           C  
ATOM     68  CEN GLU A  10       1.209  -6.320   4.206  1.00  0.00           X  
ATOM     69  H   GLU A  10      -1.003  -3.807   5.918  1.00  0.00           H  
ATOM     70  N   ASP A  11      -0.583  -2.060   3.119  1.00  0.00           N  
ATOM     71  CA  ASP A  11      -0.863  -1.034   2.110  1.00  0.00           C  
ATOM     72  C   ASP A  11      -0.547   0.378   2.635  1.00  0.00           C  
ATOM     73  O   ASP A  11       0.064   1.195   1.938  1.00  0.00           O  
ATOM     74  CB  ASP A  11      -2.325  -1.114   1.663  1.00  0.00           C  
ATOM     75  CEN ASP A  11      -2.896  -1.505   0.916  1.00  0.00           X  
ATOM     76  H   ASP A  11      -1.311  -2.732   3.319  1.00  0.00           H  
ATOM     77  N   LEU A  12      -0.907   0.672   3.893  1.00  0.00           N  
ATOM     78  CA  LEU A  12      -0.618   1.958   4.545  1.00  0.00           C  
ATOM     79  C   LEU A  12       0.881   2.263   4.567  1.00  0.00           C  
ATOM     80  O   LEU A  12       1.305   3.381   4.255  1.00  0.00           O  
ATOM     81  CB  LEU A  12      -1.177   1.962   5.973  1.00  0.00           C  
ATOM     82  CEN LEU A  12      -2.416   2.622   6.609  1.00  0.00           X  
ATOM     83  H   LEU A  12      -1.423  -0.032   4.402  1.00  0.00           H  
ATOM     84  N   GLN A  13       1.701   1.269   4.905  1.00  0.00           N  
ATOM     85  CA  GLN A  13       3.154   1.418   4.968  1.00  0.00           C  
ATOM     86  C   GLN A  13       3.742   1.807   3.612  1.00  0.00           C  
ATOM     87  O   GLN A  13       4.649   2.643   3.546  1.00  0.00           O  
ATOM     88  CB  GLN A  13       3.801   0.119   5.455  1.00  0.00           C  
ATOM     89  CEN GLN A  13       4.490  -0.693   6.839  1.00  0.00           X  
ATOM     90  H   GLN A  13       1.298   0.357   5.073  1.00  0.00           H  
ATOM     91  N   GLU A  14       3.232   1.239   2.521  1.00  0.00           N  
ATOM     92  CA  GLU A  14       3.704   1.554   1.179  1.00  0.00           C  
ATOM     93  C   GLU A  14       3.328   2.983   0.768  1.00  0.00           C  
ATOM     94  O   GLU A  14       4.137   3.672   0.136  1.00  0.00           O  
ATOM     95  CB  GLU A  14       3.140   0.550   0.171  1.00  0.00           C  
ATOM     96  CEN GLU A  14       3.325  -0.855  -0.775  1.00  0.00           X  
ATOM     97  H   GLU A  14       2.498   0.553   2.621  1.00  0.00           H  
ATOM     98  N   VAL A  15       2.153   3.469   1.179  1.00  0.00           N  
ATOM     99  CA  VAL A  15       1.703   4.845   0.921  1.00  0.00           C  
ATOM    100  C   VAL A  15       2.562   5.850   1.685  1.00  0.00           C  
ATOM    101  O   VAL A  15       2.975   6.858   1.107  1.00  0.00           O  
ATOM    102  CB  VAL A  15       0.227   5.046   1.312  1.00  0.00           C  
ATOM    103  CEN VAL A  15      -0.405   5.147   1.058  1.00  0.00           X  
ATOM    104  H   VAL A  15       1.549   2.852   1.704  1.00  0.00           H  
ATOM    105  N   LEU A  16       2.904   5.552   2.939  1.00  0.00           N  
ATOM    106  CA  LEU A  16       3.781   6.380   3.770  1.00  0.00           C  
ATOM    107  C   LEU A  16       5.176   6.547   3.165  1.00  0.00           C  
ATOM    108  O   LEU A  16       5.732   7.647   3.104  1.00  0.00           O  
ATOM    109  CB  LEU A  16       3.887   5.777   5.176  1.00  0.00           C  
ATOM    110  CEN LEU A  16       3.254   6.157   6.528  1.00  0.00           X  
ATOM    111  H   LEU A  16       2.517   4.712   3.345  1.00  0.00           H  
ATOM    112  N   LYS A  17       5.752   5.457   2.664  1.00  0.00           N  
ATOM    113  CA  LYS A  17       7.073   5.473   2.037  1.00  0.00           C  
ATOM    114  C   LYS A  17       7.090   6.335   0.774  1.00  0.00           C  
ATOM    115  O   LYS A  17       8.022   7.122   0.574  1.00  0.00           O  
ATOM    116  CB  LYS A  17       7.520   4.049   1.704  1.00  0.00           C  
ATOM    117  CEN LYS A  17       8.727   2.375   2.172  1.00  0.00           X  
ATOM    118  H   LYS A  17       5.251   4.584   2.748  1.00  0.00           H  
ATOM    119  N   ASN A  18       6.073   6.209  -0.075  1.00  0.00           N  
ATOM    120  CA  ASN A  18       5.957   6.955  -1.322  1.00  0.00           C  
ATOM    121  C   ASN A  18       5.834   8.461  -1.080  1.00  0.00           C  
ATOM    122  O   ASN A  18       6.582   9.226  -1.691  1.00  0.00           O  
ATOM    123  CB  ASN A  18       4.783   6.461  -2.147  1.00  0.00           C  
ATOM    124  CEN ASN A  18       4.600   5.759  -2.905  1.00  0.00           X  
ATOM    125  H   ASN A  18       5.335   5.562   0.168  1.00  0.00           H  
ATOM    126  N   LEU A  19       4.959   8.883  -0.168  1.00  0.00           N  
ATOM    127  CA  LEU A  19       4.754  10.284   0.184  1.00  0.00           C  
ATOM    128  C   LEU A  19       6.029  10.889   0.758  1.00  0.00           C  
ATOM    129  O   LEU A  19       6.450  11.954   0.303  1.00  0.00           O  
ATOM    130  CB  LEU A  19       3.599  10.419   1.184  1.00  0.00           C  
ATOM    131  CEN LEU A  19       2.141  10.894   1.039  1.00  0.00           X  
ATOM    132  H   LEU A  19       4.431   8.191   0.345  1.00  0.00           H  
ATOM    133  N   HIS A  20       6.718  10.174   1.647  1.00  0.00           N  
ATOM    134  CA  HIS A  20       7.974  10.636   2.243  1.00  0.00           C  
ATOM    135  C   HIS A  20       9.108  10.794   1.231  1.00  0.00           C  
ATOM    136  O   HIS A  20       9.909  11.722   1.336  1.00  0.00           O  
ATOM    137  CB  HIS A  20       8.414   9.675   3.352  1.00  0.00           C  
ATOM    138  CEN HIS A  20       8.292   9.557   4.767  1.00  0.00           X  
ATOM    139  H   HIS A  20       6.306   9.325   2.002  1.00  0.00           H  
ATOM    140  N   LYS A  21       9.189   9.914   0.230  1.00  0.00           N  
ATOM    141  CA  LYS A  21      10.202  10.006  -0.826  1.00  0.00           C  
ATOM    142  C   LYS A  21       9.922  11.123  -1.832  1.00  0.00           C  
ATOM    143  O   LYS A  21      10.862  11.732  -2.334  1.00  0.00           O  
ATOM    144  CB  LYS A  21      10.313   8.670  -1.562  1.00  0.00           C  
ATOM    145  CEN LYS A  21      11.368   6.865  -1.888  1.00  0.00           X  
ATOM    146  H   LYS A  21       8.571   9.113   0.265  1.00  0.00           H  
ATOM    147  N   ASN A  22       8.660  11.343  -2.186  1.00  0.00           N  
ATOM    148  CA  ASN A  22       8.288  12.288  -3.243  1.00  0.00           C  
ATOM    149  C   ASN A  22       8.111  13.723  -2.729  1.00  0.00           C  
ATOM    150  O   ASN A  22       8.180  14.671  -3.512  1.00  0.00           O  
ATOM    151  CB  ASN A  22       7.024  11.836  -3.952  1.00  0.00           C  
ATOM    152  CEN ASN A  22       6.760  11.258  -4.787  1.00  0.00           X  
ATOM    153  H   ASN A  22       7.934  10.818  -1.724  1.00  0.00           H  
ATOM    154  N   TRP A  23       7.901  13.900  -1.428  1.00  0.00           N  
ATOM    155  CA  TRP A  23       7.684  15.208  -0.836  1.00  0.00           C  
ATOM    156  C   TRP A  23       9.006  15.922  -0.536  1.00  0.00           C  
ATOM    157  O   TRP A  23       9.593  15.815   0.535  1.00  0.00           O  
ATOM    158  CB  TRP A  23       6.857  15.072   0.444  1.00  0.00           C  
ATOM    159  CEN TRP A  23       5.319  15.525   1.155  1.00  0.00           X  
ATOM    160  H   TRP A  23       7.782  13.097  -0.828  1.00  0.00           H  
ATOM    161  N   HIS A  24       9.476  16.693  -1.515  1.00  0.00           N  
ATOM    162  CA  HIS A  24      10.760  17.396  -1.455  1.00  0.00           C  
ATOM    163  C   HIS A  24      10.636  18.893  -1.085  1.00  0.00           C  
ATOM    164  O   HIS A  24      11.638  19.607  -1.113  1.00  0.00           O  
ATOM    165  CB  HIS A  24      11.487  17.257  -2.797  1.00  0.00           C  
ATOM    166  CEN HIS A  24      12.458  16.404  -3.397  1.00  0.00           X  
ATOM    167  H   HIS A  24       8.924  16.753  -2.360  1.00  0.00           H  
ATOM    168  N   GLY A  25       9.438  19.398  -0.758  1.00  0.00           N  
ATOM    169  CA  GLY A  25       9.183  20.836  -0.599  1.00  0.00           C  
ATOM    170  C   GLY A  25       8.834  21.272   0.822  1.00  0.00           C  
ATOM    171  O   GLY A  25       7.671  21.254   1.184  1.00  0.00           O  
ATOM    172  CEN GLY A  25       9.183  20.836  -0.599  1.00  0.00           X  
ATOM    173  H   GLY A  25       8.646  18.772  -0.693  1.00  0.00           H  
ATOM    174  N   GLY A  26       9.816  21.754   1.590  1.00  0.00           N  
ATOM    175  CA  GLY A  26       9.596  22.404   2.895  1.00  0.00           C  
ATOM    176  C   GLY A  26       9.834  21.472   4.080  1.00  0.00           C  
ATOM    177  O   GLY A  26       9.063  20.550   4.322  1.00  0.00           O  
ATOM    178  CEN GLY A  26       9.596  22.405   2.895  1.00  0.00           X  
ATOM    179  H   GLY A  26      10.754  21.727   1.215  1.00  0.00           H  
ATOM    180  N   LYS A  27      10.926  21.695   4.817  1.00  0.00           N  
ATOM    181  CA  LYS A  27      11.285  20.896   6.002  1.00  0.00           C  
ATOM    182  C   LYS A  27      10.203  20.890   7.086  1.00  0.00           C  
ATOM    183  O   LYS A  27       9.923  19.820   7.609  1.00  0.00           O  
ATOM    184  CB  LYS A  27      12.598  21.407   6.598  1.00  0.00           C  
ATOM    185  CEN LYS A  27      14.683  21.164   6.859  1.00  0.00           X  
ATOM    186  H   LYS A  27      11.503  22.490   4.585  1.00  0.00           H  
ATOM    187  N   ASP A  28       9.625  22.045   7.409  1.00  0.00           N  
ATOM    188  CA  ASP A  28       8.558  22.143   8.413  1.00  0.00           C  
ATOM    189  C   ASP A  28       7.341  21.276   8.067  1.00  0.00           C  
ATOM    190  O   ASP A  28       7.040  20.344   8.798  1.00  0.00           O  
ATOM    191  CB  ASP A  28       8.124  23.602   8.578  1.00  0.00           C  
ATOM    192  CEN ASP A  28       8.291  24.407   9.179  1.00  0.00           X  
ATOM    193  H   ASP A  28      10.060  22.913   7.131  1.00  0.00           H  
ATOM    194  N   ASN A  29       6.716  21.474   6.902  1.00  0.00           N  
ATOM    195  CA  ASN A  29       5.492  20.734   6.553  1.00  0.00           C  
ATOM    196  C   ASN A  29       5.685  19.211   6.547  1.00  0.00           C  
ATOM    197  O   ASN A  29       4.737  18.459   6.745  1.00  0.00           O  
ATOM    198  CB  ASN A  29       4.953  21.185   5.208  1.00  0.00           C  
ATOM    199  CEN ASN A  29       4.273  21.893   4.835  1.00  0.00           X  
ATOM    200  H   ASN A  29       6.944  22.304   6.376  1.00  0.00           H  
ATOM    201  N   LEU A  30       6.914  18.747   6.294  1.00  0.00           N  
ATOM    202  CA  LEU A  30       7.213  17.323   6.307  1.00  0.00           C  
ATOM    203  C   LEU A  30       7.144  16.752   7.721  1.00  0.00           C  
ATOM    204  O   LEU A  30       6.676  15.638   7.885  1.00  0.00           O  
ATOM    205  CB  LEU A  30       8.596  17.070   5.694  1.00  0.00           C  
ATOM    206  CEN LEU A  30       9.051  16.526   4.327  1.00  0.00           X  
ATOM    207  H   LEU A  30       7.672  19.412   6.230  1.00  0.00           H  
ATOM    208  N   HIS A  31       7.619  17.498   8.723  1.00  0.00           N  
ATOM    209  CA  HIS A  31       7.693  17.011  10.093  1.00  0.00           C  
ATOM    210  C   HIS A  31       6.296  16.709  10.639  1.00  0.00           C  
ATOM    211  O   HIS A  31       6.078  15.623  11.164  1.00  0.00           O  
ATOM    212  CB  HIS A  31       8.404  18.028  10.991  1.00  0.00           C  
ATOM    213  CEN HIS A  31       9.715  18.269  11.495  1.00  0.00           X  
ATOM    214  H   HIS A  31       7.829  18.472   8.561  1.00  0.00           H  
ATOM    215  N   ASP A  32       5.338  17.621  10.449  1.00  0.00           N  
ATOM    216  CA  ASP A  32       3.974  17.448  10.964  1.00  0.00           C  
ATOM    217  C   ASP A  32       3.285  16.226  10.339  1.00  0.00           C  
ATOM    218  O   ASP A  32       2.747  15.385  11.055  1.00  0.00           O  
ATOM    219  CB  ASP A  32       3.143  18.708  10.706  1.00  0.00           C  
ATOM    220  CEN ASP A  32       2.836  19.556  11.179  1.00  0.00           X  
ATOM    221  H   ASP A  32       5.564  18.486   9.984  1.00  0.00           H  
ATOM    222  N   VAL A  33       3.388  16.064   9.016  1.00  0.00           N  
ATOM    223  CA  VAL A  33       2.807  14.922   8.294  1.00  0.00           C  
ATOM    224  C   VAL A  33       3.440  13.592   8.715  1.00  0.00           C  
ATOM    225  O   VAL A  33       2.740  12.591   8.821  1.00  0.00           O  
ATOM    226  CB  VAL A  33       2.961  15.084   6.770  1.00  0.00           C  
ATOM    227  CEN VAL A  33       2.615  15.211   6.188  1.00  0.00           X  
ATOM    228  H   VAL A  33       3.858  16.789   8.494  1.00  0.00           H  
ATOM    229  N   ASP A  34       4.757  13.568   8.928  1.00  0.00           N  
ATOM    230  CA  ASP A  34       5.492  12.387   9.387  1.00  0.00           C  
ATOM    231  C   ASP A  34       4.984  11.948  10.761  1.00  0.00           C  
ATOM    232  O   ASP A  34       4.685  10.773  10.944  1.00  0.00           O  
ATOM    233  CB  ASP A  34       6.995  12.668   9.442  1.00  0.00           C  
ATOM    234  CEN ASP A  34       7.840  12.527   8.890  1.00  0.00           X  
ATOM    235  H   ASP A  34       5.282  14.420   8.803  1.00  0.00           H  
ATOM    236  N   ASN A  35       4.769  12.888  11.687  1.00  0.00           N  
ATOM    237  CA  ASN A  35       4.239  12.596  13.018  1.00  0.00           C  
ATOM    238  C   ASN A  35       2.817  12.027  12.954  1.00  0.00           C  
ATOM    239  O   ASN A  35       2.533  11.029  13.614  1.00  0.00           O  
ATOM    240  CB  ASN A  35       4.270  13.828  13.903  1.00  0.00           C  
ATOM    241  CEN ASN A  35       4.918  14.278  14.595  1.00  0.00           X  
ATOM    242  H   ASN A  35       4.989  13.847  11.464  1.00  0.00           H  
ATOM    243  N   HIS A  36       1.924  12.613  12.154  1.00  0.00           N  
ATOM    244  CA  HIS A  36       0.571  12.084  12.007  1.00  0.00           C  
ATOM    245  C   HIS A  36       0.568  10.671  11.400  1.00  0.00           C  
ATOM    246  O   HIS A  36      -0.183   9.812  11.848  1.00  0.00           O  
ATOM    247  CB  HIS A  36      -0.277  13.025  11.145  1.00  0.00           C  
ATOM    248  CEN HIS A  36      -1.196  14.098  11.330  1.00  0.00           X  
ATOM    249  H   HIS A  36       2.174  13.458  11.662  1.00  0.00           H  
ATOM    250  N   LEU A  37       1.427  10.390  10.416  1.00  0.00           N  
ATOM    251  CA  LEU A  37       1.532   9.049   9.827  1.00  0.00           C  
ATOM    252  C   LEU A  37       2.013   8.005  10.838  1.00  0.00           C  
ATOM    253  O   LEU A  37       1.463   6.907  10.873  1.00  0.00           O  
ATOM    254  CB  LEU A  37       2.475   9.082   8.618  1.00  0.00           C  
ATOM    255  CEN LEU A  37       2.226   9.065   7.098  1.00  0.00           X  
ATOM    256  H   LEU A  37       2.049  11.117  10.094  1.00  0.00           H  
ATOM    257  N   GLN A  38       3.010   8.334  11.665  1.00  0.00           N  
ATOM    258  CA  GLN A  38       3.514   7.423  12.692  1.00  0.00           C  
ATOM    259  C   GLN A  38       2.419   7.083  13.705  1.00  0.00           C  
ATOM    260  O   GLN A  38       2.207   5.901  13.955  1.00  0.00           O  
ATOM    261  CB  GLN A  38       4.716   8.039  13.414  1.00  0.00           C  
ATOM    262  CEN GLN A  38       6.458   8.044  13.520  1.00  0.00           X  
ATOM    263  H   GLN A  38       3.387   9.271  11.624  1.00  0.00           H  
ATOM    264  N   ASN A  39       1.672   8.075  14.204  1.00  0.00           N  
ATOM    265  CA  ASN A  39       0.572   7.844  15.150  1.00  0.00           C  
ATOM    266  C   ASN A  39      -0.510   6.942  14.543  1.00  0.00           C  
ATOM    267  O   ASN A  39      -0.951   5.991  15.180  1.00  0.00           O  
ATOM    268  CB  ASN A  39      -0.039   9.153  15.617  1.00  0.00           C  
ATOM    269  CEN ASN A  39       0.080   9.834  16.406  1.00  0.00           X  
ATOM    270  H   ASN A  39       1.919   9.029  13.986  1.00  0.00           H  
ATOM    271  N   VAL A  40      -0.864   7.158  13.270  1.00  0.00           N  
ATOM    272  CA  VAL A  40      -1.855   6.327  12.568  1.00  0.00           C  
ATOM    273  C   VAL A  40      -1.391   4.866  12.462  1.00  0.00           C  
ATOM    274  O   VAL A  40      -2.167   3.949  12.724  1.00  0.00           O  
ATOM    275  CB  VAL A  40      -2.141   6.866  11.153  1.00  0.00           C  
ATOM    276  CEN VAL A  40      -2.615   7.181  10.765  1.00  0.00           X  
ATOM    277  H   VAL A  40      -0.496   7.978  12.810  1.00  0.00           H  
ATOM    278  N   ILE A  41      -0.126   4.624  12.097  1.00  0.00           N  
ATOM    279  CA  ILE A  41       0.449   3.273  12.022  1.00  0.00           C  
ATOM    280  C   ILE A  41       0.370   2.558  13.374  1.00  0.00           C  
ATOM    281  O   ILE A  41      -0.015   1.385  13.423  1.00  0.00           O  
ATOM    282  CB  ILE A  41       1.917   3.308  11.557  1.00  0.00           C  
ATOM    283  CEN ILE A  41       2.578   3.327  10.691  1.00  0.00           X  
ATOM    284  H   ILE A  41       0.476   5.420  11.935  1.00  0.00           H  
ATOM    285  N   GLU A  42       0.727   3.240  14.463  1.00  0.00           N  
ATOM    286  CA  GLU A  42       0.617   2.713  15.823  1.00  0.00           C  
ATOM    287  C   GLU A  42      -0.813   2.282  16.140  1.00  0.00           C  
ATOM    288  O   GLU A  42      -1.014   1.176  16.644  1.00  0.00           O  
ATOM    289  CB  GLU A  42       1.087   3.756  16.839  1.00  0.00           C  
ATOM    290  CEN GLU A  42       2.298   4.376  17.866  1.00  0.00           X  
ATOM    291  H   GLU A  42       1.042   4.193  14.358  1.00  0.00           H  
ATOM    292  N   ASP A  43      -1.811   3.077  15.760  1.00  0.00           N  
ATOM    293  CA  ASP A  43      -3.214   2.751  15.982  1.00  0.00           C  
ATOM    294  C   ASP A  43      -3.643   1.504  15.201  1.00  0.00           C  
ATOM    295  O   ASP A  43      -4.335   0.632  15.742  1.00  0.00           O  
ATOM    296  CB  ASP A  43      -4.099   3.940  15.600  1.00  0.00           C  
ATOM    297  CEN ASP A  43      -4.574   4.733  16.026  1.00  0.00           X  
ATOM    298  H   ASP A  43      -1.592   4.002  15.417  1.00  0.00           H  
ATOM    299  N   ILE A  44      -3.205   1.354  13.945  1.00  0.00           N  
ATOM    300  CA  ILE A  44      -3.578   0.202  13.102  1.00  0.00           C  
ATOM    301  C   ILE A  44      -2.947  -1.067  13.666  1.00  0.00           C  
ATOM    302  O   ILE A  44      -3.599  -2.114  13.762  1.00  0.00           O  
ATOM    303  CB  ILE A  44      -3.135   0.384  11.638  1.00  0.00           C  
ATOM    304  CEN ILE A  44      -3.412   0.793  10.666  1.00  0.00           X  
ATOM    305  H   ILE A  44      -2.625   2.088  13.562  1.00  0.00           H  
ATOM    306  N   HIS A  45      -1.681  -0.983  14.060  1.00  0.00           N  
ATOM    307  CA  HIS A  45      -0.951  -2.095  14.633  1.00  0.00           C  
ATOM    308  C   HIS A  45      -1.612  -2.611  15.925  1.00  0.00           C  
ATOM    309  O   HIS A  45      -1.715  -3.825  16.099  1.00  0.00           O  
ATOM    310  CB  HIS A  45       0.500  -1.687  14.908  1.00  0.00           C  
ATOM    311  CEN HIS A  45       1.766  -1.759  14.257  1.00  0.00           X  
ATOM    312  H   HIS A  45      -1.221  -0.084  14.000  1.00  0.00           H  
ATOM    313  N   ASP A  46      -2.143  -1.738  16.784  1.00  0.00           N  
ATOM    314  CA  ASP A  46      -2.833  -2.119  18.025  1.00  0.00           C  
ATOM    315  C   ASP A  46      -4.177  -2.809  17.739  1.00  0.00           C  
ATOM    316  O   ASP A  46      -4.487  -3.867  18.300  1.00  0.00           O  
ATOM    317  CB  ASP A  46      -3.054  -0.890  18.910  1.00  0.00           C  
ATOM    318  CEN ASP A  46      -2.636  -0.412  19.706  1.00  0.00           X  
ATOM    319  H   ASP A  46      -2.072  -0.752  16.573  1.00  0.00           H  
ATOM    320  N   PHE A  47      -4.951  -2.276  16.789  1.00  0.00           N  
ATOM    321  CA  PHE A  47      -6.167  -2.914  16.295  1.00  0.00           C  
ATOM    322  C   PHE A  47      -5.877  -4.316  15.738  1.00  0.00           C  
ATOM    323  O   PHE A  47      -6.562  -5.279  16.094  1.00  0.00           O  
ATOM    324  CB  PHE A  47      -6.824  -2.044  15.222  1.00  0.00           C  
ATOM    325  CEN PHE A  47      -7.998  -0.979  15.110  1.00  0.00           X  
ATOM    326  H   PHE A  47      -4.686  -1.377  16.412  1.00  0.00           H  
ATOM    327  N   MET A  48      -4.825  -4.466  14.928  1.00  0.00           N  
ATOM    328  CA  MET A  48      -4.369  -5.768  14.438  1.00  0.00           C  
ATOM    329  C   MET A  48      -3.961  -6.725  15.557  1.00  0.00           C  
ATOM    330  O   MET A  48      -4.394  -7.878  15.565  1.00  0.00           O  
ATOM    331  CB  MET A  48      -3.200  -5.573  13.475  1.00  0.00           C  
ATOM    332  CEN MET A  48      -2.760  -5.665  11.779  1.00  0.00           X  
ATOM    333  H   MET A  48      -4.308  -3.635  14.672  1.00  0.00           H  
ATOM    334  N   GLN A  49      -3.154  -6.275  16.517  1.00  0.00           N  
ATOM    335  CA  GLN A  49      -2.693  -7.125  17.619  1.00  0.00           C  
ATOM    336  C   GLN A  49      -3.773  -7.386  18.685  1.00  0.00           C  
ATOM    337  O   GLN A  49      -3.610  -8.265  19.531  1.00  0.00           O  
ATOM    338  CB  GLN A  49      -1.470  -6.491  18.286  1.00  0.00           C  
ATOM    339  CEN GLN A  49       0.273  -6.521  18.376  1.00  0.00           X  
ATOM    340  H   GLN A  49      -2.835  -5.318  16.481  1.00  0.00           H  
ATOM    341  N   GLY A  50      -4.909  -6.685  18.612  1.00  0.00           N  
ATOM    342  CA  GLY A  50      -6.012  -6.799  19.561  1.00  0.00           C  
ATOM    343  C   GLY A  50      -5.962  -5.750  20.671  1.00  0.00           C  
ATOM    344  O   GLY A  50      -6.576  -5.951  21.717  1.00  0.00           O  
ATOM    345  CEN GLY A  50      -6.012  -6.799  19.561  1.00  0.00           X  
ATOM    346  H   GLY A  50      -4.993  -5.997  17.877  1.00  0.00           H  
ATOM    347  N   GLY A  51      -5.247  -4.641  20.459  1.00  0.00           N  
ATOM    348  CA  GLY A  51      -5.050  -3.580  21.448  1.00  0.00           C  
ATOM    349  C   GLY A  51      -6.152  -2.515  21.476  1.00  0.00           C  
ATOM    350  O   GLY A  51      -6.172  -1.695  22.398  1.00  0.00           O  
ATOM    351  CEN GLY A  51      -5.050  -3.579  21.448  1.00  0.00           X  
ATOM    352  H   GLY A  51      -4.785  -4.517  19.571  1.00  0.00           H  
ATOM    353  N   GLY A  52      -7.076  -2.484  20.507  1.00  0.00           N  
ATOM    354  CA  GLY A  52      -8.092  -1.434  20.426  1.00  0.00           C  
ATOM    355  C   GLY A  52      -9.539  -1.895  20.277  1.00  0.00           C  
ATOM    356  O   GLY A  52      -9.883  -2.726  19.442  1.00  0.00           O  
ATOM    357  CEN GLY A  52      -8.092  -1.433  20.426  1.00  0.00           X  
ATOM    358  H   GLY A  52      -6.966  -3.113  19.722  1.00  0.00           H  
ATOM    359  N   SER A  53     -10.408  -1.297  21.090  1.00  0.00           N  
ATOM    360  CA  SER A  53     -11.862  -1.417  20.980  1.00  0.00           C  
ATOM    361  C   SER A  53     -12.395  -0.397  19.965  1.00  0.00           C  
ATOM    362  O   SER A  53     -11.623   0.388  19.416  1.00  0.00           O  
ATOM    363  CB  SER A  53     -12.514  -1.221  22.335  1.00  0.00           C  
ATOM    364  CEN SER A  53     -12.595  -1.025  22.836  1.00  0.00           X  
ATOM    365  H   SER A  53     -10.071  -0.527  21.649  1.00  0.00           H  
ATOM    366  N   GLY A  54     -13.714  -0.343  19.743  1.00  0.00           N  
ATOM    367  CA  GLY A  54     -14.319   0.588  18.775  1.00  0.00           C  
ATOM    368  C   GLY A  54     -13.828   2.044  18.892  1.00  0.00           C  
ATOM    369  O   GLY A  54     -13.735   2.737  17.886  1.00  0.00           O  
ATOM    370  CEN GLY A  54     -14.319   0.588  18.775  1.00  0.00           X  
ATOM    371  H   GLY A  54     -14.318  -1.006  20.209  1.00  0.00           H  
ATOM    372  N   GLY A  55     -13.439   2.493  20.096  1.00  0.00           N  
ATOM    373  CA  GLY A  55     -12.918   3.841  20.326  1.00  0.00           C  
ATOM    374  C   GLY A  55     -11.567   4.103  19.650  1.00  0.00           C  
ATOM    375  O   GLY A  55     -11.374   5.194  19.124  1.00  0.00           O  
ATOM    376  CEN GLY A  55     -12.918   3.842  20.326  1.00  0.00           X  
ATOM    377  H   GLY A  55     -13.371   1.828  20.851  1.00  0.00           H  
ATOM    378  N   LYS A  56     -10.672   3.101  19.575  1.00  0.00           N  
ATOM    379  CA  LYS A  56      -9.428   3.214  18.790  1.00  0.00           C  
ATOM    380  C   LYS A  56      -9.733   3.376  17.304  1.00  0.00           C  
ATOM    381  O   LYS A  56      -9.077   4.154  16.636  1.00  0.00           O  
ATOM    382  CB  LYS A  56      -8.536   1.991  19.010  1.00  0.00           C  
ATOM    383  CEN LYS A  56      -6.824   1.139  19.915  1.00  0.00           X  
ATOM    384  H   LYS A  56     -10.915   2.200  19.960  1.00  0.00           H  
ATOM    385  N   LEU A  57     -10.772   2.705  16.792  1.00  0.00           N  
ATOM    386  CA  LEU A  57     -11.235   2.935  15.418  1.00  0.00           C  
ATOM    387  C   LEU A  57     -11.764   4.351  15.202  1.00  0.00           C  
ATOM    388  O   LEU A  57     -11.388   4.993  14.229  1.00  0.00           O  
ATOM    389  CB  LEU A  57     -12.320   1.913  15.055  1.00  0.00           C  
ATOM    390  CEN LEU A  57     -12.307   0.637  14.191  1.00  0.00           X  
ATOM    391  H   LEU A  57     -11.259   2.045  17.381  1.00  0.00           H  
ATOM    392  N   GLN A  58     -12.601   4.862  16.107  1.00  0.00           N  
ATOM    393  CA  GLN A  58     -13.113   6.231  15.992  1.00  0.00           C  
ATOM    394  C   GLN A  58     -11.995   7.276  15.969  1.00  0.00           C  
ATOM    395  O   GLN A  58     -12.067   8.217  15.182  1.00  0.00           O  
ATOM    396  CB  GLN A  58     -14.068   6.535  17.149  1.00  0.00           C  
ATOM    397  CEN GLN A  58     -15.748   6.642  17.613  1.00  0.00           X  
ATOM    398  H   GLN A  58     -12.842   4.309  16.918  1.00  0.00           H  
ATOM    399  N   GLU A  59     -10.975   7.111  16.811  1.00  0.00           N  
ATOM    400  CA  GLU A  59      -9.822   8.014  16.852  1.00  0.00           C  
ATOM    401  C   GLU A  59      -8.998   7.907  15.563  1.00  0.00           C  
ATOM    402  O   GLU A  59      -8.685   8.936  14.970  1.00  0.00           O  
ATOM    403  CB  GLU A  59      -8.944   7.709  18.068  1.00  0.00           C  
ATOM    404  CEN GLU A  59      -8.456   8.060  19.662  1.00  0.00           X  
ATOM    405  H   GLU A  59     -10.962   6.309  17.426  1.00  0.00           H  
ATOM    406  N   MET A  60      -8.816   6.693  15.037  1.00  0.00           N  
ATOM    407  CA  MET A  60      -8.031   6.429  13.825  1.00  0.00           C  
ATOM    408  C   MET A  60      -8.645   7.068  12.576  1.00  0.00           C  
ATOM    409  O   MET A  60      -7.928   7.570  11.718  1.00  0.00           O  
ATOM    410  CB  MET A  60      -7.886   4.923  13.618  1.00  0.00           C  
ATOM    411  CEN MET A  60      -6.723   3.611  13.692  1.00  0.00           X  
ATOM    412  H   MET A  60      -9.162   5.894  15.552  1.00  0.00           H  
ATOM    413  N   MET A  61      -9.979   7.093  12.475  1.00  0.00           N  
ATOM    414  CA  MET A  61     -10.670   7.771  11.372  1.00  0.00           C  
ATOM    415  C   MET A  61     -10.346   9.268  11.345  1.00  0.00           C  
ATOM    416  O   MET A  61      -9.978   9.800  10.302  1.00  0.00           O  
ATOM    417  CB  MET A  61     -12.179   7.560  11.489  1.00  0.00           C  
ATOM    418  CEN MET A  61     -13.531   6.726  10.745  1.00  0.00           X  
ATOM    419  H   MET A  61     -10.522   6.627  13.186  1.00  0.00           H  
ATOM    420  N   LYS A  62     -10.459   9.964  12.478  1.00  0.00           N  
ATOM    421  CA  LYS A  62     -10.153  11.391  12.563  1.00  0.00           C  
ATOM    422  C   LYS A  62      -8.686  11.678  12.237  1.00  0.00           C  
ATOM    423  O   LYS A  62      -8.427  12.641  11.522  1.00  0.00           O  
ATOM    424  CB  LYS A  62     -10.494  11.925  13.955  1.00  0.00           C  
ATOM    425  CEN LYS A  62     -11.804  13.022  15.202  1.00  0.00           X  
ATOM    426  H   LYS A  62     -10.697   9.465  13.325  1.00  0.00           H  
ATOM    427  N   GLU A  63      -7.755  10.864  12.722  1.00  0.00           N  
ATOM    428  CA  GLU A  63      -6.328  11.008  12.410  1.00  0.00           C  
ATOM    429  C   GLU A  63      -6.088  10.920  10.904  1.00  0.00           C  
ATOM    430  O   GLU A  63      -5.418  11.765  10.315  1.00  0.00           O  
ATOM    431  CB  GLU A  63      -5.506   9.940  13.136  1.00  0.00           C  
ATOM    432  CEN GLU A  63      -4.507   9.477  14.436  1.00  0.00           X  
ATOM    433  H   GLU A  63      -8.032  10.101  13.325  1.00  0.00           H  
ATOM    434  N   PHE A  64      -6.745   9.972  10.245  1.00  0.00           N  
ATOM    435  CA  PHE A  64      -6.652   9.816   8.803  1.00  0.00           C  
ATOM    436  C   PHE A  64      -7.162  11.056   8.041  1.00  0.00           C  
ATOM    437  O   PHE A  64      -6.485  11.572   7.150  1.00  0.00           O  
ATOM    438  CB  PHE A  64      -7.430   8.573   8.366  1.00  0.00           C  
ATOM    439  CEN PHE A  64      -7.139   7.050   8.018  1.00  0.00           X  
ATOM    440  H   PHE A  64      -7.252   9.277  10.773  1.00  0.00           H  
ATOM    441  N   GLN A  65      -8.317  11.600   8.434  1.00  0.00           N  
ATOM    442  CA  GLN A  65      -8.875  12.804   7.811  1.00  0.00           C  
ATOM    443  C   GLN A  65      -8.020  14.047   8.093  1.00  0.00           C  
ATOM    444  O   GLN A  65      -7.850  14.886   7.212  1.00  0.00           O  
ATOM    445  CB  GLN A  65     -10.304  13.042   8.307  1.00  0.00           C  
ATOM    446  CEN GLN A  65     -11.994  12.851   7.912  1.00  0.00           X  
ATOM    447  H   GLN A  65      -8.818  11.170   9.199  1.00  0.00           H  
ATOM    448  N   GLN A  66      -7.444  14.159   9.291  1.00  0.00           N  
ATOM    449  CA  GLN A  66      -6.529  15.255   9.617  1.00  0.00           C  
ATOM    450  C   GLN A  66      -5.266  15.204   8.760  1.00  0.00           C  
ATOM    451  O   GLN A  66      -4.879  16.228   8.201  1.00  0.00           O  
ATOM    452  CB  GLN A  66      -6.146  15.210  11.099  1.00  0.00           C  
ATOM    453  CEN GLN A  66      -6.465  15.900  12.670  1.00  0.00           X  
ATOM    454  H   GLN A  66      -7.575  13.423   9.967  1.00  0.00           H  
ATOM    455  N   VAL A  67      -4.686  14.015   8.563  1.00  0.00           N  
ATOM    456  CA  VAL A  67      -3.503  13.844   7.701  1.00  0.00           C  
ATOM    457  C   VAL A  67      -3.789  14.306   6.284  1.00  0.00           C  
ATOM    458  O   VAL A  67      -3.008  15.062   5.714  1.00  0.00           O  
ATOM    459  CB  VAL A  67      -3.031  12.378   7.660  1.00  0.00           C  
ATOM    460  CEN VAL A  67      -2.529  11.951   7.862  1.00  0.00           X  
ATOM    461  H   VAL A  67      -5.058  13.214   9.054  1.00  0.00           H  
ATOM    462  N   LEU A  68      -4.903  13.870   5.698  1.00  0.00           N  
ATOM    463  CA  LEU A  68      -5.259  14.230   4.330  1.00  0.00           C  
ATOM    464  C   LEU A  68      -5.384  15.729   4.122  1.00  0.00           C  
ATOM    465  O   LEU A  68      -4.947  16.239   3.091  1.00  0.00           O  
ATOM    466  CB  LEU A  68      -6.571  13.539   3.936  1.00  0.00           C  
ATOM    467  CEN LEU A  68      -6.884  12.314   3.056  1.00  0.00           X  
ATOM    468  H   LEU A  68      -5.531  13.287   6.233  1.00  0.00           H  
ATOM    469  N   ASP A  69      -6.004  16.416   5.073  1.00  0.00           N  
ATOM    470  CA  ASP A  69      -6.151  17.863   5.012  1.00  0.00           C  
ATOM    471  C   ASP A  69      -4.774  18.540   5.018  1.00  0.00           C  
ATOM    472  O   ASP A  69      -4.535  19.455   4.228  1.00  0.00           O  
ATOM    473  CB  ASP A  69      -7.001  18.366   6.181  1.00  0.00           C  
ATOM    474  CEN ASP A  69      -7.960  18.637   6.394  1.00  0.00           X  
ATOM    475  H   ASP A  69      -6.406  15.921   5.856  1.00  0.00           H  
ATOM    476  N   GLU A  70      -3.835  18.055   5.835  1.00  0.00           N  
ATOM    477  CA  GLU A  70      -2.473  18.595   5.920  1.00  0.00           C  
ATOM    478  C   GLU A  70      -1.693  18.367   4.625  1.00  0.00           C  
ATOM    479  O   GLU A  70      -1.019  19.276   4.143  1.00  0.00           O  
ATOM    480  CB  GLU A  70      -1.722  17.969   7.097  1.00  0.00           C  
ATOM    481  CEN GLU A  70      -1.166  18.050   8.706  1.00  0.00           X  
ATOM    482  H   GLU A  70      -4.068  17.262   6.413  1.00  0.00           H  
ATOM    483  N   LEU A  71      -1.825  17.192   4.011  1.00  0.00           N  
ATOM    484  CA  LEU A  71      -1.113  16.812   2.798  1.00  0.00           C  
ATOM    485  C   LEU A  71      -1.598  17.603   1.590  1.00  0.00           C  
ATOM    486  O   LEU A  71      -0.781  18.042   0.784  1.00  0.00           O  
ATOM    487  CB  LEU A  71      -1.269  15.308   2.545  1.00  0.00           C  
ATOM    488  CEN LEU A  71      -0.320  14.110   2.740  1.00  0.00           X  
ATOM    489  H   LEU A  71      -2.460  16.525   4.425  1.00  0.00           H  
ATOM    490  N   ASN A  72      -2.903  17.819   1.468  1.00  0.00           N  
ATOM    491  CA  ASN A  72      -3.503  18.484   0.323  1.00  0.00           C  
ATOM    492  C   ASN A  72      -2.959  19.913   0.154  1.00  0.00           C  
ATOM    493  O   ASN A  72      -2.515  20.278  -0.935  1.00  0.00           O  
ATOM    494  CB  ASN A  72      -5.016  18.502   0.433  1.00  0.00           C  
ATOM    495  CEN ASN A  72      -5.829  17.912   0.130  1.00  0.00           X  
ATOM    496  H   ASN A  72      -3.508  17.485   2.205  1.00  0.00           H  
ATOM    497  N   ASN A  73      -2.929  20.703   1.232  1.00  0.00           N  
ATOM    498  CA  ASN A  73      -2.473  22.092   1.193  1.00  0.00           C  
ATOM    499  C   ASN A  73      -1.013  22.203   0.740  1.00  0.00           C  
ATOM    500  O   ASN A  73      -0.701  22.956  -0.186  1.00  0.00           O  
ATOM    501  CB  ASN A  73      -2.652  22.765   2.541  1.00  0.00           C  
ATOM    502  CEN ASN A  73      -3.377  23.339   3.038  1.00  0.00           X  
ATOM    503  H   ASN A  73      -3.231  20.321   2.115  1.00  0.00           H  
ATOM    504  N   HIS A  74      -0.117  21.436   1.355  1.00  0.00           N  
ATOM    505  CA  HIS A  74       1.314  21.471   1.069  1.00  0.00           C  
ATOM    506  C   HIS A  74       1.671  20.898  -0.300  1.00  0.00           C  
ATOM    507  O   HIS A  74       2.635  21.328  -0.938  1.00  0.00           O  
ATOM    508  CB  HIS A  74       2.086  20.716   2.156  1.00  0.00           C  
ATOM    509  CEN HIS A  74       2.765  21.006   3.375  1.00  0.00           X  
ATOM    510  H   HIS A  74      -0.427  20.877   2.137  1.00  0.00           H  
ATOM    511  N   LEU A  75       0.884  19.948  -0.791  1.00  0.00           N  
ATOM    512  CA  LEU A  75       1.154  19.236  -2.029  1.00  0.00           C  
ATOM    513  C   LEU A  75       0.362  19.771  -3.237  1.00  0.00           C  
ATOM    514  O   LEU A  75       0.288  19.068  -4.244  1.00  0.00           O  
ATOM    515  CB  LEU A  75       0.859  17.744  -1.825  1.00  0.00           C  
ATOM    516  CEN LEU A  75       1.767  16.522  -1.594  1.00  0.00           X  
ATOM    517  H   LEU A  75       0.114  19.630  -0.219  1.00  0.00           H  
ATOM    518  N   GLN A  76      -0.178  20.997  -3.226  1.00  0.00           N  
ATOM    519  CA  GLN A  76      -0.964  21.522  -4.364  1.00  0.00           C  
ATOM    520  C   GLN A  76      -0.159  21.619  -5.688  1.00  0.00           C  
ATOM    521  O   GLN A  76      -0.741  21.570  -6.772  1.00  0.00           O  
ATOM    522  CB  GLN A  76      -1.520  22.904  -4.012  1.00  0.00           C  
ATOM    523  CEN GLN A  76      -2.932  23.767  -3.456  1.00  0.00           X  
ATOM    524  H   GLN A  76      -0.085  21.558  -2.393  1.00  0.00           H  
ATOM    525  N   GLY A  77       1.183  21.676  -5.638  1.00  0.00           N  
ATOM    526  CA  GLY A  77       2.067  21.797  -6.807  1.00  0.00           C  
ATOM    527  C   GLY A  77       2.361  20.511  -7.614  1.00  0.00           C  
ATOM    528  O   GLY A  77       2.973  20.602  -8.674  1.00  0.00           O  
ATOM    529  CEN GLY A  77       2.067  21.797  -6.808  1.00  0.00           X  
ATOM    530  H   GLY A  77       1.606  21.563  -4.728  1.00  0.00           H  
ATOM    531  N   GLY A  78       1.938  19.322  -7.169  1.00  0.00           N  
ATOM    532  CA  GLY A  78       2.224  18.019  -7.797  1.00  0.00           C  
ATOM    533  C   GLY A  78       0.987  17.152  -8.052  1.00  0.00           C  
ATOM    534  O   GLY A  78       0.889  16.051  -7.519  1.00  0.00           O  
ATOM    535  CEN GLY A  78       2.224  18.019  -7.797  1.00  0.00           X  
ATOM    536  H   GLY A  78       1.496  19.303  -6.263  1.00  0.00           H  
ATOM    537  N   LYS A  79       0.037  17.639  -8.861  1.00  0.00           N  
ATOM    538  CA  LYS A  79      -1.292  17.040  -9.110  1.00  0.00           C  
ATOM    539  C   LYS A  79      -1.347  15.506  -9.250  1.00  0.00           C  
ATOM    540  O   LYS A  79      -2.263  14.894  -8.716  1.00  0.00           O  
ATOM    541  CB  LYS A  79      -1.892  17.668 -10.369  1.00  0.00           C  
ATOM    542  CEN LYS A  79      -3.234  19.055 -11.237  1.00  0.00           X  
ATOM    543  H   LYS A  79       0.179  18.596  -9.148  1.00  0.00           H  
ATOM    544  N   HIS A  80      -0.418  14.881  -9.979  1.00  0.00           N  
ATOM    545  CA  HIS A  80      -0.370  13.417 -10.088  1.00  0.00           C  
ATOM    546  C   HIS A  80      -0.056  12.730  -8.752  1.00  0.00           C  
ATOM    547  O   HIS A  80      -0.674  11.721  -8.420  1.00  0.00           O  
ATOM    548  CB  HIS A  80       0.666  12.998 -11.136  1.00  0.00           C  
ATOM    549  CEN HIS A  80       0.703  12.660 -12.520  1.00  0.00           X  
ATOM    550  H   HIS A  80       0.303  15.436 -10.418  1.00  0.00           H  
ATOM    551  N   THR A  81       0.851  13.310  -7.963  1.00  0.00           N  
ATOM    552  CA  THR A  81       1.265  12.743  -6.675  1.00  0.00           C  
ATOM    553  C   THR A  81       0.163  12.920  -5.635  1.00  0.00           C  
ATOM    554  O   THR A  81      -0.120  11.980  -4.904  1.00  0.00           O  
ATOM    555  CB  THR A  81       2.561  13.392  -6.154  1.00  0.00           C  
ATOM    556  CEN THR A  81       3.128  13.523  -6.208  1.00  0.00           X  
ATOM    557  H   THR A  81       1.282  14.180  -8.240  1.00  0.00           H  
ATOM    558  N   VAL A  82      -0.514  14.079  -5.639  1.00  0.00           N  
ATOM    559  CA  VAL A  82      -1.661  14.345  -4.749  1.00  0.00           C  
ATOM    560  C   VAL A  82      -2.797  13.417  -5.047  1.00  0.00           C  
ATOM    561  O   VAL A  82      -3.390  12.886  -4.127  1.00  0.00           O  
ATOM    562  CB  VAL A  82      -2.169  15.794  -4.871  1.00  0.00           C  
ATOM    563  CEN VAL A  82      -2.212  16.397  -4.540  1.00  0.00           X  
ATOM    564  H   VAL A  82      -0.234  14.804  -6.285  1.00  0.00           H  
ATOM    565  N   HIS A  83      -3.107  13.233  -6.330  1.00  0.00           N  
ATOM    566  CA  HIS A  83      -4.211  12.376  -6.702  1.00  0.00           C  
ATOM    567  C   HIS A  83      -3.935  10.928  -6.309  1.00  0.00           C  
ATOM    568  O   HIS A  83      -4.788  10.291  -5.708  1.00  0.00           O  
ATOM    569  CB  HIS A  83      -4.483  12.474  -8.207  1.00  0.00           C  
ATOM    570  CEN HIS A  83      -5.341  13.194  -9.087  1.00  0.00           X  
ATOM    571  H   HIS A  83      -2.640  13.773  -7.045  1.00  0.00           H  
ATOM    572  N   HIS A  84      -2.731  10.421  -6.590  1.00  0.00           N  
ATOM    573  CA  HIS A  84      -2.372   9.060  -6.212  1.00  0.00           C  
ATOM    574  C   HIS A  84      -2.411   8.856  -4.689  1.00  0.00           C  
ATOM    575  O   HIS A  84      -3.050   7.924  -4.218  1.00  0.00           O  
ATOM    576  CB  HIS A  84      -0.982   8.709  -6.752  1.00  0.00           C  
ATOM    577  CEN HIS A  84      -0.414   8.069  -7.891  1.00  0.00           X  
ATOM    578  H   HIS A  84      -2.037  11.005  -7.034  1.00  0.00           H  
ATOM    579  N   ILE A  85      -1.816   9.777  -3.924  1.00  0.00           N  
ATOM    580  CA  ILE A  85      -1.797   9.713  -2.457  1.00  0.00           C  
ATOM    581  C   ILE A  85      -3.202   9.927  -1.876  1.00  0.00           C  
ATOM    582  O   ILE A  85      -3.597   9.224  -0.959  1.00  0.00           O  
ATOM    583  CB  ILE A  85      -0.839  10.758  -1.858  1.00  0.00           C  
ATOM    584  CEN ILE A  85       0.194  10.965  -1.577  1.00  0.00           X  
ATOM    585  H   ILE A  85      -1.380  10.572  -4.372  1.00  0.00           H  
ATOM    586  N   GLU A  86      -3.987  10.843  -2.443  1.00  0.00           N  
ATOM    587  CA  GLU A  86      -5.364  11.119  -2.044  1.00  0.00           C  
ATOM    588  C   GLU A  86      -6.276   9.899  -2.244  1.00  0.00           C  
ATOM    589  O   GLU A  86      -7.064   9.585  -1.356  1.00  0.00           O  
ATOM    590  CB  GLU A  86      -5.909  12.316  -2.827  1.00  0.00           C  
ATOM    591  CEN GLU A  86      -6.266  13.979  -2.923  1.00  0.00           X  
ATOM    592  H   GLU A  86      -3.594  11.404  -3.183  1.00  0.00           H  
ATOM    593  N   GLN A  87      -6.184   9.203  -3.384  1.00  0.00           N  
ATOM    594  CA  GLN A  87      -6.958   7.978  -3.630  1.00  0.00           C  
ATOM    595  C   GLN A  87      -6.565   6.864  -2.659  1.00  0.00           C  
ATOM    596  O   GLN A  87      -7.460   6.235  -2.096  1.00  0.00           O  
ATOM    597  CB  GLN A  87      -6.758   7.496  -5.069  1.00  0.00           C  
ATOM    598  CEN GLN A  87      -7.466   7.459  -6.665  1.00  0.00           X  
ATOM    599  H   GLN A  87      -5.500   9.485  -4.074  1.00  0.00           H  
ATOM    600  N   ASN A  88      -5.268   6.673  -2.396  1.00  0.00           N  
ATOM    601  CA  ASN A  88      -4.791   5.619  -1.493  1.00  0.00           C  
ATOM    602  C   ASN A  88      -5.338   5.833  -0.075  1.00  0.00           C  
ATOM    603  O   ASN A  88      -5.851   4.923   0.565  1.00  0.00           O  
ATOM    604  CB  ASN A  88      -3.275   5.546  -1.470  1.00  0.00           C  
ATOM    605  CEN ASN A  88      -2.510   5.025  -1.963  1.00  0.00           X  
ATOM    606  H   ASN A  88      -4.577   7.211  -2.899  1.00  0.00           H  
ATOM    607  N   ILE A  89      -5.317   7.077   0.399  1.00  0.00           N  
ATOM    608  CA  ILE A  89      -5.839   7.419   1.716  1.00  0.00           C  
ATOM    609  C   ILE A  89      -7.376   7.339   1.778  1.00  0.00           C  
ATOM    610  O   ILE A  89      -7.925   6.885   2.782  1.00  0.00           O  
ATOM    611  CB  ILE A  89      -5.390   8.831   2.134  1.00  0.00           C  
ATOM    612  CEN ILE A  89      -4.591   9.415   2.592  1.00  0.00           X  
ATOM    613  H   ILE A  89      -4.888   7.800  -0.160  1.00  0.00           H  
ATOM    614  N   LYS A  90      -8.105   7.757   0.741  1.00  0.00           N  
ATOM    615  CA  LYS A  90      -9.570   7.588   0.707  1.00  0.00           C  
ATOM    616  C   LYS A  90      -9.971   6.117   0.667  1.00  0.00           C  
ATOM    617  O   LYS A  90     -10.912   5.738   1.362  1.00  0.00           O  
ATOM    618  CB  LYS A  90     -10.167   8.319  -0.497  1.00  0.00           C  
ATOM    619  CEN LYS A  90     -11.230   9.981  -1.260  1.00  0.00           X  
ATOM    620  H   LYS A  90      -7.628   8.112  -0.076  1.00  0.00           H  
ATOM    621  N   GLU A  91      -9.260   5.302  -0.105  1.00  0.00           N  
ATOM    622  CA  GLU A  91      -9.443   3.848  -0.111  1.00  0.00           C  
ATOM    623  C   GLU A  91      -9.168   3.240   1.269  1.00  0.00           C  
ATOM    624  O   GLU A  91     -10.008   2.501   1.785  1.00  0.00           O  
ATOM    625  CB  GLU A  91      -8.534   3.202  -1.160  1.00  0.00           C  
ATOM    626  CEN GLU A  91      -8.311   2.540  -2.714  1.00  0.00           X  
ATOM    627  H   GLU A  91      -8.537   5.690  -0.694  1.00  0.00           H  
ATOM    628  N   ILE A  92      -8.085   3.650   1.937  1.00  0.00           N  
ATOM    629  CA  ILE A  92      -7.759   3.253   3.318  1.00  0.00           C  
ATOM    630  C   ILE A  92      -8.826   3.768   4.304  1.00  0.00           C  
ATOM    631  O   ILE A  92      -9.291   3.019   5.165  1.00  0.00           O  
ATOM    632  CB  ILE A  92      -6.377   3.779   3.748  1.00  0.00           C  
ATOM    633  CEN ILE A  92      -5.305   3.579   3.743  1.00  0.00           X  
ATOM    634  H   ILE A  92      -7.412   4.213   1.432  1.00  0.00           H  
ATOM    635  N   PHE A  93      -9.283   5.017   4.162  1.00  0.00           N  
ATOM    636  CA  PHE A  93     -10.347   5.574   5.005  1.00  0.00           C  
ATOM    637  C   PHE A  93     -11.664   4.814   4.867  1.00  0.00           C  
ATOM    638  O   PHE A  93     -12.299   4.500   5.873  1.00  0.00           O  
ATOM    639  CB  PHE A  93     -10.567   7.050   4.669  1.00  0.00           C  
ATOM    640  CEN PHE A  93     -10.133   8.473   5.226  1.00  0.00           X  
ATOM    641  H   PHE A  93      -8.879   5.587   3.433  1.00  0.00           H  
ATOM    642  N   HIS A  94     -12.061   4.504   3.636  1.00  0.00           N  
ATOM    643  CA  HIS A  94     -13.287   3.765   3.367  1.00  0.00           C  
ATOM    644  C   HIS A  94     -13.262   2.383   4.038  1.00  0.00           C  
ATOM    645  O   HIS A  94     -14.221   1.998   4.711  1.00  0.00           O  
ATOM    646  CB  HIS A  94     -13.503   3.615   1.857  1.00  0.00           C  
ATOM    647  CEN HIS A  94     -14.210   4.278   0.813  1.00  0.00           X  
ATOM    648  H   HIS A  94     -11.481   4.774   2.853  1.00  0.00           H  
ATOM    649  N   HIS A  95     -12.143   1.669   3.927  1.00  0.00           N  
ATOM    650  CA  HIS A  95     -11.952   0.365   4.549  1.00  0.00           C  
ATOM    651  C   HIS A  95     -12.010   0.430   6.085  1.00  0.00           C  
ATOM    652  O   HIS A  95     -12.686  -0.406   6.690  1.00  0.00           O  
ATOM    653  CB  HIS A  95     -10.617  -0.240   4.103  1.00  0.00           C  
ATOM    654  CEN HIS A  95     -10.135  -1.132   3.102  1.00  0.00           X  
ATOM    655  H   HIS A  95     -11.391   2.038   3.361  1.00  0.00           H  
ATOM    656  N   LEU A  96     -11.375   1.420   6.731  1.00  0.00           N  
ATOM    657  CA  LEU A  96     -11.406   1.566   8.198  1.00  0.00           C  
ATOM    658  C   LEU A  96     -12.816   1.850   8.704  1.00  0.00           C  
ATOM    659  O   LEU A  96     -13.227   1.282   9.715  1.00  0.00           O  
ATOM    660  CB  LEU A  96     -10.453   2.682   8.643  1.00  0.00           C  
ATOM    661  CEN LEU A  96      -9.060   2.667   9.302  1.00  0.00           X  
ATOM    662  H   LEU A  96     -10.877   2.106   6.184  1.00  0.00           H  
ATOM    663  N   GLU A  97     -13.572   2.692   8.006  1.00  0.00           N  
ATOM    664  CA  GLU A  97     -14.937   3.033   8.391  1.00  0.00           C  
ATOM    665  C   GLU A  97     -15.871   1.818   8.274  1.00  0.00           C  
ATOM    666  O   GLU A  97     -16.638   1.540   9.198  1.00  0.00           O  
ATOM    667  CB  GLU A  97     -15.459   4.187   7.532  1.00  0.00           C  
ATOM    668  CEN GLU A  97     -15.777   5.848   7.326  1.00  0.00           X  
ATOM    669  H   GLU A  97     -13.177   3.143   7.194  1.00  0.00           H  
ATOM    670  N   GLU A  98     -15.756   1.037   7.195  1.00  0.00           N  
ATOM    671  CA  GLU A  98     -16.546  -0.184   6.990  1.00  0.00           C  
ATOM    672  C   GLU A  98     -16.265  -1.278   8.035  1.00  0.00           C  
ATOM    673  O   GLU A  98     -17.198  -1.937   8.498  1.00  0.00           O  
ATOM    674  CB  GLU A  98     -16.290  -0.737   5.586  1.00  0.00           C  
ATOM    675  CEN GLU A  98     -16.753  -0.895   3.954  1.00  0.00           X  
ATOM    676  H   GLU A  98     -15.088   1.303   6.485  1.00  0.00           H  
ATOM    677  N   LEU A  99     -14.994  -1.511   8.371  1.00  0.00           N  
ATOM    678  CA  LEU A  99     -14.587  -2.474   9.396  1.00  0.00           C  
ATOM    679  C   LEU A  99     -15.132  -2.115  10.779  1.00  0.00           C  
ATOM    680  O   LEU A  99     -15.652  -2.995  11.457  1.00  0.00           O  
ATOM    681  CB  LEU A  99     -13.056  -2.571   9.441  1.00  0.00           C  
ATOM    682  CEN LEU A  99     -12.060  -3.623   8.920  1.00  0.00           X  
ATOM    683  H   LEU A  99     -14.278  -0.964   7.915  1.00  0.00           H  
ATOM    684  N   VAL A 100     -15.047  -0.843  11.182  1.00  0.00           N  
ATOM    685  CA  VAL A 100     -15.429  -0.377  12.527  1.00  0.00           C  
ATOM    686  C   VAL A 100     -16.932  -0.534  12.766  1.00  0.00           C  
ATOM    687  O   VAL A 100     -17.346  -0.864  13.874  1.00  0.00           O  
ATOM    688  CB  VAL A 100     -15.041   1.097  12.748  1.00  0.00           C  
ATOM    689  CEN VAL A 100     -14.608   1.511  13.089  1.00  0.00           X  
ATOM    690  H   VAL A 100     -14.696  -0.167  10.519  1.00  0.00           H  
ATOM    691  N   HIS A 101     -17.757  -0.271  11.747  1.00  0.00           N  
ATOM    692  CA  HIS A 101     -19.209  -0.469  11.807  1.00  0.00           C  
ATOM    693  C   HIS A 101     -19.651  -1.899  12.179  1.00  0.00           C  
ATOM    694  O   HIS A 101     -20.488  -2.051  13.074  1.00  0.00           O  
ATOM    695  CB  HIS A 101     -19.835  -0.082  10.463  1.00  0.00           C  
ATOM    696  CEN HIS A 101     -20.432   1.062   9.858  1.00  0.00           X  
ATOM    697  H   HIS A 101     -17.374   0.195  10.937  1.00  0.00           H  
ATOM    698  N   ARG A 102     -19.127  -2.941  11.522  1.00  0.00           N  
ATOM    699  CA  ARG A 102     -19.459  -4.355  11.795  1.00  0.00           C  
ATOM    700  C   ARG A 102     -19.085  -4.775  13.208  1.00  0.00           C  
ATOM    701  O   ARG A 102     -19.896  -5.526  13.792  1.00  0.00           O  
ATOM    702  CB  ARG A 102     -18.844  -5.297  10.770  1.00  0.00           C  
ATOM    703  CEN ARG A 102     -18.601  -6.746   8.772  1.00  0.00           X  
ATOM    704  H   ARG A 102     -18.317  -2.772  10.943  1.00  0.00           H  
TER                                                                             
# All scores below are weighted scores, not raw scores.
#BEGIN_POSE_ENERGIES_TABLE ./minmover_pdb/pose_47.pdb
label vdw cenpack pair env cbeta hs_pair ss_pair sheet total
weights 1 0.5 1 1 0.25 1 1 1 NA
pose 0.05805 -4.72574 -12.3838 -25.9396 5.49257 0 0 0 -37.4986
MET:NtermProteinFull_1 0 0.0406 -0.05813 0.4784 0.06902 0 0 0 0.52989
TYR_2 0 0.0594 -0.04368 0.85888 0.06947 0 0 0 0.94408
GLY_3 0 0.033 -0.04102 0.0322 0.06417 0 0 0 0.08835
LYS_4 0 -0.06835 -0.0825 -0.68888 0.04757 0 0 0 -0.79217
LEU_5 0 -0.26223 -0.71785 -0.45811 0.0364 0 0 0 -1.40179
ASN_6 0 -0.1353 0.01707 -0.28327 0.04281 0 0 0 -0.35869
ASP_7 0 0.00747 0.05558 -0.42964 0.06925 0 0 0 -0.29735
LEU_8 0 -0.11002 -0.64423 -0.39148 0.04022 0 0 0 -1.10553
LEU_9 0 -0.08791 -0.09875 -0.39148 0.03658 0 0 0 -0.54158
GLU_10 0 -0.04468 0.08991 -0.71584 0.06907 0 0 0 -0.60153
ASP_11 0 0.14635 0.05533 -0.37876 0.06904 0 0 0 -0.10804
LEU_12 0 -0.00385 -0.6334 -0.53584 0.04515 0 0 0 -1.12794
GLN_13 0 -0.07588 0.21162 -0.4142 0.06887 0 0 0 -0.2096
GLU_14 0 -0.00327 -0.02733 -0.92601 0.06955 0 0 0 -0.88706
VAL_15 0 0.04749 -0.34414 -0.19594 0.04526 0 0 0 -0.44734
LEU_16 0 0.22653 -0.55274 -0.30366 0.04458 0 0 0 -0.58529
LYS_17 0 -0.05405 -0.00937 -0.8715 0.0699 0 0 0 -0.86502
ASN_18 0 0.1906 -0.05068 -0.24178 0.06878 0 0 0 -0.03307
LEU_19 0 0.33984 -0.68451 -0.45811 0.03683 0 0 0 -0.76594
HIS_20 0 -0.06469 0.11681 -0.02241 0.06908 0 0 0 0.09879
LYS_21 0 -0.03325 0.0022 -1.04927 0.07025 0 0 0 -1.01007
ASN_22 0 -0.0571 0.10127 -0.24178 0.06887 0 0 0 -0.12873
TRP_23 0 -0.10295 0.11763 -0.3396 0.03185 0 0 0 -0.29307
HIS_24 0 -0.06579 -0.03805 0.21997 0.07072 0 0 0 0.18685
GLY_25 0 0.0501 -0.05627 0.0322 0.0697 0 0 0 0.09573
GLY_26 0 0.06864 -0.06736 0.0322 0.04456 0 0 0 0.07804
LYS_27 0 0 0 -1.04927 0.07259 0 0 0 -0.97669
ASP_28 0 0.00207 -0.06527 -0.60822 0.07035 0 0 0 -0.60108
ASN_29 0.00199 0.64365 -0.02929 -0.19403 0.04277 0 0 0 0.46509
LEU_30 0 0.098 0.10898 0.08126 0.06899 0 0 0 0.35724
HIS_D_31 0 -0.04684 -0.10995 0.11054 0.0693 0 0 0 0.02305
ASP_32 0 -0.20589 0.10685 -0.42964 0.06902 0 0 0 -0.45966
VAL_33 0 -0.14962 -0.0687 -0.19594 0.0366 0 0 0 -0.37767
ASP_34 0 -0.17304 -0.07193 -0.37876 0.06919 0 0 0 -0.55455
ASN_35 0 -0.08304 -0.04509 -0.36221 0.06881 0 0 0 -0.42153
HIS_D_36 0 -0.32531 -0.20973 -0.11266 0.03528 0 0 0 -0.61242
LEU_37 0 0.43185 -0.58601 -0.50394 0.04465 0 0 0 -0.61345
GLN_38 0 0.00257 -0.00908 -0.55896 0.06894 0 0 0 -0.49653
ASN_39 0 -0.17692 -0.1332 -0.19403 0.06919 0 0 0 -0.43497
VAL_40 0 -0.34014 -0.51234 -0.27892 0.03836 0 0 0 -1.09303
ILE_41 0 -0.21699 -0.40156 0.60227 0.04336 0 0 0 0.02706
GLU_42 0 -0.05998 -0.27048 -0.60186 0.06878 0 0 0 -0.86354
ASP_43 0 -0.00444 0.12399 0.46164 0.03652 0 0 0 0.61771
ILE_44 0 -0.02438 -0.71869 -0.54513 0.03875 0 0 0 -1.24945
HIS_45 0 -0.20816 0.2645 -0.02241 0.06919 0 0 0 0.10311
ASP_46 0 -0.20907 -0.35588 -0.31759 0.03493 0 0 0 -0.84761
PHE_47 0 -0.41207 -0.50073 -0.4994 0.03616 0 0 0 -1.37604
MET_48 0 -0.26403 -0.08093 0.10186 0.03561 0 0 0 -0.20748
GLN_49 0 -0.01918 -0.0207 -0.59803 0.06947 0 0 0 -0.56844
GLY_50 0 0.03174 0.00734 -0.07965 0.04309 0 0 0 0.00252
GLY_51 0 -0.08978 0.04718 0.16011 0.03028 0 0 0 0.14779
GLY_52 0 -0.04019 0.01136 -0.08884 0.03798 0 0 0 -0.07968
SER_53 0 -0.05126 -0.00824 -0.21543 0.03655 0 0 0 -0.23838
GLY_54 0 -0.13895 0.0633 -0.07965 0.03019 0 0 0 -0.12511
GLY_55 0 0.02329 0.01091 -0.07965 0.03556 0 0 0 -0.00988
LYS_56 0 -0.35642 -0.72773 -0.09974 0.03449 0 0 0 -1.1494
LEU_57 0.02703 0.44552 -0.56447 -0.19483 0.03624 0 0 0 -0.25051
GLN_58 0 -0.00118 0.133 -0.59803 0.06936 0 0 0 -0.39684
GLU_59 0 -0.09069 -0.07929 -0.60186 0.06899 0 0 0 -0.70285
MET_60 0 -0.18341 -0.02167 -0.29185 0.03202 0 0 0 -0.46491
MET_61 0 -0.17776 -0.02847 0.4784 0.04336 0 0 0 0.31552
LYS_62 0 -0.08228 -0.02354 -0.96458 0.06917 0 0 0 -1.00123
GLU_63 0 -0.53504 -0.0517 -0.25924 0.03616 0 0 0 -0.80982
PHE_64 0 -0.44306 -0.46167 -0.30123 0.03325 0 0 0 -1.1727
GLN_65 0 -0.09053 -0.00247 -0.4142 0.06927 0 0 0 -0.43794
GLN_66 0 -0.12942 -0.06392 -0.55896 0.06902 0 0 0 -0.68329
VAL_67 0 -0.20896 -0.57363 -0.41511 0.03448 0 0 0 -1.16321
LEU_68 0 -0.11629 0.14464 -0.06582 0.04454 0 0 0 0.00706
ASP_69 0 -0.11617 -0.04696 -0.52292 0.06893 0 0 0 -0.61711
GLU_70 0 -0.50477 0.25888 -0.13578 0.03521 0 0 0 -0.34647
LEU_71 0 -0.32981 -0.45982 -0.50394 0.03607 0 0 0 -1.2575
ASN_72 0 -0.24805 0.17317 -0.19403 0.06943 0 0 0 -0.19948
ASN_73 0 -0.04513 -0.06646 -0.40966 0.0693 0 0 0 -0.45195
HIS_74 0.00199 0.89828 -0.07672 -0.11266 0.06928 0 0 0 0.78017
LEU_75 0 -0.14114 -0.29093 -0.19483 0.0357 0 0 0 -0.59119
GLN_76 0 -0.04278 -0.02605 -0.59803 0.07072 0 0 0 -0.59613
GLY_77 0 -0.04248 -0.07766 0.35201 0.06956 0 0 0 0.30144
GLY_78 0 -0.03508 0.00387 -0.07965 0.0353 0 0 0 -0.07555
LYS_79 0 0 0 -0.8715 0.07072 0 0 0 -0.80078
HIS_80 0 -0.02525 -0.03593 0.20362 0.07025 0 0 0 0.21269
THR_81 0 -0.10196 -0.13334 -0.20624 0.03501 0 0 0 -0.40654
VAL_82 0 -0.01393 0.12608 0.10145 0.03508 0 0 0 0.2487
HIS_D_83 0 -0.0238 -0.0132 0.11054 0.06947 0 0 0 0.143
HIS_D_84 0 0.05784 -0.04643 -0.02241 0.06893 0 0 0 0.05793
ILE_85 0 0.37208 -0.11831 -0.49284 0.03598 0 0 0 -0.20308
GLU_86 0 -0.16347 0.37071 -0.25924 0.04294 0 0 0 -0.00907
GLN_87 0 -0.04037 0.00633 -0.59803 0.06947 0 0 0 -0.56259
ASN_88 0 0.19243 0.01777 -0.13901 0.0697 0 0 0 0.14088
ILE_89 0 0.16195 -0.76157 -0.41682 0.05682 0 0 0 -0.95962
LYS_90 0 0.01233 0.04496 -0.68888 0.06894 0 0 0 -0.56265
GLU_91 0 0.03584 0.0387 -0.60186 0.06894 0 0 0 -0.45838
ILE_92 0 -0.2024 -0.50315 -0.20059 0.03273 0 0 0 -0.87341
PHE_93 0 -0.34589 -0.27754 0.42954 0.0359 0 0 0 -0.15799
HIS_D_94 0 -0.1078 0.05229 0.20362 0.06893 0 0 0 0.21703
HIS_D_95 0 -0.06051 0.15416 -0.11266 0.04796 0 0 0 0.02895
LEU_96 0 -0.13788 -1.08403 -0.30366 0.03823 0 0 0 -1.48733
GLU_97 0 -0.09352 0.07307 -0.4886 0.06902 0 0 0 -0.44003
GLU_98 0 0.01848 -0.3591 -0.71584 0.0693 0 0 0 -0.98716
LEU_99 0 -0.28583 -0.48575 0.08126 0.03409 0 0 0 -0.65623
VAL_100 0.02703 0.5238 0.05498 0.33828 0.03531 0 0 0 0.97941
HIS_101 0 -0.07623 0.08878 0.20362 0.06967 0 0 0 0.28585
ARG:CtermProteinFull_102 0 0.12041 0.17229 -0.64658 0.07134 0 0 0 -0.28254
#END_POSE_ENERGIES_TABLE ./minmover_pdb/pose_47.pdb
