# Supplementary material for: Selection of a promiscuous minimalist cAMP phosphodiesterase from a library of de novo designed proteins
Source: Nat Chem. 2024 May 3;16(7):1200–8. doi: 10.1038/s41557-024-01490-4 (PMC11230910; doi:10.1038/s41557-024-01490-4)
Supplement: Supplementary file 3 — MD input files, scripts and final structures derived from MD, AlphaFold2, EMSfold and MultiSFold. [file 41557_2024_1490_MOESM3_ESM.zip › Computational_Data/4_MultiSFold/s824/pose_48.pdb]

ATOM      1  N   MET A   1       0.626  -1.111   0.146  1.00  0.00           N  
ATOM      2  CA  MET A   1       1.928  -0.476  -0.009  1.00  0.00           C  
ATOM      3  C   MET A   1       1.949   0.975   0.449  1.00  0.00           C  
ATOM      4  O   MET A   1       2.967   1.436   0.966  1.00  0.00           O  
ATOM      5  CB  MET A   1       2.369  -0.562  -1.469  1.00  0.00           C  
ATOM      6  CEN MET A   1       3.510  -1.361  -2.536  1.00  0.00           X  
ATOM      7  H   MET A   1       0.149  -1.476  -0.654  1.00  0.00           H  
ATOM      8  N   TYR A   2       0.830   1.696   0.293  1.00  0.00           N  
ATOM      9  CA  TYR A   2       0.787   3.134   0.599  1.00  0.00           C  
ATOM     10  C   TYR A   2       1.244   3.497   2.009  1.00  0.00           C  
ATOM     11  O   TYR A   2       1.979   4.463   2.187  1.00  0.00           O  
ATOM     12  CB  TYR A   2      -0.632   3.664   0.382  1.00  0.00           C  
ATOM     13  CEN TYR A   2      -1.584   4.518  -0.815  1.00  0.00           X  
ATOM     14  H   TYR A   2      -0.003   1.287  -0.101  1.00  0.00           H  
ATOM     15  N   GLY A   3       0.810   2.733   3.016  1.00  0.00           N  
ATOM     16  CA  GLY A   3       1.230   3.009   4.385  1.00  0.00           C  
ATOM     17  C   GLY A   3       2.742   2.918   4.534  1.00  0.00           C  
ATOM     18  O   GLY A   3       3.367   3.791   5.140  1.00  0.00           O  
ATOM     19  CEN GLY A   3       1.230   3.009   4.385  1.00  0.00           X  
ATOM     20  H   GLY A   3       0.171   1.979   2.829  1.00  0.00           H  
ATOM     21  N   LYS A   4       3.329   1.860   3.976  1.00  0.00           N  
ATOM     22  CA  LYS A   4       4.769   1.661   4.054  1.00  0.00           C  
ATOM     23  C   LYS A   4       5.501   2.776   3.302  1.00  0.00           C  
ATOM     24  O   LYS A   4       6.389   3.410   3.865  1.00  0.00           O  
ATOM     25  CB  LYS A   4       5.155   0.293   3.490  1.00  0.00           C  
ATOM     26  CEN LYS A   4       5.756  -1.705   3.841  1.00  0.00           X  
ATOM     27  H   LYS A   4       2.760   1.184   3.491  1.00  0.00           H  
ATOM     28  N   LEU A   5       5.099   3.069   2.063  1.00  0.00           N  
ATOM     29  CA  LEU A   5       5.704   4.183   1.338  1.00  0.00           C  
ATOM     30  C   LEU A   5       5.570   5.492   2.096  1.00  0.00           C  
ATOM     31  O   LEU A   5       6.541   6.240   2.215  1.00  0.00           O  
ATOM     32  CB  LEU A   5       5.071   4.313  -0.053  1.00  0.00           C  
ATOM     33  CEN LEU A   5       5.561   3.936  -1.464  1.00  0.00           X  
ATOM     34  H   LEU A   5       4.373   2.516   1.606  1.00  0.00           H  
ATOM     35  N   ASN A   6       4.385   5.759   2.650  1.00  0.00           N  
ATOM     36  CA  ASN A   6       4.170   7.006   3.360  1.00  0.00           C  
ATOM     37  C   ASN A   6       5.125   7.073   4.546  1.00  0.00           C  
ATOM     38  O   ASN A   6       5.718   8.124   4.806  1.00  0.00           O  
ATOM     39  CB  ASN A   6       2.730   7.160   3.814  1.00  0.00           C  
ATOM     40  CEN ASN A   6       1.841   7.592   3.462  1.00  0.00           X  
ATOM     41  H   ASN A   6       3.609   5.110   2.539  1.00  0.00           H  
ATOM     42  N   ASP A   7       5.310   5.946   5.257  1.00  0.00           N  
ATOM     43  CA  ASP A   7       6.204   5.960   6.417  1.00  0.00           C  
ATOM     44  C   ASP A   7       7.658   6.086   5.966  1.00  0.00           C  
ATOM     45  O   ASP A   7       8.473   6.729   6.630  1.00  0.00           O  
ATOM     46  CB  ASP A   7       6.019   4.697   7.261  1.00  0.00           C  
ATOM     47  CEN ASP A   7       5.534   4.377   8.098  1.00  0.00           X  
ATOM     48  H   ASP A   7       4.816   5.092   4.989  1.00  0.00           H  
ATOM     49  N   LEU A   8       7.968   5.529   4.792  1.00  0.00           N  
ATOM     50  CA  LEU A   8       9.296   5.689   4.219  1.00  0.00           C  
ATOM     51  C   LEU A   8       9.548   7.149   3.921  1.00  0.00           C  
ATOM     52  O   LEU A   8      10.639   7.662   4.182  1.00  0.00           O  
ATOM     53  CB  LEU A   8       9.446   4.844   2.947  1.00  0.00           C  
ATOM     54  CEN LEU A   8      10.184   3.526   2.649  1.00  0.00           X  
ATOM     55  H   LEU A   8       7.283   4.939   4.319  1.00  0.00           H  
ATOM     56  N   LEU A   9       8.522   7.838   3.430  1.00  0.00           N  
ATOM     57  CA  LEU A   9       8.665   9.223   3.041  1.00  0.00           C  
ATOM     58  C   LEU A   9       8.954  10.059   4.278  1.00  0.00           C  
ATOM     59  O   LEU A   9       9.814  10.943   4.241  1.00  0.00           O  
ATOM     60  CB  LEU A   9       7.402   9.718   2.325  1.00  0.00           C  
ATOM     61  CEN LEU A   9       7.084  10.004   0.845  1.00  0.00           X  
ATOM     62  H   LEU A   9       7.628   7.374   3.280  1.00  0.00           H  
ATOM     63  N   GLU A  10       8.246   9.787   5.385  1.00  0.00           N  
ATOM     64  CA  GLU A  10       8.502  10.580   6.582  1.00  0.00           C  
ATOM     65  C   GLU A  10       9.947  10.387   7.054  1.00  0.00           C  
ATOM     66  O   GLU A  10      10.624  11.368   7.376  1.00  0.00           O  
ATOM     67  CB  GLU A  10       7.522  10.204   7.696  1.00  0.00           C  
ATOM     68  CEN GLU A  10       6.099  10.518   8.579  1.00  0.00           X  
ATOM     69  H   GLU A  10       7.539   9.052   5.373  1.00  0.00           H  
ATOM     70  N   ASP A  11      10.450   9.145   7.054  1.00  0.00           N  
ATOM     71  CA  ASP A  11      11.805   8.923   7.546  1.00  0.00           C  
ATOM     72  C   ASP A  11      12.837   9.637   6.647  1.00  0.00           C  
ATOM     73  O   ASP A  11      13.809  10.205   7.157  1.00  0.00           O  
ATOM     74  CB  ASP A  11      12.106   7.424   7.621  1.00  0.00           C  
ATOM     75  CEN ASP A  11      12.114   6.658   8.292  1.00  0.00           X  
ATOM     76  H   ASP A  11       9.879   8.360   6.741  1.00  0.00           H  
ATOM     77  N   LEU A  12      12.619   9.651   5.326  1.00  0.00           N  
ATOM     78  CA  LEU A  12      13.569  10.285   4.404  1.00  0.00           C  
ATOM     79  C   LEU A  12      13.645  11.783   4.670  1.00  0.00           C  
ATOM     80  O   LEU A  12      14.723  12.381   4.649  1.00  0.00           O  
ATOM     81  CB  LEU A  12      13.167  10.019   2.948  1.00  0.00           C  
ATOM     82  CEN LEU A  12      13.728   9.080   1.863  1.00  0.00           X  
ATOM     83  H   LEU A  12      11.787   9.190   4.953  1.00  0.00           H  
ATOM     84  N   GLN A  13      12.488  12.399   4.922  1.00  0.00           N  
ATOM     85  CA  GLN A  13      12.457  13.822   5.222  1.00  0.00           C  
ATOM     86  C   GLN A  13      13.172  14.096   6.546  1.00  0.00           C  
ATOM     87  O   GLN A  13      13.916  15.075   6.663  1.00  0.00           O  
ATOM     88  CB  GLN A  13      11.014  14.329   5.288  1.00  0.00           C  
ATOM     89  CEN GLN A  13       9.766  15.179   4.411  1.00  0.00           X  
ATOM     90  H   GLN A  13      11.620  11.859   4.885  1.00  0.00           H  
ATOM     91  N   GLU A  14      12.997  13.205   7.535  1.00  0.00           N  
ATOM     92  CA  GLU A  14      13.671  13.405   8.816  1.00  0.00           C  
ATOM     93  C   GLU A  14      15.186  13.399   8.591  1.00  0.00           C  
ATOM     94  O   GLU A  14      15.897  14.266   9.103  1.00  0.00           O  
ATOM     95  CB  GLU A  14      13.269  12.324   9.822  1.00  0.00           C  
ATOM     96  CEN GLU A  14      12.333  11.822  11.154  1.00  0.00           X  
ATOM     97  H   GLU A  14      12.363  12.412   7.398  1.00  0.00           H  
ATOM     98  N   VAL A  15      15.675  12.472   7.755  1.00  0.00           N  
ATOM     99  CA  VAL A  15      17.097  12.421   7.440  1.00  0.00           C  
ATOM    100  C   VAL A  15      17.554  13.674   6.714  1.00  0.00           C  
ATOM    101  O   VAL A  15      18.626  14.206   7.006  1.00  0.00           O  
ATOM    102  CB  VAL A  15      17.440  11.191   6.578  1.00  0.00           C  
ATOM    103  CEN VAL A  15      17.755  10.579   6.587  1.00  0.00           X  
ATOM    104  H   VAL A  15      15.039  11.773   7.369  1.00  0.00           H  
ATOM    105  N   LEU A  16      16.740  14.165   5.784  1.00  0.00           N  
ATOM    106  CA  LEU A  16      17.086  15.365   5.038  1.00  0.00           C  
ATOM    107  C   LEU A  16      17.168  16.548   6.007  1.00  0.00           C  
ATOM    108  O   LEU A  16      18.107  17.351   5.948  1.00  0.00           O  
ATOM    109  CB  LEU A  16      16.058  15.629   3.930  1.00  0.00           C  
ATOM    110  CEN LEU A  16      16.098  15.445   2.401  1.00  0.00           X  
ATOM    111  H   LEU A  16      15.873  13.666   5.575  1.00  0.00           H  
ATOM    112  N   LYS A  17      16.210  16.633   6.935  1.00  0.00           N  
ATOM    113  CA  LYS A  17      16.253  17.694   7.936  1.00  0.00           C  
ATOM    114  C   LYS A  17      17.530  17.628   8.792  1.00  0.00           C  
ATOM    115  O   LYS A  17      18.190  18.648   9.018  1.00  0.00           O  
ATOM    116  CB  LYS A  17      15.015  17.621   8.831  1.00  0.00           C  
ATOM    117  CEN LYS A  17      13.111  18.382   9.353  1.00  0.00           X  
ATOM    118  H   LYS A  17      15.437  15.965   6.926  1.00  0.00           H  
ATOM    119  N   ASN A  18      17.910  16.430   9.239  1.00  0.00           N  
ATOM    120  CA  ASN A  18      19.144  16.290  10.000  1.00  0.00           C  
ATOM    121  C   ASN A  18      20.353  16.568   9.114  1.00  0.00           C  
ATOM    122  O   ASN A  18      21.298  17.240   9.543  1.00  0.00           O  
ATOM    123  CB  ASN A  18      19.257  14.916  10.634  1.00  0.00           C  
ATOM    124  CEN ASN A  18      19.019  14.454  11.546  1.00  0.00           X  
ATOM    125  H   ASN A  18      17.318  15.613   9.087  1.00  0.00           H  
ATOM    126  N   LEU A  19      20.296  16.109   7.859  1.00  0.00           N  
ATOM    127  CA  LEU A  19      21.392  16.307   6.921  1.00  0.00           C  
ATOM    128  C   LEU A  19      21.604  17.790   6.663  1.00  0.00           C  
ATOM    129  O   LEU A  19      22.735  18.257   6.611  1.00  0.00           O  
ATOM    130  CB  LEU A  19      21.115  15.566   5.607  1.00  0.00           C  
ATOM    131  CEN LEU A  19      21.674  14.263   5.003  1.00  0.00           X  
ATOM    132  H   LEU A  19      19.470  15.588   7.556  1.00  0.00           H  
ATOM    133  N   HIS A  20      20.522  18.562   6.592  1.00  0.00           N  
ATOM    134  CA  HIS A  20      20.671  19.989   6.325  1.00  0.00           C  
ATOM    135  C   HIS A  20      21.241  20.721   7.530  1.00  0.00           C  
ATOM    136  O   HIS A  20      22.110  21.588   7.398  1.00  0.00           O  
ATOM    137  CB  HIS A  20      19.328  20.609   5.926  1.00  0.00           C  
ATOM    138  CEN HIS A  20      18.618  20.932   4.734  1.00  0.00           X  
ATOM    139  H   HIS A  20      19.591  18.146   6.661  1.00  0.00           H  
ATOM    140  N   LYS A  21      20.756  20.368   8.714  1.00  0.00           N  
ATOM    141  CA  LYS A  21      21.084  21.106   9.923  1.00  0.00           C  
ATOM    142  C   LYS A  21      22.509  20.874  10.440  1.00  0.00           C  
ATOM    143  O   LYS A  21      23.144  21.808  10.941  1.00  0.00           O  
ATOM    144  CB  LYS A  21      20.078  20.753  11.020  1.00  0.00           C  
ATOM    145  CEN LYS A  21      18.364  21.282  12.142  1.00  0.00           X  
ATOM    146  H   LYS A  21      20.100  19.585   8.764  1.00  0.00           H  
ATOM    147  N   ASN A  22      23.011  19.641  10.334  1.00  0.00           N  
ATOM    148  CA  ASN A  22      24.246  19.258  11.016  1.00  0.00           C  
ATOM    149  C   ASN A  22      25.375  18.770  10.109  1.00  0.00           C  
ATOM    150  O   ASN A  22      26.098  17.831  10.455  1.00  0.00           O  
ATOM    151  CB  ASN A  22      23.958  18.199  12.064  1.00  0.00           C  
ATOM    152  CEN ASN A  22      23.706  18.154  13.082  1.00  0.00           X  
ATOM    153  H   ASN A  22      22.490  18.927   9.825  1.00  0.00           H  
ATOM    154  N   TRP A  23      25.523  19.375   8.945  1.00  0.00           N  
ATOM    155  CA  TRP A  23      26.629  19.012   8.077  1.00  0.00           C  
ATOM    156  C   TRP A  23      27.877  19.768   8.497  1.00  0.00           C  
ATOM    157  O   TRP A  23      27.863  20.995   8.574  1.00  0.00           O  
ATOM    158  CB  TRP A  23      26.292  19.307   6.614  1.00  0.00           C  
ATOM    159  CEN TRP A  23      26.081  18.530   5.057  1.00  0.00           X  
ATOM    160  H   TRP A  23      24.872  20.099   8.669  1.00  0.00           H  
ATOM    161  N   HIS A  24      28.960  19.046   8.760  1.00  0.00           N  
ATOM    162  CA  HIS A  24      30.202  19.688   9.180  1.00  0.00           C  
ATOM    163  C   HIS A  24      31.427  19.270   8.356  1.00  0.00           C  
ATOM    164  O   HIS A  24      32.553  19.645   8.682  1.00  0.00           O  
ATOM    165  CB  HIS A  24      30.461  19.397  10.662  1.00  0.00           C  
ATOM    166  CEN HIS A  24      30.213  20.008  11.925  1.00  0.00           X  
ATOM    167  H   HIS A  24      28.908  18.041   8.704  1.00  0.00           H  
ATOM    168  N   GLY A  25      31.215  18.487   7.300  1.00  0.00           N  
ATOM    169  CA  GLY A  25      32.308  17.896   6.519  1.00  0.00           C  
ATOM    170  C   GLY A  25      32.732  18.683   5.265  1.00  0.00           C  
ATOM    171  O   GLY A  25      33.605  18.243   4.515  1.00  0.00           O  
ATOM    172  CEN GLY A  25      32.308  17.896   6.519  1.00  0.00           X  
ATOM    173  H   GLY A  25      30.262  18.284   7.028  1.00  0.00           H  
ATOM    174  N   GLY A  26      32.082  19.819   5.007  1.00  0.00           N  
ATOM    175  CA  GLY A  26      32.446  20.727   3.908  1.00  0.00           C  
ATOM    176  C   GLY A  26      31.323  20.735   2.866  1.00  0.00           C  
ATOM    177  O   GLY A  26      30.896  19.671   2.404  1.00  0.00           O  
ATOM    178  CEN GLY A  26      32.446  20.727   3.908  1.00  0.00           X  
ATOM    179  H   GLY A  26      31.299  20.059   5.599  1.00  0.00           H  
ATOM    180  N   LYS A  27      30.893  21.921   2.430  1.00  0.00           N  
ATOM    181  CA  LYS A  27      29.842  22.012   1.404  1.00  0.00           C  
ATOM    182  C   LYS A  27      30.166  21.222   0.131  1.00  0.00           C  
ATOM    183  O   LYS A  27      29.267  20.769  -0.586  1.00  0.00           O  
ATOM    184  CB  LYS A  27      29.589  23.477   1.045  1.00  0.00           C  
ATOM    185  CEN LYS A  27      28.374  25.200   1.224  1.00  0.00           X  
ATOM    186  H   LYS A  27      31.254  22.769   2.845  1.00  0.00           H  
ATOM    187  N   ASP A  28      31.451  21.034  -0.149  1.00  0.00           N  
ATOM    188  CA  ASP A  28      31.862  20.325  -1.354  1.00  0.00           C  
ATOM    189  C   ASP A  28      31.414  18.858  -1.312  1.00  0.00           C  
ATOM    190  O   ASP A  28      31.111  18.261  -2.342  1.00  0.00           O  
ATOM    191  CB  ASP A  28      33.380  20.411  -1.531  1.00  0.00           C  
ATOM    192  CEN ASP A  28      34.081  20.952  -2.035  1.00  0.00           X  
ATOM    193  H   ASP A  28      32.150  21.391   0.485  1.00  0.00           H  
ATOM    194  N   ASN A  29      31.390  18.278  -0.106  1.00  0.00           N  
ATOM    195  CA  ASN A  29      30.959  16.901   0.106  1.00  0.00           C  
ATOM    196  C   ASN A  29      29.439  16.849   0.223  1.00  0.00           C  
ATOM    197  O   ASN A  29      28.777  15.963  -0.338  1.00  0.00           O  
ATOM    198  CB  ASN A  29      31.611  16.287   1.331  1.00  0.00           C  
ATOM    199  CEN ASN A  29      32.457  15.711   1.561  1.00  0.00           X  
ATOM    200  H   ASN A  29      31.640  18.823   0.714  1.00  0.00           H  
ATOM    201  N   LEU A  30      28.883  17.863   0.892  1.00  0.00           N  
ATOM    202  CA  LEU A  30      27.445  17.944   1.135  1.00  0.00           C  
ATOM    203  C   LEU A  30      26.697  17.854  -0.158  1.00  0.00           C  
ATOM    204  O   LEU A  30      25.784  17.051  -0.285  1.00  0.00           O  
ATOM    205  CB  LEU A  30      27.085  19.244   1.865  1.00  0.00           C  
ATOM    206  CEN LEU A  30      26.685  19.549   3.322  1.00  0.00           X  
ATOM    207  H   LEU A  30      29.499  18.584   1.275  1.00  0.00           H  
ATOM    208  N   HIS A  31      27.082  18.684  -1.122  1.00  0.00           N  
ATOM    209  CA  HIS A  31      26.321  18.803  -2.352  1.00  0.00           C  
ATOM    210  C   HIS A  31      25.882  17.432  -2.873  1.00  0.00           C  
ATOM    211  O   HIS A  31      24.708  17.245  -3.209  1.00  0.00           O  
ATOM    212  CB  HIS A  31      27.141  19.535  -3.419  1.00  0.00           C  
ATOM    213  CEN HIS A  31      27.297  20.861  -3.917  1.00  0.00           X  
ATOM    214  H   HIS A  31      27.898  19.282  -0.964  1.00  0.00           H  
ATOM    215  N   ASP A  32      26.789  16.450  -2.935  1.00  0.00           N  
ATOM    216  CA  ASP A  32      26.368  15.157  -3.476  1.00  0.00           C  
ATOM    217  C   ASP A  32      25.310  14.498  -2.594  1.00  0.00           C  
ATOM    218  O   ASP A  32      24.331  13.934  -3.098  1.00  0.00           O  
ATOM    219  CB  ASP A  32      27.572  14.225  -3.633  1.00  0.00           C  
ATOM    220  CEN ASP A  32      28.231  13.907  -4.342  1.00  0.00           X  
ATOM    221  H   ASP A  32      27.735  16.598  -2.602  1.00  0.00           H  
ATOM    222  N   VAL A  33      25.455  14.639  -1.276  1.00  0.00           N  
ATOM    223  CA  VAL A  33      24.507  14.008  -0.368  1.00  0.00           C  
ATOM    224  C   VAL A  33      23.115  14.589  -0.560  1.00  0.00           C  
ATOM    225  O   VAL A  33      22.119  13.854  -0.530  1.00  0.00           O  
ATOM    226  CB  VAL A  33      24.929  14.177   1.104  1.00  0.00           C  
ATOM    227  CEN VAL A  33      25.170  13.840   1.654  1.00  0.00           X  
ATOM    228  H   VAL A  33      26.253  15.159  -0.903  1.00  0.00           H  
ATOM    229  N   ASP A  34      23.046  15.906  -0.792  1.00  0.00           N  
ATOM    230  CA  ASP A  34      21.779  16.576  -0.992  1.00  0.00           C  
ATOM    231  C   ASP A  34      21.105  16.136  -2.260  1.00  0.00           C  
ATOM    232  O   ASP A  34      19.905  15.886  -2.250  1.00  0.00           O  
ATOM    233  CB  ASP A  34      21.974  18.094  -1.010  1.00  0.00           C  
ATOM    234  CEN ASP A  34      21.899  18.902  -0.394  1.00  0.00           X  
ATOM    235  H   ASP A  34      23.905  16.442  -0.833  1.00  0.00           H  
ATOM    236  N   ASN A  35      21.866  15.975  -3.342  1.00  0.00           N  
ATOM    237  CA  ASN A  35      21.253  15.533  -4.581  1.00  0.00           C  
ATOM    238  C   ASN A  35      20.636  14.154  -4.388  1.00  0.00           C  
ATOM    239  O   ASN A  35      19.501  13.910  -4.800  1.00  0.00           O  
ATOM    240  CB  ASN A  35      22.247  15.520  -5.727  1.00  0.00           C  
ATOM    241  CEN ASN A  35      22.566  16.162  -6.494  1.00  0.00           X  
ATOM    242  H   ASN A  35      22.857  16.217  -3.314  1.00  0.00           H  
ATOM    243  N   HIS A  36      21.359  13.271  -3.698  1.00  0.00           N  
ATOM    244  CA  HIS A  36      20.875  11.906  -3.532  1.00  0.00           C  
ATOM    245  C   HIS A  36      19.580  11.882  -2.715  1.00  0.00           C  
ATOM    246  O   HIS A  36      18.601  11.243  -3.103  1.00  0.00           O  
ATOM    247  CB  HIS A  36      21.940  11.033  -2.861  1.00  0.00           C  
ATOM    248  CEN HIS A  36      22.972  10.129  -3.246  1.00  0.00           X  
ATOM    249  H   HIS A  36      22.277  13.538  -3.335  1.00  0.00           H  
ATOM    250  N   LEU A  37      19.542  12.628  -1.617  1.00  0.00           N  
ATOM    251  CA  LEU A  37      18.312  12.730  -0.845  1.00  0.00           C  
ATOM    252  C   LEU A  37      17.190  13.276  -1.731  1.00  0.00           C  
ATOM    253  O   LEU A  37      16.077  12.748  -1.735  1.00  0.00           O  
ATOM    254  CB  LEU A  37      18.522  13.624   0.384  1.00  0.00           C  
ATOM    255  CEN LEU A  37      18.688  13.316   1.884  1.00  0.00           X  
ATOM    256  H   LEU A  37      20.385  13.103  -1.293  1.00  0.00           H  
ATOM    257  N   GLN A  38      17.486  14.336  -2.485  1.00  0.00           N  
ATOM    258  CA  GLN A  38      16.490  14.995  -3.316  1.00  0.00           C  
ATOM    259  C   GLN A  38      15.975  14.032  -4.380  1.00  0.00           C  
ATOM    260  O   GLN A  38      14.764  13.926  -4.571  1.00  0.00           O  
ATOM    261  CB  GLN A  38      17.077  16.244  -3.978  1.00  0.00           C  
ATOM    262  CEN GLN A  38      17.166  17.986  -3.897  1.00  0.00           X  
ATOM    263  H   GLN A  38      18.432  14.704  -2.479  1.00  0.00           H  
ATOM    264  N   ASN A  39      16.875  13.290  -5.051  1.00  0.00           N  
ATOM    265  CA  ASN A  39      16.431  12.378  -6.101  1.00  0.00           C  
ATOM    266  C   ASN A  39      15.532  11.297  -5.500  1.00  0.00           C  
ATOM    267  O   ASN A  39      14.493  10.965  -6.066  1.00  0.00           O  
ATOM    268  CB  ASN A  39      17.602  11.753  -6.837  1.00  0.00           C  
ATOM    269  CEN ASN A  39      18.175  11.940  -7.696  1.00  0.00           X  
ATOM    270  H   ASN A  39      17.873  13.385  -4.860  1.00  0.00           H  
ATOM    271  N   VAL A  40      15.882  10.814  -4.303  1.00  0.00           N  
ATOM    272  CA  VAL A  40      15.115   9.747  -3.663  1.00  0.00           C  
ATOM    273  C   VAL A  40      13.694  10.221  -3.371  1.00  0.00           C  
ATOM    274  O   VAL A  40      12.723   9.506  -3.628  1.00  0.00           O  
ATOM    275  CB  VAL A  40      15.774   9.275  -2.353  1.00  0.00           C  
ATOM    276  CEN VAL A  40      16.112   8.751  -2.060  1.00  0.00           X  
ATOM    277  H   VAL A  40      16.731  11.169  -3.850  1.00  0.00           H  
ATOM    278  N   ILE A  41      13.560  11.456  -2.898  1.00  0.00           N  
ATOM    279  CA  ILE A  41      12.245  12.006  -2.597  1.00  0.00           C  
ATOM    280  C   ILE A  41      11.390  12.130  -3.861  1.00  0.00           C  
ATOM    281  O   ILE A  41      10.201  11.780  -3.843  1.00  0.00           O  
ATOM    282  CB  ILE A  41      12.355  13.386  -1.923  1.00  0.00           C  
ATOM    283  CEN ILE A  41      12.482  13.908  -0.974  1.00  0.00           X  
ATOM    284  H   ILE A  41      14.401  12.011  -2.713  1.00  0.00           H  
ATOM    285  N   GLU A  42      11.984  12.609  -4.965  1.00  0.00           N  
ATOM    286  CA  GLU A  42      11.219  12.716  -6.204  1.00  0.00           C  
ATOM    287  C   GLU A  42      10.806  11.343  -6.727  1.00  0.00           C  
ATOM    288  O   GLU A  42       9.689  11.187  -7.220  1.00  0.00           O  
ATOM    289  CB  GLU A  42      12.029  13.460  -7.268  1.00  0.00           C  
ATOM    290  CEN GLU A  42      12.387  14.894  -8.116  1.00  0.00           X  
ATOM    291  H   GLU A  42      12.963  12.899  -4.932  1.00  0.00           H  
ATOM    292  N   ASP A  43      11.668  10.324  -6.576  1.00  0.00           N  
ATOM    293  CA  ASP A  43      11.310   8.988  -7.031  1.00  0.00           C  
ATOM    294  C   ASP A  43      10.216   8.356  -6.177  1.00  0.00           C  
ATOM    295  O   ASP A  43       9.306   7.722  -6.715  1.00  0.00           O  
ATOM    296  CB  ASP A  43      12.547   8.086  -7.041  1.00  0.00           C  
ATOM    297  CEN ASP A  43      13.259   7.739  -7.681  1.00  0.00           X  
ATOM    298  H   ASP A  43      12.588  10.492  -6.168  1.00  0.00           H  
ATOM    299  N   ILE A  44      10.252   8.579  -4.862  1.00  0.00           N  
ATOM    300  CA  ILE A  44       9.209   8.029  -4.010  1.00  0.00           C  
ATOM    301  C   ILE A  44       7.881   8.679  -4.353  1.00  0.00           C  
ATOM    302  O   ILE A  44       6.852   8.004  -4.428  1.00  0.00           O  
ATOM    303  CB  ILE A  44       9.514   8.238  -2.515  1.00  0.00           C  
ATOM    304  CEN ILE A  44      10.023   7.828  -1.643  1.00  0.00           X  
ATOM    305  H   ILE A  44      11.026   9.105  -4.452  1.00  0.00           H  
ATOM    306  N   HIS A  45       7.897   9.994  -4.578  1.00  0.00           N  
ATOM    307  CA  HIS A  45       6.680  10.687  -4.961  1.00  0.00           C  
ATOM    308  C   HIS A  45       6.160  10.139  -6.286  1.00  0.00           C  
ATOM    309  O   HIS A  45       4.972   9.822  -6.411  1.00  0.00           O  
ATOM    310  CB  HIS A  45       6.921  12.196  -5.066  1.00  0.00           C  
ATOM    311  CEN HIS A  45       6.766  13.357  -4.253  1.00  0.00           X  
ATOM    312  H   HIS A  45       8.766  10.520  -4.473  1.00  0.00           H  
ATOM    313  N   ASP A  46       7.042  10.009  -7.282  1.00  0.00           N  
ATOM    314  CA  ASP A  46       6.585   9.514  -8.567  1.00  0.00           C  
ATOM    315  C   ASP A  46       5.973   8.125  -8.438  1.00  0.00           C  
ATOM    316  O   ASP A  46       4.938   7.855  -9.052  1.00  0.00           O  
ATOM    317  CB  ASP A  46       7.740   9.491  -9.571  1.00  0.00           C  
ATOM    318  CEN ASP A  46       8.135  10.050 -10.325  1.00  0.00           X  
ATOM    319  H   ASP A  46       8.017  10.272  -7.143  1.00  0.00           H  
ATOM    320  N   PHE A  47       6.555   7.267  -7.598  1.00  0.00           N  
ATOM    321  CA  PHE A  47       6.029   5.918  -7.429  1.00  0.00           C  
ATOM    322  C   PHE A  47       4.585   5.988  -6.940  1.00  0.00           C  
ATOM    323  O   PHE A  47       3.686   5.390  -7.535  1.00  0.00           O  
ATOM    324  CB  PHE A  47       6.889   5.117  -6.450  1.00  0.00           C  
ATOM    325  CEN PHE A  47       8.050   4.032  -6.500  1.00  0.00           X  
ATOM    326  H   PHE A  47       7.393   7.538  -7.080  1.00  0.00           H  
ATOM    327  N   MET A  48       4.352   6.742  -5.858  1.00  0.00           N  
ATOM    328  CA  MET A  48       3.094   6.665  -5.121  1.00  0.00           C  
ATOM    329  C   MET A  48       1.899   7.109  -5.953  1.00  0.00           C  
ATOM    330  O   MET A  48       0.780   6.627  -5.753  1.00  0.00           O  
ATOM    331  CB  MET A  48       3.184   7.510  -3.852  1.00  0.00           C  
ATOM    332  CEN MET A  48       3.292   7.393  -2.104  1.00  0.00           X  
ATOM    333  H   MET A  48       5.084   7.373  -5.526  1.00  0.00           H  
ATOM    334  N   GLN A  49       2.137   7.987  -6.921  1.00  0.00           N  
ATOM    335  CA  GLN A  49       1.091   8.809  -7.508  1.00  0.00           C  
ATOM    336  C   GLN A  49       0.595   8.254  -8.855  1.00  0.00           C  
ATOM    337  O   GLN A  49      -0.127   8.939  -9.581  1.00  0.00           O  
ATOM    338  CB  GLN A  49       1.599  10.241  -7.695  1.00  0.00           C  
ATOM    339  CEN GLN A  49       1.595  11.849  -7.015  1.00  0.00           X  
ATOM    340  H   GLN A  49       3.105   8.129  -7.223  1.00  0.00           H  
ATOM    341  N   GLY A  50       0.988   7.020  -9.200  1.00  0.00           N  
ATOM    342  CA  GLY A  50       0.657   6.414 -10.491  1.00  0.00           C  
ATOM    343  C   GLY A  50       1.790   6.484 -11.517  1.00  0.00           C  
ATOM    344  O   GLY A  50       1.740   5.831 -12.563  1.00  0.00           O  
ATOM    345  CEN GLY A  50       0.657   6.414 -10.491  1.00  0.00           X  
ATOM    346  H   GLY A  50       1.537   6.456  -8.550  1.00  0.00           H  
ATOM    347  N   GLY A  51       2.834   7.251 -11.227  1.00  0.00           N  
ATOM    348  CA  GLY A  51       3.962   7.434 -12.133  1.00  0.00           C  
ATOM    349  C   GLY A  51       5.130   6.509 -11.788  1.00  0.00           C  
ATOM    350  O   GLY A  51       6.208   6.973 -11.414  1.00  0.00           O  
ATOM    351  CEN GLY A  51       3.963   7.434 -12.134  1.00  0.00           X  
ATOM    352  H   GLY A  51       2.877   7.706 -10.321  1.00  0.00           H  
ATOM    353  N   GLY A  52       4.916   5.204 -11.898  1.00  0.00           N  
ATOM    354  CA  GLY A  52       6.011   4.273 -11.660  1.00  0.00           C  
ATOM    355  C   GLY A  52       5.801   2.869 -12.214  1.00  0.00           C  
ATOM    356  O   GLY A  52       4.716   2.503 -12.665  1.00  0.00           O  
ATOM    357  CEN GLY A  52       6.011   4.272 -11.660  1.00  0.00           X  
ATOM    358  H   GLY A  52       3.971   4.897 -12.131  1.00  0.00           H  
ATOM    359  N   SER A  53       6.877   2.096 -12.175  1.00  0.00           N  
ATOM    360  CA  SER A  53       6.954   0.754 -12.736  1.00  0.00           C  
ATOM    361  C   SER A  53       8.162   0.026 -12.151  1.00  0.00           C  
ATOM    362  O   SER A  53       8.964   0.636 -11.438  1.00  0.00           O  
ATOM    363  CB  SER A  53       7.040   0.813 -14.249  1.00  0.00           C  
ATOM    364  CEN SER A  53       7.172   0.997 -14.743  1.00  0.00           X  
ATOM    365  H   SER A  53       7.703   2.479 -11.739  1.00  0.00           H  
ATOM    366  N   GLY A  54       8.334  -1.254 -12.487  1.00  0.00           N  
ATOM    367  CA  GLY A  54       9.481  -2.008 -11.973  1.00  0.00           C  
ATOM    368  C   GLY A  54      10.812  -1.301 -12.257  1.00  0.00           C  
ATOM    369  O   GLY A  54      11.744  -1.402 -11.464  1.00  0.00           O  
ATOM    370  CEN GLY A  54       9.482  -2.008 -11.972  1.00  0.00           X  
ATOM    371  H   GLY A  54       7.665  -1.710 -13.090  1.00  0.00           H  
ATOM    372  N   GLY A  55      10.890  -0.568 -13.374  1.00  0.00           N  
ATOM    373  CA  GLY A  55      12.081   0.216 -13.710  1.00  0.00           C  
ATOM    374  C   GLY A  55      12.321   1.346 -12.704  1.00  0.00           C  
ATOM    375  O   GLY A  55      13.464   1.676 -12.380  1.00  0.00           O  
ATOM    376  CEN GLY A  55      12.082   0.217 -13.710  1.00  0.00           X  
ATOM    377  H   GLY A  55      10.099  -0.552 -14.000  1.00  0.00           H  
ATOM    378  N   LYS A  56      11.234   1.952 -12.221  1.00  0.00           N  
ATOM    379  CA  LYS A  56      11.314   3.010 -11.233  1.00  0.00           C  
ATOM    380  C   LYS A  56      11.847   2.398  -9.964  1.00  0.00           C  
ATOM    381  O   LYS A  56      12.682   2.992  -9.282  1.00  0.00           O  
ATOM    382  CB  LYS A  56       9.953   3.667 -10.994  1.00  0.00           C  
ATOM    383  CEN LYS A  56       8.671   5.326 -11.272  1.00  0.00           X  
ATOM    384  H   LYS A  56      10.316   1.640 -12.513  1.00  0.00           H  
ATOM    385  N   LEU A  57      11.377   1.189  -9.654  1.00  0.00           N  
ATOM    386  CA  LEU A  57      11.837   0.564  -8.429  1.00  0.00           C  
ATOM    387  C   LEU A  57      13.355   0.313  -8.530  1.00  0.00           C  
ATOM    388  O   LEU A  57      14.101   0.610  -7.605  1.00  0.00           O  
ATOM    389  CB  LEU A  57      11.073  -0.742  -8.174  1.00  0.00           C  
ATOM    390  CEN LEU A  57       9.945  -1.119  -7.196  1.00  0.00           X  
ATOM    391  H   LEU A  57      10.703   0.732 -10.274  1.00  0.00           H  
ATOM    392  N   GLN A  58      13.840  -0.208  -9.658  1.00  0.00           N  
ATOM    393  CA  GLN A  58      15.269  -0.503  -9.740  1.00  0.00           C  
ATOM    394  C   GLN A  58      16.108   0.779  -9.642  1.00  0.00           C  
ATOM    395  O   GLN A  58      17.134   0.802  -8.948  1.00  0.00           O  
ATOM    396  CB  GLN A  58      15.588  -1.233 -11.048  1.00  0.00           C  
ATOM    397  CEN GLN A  58      15.903  -2.795 -11.761  1.00  0.00           X  
ATOM    398  H   GLN A  58      13.214  -0.431 -10.432  1.00  0.00           H  
ATOM    399  N   GLU A  59      15.644   1.871 -10.271  1.00  0.00           N  
ATOM    400  CA  GLU A  59      16.412   3.117 -10.218  1.00  0.00           C  
ATOM    401  C   GLU A  59      16.503   3.615  -8.780  1.00  0.00           C  
ATOM    402  O   GLU A  59      17.557   4.084  -8.334  1.00  0.00           O  
ATOM    403  CB  GLU A  59      15.781   4.186 -11.111  1.00  0.00           C  
ATOM    404  CEN GLU A  59      15.743   5.049 -12.580  1.00  0.00           X  
ATOM    405  H   GLU A  59      14.783   1.821 -10.823  1.00  0.00           H  
ATOM    406  N   MET A  60      15.402   3.456  -8.047  1.00  0.00           N  
ATOM    407  CA  MET A  60      15.304   3.874  -6.660  1.00  0.00           C  
ATOM    408  C   MET A  60      16.319   3.131  -5.816  1.00  0.00           C  
ATOM    409  O   MET A  60      16.972   3.724  -4.960  1.00  0.00           O  
ATOM    410  CB  MET A  60      13.892   3.638  -6.129  1.00  0.00           C  
ATOM    411  CEN MET A  60      12.437   4.474  -5.616  1.00  0.00           X  
ATOM    412  H   MET A  60      14.577   3.048  -8.488  1.00  0.00           H  
ATOM    413  N   MET A  61      16.447   1.824  -6.057  1.00  0.00           N  
ATOM    414  CA  MET A  61      17.376   1.016  -5.294  1.00  0.00           C  
ATOM    415  C   MET A  61      18.811   1.428  -5.547  1.00  0.00           C  
ATOM    416  O   MET A  61      19.596   1.550  -4.604  1.00  0.00           O  
ATOM    417  CB  MET A  61      17.185  -0.461  -5.631  1.00  0.00           C  
ATOM    418  CEN MET A  61      16.588  -1.975  -4.975  1.00  0.00           X  
ATOM    419  H   MET A  61      15.859   1.387  -6.768  1.00  0.00           H  
ATOM    420  N   LYS A  62      19.164   1.718  -6.793  1.00  0.00           N  
ATOM    421  CA  LYS A  62      20.547   2.078  -7.046  1.00  0.00           C  
ATOM    422  C   LYS A  62      20.869   3.404  -6.343  1.00  0.00           C  
ATOM    423  O   LYS A  62      21.930   3.542  -5.724  1.00  0.00           O  
ATOM    424  CB  LYS A  62      20.812   2.181  -8.548  1.00  0.00           C  
ATOM    425  CEN LYS A  62      21.647   1.339 -10.301  1.00  0.00           X  
ATOM    426  H   LYS A  62      18.482   1.651  -7.554  1.00  0.00           H  
ATOM    427  N   GLU A  63      19.930   4.359  -6.387  1.00  0.00           N  
ATOM    428  CA  GLU A  63      20.158   5.683  -5.802  1.00  0.00           C  
ATOM    429  C   GLU A  63      20.309   5.580  -4.276  1.00  0.00           C  
ATOM    430  O   GLU A  63      21.125   6.276  -3.664  1.00  0.00           O  
ATOM    431  CB  GLU A  63      19.013   6.634  -6.159  1.00  0.00           C  
ATOM    432  CEN GLU A  63      18.381   7.886  -7.126  1.00  0.00           X  
ATOM    433  H   GLU A  63      19.044   4.160  -6.859  1.00  0.00           H  
ATOM    434  N   PHE A  64      19.542   4.688  -3.667  1.00  0.00           N  
ATOM    435  CA  PHE A  64      19.591   4.480  -2.232  1.00  0.00           C  
ATOM    436  C   PHE A  64      20.976   3.937  -1.869  1.00  0.00           C  
ATOM    437  O   PHE A  64      21.588   4.394  -0.899  1.00  0.00           O  
ATOM    438  CB  PHE A  64      18.489   3.521  -1.778  1.00  0.00           C  
ATOM    439  CEN PHE A  64      17.042   3.597  -1.123  1.00  0.00           X  
ATOM    440  H   PHE A  64      18.855   4.175  -4.217  1.00  0.00           H  
ATOM    441  N   GLN A  65      21.493   2.976  -2.646  1.00  0.00           N  
ATOM    442  CA  GLN A  65      22.793   2.411  -2.304  1.00  0.00           C  
ATOM    443  C   GLN A  65      23.836   3.523  -2.348  1.00  0.00           C  
ATOM    444  O   GLN A  65      24.641   3.652  -1.430  1.00  0.00           O  
ATOM    445  CB  GLN A  65      23.175   1.283  -3.267  1.00  0.00           C  
ATOM    446  CEN GLN A  65      23.260  -0.450  -3.461  1.00  0.00           X  
ATOM    447  H   GLN A  65      20.986   2.647  -3.470  1.00  0.00           H  
ATOM    448  N   GLN A  66      23.788   4.378  -3.378  1.00  0.00           N  
ATOM    449  CA  GLN A  66      24.805   5.417  -3.498  1.00  0.00           C  
ATOM    450  C   GLN A  66      24.738   6.337  -2.276  1.00  0.00           C  
ATOM    451  O   GLN A  66      25.777   6.660  -1.703  1.00  0.00           O  
ATOM    452  CB  GLN A  66      24.610   6.227  -4.783  1.00  0.00           C  
ATOM    453  CEN GLN A  66      25.176   6.452  -6.419  1.00  0.00           X  
ATOM    454  H   GLN A  66      23.069   4.276  -4.096  1.00  0.00           H  
ATOM    455  N   VAL A  67      23.524   6.689  -1.822  1.00  0.00           N  
ATOM    456  CA  VAL A  67      23.402   7.616  -0.689  1.00  0.00           C  
ATOM    457  C   VAL A  67      24.020   6.992   0.562  1.00  0.00           C  
ATOM    458  O   VAL A  67      24.706   7.667   1.329  1.00  0.00           O  
ATOM    459  CB  VAL A  67      21.935   7.986  -0.402  1.00  0.00           C  
ATOM    460  CEN VAL A  67      21.476   8.499  -0.434  1.00  0.00           X  
ATOM    461  H   VAL A  67      22.696   6.336  -2.299  1.00  0.00           H  
ATOM    462  N   LEU A  68      23.843   5.689   0.752  1.00  0.00           N  
ATOM    463  CA  LEU A  68      24.468   5.054   1.912  1.00  0.00           C  
ATOM    464  C   LEU A  68      25.984   5.125   1.893  1.00  0.00           C  
ATOM    465  O   LEU A  68      26.613   5.456   2.910  1.00  0.00           O  
ATOM    466  CB  LEU A  68      24.022   3.590   2.005  1.00  0.00           C  
ATOM    467  CEN LEU A  68      23.008   2.861   2.907  1.00  0.00           X  
ATOM    468  H   LEU A  68      23.274   5.156   0.090  1.00  0.00           H  
ATOM    469  N   ASP A  69      26.587   4.858   0.743  1.00  0.00           N  
ATOM    470  CA  ASP A  69      28.032   4.904   0.679  1.00  0.00           C  
ATOM    471  C   ASP A  69      28.532   6.306   1.028  1.00  0.00           C  
ATOM    472  O   ASP A  69      29.479   6.463   1.805  1.00  0.00           O  
ATOM    473  CB  ASP A  69      28.523   4.488  -0.710  1.00  0.00           C  
ATOM    474  CEN ASP A  69      28.885   3.673  -1.203  1.00  0.00           X  
ATOM    475  H   ASP A  69      26.031   4.587  -0.069  1.00  0.00           H  
ATOM    476  N   GLU A  70      27.868   7.336   0.496  1.00  0.00           N  
ATOM    477  CA  GLU A  70      28.324   8.698   0.731  1.00  0.00           C  
ATOM    478  C   GLU A  70      28.219   9.070   2.200  1.00  0.00           C  
ATOM    479  O   GLU A  70      29.147   9.671   2.747  1.00  0.00           O  
ATOM    480  CB  GLU A  70      27.521   9.685  -0.119  1.00  0.00           C  
ATOM    481  CEN GLU A  70      27.376  10.658  -1.510  1.00  0.00           X  
ATOM    482  H   GLU A  70      27.056   7.166  -0.096  1.00  0.00           H  
ATOM    483  N   LEU A  71      27.163   8.624   2.878  1.00  0.00           N  
ATOM    484  CA  LEU A  71      26.999   8.962   4.282  1.00  0.00           C  
ATOM    485  C   LEU A  71      28.093   8.333   5.115  1.00  0.00           C  
ATOM    486  O   LEU A  71      28.646   8.967   6.012  1.00  0.00           O  
ATOM    487  CB  LEU A  71      25.621   8.515   4.784  1.00  0.00           C  
ATOM    488  CEN LEU A  71      24.324   9.284   5.101  1.00  0.00           X  
ATOM    489  H   LEU A  71      26.437   8.084   2.398  1.00  0.00           H  
ATOM    490  N   ASN A  72      28.460   7.096   4.784  1.00  0.00           N  
ATOM    491  CA  ASN A  72      29.461   6.389   5.567  1.00  0.00           C  
ATOM    492  C   ASN A  72      30.829   7.062   5.419  1.00  0.00           C  
ATOM    493  O   ASN A  72      31.579   7.208   6.389  1.00  0.00           O  
ATOM    494  CB  ASN A  72      29.541   4.925   5.177  1.00  0.00           C  
ATOM    495  CEN ASN A  72      29.121   4.011   5.478  1.00  0.00           X  
ATOM    496  H   ASN A  72      28.007   6.613   4.005  1.00  0.00           H  
ATOM    497  N   ASN A  73      31.145   7.501   4.200  1.00  0.00           N  
ATOM    498  CA  ASN A  73      32.434   8.110   3.919  1.00  0.00           C  
ATOM    499  C   ASN A  73      32.580   9.526   4.495  1.00  0.00           C  
ATOM    500  O   ASN A  73      33.681   9.922   4.892  1.00  0.00           O  
ATOM    501  CB  ASN A  73      32.696   8.132   2.424  1.00  0.00           C  
ATOM    502  CEN ASN A  73      33.149   7.521   1.701  1.00  0.00           X  
ATOM    503  H   ASN A  73      30.485   7.366   3.434  1.00  0.00           H  
ATOM    504  N   HIS A  74      31.486  10.291   4.543  1.00  0.00           N  
ATOM    505  CA  HIS A  74      31.559  11.680   4.999  1.00  0.00           C  
ATOM    506  C   HIS A  74      31.344  11.892   6.503  1.00  0.00           C  
ATOM    507  O   HIS A  74      31.863  12.850   7.078  1.00  0.00           O  
ATOM    508  CB  HIS A  74      30.539  12.523   4.226  1.00  0.00           C  
ATOM    509  CEN HIS A  74      30.499  13.336   3.057  1.00  0.00           X  
ATOM    510  H   HIS A  74      30.602   9.916   4.198  1.00  0.00           H  
ATOM    511  N   LEU A  75      30.582  11.018   7.142  1.00  0.00           N  
ATOM    512  CA  LEU A  75      30.266  11.162   8.557  1.00  0.00           C  
ATOM    513  C   LEU A  75      31.420  10.658   9.429  1.00  0.00           C  
ATOM    514  O   LEU A  75      31.820   9.499   9.342  1.00  0.00           O  
ATOM    515  CB  LEU A  75      28.972  10.408   8.889  1.00  0.00           C  
ATOM    516  CEN LEU A  75      27.528  10.876   9.155  1.00  0.00           X  
ATOM    517  H   LEU A  75      30.169  10.232   6.640  1.00  0.00           H  
ATOM    518  N   GLN A  76      31.958  11.556  10.252  1.00  0.00           N  
ATOM    519  CA  GLN A  76      33.113  11.259  11.105  1.00  0.00           C  
ATOM    520  C   GLN A  76      32.953  11.056  12.617  1.00  0.00           C  
ATOM    521  O   GLN A  76      32.064  11.600  13.298  1.00  0.00           O  
ATOM    522  CB  GLN A  76      34.135  12.381  10.903  1.00  0.00           C  
ATOM    523  CEN GLN A  76      35.567  12.856  10.026  1.00  0.00           X  
ATOM    524  H   GLN A  76      31.602  12.500  10.230  1.00  0.00           H  
ATOM    525  N   GLY A  77      33.902  10.269  13.118  1.00  0.00           N  
ATOM    526  CA  GLY A  77      34.058   9.963  14.522  1.00  0.00           C  
ATOM    527  C   GLY A  77      32.835   9.356  15.161  1.00  0.00           C  
ATOM    528  O   GLY A  77      32.136   8.531  14.564  1.00  0.00           O  
ATOM    529  CEN GLY A  77      34.058   9.963  14.523  1.00  0.00           X  
ATOM    530  H   GLY A  77      34.584   9.889  12.471  1.00  0.00           H  
ATOM    531  N   GLY A  78      32.630   9.762  16.405  1.00  0.00           N  
ATOM    532  CA  GLY A  78      31.558   9.304  17.253  1.00  0.00           C  
ATOM    533  C   GLY A  78      30.321  10.191  17.214  1.00  0.00           C  
ATOM    534  O   GLY A  78      29.530  10.157  18.154  1.00  0.00           O  
ATOM    535  CEN GLY A  78      31.557   9.304  17.254  1.00  0.00           X  
ATOM    536  H   GLY A  78      33.276  10.439  16.789  1.00  0.00           H  
ATOM    537  N   LYS A  79      30.162  11.054  16.203  1.00  0.00           N  
ATOM    538  CA  LYS A  79      29.057  12.008  16.342  1.00  0.00           C  
ATOM    539  C   LYS A  79      27.722  11.259  16.459  1.00  0.00           C  
ATOM    540  O   LYS A  79      27.297  10.576  15.524  1.00  0.00           O  
ATOM    541  CB  LYS A  79      29.025  12.975  15.158  1.00  0.00           C  
ATOM    542  CEN LYS A  79      29.410  14.908  14.389  1.00  0.00           X  
ATOM    543  H   LYS A  79      30.762  11.046  15.365  1.00  0.00           H  
ATOM    544  N   HIS A  80      27.021  11.463  17.580  1.00  0.00           N  
ATOM    545  CA  HIS A  80      25.698  10.869  17.757  1.00  0.00           C  
ATOM    546  C   HIS A  80      24.774  11.135  16.593  1.00  0.00           C  
ATOM    547  O   HIS A  80      23.983  10.271  16.219  1.00  0.00           O  
ATOM    548  CB  HIS A  80      25.050  11.383  19.046  1.00  0.00           C  
ATOM    549  CEN HIS A  80      24.917  10.976  20.405  1.00  0.00           X  
ATOM    550  H   HIS A  80      27.458  11.952  18.347  1.00  0.00           H  
ATOM    551  N   THR A  81      24.881  12.310  15.986  1.00  0.00           N  
ATOM    552  CA  THR A  81      24.023  12.607  14.849  1.00  0.00           C  
ATOM    553  C   THR A  81      24.320  11.646  13.717  1.00  0.00           C  
ATOM    554  O   THR A  81      23.412  11.181  13.033  1.00  0.00           O  
ATOM    555  CB  THR A  81      24.204  14.052  14.350  1.00  0.00           C  
ATOM    556  CEN THR A  81      24.185  14.630  14.432  1.00  0.00           X  
ATOM    557  H   THR A  81      25.534  12.994  16.329  1.00  0.00           H  
ATOM    558  N   VAL A  82      25.592  11.330  13.536  1.00  0.00           N  
ATOM    559  CA  VAL A  82      26.009  10.466  12.454  1.00  0.00           C  
ATOM    560  C   VAL A  82      25.546   9.059  12.670  1.00  0.00           C  
ATOM    561  O   VAL A  82      25.106   8.394  11.729  1.00  0.00           O  
ATOM    562  CB  VAL A  82      27.540  10.466  12.283  1.00  0.00           C  
ATOM    563  CEN VAL A  82      28.052  10.674  11.873  1.00  0.00           X  
ATOM    564  H   VAL A  82      26.285  11.686  14.175  1.00  0.00           H  
ATOM    565  N   HIS A  83      25.621   8.600  13.917  1.00  0.00           N  
ATOM    566  CA  HIS A  83      25.185   7.252  14.204  1.00  0.00           C  
ATOM    567  C   HIS A  83      23.703   7.127  13.896  1.00  0.00           C  
ATOM    568  O   HIS A  83      23.285   6.163  13.257  1.00  0.00           O  
ATOM    569  CB  HIS A  83      25.465   6.881  15.663  1.00  0.00           C  
ATOM    570  CEN HIS A  83      26.468   6.203  16.414  1.00  0.00           X  
ATOM    571  H   HIS A  83      26.016   9.188  14.659  1.00  0.00           H  
ATOM    572  N   HIS A  84      22.916   8.130  14.290  1.00  0.00           N  
ATOM    573  CA  HIS A  84      21.482   8.075  14.078  1.00  0.00           C  
ATOM    574  C   HIS A  84      21.160   8.049  12.588  1.00  0.00           C  
ATOM    575  O   HIS A  84      20.329   7.256  12.142  1.00  0.00           O  
ATOM    576  CB  HIS A  84      20.789   9.264  14.751  1.00  0.00           C  
ATOM    577  CEN HIS A  84      20.129   9.555  15.980  1.00  0.00           X  
ATOM    578  H   HIS A  84      23.318   8.924  14.789  1.00  0.00           H  
ATOM    579  N   ILE A  85      21.839   8.873  11.791  1.00  0.00           N  
ATOM    580  CA  ILE A  85      21.532   8.904  10.373  1.00  0.00           C  
ATOM    581  C   ILE A  85      21.873   7.567   9.736  1.00  0.00           C  
ATOM    582  O   ILE A  85      21.143   7.087   8.865  1.00  0.00           O  
ATOM    583  CB  ILE A  85      22.295  10.028   9.647  1.00  0.00           C  
ATOM    584  CEN ILE A  85      22.282  11.083   9.374  1.00  0.00           X  
ATOM    585  H   ILE A  85      22.546   9.495  12.183  1.00  0.00           H  
ATOM    586  N   GLU A  86      22.964   6.937  10.173  1.00  0.00           N  
ATOM    587  CA  GLU A  86      23.350   5.674   9.566  1.00  0.00           C  
ATOM    588  C   GLU A  86      22.271   4.609   9.826  1.00  0.00           C  
ATOM    589  O   GLU A  86      21.882   3.880   8.912  1.00  0.00           O  
ATOM    590  CB  GLU A  86      24.705   5.213  10.107  1.00  0.00           C  
ATOM    591  CEN GLU A  86      26.395   5.073   9.934  1.00  0.00           X  
ATOM    592  H   GLU A  86      23.523   7.342  10.926  1.00  0.00           H  
ATOM    593  N   GLN A  87      21.756   4.544  11.066  1.00  0.00           N  
ATOM    594  CA  GLN A  87      20.726   3.568  11.413  1.00  0.00           C  
ATOM    595  C   GLN A  87      19.457   3.778  10.598  1.00  0.00           C  
ATOM    596  O   GLN A  87      18.872   2.807  10.104  1.00  0.00           O  
ATOM    597  CB  GLN A  87      20.395   3.647  12.906  1.00  0.00           C  
ATOM    598  CEN GLN A  87      20.674   2.909  14.463  1.00  0.00           X  
ATOM    599  H   GLN A  87      22.118   5.162  11.793  1.00  0.00           H  
ATOM    600  N   ASN A  88      19.054   5.039  10.411  1.00  0.00           N  
ATOM    601  CA  ASN A  88      17.827   5.346   9.688  1.00  0.00           C  
ATOM    602  C   ASN A  88      17.953   4.908   8.246  1.00  0.00           C  
ATOM    603  O   ASN A  88      17.030   4.326   7.678  1.00  0.00           O  
ATOM    604  CB  ASN A  88      17.477   6.821   9.765  1.00  0.00           C  
ATOM    605  CEN ASN A  88      16.892   7.456  10.361  1.00  0.00           X  
ATOM    606  H   ASN A  88      19.589   5.802  10.825  1.00  0.00           H  
ATOM    607  N   ILE A  89      19.124   5.130   7.666  1.00  0.00           N  
ATOM    608  CA  ILE A  89      19.335   4.801   6.275  1.00  0.00           C  
ATOM    609  C   ILE A  89      19.263   3.292   6.090  1.00  0.00           C  
ATOM    610  O   ILE A  89      18.670   2.822   5.121  1.00  0.00           O  
ATOM    611  CB  ILE A  89      20.690   5.323   5.763  1.00  0.00           C  
ATOM    612  CEN ILE A  89      21.212   6.179   5.336  1.00  0.00           X  
ATOM    613  H   ILE A  89      19.873   5.577   8.196  1.00  0.00           H  
ATOM    614  N   LYS A  90      19.867   2.526   7.013  1.00  0.00           N  
ATOM    615  CA  LYS A  90      19.805   1.069   6.907  1.00  0.00           C  
ATOM    616  C   LYS A  90      18.364   0.571   6.959  1.00  0.00           C  
ATOM    617  O   LYS A  90      17.969  -0.264   6.145  1.00  0.00           O  
ATOM    618  CB  LYS A  90      20.626   0.416   8.021  1.00  0.00           C  
ATOM    619  CEN LYS A  90      22.391  -0.586   8.619  1.00  0.00           X  
ATOM    620  H   LYS A  90      20.366   2.957   7.788  1.00  0.00           H  
ATOM    621  N   GLU A  91      17.538   1.110   7.859  1.00  0.00           N  
ATOM    622  CA  GLU A  91      16.166   0.624   7.918  1.00  0.00           C  
ATOM    623  C   GLU A  91      15.441   0.926   6.608  1.00  0.00           C  
ATOM    624  O   GLU A  91      14.715   0.078   6.077  1.00  0.00           O  
ATOM    625  CB  GLU A  91      15.421   1.251   9.098  1.00  0.00           C  
ATOM    626  CEN GLU A  91      14.835   1.151  10.695  1.00  0.00           X  
ATOM    627  H   GLU A  91      17.865   1.825   8.507  1.00  0.00           H  
ATOM    628  N   ILE A  92      15.690   2.112   6.047  1.00  0.00           N  
ATOM    629  CA  ILE A  92      15.001   2.529   4.833  1.00  0.00           C  
ATOM    630  C   ILE A  92      15.342   1.576   3.703  1.00  0.00           C  
ATOM    631  O   ILE A  92      14.469   1.215   2.912  1.00  0.00           O  
ATOM    632  CB  ILE A  92      15.371   3.966   4.423  1.00  0.00           C  
ATOM    633  CEN ILE A  92      15.134   5.021   4.558  1.00  0.00           X  
ATOM    634  H   ILE A  92      16.342   2.756   6.501  1.00  0.00           H  
ATOM    635  N   PHE A  93      16.608   1.164   3.635  1.00  0.00           N  
ATOM    636  CA  PHE A  93      17.113   0.275   2.600  1.00  0.00           C  
ATOM    637  C   PHE A  93      16.359  -1.037   2.661  1.00  0.00           C  
ATOM    638  O   PHE A  93      15.844  -1.512   1.651  1.00  0.00           O  
ATOM    639  CB  PHE A  93      18.616   0.039   2.762  1.00  0.00           C  
ATOM    640  CEN PHE A  93      19.977   0.571   2.138  1.00  0.00           X  
ATOM    641  H   PHE A  93      17.266   1.501   4.334  1.00  0.00           H  
ATOM    642  N   HIS A  94      16.250  -1.608   3.858  1.00  0.00           N  
ATOM    643  CA  HIS A  94      15.546  -2.868   4.018  1.00  0.00           C  
ATOM    644  C   HIS A  94      14.095  -2.763   3.545  1.00  0.00           C  
ATOM    645  O   HIS A  94      13.611  -3.643   2.824  1.00  0.00           O  
ATOM    646  CB  HIS A  94      15.592  -3.323   5.480  1.00  0.00           C  
ATOM    647  CEN HIS A  94      16.380  -4.177   6.305  1.00  0.00           X  
ATOM    648  H   HIS A  94      16.698  -1.176   4.669  1.00  0.00           H  
ATOM    649  N   HIS A  95      13.406  -1.678   3.898  1.00  0.00           N  
ATOM    650  CA  HIS A  95      12.004  -1.588   3.514  1.00  0.00           C  
ATOM    651  C   HIS A  95      11.885  -1.500   1.987  1.00  0.00           C  
ATOM    652  O   HIS A  95      10.990  -2.112   1.388  1.00  0.00           O  
ATOM    653  CB  HIS A  95      11.333  -0.380   4.176  1.00  0.00           C  
ATOM    654  CEN HIS A  95      10.548  -0.100   5.331  1.00  0.00           X  
ATOM    655  H   HIS A  95      13.849  -0.943   4.453  1.00  0.00           H  
ATOM    656  N   LEU A  96      12.804  -0.773   1.348  1.00  0.00           N  
ATOM    657  CA  LEU A  96      12.741  -0.625  -0.095  1.00  0.00           C  
ATOM    658  C   LEU A  96      12.917  -1.979  -0.765  1.00  0.00           C  
ATOM    659  O   LEU A  96      12.224  -2.275  -1.739  1.00  0.00           O  
ATOM    660  CB  LEU A  96      13.808   0.363  -0.582  1.00  0.00           C  
ATOM    661  CEN LEU A  96      13.737   1.823  -1.067  1.00  0.00           X  
ATOM    662  H   LEU A  96      13.546  -0.310   1.871  1.00  0.00           H  
ATOM    663  N   GLU A  97      13.816  -2.821  -0.240  1.00  0.00           N  
ATOM    664  CA  GLU A  97      14.046  -4.123  -0.851  1.00  0.00           C  
ATOM    665  C   GLU A  97      12.793  -4.991  -0.746  1.00  0.00           C  
ATOM    666  O   GLU A  97      12.415  -5.662  -1.709  1.00  0.00           O  
ATOM    667  CB  GLU A  97      15.237  -4.824  -0.195  1.00  0.00           C  
ATOM    668  CEN GLU A  97      16.886  -5.254  -0.203  1.00  0.00           X  
ATOM    669  H   GLU A  97      14.364  -2.541   0.573  1.00  0.00           H  
ATOM    670  N   GLU A  98      12.126  -4.970   0.416  1.00  0.00           N  
ATOM    671  CA  GLU A  98      10.965  -5.834   0.596  1.00  0.00           C  
ATOM    672  C   GLU A  98       9.858  -5.408  -0.366  1.00  0.00           C  
ATOM    673  O   GLU A  98       9.187  -6.256  -0.968  1.00  0.00           O  
ATOM    674  CB  GLU A  98      10.468  -5.786   2.043  1.00  0.00           C  
ATOM    675  CEN GLU A  98      10.390  -6.472   3.601  1.00  0.00           X  
ATOM    676  H   GLU A  98      12.454  -4.373   1.180  1.00  0.00           H  
ATOM    677  N   LEU A  99       9.717  -4.088  -0.546  1.00  0.00           N  
ATOM    678  CA  LEU A  99       8.677  -3.485  -1.379  1.00  0.00           C  
ATOM    679  C   LEU A  99       8.878  -3.792  -2.864  1.00  0.00           C  
ATOM    680  O   LEU A  99       7.919  -4.063  -3.585  1.00  0.00           O  
ATOM    681  CB  LEU A  99       8.641  -1.969  -1.152  1.00  0.00           C  
ATOM    682  CEN LEU A  99       7.687  -1.053  -0.362  1.00  0.00           X  
ATOM    683  H   LEU A  99      10.358  -3.468  -0.043  1.00  0.00           H  
ATOM    684  N   VAL A 100      10.124  -3.754  -3.328  1.00  0.00           N  
ATOM    685  CA  VAL A 100      10.412  -4.018  -4.731  1.00  0.00           C  
ATOM    686  C   VAL A 100      10.224  -5.495  -5.059  1.00  0.00           C  
ATOM    687  O   VAL A 100       9.682  -5.841  -6.112  1.00  0.00           O  
ATOM    688  CB  VAL A 100      11.844  -3.595  -5.105  1.00  0.00           C  
ATOM    689  CEN VAL A 100      12.211  -3.130  -5.458  1.00  0.00           X  
ATOM    690  H   VAL A 100      10.885  -3.525  -2.689  1.00  0.00           H  
ATOM    691  N   HIS A 101      10.708  -6.365  -4.164  1.00  0.00           N  
ATOM    692  CA  HIS A 101      10.647  -7.804  -4.400  1.00  0.00           C  
ATOM    693  C   HIS A 101       9.254  -8.436  -4.288  1.00  0.00           C  
ATOM    694  O   HIS A 101       8.950  -9.373  -5.042  1.00  0.00           O  
ATOM    695  CB  HIS A 101      11.597  -8.515  -3.430  1.00  0.00           C  
ATOM    696  CEN HIS A 101      12.943  -8.980  -3.409  1.00  0.00           X  
ATOM    697  H   HIS A 101      11.147  -5.999  -3.314  1.00  0.00           H  
ATOM    698  N   ARG A 102       8.428  -7.967  -3.346  1.00  0.00           N  
ATOM    699  CA  ARG A 102       7.120  -8.582  -3.114  1.00  0.00           C  
ATOM    700  C   ARG A 102       6.178  -8.491  -4.312  1.00  0.00           C  
ATOM    701  O   ARG A 102       6.022  -9.476  -5.037  1.00  0.00           O  
ATOM    702  CB  ARG A 102       6.457  -8.022  -1.864  1.00  0.00           C  
ATOM    703  CEN ARG A 102       5.737  -7.787   0.498  1.00  0.00           X  
ATOM    704  H   ARG A 102       8.733  -7.198  -2.749  1.00  0.00           H  
TER                                                                             
# All scores below are weighted scores, not raw scores.
#BEGIN_POSE_ENERGIES_TABLE ./minmover_pdb/pose_48.pdb
label vdw cenpack pair env cbeta hs_pair ss_pair sheet total
weights 1 0.5 1 1 0.25 1 1 1 NA
pose 0.00964 -11.2755 -11.7034 -20.9432 5.22437 0 0 0 -38.6881
MET:NtermProteinFull_1 0 -0.13364 -0.04283 0.4784 0.04277 0 0 0 0.34469
TYR_2 0 -0.11619 -0.01262 0.7968 0.07081 0 0 0 0.7388
GLY_3 0 0.03402 -0.00764 -0.09146 0.04456 0 0 0 -0.02053
LYS_4 0 -0.21072 -0.1969 -0.68888 0.04276 0 0 0 -1.05375
LEU_5 0 -0.32323 -0.37701 -0.06582 0.03526 0 0 0 -0.7308
ASN_6 0 -0.10515 0.12588 -0.36221 0.04314 0 0 0 -0.29834
ASP_7 0 -0.04882 -0.24008 -0.52292 0.06912 0 0 0 -0.7427
LEU_8 0 -0.4155 -0.76113 -0.39148 0.03568 0 0 0 -1.53244
LEU_9 0 -0.24911 -0.20152 0.08126 0.04349 0 0 0 -0.32588
GLU_10 0 -0.07097 0.04196 -0.92601 0.06897 0 0 0 -0.88606
ASP_11 0 -0.26732 0.2058 -0.31759 0.0359 0 0 0 -0.34321
LEU_12 0 -0.43432 -0.85561 -0.30366 0.03316 0 0 0 -1.56043
GLN_13 0 -0.03555 0.25134 -0.3291 0.06884 0 0 0 -0.04446
GLU_14 0 -0.02724 -0.15749 -0.60186 0.06903 0 0 0 -0.71757
VAL_15 0 -0.38387 -0.6614 -0.19594 0.03677 0 0 0 -1.20444
LEU_16 0 0.05474 0.10222 0.4149 0.04435 0 0 0 0.61622
LYS_17 0 -0.05986 -0.03302 -0.8715 0.06922 0 0 0 -0.89516
ASN_18 0 -0.12387 0.09046 -0.01232 0.04287 0 0 0 -0.00286
LEU_19 0 -0.30068 -0.19357 -0.39148 0.03677 0 0 0 -0.84896
HIS_D_20 0 0.0522 -0.10042 0.06501 0.06894 0 0 0 0.08573
LYS_21 0 -0.00432 -0.00791 -1.04927 0.07072 0 0 0 -0.99079
ASN_22 0 0.0797 -0.12277 -0.28327 0.06903 0 0 0 -0.25731
TRP_23 0 0.02759 0.0019 -0.18494 0.04336 0 0 0 -0.11209
HIS_D_24 0 -0.07494 0.01143 0.06501 0.06965 0 0 0 0.07115
GLY_25 0 0.01799 -0.13482 -0.08884 0.03917 0 0 0 -0.1665
GLY_26 0 0.04501 -0.01739 0.0322 0.03743 0 0 0 0.09725
LYS_27 0 0 0 -0.8715 0.07125 0 0 0 -0.80025
ASP_28 0 -0.00245 -0.06175 -0.56986 0.07157 0 0 0 -0.56249
ASN_29 0 0.21004 -0.16474 -0.24178 0.03536 0 0 0 -0.16112
LEU_30 0 0.07243 0.02742 0.4149 0.04268 0 0 0 0.55743
HIS_D_31 0 -0.0375 -0.0509 0.06501 0.0693 0 0 0 0.04591
ASP_32 0 -0.14665 0.04773 -0.37876 0.06908 0 0 0 -0.40861
VAL_33 0 -0.44381 -0.14004 -0.27892 0.03605 0 0 0 -0.82673
ASP_34 0 0.20162 0.3939 -0.31759 0.06919 0 0 0 0.34713
ASN_35 0 -0.05774 -0.02887 -0.28327 0.06893 0 0 0 -0.30095
HIS_D_36 0 -0.20218 -0.03694 -0.18746 0.036 0 0 0 -0.39058
LEU_37 0 0.07807 -0.63322 -0.50394 0.03629 0 0 0 -1.0228
GLN_38 0 -0.01767 0.0831 -0.49415 0.06887 0 0 0 -0.35985
ASN_39 0 -0.13745 -0.09115 -0.19403 0.06923 0 0 0 -0.35339
VAL_40 0 -0.27416 -0.43186 -0.27892 0.0331 0 0 0 -0.95184
ILE_41 0 -0.27241 -0.47478 0.60227 0.04382 0 0 0 -0.10111
GLU_42 0 -0.1002 -0.19502 -0.71584 0.06884 0 0 0 -0.94221
ASP_43 0 -0.23914 -0.00814 0.2122 0.04458 0 0 0 0.0095
ILE_44 0 -0.40935 -0.8481 -0.20059 0.03251 0 0 0 -1.42552
HIS_D_45 0 -0.09701 0.22412 0.0215 0.06904 0 0 0 0.21765
ASP_46 0 -0.20824 -0.4966 -0.31759 0.04268 0 0 0 -0.97975
PHE_47 0 -0.34972 -0.41025 -0.4994 0.03547 0 0 0 -1.22389
MET_48 0 -0.26939 -0.06149 0.18716 0.03009 0 0 0 -0.11362
GLN_49 0 -0.06531 0.03316 -0.60368 0.06947 0 0 0 -0.56636
GLY_50 0 -0.06484 0.01135 0.16011 0.04518 0 0 0 0.15179
GLY_51 0 -0.04108 0.036 0.35201 0.03109 0 0 0 0.37803
GLY_52 0 -0.04927 0.01199 -0.08884 0.03512 0 0 0 -0.09099
SER_53 0 -0.01711 0.00839 -0.21543 0.03232 0 0 0 -0.19182
GLY_54 0 0.02521 0.0369 -0.0429 0.0357 0 0 0 0.05492
GLY_55 0 -0.02024 -0.00786 -0.07965 0.0357 0 0 0 -0.07205
LYS_56 0 -0.37796 -0.81958 -0.42611 0.03459 0 0 0 -1.58905
LEU_57 0 0.17457 -0.23423 0.08126 0.03528 0 0 0 0.05688
GLN_58 0 0.01287 0.133 -0.60368 0.0693 0 0 0 -0.38851
GLU_59 0 -0.01895 -0.07962 -0.25924 0.06887 0 0 0 -0.28894
MET_60 0 -0.24588 -0.11851 -0.21391 0.03209 0 0 0 -0.5462
MET_61 0 -0.22823 0.05149 0.4784 0.04294 0 0 0 0.3446
LYS_62 0 -0.04962 -0.00469 -0.96458 0.06947 0 0 0 -0.94942
GLU_63 0 -0.38439 -0.13809 -0.25924 0.03561 0 0 0 -0.7461
PHE_64 0 -0.08995 -0.37226 -0.30123 0.03751 0 0 0 -0.72593
GLN_65 0 -0.01245 0.04109 -0.55896 0.06893 0 0 0 -0.46139
GLN_66 0 -0.14841 -0.17179 -0.55896 0.06903 0 0 0 -0.81013
VAL_67 0 0.13014 -0.51004 -0.41511 0.04405 0 0 0 -0.75097
LEU_68 0 -0.24723 0.06011 0.75945 0.04399 0 0 0 0.61631
ASP_69 0 -0.09482 -0.01276 -0.52292 0.06894 0 0 0 -0.56157
GLU_70 0 -0.53821 0.25656 -0.00141 0.03526 0 0 0 -0.2478
LEU_71 0 -0.33298 -0.36774 -0.39148 0.03754 0 0 0 -1.05467
ASN_72 0 -0.13475 -0.06705 -0.28327 0.06902 0 0 0 -0.41604
ASN_73 0 -0.08293 -0.07314 -0.46336 0.06894 0 0 0 -0.5505
HIS_74 0 0.26031 0.06178 -0.18191 0.03976 0 0 0 0.17993
LEU_75 0.00482 -0.16859 0.12168 -0.45811 0.03186 0 0 0 -0.46835
GLN_76 0 0.06345 -0.19254 -0.55896 0.07071 0 0 0 -0.61734
GLY_77 0 -0.05455 -0.03627 0.60923 0.04518 0 0 0 0.56359
GLY_78 0 -0.01209 -0.00575 0.0322 0.06396 0 0 0 0.07833
LYS_79 0 -0.00887 -0.07565 -0.42611 0.03546 0 0 0 -0.47516
HIS_80 0 -0.04278 -0.02641 0.21997 0.07025 0 0 0 0.22103
THR_81 0 -0.05356 -0.21072 -0.20352 0.03503 0 0 0 -0.43276
VAL_82 0.00482 -0.06366 0.14661 -0.10438 0.04318 0 0 0 0.02657
HIS_D_83 0 -0.02103 -0.01413 0.0215 0.06938 0 0 0 0.05572
HIS_D_84 0 0.00044 -0.1528 -0.02241 0.06878 0 0 0 -0.10599
ILE_85 0 -0.69363 -0.39022 -0.06945 0.0359 0 0 0 -1.11742
GLU_86 0 -0.12862 0.45024 -0.25924 0.04631 0 0 0 0.10869
GLN_87 0 -0.07711 -0.00215 -0.59803 0.06894 0 0 0 -0.60835
ASN_88 0 -0.28277 -0.08214 -0.07783 0.0438 0 0 0 -0.39894
ILE_89 0 -0.27644 -0.43235 -0.49284 0.03694 0 0 0 -1.16469
LYS_90 0 0.04619 0.12414 -0.68888 0.0693 0 0 0 -0.44925
GLU_91 0 -0.04801 -0.04759 -0.71584 0.06878 0 0 0 -0.74266
ILE_92 0 -0.34728 -0.48537 -0.06945 0.03741 0 0 0 -0.86469
PHE_93 0 -0.218 -0.19571 0.63033 0.0438 0 0 0 0.26042
HIS_D_94 0 -0.10693 0.05964 0.159 0.06893 0 0 0 0.18064
HIS_D_95 0 -0.19798 -0.06347 -0.11266 0.04296 0 0 0 -0.33115
LEU_96 0 0.04237 -0.76144 -0.30366 0.03683 0 0 0 -0.98589
GLU_97 0 -0.08706 0.05953 -0.60186 0.06902 0 0 0 -0.56036
GLU_98 0 0.00269 -0.43004 -0.82678 0.06993 0 0 0 -1.1842
LEU_99 0 -0.4107 -0.54296 0.24309 0.03388 0 0 0 -0.67669
VAL_100 0 0.15346 0.16385 0.33828 0.04365 0 0 0 0.69925
HIS_D_101 0 0.01064 0.03731 0.21997 0.07072 0 0 0 0.33863
ARG:CtermProteinFull_102 0 0.1233 0.16758 -0.64658 0.07212 0 0 0 -0.28358
#END_POSE_ENERGIES_TABLE ./minmover_pdb/pose_48.pdb
