# Supplementary material for: Selection of a promiscuous minimalist cAMP phosphodiesterase from a library of de novo designed proteins
Source: Nat Chem. 2024 May 3;16(7):1200–8. doi: 10.1038/s41557-024-01490-4 (PMC11230910; doi:10.1038/s41557-024-01490-4)
Supplement: Supplementary file 3 — MD input files, scripts and final structures derived from MD, AlphaFold2, EMSfold and MultiSFold. [file 41557_2024_1490_MOESM3_ESM.zip › Computational_Data/4_MultiSFold/s824/pose_49.pdb]

ATOM      1  N   MET A   1     -12.159 -10.335  11.557  1.00  0.00           N  
ATOM      2  CA  MET A   1     -11.793  -8.909  11.420  1.00  0.00           C  
ATOM      3  C   MET A   1     -10.306  -8.769  11.155  1.00  0.00           C  
ATOM      4  O   MET A   1      -9.971  -8.074  10.215  1.00  0.00           O  
ATOM      5  CB  MET A   1     -12.177  -8.126  12.674  1.00  0.00           C  
ATOM      6  CEN MET A   1     -13.290  -6.908  13.270  1.00  0.00           X  
ATOM      7  H   MET A   1     -12.568 -10.667  12.407  1.00  0.00           H  
ATOM      8  N   TYR A   2      -9.444  -9.507  11.864  1.00  0.00           N  
ATOM      9  CA  TYR A   2      -7.986  -9.346  11.764  1.00  0.00           C  
ATOM     10  C   TYR A   2      -7.364  -9.547  10.376  1.00  0.00           C  
ATOM     11  O   TYR A   2      -6.575  -8.709   9.982  1.00  0.00           O  
ATOM     12  CB  TYR A   2      -7.313 -10.308  12.746  1.00  0.00           C  
ATOM     13  CEN TYR A   2      -6.621 -10.326  14.355  1.00  0.00           X  
ATOM     14  H   TYR A   2      -9.752  -9.977  12.702  1.00  0.00           H  
ATOM     15  N   GLY A   3      -7.744 -10.586   9.616  1.00  0.00           N  
ATOM     16  CA  GLY A   3      -7.270 -10.760   8.232  1.00  0.00           C  
ATOM     17  C   GLY A   3      -7.594  -9.563   7.331  1.00  0.00           C  
ATOM     18  O   GLY A   3      -6.687  -9.004   6.740  1.00  0.00           O  
ATOM     19  CEN GLY A   3      -7.270 -10.760   8.232  1.00  0.00           X  
ATOM     20  H   GLY A   3      -8.271 -11.336  10.041  1.00  0.00           H  
ATOM     21  N   LYS A   4      -8.846  -9.084   7.353  1.00  0.00           N  
ATOM     22  CA  LYS A   4      -9.257  -7.896   6.581  1.00  0.00           C  
ATOM     23  C   LYS A   4      -8.538  -6.615   7.017  1.00  0.00           C  
ATOM     24  O   LYS A   4      -8.173  -5.814   6.172  1.00  0.00           O  
ATOM     25  CB  LYS A   4     -10.769  -7.695   6.693  1.00  0.00           C  
ATOM     26  CEN LYS A   4     -12.687  -7.866   5.816  1.00  0.00           X  
ATOM     27  H   LYS A   4      -9.541  -9.559   7.912  1.00  0.00           H  
ATOM     28  N   LEU A   5      -8.371  -6.402   8.325  1.00  0.00           N  
ATOM     29  CA  LEU A   5      -7.638  -5.240   8.838  1.00  0.00           C  
ATOM     30  C   LEU A   5      -6.175  -5.251   8.380  1.00  0.00           C  
ATOM     31  O   LEU A   5      -5.653  -4.206   8.013  1.00  0.00           O  
ATOM     32  CB  LEU A   5      -7.716  -5.201  10.369  1.00  0.00           C  
ATOM     33  CEN LEU A   5      -8.533  -4.343  11.353  1.00  0.00           X  
ATOM     34  H   LEU A   5      -8.618  -7.141   8.967  1.00  0.00           H  
ATOM     35  N   ASN A   6      -5.523  -6.415   8.378  1.00  0.00           N  
ATOM     36  CA  ASN A   6      -4.140  -6.541   7.933  1.00  0.00           C  
ATOM     37  C   ASN A   6      -4.018  -6.236   6.439  1.00  0.00           C  
ATOM     38  O   ASN A   6      -3.119  -5.491   6.070  1.00  0.00           O  
ATOM     39  CB  ASN A   6      -3.582  -7.919   8.239  1.00  0.00           C  
ATOM     40  CEN ASN A   6      -3.046  -8.393   9.007  1.00  0.00           X  
ATOM     41  H   ASN A   6      -6.018  -7.261   8.629  1.00  0.00           H  
ATOM     42  N   ASP A   7      -4.966  -6.718   5.628  1.00  0.00           N  
ATOM     43  CA  ASP A   7      -4.995  -6.471   4.181  1.00  0.00           C  
ATOM     44  C   ASP A   7      -5.130  -4.962   3.910  1.00  0.00           C  
ATOM     45  O   ASP A   7      -4.395  -4.378   3.122  1.00  0.00           O  
ATOM     46  CB  ASP A   7      -6.143  -7.239   3.521  1.00  0.00           C  
ATOM     47  CEN ASP A   7      -6.317  -8.101   3.007  1.00  0.00           X  
ATOM     48  H   ASP A   7      -5.651  -7.360   6.000  1.00  0.00           H  
ATOM     49  N   LEU A   8      -6.000  -4.291   4.673  1.00  0.00           N  
ATOM     50  CA  LEU A   8      -6.241  -2.859   4.555  1.00  0.00           C  
ATOM     51  C   LEU A   8      -5.045  -1.986   4.966  1.00  0.00           C  
ATOM     52  O   LEU A   8      -4.767  -0.968   4.331  1.00  0.00           O  
ATOM     53  CB  LEU A   8      -7.471  -2.485   5.392  1.00  0.00           C  
ATOM     54  CEN LEU A   8      -8.935  -2.180   5.020  1.00  0.00           X  
ATOM     55  H   LEU A   8      -6.569  -4.824   5.314  1.00  0.00           H  
ATOM     56  N   LEU A   9      -4.346  -2.351   6.040  1.00  0.00           N  
ATOM     57  CA  LEU A   9      -3.111  -1.671   6.429  1.00  0.00           C  
ATOM     58  C   LEU A   9      -2.060  -1.729   5.322  1.00  0.00           C  
ATOM     59  O   LEU A   9      -1.496  -0.692   4.972  1.00  0.00           O  
ATOM     60  CB  LEU A   9      -2.556  -2.286   7.720  1.00  0.00           C  
ATOM     61  CEN LEU A   9      -2.552  -1.813   9.186  1.00  0.00           X  
ATOM     62  H   LEU A   9      -4.624  -3.187   6.534  1.00  0.00           H  
ATOM     63  N   GLU A  10      -1.799  -2.912   4.769  1.00  0.00           N  
ATOM     64  CA  GLU A  10      -0.809  -3.103   3.710  1.00  0.00           C  
ATOM     65  C   GLU A  10      -1.157  -2.251   2.480  1.00  0.00           C  
ATOM     66  O   GLU A  10      -0.286  -1.542   1.966  1.00  0.00           O  
ATOM     67  CB  GLU A  10      -0.715  -4.581   3.324  1.00  0.00           C  
ATOM     68  CEN GLU A  10       0.066  -6.091   3.440  1.00  0.00           X  
ATOM     69  H   GLU A  10      -2.352  -3.711   5.046  1.00  0.00           H  
ATOM     70  N   ASP A  11      -2.433  -2.210   2.082  1.00  0.00           N  
ATOM     71  CA  ASP A  11      -2.909  -1.419   0.942  1.00  0.00           C  
ATOM     72  C   ASP A  11      -2.707   0.090   1.173  1.00  0.00           C  
ATOM     73  O   ASP A  11      -2.225   0.809   0.291  1.00  0.00           O  
ATOM     74  CB  ASP A  11      -4.386  -1.716   0.670  1.00  0.00           C  
ATOM     75  CEN ASP A  11      -4.972  -2.291   0.068  1.00  0.00           X  
ATOM     76  H   ASP A  11      -3.086  -2.845   2.518  1.00  0.00           H  
ATOM     77  N   LEU A  12      -3.013   0.584   2.381  1.00  0.00           N  
ATOM     78  CA  LEU A  12      -2.836   1.994   2.754  1.00  0.00           C  
ATOM     79  C   LEU A  12      -1.370   2.430   2.659  1.00  0.00           C  
ATOM     80  O   LEU A  12      -1.065   3.526   2.178  1.00  0.00           O  
ATOM     81  CB  LEU A  12      -3.368   2.234   4.173  1.00  0.00           C  
ATOM     82  CEN LEU A  12      -4.653   2.891   4.710  1.00  0.00           X  
ATOM     83  H   LEU A  12      -3.408  -0.058   3.057  1.00  0.00           H  
ATOM     84  N   GLN A  13      -0.448   1.567   3.086  1.00  0.00           N  
ATOM     85  CA  GLN A  13       0.988   1.838   3.029  1.00  0.00           C  
ATOM     86  C   GLN A  13       1.480   1.974   1.587  1.00  0.00           C  
ATOM     87  O   GLN A  13       2.259   2.881   1.281  1.00  0.00           O  
ATOM     88  CB  GLN A  13       1.768   0.726   3.736  1.00  0.00           C  
ATOM     89  CEN GLN A  13       2.584   0.283   5.214  1.00  0.00           X  
ATOM     90  H   GLN A  13      -0.759   0.664   3.416  1.00  0.00           H  
ATOM     91  N   GLU A  14       1.025   1.106   0.686  1.00  0.00           N  
ATOM     92  CA  GLU A  14       1.376   1.187  -0.725  1.00  0.00           C  
ATOM     93  C   GLU A  14       0.903   2.504  -1.352  1.00  0.00           C  
ATOM     94  O   GLU A  14       1.660   3.137  -2.097  1.00  0.00           O  
ATOM     95  CB  GLU A  14       0.783  -0.002  -1.485  1.00  0.00           C  
ATOM     96  CEN GLU A  14       0.961  -1.548  -2.177  1.00  0.00           X  
ATOM     97  H   GLU A  14       0.421   0.353   0.987  1.00  0.00           H  
ATOM     98  N   VAL A  15      -0.302   2.971  -1.006  1.00  0.00           N  
ATOM     99  CA  VAL A  15      -0.851   4.248  -1.487  1.00  0.00           C  
ATOM    100  C   VAL A  15      -0.018   5.423  -0.980  1.00  0.00           C  
ATOM    101  O   VAL A  15       0.265   6.341  -1.751  1.00  0.00           O  
ATOM    102  CB  VAL A  15      -2.314   4.443  -1.047  1.00  0.00           C  
ATOM    103  CEN VAL A  15      -2.964   4.460  -1.275  1.00  0.00           X  
ATOM    104  H   VAL A  15      -0.856   2.413  -0.373  1.00  0.00           H  
ATOM    105  N   LEU A  16       0.444   5.367   0.268  1.00  0.00           N  
ATOM    106  CA  LEU A  16       1.294   6.396   0.877  1.00  0.00           C  
ATOM    107  C   LEU A  16       2.668   6.493   0.209  1.00  0.00           C  
ATOM    108  O   LEU A  16       3.165   7.577  -0.101  1.00  0.00           O  
ATOM    109  CB  LEU A  16       1.458   6.116   2.376  1.00  0.00           C  
ATOM    110  CEN LEU A  16       0.832   6.750   3.633  1.00  0.00           X  
ATOM    111  H   LEU A  16       0.176   4.576   0.835  1.00  0.00           H  
ATOM    112  N   LYS A  17       3.288   5.349  -0.070  1.00  0.00           N  
ATOM    113  CA  LYS A  17       4.581   5.291  -0.749  1.00  0.00           C  
ATOM    114  C   LYS A  17       4.495   5.837  -2.174  1.00  0.00           C  
ATOM    115  O   LYS A  17       5.397   6.556  -2.616  1.00  0.00           O  
ATOM    116  CB  LYS A  17       5.107   3.855  -0.770  1.00  0.00           C  
ATOM    117  CEN LYS A  17       6.435   2.403   0.007  1.00  0.00           X  
ATOM    118  H   LYS A  17       2.844   4.493   0.233  1.00  0.00           H  
ATOM    119  N   ASN A  18       3.424   5.516  -2.897  1.00  0.00           N  
ATOM    120  CA  ASN A  18       3.211   5.951  -4.273  1.00  0.00           C  
ATOM    121  C   ASN A  18       3.001   7.461  -4.371  1.00  0.00           C  
ATOM    122  O   ASN A  18       3.529   8.078  -5.300  1.00  0.00           O  
ATOM    123  CB  ASN A  18       2.039   5.221  -4.903  1.00  0.00           C  
ATOM    124  CEN ASN A  18       1.872   4.356  -5.474  1.00  0.00           X  
ATOM    125  H   ASN A  18       2.715   4.946  -2.458  1.00  0.00           H  
ATOM    126  N   LEU A  19       2.303   8.065  -3.410  1.00  0.00           N  
ATOM    127  CA  LEU A  19       2.141   9.511  -3.300  1.00  0.00           C  
ATOM    128  C   LEU A  19       3.490  10.192  -3.103  1.00  0.00           C  
ATOM    129  O   LEU A  19       3.873  11.019  -3.928  1.00  0.00           O  
ATOM    130  CB  LEU A  19       1.193   9.855  -2.145  1.00  0.00           C  
ATOM    131  CEN LEU A  19      -0.276  10.319  -2.100  1.00  0.00           X  
ATOM    132  H   LEU A  19       1.887   7.494  -2.690  1.00  0.00           H  
ATOM    133  N   HIS A  20       4.268   9.767  -2.105  1.00  0.00           N  
ATOM    134  CA  HIS A  20       5.555  10.381  -1.780  1.00  0.00           C  
ATOM    135  C   HIS A  20       6.572  10.313  -2.921  1.00  0.00           C  
ATOM    136  O   HIS A  20       7.285  11.283  -3.177  1.00  0.00           O  
ATOM    137  CB  HIS A  20       6.148   9.723  -0.530  1.00  0.00           C  
ATOM    138  CEN HIS A  20       6.175   9.944   0.877  1.00  0.00           X  
ATOM    139  H   HIS A  20       3.907   9.057  -1.487  1.00  0.00           H  
ATOM    140  N   LYS A  21       6.644   9.186  -3.632  1.00  0.00           N  
ATOM    141  CA  LYS A  21       7.570   9.022  -4.759  1.00  0.00           C  
ATOM    142  C   LYS A  21       7.139   9.791  -6.008  1.00  0.00           C  
ATOM    143  O   LYS A  21       7.991  10.325  -6.711  1.00  0.00           O  
ATOM    144  CB  LYS A  21       7.723   7.539  -5.099  1.00  0.00           C  
ATOM    145  CEN LYS A  21       8.879   5.770  -5.002  1.00  0.00           X  
ATOM    146  H   LYS A  21       6.096   8.398  -3.318  1.00  0.00           H  
ATOM    147  N   ASN A  22       5.851   9.785  -6.333  1.00  0.00           N  
ATOM    148  CA  ASN A  22       5.360  10.237  -7.639  1.00  0.00           C  
ATOM    149  C   ASN A  22       4.849  11.682  -7.619  1.00  0.00           C  
ATOM    150  O   ASN A  22       4.837  12.348  -8.658  1.00  0.00           O  
ATOM    151  CB  ASN A  22       4.272   9.315  -8.157  1.00  0.00           C  
ATOM    152  CEN ASN A  22       4.193   8.459  -8.759  1.00  0.00           X  
ATOM    153  H   ASN A  22       5.189   9.439  -5.655  1.00  0.00           H  
ATOM    154  N   TRP A  23       4.439  12.187  -6.460  1.00  0.00           N  
ATOM    155  CA  TRP A  23       3.911  13.533  -6.329  1.00  0.00           C  
ATOM    156  C   TRP A  23       4.954  14.592  -6.695  1.00  0.00           C  
ATOM    157  O   TRP A  23       5.683  15.127  -5.863  1.00  0.00           O  
ATOM    158  CB  TRP A  23       3.407  13.762  -4.903  1.00  0.00           C  
ATOM    159  CEN TRP A  23       1.953  14.104  -3.985  1.00  0.00           X  
ATOM    160  H   TRP A  23       4.391  11.592  -5.646  1.00  0.00           H  
ATOM    161  N   HIS A  24       5.018  14.916  -7.984  1.00  0.00           N  
ATOM    162  CA  HIS A  24       5.959  15.894  -8.539  1.00  0.00           C  
ATOM    163  C   HIS A  24       5.349  17.303  -8.739  1.00  0.00           C  
ATOM    164  O   HIS A  24       6.038  18.190  -9.243  1.00  0.00           O  
ATOM    165  CB  HIS A  24       6.512  15.379  -9.872  1.00  0.00           C  
ATOM    166  CEN HIS A  24       7.642  14.651 -10.344  1.00  0.00           X  
ATOM    167  H   HIS A  24       4.402  14.419  -8.613  1.00  0.00           H  
ATOM    168  N   GLY A  25       4.078  17.532  -8.383  1.00  0.00           N  
ATOM    169  CA  GLY A  25       3.382  18.800  -8.640  1.00  0.00           C  
ATOM    170  C   GLY A  25       2.982  19.578  -7.389  1.00  0.00           C  
ATOM    171  O   GLY A  25       1.878  19.412  -6.907  1.00  0.00           O  
ATOM    172  CEN GLY A  25       3.382  18.800  -8.640  1.00  0.00           X  
ATOM    173  H   GLY A  25       3.537  16.774  -7.989  1.00  0.00           H  
ATOM    174  N   GLY A  26       3.839  20.492  -6.918  1.00  0.00           N  
ATOM    175  CA  GLY A  26       3.534  21.409  -5.805  1.00  0.00           C  
ATOM    176  C   GLY A  26       4.024  20.896  -4.450  1.00  0.00           C  
ATOM    177  O   GLY A  26       3.498  19.924  -3.919  1.00  0.00           O  
ATOM    178  CEN GLY A  26       3.534  21.409  -5.805  1.00  0.00           X  
ATOM    179  H   GLY A  26       4.719  20.600  -7.403  1.00  0.00           H  
ATOM    180  N   LYS A  27       5.054  21.538  -3.897  1.00  0.00           N  
ATOM    181  CA  LYS A  27       5.554  21.256  -2.539  1.00  0.00           C  
ATOM    182  C   LYS A  27       4.508  21.473  -1.444  1.00  0.00           C  
ATOM    183  O   LYS A  27       4.363  20.592  -0.607  1.00  0.00           O  
ATOM    184  CB  LYS A  27       6.782  22.119  -2.246  1.00  0.00           C  
ATOM    185  CEN LYS A  27       8.884  22.275  -2.065  1.00  0.00           X  
ATOM    186  H   LYS A  27       5.476  22.298  -4.409  1.00  0.00           H  
ATOM    187  N   ASP A  28       3.810  22.609  -1.452  1.00  0.00           N  
ATOM    188  CA  ASP A  28       2.731  22.885  -0.494  1.00  0.00           C  
ATOM    189  C   ASP A  28       1.616  21.830  -0.545  1.00  0.00           C  
ATOM    190  O   ASP A  28       1.376  21.162   0.452  1.00  0.00           O  
ATOM    191  CB  ASP A  28       2.141  24.274  -0.750  1.00  0.00           C  
ATOM    192  CEN ASP A  28       2.215  25.232  -0.412  1.00  0.00           X  
ATOM    193  H   ASP A  28       4.156  23.400  -1.978  1.00  0.00           H  
ATOM    194  N   ASN A  29       1.026  21.572  -1.714  1.00  0.00           N  
ATOM    195  CA  ASN A  29      -0.096  20.623  -1.813  1.00  0.00           C  
ATOM    196  C   ASN A  29       0.223  19.242  -1.222  1.00  0.00           C  
ATOM    197  O   ASN A  29      -0.641  18.595  -0.638  1.00  0.00           O  
ATOM    198  CB  ASN A  29      -0.550  20.469  -3.252  1.00  0.00           C  
ATOM    199  CEN ASN A  29      -1.251  20.903  -3.902  1.00  0.00           X  
ATOM    200  H   ASN A  29       1.183  22.209  -2.480  1.00  0.00           H  
ATOM    201  N   LEU A  30       1.461  18.770  -1.394  1.00  0.00           N  
ATOM    202  CA  LEU A  30       1.849  17.445  -0.929  1.00  0.00           C  
ATOM    203  C   LEU A  30       2.012  17.413   0.588  1.00  0.00           C  
ATOM    204  O   LEU A  30       1.858  16.354   1.174  1.00  0.00           O  
ATOM    205  CB  LEU A  30       3.149  17.006  -1.616  1.00  0.00           C  
ATOM    206  CEN LEU A  30       3.445  16.017  -2.759  1.00  0.00           X  
ATOM    207  H   LEU A  30       2.173  19.407  -1.728  1.00  0.00           H  
ATOM    208  N   HIS A  31       2.333  18.549   1.210  1.00  0.00           N  
ATOM    209  CA  HIS A  31       2.435  18.645   2.659  1.00  0.00           C  
ATOM    210  C   HIS A  31       1.112  18.252   3.326  1.00  0.00           C  
ATOM    211  O   HIS A  31       1.117  17.418   4.220  1.00  0.00           O  
ATOM    212  CB  HIS A  31       2.840  20.062   3.079  1.00  0.00           C  
ATOM    213  CEN HIS A  31       4.029  20.775   3.408  1.00  0.00           X  
ATOM    214  H   HIS A  31       2.397  19.405   0.678  1.00  0.00           H  
ATOM    215  N   ASP A  32      -0.013  18.785   2.841  1.00  0.00           N  
ATOM    216  CA  ASP A  32      -1.333  18.474   3.403  1.00  0.00           C  
ATOM    217  C   ASP A  32      -1.664  16.980   3.276  1.00  0.00           C  
ATOM    218  O   ASP A  32      -1.985  16.328   4.266  1.00  0.00           O  
ATOM    219  CB  ASP A  32      -2.416  19.310   2.716  1.00  0.00           C  
ATOM    220  CEN ASP A  32      -2.951  20.166   2.853  1.00  0.00           X  
ATOM    221  H   ASP A  32       0.039  19.468   2.102  1.00  0.00           H  
ATOM    222  N   VAL A  33      -1.483  16.405   2.083  1.00  0.00           N  
ATOM    223  CA  VAL A  33      -1.740  14.979   1.824  1.00  0.00           C  
ATOM    224  C   VAL A  33      -0.847  14.070   2.677  1.00  0.00           C  
ATOM    225  O   VAL A  33      -1.292  13.012   3.112  1.00  0.00           O  
ATOM    226  CB  VAL A  33      -1.527  14.632   0.339  1.00  0.00           C  
ATOM    227  CEN VAL A  33      -1.854  14.461  -0.243  1.00  0.00           X  
ATOM    228  H   VAL A  33      -1.190  16.996   1.318  1.00  0.00           H  
ATOM    229  N   ASP A  34       0.410  14.460   2.899  1.00  0.00           N  
ATOM    230  CA  ASP A  34       1.373  13.708   3.709  1.00  0.00           C  
ATOM    231  C   ASP A  34       0.915  13.664   5.168  1.00  0.00           C  
ATOM    232  O   ASP A  34       0.879  12.587   5.755  1.00  0.00           O  
ATOM    233  CB  ASP A  34       2.769  14.328   3.609  1.00  0.00           C  
ATOM    234  CEN ASP A  34       3.648  14.204   3.110  1.00  0.00           X  
ATOM    235  H   ASP A  34       0.716  15.343   2.519  1.00  0.00           H  
ATOM    236  N   ASN A  35       0.453  14.789   5.720  1.00  0.00           N  
ATOM    237  CA  ASN A  35      -0.079  14.855   7.082  1.00  0.00           C  
ATOM    238  C   ASN A  35      -1.317  13.968   7.254  1.00  0.00           C  
ATOM    239  O   ASN A  35      -1.407  13.240   8.238  1.00  0.00           O  
ATOM    240  CB  ASN A  35      -0.401  16.285   7.477  1.00  0.00           C  
ATOM    241  CEN ASN A  35       0.074  17.090   7.953  1.00  0.00           X  
ATOM    242  H   ASN A  35       0.481  15.644   5.180  1.00  0.00           H  
ATOM    243  N   HIS A  36      -2.256  13.983   6.307  1.00  0.00           N  
ATOM    244  CA  HIS A  36      -3.438  13.128   6.393  1.00  0.00           C  
ATOM    245  C   HIS A  36      -3.073  11.636   6.354  1.00  0.00           C  
ATOM    246  O   HIS A  36      -3.550  10.864   7.181  1.00  0.00           O  
ATOM    247  CB  HIS A  36      -4.415  13.456   5.260  1.00  0.00           C  
ATOM    248  CEN HIS A  36      -5.568  14.268   5.051  1.00  0.00           X  
ATOM    249  H   HIS A  36      -2.168  14.619   5.526  1.00  0.00           H  
ATOM    250  N   LEU A  37      -2.195  11.210   5.440  1.00  0.00           N  
ATOM    251  CA  LEU A  37      -1.741   9.814   5.383  1.00  0.00           C  
ATOM    252  C   LEU A  37      -1.097   9.354   6.691  1.00  0.00           C  
ATOM    253  O   LEU A  37      -1.405   8.256   7.155  1.00  0.00           O  
ATOM    254  CB  LEU A  37      -0.754   9.633   4.222  1.00  0.00           C  
ATOM    255  CEN LEU A  37      -0.892   9.007   2.821  1.00  0.00           X  
ATOM    256  H   LEU A  37      -1.804  11.877   4.795  1.00  0.00           H  
ATOM    257  N   GLN A  38      -0.236  10.173   7.299  1.00  0.00           N  
ATOM    258  CA  GLN A  38       0.404   9.840   8.569  1.00  0.00           C  
ATOM    259  C   GLN A  38      -0.640   9.620   9.666  1.00  0.00           C  
ATOM    260  O   GLN A  38      -0.551   8.608  10.355  1.00  0.00           O  
ATOM    261  CB  GLN A  38       1.374  10.949   8.988  1.00  0.00           C  
ATOM    262  CEN GLN A  38       3.053  11.423   9.036  1.00  0.00           X  
ATOM    263  H   GLN A  38      -0.067  11.085   6.900  1.00  0.00           H  
ATOM    264  N   ASN A  39      -1.659  10.480   9.767  1.00  0.00           N  
ATOM    265  CA  ASN A  39      -2.747  10.311  10.740  1.00  0.00           C  
ATOM    266  C   ASN A  39      -3.501   8.992  10.519  1.00  0.00           C  
ATOM    267  O   ASN A  39      -3.758   8.262  11.472  1.00  0.00           O  
ATOM    268  CB  ASN A  39      -3.715  11.480  10.695  1.00  0.00           C  
ATOM    269  CEN ASN A  39      -3.849  12.403  11.175  1.00  0.00           X  
ATOM    270  H   ASN A  39      -1.645  11.320   9.209  1.00  0.00           H  
ATOM    271  N   VAL A  40      -3.754   8.619   9.258  1.00  0.00           N  
ATOM    272  CA  VAL A  40      -4.437   7.359   8.924  1.00  0.00           C  
ATOM    273  C   VAL A  40      -3.616   6.140   9.368  1.00  0.00           C  
ATOM    274  O   VAL A  40      -4.168   5.183   9.909  1.00  0.00           O  
ATOM    275  CB  VAL A  40      -4.715   7.252   7.413  1.00  0.00           C  
ATOM    276  CEN VAL A  40      -5.215   7.266   6.939  1.00  0.00           X  
ATOM    277  H   VAL A  40      -3.542   9.274   8.522  1.00  0.00           H  
ATOM    278  N   ILE A  41      -2.294   6.154   9.169  1.00  0.00           N  
ATOM    279  CA  ILE A  41      -1.396   5.075   9.608  1.00  0.00           C  
ATOM    280  C   ILE A  41      -1.431   4.906  11.132  1.00  0.00           C  
ATOM    281  O   ILE A  41      -1.541   3.778  11.618  1.00  0.00           O  
ATOM    282  CB  ILE A  41       0.055   5.332   9.164  1.00  0.00           C  
ATOM    283  CEN ILE A  41       0.775   5.214   8.354  1.00  0.00           X  
ATOM    284  H   ILE A  41      -1.890   6.986   8.758  1.00  0.00           H  
ATOM    285  N   GLU A  42      -1.338   6.004  11.884  1.00  0.00           N  
ATOM    286  CA  GLU A  42      -1.386   5.994  13.344  1.00  0.00           C  
ATOM    287  C   GLU A  42      -2.675   5.351  13.856  1.00  0.00           C  
ATOM    288  O   GLU A  42      -2.611   4.477  14.722  1.00  0.00           O  
ATOM    289  CB  GLU A  42      -1.254   7.416  13.892  1.00  0.00           C  
ATOM    290  CEN GLU A  42      -0.301   8.656  14.569  1.00  0.00           X  
ATOM    291  H   GLU A  42      -1.285   6.904  11.426  1.00  0.00           H  
ATOM    292  N   ASP A  43      -3.822   5.686  13.271  1.00  0.00           N  
ATOM    293  CA  ASP A  43      -5.104   5.106  13.651  1.00  0.00           C  
ATOM    294  C   ASP A  43      -5.176   3.613  13.311  1.00  0.00           C  
ATOM    295  O   ASP A  43      -5.650   2.809  14.126  1.00  0.00           O  
ATOM    296  CB  ASP A  43      -6.248   5.857  12.966  1.00  0.00           C  
ATOM    297  CEN ASP A  43      -6.922   6.597  13.151  1.00  0.00           X  
ATOM    298  H   ASP A  43      -3.828   6.465  12.626  1.00  0.00           H  
ATOM    299  N   ILE A  44      -4.668   3.194  12.145  1.00  0.00           N  
ATOM    300  CA  ILE A  44      -4.704   1.784  11.720  1.00  0.00           C  
ATOM    301  C   ILE A  44      -3.894   0.937  12.699  1.00  0.00           C  
ATOM    302  O   ILE A  44      -4.284  -0.183  13.045  1.00  0.00           O  
ATOM    303  CB  ILE A  44      -4.148   1.592  10.297  1.00  0.00           C  
ATOM    304  CEN ILE A  44      -4.394   1.599   9.235  1.00  0.00           X  
ATOM    305  H   ILE A  44      -4.283   3.895  11.527  1.00  0.00           H  
ATOM    306  N   HIS A  45      -2.769   1.471  13.162  1.00  0.00           N  
ATOM    307  CA  HIS A  45      -1.932   0.822  14.153  1.00  0.00           C  
ATOM    308  C   HIS A  45      -2.644   0.689  15.510  1.00  0.00           C  
ATOM    309  O   HIS A  45      -2.766  -0.430  16.015  1.00  0.00           O  
ATOM    310  CB  HIS A  45      -0.619   1.593  14.320  1.00  0.00           C  
ATOM    311  CEN HIS A  45       0.710   1.552  13.808  1.00  0.00           X  
ATOM    312  H   HIS A  45      -2.512   2.396  12.844  1.00  0.00           H  
ATOM    313  N   ASP A  46      -3.203   1.767  16.067  1.00  0.00           N  
ATOM    314  CA  ASP A  46      -3.884   1.760  17.370  1.00  0.00           C  
ATOM    315  C   ASP A  46      -5.021   0.726  17.414  1.00  0.00           C  
ATOM    316  O   ASP A  46      -5.144  -0.053  18.370  1.00  0.00           O  
ATOM    317  CB  ASP A  46      -4.432   3.153  17.692  1.00  0.00           C  
ATOM    318  CEN ASP A  46      -4.188   3.989  18.219  1.00  0.00           X  
ATOM    319  H   ASP A  46      -3.162   2.642  15.565  1.00  0.00           H  
ATOM    320  N   PHE A  47      -5.808   0.632  16.339  1.00  0.00           N  
ATOM    321  CA  PHE A  47      -6.907  -0.324  16.231  1.00  0.00           C  
ATOM    322  C   PHE A  47      -6.423  -1.761  16.465  1.00  0.00           C  
ATOM    323  O   PHE A  47      -6.872  -2.422  17.407  1.00  0.00           O  
ATOM    324  CB  PHE A  47      -7.577  -0.210  14.860  1.00  0.00           C  
ATOM    325  CEN PHE A  47      -8.852   0.485  14.214  1.00  0.00           X  
ATOM    326  H   PHE A  47      -5.641   1.272  15.574  1.00  0.00           H  
ATOM    327  N   MET A  48      -5.453  -2.235  15.678  1.00  0.00           N  
ATOM    328  CA  MET A  48      -5.060  -3.647  15.651  1.00  0.00           C  
ATOM    329  C   MET A  48      -4.471  -4.133  16.974  1.00  0.00           C  
ATOM    330  O   MET A  48      -4.608  -5.312  17.311  1.00  0.00           O  
ATOM    331  CB  MET A  48      -4.055  -3.881  14.525  1.00  0.00           C  
ATOM    332  CEN MET A  48      -3.881  -4.622  12.944  1.00  0.00           X  
ATOM    333  H   MET A  48      -4.954  -1.574  15.098  1.00  0.00           H  
ATOM    334  N   GLN A  49      -3.834  -3.257  17.749  1.00  0.00           N  
ATOM    335  CA  GLN A  49      -2.937  -3.673  18.833  1.00  0.00           C  
ATOM    336  C   GLN A  49      -3.658  -3.904  20.171  1.00  0.00           C  
ATOM    337  O   GLN A  49      -3.057  -4.406  21.122  1.00  0.00           O  
ATOM    338  CB  GLN A  49      -1.839  -2.623  19.028  1.00  0.00           C  
ATOM    339  CEN GLN A  49      -0.179  -2.221  18.666  1.00  0.00           X  
ATOM    340  H   GLN A  49      -3.963  -2.271  17.581  1.00  0.00           H  
ATOM    341  N   GLY A  50      -4.963  -3.616  20.242  1.00  0.00           N  
ATOM    342  CA  GLY A  50      -5.751  -3.644  21.469  1.00  0.00           C  
ATOM    343  C   GLY A  50      -5.990  -2.259  22.065  1.00  0.00           C  
ATOM    344  O   GLY A  50      -6.518  -2.162  23.171  1.00  0.00           O  
ATOM    345  CEN GLY A  50      -5.751  -3.644  21.470  1.00  0.00           X  
ATOM    346  H   GLY A  50      -5.424  -3.312  19.398  1.00  0.00           H  
ATOM    347  N   GLY A  51      -5.616  -1.192  21.349  1.00  0.00           N  
ATOM    348  CA  GLY A  51      -5.739   0.193  21.802  1.00  0.00           C  
ATOM    349  C   GLY A  51      -6.977   0.933  21.283  1.00  0.00           C  
ATOM    350  O   GLY A  51      -7.283   2.022  21.781  1.00  0.00           O  
ATOM    351  CEN GLY A  51      -5.739   0.194  21.803  1.00  0.00           X  
ATOM    352  H   GLY A  51      -5.196  -1.331  20.443  1.00  0.00           H  
ATOM    353  N   GLY A  52      -7.712   0.395  20.301  1.00  0.00           N  
ATOM    354  CA  GLY A  52      -8.828   1.109  19.676  1.00  0.00           C  
ATOM    355  C   GLY A  52     -10.225   0.569  19.958  1.00  0.00           C  
ATOM    356  O   GLY A  52     -10.537  -0.600  19.747  1.00  0.00           O  
ATOM    357  CEN GLY A  52      -8.828   1.110  19.676  1.00  0.00           X  
ATOM    358  H   GLY A  52      -7.387  -0.461  19.874  1.00  0.00           H  
ATOM    359  N   SER A  53     -11.100   1.471  20.406  1.00  0.00           N  
ATOM    360  CA  SER A  53     -12.506   1.191  20.690  1.00  0.00           C  
ATOM    361  C   SER A  53     -13.385   1.722  19.554  1.00  0.00           C  
ATOM    362  O   SER A  53     -12.871   2.256  18.570  1.00  0.00           O  
ATOM    363  CB  SER A  53     -12.910   1.806  22.016  1.00  0.00           C  
ATOM    364  CEN SER A  53     -12.926   2.162  22.427  1.00  0.00           X  
ATOM    365  H   SER A  53     -10.855   2.446  20.305  1.00  0.00           H  
ATOM    366  N   GLY A  54     -14.716   1.646  19.683  1.00  0.00           N  
ATOM    367  CA  GLY A  54     -15.644   2.155  18.657  1.00  0.00           C  
ATOM    368  C   GLY A  54     -15.357   3.592  18.186  1.00  0.00           C  
ATOM    369  O   GLY A  54     -15.458   3.877  17.000  1.00  0.00           O  
ATOM    370  CEN GLY A  54     -15.645   2.155  18.656  1.00  0.00           X  
ATOM    371  H   GLY A  54     -15.106   1.170  20.484  1.00  0.00           H  
ATOM    372  N   GLY A  55     -14.923   4.487  19.090  1.00  0.00           N  
ATOM    373  CA  GLY A  55     -14.540   5.857  18.749  1.00  0.00           C  
ATOM    374  C   GLY A  55     -13.323   5.945  17.822  1.00  0.00           C  
ATOM    375  O   GLY A  55     -13.290   6.836  16.980  1.00  0.00           O  
ATOM    376  CEN GLY A  55     -14.540   5.857  18.749  1.00  0.00           X  
ATOM    377  H   GLY A  55     -14.722   4.159  20.022  1.00  0.00           H  
ATOM    378  N   LYS A  56     -12.377   4.992  17.899  1.00  0.00           N  
ATOM    379  CA  LYS A  56     -11.257   4.917  16.942  1.00  0.00           C  
ATOM    380  C   LYS A  56     -11.761   4.641  15.530  1.00  0.00           C  
ATOM    381  O   LYS A  56     -11.319   5.287  14.596  1.00  0.00           O  
ATOM    382  CB  LYS A  56     -10.259   3.836  17.359  1.00  0.00           C  
ATOM    383  CEN LYS A  56      -8.387   3.332  18.207  1.00  0.00           X  
ATOM    384  H   LYS A  56     -12.507   4.226  18.545  1.00  0.00           H  
ATOM    385  N   LEU A  57     -12.737   3.742  15.367  1.00  0.00           N  
ATOM    386  CA  LEU A  57     -13.349   3.495  14.057  1.00  0.00           C  
ATOM    387  C   LEU A  57     -14.123   4.703  13.527  1.00  0.00           C  
ATOM    388  O   LEU A  57     -13.928   5.085  12.379  1.00  0.00           O  
ATOM    389  CB  LEU A  57     -14.276   2.276  14.139  1.00  0.00           C  
ATOM    390  CEN LEU A  57     -14.126   0.816  13.671  1.00  0.00           X  
ATOM    391  H   LEU A  57     -13.073   3.240  16.179  1.00  0.00           H  
ATOM    392  N   GLN A  58     -14.962   5.329  14.353  1.00  0.00           N  
ATOM    393  CA  GLN A  58     -15.717   6.510  13.927  1.00  0.00           C  
ATOM    394  C   GLN A  58     -14.807   7.656  13.477  1.00  0.00           C  
ATOM    395  O   GLN A  58     -15.113   8.316  12.486  1.00  0.00           O  
ATOM    396  CB  GLN A  58     -16.621   6.996  15.063  1.00  0.00           C  
ATOM    397  CEN GLN A  58     -18.253   6.984  15.681  1.00  0.00           X  
ATOM    398  H   GLN A  58     -15.037   5.014  15.310  1.00  0.00           H  
ATOM    399  N   GLU A  59     -13.703   7.892  14.186  1.00  0.00           N  
ATOM    400  CA  GLU A  59     -12.716   8.907  13.818  1.00  0.00           C  
ATOM    401  C   GLU A  59     -12.004   8.530  12.515  1.00  0.00           C  
ATOM    402  O   GLU A  59     -11.925   9.363  11.616  1.00  0.00           O  
ATOM    403  CB  GLU A  59     -11.696   9.096  14.943  1.00  0.00           C  
ATOM    404  CEN GLU A  59     -11.134   9.967  16.296  1.00  0.00           X  
ATOM    405  H   GLU A  59     -13.503   7.319  14.997  1.00  0.00           H  
ATOM    406  N   MET A  60     -11.661   7.251  12.338  1.00  0.00           N  
ATOM    407  CA  MET A  60     -10.977   6.740  11.145  1.00  0.00           C  
ATOM    408  C   MET A  60     -11.796   6.938   9.865  1.00  0.00           C  
ATOM    409  O   MET A  60     -11.249   7.275   8.822  1.00  0.00           O  
ATOM    410  CB  MET A  60     -10.653   5.258  11.329  1.00  0.00           C  
ATOM    411  CEN MET A  60      -9.324   4.144  11.593  1.00  0.00           X  
ATOM    412  H   MET A  60     -11.801   6.612  13.109  1.00  0.00           H  
ATOM    413  N   MET A  61     -13.121   6.768   9.937  1.00  0.00           N  
ATOM    414  CA  MET A  61     -14.006   7.015   8.793  1.00  0.00           C  
ATOM    415  C   MET A  61     -13.920   8.470   8.322  1.00  0.00           C  
ATOM    416  O   MET A  61     -13.710   8.725   7.140  1.00  0.00           O  
ATOM    417  CB  MET A  61     -15.447   6.662   9.156  1.00  0.00           C  
ATOM    418  CEN MET A  61     -16.716   5.491   8.846  1.00  0.00           X  
ATOM    419  H   MET A  61     -13.519   6.459  10.812  1.00  0.00           H  
ATOM    420  N   LYS A  62     -14.065   9.440   9.228  1.00  0.00           N  
ATOM    421  CA  LYS A  62     -13.983  10.858   8.884  1.00  0.00           C  
ATOM    422  C   LYS A  62     -12.628  11.222   8.274  1.00  0.00           C  
ATOM    423  O   LYS A  62     -12.610  11.915   7.263  1.00  0.00           O  
ATOM    424  CB  LYS A  62     -14.246  11.718  10.121  1.00  0.00           C  
ATOM    425  CEN LYS A  62     -15.568  12.953  11.219  1.00  0.00           X  
ATOM    426  H   LYS A  62     -14.161   9.177  10.199  1.00  0.00           H  
ATOM    427  N   GLU A  63     -11.527  10.753   8.853  1.00  0.00           N  
ATOM    428  CA  GLU A  63     -10.176  11.031   8.344  1.00  0.00           C  
ATOM    429  C   GLU A  63     -10.012  10.501   6.921  1.00  0.00           C  
ATOM    430  O   GLU A  63      -9.525  11.198   6.033  1.00  0.00           O  
ATOM    431  CB  GLU A  63      -9.115  10.416   9.259  1.00  0.00           C  
ATOM    432  CEN GLU A  63      -7.967  10.579  10.507  1.00  0.00           X  
ATOM    433  H   GLU A  63     -11.608  10.170   9.674  1.00  0.00           H  
ATOM    434  N   PHE A  64     -10.543   9.312   6.658  1.00  0.00           N  
ATOM    435  CA  PHE A  64     -10.504   8.717   5.333  1.00  0.00           C  
ATOM    436  C   PHE A  64     -11.328   9.509   4.303  1.00  0.00           C  
ATOM    437  O   PHE A  64     -10.901   9.706   3.165  1.00  0.00           O  
ATOM    438  CB  PHE A  64     -10.999   7.271   5.402  1.00  0.00           C  
ATOM    439  CEN PHE A  64     -10.386   5.808   5.501  1.00  0.00           X  
ATOM    440  H   PHE A  64     -10.900   8.759   7.425  1.00  0.00           H  
ATOM    441  N   GLN A  65     -12.481  10.055   4.710  1.00  0.00           N  
ATOM    442  CA  GLN A  65     -13.311  10.887   3.836  1.00  0.00           C  
ATOM    443  C   GLN A  65     -12.610  12.197   3.451  1.00  0.00           C  
ATOM    444  O   GLN A  65     -12.659  12.601   2.290  1.00  0.00           O  
ATOM    445  CB  GLN A  65     -14.646  11.200   4.517  1.00  0.00           C  
ATOM    446  CEN GLN A  65     -16.333  10.759   4.605  1.00  0.00           X  
ATOM    447  H   GLN A  65     -12.781   9.893   5.659  1.00  0.00           H  
ATOM    448  N   GLN A  66     -11.927  12.847   4.392  1.00  0.00           N  
ATOM    449  CA  GLN A  66     -11.126  14.038   4.096  1.00  0.00           C  
ATOM    450  C   GLN A  66     -10.025  13.736   3.082  1.00  0.00           C  
ATOM    451  O   GLN A  66      -9.864  14.490   2.126  1.00  0.00           O  
ATOM    452  CB  GLN A  66     -10.504  14.596   5.378  1.00  0.00           C  
ATOM    453  CEN GLN A  66     -10.652  15.823   6.611  1.00  0.00           X  
ATOM    454  H   GLN A  66     -11.885  12.458   5.322  1.00  0.00           H  
ATOM    455  N   VAL A  67      -9.340  12.594   3.217  1.00  0.00           N  
ATOM    456  CA  VAL A  67      -8.275  12.192   2.285  1.00  0.00           C  
ATOM    457  C   VAL A  67      -8.827  11.983   0.883  1.00  0.00           C  
ATOM    458  O   VAL A  67      -8.277  12.512  -0.078  1.00  0.00           O  
ATOM    459  CB  VAL A  67      -7.572  10.900   2.742  1.00  0.00           C  
ATOM    460  CEN VAL A  67      -6.983  10.650   2.997  1.00  0.00           X  
ATOM    461  H   VAL A  67      -9.545  12.004   4.013  1.00  0.00           H  
ATOM    462  N   LEU A  68      -9.912  11.225   0.749  1.00  0.00           N  
ATOM    463  CA  LEU A  68     -10.595  11.059  -0.532  1.00  0.00           C  
ATOM    464  C   LEU A  68     -11.012  12.377  -1.157  1.00  0.00           C  
ATOM    465  O   LEU A  68     -10.714  12.620  -2.325  1.00  0.00           O  
ATOM    466  CB  LEU A  68     -11.823  10.158  -0.353  1.00  0.00           C  
ATOM    467  CEN LEU A  68     -12.098   8.683  -0.703  1.00  0.00           X  
ATOM    468  H   LEU A  68     -10.280  10.761   1.566  1.00  0.00           H  
ATOM    469  N   ASP A  69     -11.723  13.202  -0.399  1.00  0.00           N  
ATOM    470  CA  ASP A  69     -12.148  14.512  -0.863  1.00  0.00           C  
ATOM    471  C   ASP A  69     -10.943  15.314  -1.373  1.00  0.00           C  
ATOM    472  O   ASP A  69     -10.996  15.881  -2.466  1.00  0.00           O  
ATOM    473  CB  ASP A  69     -12.864  15.273   0.255  1.00  0.00           C  
ATOM    474  CEN ASP A  69     -13.806  15.480   0.585  1.00  0.00           X  
ATOM    475  H   ASP A  69     -12.002  12.904   0.528  1.00  0.00           H  
ATOM    476  N   GLU A  70      -9.821  15.305  -0.644  1.00  0.00           N  
ATOM    477  CA  GLU A  70      -8.586  15.986  -1.039  1.00  0.00           C  
ATOM    478  C   GLU A  70      -7.997  15.388  -2.316  1.00  0.00           C  
ATOM    479  O   GLU A  70      -7.615  16.127  -3.225  1.00  0.00           O  
ATOM    480  CB  GLU A  70      -7.555  15.922   0.091  1.00  0.00           C  
ATOM    481  CEN GLU A  70      -6.773  16.649   1.419  1.00  0.00           X  
ATOM    482  H   GLU A  70      -9.823  14.786   0.223  1.00  0.00           H  
ATOM    483  N   LEU A  71      -7.978  14.062  -2.436  1.00  0.00           N  
ATOM    484  CA  LEU A  71      -7.449  13.348  -3.593  1.00  0.00           C  
ATOM    485  C   LEU A  71      -8.248  13.651  -4.854  1.00  0.00           C  
ATOM    486  O   LEU A  71      -7.656  13.898  -5.901  1.00  0.00           O  
ATOM    487  CB  LEU A  71      -7.440  11.838  -3.322  1.00  0.00           C  
ATOM    488  CEN LEU A  71      -6.315  10.846  -2.971  1.00  0.00           X  
ATOM    489  H   LEU A  71      -8.351  13.523  -1.669  1.00  0.00           H  
ATOM    490  N   ASN A  72      -9.573  13.667  -4.765  1.00  0.00           N  
ATOM    491  CA  ASN A  72     -10.449  13.953  -5.893  1.00  0.00           C  
ATOM    492  C   ASN A  72     -10.141  15.329  -6.507  1.00  0.00           C  
ATOM    493  O   ASN A  72     -10.003  15.439  -7.727  1.00  0.00           O  
ATOM    494  CB  ASN A  72     -11.909  13.869  -5.488  1.00  0.00           C  
ATOM    495  CEN ASN A  72     -12.675  13.151  -5.469  1.00  0.00           X  
ATOM    496  H   ASN A  72      -9.989  13.455  -3.872  1.00  0.00           H  
ATOM    497  N   ASN A  73      -9.974  16.362  -5.677  1.00  0.00           N  
ATOM    498  CA  ASN A  73      -9.680  17.719  -6.141  1.00  0.00           C  
ATOM    499  C   ASN A  73      -8.257  17.844  -6.692  1.00  0.00           C  
ATOM    500  O   ASN A  73      -8.060  18.329  -7.808  1.00  0.00           O  
ATOM    501  CB  ASN A  73      -9.901  18.736  -5.037  1.00  0.00           C  
ATOM    502  CEN ASN A  73     -10.673  19.354  -4.685  1.00  0.00           X  
ATOM    503  H   ASN A  73     -10.040  16.198  -4.685  1.00  0.00           H  
ATOM    504  N   HIS A  74      -7.262  17.381  -5.942  1.00  0.00           N  
ATOM    505  CA  HIS A  74      -5.858  17.702  -6.167  1.00  0.00           C  
ATOM    506  C   HIS A  74      -5.295  17.082  -7.447  1.00  0.00           C  
ATOM    507  O   HIS A  74      -4.439  17.670  -8.111  1.00  0.00           O  
ATOM    508  CB  HIS A  74      -5.019  17.252  -4.967  1.00  0.00           C  
ATOM    509  CEN HIS A  74      -4.504  17.809  -3.760  1.00  0.00           X  
ATOM    510  H   HIS A  74      -7.499  16.868  -5.104  1.00  0.00           H  
ATOM    511  N   LEU A  75      -5.786  15.910  -7.829  1.00  0.00           N  
ATOM    512  CA  LEU A  75      -5.210  15.097  -8.884  1.00  0.00           C  
ATOM    513  C   LEU A  75      -5.639  15.520 -10.300  1.00  0.00           C  
ATOM    514  O   LEU A  75      -5.124  14.953 -11.263  1.00  0.00           O  
ATOM    515  CB  LEU A  75      -5.575  13.628  -8.640  1.00  0.00           C  
ATOM    516  CEN LEU A  75      -4.784  12.435  -8.070  1.00  0.00           X  
ATOM    517  H   LEU A  75      -6.541  15.515  -7.284  1.00  0.00           H  
ATOM    518  N   GLN A  76      -6.500  16.530 -10.494  1.00  0.00           N  
ATOM    519  CA  GLN A  76      -7.110  16.806 -11.812  1.00  0.00           C  
ATOM    520  C   GLN A  76      -6.077  16.953 -12.962  1.00  0.00           C  
ATOM    521  O   GLN A  76      -6.400  16.691 -14.118  1.00  0.00           O  
ATOM    522  CB  GLN A  76      -7.957  18.079 -11.731  1.00  0.00           C  
ATOM    523  CEN GLN A  76      -9.580  18.696 -11.553  1.00  0.00           X  
ATOM    524  H   GLN A  76      -6.778  17.088  -9.696  1.00  0.00           H  
ATOM    525  N   GLY A  77      -4.813  17.290 -12.664  1.00  0.00           N  
ATOM    526  CA  GLY A  77      -3.747  17.523 -13.653  1.00  0.00           C  
ATOM    527  C   GLY A  77      -2.898  16.306 -14.091  1.00  0.00           C  
ATOM    528  O   GLY A  77      -2.171  16.412 -15.073  1.00  0.00           O  
ATOM    529  CEN GLY A  77      -3.747  17.523 -13.653  1.00  0.00           X  
ATOM    530  H   GLY A  77      -4.567  17.320 -11.685  1.00  0.00           H  
ATOM    531  N   GLY A  78      -2.970  15.155 -13.414  1.00  0.00           N  
ATOM    532  CA  GLY A  78      -2.135  13.964 -13.650  1.00  0.00           C  
ATOM    533  C   GLY A  78      -2.921  12.667 -13.867  1.00  0.00           C  
ATOM    534  O   GLY A  78      -2.737  11.707 -13.126  1.00  0.00           O  
ATOM    535  CEN GLY A  78      -2.135  13.964 -13.650  1.00  0.00           X  
ATOM    536  H   GLY A  78      -3.557  15.143 -12.592  1.00  0.00           H  
ATOM    537  N   LYS A  79      -3.801  12.629 -14.877  1.00  0.00           N  
ATOM    538  CA  LYS A  79      -4.876  11.631 -15.065  1.00  0.00           C  
ATOM    539  C   LYS A  79      -4.483  10.152 -14.896  1.00  0.00           C  
ATOM    540  O   LYS A  79      -5.257   9.393 -14.323  1.00  0.00           O  
ATOM    541  CB  LYS A  79      -5.492  11.818 -16.452  1.00  0.00           C  
ATOM    542  CEN LYS A  79      -7.070  12.566 -17.646  1.00  0.00           X  
ATOM    543  H   LYS A  79      -3.849  13.476 -15.426  1.00  0.00           H  
ATOM    544  N   HIS A  80      -3.331   9.716 -15.409  1.00  0.00           N  
ATOM    545  CA  HIS A  80      -2.858   8.339 -15.202  1.00  0.00           C  
ATOM    546  C   HIS A  80      -2.634   8.001 -13.723  1.00  0.00           C  
ATOM    547  O   HIS A  80      -2.993   6.913 -13.281  1.00  0.00           O  
ATOM    548  CB  HIS A  80      -1.561   8.101 -15.982  1.00  0.00           C  
ATOM    549  CEN HIS A  80      -1.162   7.576 -17.246  1.00  0.00           X  
ATOM    550  H   HIS A  80      -2.746  10.374 -15.901  1.00  0.00           H  
ATOM    551  N   THR A  81      -2.108   8.953 -12.949  1.00  0.00           N  
ATOM    552  CA  THR A  81      -1.844   8.760 -11.518  1.00  0.00           C  
ATOM    553  C   THR A  81      -3.129   8.922 -10.714  1.00  0.00           C  
ATOM    554  O   THR A  81      -3.338   8.170  -9.770  1.00  0.00           O  
ATOM    555  CB  THR A  81      -0.790   9.751 -10.991  1.00  0.00           C  
ATOM    556  CEN THR A  81      -0.252   9.979 -10.994  1.00  0.00           X  
ATOM    557  H   THR A  81      -1.876   9.853 -13.340  1.00  0.00           H  
ATOM    558  N   VAL A  82      -4.022   9.827 -11.143  1.00  0.00           N  
ATOM    559  CA  VAL A  82      -5.314  10.068 -10.470  1.00  0.00           C  
ATOM    560  C   VAL A  82      -6.195   8.857 -10.549  1.00  0.00           C  
ATOM    561  O   VAL A  82      -6.855   8.539  -9.579  1.00  0.00           O  
ATOM    562  CB  VAL A  82      -6.072  11.264 -11.076  1.00  0.00           C  
ATOM    563  CEN VAL A  82      -6.277  11.910 -10.954  1.00  0.00           X  
ATOM    564  H   VAL A  82      -3.807  10.367 -11.969  1.00  0.00           H  
ATOM    565  N   HIS A  83      -6.207   8.193 -11.705  1.00  0.00           N  
ATOM    566  CA  HIS A  83      -7.068   7.044 -11.880  1.00  0.00           C  
ATOM    567  C   HIS A  83      -6.639   5.901 -10.963  1.00  0.00           C  
ATOM    568  O   HIS A  83      -7.484   5.297 -10.319  1.00  0.00           O  
ATOM    569  CB  HIS A  83      -7.061   6.584 -13.342  1.00  0.00           C  
ATOM    570  CEN HIS A  83      -7.840   6.772 -14.520  1.00  0.00           X  
ATOM    571  H   HIS A  83      -5.698   8.554 -12.500  1.00  0.00           H  
ATOM    572  N   HIS A  84      -5.335   5.637 -10.859  1.00  0.00           N  
ATOM    573  CA  HIS A  84      -4.841   4.587  -9.977  1.00  0.00           C  
ATOM    574  C   HIS A  84      -5.101   4.905  -8.498  1.00  0.00           C  
ATOM    575  O   HIS A  84      -5.577   4.047  -7.767  1.00  0.00           O  
ATOM    576  CB  HIS A  84      -3.343   4.363 -10.207  1.00  0.00           C  
ATOM    577  CEN HIS A  84      -2.502   3.503 -10.970  1.00  0.00           X  
ATOM    578  H   HIS A  84      -4.668   6.204 -11.365  1.00  0.00           H  
ATOM    579  N   ILE A  85      -4.882   6.157  -8.086  1.00  0.00           N  
ATOM    580  CA  ILE A  85      -5.076   6.592  -6.697  1.00  0.00           C  
ATOM    581  C   ILE A  85      -6.546   6.457  -6.275  1.00  0.00           C  
ATOM    582  O   ILE A  85      -6.832   5.937  -5.207  1.00  0.00           O  
ATOM    583  CB  ILE A  85      -4.625   8.049  -6.492  1.00  0.00           C  
ATOM    584  CEN ILE A  85      -3.776   8.698  -6.275  1.00  0.00           X  
ATOM    585  H   ILE A  85      -4.596   6.848  -8.766  1.00  0.00           H  
ATOM    586  N   GLU A  86      -7.486   6.856  -7.129  1.00  0.00           N  
ATOM    587  CA  GLU A  86      -8.920   6.870  -6.844  1.00  0.00           C  
ATOM    588  C   GLU A  86      -9.459   5.461  -6.555  1.00  0.00           C  
ATOM    589  O   GLU A  86     -10.210   5.290  -5.598  1.00  0.00           O  
ATOM    590  CB  GLU A  86      -9.684   7.496  -8.013  1.00  0.00           C  
ATOM    591  CEN GLU A  86     -10.452   8.840  -8.724  1.00  0.00           X  
ATOM    592  H   GLU A  86      -7.188   7.199  -8.030  1.00  0.00           H  
ATOM    593  N   GLN A  87      -9.097   4.453  -7.360  1.00  0.00           N  
ATOM    594  CA  GLN A  87      -9.539   3.069  -7.140  1.00  0.00           C  
ATOM    595  C   GLN A  87      -9.105   2.553  -5.769  1.00  0.00           C  
ATOM    596  O   GLN A  87      -9.939   1.992  -5.064  1.00  0.00           O  
ATOM    597  CB  GLN A  87      -8.984   2.149  -8.232  1.00  0.00           C  
ATOM    598  CEN GLN A  87      -9.366   1.323  -9.721  1.00  0.00           X  
ATOM    599  H   GLN A  87      -8.431   4.637  -8.098  1.00  0.00           H  
ATOM    600  N   ASN A  88      -7.857   2.806  -5.358  1.00  0.00           N  
ATOM    601  CA  ASN A  88      -7.342   2.343  -4.063  1.00  0.00           C  
ATOM    602  C   ASN A  88      -8.161   2.944  -2.911  1.00  0.00           C  
ATOM    603  O   ASN A  88      -8.594   2.254  -1.995  1.00  0.00           O  
ATOM    604  CB  ASN A  88      -5.871   2.674  -3.895  1.00  0.00           C  
ATOM    605  CEN ASN A  88      -4.942   2.217  -4.065  1.00  0.00           X  
ATOM    606  H   ASN A  88      -7.208   3.254  -5.989  1.00  0.00           H  
ATOM    607  N   ILE A  89      -8.462   4.239  -2.995  1.00  0.00           N  
ATOM    608  CA  ILE A  89      -9.194   4.939  -1.949  1.00  0.00           C  
ATOM    609  C   ILE A  89     -10.647   4.447  -1.814  1.00  0.00           C  
ATOM    610  O   ILE A  89     -11.154   4.332  -0.698  1.00  0.00           O  
ATOM    611  CB  ILE A  89      -9.199   6.457  -2.206  1.00  0.00           C  
ATOM    612  CEN ILE A  89      -8.644   7.386  -2.075  1.00  0.00           X  
ATOM    613  H   ILE A  89      -8.138   4.760  -3.796  1.00  0.00           H  
ATOM    614  N   LYS A  90     -11.346   4.137  -2.909  1.00  0.00           N  
ATOM    615  CA  LYS A  90     -12.698   3.554  -2.824  1.00  0.00           C  
ATOM    616  C   LYS A  90     -12.685   2.189  -2.139  1.00  0.00           C  
ATOM    617  O   LYS A  90     -13.539   1.943  -1.291  1.00  0.00           O  
ATOM    618  CB  LYS A  90     -13.316   3.427  -4.217  1.00  0.00           C  
ATOM    619  CEN LYS A  90     -14.681   4.147  -5.664  1.00  0.00           X  
ATOM    620  H   LYS A  90     -10.900   4.226  -3.810  1.00  0.00           H  
ATOM    621  N   GLU A  91     -11.724   1.337  -2.477  1.00  0.00           N  
ATOM    622  CA  GLU A  91     -11.606  -0.005  -1.896  1.00  0.00           C  
ATOM    623  C   GLU A  91     -11.369   0.059  -0.382  1.00  0.00           C  
ATOM    624  O   GLU A  91     -12.067  -0.619   0.371  1.00  0.00           O  
ATOM    625  CB  GLU A  91     -10.474  -0.781  -2.573  1.00  0.00           C  
ATOM    626  CEN GLU A  91      -9.949  -1.928  -3.718  1.00  0.00           X  
ATOM    627  H   GLU A  91     -11.024   1.625  -3.145  1.00  0.00           H  
ATOM    628  N   ILE A  92     -10.502   0.967   0.084  1.00  0.00           N  
ATOM    629  CA  ILE A  92     -10.121   1.100   1.502  1.00  0.00           C  
ATOM    630  C   ILE A  92     -11.318   1.559   2.357  1.00  0.00           C  
ATOM    631  O   ILE A  92     -11.572   1.003   3.425  1.00  0.00           O  
ATOM    632  CB  ILE A  92      -8.959   2.093   1.685  1.00  0.00           C  
ATOM    633  CEN ILE A  92      -7.875   2.209   1.679  1.00  0.00           X  
ATOM    634  H   ILE A  92     -10.030   1.550  -0.593  1.00  0.00           H  
ATOM    635  N   PHE A  93     -12.114   2.521   1.878  1.00  0.00           N  
ATOM    636  CA  PHE A  93     -13.326   2.969   2.577  1.00  0.00           C  
ATOM    637  C   PHE A  93     -14.364   1.858   2.719  1.00  0.00           C  
ATOM    638  O   PHE A  93     -14.931   1.686   3.798  1.00  0.00           O  
ATOM    639  CB  PHE A  93     -13.944   4.162   1.846  1.00  0.00           C  
ATOM    640  CEN PHE A  93     -13.957   5.748   1.957  1.00  0.00           X  
ATOM    641  H   PHE A  93     -11.869   2.939   0.994  1.00  0.00           H  
ATOM    642  N   HIS A  94     -14.598   1.102   1.649  1.00  0.00           N  
ATOM    643  CA  HIS A  94     -15.553   0.001   1.660  1.00  0.00           C  
ATOM    644  C   HIS A  94     -15.192  -1.041   2.726  1.00  0.00           C  
ATOM    645  O   HIS A  94     -16.023  -1.391   3.565  1.00  0.00           O  
ATOM    646  CB  HIS A  94     -15.624  -0.660   0.279  1.00  0.00           C  
ATOM    647  CEN HIS A  94     -16.421  -0.579  -0.899  1.00  0.00           X  
ATOM    648  H   HIS A  94     -14.081   1.282   0.802  1.00  0.00           H  
ATOM    649  N   HIS A  95     -13.935  -1.483   2.749  1.00  0.00           N  
ATOM    650  CA  HIS A  95     -13.457  -2.510   3.667  1.00  0.00           C  
ATOM    651  C   HIS A  95     -13.419  -2.025   5.128  1.00  0.00           C  
ATOM    652  O   HIS A  95     -13.803  -2.791   6.013  1.00  0.00           O  
ATOM    653  CB  HIS A  95     -12.065  -2.989   3.242  1.00  0.00           C  
ATOM    654  CEN HIS A  95     -11.492  -4.036   2.463  1.00  0.00           X  
ATOM    655  H   HIS A  95     -13.279  -1.102   2.081  1.00  0.00           H  
ATOM    656  N   LEU A  96     -13.025  -0.772   5.399  1.00  0.00           N  
ATOM    657  CA  LEU A  96     -13.044  -0.210   6.763  1.00  0.00           C  
ATOM    658  C   LEU A  96     -14.461  -0.129   7.317  1.00  0.00           C  
ATOM    659  O   LEU A  96     -14.681  -0.450   8.486  1.00  0.00           O  
ATOM    660  CB  LEU A  96     -12.394   1.179   6.778  1.00  0.00           C  
ATOM    661  CEN LEU A  96     -11.024   1.688   7.265  1.00  0.00           X  
ATOM    662  H   LEU A  96     -12.729  -0.185   4.634  1.00  0.00           H  
ATOM    663  N   GLU A  97     -15.431   0.263   6.498  1.00  0.00           N  
ATOM    664  CA  GLU A  97     -16.833   0.323   6.900  1.00  0.00           C  
ATOM    665  C   GLU A  97     -17.390  -1.081   7.185  1.00  0.00           C  
ATOM    666  O   GLU A  97     -18.098  -1.275   8.175  1.00  0.00           O  
ATOM    667  CB  GLU A  97     -17.666   1.016   5.819  1.00  0.00           C  
ATOM    668  CEN GLU A  97     -18.438   2.410   5.216  1.00  0.00           X  
ATOM    669  H   GLU A  97     -15.188   0.571   5.567  1.00  0.00           H  
ATOM    670  N   GLU A  98     -17.012  -2.082   6.384  1.00  0.00           N  
ATOM    671  CA  GLU A  98     -17.399  -3.480   6.599  1.00  0.00           C  
ATOM    672  C   GLU A  98     -16.946  -4.039   7.959  1.00  0.00           C  
ATOM    673  O   GLU A  98     -17.729  -4.706   8.640  1.00  0.00           O  
ATOM    674  CB  GLU A  98     -16.837  -4.352   5.473  1.00  0.00           C  
ATOM    675  CEN GLU A  98     -17.045  -5.160   3.988  1.00  0.00           X  
ATOM    676  H   GLU A  98     -16.429  -1.860   5.590  1.00  0.00           H  
ATOM    677  N   LEU A  99     -15.683  -3.823   8.334  1.00  0.00           N  
ATOM    678  CA  LEU A  99     -15.128  -4.268   9.615  1.00  0.00           C  
ATOM    679  C   LEU A  99     -15.837  -3.625  10.809  1.00  0.00           C  
ATOM    680  O   LEU A  99     -16.195  -4.341  11.737  1.00  0.00           O  
ATOM    681  CB  LEU A  99     -13.626  -3.963   9.667  1.00  0.00           C  
ATOM    682  CEN LEU A  99     -12.373  -4.846   9.510  1.00  0.00           X  
ATOM    683  H   LEU A  99     -15.088  -3.293   7.713  1.00  0.00           H  
ATOM    684  N   VAL A 100     -16.070  -2.310  10.773  1.00  0.00           N  
ATOM    685  CA  VAL A 100     -16.723  -1.557  11.859  1.00  0.00           C  
ATOM    686  C   VAL A 100     -18.157  -2.042  12.088  1.00  0.00           C  
ATOM    687  O   VAL A 100     -18.557  -2.262  13.228  1.00  0.00           O  
ATOM    688  CB  VAL A 100     -16.747  -0.045  11.566  1.00  0.00           C  
ATOM    689  CEN VAL A 100     -16.479   0.561  11.755  1.00  0.00           X  
ATOM    690  H   VAL A 100     -15.773  -1.808   9.950  1.00  0.00           H  
ATOM    691  N   HIS A 101     -18.946  -2.178  11.019  1.00  0.00           N  
ATOM    692  CA  HIS A 101     -20.320  -2.691  11.083  1.00  0.00           C  
ATOM    693  C   HIS A 101     -20.453  -4.117  11.658  1.00  0.00           C  
ATOM    694  O   HIS A 101     -21.397  -4.372  12.408  1.00  0.00           O  
ATOM    695  CB  HIS A 101     -20.946  -2.650   9.686  1.00  0.00           C  
ATOM    696  CEN HIS A 101     -21.749  -1.768   8.906  1.00  0.00           X  
ATOM    697  H   HIS A 101     -18.623  -1.801  10.139  1.00  0.00           H  
ATOM    698  N   ARG A 102     -19.544  -5.044  11.330  1.00  0.00           N  
ATOM    699  CA  ARG A 102     -19.586  -6.450  11.782  1.00  0.00           C  
ATOM    700  C   ARG A 102     -19.509  -6.574  13.298  1.00  0.00           C  
ATOM    701  O   ARG A 102     -20.240  -7.446  13.815  1.00  0.00           O  
ATOM    702  CB  ARG A 102     -18.515  -7.299  11.114  1.00  0.00           C  
ATOM    703  CEN ARG A 102     -17.411  -8.851   9.525  1.00  0.00           X  
ATOM    704  H   ARG A 102     -18.681  -4.728  10.913  1.00  0.00           H  
TER                                                                             
# All scores below are weighted scores, not raw scores.
#BEGIN_POSE_ENERGIES_TABLE ./minmover_pdb/pose_49.pdb
label vdw cenpack pair env cbeta hs_pair ss_pair sheet total
weights 1 0.5 1 1 0.25 1 1 1 NA
pose 0.0015 -9.13087 -11.9806 -21.9117 5.37508 0 0 0 -37.6466
MET:NtermProteinFull_1 0 -0.19884 -0.00308 0.6168 0.03503 0 0 0 0.44992
TYR_2 0 0.01549 -0.02155 0.83566 0.06961 0 0 0 0.89922
GLY_3 0 0.03434 -0.00178 -0.07965 0.0442 0 0 0 -0.0029
LYS_4 0 -0.43773 -0.16199 -0.60186 0.03502 0 0 0 -1.16657
LEU_5 0 -0.28815 -0.27172 -0.06582 0.03107 0 0 0 -0.59462
ASN_6 0 -0.15132 0.0876 -0.40966 0.04305 0 0 0 -0.43033
ASP_7 0 -0.02632 -0.23403 -0.42964 0.06902 0 0 0 -0.62097
LEU_8 0 -0.25364 -0.54558 -0.50394 0.03683 0 0 0 -1.26633
LEU_9 0 -0.16552 -0.09629 -0.06582 0.0438 0 0 0 -0.28383
GLU_10 0 -0.07029 0.04289 -0.82678 0.06921 0 0 0 -0.78497
ASP_11 0 -0.0902 -0.04051 -0.37876 0.06928 0 0 0 -0.44019
LEU_12 0 -0.29466 -0.72573 -0.30366 0.03741 0 0 0 -1.28663
GLN_13 0 -0.01318 0.25906 -0.3291 0.06884 0 0 0 -0.01439
GLU_14 0 0.0019 -0.17613 -0.82678 0.06893 0 0 0 -0.93207
VAL_15 0 0.00544 -0.52847 -0.10438 0.0716 0 0 0 -0.55581
LEU_16 0 0.22905 -0.21903 0.08126 0.04496 0 0 0 0.13624
LYS_17 0 -0.04652 -0.00937 -0.8715 0.07025 0 0 0 -0.85714
ASN_18 0 0.19176 0.02035 -0.13901 0.0689 0 0 0 0.14201
LEU_19 0 -0.19799 -0.55402 -0.39148 0.03157 0 0 0 -1.11193
HIS_20 0 0.03376 -0.07956 -0.02241 0.0693 0 0 0 0.00108
LYS_21 0 -0.02158 0.00218 -1.10762 0.07072 0 0 0 -1.0563
ASN_22 0 -0.1264 0.03 -0.24178 0.0431 0 0 0 -0.29508
TRP_23 0 0.03156 -0.12124 -0.18494 0.03614 0 0 0 -0.23847
HIS_24 0 -0.01476 -0.06085 0.21997 0.07203 0 0 0 0.21639
GLY_25 0 -0.00803 -0.07088 -0.0429 0.06956 0 0 0 -0.05225
GLY_26 0 -0.00676 -0.01419 0.0322 0.04456 0 0 0 0.05581
LYS_27 0 0 0 -1.04927 0.07203 0 0 0 -0.97725
ASP_28 0 -0.02703 0.00682 -0.61428 0.07025 0 0 0 -0.56424
ASN_29 0 -0.21438 -0.12105 -0.28327 0.04277 0 0 0 -0.57592
LEU_30 0 0.06438 -0.1084 0.24309 0.06928 0 0 0 0.26835
HIS_D_31 0 -0.02933 -0.10995 0.11054 0.0693 0 0 0 0.04056
ASP_32 0 -0.12588 -0.34342 -0.42964 0.069 0 0 0 -0.82994
VAL_33 0 -0.34992 -0.0935 -0.10438 0.03116 0 0 0 -0.51666
ASP_34 0 0.07752 -0.09162 -0.37876 0.06908 0 0 0 -0.32378
ASN_35 0 -0.08686 -0.04509 -0.36221 0.06878 0 0 0 -0.42537
HIS_D_36 0 -0.36435 -0.24414 -0.19493 0.03588 0 0 0 -0.76754
LEU_37 0 0.391 -0.61715 -0.50394 0.04496 0 0 0 -0.68514
GLN_38 0 0.01728 0.05814 -0.49415 0.06893 0 0 0 -0.3498
ASN_39 0 -0.24268 -0.09115 -0.19403 0.06919 0 0 0 -0.45867
VAL_40 0 -0.31355 -0.38182 -0.19594 0.03251 0 0 0 -0.8588
ILE_41 0 -0.16443 -0.19963 0.72502 0.06961 0 0 0 0.43058
GLU_42 0 -0.09026 -0.19445 -0.71584 0.06893 0 0 0 -0.93162
ASP_43 0 -0.18418 0.1373 0.2122 0.04458 0 0 0 0.20989
ILE_44 0 -0.05036 -0.47885 -0.31819 0.04324 0 0 0 -0.80417
HIS_D_45 0 -0.04224 0.16125 0.06501 0.06899 0 0 0 0.25301
ASP_46 0 -0.15437 -0.4966 -0.31759 0.03493 0 0 0 -0.93362
PHE_47 0 -0.34385 -0.46185 -0.44993 0.0357 0 0 0 -1.21993
MET_48 0 -0.41461 -0.04752 0.25591 0.03543 0 0 0 -0.17079
GLN_49 0 -0.03846 0.03316 -0.59803 0.06947 0 0 0 -0.53386
GLY_50 0 -0.04213 0.03913 0.0322 0.04456 0 0 0 0.07376
GLY_51 0 -0.01708 0.01894 0.35201 0.0317 0 0 0 0.38558
GLY_52 0 -0.04996 0.00066 -0.08884 0.03824 0 0 0 -0.09989
SER_53 0 -0.02434 0.00839 -0.22078 0.03681 0 0 0 -0.19991
GLY_54 0 0.02451 0.07488 -0.0429 0.0356 0 0 0 0.09208
GLY_55 0 -0.02304 -0.00786 -0.07965 0.03123 0 0 0 -0.07932
LYS_56 0 -0.35954 -0.81449 -0.33001 0.02976 0 0 0 -1.47427
LEU_57 0 0.3694 -0.31322 -0.06582 0.03558 0 0 0 0.02594
GLN_58 0 0.0157 0.0533 -0.59803 0.06939 0 0 0 -0.45965
GLU_59 0 -0.05115 -0.0918 -0.37543 0.06887 0 0 0 -0.44951
MET_60 0 -0.18487 -0.12191 -0.29185 0.0365 0 0 0 -0.56213
MET_61 0 -0.10233 0.00797 0.4784 0.04294 0 0 0 0.42698
LYS_62 0 -0.05199 -0.00683 -0.96458 0.06947 0 0 0 -0.95392
GLU_63 0 -0.45937 0.06693 -0.25924 0.03558 0 0 0 -0.61609
PHE_64 0 -0.39594 -0.39007 -0.07541 0.03256 0 0 0 -0.82886
GLN_65 0 -0.03608 0.03215 -0.55896 0.06893 0 0 0 -0.49396
GLN_66 0 -0.14042 -0.17398 -0.55896 0.06902 0 0 0 -0.80433
VAL_67 0 -0.14003 -0.61616 -0.27892 0.04202 0 0 0 -0.9931
LEU_68 0 -0.27382 -0.00105 0.75945 0.04391 0 0 0 0.52849
ASP_69 0 -0.0622 0.0874 -0.47618 0.06926 0 0 0 -0.38172
GLU_70 0 -0.41978 0.21595 -0.00141 0.03008 0 0 0 -0.17517
LEU_71 0 -0.1496 -0.37335 -0.39148 0.0349 0 0 0 -0.87952
ASN_72 0 -0.01034 -0.03057 -0.24178 0.06939 0 0 0 -0.21329
ASN_73 0 -0.07732 -0.05727 -0.40966 0.0693 0 0 0 -0.47495
HIS_74 0 -0.07855 -0.0903 -0.18746 0.03561 0 0 0 -0.32069
LEU_75 0.00075 -0.0295 0.20752 -0.30366 0.0305 0 0 0 -0.09438
GLN_76 0 -0.03068 -0.02605 -0.59803 0.07134 0 0 0 -0.58341
GLY_77 0 -0.05084 -0.08165 0.16011 0.06952 0 0 0 0.09714
GLY_78 0 -0.05171 -0.13007 -0.07965 0.03548 0 0 0 -0.22595
LYS_79 0 0 0 -0.77863 0.07203 0 0 0 -0.7066
HIS_80 0 -0.02852 -0.0132 0.21997 0.07134 0 0 0 0.24958
THR_81 0 -0.11025 -0.09501 -0.18847 0.03377 0 0 0 -0.35997
VAL_82 0.00075 -0.02354 0.05279 0.33828 0.0349 0 0 0 0.40319
HIS_D_83 0 0 0 0.06501 0.06961 0 0 0 0.13462
HIS_D_84 0 0.06182 -0.04349 -0.02241 0.06893 0 0 0 0.06485
ILE_85 0 -0.20336 -0.11743 -0.31819 0.0348 0 0 0 -0.60419
GLU_86 0 0.0811 0.41894 -0.37543 0.04271 0 0 0 0.16731
GLN_87 0 -0.04108 0.00402 -0.59803 0.06948 0 0 0 -0.56561
ASN_88 0 -0.02794 -0.0345 -0.13901 0.06994 0 0 0 -0.13151
ILE_89 0 -0.10826 -0.48205 -0.31819 0.04496 0 0 0 -0.86354
LYS_90 0 0.05716 0.11646 -0.77863 0.06933 0 0 0 -0.53569
GLU_91 0 -0.04072 -0.08547 -0.4886 0.06885 0 0 0 -0.54594
ILE_92 0 -0.33986 -0.48169 -0.06945 0.03223 0 0 0 -0.85878
PHE_93 0 -0.32408 -0.21243 0.63033 0.04365 0 0 0 0.13747
HIS_94 0 -0.10066 0.12251 0.159 0.06893 0 0 0 0.24978
HIS_D_95 0 -0.12112 -0.24547 -0.06774 0.03518 0 0 0 -0.39914
LEU_96 0 -0.0285 -0.86093 -0.45811 0.03683 0 0 0 -1.3107
GLU_97 0 -0.18683 0.10525 -0.4886 0.06902 0 0 0 -0.50116
GLU_98 0 -0.15572 -0.37552 -0.60186 0.04307 0 0 0 -1.09003
LEU_99 0 -0.28038 -0.34518 -0.06582 0.03539 0 0 0 -0.65599
VAL_100 0 0.39831 0.03481 0.21583 0.04303 0 0 0 0.69197
HIS_101 0 -0.03758 0.13567 0.20362 0.07025 0 0 0 0.37195
ARG:CtermProteinFull_102 0 -0.11278 0.15817 -0.55583 0.07081 0 0 0 -0.43963
#END_POSE_ENERGIES_TABLE ./minmover_pdb/pose_49.pdb
