# Supplementary material for: Selection of a promiscuous minimalist cAMP phosphodiesterase from a library of de novo designed proteins
Source: Nat Chem. 2024 May 3;16(7):1200–8. doi: 10.1038/s41557-024-01490-4 (PMC11230910; doi:10.1038/s41557-024-01490-4)
Supplement: Supplementary file 3 — MD input files, scripts and final structures derived from MD, AlphaFold2, EMSfold and MultiSFold. [file 41557_2024_1490_MOESM3_ESM.zip › Computational_Data/4_MultiSFold/s824/pose_5.pdb]

ATOM      1  N   MET A   1       0.626  -1.111   0.146  1.00  0.00           N  
ATOM      2  CA  MET A   1       1.928  -0.476  -0.009  1.00  0.00           C  
ATOM      3  C   MET A   1       1.949   0.975   0.449  1.00  0.00           C  
ATOM      4  O   MET A   1       2.967   1.436   0.966  1.00  0.00           O  
ATOM      5  CB  MET A   1       2.369  -0.562  -1.469  1.00  0.00           C  
ATOM      6  CEN MET A   1       3.510  -1.361  -2.536  1.00  0.00           X  
ATOM      7  H   MET A   1       0.149  -1.476  -0.654  1.00  0.00           H  
ATOM      8  N   TYR A   2       0.830   1.696   0.293  1.00  0.00           N  
ATOM      9  CA  TYR A   2       0.787   3.134   0.599  1.00  0.00           C  
ATOM     10  C   TYR A   2       1.244   3.497   2.009  1.00  0.00           C  
ATOM     11  O   TYR A   2       1.979   4.463   2.187  1.00  0.00           O  
ATOM     12  CB  TYR A   2      -0.632   3.664   0.382  1.00  0.00           C  
ATOM     13  CEN TYR A   2      -1.584   4.518  -0.815  1.00  0.00           X  
ATOM     14  H   TYR A   2      -0.003   1.287  -0.101  1.00  0.00           H  
ATOM     15  N   GLY A   3       0.810   2.733   3.016  1.00  0.00           N  
ATOM     16  CA  GLY A   3       1.230   3.009   4.385  1.00  0.00           C  
ATOM     17  C   GLY A   3       2.742   2.918   4.534  1.00  0.00           C  
ATOM     18  O   GLY A   3       3.367   3.791   5.140  1.00  0.00           O  
ATOM     19  CEN GLY A   3       1.230   3.009   4.385  1.00  0.00           X  
ATOM     20  H   GLY A   3       0.171   1.979   2.829  1.00  0.00           H  
ATOM     21  N   LYS A   4       3.329   1.860   3.976  1.00  0.00           N  
ATOM     22  CA  LYS A   4       4.769   1.661   4.054  1.00  0.00           C  
ATOM     23  C   LYS A   4       5.502   2.803   3.345  1.00  0.00           C  
ATOM     24  O   LYS A   4       6.524   3.272   3.840  1.00  0.00           O  
ATOM     25  CB  LYS A   4       5.160   0.314   3.444  1.00  0.00           C  
ATOM     26  CEN LYS A   4       5.764  -1.694   3.728  1.00  0.00           X  
ATOM     27  H   LYS A   4       2.760   1.184   3.491  1.00  0.00           H  
ATOM     28  N   LEU A   5       4.963   3.302   2.230  1.00  0.00           N  
ATOM     29  CA  LEU A   5       5.623   4.393   1.519  1.00  0.00           C  
ATOM     30  C   LEU A   5       5.604   5.684   2.319  1.00  0.00           C  
ATOM     31  O   LEU A   5       6.596   6.414   2.339  1.00  0.00           O  
ATOM     32  CB  LEU A   5       4.960   4.610   0.153  1.00  0.00           C  
ATOM     33  CEN LEU A   5       5.379   4.243  -1.283  1.00  0.00           X  
ATOM     34  H   LEU A   5       4.092   2.923   1.858  1.00  0.00           H  
ATOM     35  N   ASN A   6       4.499   5.955   3.017  1.00  0.00           N  
ATOM     36  CA  ASN A   6       4.409   7.166   3.810  1.00  0.00           C  
ATOM     37  C   ASN A   6       5.500   7.144   4.875  1.00  0.00           C  
ATOM     38  O   ASN A   6       6.190   8.148   5.075  1.00  0.00           O  
ATOM     39  CB  ASN A   6       3.038   7.331   4.441  1.00  0.00           C  
ATOM     40  CEN ASN A   6       2.128   7.803   4.220  1.00  0.00           X  
ATOM     41  H   ASN A   6       3.693   5.336   2.961  1.00  0.00           H  
ATOM     42  N   ASP A   7       5.690   5.993   5.544  1.00  0.00           N  
ATOM     43  CA  ASP A   7       6.664   5.943   6.637  1.00  0.00           C  
ATOM     44  C   ASP A   7       8.085   6.052   6.087  1.00  0.00           C  
ATOM     45  O   ASP A   7       8.938   6.725   6.668  1.00  0.00           O  
ATOM     46  CB  ASP A   7       6.507   4.654   7.447  1.00  0.00           C  
ATOM     47  CEN ASP A   7       6.075   4.314   8.305  1.00  0.00           X  
ATOM     48  H   ASP A   7       5.144   5.166   5.292  1.00  0.00           H  
ATOM     49  N   LEU A   8       8.321   5.445   4.921  1.00  0.00           N  
ATOM     50  CA  LEU A   8       9.622   5.550   4.276  1.00  0.00           C  
ATOM     51  C   LEU A   8       9.892   6.990   3.909  1.00  0.00           C  
ATOM     52  O   LEU A   8      11.016   7.474   4.058  1.00  0.00           O  
ATOM     53  CB  LEU A   8       9.688   4.655   3.032  1.00  0.00           C  
ATOM     54  CEN LEU A   8      10.380   3.308   2.749  1.00  0.00           X  
ATOM     55  H   LEU A   8       7.598   4.856   4.505  1.00  0.00           H  
ATOM     56  N   LEU A   9       8.849   7.697   3.484  1.00  0.00           N  
ATOM     57  CA  LEU A   9       8.975   9.102   3.162  1.00  0.00           C  
ATOM     58  C   LEU A   9       9.410   9.860   4.407  1.00  0.00           C  
ATOM     59  O   LEU A   9      10.295  10.716   4.333  1.00  0.00           O  
ATOM     60  CB  LEU A   9       7.652   9.654   2.616  1.00  0.00           C  
ATOM     61  CEN LEU A   9       7.183  10.032   1.198  1.00  0.00           X  
ATOM     62  H   LEU A   9       7.953   7.237   3.336  1.00  0.00           H  
ATOM     63  N   GLU A  10       8.800   9.551   5.562  1.00  0.00           N  
ATOM     64  CA  GLU A  10       9.260  10.201   6.783  1.00  0.00           C  
ATOM     65  C   GLU A  10      10.725   9.845   7.060  1.00  0.00           C  
ATOM     66  O   GLU A  10      11.485  10.695   7.531  1.00  0.00           O  
ATOM     67  CB  GLU A  10       8.380   9.801   7.969  1.00  0.00           C  
ATOM     68  CEN GLU A  10       7.099  10.145   9.040  1.00  0.00           X  
ATOM     69  H   GLU A  10       8.025   8.887   5.570  1.00  0.00           H  
ATOM     70  N   ASP A  11      11.148   8.616   6.732  1.00  0.00           N  
ATOM     71  CA  ASP A  11      12.538   8.250   6.977  1.00  0.00           C  
ATOM     72  C   ASP A  11      13.476   8.969   5.983  1.00  0.00           C  
ATOM     73  O   ASP A  11      14.588   9.358   6.357  1.00  0.00           O  
ATOM     74  CB  ASP A  11      12.714   6.733   6.879  1.00  0.00           C  
ATOM     75  CEN ASP A  11      12.760   5.908   7.475  1.00  0.00           X  
ATOM     76  H   ASP A  11      10.496   7.935   6.343  1.00  0.00           H  
ATOM     77  N   LEU A  12      13.029   9.187   4.739  1.00  0.00           N  
ATOM     78  CA  LEU A  12      13.854   9.882   3.745  1.00  0.00           C  
ATOM     79  C   LEU A  12      14.054  11.337   4.148  1.00  0.00           C  
ATOM     80  O   LEU A  12      15.144  11.896   4.000  1.00  0.00           O  
ATOM     81  CB  LEU A  12      13.212   9.795   2.355  1.00  0.00           C  
ATOM     82  CEN LEU A  12      13.541   8.960   1.102  1.00  0.00           X  
ATOM     83  H   LEU A  12      12.105   8.840   4.474  1.00  0.00           H  
ATOM     84  N   GLN A  13      12.992  11.961   4.660  1.00  0.00           N  
ATOM     85  CA  GLN A  13      13.085  13.345   5.097  1.00  0.00           C  
ATOM     86  C   GLN A  13      14.034  13.458   6.291  1.00  0.00           C  
ATOM     87  O   GLN A  13      14.905  14.333   6.317  1.00  0.00           O  
ATOM     88  CB  GLN A  13      11.703  13.887   5.470  1.00  0.00           C  
ATOM     89  CEN GLN A  13      10.364  14.863   4.918  1.00  0.00           X  
ATOM     90  H   GLN A  13      12.105  11.456   4.728  1.00  0.00           H  
ATOM     91  N   GLU A  14      13.910  12.540   7.264  1.00  0.00           N  
ATOM     92  CA  GLU A  14      14.797  12.590   8.423  1.00  0.00           C  
ATOM     93  C   GLU A  14      16.242  12.376   7.958  1.00  0.00           C  
ATOM     94  O   GLU A  14      17.153  13.072   8.412  1.00  0.00           O  
ATOM     95  CB  GLU A  14      14.401  11.539   9.462  1.00  0.00           C  
ATOM     96  CEN GLU A  14      13.618  11.122  10.917  1.00  0.00           X  
ATOM     97  H   GLU A  14      13.171  11.834   7.203  1.00  0.00           H  
ATOM     98  N   VAL A  15      16.444  11.473   6.990  1.00  0.00           N  
ATOM     99  CA  VAL A  15      17.781  11.214   6.471  1.00  0.00           C  
ATOM    100  C   VAL A  15      18.317  12.402   5.690  1.00  0.00           C  
ATOM    101  O   VAL A  15      19.504  12.718   5.777  1.00  0.00           O  
ATOM    102  CB  VAL A  15      17.802   9.969   5.564  1.00  0.00           C  
ATOM    103  CEN VAL A  15      18.017   9.315   5.525  1.00  0.00           X  
ATOM    104  H   VAL A  15      15.647  10.936   6.643  1.00  0.00           H  
ATOM    105  N   LEU A  16      17.448  13.077   4.945  1.00  0.00           N  
ATOM    106  CA  LEU A  16      17.858  14.249   4.187  1.00  0.00           C  
ATOM    107  C   LEU A  16      18.307  15.341   5.162  1.00  0.00           C  
ATOM    108  O   LEU A  16      19.366  15.953   4.983  1.00  0.00           O  
ATOM    109  CB  LEU A  16      16.714  14.744   3.293  1.00  0.00           C  
ATOM    110  CEN LEU A  16      16.456  14.650   1.778  1.00  0.00           X  
ATOM    111  H   LEU A  16      16.484  12.741   4.884  1.00  0.00           H  
ATOM    112  N   LYS A  17      17.526  15.556   6.226  1.00  0.00           N  
ATOM    113  CA  LYS A  17      17.868  16.601   7.186  1.00  0.00           C  
ATOM    114  C   LYS A  17      19.109  16.234   8.018  1.00  0.00           C  
ATOM    115  O   LYS A  17      19.908  17.107   8.376  1.00  0.00           O  
ATOM    116  CB  LYS A  17      16.679  16.877   8.108  1.00  0.00           C  
ATOM    117  CEN LYS A  17      15.051  18.118   8.639  1.00  0.00           X  
ATOM    118  H   LYS A  17      16.677  15.001   6.350  1.00  0.00           H  
ATOM    119  N   ASN A  18      19.303  14.945   8.298  1.00  0.00           N  
ATOM    120  CA  ASN A  18      20.478  14.528   9.053  1.00  0.00           C  
ATOM    121  C   ASN A  18      21.735  14.665   8.202  1.00  0.00           C  
ATOM    122  O   ASN A  18      22.799  15.026   8.718  1.00  0.00           O  
ATOM    123  CB  ASN A  18      20.338  13.107   9.566  1.00  0.00           C  
ATOM    124  CEN ASN A  18      20.005  12.617  10.433  1.00  0.00           X  
ATOM    125  H   ASN A  18      18.609  14.249   8.024  1.00  0.00           H  
ATOM    126  N   LEU A  19      21.600  14.443   6.890  1.00  0.00           N  
ATOM    127  CA  LEU A  19      22.724  14.568   5.973  1.00  0.00           C  
ATOM    128  C   LEU A  19      23.090  16.031   5.783  1.00  0.00           C  
ATOM    129  O   LEU A  19      24.240  16.413   5.961  1.00  0.00           O  
ATOM    130  CB  LEU A  19      22.392  13.916   4.625  1.00  0.00           C  
ATOM    131  CEN LEU A  19      22.824  12.591   3.970  1.00  0.00           X  
ATOM    132  H   LEU A  19      20.689  14.158   6.524  1.00  0.00           H  
ATOM    133  N   HIS A  20      22.102  16.882   5.512  1.00  0.00           N  
ATOM    134  CA  HIS A  20      22.402  18.296   5.318  1.00  0.00           C  
ATOM    135  C   HIS A  20      23.069  18.895   6.547  1.00  0.00           C  
ATOM    136  O   HIS A  20      23.913  19.790   6.443  1.00  0.00           O  
ATOM    137  CB  HIS A  20      21.128  19.078   4.983  1.00  0.00           C  
ATOM    138  CEN HIS A  20      20.438  19.541   3.825  1.00  0.00           X  
ATOM    139  H   HIS A  20      21.150  16.535   5.380  1.00  0.00           H  
ATOM    140  N   LYS A  21      22.695  18.396   7.719  1.00  0.00           N  
ATOM    141  CA  LYS A  21      23.233  18.904   8.970  1.00  0.00           C  
ATOM    142  C   LYS A  21      24.680  18.482   9.254  1.00  0.00           C  
ATOM    143  O   LYS A  21      25.448  19.261   9.828  1.00  0.00           O  
ATOM    144  CB  LYS A  21      22.334  18.460  10.125  1.00  0.00           C  
ATOM    145  CEN LYS A  21      20.824  18.935  11.528  1.00  0.00           X  
ATOM    146  H   LYS A  21      21.976  17.668   7.738  1.00  0.00           H  
ATOM    147  N   ASN A  22      25.053  17.258   8.871  1.00  0.00           N  
ATOM    148  CA  ASN A  22      26.317  16.672   9.314  1.00  0.00           C  
ATOM    149  C   ASN A  22      27.234  16.165   8.201  1.00  0.00           C  
ATOM    150  O   ASN A  22      27.882  15.125   8.345  1.00  0.00           O  
ATOM    151  CB  ASN A  22      26.054  15.543  10.294  1.00  0.00           C  
ATOM    152  CEN ASN A  22      25.949  15.416  11.330  1.00  0.00           X  
ATOM    153  H   ASN A  22      24.416  16.689   8.314  1.00  0.00           H  
ATOM    154  N   TRP A  23      27.280  16.869   7.086  1.00  0.00           N  
ATOM    155  CA  TRP A  23      28.194  16.485   6.025  1.00  0.00           C  
ATOM    156  C   TRP A  23      29.564  17.085   6.291  1.00  0.00           C  
ATOM    157  O   TRP A  23      29.681  18.285   6.529  1.00  0.00           O  
ATOM    158  CB  TRP A  23      27.667  16.937   4.662  1.00  0.00           C  
ATOM    159  CEN TRP A  23      27.137  16.321   3.108  1.00  0.00           X  
ATOM    160  H   TRP A  23      26.686  17.682   6.979  1.00  0.00           H  
ATOM    161  N   HIS A  24      30.604  16.259   6.242  1.00  0.00           N  
ATOM    162  CA  HIS A  24      31.956  16.746   6.494  1.00  0.00           C  
ATOM    163  C   HIS A  24      32.991  16.269   5.466  1.00  0.00           C  
ATOM    164  O   HIS A  24      34.186  16.517   5.624  1.00  0.00           O  
ATOM    165  CB  HIS A  24      32.404  16.330   7.899  1.00  0.00           C  
ATOM    166  CEN HIS A  24      32.417  16.874   9.216  1.00  0.00           X  
ATOM    167  H   HIS A  24      30.447  15.279   6.066  1.00  0.00           H  
ATOM    168  N   GLY A  25      32.539  15.575   4.423  1.00  0.00           N  
ATOM    169  CA  GLY A  25      33.433  14.935   3.449  1.00  0.00           C  
ATOM    170  C   GLY A  25      33.815  15.794   2.230  1.00  0.00           C  
ATOM    171  O   GLY A  25      34.549  15.341   1.350  1.00  0.00           O  
ATOM    172  CEN GLY A  25      33.433  14.935   3.449  1.00  0.00           X  
ATOM    173  H   GLY A  25      31.540  15.478   4.297  1.00  0.00           H  
ATOM    174  N   GLY A  26      33.282  17.014   2.150  1.00  0.00           N  
ATOM    175  CA  GLY A  26      33.637  17.984   1.102  1.00  0.00           C  
ATOM    176  C   GLY A  26      32.409  18.253   0.225  1.00  0.00           C  
ATOM    177  O   GLY A  26      31.795  17.312  -0.289  1.00  0.00           O  
ATOM    178  CEN GLY A  26      33.637  17.985   1.102  1.00  0.00           X  
ATOM    179  H   GLY A  26      32.598  17.277   2.846  1.00  0.00           H  
ATOM    180  N   LYS A  27      32.089  19.526  -0.015  1.00  0.00           N  
ATOM    181  CA  LYS A  27      30.945  19.866  -0.877  1.00  0.00           C  
ATOM    182  C   LYS A  27      31.010  19.209  -2.261  1.00  0.00           C  
ATOM    183  O   LYS A  27      29.981  18.957  -2.897  1.00  0.00           O  
ATOM    184  CB  LYS A  27      30.845  21.384  -1.036  1.00  0.00           C  
ATOM    185  CEN LYS A  27      29.896  23.200  -0.510  1.00  0.00           X  
ATOM    186  H   LYS A  27      32.603  20.267   0.438  1.00  0.00           H  
ATOM    187  N   ASP A  28      32.217  18.911  -2.727  1.00  0.00           N  
ATOM    188  CA  ASP A  28      32.388  18.316  -4.047  1.00  0.00           C  
ATOM    189  C   ASP A  28      31.760  16.917  -4.108  1.00  0.00           C  
ATOM    190  O   ASP A  28      31.262  16.492  -5.148  1.00  0.00           O  
ATOM    191  CB  ASP A  28      33.872  18.248  -4.413  1.00  0.00           C  
ATOM    192  CEN ASP A  28      34.574  18.763  -4.943  1.00  0.00           X  
ATOM    193  H   ASP A  28      33.027  19.102  -2.157  1.00  0.00           H  
ATOM    194  N   ASN A  29      31.803  16.196  -2.980  1.00  0.00           N  
ATOM    195  CA  ASN A  29      31.224  14.863  -2.865  1.00  0.00           C  
ATOM    196  C   ASN A  29      29.734  14.972  -2.554  1.00  0.00           C  
ATOM    197  O   ASN A  29      28.903  14.247  -3.115  1.00  0.00           O  
ATOM    198  CB  ASN A  29      31.931  14.030  -1.812  1.00  0.00           C  
ATOM    199  CEN ASN A  29      32.717  13.336  -1.761  1.00  0.00           X  
ATOM    200  H   ASN A  29      32.217  16.602  -2.145  1.00  0.00           H  
ATOM    201  N   LEU A  30      29.399  15.952  -1.709  1.00  0.00           N  
ATOM    202  CA  LEU A  30      28.023  16.168  -1.270  1.00  0.00           C  
ATOM    203  C   LEU A  30      27.122  16.326  -2.454  1.00  0.00           C  
ATOM    204  O   LEU A  30      26.104  15.657  -2.547  1.00  0.00           O  
ATOM    205  CB  LEU A  30      27.925  17.399  -0.361  1.00  0.00           C  
ATOM    206  CEN LEU A  30      27.744  17.564   1.160  1.00  0.00           X  
ATOM    207  H   LEU A  30      30.145  16.543  -1.335  1.00  0.00           H  
ATOM    208  N   HIS A  31      27.496  17.221  -3.364  1.00  0.00           N  
ATOM    209  CA  HIS A  31      26.616  17.580  -4.461  1.00  0.00           C  
ATOM    210  C   HIS A  31      25.944  16.345  -5.066  1.00  0.00           C  
ATOM    211  O   HIS A  31      24.724  16.339  -5.262  1.00  0.00           O  
ATOM    212  CB  HIS A  31      27.393  18.341  -5.540  1.00  0.00           C  
ATOM    213  CEN HIS A  31      27.660  19.693  -5.905  1.00  0.00           X  
ATOM    214  H   HIS A  31      28.395  17.696  -3.251  1.00  0.00           H  
ATOM    215  N   ASP A  32      26.701  15.281  -5.356  1.00  0.00           N  
ATOM    216  CA  ASP A  32      26.054  14.123  -5.975  1.00  0.00           C  
ATOM    217  C   ASP A  32      25.032  13.485  -5.038  1.00  0.00           C  
ATOM    218  O   ASP A  32      23.934  13.106  -5.466  1.00  0.00           O  
ATOM    219  CB  ASP A  32      27.100  13.086  -6.391  1.00  0.00           C  
ATOM    220  CEN ASP A  32      27.623  12.785  -7.212  1.00  0.00           X  
ATOM    221  H   ASP A  32      27.691  15.276  -5.138  1.00  0.00           H  
ATOM    222  N   VAL A  33      25.348  13.442  -3.744  1.00  0.00           N  
ATOM    223  CA  VAL A  33      24.440  12.816  -2.792  1.00  0.00           C  
ATOM    224  C   VAL A  33      23.122  13.574  -2.732  1.00  0.00           C  
ATOM    225  O   VAL A  33      22.050  12.960  -2.651  1.00  0.00           O  
ATOM    226  CB  VAL A  33      25.052  12.750  -1.380  1.00  0.00           C  
ATOM    227  CEN VAL A  33      25.312  12.320  -0.908  1.00  0.00           X  
ATOM    228  H   VAL A  33      26.246  13.816  -3.426  1.00  0.00           H  
ATOM    229  N   ASP A  34      23.200  14.908  -2.808  1.00  0.00           N  
ATOM    230  CA  ASP A  34      22.015  15.740  -2.763  1.00  0.00           C  
ATOM    231  C   ASP A  34      21.145  15.543  -3.969  1.00  0.00           C  
ATOM    232  O   ASP A  34      19.932  15.434  -3.828  1.00  0.00           O  
ATOM    233  CB  ASP A  34      22.402  17.216  -2.641  1.00  0.00           C  
ATOM    234  CEN ASP A  34      22.506  17.943  -1.936  1.00  0.00           X  
ATOM    235  H   ASP A  34      24.110  15.343  -2.903  1.00  0.00           H  
ATOM    236  N   ASN A  35      21.745  15.432  -5.154  1.00  0.00           N  
ATOM    237  CA  ASN A  35      20.937  15.223  -6.343  1.00  0.00           C  
ATOM    238  C   ASN A  35      20.173  13.911  -6.222  1.00  0.00           C  
ATOM    239  O   ASN A  35      18.975  13.853  -6.504  1.00  0.00           O  
ATOM    240  CB  ASN A  35      21.779  15.239  -7.605  1.00  0.00           C  
ATOM    241  CEN ASN A  35      22.085  15.932  -8.332  1.00  0.00           X  
ATOM    242  H   ASN A  35      22.756  15.553  -5.233  1.00  0.00           H  
ATOM    243  N   HIS A  36      20.850  12.871  -5.736  1.00  0.00           N  
ATOM    244  CA  HIS A  36      20.216  11.562  -5.657  1.00  0.00           C  
ATOM    245  C   HIS A  36      19.050  11.577  -4.664  1.00  0.00           C  
ATOM    246  O   HIS A  36      17.973  11.053  -4.948  1.00  0.00           O  
ATOM    247  CB  HIS A  36      21.236  10.491  -5.258  1.00  0.00           C  
ATOM    248  CEN HIS A  36      22.078   9.534  -5.894  1.00  0.00           X  
ATOM    249  H   HIS A  36      21.833  12.983  -5.470  1.00  0.00           H  
ATOM    250  N   LEU A  37      19.233  12.237  -3.526  1.00  0.00           N  
ATOM    251  CA  LEU A  37      18.189  12.246  -2.512  1.00  0.00           C  
ATOM    252  C   LEU A  37      16.951  12.965  -3.053  1.00  0.00           C  
ATOM    253  O   LEU A  37      15.820  12.546  -2.802  1.00  0.00           O  
ATOM    254  CB  LEU A  37      18.694  12.918  -1.228  1.00  0.00           C  
ATOM    255  CEN LEU A  37      19.134  12.361   0.139  1.00  0.00           X  
ATOM    256  H   LEU A  37      20.121  12.707  -3.345  1.00  0.00           H  
ATOM    257  N   GLN A  38      17.168  14.048  -3.801  1.00  0.00           N  
ATOM    258  CA  GLN A  38      16.077  14.815  -4.384  1.00  0.00           C  
ATOM    259  C   GLN A  38      15.284  13.945  -5.354  1.00  0.00           C  
ATOM    260  O   GLN A  38      14.054  13.956  -5.317  1.00  0.00           O  
ATOM    261  CB  GLN A  38      16.611  16.054  -5.107  1.00  0.00           C  
ATOM    262  CEN GLN A  38      16.847  17.779  -4.982  1.00  0.00           X  
ATOM    263  H   GLN A  38      18.120  14.358  -3.967  1.00  0.00           H  
ATOM    264  N   ASN A  39      15.970  13.152  -6.197  1.00  0.00           N  
ATOM    265  CA  ASN A  39      15.254  12.306  -7.148  1.00  0.00           C  
ATOM    266  C   ASN A  39      14.403  11.285  -6.391  1.00  0.00           C  
ATOM    267  O   ASN A  39      13.249  11.052  -6.744  1.00  0.00           O  
ATOM    268  CB  ASN A  39      16.200  11.608  -8.108  1.00  0.00           C  
ATOM    269  CEN ASN A  39      16.608  11.771  -9.061  1.00  0.00           X  
ATOM    270  H   ASN A  39      16.990  13.161  -6.207  1.00  0.00           H  
ATOM    271  N   VAL A  40      14.940  10.744  -5.292  1.00  0.00           N  
ATOM    272  CA  VAL A  40      14.228   9.724  -4.524  1.00  0.00           C  
ATOM    273  C   VAL A  40      12.936  10.302  -3.952  1.00  0.00           C  
ATOM    274  O   VAL A  40      11.878   9.674  -4.019  1.00  0.00           O  
ATOM    275  CB  VAL A  40      15.091   9.167  -3.376  1.00  0.00           C  
ATOM    276  CEN VAL A  40      15.435   8.611  -3.161  1.00  0.00           X  
ATOM    277  H   VAL A  40      15.888  11.018  -5.014  1.00  0.00           H  
ATOM    278  N   ILE A  41      13.002  11.530  -3.449  1.00  0.00           N  
ATOM    279  CA  ILE A  41      11.823  12.176  -2.888  1.00  0.00           C  
ATOM    280  C   ILE A  41      10.749  12.401  -3.956  1.00  0.00           C  
ATOM    281  O   ILE A  41       9.561  12.145  -3.706  1.00  0.00           O  
ATOM    282  CB  ILE A  41      12.180  13.525  -2.236  1.00  0.00           C  
ATOM    283  CEN ILE A  41      12.534  14.010  -1.326  1.00  0.00           X  
ATOM    284  H   ILE A  41      13.906  12.012  -3.428  1.00  0.00           H  
ATOM    285  N   GLU A  42      11.151  12.860  -5.151  1.00  0.00           N  
ATOM    286  CA  GLU A  42      10.170  13.060  -6.212  1.00  0.00           C  
ATOM    287  C   GLU A  42       9.549  11.739  -6.658  1.00  0.00           C  
ATOM    288  O   GLU A  42       8.347  11.686  -6.921  1.00  0.00           O  
ATOM    289  CB  GLU A  42      10.814  13.766  -7.407  1.00  0.00           C  
ATOM    290  CEN GLU A  42      11.116  15.189  -8.294  1.00  0.00           X  
ATOM    291  H   GLU A  42      12.138  13.071  -5.310  1.00  0.00           H  
ATOM    292  N   ASP A  43      10.335  10.652  -6.691  1.00  0.00           N  
ATOM    293  CA  ASP A  43       9.785   9.360  -7.079  1.00  0.00           C  
ATOM    294  C   ASP A  43       8.832   8.795  -6.033  1.00  0.00           C  
ATOM    295  O   ASP A  43       7.784   8.249  -6.386  1.00  0.00           O  
ATOM    296  CB  ASP A  43      10.916   8.363  -7.342  1.00  0.00           C  
ATOM    297  CEN ASP A  43      11.457   7.976  -8.114  1.00  0.00           X  
ATOM    298  H   ASP A  43      11.328  10.734  -6.472  1.00  0.00           H  
ATOM    299  N   ILE A  44       9.144   8.980  -4.748  1.00  0.00           N  
ATOM    300  CA  ILE A  44       8.247   8.491  -3.712  1.00  0.00           C  
ATOM    301  C   ILE A  44       6.936   9.254  -3.778  1.00  0.00           C  
ATOM    302  O   ILE A  44       5.860   8.666  -3.656  1.00  0.00           O  
ATOM    303  CB  ILE A  44       8.855   8.635  -2.305  1.00  0.00           C  
ATOM    304  CEN ILE A  44       9.490   8.163  -1.555  1.00  0.00           X  
ATOM    305  H   ILE A  44      10.025   9.431  -4.494  1.00  0.00           H  
ATOM    306  N   HIS A  45       7.016  10.569  -3.988  1.00  0.00           N  
ATOM    307  CA  HIS A  45       5.811  11.367  -4.115  1.00  0.00           C  
ATOM    308  C   HIS A  45       4.996  10.898  -5.316  1.00  0.00           C  
ATOM    309  O   HIS A  45       3.785  10.680  -5.207  1.00  0.00           O  
ATOM    310  CB  HIS A  45       6.152  12.855  -4.251  1.00  0.00           C  
ATOM    311  CEN HIS A  45       6.257  14.002  -3.412  1.00  0.00           X  
ATOM    312  H   HIS A  45       7.931  11.022  -4.053  1.00  0.00           H  
ATOM    313  N   ASP A  46       5.651  10.724  -6.469  1.00  0.00           N  
ATOM    314  CA  ASP A  46       4.911  10.302  -7.643  1.00  0.00           C  
ATOM    315  C   ASP A  46       4.222   8.963  -7.410  1.00  0.00           C  
ATOM    316  O   ASP A  46       3.068   8.792  -7.810  1.00  0.00           O  
ATOM    317  CB  ASP A  46       5.840  10.215  -8.856  1.00  0.00           C  
ATOM    318  CEN ASP A  46       6.124  10.761  -9.667  1.00  0.00           X  
ATOM    319  H   ASP A  46       6.652  10.905  -6.523  1.00  0.00           H  
ATOM    320  N   PHE A  47       4.885   8.039  -6.710  1.00  0.00           N  
ATOM    321  CA  PHE A  47       4.292   6.733  -6.454  1.00  0.00           C  
ATOM    322  C   PHE A  47       2.983   6.904  -5.689  1.00  0.00           C  
ATOM    323  O   PHE A  47       1.938   6.395  -6.099  1.00  0.00           O  
ATOM    324  CB  PHE A  47       5.258   5.840  -5.673  1.00  0.00           C  
ATOM    325  CEN PHE A  47       6.292   4.668  -5.962  1.00  0.00           X  
ATOM    326  H   PHE A  47       5.827   8.229  -6.366  1.00  0.00           H  
ATOM    327  N   MET A  48       3.031   7.646  -4.575  1.00  0.00           N  
ATOM    328  CA  MET A  48       1.940   7.649  -3.603  1.00  0.00           C  
ATOM    329  C   MET A  48       0.646   8.209  -4.177  1.00  0.00           C  
ATOM    330  O   MET A  48      -0.447   7.812  -3.764  1.00  0.00           O  
ATOM    331  CB  MET A  48       2.348   8.450  -2.368  1.00  0.00           C  
ATOM    332  CEN MET A  48       2.785   8.279  -0.677  1.00  0.00           X  
ATOM    333  H   MET A  48       3.864   8.206  -4.387  1.00  0.00           H  
ATOM    334  N   GLN A  49       0.762   9.090  -5.163  1.00  0.00           N  
ATOM    335  CA  GLN A  49      -0.307  10.008  -5.523  1.00  0.00           C  
ATOM    336  C   GLN A  49      -1.102   9.531  -6.751  1.00  0.00           C  
ATOM    337  O   GLN A  49      -1.983  10.244  -7.236  1.00  0.00           O  
ATOM    338  CB  GLN A  49       0.272  11.400  -5.792  1.00  0.00           C  
ATOM    339  CEN GLN A  49       0.536  12.984  -5.108  1.00  0.00           X  
ATOM    340  H   GLN A  49       1.660   9.164  -5.650  1.00  0.00           H  
ATOM    341  N   GLY A  50      -0.791   8.332  -7.265  1.00  0.00           N  
ATOM    342  CA  GLY A  50      -1.412   7.804  -8.480  1.00  0.00           C  
ATOM    343  C   GLY A  50      -0.478   7.775  -9.691  1.00  0.00           C  
ATOM    344  O   GLY A  50      -0.778   7.145 -10.709  1.00  0.00           O  
ATOM    345  CEN GLY A  50      -1.412   7.804  -8.480  1.00  0.00           X  
ATOM    346  H   GLY A  50      -0.098   7.741  -6.804  1.00  0.00           H  
ATOM    347  N   GLY A  51       0.673   8.427  -9.595  1.00  0.00           N  
ATOM    348  CA  GLY A  51       1.637   8.510 -10.688  1.00  0.00           C  
ATOM    349  C   GLY A  51       2.720   7.435 -10.577  1.00  0.00           C  
ATOM    350  O   GLY A  51       3.909   7.749 -10.500  1.00  0.00           O  
ATOM    351  CEN GLY A  51       1.637   8.510 -10.688  1.00  0.00           X  
ATOM    352  H   GLY A  51       0.922   8.864  -8.713  1.00  0.00           H  
ATOM    353  N   GLY A  52       2.314   6.173 -10.557  1.00  0.00           N  
ATOM    354  CA  GLY A  52       3.300   5.100 -10.532  1.00  0.00           C  
ATOM    355  C   GLY A  52       2.779   3.730 -10.947  1.00  0.00           C  
ATOM    356  O   GLY A  52       1.577   3.509 -11.097  1.00  0.00           O  
ATOM    357  CEN GLY A  52       3.300   5.099 -10.532  1.00  0.00           X  
ATOM    358  H   GLY A  52       1.308   5.999 -10.537  1.00  0.00           H  
ATOM    359  N   SER A  53       3.722   2.818 -11.136  1.00  0.00           N  
ATOM    360  CA  SER A  53       3.481   1.469 -11.631  1.00  0.00           C  
ATOM    361  C   SER A  53       4.668   0.577 -11.276  1.00  0.00           C  
ATOM    362  O   SER A  53       5.668   1.066 -10.741  1.00  0.00           O  
ATOM    363  CB  SER A  53       3.246   1.484 -13.129  1.00  0.00           C  
ATOM    364  CEN SER A  53       3.294   1.636 -13.649  1.00  0.00           X  
ATOM    365  H   SER A  53       4.672   3.091 -10.937  1.00  0.00           H  
ATOM    366  N   GLY A  54       4.598  -0.711 -11.615  1.00  0.00           N  
ATOM    367  CA  GLY A  54       5.708  -1.620 -11.317  1.00  0.00           C  
ATOM    368  C   GLY A  54       7.042  -1.099 -11.864  1.00  0.00           C  
ATOM    369  O   GLY A  54       8.087  -1.335 -11.262  1.00  0.00           O  
ATOM    370  CEN GLY A  54       5.709  -1.621 -11.317  1.00  0.00           X  
ATOM    371  H   GLY A  54       3.768  -1.066 -12.070  1.00  0.00           H  
ATOM    372  N   GLY A  55       7.003  -0.375 -12.988  1.00  0.00           N  
ATOM    373  CA  GLY A  55       8.203   0.242 -13.561  1.00  0.00           C  
ATOM    374  C   GLY A  55       8.784   1.319 -12.639  1.00  0.00           C  
ATOM    375  O   GLY A  55      10.002   1.487 -12.547  1.00  0.00           O  
ATOM    376  CEN GLY A  55       8.203   0.242 -13.561  1.00  0.00           X  
ATOM    377  H   GLY A  55       6.116  -0.246 -13.451  1.00  0.00           H  
ATOM    378  N   LYS A  56       7.904   2.064 -11.968  1.00  0.00           N  
ATOM    379  CA  LYS A  56       8.314   3.094 -11.033  1.00  0.00           C  
ATOM    380  C   LYS A  56       8.993   2.402  -9.880  1.00  0.00           C  
ATOM    381  O   LYS A  56      10.017   2.871  -9.382  1.00  0.00           O  
ATOM    382  CB  LYS A  56       7.126   3.927 -10.550  1.00  0.00           C  
ATOM    383  CEN LYS A  56       6.051   5.748 -10.606  1.00  0.00           X  
ATOM    384  H   LYS A  56       6.912   1.883 -12.074  1.00  0.00           H  
ATOM    385  N   LEU A  57       8.432   1.266  -9.464  1.00  0.00           N  
ATOM    386  CA  LEU A  57       9.030   0.574  -8.338  1.00  0.00           C  
ATOM    387  C   LEU A  57      10.452   0.119  -8.724  1.00  0.00           C  
ATOM    388  O   LEU A  57      11.396   0.303  -7.965  1.00  0.00           O  
ATOM    389  CB  LEU A  57       8.159  -0.616  -7.917  1.00  0.00           C  
ATOM    390  CEN LEU A  57       7.199  -0.842  -6.734  1.00  0.00           X  
ATOM    391  H   LEU A  57       7.595   0.912  -9.933  1.00  0.00           H  
ATOM    392  N   GLN A  58      10.635  -0.454  -9.914  1.00  0.00           N  
ATOM    393  CA  GLN A  58      11.967  -0.941 -10.264  1.00  0.00           C  
ATOM    394  C   GLN A  58      12.976   0.212 -10.353  1.00  0.00           C  
ATOM    395  O   GLN A  58      14.110   0.088  -9.867  1.00  0.00           O  
ATOM    396  CB  GLN A  58      11.925  -1.698 -11.595  1.00  0.00           C  
ATOM    397  CEN GLN A  58      11.880  -3.282 -12.326  1.00  0.00           X  
ATOM    398  H   GLN A  58       9.847  -0.583 -10.550  1.00  0.00           H  
ATOM    399  N   GLU A  59      12.552   1.363 -10.899  1.00  0.00           N  
ATOM    400  CA  GLU A  59      13.480   2.491 -11.018  1.00  0.00           C  
ATOM    401  C   GLU A  59      13.912   2.960  -9.633  1.00  0.00           C  
ATOM    402  O   GLU A  59      15.086   3.277  -9.407  1.00  0.00           O  
ATOM    403  CB  GLU A  59      12.841   3.644 -11.794  1.00  0.00           C  
ATOM    404  CEN GLU A  59      12.641   4.516 -13.244  1.00  0.00           X  
ATOM    405  H   GLU A  59      11.603   1.437 -11.275  1.00  0.00           H  
ATOM    406  N   MET A  60      12.962   2.947  -8.699  1.00  0.00           N  
ATOM    407  CA  MET A  60      13.190   3.363  -7.328  1.00  0.00           C  
ATOM    408  C   MET A  60      14.239   2.480  -6.681  1.00  0.00           C  
ATOM    409  O   MET A  60      15.119   2.971  -5.977  1.00  0.00           O  
ATOM    410  CB  MET A  60      11.888   3.317  -6.531  1.00  0.00           C  
ATOM    411  CEN MET A  60      10.686   4.340  -5.765  1.00  0.00           X  
ATOM    412  H   MET A  60      12.020   2.660  -8.966  1.00  0.00           H  
ATOM    413  N   MET A  61      14.138   1.170  -6.918  1.00  0.00           N  
ATOM    414  CA  MET A  61      15.078   0.237  -6.334  1.00  0.00           C  
ATOM    415  C   MET A  61      16.480   0.450  -6.865  1.00  0.00           C  
ATOM    416  O   MET A  61      17.441   0.456  -6.091  1.00  0.00           O  
ATOM    417  CB  MET A  61      14.626  -1.197  -6.601  1.00  0.00           C  
ATOM    418  CEN MET A  61      13.966  -2.620  -5.814  1.00  0.00           X  
ATOM    419  H   MET A  61      13.370   0.824  -7.494  1.00  0.00           H  
ATOM    420  N   LYS A  62      16.623   0.699  -8.160  1.00  0.00           N  
ATOM    421  CA  LYS A  62      17.967   0.867  -8.680  1.00  0.00           C  
ATOM    422  C   LYS A  62      18.596   2.131  -8.076  1.00  0.00           C  
ATOM    423  O   LYS A  62      19.766   2.117  -7.674  1.00  0.00           O  
ATOM    424  CB  LYS A  62      17.950   0.946 -10.207  1.00  0.00           C  
ATOM    425  CEN LYS A  62      18.309   0.012 -12.071  1.00  0.00           X  
ATOM    426  H   LYS A  62      15.805   0.732  -8.774  1.00  0.00           H  
ATOM    427  N   GLU A  63      17.805   3.207  -7.957  1.00  0.00           N  
ATOM    428  CA  GLU A  63      18.319   4.483  -7.449  1.00  0.00           C  
ATOM    429  C   GLU A  63      18.747   4.347  -5.980  1.00  0.00           C  
ATOM    430  O   GLU A  63      19.752   4.919  -5.549  1.00  0.00           O  
ATOM    431  CB  GLU A  63      17.268   5.584  -7.597  1.00  0.00           C  
ATOM    432  CEN GLU A  63      16.638   6.920  -8.446  1.00  0.00           X  
ATOM    433  H   GLU A  63      16.826   3.136  -8.247  1.00  0.00           H  
ATOM    434  N   PHE A  64      17.996   3.564  -5.219  1.00  0.00           N  
ATOM    435  CA  PHE A  64      18.293   3.339  -3.816  1.00  0.00           C  
ATOM    436  C   PHE A  64      19.634   2.607  -3.716  1.00  0.00           C  
ATOM    437  O   PHE A  64      20.478   2.967  -2.890  1.00  0.00           O  
ATOM    438  CB  PHE A  64      17.179   2.536  -3.141  1.00  0.00           C  
ATOM    439  CEN PHE A  64      15.911   2.804  -2.221  1.00  0.00           X  
ATOM    440  H   PHE A  64      17.154   3.154  -5.618  1.00  0.00           H  
ATOM    441  N   GLN A  65      19.855   1.591  -4.560  1.00  0.00           N  
ATOM    442  CA  GLN A  65      21.108   0.850  -4.465  1.00  0.00           C  
ATOM    443  C   GLN A  65      22.265   1.809  -4.728  1.00  0.00           C  
ATOM    444  O   GLN A  65      23.241   1.818  -3.983  1.00  0.00           O  
ATOM    445  CB  GLN A  65      21.140  -0.311  -5.462  1.00  0.00           C  
ATOM    446  CEN GLN A  65      20.950  -2.038  -5.638  1.00  0.00           X  
ATOM    447  H   GLN A  65      19.159   1.342  -5.266  1.00  0.00           H  
ATOM    448  N   GLN A  66      22.136   2.671  -5.745  1.00  0.00           N  
ATOM    449  CA  GLN A  66      23.242   3.562  -6.077  1.00  0.00           C  
ATOM    450  C   GLN A  66      23.539   4.472  -4.881  1.00  0.00           C  
ATOM    451  O   GLN A  66      24.702   4.646  -4.523  1.00  0.00           O  
ATOM    452  CB  GLN A  66      22.914   4.401  -7.315  1.00  0.00           C  
ATOM    453  CEN GLN A  66      23.178   4.561  -9.033  1.00  0.00           X  
ATOM    454  H   GLN A  66      21.285   2.674  -6.309  1.00  0.00           H  
ATOM    455  N   VAL A  67      22.494   4.983  -4.209  1.00  0.00           N  
ATOM    456  CA  VAL A  67      22.720   5.909  -3.091  1.00  0.00           C  
ATOM    457  C   VAL A  67      23.475   5.196  -1.970  1.00  0.00           C  
ATOM    458  O   VAL A  67      24.382   5.764  -1.362  1.00  0.00           O  
ATOM    459  CB  VAL A  67      21.399   6.474  -2.535  1.00  0.00           C  
ATOM    460  CEN VAL A  67      21.017   7.046  -2.488  1.00  0.00           X  
ATOM    461  H   VAL A  67      21.548   4.750  -4.512  1.00  0.00           H  
ATOM    462  N   LEU A  68      23.163   3.926  -1.726  1.00  0.00           N  
ATOM    463  CA  LEU A  68      23.908   3.203  -0.697  1.00  0.00           C  
ATOM    464  C   LEU A  68      25.387   3.065  -1.007  1.00  0.00           C  
ATOM    465  O   LEU A  68      26.238   3.298  -0.136  1.00  0.00           O  
ATOM    466  CB  LEU A  68      23.291   1.813  -0.492  1.00  0.00           C  
ATOM    467  CEN LEU A  68      22.380   1.224   0.601  1.00  0.00           X  
ATOM    468  H   LEU A  68      22.410   3.483  -2.257  1.00  0.00           H  
ATOM    469  N   ASP A  69      25.714   2.728  -2.246  1.00  0.00           N  
ATOM    470  CA  ASP A  69      27.113   2.575  -2.588  1.00  0.00           C  
ATOM    471  C   ASP A  69      27.856   3.894  -2.367  1.00  0.00           C  
ATOM    472  O   ASP A  69      28.948   3.911  -1.789  1.00  0.00           O  
ATOM    473  CB  ASP A  69      27.266   2.108  -4.037  1.00  0.00           C  
ATOM    474  CEN ASP A  69      27.412   1.255  -4.575  1.00  0.00           X  
ATOM    475  H   ASP A  69      24.982   2.542  -2.932  1.00  0.00           H  
ATOM    476  N   GLU A  70      27.250   5.009  -2.780  1.00  0.00           N  
ATOM    477  CA  GLU A  70      27.923   6.293  -2.661  1.00  0.00           C  
ATOM    478  C   GLU A  70      28.113   6.687  -1.206  1.00  0.00           C  
ATOM    479  O   GLU A  70      29.215   7.076  -0.815  1.00  0.00           O  
ATOM    480  CB  GLU A  70      27.137   7.378  -3.401  1.00  0.00           C  
ATOM    481  CEN GLU A  70      26.903   8.352  -4.779  1.00  0.00           X  
ATOM    482  H   GLU A  70      26.323   4.957  -3.201  1.00  0.00           H  
ATOM    483  N   LEU A  71      27.093   6.482  -0.372  1.00  0.00           N  
ATOM    484  CA  LEU A  71      27.237   6.779   1.044  1.00  0.00           C  
ATOM    485  C   LEU A  71      28.274   5.878   1.676  1.00  0.00           C  
ATOM    486  O   LEU A  71      29.109   6.331   2.457  1.00  0.00           O  
ATOM    487  CB  LEU A  71      25.891   6.630   1.762  1.00  0.00           C  
ATOM    488  CEN LEU A  71      24.873   7.654   2.299  1.00  0.00           X  
ATOM    489  H   LEU A  71      26.190   6.164  -0.736  1.00  0.00           H  
ATOM    490  N   ASN A  72      28.270   4.601   1.294  1.00  0.00           N  
ATOM    491  CA  ASN A  72      29.240   3.665   1.842  1.00  0.00           C  
ATOM    492  C   ASN A  72      30.661   4.078   1.451  1.00  0.00           C  
ATOM    493  O   ASN A  72      31.587   4.034   2.269  1.00  0.00           O  
ATOM    494  CB  ASN A  72      28.955   2.243   1.396  1.00  0.00           C  
ATOM    495  CEN ASN A  72      28.427   1.406   1.743  1.00  0.00           X  
ATOM    496  H   ASN A  72      27.557   4.257   0.650  1.00  0.00           H  
ATOM    497  N   ASN A  73      30.832   4.509   0.202  1.00  0.00           N  
ATOM    498  CA  ASN A  73      32.130   4.944  -0.285  1.00  0.00           C  
ATOM    499  C   ASN A  73      32.568   6.306   0.273  1.00  0.00           C  
ATOM    500  O   ASN A  73      33.763   6.533   0.484  1.00  0.00           O  
ATOM    501  CB  ASN A  73      32.146   4.978  -1.802  1.00  0.00           C  
ATOM    502  CEN ASN A  73      32.383   4.335  -2.596  1.00  0.00           X  
ATOM    503  H   ASN A  73      30.043   4.491  -0.444  1.00  0.00           H  
ATOM    504  N   HIS A  74      31.616   7.212   0.510  1.00  0.00           N  
ATOM    505  CA  HIS A  74      31.957   8.563   0.960  1.00  0.00           C  
ATOM    506  C   HIS A  74      32.024   8.752   2.480  1.00  0.00           C  
ATOM    507  O   HIS A  74      32.824   9.550   2.975  1.00  0.00           O  
ATOM    508  CB  HIS A  74      30.953   9.563   0.377  1.00  0.00           C  
ATOM    509  CEN HIS A  74      30.837  10.413  -0.761  1.00  0.00           X  
ATOM    510  H   HIS A  74      30.643   6.974   0.313  1.00  0.00           H  
ATOM    511  N   LEU A  75      31.194   8.039   3.224  1.00  0.00           N  
ATOM    512  CA  LEU A  75      31.133   8.188   4.672  1.00  0.00           C  
ATOM    513  C   LEU A  75      32.234   7.369   5.351  1.00  0.00           C  
ATOM    514  O   LEU A  75      32.261   6.144   5.258  1.00  0.00           O  
ATOM    515  CB  LEU A  75      29.752   7.769   5.190  1.00  0.00           C  
ATOM    516  CEN LEU A  75      28.531   8.570   5.679  1.00  0.00           X  
ATOM    517  H   LEU A  75      30.546   7.385   2.787  1.00  0.00           H  
ATOM    518  N   GLN A  76      33.151   8.069   6.017  1.00  0.00           N  
ATOM    519  CA  GLN A  76      34.309   7.448   6.666  1.00  0.00           C  
ATOM    520  C   GLN A  76      34.315   7.159   8.173  1.00  0.00           C  
ATOM    521  O   GLN A  76      33.680   7.829   9.009  1.00  0.00           O  
ATOM    522  CB  GLN A  76      35.530   8.322   6.367  1.00  0.00           C  
ATOM    523  CEN GLN A  76      36.899   8.534   5.305  1.00  0.00           X  
ATOM    524  H   GLN A  76      33.084   9.077   6.008  1.00  0.00           H  
ATOM    525  N   GLY A  77      35.112   6.139   8.483  1.00  0.00           N  
ATOM    526  CA  GLY A  77      35.384   5.690   9.830  1.00  0.00           C  
ATOM    527  C   GLY A  77      34.157   5.273  10.600  1.00  0.00           C  
ATOM    528  O   GLY A  77      33.201   4.720  10.045  1.00  0.00           O  
ATOM    529  CEN GLY A  77      35.384   5.689   9.830  1.00  0.00           X  
ATOM    530  H   GLY A  77      35.591   5.673   7.722  1.00  0.00           H  
ATOM    531  N   GLY A  78      34.238   5.520  11.899  1.00  0.00           N  
ATOM    532  CA  GLY A  78      33.221   5.182  12.864  1.00  0.00           C  
ATOM    533  C   GLY A  78      32.294   6.338  13.212  1.00  0.00           C  
ATOM    534  O   GLY A  78      31.674   6.312  14.272  1.00  0.00           O  
ATOM    535  CEN GLY A  78      33.220   5.182  12.864  1.00  0.00           X  
ATOM    536  H   GLY A  78      35.075   5.974  12.238  1.00  0.00           H  
ATOM    537  N   LYS A  79      32.236   7.402  12.398  1.00  0.00           N  
ATOM    538  CA  LYS A  79      31.480   8.551  12.902  1.00  0.00           C  
ATOM    539  C   LYS A  79      30.035   8.137  13.225  1.00  0.00           C  
ATOM    540  O   LYS A  79      29.348   7.543  12.391  1.00  0.00           O  
ATOM    541  CB  LYS A  79      31.492   9.695  11.886  1.00  0.00           C  
ATOM    542  CEN LYS A  79      32.241  11.584  11.297  1.00  0.00           X  
ATOM    543  H   LYS A  79      32.677   7.415  11.468  1.00  0.00           H  
ATOM    544  N   HIS A  80      29.555   8.531  14.409  1.00  0.00           N  
ATOM    545  CA  HIS A  80      28.166   8.266  14.780  1.00  0.00           C  
ATOM    546  C   HIS A  80      27.181   8.705  13.724  1.00  0.00           C  
ATOM    547  O   HIS A  80      26.173   8.037  13.501  1.00  0.00           O  
ATOM    548  CB  HIS A  80      27.826   8.954  16.106  1.00  0.00           C  
ATOM    549  CEN HIS A  80      27.784   8.629  17.492  1.00  0.00           X  
ATOM    550  H   HIS A  80      30.187   8.928  15.088  1.00  0.00           H  
ATOM    551  N   THR A  81      27.470   9.804  13.040  1.00  0.00           N  
ATOM    552  CA  THR A  81      26.559  10.258  11.999  1.00  0.00           C  
ATOM    553  C   THR A  81      26.480   9.220  10.899  1.00  0.00           C  
ATOM    554  O   THR A  81      25.407   8.959  10.358  1.00  0.00           O  
ATOM    555  CB  THR A  81      26.995  11.606  11.398  1.00  0.00           C  
ATOM    556  CEN THR A  81      27.117  12.176  11.447  1.00  0.00           X  
ATOM    557  H   THR A  81      28.300  10.328  13.259  1.00  0.00           H  
ATOM    558  N   VAL A  82      27.610   8.613  10.583  1.00  0.00           N  
ATOM    559  CA  VAL A  82      27.675   7.645   9.511  1.00  0.00           C  
ATOM    560  C   VAL A  82      26.939   6.390   9.866  1.00  0.00           C  
ATOM    561  O   VAL A  82      26.239   5.817   9.026  1.00  0.00           O  
ATOM    562  CB  VAL A  82      29.130   7.285   9.156  1.00  0.00           C  
ATOM    563  CEN VAL A  82      29.617   7.357   8.675  1.00  0.00           X  
ATOM    564  H   VAL A  82      28.446   8.818  11.112  1.00  0.00           H  
ATOM    565  N   HIS A  83      27.072   5.963  11.120  1.00  0.00           N  
ATOM    566  CA  HIS A  83      26.385   4.763  11.537  1.00  0.00           C  
ATOM    567  C   HIS A  83      24.885   4.975  11.420  1.00  0.00           C  
ATOM    568  O   HIS A  83      24.178   4.116  10.895  1.00  0.00           O  
ATOM    569  CB  HIS A  83      26.764   4.380  12.971  1.00  0.00           C  
ATOM    570  CEN HIS A  83      27.679   3.511  13.633  1.00  0.00           X  
ATOM    571  H   HIS A  83      27.684   6.466  11.772  1.00  0.00           H  
ATOM    572  N   HIS A  84      24.404   6.145  11.846  1.00  0.00           N  
ATOM    573  CA  HIS A  84      22.981   6.418  11.814  1.00  0.00           C  
ATOM    574  C   HIS A  84      22.466   6.422  10.378  1.00  0.00           C  
ATOM    575  O   HIS A  84      21.426   5.830  10.085  1.00  0.00           O  
ATOM    576  CB  HIS A  84      22.671   7.756  12.493  1.00  0.00           C  
ATOM    577  CEN HIS A  84      22.264   8.230  13.774  1.00  0.00           X  
ATOM    578  H   HIS A  84      25.038   6.838  12.245  1.00  0.00           H  
ATOM    579  N   ILE A  85      23.203   7.042   9.458  1.00  0.00           N  
ATOM    580  CA  ILE A  85      22.725   7.102   8.087  1.00  0.00           C  
ATOM    581  C   ILE A  85      22.669   5.704   7.495  1.00  0.00           C  
ATOM    582  O   ILE A  85      21.741   5.380   6.748  1.00  0.00           O  
ATOM    583  CB  ILE A  85      23.619   7.995   7.208  1.00  0.00           C  
ATOM    584  CEN ILE A  85      23.808   9.016   6.875  1.00  0.00           X  
ATOM    585  H   ILE A  85      24.078   7.495   9.723  1.00  0.00           H  
ATOM    586  N   GLU A  86      23.637   4.851   7.832  1.00  0.00           N  
ATOM    587  CA  GLU A  86      23.644   3.516   7.260  1.00  0.00           C  
ATOM    588  C   GLU A  86      22.397   2.738   7.711  1.00  0.00           C  
ATOM    589  O   GLU A  86      21.735   2.092   6.896  1.00  0.00           O  
ATOM    590  CB  GLU A  86      24.919   2.769   7.659  1.00  0.00           C  
ATOM    591  CEN GLU A  86      26.495   2.236   7.291  1.00  0.00           X  
ATOM    592  H   GLU A  86      24.368   5.138   8.486  1.00  0.00           H  
ATOM    593  N   GLN A  87      22.048   2.831   9.006  1.00  0.00           N  
ATOM    594  CA  GLN A  87      20.879   2.131   9.533  1.00  0.00           C  
ATOM    595  C   GLN A  87      19.594   2.606   8.868  1.00  0.00           C  
ATOM    596  O   GLN A  87      18.745   1.782   8.507  1.00  0.00           O  
ATOM    597  CB  GLN A  87      20.775   2.329  11.048  1.00  0.00           C  
ATOM    598  CEN GLN A  87      21.084   1.593  12.600  1.00  0.00           X  
ATOM    599  H   GLN A  87      22.633   3.369   9.645  1.00  0.00           H  
ATOM    600  N   ASN A  88      19.466   3.920   8.657  1.00  0.00           N  
ATOM    601  CA  ASN A  88      18.255   4.481   8.072  1.00  0.00           C  
ATOM    602  C   ASN A  88      18.089   3.984   6.652  1.00  0.00           C  
ATOM    603  O   ASN A  88      16.990   3.614   6.236  1.00  0.00           O  
ATOM    604  CB  ASN A  88      18.261   5.999   8.103  1.00  0.00           C  
ATOM    605  CEN ASN A  88      17.918   6.769   8.728  1.00  0.00           X  
ATOM    606  H   ASN A  88      20.210   4.549   8.956  1.00  0.00           H  
ATOM    607  N   ILE A  89      19.191   3.910   5.922  1.00  0.00           N  
ATOM    608  CA  ILE A  89      19.137   3.500   4.539  1.00  0.00           C  
ATOM    609  C   ILE A  89      18.703   2.045   4.453  1.00  0.00           C  
ATOM    610  O   ILE A  89      17.896   1.695   3.593  1.00  0.00           O  
ATOM    611  CB  ILE A  89      20.495   3.678   3.836  1.00  0.00           C  
ATOM    612  CEN ILE A  89      21.137   4.376   3.298  1.00  0.00           X  
ATOM    613  H   ILE A  89      20.085   4.187   6.331  1.00  0.00           H  
ATOM    614  N   LYS A  90      19.232   1.186   5.340  1.00  0.00           N  
ATOM    615  CA  LYS A  90      18.831  -0.219   5.330  1.00  0.00           C  
ATOM    616  C   LYS A  90      17.344  -0.370   5.641  1.00  0.00           C  
ATOM    617  O   LYS A  90      16.639  -1.106   4.948  1.00  0.00           O  
ATOM    618  CB  LYS A  90      19.663  -1.021   6.332  1.00  0.00           C  
ATOM    619  CEN LYS A  90      21.236  -2.389   6.693  1.00  0.00           X  
ATOM    620  H   LYS A  90      19.915   1.514   6.022  1.00  0.00           H  
ATOM    621  N   GLU A  91      16.826   0.358   6.632  1.00  0.00           N  
ATOM    622  CA  GLU A  91      15.408   0.211   6.932  1.00  0.00           C  
ATOM    623  C   GLU A  91      14.567   0.628   5.726  1.00  0.00           C  
ATOM    624  O   GLU A  91      13.625  -0.074   5.340  1.00  0.00           O  
ATOM    625  CB  GLU A  91      15.026   1.038   8.161  1.00  0.00           C  
ATOM    626  CEN GLU A  91      14.700   1.137   9.831  1.00  0.00           X  
ATOM    627  H   GLU A  91      17.412   0.983   7.185  1.00  0.00           H  
ATOM    628  N   ILE A  92      14.948   1.736   5.085  1.00  0.00           N  
ATOM    629  CA  ILE A  92      14.175   2.262   3.969  1.00  0.00           C  
ATOM    630  C   ILE A  92      14.237   1.290   2.806  1.00  0.00           C  
ATOM    631  O   ILE A  92      13.222   1.030   2.159  1.00  0.00           O  
ATOM    632  CB  ILE A  92      14.683   3.641   3.512  1.00  0.00           C  
ATOM    633  CEN ILE A  92      14.613   4.717   3.675  1.00  0.00           X  
ATOM    634  H   ILE A  92      15.770   2.248   5.415  1.00  0.00           H  
ATOM    635  N   PHE A  93      15.428   0.745   2.551  1.00  0.00           N  
ATOM    636  CA  PHE A  93      15.650  -0.265   1.528  1.00  0.00           C  
ATOM    637  C   PHE A  93      14.810  -1.484   1.842  1.00  0.00           C  
ATOM    638  O   PHE A  93      14.073  -1.977   0.989  1.00  0.00           O  
ATOM    639  CB  PHE A  93      17.130  -0.642   1.438  1.00  0.00           C  
ATOM    640  CEN PHE A  93      18.391  -0.301   0.532  1.00  0.00           X  
ATOM    641  H   PHE A  93      16.231   1.064   3.086  1.00  0.00           H  
ATOM    642  N   HIS A  94      14.877  -1.952   3.086  1.00  0.00           N  
ATOM    643  CA  HIS A  94      14.109  -3.117   3.485  1.00  0.00           C  
ATOM    644  C   HIS A  94      12.610  -2.898   3.273  1.00  0.00           C  
ATOM    645  O   HIS A  94      11.922  -3.776   2.734  1.00  0.00           O  
ATOM    646  CB  HIS A  94      14.388  -3.464   4.951  1.00  0.00           C  
ATOM    647  CEN HIS A  94      15.240  -4.332   5.694  1.00  0.00           X  
ATOM    648  H   HIS A  94      15.505  -1.509   3.760  1.00  0.00           H  
ATOM    649  N   HIS A  95      12.096  -1.725   3.643  1.00  0.00           N  
ATOM    650  CA  HIS A  95      10.660  -1.520   3.512  1.00  0.00           C  
ATOM    651  C   HIS A  95      10.265  -1.533   2.029  1.00  0.00           C  
ATOM    652  O   HIS A  95       9.224  -2.093   1.659  1.00  0.00           O  
ATOM    653  CB  HIS A  95      10.234  -0.203   4.169  1.00  0.00           C  
ATOM    654  CEN HIS A  95       9.708   0.242   5.416  1.00  0.00           X  
ATOM    655  H   HIS A  95      12.698  -1.001   4.040  1.00  0.00           H  
ATOM    656  N   LEU A  96      11.107  -0.954   1.170  1.00  0.00           N  
ATOM    657  CA  LEU A  96      10.787  -0.907  -0.245  1.00  0.00           C  
ATOM    658  C   LEU A  96      10.715  -2.318  -0.808  1.00  0.00           C  
ATOM    659  O   LEU A  96       9.829  -2.612  -1.611  1.00  0.00           O  
ATOM    660  CB  LEU A  96      11.827  -0.072  -1.003  1.00  0.00           C  
ATOM    661  CEN LEU A  96      11.795   1.348  -1.599  1.00  0.00           X  
ATOM    662  H   LEU A  96      11.972  -0.533   1.509  1.00  0.00           H  
ATOM    663  N   GLU A  97      11.620  -3.207  -0.379  1.00  0.00           N  
ATOM    664  CA  GLU A  97      11.617  -4.567  -0.900  1.00  0.00           C  
ATOM    665  C   GLU A  97      10.336  -5.292  -0.492  1.00  0.00           C  
ATOM    666  O   GLU A  97       9.726  -5.990  -1.307  1.00  0.00           O  
ATOM    667  CB  GLU A  97      12.844  -5.337  -0.405  1.00  0.00           C  
ATOM    668  CEN GLU A  97      14.418  -5.934  -0.669  1.00  0.00           X  
ATOM    669  H   GLU A  97      12.334  -2.925   0.293  1.00  0.00           H  
ATOM    670  N   GLU A  98       9.903  -5.116   0.764  1.00  0.00           N  
ATOM    671  CA  GLU A  98       8.725  -5.841   1.228  1.00  0.00           C  
ATOM    672  C   GLU A  98       7.498  -5.376   0.446  1.00  0.00           C  
ATOM    673  O   GLU A  98       6.654  -6.192   0.054  1.00  0.00           O  
ATOM    674  CB  GLU A  98       8.515  -5.637   2.730  1.00  0.00           C  
ATOM    675  CEN GLU A  98       8.670  -6.196   4.332  1.00  0.00           X  
ATOM    676  H   GLU A  98      10.418  -4.501   1.398  1.00  0.00           H  
ATOM    677  N   LEU A  99       7.442  -4.064   0.174  1.00  0.00           N  
ATOM    678  CA  LEU A  99       6.321  -3.421  -0.510  1.00  0.00           C  
ATOM    679  C   LEU A  99       6.212  -3.855  -1.973  1.00  0.00           C  
ATOM    680  O   LEU A  99       5.115  -4.079  -2.482  1.00  0.00           O  
ATOM    681  CB  LEU A  99       6.459  -1.896  -0.420  1.00  0.00           C  
ATOM    682  CEN LEU A  99       5.754  -0.831   0.441  1.00  0.00           X  
ATOM    683  H   LEU A  99       8.218  -3.479   0.495  1.00  0.00           H  
ATOM    684  N   VAL A 100       7.348  -3.980  -2.654  1.00  0.00           N  
ATOM    685  CA  VAL A 100       7.342  -4.375  -4.058  1.00  0.00           C  
ATOM    686  C   VAL A 100       6.969  -5.845  -4.209  1.00  0.00           C  
ATOM    687  O   VAL A 100       6.210  -6.211  -5.111  1.00  0.00           O  
ATOM    688  CB  VAL A 100       8.711  -4.130  -4.720  1.00  0.00           C  
ATOM    689  CEN VAL A 100       9.045  -3.734  -5.174  1.00  0.00           X  
ATOM    690  H   VAL A 100       8.232  -3.785  -2.187  1.00  0.00           H  
ATOM    691  N   HIS A 101       7.533  -6.691  -3.341  1.00  0.00           N  
ATOM    692  CA  HIS A 101       7.305  -8.131  -3.429  1.00  0.00           C  
ATOM    693  C   HIS A 101       5.907  -8.606  -3.011  1.00  0.00           C  
ATOM    694  O   HIS A 101       5.386  -9.559  -3.609  1.00  0.00           O  
ATOM    695  CB  HIS A 101       8.354  -8.861  -2.584  1.00  0.00           C  
ATOM    696  CEN HIS A 101       9.635  -9.459  -2.763  1.00  0.00           X  
ATOM    697  H   HIS A 101       8.154  -6.312  -2.621  1.00  0.00           H  
ATOM    698  N   ARG A 102       5.316  -7.987  -1.983  1.00  0.00           N  
ATOM    699  CA  ARG A 102       4.027  -8.445  -1.463  1.00  0.00           C  
ATOM    700  C   ARG A 102       2.888  -8.347  -2.475  1.00  0.00           C  
ATOM    701  O   ARG A 102       2.513  -9.360  -3.068  1.00  0.00           O  
ATOM    702  CB  ARG A 102       3.663  -7.729  -0.171  1.00  0.00           C  
ATOM    703  CEN ARG A 102       3.424  -7.246   2.250  1.00  0.00           X  
ATOM    704  H   ARG A 102       5.794  -7.211  -1.522  1.00  0.00           H  
TER                                                                             
# All scores below are weighted scores, not raw scores.
#BEGIN_POSE_ENERGIES_TABLE ./minmover_pdb/pose_5.pdb
label vdw cenpack pair env cbeta hs_pair ss_pair sheet total
weights 1 0.5 1 1 0.25 1 1 1 NA
pose 0 -11.1358 -14.4642 -22.7077 5.26008 0 0 0 -43.0477
MET:NtermProteinFull_1 0 0.05135 -0.19786 0.13971 0.04216 0 0 0 0.03536
TYR_2 0 -0.06505 0.02095 0.85474 0.06939 0 0 0 0.88003
GLY_3 0 0.09298 0.24947 -0.07965 0.06939 0 0 0 0.33219
LYS_4 0 -0.15924 -0.17854 -0.51535 0.03493 0 0 0 -0.8182
LEU_5 0 -0.40302 -0.59812 -0.45811 0.03171 0 0 0 -1.42754
ASN_6 0 -0.2377 0.08389 -0.36221 0.04278 0 0 0 -0.47324
ASP_7 0 -0.04608 -0.15236 -0.37876 0.06886 0 0 0 -0.50834
LEU_8 0 -0.29217 -0.49499 -0.53584 0.0321 0 0 0 -1.2909
LEU_9 0 -0.24196 -0.24542 -0.19483 0.04389 0 0 0 -0.63833
GLU_10 0 -0.09552 -0.00658 -0.92601 0.06915 0 0 0 -0.95897
ASP_11 0 -0.39044 -0.03548 -0.24167 0.03088 0 0 0 -0.63672
LEU_12 0 -0.48268 -0.67761 -0.39148 0.03376 0 0 0 -1.51801
GLN_13 0 -0.00252 0.21191 -0.4142 0.06899 0 0 0 -0.13582
GLU_14 0 0.00736 -0.14216 -0.71584 0.06893 0 0 0 -0.78172
VAL_15 0 -0.19997 -0.47518 -0.10438 0.04051 0 0 0 -0.73902
LEU_16 0 -0.1894 -0.15449 0.4149 0.04435 0 0 0 0.11536
LYS_17 0 -0.0457 -0.03304 -0.8715 0.06948 0 0 0 -0.88076
ASN_18 0 0.01881 -0.10122 -0.24178 0.06928 0 0 0 -0.2549
LEU_19 0 -0.2954 -0.75178 -0.30366 0.03747 0 0 0 -1.31336
HIS_20 0 0.06718 -0.07299 0.0215 0.06894 0 0 0 0.08463
LYS_21 0 -0.03578 0.02958 -1.04927 0.06993 0 0 0 -0.98554
ASN_22 0 0.31049 -0.14661 -0.24178 0.06905 0 0 0 -0.00884
TRP_23 0 0.08252 -0.07775 -0.3396 0.0359 0 0 0 -0.29893
HIS_D_24 0 -0.05852 0.08495 0.11054 0.06938 0 0 0 0.20635
GLY_25 0 0.09519 -0.10398 -0.09146 0.04277 0 0 0 -0.05748
GLY_26 0 -0.00975 0.00138 0.0322 0.03681 0 0 0 0.06065
LYS_27 0 0 0 -0.8715 0.07072 0 0 0 -0.80078
ASP_28 0 -0.02852 0.00682 -0.60822 0.07156 0 0 0 -0.55836
ASN_29 0 0.07115 -0.11152 -0.19403 0.03538 0 0 0 -0.19902
LEU_30 0 0.04941 0.04798 0.4149 0.04283 0 0 0 0.55512
HIS_D_31 0 -0.02568 -0.0509 0.06501 0.06935 0 0 0 0.05777
ASP_32 0 -0.15547 -0.10391 -0.37876 0.06902 0 0 0 -0.56912
VAL_33 0 -0.19032 -0.15602 -0.27892 0.0355 0 0 0 -0.58976
ASP_34 0 0.16259 -0.08785 -0.31759 0.0691 0 0 0 -0.17375
ASN_35 0 -0.07393 -0.03189 -0.36221 0.06907 0 0 0 -0.39895
HIS_D_36 0 -0.41287 -0.36018 -0.15264 0.03792 0 0 0 -0.88776
LEU_37 0 -0.08139 -0.89661 -0.30366 0.04511 0 0 0 -1.23656
GLN_38 0 0.01366 0.1139 -0.49415 0.06893 0 0 0 -0.29766
ASN_39 0 -0.25687 -0.126 -0.24178 0.06913 0 0 0 -0.55551
VAL_40 0 -0.19069 -0.31737 -0.27892 0.03251 0 0 0 -0.75448
ILE_41 0 -0.21698 -0.47518 0.72502 0.04346 0 0 0 0.07632
GLU_42 0 -0.10675 -0.19502 -0.71584 0.06882 0 0 0 -0.94877
ASP_43 0 -0.27449 0.04938 0.2122 0.04407 0 0 0 0.03115
ILE_44 0 -0.33592 -0.54415 -0.41682 0.03251 0 0 0 -1.26437
HIS_D_45 0 -0.11734 0.23863 0.0215 0.06904 0 0 0 0.21184
ASP_46 0 -0.20467 -0.47172 -0.31759 0.04264 0 0 0 -0.95134
PHE_47 0 -0.46003 -0.50083 -0.53231 0.03616 0 0 0 -1.457
MET_48 0 -0.53799 -0.02605 0.18716 0.03017 0 0 0 -0.3467
GLN_49 0 -0.04079 0.02618 -0.60368 0.06947 0 0 0 -0.54882
GLY_50 0 -0.01349 0.03878 0.0322 0.0454 0 0 0 0.10289
GLY_51 0 -0.06837 0.02841 0.35201 0.0305 0 0 0 0.34255
GLY_52 0 -0.0575 -0.00742 -0.08884 0.03495 0 0 0 -0.1188
SER_53 0 -0.02194 -0.00519 -0.21543 0.0317 0 0 0 -0.21086
GLY_54 0 0.03906 0.10642 -0.07965 0.03556 0 0 0 0.1014
GLY_55 0 -0.03598 -0.00868 -0.0429 0.0357 0 0 0 -0.05186
LYS_56 0 -0.33658 -0.69656 -0.33001 0.03458 0 0 0 -1.32856
LEU_57 0 0.04949 -0.4568 0.08126 0.03011 0 0 0 -0.29593
GLN_58 0 0.00579 0.0683 -0.60368 0.06952 0 0 0 -0.46006
GLU_59 0 0.01103 -0.10373 -0.25924 0.06882 0 0 0 -0.28312
MET_60 0 -0.33139 -0.20685 -0.29185 0.0321 0 0 0 -0.79799
MET_61 0 -0.20515 -0.01083 0.4784 0.06942 0 0 0 0.33185
LYS_62 0 -0.02545 0.00554 -0.96458 0.07029 0 0 0 -0.91419
GLU_63 0 -0.46737 -0.19153 -0.4886 0.03543 0 0 0 -1.11207
PHE_64 0 -0.28148 -0.42093 -0.19907 0.03821 0 0 0 -0.86327
GLN_65 0 0.02347 0.0205 -0.55896 0.06924 0 0 0 -0.44575
GLN_66 0 -0.07351 -0.17179 -0.55896 0.069 0 0 0 -0.73527
VAL_67 0 -0.1128 -0.59478 -0.35242 0.04537 0 0 0 -1.01462
LEU_68 0 -0.32454 0.00972 0.91309 0.04375 0 0 0 0.64203
ASP_69 0 -0.10377 -0.03993 -0.52292 0.06894 0 0 0 -0.59768
GLU_70 0 -0.43641 -0.10276 -0.37543 0.03196 0 0 0 -0.88265
LEU_71 0 -0.41272 -0.47614 -0.30366 0.03675 0 0 0 -1.15577
ASN_72 0 -0.03708 -0.05385 -0.28327 0.06903 0 0 0 -0.30516
ASN_73 0 -0.06391 -0.07553 -0.50929 0.0693 0 0 0 -0.57944
HIS_74 0 0.18927 -0.02277 -0.11266 0.03813 0 0 0 0.09196
LEU_75 0 -0.06666 0.10538 -0.39148 0.0366 0 0 0 -0.31616
GLN_76 0 0.02069 -0.11051 -0.59803 0.07081 0 0 0 -0.61704
GLY_77 0 -0.01625 -0.03026 0.35201 0.04518 0 0 0 0.35068
GLY_78 0 0 0 0.0322 0.03868 0 0 0 0.07089
LYS_79 0 0.02156 -0.06033 -0.42611 0.03586 0 0 0 -0.42902
HIS_80 0 -0.01188 -0.04913 0.20362 0.07025 0 0 0 0.21285
THR_81 0 0.26011 -0.26926 -0.20624 0.04262 0 0 0 -0.17278
VAL_82 0 -0.08653 0.11006 -0.00525 0.03515 0 0 0 0.05343
HIS_D_83 0 0 0 0.0215 0.07034 0 0 0 0.09184
HIS_D_84 0 -0.0701 -0.11296 -0.02241 0.06893 0 0 0 -0.13653
ILE_85 0 -0.56425 -0.04695 -0.06945 0.03235 0 0 0 -0.6483
GLU_86 0 0.13356 0.26447 -0.13578 0.06893 0 0 0 0.33118
GLN_87 0 -0.05707 -0.0059 -0.59803 0.0693 0 0 0 -0.59169
ASN_88 0 -0.20418 -0.0785 -0.13901 0.04435 0 0 0 -0.37735
ILE_89 0 -0.21524 -0.63242 -0.41682 0.04458 0 0 0 -1.2199
LYS_90 0 0.04669 0.0958 -0.77863 0.06894 0 0 0 -0.5672
GLU_91 0 -0.10884 -0.11622 -0.4886 0.06895 0 0 0 -0.6447
ILE_92 0 -0.45151 -0.39269 -0.31819 0.03552 0 0 0 -1.12687
PHE_93 0 -0.28137 -0.28741 0.83142 0.04354 0 0 0 0.30617
HIS_D_94 0 -0.11085 0.1205 0.11054 0.06878 0 0 0 0.18897
HIS_D_95 0 -0.31552 -0.33923 -0.06774 0.04318 0 0 0 -0.67931
LEU_96 0 -0.19194 -0.928 -0.39148 0.03741 0 0 0 -1.47401
GLU_97 0 -0.07648 0.02718 -0.60186 0.06881 0 0 0 -0.58235
GLU_98 0 -0.12351 -0.30238 -0.60186 0.04341 0 0 0 -0.98433
LEU_99 0 0.30399 -0.32679 -0.06582 0.03536 0 0 0 -0.05326
VAL_100 0 0.0495 -0.00836 0.10145 0.04284 0 0 0 0.18543
HIS_D_101 0 -0.05282 0.13567 0.21997 0.07025 0 0 0 0.37307
ARG:CtermProteinFull_102 0 0.06327 0.07869 -0.64658 0.07212 0 0 0 -0.43252
#END_POSE_ENERGIES_TABLE ./minmover_pdb/pose_5.pdb
