# Supplementary material for: Selection of a promiscuous minimalist cAMP phosphodiesterase from a library of de novo designed proteins
Source: Nat Chem. 2024 May 3;16(7):1200–8. doi: 10.1038/s41557-024-01490-4 (PMC11230910; doi:10.1038/s41557-024-01490-4)
Supplement: Supplementary file 3 — MD input files, scripts and final structures derived from MD, AlphaFold2, EMSfold and MultiSFold. [file 41557_2024_1490_MOESM3_ESM.zip › Computational_Data/4_MultiSFold/s824/pose_50.pdb]

ATOM      1  N   MET A   1     -12.159 -10.335  11.557  1.00  0.00           N  
ATOM      2  CA  MET A   1     -11.793  -8.909  11.420  1.00  0.00           C  
ATOM      3  C   MET A   1     -10.306  -8.769  11.155  1.00  0.00           C  
ATOM      4  O   MET A   1      -9.971  -8.074  10.215  1.00  0.00           O  
ATOM      5  CB  MET A   1     -12.177  -8.126  12.674  1.00  0.00           C  
ATOM      6  CEN MET A   1     -13.290  -6.908  13.270  1.00  0.00           X  
ATOM      7  H   MET A   1     -12.568 -10.667  12.407  1.00  0.00           H  
ATOM      8  N   TYR A   2      -9.444  -9.507  11.864  1.00  0.00           N  
ATOM      9  CA  TYR A   2      -7.986  -9.346  11.764  1.00  0.00           C  
ATOM     10  C   TYR A   2      -7.364  -9.547  10.376  1.00  0.00           C  
ATOM     11  O   TYR A   2      -6.575  -8.709   9.982  1.00  0.00           O  
ATOM     12  CB  TYR A   2      -7.313 -10.308  12.746  1.00  0.00           C  
ATOM     13  CEN TYR A   2      -6.621 -10.326  14.355  1.00  0.00           X  
ATOM     14  H   TYR A   2      -9.752  -9.977  12.702  1.00  0.00           H  
ATOM     15  N   GLY A   3      -7.744 -10.586   9.616  1.00  0.00           N  
ATOM     16  CA  GLY A   3      -7.270 -10.760   8.232  1.00  0.00           C  
ATOM     17  C   GLY A   3      -7.594  -9.563   7.331  1.00  0.00           C  
ATOM     18  O   GLY A   3      -6.687  -9.004   6.740  1.00  0.00           O  
ATOM     19  CEN GLY A   3      -7.270 -10.760   8.232  1.00  0.00           X  
ATOM     20  H   GLY A   3      -8.271 -11.336  10.041  1.00  0.00           H  
ATOM     21  N   LYS A   4      -8.846  -9.084   7.353  1.00  0.00           N  
ATOM     22  CA  LYS A   4      -9.257  -7.896   6.581  1.00  0.00           C  
ATOM     23  C   LYS A   4      -8.538  -6.615   7.017  1.00  0.00           C  
ATOM     24  O   LYS A   4      -8.173  -5.814   6.172  1.00  0.00           O  
ATOM     25  CB  LYS A   4     -10.769  -7.695   6.693  1.00  0.00           C  
ATOM     26  CEN LYS A   4     -12.687  -7.866   5.816  1.00  0.00           X  
ATOM     27  H   LYS A   4      -9.541  -9.559   7.912  1.00  0.00           H  
ATOM     28  N   LEU A   5      -8.371  -6.402   8.325  1.00  0.00           N  
ATOM     29  CA  LEU A   5      -7.638  -5.240   8.838  1.00  0.00           C  
ATOM     30  C   LEU A   5      -6.175  -5.251   8.380  1.00  0.00           C  
ATOM     31  O   LEU A   5      -5.653  -4.206   8.013  1.00  0.00           O  
ATOM     32  CB  LEU A   5      -7.716  -5.201  10.369  1.00  0.00           C  
ATOM     33  CEN LEU A   5      -8.533  -4.343  11.353  1.00  0.00           X  
ATOM     34  H   LEU A   5      -8.618  -7.141   8.967  1.00  0.00           H  
ATOM     35  N   ASN A   6      -5.523  -6.415   8.378  1.00  0.00           N  
ATOM     36  CA  ASN A   6      -4.140  -6.541   7.933  1.00  0.00           C  
ATOM     37  C   ASN A   6      -4.018  -6.236   6.439  1.00  0.00           C  
ATOM     38  O   ASN A   6      -3.119  -5.491   6.070  1.00  0.00           O  
ATOM     39  CB  ASN A   6      -3.582  -7.919   8.239  1.00  0.00           C  
ATOM     40  CEN ASN A   6      -3.046  -8.393   9.007  1.00  0.00           X  
ATOM     41  H   ASN A   6      -6.018  -7.261   8.629  1.00  0.00           H  
ATOM     42  N   ASP A   7      -4.966  -6.718   5.628  1.00  0.00           N  
ATOM     43  CA  ASP A   7      -4.995  -6.471   4.181  1.00  0.00           C  
ATOM     44  C   ASP A   7      -5.130  -4.962   3.910  1.00  0.00           C  
ATOM     45  O   ASP A   7      -4.395  -4.378   3.122  1.00  0.00           O  
ATOM     46  CB  ASP A   7      -6.143  -7.239   3.521  1.00  0.00           C  
ATOM     47  CEN ASP A   7      -6.317  -8.101   3.007  1.00  0.00           X  
ATOM     48  H   ASP A   7      -5.651  -7.360   6.000  1.00  0.00           H  
ATOM     49  N   LEU A   8      -6.000  -4.291   4.673  1.00  0.00           N  
ATOM     50  CA  LEU A   8      -6.241  -2.859   4.555  1.00  0.00           C  
ATOM     51  C   LEU A   8      -5.045  -1.986   4.966  1.00  0.00           C  
ATOM     52  O   LEU A   8      -4.767  -0.968   4.331  1.00  0.00           O  
ATOM     53  CB  LEU A   8      -7.471  -2.485   5.392  1.00  0.00           C  
ATOM     54  CEN LEU A   8      -8.935  -2.180   5.020  1.00  0.00           X  
ATOM     55  H   LEU A   8      -6.569  -4.824   5.314  1.00  0.00           H  
ATOM     56  N   LEU A   9      -4.346  -2.351   6.040  1.00  0.00           N  
ATOM     57  CA  LEU A   9      -3.111  -1.671   6.429  1.00  0.00           C  
ATOM     58  C   LEU A   9      -2.060  -1.729   5.322  1.00  0.00           C  
ATOM     59  O   LEU A   9      -1.496  -0.692   4.972  1.00  0.00           O  
ATOM     60  CB  LEU A   9      -2.556  -2.286   7.720  1.00  0.00           C  
ATOM     61  CEN LEU A   9      -2.552  -1.813   9.186  1.00  0.00           X  
ATOM     62  H   LEU A   9      -4.624  -3.187   6.534  1.00  0.00           H  
ATOM     63  N   GLU A  10      -1.799  -2.912   4.769  1.00  0.00           N  
ATOM     64  CA  GLU A  10      -0.809  -3.103   3.710  1.00  0.00           C  
ATOM     65  C   GLU A  10      -1.157  -2.251   2.480  1.00  0.00           C  
ATOM     66  O   GLU A  10      -0.286  -1.542   1.966  1.00  0.00           O  
ATOM     67  CB  GLU A  10      -0.715  -4.581   3.324  1.00  0.00           C  
ATOM     68  CEN GLU A  10       0.066  -6.091   3.440  1.00  0.00           X  
ATOM     69  H   GLU A  10      -2.352  -3.711   5.046  1.00  0.00           H  
ATOM     70  N   ASP A  11      -2.433  -2.210   2.082  1.00  0.00           N  
ATOM     71  CA  ASP A  11      -2.909  -1.419   0.942  1.00  0.00           C  
ATOM     72  C   ASP A  11      -2.707   0.090   1.173  1.00  0.00           C  
ATOM     73  O   ASP A  11      -2.225   0.809   0.291  1.00  0.00           O  
ATOM     74  CB  ASP A  11      -4.386  -1.716   0.670  1.00  0.00           C  
ATOM     75  CEN ASP A  11      -4.972  -2.291   0.068  1.00  0.00           X  
ATOM     76  H   ASP A  11      -3.086  -2.845   2.518  1.00  0.00           H  
ATOM     77  N   LEU A  12      -3.013   0.584   2.381  1.00  0.00           N  
ATOM     78  CA  LEU A  12      -2.836   1.994   2.754  1.00  0.00           C  
ATOM     79  C   LEU A  12      -1.370   2.430   2.659  1.00  0.00           C  
ATOM     80  O   LEU A  12      -1.065   3.526   2.178  1.00  0.00           O  
ATOM     81  CB  LEU A  12      -3.368   2.234   4.173  1.00  0.00           C  
ATOM     82  CEN LEU A  12      -4.653   2.891   4.710  1.00  0.00           X  
ATOM     83  H   LEU A  12      -3.408  -0.058   3.057  1.00  0.00           H  
ATOM     84  N   GLN A  13      -0.448   1.567   3.086  1.00  0.00           N  
ATOM     85  CA  GLN A  13       0.988   1.838   3.029  1.00  0.00           C  
ATOM     86  C   GLN A  13       1.480   1.974   1.587  1.00  0.00           C  
ATOM     87  O   GLN A  13       2.259   2.881   1.281  1.00  0.00           O  
ATOM     88  CB  GLN A  13       1.768   0.726   3.736  1.00  0.00           C  
ATOM     89  CEN GLN A  13       2.584   0.283   5.214  1.00  0.00           X  
ATOM     90  H   GLN A  13      -0.759   0.664   3.416  1.00  0.00           H  
ATOM     91  N   GLU A  14       1.025   1.106   0.686  1.00  0.00           N  
ATOM     92  CA  GLU A  14       1.376   1.187  -0.725  1.00  0.00           C  
ATOM     93  C   GLU A  14       0.903   2.504  -1.352  1.00  0.00           C  
ATOM     94  O   GLU A  14       1.660   3.137  -2.097  1.00  0.00           O  
ATOM     95  CB  GLU A  14       0.783  -0.002  -1.485  1.00  0.00           C  
ATOM     96  CEN GLU A  14       0.961  -1.548  -2.177  1.00  0.00           X  
ATOM     97  H   GLU A  14       0.421   0.353   0.987  1.00  0.00           H  
ATOM     98  N   VAL A  15      -0.302   2.971  -1.006  1.00  0.00           N  
ATOM     99  CA  VAL A  15      -0.851   4.248  -1.487  1.00  0.00           C  
ATOM    100  C   VAL A  15      -0.018   5.423  -0.980  1.00  0.00           C  
ATOM    101  O   VAL A  15       0.265   6.341  -1.751  1.00  0.00           O  
ATOM    102  CB  VAL A  15      -2.314   4.443  -1.047  1.00  0.00           C  
ATOM    103  CEN VAL A  15      -2.964   4.460  -1.275  1.00  0.00           X  
ATOM    104  H   VAL A  15      -0.856   2.413  -0.373  1.00  0.00           H  
ATOM    105  N   LEU A  16       0.444   5.367   0.268  1.00  0.00           N  
ATOM    106  CA  LEU A  16       1.294   6.396   0.877  1.00  0.00           C  
ATOM    107  C   LEU A  16       2.668   6.493   0.209  1.00  0.00           C  
ATOM    108  O   LEU A  16       3.165   7.577  -0.101  1.00  0.00           O  
ATOM    109  CB  LEU A  16       1.458   6.116   2.376  1.00  0.00           C  
ATOM    110  CEN LEU A  16       0.832   6.750   3.633  1.00  0.00           X  
ATOM    111  H   LEU A  16       0.176   4.576   0.835  1.00  0.00           H  
ATOM    112  N   LYS A  17       3.288   5.349  -0.070  1.00  0.00           N  
ATOM    113  CA  LYS A  17       4.581   5.291  -0.749  1.00  0.00           C  
ATOM    114  C   LYS A  17       4.495   5.837  -2.174  1.00  0.00           C  
ATOM    115  O   LYS A  17       5.397   6.556  -2.616  1.00  0.00           O  
ATOM    116  CB  LYS A  17       5.107   3.855  -0.770  1.00  0.00           C  
ATOM    117  CEN LYS A  17       6.435   2.403   0.007  1.00  0.00           X  
ATOM    118  H   LYS A  17       2.844   4.493   0.233  1.00  0.00           H  
ATOM    119  N   ASN A  18       3.424   5.516  -2.897  1.00  0.00           N  
ATOM    120  CA  ASN A  18       3.211   5.951  -4.273  1.00  0.00           C  
ATOM    121  C   ASN A  18       3.001   7.461  -4.371  1.00  0.00           C  
ATOM    122  O   ASN A  18       3.529   8.078  -5.300  1.00  0.00           O  
ATOM    123  CB  ASN A  18       2.039   5.221  -4.903  1.00  0.00           C  
ATOM    124  CEN ASN A  18       1.872   4.356  -5.474  1.00  0.00           X  
ATOM    125  H   ASN A  18       2.715   4.946  -2.458  1.00  0.00           H  
ATOM    126  N   LEU A  19       2.303   8.065  -3.410  1.00  0.00           N  
ATOM    127  CA  LEU A  19       2.141   9.511  -3.300  1.00  0.00           C  
ATOM    128  C   LEU A  19       3.490  10.192  -3.103  1.00  0.00           C  
ATOM    129  O   LEU A  19       3.873  11.019  -3.928  1.00  0.00           O  
ATOM    130  CB  LEU A  19       1.193   9.855  -2.145  1.00  0.00           C  
ATOM    131  CEN LEU A  19      -0.276  10.319  -2.100  1.00  0.00           X  
ATOM    132  H   LEU A  19       1.887   7.494  -2.690  1.00  0.00           H  
ATOM    133  N   HIS A  20       4.268   9.767  -2.105  1.00  0.00           N  
ATOM    134  CA  HIS A  20       5.555  10.381  -1.780  1.00  0.00           C  
ATOM    135  C   HIS A  20       6.572  10.313  -2.921  1.00  0.00           C  
ATOM    136  O   HIS A  20       7.285  11.283  -3.177  1.00  0.00           O  
ATOM    137  CB  HIS A  20       6.148   9.723  -0.530  1.00  0.00           C  
ATOM    138  CEN HIS A  20       6.175   9.944   0.877  1.00  0.00           X  
ATOM    139  H   HIS A  20       3.907   9.057  -1.487  1.00  0.00           H  
ATOM    140  N   LYS A  21       6.644   9.186  -3.632  1.00  0.00           N  
ATOM    141  CA  LYS A  21       7.570   9.022  -4.759  1.00  0.00           C  
ATOM    142  C   LYS A  21       7.139   9.791  -6.008  1.00  0.00           C  
ATOM    143  O   LYS A  21       7.991  10.325  -6.711  1.00  0.00           O  
ATOM    144  CB  LYS A  21       7.723   7.539  -5.099  1.00  0.00           C  
ATOM    145  CEN LYS A  21       8.879   5.770  -5.002  1.00  0.00           X  
ATOM    146  H   LYS A  21       6.096   8.398  -3.318  1.00  0.00           H  
ATOM    147  N   ASN A  22       5.851   9.785  -6.333  1.00  0.00           N  
ATOM    148  CA  ASN A  22       5.360  10.237  -7.639  1.00  0.00           C  
ATOM    149  C   ASN A  22       4.849  11.682  -7.619  1.00  0.00           C  
ATOM    150  O   ASN A  22       4.838  12.348  -8.658  1.00  0.00           O  
ATOM    151  CB  ASN A  22       4.272   9.315  -8.157  1.00  0.00           C  
ATOM    152  CEN ASN A  22       4.193   8.459  -8.759  1.00  0.00           X  
ATOM    153  H   ASN A  22       5.189   9.439  -5.655  1.00  0.00           H  
ATOM    154  N   TRP A  23       4.439  12.187  -6.460  1.00  0.00           N  
ATOM    155  CA  TRP A  23       3.910  13.533  -6.329  1.00  0.00           C  
ATOM    156  C   TRP A  23       4.961  14.592  -6.672  1.00  0.00           C  
ATOM    157  O   TRP A  23       5.737  15.056  -5.841  1.00  0.00           O  
ATOM    158  CB  TRP A  23       3.385  13.754  -4.910  1.00  0.00           C  
ATOM    159  CEN TRP A  23       1.916  14.092  -4.013  1.00  0.00           X  
ATOM    160  H   TRP A  23       4.390  11.592  -5.646  1.00  0.00           H  
ATOM    161  N   HIS A  24       4.975  15.000  -7.939  1.00  0.00           N  
ATOM    162  CA  HIS A  24       5.913  15.993  -8.471  1.00  0.00           C  
ATOM    163  C   HIS A  24       5.318  17.418  -8.580  1.00  0.00           C  
ATOM    164  O   HIS A  24       6.017  18.330  -9.023  1.00  0.00           O  
ATOM    165  CB  HIS A  24       6.419  15.542  -9.845  1.00  0.00           C  
ATOM    166  CEN HIS A  24       7.524  14.825 -10.388  1.00  0.00           X  
ATOM    167  H   HIS A  24       4.320  14.558  -8.571  1.00  0.00           H  
ATOM    168  N   GLY A  25       4.048  17.636  -8.212  1.00  0.00           N  
ATOM    169  CA  GLY A  25       3.365  18.925  -8.387  1.00  0.00           C  
ATOM    170  C   GLY A  25       3.045  19.664  -7.089  1.00  0.00           C  
ATOM    171  O   GLY A  25       2.079  19.328  -6.432  1.00  0.00           O  
ATOM    172  CEN GLY A  25       3.365  18.925  -8.387  1.00  0.00           X  
ATOM    173  H   GLY A  25       3.498  16.860  -7.869  1.00  0.00           H  
ATOM    174  N   GLY A  26       3.796  20.724  -6.770  1.00  0.00           N  
ATOM    175  CA  GLY A  26       3.522  21.611  -5.624  1.00  0.00           C  
ATOM    176  C   GLY A  26       4.080  21.079  -4.304  1.00  0.00           C  
ATOM    177  O   GLY A  26       3.541  20.143  -3.725  1.00  0.00           O  
ATOM    178  CEN GLY A  26       3.522  21.611  -5.624  1.00  0.00           X  
ATOM    179  H   GLY A  26       4.554  20.965  -7.393  1.00  0.00           H  
ATOM    180  N   LYS A  27       5.183  21.665  -3.834  1.00  0.00           N  
ATOM    181  CA  LYS A  27       5.765  21.364  -2.514  1.00  0.00           C  
ATOM    182  C   LYS A  27       4.817  21.647  -1.347  1.00  0.00           C  
ATOM    183  O   LYS A  27       4.683  20.782  -0.493  1.00  0.00           O  
ATOM    184  CB  LYS A  27       7.058  22.158  -2.320  1.00  0.00           C  
ATOM    185  CEN LYS A  27       9.173  22.194  -2.295  1.00  0.00           X  
ATOM    186  H   LYS A  27       5.609  22.396  -4.384  1.00  0.00           H  
ATOM    187  N   ASP A  28       4.185  22.822  -1.316  1.00  0.00           N  
ATOM    188  CA  ASP A  28       3.196  23.165  -0.285  1.00  0.00           C  
ATOM    189  C   ASP A  28       2.023  22.176  -0.243  1.00  0.00           C  
ATOM    190  O   ASP A  28       1.820  21.529   0.776  1.00  0.00           O  
ATOM    191  CB  ASP A  28       2.669  24.583  -0.512  1.00  0.00           C  
ATOM    192  CEN ASP A  28       2.822  25.538  -0.191  1.00  0.00           X  
ATOM    193  H   ASP A  28       4.535  23.588  -1.875  1.00  0.00           H  
ATOM    194  N   ASN A  29       1.335  21.943  -1.363  1.00  0.00           N  
ATOM    195  CA  ASN A  29       0.157  21.060  -1.369  1.00  0.00           C  
ATOM    196  C   ASN A  29       0.440  19.667  -0.789  1.00  0.00           C  
ATOM    197  O   ASN A  29      -0.414  19.074  -0.135  1.00  0.00           O  
ATOM    198  CB  ASN A  29      -0.410  20.922  -2.770  1.00  0.00           C  
ATOM    199  CEN ASN A  29      -1.131  21.391  -3.371  1.00  0.00           X  
ATOM    200  H   ASN A  29       1.471  22.565  -2.145  1.00  0.00           H  
ATOM    201  N   LEU A  30       1.633  19.124  -1.046  1.00  0.00           N  
ATOM    202  CA  LEU A  30       1.979  17.782  -0.596  1.00  0.00           C  
ATOM    203  C   LEU A  30       2.252  17.750   0.906  1.00  0.00           C  
ATOM    204  O   LEU A  30       2.081  16.706   1.513  1.00  0.00           O  
ATOM    205  CB  LEU A  30       3.198  17.265  -1.371  1.00  0.00           C  
ATOM    206  CEN LEU A  30       3.352  16.253  -2.522  1.00  0.00           X  
ATOM    207  H   LEU A  30       2.354  19.717  -1.437  1.00  0.00           H  
ATOM    208  N   HIS A  31       2.681  18.870   1.490  1.00  0.00           N  
ATOM    209  CA  HIS A  31       2.895  18.970   2.927  1.00  0.00           C  
ATOM    210  C   HIS A  31       1.604  18.658   3.693  1.00  0.00           C  
ATOM    211  O   HIS A  31       1.628  17.830   4.593  1.00  0.00           O  
ATOM    212  CB  HIS A  31       3.409  20.365   3.300  1.00  0.00           C  
ATOM    213  CEN HIS A  31       4.657  21.010   3.534  1.00  0.00           X  
ATOM    214  H   HIS A  31       2.754  19.718   0.946  1.00  0.00           H  
ATOM    215  N   ASP A  32       0.478  19.251   3.286  1.00  0.00           N  
ATOM    216  CA  ASP A  32      -0.812  19.019   3.946  1.00  0.00           C  
ATOM    217  C   ASP A  32      -1.235  17.546   3.860  1.00  0.00           C  
ATOM    218  O   ASP A  32      -1.519  16.920   4.878  1.00  0.00           O  
ATOM    219  CB  ASP A  32      -1.893  19.911   3.331  1.00  0.00           C  
ATOM    220  CEN ASP A  32      -2.368  20.797   3.498  1.00  0.00           X  
ATOM    221  H   ASP A  32       0.515  19.925   2.538  1.00  0.00           H  
ATOM    222  N   VAL A  33      -1.176  16.953   2.663  1.00  0.00           N  
ATOM    223  CA  VAL A  33      -1.531  15.543   2.439  1.00  0.00           C  
ATOM    224  C   VAL A  33      -0.630  14.590   3.233  1.00  0.00           C  
ATOM    225  O   VAL A  33      -1.101  13.563   3.711  1.00  0.00           O  
ATOM    226  CB  VAL A  33      -1.448  15.174   0.946  1.00  0.00           C  
ATOM    227  CEN VAL A  33      -1.826  15.019   0.391  1.00  0.00           X  
ATOM    228  H   VAL A  33      -0.906  17.522   1.872  1.00  0.00           H  
ATOM    229  N   ASP A  34       0.660  14.909   3.359  1.00  0.00           N  
ATOM    230  CA  ASP A  34       1.636  14.109   4.104  1.00  0.00           C  
ATOM    231  C   ASP A  34       1.284  14.100   5.594  1.00  0.00           C  
ATOM    232  O   ASP A  34       1.231  13.032   6.193  1.00  0.00           O  
ATOM    233  CB  ASP A  34       3.054  14.647   3.896  1.00  0.00           C  
ATOM    234  CEN ASP A  34       3.885  14.469   3.335  1.00  0.00           X  
ATOM    235  H   ASP A  34       0.986  15.771   2.949  1.00  0.00           H  
ATOM    236  N   ASN A  35       0.929  15.254   6.166  1.00  0.00           N  
ATOM    237  CA  ASN A  35       0.504  15.359   7.562  1.00  0.00           C  
ATOM    238  C   ASN A  35      -0.767  14.546   7.834  1.00  0.00           C  
ATOM    239  O   ASN A  35      -0.825  13.830   8.830  1.00  0.00           O  
ATOM    240  CB  ASN A  35       0.292  16.807   7.964  1.00  0.00           C  
ATOM    241  CEN ASN A  35       0.845  17.588   8.396  1.00  0.00           X  
ATOM    242  H   ASN A  35       0.965  16.102   5.616  1.00  0.00           H  
ATOM    243  N   HIS A  36      -1.771  14.608   6.958  1.00  0.00           N  
ATOM    244  CA  HIS A  36      -2.990  13.822   7.140  1.00  0.00           C  
ATOM    245  C   HIS A  36      -2.714  12.311   7.090  1.00  0.00           C  
ATOM    246  O   HIS A  36      -3.171  11.574   7.958  1.00  0.00           O  
ATOM    247  CB  HIS A  36      -4.028  14.198   6.078  1.00  0.00           C  
ATOM    248  CEN HIS A  36      -5.145  15.073   5.945  1.00  0.00           X  
ATOM    249  H   HIS A  36      -1.705  15.232   6.166  1.00  0.00           H  
ATOM    250  N   LEU A  37      -1.930  11.830   6.119  1.00  0.00           N  
ATOM    251  CA  LEU A  37      -1.561  10.410   6.044  1.00  0.00           C  
ATOM    252  C   LEU A  37      -0.850   9.922   7.306  1.00  0.00           C  
ATOM    253  O   LEU A  37      -1.185   8.847   7.803  1.00  0.00           O  
ATOM    254  CB  LEU A  37      -0.675  10.165   4.816  1.00  0.00           C  
ATOM    255  CEN LEU A  37      -0.950   9.539   3.436  1.00  0.00           X  
ATOM    256  H   LEU A  37      -1.552  12.469   5.440  1.00  0.00           H  
ATOM    257  N   GLN A  38       0.098  10.695   7.840  1.00  0.00           N  
ATOM    258  CA  GLN A  38       0.811  10.334   9.064  1.00  0.00           C  
ATOM    259  C   GLN A  38      -0.161  10.182  10.237  1.00  0.00           C  
ATOM    260  O   GLN A  38      -0.079   9.171  10.928  1.00  0.00           O  
ATOM    261  CB  GLN A  38       1.869  11.389   9.399  1.00  0.00           C  
ATOM    262  CEN GLN A  38       3.571  11.767   9.319  1.00  0.00           X  
ATOM    263  H   GLN A  38       0.288  11.593   7.420  1.00  0.00           H  
ATOM    264  N   ASN A  39      -1.120  11.099  10.402  1.00  0.00           N  
ATOM    265  CA  ASN A  39      -2.141  10.999  11.454  1.00  0.00           C  
ATOM    266  C   ASN A  39      -2.982   9.724  11.303  1.00  0.00           C  
ATOM    267  O   ASN A  39      -3.209   9.016  12.280  1.00  0.00           O  
ATOM    268  CB  ASN A  39      -3.042  12.221  11.467  1.00  0.00           C  
ATOM    269  CEN ASN A  39      -3.088  13.153  11.947  1.00  0.00           X  
ATOM    270  H   ASN A  39      -1.099  11.933   9.836  1.00  0.00           H  
ATOM    271  N   VAL A  40      -3.348   9.357  10.069  1.00  0.00           N  
ATOM    272  CA  VAL A  40      -4.123   8.136   9.799  1.00  0.00           C  
ATOM    273  C   VAL A  40      -3.342   6.875  10.195  1.00  0.00           C  
ATOM    274  O   VAL A  40      -3.907   5.955  10.785  1.00  0.00           O  
ATOM    275  CB  VAL A  40      -4.518   8.035   8.314  1.00  0.00           C  
ATOM    276  CEN VAL A  40      -5.050   8.075   7.877  1.00  0.00           X  
ATOM    277  H   VAL A  40      -3.155   9.995   9.312  1.00  0.00           H  
ATOM    278  N   ILE A  41      -2.040   6.812   9.899  1.00  0.00           N  
ATOM    279  CA  ILE A  41      -1.175   5.687  10.283  1.00  0.00           C  
ATOM    280  C   ILE A  41      -1.107   5.530  11.807  1.00  0.00           C  
ATOM    281  O   ILE A  41      -1.244   4.414  12.312  1.00  0.00           O  
ATOM    282  CB  ILE A  41       0.252   5.858   9.731  1.00  0.00           C  
ATOM    283  CEN ILE A  41       0.903   5.694   8.872  1.00  0.00           X  
ATOM    284  H   ILE A  41      -1.621   7.617   9.451  1.00  0.00           H  
ATOM    285  N   GLU A  42      -0.897   6.626  12.538  1.00  0.00           N  
ATOM    286  CA  GLU A  42      -0.837   6.628  13.998  1.00  0.00           C  
ATOM    287  C   GLU A  42      -2.119   6.064  14.610  1.00  0.00           C  
ATOM    288  O   GLU A  42      -2.042   5.193  15.479  1.00  0.00           O  
ATOM    289  CB  GLU A  42      -0.586   8.045  14.519  1.00  0.00           C  
ATOM    290  CEN GLU A  42       0.483   9.232  15.112  1.00  0.00           X  
ATOM    291  H   GLU A  42      -0.827   7.519  12.068  1.00  0.00           H  
ATOM    292  N   ASP A  43      -3.286   6.460  14.107  1.00  0.00           N  
ATOM    293  CA  ASP A  43      -4.567   5.956  14.586  1.00  0.00           C  
ATOM    294  C   ASP A  43      -4.749   4.468  14.268  1.00  0.00           C  
ATOM    295  O   ASP A  43      -5.206   3.697  15.124  1.00  0.00           O  
ATOM    296  CB  ASP A  43      -5.714   6.767  13.978  1.00  0.00           C  
ATOM    297  CEN ASP A  43      -6.330   7.546  14.204  1.00  0.00           X  
ATOM    298  H   ASP A  43      -3.295   7.234  13.456  1.00  0.00           H  
ATOM    299  N   ILE A  44      -4.352   4.013  13.073  1.00  0.00           N  
ATOM    300  CA  ILE A  44      -4.499   2.605  12.666  1.00  0.00           C  
ATOM    301  C   ILE A  44      -3.668   1.719  13.592  1.00  0.00           C  
ATOM    302  O   ILE A  44      -4.094   0.625  13.978  1.00  0.00           O  
ATOM    303  CB  ILE A  44      -4.061   2.371  11.209  1.00  0.00           C  
ATOM    304  CEN ILE A  44      -4.383   2.385  10.167  1.00  0.00           X  
ATOM    305  H   ILE A  44      -3.974   4.687  12.421  1.00  0.00           H  
ATOM    306  N   HIS A  45      -2.484   2.191  13.967  1.00  0.00           N  
ATOM    307  CA  HIS A  45      -1.614   1.502  14.900  1.00  0.00           C  
ATOM    308  C   HIS A  45      -2.231   1.418  16.308  1.00  0.00           C  
ATOM    309  O   HIS A  45      -2.378   0.312  16.832  1.00  0.00           O  
ATOM    310  CB  HIS A  45      -0.251   2.198  14.962  1.00  0.00           C  
ATOM    311  CEN HIS A  45       1.033   2.077  14.356  1.00  0.00           X  
ATOM    312  H   HIS A  45      -2.199   3.098  13.620  1.00  0.00           H  
ATOM    313  N   ASP A  46      -2.685   2.531  16.892  1.00  0.00           N  
ATOM    314  CA  ASP A  46      -3.268   2.571  18.242  1.00  0.00           C  
ATOM    315  C   ASP A  46      -4.454   1.603  18.380  1.00  0.00           C  
ATOM    316  O   ASP A  46      -4.551   0.840  19.350  1.00  0.00           O  
ATOM    317  CB  ASP A  46      -3.711   3.995  18.587  1.00  0.00           C  
ATOM    318  CEN ASP A  46      -3.382   4.819  19.087  1.00  0.00           X  
ATOM    319  H   ASP A  46      -2.631   3.398  16.379  1.00  0.00           H  
ATOM    320  N   PHE A  47      -5.323   1.548  17.366  1.00  0.00           N  
ATOM    321  CA  PHE A  47      -6.479   0.655  17.349  1.00  0.00           C  
ATOM    322  C   PHE A  47      -6.061  -0.805  17.563  1.00  0.00           C  
ATOM    323  O   PHE A  47      -6.476  -1.434  18.541  1.00  0.00           O  
ATOM    324  CB  PHE A  47      -7.240   0.799  16.030  1.00  0.00           C  
ATOM    325  CEN PHE A  47      -8.519   1.561  15.471  1.00  0.00           X  
ATOM    326  H   PHE A  47      -5.177   2.172  16.584  1.00  0.00           H  
ATOM    327  N   MET A  48      -5.180  -1.339  16.711  1.00  0.00           N  
ATOM    328  CA  MET A  48      -4.870  -2.772  16.672  1.00  0.00           C  
ATOM    329  C   MET A  48      -4.214  -3.281  17.953  1.00  0.00           C  
ATOM    330  O   MET A  48      -4.392  -4.448  18.312  1.00  0.00           O  
ATOM    331  CB  MET A  48      -3.966  -3.070  15.477  1.00  0.00           C  
ATOM    332  CEN MET A  48      -3.951  -3.830  13.896  1.00  0.00           X  
ATOM    333  H   MET A  48      -4.688  -0.712  16.090  1.00  0.00           H  
ATOM    334  N   GLN A  49      -3.474  -2.438  18.670  1.00  0.00           N  
ATOM    335  CA  GLN A  49      -2.523  -2.897  19.690  1.00  0.00           C  
ATOM    336  C   GLN A  49      -3.156  -3.079  21.079  1.00  0.00           C  
ATOM    337  O   GLN A  49      -2.516  -3.607  21.989  1.00  0.00           O  
ATOM    338  CB  GLN A  49      -1.357  -1.911  19.793  1.00  0.00           C  
ATOM    339  CEN GLN A  49       0.292  -1.606  19.306  1.00  0.00           X  
ATOM    340  H   GLN A  49      -3.558  -1.447  18.501  1.00  0.00           H  
ATOM    341  N   GLY A  50      -4.434  -2.716  21.242  1.00  0.00           N  
ATOM    342  CA  GLY A  50      -5.130  -2.690  22.524  1.00  0.00           C  
ATOM    343  C   GLY A  50      -5.246  -1.290  23.121  1.00  0.00           C  
ATOM    344  O   GLY A  50      -5.684  -1.156  24.262  1.00  0.00           O  
ATOM    345  CEN GLY A  50      -5.130  -2.690  22.525  1.00  0.00           X  
ATOM    346  H   GLY A  50      -4.938  -2.392  20.431  1.00  0.00           H  
ATOM    347  N   GLY A  51      -4.866  -0.251  22.368  1.00  0.00           N  
ATOM    348  CA  GLY A  51      -4.877   1.142  22.814  1.00  0.00           C  
ATOM    349  C   GLY A  51      -6.106   1.947  22.379  1.00  0.00           C  
ATOM    350  O   GLY A  51      -6.313   3.055  22.886  1.00  0.00           O  
ATOM    351  CEN GLY A  51      -4.877   1.142  22.814  1.00  0.00           X  
ATOM    352  H   GLY A  51      -4.522  -0.420  21.435  1.00  0.00           H  
ATOM    353  N   GLY A  52      -6.940   1.446  21.459  1.00  0.00           N  
ATOM    354  CA  GLY A  52      -8.057   2.219  20.910  1.00  0.00           C  
ATOM    355  C   GLY A  52      -9.458   1.761  21.299  1.00  0.00           C  
ATOM    356  O   GLY A  52      -9.850   0.610  21.123  1.00  0.00           O  
ATOM    357  CEN GLY A  52      -8.058   2.219  20.909  1.00  0.00           X  
ATOM    358  H   GLY A  52      -6.697   0.570  21.019  1.00  0.00           H  
ATOM    359  N   SER A  53     -10.245   2.714  21.800  1.00  0.00           N  
ATOM    360  CA  SER A  53     -11.640   2.517  22.189  1.00  0.00           C  
ATOM    361  C   SER A  53     -12.569   3.090  21.115  1.00  0.00           C  
ATOM    362  O   SER A  53     -12.100   3.587  20.090  1.00  0.00           O  
ATOM    363  CB  SER A  53     -11.910   3.163  23.534  1.00  0.00           C  
ATOM    364  CEN SER A  53     -11.875   3.522  23.942  1.00  0.00           X  
ATOM    365  H   SER A  53      -9.954   3.673  21.671  1.00  0.00           H  
ATOM    366  N   GLY A  54     -13.889   3.091  21.341  1.00  0.00           N  
ATOM    367  CA  GLY A  54     -14.860   3.645  20.381  1.00  0.00           C  
ATOM    368  C   GLY A  54     -14.528   5.061  19.874  1.00  0.00           C  
ATOM    369  O   GLY A  54     -14.700   5.343  18.697  1.00  0.00           O  
ATOM    370  CEN GLY A  54     -14.860   3.646  20.380  1.00  0.00           X  
ATOM    371  H   GLY A  54     -14.245   2.643  22.174  1.00  0.00           H  
ATOM    372  N   GLY A  55     -13.979   5.935  20.735  1.00  0.00           N  
ATOM    373  CA  GLY A  55     -13.545   7.278  20.352  1.00  0.00           C  
ATOM    374  C   GLY A  55     -12.397   7.291  19.337  1.00  0.00           C  
ATOM    375  O   GLY A  55     -12.375   8.173  18.486  1.00  0.00           O  
ATOM    376  CEN GLY A  55     -13.545   7.279  20.352  1.00  0.00           X  
ATOM    377  H   GLY A  55     -13.728   5.602  21.653  1.00  0.00           H  
ATOM    378  N   LYS A  56     -11.503   6.286  19.355  1.00  0.00           N  
ATOM    379  CA  LYS A  56     -10.462   6.141  18.320  1.00  0.00           C  
ATOM    380  C   LYS A  56     -11.083   5.885  16.952  1.00  0.00           C  
ATOM    381  O   LYS A  56     -10.676   6.498  15.981  1.00  0.00           O  
ATOM    382  CB  LYS A  56      -9.498   5.008  18.675  1.00  0.00           C  
ATOM    383  CEN LYS A  56      -7.601   4.403  19.389  1.00  0.00           X  
ATOM    384  H   LYS A  56     -11.627   5.533  20.017  1.00  0.00           H  
ATOM    385  N   LEU A  57     -12.118   5.042  16.870  1.00  0.00           N  
ATOM    386  CA  LEU A  57     -12.838   4.822  15.611  1.00  0.00           C  
ATOM    387  C   LEU A  57     -13.579   6.069  15.126  1.00  0.00           C  
ATOM    388  O   LEU A  57     -13.449   6.431  13.963  1.00  0.00           O  
ATOM    389  CB  LEU A  57     -13.824   3.658  15.773  1.00  0.00           C  
ATOM    390  CEN LEU A  57     -13.792   2.189  15.312  1.00  0.00           X  
ATOM    391  H   LEU A  57     -12.422   4.566  17.710  1.00  0.00           H  
ATOM    392  N   GLN A  58     -14.318   6.746  16.004  1.00  0.00           N  
ATOM    393  CA  GLN A  58     -15.035   7.967  15.622  1.00  0.00           C  
ATOM    394  C   GLN A  58     -14.097   9.056  15.095  1.00  0.00           C  
ATOM    395  O   GLN A  58     -14.438   9.725  14.121  1.00  0.00           O  
ATOM    396  CB  GLN A  58     -15.824   8.510  16.816  1.00  0.00           C  
ATOM    397  CEN GLN A  58     -17.404   8.596  17.552  1.00  0.00           X  
ATOM    398  H   GLN A  58     -14.340   6.443  16.968  1.00  0.00           H  
ATOM    399  N   GLU A  59     -12.933   9.232  15.719  1.00  0.00           N  
ATOM    400  CA  GLU A  59     -11.919  10.187  15.269  1.00  0.00           C  
ATOM    401  C   GLU A  59     -11.327   9.762  13.921  1.00  0.00           C  
ATOM    402  O   GLU A  59     -11.268  10.583  13.009  1.00  0.00           O  
ATOM    403  CB  GLU A  59     -10.810  10.325  16.314  1.00  0.00           C  
ATOM    404  CEN GLU A  59     -10.101  11.171  17.612  1.00  0.00           X  
ATOM    405  H   GLU A  59     -12.706   8.654  16.519  1.00  0.00           H  
ATOM    406  N   MET A  60     -11.071   8.464  13.733  1.00  0.00           N  
ATOM    407  CA  MET A  60     -10.507   7.906  12.498  1.00  0.00           C  
ATOM    408  C   MET A  60     -11.406   8.143  11.280  1.00  0.00           C  
ATOM    409  O   MET A  60     -10.919   8.441  10.196  1.00  0.00           O  
ATOM    410  CB  MET A  60     -10.255   6.410  12.675  1.00  0.00           C  
ATOM    411  CEN MET A  60      -8.975   5.224  12.852  1.00  0.00           X  
ATOM    412  H   MET A  60     -11.190   7.839  14.519  1.00  0.00           H  
ATOM    413  N   MET A  61     -12.729   8.049  11.450  1.00  0.00           N  
ATOM    414  CA  MET A  61     -13.680   8.338  10.372  1.00  0.00           C  
ATOM    415  C   MET A  61     -13.548   9.783   9.880  1.00  0.00           C  
ATOM    416  O   MET A  61     -13.411  10.019   8.683  1.00  0.00           O  
ATOM    417  CB  MET A  61     -15.108   8.071  10.843  1.00  0.00           C  
ATOM    418  CEN MET A  61     -16.461   6.973  10.640  1.00  0.00           X  
ATOM    419  H   MET A  61     -13.079   7.770  12.356  1.00  0.00           H  
ATOM    420  N   LYS A  62     -13.571  10.766  10.784  1.00  0.00           N  
ATOM    421  CA  LYS A  62     -13.434  12.175  10.419  1.00  0.00           C  
ATOM    422  C   LYS A  62     -12.109  12.457   9.708  1.00  0.00           C  
ATOM    423  O   LYS A  62     -12.126  13.141   8.691  1.00  0.00           O  
ATOM    424  CB  LYS A  62     -13.556  13.057  11.663  1.00  0.00           C  
ATOM    425  CEN LYS A  62     -14.722  14.372  12.841  1.00  0.00           X  
ATOM    426  H   LYS A  62     -13.609  10.516  11.762  1.00  0.00           H  
ATOM    427  N   GLU A  63     -10.996  11.930  10.210  1.00  0.00           N  
ATOM    428  CA  GLU A  63      -9.673  12.127   9.600  1.00  0.00           C  
ATOM    429  C   GLU A  63      -9.645  11.578   8.176  1.00  0.00           C  
ATOM    430  O   GLU A  63      -9.186  12.240   7.246  1.00  0.00           O  
ATOM    431  CB  GLU A  63      -8.584  11.457  10.442  1.00  0.00           C  
ATOM    432  CEN GLU A  63      -7.340  11.563  11.601  1.00  0.00           X  
ATOM    433  H   GLU A  63     -11.050  11.357  11.041  1.00  0.00           H  
ATOM    434  N   PHE A  64     -10.260  10.420   7.964  1.00  0.00           N  
ATOM    435  CA  PHE A  64     -10.352   9.815   6.646  1.00  0.00           C  
ATOM    436  C   PHE A  64     -11.204  10.646   5.671  1.00  0.00           C  
ATOM    437  O   PHE A  64     -10.852  10.811   4.503  1.00  0.00           O  
ATOM    438  CB  PHE A  64     -10.922   8.400   6.767  1.00  0.00           C  
ATOM    439  CEN PHE A  64     -10.387   6.905   6.837  1.00  0.00           X  
ATOM    440  H   PHE A  64     -10.590   9.894   8.761  1.00  0.00           H  
ATOM    441  N   GLN A  65     -12.291  11.260   6.156  1.00  0.00           N  
ATOM    442  CA  GLN A  65     -13.135  12.132   5.336  1.00  0.00           C  
ATOM    443  C   GLN A  65     -12.392  13.397   4.886  1.00  0.00           C  
ATOM    444  O   GLN A  65     -12.503  13.795   3.728  1.00  0.00           O  
ATOM    445  CB  GLN A  65     -14.397  12.525   6.109  1.00  0.00           C  
ATOM    446  CEN GLN A  65     -16.095  12.182   6.325  1.00  0.00           X  
ATOM    447  H   GLN A  65     -12.529  11.121   7.126  1.00  0.00           H  
ATOM    448  N   GLN A  66     -11.605  14.014   5.768  1.00  0.00           N  
ATOM    449  CA  GLN A  66     -10.762  15.155   5.401  1.00  0.00           C  
ATOM    450  C   GLN A  66      -9.757  14.783   4.312  1.00  0.00           C  
ATOM    451  O   GLN A  66      -9.626  15.521   3.340  1.00  0.00           O  
ATOM    452  CB  GLN A  66     -10.017  15.685   6.628  1.00  0.00           C  
ATOM    453  CEN GLN A  66     -10.005  16.926   7.856  1.00  0.00           X  
ATOM    454  H   GLN A  66     -11.517  13.629   6.697  1.00  0.00           H  
ATOM    455  N   VAL A  67      -9.131  13.605   4.410  1.00  0.00           N  
ATOM    456  CA  VAL A  67      -8.161  13.137   3.407  1.00  0.00           C  
ATOM    457  C   VAL A  67      -8.826  12.951   2.051  1.00  0.00           C  
ATOM    458  O   VAL A  67      -8.319  13.441   1.047  1.00  0.00           O  
ATOM    459  CB  VAL A  67      -7.501  11.810   3.825  1.00  0.00           C  
ATOM    460  CEN VAL A  67      -6.910  11.528   4.038  1.00  0.00           X  
ATOM    461  H   VAL A  67      -9.309  13.034   5.224  1.00  0.00           H  
ATOM    462  N   LEU A  68      -9.959  12.255   2.005  1.00  0.00           N  
ATOM    463  CA  LEU A  68     -10.743  12.120   0.780  1.00  0.00           C  
ATOM    464  C   LEU A  68     -11.129  13.455   0.172  1.00  0.00           C  
ATOM    465  O   LEU A  68     -10.905  13.673  -1.017  1.00  0.00           O  
ATOM    466  CB  LEU A  68     -12.004  11.292   1.057  1.00  0.00           C  
ATOM    467  CEN LEU A  68     -12.386   9.833   0.745  1.00  0.00           X  
ATOM    468  H   LEU A  68     -10.292  11.818   2.852  1.00  0.00           H  
ATOM    469  N   ASP A  69     -11.735  14.325   0.972  1.00  0.00           N  
ATOM    470  CA  ASP A  69     -12.118  15.654   0.525  1.00  0.00           C  
ATOM    471  C   ASP A  69     -10.911  16.382  -0.080  1.00  0.00           C  
ATOM    472  O   ASP A  69     -11.012  16.944  -1.172  1.00  0.00           O  
ATOM    473  CB  ASP A  69     -12.706  16.462   1.685  1.00  0.00           C  
ATOM    474  CEN ASP A  69     -13.608  16.724   2.080  1.00  0.00           X  
ATOM    475  H   ASP A  69     -11.961  14.049   1.919  1.00  0.00           H  
ATOM    476  N   GLU A  70      -9.741  16.314   0.566  1.00  0.00           N  
ATOM    477  CA  GLU A  70      -8.501  16.921   0.073  1.00  0.00           C  
ATOM    478  C   GLU A  70      -8.043  16.281  -1.237  1.00  0.00           C  
ATOM    479  O   GLU A  70      -7.688  16.992  -2.179  1.00  0.00           O  
ATOM    480  CB  GLU A  70      -7.396  16.806   1.125  1.00  0.00           C  
ATOM    481  CEN GLU A  70      -6.478  17.495   2.385  1.00  0.00           X  
ATOM    482  H   GLU A  70      -9.708  15.801   1.435  1.00  0.00           H  
ATOM    483  N   LEU A  71      -8.107  14.955  -1.344  1.00  0.00           N  
ATOM    484  CA  LEU A  71      -7.707  14.205  -2.528  1.00  0.00           C  
ATOM    485  C   LEU A  71      -8.577  14.545  -3.731  1.00  0.00           C  
ATOM    486  O   LEU A  71      -8.052  14.751  -4.820  1.00  0.00           O  
ATOM    487  CB  LEU A  71      -7.763  12.699  -2.242  1.00  0.00           C  
ATOM    488  CEN LEU A  71      -6.673  11.647  -1.964  1.00  0.00           X  
ATOM    489  H   LEU A  71      -8.453  14.444  -0.545  1.00  0.00           H  
ATOM    490  N   ASN A  72      -9.890  14.638  -3.545  1.00  0.00           N  
ATOM    491  CA  ASN A  72     -10.828  14.966  -4.609  1.00  0.00           C  
ATOM    492  C   ASN A  72     -10.489  16.318  -5.259  1.00  0.00           C  
ATOM    493  O   ASN A  72     -10.436  16.411  -6.487  1.00  0.00           O  
ATOM    494  CB  ASN A  72     -12.257  14.967  -4.097  1.00  0.00           C  
ATOM    495  CEN ASN A  72     -13.059  14.295  -4.015  1.00  0.00           X  
ATOM    496  H   ASN A  72     -10.249  14.455  -2.621  1.00  0.00           H  
ATOM    497  N   ASN A  73     -10.203  17.345  -4.454  1.00  0.00           N  
ATOM    498  CA  ASN A  73      -9.869  18.680  -4.954  1.00  0.00           C  
ATOM    499  C   ASN A  73      -8.485  18.720  -5.608  1.00  0.00           C  
ATOM    500  O   ASN A  73      -8.344  19.185  -6.741  1.00  0.00           O  
ATOM    501  CB  ASN A  73      -9.949  19.715  -3.847  1.00  0.00           C  
ATOM    502  CEN ASN A  73     -10.658  20.378  -3.446  1.00  0.00           X  
ATOM    503  H   ASN A  73     -10.206  17.191  -3.458  1.00  0.00           H  
ATOM    504  N   HIS A  74      -7.466  18.205  -4.928  1.00  0.00           N  
ATOM    505  CA  HIS A  74      -6.066  18.444  -5.258  1.00  0.00           C  
ATOM    506  C   HIS A  74      -5.634  17.785  -6.569  1.00  0.00           C  
ATOM    507  O   HIS A  74      -4.798  18.318  -7.301  1.00  0.00           O  
ATOM    508  CB  HIS A  74      -5.167  17.955  -4.118  1.00  0.00           C  
ATOM    509  CEN HIS A  74      -4.535  18.489  -2.959  1.00  0.00           X  
ATOM    510  H   HIS A  74      -7.669  17.712  -4.069  1.00  0.00           H  
ATOM    511  N   LEU A  75      -6.218  16.640  -6.902  1.00  0.00           N  
ATOM    512  CA  LEU A  75      -5.768  15.789  -7.987  1.00  0.00           C  
ATOM    513  C   LEU A  75      -6.276  16.226  -9.373  1.00  0.00           C  
ATOM    514  O   LEU A  75      -5.866  15.624 -10.364  1.00  0.00           O  
ATOM    515  CB  LEU A  75      -6.196  14.344  -7.702  1.00  0.00           C  
ATOM    516  CEN LEU A  75      -5.434  13.112  -7.179  1.00  0.00           X  
ATOM    517  H   LEU A  75      -6.951  16.292  -6.298  1.00  0.00           H  
ATOM    518  N   GLN A  76      -7.090  17.283  -9.514  1.00  0.00           N  
ATOM    519  CA  GLN A  76      -7.779  17.584 -10.787  1.00  0.00           C  
ATOM    520  C   GLN A  76      -6.827  17.664 -12.011  1.00  0.00           C  
ATOM    521  O   GLN A  76      -7.248  17.413 -13.137  1.00  0.00           O  
ATOM    522  CB  GLN A  76      -8.544  18.904 -10.658  1.00  0.00           C  
ATOM    523  CEN GLN A  76     -10.113  19.613 -10.368  1.00  0.00           X  
ATOM    524  H   GLN A  76      -7.276  17.860  -8.703  1.00  0.00           H  
ATOM    525  N   GLY A  77      -5.527  17.930 -11.810  1.00  0.00           N  
ATOM    526  CA  GLY A  77      -4.526  18.096 -12.876  1.00  0.00           C  
ATOM    527  C   GLY A  77      -3.781  16.829 -13.362  1.00  0.00           C  
ATOM    528  O   GLY A  77      -3.123  16.887 -14.396  1.00  0.00           O  
ATOM    529  CEN GLY A  77      -4.525  18.096 -12.877  1.00  0.00           X  
ATOM    530  H   GLY A  77      -5.208  17.953 -10.852  1.00  0.00           H  
ATOM    531  N   GLY A  78      -3.868  15.689 -12.669  1.00  0.00           N  
ATOM    532  CA  GLY A  78      -3.121  14.450 -12.953  1.00  0.00           C  
ATOM    533  C   GLY A  78      -3.993  13.199 -13.098  1.00  0.00           C  
ATOM    534  O   GLY A  78      -3.810  12.235 -12.362  1.00  0.00           O  
ATOM    535  CEN GLY A  78      -3.121  14.450 -12.953  1.00  0.00           X  
ATOM    536  H   GLY A  78      -4.393  15.715 -11.806  1.00  0.00           H  
ATOM    537  N   LYS A  79      -4.946  13.205 -14.040  1.00  0.00           N  
ATOM    538  CA  LYS A  79      -6.086  12.269 -14.138  1.00  0.00           C  
ATOM    539  C   LYS A  79      -5.766  10.771 -13.983  1.00  0.00           C  
ATOM    540  O   LYS A  79      -6.538  10.061 -13.346  1.00  0.00           O  
ATOM    541  CB  LYS A  79      -6.791  12.481 -15.479  1.00  0.00           C  
ATOM    542  CEN LYS A  79      -8.409  13.310 -16.562  1.00  0.00           X  
ATOM    543  H   LYS A  79      -4.986  14.050 -14.593  1.00  0.00           H  
ATOM    544  N   HIS A  80      -4.681  10.266 -14.574  1.00  0.00           N  
ATOM    545  CA  HIS A  80      -4.273   8.866 -14.387  1.00  0.00           C  
ATOM    546  C   HIS A  80      -3.961   8.526 -12.925  1.00  0.00           C  
ATOM    547  O   HIS A  80      -4.346   7.462 -12.446  1.00  0.00           O  
ATOM    548  CB  HIS A  80      -3.053   8.549 -15.258  1.00  0.00           C  
ATOM    549  CEN HIS A  80      -2.778   7.994 -16.541  1.00  0.00           X  
ATOM    550  H   HIS A  80      -4.098  10.887 -15.114  1.00  0.00           H  
ATOM    551  N   THR A  81      -3.326   9.450 -12.202  1.00  0.00           N  
ATOM    552  CA  THR A  81      -2.968   9.252 -10.792  1.00  0.00           C  
ATOM    553  C   THR A  81      -4.180   9.493  -9.898  1.00  0.00           C  
ATOM    554  O   THR A  81      -4.361   8.760  -8.933  1.00  0.00           O  
ATOM    555  CB  THR A  81      -1.824  10.184 -10.354  1.00  0.00           C  
ATOM    556  CEN THR A  81      -1.276  10.382 -10.400  1.00  0.00           X  
ATOM    557  H   THR A  81      -3.072  10.333 -12.619  1.00  0.00           H  
ATOM    558  N   VAL A  82      -5.049  10.444 -10.270  1.00  0.00           N  
ATOM    559  CA  VAL A  82      -6.272  10.763  -9.507  1.00  0.00           C  
ATOM    560  C   VAL A  82      -7.224   9.604  -9.509  1.00  0.00           C  
ATOM    561  O   VAL A  82      -7.827   9.330  -8.490  1.00  0.00           O  
ATOM    562  CB  VAL A  82      -7.004  11.996 -10.069  1.00  0.00           C  
ATOM    563  CEN VAL A  82      -7.163  12.654  -9.939  1.00  0.00           X  
ATOM    564  H   VAL A  82      -4.865  10.966 -11.116  1.00  0.00           H  
ATOM    565  N   HIS A  83      -7.359   8.935 -10.654  1.00  0.00           N  
ATOM    566  CA  HIS A  83      -8.293   7.835 -10.753  1.00  0.00           C  
ATOM    567  C   HIS A  83      -7.864   6.676  -9.857  1.00  0.00           C  
ATOM    568  O   HIS A  83      -8.691   6.125  -9.147  1.00  0.00           O  
ATOM    569  CB  HIS A  83      -8.420   7.366 -12.206  1.00  0.00           C  
ATOM    570  CEN HIS A  83      -9.272   7.591 -13.326  1.00  0.00           X  
ATOM    571  H   HIS A  83      -6.890   9.260 -11.487  1.00  0.00           H  
ATOM    572  N   HIS A  84      -6.572   6.338  -9.846  1.00  0.00           N  
ATOM    573  CA  HIS A  84      -6.075   5.268  -8.991  1.00  0.00           C  
ATOM    574  C   HIS A  84      -6.207   5.610  -7.501  1.00  0.00           C  
ATOM    575  O   HIS A  84      -6.675   4.785  -6.728  1.00  0.00           O  
ATOM    576  CB  HIS A  84      -4.613   4.956  -9.327  1.00  0.00           C  
ATOM    577  CEN HIS A  84      -3.880   4.045 -10.141  1.00  0.00           X  
ATOM    578  H   HIS A  84      -5.913   6.863 -10.406  1.00  0.00           H  
ATOM    579  N   ILE A  85      -5.887   6.850  -7.119  1.00  0.00           N  
ATOM    580  CA  ILE A  85      -5.954   7.304  -5.724  1.00  0.00           C  
ATOM    581  C   ILE A  85      -7.394   7.256  -5.195  1.00  0.00           C  
ATOM    582  O   ILE A  85      -7.629   6.761  -4.103  1.00  0.00           O  
ATOM    583  CB  ILE A  85      -5.407   8.735  -5.569  1.00  0.00           C  
ATOM    584  CEN ILE A  85      -4.509   9.336  -5.422  1.00  0.00           X  
ATOM    585  H   ILE A  85      -5.614   7.519  -7.826  1.00  0.00           H  
ATOM    586  N   GLU A  86      -8.371   7.703  -5.982  1.00  0.00           N  
ATOM    587  CA  GLU A  86      -9.776   7.800  -5.593  1.00  0.00           C  
ATOM    588  C   GLU A  86     -10.372   6.426  -5.250  1.00  0.00           C  
ATOM    589  O   GLU A  86     -11.058   6.305  -4.239  1.00  0.00           O  
ATOM    590  CB  GLU A  86     -10.588   8.461  -6.709  1.00  0.00           C  
ATOM    591  CEN GLU A  86     -11.329   9.842  -7.377  1.00  0.00           X  
ATOM    592  H   GLU A  86      -8.120   8.023  -6.906  1.00  0.00           H  
ATOM    593  N   GLN A  87     -10.127   5.394  -6.068  1.00  0.00           N  
ATOM    594  CA  GLN A  87     -10.629   4.039  -5.802  1.00  0.00           C  
ATOM    595  C   GLN A  87     -10.125   3.508  -4.461  1.00  0.00           C  
ATOM    596  O   GLN A  87     -10.936   3.001  -3.690  1.00  0.00           O  
ATOM    597  CB  GLN A  87     -10.209   3.082  -6.921  1.00  0.00           C  
ATOM    598  CEN GLN A  87     -10.746   2.269  -8.370  1.00  0.00           X  
ATOM    599  H   GLN A  87      -9.508   5.535  -6.856  1.00  0.00           H  
ATOM    600  N   ASN A  88      -8.838   3.693  -4.145  1.00  0.00           N  
ATOM    601  CA  ASN A  88      -8.256   3.209  -2.886  1.00  0.00           C  
ATOM    602  C   ASN A  88      -8.953   3.864  -1.684  1.00  0.00           C  
ATOM    603  O   ASN A  88      -9.356   3.205  -0.732  1.00  0.00           O  
ATOM    604  CB  ASN A  88      -6.760   3.457  -2.830  1.00  0.00           C  
ATOM    605  CEN ASN A  88      -5.874   2.946  -3.063  1.00  0.00           X  
ATOM    606  H   ASN A  88      -8.213   4.099  -4.827  1.00  0.00           H  
ATOM    607  N   ILE A  89      -9.185   5.173  -1.760  1.00  0.00           N  
ATOM    608  CA  ILE A  89      -9.798   5.920  -0.671  1.00  0.00           C  
ATOM    609  C   ILE A  89     -11.263   5.513  -0.424  1.00  0.00           C  
ATOM    610  O   ILE A  89     -11.691   5.435   0.727  1.00  0.00           O  
ATOM    611  CB  ILE A  89      -9.736   7.435  -0.943  1.00  0.00           C  
ATOM    612  CEN ILE A  89      -9.121   8.331  -0.863  1.00  0.00           X  
ATOM    613  H   ILE A  89      -8.892   5.669  -2.588  1.00  0.00           H  
ATOM    614  N   LYS A  90     -12.057   5.237  -1.461  1.00  0.00           N  
ATOM    615  CA  LYS A  90     -13.429   4.732  -1.272  1.00  0.00           C  
ATOM    616  C   LYS A  90     -13.443   3.374  -0.575  1.00  0.00           C  
ATOM    617  O   LYS A  90     -14.245   3.182   0.336  1.00  0.00           O  
ATOM    618  CB  LYS A  90     -14.154   4.631  -2.614  1.00  0.00           C  
ATOM    619  CEN LYS A  90     -15.579   5.419  -3.965  1.00  0.00           X  
ATOM    620  H   LYS A  90     -11.673   5.294  -2.394  1.00  0.00           H  
ATOM    621  N   GLU A  91     -12.559   2.465  -0.974  1.00  0.00           N  
ATOM    622  CA  GLU A  91     -12.475   1.123  -0.388  1.00  0.00           C  
ATOM    623  C   GLU A  91     -12.123   1.184   1.104  1.00  0.00           C  
ATOM    624  O   GLU A  91     -12.802   0.551   1.913  1.00  0.00           O  
ATOM    625  CB  GLU A  91     -11.441   0.279  -1.137  1.00  0.00           C  
ATOM    626  CEN GLU A  91     -11.067  -0.904  -2.305  1.00  0.00           X  
ATOM    627  H   GLU A  91     -11.895   2.709  -1.694  1.00  0.00           H  
ATOM    628  N   ILE A  92     -11.175   2.043   1.495  1.00  0.00           N  
ATOM    629  CA  ILE A  92     -10.683   2.163   2.880  1.00  0.00           C  
ATOM    630  C   ILE A  92     -11.787   2.696   3.815  1.00  0.00           C  
ATOM    631  O   ILE A  92     -11.992   2.163   4.905  1.00  0.00           O  
ATOM    632  CB  ILE A  92      -9.457   3.090   2.967  1.00  0.00           C  
ATOM    633  CEN ILE A  92      -8.371   3.144   2.881  1.00  0.00           X  
ATOM    634  H   ILE A  92     -10.721   2.594   0.779  1.00  0.00           H  
ATOM    635  N   PHE A  93     -12.560   3.699   3.386  1.00  0.00           N  
ATOM    636  CA  PHE A  93     -13.690   4.220   4.166  1.00  0.00           C  
ATOM    637  C   PHE A  93     -14.776   3.171   4.396  1.00  0.00           C  
ATOM    638  O   PHE A  93     -15.271   3.038   5.516  1.00  0.00           O  
ATOM    639  CB  PHE A  93     -14.292   5.441   3.470  1.00  0.00           C  
ATOM    640  CEN PHE A  93     -14.207   7.026   3.565  1.00  0.00           X  
ATOM    641  H   PHE A  93     -12.358   4.097   2.482  1.00  0.00           H  
ATOM    642  N   HIS A  94     -15.131   2.423   3.354  1.00  0.00           N  
ATOM    643  CA  HIS A  94     -16.143   1.378   3.446  1.00  0.00           C  
ATOM    644  C   HIS A  94     -15.764   0.324   4.495  1.00  0.00           C  
ATOM    645  O   HIS A  94     -16.548   0.028   5.396  1.00  0.00           O  
ATOM    646  CB  HIS A  94     -16.352   0.712   2.082  1.00  0.00           C  
ATOM    647  CEN HIS A  94     -17.228   0.831   0.965  1.00  0.00           X  
ATOM    648  H   HIS A  94     -14.668   2.567   2.469  1.00  0.00           H  
ATOM    649  N   HIS A  95     -14.535  -0.189   4.430  1.00  0.00           N  
ATOM    650  CA  HIS A  95     -14.049  -1.235   5.323  1.00  0.00           C  
ATOM    651  C   HIS A  95     -13.877  -0.744   6.771  1.00  0.00           C  
ATOM    652  O   HIS A  95     -14.238  -1.481   7.690  1.00  0.00           O  
ATOM    653  CB  HIS A  95     -12.722  -1.796   4.802  1.00  0.00           C  
ATOM    654  CEN HIS A  95     -12.268  -2.879   3.994  1.00  0.00           X  
ATOM    655  H   HIS A  95     -13.910   0.149   3.712  1.00  0.00           H  
ATOM    656  N   LEU A  96     -13.394   0.487   6.999  1.00  0.00           N  
ATOM    657  CA  LEU A  96     -13.280   1.057   8.355  1.00  0.00           C  
ATOM    658  C   LEU A  96     -14.646   1.223   9.010  1.00  0.00           C  
ATOM    659  O   LEU A  96     -14.797   0.923  10.195  1.00  0.00           O  
ATOM    660  CB  LEU A  96     -12.554   2.407   8.307  1.00  0.00           C  
ATOM    661  CEN LEU A  96     -11.125   2.840   8.687  1.00  0.00           X  
ATOM    662  H   LEU A  96     -13.122   1.050   6.208  1.00  0.00           H  
ATOM    663  N   GLU A  97     -15.650   1.665   8.260  1.00  0.00           N  
ATOM    664  CA  GLU A  97     -17.013   1.807   8.762  1.00  0.00           C  
ATOM    665  C   GLU A  97     -17.596   0.447   9.182  1.00  0.00           C  
ATOM    666  O   GLU A  97     -18.170   0.331  10.267  1.00  0.00           O  
ATOM    667  CB  GLU A  97     -17.903   2.463   7.704  1.00  0.00           C  
ATOM    668  CEN GLU A  97     -18.669   3.847   7.071  1.00  0.00           X  
ATOM    669  H   GLU A  97     -15.459   1.952   7.310  1.00  0.00           H  
ATOM    670  N   GLU A  98     -17.383  -0.601   8.382  1.00  0.00           N  
ATOM    671  CA  GLU A  98     -17.858  -1.957   8.682  1.00  0.00           C  
ATOM    672  C   GLU A  98     -17.257  -2.545   9.969  1.00  0.00           C  
ATOM    673  O   GLU A  98     -17.964  -3.217  10.725  1.00  0.00           O  
ATOM    674  CB  GLU A  98     -17.554  -2.885   7.504  1.00  0.00           C  
ATOM    675  CEN GLU A  98     -18.056  -3.682   6.084  1.00  0.00           X  
ATOM    676  H   GLU A  98     -16.868  -0.450   7.526  1.00  0.00           H  
ATOM    677  N   LEU A  99     -15.957  -2.349  10.200  1.00  0.00           N  
ATOM    678  CA  LEU A  99     -15.264  -2.820  11.402  1.00  0.00           C  
ATOM    679  C   LEU A  99     -15.804  -2.170  12.676  1.00  0.00           C  
ATOM    680  O   LEU A  99     -16.005  -2.876  13.658  1.00  0.00           O  
ATOM    681  CB  LEU A  99     -13.759  -2.556  11.275  1.00  0.00           C  
ATOM    682  CEN LEU A  99     -12.560  -3.472  10.964  1.00  0.00           X  
ATOM    683  H   LEU A  99     -15.432  -1.815   9.523  1.00  0.00           H  
ATOM    684  N   VAL A 100     -16.071  -0.861  12.655  1.00  0.00           N  
ATOM    685  CA  VAL A 100     -16.667  -0.120  13.781  1.00  0.00           C  
ATOM    686  C   VAL A 100     -18.070  -0.638  14.108  1.00  0.00           C  
ATOM    687  O   VAL A 100     -18.386  -0.865  15.273  1.00  0.00           O  
ATOM    688  CB  VAL A 100     -16.748   1.390  13.488  1.00  0.00           C  
ATOM    689  CEN VAL A 100     -16.482   2.003  13.657  1.00  0.00           X  
ATOM    690  H   VAL A 100     -15.843  -0.355  11.813  1.00  0.00           H  
ATOM    691  N   HIS A 101     -18.926  -0.798  13.094  1.00  0.00           N  
ATOM    692  CA  HIS A 101     -20.280  -1.344  13.253  1.00  0.00           C  
ATOM    693  C   HIS A 101     -20.338  -2.770  13.839  1.00  0.00           C  
ATOM    694  O   HIS A 101     -21.224  -3.046  14.652  1.00  0.00           O  
ATOM    695  CB  HIS A 101     -21.001  -1.324  11.901  1.00  0.00           C  
ATOM    696  CEN HIS A 101     -21.877  -0.465  11.176  1.00  0.00           X  
ATOM    697  H   HIS A 101     -18.674  -0.416  12.194  1.00  0.00           H  
ATOM    698  N   ARG A 102     -19.432  -3.676  13.451  1.00  0.00           N  
ATOM    699  CA  ARG A 102     -19.410  -5.080  13.907  1.00  0.00           C  
ATOM    700  C   ARG A 102     -19.225  -5.197  15.415  1.00  0.00           C  
ATOM    701  O   ARG A 102     -19.898  -6.086  15.982  1.00  0.00           O  
ATOM    702  CB  ARG A 102     -18.368  -5.907  13.169  1.00  0.00           C  
ATOM    703  CEN ARG A 102     -17.341  -7.439  11.510  1.00  0.00           X  
ATOM    704  H   ARG A 102     -18.607  -3.340  12.976  1.00  0.00           H  
TER                                                                             
# All scores below are weighted scores, not raw scores.
#BEGIN_POSE_ENERGIES_TABLE ./minmover_pdb/pose_50.pdb
label vdw cenpack pair env cbeta hs_pair ss_pair sheet total
weights 1 0.5 1 1 0.25 1 1 1 NA
pose 0.0015 -5.41504 -11.8159 -20.3111 5.54339 0 0 0 -31.9972
MET:NtermProteinFull_1 0 -0.31179 0.02717 0.6168 0.0357 0 0 0 0.36789
TYR_2 0 0.0589 -0.03335 0.80588 0.07072 0 0 0 0.90215
GLY_3 0 -0.0418 -0.04243 -0.0429 0.04425 0 0 0 -0.08288
LYS_4 0 0.07465 -0.12782 -0.68888 0.06956 0 0 0 -0.67249
LEU_5 0 -0.08794 -0.17402 -0.06582 0.03534 0 0 0 -0.29244
ASN_6 0 0.01374 0.07886 -0.40966 0.06956 0 0 0 -0.24749
ASP_7 0 -0.02383 -0.04453 -0.52292 0.06939 0 0 0 -0.52189
LEU_8 0 0.14016 -0.3588 -0.19483 0.04389 0 0 0 -0.36958
LEU_9 0 -0.31589 -0.15421 0.24309 0.04335 0 0 0 -0.18366
GLU_10 0 -0.02116 0.01951 -0.82678 0.06947 0 0 0 -0.75897
ASP_11 0 0.1303 0.05897 -0.37876 0.06899 0 0 0 -0.1205
LEU_12 0 0.00402 -0.6287 -0.30366 0.04504 0 0 0 -0.8833
GLN_13 0 0.01948 0.22455 -0.4142 0.06878 0 0 0 -0.10139
GLU_14 0 -0.02184 -0.02039 -0.82678 0.0693 0 0 0 -0.79972
VAL_15 0 0.211 -0.40494 -0.00525 0.07121 0 0 0 -0.12797
LEU_16 0 0.0873 -0.44512 0.08126 0.04458 0 0 0 -0.23198
LYS_17 0 -0.04462 -0.00937 -0.8715 0.07025 0 0 0 -0.85525
ASN_18 0 0.12112 -0.09554 -0.19403 0.06903 0 0 0 -0.09943
LEU_19 0 -0.05532 -0.77881 -0.19483 0.03111 0 0 0 -0.99786
HIS_20 0 0.04666 -0.17267 -0.02241 0.06932 0 0 0 -0.0791
LYS_21 0 0 0 -1.10762 0.07203 0 0 0 -1.03559
ASN_22 0 -0.07196 -0.03068 -0.36221 0.06285 0 0 0 -0.40201
TRP_23 0 0.14418 -0.14171 -0.18494 0.03543 0 0 0 -0.14703
HIS_24 0 -0.0235 -0.06085 0.21997 0.07203 0 0 0 0.20765
GLY_25 0 -0.03082 -0.07088 -0.0429 0.06956 0 0 0 -0.07504
GLY_26 0 -0.00676 -0.01419 0.0322 0.04456 0 0 0 0.05581
LYS_27 0 0 0 -1.04927 0.07203 0 0 0 -0.97725
ASP_28 0 -0.02703 0.00682 -0.61428 0.07072 0 0 0 -0.56377
ASN_29 0 -0.21656 -0.12105 -0.28327 0.04277 0 0 0 -0.5781
LEU_30 0 0.05745 -0.09901 0.24309 0.06919 0 0 0 0.27072
HIS_D_31 0 -0.02602 -0.10995 0.11054 0.0693 0 0 0 0.04386
ASP_32 0 -0.11088 -0.34719 -0.42964 0.06903 0 0 0 -0.81869
VAL_33 0 -0.15257 -0.19372 -0.10438 0.03106 0 0 0 -0.4196
ASP_34 0 0.04423 -0.0757 -0.37876 0.06908 0 0 0 -0.34115
ASN_35 0 -0.08272 -0.04163 -0.36221 0.06881 0 0 0 -0.41774
HIS_D_36 0 -0.3564 -0.33242 -0.18191 0.03528 0 0 0 -0.83546
LEU_37 0 0.31551 -0.66605 -0.39148 0.04458 0 0 0 -0.69744
GLN_38 0 0.02014 0.02424 -0.49415 0.06921 0 0 0 -0.38056
ASN_39 0 -0.22416 -0.10264 -0.19403 0.06908 0 0 0 -0.45174
VAL_40 0 -0.19859 -0.43561 -0.00525 0.03762 0 0 0 -0.60182
ILE_41 0 -0.09309 -0.2514 0.72502 0.06958 0 0 0 0.45011
GLU_42 0 -0.07142 -0.18324 -0.71584 0.06894 0 0 0 -0.90156
ASP_43 0 -0.16953 0.0622 0.08318 0.04435 0 0 0 0.02019
ILE_44 0 -0.16534 -0.52455 -0.20059 0.0429 0 0 0 -0.84758
HIS_D_45 0 -0.00977 0.17446 0.06501 0.06884 0 0 0 0.29854
ASP_46 0 -0.13127 -0.50036 -0.31759 0.03487 0 0 0 -0.91435
PHE_47 0 -0.27587 -0.39878 -0.38422 0.03079 0 0 0 -1.02808
MET_48 0 -0.14227 -0.07747 0.35353 0.04318 0 0 0 0.17695
GLN_49 0 -0.02703 -0.0026 -0.60368 0.07072 0 0 0 -0.56259
GLY_50 0 -0.02558 0.01118 0.16011 0.04518 0 0 0 0.19088
GLY_51 0 -0.00486 0.00017 0.35201 0.03232 0 0 0 0.37964
GLY_52 0 -0.01958 0.01182 -0.08884 0.03838 0 0 0 -0.05821
SER_53 0 -0.02434 0.00839 -0.22078 0.03681 0 0 0 -0.19991
GLY_54 0 0.04808 0.06308 -0.0429 0.03619 0 0 0 0.10445
GLY_55 0 -0.01978 -0.00786 -0.07965 0.03123 0 0 0 -0.07606
LYS_56 0 -0.34048 -0.8051 -0.33001 0.02991 0 0 0 -1.44567
LEU_57 0 0.29652 -0.29671 -0.06582 0.03527 0 0 0 -0.03074
GLN_58 0 0.01932 0.0533 -0.59803 0.06939 0 0 0 -0.45603
GLU_59 0 -0.04828 -0.0918 -0.37543 0.06887 0 0 0 -0.44665
MET_60 0 -0.29095 -0.07729 -0.13184 0.0363 0 0 0 -0.46379
MET_61 0 -0.06335 0.00017 0.4784 0.04283 0 0 0 0.45804
LYS_62 0 -0.05199 -0.00683 -0.96458 0.06947 0 0 0 -0.95392
GLU_63 0 -0.43339 0.08135 -0.25924 0.0354 0 0 0 -0.57588
PHE_64 0 -0.37934 -0.39877 -0.07541 0.03211 0 0 0 -0.82141
GLN_65 0 -0.03979 0.03215 -0.55896 0.06893 0 0 0 -0.49767
GLN_66 0 -0.14042 -0.17398 -0.55896 0.06902 0 0 0 -0.80433
VAL_67 0 -0.1913 -0.63526 -0.27892 0.04181 0 0 0 -1.06368
LEU_68 0 -0.24537 -0.0044 0.75945 0.04387 0 0 0 0.55355
ASP_69 0 -0.0622 0.0874 -0.47618 0.06926 0 0 0 -0.38172
GLU_70 0 -0.42671 0.12624 -0.13578 0.03008 0 0 0 -0.40617
LEU_71 0 -0.12196 -0.26614 -0.39148 0.0349 0 0 0 -0.74469
ASN_72 0 -0.01034 -0.03057 -0.24178 0.06939 0 0 0 -0.21329
ASN_73 0 -0.07731 -0.05727 -0.40966 0.0693 0 0 0 -0.47495
HIS_74 0 -0.11442 -0.13593 -0.18746 0.03561 0 0 0 -0.4022
LEU_75 0.00075 -0.03168 0.15431 -0.19483 0.0305 0 0 0 -0.04094
GLN_76 0 -0.03068 -0.02605 -0.59803 0.07134 0 0 0 -0.58341
GLY_77 0 -0.04957 -0.08165 0.16011 0.06952 0 0 0 0.09841
GLY_78 0 -0.0858 -0.10128 -0.0429 0.03535 0 0 0 -0.19463
LYS_79 0 0 0 -0.77863 0.07203 0 0 0 -0.7066
HIS_D_80 0 -0.0207 -0.0132 0.21997 0.07134 0 0 0 0.2574
THR_81 0 -0.01851 -0.10658 -0.18847 0.03896 0 0 0 -0.2746
VAL_82 0.00075 -0.01358 0.02761 0.33828 0.03503 0 0 0 0.38809
HIS_D_83 0 0 0 0.06501 0.06961 0 0 0 0.13462
HIS_84 0 0.01199 -0.04349 -0.02241 0.06893 0 0 0 0.01501
ILE_85 0 -0.28959 -0.27808 -0.31819 0.0348 0 0 0 -0.85107
GLU_86 0 0.07842 0.41894 -0.37543 0.04271 0 0 0 0.16463
GLN_87 0 -0.04787 0.00402 -0.59803 0.06948 0 0 0 -0.5724
ASN_88 0 0.02292 0.19695 -0.13901 0.06985 0 0 0 0.15072
ILE_89 0 -0.06282 -0.48038 -0.31819 0.04435 0 0 0 -0.81704
LYS_90 0 0.05716 0.11646 -0.77863 0.06933 0 0 0 -0.53569
GLU_91 0 0.00066 0.02742 -0.60186 0.06879 0 0 0 -0.505
ILE_92 0 0.01344 -0.55672 -0.31819 0.03683 0 0 0 -0.82464
PHE_93 0 -0.32541 -0.15179 0.83142 0.04336 0 0 0 0.39758
HIS_94 0 -0.08287 0.11569 0.159 0.06894 0 0 0 0.26075
HIS_D_95 0 -0.0093 0.12489 -0.06774 0.04292 0 0 0 0.09077
LEU_96 0 0.15394 -0.85797 -0.39148 0.04458 0 0 0 -1.05094
GLU_97 0 -0.1244 0.15209 -0.4886 0.06903 0 0 0 -0.39188
GLU_98 0 0.03321 -0.34173 -0.4886 0.06921 0 0 0 -0.72791
LEU_99 0 -0.02019 -0.35199 0.08126 0.04322 0 0 0 -0.24769
VAL_100 0 0.38343 0.0588 0.33828 0.04283 0 0 0 0.82334
HIS_101 0 -0.03818 0.09817 0.20362 0.07072 0 0 0 0.33432
ARG:CtermProteinFull_102 0 -0.10235 0.18795 -0.48527 0.07081 0 0 0 -0.32885
#END_POSE_ENERGIES_TABLE ./minmover_pdb/pose_50.pdb
