# Supplementary material for: Selection of a promiscuous minimalist cAMP phosphodiesterase from a library of de novo designed proteins
Source: Nat Chem. 2024 May 3;16(7):1200–8. doi: 10.1038/s41557-024-01490-4 (PMC11230910; doi:10.1038/s41557-024-01490-4)
Supplement: Supplementary file 3 — MD input files, scripts and final structures derived from MD, AlphaFold2, EMSfold and MultiSFold. [file 41557_2024_1490_MOESM3_ESM.zip › Computational_Data/4_MultiSFold/s824/pose_51.pdb]

ATOM      1  N   MET A   1     -12.159 -10.335  11.557  1.00  0.00           N  
ATOM      2  CA  MET A   1     -11.793  -8.909  11.420  1.00  0.00           C  
ATOM      3  C   MET A   1     -10.306  -8.769  11.155  1.00  0.00           C  
ATOM      4  O   MET A   1      -9.971  -8.074  10.215  1.00  0.00           O  
ATOM      5  CB  MET A   1     -12.177  -8.126  12.674  1.00  0.00           C  
ATOM      6  CEN MET A   1     -13.290  -6.908  13.270  1.00  0.00           X  
ATOM      7  H   MET A   1     -12.568 -10.667  12.407  1.00  0.00           H  
ATOM      8  N   TYR A   2      -9.445  -9.506  11.863  1.00  0.00           N  
ATOM      9  CA  TYR A   2      -7.994  -9.492  11.624  1.00  0.00           C  
ATOM     10  C   TYR A   2      -7.525  -9.889  10.218  1.00  0.00           C  
ATOM     11  O   TYR A   2      -6.706  -9.175   9.669  1.00  0.00           O  
ATOM     12  CB  TYR A   2      -7.314 -10.409  12.644  1.00  0.00           C  
ATOM     13  CEN TYR A   2      -6.478 -10.329  14.181  1.00  0.00           X  
ATOM     14  H   TYR A   2      -9.709  -9.858  12.774  1.00  0.00           H  
ATOM     15  N   GLY A   3      -8.061 -10.961   9.612  1.00  0.00           N  
ATOM     16  CA  GLY A   3      -7.659 -11.381   8.258  1.00  0.00           C  
ATOM     17  C   GLY A   3      -7.853 -10.280   7.207  1.00  0.00           C  
ATOM     18  O   GLY A   3      -6.901  -9.931   6.532  1.00  0.00           O  
ATOM     19  CEN GLY A   3      -7.659 -11.381   8.258  1.00  0.00           X  
ATOM     20  H   GLY A   3      -8.669 -11.570  10.143  1.00  0.00           H  
ATOM     21  N   LYS A   4      -9.031  -9.640   7.182  1.00  0.00           N  
ATOM     22  CA  LYS A   4      -9.281  -8.472   6.318  1.00  0.00           C  
ATOM     23  C   LYS A   4      -8.392  -7.270   6.653  1.00  0.00           C  
ATOM     24  O   LYS A   4      -7.944  -6.582   5.751  1.00  0.00           O  
ATOM     25  CB  LYS A   4     -10.751  -8.059   6.408  1.00  0.00           C  
ATOM     26  CEN LYS A   4     -12.681  -8.037   5.540  1.00  0.00           X  
ATOM     27  H   LYS A   4      -9.782  -9.975   7.769  1.00  0.00           H  
ATOM     28  N   LEU A   5      -8.170  -6.993   7.943  1.00  0.00           N  
ATOM     29  CA  LEU A   5      -7.289  -5.900   8.364  1.00  0.00           C  
ATOM     30  C   LEU A   5      -5.851  -6.118   7.880  1.00  0.00           C  
ATOM     31  O   LEU A   5      -5.233  -5.185   7.385  1.00  0.00           O  
ATOM     32  CB  LEU A   5      -7.321  -5.756   9.891  1.00  0.00           C  
ATOM     33  CEN LEU A   5      -8.002  -4.745  10.832  1.00  0.00           X  
ATOM     34  H   LEU A   5      -8.495  -7.651   8.637  1.00  0.00           H  
ATOM     35  N   ASN A   6      -5.326  -7.341   7.999  1.00  0.00           N  
ATOM     36  CA  ASN A   6      -3.981  -7.666   7.542  1.00  0.00           C  
ATOM     37  C   ASN A   6      -3.856  -7.464   6.028  1.00  0.00           C  
ATOM     38  O   ASN A   6      -2.819  -6.989   5.590  1.00  0.00           O  
ATOM     39  CB  ASN A   6      -3.594  -9.083   7.922  1.00  0.00           C  
ATOM     40  CEN ASN A   6      -3.106  -9.576   8.710  1.00  0.00           X  
ATOM     41  H   ASN A   6      -5.897  -8.093   8.358  1.00  0.00           H  
ATOM     42  N   ASP A   7      -4.933  -7.724   5.278  1.00  0.00           N  
ATOM     43  CA  ASP A   7      -4.968  -7.534   3.824  1.00  0.00           C  
ATOM     44  C   ASP A   7      -4.885  -6.033   3.488  1.00  0.00           C  
ATOM     45  O   ASP A   7      -4.077  -5.598   2.678  1.00  0.00           O  
ATOM     46  CB  ASP A   7      -6.237  -8.148   3.227  1.00  0.00           C  
ATOM     47  CEN ASP A   7      -6.552  -8.995   2.757  1.00  0.00           X  
ATOM     48  H   ASP A   7      -5.738  -8.157   5.708  1.00  0.00           H  
ATOM     49  N   LEU A   8      -5.646  -5.212   4.220  1.00  0.00           N  
ATOM     50  CA  LEU A   8      -5.674  -3.765   4.044  1.00  0.00           C  
ATOM     51  C   LEU A   8      -4.343  -3.070   4.369  1.00  0.00           C  
ATOM     52  O   LEU A   8      -3.932  -2.149   3.662  1.00  0.00           O  
ATOM     53  CB  LEU A   8      -6.795  -3.174   4.908  1.00  0.00           C  
ATOM     54  CEN LEU A   8      -8.211  -2.663   4.577  1.00  0.00           X  
ATOM     55  H   LEU A   8      -6.288  -5.630   4.878  1.00  0.00           H  
ATOM     56  N   LEU A   9      -3.675  -3.475   5.449  1.00  0.00           N  
ATOM     57  CA  LEU A   9      -2.371  -2.921   5.804  1.00  0.00           C  
ATOM     58  C   LEU A   9      -1.339  -3.139   4.695  1.00  0.00           C  
ATOM     59  O   LEU A   9      -0.558  -2.233   4.414  1.00  0.00           O  
ATOM     60  CB  LEU A   9      -1.879  -3.541   7.118  1.00  0.00           C  
ATOM     61  CEN LEU A   9      -1.814  -3.014   8.563  1.00  0.00           X  
ATOM     62  H   LEU A   9      -4.036  -4.260   5.970  1.00  0.00           H  
ATOM     63  N   GLU A  10      -1.336  -4.314   4.071  1.00  0.00           N  
ATOM     64  CA  GLU A  10      -0.423  -4.641   2.974  1.00  0.00           C  
ATOM     65  C   GLU A  10      -0.575  -3.633   1.823  1.00  0.00           C  
ATOM     66  O   GLU A  10       0.422  -3.038   1.403  1.00  0.00           O  
ATOM     67  CB  GLU A  10      -0.676  -6.064   2.472  1.00  0.00           C  
ATOM     68  CEN GLU A  10      -0.262  -7.717   2.449  1.00  0.00           X  
ATOM     69  H   GLU A  10      -2.037  -5.001   4.316  1.00  0.00           H  
ATOM     70  N   ASP A  11      -1.811  -3.339   1.401  1.00  0.00           N  
ATOM     71  CA  ASP A  11      -2.104  -2.359   0.353  1.00  0.00           C  
ATOM     72  C   ASP A  11      -1.602  -0.953   0.731  1.00  0.00           C  
ATOM     73  O   ASP A  11      -0.979  -0.260  -0.079  1.00  0.00           O  
ATOM     74  CB  ASP A  11      -3.608  -2.322   0.069  1.00  0.00           C  
ATOM     75  CEN ASP A  11      -4.293  -2.703  -0.581  1.00  0.00           X  
ATOM     76  H   ASP A  11      -2.574  -3.906   1.743  1.00  0.00           H  
ATOM     77  N   LEU A  12      -1.810  -0.534   1.988  1.00  0.00           N  
ATOM     78  CA  LEU A  12      -1.380   0.779   2.492  1.00  0.00           C  
ATOM     79  C   LEU A  12       0.142   0.928   2.468  1.00  0.00           C  
ATOM     80  O   LEU A  12       0.672   1.961   2.046  1.00  0.00           O  
ATOM     81  CB  LEU A  12      -1.908   0.997   3.915  1.00  0.00           C  
ATOM     82  CEN LEU A  12      -3.061   1.846   4.484  1.00  0.00           X  
ATOM     83  H   LEU A  12      -2.312  -1.156   2.606  1.00  0.00           H  
ATOM     84  N   GLN A  13       0.863  -0.110   2.893  1.00  0.00           N  
ATOM     85  CA  GLN A  13       2.326  -0.119   2.896  1.00  0.00           C  
ATOM     86  C   GLN A  13       2.895  -0.091   1.479  1.00  0.00           C  
ATOM     87  O   GLN A  13       3.868   0.625   1.214  1.00  0.00           O  
ATOM     88  CB  GLN A  13       2.849  -1.354   3.634  1.00  0.00           C  
ATOM     89  CEN GLN A  13       3.505  -1.933   5.145  1.00  0.00           X  
ATOM     90  H   GLN A  13       0.372  -0.947   3.172  1.00  0.00           H  
ATOM     91  N   GLU A  14       2.301  -0.836   0.548  1.00  0.00           N  
ATOM     92  CA  GLU A  14       2.692  -0.799  -0.854  1.00  0.00           C  
ATOM     93  C   GLU A  14       2.521   0.601  -1.452  1.00  0.00           C  
ATOM     94  O   GLU A  14       3.444   1.110  -2.100  1.00  0.00           O  
ATOM     95  CB  GLU A  14       1.879  -1.818  -1.656  1.00  0.00           C  
ATOM     96  CEN GLU A  14       1.742  -3.350  -2.388  1.00  0.00           X  
ATOM     97  H   GLU A  14       1.556  -1.460   0.822  1.00  0.00           H  
ATOM     98  N   VAL A  15       1.392   1.266  -1.190  1.00  0.00           N  
ATOM     99  CA  VAL A  15       1.114   2.628  -1.673  1.00  0.00           C  
ATOM    100  C   VAL A  15       2.173   3.608  -1.171  1.00  0.00           C  
ATOM    101  O   VAL A  15       2.674   4.414  -1.959  1.00  0.00           O  
ATOM    102  CB  VAL A  15      -0.276   3.119  -1.229  1.00  0.00           C  
ATOM    103  CEN VAL A  15      -0.910   3.270  -1.454  1.00  0.00           X  
ATOM    104  H   VAL A  15       0.699   0.805  -0.618  1.00  0.00           H  
ATOM    105  N   LEU A  16       2.576   3.498   0.094  1.00  0.00           N  
ATOM    106  CA  LEU A  16       3.572   4.373   0.718  1.00  0.00           C  
ATOM    107  C   LEU A  16       4.968   4.193   0.119  1.00  0.00           C  
ATOM    108  O   LEU A  16       5.708   5.154  -0.111  1.00  0.00           O  
ATOM    109  CB  LEU A  16       3.613   4.120   2.230  1.00  0.00           C  
ATOM    110  CEN LEU A  16       3.059   4.901   3.437  1.00  0.00           X  
ATOM    111  H   LEU A  16       2.154   2.778   0.661  1.00  0.00           H  
ATOM    112  N   LYS A  17       5.339   2.954  -0.189  1.00  0.00           N  
ATOM    113  CA  LYS A  17       6.593   2.646  -0.876  1.00  0.00           C  
ATOM    114  C   LYS A  17       6.649   3.289  -2.263  1.00  0.00           C  
ATOM    115  O   LYS A  17       7.718   3.732  -2.696  1.00  0.00           O  
ATOM    116  CB  LYS A  17       6.778   1.132  -0.993  1.00  0.00           C  
ATOM    117  CEN LYS A  17       7.731  -0.632  -0.318  1.00  0.00           X  
ATOM    118  H   LYS A  17       4.728   2.200   0.093  1.00  0.00           H  
ATOM    119  N   ASN A  18       5.519   3.352  -2.962  1.00  0.00           N  
ATOM    120  CA  ASN A  18       5.386   4.052  -4.234  1.00  0.00           C  
ATOM    121  C   ASN A  18       5.584   5.562  -4.081  1.00  0.00           C  
ATOM    122  O   ASN A  18       6.245   6.166  -4.930  1.00  0.00           O  
ATOM    123  CB  ASN A  18       4.042   3.764  -4.878  1.00  0.00           C  
ATOM    124  CEN ASN A  18       3.633   3.080  -5.560  1.00  0.00           X  
ATOM    125  H   ASN A  18       4.703   2.894  -2.579  1.00  0.00           H  
ATOM    126  N   LEU A  19       5.084   6.158  -2.999  1.00  0.00           N  
ATOM    127  CA  LEU A  19       5.225   7.580  -2.708  1.00  0.00           C  
ATOM    128  C   LEU A  19       6.681   7.935  -2.439  1.00  0.00           C  
ATOM    129  O   LEU A  19       7.180   8.910  -3.003  1.00  0.00           O  
ATOM    130  CB  LEU A  19       4.349   7.969  -1.511  1.00  0.00           C  
ATOM    131  CEN LEU A  19       3.009   8.720  -1.396  1.00  0.00           X  
ATOM    132  H   LEU A  19       4.612   5.586  -2.314  1.00  0.00           H  
ATOM    133  N   HIS A  20       7.407   7.093  -1.699  1.00  0.00           N  
ATOM    134  CA  HIS A  20       8.843   7.265  -1.472  1.00  0.00           C  
ATOM    135  C   HIS A  20       9.668   7.266  -2.759  1.00  0.00           C  
ATOM    136  O   HIS A  20      10.587   8.070  -2.906  1.00  0.00           O  
ATOM    137  CB  HIS A  20       9.362   6.168  -0.537  1.00  0.00           C  
ATOM    138  CEN HIS A  20       9.605   5.985   0.855  1.00  0.00           X  
ATOM    139  H   HIS A  20       6.925   6.367  -1.190  1.00  0.00           H  
ATOM    140  N   LYS A  21       9.352   6.384  -3.711  1.00  0.00           N  
ATOM    141  CA  LYS A  21      10.101   6.275  -4.966  1.00  0.00           C  
ATOM    142  C   LYS A  21       9.803   7.409  -5.947  1.00  0.00           C  
ATOM    143  O   LYS A  21      10.714   7.873  -6.627  1.00  0.00           O  
ATOM    144  CB  LYS A  21       9.808   4.930  -5.634  1.00  0.00           C  
ATOM    145  CEN LYS A  21      10.430   2.959  -6.082  1.00  0.00           X  
ATOM    146  H   LYS A  21       8.616   5.721  -3.505  1.00  0.00           H  
ATOM    147  N   ASN A  22       8.541   7.802  -6.082  1.00  0.00           N  
ATOM    148  CA  ASN A  22       8.116   8.753  -7.113  1.00  0.00           C  
ATOM    149  C   ASN A  22       8.190  10.213  -6.650  1.00  0.00           C  
ATOM    150  O   ASN A  22       8.030  11.126  -7.462  1.00  0.00           O  
ATOM    151  CB  ASN A  22       6.712   8.437  -7.594  1.00  0.00           C  
ATOM    152  CEN ASN A  22       6.252   7.871  -8.349  1.00  0.00           X  
ATOM    153  H   ASN A  22       7.848   7.411  -5.463  1.00  0.00           H  
ATOM    154  N   TRP A  23       8.442  10.452  -5.368  1.00  0.00           N  
ATOM    155  CA  TRP A  23       8.501  11.791  -4.811  1.00  0.00           C  
ATOM    156  C   TRP A  23       9.946  12.278  -4.652  1.00  0.00           C  
ATOM    157  O   TRP A  23      10.632  12.018  -3.667  1.00  0.00           O  
ATOM    158  CB  TRP A  23       7.780  11.830  -3.462  1.00  0.00           C  
ATOM    159  CEN TRP A  23       6.409  12.554  -2.644  1.00  0.00           X  
ATOM    160  H   TRP A  23       8.497   9.680  -4.718  1.00  0.00           H  
ATOM    161  N   HIS A  24      10.413  13.024  -5.649  1.00  0.00           N  
ATOM    162  CA  HIS A  24      11.762  13.594  -5.682  1.00  0.00           C  
ATOM    163  C   HIS A  24      11.809  15.108  -5.367  1.00  0.00           C  
ATOM    164  O   HIS A  24      12.861  15.723  -5.526  1.00  0.00           O  
ATOM    165  CB  HIS A  24      12.397  13.335  -7.052  1.00  0.00           C  
ATOM    166  CEN HIS A  24      13.244  12.366  -7.666  1.00  0.00           X  
ATOM    167  H   HIS A  24       9.804  13.161  -6.445  1.00  0.00           H  
ATOM    168  N   GLY A  25      10.699  15.732  -4.947  1.00  0.00           N  
ATOM    169  CA  GLY A  25      10.568  17.193  -4.888  1.00  0.00           C  
ATOM    170  C   GLY A  25      10.433  17.770  -3.480  1.00  0.00           C  
ATOM    171  O   GLY A  25       9.327  17.870  -2.978  1.00  0.00           O  
ATOM    172  CEN GLY A  25      10.568  17.194  -4.888  1.00  0.00           X  
ATOM    173  H   GLY A  25       9.880  15.179  -4.734  1.00  0.00           H  
ATOM    174  N   GLY A  26      11.535  18.232  -2.882  1.00  0.00           N  
ATOM    175  CA  GLY A  26      11.526  19.025  -1.640  1.00  0.00           C  
ATOM    176  C   GLY A  26      11.533  18.166  -0.376  1.00  0.00           C  
ATOM    177  O   GLY A  26      10.560  17.489  -0.068  1.00  0.00           O  
ATOM    178  CEN GLY A  26      11.526  19.025  -1.639  1.00  0.00           X  
ATOM    179  H   GLY A  26      12.415  18.081  -3.353  1.00  0.00           H  
ATOM    180  N   LYS A  27      12.653  18.173   0.352  1.00  0.00           N  
ATOM    181  CA  LYS A  27      12.829  17.382   1.582  1.00  0.00           C  
ATOM    182  C   LYS A  27      11.801  17.706   2.670  1.00  0.00           C  
ATOM    183  O   LYS A  27      11.386  16.786   3.360  1.00  0.00           O  
ATOM    184  CB  LYS A  27      14.239  17.588   2.137  1.00  0.00           C  
ATOM    185  CEN LYS A  27      16.206  16.855   2.400  1.00  0.00           X  
ATOM    186  H   LYS A  27      13.398  18.797   0.079  1.00  0.00           H  
ATOM    187  N   ASP A  28      11.414  18.973   2.816  1.00  0.00           N  
ATOM    188  CA  ASP A  28      10.436  19.392   3.829  1.00  0.00           C  
ATOM    189  C   ASP A  28       9.058  18.751   3.618  1.00  0.00           C  
ATOM    190  O   ASP A  28       8.588  18.038   4.492  1.00  0.00           O  
ATOM    191  CB  ASP A  28      10.302  20.917   3.831  1.00  0.00           C  
ATOM    192  CEN ASP A  28      10.652  21.734   4.329  1.00  0.00           X  
ATOM    193  H   ASP A  28      11.952  19.710   2.378  1.00  0.00           H  
ATOM    194  N   ASN A  29       8.463  18.876   2.427  1.00  0.00           N  
ATOM    195  CA  ASN A  29       7.130  18.303   2.172  1.00  0.00           C  
ATOM    196  C   ASN A  29       7.091  16.774   2.312  1.00  0.00           C  
ATOM    197  O   ASN A  29       6.038  16.195   2.561  1.00  0.00           O  
ATOM    198  CB  ASN A  29       6.624  18.703   0.798  1.00  0.00           C  
ATOM    199  CEN ASN A  29       6.049  19.468   0.369  1.00  0.00           X  
ATOM    200  H   ASN A  29       8.816  19.572   1.788  1.00  0.00           H  
ATOM    201  N   LEU A  30       8.235  16.110   2.122  1.00  0.00           N  
ATOM    202  CA  LEU A  30       8.323  14.667   2.305  1.00  0.00           C  
ATOM    203  C   LEU A  30       8.246  14.288   3.782  1.00  0.00           C  
ATOM    204  O   LEU A  30       7.718  13.234   4.091  1.00  0.00           O  
ATOM    205  CB  LEU A  30       9.621  14.136   1.685  1.00  0.00           C  
ATOM    206  CEN LEU A  30       9.920  13.368   0.383  1.00  0.00           X  
ATOM    207  H   LEU A  30       9.082  16.644   1.989  1.00  0.00           H  
ATOM    208  N   HIS A  31       8.779  15.125   4.675  1.00  0.00           N  
ATOM    209  CA  HIS A  31       8.791  14.843   6.103  1.00  0.00           C  
ATOM    210  C   HIS A  31       7.364  14.779   6.655  1.00  0.00           C  
ATOM    211  O   HIS A  31       7.044  13.849   7.385  1.00  0.00           O  
ATOM    212  CB  HIS A  31       9.605  15.900   6.856  1.00  0.00           C  
ATOM    213  CEN HIS A  31      10.931  16.070   7.348  1.00  0.00           X  
ATOM    214  H   HIS A  31       9.085  16.040   4.377  1.00  0.00           H  
ATOM    215  N   ASP A  32       6.494  15.710   6.253  1.00  0.00           N  
ATOM    216  CA  ASP A  32       5.104  15.744   6.723  1.00  0.00           C  
ATOM    217  C   ASP A  32       4.328  14.495   6.282  1.00  0.00           C  
ATOM    218  O   ASP A  32       3.705  13.827   7.103  1.00  0.00           O  
ATOM    219  CB  ASP A  32       4.401  17.005   6.214  1.00  0.00           C  
ATOM    220  CEN ASP A  32       4.157  17.945   6.521  1.00  0.00           X  
ATOM    221  H   ASP A  32       6.810  16.452   5.646  1.00  0.00           H  
ATOM    222  N   VAL A  33       4.446  14.112   5.005  1.00  0.00           N  
ATOM    223  CA  VAL A  33       3.793  12.910   4.458  1.00  0.00           C  
ATOM    224  C   VAL A  33       4.296  11.627   5.129  1.00  0.00           C  
ATOM    225  O   VAL A  33       3.503  10.732   5.407  1.00  0.00           O  
ATOM    226  CB  VAL A  33       4.012  12.793   2.938  1.00  0.00           C  
ATOM    227  CEN VAL A  33       3.698  12.843   2.327  1.00  0.00           X  
ATOM    228  H   VAL A  33       4.981  14.704   4.389  1.00  0.00           H  
ATOM    229  N   ASP A  34       5.605  11.518   5.365  1.00  0.00           N  
ATOM    230  CA  ASP A  34       6.224  10.376   6.047  1.00  0.00           C  
ATOM    231  C   ASP A  34       5.664  10.239   7.466  1.00  0.00           C  
ATOM    232  O   ASP A  34       5.269   9.145   7.850  1.00  0.00           O  
ATOM    233  CB  ASP A  34       7.746  10.528   6.089  1.00  0.00           C  
ATOM    234  CEN ASP A  34       8.580  10.215   5.594  1.00  0.00           X  
ATOM    235  H   ASP A  34       6.209  12.278   5.097  1.00  0.00           H  
ATOM    236  N   ASN A  35       5.516  11.347   8.196  1.00  0.00           N  
ATOM    237  CA  ASN A  35       4.925  11.351   9.533  1.00  0.00           C  
ATOM    238  C   ASN A  35       3.467  10.878   9.517  1.00  0.00           C  
ATOM    239  O   ASN A  35       3.090  10.045  10.336  1.00  0.00           O  
ATOM    240  CB  ASN A  35       5.021  12.726  10.170  1.00  0.00           C  
ATOM    241  CEN ASN A  35       5.679  13.255  10.793  1.00  0.00           X  
ATOM    242  H   ASN A  35       5.833  12.228   7.814  1.00  0.00           H  
ATOM    243  N   HIS A  36       2.645  11.363   8.583  1.00  0.00           N  
ATOM    244  CA  HIS A  36       1.254  10.927   8.496  1.00  0.00           C  
ATOM    245  C   HIS A  36       1.138   9.436   8.141  1.00  0.00           C  
ATOM    246  O   HIS A  36       0.317   8.730   8.717  1.00  0.00           O  
ATOM    247  CB  HIS A  36       0.497  11.770   7.465  1.00  0.00           C  
ATOM    248  CEN HIS A  36      -0.331  12.930   7.440  1.00  0.00           X  
ATOM    249  H   HIS A  36       2.976  12.067   7.943  1.00  0.00           H  
ATOM    250  N   LEU A  37       1.976   8.920   7.237  1.00  0.00           N  
ATOM    251  CA  LEU A  37       1.922   7.511   6.832  1.00  0.00           C  
ATOM    252  C   LEU A  37       2.294   6.561   7.974  1.00  0.00           C  
ATOM    253  O   LEU A  37       1.647   5.528   8.128  1.00  0.00           O  
ATOM    254  CB  LEU A  37       2.848   7.278   5.632  1.00  0.00           C  
ATOM    255  CEN LEU A  37       2.581   7.090   4.126  1.00  0.00           X  
ATOM    256  H   LEU A  37       2.694   9.513   6.849  1.00  0.00           H  
ATOM    257  N   GLN A  38       3.306   6.901   8.778  1.00  0.00           N  
ATOM    258  CA  GLN A  38       3.743   6.061   9.891  1.00  0.00           C  
ATOM    259  C   GLN A  38       2.719   6.086  11.029  1.00  0.00           C  
ATOM    260  O   GLN A  38       2.491   5.038  11.625  1.00  0.00           O  
ATOM    261  CB  GLN A  38       5.108   6.523  10.409  1.00  0.00           C  
ATOM    262  CEN GLN A  38       6.823   6.203  10.374  1.00  0.00           X  
ATOM    263  H   GLN A  38       3.747   7.802   8.652  1.00  0.00           H  
ATOM    264  N   ASN A  39       2.044   7.215  11.261  1.00  0.00           N  
ATOM    265  CA  ASN A  39       0.987   7.317  12.279  1.00  0.00           C  
ATOM    266  C   ASN A  39      -0.186   6.379  11.965  1.00  0.00           C  
ATOM    267  O   ASN A  39      -0.638   5.644  12.837  1.00  0.00           O  
ATOM    268  CB  ASN A  39       0.491   8.744  12.422  1.00  0.00           C  
ATOM    269  CEN ASN A  39       0.699   9.589  13.008  1.00  0.00           X  
ATOM    270  H   ASN A  39       2.318   8.058  10.776  1.00  0.00           H  
ATOM    271  N   VAL A  40      -0.612   6.312  10.699  1.00  0.00           N  
ATOM    272  CA  VAL A  40      -1.743   5.466  10.285  1.00  0.00           C  
ATOM    273  C   VAL A  40      -1.450   3.978  10.526  1.00  0.00           C  
ATOM    274  O   VAL A  40      -2.283   3.264  11.082  1.00  0.00           O  
ATOM    275  CB  VAL A  40      -2.087   5.675   8.798  1.00  0.00           C  
ATOM    276  CEN VAL A  40      -2.556   5.942   8.370  1.00  0.00           X  
ATOM    277  H   VAL A  40      -0.189   6.931  10.024  1.00  0.00           H  
ATOM    278  N   ILE A  41      -0.270   3.488  10.129  1.00  0.00           N  
ATOM    279  CA  ILE A  41       0.159   2.104  10.384  1.00  0.00           C  
ATOM    280  C   ILE A  41       0.182   1.793  11.884  1.00  0.00           C  
ATOM    281  O   ILE A  41      -0.247   0.708  12.289  1.00  0.00           O  
ATOM    282  CB  ILE A  41       1.553   1.825   9.793  1.00  0.00           C  
ATOM    283  CEN ILE A  41       2.099   1.527   8.898  1.00  0.00           X  
ATOM    284  H   ILE A  41       0.384   4.128   9.700  1.00  0.00           H  
ATOM    285  N   GLU A  42       0.674   2.722  12.706  1.00  0.00           N  
ATOM    286  CA  GLU A  42       0.744   2.563  14.158  1.00  0.00           C  
ATOM    287  C   GLU A  42      -0.649   2.410  14.770  1.00  0.00           C  
ATOM    288  O   GLU A  42      -0.883   1.447  15.499  1.00  0.00           O  
ATOM    289  CB  GLU A  42       1.467   3.754  14.790  1.00  0.00           C  
ATOM    290  CEN GLU A  42       2.882   4.446  15.441  1.00  0.00           X  
ATOM    291  H   GLU A  42       0.967   3.607  12.320  1.00  0.00           H  
ATOM    292  N   ASP A  43      -1.595   3.273  14.408  1.00  0.00           N  
ATOM    293  CA  ASP A  43      -2.977   3.170  14.865  1.00  0.00           C  
ATOM    294  C   ASP A  43      -3.617   1.838  14.458  1.00  0.00           C  
ATOM    295  O   ASP A  43      -4.323   1.212  15.258  1.00  0.00           O  
ATOM    296  CB  ASP A  43      -3.802   4.337  14.319  1.00  0.00           C  
ATOM    297  CEN ASP A  43      -4.143   5.255  14.598  1.00  0.00           X  
ATOM    298  H   ASP A  43      -1.328   4.102  13.899  1.00  0.00           H  
ATOM    299  N   ILE A  44      -3.346   1.343  13.243  1.00  0.00           N  
ATOM    300  CA  ILE A  44      -3.964   0.105  12.732  1.00  0.00           C  
ATOM    301  C   ILE A  44      -3.431  -1.090  13.517  1.00  0.00           C  
ATOM    302  O   ILE A  44      -4.179  -2.017  13.852  1.00  0.00           O  
ATOM    303  CB  ILE A  44      -3.689  -0.107  11.232  1.00  0.00           C  
ATOM    304  CEN ILE A  44      -4.032   0.116  10.221  1.00  0.00           X  
ATOM    305  H   ILE A  44      -2.720   1.871  12.652  1.00  0.00           H  
ATOM    306  N   HIS A  45      -2.139  -1.075  13.830  1.00  0.00           N  
ATOM    307  CA  HIS A  45      -1.508  -2.095  14.644  1.00  0.00           C  
ATOM    308  C   HIS A  45      -2.065  -2.112  16.079  1.00  0.00           C  
ATOM    309  O   HIS A  45      -2.395  -3.187  16.578  1.00  0.00           O  
ATOM    310  CB  HIS A  45       0.010  -1.885  14.668  1.00  0.00           C  
ATOM    311  CEN HIS A  45       1.160  -2.352  13.968  1.00  0.00           X  
ATOM    312  H   HIS A  45      -1.584  -0.286  13.526  1.00  0.00           H  
ATOM    313  N   ASP A  46      -2.270  -0.957  16.716  1.00  0.00           N  
ATOM    314  CA  ASP A  46      -2.847  -0.852  18.067  1.00  0.00           C  
ATOM    315  C   ASP A  46      -4.272  -1.424  18.121  1.00  0.00           C  
ATOM    316  O   ASP A  46      -4.591  -2.275  18.964  1.00  0.00           O  
ATOM    317  CB  ASP A  46      -2.852   0.605  18.534  1.00  0.00           C  
ATOM    318  CEN ASP A  46      -2.304   1.249  19.103  1.00  0.00           X  
ATOM    319  H   ASP A  46      -2.021  -0.098  16.247  1.00  0.00           H  
ATOM    320  N   PHE A  47      -5.123  -1.045  17.165  1.00  0.00           N  
ATOM    321  CA  PHE A  47      -6.503  -1.517  17.086  1.00  0.00           C  
ATOM    322  C   PHE A  47      -6.562  -3.040  16.897  1.00  0.00           C  
ATOM    323  O   PHE A  47      -7.255  -3.731  17.650  1.00  0.00           O  
ATOM    324  CB  PHE A  47      -7.240  -0.813  15.946  1.00  0.00           C  
ATOM    325  CEN PHE A  47      -8.232   0.413  15.750  1.00  0.00           X  
ATOM    326  H   PHE A  47      -4.797  -0.382  16.476  1.00  0.00           H  
ATOM    327  N   MET A  48      -5.791  -3.588  15.953  1.00  0.00           N  
ATOM    328  CA  MET A  48      -5.676  -5.033  15.749  1.00  0.00           C  
ATOM    329  C   MET A  48      -5.232  -5.786  17.004  1.00  0.00           C  
ATOM    330  O   MET A  48      -5.758  -6.862  17.289  1.00  0.00           O  
ATOM    331  CB  MET A  48      -4.701  -5.313  14.607  1.00  0.00           C  
ATOM    332  CEN MET A  48      -4.624  -5.868  12.944  1.00  0.00           X  
ATOM    333  H   MET A  48      -5.240  -2.963  15.377  1.00  0.00           H  
ATOM    334  N   GLN A  49      -4.292  -5.242  17.774  1.00  0.00           N  
ATOM    335  CA  GLN A  49      -3.835  -5.868  19.017  1.00  0.00           C  
ATOM    336  C   GLN A  49      -4.844  -5.747  20.171  1.00  0.00           C  
ATOM    337  O   GLN A  49      -4.662  -6.363  21.222  1.00  0.00           O  
ATOM    338  CB  GLN A  49      -2.501  -5.251  19.447  1.00  0.00           C  
ATOM    339  CEN GLN A  49      -0.769  -5.469  19.444  1.00  0.00           X  
ATOM    340  H   GLN A  49      -3.866  -4.370  17.488  1.00  0.00           H  
ATOM    341  N   GLY A  50      -5.949  -5.023  19.966  1.00  0.00           N  
ATOM    342  CA  GLY A  50      -7.018  -4.850  20.946  1.00  0.00           C  
ATOM    343  C   GLY A  50      -6.825  -3.626  21.840  1.00  0.00           C  
ATOM    344  O   GLY A  50      -7.488  -3.522  22.869  1.00  0.00           O  
ATOM    345  CEN GLY A  50      -7.019  -4.850  20.946  1.00  0.00           X  
ATOM    346  H   GLY A  50      -6.030  -4.521  19.094  1.00  0.00           H  
ATOM    347  N   GLY A  51      -5.935  -2.704  21.464  1.00  0.00           N  
ATOM    348  CA  GLY A  51      -5.572  -1.528  22.257  1.00  0.00           C  
ATOM    349  C   GLY A  51      -6.535  -0.344  22.132  1.00  0.00           C  
ATOM    350  O   GLY A  51      -6.408   0.618  22.895  1.00  0.00           O  
ATOM    351  CEN GLY A  51      -5.572  -1.528  22.257  1.00  0.00           X  
ATOM    352  H   GLY A  51      -5.453  -2.818  20.584  1.00  0.00           H  
ATOM    353  N   GLY A  52      -7.501  -0.365  21.204  1.00  0.00           N  
ATOM    354  CA  GLY A  52      -8.353   0.795  20.936  1.00  0.00           C  
ATOM    355  C   GLY A  52      -9.856   0.585  21.079  1.00  0.00           C  
ATOM    356  O   GLY A  52     -10.446  -0.346  20.540  1.00  0.00           O  
ATOM    357  CEN GLY A  52      -8.353   0.796  20.936  1.00  0.00           X  
ATOM    358  H   GLY A  52      -7.532  -1.146  20.565  1.00  0.00           H  
ATOM    359  N   SER A  53     -10.490   1.509  21.798  1.00  0.00           N  
ATOM    360  CA  SER A  53     -11.943   1.682  21.832  1.00  0.00           C  
ATOM    361  C   SER A  53     -12.400   2.490  20.610  1.00  0.00           C  
ATOM    362  O   SER A  53     -11.567   3.010  19.867  1.00  0.00           O  
ATOM    363  CB  SER A  53     -12.364   2.365  23.118  1.00  0.00           C  
ATOM    364  CEN SER A  53     -12.342   2.698  23.548  1.00  0.00           X  
ATOM    365  H   SER A  53      -9.946   2.289  22.139  1.00  0.00           H  
ATOM    366  N   GLY A  54     -13.710   2.667  20.413  1.00  0.00           N  
ATOM    367  CA  GLY A  54     -14.247   3.446  19.284  1.00  0.00           C  
ATOM    368  C   GLY A  54     -13.607   4.834  19.102  1.00  0.00           C  
ATOM    369  O   GLY A  54     -13.561   5.341  17.989  1.00  0.00           O  
ATOM    370  CEN GLY A  54     -14.247   3.447  19.284  1.00  0.00           X  
ATOM    371  H   GLY A  54     -14.368   2.197  21.022  1.00  0.00           H  
ATOM    372  N   GLY A  55     -13.039   5.422  20.167  1.00  0.00           N  
ATOM    373  CA  GLY A  55     -12.322   6.698  20.102  1.00  0.00           C  
ATOM    374  C   GLY A  55     -11.030   6.635  19.279  1.00  0.00           C  
ATOM    375  O   GLY A  55     -10.768   7.566  18.525  1.00  0.00           O  
ATOM    376  CEN GLY A  55     -12.321   6.699  20.102  1.00  0.00           X  
ATOM    377  H   GLY A  55     -12.983   4.895  21.027  1.00  0.00           H  
ATOM    378  N   LYS A  56     -10.271   5.525  19.340  1.00  0.00           N  
ATOM    379  CA  LYS A  56      -9.128   5.302  18.437  1.00  0.00           C  
ATOM    380  C   LYS A  56      -9.583   5.240  16.983  1.00  0.00           C  
ATOM    381  O   LYS A  56      -8.924   5.791  16.120  1.00  0.00           O  
ATOM    382  CB  LYS A  56      -8.388   4.016  18.808  1.00  0.00           C  
ATOM    383  CEN LYS A  56      -6.710   3.087  19.700  1.00  0.00           X  
ATOM    384  H   LYS A  56     -10.571   4.763  19.933  1.00  0.00           H  
ATOM    385  N   LEU A  57     -10.747   4.640  16.708  1.00  0.00           N  
ATOM    386  CA  LEU A  57     -11.345   4.697  15.367  1.00  0.00           C  
ATOM    387  C   LEU A  57     -11.689   6.122  14.932  1.00  0.00           C  
ATOM    388  O   LEU A  57     -11.381   6.500  13.809  1.00  0.00           O  
ATOM    389  CB  LEU A  57     -12.601   3.819  15.319  1.00  0.00           C  
ATOM    390  CEN LEU A  57     -12.882   2.426  14.723  1.00  0.00           X  
ATOM    391  H   LEU A  57     -11.232   4.160  17.450  1.00  0.00           H  
ATOM    392  N   GLN A  58     -12.286   6.927  15.812  1.00  0.00           N  
ATOM    393  CA  GLN A  58     -12.561   8.332  15.503  1.00  0.00           C  
ATOM    394  C   GLN A  58     -11.292   9.122  15.175  1.00  0.00           C  
ATOM    395  O   GLN A  58     -11.306   9.927  14.249  1.00  0.00           O  
ATOM    396  CB  GLN A  58     -13.285   8.997  16.677  1.00  0.00           C  
ATOM    397  CEN GLN A  58     -14.842   9.502  17.282  1.00  0.00           X  
ATOM    398  H   GLN A  58     -12.502   6.571  16.734  1.00  0.00           H  
ATOM    399  N   GLU A  59     -10.209   8.891  15.919  1.00  0.00           N  
ATOM    400  CA  GLU A  59      -8.914   9.524  15.658  1.00  0.00           C  
ATOM    401  C   GLU A  59      -8.331   9.047  14.324  1.00  0.00           C  
ATOM    402  O   GLU A  59      -7.877   9.879  13.542  1.00  0.00           O  
ATOM    403  CB  GLU A  59      -7.934   9.233  16.797  1.00  0.00           C  
ATOM    404  CEN GLU A  59      -7.152   9.716  18.232  1.00  0.00           X  
ATOM    405  H   GLU A  59     -10.256   8.220  16.673  1.00  0.00           H  
ATOM    406  N   MET A  60      -8.513   7.768  13.983  1.00  0.00           N  
ATOM    407  CA  MET A  60      -7.996   7.162  12.748  1.00  0.00           C  
ATOM    408  C   MET A  60      -8.645   7.743  11.492  1.00  0.00           C  
ATOM    409  O   MET A  60      -7.971   7.982  10.497  1.00  0.00           O  
ATOM    410  CB  MET A  60      -8.202   5.649  12.785  1.00  0.00           C  
ATOM    411  CEN MET A  60      -7.341   4.129  12.941  1.00  0.00           X  
ATOM    412  H   MET A  60      -8.955   7.156  14.657  1.00  0.00           H  
ATOM    413  N   MET A  61      -9.957   8.011  11.528  1.00  0.00           N  
ATOM    414  CA  MET A  61     -10.652   8.678  10.422  1.00  0.00           C  
ATOM    415  C   MET A  61     -10.058  10.062  10.141  1.00  0.00           C  
ATOM    416  O   MET A  61      -9.792  10.394   8.989  1.00  0.00           O  
ATOM    417  CB  MET A  61     -12.143   8.799  10.734  1.00  0.00           C  
ATOM    418  CEN MET A  61     -13.718   8.178  10.274  1.00  0.00           X  
ATOM    419  H   MET A  61     -10.478   7.742  12.351  1.00  0.00           H  
ATOM    420  N   LYS A  62      -9.825  10.875  11.169  1.00  0.00           N  
ATOM    421  CA  LYS A  62      -9.198  12.189  11.014  1.00  0.00           C  
ATOM    422  C   LYS A  62      -7.780  12.080  10.452  1.00  0.00           C  
ATOM    423  O   LYS A  62      -7.427  12.889   9.602  1.00  0.00           O  
ATOM    424  CB  LYS A  62      -9.174  12.927  12.353  1.00  0.00           C  
ATOM    425  CEN LYS A  62      -9.980  14.429  13.606  1.00  0.00           X  
ATOM    426  H   LYS A  62     -10.024  10.538  12.102  1.00  0.00           H  
ATOM    427  N   GLU A  63      -6.996  11.102  10.895  1.00  0.00           N  
ATOM    428  CA  GLU A  63      -5.650  10.855  10.360  1.00  0.00           C  
ATOM    429  C   GLU A  63      -5.702  10.589   8.859  1.00  0.00           C  
ATOM    430  O   GLU A  63      -4.955  11.174   8.079  1.00  0.00           O  
ATOM    431  CB  GLU A  63      -4.989   9.677  11.079  1.00  0.00           C  
ATOM    432  CEN GLU A  63      -3.915   9.083  12.261  1.00  0.00           X  
ATOM    433  H   GLU A  63      -7.333  10.488  11.625  1.00  0.00           H  
ATOM    434  N   PHE A  64      -6.680   9.802   8.419  1.00  0.00           N  
ATOM    435  CA  PHE A  64      -6.856   9.487   7.011  1.00  0.00           C  
ATOM    436  C   PHE A  64      -7.217  10.727   6.171  1.00  0.00           C  
ATOM    437  O   PHE A  64      -6.628  10.970   5.116  1.00  0.00           O  
ATOM    438  CB  PHE A  64      -7.933   8.412   6.854  1.00  0.00           C  
ATOM    439  CEN PHE A  64      -8.022   6.835   6.673  1.00  0.00           X  
ATOM    440  H   PHE A  64      -7.260   9.329   9.098  1.00  0.00           H  
ATOM    441  N   GLN A  65      -8.128  11.575   6.662  1.00  0.00           N  
ATOM    442  CA  GLN A  65      -8.495  12.820   5.984  1.00  0.00           C  
ATOM    443  C   GLN A  65      -7.316  13.799   5.897  1.00  0.00           C  
ATOM    444  O   GLN A  65      -7.129  14.445   4.870  1.00  0.00           O  
ATOM    445  CB  GLN A  65      -9.665  13.490   6.708  1.00  0.00           C  
ATOM    446  CEN GLN A  65     -11.393  13.738   6.687  1.00  0.00           X  
ATOM    447  H   GLN A  65      -8.570  11.348   7.543  1.00  0.00           H  
ATOM    448  N   GLN A  66      -6.491  13.885   6.942  1.00  0.00           N  
ATOM    449  CA  GLN A  66      -5.283  14.713   6.916  1.00  0.00           C  
ATOM    450  C   GLN A  66      -4.285  14.217   5.870  1.00  0.00           C  
ATOM    451  O   GLN A  66      -3.698  15.034   5.165  1.00  0.00           O  
ATOM    452  CB  GLN A  66      -4.617  14.729   8.294  1.00  0.00           C  
ATOM    453  CEN GLN A  66      -4.411  15.653   9.761  1.00  0.00           X  
ATOM    454  H   GLN A  66      -6.655  13.300   7.745  1.00  0.00           H  
ATOM    455  N   VAL A  67      -4.165  12.895   5.693  1.00  0.00           N  
ATOM    456  CA  VAL A  67      -3.259  12.311   4.690  1.00  0.00           C  
ATOM    457  C   VAL A  67      -3.667  12.711   3.283  1.00  0.00           C  
ATOM    458  O   VAL A  67      -2.833  13.164   2.506  1.00  0.00           O  
ATOM    459  CB  VAL A  67      -3.221  10.774   4.778  1.00  0.00           C  
ATOM    460  CEN VAL A  67      -2.827  10.238   4.956  1.00  0.00           X  
ATOM    461  H   VAL A  67      -4.697  12.282   6.295  1.00  0.00           H  
ATOM    462  N   LEU A  68      -4.944  12.559   2.939  1.00  0.00           N  
ATOM    463  CA  LEU A  68      -5.461  12.989   1.642  1.00  0.00           C  
ATOM    464  C   LEU A  68      -5.195  14.456   1.355  1.00  0.00           C  
ATOM    465  O   LEU A  68      -4.678  14.785   0.287  1.00  0.00           O  
ATOM    466  CB  LEU A  68      -6.967  12.709   1.565  1.00  0.00           C  
ATOM    467  CEN LEU A  68      -7.792  11.619   0.855  1.00  0.00           X  
ATOM    468  H   LEU A  68      -5.579  12.149   3.609  1.00  0.00           H  
ATOM    469  N   ASP A  69      -5.583  15.327   2.279  1.00  0.00           N  
ATOM    470  CA  ASP A  69      -5.397  16.762   2.119  1.00  0.00           C  
ATOM    471  C   ASP A  69      -3.927  17.078   1.804  1.00  0.00           C  
ATOM    472  O   ASP A  69      -3.646  17.827   0.866  1.00  0.00           O  
ATOM    473  CB  ASP A  69      -5.848  17.507   3.378  1.00  0.00           C  
ATOM    474  CEN ASP A  69      -6.653  18.014   3.743  1.00  0.00           X  
ATOM    475  H   ASP A  69      -6.038  14.989   3.115  1.00  0.00           H  
ATOM    476  N   GLU A  70      -2.980  16.458   2.514  1.00  0.00           N  
ATOM    477  CA  GLU A  70      -1.543  16.662   2.305  1.00  0.00           C  
ATOM    478  C   GLU A  70      -1.087  16.123   0.950  1.00  0.00           C  
ATOM    479  O   GLU A  70      -0.343  16.795   0.238  1.00  0.00           O  
ATOM    480  CB  GLU A  70      -0.742  15.999   3.427  1.00  0.00           C  
ATOM    481  CEN GLU A  70       0.107  16.110   4.901  1.00  0.00           X  
ATOM    482  H   GLU A  70      -3.271  15.799   3.220  1.00  0.00           H  
ATOM    483  N   LEU A  71      -1.573  14.951   0.545  1.00  0.00           N  
ATOM    484  CA  LEU A  71      -1.203  14.291  -0.701  1.00  0.00           C  
ATOM    485  C   LEU A  71      -1.745  15.035  -1.914  1.00  0.00           C  
ATOM    486  O   LEU A  71      -1.022  15.217  -2.888  1.00  0.00           O  
ATOM    487  CB  LEU A  71      -1.705  12.842  -0.700  1.00  0.00           C  
ATOM    488  CEN LEU A  71      -0.997  11.490  -0.493  1.00  0.00           X  
ATOM    489  H   LEU A  71      -2.239  14.494   1.149  1.00  0.00           H  
ATOM    490  N   ASN A  72      -2.991  15.492  -1.860  1.00  0.00           N  
ATOM    491  CA  ASN A  72      -3.668  16.115  -2.988  1.00  0.00           C  
ATOM    492  C   ASN A  72      -2.921  17.370  -3.469  1.00  0.00           C  
ATOM    493  O   ASN A  72      -2.638  17.498  -4.661  1.00  0.00           O  
ATOM    494  CB  ASN A  72      -5.106  16.455  -2.642  1.00  0.00           C  
ATOM    495  CEN ASN A  72      -6.054  16.009  -2.711  1.00  0.00           X  
ATOM    496  H   ASN A  72      -3.496  15.385  -0.992  1.00  0.00           H  
ATOM    497  N   ASN A  73      -2.546  18.265  -2.551  1.00  0.00           N  
ATOM    498  CA  ASN A  73      -1.848  19.507  -2.883  1.00  0.00           C  
ATOM    499  C   ASN A  73      -0.477  19.244  -3.512  1.00  0.00           C  
ATOM    500  O   ASN A  73      -0.136  19.834  -4.538  1.00  0.00           O  
ATOM    501  CB  ASN A  73      -1.698  20.394  -1.661  1.00  0.00           C  
ATOM    502  CEN ASN A  73      -2.221  21.174  -1.191  1.00  0.00           X  
ATOM    503  H   ASN A  73      -2.749  18.073  -1.580  1.00  0.00           H  
ATOM    504  N   HIS A  74       0.303  18.336  -2.932  1.00  0.00           N  
ATOM    505  CA  HIS A  74       1.675  18.057  -3.347  1.00  0.00           C  
ATOM    506  C   HIS A  74       1.762  17.363  -4.705  1.00  0.00           C  
ATOM    507  O   HIS A  74       2.689  17.605  -5.484  1.00  0.00           O  
ATOM    508  CB  HIS A  74       2.382  17.204  -2.290  1.00  0.00           C  
ATOM    509  CEN HIS A  74       3.227  17.396  -1.159  1.00  0.00           X  
ATOM    510  H   HIS A  74      -0.029  17.892  -2.088  1.00  0.00           H  
ATOM    511  N   LEU A  75       0.788  16.519  -5.029  1.00  0.00           N  
ATOM    512  CA  LEU A  75       0.766  15.743  -6.256  1.00  0.00           C  
ATOM    513  C   LEU A  75      -0.048  16.396  -7.389  1.00  0.00           C  
ATOM    514  O   LEU A  75      -0.234  15.754  -8.421  1.00  0.00           O  
ATOM    515  CB  LEU A  75       0.219  14.342  -5.955  1.00  0.00           C  
ATOM    516  CEN LEU A  75       0.898  12.971  -5.775  1.00  0.00           X  
ATOM    517  H   LEU A  75       0.080  16.329  -4.334  1.00  0.00           H  
ATOM    518  N   GLN A  76      -0.489  17.658  -7.289  1.00  0.00           N  
ATOM    519  CA  GLN A  76      -1.279  18.304  -8.362  1.00  0.00           C  
ATOM    520  C   GLN A  76      -0.664  18.142  -9.776  1.00  0.00           C  
ATOM    521  O   GLN A  76      -1.353  18.339 -10.776  1.00  0.00           O  
ATOM    522  CB  GLN A  76      -1.442  19.795  -8.055  1.00  0.00           C  
ATOM    523  CEN GLN A  76      -2.524  21.000  -7.401  1.00  0.00           X  
ATOM    524  H   GLN A  76      -0.316  18.164  -6.432  1.00  0.00           H  
ATOM    525  N   GLY A  77       0.604  17.712  -9.894  1.00  0.00           N  
ATOM    526  CA  GLY A  77       1.309  17.505 -11.168  1.00  0.00           C  
ATOM    527  C   GLY A  77       1.290  16.082 -11.770  1.00  0.00           C  
ATOM    528  O   GLY A  77       1.667  15.919 -12.928  1.00  0.00           O  
ATOM    529  CEN GLY A  77       1.309  17.505 -11.169  1.00  0.00           X  
ATOM    530  H   GLY A  77       1.077  17.455  -9.040  1.00  0.00           H  
ATOM    531  N   GLY A  78       0.854  15.047 -11.044  1.00  0.00           N  
ATOM    532  CA  GLY A  78       0.951  13.626 -11.429  1.00  0.00           C  
ATOM    533  C   GLY A  78      -0.398  12.920 -11.602  1.00  0.00           C  
ATOM    534  O   GLY A  78      -0.572  11.800 -11.131  1.00  0.00           O  
ATOM    535  CEN GLY A  78       0.951  13.625 -11.429  1.00  0.00           X  
ATOM    536  H   GLY A  78       0.550  15.244 -10.104  1.00  0.00           H  
ATOM    537  N   LYS A  79      -1.362  13.568 -12.272  1.00  0.00           N  
ATOM    538  CA  LYS A  79      -2.795  13.210 -12.308  1.00  0.00           C  
ATOM    539  C   LYS A  79      -3.135  11.705 -12.310  1.00  0.00           C  
ATOM    540  O   LYS A  79      -4.082  11.311 -11.643  1.00  0.00           O  
ATOM    541  CB  LYS A  79      -3.437  13.858 -13.535  1.00  0.00           C  
ATOM    542  CEN LYS A  79      -4.619  15.412 -14.352  1.00  0.00           X  
ATOM    543  H   LYS A  79      -1.101  14.487 -12.601  1.00  0.00           H  
ATOM    544  N   HIS A  80      -2.416  10.872 -13.066  1.00  0.00           N  
ATOM    545  CA  HIS A  80      -2.648   9.422 -13.062  1.00  0.00           C  
ATOM    546  C   HIS A  80      -2.230   8.756 -11.745  1.00  0.00           C  
ATOM    547  O   HIS A  80      -2.974   7.937 -11.208  1.00  0.00           O  
ATOM    548  CB  HIS A  80      -1.905   8.763 -14.229  1.00  0.00           C  
ATOM    549  CEN HIS A  80      -2.175   8.356 -15.567  1.00  0.00           X  
ATOM    550  H   HIS A  80      -1.653  11.253 -13.608  1.00  0.00           H  
ATOM    551  N   THR A  81      -1.083   9.154 -11.192  1.00  0.00           N  
ATOM    552  CA  THR A  81      -0.608   8.656  -9.896  1.00  0.00           C  
ATOM    553  C   THR A  81      -1.518   9.145  -8.773  1.00  0.00           C  
ATOM    554  O   THR A  81      -1.824   8.370  -7.876  1.00  0.00           O  
ATOM    555  CB  THR A  81       0.837   9.101  -9.607  1.00  0.00           C  
ATOM    556  CEN THR A  81       1.406   9.117  -9.739  1.00  0.00           X  
ATOM    557  H   THR A  81      -0.498   9.828 -11.666  1.00  0.00           H  
ATOM    558  N   VAL A  82      -2.020  10.384  -8.876  1.00  0.00           N  
ATOM    559  CA  VAL A  82      -2.997  10.941  -7.919  1.00  0.00           C  
ATOM    560  C   VAL A  82      -4.261  10.136  -7.910  1.00  0.00           C  
ATOM    561  O   VAL A  82      -4.746   9.802  -6.848  1.00  0.00           O  
ATOM    562  CB  VAL A  82      -3.354  12.406  -8.237  1.00  0.00           C  
ATOM    563  CEN VAL A  82      -3.282  13.054  -8.016  1.00  0.00           X  
ATOM    564  H   VAL A  82      -1.727  10.966  -9.647  1.00  0.00           H  
ATOM    565  N   HIS A  83      -4.795   9.840  -9.095  1.00  0.00           N  
ATOM    566  CA  HIS A  83      -6.043   9.115  -9.175  1.00  0.00           C  
ATOM    567  C   HIS A  83      -5.898   7.712  -8.594  1.00  0.00           C  
ATOM    568  O   HIS A  83      -6.741   7.288  -7.818  1.00  0.00           O  
ATOM    569  CB  HIS A  83      -6.529   9.040 -10.627  1.00  0.00           C  
ATOM    570  CEN HIS A  83      -7.412   9.750 -11.490  1.00  0.00           X  
ATOM    571  H   HIS A  83      -4.384  10.211  -9.941  1.00  0.00           H  
ATOM    572  N   HIS A  84      -4.807   7.010  -8.917  1.00  0.00           N  
ATOM    573  CA  HIS A  84      -4.561   5.687  -8.358  1.00  0.00           C  
ATOM    574  C   HIS A  84      -4.456   5.720  -6.825  1.00  0.00           C  
ATOM    575  O   HIS A  84      -5.108   4.929  -6.155  1.00  0.00           O  
ATOM    576  CB  HIS A  84      -3.285   5.087  -8.958  1.00  0.00           C  
ATOM    577  CEN HIS A  84      -2.919   4.218 -10.026  1.00  0.00           X  
ATOM    578  H   HIS A  84      -4.112   7.421  -9.527  1.00  0.00           H  
ATOM    579  N   ILE A  85      -3.721   6.690  -6.275  1.00  0.00           N  
ATOM    580  CA  ILE A  85      -3.509   6.815  -4.827  1.00  0.00           C  
ATOM    581  C   ILE A  85      -4.825   7.126  -4.100  1.00  0.00           C  
ATOM    582  O   ILE A  85      -5.065   6.607  -3.020  1.00  0.00           O  
ATOM    583  CB  ILE A  85      -2.479   7.911  -4.497  1.00  0.00           C  
ATOM    584  CEN ILE A  85      -1.418   8.132  -4.382  1.00  0.00           X  
ATOM    585  H   ILE A  85      -3.312   7.389  -6.877  1.00  0.00           H  
ATOM    586  N   GLU A  86      -5.713   7.911  -4.709  1.00  0.00           N  
ATOM    587  CA  GLU A  86      -7.048   8.210  -4.198  1.00  0.00           C  
ATOM    588  C   GLU A  86      -7.947   6.964  -4.179  1.00  0.00           C  
ATOM    589  O   GLU A  86      -8.633   6.733  -3.186  1.00  0.00           O  
ATOM    590  CB  GLU A  86      -7.698   9.313  -5.037  1.00  0.00           C  
ATOM    591  CEN GLU A  86      -8.101  10.953  -5.262  1.00  0.00           X  
ATOM    592  H   GLU A  86      -5.434   8.355  -5.570  1.00  0.00           H  
ATOM    593  N   GLN A  87      -7.954   6.154  -5.248  1.00  0.00           N  
ATOM    594  CA  GLN A  87      -8.717   4.899  -5.284  1.00  0.00           C  
ATOM    595  C   GLN A  87      -8.313   3.965  -4.143  1.00  0.00           C  
ATOM    596  O   GLN A  87      -9.202   3.447  -3.470  1.00  0.00           O  
ATOM    597  CB  GLN A  87      -8.516   4.187  -6.624  1.00  0.00           C  
ATOM    598  CEN GLN A  87      -9.226   3.880  -8.189  1.00  0.00           X  
ATOM    599  H   GLN A  87      -7.351   6.375  -6.028  1.00  0.00           H  
ATOM    600  N   ASN A  88      -7.012   3.816  -3.869  1.00  0.00           N  
ATOM    601  CA  ASN A  88      -6.524   2.911  -2.822  1.00  0.00           C  
ATOM    602  C   ASN A  88      -6.938   3.416  -1.433  1.00  0.00           C  
ATOM    603  O   ASN A  88      -7.368   2.659  -0.571  1.00  0.00           O  
ATOM    604  CB  ASN A  88      -5.018   2.735  -2.894  1.00  0.00           C  
ATOM    605  CEN ASN A  88      -4.327   2.081  -3.336  1.00  0.00           X  
ATOM    606  H   ASN A  88      -6.330   4.271  -4.456  1.00  0.00           H  
ATOM    607  N   ILE A  89      -6.901   4.732  -1.233  1.00  0.00           N  
ATOM    608  CA  ILE A  89      -7.359   5.345   0.006  1.00  0.00           C  
ATOM    609  C   ILE A  89      -8.870   5.150   0.235  1.00  0.00           C  
ATOM    610  O   ILE A  89      -9.293   4.946   1.375  1.00  0.00           O  
ATOM    611  CB  ILE A  89      -7.038   6.851   0.024  1.00  0.00           C  
ATOM    612  CEN ILE A  89      -6.275   7.598   0.246  1.00  0.00           X  
ATOM    613  H   ILE A  89      -6.504   5.319  -1.952  1.00  0.00           H  
ATOM    614  N   LYS A  90      -9.710   5.194  -0.799  1.00  0.00           N  
ATOM    615  CA  LYS A  90     -11.155   4.945  -0.634  1.00  0.00           C  
ATOM    616  C   LYS A  90     -11.430   3.535  -0.123  1.00  0.00           C  
ATOM    617  O   LYS A  90     -12.179   3.387   0.842  1.00  0.00           O  
ATOM    618  CB  LYS A  90     -11.894   5.168  -1.955  1.00  0.00           C  
ATOM    619  CEN LYS A  90     -13.147   6.390  -3.144  1.00  0.00           X  
ATOM    620  H   LYS A  90      -9.330   5.314  -1.727  1.00  0.00           H  
ATOM    621  N   GLU A  91     -10.823   2.523  -0.735  1.00  0.00           N  
ATOM    622  CA  GLU A  91     -10.985   1.126  -0.323  1.00  0.00           C  
ATOM    623  C   GLU A  91     -10.581   0.922   1.143  1.00  0.00           C  
ATOM    624  O   GLU A  91     -11.371   0.387   1.922  1.00  0.00           O  
ATOM    625  CB  GLU A  91     -10.164   0.205  -1.227  1.00  0.00           C  
ATOM    626  CEN GLU A  91     -10.070  -0.864  -2.551  1.00  0.00           X  
ATOM    627  H   GLU A  91     -10.195   2.719  -1.500  1.00  0.00           H  
ATOM    628  N   ILE A  92      -9.434   1.468   1.564  1.00  0.00           N  
ATOM    629  CA  ILE A  92      -8.905   1.337   2.934  1.00  0.00           C  
ATOM    630  C   ILE A  92      -9.883   1.937   3.962  1.00  0.00           C  
ATOM    631  O   ILE A  92     -10.213   1.293   4.961  1.00  0.00           O  
ATOM    632  CB  ILE A  92      -7.534   2.024   3.080  1.00  0.00           C  
ATOM    633  CEN ILE A  92      -6.458   1.901   2.960  1.00  0.00           X  
ATOM    634  H   ILE A  92      -8.863   1.941   0.876  1.00  0.00           H  
ATOM    635  N   PHE A  93     -10.420   3.137   3.714  1.00  0.00           N  
ATOM    636  CA  PHE A  93     -11.397   3.769   4.606  1.00  0.00           C  
ATOM    637  C   PHE A  93     -12.720   3.006   4.662  1.00  0.00           C  
ATOM    638  O   PHE A  93     -13.376   2.992   5.704  1.00  0.00           O  
ATOM    639  CB  PHE A  93     -11.652   5.213   4.168  1.00  0.00           C  
ATOM    640  CEN PHE A  93     -11.168   6.676   4.556  1.00  0.00           X  
ATOM    641  H   PHE A  93     -10.140   3.613   2.867  1.00  0.00           H  
ATOM    642  N   HIS A  94     -13.099   2.365   3.560  1.00  0.00           N  
ATOM    643  CA  HIS A  94     -14.262   1.487   3.524  1.00  0.00           C  
ATOM    644  C   HIS A  94     -14.095   0.302   4.487  1.00  0.00           C  
ATOM    645  O   HIS A  94     -15.000  -0.000   5.269  1.00  0.00           O  
ATOM    646  CB  HIS A  94     -14.506   0.979   2.099  1.00  0.00           C  
ATOM    647  CEN HIS A  94     -15.300   1.326   0.968  1.00  0.00           X  
ATOM    648  H   HIS A  94     -12.552   2.474   2.719  1.00  0.00           H  
ATOM    649  N   HIS A  95     -12.918  -0.321   4.492  1.00  0.00           N  
ATOM    650  CA  HIS A  95     -12.613  -1.464   5.346  1.00  0.00           C  
ATOM    651  C   HIS A  95     -12.556  -1.088   6.836  1.00  0.00           C  
ATOM    652  O   HIS A  95     -13.101  -1.833   7.657  1.00  0.00           O  
ATOM    653  CB  HIS A  95     -11.286  -2.100   4.918  1.00  0.00           C  
ATOM    654  CEN HIS A  95     -10.837  -3.162   4.080  1.00  0.00           X  
ATOM    655  H   HIS A  95     -12.201  -0.002   3.856  1.00  0.00           H  
ATOM    656  N   LEU A  96     -11.970   0.059   7.208  1.00  0.00           N  
ATOM    657  CA  LEU A  96     -11.892   0.495   8.614  1.00  0.00           C  
ATOM    658  C   LEU A  96     -13.273   0.798   9.184  1.00  0.00           C  
ATOM    659  O   LEU A  96     -13.567   0.405  10.313  1.00  0.00           O  
ATOM    660  CB  LEU A  96     -10.990   1.729   8.741  1.00  0.00           C  
ATOM    661  CEN LEU A  96      -9.551   1.925   9.257  1.00  0.00           X  
ATOM    662  H   LEU A  96     -11.586   0.656   6.491  1.00  0.00           H  
ATOM    663  N   GLU A  97     -14.136   1.458   8.417  1.00  0.00           N  
ATOM    664  CA  GLU A  97     -15.491   1.789   8.849  1.00  0.00           C  
ATOM    665  C   GLU A  97     -16.306   0.520   9.141  1.00  0.00           C  
ATOM    666  O   GLU A  97     -16.949   0.427  10.192  1.00  0.00           O  
ATOM    667  CB  GLU A  97     -16.194   2.639   7.789  1.00  0.00           C  
ATOM    668  CEN GLU A  97     -16.692   4.162   7.209  1.00  0.00           X  
ATOM    669  H   GLU A  97     -13.833   1.778   7.509  1.00  0.00           H  
ATOM    670  N   GLU A  98     -16.226  -0.496   8.276  1.00  0.00           N  
ATOM    671  CA  GLU A  98     -16.953  -1.758   8.439  1.00  0.00           C  
ATOM    672  C   GLU A  98     -16.518  -2.563   9.674  1.00  0.00           C  
ATOM    673  O   GLU A  98     -17.369  -3.120  10.375  1.00  0.00           O  
ATOM    674  CB  GLU A  98     -16.785  -2.616   7.183  1.00  0.00           C  
ATOM    675  CEN GLU A  98     -17.377  -3.173   5.685  1.00  0.00           X  
ATOM    676  H   GLU A  98     -15.630  -0.384   7.467  1.00  0.00           H  
ATOM    677  N   LEU A  99     -15.210  -2.674   9.921  1.00  0.00           N  
ATOM    678  CA  LEU A  99     -14.660  -3.344  11.099  1.00  0.00           C  
ATOM    679  C   LEU A  99     -15.160  -2.725  12.405  1.00  0.00           C  
ATOM    680  O   LEU A  99     -15.623  -3.463  13.269  1.00  0.00           O  
ATOM    681  CB  LEU A  99     -13.127  -3.306  11.052  1.00  0.00           C  
ATOM    682  CEN LEU A  99     -12.066  -4.368  10.704  1.00  0.00           X  
ATOM    683  H   LEU A  99     -14.570  -2.240   9.272  1.00  0.00           H  
ATOM    684  N   VAL A 100     -15.103  -1.396  12.540  1.00  0.00           N  
ATOM    685  CA  VAL A 100     -15.532  -0.669  13.748  1.00  0.00           C  
ATOM    686  C   VAL A 100     -17.033  -0.832  13.992  1.00  0.00           C  
ATOM    687  O   VAL A 100     -17.444  -1.130  15.111  1.00  0.00           O  
ATOM    688  CB  VAL A 100     -15.202   0.833  13.655  1.00  0.00           C  
ATOM    689  CEN VAL A 100     -14.793   1.327  13.906  1.00  0.00           X  
ATOM    690  H   VAL A 100     -14.738  -0.866  11.762  1.00  0.00           H  
ATOM    691  N   HIS A 101     -17.860  -0.607  12.967  1.00  0.00           N  
ATOM    692  CA  HIS A 101     -19.317  -0.764  13.049  1.00  0.00           C  
ATOM    693  C   HIS A 101     -19.794  -2.163  13.496  1.00  0.00           C  
ATOM    694  O   HIS A 101     -20.733  -2.248  14.292  1.00  0.00           O  
ATOM    695  CB  HIS A 101     -19.943  -0.427  11.692  1.00  0.00           C  
ATOM    696  CEN HIS A 101     -20.514   0.701  11.035  1.00  0.00           X  
ATOM    697  H   HIS A 101     -17.474  -0.202  12.127  1.00  0.00           H  
ATOM    698  N   ARG A 102     -19.182  -3.253  13.013  1.00  0.00           N  
ATOM    699  CA  ARG A 102     -19.564  -4.639  13.342  1.00  0.00           C  
ATOM    700  C   ARG A 102     -19.485  -4.922  14.834  1.00  0.00           C  
ATOM    701  O   ARG A 102     -20.399  -5.633  15.309  1.00  0.00           O  
ATOM    702  CB  ARG A 102     -18.754  -5.660  12.555  1.00  0.00           C  
ATOM    703  CEN ARG A 102     -18.111  -7.279  10.789  1.00  0.00           X  
ATOM    704  H   ARG A 102     -18.294  -3.125  12.550  1.00  0.00           H  
TER                                                                             
# All scores below are weighted scores, not raw scores.
#BEGIN_POSE_ENERGIES_TABLE ./minmover_pdb/pose_51.pdb
label vdw cenpack pair env cbeta hs_pair ss_pair sheet total
weights 1 0.5 1 1 0.25 1 1 1 NA
pose 0.83452 -3.55965 -10.7345 -20.3811 5.59182 0 0 0 -28.2489
MET:NtermProteinFull_1 0 -0.16818 0.06635 0.4784 0.04285 0 0 0 0.41942
TYR_2 0 -0.17585 -0.0511 0.85888 0.0696 0 0 0 0.70153
GLY_3 0 0.05472 -0.00329 -0.0429 0.07034 0 0 0 0.07886
LYS_4 0 0.03391 -0.15915 -0.68888 0.06935 0 0 0 -0.74478
LEU_5 0 -0.04965 -0.45399 -0.06582 0.04389 0 0 0 -0.52557
ASN_6 0 -0.0996 0.10316 -0.32173 0.04314 0 0 0 -0.27503
ASP_7 0 -0.02144 -0.24734 -0.52292 0.06919 0 0 0 -0.7225
LEU_8 0 0.47093 -0.42496 -0.39148 0.04399 0 0 0 -0.30153
LEU_9 0 -0.26064 -0.28558 0.24309 0.04034 0 0 0 -0.26279
GLU_10 0 -0.0419 0.05813 -0.92601 0.06894 0 0 0 -0.84085
ASP_11 0 -0.04792 0.07322 -0.37876 0.06908 0 0 0 -0.28439
LEU_12 0 0.20492 -0.73181 -0.39148 0.04496 0 0 0 -0.87342
GLN_13 0 -0.15737 0.25906 -0.3291 0.06887 0 0 0 -0.15854
GLU_14 0 0.00135 -0.02348 -0.82678 0.06947 0 0 0 -0.77944
VAL_15 0 -0.06059 -0.31624 0.10145 0.0447 0 0 0 -0.23068
LEU_16 0.10985 0.706 -0.30081 -0.06582 0.0708 0 0 0 0.52002
LYS_17 0 -0.04256 -0.00937 -0.8715 0.07025 0 0 0 -0.85318
ASN_18 0 0.14146 0.1422 -0.24178 0.06893 0 0 0 0.11082
LEU_19 0 -0.39321 -0.74911 -0.06582 0.03565 0 0 0 -1.17248
HIS_20 0 0.13434 -0.01003 0.0215 0.06913 0 0 0 0.21494
LYS_21 0 -0.00486 0.01157 -1.04927 0.07203 0 0 0 -0.97053
ASN_22 0 -0.14991 0.05946 -0.32173 0.06902 0 0 0 -0.34316
TRP_23 0 -0.03775 0.00265 -0.00757 0.03182 0 0 0 -0.01085
HIS_24 0 0 0 0.21997 0.07259 0 0 0 0.29256
GLY_25 0 -0.02057 0.00459 0.35201 0.07034 0 0 0 0.40636
GLY_26 0 0.02451 -0.00398 0.0322 0.04518 0 0 0 0.09792
LYS_27 0 0 0 -1.04927 0.07203 0 0 0 -0.97725
ASP_28 0 -0.0379 0.00432 -0.61428 0.07032 0 0 0 -0.57754
ASN_29 0 -0.0222 -0.11785 -0.28327 0.04305 0 0 0 -0.38027
LEU_30 0 0.05403 0.15428 0.4149 0.06893 0 0 0 0.69213
HIS_D_31 0 -0.0216 -0.0509 0.11054 0.06947 0 0 0 0.10751
ASP_32 0 -0.21641 -0.0099 -0.42964 0.06902 0 0 0 -0.58694
VAL_33 0 -0.20288 -0.03507 -0.10438 0.03546 0 0 0 -0.30687
ASP_34 0 0.06355 -0.07193 -0.37876 0.0691 0 0 0 -0.31805
ASN_35 0 -0.05718 -0.03189 -0.36221 0.06894 0 0 0 -0.38234
HIS_D_36 0 -0.27246 -0.14044 -0.15264 0.03543 0 0 0 -0.53011
LEU_37 0.10985 0.65115 -0.62102 -0.39148 0.04516 0 0 0 -0.20636
GLN_38 0 -0.03159 -0.00908 -0.55896 0.06894 0 0 0 -0.5307
ASN_39 0 -0.21286 -0.12631 -0.19403 0.06924 0 0 0 -0.46395
VAL_40 0 -0.209 -0.34647 -0.19594 0.0321 0 0 0 -0.71931
ILE_41 0 -0.16398 -0.41645 0.72502 0.05758 0 0 0 0.20218
GLU_42 0 -0.08836 -0.19181 -0.71584 0.06894 0 0 0 -0.92708
ASP_43 0 -0.14383 0.05732 -0.03907 0.04435 0 0 0 -0.08124
ILE_44 0 -0.10039 -0.58871 -0.41682 0.0373 0 0 0 -1.06863
HIS_D_45 0 -0.09234 0.17837 0.0215 0.06893 0 0 0 0.17647
ASP_46 0 -0.19556 -0.4966 -0.31759 0.04268 0 0 0 -0.96707
PHE_47 0 -0.28594 -0.29745 -0.30123 0.03079 0 0 0 -0.85384
MET_48 0 -0.28648 -0.1057 0.13971 0.03032 0 0 0 -0.22215
GLN_49 0 -0.0299 -0.04164 -0.60368 0.06947 0 0 0 -0.60575
GLY_50 0 -0.06774 0.05716 0.0322 0.04342 0 0 0 0.06504
GLY_51 0 -0.02883 -0.00536 0.35201 0.03186 0 0 0 0.34969
GLY_52 0 -0.03388 0.03782 -0.07814 0.03495 0 0 0 -0.03924
SER_53 0 -0.02852 0.00133 -0.21543 0.03743 0 0 0 -0.20519
GLY_54 0 -0.0865 0.055 -0.0429 0.03054 0 0 0 -0.04386
GLY_55 0 -0.01791 -0.00806 -0.07965 0.0357 0 0 0 -0.06991
LYS_56 0 -0.41964 -0.81863 -0.42611 0.02976 0 0 0 -1.63462
LEU_57 0.30741 0.49454 -0.14456 -0.19483 0.03561 0 0 0 0.49818
GLN_58 0 -0.01809 0.05383 -0.59803 0.06953 0 0 0 -0.49276
GLU_59 0 0.03778 -0.10373 -0.25924 0.06878 0 0 0 -0.2564
MET_60 0 -0.37503 -0.12379 -0.13184 0.032 0 0 0 -0.59867
MET_61 0 0.07573 0.11675 0.6168 0.06893 0 0 0 0.87821
LYS_62 0 -0.05022 -0.0102 -0.96458 0.0694 0 0 0 -0.9556
GLU_63 0 -0.53746 0.07057 -0.13578 0.03561 0 0 0 -0.56707
PHE_64 0 0.00988 -0.35568 -0.07541 0.03741 0 0 0 -0.3838
GLN_65 0 0.00045 0.07501 -0.59803 0.06921 0 0 0 -0.45336
GLN_66 0 -0.11811 -0.15031 -0.55896 0.06903 0 0 0 -0.75834
VAL_67 0 -0.06104 -0.59632 -0.35242 0.03756 0 0 0 -0.97222
LEU_68 0 -0.19829 0.0899 0.75945 0.04329 0 0 0 0.69434
ASP_69 0 -0.05428 -0.05119 -0.52292 0.06921 0 0 0 -0.55918
GLU_70 0 -0.4178 0.24548 -0.13578 0.03541 0 0 0 -0.27268
LEU_71 0 -0.18215 -0.74747 -0.39148 0.03623 0 0 0 -1.28488
ASN_72 0 -0.00105 0.22973 -0.24178 0.06136 0 0 0 0.04826
ASN_73 0 -0.05695 -0.04822 -0.40966 0.06961 0 0 0 -0.44523
HIS_74 0 0.01237 0.13595 -0.11266 0.03765 0 0 0 0.07332
LEU_75 0 -0.06074 -0.17251 0.24309 0.03499 0 0 0 0.04482
GLN_76 0 -0.02324 -0.02605 -0.59803 0.07072 0 0 0 -0.57659
GLY_77 0 -0.0547 -0.04437 0.60923 0.06956 0 0 0 0.57972
GLY_78 0 -0.01154 -0.02681 -0.0429 0.03059 0 0 0 -0.05066
LYS_79 0 0 0 -0.8715 0.07134 0 0 0 -0.80016
HIS_80 0 -0.01898 -0.0132 0.21997 0.07072 0 0 0 0.2585
THR_81 0 -0.07862 -0.06595 -0.20624 0.03531 0 0 0 -0.3155
VAL_82 0 -0.0194 0.22731 0.46922 0.03488 0 0 0 0.71201
HIS_D_83 0 -0.02356 -0.0132 0.11054 0.06936 0 0 0 0.14313
HIS_D_84 0 -0.03169 -0.00867 0.06501 0.06893 0 0 0 0.09358
ILE_85 0 -0.29108 -0.48133 -0.49284 0.0305 0 0 0 -1.23475
GLU_86 0 -0.03859 0.26315 -0.37543 0.06135 0 0 0 -0.08952
GLN_87 0 -0.04225 0.00345 -0.59803 0.06925 0 0 0 -0.56758
ASN_88 0 -0.18435 0.09998 -0.19403 0.04331 0 0 0 -0.23509
ILE_89 0 0.02061 -0.64282 -0.06945 0.07107 0 0 0 -0.62059
LYS_90 0 -0.00431 0.04088 -0.77863 0.06948 0 0 0 -0.67258
GLU_91 0 0.02132 0.00725 -0.71584 0.06921 0 0 0 -0.61806
ILE_92 0 -0.07827 -0.39537 0.20907 0.04485 0 0 0 -0.21973
PHE_93 0 0.2079 -0.4211 0.07137 0.06939 0 0 0 -0.07244
HIS_94 0 -0.04621 0.12343 0.159 0.06893 0 0 0 0.30514
HIS_D_95 0 0.437 0.11448 -0.18191 0.04311 0 0 0 0.41268
LEU_96 0 0.10731 -0.83964 -0.39148 0.03624 0 0 0 -1.08757
GLU_97 0 -0.06166 0.20677 -0.60186 0.0693 0 0 0 -0.38745
GLU_98 0 0.03399 -0.34601 -0.60186 0.0693 0 0 0 -0.84459
LEU_99 0 0.06938 -0.20169 0.08126 0.04303 0 0 0 -0.00801
VAL_100 0.30741 0.68027 -0.01352 0.10145 0.04283 0 0 0 1.11844
HIS_101 0 -0.04775 0.05431 0.21997 0.07072 0 0 0 0.29724
ARG:CtermProteinFull_102 0 -0.03572 0.12651 -0.55583 0.07212 0 0 0 -0.39292
#END_POSE_ENERGIES_TABLE ./minmover_pdb/pose_51.pdb
