# Supplementary material for: Selection of a promiscuous minimalist cAMP phosphodiesterase from a library of de novo designed proteins
Source: Nat Chem. 2024 May 3;16(7):1200–8. doi: 10.1038/s41557-024-01490-4 (PMC11230910; doi:10.1038/s41557-024-01490-4)
Supplement: Supplementary file 3 — MD input files, scripts and final structures derived from MD, AlphaFold2, EMSfold and MultiSFold. [file 41557_2024_1490_MOESM3_ESM.zip › Computational_Data/4_MultiSFold/s824/pose_52.pdb]

ATOM      1  N   MET A   1       0.626  -1.111   0.146  1.00  0.00           N  
ATOM      2  CA  MET A   1       1.928  -0.476  -0.009  1.00  0.00           C  
ATOM      3  C   MET A   1       1.949   0.975   0.449  1.00  0.00           C  
ATOM      4  O   MET A   1       2.965   1.434   0.972  1.00  0.00           O  
ATOM      5  CB  MET A   1       2.369  -0.562  -1.469  1.00  0.00           C  
ATOM      6  CEN MET A   1       3.510  -1.361  -2.536  1.00  0.00           X  
ATOM      7  H   MET A   1       0.149  -1.476  -0.654  1.00  0.00           H  
ATOM      8  N   TYR A   2       0.832   1.698   0.287  1.00  0.00           N  
ATOM      9  CA  TYR A   2       0.735   3.088   0.757  1.00  0.00           C  
ATOM     10  C   TYR A   2       0.785   3.250   2.273  1.00  0.00           C  
ATOM     11  O   TYR A   2       1.592   4.021   2.783  1.00  0.00           O  
ATOM     12  CB  TYR A   2      -0.555   3.721   0.230  1.00  0.00           C  
ATOM     13  CEN TYR A   2      -1.114   4.767  -1.059  1.00  0.00           X  
ATOM     14  H   TYR A   2       0.043   1.331  -0.222  1.00  0.00           H  
ATOM     15  N   GLY A   3      -0.077   2.533   3.001  1.00  0.00           N  
ATOM     16  CA  GLY A   3      -0.005   2.550   4.457  1.00  0.00           C  
ATOM     17  C   GLY A   3       1.415   2.307   4.949  1.00  0.00           C  
ATOM     18  O   GLY A   3       1.865   2.940   5.906  1.00  0.00           O  
ATOM     19  CEN GLY A   3      -0.005   2.550   4.457  1.00  0.00           X  
ATOM     20  H   GLY A   3      -0.793   1.998   2.540  1.00  0.00           H  
ATOM     21  N   LYS A   4       2.120   1.389   4.290  1.00  0.00           N  
ATOM     22  CA  LYS A   4       3.465   1.019   4.708  1.00  0.00           C  
ATOM     23  C   LYS A   4       4.429   2.188   4.491  1.00  0.00           C  
ATOM     24  O   LYS A   4       5.252   2.469   5.359  1.00  0.00           O  
ATOM     25  CB  LYS A   4       3.945  -0.218   3.947  1.00  0.00           C  
ATOM     26  CEN LYS A   4       4.337  -2.297   3.936  1.00  0.00           X  
ATOM     27  H   LYS A   4       1.710   0.942   3.484  1.00  0.00           H  
ATOM     28  N   LEU A   5       4.300   2.913   3.377  1.00  0.00           N  
ATOM     29  CA  LEU A   5       5.078   4.136   3.202  1.00  0.00           C  
ATOM     30  C   LEU A   5       4.802   5.145   4.303  1.00  0.00           C  
ATOM     31  O   LEU A   5       5.737   5.651   4.927  1.00  0.00           O  
ATOM     32  CB  LEU A   5       4.782   4.758   1.831  1.00  0.00           C  
ATOM     33  CEN LEU A   5       5.573   4.801   0.510  1.00  0.00           X  
ATOM     34  H   LEU A   5       3.666   2.618   2.635  1.00  0.00           H  
ATOM     35  N   ASN A   6       3.525   5.413   4.582  1.00  0.00           N  
ATOM     36  CA  ASN A   6       3.183   6.392   5.596  1.00  0.00           C  
ATOM     37  C   ASN A   6       3.663   5.889   6.953  1.00  0.00           C  
ATOM     38  O   ASN A   6       4.279   6.644   7.711  1.00  0.00           O  
ATOM     39  CB  ASN A   6       1.694   6.686   5.622  1.00  0.00           C  
ATOM     40  CEN ASN A   6       1.026   7.378   5.202  1.00  0.00           X  
ATOM     41  H   ASN A   6       2.780   4.966   4.052  1.00  0.00           H  
ATOM     42  N   ASP A   7       3.417   4.603   7.259  1.00  0.00           N  
ATOM     43  CA  ASP A   7       3.868   4.065   8.545  1.00  0.00           C  
ATOM     44  C   ASP A   7       5.383   4.201   8.675  1.00  0.00           C  
ATOM     45  O   ASP A   7       5.893   4.643   9.706  1.00  0.00           O  
ATOM     46  CB  ASP A   7       3.453   2.600   8.698  1.00  0.00           C  
ATOM     47  CEN ASP A   7       2.727   2.031   9.130  1.00  0.00           X  
ATOM     48  H   ASP A   7       2.906   4.014   6.597  1.00  0.00           H  
ATOM     49  N   LEU A   8       6.105   3.887   7.596  1.00  0.00           N  
ATOM     50  CA  LEU A   8       7.559   3.868   7.651  1.00  0.00           C  
ATOM     51  C   LEU A   8       8.074   5.257   7.948  1.00  0.00           C  
ATOM     52  O   LEU A   8       8.996   5.425   8.750  1.00  0.00           O  
ATOM     53  CB  LEU A   8       8.147   3.344   6.335  1.00  0.00           C  
ATOM     54  CEN LEU A   8       8.792   2.002   5.939  1.00  0.00           X  
ATOM     55  H   LEU A   8       5.630   3.605   6.738  1.00  0.00           H  
ATOM     56  N   LEU A   9       7.443   6.263   7.349  1.00  0.00           N  
ATOM     57  CA  LEU A   9       7.891   7.629   7.503  1.00  0.00           C  
ATOM     58  C   LEU A   9       7.710   8.052   8.952  1.00  0.00           C  
ATOM     59  O   LEU A   9       8.594   8.694   9.525  1.00  0.00           O  
ATOM     60  CB  LEU A   9       7.122   8.561   6.558  1.00  0.00           C  
ATOM     61  CEN LEU A   9       7.506   9.262   5.241  1.00  0.00           X  
ATOM     62  H   LEU A   9       6.656   6.069   6.734  1.00  0.00           H  
ATOM     63  N   GLU A  10       6.569   7.693   9.561  1.00  0.00           N  
ATOM     64  CA  GLU A  10       6.371   8.092  10.950  1.00  0.00           C  
ATOM     65  C   GLU A  10       7.441   7.462  11.847  1.00  0.00           C  
ATOM     66  O   GLU A  10       8.017   8.151  12.693  1.00  0.00           O  
ATOM     67  CB  GLU A  10       4.973   7.696  11.429  1.00  0.00           C  
ATOM     68  CEN GLU A  10       3.353   8.108  11.758  1.00  0.00           X  
ATOM     69  H   GLU A  10       5.860   7.167   9.051  1.00  0.00           H  
ATOM     70  N   ASP A  11       7.754   6.174  11.645  1.00  0.00           N  
ATOM     71  CA  ASP A  11       8.732   5.532  12.517  1.00  0.00           C  
ATOM     72  C   ASP A  11      10.122   6.182  12.352  1.00  0.00           C  
ATOM     73  O   ASP A  11      10.836   6.369  13.343  1.00  0.00           O  
ATOM     74  CB  ASP A  11       8.804   4.032  12.223  1.00  0.00           C  
ATOM     75  CEN ASP A  11       8.439   3.146  12.569  1.00  0.00           X  
ATOM     76  H   ASP A  11       7.291   5.642  10.909  1.00  0.00           H  
ATOM     77  N   LEU A  12      10.497   6.565  11.124  1.00  0.00           N  
ATOM     78  CA  LEU A  12      11.815   7.164  10.882  1.00  0.00           C  
ATOM     79  C   LEU A  12      11.934   8.494  11.616  1.00  0.00           C  
ATOM     80  O   LEU A  12      12.975   8.812  12.194  1.00  0.00           O  
ATOM     81  CB  LEU A  12      12.052   7.358   9.379  1.00  0.00           C  
ATOM     82  CEN LEU A  12      12.917   6.604   8.351  1.00  0.00           X  
ATOM     83  H   LEU A  12       9.861   6.413  10.339  1.00  0.00           H  
ATOM     84  N   GLN A  13      10.857   9.282  11.590  1.00  0.00           N  
ATOM     85  CA  GLN A  13      10.857  10.557  12.289  1.00  0.00           C  
ATOM     86  C   GLN A  13      11.058  10.336  13.789  1.00  0.00           C  
ATOM     87  O   GLN A  13      11.870  11.022  14.419  1.00  0.00           O  
ATOM     88  CB  GLN A  13       9.548  11.310  12.038  1.00  0.00           C  
ATOM     89  CEN GLN A  13       8.799  12.588  11.114  1.00  0.00           X  
ATOM     90  H   GLN A  13      10.036   8.983  11.059  1.00  0.00           H  
ATOM     91  N   GLU A  14      10.363   9.341  14.362  1.00  0.00           N  
ATOM     92  CA  GLU A  14      10.463   9.126  15.804  1.00  0.00           C  
ATOM     93  C   GLU A  14      11.908   8.756  16.156  1.00  0.00           C  
ATOM     94  O   GLU A  14      12.468   9.277  17.122  1.00  0.00           O  
ATOM     95  CB  GLU A  14       9.497   8.032  16.264  1.00  0.00           C  
ATOM     96  CEN GLU A  14       8.018   7.571  16.974  1.00  0.00           X  
ATOM     97  H   GLU A  14       9.739   8.764  13.792  1.00  0.00           H  
ATOM     98  N   VAL A  15      12.543   7.919  15.324  1.00  0.00           N  
ATOM     99  CA  VAL A  15      13.943   7.572  15.534  1.00  0.00           C  
ATOM    100  C   VAL A  15      14.843   8.791  15.432  1.00  0.00           C  
ATOM    101  O   VAL A  15      15.707   8.999  16.284  1.00  0.00           O  
ATOM    102  CB  VAL A  15      14.419   6.514  14.522  1.00  0.00           C  
ATOM    103  CEN VAL A  15      14.606   5.854  14.456  1.00  0.00           X  
ATOM    104  H   VAL A  15      12.020   7.495  14.557  1.00  0.00           H  
ATOM    105  N   LEU A  16      14.636   9.611  14.406  1.00  0.00           N  
ATOM    106  CA  LEU A  16      15.429  10.819  14.236  1.00  0.00           C  
ATOM    107  C   LEU A  16      15.249  11.711  15.468  1.00  0.00           C  
ATOM    108  O   LEU A  16      16.220  12.272  15.990  1.00  0.00           O  
ATOM    109  CB  LEU A  16      15.022  11.559  12.955  1.00  0.00           C  
ATOM    110  CEN LEU A  16      15.687  11.700  11.573  1.00  0.00           X  
ATOM    111  H   LEU A  16      13.925   9.364  13.713  1.00  0.00           H  
ATOM    112  N   LYS A  17      14.012  11.807  15.966  1.00  0.00           N  
ATOM    113  CA  LYS A  17      13.755  12.649  17.130  1.00  0.00           C  
ATOM    114  C   LYS A  17      14.469  12.124  18.388  1.00  0.00           C  
ATOM    115  O   LYS A  17      15.063  12.900  19.144  1.00  0.00           O  
ATOM    116  CB  LYS A  17      12.250  12.751  17.383  1.00  0.00           C  
ATOM    117  CEN LYS A  17      10.464  13.877  17.248  1.00  0.00           X  
ATOM    118  H   LYS A  17      13.245  11.306  15.513  1.00  0.00           H  
ATOM    119  N   ASN A  18      14.451  10.808  18.602  1.00  0.00           N  
ATOM    120  CA  ASN A  18      15.084  10.251  19.791  1.00  0.00           C  
ATOM    121  C   ASN A  18      16.586  10.508  19.765  1.00  0.00           C  
ATOM    122  O   ASN A  18      17.158  10.954  20.768  1.00  0.00           O  
ATOM    123  CB  ASN A  18      14.803   8.766  19.931  1.00  0.00           C  
ATOM    124  CEN ASN A  18      14.103   8.144  20.406  1.00  0.00           X  
ATOM    125  H   ASN A  18      13.957  10.189  17.959  1.00  0.00           H  
ATOM    126  N   LEU A  19      17.214  10.293  18.605  1.00  0.00           N  
ATOM    127  CA  LEU A  19      18.641  10.535  18.449  1.00  0.00           C  
ATOM    128  C   LEU A  19      18.955  12.004  18.684  1.00  0.00           C  
ATOM    129  O   LEU A  19      19.837  12.333  19.467  1.00  0.00           O  
ATOM    130  CB  LEU A  19      19.110  10.099  17.055  1.00  0.00           C  
ATOM    131  CEN LEU A  19      19.907   8.880  16.554  1.00  0.00           X  
ATOM    132  H   LEU A  19      16.682   9.929  17.810  1.00  0.00           H  
ATOM    133  N   HIS A  20      18.180  12.902  18.081  1.00  0.00           N  
ATOM    134  CA  HIS A  20      18.441  14.324  18.275  1.00  0.00           C  
ATOM    135  C   HIS A  20      18.362  14.707  19.746  1.00  0.00           C  
ATOM    136  O   HIS A  20      19.215  15.434  20.263  1.00  0.00           O  
ATOM    137  CB  HIS A  20      17.456  15.170  17.462  1.00  0.00           C  
ATOM    138  CEN HIS A  20      17.408  15.824  16.197  1.00  0.00           X  
ATOM    139  H   HIS A  20      17.447  12.596  17.438  1.00  0.00           H  
ATOM    140  N   LYS A  21      17.335  14.210  20.426  1.00  0.00           N  
ATOM    141  CA  LYS A  21      17.117  14.541  21.825  1.00  0.00           C  
ATOM    142  C   LYS A  21      18.089  13.858  22.795  1.00  0.00           C  
ATOM    143  O   LYS A  21      18.498  14.467  23.790  1.00  0.00           O  
ATOM    144  CB  LYS A  21      15.679  14.191  22.211  1.00  0.00           C  
ATOM    145  CEN LYS A  21      13.701  14.835  22.598  1.00  0.00           X  
ATOM    146  H   LYS A  21      16.660  13.618  19.937  1.00  0.00           H  
ATOM    147  N   ASN A  22      18.452  12.602  22.524  1.00  0.00           N  
ATOM    148  CA  ASN A  22      19.164  11.784  23.505  1.00  0.00           C  
ATOM    149  C   ASN A  22      20.533  11.268  23.063  1.00  0.00           C  
ATOM    150  O   ASN A  22      20.902  10.129  23.362  1.00  0.00           O  
ATOM    151  CB  ASN A  22      18.303  10.608  23.929  1.00  0.00           C  
ATOM    152  CEN ASN A  22      17.593  10.385  24.668  1.00  0.00           X  
ATOM    153  H   ASN A  22      18.169  12.175  21.642  1.00  0.00           H  
ATOM    154  N   TRP A  23      21.281  12.078  22.337  1.00  0.00           N  
ATOM    155  CA  TRP A  23      22.624  11.677  21.958  1.00  0.00           C  
ATOM    156  C   TRP A  23      23.588  11.990  23.088  1.00  0.00           C  
ATOM    157  O   TRP A  23      23.664  13.130  23.542  1.00  0.00           O  
ATOM    158  CB  TRP A  23      23.060  12.383  20.672  1.00  0.00           C  
ATOM    159  CEN TRP A  23      23.543  12.070  19.016  1.00  0.00           X  
ATOM    160  H   TRP A  23      20.919  12.981  22.058  1.00  0.00           H  
ATOM    161  N   HIS A  24      24.333  10.988  23.542  1.00  0.00           N  
ATOM    162  CA  HIS A  24      25.280  11.195  24.632  1.00  0.00           C  
ATOM    163  C   HIS A  24      26.701  10.703  24.324  1.00  0.00           C  
ATOM    164  O   HIS A  24      27.565  10.709  25.201  1.00  0.00           O  
ATOM    165  CB  HIS A  24      24.766  10.508  25.901  1.00  0.00           C  
ATOM    166  CEN HIS A  24      24.007  10.844  27.059  1.00  0.00           X  
ATOM    167  H   HIS A  24      24.213  10.068  23.149  1.00  0.00           H  
ATOM    168  N   GLY A  25      26.941  10.267  23.090  1.00  0.00           N  
ATOM    169  CA  GLY A  25      28.209   9.634  22.706  1.00  0.00           C  
ATOM    170  C   GLY A  25      29.259  10.569  22.079  1.00  0.00           C  
ATOM    171  O   GLY A  25      30.335  10.123  21.676  1.00  0.00           O  
ATOM    172  CEN GLY A  25      28.209   9.634  22.706  1.00  0.00           X  
ATOM    173  H   GLY A  25      26.220  10.368  22.387  1.00  0.00           H  
ATOM    174  N   GLY A  26      28.931  11.856  21.948  1.00  0.00           N  
ATOM    175  CA  GLY A  26      29.867  12.884  21.466  1.00  0.00           C  
ATOM    176  C   GLY A  26      29.388  13.407  20.109  1.00  0.00           C  
ATOM    177  O   GLY A  26      29.129  12.617  19.194  1.00  0.00           O  
ATOM    178  CEN GLY A  26      29.867  12.884  21.466  1.00  0.00           X  
ATOM    179  H   GLY A  26      27.989  12.130  22.192  1.00  0.00           H  
ATOM    180  N   LYS A  27      29.342  14.730  19.938  1.00  0.00           N  
ATOM    181  CA  LYS A  27      28.926  15.311  18.651  1.00  0.00           C  
ATOM    182  C   LYS A  27      29.737  14.790  17.459  1.00  0.00           C  
ATOM    183  O   LYS A  27      29.251  14.749  16.324  1.00  0.00           O  
ATOM    184  CB  LYS A  27      29.027  16.836  18.710  1.00  0.00           C  
ATOM    185  CEN LYS A  27      28.060  18.708  18.896  1.00  0.00           X  
ATOM    186  H   LYS A  27      29.544  15.344  20.715  1.00  0.00           H  
ATOM    187  N   ASP A  28      30.973  14.372  17.711  1.00  0.00           N  
ATOM    188  CA  ASP A  28      31.837  13.891  16.640  1.00  0.00           C  
ATOM    189  C   ASP A  28      31.277  12.607  16.012  1.00  0.00           C  
ATOM    190  O   ASP A  28      31.445  12.361  14.821  1.00  0.00           O  
ATOM    191  CB  ASP A  28      33.254  13.650  17.166  1.00  0.00           C  
ATOM    192  CEN ASP A  28      34.162  14.110  17.214  1.00  0.00           X  
ATOM    193  H   ASP A  28      31.315  14.390  18.660  1.00  0.00           H  
ATOM    194  N   ASN A  29      30.619  11.781  16.836  1.00  0.00           N  
ATOM    195  CA  ASN A  29      30.002  10.538  16.389  1.00  0.00           C  
ATOM    196  C   ASN A  29      28.615  10.825  15.822  1.00  0.00           C  
ATOM    197  O   ASN A  29      28.217  10.283  14.781  1.00  0.00           O  
ATOM    198  CB  ASN A  29      29.922   9.514  17.506  1.00  0.00           C  
ATOM    199  CEN ASN A  29      30.492   8.715  17.877  1.00  0.00           X  
ATOM    200  H   ASN A  29      30.499  12.040  17.811  1.00  0.00           H  
ATOM    201  N   LEU A  30      27.913  11.755  16.477  1.00  0.00           N  
ATOM    202  CA  LEU A  30      26.551  12.118  16.094  1.00  0.00           C  
ATOM    203  C   LEU A  30      26.508  12.519  14.653  1.00  0.00           C  
ATOM    204  O   LEU A  30      25.692  12.012  13.898  1.00  0.00           O  
ATOM    205  CB  LEU A  30      26.019  13.255  16.975  1.00  0.00           C  
ATOM    206  CEN LEU A  30      25.003  13.292  18.133  1.00  0.00           X  
ATOM    207  H   LEU A  30      28.340  12.196  17.294  1.00  0.00           H  
ATOM    208  N   HIS A  31      27.390  13.436  14.269  1.00  0.00           N  
ATOM    209  CA  HIS A  31      27.327  14.022  12.943  1.00  0.00           C  
ATOM    210  C   HIS A  31      27.054  12.959  11.875  1.00  0.00           C  
ATOM    211  O   HIS A  31      26.173  13.144  11.029  1.00  0.00           O  
ATOM    212  CB  HIS A  31      28.628  14.767  12.626  1.00  0.00           C  
ATOM    213  CEN HIS A  31      29.136  16.096  12.698  1.00  0.00           X  
ATOM    214  H   HIS A  31      28.087  13.767  14.943  1.00  0.00           H  
ATOM    215  N   ASP A  32      27.775  11.832  11.894  1.00  0.00           N  
ATOM    216  CA  ASP A  32      27.536  10.844  10.841  1.00  0.00           C  
ATOM    217  C   ASP A  32      26.125  10.268  10.924  1.00  0.00           C  
ATOM    218  O   ASP A  32      25.454  10.091   9.899  1.00  0.00           O  
ATOM    219  CB  ASP A  32      28.567   9.715  10.922  1.00  0.00           C  
ATOM    220  CEN ASP A  32      29.448   9.426  10.500  1.00  0.00           X  
ATOM    221  H   ASP A  32      28.456  11.666  12.626  1.00  0.00           H  
ATOM    222  N   VAL A  33      25.634  10.054  12.146  1.00  0.00           N  
ATOM    223  CA  VAL A  33      24.308   9.472  12.306  1.00  0.00           C  
ATOM    224  C   VAL A  33      23.245  10.399  11.736  1.00  0.00           C  
ATOM    225  O   VAL A  33      22.288   9.938  11.101  1.00  0.00           O  
ATOM    226  CB  VAL A  33      23.988   9.181  13.784  1.00  0.00           C  
ATOM    227  CEN VAL A  33      23.901   8.675  14.244  1.00  0.00           X  
ATOM    228  H   VAL A  33      26.204  10.264  12.968  1.00  0.00           H  
ATOM    229  N   ASP A  34      23.431  11.710  11.933  1.00  0.00           N  
ATOM    230  CA  ASP A  34      22.489  12.692  11.438  1.00  0.00           C  
ATOM    231  C   ASP A  34      22.464  12.739   9.938  1.00  0.00           C  
ATOM    232  O   ASP A  34      21.387  12.789   9.354  1.00  0.00           O  
ATOM    233  CB  ASP A  34      22.821  14.080  11.993  1.00  0.00           C  
ATOM    234  CEN ASP A  34      22.542  14.713  12.740  1.00  0.00           X  
ATOM    235  H   ASP A  34      24.253  12.019  12.438  1.00  0.00           H  
ATOM    236  N   ASN A  35      23.629  12.661   9.296  1.00  0.00           N  
ATOM    237  CA  ASN A  35      23.643  12.685   7.845  1.00  0.00           C  
ATOM    238  C   ASN A  35      22.873  11.489   7.302  1.00  0.00           C  
ATOM    239  O   ASN A  35      22.055  11.629   6.391  1.00  0.00           O  
ATOM    240  CB  ASN A  35      25.058  12.706   7.296  1.00  0.00           C  
ATOM    241  CEN ASN A  35      25.767  13.416   6.990  1.00  0.00           X  
ATOM    242  H   ASN A  35      24.505  12.645   9.821  1.00  0.00           H  
ATOM    243  N   HIS A  36      23.082  10.321   7.910  1.00  0.00           N  
ATOM    244  CA  HIS A  36      22.442   9.113   7.406  1.00  0.00           C  
ATOM    245  C   HIS A  36      20.921   9.196   7.559  1.00  0.00           C  
ATOM    246  O   HIS A  36      20.175   8.859   6.639  1.00  0.00           O  
ATOM    247  CB  HIS A  36      22.979   7.875   8.130  1.00  0.00           C  
ATOM    248  CEN HIS A  36      23.976   6.875   7.932  1.00  0.00           X  
ATOM    249  H   HIS A  36      23.736  10.266   8.695  1.00  0.00           H  
ATOM    250  N   LEU A  37      20.453   9.708   8.691  1.00  0.00           N  
ATOM    251  CA  LEU A  37      19.018   9.766   8.929  1.00  0.00           C  
ATOM    252  C   LEU A  37      18.363  10.702   7.909  1.00  0.00           C  
ATOM    253  O   LEU A  37      17.272  10.425   7.410  1.00  0.00           O  
ATOM    254  CB  LEU A  37      18.730  10.231  10.362  1.00  0.00           C  
ATOM    255  CEN LEU A  37      18.268   9.487  11.629  1.00  0.00           X  
ATOM    256  H   LEU A  37      21.100  10.029   9.413  1.00  0.00           H  
ATOM    257  N   GLN A  38      19.035  11.812   7.599  1.00  0.00           N  
ATOM    258  CA  GLN A  38      18.528  12.779   6.637  1.00  0.00           C  
ATOM    259  C   GLN A  38      18.389  12.128   5.265  1.00  0.00           C  
ATOM    260  O   GLN A  38      17.366  12.309   4.605  1.00  0.00           O  
ATOM    261  CB  GLN A  38      19.454  13.995   6.550  1.00  0.00           C  
ATOM    262  CEN GLN A  38      19.678  15.649   7.063  1.00  0.00           X  
ATOM    263  H   GLN A  38      19.926  11.999   8.049  1.00  0.00           H  
ATOM    264  N   ASN A  39      19.387  11.332   4.838  1.00  0.00           N  
ATOM    265  CA  ASN A  39      19.301  10.694   3.528  1.00  0.00           C  
ATOM    266  C   ASN A  39      18.111   9.733   3.499  1.00  0.00           C  
ATOM    267  O   ASN A  39      17.360   9.701   2.527  1.00  0.00           O  
ATOM    268  CB  ASN A  39      20.585   9.969   3.169  1.00  0.00           C  
ATOM    269  CEN ASN A  39      21.476  10.166   2.651  1.00  0.00           X  
ATOM    270  H   ASN A  39      20.225  11.199   5.405  1.00  0.00           H  
ATOM    271  N   VAL A  40      17.883   9.017   4.605  1.00  0.00           N  
ATOM    272  CA  VAL A  40      16.799   8.038   4.664  1.00  0.00           C  
ATOM    273  C   VAL A  40      15.451   8.733   4.495  1.00  0.00           C  
ATOM    274  O   VAL A  40      14.589   8.271   3.745  1.00  0.00           O  
ATOM    275  CB  VAL A  40      16.806   7.255   5.991  1.00  0.00           C  
ATOM    276  CEN VAL A  40      16.929   6.637   6.269  1.00  0.00           X  
ATOM    277  H   VAL A  40      18.511   9.125   5.408  1.00  0.00           H  
ATOM    278  N   ILE A  41      15.287   9.885   5.138  1.00  0.00           N  
ATOM    279  CA  ILE A  41      14.041  10.633   5.035  1.00  0.00           C  
ATOM    280  C   ILE A  41      13.795  11.111   3.601  1.00  0.00           C  
ATOM    281  O   ILE A  41      12.668  11.003   3.096  1.00  0.00           O  
ATOM    282  CB  ILE A  41      14.036  11.847   5.982  1.00  0.00           C  
ATOM    283  CEN ILE A  41      13.830  12.186   6.997  1.00  0.00           X  
ATOM    284  H   ILE A  41      16.041  10.230   5.741  1.00  0.00           H  
ATOM    285  N   GLU A  42      14.839  11.623   2.932  1.00  0.00           N  
ATOM    286  CA  GLU A  42      14.663  12.063   1.552  1.00  0.00           C  
ATOM    287  C   GLU A  42      14.236  10.910   0.647  1.00  0.00           C  
ATOM    288  O   GLU A  42      13.368  11.092  -0.207  1.00  0.00           O  
ATOM    289  CB  GLU A  42      15.954  12.693   1.025  1.00  0.00           C  
ATOM    290  CEN GLU A  42      16.886  14.076   0.674  1.00  0.00           X  
ATOM    291  H   GLU A  42      15.748  11.707   3.392  1.00  0.00           H  
ATOM    292  N   ASP A  43      14.790   9.705   0.856  1.00  0.00           N  
ATOM    293  CA  ASP A  43      14.411   8.570   0.025  1.00  0.00           C  
ATOM    294  C   ASP A  43      12.965   8.143   0.248  1.00  0.00           C  
ATOM    295  O   ASP A  43      12.252   7.861  -0.718  1.00  0.00           O  
ATOM    296  CB  ASP A  43      15.347   7.388   0.289  1.00  0.00           C  
ATOM    297  CEN ASP A  43      16.182   6.948  -0.095  1.00  0.00           X  
ATOM    298  H   ASP A  43      15.500   9.589   1.580  1.00  0.00           H  
ATOM    299  N   ILE A  44      12.500   8.160   1.499  1.00  0.00           N  
ATOM    300  CA  ILE A  44      11.124   7.769   1.761  1.00  0.00           C  
ATOM    301  C   ILE A  44      10.183   8.735   1.066  1.00  0.00           C  
ATOM    302  O   ILE A  44       9.198   8.321   0.450  1.00  0.00           O  
ATOM    303  CB  ILE A  44      10.809   7.738   3.268  1.00  0.00           C  
ATOM    304  CEN ILE A  44      10.836   7.130   4.173  1.00  0.00           X  
ATOM    305  H   ILE A  44      13.119   8.413   2.272  1.00  0.00           H  
ATOM    306  N   HIS A  45      10.487  10.031   1.145  1.00  0.00           N  
ATOM    307  CA  HIS A  45       9.614  11.028   0.551  1.00  0.00           C  
ATOM    308  C   HIS A  45       9.521  10.811  -0.956  1.00  0.00           C  
ATOM    309  O   HIS A  45       8.421  10.790  -1.519  1.00  0.00           O  
ATOM    310  CB  HIS A  45      10.114  12.444   0.856  1.00  0.00           C  
ATOM    311  CEN HIS A  45       9.866  13.477   1.806  1.00  0.00           X  
ATOM    312  H   HIS A  45      11.335  10.329   1.633  1.00  0.00           H  
ATOM    313  N   ASP A  46      10.667  10.634  -1.620  1.00  0.00           N  
ATOM    314  CA  ASP A  46      10.625  10.448  -3.059  1.00  0.00           C  
ATOM    315  C   ASP A  46       9.794   9.228  -3.434  1.00  0.00           C  
ATOM    316  O   ASP A  46       9.018   9.289  -4.390  1.00  0.00           O  
ATOM    317  CB  ASP A  46      12.042  10.314  -3.621  1.00  0.00           C  
ATOM    318  CEN ASP A  46      12.764  10.875  -4.071  1.00  0.00           X  
ATOM    319  H   ASP A  46      11.557  10.649  -1.124  1.00  0.00           H  
ATOM    320  N   PHE A  47       9.894   8.147  -2.656  1.00  0.00           N  
ATOM    321  CA  PHE A  47       9.134   6.941  -2.958  1.00  0.00           C  
ATOM    322  C   PHE A  47       7.642   7.259  -2.955  1.00  0.00           C  
ATOM    323  O   PHE A  47       6.930   6.972  -3.920  1.00  0.00           O  
ATOM    324  CB  PHE A  47       9.449   5.833  -1.951  1.00  0.00           C  
ATOM    325  CEN PHE A  47      10.362   4.536  -1.858  1.00  0.00           X  
ATOM    326  H   PHE A  47      10.524   8.145  -1.853  1.00  0.00           H  
ATOM    327  N   MET A  48       7.162   7.880  -1.869  1.00  0.00           N  
ATOM    328  CA  MET A  48       5.728   7.979  -1.608  1.00  0.00           C  
ATOM    329  C   MET A  48       4.996   8.796  -2.663  1.00  0.00           C  
ATOM    330  O   MET A  48       3.817   8.553  -2.940  1.00  0.00           O  
ATOM    331  CB  MET A  48       5.493   8.587  -0.227  1.00  0.00           C  
ATOM    332  CEN MET A  48       4.949   8.195   1.395  1.00  0.00           X  
ATOM    333  H   MET A  48       7.818   8.275  -1.193  1.00  0.00           H  
ATOM    334  N   GLN A  49       5.700   9.730  -3.291  1.00  0.00           N  
ATOM    335  CA  GLN A  49       5.078  10.843  -3.991  1.00  0.00           C  
ATOM    336  C   GLN A  49       5.013  10.617  -5.512  1.00  0.00           C  
ATOM    337  O   GLN A  49       4.692  11.539  -6.264  1.00  0.00           O  
ATOM    338  CB  GLN A  49       5.841  12.136  -3.693  1.00  0.00           C  
ATOM    339  CEN GLN A  49       5.853  13.587  -2.722  1.00  0.00           X  
ATOM    340  H   GLN A  49       6.722   9.696  -3.229  1.00  0.00           H  
ATOM    341  N   GLY A  50       5.327   9.398  -5.973  1.00  0.00           N  
ATOM    342  CA  GLY A  50       5.389   9.080  -7.399  1.00  0.00           C  
ATOM    343  C   GLY A  50       6.801   9.129  -7.986  1.00  0.00           C  
ATOM    344  O   GLY A  50       7.046   8.642  -9.093  1.00  0.00           O  
ATOM    345  CEN GLY A  50       5.389   9.080  -7.400  1.00  0.00           X  
ATOM    346  H   GLY A  50       5.530   8.639  -5.320  1.00  0.00           H  
ATOM    347  N   GLY A  51       7.752   9.689  -7.249  1.00  0.00           N  
ATOM    348  CA  GLY A  51       9.131   9.832  -7.704  1.00  0.00           C  
ATOM    349  C   GLY A  51      10.000   8.649  -7.276  1.00  0.00           C  
ATOM    350  O   GLY A  51      10.820   8.770  -6.364  1.00  0.00           O  
ATOM    351  CEN GLY A  51       9.132   9.832  -7.704  1.00  0.00           X  
ATOM    352  H   GLY A  51       7.529  10.002  -6.310  1.00  0.00           H  
ATOM    353  N   GLY A  52       9.817   7.505  -7.920  1.00  0.00           N  
ATOM    354  CA  GLY A  52      10.668   6.362  -7.616  1.00  0.00           C  
ATOM    355  C   GLY A  52      10.730   5.291  -8.698  1.00  0.00           C  
ATOM    356  O   GLY A  52       9.931   5.265  -9.635  1.00  0.00           O  
ATOM    357  CEN GLY A  52      10.668   6.361  -7.616  1.00  0.00           X  
ATOM    358  H   GLY A  52       9.059   7.461  -8.604  1.00  0.00           H  
ATOM    359  N   SER A  53      11.711   4.413  -8.546  1.00  0.00           N  
ATOM    360  CA  SER A  53      12.036   3.361  -9.501  1.00  0.00           C  
ATOM    361  C   SER A  53      12.811   2.252  -8.793  1.00  0.00           C  
ATOM    362  O   SER A  53      13.314   2.463  -7.685  1.00  0.00           O  
ATOM    363  CB  SER A  53      12.835   3.922 -10.661  1.00  0.00           C  
ATOM    364  CEN SER A  53      13.189   4.236 -10.929  1.00  0.00           X  
ATOM    365  H   SER A  53      12.278   4.496  -7.716  1.00  0.00           H  
ATOM    366  N   GLY A  54      12.962   1.094  -9.438  1.00  0.00           N  
ATOM    367  CA  GLY A  54      13.708  -0.007  -8.822  1.00  0.00           C  
ATOM    368  C   GLY A  54      15.107   0.425  -8.370  1.00  0.00           C  
ATOM    369  O   GLY A  54      15.617  -0.084  -7.375  1.00  0.00           O  
ATOM    370  CEN GLY A  54      13.708  -0.007  -8.822  1.00  0.00           X  
ATOM    371  H   GLY A  54      12.551   0.971 -10.352  1.00  0.00           H  
ATOM    372  N   GLY A  55      15.716   1.379  -9.085  1.00  0.00           N  
ATOM    373  CA  GLY A  55      17.019   1.927  -8.703  1.00  0.00           C  
ATOM    374  C   GLY A  55      16.952   2.681  -7.371  1.00  0.00           C  
ATOM    375  O   GLY A  55      17.892   2.648  -6.574  1.00  0.00           O  
ATOM    376  CEN GLY A  55      17.019   1.927  -8.703  1.00  0.00           X  
ATOM    377  H   GLY A  55      15.257   1.732  -9.912  1.00  0.00           H  
ATOM    378  N   LYS A  56      15.837   3.377  -7.139  1.00  0.00           N  
ATOM    379  CA  LYS A  56      15.622   4.105  -5.903  1.00  0.00           C  
ATOM    380  C   LYS A  56      15.519   3.086  -4.798  1.00  0.00           C  
ATOM    381  O   LYS A  56      16.063   3.281  -3.711  1.00  0.00           O  
ATOM    382  CB  LYS A  56      14.364   4.973  -5.967  1.00  0.00           C  
ATOM    383  CEN LYS A  56      13.500   6.897  -6.132  1.00  0.00           X  
ATOM    384  H   LYS A  56      15.088   3.368  -7.823  1.00  0.00           H  
ATOM    385  N   LEU A  57      14.833   1.978  -5.084  1.00  0.00           N  
ATOM    386  CA  LEU A  57      14.681   0.977  -4.046  1.00  0.00           C  
ATOM    387  C   LEU A  57      16.069   0.419  -3.676  1.00  0.00           C  
ATOM    388  O   LEU A  57      16.401   0.293  -2.502  1.00  0.00           O  
ATOM    389  CB  LEU A  57      13.740  -0.141  -4.514  1.00  0.00           C  
ATOM    390  CEN LEU A  57      12.276  -0.483  -4.179  1.00  0.00           X  
ATOM    391  H   LEU A  57      14.424   1.860  -6.013  1.00  0.00           H  
ATOM    392  N   GLN A  58      16.911   0.103  -4.660  1.00  0.00           N  
ATOM    393  CA  GLN A  58      18.207  -0.481  -4.318  1.00  0.00           C  
ATOM    394  C   GLN A  58      19.069   0.507  -3.522  1.00  0.00           C  
ATOM    395  O   GLN A  58      19.717   0.119  -2.539  1.00  0.00           O  
ATOM    396  CB  GLN A  58      18.949  -0.911  -5.587  1.00  0.00           C  
ATOM    397  CEN GLN A  58      19.353  -2.272  -6.602  1.00  0.00           X  
ATOM    398  H   GLN A  58      16.635   0.232  -5.634  1.00  0.00           H  
ATOM    399  N   GLU A  59      19.026   1.800  -3.885  1.00  0.00           N  
ATOM    400  CA  GLU A  59      19.839   2.781  -3.164  1.00  0.00           C  
ATOM    401  C   GLU A  59      19.389   2.866  -1.710  1.00  0.00           C  
ATOM    402  O   GLU A  59      20.214   2.953  -0.792  1.00  0.00           O  
ATOM    403  CB  GLU A  59      19.751   4.157  -3.828  1.00  0.00           C  
ATOM    404  CEN GLU A  59      20.412   5.347  -4.852  1.00  0.00           X  
ATOM    405  H   GLU A  59      18.467   2.089  -4.692  1.00  0.00           H  
ATOM    406  N   MET A  60      18.075   2.782  -1.509  1.00  0.00           N  
ATOM    407  CA  MET A  60      17.466   2.848  -0.194  1.00  0.00           C  
ATOM    408  C   MET A  60      17.959   1.703   0.669  1.00  0.00           C  
ATOM    409  O   MET A  60      18.267   1.896   1.843  1.00  0.00           O  
ATOM    410  CB  MET A  60      15.943   2.816  -0.306  1.00  0.00           C  
ATOM    411  CEN MET A  60      14.509   3.806  -0.106  1.00  0.00           X  
ATOM    412  H   MET A  60      17.462   2.700  -2.321  1.00  0.00           H  
ATOM    413  N   MET A  61      18.028   0.507   0.082  1.00  0.00           N  
ATOM    414  CA  MET A  61      18.469  -0.658   0.820  1.00  0.00           C  
ATOM    415  C   MET A  61      19.918  -0.535   1.243  1.00  0.00           C  
ATOM    416  O   MET A  61      20.258  -0.838   2.388  1.00  0.00           O  
ATOM    417  CB  MET A  61      18.271  -1.918  -0.020  1.00  0.00           C  
ATOM    418  CEN MET A  61      17.296  -3.370  -0.146  1.00  0.00           X  
ATOM    419  H   MET A  61      17.737   0.410  -0.892  1.00  0.00           H  
ATOM    420  N   LYS A  62      20.778  -0.029   0.368  1.00  0.00           N  
ATOM    421  CA  LYS A  62      22.176   0.057   0.755  1.00  0.00           C  
ATOM    422  C   LYS A  62      22.327   1.052   1.914  1.00  0.00           C  
ATOM    423  O   LYS A  62      23.051   0.783   2.880  1.00  0.00           O  
ATOM    424  CB  LYS A  62      23.042   0.473  -0.434  1.00  0.00           C  
ATOM    425  CEN LYS A  62      24.423  -0.066  -1.944  1.00  0.00           X  
ATOM    426  H   LYS A  62      20.465   0.256  -0.563  1.00  0.00           H  
ATOM    427  N   GLU A  63      21.600   2.176   1.848  1.00  0.00           N  
ATOM    428  CA  GLU A  63      21.714   3.221   2.871  1.00  0.00           C  
ATOM    429  C   GLU A  63      21.217   2.704   4.229  1.00  0.00           C  
ATOM    430  O   GLU A  63      21.783   3.017   5.280  1.00  0.00           O  
ATOM    431  CB  GLU A  63      20.928   4.467   2.457  1.00  0.00           C  
ATOM    432  CEN GLU A  63      20.889   6.034   1.788  1.00  0.00           X  
ATOM    433  H   GLU A  63      20.968   2.312   1.055  1.00  0.00           H  
ATOM    434  N   PHE A  64      20.174   1.888   4.202  1.00  0.00           N  
ATOM    435  CA  PHE A  64      19.610   1.318   5.413  1.00  0.00           C  
ATOM    436  C   PHE A  64      20.657   0.399   6.048  1.00  0.00           C  
ATOM    437  O   PHE A  64      20.865   0.443   7.265  1.00  0.00           O  
ATOM    438  CB  PHE A  64      18.319   0.555   5.111  1.00  0.00           C  
ATOM    439  CEN PHE A  64      16.750   0.792   5.196  1.00  0.00           X  
ATOM    440  H   PHE A  64      19.720   1.701   3.310  1.00  0.00           H  
ATOM    441  N   GLN A  65      21.335  -0.427   5.241  1.00  0.00           N  
ATOM    442  CA  GLN A  65      22.311  -1.342   5.820  1.00  0.00           C  
ATOM    443  C   GLN A  65      23.398  -0.524   6.513  1.00  0.00           C  
ATOM    444  O   GLN A  65      23.765  -0.819   7.646  1.00  0.00           O  
ATOM    445  CB  GLN A  65      22.925  -2.246   4.747  1.00  0.00           C  
ATOM    446  CEN GLN A  65      22.889  -3.845   4.047  1.00  0.00           X  
ATOM    447  H   GLN A  65      21.175  -0.412   4.231  1.00  0.00           H  
ATOM    448  N   GLN A  66      23.869   0.551   5.867  1.00  0.00           N  
ATOM    449  CA  GLN A  66      24.955   1.325   6.458  1.00  0.00           C  
ATOM    450  C   GLN A  66      24.498   1.897   7.804  1.00  0.00           C  
ATOM    451  O   GLN A  66      25.240   1.818   8.781  1.00  0.00           O  
ATOM    452  CB  GLN A  66      25.392   2.455   5.522  1.00  0.00           C  
ATOM    453  CEN GLN A  66      26.596   2.950   4.360  1.00  0.00           X  
ATOM    454  H   GLN A  66      23.500   0.800   4.948  1.00  0.00           H  
ATOM    455  N   VAL A  67      23.251   2.391   7.884  1.00  0.00           N  
ATOM    456  CA  VAL A  67      22.780   3.004   9.132  1.00  0.00           C  
ATOM    457  C   VAL A  67      22.760   1.961  10.248  1.00  0.00           C  
ATOM    458  O   VAL A  67      23.143   2.244  11.383  1.00  0.00           O  
ATOM    459  CB  VAL A  67      21.374   3.615   8.980  1.00  0.00           C  
ATOM    460  CEN VAL A  67      21.028   4.210   8.954  1.00  0.00           X  
ATOM    461  H   VAL A  67      22.655   2.369   7.056  1.00  0.00           H  
ATOM    462  N   LEU A  68      22.377   0.726   9.932  1.00  0.00           N  
ATOM    463  CA  LEU A  68      22.401  -0.306  10.967  1.00  0.00           C  
ATOM    464  C   LEU A  68      23.789  -0.582  11.514  1.00  0.00           C  
ATOM    465  O   LEU A  68      23.981  -0.671  12.736  1.00  0.00           O  
ATOM    466  CB  LEU A  68      21.796  -1.604  10.417  1.00  0.00           C  
ATOM    467  CEN LEU A  68      20.429  -2.285  10.613  1.00  0.00           X  
ATOM    468  H   LEU A  68      22.073   0.524   8.977  1.00  0.00           H  
ATOM    469  N   ASP A  69      24.775  -0.680  10.633  1.00  0.00           N  
ATOM    470  CA  ASP A  69      26.116  -0.951  11.106  1.00  0.00           C  
ATOM    471  C   ASP A  69      26.582   0.165  12.041  1.00  0.00           C  
ATOM    472  O   ASP A  69      27.141  -0.101  13.111  1.00  0.00           O  
ATOM    473  CB  ASP A  69      27.082  -1.104   9.928  1.00  0.00           C  
ATOM    474  CEN ASP A  69      27.521  -1.829   9.363  1.00  0.00           X  
ATOM    475  H   ASP A  69      24.573  -0.603   9.636  1.00  0.00           H  
ATOM    476  N   GLU A  70      26.313   1.420  11.671  1.00  0.00           N  
ATOM    477  CA  GLU A  70      26.779   2.536  12.479  1.00  0.00           C  
ATOM    478  C   GLU A  70      26.127   2.539  13.850  1.00  0.00           C  
ATOM    479  O   GLU A  70      26.810   2.753  14.854  1.00  0.00           O  
ATOM    480  CB  GLU A  70      26.506   3.862  11.766  1.00  0.00           C  
ATOM    481  CEN GLU A  70      27.049   5.162  10.807  1.00  0.00           X  
ATOM    482  H   GLU A  70      25.798   1.596  10.808  1.00  0.00           H  
ATOM    483  N   LEU A  71      24.843   2.189  13.925  1.00  0.00           N  
ATOM    484  CA  LEU A  71      24.159   2.191  15.207  1.00  0.00           C  
ATOM    485  C   LEU A  71      24.740   1.138  16.124  1.00  0.00           C  
ATOM    486  O   LEU A  71      24.944   1.382  17.311  1.00  0.00           O  
ATOM    487  CB  LEU A  71      22.655   1.959  15.014  1.00  0.00           C  
ATOM    488  CEN LEU A  71      21.435   2.897  15.079  1.00  0.00           X  
ATOM    489  H   LEU A  71      24.321   1.970  13.071  1.00  0.00           H  
ATOM    490  N   ASN A  72      25.071  -0.025  15.565  1.00  0.00           N  
ATOM    491  CA  ASN A  72      25.580  -1.116  16.381  1.00  0.00           C  
ATOM    492  C   ASN A  72      26.954  -0.759  16.954  1.00  0.00           C  
ATOM    493  O   ASN A  72      27.253  -1.039  18.119  1.00  0.00           O  
ATOM    494  CB  ASN A  72      25.649  -2.413  15.596  1.00  0.00           C  
ATOM    495  CEN ASN A  72      25.044  -3.251  15.416  1.00  0.00           X  
ATOM    496  H   ASN A  72      24.925  -0.178  14.566  1.00  0.00           H  
ATOM    497  N   ASN A  73      27.786  -0.112  16.139  1.00  0.00           N  
ATOM    498  CA  ASN A  73      29.137   0.238  16.548  1.00  0.00           C  
ATOM    499  C   ASN A  73      29.191   1.389  17.562  1.00  0.00           C  
ATOM    500  O   ASN A  73      30.070   1.410  18.429  1.00  0.00           O  
ATOM    501  CB  ASN A  73      29.987   0.577  15.337  1.00  0.00           C  
ATOM    502  CEN ASN A  73      30.625   0.082  14.667  1.00  0.00           X  
ATOM    503  H   ASN A  73      27.486   0.106  15.190  1.00  0.00           H  
ATOM    504  N   HIS A  74      28.265   2.347  17.462  1.00  0.00           N  
ATOM    505  CA  HIS A  74      28.298   3.521  18.335  1.00  0.00           C  
ATOM    506  C   HIS A  74      27.513   3.389  19.645  1.00  0.00           C  
ATOM    507  O   HIS A  74      27.944   3.895  20.684  1.00  0.00           O  
ATOM    508  CB  HIS A  74      27.782   4.742  17.566  1.00  0.00           C  
ATOM    509  CEN HIS A  74      28.313   5.811  16.788  1.00  0.00           X  
ATOM    510  H   HIS A  74      27.562   2.284  16.723  1.00  0.00           H  
ATOM    511  N   LEU A  75      26.369   2.725  19.611  1.00  0.00           N  
ATOM    512  CA  LEU A  75      25.517   2.594  20.785  1.00  0.00           C  
ATOM    513  C   LEU A  75      25.928   1.382  21.626  1.00  0.00           C  
ATOM    514  O   LEU A  75      25.908   0.247  21.153  1.00  0.00           O  
ATOM    515  CB  LEU A  75      24.047   2.482  20.363  1.00  0.00           C  
ATOM    516  CEN LEU A  75      22.872   3.479  20.389  1.00  0.00           X  
ATOM    517  H   LEU A  75      26.040   2.314  18.738  1.00  0.00           H  
ATOM    518  N   GLN A  76      26.323   1.646  22.870  1.00  0.00           N  
ATOM    519  CA  GLN A  76      26.812   0.611  23.785  1.00  0.00           C  
ATOM    520  C   GLN A  76      25.885  -0.038  24.821  1.00  0.00           C  
ATOM    521  O   GLN A  76      24.990   0.577  25.429  1.00  0.00           O  
ATOM    522  CB  GLN A  76      28.005   1.196  24.545  1.00  0.00           C  
ATOM    523  CEN GLN A  76      29.746   1.315  24.581  1.00  0.00           X  
ATOM    524  H   GLN A  76      26.354   2.611  23.167  1.00  0.00           H  
ATOM    525  N   GLY A  77      26.182  -1.319  25.024  1.00  0.00           N  
ATOM    526  CA  GLY A  77      25.535  -2.167  25.999  1.00  0.00           C  
ATOM    527  C   GLY A  77      24.084  -2.448  25.706  1.00  0.00           C  
ATOM    528  O   GLY A  77      23.708  -2.809  24.586  1.00  0.00           O  
ATOM    529  CEN GLY A  77      25.535  -2.167  26.000  1.00  0.00           X  
ATOM    530  H   GLY A  77      26.940  -1.714  24.480  1.00  0.00           H  
ATOM    531  N   GLY A  78      23.295  -2.314  26.763  1.00  0.00           N  
ATOM    532  CA  GLY A  78      21.874  -2.563  26.763  1.00  0.00           C  
ATOM    533  C   GLY A  78      21.033  -1.335  26.451  1.00  0.00           C  
ATOM    534  O   GLY A  78      19.920  -1.225  26.962  1.00  0.00           O  
ATOM    535  CEN GLY A  78      21.873  -2.564  26.763  1.00  0.00           X  
ATOM    536  H   GLY A  78      23.720  -2.017  27.630  1.00  0.00           H  
ATOM    537  N   LYS A  79      21.552  -0.356  25.699  1.00  0.00           N  
ATOM    538  CA  LYS A  79      20.760   0.874  25.613  1.00  0.00           C  
ATOM    539  C   LYS A  79      19.352   0.563  25.081  1.00  0.00           C  
ATOM    540  O   LYS A  79      19.172   0.309  23.888  1.00  0.00           O  
ATOM    541  CB  LYS A  79      21.453   1.903  24.718  1.00  0.00           C  
ATOM    542  CEN LYS A  79      22.584   3.683  24.548  1.00  0.00           X  
ATOM    543  H   LYS A  79      22.444  -0.457  25.193  1.00  0.00           H  
ATOM    544  N   HIS A  80      18.348   0.672  25.955  1.00  0.00           N  
ATOM    545  CA  HIS A  80      16.961   0.485  25.533  1.00  0.00           C  
ATOM    546  C   HIS A  80      16.597   1.313  24.323  1.00  0.00           C  
ATOM    547  O   HIS A  80      15.843   0.857  23.466  1.00  0.00           O  
ATOM    548  CB  HIS A  80      16.003   0.820  26.681  1.00  0.00           C  
ATOM    549  CEN HIS A  80      15.304   0.135  27.717  1.00  0.00           X  
ATOM    550  H   HIS A  80      18.562   0.790  26.935  1.00  0.00           H  
ATOM    551  N   THR A  81      17.149   2.515  24.217  1.00  0.00           N  
ATOM    552  CA  THR A  81      16.843   3.341  23.061  1.00  0.00           C  
ATOM    553  C   THR A  81      17.335   2.663  21.800  1.00  0.00           C  
ATOM    554  O   THR A  81      16.666   2.690  20.770  1.00  0.00           O  
ATOM    555  CB  THR A  81      17.477   4.740  23.168  1.00  0.00           C  
ATOM    556  CEN THR A  81      17.544   5.255  23.436  1.00  0.00           X  
ATOM    557  H   THR A  81      17.755   2.854  24.946  1.00  0.00           H  
ATOM    558  N   VAL A  82      18.495   2.034  21.888  1.00  0.00           N  
ATOM    559  CA  VAL A  82      19.098   1.396  20.738  1.00  0.00           C  
ATOM    560  C   VAL A  82      18.319   0.190  20.313  1.00  0.00           C  
ATOM    561  O   VAL A  82      18.129  -0.041  19.116  1.00  0.00           O  
ATOM    562  CB  VAL A  82      20.553   0.975  21.019  1.00  0.00           C  
ATOM    563  CEN VAL A  82      21.210   1.117  20.869  1.00  0.00           X  
ATOM    564  H   VAL A  82      18.965   1.984  22.779  1.00  0.00           H  
ATOM    565  N   HIS A  83      17.840  -0.577  21.291  1.00  0.00           N  
ATOM    566  CA  HIS A  83      17.071  -1.754  20.958  1.00  0.00           C  
ATOM    567  C   HIS A  83      15.811  -1.339  20.220  1.00  0.00           C  
ATOM    568  O   HIS A  83      15.472  -1.929  19.196  1.00  0.00           O  
ATOM    569  CB  HIS A  83      16.720  -2.557  22.214  1.00  0.00           C  
ATOM    570  CEN HIS A  83      17.224  -3.678  22.935  1.00  0.00           X  
ATOM    571  H   HIS A  83      18.047  -0.349  22.271  1.00  0.00           H  
ATOM    572  N   HIS A  84      15.150  -0.282  20.697  1.00  0.00           N  
ATOM    573  CA  HIS A  84      13.913   0.159  20.083  1.00  0.00           C  
ATOM    574  C   HIS A  84      14.158   0.618  18.649  1.00  0.00           C  
ATOM    575  O   HIS A  84      13.407   0.259  17.740  1.00  0.00           O  
ATOM    576  CB  HIS A  84      13.274   1.287  20.900  1.00  0.00           C  
ATOM    577  CEN HIS A  84      12.284   1.436  21.914  1.00  0.00           X  
ATOM    578  H   HIS A  84      15.492   0.194  21.532  1.00  0.00           H  
ATOM    579  N   ILE A  85      15.229   1.373  18.414  1.00  0.00           N  
ATOM    580  CA  ILE A  85      15.474   1.864  17.070  1.00  0.00           C  
ATOM    581  C   ILE A  85      15.750   0.699  16.134  1.00  0.00           C  
ATOM    582  O   ILE A  85      15.309   0.707  14.981  1.00  0.00           O  
ATOM    583  CB  ILE A  85      16.656   2.849  17.026  1.00  0.00           C  
ATOM    584  CEN ILE A  85      16.953   3.892  17.144  1.00  0.00           X  
ATOM    585  H   ILE A  85      15.854   1.629  19.181  1.00  0.00           H  
ATOM    586  N   GLU A  86      16.458  -0.324  16.614  1.00  0.00           N  
ATOM    587  CA  GLU A  86      16.779  -1.441  15.744  1.00  0.00           C  
ATOM    588  C   GLU A  86      15.493  -2.157  15.302  1.00  0.00           C  
ATOM    589  O   GLU A  86      15.326  -2.471  14.121  1.00  0.00           O  
ATOM    590  CB  GLU A  86      17.724  -2.416  16.449  1.00  0.00           C  
ATOM    591  CEN GLU A  86      19.298  -3.011  16.722  1.00  0.00           X  
ATOM    592  H   GLU A  86      16.774  -0.317  17.586  1.00  0.00           H  
ATOM    593  N   GLN A  87      14.558  -2.382  16.242  1.00  0.00           N  
ATOM    594  CA  GLN A  87      13.300  -3.054  15.923  1.00  0.00           C  
ATOM    595  C   GLN A  87      12.485  -2.264  14.908  1.00  0.00           C  
ATOM    596  O   GLN A  87      11.941  -2.848  13.965  1.00  0.00           O  
ATOM    597  CB  GLN A  87      12.471  -3.267  17.192  1.00  0.00           C  
ATOM    598  CEN GLN A  87      12.009  -4.431  18.408  1.00  0.00           X  
ATOM    599  H   GLN A  87      14.746  -2.113  17.209  1.00  0.00           H  
ATOM    600  N   ASN A  88      12.438  -0.937  15.065  1.00  0.00           N  
ATOM    601  CA  ASN A  88      11.646  -0.095  14.178  1.00  0.00           C  
ATOM    602  C   ASN A  88      12.200  -0.161  12.771  1.00  0.00           C  
ATOM    603  O   ASN A  88      11.451  -0.267  11.800  1.00  0.00           O  
ATOM    604  CB  ASN A  88      11.592   1.343  14.659  1.00  0.00           C  
ATOM    605  CEN ASN A  88      10.969   1.948  15.248  1.00  0.00           X  
ATOM    606  H   ASN A  88      12.925  -0.507  15.850  1.00  0.00           H  
ATOM    607  N   ILE A  89      13.520  -0.163  12.659  1.00  0.00           N  
ATOM    608  CA  ILE A  89      14.154  -0.169  11.362  1.00  0.00           C  
ATOM    609  C   ILE A  89      13.856  -1.482  10.653  1.00  0.00           C  
ATOM    610  O   ILE A  89      13.578  -1.482   9.456  1.00  0.00           O  
ATOM    611  CB  ILE A  89      15.677   0.030  11.468  1.00  0.00           C  
ATOM    612  CEN ILE A  89      16.479   0.766  11.531  1.00  0.00           X  
ATOM    613  H   ILE A  89      14.097  -0.119  13.501  1.00  0.00           H  
ATOM    614  N   LYS A  90      13.917  -2.607  11.383  1.00  0.00           N  
ATOM    615  CA  LYS A  90      13.611  -3.897  10.768  1.00  0.00           C  
ATOM    616  C   LYS A  90      12.181  -3.928  10.233  1.00  0.00           C  
ATOM    617  O   LYS A  90      11.952  -4.363   9.103  1.00  0.00           O  
ATOM    618  CB  LYS A  90      13.821  -5.032  11.771  1.00  0.00           C  
ATOM    619  CEN LYS A  90      15.010  -6.641  12.460  1.00  0.00           X  
ATOM    620  H   LYS A  90      14.174  -2.565  12.369  1.00  0.00           H  
ATOM    621  N   GLU A  91      11.208  -3.416  10.992  1.00  0.00           N  
ATOM    622  CA  GLU A  91       9.843  -3.462  10.488  1.00  0.00           C  
ATOM    623  C   GLU A  91       9.721  -2.623   9.216  1.00  0.00           C  
ATOM    624  O   GLU A  91       9.086  -3.044   8.242  1.00  0.00           O  
ATOM    625  CB  GLU A  91       8.859  -2.967  11.551  1.00  0.00           C  
ATOM    626  CEN GLU A  91       7.724  -3.295  12.779  1.00  0.00           X  
ATOM    627  H   GLU A  91      11.412  -3.029  11.912  1.00  0.00           H  
ATOM    628  N   ILE A  92      10.388  -1.467   9.194  1.00  0.00           N  
ATOM    629  CA  ILE A  92      10.285  -0.561   8.059  1.00  0.00           C  
ATOM    630  C   ILE A  92      10.818  -1.245   6.814  1.00  0.00           C  
ATOM    631  O   ILE A  92      10.242  -1.106   5.735  1.00  0.00           O  
ATOM    632  CB  ILE A  92      11.055   0.751   8.294  1.00  0.00           C  
ATOM    633  CEN ILE A  92      11.000   1.756   8.714  1.00  0.00           X  
ATOM    634  H   ILE A  92      10.943  -1.193  10.009  1.00  0.00           H  
ATOM    635  N   PHE A  93      11.913  -1.990   6.970  1.00  0.00           N  
ATOM    636  CA  PHE A  93      12.574  -2.691   5.879  1.00  0.00           C  
ATOM    637  C   PHE A  93      11.605  -3.681   5.265  1.00  0.00           C  
ATOM    638  O   PHE A  93      11.411  -3.697   4.051  1.00  0.00           O  
ATOM    639  CB  PHE A  93      13.835  -3.406   6.367  1.00  0.00           C  
ATOM    640  CEN PHE A  93      15.407  -3.169   6.378  1.00  0.00           X  
ATOM    641  H   PHE A  93      12.324  -2.061   7.897  1.00  0.00           H  
ATOM    642  N   HIS A  94      10.956  -4.480   6.106  1.00  0.00           N  
ATOM    643  CA  HIS A  94      10.007  -5.463   5.614  1.00  0.00           C  
ATOM    644  C   HIS A  94       8.881  -4.803   4.817  1.00  0.00           C  
ATOM    645  O   HIS A  94       8.528  -5.277   3.730  1.00  0.00           O  
ATOM    646  CB  HIS A  94       9.425  -6.273   6.777  1.00  0.00           C  
ATOM    647  CEN HIS A  94       9.673  -7.509   7.441  1.00  0.00           X  
ATOM    648  H   HIS A  94      11.153  -4.431   7.108  1.00  0.00           H  
ATOM    649  N   HIS A  95       8.340  -3.690   5.313  1.00  0.00           N  
ATOM    650  CA  HIS A  95       7.223  -3.083   4.606  1.00  0.00           C  
ATOM    651  C   HIS A  95       7.689  -2.569   3.237  1.00  0.00           C  
ATOM    652  O   HIS A  95       6.971  -2.704   2.235  1.00  0.00           O  
ATOM    653  CB  HIS A  95       6.611  -1.943   5.427  1.00  0.00           C  
ATOM    654  CEN HIS A  95       5.532  -1.747   6.336  1.00  0.00           X  
ATOM    655  H   HIS A  95       8.686  -3.295   6.190  1.00  0.00           H  
ATOM    656  N   LEU A  96       8.901  -2.017   3.176  1.00  0.00           N  
ATOM    657  CA  LEU A  96       9.400  -1.489   1.919  1.00  0.00           C  
ATOM    658  C   LEU A  96       9.535  -2.610   0.901  1.00  0.00           C  
ATOM    659  O   LEU A  96       9.201  -2.418  -0.269  1.00  0.00           O  
ATOM    660  CB  LEU A  96      10.744  -0.781   2.128  1.00  0.00           C  
ATOM    661  CEN LEU A  96      11.146   0.706   2.180  1.00  0.00           X  
ATOM    662  H   LEU A  96       9.478  -1.955   4.015  1.00  0.00           H  
ATOM    663  N   GLU A  97       9.995  -3.791   1.333  1.00  0.00           N  
ATOM    664  CA  GLU A  97      10.168  -4.896   0.400  1.00  0.00           C  
ATOM    665  C   GLU A  97       8.818  -5.339  -0.161  1.00  0.00           C  
ATOM    666  O   GLU A  97       8.691  -5.589  -1.362  1.00  0.00           O  
ATOM    667  CB  GLU A  97      10.872  -6.072   1.082  1.00  0.00           C  
ATOM    668  CEN GLU A  97      12.290  -6.965   1.392  1.00  0.00           X  
ATOM    669  H   GLU A  97      10.253  -3.911   2.313  1.00  0.00           H  
ATOM    670  N   GLU A  98       7.792  -5.418   0.697  1.00  0.00           N  
ATOM    671  CA  GLU A  98       6.498  -5.903   0.230  1.00  0.00           C  
ATOM    672  C   GLU A  98       5.925  -4.927  -0.796  1.00  0.00           C  
ATOM    673  O   GLU A  98       5.367  -5.344  -1.817  1.00  0.00           O  
ATOM    674  CB  GLU A  98       5.528  -6.083   1.400  1.00  0.00           C  
ATOM    675  CEN GLU A  98       4.752  -7.091   2.534  1.00  0.00           X  
ATOM    676  H   GLU A  98       7.929  -5.167   1.680  1.00  0.00           H  
ATOM    677  N   LEU A  99       6.126  -3.627  -0.539  1.00  0.00           N  
ATOM    678  CA  LEU A  99       5.604  -2.543  -1.370  1.00  0.00           C  
ATOM    679  C   LEU A  99       6.267  -2.500  -2.747  1.00  0.00           C  
ATOM    680  O   LEU A  99       5.603  -2.270  -3.756  1.00  0.00           O  
ATOM    681  CB  LEU A  99       5.788  -1.199  -0.653  1.00  0.00           C  
ATOM    682  CEN LEU A  99       4.814  -0.274   0.100  1.00  0.00           X  
ATOM    683  H   LEU A  99       6.648  -3.383   0.307  1.00  0.00           H  
ATOM    684  N   VAL A 100       7.577  -2.724  -2.796  1.00  0.00           N  
ATOM    685  CA  VAL A 100       8.298  -2.689  -4.062  1.00  0.00           C  
ATOM    686  C   VAL A 100       7.954  -3.902  -4.919  1.00  0.00           C  
ATOM    687  O   VAL A 100       7.775  -3.782  -6.135  1.00  0.00           O  
ATOM    688  CB  VAL A 100       9.822  -2.641  -3.844  1.00  0.00           C  
ATOM    689  CEN VAL A 100      10.377  -2.236  -3.896  1.00  0.00           X  
ATOM    690  H   VAL A 100       8.081  -2.911  -1.930  1.00  0.00           H  
ATOM    691  N   HIS A 101       7.894  -5.078  -4.284  1.00  0.00           N  
ATOM    692  CA  HIS A 101       7.640  -6.319  -5.011  1.00  0.00           C  
ATOM    693  C   HIS A 101       6.205  -6.503  -5.524  1.00  0.00           C  
ATOM    694  O   HIS A 101       6.018  -7.074  -6.609  1.00  0.00           O  
ATOM    695  CB  HIS A 101       8.010  -7.510  -4.121  1.00  0.00           C  
ATOM    696  CEN HIS A 101       9.135  -8.352  -3.884  1.00  0.00           X  
ATOM    697  H   HIS A 101       8.057  -5.097  -3.273  1.00  0.00           H  
ATOM    698  N   ARG A 102       5.203  -6.067  -4.752  1.00  0.00           N  
ATOM    699  CA  ARG A 102       3.807  -6.292  -5.127  1.00  0.00           C  
ATOM    700  C   ARG A 102       3.404  -5.613  -6.434  1.00  0.00           C  
ATOM    701  O   ARG A 102       3.331  -6.280  -7.467  1.00  0.00           O  
ATOM    702  CB  ARG A 102       2.860  -5.902  -4.002  1.00  0.00           C  
ATOM    703  CEN ARG A 102       1.392  -6.079  -2.011  1.00  0.00           X  
ATOM    704  H   ARG A 102       5.416  -5.609  -3.865  1.00  0.00           H  
TER                                                                             
# All scores below are weighted scores, not raw scores.
#BEGIN_POSE_ENERGIES_TABLE ./minmover_pdb/pose_52.pdb
label vdw cenpack pair env cbeta hs_pair ss_pair sheet total
weights 1 0.5 1 1 0.25 1 1 1 NA
pose 0.15719 -4.41644 -12.5909 -21.6708 5.30242 0 0 0 -33.2186
MET:NtermProteinFull_1 0 0.27744 0.00984 0.25591 0.04278 0 0 0 0.58597
TYR_2 0 0.05277 -0.05729 0.80588 0.06947 0 0 0 0.87084
GLY_3 0 0.12707 0.11174 -0.07965 0.04291 0 0 0 0.20208
LYS_4 0 0.27439 -0.38481 -0.09974 0.03508 0 0 0 -0.17507
LEU_5 0 -0.09118 -0.51151 -0.45811 0.0359 0 0 0 -1.0249
ASN_6 0 -0.17238 0.183 -0.32173 0.04306 0 0 0 -0.26805
ASP_7 0 -0.12559 -0.15344 -0.37876 0.04262 0 0 0 -0.61517
LEU_8 0 -0.15177 -0.5106 -0.52948 0.03172 0 0 0 -1.16014
LEU_9 0 -0.27325 -0.25964 -0.06582 0.03543 0 0 0 -0.56328
GLU_10 0 -0.09405 0.03384 -0.92601 0.06894 0 0 0 -0.91728
ASP_11 0 -0.2074 0.21964 -0.1485 0.04435 0 0 0 -0.09191
LEU_12 0 -0.3519 -0.68047 -0.30366 0.03267 0 0 0 -1.30336
GLN_13 0 -0.02638 0.249 -0.4142 0.06891 0 0 0 -0.12268
GLU_14 0 -0.00573 -0.15784 -0.71584 0.06881 0 0 0 -0.8106
VAL_15 0 -0.18329 -0.56137 -0.27892 0.03728 0 0 0 -0.9863
LEU_16 0 0.14449 -0.23996 0.24309 0.04435 0 0 0 0.19196
LYS_17 0 -0.06016 -0.00935 -0.8715 0.0693 0 0 0 -0.87172
ASN_18 0 -0.12336 0.14975 -0.13901 0.04283 0 0 0 -0.06979
LEU_19 0 -0.11234 -0.44788 -0.39148 0.03227 0 0 0 -0.91944
HIS_D_20 0 0.0546 -0.08357 0.0215 0.06902 0 0 0 0.06154
LYS_21 0 -0.0238 0.01157 -1.10762 0.07134 0 0 0 -1.04851
ASN_22 0 -0.15859 -0.02253 -0.40966 0.04314 0 0 0 -0.54764
TRP_23 0 -0.04096 0.04224 0.17909 0.03543 0 0 0 0.2158
HIS_D_24 0 -0.00417 0.04725 0.20362 0.06959 0 0 0 0.31629
GLY_25 0 0.1259 -0.09451 -0.09146 0.04314 0 0 0 -0.01693
GLY_26 0 -0.00958 0.00613 0.0322 0.0365 0 0 0 0.06525
LYS_27 0 0 0 -0.8715 0.07127 0 0 0 -0.80024
ASP_28 0 -0.02886 0.00682 -0.60822 0.07158 0 0 0 -0.55869
ASN_29 0 -0.01965 -0.10569 -0.24178 0.03525 0 0 0 -0.33186
LEU_30 0 0.06835 -0.10596 0.4149 0.04268 0 0 0 0.41997
HIS_D_31 0 -0.0301 -0.0509 0.06501 0.0693 0 0 0 0.05331
ASP_32 0 -0.17602 -0.18771 -0.42964 0.06887 0 0 0 -0.72451
VAL_33 0 -0.14702 -0.02111 -0.27892 0.03141 0 0 0 -0.41564
ASP_34 0 0.18455 0.17334 -0.31759 0.06903 0 0 0 0.10934
ASN_35 0 -0.08073 -0.03189 -0.36221 0.06908 0 0 0 -0.40574
HIS_D_36 0 -0.2882 -0.2862 -0.19493 0.03564 0 0 0 -0.7337
LEU_37 0 0.23075 -0.68683 -0.39148 0.03728 0 0 0 -0.8103
GLN_38 0 0.01812 0.10369 -0.49415 0.06886 0 0 0 -0.30348
ASN_39 0 -0.14899 -0.09115 -0.19403 0.06919 0 0 0 -0.36498
VAL_40 0 -0.21098 -0.43847 -0.35242 0.03629 0 0 0 -0.96558
ILE_41 0 -0.19781 -0.38168 0.60227 0.0435 0 0 0 0.06627
GLU_42 0 -0.09454 -0.21208 -0.71584 0.06879 0 0 0 -0.95366
ASP_43 0 -0.05908 -0.00665 0.08318 0.04506 0 0 0 0.06252
ILE_44 0 -0.17573 -0.80151 -0.20059 0.03821 0 0 0 -1.13961
HIS_45 0 -0.10173 0.27498 0.0215 0.06893 0 0 0 0.26368
ASP_46 0 -0.21829 -0.50244 -0.24167 0.04283 0 0 0 -0.91957
PHE_47 0 -0.28601 -0.43152 -0.44993 0.03586 0 0 0 -1.13161
MET_48 0 -0.1489 -0.09867 0.18716 0.03561 0 0 0 -0.0248
GLN_49 0 -0.03654 0.10098 -0.60368 0.06947 0 0 0 -0.46977
GLY_50 0 -0.04999 0.00661 0.0322 0.04488 0 0 0 0.0337
GLY_51 0 -0.04256 0.01894 0.35201 0.0317 0 0 0 0.3601
GLY_52 0 -0.03662 0.04742 -0.08884 0.02998 0 0 0 -0.04805
SER_53 0 -0.03011 0.02495 -0.20705 0.03232 0 0 0 -0.17989
GLY_54 0 0.00971 0.03674 -0.0429 0.0357 0 0 0 0.03925
GLY_55 0 -0.04054 -0.00864 -0.0429 0.0357 0 0 0 -0.05637
LYS_56 0 -0.2249 -0.68634 -0.33001 0.03459 0 0 0 -1.20665
LEU_57 0.0786 0.51104 -0.16387 -0.06582 0.03519 0 0 0 0.39514
GLN_58 0 -0.02236 0.04403 -0.60368 0.0697 0 0 0 -0.51231
GLU_59 0 0.00249 -0.15835 -0.4886 0.06878 0 0 0 -0.57568
MET_60 0 -0.13332 -0.11971 -0.29185 0.03721 0 0 0 -0.50766
MET_61 0 0.10243 0.12045 0.6168 0.06902 0 0 0 0.9087
LYS_62 0 -0.02592 -0.05201 -0.96458 0.07025 0 0 0 -0.97226
GLU_63 0 -0.33224 -0.20171 -0.4886 0.04048 0 0 0 -0.98207
PHE_64 0 0.01281 -0.33572 -0.07541 0.04516 0 0 0 -0.35316
GLN_65 0 -0.00577 0.04602 -0.59803 0.06926 0 0 0 -0.48852
GLN_66 0 -0.07982 -0.1804 -0.55896 0.0692 0 0 0 -0.74999
VAL_67 0 -0.11375 -0.56181 -0.27892 0.04516 0 0 0 -0.90933
LEU_68 0 -0.13514 0.15435 0.91309 0.06934 0 0 0 1.00164
ASP_69 0 -0.03154 -0.0684 -0.52292 0.0693 0 0 0 -0.55356
GLU_70 0 -0.39858 0.35902 -0.13578 0.0352 0 0 0 -0.14014
LEU_71 0 0.00227 -0.62959 -0.30366 0.04496 0 0 0 -0.88603
ASN_72 0 -0.07444 -0.10581 -0.36221 0.069 0 0 0 -0.47346
ASN_73 0 -0.08962 -0.07048 -0.50929 0.06921 0 0 0 -0.60018
HIS_74 0 0.1734 -0.31061 -0.19493 0.04294 0 0 0 -0.28921
LEU_75 0 0.08295 -0.12786 -0.30366 0.03624 0 0 0 -0.31233
GLN_76 0 -0.03814 -0.04959 -0.60368 0.07101 0 0 0 -0.62039
GLY_77 0 -0.01336 0.01706 0.60923 0.04643 0 0 0 0.65936
GLY_78 0 0 0 0.16011 0.07143 0 0 0 0.23154
LYS_79 0 0.01043 -0.03612 -0.09974 0.03493 0 0 0 -0.09049
HIS_80 0 -0.04211 -0.02641 0.21997 0.07025 0 0 0 0.2217
THR_81 0 -0.21826 -0.11654 -0.20624 0.03487 0 0 0 -0.50617
VAL_82 0 -0.13165 -0.07329 0.21583 0.04336 0 0 0 0.05424
HIS_D_83 0 -0.04031 -0.01413 0.0215 0.0693 0 0 0 0.03637
HIS_D_84 0 -0.00515 -0.12774 0.0215 0.06884 0 0 0 -0.04254
ILE_85 0 -0.27455 -0.28856 -0.41682 0.03692 0 0 0 -0.94301
GLU_86 0 -0.00706 0.44738 -0.37543 0.06908 0 0 0 0.13396
GLN_87 0 -0.04968 0.00414 -0.59803 0.0693 0 0 0 -0.57427
ASN_88 0 -0.16545 -0.05957 -0.13901 0.04389 0 0 0 -0.32014
ILE_89 0 -0.05307 -0.74146 -0.06945 0.07162 0 0 0 -0.79236
LYS_90 0 -0.00835 0.1675 -0.77863 0.06894 0 0 0 -0.55054
GLU_91 0 0.07369 -0.21157 -0.4886 0.06894 0 0 0 -0.55754
ILE_92 0 -0.10664 -0.30443 -0.06945 0.03823 0 0 0 -0.44229
PHE_93 0 -0.04561 -0.37894 0.24077 0.06957 0 0 0 -0.11421
HIS_D_94 0 -0.02354 0.11999 0.06501 0.06893 0 0 0 0.23039
HIS_D_95 0 0.24012 -0.19821 -0.11266 0.03543 0 0 0 -0.03531
LEU_96 0 -0.05777 -0.75951 -0.50394 0.03685 0 0 0 -1.28438
GLU_97 0 -0.02273 0.04847 -0.4886 0.06884 0 0 0 -0.39402
GLU_98 0 -0.1348 -0.40752 -0.71584 0.04368 0 0 0 -1.21448
LEU_99 0 0.23906 -0.07755 0.08126 0.03514 0 0 0 0.27791
VAL_100 0.0786 0.69189 0.10327 -0.10438 0.06928 0 0 0 0.83865
HIS_D_101 0 -0.03367 0.09308 0.21997 0.07025 0 0 0 0.34963
ARG:CtermProteinFull_102 0 -0.12301 0.09356 -0.64658 0.04587 0 0 0 -0.63018
#END_POSE_ENERGIES_TABLE ./minmover_pdb/pose_52.pdb
