# Supplementary material for: Selection of a promiscuous minimalist cAMP phosphodiesterase from a library of de novo designed proteins
Source: Nat Chem. 2024 May 3;16(7):1200–8. doi: 10.1038/s41557-024-01490-4 (PMC11230910; doi:10.1038/s41557-024-01490-4)
Supplement: Supplementary file 3 — MD input files, scripts and final structures derived from MD, AlphaFold2, EMSfold and MultiSFold. [file 41557_2024_1490_MOESM3_ESM.zip › Computational_Data/4_MultiSFold/s824/pose_53.pdb]

ATOM      1  N   MET A   1     -12.159 -10.335  11.557  1.00  0.00           N  
ATOM      2  CA  MET A   1     -11.793  -8.909  11.420  1.00  0.00           C  
ATOM      3  C   MET A   1     -10.306  -8.769  11.155  1.00  0.00           C  
ATOM      4  O   MET A   1      -9.969  -8.033  10.248  1.00  0.00           O  
ATOM      5  CB  MET A   1     -12.177  -8.126  12.674  1.00  0.00           C  
ATOM      6  CEN MET A   1     -13.290  -6.908  13.270  1.00  0.00           X  
ATOM      7  H   MET A   1     -12.568 -10.667  12.407  1.00  0.00           H  
ATOM      8  N   TYR A   2      -9.448  -9.546  11.824  1.00  0.00           N  
ATOM      9  CA  TYR A   2      -7.988  -9.421  11.696  1.00  0.00           C  
ATOM     10  C   TYR A   2      -7.407  -9.560  10.283  1.00  0.00           C  
ATOM     11  O   TYR A   2      -6.440  -8.879   9.996  1.00  0.00           O  
ATOM     12  CB  TYR A   2      -7.320 -10.456  12.604  1.00  0.00           C  
ATOM     13  CEN TYR A   2      -6.589 -10.586  14.190  1.00  0.00           X  
ATOM     14  H   TYR A   2      -9.749 -10.032  12.658  1.00  0.00           H  
ATOM     15  N   GLY A   3      -8.001 -10.368   9.391  1.00  0.00           N  
ATOM     16  CA  GLY A   3      -7.499 -10.525   8.015  1.00  0.00           C  
ATOM     17  C   GLY A   3      -7.466  -9.205   7.234  1.00  0.00           C  
ATOM     18  O   GLY A   3      -6.430  -8.863   6.692  1.00  0.00           O  
ATOM     19  CEN GLY A   3      -7.499 -10.525   8.015  1.00  0.00           X  
ATOM     20  H   GLY A   3      -8.742 -10.981   9.704  1.00  0.00           H  
ATOM     21  N   LYS A   4      -8.538  -8.404   7.313  1.00  0.00           N  
ATOM     22  CA  LYS A   4      -8.611  -7.102   6.625  1.00  0.00           C  
ATOM     23  C   LYS A   4      -7.642  -6.062   7.196  1.00  0.00           C  
ATOM     24  O   LYS A   4      -7.034  -5.325   6.437  1.00  0.00           O  
ATOM     25  CB  LYS A   4     -10.038  -6.556   6.686  1.00  0.00           C  
ATOM     26  CEN LYS A   4     -11.885  -6.205   5.714  1.00  0.00           X  
ATOM     27  H   LYS A   4      -9.336  -8.706   7.857  1.00  0.00           H  
ATOM     28  N   LEU A   5      -7.529  -5.972   8.525  1.00  0.00           N  
ATOM     29  CA  LEU A   5      -6.644  -4.995   9.168  1.00  0.00           C  
ATOM     30  C   LEU A   5      -5.182  -5.200   8.750  1.00  0.00           C  
ATOM     31  O   LEU A   5      -4.508  -4.233   8.421  1.00  0.00           O  
ATOM     32  CB  LEU A   5      -6.779  -5.085  10.693  1.00  0.00           C  
ATOM     33  CEN LEU A   5      -7.493  -4.200  11.733  1.00  0.00           X  
ATOM     34  H   LEU A   5      -7.944  -6.698   9.093  1.00  0.00           H  
ATOM     35  N   ASN A   6      -4.699  -6.446   8.739  1.00  0.00           N  
ATOM     36  CA  ASN A   6      -3.335  -6.755   8.331  1.00  0.00           C  
ATOM     37  C   ASN A   6      -3.097  -6.348   6.874  1.00  0.00           C  
ATOM     38  O   ASN A   6      -2.035  -5.813   6.588  1.00  0.00           O  
ATOM     39  CB  ASN A   6      -3.017  -8.226   8.530  1.00  0.00           C  
ATOM     40  CEN ASN A   6      -2.600  -8.842   9.270  1.00  0.00           X  
ATOM     41  H   ASN A   6      -5.313  -7.218   8.957  1.00  0.00           H  
ATOM     42  N   ASP A   7      -4.108  -6.505   6.013  1.00  0.00           N  
ATOM     43  CA  ASP A   7      -4.036  -6.108   4.602  1.00  0.00           C  
ATOM     44  C   ASP A   7      -3.984  -4.571   4.492  1.00  0.00           C  
ATOM     45  O   ASP A   7      -3.199  -4.005   3.744  1.00  0.00           O  
ATOM     46  CB  ASP A   7      -5.230  -6.662   3.820  1.00  0.00           C  
ATOM     47  CEN ASP A   7      -5.475  -7.441   3.211  1.00  0.00           X  
ATOM     48  H   ASP A   7      -4.934  -7.004   6.311  1.00  0.00           H  
ATOM     49  N   LEU A   8      -4.747  -3.883   5.348  1.00  0.00           N  
ATOM     50  CA  LEU A   8      -4.795  -2.427   5.396  1.00  0.00           C  
ATOM     51  C   LEU A   8      -3.490  -1.774   5.872  1.00  0.00           C  
ATOM     52  O   LEU A   8      -3.101  -0.718   5.368  1.00  0.00           O  
ATOM     53  CB  LEU A   8      -5.955  -1.990   6.299  1.00  0.00           C  
ATOM     54  CEN LEU A   8      -7.367  -1.452   6.000  1.00  0.00           X  
ATOM     55  H   LEU A   8      -5.376  -4.407   5.940  1.00  0.00           H  
ATOM     56  N   LEU A   9      -2.819  -2.367   6.860  1.00  0.00           N  
ATOM     57  CA  LEU A   9      -1.549  -1.843   7.354  1.00  0.00           C  
ATOM     58  C   LEU A   9      -0.442  -1.952   6.304  1.00  0.00           C  
ATOM     59  O   LEU A   9       0.287  -0.982   6.095  1.00  0.00           O  
ATOM     60  CB  LEU A   9      -1.141  -2.581   8.635  1.00  0.00           C  
ATOM     61  CEN LEU A   9      -1.181  -2.190  10.125  1.00  0.00           X  
ATOM     62  H   LEU A   9      -3.149  -3.259   7.195  1.00  0.00           H  
ATOM     63  N   GLU A  10      -0.315  -3.102   5.648  1.00  0.00           N  
ATOM     64  CA  GLU A  10       0.677  -3.325   4.596  1.00  0.00           C  
ATOM     65  C   GLU A  10       0.500  -2.306   3.458  1.00  0.00           C  
ATOM     66  O   GLU A  10       1.476  -1.654   3.073  1.00  0.00           O  
ATOM     67  CB  GLU A  10       0.572  -4.752   4.054  1.00  0.00           C  
ATOM     68  CEN GLU A  10       1.124  -6.364   4.022  1.00  0.00           X  
ATOM     69  H   GLU A  10      -0.975  -3.845   5.834  1.00  0.00           H  
ATOM     70  N   ASP A  11      -0.737  -2.070   3.010  1.00  0.00           N  
ATOM     71  CA  ASP A  11      -1.055  -1.095   1.962  1.00  0.00           C  
ATOM     72  C   ASP A  11      -0.687   0.337   2.388  1.00  0.00           C  
ATOM     73  O   ASP A  11      -0.058   1.084   1.632  1.00  0.00           O  
ATOM     74  CB  ASP A  11      -2.540  -1.170   1.600  1.00  0.00           C  
ATOM     75  CEN ASP A  11      -3.159  -1.590   0.909  1.00  0.00           X  
ATOM     76  H   ASP A  11      -1.480  -2.676   3.329  1.00  0.00           H  
ATOM     77  N   LEU A  12      -1.022   0.726   3.627  1.00  0.00           N  
ATOM     78  CA  LEU A  12      -0.732   2.062   4.169  1.00  0.00           C  
ATOM     79  C   LEU A  12       0.772   2.340   4.227  1.00  0.00           C  
ATOM     80  O   LEU A  12       1.229   3.427   3.859  1.00  0.00           O  
ATOM     81  CB  LEU A  12      -1.350   2.210   5.565  1.00  0.00           C  
ATOM     82  CEN LEU A  12      -2.599   2.948   6.083  1.00  0.00           X  
ATOM     83  H   LEU A  12      -1.519   0.060   4.201  1.00  0.00           H  
ATOM     84  N   GLN A  13       1.558   1.355   4.660  1.00  0.00           N  
ATOM     85  CA  GLN A  13       3.012   1.473   4.743  1.00  0.00           C  
ATOM     86  C   GLN A  13       3.638   1.741   3.375  1.00  0.00           C  
ATOM     87  O   GLN A  13       4.568   2.548   3.265  1.00  0.00           O  
ATOM     88  CB  GLN A  13       3.615   0.200   5.343  1.00  0.00           C  
ATOM     89  CEN GLN A  13       4.253  -0.518   6.801  1.00  0.00           X  
ATOM     90  H   GLN A  13       1.128   0.470   4.888  1.00  0.00           H  
ATOM     91  N   GLU A  14       3.136   1.102   2.320  1.00  0.00           N  
ATOM     92  CA  GLU A  14       3.644   1.301   0.968  1.00  0.00           C  
ATOM     93  C   GLU A  14       3.314   2.701   0.440  1.00  0.00           C  
ATOM     94  O   GLU A  14       4.153   3.320  -0.225  1.00  0.00           O  
ATOM     95  CB  GLU A  14       3.075   0.236   0.027  1.00  0.00           C  
ATOM     96  CEN GLU A  14       3.245  -1.241  -0.806  1.00  0.00           X  
ATOM     97  H   GLU A  14       2.383   0.445   2.457  1.00  0.00           H  
ATOM     98  N   VAL A  15       2.143   3.246   0.785  1.00  0.00           N  
ATOM     99  CA  VAL A  15       1.735   4.609   0.412  1.00  0.00           C  
ATOM    100  C   VAL A  15       2.604   5.650   1.115  1.00  0.00           C  
ATOM    101  O   VAL A  15       3.055   6.599   0.470  1.00  0.00           O  
ATOM    102  CB  VAL A  15       0.257   4.876   0.754  1.00  0.00           C  
ATOM    103  CEN VAL A  15      -0.367   4.972   0.478  1.00  0.00           X  
ATOM    104  H   VAL A  15       1.513   2.687   1.343  1.00  0.00           H  
ATOM    105  N   LEU A  16       2.912   5.442   2.396  1.00  0.00           N  
ATOM    106  CA  LEU A  16       3.794   6.311   3.179  1.00  0.00           C  
ATOM    107  C   LEU A  16       5.205   6.396   2.595  1.00  0.00           C  
ATOM    108  O   LEU A  16       5.790   7.474   2.461  1.00  0.00           O  
ATOM    109  CB  LEU A  16       3.856   5.818   4.630  1.00  0.00           C  
ATOM    110  CEN LEU A  16       3.205   6.319   5.933  1.00  0.00           X  
ATOM    111  H   LEU A  16       2.495   4.646   2.857  1.00  0.00           H  
ATOM    112  N   LYS A  17       5.761   5.256   2.192  1.00  0.00           N  
ATOM    113  CA  LYS A  17       7.095   5.191   1.596  1.00  0.00           C  
ATOM    114  C   LYS A  17       7.161   5.951   0.271  1.00  0.00           C  
ATOM    115  O   LYS A  17       8.117   6.697   0.032  1.00  0.00           O  
ATOM    116  CB  LYS A  17       7.512   3.735   1.385  1.00  0.00           C  
ATOM    117  CEN LYS A  17       8.665   2.074   2.008  1.00  0.00           X  
ATOM    118  H   LYS A  17       5.237   4.405   2.333  1.00  0.00           H  
ATOM    119  N   ASN A  18       6.158   5.784  -0.588  1.00  0.00           N  
ATOM    120  CA  ASN A  18       6.087   6.433  -1.891  1.00  0.00           C  
ATOM    121  C   ASN A  18       5.998   7.956  -1.770  1.00  0.00           C  
ATOM    122  O   ASN A  18       6.779   8.653  -2.422  1.00  0.00           O  
ATOM    123  CB  ASN A  18       4.918   5.904  -2.701  1.00  0.00           C  
ATOM    124  CEN ASN A  18       4.733   5.149  -3.406  1.00  0.00           X  
ATOM    125  H   ASN A  18       5.399   5.176  -0.313  1.00  0.00           H  
ATOM    126  N   LEU A  19       5.117   8.469  -0.913  1.00  0.00           N  
ATOM    127  CA  LEU A  19       4.941   9.898  -0.676  1.00  0.00           C  
ATOM    128  C   LEU A  19       6.219  10.515  -0.122  1.00  0.00           C  
ATOM    129  O   LEU A  19       6.677  11.530  -0.648  1.00  0.00           O  
ATOM    130  CB  LEU A  19       3.769  10.139   0.284  1.00  0.00           C  
ATOM    131  CEN LEU A  19       2.327  10.637   0.069  1.00  0.00           X  
ATOM    132  H   LEU A  19       4.560   7.833  -0.360  1.00  0.00           H  
ATOM    133  N   HIS A  20       6.871   9.855   0.836  1.00  0.00           N  
ATOM    134  CA  HIS A  20       8.126  10.331   1.423  1.00  0.00           C  
ATOM    135  C   HIS A  20       9.284  10.383   0.426  1.00  0.00           C  
ATOM    136  O   HIS A  20      10.107  11.296   0.477  1.00  0.00           O  
ATOM    137  CB  HIS A  20       8.518   9.448   2.612  1.00  0.00           C  
ATOM    138  CEN HIS A  20       8.365   9.441   4.028  1.00  0.00           X  
ATOM    139  H   HIS A  20       6.429   9.046   1.246  1.00  0.00           H  
ATOM    140  N   LYS A  21       9.362   9.425  -0.501  1.00  0.00           N  
ATOM    141  CA  LYS A  21      10.399   9.410  -1.538  1.00  0.00           C  
ATOM    142  C   LYS A  21      10.169  10.451  -2.633  1.00  0.00           C  
ATOM    143  O   LYS A  21      11.135  10.997  -3.160  1.00  0.00           O  
ATOM    144  CB  LYS A  21      10.491   8.018  -2.166  1.00  0.00           C  
ATOM    145  CEN LYS A  21      11.506   6.170  -2.328  1.00  0.00           X  
ATOM    146  H   LYS A  21       8.724   8.644  -0.418  1.00  0.00           H  
ATOM    147  N   ASN A  22       8.921  10.673  -3.032  1.00  0.00           N  
ATOM    148  CA  ASN A  22       8.595  11.543  -4.167  1.00  0.00           C  
ATOM    149  C   ASN A  22       8.445  13.017  -3.770  1.00  0.00           C  
ATOM    150  O   ASN A  22       8.589  13.901  -4.614  1.00  0.00           O  
ATOM    151  CB  ASN A  22       7.335  11.069  -4.867  1.00  0.00           C  
ATOM    152  CEN ASN A  22       7.072  10.436  -5.662  1.00  0.00           X  
ATOM    153  H   ASN A  22       8.172  10.205  -2.547  1.00  0.00           H  
ATOM    154  N   TRP A  23       8.175  13.298  -2.498  1.00  0.00           N  
ATOM    155  CA  TRP A  23       7.976  14.654  -2.016  1.00  0.00           C  
ATOM    156  C   TRP A  23       9.308  15.376  -1.789  1.00  0.00           C  
ATOM    157  O   TRP A  23       9.997  15.204  -0.789  1.00  0.00           O  
ATOM    158  CB  TRP A  23       7.159  14.636  -0.723  1.00  0.00           C  
ATOM    159  CEN TRP A  23       5.633  15.165  -0.041  1.00  0.00           X  
ATOM    160  H   TRP A  23       7.996  12.546  -1.848  1.00  0.00           H  
ATOM    161  N   HIS A  24       9.666  16.231  -2.745  1.00  0.00           N  
ATOM    162  CA  HIS A  24      10.937  16.960  -2.752  1.00  0.00           C  
ATOM    163  C   HIS A  24      10.791  18.474  -2.466  1.00  0.00           C  
ATOM    164  O   HIS A  24      11.783  19.199  -2.533  1.00  0.00           O  
ATOM    165  CB  HIS A  24      11.640  16.758  -4.098  1.00  0.00           C  
ATOM    166  CEN HIS A  24      12.616  15.890  -4.669  1.00  0.00           X  
ATOM    167  H   HIS A  24       9.034  16.341  -3.525  1.00  0.00           H  
ATOM    168  N   GLY A  25       9.585  18.978  -2.170  1.00  0.00           N  
ATOM    169  CA  GLY A  25       9.309  20.419  -2.091  1.00  0.00           C  
ATOM    170  C   GLY A  25       9.124  20.960  -0.676  1.00  0.00           C  
ATOM    171  O   GLY A  25       8.018  20.933  -0.165  1.00  0.00           O  
ATOM    172  CEN GLY A  25       9.308  20.420  -2.091  1.00  0.00           X  
ATOM    173  H   GLY A  25       8.802  18.346  -2.070  1.00  0.00           H  
ATOM    174  N   GLY A  26      10.173  21.538  -0.083  1.00  0.00           N  
ATOM    175  CA  GLY A  26      10.091  22.287   1.185  1.00  0.00           C  
ATOM    176  C   GLY A  26      10.353  21.421   2.415  1.00  0.00           C  
ATOM    177  O   GLY A  26       9.542  20.576   2.774  1.00  0.00           O  
ATOM    178  CEN GLY A  26      10.091  22.287   1.185  1.00  0.00           X  
ATOM    179  H   GLY A  26      11.056  21.511  -0.572  1.00  0.00           H  
ATOM    180  N   LYS A  27      11.508  21.614   3.057  1.00  0.00           N  
ATOM    181  CA  LYS A  27      11.900  20.873   4.268  1.00  0.00           C  
ATOM    182  C   LYS A  27      10.903  21.016   5.422  1.00  0.00           C  
ATOM    183  O   LYS A  27      10.592  20.006   6.039  1.00  0.00           O  
ATOM    184  CB  LYS A  27      13.284  21.328   4.733  1.00  0.00           C  
ATOM    185  CEN LYS A  27      15.363  20.955   4.865  1.00  0.00           X  
ATOM    186  H   LYS A  27      12.120  22.349   2.730  1.00  0.00           H  
ATOM    187  N   ASP A  28      10.429  22.228   5.701  1.00  0.00           N  
ATOM    188  CA  ASP A  28       9.448  22.471   6.767  1.00  0.00           C  
ATOM    189  C   ASP A  28       8.154  21.672   6.568  1.00  0.00           C  
ATOM    190  O   ASP A  28       7.845  20.814   7.384  1.00  0.00           O  
ATOM    191  CB  ASP A  28       9.125  23.964   6.857  1.00  0.00           C  
ATOM    192  CEN ASP A  28       9.390  24.793   7.386  1.00  0.00           X  
ATOM    193  H   ASP A  28      10.900  23.043   5.331  1.00  0.00           H  
ATOM    194  N   ASN A  29       7.460  21.835   5.438  1.00  0.00           N  
ATOM    195  CA  ASN A  29       6.166  21.164   5.228  1.00  0.00           C  
ATOM    196  C   ASN A  29       6.255  19.633   5.318  1.00  0.00           C  
ATOM    197  O   ASN A  29       5.277  18.966   5.634  1.00  0.00           O  
ATOM    198  CB  ASN A  29       5.561  21.563   3.894  1.00  0.00           C  
ATOM    199  CEN ASN A  29       4.906  22.292   3.520  1.00  0.00           X  
ATOM    200  H   ASN A  29       7.702  22.610   4.839  1.00  0.00           H  
ATOM    201  N   LEU A  30       7.428  19.069   5.013  1.00  0.00           N  
ATOM    202  CA  LEU A  30       7.631  17.630   5.109  1.00  0.00           C  
ATOM    203  C   LEU A  30       7.630  17.161   6.562  1.00  0.00           C  
ATOM    204  O   LEU A  30       7.102  16.097   6.836  1.00  0.00           O  
ATOM    205  CB  LEU A  30       8.946  17.237   4.422  1.00  0.00           C  
ATOM    206  CEN LEU A  30       9.260  16.571   3.069  1.00  0.00           X  
ATOM    207  H   LEU A  30       8.223  19.670   4.851  1.00  0.00           H  
ATOM    208  N   HIS A  31       8.225  17.935   7.472  1.00  0.00           N  
ATOM    209  CA  HIS A  31       8.368  17.536   8.865  1.00  0.00           C  
ATOM    210  C   HIS A  31       6.998  17.372   9.527  1.00  0.00           C  
ATOM    211  O   HIS A  31       6.747  16.343  10.143  1.00  0.00           O  
ATOM    212  CB  HIS A  31       9.209  18.558   9.637  1.00  0.00           C  
ATOM    213  CEN HIS A  31      10.567  18.738  10.030  1.00  0.00           X  
ATOM    214  H   HIS A  31       8.488  18.879   7.227  1.00  0.00           H  
ATOM    215  N   ASP A  32       6.092  18.337   9.338  1.00  0.00           N  
ATOM    216  CA  ASP A  32       4.762  18.297   9.957  1.00  0.00           C  
ATOM    217  C   ASP A  32       3.947  17.089   9.471  1.00  0.00           C  
ATOM    218  O   ASP A  32       3.409  16.337  10.280  1.00  0.00           O  
ATOM    219  CB  ASP A  32       4.000  19.593   9.667  1.00  0.00           C  
ATOM    220  CEN ASP A  32       3.786  20.490  10.099  1.00  0.00           X  
ATOM    221  H   ASP A  32       6.341  19.150   8.798  1.00  0.00           H  
ATOM    222  N   VAL A  33       3.942  16.832   8.159  1.00  0.00           N  
ATOM    223  CA  VAL A  33       3.233  15.689   7.562  1.00  0.00           C  
ATOM    224  C   VAL A  33       3.805  14.348   8.031  1.00  0.00           C  
ATOM    225  O   VAL A  33       3.050  13.408   8.258  1.00  0.00           O  
ATOM    226  CB  VAL A  33       3.285  15.738   6.023  1.00  0.00           C  
ATOM    227  CEN VAL A  33       2.906  15.849   5.459  1.00  0.00           X  
ATOM    228  H   VAL A  33       4.419  17.485   7.555  1.00  0.00           H  
ATOM    229  N   ASP A  34       5.130  14.244   8.156  1.00  0.00           N  
ATOM    230  CA  ASP A  34       5.817  13.046   8.646  1.00  0.00           C  
ATOM    231  C   ASP A  34       5.384  12.737  10.080  1.00  0.00           C  
ATOM    232  O   ASP A  34       5.020  11.601  10.367  1.00  0.00           O  
ATOM    233  CB  ASP A  34       7.335  13.222   8.576  1.00  0.00           C  
ATOM    234  CEN ASP A  34       8.126  12.984   7.980  1.00  0.00           X  
ATOM    235  H   ASP A  34       5.700  15.045   7.934  1.00  0.00           H  
ATOM    236  N   ASN A  35       5.301  13.750  10.948  1.00  0.00           N  
ATOM    237  CA  ASN A  35       4.851  13.586  12.330  1.00  0.00           C  
ATOM    238  C   ASN A  35       3.394  13.117  12.406  1.00  0.00           C  
ATOM    239  O   ASN A  35       3.093  12.189  13.153  1.00  0.00           O  
ATOM    240  CB  ASN A  35       5.029  14.870  13.120  1.00  0.00           C  
ATOM    241  CEN ASN A  35       5.754  15.317  13.732  1.00  0.00           X  
ATOM    242  H   ASN A  35       5.567  14.673  10.642  1.00  0.00           H  
ATOM    243  N   HIS A  36       2.486  13.711  11.629  1.00  0.00           N  
ATOM    244  CA  HIS A  36       1.093  13.272  11.614  1.00  0.00           C  
ATOM    245  C   HIS A  36       0.951  11.827  11.111  1.00  0.00           C  
ATOM    246  O   HIS A  36       0.179  11.055  11.670  1.00  0.00           O  
ATOM    247  CB  HIS A  36       0.248  14.212  10.747  1.00  0.00           C  
ATOM    248  CEN HIS A  36      -0.582  15.357  10.919  1.00  0.00           X  
ATOM    249  H   HIS A  36       2.755  14.502  11.061  1.00  0.00           H  
ATOM    250  N   LEU A  37       1.714  11.419  10.093  1.00  0.00           N  
ATOM    251  CA  LEU A  37       1.685  10.038   9.596  1.00  0.00           C  
ATOM    252  C   LEU A  37       2.170   9.032  10.644  1.00  0.00           C  
ATOM    253  O   LEU A  37       1.551   7.980  10.794  1.00  0.00           O  
ATOM    254  CB  LEU A  37       2.535   9.922   8.325  1.00  0.00           C  
ATOM    255  CEN LEU A  37       2.173   9.821   6.831  1.00  0.00           X  
ATOM    256  H   LEU A  37       2.358  12.076   9.678  1.00  0.00           H  
ATOM    257  N   GLN A  38       3.244   9.343  11.374  1.00  0.00           N  
ATOM    258  CA  GLN A  38       3.760   8.468  12.426  1.00  0.00           C  
ATOM    259  C   GLN A  38       2.723   8.277  13.535  1.00  0.00           C  
ATOM    260  O   GLN A  38       2.451   7.131  13.881  1.00  0.00           O  
ATOM    261  CB  GLN A  38       5.051   9.041  13.016  1.00  0.00           C  
ATOM    262  CEN GLN A  38       6.793   8.927  13.001  1.00  0.00           X  
ATOM    263  H   GLN A  38       3.679  10.244  11.240  1.00  0.00           H  
ATOM    264  N   ASN A  39       2.083   9.349  14.011  1.00  0.00           N  
ATOM    265  CA  ASN A  39       1.043   9.263  15.045  1.00  0.00           C  
ATOM    266  C   ASN A  39      -0.139   8.403  14.580  1.00  0.00           C  
ATOM    267  O   ASN A  39      -0.595   7.529  15.312  1.00  0.00           O  
ATOM    268  CB  ASN A  39       0.557  10.640  15.458  1.00  0.00           C  
ATOM    269  CEN ASN A  39       0.779  11.362  16.187  1.00  0.00           X  
ATOM    270  H   ASN A  39       2.377  10.267  13.710  1.00  0.00           H  
ATOM    271  N   VAL A  40      -0.572   8.557  13.322  1.00  0.00           N  
ATOM    272  CA  VAL A  40      -1.666   7.755  12.751  1.00  0.00           C  
ATOM    273  C   VAL A  40      -1.309   6.261  12.719  1.00  0.00           C  
ATOM    274  O   VAL A  40      -2.123   5.421  13.099  1.00  0.00           O  
ATOM    275  CB  VAL A  40      -2.018   8.217  11.324  1.00  0.00           C  
ATOM    276  CEN VAL A  40      -2.498   8.538  10.948  1.00  0.00           X  
ATOM    277  H   VAL A  40      -0.185   9.316  12.781  1.00  0.00           H  
ATOM    278  N   ILE A  41      -0.094   5.906  12.286  1.00  0.00           N  
ATOM    279  CA  ILE A  41       0.382   4.514  12.267  1.00  0.00           C  
ATOM    280  C   ILE A  41       0.356   3.899  13.670  1.00  0.00           C  
ATOM    281  O   ILE A  41      -0.101   2.762  13.829  1.00  0.00           O  
ATOM    282  CB  ILE A  41       1.810   4.412  11.701  1.00  0.00           C  
ATOM    283  CEN ILE A  41       2.405   4.326  10.792  1.00  0.00           X  
ATOM    284  H   ILE A  41       0.546   6.644  12.026  1.00  0.00           H  
ATOM    285  N   GLU A  42       0.838   4.623  14.680  1.00  0.00           N  
ATOM    286  CA  GLU A  42       0.794   4.197  16.078  1.00  0.00           C  
ATOM    287  C   GLU A  42      -0.636   3.892  16.523  1.00  0.00           C  
ATOM    288  O   GLU A  42      -0.872   2.841  17.119  1.00  0.00           O  
ATOM    289  CB  GLU A  42       1.408   5.267  16.983  1.00  0.00           C  
ATOM    290  CEN GLU A  42       2.730   5.865  17.876  1.00  0.00           X  
ATOM    291  H   GLU A  42       1.207   5.542  14.485  1.00  0.00           H  
ATOM    292  N   ASP A  43      -1.603   4.731  16.157  1.00  0.00           N  
ATOM    293  CA  ASP A  43      -3.005   4.522  16.500  1.00  0.00           C  
ATOM    294  C   ASP A  43      -3.573   3.259  15.841  1.00  0.00           C  
ATOM    295  O   ASP A  43      -4.280   2.478  16.489  1.00  0.00           O  
ATOM    296  CB  ASP A  43      -3.834   5.743  16.095  1.00  0.00           C  
ATOM    297  CEN ASP A  43      -4.222   6.595  16.496  1.00  0.00           X  
ATOM    298  H   ASP A  43      -1.349   5.612  15.734  1.00  0.00           H  
ATOM    299  N   ILE A  44      -3.239   2.995  14.570  1.00  0.00           N  
ATOM    300  CA  ILE A  44      -3.750   1.820  13.840  1.00  0.00           C  
ATOM    301  C   ILE A  44      -3.165   0.548  14.450  1.00  0.00           C  
ATOM    302  O   ILE A  44      -3.877  -0.440  14.664  1.00  0.00           O  
ATOM    303  CB  ILE A  44      -3.406   1.872  12.340  1.00  0.00           C  
ATOM    304  CEN ILE A  44      -3.727   2.234  11.363  1.00  0.00           X  
ATOM    305  H   ILE A  44      -2.642   3.658  14.098  1.00  0.00           H  
ATOM    306  N   HIS A  45      -1.870   0.567  14.748  1.00  0.00           N  
ATOM    307  CA  HIS A  45      -1.177  -0.553  15.347  1.00  0.00           C  
ATOM    308  C   HIS A  45      -1.774  -0.933  16.716  1.00  0.00           C  
ATOM    309  O   HIS A  45      -1.946  -2.123  16.983  1.00  0.00           O  
ATOM    310  CB  HIS A  45       0.315  -0.233  15.490  1.00  0.00           C  
ATOM    311  CEN HIS A  45       1.521  -0.437  14.760  1.00  0.00           X  
ATOM    312  H   HIS A  45      -1.358   1.426  14.592  1.00  0.00           H  
ATOM    313  N   ASP A  46      -2.180   0.031  17.544  1.00  0.00           N  
ATOM    314  CA  ASP A  46      -2.801  -0.217  18.854  1.00  0.00           C  
ATOM    315  C   ASP A  46      -4.205  -0.826  18.711  1.00  0.00           C  
ATOM    316  O   ASP A  46      -4.544  -1.819  19.366  1.00  0.00           O  
ATOM    317  CB  ASP A  46      -2.874   1.080  19.663  1.00  0.00           C  
ATOM    318  CEN ASP A  46      -2.367   1.579  20.392  1.00  0.00           X  
ATOM    319  H   ASP A  46      -2.059   0.992  17.258  1.00  0.00           H  
ATOM    320  N   PHE A  47      -5.009  -0.303  17.781  1.00  0.00           N  
ATOM    321  CA  PHE A  47      -6.299  -0.884  17.420  1.00  0.00           C  
ATOM    322  C   PHE A  47      -6.146  -2.336  16.945  1.00  0.00           C  
ATOM    323  O   PHE A  47      -6.865  -3.222  17.416  1.00  0.00           O  
ATOM    324  CB  PHE A  47      -6.974  -0.041  16.336  1.00  0.00           C  
ATOM    325  CEN PHE A  47      -8.080   1.096  16.231  1.00  0.00           X  
ATOM    326  H   PHE A  47      -4.713   0.547  17.323  1.00  0.00           H  
ATOM    327  N   MET A  48      -5.169  -2.616  16.077  1.00  0.00           N  
ATOM    328  CA  MET A  48      -4.838  -3.976  15.652  1.00  0.00           C  
ATOM    329  C   MET A  48      -4.414  -4.884  16.806  1.00  0.00           C  
ATOM    330  O   MET A  48      -4.921  -6.000  16.927  1.00  0.00           O  
ATOM    331  CB  MET A  48      -3.732  -3.929  14.599  1.00  0.00           C  
ATOM    332  CEN MET A  48      -3.425  -4.164  12.888  1.00  0.00           X  
ATOM    333  H   MET A  48      -4.617  -1.842  15.728  1.00  0.00           H  
ATOM    334  N   GLN A  49      -3.509  -4.429  17.673  1.00  0.00           N  
ATOM    335  CA  GLN A  49      -3.027  -5.235  18.798  1.00  0.00           C  
ATOM    336  C   GLN A  49      -4.040  -5.346  19.952  1.00  0.00           C  
ATOM    337  O   GLN A  49      -3.916  -6.226  20.804  1.00  0.00           O  
ATOM    338  CB  GLN A  49      -1.717  -4.648  19.331  1.00  0.00           C  
ATOM    339  CEN GLN A  49       0.022  -4.797  19.300  1.00  0.00           X  
ATOM    340  H   GLN A  49      -3.130  -3.502  17.547  1.00  0.00           H  
ATOM    341  N   GLY A  50      -5.085  -4.514  19.952  1.00  0.00           N  
ATOM    342  CA  GLY A  50      -6.113  -4.477  20.987  1.00  0.00           C  
ATOM    343  C   GLY A  50      -5.844  -3.431  22.067  1.00  0.00           C  
ATOM    344  O   GLY A  50      -6.404  -3.532  23.157  1.00  0.00           O  
ATOM    345  CEN GLY A  50      -6.113  -4.477  20.988  1.00  0.00           X  
ATOM    346  H   GLY A  50      -5.146  -3.832  19.209  1.00  0.00           H  
ATOM    347  N   GLY A  51      -5.002  -2.432  21.781  1.00  0.00           N  
ATOM    348  CA  GLY A  51      -4.595  -1.394  22.729  1.00  0.00           C  
ATOM    349  C   GLY A  51      -5.570  -0.218  22.854  1.00  0.00           C  
ATOM    350  O   GLY A  51      -5.334   0.674  23.675  1.00  0.00           O  
ATOM    351  CEN GLY A  51      -4.595  -1.394  22.730  1.00  0.00           X  
ATOM    352  H   GLY A  51      -4.591  -2.384  20.860  1.00  0.00           H  
ATOM    353  N   GLY A  52      -6.660  -0.168  22.077  1.00  0.00           N  
ATOM    354  CA  GLY A  52      -7.574   0.974  22.080  1.00  0.00           C  
ATOM    355  C   GLY A  52      -9.062   0.656  22.186  1.00  0.00           C  
ATOM    356  O   GLY A  52      -9.595  -0.232  21.530  1.00  0.00           O  
ATOM    357  CEN GLY A  52      -7.574   0.975  22.080  1.00  0.00           X  
ATOM    358  H   GLY A  52      -6.763  -0.870  21.354  1.00  0.00           H  
ATOM    359  N   SER A  53      -9.749   1.445  23.013  1.00  0.00           N  
ATOM    360  CA  SER A  53     -11.208   1.468  23.111  1.00  0.00           C  
ATOM    361  C   SER A  53     -11.787   2.416  22.051  1.00  0.00           C  
ATOM    362  O   SER A  53     -11.034   3.075  21.335  1.00  0.00           O  
ATOM    363  CB  SER A  53     -11.639   1.888  24.502  1.00  0.00           C  
ATOM    364  CEN SER A  53     -11.631   2.148  24.980  1.00  0.00           X  
ATOM    365  H   SER A  53      -9.268   2.239  23.409  1.00  0.00           H  
ATOM    366  N   GLY A  54     -13.115   2.554  21.972  1.00  0.00           N  
ATOM    367  CA  GLY A  54     -13.766   3.423  20.977  1.00  0.00           C  
ATOM    368  C   GLY A  54     -13.168   4.839  20.873  1.00  0.00           C  
ATOM    369  O   GLY A  54     -13.147   5.413  19.791  1.00  0.00           O  
ATOM    370  CEN GLY A  54     -13.766   3.424  20.977  1.00  0.00           X  
ATOM    371  H   GLY A  54     -13.704   1.993  22.573  1.00  0.00           H  
ATOM    372  N   GLY A  55     -12.610   5.379  21.968  1.00  0.00           N  
ATOM    373  CA  GLY A  55     -11.973   6.698  21.984  1.00  0.00           C  
ATOM    374  C   GLY A  55     -10.697   6.777  21.138  1.00  0.00           C  
ATOM    375  O   GLY A  55     -10.493   7.788  20.475  1.00  0.00           O  
ATOM    376  CEN GLY A  55     -11.973   6.699  21.984  1.00  0.00           X  
ATOM    377  H   GLY A  55     -12.497   4.794  22.782  1.00  0.00           H  
ATOM    378  N   LYS A  56      -9.888   5.704  21.079  1.00  0.00           N  
ATOM    379  CA  LYS A  56      -8.740   5.633  20.156  1.00  0.00           C  
ATOM    380  C   LYS A  56      -9.208   5.662  18.703  1.00  0.00           C  
ATOM    381  O   LYS A  56      -8.584   6.311  17.883  1.00  0.00           O  
ATOM    382  CB  LYS A  56      -7.913   4.373  20.414  1.00  0.00           C  
ATOM    383  CEN LYS A  56      -6.168   3.486  21.217  1.00  0.00           X  
ATOM    384  H   LYS A  56     -10.145   4.870  21.589  1.00  0.00           H  
ATOM    385  N   LEU A  57     -10.342   5.027  18.389  1.00  0.00           N  
ATOM    386  CA  LEU A  57     -10.948   5.148  17.055  1.00  0.00           C  
ATOM    387  C   LEU A  57     -11.402   6.573  16.740  1.00  0.00           C  
ATOM    388  O   LEU A  57     -11.100   7.076  15.666  1.00  0.00           O  
ATOM    389  CB  LEU A  57     -12.134   4.184  16.931  1.00  0.00           C  
ATOM    390  CEN LEU A  57     -12.309   2.828  16.222  1.00  0.00           X  
ATOM    391  H   LEU A  57     -10.802   4.474  19.098  1.00  0.00           H  
ATOM    392  N   GLN A  58     -12.088   7.241  17.667  1.00  0.00           N  
ATOM    393  CA  GLN A  58     -12.516   8.627  17.455  1.00  0.00           C  
ATOM    394  C   GLN A  58     -11.340   9.571  17.190  1.00  0.00           C  
ATOM    395  O   GLN A  58     -11.441  10.426  16.315  1.00  0.00           O  
ATOM    396  CB  GLN A  58     -13.304   9.127  18.670  1.00  0.00           C  
ATOM    397  CEN GLN A  58     -14.905   9.418  19.301  1.00  0.00           X  
ATOM    398  H   GLN A  58     -12.269   6.797  18.558  1.00  0.00           H  
ATOM    399  N   GLU A  59     -10.241   9.413  17.929  1.00  0.00           N  
ATOM    400  CA  GLU A  59      -9.033  10.219  17.739  1.00  0.00           C  
ATOM    401  C   GLU A  59      -8.377   9.912  16.389  1.00  0.00           C  
ATOM    402  O   GLU A  59      -8.066  10.844  15.652  1.00  0.00           O  
ATOM    403  CB  GLU A  59      -8.040   9.974  18.877  1.00  0.00           C  
ATOM    404  CEN GLU A  59      -7.344  10.451  20.358  1.00  0.00           X  
ATOM    405  H   GLU A  59     -10.210   8.682  18.626  1.00  0.00           H  
ATOM    406  N   MET A  60      -8.342   8.638  15.987  1.00  0.00           N  
ATOM    407  CA  MET A  60      -7.724   8.186  14.733  1.00  0.00           C  
ATOM    408  C   MET A  60      -8.436   8.738  13.496  1.00  0.00           C  
ATOM    409  O   MET A  60      -7.793   9.087  12.512  1.00  0.00           O  
ATOM    410  CB  MET A  60      -7.707   6.660  14.683  1.00  0.00           C  
ATOM    411  CEN MET A  60      -6.634   5.274  14.774  1.00  0.00           X  
ATOM    412  H   MET A  60      -8.678   7.929  16.624  1.00  0.00           H  
ATOM    413  N   MET A  61      -9.768   8.860  13.539  1.00  0.00           N  
ATOM    414  CA  MET A  61     -10.537   9.472  12.450  1.00  0.00           C  
ATOM    415  C   MET A  61     -10.117  10.926  12.218  1.00  0.00           C  
ATOM    416  O   MET A  61      -9.840  11.315  11.087  1.00  0.00           O  
ATOM    417  CB  MET A  61     -12.032   9.397  12.754  1.00  0.00           C  
ATOM    418  CEN MET A  61     -13.517   8.602  12.262  1.00  0.00           X  
ATOM    419  H   MET A  61     -10.254   8.516  14.354  1.00  0.00           H  
ATOM    420  N   LYS A  62     -10.048  11.744  13.269  1.00  0.00           N  
ATOM    421  CA  LYS A  62      -9.637  13.143  13.158  1.00  0.00           C  
ATOM    422  C   LYS A  62      -8.204  13.274  12.642  1.00  0.00           C  
ATOM    423  O   LYS A  62      -7.965  14.134  11.798  1.00  0.00           O  
ATOM    424  CB  LYS A  62      -9.772  13.846  14.510  1.00  0.00           C  
ATOM    425  CEN LYS A  62     -10.847  15.171  15.762  1.00  0.00           X  
ATOM    426  H   LYS A  62     -10.217  11.357  14.190  1.00  0.00           H  
ATOM    427  N   GLU A  63      -7.280  12.444  13.111  1.00  0.00           N  
ATOM    428  CA  GLU A  63      -5.892  12.439  12.630  1.00  0.00           C  
ATOM    429  C   GLU A  63      -5.838  12.175  11.126  1.00  0.00           C  
ATOM    430  O   GLU A  63      -5.187  12.896  10.374  1.00  0.00           O  
ATOM    431  CB  GLU A  63      -5.065  11.391  13.377  1.00  0.00           C  
ATOM    432  CEN GLU A  63      -3.952  10.987  14.602  1.00  0.00           X  
ATOM    433  H   GLU A  63      -7.533  11.773  13.824  1.00  0.00           H  
ATOM    434  N   PHE A  64      -6.633  11.218  10.655  1.00  0.00           N  
ATOM    435  CA  PHE A  64      -6.721  10.906   9.238  1.00  0.00           C  
ATOM    436  C   PHE A  64      -7.231  12.096   8.402  1.00  0.00           C  
ATOM    437  O   PHE A  64      -6.632  12.459   7.390  1.00  0.00           O  
ATOM    438  CB  PHE A  64      -7.627   9.691   9.033  1.00  0.00           C  
ATOM    439  CEN PHE A  64      -7.482   8.121   8.830  1.00  0.00           X  
ATOM    440  H   PHE A  64      -7.119  10.626  11.311  1.00  0.00           H  
ATOM    441  N   GLN A  65      -8.293  12.769   8.856  1.00  0.00           N  
ATOM    442  CA  GLN A  65      -8.837  13.942   8.166  1.00  0.00           C  
ATOM    443  C   GLN A  65      -7.872  15.135   8.209  1.00  0.00           C  
ATOM    444  O   GLN A  65      -7.750  15.860   7.224  1.00  0.00           O  
ATOM    445  CB  GLN A  65     -10.178  14.346   8.785  1.00  0.00           C  
ATOM    446  CEN GLN A  65     -11.911  14.253   8.601  1.00  0.00           X  
ATOM    447  H   GLN A  65      -8.727  12.464   9.714  1.00  0.00           H  
ATOM    448  N   GLN A  66      -7.153  15.326   9.315  1.00  0.00           N  
ATOM    449  CA  GLN A  66      -6.132  16.372   9.412  1.00  0.00           C  
ATOM    450  C   GLN A  66      -4.986  16.130   8.432  1.00  0.00           C  
ATOM    451  O   GLN A  66      -4.599  17.055   7.722  1.00  0.00           O  
ATOM    452  CB  GLN A  66      -5.579  16.450  10.838  1.00  0.00           C  
ATOM    453  CEN GLN A  66      -5.661  17.325  12.347  1.00  0.00           X  
ATOM    454  H   GLN A  66      -7.253  14.677  10.080  1.00  0.00           H  
ATOM    455  N   VAL A  67      -4.516  14.883   8.309  1.00  0.00           N  
ATOM    456  CA  VAL A  67      -3.458  14.528   7.349  1.00  0.00           C  
ATOM    457  C   VAL A  67      -3.876  14.860   5.927  1.00  0.00           C  
ATOM    458  O   VAL A  67      -3.119  15.486   5.193  1.00  0.00           O  
ATOM    459  CB  VAL A  67      -3.095  13.033   7.423  1.00  0.00           C  
ATOM    460  CEN VAL A  67      -2.604  12.591   7.616  1.00  0.00           X  
ATOM    461  H   VAL A  67      -4.881  14.171   8.926  1.00  0.00           H  
ATOM    462  N   LEU A  68      -5.080  14.457   5.522  1.00  0.00           N  
ATOM    463  CA  LEU A  68      -5.569  14.698   4.168  1.00  0.00           C  
ATOM    464  C   LEU A  68      -5.616  16.173   3.806  1.00  0.00           C  
ATOM    465  O   LEU A  68      -5.270  16.535   2.682  1.00  0.00           O  
ATOM    466  CB  LEU A  68      -6.962  14.078   4.001  1.00  0.00           C  
ATOM    467  CEN LEU A  68      -7.460  12.796   3.306  1.00  0.00           X  
ATOM    468  H   LEU A  68      -5.678  13.986   6.184  1.00  0.00           H  
ATOM    469  N   ASP A  69      -6.071  17.003   4.735  1.00  0.00           N  
ATOM    470  CA  ASP A  69      -6.125  18.443   4.527  1.00  0.00           C  
ATOM    471  C   ASP A  69      -4.715  19.004   4.305  1.00  0.00           C  
ATOM    472  O   ASP A  69      -4.508  19.808   3.395  1.00  0.00           O  
ATOM    473  CB  ASP A  69      -6.794  19.135   5.718  1.00  0.00           C  
ATOM    474  CEN ASP A  69      -7.699  19.504   6.003  1.00  0.00           X  
ATOM    475  H   ASP A  69      -6.410  16.628   5.610  1.00  0.00           H  
ATOM    476  N   GLU A  70      -3.720  18.534   5.063  1.00  0.00           N  
ATOM    477  CA  GLU A  70      -2.324  18.968   4.936  1.00  0.00           C  
ATOM    478  C   GLU A  70      -1.720  18.543   3.598  1.00  0.00           C  
ATOM    479  O   GLU A  70      -1.046  19.339   2.945  1.00  0.00           O  
ATOM    480  CB  GLU A  70      -1.484  18.410   6.087  1.00  0.00           C  
ATOM    481  CEN GLU A  70      -0.737  18.615   7.605  1.00  0.00           X  
ATOM    482  H   GLU A  70      -3.937  17.826   5.750  1.00  0.00           H  
ATOM    483  N   LEU A  71      -2.003  17.324   3.140  1.00  0.00           N  
ATOM    484  CA  LEU A  71      -1.466  16.764   1.906  1.00  0.00           C  
ATOM    485  C   LEU A  71      -2.037  17.460   0.677  1.00  0.00           C  
ATOM    486  O   LEU A  71      -1.292  17.742  -0.258  1.00  0.00           O  
ATOM    487  CB  LEU A  71      -1.753  15.258   1.844  1.00  0.00           C  
ATOM    488  CEN LEU A  71      -0.870  14.016   2.068  1.00  0.00           X  
ATOM    489  H   LEU A  71      -2.628  16.758   3.693  1.00  0.00           H  
ATOM    490  N   ASN A  72      -3.329  17.765   0.676  1.00  0.00           N  
ATOM    491  CA  ASN A  72      -4.014  18.354  -0.465  1.00  0.00           C  
ATOM    492  C   ASN A  72      -3.397  19.708  -0.853  1.00  0.00           C  
ATOM    493  O   ASN A  72      -3.061  19.919  -2.019  1.00  0.00           O  
ATOM    494  CB  ASN A  72      -5.499  18.507  -0.193  1.00  0.00           C  
ATOM    495  CEN ASN A  72      -6.381  17.957  -0.336  1.00  0.00           X  
ATOM    496  H   ASN A  72      -3.864  17.561   1.508  1.00  0.00           H  
ATOM    497  N   ASN A  73      -3.187  20.602   0.118  1.00  0.00           N  
ATOM    498  CA  ASN A  73      -2.644  21.937  -0.128  1.00  0.00           C  
ATOM    499  C   ASN A  73      -1.244  21.882  -0.750  1.00  0.00           C  
ATOM    500  O   ASN A  73      -0.994  22.506  -1.782  1.00  0.00           O  
ATOM    501  CB  ASN A  73      -2.617  22.760   1.147  1.00  0.00           C  
ATOM    502  CEN ASN A  73      -3.237  23.438   1.653  1.00  0.00           X  
ATOM    503  H   ASN A  73      -3.407  20.340   1.067  1.00  0.00           H  
ATOM    504  N   HIS A  74      -0.337  21.114  -0.153  1.00  0.00           N  
ATOM    505  CA  HIS A  74       1.050  21.004  -0.596  1.00  0.00           C  
ATOM    506  C   HIS A  74       1.203  20.264  -1.922  1.00  0.00           C  
ATOM    507  O   HIS A  74       2.112  20.544  -2.707  1.00  0.00           O  
ATOM    508  CB  HIS A  74       1.891  20.306   0.477  1.00  0.00           C  
ATOM    509  CEN HIS A  74       2.728  20.665   1.573  1.00  0.00           X  
ATOM    510  H   HIS A  74      -0.588  20.667   0.717  1.00  0.00           H  
ATOM    511  N   LEU A  75       0.300  19.333  -2.214  1.00  0.00           N  
ATOM    512  CA  LEU A  75       0.373  18.476  -3.384  1.00  0.00           C  
ATOM    513  C   LEU A  75      -0.517  18.942  -4.551  1.00  0.00           C  
ATOM    514  O   LEU A  75      -0.631  18.207  -5.530  1.00  0.00           O  
ATOM    515  CB  LEU A  75       0.003  17.043  -2.981  1.00  0.00           C  
ATOM    516  CEN LEU A  75       0.847  15.782  -2.713  1.00  0.00           X  
ATOM    517  H   LEU A  75      -0.416  19.140  -1.528  1.00  0.00           H  
ATOM    518  N   GLN A  76      -1.103  20.148  -4.539  1.00  0.00           N  
ATOM    519  CA  GLN A  76      -1.982  20.608  -5.636  1.00  0.00           C  
ATOM    520  C   GLN A  76      -1.455  20.252  -7.052  1.00  0.00           C  
ATOM    521  O   GLN A  76      -2.246  20.048  -7.973  1.00  0.00           O  
ATOM    522  CB  GLN A  76      -2.178  22.124  -5.539  1.00  0.00           C  
ATOM    523  CEN GLN A  76      -3.255  23.384  -4.995  1.00  0.00           X  
ATOM    524  H   GLN A  76      -0.975  20.739  -3.730  1.00  0.00           H  
ATOM    525  N   GLY A  77      -0.133  20.091  -7.239  1.00  0.00           N  
ATOM    526  CA  GLY A  77       0.504  19.780  -8.527  1.00  0.00           C  
ATOM    527  C   GLY A  77       0.710  18.289  -8.879  1.00  0.00           C  
ATOM    528  O   GLY A  77       1.126  17.993  -9.995  1.00  0.00           O  
ATOM    529  CEN GLY A  77       0.505  19.780  -8.528  1.00  0.00           X  
ATOM    530  H   GLY A  77       0.447  20.125  -6.413  1.00  0.00           H  
ATOM    531  N   GLY A  78       0.423  17.336  -7.984  1.00  0.00           N  
ATOM    532  CA  GLY A  78       0.652  15.892  -8.163  1.00  0.00           C  
ATOM    533  C   GLY A  78      -0.626  15.049  -8.242  1.00  0.00           C  
ATOM    534  O   GLY A  78      -0.712  14.003  -7.606  1.00  0.00           O  
ATOM    535  CEN GLY A  78       0.652  15.891  -8.163  1.00  0.00           X  
ATOM    536  H   GLY A  78       0.144  17.643  -7.064  1.00  0.00           H  
ATOM    537  N   LYS A  79      -1.624  15.499  -9.014  1.00  0.00           N  
ATOM    538  CA  LYS A  79      -2.986  14.929  -9.105  1.00  0.00           C  
ATOM    539  C   LYS A  79      -3.094  13.389  -9.101  1.00  0.00           C  
ATOM    540  O   LYS A  79      -3.981  12.860  -8.446  1.00  0.00           O  
ATOM    541  CB  LYS A  79      -3.665  15.465 -10.366  1.00  0.00           C  
ATOM    542  CEN LYS A  79      -5.032  16.816 -11.250  1.00  0.00           X  
ATOM    543  H   LYS A  79      -1.478  16.421  -9.397  1.00  0.00           H  
ATOM    544  N   HIS A  80      -2.246  12.671  -9.842  1.00  0.00           N  
ATOM    545  CA  HIS A  80      -2.249  11.203  -9.823  1.00  0.00           C  
ATOM    546  C   HIS A  80      -1.847  10.624  -8.458  1.00  0.00           C  
ATOM    547  O   HIS A  80      -2.465   9.670  -7.991  1.00  0.00           O  
ATOM    548  CB  HIS A  80      -1.313  10.658 -10.907  1.00  0.00           C  
ATOM    549  CEN HIS A  80      -1.399  10.200 -12.253  1.00  0.00           X  
ATOM    550  H   HIS A  80      -1.548  13.159 -10.383  1.00  0.00           H  
ATOM    551  N   THR A  81      -0.863  11.238  -7.799  1.00  0.00           N  
ATOM    552  CA  THR A  81      -0.363  10.771  -6.501  1.00  0.00           C  
ATOM    553  C   THR A  81      -1.372  11.077  -5.399  1.00  0.00           C  
ATOM    554  O   THR A  81      -1.622  10.215  -4.566  1.00  0.00           O  
ATOM    555  CB  THR A  81       0.989  11.416  -6.143  1.00  0.00           C  
ATOM    556  CEN THR A  81       1.553  11.521  -6.252  1.00  0.00           X  
ATOM    557  H   THR A  81      -0.431  12.065  -8.185  1.00  0.00           H  
ATOM    558  N   VAL A  82      -2.013  12.254  -5.454  1.00  0.00           N  
ATOM    559  CA  VAL A  82      -3.077  12.638  -4.504  1.00  0.00           C  
ATOM    560  C   VAL A  82      -4.259  11.728  -4.628  1.00  0.00           C  
ATOM    561  O   VAL A  82      -4.791  11.301  -3.621  1.00  0.00           O  
ATOM    562  CB  VAL A  82      -3.552  14.088  -4.716  1.00  0.00           C  
ATOM    563  CEN VAL A  82      -3.551  14.718  -4.438  1.00  0.00           X  
ATOM    564  H   VAL A  82      -1.766  12.910  -6.182  1.00  0.00           H  
ATOM    565  N   HIS A  83      -4.677  11.445  -5.861  1.00  0.00           N  
ATOM    566  CA  HIS A  83      -5.832  10.599  -6.068  1.00  0.00           C  
ATOM    567  C   HIS A  83      -5.566   9.181  -5.569  1.00  0.00           C  
ATOM    568  O   HIS A  83      -6.385   8.629  -4.849  1.00  0.00           O  
ATOM    569  CB  HIS A  83      -6.223  10.577  -7.549  1.00  0.00           C  
ATOM    570  CEN HIS A  83      -7.129  11.249  -8.420  1.00  0.00           X  
ATOM    571  H   HIS A  83      -4.254  11.904  -6.656  1.00  0.00           H  
ATOM    572  N   HIS A  84      -4.404   8.609  -5.897  1.00  0.00           N  
ATOM    573  CA  HIS A  84      -4.054   7.274  -5.427  1.00  0.00           C  
ATOM    574  C   HIS A  84      -3.976   7.206  -3.894  1.00  0.00           C  
ATOM    575  O   HIS A  84      -4.602   6.341  -3.293  1.00  0.00           O  
ATOM    576  CB  HIS A  84      -2.723   6.829  -6.040  1.00  0.00           C  
ATOM    577  CEN HIS A  84      -2.267   6.072  -7.158  1.00  0.00           X  
ATOM    578  H   HIS A  84      -3.732   9.127  -6.444  1.00  0.00           H  
ATOM    579  N   ILE A  85      -3.296   8.168  -3.264  1.00  0.00           N  
ATOM    580  CA  ILE A  85      -3.161   8.231  -1.802  1.00  0.00           C  
ATOM    581  C   ILE A  85      -4.506   8.544  -1.136  1.00  0.00           C  
ATOM    582  O   ILE A  85      -4.846   7.939  -0.130  1.00  0.00           O  
ATOM    583  CB  ILE A  85      -2.128   9.290  -1.374  1.00  0.00           C  
ATOM    584  CEN ILE A  85      -1.070   9.483  -1.194  1.00  0.00           X  
ATOM    585  H   ILE A  85      -2.875   8.904  -3.813  1.00  0.00           H  
ATOM    586  N   GLU A  86      -5.308   9.434  -1.719  1.00  0.00           N  
ATOM    587  CA  GLU A  86      -6.640   9.795  -1.239  1.00  0.00           C  
ATOM    588  C   GLU A  86      -7.599   8.595  -1.258  1.00  0.00           C  
ATOM    589  O   GLU A  86      -8.320   8.388  -0.286  1.00  0.00           O  
ATOM    590  CB  GLU A  86      -7.212  10.937  -2.081  1.00  0.00           C  
ATOM    591  CEN GLU A  86      -7.527  12.598  -2.297  1.00  0.00           X  
ATOM    592  H   GLU A  86      -4.961   9.917  -2.534  1.00  0.00           H  
ATOM    593  N   GLN A  87      -7.620   7.798  -2.335  1.00  0.00           N  
ATOM    594  CA  GLN A  87      -8.445   6.585  -2.409  1.00  0.00           C  
ATOM    595  C   GLN A  87      -8.008   5.547  -1.375  1.00  0.00           C  
ATOM    596  O   GLN A  87      -8.872   5.003  -0.691  1.00  0.00           O  
ATOM    597  CB  GLN A  87      -8.376   5.973  -3.810  1.00  0.00           C  
ATOM    598  CEN GLN A  87      -9.210   5.820  -5.336  1.00  0.00           X  
ATOM    599  H   GLN A  87      -6.986   7.996  -3.098  1.00  0.00           H  
ATOM    600  N   ASN A  88      -6.700   5.334  -1.198  1.00  0.00           N  
ATOM    601  CA  ASN A  88      -6.182   4.346  -0.244  1.00  0.00           C  
ATOM    602  C   ASN A  88      -6.605   4.703   1.187  1.00  0.00           C  
ATOM    603  O   ASN A  88      -7.091   3.869   1.944  1.00  0.00           O  
ATOM    604  CB  ASN A  88      -4.672   4.222  -0.334  1.00  0.00           C  
ATOM    605  CEN ASN A  88      -3.964   3.632  -0.837  1.00  0.00           X  
ATOM    606  H   ASN A  88      -6.037   5.802  -1.799  1.00  0.00           H  
ATOM    607  N   ILE A  89      -6.510   5.981   1.544  1.00  0.00           N  
ATOM    608  CA  ILE A  89      -6.914   6.454   2.862  1.00  0.00           C  
ATOM    609  C   ILE A  89      -8.425   6.281   3.112  1.00  0.00           C  
ATOM    610  O   ILE A  89      -8.818   5.820   4.186  1.00  0.00           O  
ATOM    611  CB  ILE A  89      -6.540   7.936   3.053  1.00  0.00           C  
ATOM    612  CEN ILE A  89      -5.747   8.626   3.341  1.00  0.00           X  
ATOM    613  H   ILE A  89      -6.108   6.636   0.891  1.00  0.00           H  
ATOM    614  N   LYS A  90      -9.300   6.622   2.164  1.00  0.00           N  
ATOM    615  CA  LYS A  90     -10.750   6.432   2.344  1.00  0.00           C  
ATOM    616  C   LYS A  90     -11.109   4.962   2.548  1.00  0.00           C  
ATOM    617  O   LYS A  90     -11.885   4.660   3.452  1.00  0.00           O  
ATOM    618  CB  LYS A  90     -11.517   6.989   1.144  1.00  0.00           C  
ATOM    619  CEN LYS A  90     -12.718   8.522   0.316  1.00  0.00           X  
ATOM    620  H   LYS A  90      -8.947   6.933   1.270  1.00  0.00           H  
ATOM    621  N   GLU A  91     -10.539   4.070   1.747  1.00  0.00           N  
ATOM    622  CA  GLU A  91     -10.797   2.631   1.845  1.00  0.00           C  
ATOM    623  C   GLU A  91     -10.374   2.076   3.211  1.00  0.00           C  
ATOM    624  O   GLU A  91     -11.165   1.388   3.857  1.00  0.00           O  
ATOM    625  CB  GLU A  91     -10.070   1.881   0.726  1.00  0.00           C  
ATOM    626  CEN GLU A  91     -10.089   1.132  -0.804  1.00  0.00           X  
ATOM    627  H   GLU A  91      -9.873   4.385   1.056  1.00  0.00           H  
ATOM    628  N   ILE A  92      -9.208   2.481   3.726  1.00  0.00           N  
ATOM    629  CA  ILE A  92      -8.684   2.056   5.036  1.00  0.00           C  
ATOM    630  C   ILE A  92      -9.601   2.538   6.177  1.00  0.00           C  
ATOM    631  O   ILE A  92      -9.933   1.767   7.078  1.00  0.00           O  
ATOM    632  CB  ILE A  92      -7.258   2.585   5.275  1.00  0.00           C  
ATOM    633  CEN ILE A  92      -6.197   2.395   5.111  1.00  0.00           X  
ATOM    634  H   ILE A  92      -8.618   3.061   3.142  1.00  0.00           H  
ATOM    635  N   PHE A  93     -10.081   3.786   6.132  1.00  0.00           N  
ATOM    636  CA  PHE A  93     -11.015   4.315   7.132  1.00  0.00           C  
ATOM    637  C   PHE A  93     -12.334   3.546   7.167  1.00  0.00           C  
ATOM    638  O   PHE A  93     -12.816   3.205   8.247  1.00  0.00           O  
ATOM    639  CB  PHE A  93     -11.289   5.796   6.865  1.00  0.00           C  
ATOM    640  CEN PHE A  93     -10.786   7.211   7.387  1.00  0.00           X  
ATOM    641  H   PHE A  93      -9.788   4.376   5.366  1.00  0.00           H  
ATOM    642  N   HIS A  94     -12.903   3.262   5.999  1.00  0.00           N  
ATOM    643  CA  HIS A  94     -14.151   2.517   5.893  1.00  0.00           C  
ATOM    644  C   HIS A  94     -14.021   1.122   6.520  1.00  0.00           C  
ATOM    645  O   HIS A  94     -14.871   0.712   7.315  1.00  0.00           O  
ATOM    646  CB  HIS A  94     -14.583   2.399   4.427  1.00  0.00           C  
ATOM    647  CEN HIS A  94     -15.439   3.078   3.513  1.00  0.00           X  
ATOM    648  H   HIS A  94     -12.443   3.555   5.148  1.00  0.00           H  
ATOM    649  N   HIS A  95     -12.927   0.420   6.232  1.00  0.00           N  
ATOM    650  CA  HIS A  95     -12.641  -0.897   6.790  1.00  0.00           C  
ATOM    651  C   HIS A  95     -12.477  -0.867   8.320  1.00  0.00           C  
ATOM    652  O   HIS A  95     -13.053  -1.721   8.996  1.00  0.00           O  
ATOM    653  CB  HIS A  95     -11.380  -1.479   6.142  1.00  0.00           C  
ATOM    654  CEN HIS A  95     -11.042  -2.344   5.061  1.00  0.00           X  
ATOM    655  H   HIS A  95     -12.265   0.808   5.573  1.00  0.00           H  
ATOM    656  N   LEU A  96     -11.761   0.114   8.890  1.00  0.00           N  
ATOM    657  CA  LEU A  96     -11.580   0.227  10.349  1.00  0.00           C  
ATOM    658  C   LEU A  96     -12.904   0.487  11.059  1.00  0.00           C  
ATOM    659  O   LEU A  96     -13.162  -0.107  12.106  1.00  0.00           O  
ATOM    660  CB  LEU A  96     -10.579   1.342  10.678  1.00  0.00           C  
ATOM    661  CEN LEU A  96      -9.106   1.324  11.130  1.00  0.00           X  
ATOM    662  H   LEU A  96     -11.350   0.817   8.293  1.00  0.00           H  
ATOM    663  N   GLU A  97     -13.759   1.339  10.498  1.00  0.00           N  
ATOM    664  CA  GLU A  97     -15.055   1.659  11.083  1.00  0.00           C  
ATOM    665  C   GLU A  97     -15.989   0.438  11.073  1.00  0.00           C  
ATOM    666  O   GLU A  97     -16.614   0.133  12.091  1.00  0.00           O  
ATOM    667  CB  GLU A  97     -15.701   2.827  10.335  1.00  0.00           C  
ATOM    668  CEN GLU A  97     -16.055   4.489  10.217  1.00  0.00           X  
ATOM    669  H   GLU A  97     -13.486   1.811   9.648  1.00  0.00           H  
ATOM    670  N   GLU A  98     -16.028  -0.317   9.970  1.00  0.00           N  
ATOM    671  CA  GLU A  98     -16.831  -1.540   9.854  1.00  0.00           C  
ATOM    672  C   GLU A  98     -16.396  -2.654  10.821  1.00  0.00           C  
ATOM    673  O   GLU A  98     -17.251  -3.334  11.398  1.00  0.00           O  
ATOM    674  CB  GLU A  98     -16.777  -2.059   8.415  1.00  0.00           C  
ATOM    675  CEN GLU A  98     -17.471  -2.186   6.864  1.00  0.00           X  
ATOM    676  H   GLU A  98     -15.469  -0.030   9.179  1.00  0.00           H  
ATOM    677  N   LEU A  99     -15.089  -2.885  10.965  1.00  0.00           N  
ATOM    678  CA  LEU A  99     -14.534  -3.866  11.897  1.00  0.00           C  
ATOM    679  C   LEU A  99     -14.860  -3.533  13.354  1.00  0.00           C  
ATOM    680  O   LEU A  99     -15.157  -4.447  14.117  1.00  0.00           O  
ATOM    681  CB  LEU A  99     -13.015  -3.965  11.706  1.00  0.00           C  
ATOM    682  CEN LEU A  99     -12.113  -5.008  11.019  1.00  0.00           X  
ATOM    683  H   LEU A  99     -14.449  -2.321  10.423  1.00  0.00           H  
ATOM    684  N   VAL A 100     -14.837  -2.251  13.730  1.00  0.00           N  
ATOM    685  CA  VAL A 100     -15.165  -1.783  15.089  1.00  0.00           C  
ATOM    686  C   VAL A 100     -16.618  -2.091  15.449  1.00  0.00           C  
ATOM    687  O   VAL A 100     -16.884  -2.620  16.527  1.00  0.00           O  
ATOM    688  CB  VAL A 100     -14.924  -0.269  15.242  1.00  0.00           C  
ATOM    689  CEN VAL A 100     -14.516   0.200  15.537  1.00  0.00           X  
ATOM    690  H   VAL A 100     -14.575  -1.566  13.035  1.00  0.00           H  
ATOM    691  N   HIS A 101     -17.567  -1.742  14.575  1.00  0.00           N  
ATOM    692  CA  HIS A 101     -18.999  -1.965  14.799  1.00  0.00           C  
ATOM    693  C   HIS A 101     -19.428  -3.445  14.819  1.00  0.00           C  
ATOM    694  O   HIS A 101     -20.478  -3.755  15.388  1.00  0.00           O  
ATOM    695  CB  HIS A 101     -19.806  -1.221  13.730  1.00  0.00           C  
ATOM    696  CEN HIS A 101     -20.448   0.041  13.569  1.00  0.00           X  
ATOM    697  H   HIS A 101     -17.291  -1.195  13.773  1.00  0.00           H  
ATOM    698  N   ARG A 102     -18.659  -4.361  14.216  1.00  0.00           N  
ATOM    699  CA  ARG A 102     -18.937  -5.813  14.206  1.00  0.00           C  
ATOM    700  C   ARG A 102     -18.934  -6.411  15.604  1.00  0.00           C  
ATOM    701  O   ARG A 102     -19.810  -7.271  15.837  1.00  0.00           O  
ATOM    702  CB  ARG A 102     -17.987  -6.573  13.291  1.00  0.00           C  
ATOM    703  CEN ARG A 102     -17.083  -7.712  11.282  1.00  0.00           X  
ATOM    704  H   ARG A 102     -17.739  -4.076  13.915  1.00  0.00           H  
TER                                                                             
# All scores below are weighted scores, not raw scores.
#BEGIN_POSE_ENERGIES_TABLE ./minmover_pdb/pose_53.pdb
label vdw cenpack pair env cbeta hs_pair ss_pair sheet total
weights 1 0.5 1 1 0.25 1 1 1 NA
pose 0 -6.15945 -11.7443 -22.662 5.4491 0 0 0 -35.1166
MET:NtermProteinFull_1 0 0.13991 0.01069 0.4784 0.04314 0 0 0 0.67213
TYR_2 0 0.05994 -0.02152 0.83566 0.06962 0 0 0 0.9437
GLY_3 0 0.02942 -0.00329 -0.0429 0.07034 0 0 0 0.05357
LYS_4 0 -0.10438 -0.25085 -0.60186 0.04311 0 0 0 -0.91399
LEU_5 0 -0.19951 -0.58139 -0.19483 0.0359 0 0 0 -0.93982
ASN_6 0 -0.09633 0.05301 -0.40966 0.04886 0 0 0 -0.40412
ASP_7 0 -0.05988 -0.04695 -0.52292 0.06894 0 0 0 -0.56081
LEU_8 0 -0.02419 -0.31547 -0.30366 0.04369 0 0 0 -0.59962
LEU_9 0 -0.22745 -0.32829 0.08126 0.03545 0 0 0 -0.43903
GLU_10 0 -0.03476 0.01951 -1.00041 0.0695 0 0 0 -0.94617
ASP_11 0 -0.01503 0.02087 -0.37876 0.06908 0 0 0 -0.30385
LEU_12 0 0.25893 -0.75909 -0.45811 0.04504 0 0 0 -0.91323
GLN_13 0 -0.01548 0.16911 -0.4142 0.06885 0 0 0 -0.19173
GLU_14 0 -0.02504 -0.00824 -0.92601 0.06921 0 0 0 -0.89009
VAL_15 0 -0.21645 -0.19098 0.10145 0.04455 0 0 0 -0.26142
LEU_16 0 -0.06877 -0.40311 -0.19483 0.04397 0 0 0 -0.62274
LYS_17 0 -0.03572 -0.00937 -0.8715 0.06999 0 0 0 -0.8466
ASN_18 0 0.15504 -0.03315 -0.24178 0.06878 0 0 0 -0.05111
LEU_19 0 -0.06735 -0.63122 -0.30366 0.03502 0 0 0 -0.96721
HIS_20 0 -0.01229 0.0529 -0.02241 0.06906 0 0 0 0.08726
LYS_21 0 -0.02417 0.00084 -1.10762 0.0708 0 0 0 -1.06016
ASN_22 0 -0.08536 0.06783 -0.32173 0.06902 0 0 0 -0.27024
TRP_23 0 0.04952 0.20451 -0.18494 0.03543 0 0 0 0.10453
HIS_24 0 -0.02417 0.00265 0.15213 0.07168 0 0 0 0.20229
GLY_25 0 0.04147 -0.0247 0.16011 0.07034 0 0 0 0.24721
GLY_26 0 0.05898 0.01334 0.0322 0.0446 0 0 0 0.14912
LYS_27 0 0 0 -1.04927 0.07259 0 0 0 -0.97669
ASP_28 0 -0.01285 -0.06527 -0.60822 0.07034 0 0 0 -0.61599
ASN_29 0 0.26537 -0.07613 -0.24178 0.04314 0 0 0 -0.00939
LEU_30 0 0.04778 0.152 0.4149 0.06893 0 0 0 0.6836
HIS_D_31 0 -0.02984 -0.10995 0.11054 0.0693 0 0 0 0.04005
ASP_32 0 -0.13534 -0.09441 -0.47618 0.06903 0 0 0 -0.63691
VAL_33 0 -0.15419 0.04069 -0.00525 0.04435 0 0 0 -0.0744
ASP_34 0 -0.16842 -0.14327 -0.42964 0.06919 0 0 0 -0.67215
ASN_35 0 -0.0637 -0.05658 -0.36221 0.06893 0 0 0 -0.41355
HIS_D_36 0 -0.39079 -0.22806 -0.06774 0.03519 0 0 0 -0.65139
LEU_37 0 0.14494 -0.532 -0.39148 0.04465 0 0 0 -0.73389
GLN_38 0 0.00411 -0.00908 -0.55896 0.06894 0 0 0 -0.49499
ASN_39 0 -0.1733 -0.13217 -0.19403 0.06919 0 0 0 -0.43031
VAL_40 0 -0.30442 -0.38982 -0.19594 0.03731 0 0 0 -0.85287
ILE_41 0 -0.08513 -0.36787 0.60227 0.0699 0 0 0 0.21917
GLU_42 0 -0.04638 -0.26354 -0.4886 0.06879 0 0 0 -0.72973
ASP_43 0 0.0161 0.04779 0.08318 0.03841 0 0 0 0.18549
ILE_44 0 -0.21918 -1.25944 -0.41682 0.03244 0 0 0 -1.863
HIS_D_45 0 -0.16406 0.16152 0.06501 0.06919 0 0 0 0.13167
ASP_46 0 -0.20753 -0.42345 -0.37876 0.03508 0 0 0 -0.97466
PHE_47 0 -0.50163 -0.36703 -0.30123 0.03616 0 0 0 -1.13374
MET_48 0 -0.19893 -0.09158 0.13971 0.03765 0 0 0 -0.11314
GLN_49 0 -0.07418 0.03316 -0.60368 0.06947 0 0 0 -0.57524
GLY_50 0 -0.05562 0.06716 -0.0429 0.04284 0 0 0 0.01148
GLY_51 0 -0.05149 0.036 0.35201 0.03068 0 0 0 0.3672
GLY_52 0 -0.00788 0.04029 -0.07814 0.03824 0 0 0 -0.00748
SER_53 0 -0.02852 -6e-05 -0.21543 0.03743 0 0 0 -0.20657
GLY_54 0 -0.02953 0.0538 -0.0429 0.03539 0 0 0 0.01675
GLY_55 0 -0.01599 -0.00786 -0.07965 0.0357 0 0 0 -0.06779
LYS_56 0 -0.26421 -0.86913 -0.33001 0.03325 0 0 0 -1.4301
LEU_57 0 0.05755 -0.11839 -0.19483 0.03543 0 0 0 -0.22024
GLN_58 0 -0.07698 0.04666 -0.60368 0.06966 0 0 0 -0.56434
GLU_59 0 -0.05407 -0.08897 -0.60186 0.06878 0 0 0 -0.67613
MET_60 0 -0.09318 -0.11541 -0.29185 0.0321 0 0 0 -0.46833
MET_61 0 -0.2629 0.06858 0.6168 0.04299 0 0 0 0.46547
LYS_62 0 -0.0523 0.02667 -0.96458 0.0693 0 0 0 -0.92091
GLU_63 0 -0.53742 0.0079 -0.25924 0.03593 0 0 0 -0.75282
PHE_64 0 0.01413 -0.35025 0.07137 0.03727 0 0 0 -0.22747
GLN_65 0 -0.00176 0.11565 -0.55896 0.06917 0 0 0 -0.37589
GLN_66 0 -0.10094 -0.07372 -0.55896 0.06903 0 0 0 -0.66459
VAL_67 0 -0.38626 -0.56393 -0.19594 0.03412 0 0 0 -1.11201
LEU_68 0 -0.24024 0.22382 0.58995 0.04385 0 0 0 0.61737
ASP_69 0 -0.04341 -0.04368 -0.52292 0.0693 0 0 0 -0.54071
GLU_70 0 -0.44203 0.1051 -0.13578 0.0352 0 0 0 -0.4375
LEU_71 0 -0.06572 -0.83045 -0.39148 0.03457 0 0 0 -1.25308
ASN_72 0 -0.16471 0.09438 -0.32173 0.04268 0 0 0 -0.34938
ASN_73 0 -0.03109 -0.04822 -0.40966 0.06961 0 0 0 -0.41936
HIS_74 0 0.44122 -0.03271 -0.11266 0.06919 0 0 0 0.36504
LEU_75 0 -0.09661 -0.11565 -0.06582 0.03616 0 0 0 -0.24192
GLN_76 0 -0.02144 -0.02605 -0.59803 0.07086 0 0 0 -0.57465
GLY_77 0 -0.05433 -0.04437 0.60923 0.0697 0 0 0 0.58023
GLY_78 0 -0.02009 0.03518 -0.09146 0.03045 0 0 0 -0.04592
LYS_79 0 0 0 -0.8715 0.07072 0 0 0 -0.80078
HIS_80 0 -0.02616 -0.02641 0.21997 0.06961 0 0 0 0.23701
THR_81 0 0.07913 0.02561 -0.18847 0.0352 0 0 0 -0.04853
VAL_82 0 0.02789 -0.00381 0.21583 0.02983 0 0 0 0.26976
HIS_D_83 0 -0.03638 -0.01413 0.11054 0.0693 0 0 0 0.12933
HIS_D_84 0 0.00897 0.06257 0.0215 0.06878 0 0 0 0.16182
ILE_85 0 -0.11915 -0.5438 -0.41682 0.03608 0 0 0 -1.04369
GLU_86 0 -0.12493 0.24822 -0.37543 0.03515 0 0 0 -0.217
GLN_87 0 -0.04496 0.00414 -0.59803 0.0693 0 0 0 -0.56955
ASN_88 0 -0.1214 0.32876 -0.13901 0.04333 0 0 0 0.11168
ILE_89 0 -0.03145 -0.90843 -0.20059 0.04589 0 0 0 -1.09458
LYS_90 0 -0.01777 0.24828 -0.8715 0.06905 0 0 0 -0.57195
GLU_91 0 0.01535 -0.12244 -0.71584 0.06893 0 0 0 -0.754
ILE_92 0 -0.01657 -0.33608 0.20907 0.04533 0 0 0 -0.09825
PHE_93 0 0.10001 -0.45909 -0.07541 0.04336 0 0 0 -0.39113
HIS_94 0 -0.08045 0.11661 0.159 0.06921 0 0 0 0.26437
HIS_95 0 -0.06696 0.06677 -0.15264 0.043 0 0 0 -0.10981
LEU_96 0 -0.12424 -0.84732 -0.45811 0.03166 0 0 0 -1.39801
GLU_97 0 -0.12964 0.39384 -0.60186 0.06902 0 0 0 -0.26864
GLU_98 0 0.0361 -0.43572 -0.71584 0.0693 0 0 0 -1.04615
LEU_99 0 0.1495 -0.03232 0.4149 0.02976 0 0 0 0.56184
VAL_100 0 0.24825 -0.02955 0.21583 0.06913 0 0 0 0.50366
HIS_D_101 0 -0.06352 0.0552 0.15213 0.07072 0 0 0 0.21452
ARG:CtermProteinFull_102 0 -0.14058 0.0393 -0.55583 0.04643 0 0 0 -0.61069
#END_POSE_ENERGIES_TABLE ./minmover_pdb/pose_53.pdb
