# Supplementary material for: Selection of a promiscuous minimalist cAMP phosphodiesterase from a library of de novo designed proteins
Source: Nat Chem. 2024 May 3;16(7):1200–8. doi: 10.1038/s41557-024-01490-4 (PMC11230910; doi:10.1038/s41557-024-01490-4)
Supplement: Supplementary file 3 — MD input files, scripts and final structures derived from MD, AlphaFold2, EMSfold and MultiSFold. [file 41557_2024_1490_MOESM3_ESM.zip › Computational_Data/4_MultiSFold/s824/pose_54.pdb]

ATOM      1  N   MET A   1       0.626  -1.111   0.146  1.00  0.00           N  
ATOM      2  CA  MET A   1       1.928  -0.476  -0.009  1.00  0.00           C  
ATOM      3  C   MET A   1       1.949   0.975   0.449  1.00  0.00           C  
ATOM      4  O   MET A   1       2.967   1.436   0.966  1.00  0.00           O  
ATOM      5  CB  MET A   1       2.369  -0.562  -1.469  1.00  0.00           C  
ATOM      6  CEN MET A   1       3.510  -1.361  -2.536  1.00  0.00           X  
ATOM      7  H   MET A   1       0.149  -1.476  -0.654  1.00  0.00           H  
ATOM      8  N   TYR A   2       0.830   1.696   0.293  1.00  0.00           N  
ATOM      9  CA  TYR A   2       0.787   3.134   0.599  1.00  0.00           C  
ATOM     10  C   TYR A   2       1.244   3.497   2.009  1.00  0.00           C  
ATOM     11  O   TYR A   2       1.979   4.463   2.187  1.00  0.00           O  
ATOM     12  CB  TYR A   2      -0.632   3.664   0.382  1.00  0.00           C  
ATOM     13  CEN TYR A   2      -1.584   4.518  -0.815  1.00  0.00           X  
ATOM     14  H   TYR A   2      -0.003   1.287  -0.101  1.00  0.00           H  
ATOM     15  N   GLY A   3       0.810   2.733   3.016  1.00  0.00           N  
ATOM     16  CA  GLY A   3       1.230   3.009   4.385  1.00  0.00           C  
ATOM     17  C   GLY A   3       2.742   2.918   4.534  1.00  0.00           C  
ATOM     18  O   GLY A   3       3.367   3.791   5.140  1.00  0.00           O  
ATOM     19  CEN GLY A   3       1.230   3.009   4.385  1.00  0.00           X  
ATOM     20  H   GLY A   3       0.171   1.979   2.829  1.00  0.00           H  
ATOM     21  N   LYS A   4       3.329   1.860   3.976  1.00  0.00           N  
ATOM     22  CA  LYS A   4       4.769   1.661   4.054  1.00  0.00           C  
ATOM     23  C   LYS A   4       5.502   2.803   3.345  1.00  0.00           C  
ATOM     24  O   LYS A   4       6.524   3.272   3.840  1.00  0.00           O  
ATOM     25  CB  LYS A   4       5.160   0.314   3.444  1.00  0.00           C  
ATOM     26  CEN LYS A   4       5.764  -1.694   3.728  1.00  0.00           X  
ATOM     27  H   LYS A   4       2.760   1.184   3.491  1.00  0.00           H  
ATOM     28  N   LEU A   5       4.963   3.302   2.230  1.00  0.00           N  
ATOM     29  CA  LEU A   5       5.623   4.393   1.519  1.00  0.00           C  
ATOM     30  C   LEU A   5       5.604   5.684   2.319  1.00  0.00           C  
ATOM     31  O   LEU A   5       6.596   6.414   2.339  1.00  0.00           O  
ATOM     32  CB  LEU A   5       4.960   4.610   0.153  1.00  0.00           C  
ATOM     33  CEN LEU A   5       5.379   4.243  -1.283  1.00  0.00           X  
ATOM     34  H   LEU A   5       4.092   2.923   1.858  1.00  0.00           H  
ATOM     35  N   ASN A   6       4.499   5.955   3.017  1.00  0.00           N  
ATOM     36  CA  ASN A   6       4.409   7.166   3.810  1.00  0.00           C  
ATOM     37  C   ASN A   6       5.529   7.167   4.844  1.00  0.00           C  
ATOM     38  O   ASN A   6       6.154   8.205   5.080  1.00  0.00           O  
ATOM     39  CB  ASN A   6       3.054   7.307   4.479  1.00  0.00           C  
ATOM     40  CEN ASN A   6       2.129   7.762   4.283  1.00  0.00           X  
ATOM     41  H   ASN A   6       3.693   5.336   2.961  1.00  0.00           H  
ATOM     42  N   ASP A   7       5.818   5.999   5.446  1.00  0.00           N  
ATOM     43  CA  ASP A   7       6.891   5.943   6.441  1.00  0.00           C  
ATOM     44  C   ASP A   7       8.245   6.178   5.775  1.00  0.00           C  
ATOM     45  O   ASP A   7       9.105   6.874   6.316  1.00  0.00           O  
ATOM     46  CB  ASP A   7       6.886   4.598   7.171  1.00  0.00           C  
ATOM     47  CEN ASP A   7       6.557   4.178   8.039  1.00  0.00           X  
ATOM     48  H   ASP A   7       5.277   5.163   5.213  1.00  0.00           H  
ATOM     49  N   LEU A   8       8.410   5.651   4.558  1.00  0.00           N  
ATOM     50  CA  LEU A   8       9.660   5.826   3.833  1.00  0.00           C  
ATOM     51  C   LEU A   8       9.846   7.285   3.486  1.00  0.00           C  
ATOM     52  O   LEU A   8      10.910   7.857   3.736  1.00  0.00           O  
ATOM     53  CB  LEU A   8       9.680   4.963   2.565  1.00  0.00           C  
ATOM     54  CEN LEU A   8      10.406   3.653   2.204  1.00  0.00           X  
ATOM     55  H   LEU A   8       7.671   5.074   4.155  1.00  0.00           H  
ATOM     56  N   LEU A   9       8.793   7.907   2.963  1.00  0.00           N  
ATOM     57  CA  LEU A   9       8.860   9.298   2.573  1.00  0.00           C  
ATOM     58  C   LEU A   9       9.160  10.145   3.800  1.00  0.00           C  
ATOM     59  O   LEU A   9       9.977  11.066   3.733  1.00  0.00           O  
ATOM     60  CB  LEU A   9       7.550   9.738   1.908  1.00  0.00           C  
ATOM     61  CEN LEU A   9       7.162  10.012   0.442  1.00  0.00           X  
ATOM     62  H   LEU A   9       7.935   7.388   2.791  1.00  0.00           H  
ATOM     63  N   GLU A  10       8.507   9.841   4.933  1.00  0.00           N  
ATOM     64  CA  GLU A  10       8.740  10.671   6.110  1.00  0.00           C  
ATOM     65  C   GLU A  10      10.209  10.593   6.538  1.00  0.00           C  
ATOM     66  O   GLU A  10      10.821  11.626   6.824  1.00  0.00           O  
ATOM     67  CB  GLU A  10       7.826  10.243   7.260  1.00  0.00           C  
ATOM     68  CEN GLU A  10       6.412  10.466   8.184  1.00  0.00           X  
ATOM     69  H   GLU A  10       7.857   9.055   4.955  1.00  0.00           H  
ATOM     70  N   ASP A  11      10.803   9.391   6.541  1.00  0.00           N  
ATOM     71  CA  ASP A  11      12.184   9.279   6.994  1.00  0.00           C  
ATOM     72  C   ASP A  11      13.133  10.051   6.052  1.00  0.00           C  
ATOM     73  O   ASP A  11      14.075  10.698   6.522  1.00  0.00           O  
ATOM     74  CB  ASP A  11      12.597   7.808   7.083  1.00  0.00           C  
ATOM     75  CEN ASP A  11      12.682   7.057   7.766  1.00  0.00           X  
ATOM     76  H   ASP A  11      10.282   8.561   6.258  1.00  0.00           H  
ATOM     77  N   LEU A  12      12.874  10.026   4.738  1.00  0.00           N  
ATOM     78  CA  LEU A  12      13.746  10.713   3.778  1.00  0.00           C  
ATOM     79  C   LEU A  12      13.719  12.216   4.018  1.00  0.00           C  
ATOM     80  O   LEU A  12      14.749  12.892   3.954  1.00  0.00           O  
ATOM     81  CB  LEU A  12      13.322  10.394   2.339  1.00  0.00           C  
ATOM     82  CEN LEU A  12      13.918   9.480   1.252  1.00  0.00           X  
ATOM     83  H   LEU A  12      12.068   9.499   4.398  1.00  0.00           H  
ATOM     84  N   GLN A  13      12.528  12.750   4.297  1.00  0.00           N  
ATOM     85  CA  GLN A  13      12.400  14.171   4.577  1.00  0.00           C  
ATOM     86  C   GLN A  13      13.215  14.539   5.818  1.00  0.00           C  
ATOM     87  O   GLN A  13      13.951  15.531   5.812  1.00  0.00           O  
ATOM     88  CB  GLN A  13      10.931  14.551   4.780  1.00  0.00           C  
ATOM     89  CEN GLN A  13       9.532  15.267   4.020  1.00  0.00           X  
ATOM     90  H   GLN A  13      11.702  12.147   4.296  1.00  0.00           H  
ATOM     91  N   GLU A  14      13.134  13.712   6.874  1.00  0.00           N  
ATOM     92  CA  GLU A  14      13.837  14.047   8.110  1.00  0.00           C  
ATOM     93  C   GLU A  14      15.342  14.108   7.830  1.00  0.00           C  
ATOM     94  O   GLU A  14      16.003  15.087   8.182  1.00  0.00           O  
ATOM     95  CB  GLU A  14      13.532  13.026   9.209  1.00  0.00           C  
ATOM     96  CEN GLU A  14      12.670  12.576  10.608  1.00  0.00           X  
ATOM     97  H   GLU A  14      12.551  12.872   6.817  1.00  0.00           H  
ATOM     98  N   VAL A  15      15.872  13.102   7.121  1.00  0.00           N  
ATOM     99  CA  VAL A  15      17.291  13.082   6.792  1.00  0.00           C  
ATOM    100  C   VAL A  15      17.684  14.272   5.934  1.00  0.00           C  
ATOM    101  O   VAL A  15      18.678  14.942   6.217  1.00  0.00           O  
ATOM    102  CB  VAL A  15      17.680  11.786   6.057  1.00  0.00           C  
ATOM    103  CEN VAL A  15      18.023  11.192   6.124  1.00  0.00           X  
ATOM    104  H   VAL A  15      15.270  12.325   6.844  1.00  0.00           H  
ATOM    105  N   LEU A  16      16.900  14.556   4.899  1.00  0.00           N  
ATOM    106  CA  LEU A  16      17.197  15.672   4.014  1.00  0.00           C  
ATOM    107  C   LEU A  16      17.180  16.971   4.825  1.00  0.00           C  
ATOM    108  O   LEU A  16      18.081  17.808   4.697  1.00  0.00           O  
ATOM    109  CB  LEU A  16      16.190  15.730   2.859  1.00  0.00           C  
ATOM    110  CEN LEU A  16      16.286  15.357   1.367  1.00  0.00           X  
ATOM    111  H   LEU A  16      16.093  13.957   4.712  1.00  0.00           H  
ATOM    112  N   LYS A  17      16.179  17.122   5.698  1.00  0.00           N  
ATOM    113  CA  LYS A  17      16.098  18.327   6.518  1.00  0.00           C  
ATOM    114  C   LYS A  17      17.333  18.493   7.421  1.00  0.00           C  
ATOM    115  O   LYS A  17      17.901  19.586   7.518  1.00  0.00           O  
ATOM    116  CB  LYS A  17      14.826  18.300   7.366  1.00  0.00           C  
ATOM    117  CEN LYS A  17      12.850  18.986   7.688  1.00  0.00           X  
ATOM    118  H   LYS A  17      15.460  16.400   5.773  1.00  0.00           H  
ATOM    119  N   ASN A  18      17.781  17.408   8.056  1.00  0.00           N  
ATOM    120  CA  ASN A  18      18.926  17.506   8.953  1.00  0.00           C  
ATOM    121  C   ASN A  18      20.203  17.758   8.161  1.00  0.00           C  
ATOM    122  O   ASN A  18      21.036  18.576   8.568  1.00  0.00           O  
ATOM    123  CB  ASN A  18      19.072  16.264   9.812  1.00  0.00           C  
ATOM    124  CEN ASN A  18      18.768  15.927  10.759  1.00  0.00           X  
ATOM    125  H   ASN A  18      17.299  16.516   7.952  1.00  0.00           H  
ATOM    126  N   LEU A  19      20.330  17.107   7.000  1.00  0.00           N  
ATOM    127  CA  LEU A  19      21.475  17.315   6.125  1.00  0.00           C  
ATOM    128  C   LEU A  19      21.537  18.766   5.675  1.00  0.00           C  
ATOM    129  O   LEU A  19      22.556  19.425   5.841  1.00  0.00           O  
ATOM    130  CB  LEU A  19      21.402  16.377   4.913  1.00  0.00           C  
ATOM    131  CEN LEU A  19      22.159  15.087   4.543  1.00  0.00           X  
ATOM    132  H   LEU A  19      19.613  16.430   6.728  1.00  0.00           H  
ATOM    133  N   HIS A  20      20.424  19.307   5.187  1.00  0.00           N  
ATOM    134  CA  HIS A  20      20.421  20.707   4.779  1.00  0.00           C  
ATOM    135  C   HIS A  20      20.789  21.623   5.937  1.00  0.00           C  
ATOM    136  O   HIS A  20      21.591  22.549   5.789  1.00  0.00           O  
ATOM    137  CB  HIS A  20      19.053  21.103   4.215  1.00  0.00           C  
ATOM    138  CEN HIS A  20      18.417  21.211   2.945  1.00  0.00           X  
ATOM    139  H   HIS A  20      19.595  18.727   5.041  1.00  0.00           H  
ATOM    140  N   LYS A  21      20.205  21.360   7.100  1.00  0.00           N  
ATOM    141  CA  LYS A  21      20.432  22.190   8.272  1.00  0.00           C  
ATOM    142  C   LYS A  21      21.809  22.004   8.922  1.00  0.00           C  
ATOM    143  O   LYS A  21      22.402  22.976   9.401  1.00  0.00           O  
ATOM    144  CB  LYS A  21      19.337  21.918   9.305  1.00  0.00           C  
ATOM    145  CEN LYS A  21      17.537  22.523  10.236  1.00  0.00           X  
ATOM    146  H   LYS A  21      19.545  20.580   7.155  1.00  0.00           H  
ATOM    147  N   ASN A  22      22.315  20.768   8.954  1.00  0.00           N  
ATOM    148  CA  ASN A  22      23.488  20.444   9.764  1.00  0.00           C  
ATOM    149  C   ASN A  22      24.688  19.891   8.995  1.00  0.00           C  
ATOM    150  O   ASN A  22      25.376  18.985   9.471  1.00  0.00           O  
ATOM    151  CB  ASN A  22      23.110  19.469  10.864  1.00  0.00           C  
ATOM    152  CEN ASN A  22      22.775  19.502  11.857  1.00  0.00           X  
ATOM    153  H   ASN A  22      21.836  20.015   8.459  1.00  0.00           H  
ATOM    154  N   TRP A  23      24.934  20.406   7.805  1.00  0.00           N  
ATOM    155  CA  TRP A  23      26.107  19.982   7.062  1.00  0.00           C  
ATOM    156  C   TRP A  23      27.318  20.773   7.526  1.00  0.00           C  
ATOM    157  O   TRP A  23      27.301  22.002   7.507  1.00  0.00           O  
ATOM    158  CB  TRP A  23      25.893  20.164   5.558  1.00  0.00           C  
ATOM    159  CEN TRP A  23      25.810  19.269   4.052  1.00  0.00           X  
ATOM    160  H   TRP A  23      24.310  21.104   7.420  1.00  0.00           H  
ATOM    161  N   HIS A  24      28.374  20.078   7.934  1.00  0.00           N  
ATOM    162  CA  HIS A  24      29.577  20.754   8.405  1.00  0.00           C  
ATOM    163  C   HIS A  24      30.866  20.279   7.721  1.00  0.00           C  
ATOM    164  O   HIS A  24      31.962  20.683   8.111  1.00  0.00           O  
ATOM    165  CB  HIS A  24      29.709  20.578   9.921  1.00  0.00           C  
ATOM    166  CEN HIS A  24      29.357  21.283  11.108  1.00  0.00           X  
ATOM    167  H   HIS A  24      28.324  19.071   7.950  1.00  0.00           H  
ATOM    168  N   GLY A  25      30.741  19.417   6.715  1.00  0.00           N  
ATOM    169  CA  GLY A  25      31.895  18.772   6.075  1.00  0.00           C  
ATOM    170  C   GLY A  25      32.423  19.461   4.804  1.00  0.00           C  
ATOM    171  O   GLY A  25      33.355  18.968   4.166  1.00  0.00           O  
ATOM    172  CEN GLY A  25      31.895  18.772   6.075  1.00  0.00           X  
ATOM    173  H   GLY A  25      29.814  19.189   6.380  1.00  0.00           H  
ATOM    174  N   GLY A  26      31.800  20.571   4.406  1.00  0.00           N  
ATOM    175  CA  GLY A  26      32.257  21.394   3.275  1.00  0.00           C  
ATOM    176  C   GLY A  26      31.226  21.318   2.145  1.00  0.00           C  
ATOM    177  O   GLY A  26      30.837  20.220   1.732  1.00  0.00           O  
ATOM    178  CEN GLY A  26      32.257  21.394   3.275  1.00  0.00           X  
ATOM    179  H   GLY A  26      30.971  20.853   4.910  1.00  0.00           H  
ATOM    180  N   LYS A  27      30.836  22.465   1.585  1.00  0.00           N  
ATOM    181  CA  LYS A  27      29.875  22.473   0.471  1.00  0.00           C  
ATOM    182  C   LYS A  27      30.303  21.588  -0.706  1.00  0.00           C  
ATOM    183  O   LYS A  27      29.466  21.078  -1.459  1.00  0.00           O  
ATOM    184  CB  LYS A  27      29.657  23.905  -0.019  1.00  0.00           C  
ATOM    185  CEN LYS A  27      28.437  25.633  -0.076  1.00  0.00           X  
ATOM    186  H   LYS A  27      31.164  23.344   1.962  1.00  0.00           H  
ATOM    187  N   ASP A  28      31.606  21.385  -0.862  1.00  0.00           N  
ATOM    188  CA  ASP A  28      32.115  20.587  -1.970  1.00  0.00           C  
ATOM    189  C   ASP A  28      31.661  19.125  -1.854  1.00  0.00           C  
ATOM    190  O   ASP A  28      31.444  18.449  -2.857  1.00  0.00           O  
ATOM    191  CB  ASP A  28      33.643  20.666  -2.025  1.00  0.00           C  
ATOM    192  CEN ASP A  28      34.385  21.169  -2.507  1.00  0.00           X  
ATOM    193  H   ASP A  28      32.250  21.791  -0.201  1.00  0.00           H  
ATOM    194  N   ASN A  29      31.535  18.639  -0.613  1.00  0.00           N  
ATOM    195  CA  ASN A  29      31.084  17.281  -0.332  1.00  0.00           C  
ATOM    196  C   ASN A  29      29.559  17.232  -0.339  1.00  0.00           C  
ATOM    197  O   ASN A  29      28.945  16.303  -0.884  1.00  0.00           O  
ATOM    198  CB  ASN A  29      31.630  16.767   0.988  1.00  0.00           C  
ATOM    199  CEN ASN A  29      32.453  16.213   1.331  1.00  0.00           X  
ATOM    200  H   ASN A  29      31.716  19.246   0.181  1.00  0.00           H  
ATOM    201  N   LEU A  30      28.952  18.293   0.201  1.00  0.00           N  
ATOM    202  CA  LEU A  30      27.499  18.386   0.316  1.00  0.00           C  
ATOM    203  C   LEU A  30      26.861  18.194  -1.024  1.00  0.00           C  
ATOM    204  O   LEU A  30      25.961  17.380  -1.165  1.00  0.00           O  
ATOM    205  CB  LEU A  30      27.082  19.736   0.912  1.00  0.00           C  
ATOM    206  CEN LEU A  30      26.563  20.150   2.302  1.00  0.00           X  
ATOM    207  H   LEU A  30      29.535  19.043   0.577  1.00  0.00           H  
ATOM    208  N   HIS A  31      27.328  18.949  -2.013  1.00  0.00           N  
ATOM    209  CA  HIS A  31      26.673  18.970  -3.308  1.00  0.00           C  
ATOM    210  C   HIS A  31      26.275  17.561  -3.757  1.00  0.00           C  
ATOM    211  O   HIS A  31      25.133  17.344  -4.175  1.00  0.00           O  
ATOM    212  CB  HIS A  31      27.582  19.621  -4.356  1.00  0.00           C  
ATOM    213  CEN HIS A  31      27.783  20.905  -4.939  1.00  0.00           X  
ATOM    214  H   HIS A  31      28.130  19.561  -1.835  1.00  0.00           H  
ATOM    215  N   ASP A  32      27.182  16.581  -3.667  1.00  0.00           N  
ATOM    216  CA  ASP A  32      26.805  15.249  -4.141  1.00  0.00           C  
ATOM    217  C   ASP A  32      25.675  14.655  -3.302  1.00  0.00           C  
ATOM    218  O   ASP A  32      24.740  14.050  -3.841  1.00  0.00           O  
ATOM    219  CB  ASP A  32      28.016  14.313  -4.125  1.00  0.00           C  
ATOM    220  CEN ASP A  32      28.731  13.945  -4.750  1.00  0.00           X  
ATOM    221  H   ASP A  32      28.097  16.758  -3.269  1.00  0.00           H  
ATOM    222  N   VAL A  33      25.709  14.898  -1.991  1.00  0.00           N  
ATOM    223  CA  VAL A  33      24.687  14.334  -1.120  1.00  0.00           C  
ATOM    224  C   VAL A  33      23.317  14.894  -1.472  1.00  0.00           C  
ATOM    225  O   VAL A  33      22.321  14.160  -1.469  1.00  0.00           O  
ATOM    226  CB  VAL A  33      24.985  14.616   0.365  1.00  0.00           C  
ATOM    227  CEN VAL A  33      25.179  14.322   0.957  1.00  0.00           X  
ATOM    228  H   VAL A  33      26.475  15.448  -1.595  1.00  0.00           H  
ATOM    229  N   ASP A  34      23.272  16.189  -1.810  1.00  0.00           N  
ATOM    230  CA  ASP A  34      22.027  16.836  -2.166  1.00  0.00           C  
ATOM    231  C   ASP A  34      21.461  16.298  -3.448  1.00  0.00           C  
ATOM    232  O   ASP A  34      20.264  16.044  -3.520  1.00  0.00           O  
ATOM    233  CB  ASP A  34      22.225  18.349  -2.284  1.00  0.00           C  
ATOM    234  CEN ASP A  34      22.100  19.201  -1.740  1.00  0.00           X  
ATOM    235  H   ASP A  34      24.133  16.724  -1.819  1.00  0.00           H  
ATOM    236  N   ASN A  35      22.309  16.056  -4.447  1.00  0.00           N  
ATOM    237  CA  ASN A  35      21.801  15.518  -5.695  1.00  0.00           C  
ATOM    238  C   ASN A  35      21.167  14.156  -5.449  1.00  0.00           C  
ATOM    239  O   ASN A  35      20.069  13.877  -5.935  1.00  0.00           O  
ATOM    240  CB  ASN A  35      22.888  15.421  -6.750  1.00  0.00           C  
ATOM    241  CEN ASN A  35      23.271  16.004  -7.534  1.00  0.00           X  
ATOM    242  H   ASN A  35      23.296  16.304  -4.355  1.00  0.00           H  
ATOM    243  N   HIS A  36      21.827  13.331  -4.635  1.00  0.00           N  
ATOM    244  CA  HIS A  36      21.327  11.982  -4.406  1.00  0.00           C  
ATOM    245  C   HIS A  36      19.980  12.014  -3.678  1.00  0.00           C  
ATOM    246  O   HIS A  36      19.048  11.297  -4.044  1.00  0.00           O  
ATOM    247  CB  HIS A  36      22.341  11.159  -3.605  1.00  0.00           C  
ATOM    248  CEN HIS A  36      23.393  10.231  -3.857  1.00  0.00           X  
ATOM    249  H   HIS A  36      22.712  13.629  -4.218  1.00  0.00           H  
ATOM    250  N   LEU A  37      19.846  12.891  -2.691  1.00  0.00           N  
ATOM    251  CA  LEU A  37      18.613  12.939  -1.918  1.00  0.00           C  
ATOM    252  C   LEU A  37      17.453  13.361  -2.823  1.00  0.00           C  
ATOM    253  O   LEU A  37      16.343  12.838  -2.709  1.00  0.00           O  
ATOM    254  CB  LEU A  37      18.759  13.901  -0.732  1.00  0.00           C  
ATOM    255  CEN LEU A  37      18.950  13.676   0.780  1.00  0.00           X  
ATOM    256  H   LEU A  37      20.621  13.509  -2.447  1.00  0.00           H  
ATOM    257  N   GLN A  38      17.713  14.307  -3.727  1.00  0.00           N  
ATOM    258  CA  GLN A  38      16.701  14.789  -4.654  1.00  0.00           C  
ATOM    259  C   GLN A  38      16.228  13.651  -5.551  1.00  0.00           C  
ATOM    260  O   GLN A  38      15.024  13.492  -5.752  1.00  0.00           O  
ATOM    261  CB  GLN A  38      17.249  15.937  -5.506  1.00  0.00           C  
ATOM    262  CEN GLN A  38      17.276  17.671  -5.704  1.00  0.00           X  
ATOM    263  H   GLN A  38      18.643  14.713  -3.771  1.00  0.00           H  
ATOM    264  N   ASN A  39      17.156  12.821  -6.064  1.00  0.00           N  
ATOM    265  CA  ASN A  39      16.750  11.721  -6.934  1.00  0.00           C  
ATOM    266  C   ASN A  39      15.866  10.746  -6.155  1.00  0.00           C  
ATOM    267  O   ASN A  39      14.845  10.290  -6.664  1.00  0.00           O  
ATOM    268  CB  ASN A  39      17.946  11.001  -7.529  1.00  0.00           C  
ATOM    269  CEN ASN A  39      18.530  11.042  -8.401  1.00  0.00           X  
ATOM    270  H   ASN A  39      18.148  12.975  -5.882  1.00  0.00           H  
ATOM    271  N   VAL A  40      16.207  10.499  -4.886  1.00  0.00           N  
ATOM    272  CA  VAL A  40      15.455   9.549  -4.070  1.00  0.00           C  
ATOM    273  C   VAL A  40      14.018  10.031  -3.888  1.00  0.00           C  
ATOM    274  O   VAL A  40      13.068   9.257  -4.021  1.00  0.00           O  
ATOM    275  CB  VAL A  40      16.103   9.344  -2.688  1.00  0.00           C  
ATOM    276  CEN VAL A  40      16.449   8.892  -2.299  1.00  0.00           X  
ATOM    277  H   VAL A  40      17.040  10.953  -4.496  1.00  0.00           H  
ATOM    278  N   ILE A  41      13.848  11.328  -3.651  1.00  0.00           N  
ATOM    279  CA  ILE A  41      12.517  11.891  -3.472  1.00  0.00           C  
ATOM    280  C   ILE A  41      11.680  11.759  -4.747  1.00  0.00           C  
ATOM    281  O   ILE A  41      10.499  11.387  -4.680  1.00  0.00           O  
ATOM    282  CB  ILE A  41      12.586  13.373  -3.062  1.00  0.00           C  
ATOM    283  CEN ILE A  41      12.686  14.064  -2.224  1.00  0.00           X  
ATOM    284  H   ILE A  41      14.673  11.929  -3.561  1.00  0.00           H  
ATOM    285  N   GLU A  42      12.281  12.043  -5.913  1.00  0.00           N  
ATOM    286  CA  GLU A  42      11.535  11.901  -7.160  1.00  0.00           C  
ATOM    287  C   GLU A  42      11.162  10.445  -7.427  1.00  0.00           C  
ATOM    288  O   GLU A  42      10.056  10.173  -7.897  1.00  0.00           O  
ATOM    289  CB  GLU A  42      12.346  12.458  -8.332  1.00  0.00           C  
ATOM    290  CEN GLU A  42      12.686  13.720  -9.425  1.00  0.00           X  
ATOM    291  H   GLU A  42      13.252  12.359  -5.923  1.00  0.00           H  
ATOM    292  N   ASP A  43      12.044   9.494  -7.082  1.00  0.00           N  
ATOM    293  CA  ASP A  43      11.724   8.088  -7.287  1.00  0.00           C  
ATOM    294  C   ASP A  43      10.631   7.596  -6.346  1.00  0.00           C  
ATOM    295  O   ASP A  43       9.745   6.850  -6.769  1.00  0.00           O  
ATOM    296  CB  ASP A  43      12.981   7.232  -7.114  1.00  0.00           C  
ATOM    297  CEN ASP A  43      13.711   6.790  -7.670  1.00  0.00           X  
ATOM    298  H   ASP A  43      12.954   9.757  -6.700  1.00  0.00           H  
ATOM    299  N   ILE A  44      10.640   8.057  -5.093  1.00  0.00           N  
ATOM    300  CA  ILE A  44       9.596   7.645  -4.168  1.00  0.00           C  
ATOM    301  C   ILE A  44       8.260   8.187  -4.640  1.00  0.00           C  
ATOM    302  O   ILE A  44       7.248   7.484  -4.603  1.00  0.00           O  
ATOM    303  CB  ILE A  44       9.870   8.131  -2.733  1.00  0.00           C  
ATOM    304  CEN ILE A  44      10.374   7.900  -1.794  1.00  0.00           X  
ATOM    305  H   ILE A  44      11.396   8.669  -4.777  1.00  0.00           H  
ATOM    306  N   HIS A  45       8.249   9.438  -5.102  1.00  0.00           N  
ATOM    307  CA  HIS A  45       7.023  10.019  -5.621  1.00  0.00           C  
ATOM    308  C   HIS A  45       6.538   9.224  -6.829  1.00  0.00           C  
ATOM    309  O   HIS A  45       5.360   8.859  -6.908  1.00  0.00           O  
ATOM    310  CB  HIS A  45       7.232  11.489  -5.999  1.00  0.00           C  
ATOM    311  CEN HIS A  45       7.037  12.775  -5.416  1.00  0.00           X  
ATOM    312  H   HIS A  45       9.104   9.997  -5.085  1.00  0.00           H  
ATOM    313  N   ASP A  46       7.439   8.936  -7.773  1.00  0.00           N  
ATOM    314  CA  ASP A  46       7.014   8.202  -8.951  1.00  0.00           C  
ATOM    315  C   ASP A  46       6.433   6.846  -8.577  1.00  0.00           C  
ATOM    316  O   ASP A  46       5.415   6.441  -9.143  1.00  0.00           O  
ATOM    317  CB  ASP A  46       8.185   8.024  -9.921  1.00  0.00           C  
ATOM    318  CEN ASP A  46       8.579   8.446 -10.760  1.00  0.00           X  
ATOM    319  H   ASP A  46       8.405   9.245  -7.673  1.00  0.00           H  
ATOM    320  N   PHE A  47       7.020   6.171  -7.586  1.00  0.00           N  
ATOM    321  CA  PHE A  47       6.523   4.863  -7.179  1.00  0.00           C  
ATOM    322  C   PHE A  47       5.070   4.984  -6.728  1.00  0.00           C  
ATOM    323  O   PHE A  47       4.194   4.265  -7.214  1.00  0.00           O  
ATOM    324  CB  PHE A  47       7.386   4.277  -6.060  1.00  0.00           C  
ATOM    325  CEN PHE A  47       8.572   3.232  -5.897  1.00  0.00           X  
ATOM    326  H   PHE A  47       7.843   6.554  -7.117  1.00  0.00           H  
ATOM    327  N   MET A  48       4.801   5.918  -5.807  1.00  0.00           N  
ATOM    328  CA  MET A  48       3.533   5.945  -5.083  1.00  0.00           C  
ATOM    329  C   MET A  48       2.342   6.198  -5.996  1.00  0.00           C  
ATOM    330  O   MET A  48       1.231   5.733  -5.725  1.00  0.00           O  
ATOM    331  CB  MET A  48       3.583   7.010  -3.989  1.00  0.00           C  
ATOM    332  CEN MET A  48       3.664   7.219  -2.249  1.00  0.00           X  
ATOM    333  H   MET A  48       5.513   6.617  -5.587  1.00  0.00           H  
ATOM    334  N   GLN A  49       2.577   6.889  -7.106  1.00  0.00           N  
ATOM    335  CA  GLN A  49       1.522   7.563  -7.847  1.00  0.00           C  
ATOM    336  C   GLN A  49       1.061   6.758  -9.075  1.00  0.00           C  
ATOM    337  O   GLN A  49       0.195   7.211  -9.825  1.00  0.00           O  
ATOM    338  CB  GLN A  49       2.000   8.949  -8.288  1.00  0.00           C  
ATOM    339  CEN GLN A  49       1.948  10.654  -7.916  1.00  0.00           X  
ATOM    340  H   GLN A  49       3.546   6.999  -7.417  1.00  0.00           H  
ATOM    341  N   GLY A  50       1.642   5.570  -9.292  1.00  0.00           N  
ATOM    342  CA  GLY A  50       1.356   4.750 -10.469  1.00  0.00           C  
ATOM    343  C   GLY A  50       2.478   4.747 -11.511  1.00  0.00           C  
ATOM    344  O   GLY A  50       2.476   3.938 -12.442  1.00  0.00           O  
ATOM    345  CEN GLY A  50       1.356   4.750 -10.470  1.00  0.00           X  
ATOM    346  H   GLY A  50       2.313   5.196  -8.619  1.00  0.00           H  
ATOM    347  N   GLY A  51       3.459   5.626 -11.358  1.00  0.00           N  
ATOM    348  CA  GLY A  51       4.569   5.753 -12.297  1.00  0.00           C  
ATOM    349  C   GLY A  51       5.777   4.918 -11.872  1.00  0.00           C  
ATOM    350  O   GLY A  51       6.813   5.464 -11.491  1.00  0.00           O  
ATOM    351  CEN GLY A  51       4.569   5.753 -12.298  1.00  0.00           X  
ATOM    352  H   GLY A  51       3.469   6.219 -10.534  1.00  0.00           H  
ATOM    353  N   GLY A  52       5.644   3.600 -11.923  1.00  0.00           N  
ATOM    354  CA  GLY A  52       6.784   2.748 -11.606  1.00  0.00           C  
ATOM    355  C   GLY A  52       6.635   1.287 -12.011  1.00  0.00           C  
ATOM    356  O   GLY A  52       5.565   0.829 -12.413  1.00  0.00           O  
ATOM    357  CEN GLY A  52       6.784   2.748 -11.606  1.00  0.00           X  
ATOM    358  H   GLY A  52       4.727   3.224 -12.166  1.00  0.00           H  
ATOM    359  N   SER A  53       7.746   0.571 -11.901  1.00  0.00           N  
ATOM    360  CA  SER A  53       7.879  -0.817 -12.321  1.00  0.00           C  
ATOM    361  C   SER A  53       9.072  -1.451 -11.609  1.00  0.00           C  
ATOM    362  O   SER A  53       9.826  -0.751 -10.927  1.00  0.00           O  
ATOM    363  CB  SER A  53       8.039  -0.906 -13.826  1.00  0.00           C  
ATOM    364  CEN SER A  53       8.191  -0.768 -14.330  1.00  0.00           X  
ATOM    365  H   SER A  53       8.554   1.033 -11.514  1.00  0.00           H  
ATOM    366  N   GLY A  54       9.287  -2.755 -11.804  1.00  0.00           N  
ATOM    367  CA  GLY A  54      10.424  -3.423 -11.163  1.00  0.00           C  
ATOM    368  C   GLY A  54      11.751  -2.714 -11.457  1.00  0.00           C  
ATOM    369  O   GLY A  54      12.646  -2.711 -10.616  1.00  0.00           O  
ATOM    370  CEN GLY A  54      10.424  -3.423 -11.163  1.00  0.00           X  
ATOM    371  H   GLY A  54       8.657  -3.286 -12.387  1.00  0.00           H  
ATOM    372  N   GLY A  55      11.868  -2.096 -12.639  1.00  0.00           N  
ATOM    373  CA  GLY A  55      13.057  -1.321 -12.999  1.00  0.00           C  
ATOM    374  C   GLY A  55      13.226  -0.089 -12.103  1.00  0.00           C  
ATOM    375  O   GLY A  55      14.344   0.274 -11.727  1.00  0.00           O  
ATOM    376  CEN GLY A  55      13.057  -1.320 -12.999  1.00  0.00           X  
ATOM    377  H   GLY A  55      11.108  -2.165 -13.299  1.00  0.00           H  
ATOM    378  N   LYS A  56      12.110   0.564 -11.774  1.00  0.00           N  
ATOM    379  CA  LYS A  56      12.118   1.717 -10.894  1.00  0.00           C  
ATOM    380  C   LYS A  56      12.682   1.263  -9.572  1.00  0.00           C  
ATOM    381  O   LYS A  56      13.537   1.933  -8.991  1.00  0.00           O  
ATOM    382  CB  LYS A  56      10.718   2.307 -10.720  1.00  0.00           C  
ATOM    383  CEN LYS A  56       9.336   3.848 -11.157  1.00  0.00           X  
ATOM    384  H   LYS A  56      11.216   0.224 -12.107  1.00  0.00           H  
ATOM    385  N   LEU A  57      12.216   0.106  -9.102  1.00  0.00           N  
ATOM    386  CA  LEU A  57      12.729  -0.378  -7.834  1.00  0.00           C  
ATOM    387  C   LEU A  57      14.243  -0.633  -7.967  1.00  0.00           C  
ATOM    388  O   LEU A  57      15.017  -0.291  -7.080  1.00  0.00           O  
ATOM    389  CB  LEU A  57      11.986  -1.651  -7.407  1.00  0.00           C  
ATOM    390  CEN LEU A  57      10.899  -1.921  -6.350  1.00  0.00           X  
ATOM    391  H   LEU A  57      11.508  -0.409  -9.630  1.00  0.00           H  
ATOM    392  N   GLN A  58      14.696  -1.209  -9.081  1.00  0.00           N  
ATOM    393  CA  GLN A  58      16.130  -1.461  -9.213  1.00  0.00           C  
ATOM    394  C   GLN A  58      16.930  -0.152  -9.171  1.00  0.00           C  
ATOM    395  O   GLN A  58      17.941  -0.061  -8.460  1.00  0.00           O  
ATOM    396  CB  GLN A  58      16.422  -2.206 -10.518  1.00  0.00           C  
ATOM    397  CEN GLN A  58      16.760  -3.771 -11.214  1.00  0.00           X  
ATOM    398  H   GLN A  58      14.044  -1.504  -9.810  1.00  0.00           H  
ATOM    399  N   GLU A  59      16.446   0.892  -9.864  1.00  0.00           N  
ATOM    400  CA  GLU A  59      17.208   2.141  -9.914  1.00  0.00           C  
ATOM    401  C   GLU A  59      17.266   2.776  -8.529  1.00  0.00           C  
ATOM    402  O   GLU A  59      18.299   3.316  -8.119  1.00  0.00           O  
ATOM    403  CB  GLU A  59      16.590   3.116 -10.919  1.00  0.00           C  
ATOM    404  CEN GLU A  59      16.579   3.834 -12.465  1.00  0.00           X  
ATOM    405  H   GLU A  59      15.575   0.799 -10.394  1.00  0.00           H  
ATOM    406  N   MET A  60      16.160   2.653  -7.796  1.00  0.00           N  
ATOM    407  CA  MET A  60      16.044   3.164  -6.442  1.00  0.00           C  
ATOM    408  C   MET A  60      17.061   2.492  -5.541  1.00  0.00           C  
ATOM    409  O   MET A  60      17.700   3.148  -4.722  1.00  0.00           O  
ATOM    410  CB  MET A  60      14.630   2.947  -5.907  1.00  0.00           C  
ATOM    411  CEN MET A  60      13.161   3.798  -5.465  1.00  0.00           X  
ATOM    412  H   MET A  60      15.344   2.208  -8.215  1.00  0.00           H  
ATOM    413  N   MET A  61      17.204   1.173  -5.691  1.00  0.00           N  
ATOM    414  CA  MET A  61      18.136   0.430  -4.868  1.00  0.00           C  
ATOM    415  C   MET A  61      19.569   0.840  -5.137  1.00  0.00           C  
ATOM    416  O   MET A  61      20.344   1.035  -4.198  1.00  0.00           O  
ATOM    417  CB  MET A  61      17.965  -1.069  -5.105  1.00  0.00           C  
ATOM    418  CEN MET A  61      17.379  -2.542  -4.352  1.00  0.00           X  
ATOM    419  H   MET A  61      16.628   0.682  -6.375  1.00  0.00           H  
ATOM    420  N   LYS A  62      19.929   1.048  -6.397  1.00  0.00           N  
ATOM    421  CA  LYS A  62      21.311   1.406  -6.661  1.00  0.00           C  
ATOM    422  C   LYS A  62      21.612   2.781  -6.049  1.00  0.00           C  
ATOM    423  O   LYS A  62      22.666   2.974  -5.431  1.00  0.00           O  
ATOM    424  CB  LYS A  62      21.591   1.410  -8.165  1.00  0.00           C  
ATOM    425  CEN LYS A  62      22.453   0.460  -9.848  1.00  0.00           X  
ATOM    426  H   LYS A  62      19.255   0.922  -7.157  1.00  0.00           H  
ATOM    427  N   GLU A  63      20.663   3.720  -6.166  1.00  0.00           N  
ATOM    428  CA  GLU A  63      20.871   5.084  -5.669  1.00  0.00           C  
ATOM    429  C   GLU A  63      21.010   5.086  -4.140  1.00  0.00           C  
ATOM    430  O   GLU A  63      21.812   5.831  -3.569  1.00  0.00           O  
ATOM    431  CB  GLU A  63      19.720   5.995  -6.100  1.00  0.00           C  
ATOM    432  CEN GLU A  63      19.084   7.173  -7.154  1.00  0.00           X  
ATOM    433  H   GLU A  63      19.783   3.480  -6.631  1.00  0.00           H  
ATOM    434  N   PHE A  64      20.247   4.229  -3.477  1.00  0.00           N  
ATOM    435  CA  PHE A  64      20.286   4.120  -2.030  1.00  0.00           C  
ATOM    436  C   PHE A  64      21.674   3.619  -1.620  1.00  0.00           C  
ATOM    437  O   PHE A  64      22.272   4.148  -0.678  1.00  0.00           O  
ATOM    438  CB  PHE A  64      19.191   3.181  -1.522  1.00  0.00           C  
ATOM    439  CEN PHE A  64      17.738   3.284  -0.885  1.00  0.00           X  
ATOM    440  H   PHE A  64      19.571   3.672  -3.997  1.00  0.00           H  
ATOM    441  N   GLN A  65      22.207   2.613  -2.327  1.00  0.00           N  
ATOM    442  CA  GLN A  65      23.510   2.087  -1.937  1.00  0.00           C  
ATOM    443  C   GLN A  65      24.542   3.206  -2.047  1.00  0.00           C  
ATOM    444  O   GLN A  65      25.337   3.407  -1.133  1.00  0.00           O  
ATOM    445  CB  GLN A  65      23.914   0.901  -2.817  1.00  0.00           C  
ATOM    446  CEN GLN A  65      24.020  -0.839  -2.893  1.00  0.00           X  
ATOM    447  H   GLN A  65      21.711   2.222  -3.130  1.00  0.00           H  
ATOM    448  N   GLN A  66      24.493   3.989  -3.134  1.00  0.00           N  
ATOM    449  CA  GLN A  66      25.500   5.028  -3.316  1.00  0.00           C  
ATOM    450  C   GLN A  66      25.413   6.028  -2.160  1.00  0.00           C  
ATOM    451  O   GLN A  66      26.442   6.403  -1.601  1.00  0.00           O  
ATOM    452  CB  GLN A  66      25.307   5.746  -4.655  1.00  0.00           C  
ATOM    453  CEN GLN A  66      25.885   5.866  -6.298  1.00  0.00           X  
ATOM    454  H   GLN A  66      23.782   3.829  -3.849  1.00  0.00           H  
ATOM    455  N   VAL A  67      24.191   6.397  -1.741  1.00  0.00           N  
ATOM    456  CA  VAL A  67      24.049   7.397  -0.674  1.00  0.00           C  
ATOM    457  C   VAL A  67      24.661   6.868   0.621  1.00  0.00           C  
ATOM    458  O   VAL A  67      25.333   7.601   1.346  1.00  0.00           O  
ATOM    459  CB  VAL A  67      22.575   7.769  -0.425  1.00  0.00           C  
ATOM    460  CEN VAL A  67      22.111   8.273  -0.496  1.00  0.00           X  
ATOM    461  H   VAL A  67      23.370   6.002  -2.200  1.00  0.00           H  
ATOM    462  N   LEU A  68      24.498   5.577   0.898  1.00  0.00           N  
ATOM    463  CA  LEU A  68      25.120   5.030   2.103  1.00  0.00           C  
ATOM    464  C   LEU A  68      26.635   5.117   2.092  1.00  0.00           C  
ATOM    465  O   LEU A  68      27.250   5.523   3.089  1.00  0.00           O  
ATOM    466  CB  LEU A  68      24.689   3.570   2.291  1.00  0.00           C  
ATOM    467  CEN LEU A  68      23.675   2.892   3.232  1.00  0.00           X  
ATOM    468  H   LEU A  68      23.940   4.994   0.270  1.00  0.00           H  
ATOM    469  N   ASP A  69      27.250   4.780   0.968  1.00  0.00           N  
ATOM    470  CA  ASP A  69      28.696   4.837   0.913  1.00  0.00           C  
ATOM    471  C   ASP A  69      29.176   6.266   1.168  1.00  0.00           C  
ATOM    472  O   ASP A  69      30.116   6.486   1.941  1.00  0.00           O  
ATOM    473  CB  ASP A  69      29.204   4.332  -0.440  1.00  0.00           C  
ATOM    474  CEN ASP A  69      29.580   3.490  -0.872  1.00  0.00           X  
ATOM    475  H   ASP A  69      26.706   4.447   0.172  1.00  0.00           H  
ATOM    476  N   GLU A  70      28.507   7.251   0.562  1.00  0.00           N  
ATOM    477  CA  GLU A  70      28.945   8.629   0.708  1.00  0.00           C  
ATOM    478  C   GLU A  70      28.824   9.100   2.148  1.00  0.00           C  
ATOM    479  O   GLU A  70      29.740   9.748   2.660  1.00  0.00           O  
ATOM    480  CB  GLU A  70      28.138   9.547  -0.214  1.00  0.00           C  
ATOM    481  CEN GLU A  70      27.995  10.421  -1.669  1.00  0.00           X  
ATOM    482  H   GLU A  70      27.702   7.031  -0.023  1.00  0.00           H  
ATOM    483  N   LEU A  71      27.766   8.688   2.846  1.00  0.00           N  
ATOM    484  CA  LEU A  71      27.586   9.120   4.222  1.00  0.00           C  
ATOM    485  C   LEU A  71      28.679   8.562   5.105  1.00  0.00           C  
ATOM    486  O   LEU A  71      29.217   9.261   5.961  1.00  0.00           O  
ATOM    487  CB  LEU A  71      26.208   8.691   4.742  1.00  0.00           C  
ATOM    488  CEN LEU A  71      24.899   9.464   4.994  1.00  0.00           X  
ATOM    489  H   LEU A  71      27.050   8.108   2.398  1.00  0.00           H  
ATOM    490  N   ASN A  72      29.062   7.309   4.861  1.00  0.00           N  
ATOM    491  CA  ASN A  72      30.065   6.669   5.699  1.00  0.00           C  
ATOM    492  C   ASN A  72      31.427   7.346   5.516  1.00  0.00           C  
ATOM    493  O   ASN A  72      32.167   7.566   6.481  1.00  0.00           O  
ATOM    494  CB  ASN A  72      30.165   5.183   5.410  1.00  0.00           C  
ATOM    495  CEN ASN A  72      29.753   4.287   5.769  1.00  0.00           X  
ATOM    496  H   ASN A  72      28.623   6.769   4.114  1.00  0.00           H  
ATOM    497  N   ASN A  73      31.749   7.704   4.273  1.00  0.00           N  
ATOM    498  CA  ASN A  73      33.033   8.309   3.961  1.00  0.00           C  
ATOM    499  C   ASN A  73      33.159   9.760   4.442  1.00  0.00           C  
ATOM    500  O   ASN A  73      34.251  10.196   4.820  1.00  0.00           O  
ATOM    501  CB  ASN A  73      33.308   8.233   2.471  1.00  0.00           C  
ATOM    502  CEN ASN A  73      33.774   7.581   1.794  1.00  0.00           X  
ATOM    503  H   ASN A  73      31.097   7.509   3.513  1.00  0.00           H  
ATOM    504  N   HIS A  74      32.055  10.515   4.428  1.00  0.00           N  
ATOM    505  CA  HIS A  74      32.109  11.933   4.789  1.00  0.00           C  
ATOM    506  C   HIS A  74      31.878  12.243   6.273  1.00  0.00           C  
ATOM    507  O   HIS A  74      32.457  13.191   6.809  1.00  0.00           O  
ATOM    508  CB  HIS A  74      31.088  12.711   3.953  1.00  0.00           C  
ATOM    509  CEN HIS A  74      31.050  13.443   2.731  1.00  0.00           X  
ATOM    510  H   HIS A  74      31.179  10.108   4.103  1.00  0.00           H  
ATOM    511  N   LEU A  75      31.040  11.465   6.940  1.00  0.00           N  
ATOM    512  CA  LEU A  75      30.704  11.711   8.336  1.00  0.00           C  
ATOM    513  C   LEU A  75      31.543  10.824   9.262  1.00  0.00           C  
ATOM    514  O   LEU A  75      31.529   9.601   9.149  1.00  0.00           O  
ATOM    515  CB  LEU A  75      29.207  11.472   8.569  1.00  0.00           C  
ATOM    516  CEN LEU A  75      28.013  12.426   8.759  1.00  0.00           X  
ATOM    517  H   LEU A  75      30.580  10.686   6.470  1.00  0.00           H  
ATOM    518  N   GLN A  76      32.285  11.464  10.162  1.00  0.00           N  
ATOM    519  CA  GLN A  76      33.195  10.772  11.081  1.00  0.00           C  
ATOM    520  C   GLN A  76      32.723  10.301  12.462  1.00  0.00           C  
ATOM    521  O   GLN A  76      31.809  10.848  13.106  1.00  0.00           O  
ATOM    522  CB  GLN A  76      34.407  11.681  11.301  1.00  0.00           C  
ATOM    523  CEN GLN A  76      36.036  12.026  10.780  1.00  0.00           X  
ATOM    524  H   GLN A  76      32.275  12.475  10.160  1.00  0.00           H  
ATOM    525  N   GLY A  77      33.435   9.269  12.907  1.00  0.00           N  
ATOM    526  CA  GLY A  77      33.277   8.662  14.208  1.00  0.00           C  
ATOM    527  C   GLY A  77      31.860   8.265  14.536  1.00  0.00           C  
ATOM    528  O   GLY A  77      31.129   7.728  13.698  1.00  0.00           O  
ATOM    529  CEN GLY A  77      33.277   8.661  14.209  1.00  0.00           X  
ATOM    530  H   GLY A  77      34.166   8.910  12.303  1.00  0.00           H  
ATOM    531  N   GLY A  78      31.518   8.510  15.792  1.00  0.00           N  
ATOM    532  CA  GLY A  78      30.236   8.189  16.372  1.00  0.00           C  
ATOM    533  C   GLY A  78      29.162   9.235  16.109  1.00  0.00           C  
ATOM    534  O   GLY A  78      28.254   9.379  16.924  1.00  0.00           O  
ATOM    535  CEN GLY A  78      30.236   8.188  16.372  1.00  0.00           X  
ATOM    536  H   GLY A  78      32.206   8.951  16.388  1.00  0.00           H  
ATOM    537  N   LYS A  79      29.273  10.037  15.042  1.00  0.00           N  
ATOM    538  CA  LYS A  79      28.313  11.143  14.970  1.00  0.00           C  
ATOM    539  C   LYS A  79      26.882  10.616  15.152  1.00  0.00           C  
ATOM    540  O   LYS A  79      26.375   9.866  14.314  1.00  0.00           O  
ATOM    541  CB  LYS A  79      28.442  11.887  13.640  1.00  0.00           C  
ATOM    542  CEN LYS A  79      29.115  13.587  12.576  1.00  0.00           X  
ATOM    543  H   LYS A  79      29.973   9.885  14.302  1.00  0.00           H  
ATOM    544  N   HIS A  80      26.205  11.084  16.205  1.00  0.00           N  
ATOM    545  CA  HIS A  80      24.807  10.716  16.423  1.00  0.00           C  
ATOM    546  C   HIS A  80      23.946  10.932  15.202  1.00  0.00           C  
ATOM    547  O   HIS A  80      23.043  10.140  14.934  1.00  0.00           O  
ATOM    548  CB  HIS A  80      24.223  11.504  17.599  1.00  0.00           C  
ATOM    549  CEN HIS A  80      24.015  11.329  18.998  1.00  0.00           X  
ATOM    550  H   HIS A  80      26.698  11.618  16.906  1.00  0.00           H  
ATOM    551  N   THR A  81      24.229  11.974  14.431  1.00  0.00           N  
ATOM    552  CA  THR A  81      23.437  12.212  13.235  1.00  0.00           C  
ATOM    553  C   THR A  81      23.607  11.060  12.269  1.00  0.00           C  
ATOM    554  O   THR A  81      22.650  10.629  11.630  1.00  0.00           O  
ATOM    555  CB  THR A  81      23.832  13.526  12.535  1.00  0.00           C  
ATOM    556  CEN THR A  81      23.895  14.107  12.530  1.00  0.00           X  
ATOM    557  H   THR A  81      24.970  12.602  14.691  1.00  0.00           H  
ATOM    558  N   VAL A  82      24.822  10.543  12.179  1.00  0.00           N  
ATOM    559  CA  VAL A  82      25.123   9.476  11.251  1.00  0.00           C  
ATOM    560  C   VAL A  82      24.459   8.197  11.658  1.00  0.00           C  
ATOM    561  O   VAL A  82      23.939   7.466  10.811  1.00  0.00           O  
ATOM    562  CB  VAL A  82      26.640   9.235  11.135  1.00  0.00           C  
ATOM    563  CEN VAL A  82      27.182   9.305  10.715  1.00  0.00           X  
ATOM    564  H   VAL A  82      25.551  10.892  12.782  1.00  0.00           H  
ATOM    565  N   HIS A  83      24.452   7.926  12.962  1.00  0.00           N  
ATOM    566  CA  HIS A  83      23.822   6.713  13.429  1.00  0.00           C  
ATOM    567  C   HIS A  83      22.342   6.753  13.093  1.00  0.00           C  
ATOM    568  O   HIS A  83      21.795   5.772  12.590  1.00  0.00           O  
ATOM    569  CB  HIS A  83      24.027   6.532  14.937  1.00  0.00           C  
ATOM    570  CEN HIS A  83      24.912   5.842  15.814  1.00  0.00           X  
ATOM    571  H   HIS A  83      24.918   8.559  13.621  1.00  0.00           H  
ATOM    572  N   HIS A  84      21.702   7.904  13.307  1.00  0.00           N  
ATOM    573  CA  HIS A  84      20.278   8.021  13.058  1.00  0.00           C  
ATOM    574  C   HIS A  84      19.974   7.814  11.576  1.00  0.00           C  
ATOM    575  O   HIS A  84      19.043   7.088  11.226  1.00  0.00           O  
ATOM    576  CB  HIS A  84      19.757   9.385  13.522  1.00  0.00           C  
ATOM    577  CEN HIS A  84      19.132   9.949  14.672  1.00  0.00           X  
ATOM    578  H   HIS A  84      22.209   8.699  13.697  1.00  0.00           H  
ATOM    579  N   ILE A  85      20.775   8.404  10.691  1.00  0.00           N  
ATOM    580  CA  ILE A  85      20.493   8.264   9.273  1.00  0.00           C  
ATOM    581  C   ILE A  85      20.645   6.811   8.854  1.00  0.00           C  
ATOM    582  O   ILE A  85      19.865   6.313   8.039  1.00  0.00           O  
ATOM    583  CB  ILE A  85      21.420   9.145   8.416  1.00  0.00           C  
ATOM    584  CEN ILE A  85      21.562  10.137   7.988  1.00  0.00           X  
ATOM    585  H   ILE A  85      21.559   8.973  11.010  1.00  0.00           H  
ATOM    586  N   GLU A  86      21.627   6.107   9.417  1.00  0.00           N  
ATOM    587  CA  GLU A  86      21.835   4.725   9.017  1.00  0.00           C  
ATOM    588  C   GLU A  86      20.611   3.875   9.394  1.00  0.00           C  
ATOM    589  O   GLU A  86      20.131   3.077   8.586  1.00  0.00           O  
ATOM    590  CB  GLU A  86      23.102   4.164   9.666  1.00  0.00           C  
ATOM    591  CEN GLU A  86      24.756   3.763   9.573  1.00  0.00           X  
ATOM    592  H   GLU A  86      22.231   6.538  10.119  1.00  0.00           H  
ATOM    593  N   GLN A  87      20.076   4.071  10.613  1.00  0.00           N  
ATOM    594  CA  GLN A  87      18.911   3.313  11.065  1.00  0.00           C  
ATOM    595  C   GLN A  87      17.697   3.574  10.185  1.00  0.00           C  
ATOM    596  O   GLN A  87      16.984   2.633   9.820  1.00  0.00           O  
ATOM    597  CB  GLN A  87      18.576   3.664  12.517  1.00  0.00           C  
ATOM    598  CEN GLN A  87      18.725   3.138  14.175  1.00  0.00           X  
ATOM    599  H   GLN A  87      20.515   4.734  11.252  1.00  0.00           H  
ATOM    600  N   ASN A  88      17.482   4.837   9.800  1.00  0.00           N  
ATOM    601  CA  ASN A  88      16.322   5.200   8.999  1.00  0.00           C  
ATOM    602  C   ASN A  88      16.402   4.537   7.641  1.00  0.00           C  
ATOM    603  O   ASN A  88      15.411   4.010   7.134  1.00  0.00           O  
ATOM    604  CB  ASN A  88      16.188   6.704   8.847  1.00  0.00           C  
ATOM    605  CEN ASN A  88      15.694   7.498   9.324  1.00  0.00           X  
ATOM    606  H   ASN A  88      18.118   5.570  10.114  1.00  0.00           H  
ATOM    607  N   ILE A  89      17.599   4.500   7.075  1.00  0.00           N  
ATOM    608  CA  ILE A  89      17.777   3.939   5.756  1.00  0.00           C  
ATOM    609  C   ILE A  89      17.491   2.445   5.794  1.00  0.00           C  
ATOM    610  O   ILE A  89      16.848   1.921   4.886  1.00  0.00           O  
ATOM    611  CB  ILE A  89      19.198   4.182   5.218  1.00  0.00           C  
ATOM    612  CEN ILE A  89      19.844   4.881   4.686  1.00  0.00           X  
ATOM    613  H   ILE A  89      18.398   4.913   7.559  1.00  0.00           H  
ATOM    614  N   LYS A  90      17.965   1.749   6.840  1.00  0.00           N  
ATOM    615  CA  LYS A  90      17.697   0.317   6.950  1.00  0.00           C  
ATOM    616  C   LYS A  90      16.197   0.041   7.026  1.00  0.00           C  
ATOM    617  O   LYS A  90      15.695  -0.844   6.331  1.00  0.00           O  
ATOM    618  CB  LYS A  90      18.401  -0.268   8.176  1.00  0.00           C  
ATOM    619  CEN LYS A  90      19.996  -1.406   8.975  1.00  0.00           X  
ATOM    620  H   LYS A  90      18.513   2.218   7.561  1.00  0.00           H  
ATOM    621  N   GLU A  91      15.446   0.820   7.807  1.00  0.00           N  
ATOM    622  CA  GLU A  91      14.019   0.546   7.891  1.00  0.00           C  
ATOM    623  C   GLU A  91      13.361   0.746   6.527  1.00  0.00           C  
ATOM    624  O   GLU A  91      12.527  -0.061   6.103  1.00  0.00           O  
ATOM    625  CB  GLU A  91      13.358   1.443   8.940  1.00  0.00           C  
ATOM    626  CEN GLU A  91      12.744   1.670  10.513  1.00  0.00           X  
ATOM    627  H   GLU A  91      15.866   1.572   8.353  1.00  0.00           H  
ATOM    628  N   ILE A  92      13.785   1.786   5.804  1.00  0.00           N  
ATOM    629  CA  ILE A  92      13.178   2.108   4.521  1.00  0.00           C  
ATOM    630  C   ILE A  92      13.392   0.956   3.556  1.00  0.00           C  
ATOM    631  O   ILE A  92      12.487   0.606   2.798  1.00  0.00           O  
ATOM    632  CB  ILE A  92      13.756   3.400   3.915  1.00  0.00           C  
ATOM    633  CEN ILE A  92      13.672   4.486   3.885  1.00  0.00           X  
ATOM    634  H   ILE A  92      14.518   2.393   6.182  1.00  0.00           H  
ATOM    635  N   PHE A  93      14.587   0.365   3.594  1.00  0.00           N  
ATOM    636  CA  PHE A  93      14.971  -0.733   2.720  1.00  0.00           C  
ATOM    637  C   PHE A  93      14.035  -1.901   2.948  1.00  0.00           C  
ATOM    638  O   PHE A  93      13.468  -2.446   2.002  1.00  0.00           O  
ATOM    639  CB  PHE A  93      16.422  -1.151   2.965  1.00  0.00           C  
ATOM    640  CEN PHE A  93      17.853  -0.916   2.315  1.00  0.00           X  
ATOM    641  H   PHE A  93      15.277   0.707   4.256  1.00  0.00           H  
ATOM    642  N   HIS A  94      13.829  -2.263   4.211  1.00  0.00           N  
ATOM    643  CA  HIS A  94      12.949  -3.372   4.532  1.00  0.00           C  
ATOM    644  C   HIS A  94      11.534  -3.137   4.001  1.00  0.00           C  
ATOM    645  O   HIS A  94      10.936  -4.040   3.401  1.00  0.00           O  
ATOM    646  CB  HIS A  94      12.912  -3.604   6.046  1.00  0.00           C  
ATOM    647  CEN HIS A  94      13.560  -4.426   7.012  1.00  0.00           X  
ATOM    648  H   HIS A  94      14.325  -1.781   4.964  1.00  0.00           H  
ATOM    649  N   HIS A  95      11.005  -1.924   4.164  1.00  0.00           N  
ATOM    650  CA  HIS A  95       9.635  -1.697   3.725  1.00  0.00           C  
ATOM    651  C   HIS A  95       9.550  -1.825   2.199  1.00  0.00           C  
ATOM    652  O   HIS A  95       8.583  -2.389   1.666  1.00  0.00           O  
ATOM    653  CB  HIS A  95       9.138  -0.320   4.177  1.00  0.00           C  
ATOM    654  CEN HIS A  95       8.387   0.240   5.251  1.00  0.00           X  
ATOM    655  H   HIS A  95      11.542  -1.184   4.620  1.00  0.00           H  
ATOM    656  N   LEU A  96      10.571  -1.341   1.489  1.00  0.00           N  
ATOM    657  CA  LEU A  96      10.548  -1.405   0.039  1.00  0.00           C  
ATOM    658  C   LEU A  96      10.534  -2.857  -0.416  1.00  0.00           C  
ATOM    659  O   LEU A  96       9.818  -3.195  -1.359  1.00  0.00           O  
ATOM    660  CB  LEU A  96      11.753  -0.662  -0.552  1.00  0.00           C  
ATOM    661  CEN LEU A  96      11.899   0.703  -1.249  1.00  0.00           X  
ATOM    662  H   LEU A  96      11.365  -0.914   1.965  1.00  0.00           H  
ATOM    663  N   GLU A  97      11.296  -3.728   0.258  1.00  0.00           N  
ATOM    664  CA  GLU A  97      11.343  -5.126  -0.146  1.00  0.00           C  
ATOM    665  C   GLU A  97       9.978  -5.784   0.044  1.00  0.00           C  
ATOM    666  O   GLU A  97       9.517  -6.532  -0.821  1.00  0.00           O  
ATOM    667  CB  GLU A  97      12.412  -5.880   0.648  1.00  0.00           C  
ATOM    668  CEN GLU A  97      13.982  -6.534   0.759  1.00  0.00           X  
ATOM    669  H   GLU A  97      11.869  -3.407   1.038  1.00  0.00           H  
ATOM    670  N   GLU A  98       9.306  -5.493   1.167  1.00  0.00           N  
ATOM    671  CA  GLU A  98       8.030  -6.147   1.434  1.00  0.00           C  
ATOM    672  C   GLU A  98       7.047  -5.824   0.310  1.00  0.00           C  
ATOM    673  O   GLU A  98       6.254  -6.682  -0.097  1.00  0.00           O  
ATOM    674  CB  GLU A  98       7.463  -5.709   2.786  1.00  0.00           C  
ATOM    675  CEN GLU A  98       7.204  -6.005   4.444  1.00  0.00           X  
ATOM    676  H   GLU A  98       9.706  -4.838   1.844  1.00  0.00           H  
ATOM    677  N   LEU A  99       7.151  -4.600  -0.223  1.00  0.00           N  
ATOM    678  CA  LEU A  99       6.305  -4.110  -1.311  1.00  0.00           C  
ATOM    679  C   LEU A  99       6.587  -4.832  -2.630  1.00  0.00           C  
ATOM    680  O   LEU A  99       5.667  -5.142  -3.385  1.00  0.00           O  
ATOM    681  CB  LEU A  99       6.499  -2.599  -1.484  1.00  0.00           C  
ATOM    682  CEN LEU A  99       5.641  -1.382  -1.087  1.00  0.00           X  
ATOM    683  H   LEU A  99       7.841  -3.962   0.181  1.00  0.00           H  
ATOM    684  N   VAL A 100       7.858  -5.107  -2.910  1.00  0.00           N  
ATOM    685  CA  VAL A 100       8.224  -5.784  -4.148  1.00  0.00           C  
ATOM    686  C   VAL A 100       7.896  -7.270  -4.074  1.00  0.00           C  
ATOM    687  O   VAL A 100       7.580  -7.896  -5.091  1.00  0.00           O  
ATOM    688  CB  VAL A 100       9.722  -5.612  -4.465  1.00  0.00           C  
ATOM    689  CEN VAL A 100      10.166  -5.302  -4.891  1.00  0.00           X  
ATOM    690  H   VAL A 100       8.584  -4.827  -2.253  1.00  0.00           H  
ATOM    691  N   HIS A 101       8.002  -7.841  -2.870  1.00  0.00           N  
ATOM    692  CA  HIS A 101       7.677  -9.250  -2.666  1.00  0.00           C  
ATOM    693  C   HIS A 101       6.184  -9.599  -2.718  1.00  0.00           C  
ATOM    694  O   HIS A 101       5.830 -10.683  -3.206  1.00  0.00           O  
ATOM    695  CB  HIS A 101       8.251  -9.712  -1.323  1.00  0.00           C  
ATOM    696  CEN HIS A 101       9.436 -10.331  -0.828  1.00  0.00           X  
ATOM    697  H   HIS A 101       8.345  -7.274  -2.088  1.00  0.00           H  
ATOM    698  N   ARG A 102       5.318  -8.722  -2.197  1.00  0.00           N  
ATOM    699  CA  ARG A 102       3.888  -9.025  -2.121  1.00  0.00           C  
ATOM    700  C   ARG A 102       3.229  -9.217  -3.484  1.00  0.00           C  
ATOM    701  O   ARG A 102       3.001 -10.356  -3.893  1.00  0.00           O  
ATOM    702  CB  ARG A 102       3.141  -7.982  -1.303  1.00  0.00           C  
ATOM    703  CEN ARG A 102       2.062  -6.851   0.623  1.00  0.00           X  
ATOM    704  H   ARG A 102       5.666  -7.847  -1.802  1.00  0.00           H  
TER                                                                             
# All scores below are weighted scores, not raw scores.
#BEGIN_POSE_ENERGIES_TABLE ./minmover_pdb/pose_54.pdb
label vdw cenpack pair env cbeta hs_pair ss_pair sheet total
weights 1 0.5 1 1 0.25 1 1 1 NA
pose 0 -4.91617 -13.7856 -19.5393 5.46447 0 0 0 -32.7766
MET:NtermProteinFull_1 0 0.60166 0.02541 0.18716 0.06632 0 0 0 0.88056
TYR_2 0 -0.08345 -0.03337 0.80588 0.07052 0 0 0 0.75959
GLY_3 0 0.05301 0.01377 -0.07965 0.0697 0 0 0 0.05683
LYS_4 0 -0.26058 -0.33954 -0.51535 0.03491 0 0 0 -1.08056
LEU_5 0 -0.05968 -0.50445 -0.30366 0.03569 0 0 0 -0.8321
ASN_6 0 -0.00369 0.04771 -0.36221 0.06937 0 0 0 -0.24882
ASP_7 0 -0.14825 -0.24714 -0.37876 0.06888 0 0 0 -0.70528
LEU_8 0 -0.1908 -0.33844 -0.52353 0.03172 0 0 0 -1.02105
LEU_9 0 -0.21308 -0.24259 0.08126 0.04336 0 0 0 -0.33105
GLU_10 0 -0.09665 -0.04439 -0.71584 0.06893 0 0 0 -0.78795
ASP_11 0 -0.01095 0.08732 0.08318 0.04375 0 0 0 0.20331
LEU_12 0 -0.34955 -0.72161 -0.30366 0.03251 0 0 0 -1.34231
GLN_13 0 -0.01309 0.24789 -0.49415 0.06884 0 0 0 -0.19051
GLU_14 0 -0.04346 -0.17124 -0.60186 0.06884 0 0 0 -0.74773
VAL_15 0 -0.12075 -0.51193 -0.19594 0.03294 0 0 0 -0.79568
LEU_16 0 0.17059 -0.37111 0.24309 0.04435 0 0 0 0.08691
LYS_17 0 -0.05148 -0.03304 -0.8715 0.0693 0 0 0 -0.88672
ASN_18 0 -0.00731 0.01752 -0.24178 0.04283 0 0 0 -0.18874
LEU_19 0 -0.16145 -0.50568 -0.30366 0.03201 0 0 0 -0.93877
HIS_D_20 0 0.06668 -0.10387 0.0215 0.06921 0 0 0 0.05352
LYS_21 0 -0.01681 0.01157 -1.10762 0.07134 0 0 0 -1.04152
ASN_22 0 -0.13837 -0.08855 -0.40966 0.04314 0 0 0 -0.59345
TRP_23 0 0.01945 -0.03451 -0.00757 0.03528 0 0 0 0.01265
HIS_D_24 0 0.03679 0.01187 0.159 0.06944 0 0 0 0.2771
GLY_25 0 0.05506 -0.07422 -0.09146 0.04301 0 0 0 -0.0676
GLY_26 0 0.0336 0.0148 0.0322 0.03696 0 0 0 0.11756
LYS_27 0 0 0 -0.8715 0.07125 0 0 0 -0.80025
ASP_28 0 -0.02525 -0.06175 -0.56986 0.07158 0 0 0 -0.58529
ASN_29 0 0.17023 -0.06891 -0.24178 0.03535 0 0 0 -0.1051
LEU_30 0 0.07342 -0.09657 0.4149 0.04262 0 0 0 0.43437
HIS_D_31 0 -0.04004 -0.0509 0.06501 0.0693 0 0 0 0.04338
ASP_32 0 -0.19048 0.05343 -0.37876 0.06888 0 0 0 -0.44694
VAL_33 0 -0.19413 -0.04981 -0.27892 0.03715 0 0 0 -0.48572
ASP_34 0 0.17579 0.02645 -0.31759 0.0691 0 0 0 -0.04626
ASN_35 0 -0.06831 -0.0697 -0.32173 0.06907 0 0 0 -0.39066
HIS_D_36 0 -0.40501 -0.26265 -0.18191 0.03558 0 0 0 -0.81399
LEU_37 0 0.09092 -0.77957 -0.30366 0.03786 0 0 0 -0.95445
GLN_38 0 0.01881 0.06096 -0.49415 0.06893 0 0 0 -0.34545
ASN_39 0 -0.15607 -0.10249 -0.19403 0.06929 0 0 0 -0.3833
VAL_40 0 -0.17073 -0.41002 -0.27892 0.03441 0 0 0 -0.82527
ILE_41 0 -0.11092 -0.43481 0.72502 0.04321 0 0 0 0.22251
GLU_42 0 -0.10278 -0.19502 -0.71584 0.06882 0 0 0 -0.94481
ASP_43 0 -0.08183 -0.02097 0.2122 0.04458 0 0 0 0.15398
ILE_44 0 -0.3606 -0.86056 -0.06945 0.03754 0 0 0 -1.25307
HIS_45 0 -0.07282 0.26306 0.06501 0.06902 0 0 0 0.32428
ASP_46 0 -0.19715 -0.4966 -0.24167 0.0414 0 0 0 -0.89402
PHE_47 0 -0.27361 -0.39347 -0.44993 0.03369 0 0 0 -1.08332
MET_48 0 -0.02785 -0.04384 0.18716 0.04336 0 0 0 0.15883
GLN_49 0 -0.03341 0.11205 -0.60368 0.06961 0 0 0 -0.45543
GLY_50 0 -0.09494 0.01799 0.16011 0.04487 0 0 0 0.12803
GLY_51 0 -0.05018 0.036 0.35201 0.03123 0 0 0 0.36907
GLY_52 0 -0.08671 0.04954 -0.09146 0.03295 0 0 0 -0.09568
SER_53 0 -0.0316 0.00839 -0.20705 0.03232 0 0 0 -0.19794
GLY_54 0 -0.00372 0.0988 -0.07965 0.03566 0 0 0 0.05109
GLY_55 0 -0.03488 0.00455 -0.09146 0.0356 0 0 0 -0.08619
LYS_56 0 -0.35663 -0.74079 -0.42611 0.03447 0 0 0 -1.48906
LEU_57 0 -0.0397 -0.37731 0.08126 0.02997 0 0 0 -0.30577
GLN_58 0 -0.03582 0.05598 -0.59803 0.06951 0 0 0 -0.50836
GLU_59 0 0.01269 -0.15835 -0.37543 0.06878 0 0 0 -0.45231
MET_60 0 -0.21131 -0.10596 -0.21391 0.03721 0 0 0 -0.49397
MET_61 0 0.19654 -0.01484 0.35353 0.0691 0 0 0 0.60432
LYS_62 0 -0.03385 -0.01452 -0.96458 0.06961 0 0 0 -0.94334
GLU_63 0 -0.33341 -0.25767 -0.37543 0.03532 0 0 0 -0.9312
PHE_64 0 -0.06223 -0.37001 0.07137 0.0451 0 0 0 -0.31578
GLN_65 0 0.00307 0.05283 -0.59803 0.06954 0 0 0 -0.47259
GLN_66 0 -0.1268 -0.18158 -0.55896 0.0693 0 0 0 -0.79805
VAL_67 0 0.02132 -0.50654 -0.27892 0.052 0 0 0 -0.71215
LEU_68 0 -0.12653 0.10814 0.91309 0.06937 0 0 0 0.96408
ASP_69 0 -0.05024 -0.05119 -0.52292 0.06921 0 0 0 -0.55514
GLU_70 0 -0.47918 0.22802 -0.13578 0.03525 0 0 0 -0.35168
LEU_71 0 0.03204 -0.57467 -0.39148 0.04496 0 0 0 -0.88916
ASN_72 0 0.03206 0.01633 -0.36221 0.06879 0 0 0 -0.24503
ASN_73 0 -0.0441 -0.04822 -0.50929 0.06947 0 0 0 -0.53215
HIS_74 0 0.3299 -0.11853 -0.18191 0.06928 0 0 0 0.09874
LEU_75 0 0.09565 0.01226 -0.19483 0.03079 0 0 0 -0.05612
GLN_76 0 -0.03679 -0.02353 -0.60368 0.07143 0 0 0 -0.59257
GLY_77 0 -0.02356 0.01706 0.60923 0.04643 0 0 0 0.64915
GLY_78 0 0 0 0.0322 0.04587 0 0 0 0.07807
LYS_79 0 0.00788 -0.08088 -0.33001 0.03503 0 0 0 -0.36798
HIS_80 0 -0.03786 -0.02641 0.21997 0.07025 0 0 0 0.22595
THR_81 0 -0.13067 -0.11654 -0.20624 0.02991 0 0 0 -0.42354
VAL_82 0 -0.03459 -0.04027 0.21583 0.04303 0 0 0 0.18399
HIS_D_83 0 -0.0223 -0.01413 0.06501 0.06956 0 0 0 0.09814
HIS_D_84 0 0.05865 -0.19631 -0.02241 0.06884 0 0 0 -0.09122
ILE_85 0 -0.18127 -0.28947 -0.41682 0.04482 0 0 0 -0.84275
GLU_86 0 0.11566 0.47084 -0.25924 0.06884 0 0 0 0.3961
GLN_87 0 -0.03693 -0.06975 -0.55896 0.06927 0 0 0 -0.59638
ASN_88 0 -0.02474 -0.16377 -0.01232 0.04423 0 0 0 -0.15659
ILE_89 0 -0.00213 -0.62581 -0.06945 0.0714 0 0 0 -0.62599
LYS_90 0 0.00129 0.01 -0.77863 0.0693 0 0 0 -0.69803
GLU_91 0 -0.00079 -0.08303 -0.60186 0.06893 0 0 0 -0.61675
ILE_92 0 -0.17096 -0.42033 -0.06945 0.03751 0 0 0 -0.62323
PHE_93 0 -0.0025 -0.24802 0.83142 0.06914 0 0 0 0.65004
HIS_94 0 -0.05008 0.10225 0.06501 0.06894 0 0 0 0.18612
HIS_D_95 0 -0.16306 -0.11294 -0.15264 0.03528 0 0 0 -0.39336
LEU_96 0 -0.09036 -0.81698 -0.39148 0.03708 0 0 0 -1.26174
GLU_97 0 0.0124 0.05686 -0.60186 0.06921 0 0 0 -0.46339
GLU_98 0 -0.21058 -0.44544 -0.71584 0.06946 0 0 0 -1.30239
LEU_99 0 0.38521 -0.35358 0.24309 0.03536 0 0 0 0.31007
VAL_100 0 0.10633 0.0565 0.33828 0.06908 0 0 0 0.57019
HIS_101 0 -0.08475 0.07206 0.15213 0.07072 0 0 0 0.21016
ARG:CtermProteinFull_102 0 0.09325 0.15687 -0.55583 0.07119 0 0 0 -0.23453
#END_POSE_ENERGIES_TABLE ./minmover_pdb/pose_54.pdb
