# Supplementary material for: Selection of a promiscuous minimalist cAMP phosphodiesterase from a library of de novo designed proteins
Source: Nat Chem. 2024 May 3;16(7):1200–8. doi: 10.1038/s41557-024-01490-4 (PMC11230910; doi:10.1038/s41557-024-01490-4)
Supplement: Supplementary file 3 — MD input files, scripts and final structures derived from MD, AlphaFold2, EMSfold and MultiSFold. [file 41557_2024_1490_MOESM3_ESM.zip › Computational_Data/4_MultiSFold/s824/pose_55.pdb]

ATOM      1  N   MET A   1       0.626  -1.111   0.146  1.00  0.00           N  
ATOM      2  CA  MET A   1       1.928  -0.476  -0.009  1.00  0.00           C  
ATOM      3  C   MET A   1       1.949   0.975   0.449  1.00  0.00           C  
ATOM      4  O   MET A   1       2.967   1.436   0.966  1.00  0.00           O  
ATOM      5  CB  MET A   1       2.369  -0.562  -1.469  1.00  0.00           C  
ATOM      6  CEN MET A   1       3.510  -1.361  -2.536  1.00  0.00           X  
ATOM      7  H   MET A   1       0.149  -1.476  -0.654  1.00  0.00           H  
ATOM      8  N   TYR A   2       0.830   1.696   0.293  1.00  0.00           N  
ATOM      9  CA  TYR A   2       0.787   3.134   0.599  1.00  0.00           C  
ATOM     10  C   TYR A   2       1.244   3.497   2.009  1.00  0.00           C  
ATOM     11  O   TYR A   2       1.979   4.463   2.187  1.00  0.00           O  
ATOM     12  CB  TYR A   2      -0.632   3.664   0.382  1.00  0.00           C  
ATOM     13  CEN TYR A   2      -1.584   4.518  -0.815  1.00  0.00           X  
ATOM     14  H   TYR A   2      -0.003   1.287  -0.101  1.00  0.00           H  
ATOM     15  N   GLY A   3       0.810   2.733   3.016  1.00  0.00           N  
ATOM     16  CA  GLY A   3       1.230   3.009   4.385  1.00  0.00           C  
ATOM     17  C   GLY A   3       2.742   2.918   4.534  1.00  0.00           C  
ATOM     18  O   GLY A   3       3.367   3.791   5.140  1.00  0.00           O  
ATOM     19  CEN GLY A   3       1.230   3.009   4.385  1.00  0.00           X  
ATOM     20  H   GLY A   3       0.171   1.979   2.829  1.00  0.00           H  
ATOM     21  N   LYS A   4       3.329   1.860   3.976  1.00  0.00           N  
ATOM     22  CA  LYS A   4       4.769   1.661   4.054  1.00  0.00           C  
ATOM     23  C   LYS A   4       5.502   2.803   3.345  1.00  0.00           C  
ATOM     24  O   LYS A   4       6.524   3.272   3.840  1.00  0.00           O  
ATOM     25  CB  LYS A   4       5.160   0.314   3.444  1.00  0.00           C  
ATOM     26  CEN LYS A   4       5.764  -1.694   3.728  1.00  0.00           X  
ATOM     27  H   LYS A   4       2.760   1.184   3.491  1.00  0.00           H  
ATOM     28  N   LEU A   5       4.963   3.302   2.230  1.00  0.00           N  
ATOM     29  CA  LEU A   5       5.623   4.393   1.519  1.00  0.00           C  
ATOM     30  C   LEU A   5       5.604   5.684   2.319  1.00  0.00           C  
ATOM     31  O   LEU A   5       6.596   6.414   2.339  1.00  0.00           O  
ATOM     32  CB  LEU A   5       4.960   4.610   0.153  1.00  0.00           C  
ATOM     33  CEN LEU A   5       5.379   4.243  -1.283  1.00  0.00           X  
ATOM     34  H   LEU A   5       4.092   2.923   1.858  1.00  0.00           H  
ATOM     35  N   ASN A   6       4.499   5.955   3.017  1.00  0.00           N  
ATOM     36  CA  ASN A   6       4.409   7.166   3.810  1.00  0.00           C  
ATOM     37  C   ASN A   6       5.500   7.144   4.875  1.00  0.00           C  
ATOM     38  O   ASN A   6       6.190   8.148   5.075  1.00  0.00           O  
ATOM     39  CB  ASN A   6       3.038   7.331   4.441  1.00  0.00           C  
ATOM     40  CEN ASN A   6       2.128   7.803   4.220  1.00  0.00           X  
ATOM     41  H   ASN A   6       3.693   5.336   2.961  1.00  0.00           H  
ATOM     42  N   ASP A   7       5.690   5.993   5.544  1.00  0.00           N  
ATOM     43  CA  ASP A   7       6.664   5.943   6.637  1.00  0.00           C  
ATOM     44  C   ASP A   7       8.085   6.052   6.087  1.00  0.00           C  
ATOM     45  O   ASP A   7       8.938   6.725   6.668  1.00  0.00           O  
ATOM     46  CB  ASP A   7       6.507   4.654   7.447  1.00  0.00           C  
ATOM     47  CEN ASP A   7       6.075   4.314   8.305  1.00  0.00           X  
ATOM     48  H   ASP A   7       5.144   5.166   5.292  1.00  0.00           H  
ATOM     49  N   LEU A   8       8.321   5.445   4.921  1.00  0.00           N  
ATOM     50  CA  LEU A   8       9.622   5.550   4.276  1.00  0.00           C  
ATOM     51  C   LEU A   8       9.892   6.990   3.909  1.00  0.00           C  
ATOM     52  O   LEU A   8      11.016   7.474   4.058  1.00  0.00           O  
ATOM     53  CB  LEU A   8       9.688   4.655   3.032  1.00  0.00           C  
ATOM     54  CEN LEU A   8      10.380   3.308   2.749  1.00  0.00           X  
ATOM     55  H   LEU A   8       7.598   4.856   4.505  1.00  0.00           H  
ATOM     56  N   LEU A   9       8.849   7.697   3.484  1.00  0.00           N  
ATOM     57  CA  LEU A   9       8.975   9.102   3.162  1.00  0.00           C  
ATOM     58  C   LEU A   9       9.410   9.860   4.407  1.00  0.00           C  
ATOM     59  O   LEU A   9      10.295  10.716   4.333  1.00  0.00           O  
ATOM     60  CB  LEU A   9       7.652   9.654   2.616  1.00  0.00           C  
ATOM     61  CEN LEU A   9       7.183  10.032   1.198  1.00  0.00           X  
ATOM     62  H   LEU A   9       7.953   7.237   3.336  1.00  0.00           H  
ATOM     63  N   GLU A  10       8.800   9.551   5.562  1.00  0.00           N  
ATOM     64  CA  GLU A  10       9.260  10.201   6.783  1.00  0.00           C  
ATOM     65  C   GLU A  10      10.725   9.845   7.060  1.00  0.00           C  
ATOM     66  O   GLU A  10      11.485  10.695   7.531  1.00  0.00           O  
ATOM     67  CB  GLU A  10       8.380   9.801   7.969  1.00  0.00           C  
ATOM     68  CEN GLU A  10       7.099  10.145   9.040  1.00  0.00           X  
ATOM     69  H   GLU A  10       8.025   8.887   5.570  1.00  0.00           H  
ATOM     70  N   ASP A  11      11.148   8.616   6.732  1.00  0.00           N  
ATOM     71  CA  ASP A  11      12.538   8.250   6.977  1.00  0.00           C  
ATOM     72  C   ASP A  11      13.476   8.969   5.983  1.00  0.00           C  
ATOM     73  O   ASP A  11      14.588   9.358   6.357  1.00  0.00           O  
ATOM     74  CB  ASP A  11      12.714   6.733   6.879  1.00  0.00           C  
ATOM     75  CEN ASP A  11      12.760   5.908   7.475  1.00  0.00           X  
ATOM     76  H   ASP A  11      10.496   7.935   6.343  1.00  0.00           H  
ATOM     77  N   LEU A  12      13.029   9.187   4.739  1.00  0.00           N  
ATOM     78  CA  LEU A  12      13.854   9.882   3.745  1.00  0.00           C  
ATOM     79  C   LEU A  12      14.054  11.337   4.148  1.00  0.00           C  
ATOM     80  O   LEU A  12      15.144  11.896   4.000  1.00  0.00           O  
ATOM     81  CB  LEU A  12      13.212   9.795   2.355  1.00  0.00           C  
ATOM     82  CEN LEU A  12      13.541   8.960   1.102  1.00  0.00           X  
ATOM     83  H   LEU A  12      12.105   8.840   4.474  1.00  0.00           H  
ATOM     84  N   GLN A  13      12.992  11.961   4.660  1.00  0.00           N  
ATOM     85  CA  GLN A  13      13.085  13.345   5.097  1.00  0.00           C  
ATOM     86  C   GLN A  13      14.034  13.458   6.291  1.00  0.00           C  
ATOM     87  O   GLN A  13      14.905  14.333   6.317  1.00  0.00           O  
ATOM     88  CB  GLN A  13      11.703  13.887   5.470  1.00  0.00           C  
ATOM     89  CEN GLN A  13      10.364  14.863   4.918  1.00  0.00           X  
ATOM     90  H   GLN A  13      12.105  11.456   4.728  1.00  0.00           H  
ATOM     91  N   GLU A  14      13.910  12.540   7.264  1.00  0.00           N  
ATOM     92  CA  GLU A  14      14.797  12.590   8.423  1.00  0.00           C  
ATOM     93  C   GLU A  14      16.242  12.376   7.958  1.00  0.00           C  
ATOM     94  O   GLU A  14      17.153  13.072   8.412  1.00  0.00           O  
ATOM     95  CB  GLU A  14      14.401  11.539   9.462  1.00  0.00           C  
ATOM     96  CEN GLU A  14      13.618  11.122  10.917  1.00  0.00           X  
ATOM     97  H   GLU A  14      13.171  11.834   7.203  1.00  0.00           H  
ATOM     98  N   VAL A  15      16.444  11.473   6.990  1.00  0.00           N  
ATOM     99  CA  VAL A  15      17.781  11.214   6.471  1.00  0.00           C  
ATOM    100  C   VAL A  15      18.317  12.402   5.690  1.00  0.00           C  
ATOM    101  O   VAL A  15      19.504  12.718   5.777  1.00  0.00           O  
ATOM    102  CB  VAL A  15      17.802   9.969   5.564  1.00  0.00           C  
ATOM    103  CEN VAL A  15      18.017   9.315   5.525  1.00  0.00           X  
ATOM    104  H   VAL A  15      15.647  10.936   6.643  1.00  0.00           H  
ATOM    105  N   LEU A  16      17.448  13.077   4.945  1.00  0.00           N  
ATOM    106  CA  LEU A  16      17.858  14.249   4.187  1.00  0.00           C  
ATOM    107  C   LEU A  16      18.307  15.341   5.162  1.00  0.00           C  
ATOM    108  O   LEU A  16      19.366  15.953   4.983  1.00  0.00           O  
ATOM    109  CB  LEU A  16      16.714  14.744   3.293  1.00  0.00           C  
ATOM    110  CEN LEU A  16      16.456  14.650   1.778  1.00  0.00           X  
ATOM    111  H   LEU A  16      16.484  12.741   4.884  1.00  0.00           H  
ATOM    112  N   LYS A  17      17.526  15.556   6.226  1.00  0.00           N  
ATOM    113  CA  LYS A  17      17.868  16.601   7.186  1.00  0.00           C  
ATOM    114  C   LYS A  17      19.109  16.234   8.018  1.00  0.00           C  
ATOM    115  O   LYS A  17      19.908  17.107   8.376  1.00  0.00           O  
ATOM    116  CB  LYS A  17      16.679  16.877   8.108  1.00  0.00           C  
ATOM    117  CEN LYS A  17      15.051  18.118   8.639  1.00  0.00           X  
ATOM    118  H   LYS A  17      16.677  15.001   6.350  1.00  0.00           H  
ATOM    119  N   ASN A  18      19.303  14.945   8.298  1.00  0.00           N  
ATOM    120  CA  ASN A  18      20.478  14.528   9.053  1.00  0.00           C  
ATOM    121  C   ASN A  18      21.735  14.665   8.202  1.00  0.00           C  
ATOM    122  O   ASN A  18      22.799  15.026   8.718  1.00  0.00           O  
ATOM    123  CB  ASN A  18      20.338  13.107   9.566  1.00  0.00           C  
ATOM    124  CEN ASN A  18      20.005  12.617  10.433  1.00  0.00           X  
ATOM    125  H   ASN A  18      18.609  14.249   8.024  1.00  0.00           H  
ATOM    126  N   LEU A  19      21.600  14.443   6.890  1.00  0.00           N  
ATOM    127  CA  LEU A  19      22.724  14.568   5.973  1.00  0.00           C  
ATOM    128  C   LEU A  19      23.090  16.031   5.783  1.00  0.00           C  
ATOM    129  O   LEU A  19      24.240  16.413   5.961  1.00  0.00           O  
ATOM    130  CB  LEU A  19      22.392  13.916   4.625  1.00  0.00           C  
ATOM    131  CEN LEU A  19      22.824  12.591   3.970  1.00  0.00           X  
ATOM    132  H   LEU A  19      20.689  14.158   6.524  1.00  0.00           H  
ATOM    133  N   HIS A  20      22.102  16.882   5.512  1.00  0.00           N  
ATOM    134  CA  HIS A  20      22.402  18.296   5.318  1.00  0.00           C  
ATOM    135  C   HIS A  20      23.069  18.895   6.547  1.00  0.00           C  
ATOM    136  O   HIS A  20      23.913  19.790   6.443  1.00  0.00           O  
ATOM    137  CB  HIS A  20      21.128  19.078   4.983  1.00  0.00           C  
ATOM    138  CEN HIS A  20      20.438  19.541   3.825  1.00  0.00           X  
ATOM    139  H   HIS A  20      21.150  16.535   5.380  1.00  0.00           H  
ATOM    140  N   LYS A  21      22.695  18.396   7.719  1.00  0.00           N  
ATOM    141  CA  LYS A  21      23.233  18.904   8.970  1.00  0.00           C  
ATOM    142  C   LYS A  21      24.680  18.482   9.254  1.00  0.00           C  
ATOM    143  O   LYS A  21      25.457  19.272   9.801  1.00  0.00           O  
ATOM    144  CB  LYS A  21      22.334  18.460  10.125  1.00  0.00           C  
ATOM    145  CEN LYS A  21      20.824  18.935  11.528  1.00  0.00           X  
ATOM    146  H   LYS A  21      21.976  17.668   7.738  1.00  0.00           H  
ATOM    147  N   ASN A  22      25.044  17.246   8.901  1.00  0.00           N  
ATOM    148  CA  ASN A  22      26.308  16.665   9.350  1.00  0.00           C  
ATOM    149  C   ASN A  22      27.269  16.241   8.240  1.00  0.00           C  
ATOM    150  O   ASN A  22      27.932  15.206   8.344  1.00  0.00           O  
ATOM    151  CB  ASN A  22      26.044  15.478  10.259  1.00  0.00           C  
ATOM    152  CEN ASN A  22      25.912  15.292  11.283  1.00  0.00           X  
ATOM    153  H   ASN A  22      24.399  16.666   8.365  1.00  0.00           H  
ATOM    154  N   TRP A  23      27.337  17.011   7.170  1.00  0.00           N  
ATOM    155  CA  TRP A  23      28.291  16.706   6.119  1.00  0.00           C  
ATOM    156  C   TRP A  23      29.648  17.287   6.479  1.00  0.00           C  
ATOM    157  O   TRP A  23      29.763  18.483   6.738  1.00  0.00           O  
ATOM    158  CB  TRP A  23      27.813  17.256   4.774  1.00  0.00           C  
ATOM    159  CEN TRP A  23      27.343  16.755   3.160  1.00  0.00           X  
ATOM    160  H   TRP A  23      26.731  17.818   7.092  1.00  0.00           H  
ATOM    161  N   HIS A  24      30.679  16.449   6.487  1.00  0.00           N  
ATOM    162  CA  HIS A  24      32.018  16.917   6.830  1.00  0.00           C  
ATOM    163  C   HIS A  24      33.091  16.542   5.799  1.00  0.00           C  
ATOM    164  O   HIS A  24      34.279  16.771   6.026  1.00  0.00           O  
ATOM    165  CB  HIS A  24      32.420  16.374   8.205  1.00  0.00           C  
ATOM    166  CEN HIS A  24      32.383  16.793   9.566  1.00  0.00           X  
ATOM    167  H   HIS A  24      30.523  15.473   6.289  1.00  0.00           H  
ATOM    168  N   GLY A  25      32.680  15.957   4.676  1.00  0.00           N  
ATOM    169  CA  GLY A  25      33.611  15.415   3.678  1.00  0.00           C  
ATOM    170  C   GLY A  25      33.958  16.356   2.510  1.00  0.00           C  
ATOM    171  O   GLY A  25      34.690  15.975   1.595  1.00  0.00           O  
ATOM    172  CEN GLY A  25      33.611  15.415   3.678  1.00  0.00           X  
ATOM    173  H   GLY A  25      31.687  15.874   4.504  1.00  0.00           H  
ATOM    174  N   GLY A  26      33.396  17.566   2.512  1.00  0.00           N  
ATOM    175  CA  GLY A  26      33.715  18.607   1.522  1.00  0.00           C  
ATOM    176  C   GLY A  26      32.483  18.869   0.649  1.00  0.00           C  
ATOM    177  O   GLY A  26      31.903  17.929   0.095  1.00  0.00           O  
ATOM    178  CEN GLY A  26      33.715  18.607   1.522  1.00  0.00           X  
ATOM    179  H   GLY A  26      32.716  17.769   3.231  1.00  0.00           H  
ATOM    180  N   LYS A  27      32.122  20.139   0.456  1.00  0.00           N  
ATOM    181  CA  LYS A  27      30.971  20.475  -0.398  1.00  0.00           C  
ATOM    182  C   LYS A  27      31.064  19.875  -1.806  1.00  0.00           C  
ATOM    183  O   LYS A  27      30.047  19.614  -2.457  1.00  0.00           O  
ATOM    184  CB  LYS A  27      30.822  21.994  -0.499  1.00  0.00           C  
ATOM    185  CEN LYS A  27      29.811  23.756   0.091  1.00  0.00           X  
ATOM    186  H   LYS A  27      32.610  20.879   0.941  1.00  0.00           H  
ATOM    187  N   ASP A  28      32.282  19.635  -2.277  1.00  0.00           N  
ATOM    188  CA  ASP A  28      32.478  19.098  -3.618  1.00  0.00           C  
ATOM    189  C   ASP A  28      31.897  17.682  -3.736  1.00  0.00           C  
ATOM    190  O   ASP A  28      31.418  17.282  -4.795  1.00  0.00           O  
ATOM    191  CB  ASP A  28      33.966  19.093  -3.978  1.00  0.00           C  
ATOM    192  CEN ASP A  28      34.652  19.651  -4.483  1.00  0.00           X  
ATOM    193  H   ASP A  28      33.083  19.830  -1.695  1.00  0.00           H  
ATOM    194  N   ASN A  29      31.959  16.920  -2.637  1.00  0.00           N  
ATOM    195  CA  ASN A  29      31.424  15.565  -2.577  1.00  0.00           C  
ATOM    196  C   ASN A  29      29.930  15.613  -2.270  1.00  0.00           C  
ATOM    197  O   ASN A  29      29.125  14.883  -2.864  1.00  0.00           O  
ATOM    198  CB  ASN A  29      32.153  14.715  -1.553  1.00  0.00           C  
ATOM    199  CEN ASN A  29      32.961  14.046  -1.525  1.00  0.00           X  
ATOM    200  H   ASN A  29      32.356  17.306  -1.785  1.00  0.00           H  
ATOM    201  N   LEU A  30      29.559  16.548  -1.390  1.00  0.00           N  
ATOM    202  CA  LEU A  30      28.175  16.701  -0.951  1.00  0.00           C  
ATOM    203  C   LEU A  30      27.274  16.876  -2.133  1.00  0.00           C  
ATOM    204  O   LEU A  30      26.279  16.178  -2.257  1.00  0.00           O  
ATOM    205  CB  LEU A  30      28.032  17.892   0.005  1.00  0.00           C  
ATOM    206  CEN LEU A  30      27.839  17.992   1.530  1.00  0.00           X  
ATOM    207  H   LEU A  30      30.283  17.148  -0.989  1.00  0.00           H  
ATOM    208  N   HIS A  31      27.622  17.817  -3.005  1.00  0.00           N  
ATOM    209  CA  HIS A  31      26.736  18.190  -4.092  1.00  0.00           C  
ATOM    210  C   HIS A  31      26.107  16.958  -4.749  1.00  0.00           C  
ATOM    211  O   HIS A  31      24.889  16.919  -4.952  1.00  0.00           O  
ATOM    212  CB  HIS A  31      27.492  19.017  -5.137  1.00  0.00           C  
ATOM    213  CEN HIS A  31      27.716  20.390  -5.447  1.00  0.00           X  
ATOM    214  H   HIS A  31      28.505  18.317  -2.869  1.00  0.00           H  
ATOM    215  N   ASP A  32      26.900  15.931  -5.075  1.00  0.00           N  
ATOM    216  CA  ASP A  32      26.295  14.778  -5.742  1.00  0.00           C  
ATOM    217  C   ASP A  32      25.290  14.071  -4.837  1.00  0.00           C  
ATOM    218  O   ASP A  32      24.207  13.673  -5.285  1.00  0.00           O  
ATOM    219  CB  ASP A  32      27.376  13.793  -6.193  1.00  0.00           C  
ATOM    220  CEN ASP A  32      27.912  13.541  -7.021  1.00  0.00           X  
ATOM    221  H   ASP A  32      27.889  15.950  -4.852  1.00  0.00           H  
ATOM    222  N   VAL A  33      25.602  13.988  -3.543  1.00  0.00           N  
ATOM    223  CA  VAL A  33      24.711  13.296  -2.622  1.00  0.00           C  
ATOM    224  C   VAL A  33      23.368  14.007  -2.540  1.00  0.00           C  
ATOM    225  O   VAL A  33      22.317  13.356  -2.489  1.00  0.00           O  
ATOM    226  CB  VAL A  33      25.319  13.194  -1.210  1.00  0.00           C  
ATOM    227  CEN VAL A  33      25.590  12.756  -0.754  1.00  0.00           X  
ATOM    228  H   VAL A  33      26.485  14.378  -3.206  1.00  0.00           H  
ATOM    229  N   ASP A  34      23.402  15.345  -2.563  1.00  0.00           N  
ATOM    230  CA  ASP A  34      22.191  16.135  -2.493  1.00  0.00           C  
ATOM    231  C   ASP A  34      21.333  15.957  -3.711  1.00  0.00           C  
ATOM    232  O   ASP A  34      20.123  15.803  -3.581  1.00  0.00           O  
ATOM    233  CB  ASP A  34      22.528  17.617  -2.311  1.00  0.00           C  
ATOM    234  CEN ASP A  34      22.605  18.320  -1.578  1.00  0.00           X  
ATOM    235  H   ASP A  34      24.298  15.813  -2.636  1.00  0.00           H  
ATOM    236  N   ASN A  35      21.941  15.912  -4.896  1.00  0.00           N  
ATOM    237  CA  ASN A  35      21.146  15.723  -6.096  1.00  0.00           C  
ATOM    238  C   ASN A  35      20.425  14.383  -6.031  1.00  0.00           C  
ATOM    239  O   ASN A  35      19.231  14.297  -6.321  1.00  0.00           O  
ATOM    240  CB  ASN A  35      21.992  15.816  -7.352  1.00  0.00           C  
ATOM    241  CEN ASN A  35      22.279  16.546  -8.050  1.00  0.00           X  
ATOM    242  H   ASN A  35      22.948  16.069  -4.964  1.00  0.00           H  
ATOM    243  N   HIS A  36      21.134  13.348  -5.581  1.00  0.00           N  
ATOM    244  CA  HIS A  36      20.543  12.016  -5.557  1.00  0.00           C  
ATOM    245  C   HIS A  36      19.373  11.955  -4.571  1.00  0.00           C  
ATOM    246  O   HIS A  36      18.315  11.407  -4.881  1.00  0.00           O  
ATOM    247  CB  HIS A  36      21.596  10.964  -5.193  1.00  0.00           C  
ATOM    248  CEN HIS A  36      22.472  10.061  -5.862  1.00  0.00           X  
ATOM    249  H   HIS A  36      22.111  13.481  -5.306  1.00  0.00           H  
ATOM    250  N   LEU A  37      19.529  12.575  -3.407  1.00  0.00           N  
ATOM    251  CA  LEU A  37      18.481  12.511  -2.399  1.00  0.00           C  
ATOM    252  C   LEU A  37      17.222  13.209  -2.919  1.00  0.00           C  
ATOM    253  O   LEU A  37      16.104  12.744  -2.691  1.00  0.00           O  
ATOM    254  CB  LEU A  37      18.957  13.148  -1.088  1.00  0.00           C  
ATOM    255  CEN LEU A  37      19.410  12.554   0.260  1.00  0.00           X  
ATOM    256  H   LEU A  37      20.400  13.067  -3.203  1.00  0.00           H  
ATOM    257  N   GLN A  38      17.406  14.327  -3.623  1.00  0.00           N  
ATOM    258  CA  GLN A  38      16.293  15.080  -4.182  1.00  0.00           C  
ATOM    259  C   GLN A  38      15.534  14.223  -5.189  1.00  0.00           C  
ATOM    260  O   GLN A  38      14.304  14.192  -5.159  1.00  0.00           O  
ATOM    261  CB  GLN A  38      16.789  16.363  -4.853  1.00  0.00           C  
ATOM    262  CEN GLN A  38      16.968  18.089  -4.660  1.00  0.00           X  
ATOM    263  H   GLN A  38      18.348  14.674  -3.772  1.00  0.00           H  
ATOM    264  N   ASN A  39      16.249  13.486  -6.059  1.00  0.00           N  
ATOM    265  CA  ASN A  39      15.565  12.655  -7.046  1.00  0.00           C  
ATOM    266  C   ASN A  39      14.745  11.578  -6.334  1.00  0.00           C  
ATOM    267  O   ASN A  39      13.601  11.321  -6.702  1.00  0.00           O  
ATOM    268  CB  ASN A  39      16.538  12.027  -8.026  1.00  0.00           C  
ATOM    269  CEN ASN A  39      16.944  12.240  -8.970  1.00  0.00           X  
ATOM    270  H   ASN A  39      17.268  13.529  -6.063  1.00  0.00           H  
ATOM    271  N   VAL A  40      15.295  11.012  -5.254  1.00  0.00           N  
ATOM    272  CA  VAL A  40      14.614   9.941  -4.530  1.00  0.00           C  
ATOM    273  C   VAL A  40      13.301  10.453  -3.943  1.00  0.00           C  
ATOM    274  O   VAL A  40      12.264   9.794  -4.040  1.00  0.00           O  
ATOM    275  CB  VAL A  40      15.489   9.368  -3.399  1.00  0.00           C  
ATOM    276  CEN VAL A  40      15.851   8.816  -3.204  1.00  0.00           X  
ATOM    277  H   VAL A  40      16.232  11.306  -4.960  1.00  0.00           H  
ATOM    278  N   ILE A  41      13.324  11.662  -3.392  1.00  0.00           N  
ATOM    279  CA  ILE A  41      12.122  12.247  -2.813  1.00  0.00           C  
ATOM    280  C   ILE A  41      11.046  12.478  -3.878  1.00  0.00           C  
ATOM    281  O   ILE A  41       9.866  12.174  -3.645  1.00  0.00           O  
ATOM    282  CB  ILE A  41      12.431  13.580  -2.107  1.00  0.00           C  
ATOM    283  CEN ILE A  41      12.766  14.041  -1.178  1.00  0.00           X  
ATOM    284  H   ILE A  41      14.212  12.172  -3.348  1.00  0.00           H  
ATOM    285  N   GLU A  42      11.438  12.996  -5.052  1.00  0.00           N  
ATOM    286  CA  GLU A  42      10.455  13.205  -6.110  1.00  0.00           C  
ATOM    287  C   GLU A  42       9.880  11.883  -6.610  1.00  0.00           C  
ATOM    288  O   GLU A  42       8.682  11.801  -6.882  1.00  0.00           O  
ATOM    289  CB  GLU A  42      11.081  13.978  -7.273  1.00  0.00           C  
ATOM    290  CEN GLU A  42      11.340  15.443  -8.103  1.00  0.00           X  
ATOM    291  H   GLU A  42      12.418  13.245  -5.197  1.00  0.00           H  
ATOM    292  N   ASP A  43      10.702  10.824  -6.681  1.00  0.00           N  
ATOM    293  CA  ASP A  43      10.196   9.531  -7.122  1.00  0.00           C  
ATOM    294  C   ASP A  43       9.258   8.895  -6.104  1.00  0.00           C  
ATOM    295  O   ASP A  43       8.230   8.329  -6.484  1.00  0.00           O  
ATOM    296  CB  ASP A  43      11.360   8.582  -7.417  1.00  0.00           C  
ATOM    297  CEN ASP A  43      11.917   8.243  -8.200  1.00  0.00           X  
ATOM    298  H   ASP A  43      11.691  10.930  -6.453  1.00  0.00           H  
ATOM    299  N   ILE A  44       9.558   9.040  -4.811  1.00  0.00           N  
ATOM    300  CA  ILE A  44       8.673   8.482  -3.800  1.00  0.00           C  
ATOM    301  C   ILE A  44       7.338   9.203  -3.844  1.00  0.00           C  
ATOM    302  O   ILE A  44       6.281   8.576  -3.750  1.00  0.00           O  
ATOM    303  CB  ILE A  44       9.270   8.591  -2.385  1.00  0.00           C  
ATOM    304  CEN ILE A  44       9.917   8.110  -1.650  1.00  0.00           X  
ATOM    305  H   ILE A  44      10.423   9.509  -4.535  1.00  0.00           H  
ATOM    306  N   HIS A  45       7.376  10.527  -4.002  1.00  0.00           N  
ATOM    307  CA  HIS A  45       6.145  11.290  -4.105  1.00  0.00           C  
ATOM    308  C   HIS A  45       5.352  10.841  -5.328  1.00  0.00           C  
ATOM    309  O   HIS A  45       4.148  10.580  -5.234  1.00  0.00           O  
ATOM    310  CB  HIS A  45       6.438  12.792  -4.181  1.00  0.00           C  
ATOM    311  CEN HIS A  45       6.502  13.909  -3.298  1.00  0.00           X  
ATOM    312  H   HIS A  45       8.275  11.012  -4.044  1.00  0.00           H  
ATOM    313  N   ASP A  46       6.017  10.734  -6.483  1.00  0.00           N  
ATOM    314  CA  ASP A  46       5.296  10.334  -7.676  1.00  0.00           C  
ATOM    315  C   ASP A  46       4.651   8.965  -7.499  1.00  0.00           C  
ATOM    316  O   ASP A  46       3.505   8.772  -7.912  1.00  0.00           O  
ATOM    317  CB  ASP A  46       6.233  10.324  -8.887  1.00  0.00           C  
ATOM    318  CEN ASP A  46       6.503  10.911  -9.674  1.00  0.00           X  
ATOM    319  H   ASP A  46       7.012  10.950  -6.524  1.00  0.00           H  
ATOM    320  N   PHE A  47       5.341   8.037  -6.832  1.00  0.00           N  
ATOM    321  CA  PHE A  47       4.790   6.703  -6.630  1.00  0.00           C  
ATOM    322  C   PHE A  47       3.473   6.801  -5.866  1.00  0.00           C  
ATOM    323  O   PHE A  47       2.447   6.275  -6.302  1.00  0.00           O  
ATOM    324  CB  PHE A  47       5.782   5.813  -5.879  1.00  0.00           C  
ATOM    325  CEN PHE A  47       6.855   4.687  -6.208  1.00  0.00           X  
ATOM    326  H   PHE A  47       6.275   8.244  -6.476  1.00  0.00           H  
ATOM    327  N   MET A  48       3.492   7.500  -4.724  1.00  0.00           N  
ATOM    328  CA  MET A  48       2.397   7.430  -3.759  1.00  0.00           C  
ATOM    329  C   MET A  48       1.088   7.969  -4.318  1.00  0.00           C  
ATOM    330  O   MET A  48       0.006   7.521  -3.927  1.00  0.00           O  
ATOM    331  CB  MET A  48       2.773   8.195  -2.491  1.00  0.00           C  
ATOM    332  CEN MET A  48       3.208   7.973  -0.806  1.00  0.00           X  
ATOM    333  H   MET A  48       4.305   8.080  -4.510  1.00  0.00           H  
ATOM    334  N   GLN A  49       1.179   8.891  -5.269  1.00  0.00           N  
ATOM    335  CA  GLN A  49       0.082   9.787  -5.599  1.00  0.00           C  
ATOM    336  C   GLN A  49      -0.692   9.332  -6.849  1.00  0.00           C  
ATOM    337  O   GLN A  49      -1.660   9.981  -7.251  1.00  0.00           O  
ATOM    338  CB  GLN A  49       0.616  11.206  -5.810  1.00  0.00           C  
ATOM    339  CEN GLN A  49       0.824  12.771  -5.064  1.00  0.00           X  
ATOM    340  H   GLN A  49       2.076   9.013  -5.747  1.00  0.00           H  
ATOM    341  N   GLY A  50      -0.267   8.225  -7.474  1.00  0.00           N  
ATOM    342  CA  GLY A  50      -0.861   7.738  -8.719  1.00  0.00           C  
ATOM    343  C   GLY A  50       0.006   7.980  -9.956  1.00  0.00           C  
ATOM    344  O   GLY A  50      -0.341   7.565 -11.065  1.00  0.00           O  
ATOM    345  CEN GLY A  50      -0.861   7.738  -8.719  1.00  0.00           X  
ATOM    346  H   GLY A  50       0.500   7.677  -7.081  1.00  0.00           H  
ATOM    347  N   GLY A  51       1.151   8.627  -9.786  1.00  0.00           N  
ATOM    348  CA  GLY A  51       2.053   8.955 -10.886  1.00  0.00           C  
ATOM    349  C   GLY A  51       3.199   7.949 -11.005  1.00  0.00           C  
ATOM    350  O   GLY A  51       4.355   8.280 -10.736  1.00  0.00           O  
ATOM    351  CEN GLY A  51       2.053   8.955 -10.886  1.00  0.00           X  
ATOM    352  H   GLY A  51       1.443   8.879  -8.847  1.00  0.00           H  
ATOM    353  N   GLY A  52       2.883   6.721 -11.394  1.00  0.00           N  
ATOM    354  CA  GLY A  52       3.938   5.738 -11.603  1.00  0.00           C  
ATOM    355  C   GLY A  52       3.476   4.399 -12.165  1.00  0.00           C  
ATOM    356  O   GLY A  52       2.282   4.123 -12.291  1.00  0.00           O  
ATOM    357  CEN GLY A  52       3.938   5.737 -11.603  1.00  0.00           X  
ATOM    358  H   GLY A  52       1.893   6.502 -11.514  1.00  0.00           H  
ATOM    359  N   SER A  53       4.459   3.578 -12.507  1.00  0.00           N  
ATOM    360  CA  SER A  53       4.271   2.288 -13.157  1.00  0.00           C  
ATOM    361  C   SER A  53       5.453   1.378 -12.833  1.00  0.00           C  
ATOM    362  O   SER A  53       6.417   1.822 -12.200  1.00  0.00           O  
ATOM    363  CB  SER A  53       4.118   2.463 -14.655  1.00  0.00           C  
ATOM    364  CEN SER A  53       4.191   2.671 -15.152  1.00  0.00           X  
ATOM    365  H   SER A  53       5.401   3.884 -12.315  1.00  0.00           H  
ATOM    366  N   GLY A  54       5.422   0.130 -13.304  1.00  0.00           N  
ATOM    367  CA  GLY A  54       6.531  -0.791 -13.043  1.00  0.00           C  
ATOM    368  C   GLY A  54       7.882  -0.201 -13.465  1.00  0.00           C  
ATOM    369  O   GLY A  54       8.899  -0.485 -12.837  1.00  0.00           O  
ATOM    370  CEN GLY A  54       6.532  -0.792 -13.043  1.00  0.00           X  
ATOM    371  H   GLY A  54       4.623  -0.185 -13.835  1.00  0.00           H  
ATOM    372  N   GLY A  55       7.887   0.634 -14.510  1.00  0.00           N  
ATOM    373  CA  GLY A  55       9.103   1.319 -14.955  1.00  0.00           C  
ATOM    374  C   GLY A  55       9.619   2.304 -13.900  1.00  0.00           C  
ATOM    375  O   GLY A  55      10.829   2.476 -13.728  1.00  0.00           O  
ATOM    376  CEN GLY A  55       9.104   1.320 -14.955  1.00  0.00           X  
ATOM    377  H   GLY A  55       7.022   0.800 -15.003  1.00  0.00           H  
ATOM    378  N   LYS A  56       8.694   2.966 -13.202  1.00  0.00           N  
ATOM    379  CA  LYS A  56       9.040   3.899 -12.148  1.00  0.00           C  
ATOM    380  C   LYS A  56       9.672   3.101 -11.037  1.00  0.00           C  
ATOM    381  O   LYS A  56      10.661   3.528 -10.442  1.00  0.00           O  
ATOM    382  CB  LYS A  56       7.815   4.665 -11.644  1.00  0.00           C  
ATOM    383  CEN LYS A  56       6.714   6.470 -11.571  1.00  0.00           X  
ATOM    384  H   LYS A  56       7.712   2.785 -13.377  1.00  0.00           H  
ATOM    385  N   LEU A  57       9.110   1.922 -10.768  1.00  0.00           N  
ATOM    386  CA  LEU A  57       9.662   1.126  -9.690  1.00  0.00           C  
ATOM    387  C   LEU A  57      11.109   0.729 -10.046  1.00  0.00           C  
ATOM    388  O   LEU A  57      12.011   0.845  -9.225  1.00  0.00           O  
ATOM    389  CB  LEU A  57       8.791  -0.112  -9.437  1.00  0.00           C  
ATOM    390  CEN LEU A  57       7.777  -0.469  -8.334  1.00  0.00           X  
ATOM    391  H   LEU A  57       8.304   1.608 -11.314  1.00  0.00           H  
ATOM    392  N   GLN A  58      11.361   0.283 -11.277  1.00  0.00           N  
ATOM    393  CA  GLN A  58      12.717  -0.150 -11.605  1.00  0.00           C  
ATOM    394  C   GLN A  58      13.710   1.017 -11.524  1.00  0.00           C  
ATOM    395  O   GLN A  58      14.820   0.857 -10.996  1.00  0.00           O  
ATOM    396  CB  GLN A  58      12.754  -0.767 -13.006  1.00  0.00           C  
ATOM    397  CEN GLN A  58      12.773  -2.269 -13.896  1.00  0.00           X  
ATOM    398  H   GLN A  58      10.608   0.210 -11.962  1.00  0.00           H  
ATOM    399  N   GLU A  59      13.294   2.213 -11.972  1.00  0.00           N  
ATOM    400  CA  GLU A  59      14.208   3.358 -11.928  1.00  0.00           C  
ATOM    401  C   GLU A  59      14.562   3.688 -10.482  1.00  0.00           C  
ATOM    402  O   GLU A  59      15.718   3.993 -10.164  1.00  0.00           O  
ATOM    403  CB  GLU A  59      13.589   4.577 -12.614  1.00  0.00           C  
ATOM    404  CEN GLU A  59      13.447   5.591 -13.977  1.00  0.00           X  
ATOM    405  H   GLU A  59      12.364   2.314 -12.387  1.00  0.00           H  
ATOM    406  N   MET A  60      13.566   3.569  -9.604  1.00  0.00           N  
ATOM    407  CA  MET A  60      13.719   3.844  -8.188  1.00  0.00           C  
ATOM    408  C   MET A  60      14.748   2.913  -7.581  1.00  0.00           C  
ATOM    409  O   MET A  60      15.583   3.339  -6.786  1.00  0.00           O  
ATOM    410  CB  MET A  60      12.379   3.702  -7.468  1.00  0.00           C  
ATOM    411  CEN MET A  60      11.123   4.627  -6.665  1.00  0.00           X  
ATOM    412  H   MET A  60      12.644   3.300  -9.947  1.00  0.00           H  
ATOM    413  N   MET A  61      14.681   1.633  -7.955  1.00  0.00           N  
ATOM    414  CA  MET A  61      15.606   0.655  -7.420  1.00  0.00           C  
ATOM    415  C   MET A  61      17.030   0.938  -7.854  1.00  0.00           C  
ATOM    416  O   MET A  61      17.950   0.876  -7.035  1.00  0.00           O  
ATOM    417  CB  MET A  61      15.193  -0.749  -7.854  1.00  0.00           C  
ATOM    418  CEN MET A  61      14.518  -2.253  -7.252  1.00  0.00           X  
ATOM    419  H   MET A  61      13.950   1.338  -8.602  1.00  0.00           H  
ATOM    420  N   LYS A  62      17.233   1.320  -9.108  1.00  0.00           N  
ATOM    421  CA  LYS A  62      18.599   1.556  -9.538  1.00  0.00           C  
ATOM    422  C   LYS A  62      19.176   2.759  -8.777  1.00  0.00           C  
ATOM    423  O   LYS A  62      20.324   2.717  -8.319  1.00  0.00           O  
ATOM    424  CB  LYS A  62      18.657   1.790 -11.048  1.00  0.00           C  
ATOM    425  CEN LYS A  62      19.125   1.056 -12.977  1.00  0.00           X  
ATOM    426  H   LYS A  62      16.446   1.406  -9.757  1.00  0.00           H  
ATOM    427  N   GLU A  63      18.361   3.807  -8.591  1.00  0.00           N  
ATOM    428  CA  GLU A  63      18.828   5.030  -7.930  1.00  0.00           C  
ATOM    429  C   GLU A  63      19.183   4.750  -6.462  1.00  0.00           C  
ATOM    430  O   GLU A  63      20.155   5.287  -5.923  1.00  0.00           O  
ATOM    431  CB  GLU A  63      17.766   6.129  -8.019  1.00  0.00           C  
ATOM    432  CEN GLU A  63      17.157   7.538  -8.759  1.00  0.00           X  
ATOM    433  H   GLU A  63      17.399   3.755  -8.936  1.00  0.00           H  
ATOM    434  N   PHE A  64      18.408   3.885  -5.825  1.00  0.00           N  
ATOM    435  CA  PHE A  64      18.638   3.520  -4.438  1.00  0.00           C  
ATOM    436  C   PHE A  64      19.985   2.798  -4.343  1.00  0.00           C  
ATOM    437  O   PHE A  64      20.780   3.081  -3.443  1.00  0.00           O  
ATOM    438  CB  PHE A  64      17.506   2.640  -3.906  1.00  0.00           C  
ATOM    439  CEN PHE A  64      16.188   2.798  -3.030  1.00  0.00           X  
ATOM    440  H   PHE A  64      17.594   3.508  -6.305  1.00  0.00           H  
ATOM    441  N   GLN A  65      20.265   1.876  -5.274  1.00  0.00           N  
ATOM    442  CA  GLN A  65      21.524   1.144  -5.190  1.00  0.00           C  
ATOM    443  C   GLN A  65      22.677   2.139  -5.294  1.00  0.00           C  
ATOM    444  O   GLN A  65      23.613   2.083  -4.503  1.00  0.00           O  
ATOM    445  CB  GLN A  65      21.626   0.092  -6.297  1.00  0.00           C  
ATOM    446  CEN GLN A  65      21.474  -1.610  -6.657  1.00  0.00           X  
ATOM    447  H   GLN A  65      19.610   1.692  -6.036  1.00  0.00           H  
ATOM    448  N   GLN A  66      22.584   3.099  -6.224  1.00  0.00           N  
ATOM    449  CA  GLN A  66      23.690   4.031  -6.406  1.00  0.00           C  
ATOM    450  C   GLN A  66      23.912   4.818  -5.110  1.00  0.00           C  
ATOM    451  O   GLN A  66      25.052   4.967  -4.677  1.00  0.00           O  
ATOM    452  CB  GLN A  66      23.411   4.989  -7.567  1.00  0.00           C  
ATOM    453  CEN GLN A  66      23.758   5.327  -9.244  1.00  0.00           X  
ATOM    454  H   GLN A  66      21.762   3.150  -6.827  1.00  0.00           H  
ATOM    455  N   VAL A  67      22.825   5.246  -4.445  1.00  0.00           N  
ATOM    456  CA  VAL A  67      22.979   6.054  -3.228  1.00  0.00           C  
ATOM    457  C   VAL A  67      23.690   5.239  -2.148  1.00  0.00           C  
ATOM    458  O   VAL A  67      24.555   5.752  -1.439  1.00  0.00           O  
ATOM    459  CB  VAL A  67      21.623   6.545  -2.686  1.00  0.00           C  
ATOM    460  CEN VAL A  67      21.230   7.103  -2.601  1.00  0.00           X  
ATOM    461  H   VAL A  67      21.900   5.034  -4.818  1.00  0.00           H  
ATOM    462  N   LEU A  68      23.387   3.947  -2.050  1.00  0.00           N  
ATOM    463  CA  LEU A  68      24.091   3.132  -1.063  1.00  0.00           C  
ATOM    464  C   LEU A  68      25.586   3.043  -1.308  1.00  0.00           C  
ATOM    465  O   LEU A  68      26.389   3.196  -0.376  1.00  0.00           O  
ATOM    466  CB  LEU A  68      23.489   1.721  -1.033  1.00  0.00           C  
ATOM    467  CEN LEU A  68      22.534   1.013  -0.053  1.00  0.00           X  
ATOM    468  H   LEU A  68      22.669   3.552  -2.661  1.00  0.00           H  
ATOM    469  N   ASP A  69      25.981   2.838  -2.557  1.00  0.00           N  
ATOM    470  CA  ASP A  69      27.398   2.738  -2.840  1.00  0.00           C  
ATOM    471  C   ASP A  69      28.107   4.036  -2.448  1.00  0.00           C  
ATOM    472  O   ASP A  69      29.168   4.006  -1.816  1.00  0.00           O  
ATOM    473  CB  ASP A  69      27.631   2.423  -4.319  1.00  0.00           C  
ATOM    474  CEN ASP A  69      27.818   1.632  -4.933  1.00  0.00           X  
ATOM    475  H   ASP A  69      25.287   2.715  -3.295  1.00  0.00           H  
ATOM    476  N   GLU A  70      27.503   5.180  -2.777  1.00  0.00           N  
ATOM    477  CA  GLU A  70      28.147   6.453  -2.494  1.00  0.00           C  
ATOM    478  C   GLU A  70      28.257   6.698  -0.997  1.00  0.00           C  
ATOM    479  O   GLU A  70      29.332   7.058  -0.513  1.00  0.00           O  
ATOM    480  CB  GLU A  70      27.381   7.599  -3.158  1.00  0.00           C  
ATOM    481  CEN GLU A  70      27.201   8.706  -4.441  1.00  0.00           X  
ATOM    482  H   GLU A  70      26.600   5.161  -3.248  1.00  0.00           H  
ATOM    483  N   LEU A  71      27.201   6.397  -0.243  1.00  0.00           N  
ATOM    484  CA  LEU A  71      27.269   6.549   1.201  1.00  0.00           C  
ATOM    485  C   LEU A  71      28.288   5.601   1.791  1.00  0.00           C  
ATOM    486  O   LEU A  71      29.074   5.980   2.657  1.00  0.00           O  
ATOM    487  CB  LEU A  71      25.890   6.311   1.831  1.00  0.00           C  
ATOM    488  CEN LEU A  71      24.830   7.264   2.416  1.00  0.00           X  
ATOM    489  H   LEU A  71      26.322   6.107  -0.683  1.00  0.00           H  
ATOM    490  N   ASN A  72      28.324   4.369   1.282  1.00  0.00           N  
ATOM    491  CA  ASN A  72      29.281   3.394   1.782  1.00  0.00           C  
ATOM    492  C   ASN A  72      30.713   3.860   1.509  1.00  0.00           C  
ATOM    493  O   ASN A  72      31.596   3.744   2.364  1.00  0.00           O  
ATOM    494  CB  ASN A  72      29.043   2.021   1.180  1.00  0.00           C  
ATOM    495  CEN ASN A  72      28.512   1.147   1.412  1.00  0.00           X  
ATOM    496  H   ASN A  72      27.650   4.084   0.570  1.00  0.00           H  
ATOM    497  N   ASN A  73      30.939   4.419   0.320  1.00  0.00           N  
ATOM    498  CA  ASN A  73      32.252   4.917  -0.052  1.00  0.00           C  
ATOM    499  C   ASN A  73      32.638   6.219   0.662  1.00  0.00           C  
ATOM    500  O   ASN A  73      33.818   6.438   0.957  1.00  0.00           O  
ATOM    501  CB  ASN A  73      32.343   5.107  -1.555  1.00  0.00           C  
ATOM    502  CEN ASN A  73      32.631   4.551  -2.397  1.00  0.00           X  
ATOM    503  H   ASN A  73      30.184   4.459  -0.364  1.00  0.00           H  
ATOM    504  N   HIS A  74      31.661   7.086   0.941  1.00  0.00           N  
ATOM    505  CA  HIS A  74      31.956   8.387   1.543  1.00  0.00           C  
ATOM    506  C   HIS A  74      31.943   8.420   3.076  1.00  0.00           C  
ATOM    507  O   HIS A  74      32.775   9.092   3.692  1.00  0.00           O  
ATOM    508  CB  HIS A  74      30.966   9.430   1.014  1.00  0.00           C  
ATOM    509  CEN HIS A  74      30.893  10.390  -0.036  1.00  0.00           X  
ATOM    510  H   HIS A  74      30.703   6.858   0.672  1.00  0.00           H  
ATOM    511  N   LEU A  75      31.012   7.715   3.698  1.00  0.00           N  
ATOM    512  CA  LEU A  75      30.874   7.727   5.148  1.00  0.00           C  
ATOM    513  C   LEU A  75      31.889   6.785   5.800  1.00  0.00           C  
ATOM    514  O   LEU A  75      31.884   5.581   5.556  1.00  0.00           O  
ATOM    515  CB  LEU A  75      29.445   7.338   5.546  1.00  0.00           C  
ATOM    516  CEN LEU A  75      28.239   8.157   6.046  1.00  0.00           X  
ATOM    517  H   LEU A  75      30.341   7.166   3.161  1.00  0.00           H  
ATOM    518  N   GLN A  76      32.772   7.359   6.615  1.00  0.00           N  
ATOM    519  CA  GLN A  76      33.854   6.614   7.268  1.00  0.00           C  
ATOM    520  C   GLN A  76      33.701   6.082   8.698  1.00  0.00           C  
ATOM    521  O   GLN A  76      33.165   6.722   9.622  1.00  0.00           O  
ATOM    522  CB  GLN A  76      35.103   7.500   7.243  1.00  0.00           C  
ATOM    523  CEN GLN A  76      36.576   7.853   6.376  1.00  0.00           X  
ATOM    524  H   GLN A  76      32.739   8.362   6.728  1.00  0.00           H  
ATOM    525  N   GLY A  77      34.249   4.878   8.844  1.00  0.00           N  
ATOM    526  CA  GLY A  77      34.334   4.161  10.096  1.00  0.00           C  
ATOM    527  C   GLY A  77      33.003   3.698  10.633  1.00  0.00           C  
ATOM    528  O   GLY A  77      32.145   3.204   9.895  1.00  0.00           O  
ATOM    529  CEN GLY A  77      34.334   4.160  10.097  1.00  0.00           X  
ATOM    530  H   GLY A  77      34.670   4.455   8.026  1.00  0.00           H  
ATOM    531  N   GLY A  78      32.884   3.838  11.945  1.00  0.00           N  
ATOM    532  CA  GLY A  78      31.731   3.435  12.711  1.00  0.00           C  
ATOM    533  C   GLY A  78      30.729   4.556  12.951  1.00  0.00           C  
ATOM    534  O   GLY A  78      30.041   4.539  13.969  1.00  0.00           O  
ATOM    535  CEN GLY A  78      31.731   3.435  12.712  1.00  0.00           X  
ATOM    536  H   GLY A  78      33.659   4.253  12.444  1.00  0.00           H  
ATOM    537  N   LYS A  79      30.675   5.584  12.092  1.00  0.00           N  
ATOM    538  CA  LYS A  79      29.833   6.712  12.499  1.00  0.00           C  
ATOM    539  C   LYS A  79      28.389   6.240  12.733  1.00  0.00           C  
ATOM    540  O   LYS A  79      27.730   5.746  11.815  1.00  0.00           O  
ATOM    541  CB  LYS A  79      29.868   7.820  11.445  1.00  0.00           C  
ATOM    542  CEN LYS A  79      30.571   9.722  10.841  1.00  0.00           X  
ATOM    543  H   LYS A  79      31.176   5.584  11.193  1.00  0.00           H  
ATOM    544  N   HIS A  80      27.877   6.475  13.945  1.00  0.00           N  
ATOM    545  CA  HIS A  80      26.485   6.146  14.248  1.00  0.00           C  
ATOM    546  C   HIS A  80      25.515   6.701  13.233  1.00  0.00           C  
ATOM    547  O   HIS A  80      24.524   6.052  12.904  1.00  0.00           O  
ATOM    548  CB  HIS A  80      26.106   6.657  15.641  1.00  0.00           C  
ATOM    549  CEN HIS A  80      26.039   6.158  16.975  1.00  0.00           X  
ATOM    550  H   HIS A  80      28.488   6.792  14.683  1.00  0.00           H  
ATOM    551  N   THR A  81      25.800   7.882  12.699  1.00  0.00           N  
ATOM    552  CA  THR A  81      24.904   8.450  11.703  1.00  0.00           C  
ATOM    553  C   THR A  81      24.867   7.559  10.480  1.00  0.00           C  
ATOM    554  O   THR A  81      23.810   7.353   9.886  1.00  0.00           O  
ATOM    555  CB  THR A  81      25.330   9.870  11.287  1.00  0.00           C  
ATOM    556  CEN THR A  81      25.442  10.430  11.410  1.00  0.00           X  
ATOM    557  H   THR A  81      26.617   8.385  13.002  1.00  0.00           H  
ATOM    558  N   VAL A  82      26.013   7.012  10.116  1.00  0.00           N  
ATOM    559  CA  VAL A  82      26.117   6.188   8.933  1.00  0.00           C  
ATOM    560  C   VAL A  82      25.395   4.888   9.110  1.00  0.00           C  
ATOM    561  O   VAL A  82      24.722   4.417   8.188  1.00  0.00           O  
ATOM    562  CB  VAL A  82      27.585   5.896   8.570  1.00  0.00           C  
ATOM    563  CEN VAL A  82      28.081   6.035   8.112  1.00  0.00           X  
ATOM    564  H   VAL A  82      26.834   7.161  10.686  1.00  0.00           H  
ATOM    565  N   HIS A  83      25.508   4.309  10.303  1.00  0.00           N  
ATOM    566  CA  HIS A  83      24.832   3.056  10.549  1.00  0.00           C  
ATOM    567  C   HIS A  83      23.332   3.261  10.425  1.00  0.00           C  
ATOM    568  O   HIS A  83      22.651   2.465   9.780  1.00  0.00           O  
ATOM    569  CB  HIS A  83      25.187   2.501  11.932  1.00  0.00           C  
ATOM    570  CEN HIS A  83      26.102   1.568  12.501  1.00  0.00           X  
ATOM    571  H   HIS A  83      26.098   4.733  11.027  1.00  0.00           H  
ATOM    572  N   HIS A  84      22.822   4.360  10.983  1.00  0.00           N  
ATOM    573  CA  HIS A  84      21.396   4.615  10.953  1.00  0.00           C  
ATOM    574  C   HIS A  84      20.912   4.793   9.517  1.00  0.00           C  
ATOM    575  O   HIS A  84      19.888   4.229   9.128  1.00  0.00           O  
ATOM    576  CB  HIS A  84      21.050   5.853  11.788  1.00  0.00           C  
ATOM    577  CEN HIS A  84      20.607   6.156  13.108  1.00  0.00           X  
ATOM    578  H   HIS A  84      23.436   5.006  11.481  1.00  0.00           H  
ATOM    579  N   ILE A  85      21.658   5.535   8.700  1.00  0.00           N  
ATOM    580  CA  ILE A  85      21.209   5.760   7.337  1.00  0.00           C  
ATOM    581  C   ILE A  85      21.188   4.448   6.572  1.00  0.00           C  
ATOM    582  O   ILE A  85      20.282   4.208   5.769  1.00  0.00           O  
ATOM    583  CB  ILE A  85      22.106   6.770   6.598  1.00  0.00           C  
ATOM    584  CEN ILE A  85      22.285   7.827   6.401  1.00  0.00           X  
ATOM    585  H   ILE A  85      22.519   5.963   9.040  1.00  0.00           H  
ATOM    586  N   GLU A  86      22.163   3.573   6.822  1.00  0.00           N  
ATOM    587  CA  GLU A  86      22.205   2.321   6.086  1.00  0.00           C  
ATOM    588  C   GLU A  86      20.961   1.475   6.407  1.00  0.00           C  
ATOM    589  O   GLU A  86      20.327   0.927   5.502  1.00  0.00           O  
ATOM    590  CB  GLU A  86      23.483   1.547   6.418  1.00  0.00           C  
ATOM    591  CEN GLU A  86      25.075   1.087   6.022  1.00  0.00           X  
ATOM    592  H   GLU A  86      22.875   3.785   7.523  1.00  0.00           H  
ATOM    593  N   GLN A  87      20.583   1.399   7.695  1.00  0.00           N  
ATOM    594  CA  GLN A  87      19.415   0.622   8.103  1.00  0.00           C  
ATOM    595  C   GLN A  87      18.137   1.158   7.472  1.00  0.00           C  
ATOM    596  O   GLN A  87      17.309   0.376   6.991  1.00  0.00           O  
ATOM    597  CB  GLN A  87      19.276   0.626   9.627  1.00  0.00           C  
ATOM    598  CEN GLN A  87      19.563  -0.296  11.081  1.00  0.00           X  
ATOM    599  H   GLN A  87      21.146   1.860   8.410  1.00  0.00           H  
ATOM    600  N   ASN A  88      17.992   2.487   7.426  1.00  0.00           N  
ATOM    601  CA  ASN A  88      16.784   3.101   6.888  1.00  0.00           C  
ATOM    602  C   ASN A  88      16.656   2.784   5.414  1.00  0.00           C  
ATOM    603  O   ASN A  88      15.573   2.455   4.929  1.00  0.00           O  
ATOM    604  CB  ASN A  88      16.764   4.602   7.110  1.00  0.00           C  
ATOM    605  CEN ASN A  88      16.395   5.283   7.819  1.00  0.00           X  
ATOM    606  H   ASN A  88      18.718   3.084   7.819  1.00  0.00           H  
ATOM    607  N   ILE A  89      17.775   2.819   4.706  1.00  0.00           N  
ATOM    608  CA  ILE A  89      17.757   2.585   3.281  1.00  0.00           C  
ATOM    609  C   ILE A  89      17.349   1.147   3.003  1.00  0.00           C  
ATOM    610  O   ILE A  89      16.567   0.898   2.087  1.00  0.00           O  
ATOM    611  CB  ILE A  89      19.127   2.869   2.638  1.00  0.00           C  
ATOM    612  CEN ILE A  89      19.768   3.639   2.207  1.00  0.00           X  
ATOM    613  H   ILE A  89      18.656   3.054   5.167  1.00  0.00           H  
ATOM    614  N   LYS A  90      17.874   0.191   3.786  1.00  0.00           N  
ATOM    615  CA  LYS A  90      17.497  -1.207   3.590  1.00  0.00           C  
ATOM    616  C   LYS A  90      16.006  -1.417   3.846  1.00  0.00           C  
ATOM    617  O   LYS A  90      15.329  -2.069   3.049  1.00  0.00           O  
ATOM    618  CB  LYS A  90      18.320  -2.118   4.502  1.00  0.00           C  
ATOM    619  CEN LYS A  90      19.908  -3.498   4.725  1.00  0.00           X  
ATOM    620  H   LYS A  90      18.537   0.439   4.520  1.00  0.00           H  
ATOM    621  N   GLU A  91      15.455  -0.827   4.908  1.00  0.00           N  
ATOM    622  CA  GLU A  91      14.034  -1.031   5.153  1.00  0.00           C  
ATOM    623  C   GLU A  91      13.212  -0.477   3.991  1.00  0.00           C  
ATOM    624  O   GLU A  91      12.290  -1.137   3.498  1.00  0.00           O  
ATOM    625  CB  GLU A  91      13.612  -0.371   6.468  1.00  0.00           C  
ATOM    626  CEN GLU A  91      13.249  -0.487   8.129  1.00  0.00           X  
ATOM    627  H   GLU A  91      16.019  -0.269   5.548  1.00  0.00           H  
ATOM    628  N   ILE A  92      13.588   0.709   3.504  1.00  0.00           N  
ATOM    629  CA  ILE A  92      12.830   1.361   2.444  1.00  0.00           C  
ATOM    630  C   ILE A  92      12.933   0.544   1.171  1.00  0.00           C  
ATOM    631  O   ILE A  92      11.937   0.353   0.472  1.00  0.00           O  
ATOM    632  CB  ILE A  92      13.325   2.794   2.177  1.00  0.00           C  
ATOM    633  CEN ILE A  92      13.233   3.839   2.472  1.00  0.00           X  
ATOM    634  H   ILE A  92      14.394   1.186   3.914  1.00  0.00           H  
ATOM    635  N   PHE A  93      14.138   0.052   0.876  1.00  0.00           N  
ATOM    636  CA  PHE A  93      14.399  -0.818  -0.261  1.00  0.00           C  
ATOM    637  C   PHE A  93      13.572  -2.078  -0.121  1.00  0.00           C  
ATOM    638  O   PHE A  93      12.863  -2.469  -1.047  1.00  0.00           O  
ATOM    639  CB  PHE A  93      15.886  -1.160  -0.363  1.00  0.00           C  
ATOM    640  CEN PHE A  93      17.160  -0.689  -1.189  1.00  0.00           X  
ATOM    641  H   PHE A  93      14.924   0.312   1.466  1.00  0.00           H  
ATOM    642  N   HIS A  94      13.621  -2.698   1.054  1.00  0.00           N  
ATOM    643  CA  HIS A  94      12.864  -3.914   1.286  1.00  0.00           C  
ATOM    644  C   HIS A  94      11.367  -3.691   1.069  1.00  0.00           C  
ATOM    645  O   HIS A  94      10.705  -4.504   0.407  1.00  0.00           O  
ATOM    646  CB  HIS A  94      13.118  -4.440   2.703  1.00  0.00           C  
ATOM    647  CEN HIS A  94      13.968  -5.383   3.350  1.00  0.00           X  
ATOM    648  H   HIS A  94      14.227  -2.335   1.794  1.00  0.00           H  
ATOM    649  N   HIS A  95      10.826  -2.582   1.571  1.00  0.00           N  
ATOM    650  CA  HIS A  95       9.390  -2.382   1.433  1.00  0.00           C  
ATOM    651  C   HIS A  95       9.026  -2.213  -0.049  1.00  0.00           C  
ATOM    652  O   HIS A  95       8.003  -2.736  -0.510  1.00  0.00           O  
ATOM    653  CB  HIS A  95       8.928  -1.164   2.241  1.00  0.00           C  
ATOM    654  CEN HIS A  95       8.367  -0.888   3.521  1.00  0.00           X  
ATOM    655  H   HIS A  95      11.406  -1.906   2.070  1.00  0.00           H  
ATOM    656  N   LEU A  96       9.876  -1.519  -0.807  1.00  0.00           N  
ATOM    657  CA  LEU A  96       9.587  -1.298  -2.213  1.00  0.00           C  
ATOM    658  C   LEU A  96       9.550  -2.627  -2.950  1.00  0.00           C  
ATOM    659  O   LEU A  96       8.686  -2.830  -3.804  1.00  0.00           O  
ATOM    660  CB  LEU A  96      10.628  -0.360  -2.835  1.00  0.00           C  
ATOM    661  CEN LEU A  96      10.585   1.124  -3.248  1.00  0.00           X  
ATOM    662  H   LEU A  96      10.727  -1.131  -0.399  1.00  0.00           H  
ATOM    663  N   GLU A  97      10.460  -3.550  -2.615  1.00  0.00           N  
ATOM    664  CA  GLU A  97      10.491  -4.835  -3.303  1.00  0.00           C  
ATOM    665  C   GLU A  97       9.214  -5.622  -3.020  1.00  0.00           C  
ATOM    666  O   GLU A  97       8.633  -6.220  -3.930  1.00  0.00           O  
ATOM    667  CB  GLU A  97      11.720  -5.643  -2.881  1.00  0.00           C  
ATOM    668  CEN GLU A  97      13.309  -6.180  -3.181  1.00  0.00           X  
ATOM    669  H   GLU A  97      11.155  -3.346  -1.897  1.00  0.00           H  
ATOM    670  N   GLU A  98       8.751  -5.613  -1.762  1.00  0.00           N  
ATOM    671  CA  GLU A  98       7.576  -6.407  -1.421  1.00  0.00           C  
ATOM    672  C   GLU A  98       6.359  -5.863  -2.166  1.00  0.00           C  
ATOM    673  O   GLU A  98       5.537  -6.635  -2.677  1.00  0.00           O  
ATOM    674  CB  GLU A  98       7.330  -6.397   0.090  1.00  0.00           C  
ATOM    675  CEN GLU A  98       7.461  -7.151   1.612  1.00  0.00           X  
ATOM    676  H   GLU A  98       9.243  -5.075  -1.044  1.00  0.00           H  
ATOM    677  N   LEU A  99       6.287  -4.529  -2.272  1.00  0.00           N  
ATOM    678  CA  LEU A  99       5.170  -3.820  -2.896  1.00  0.00           C  
ATOM    679  C   LEU A  99       5.099  -4.067  -4.404  1.00  0.00           C  
ATOM    680  O   LEU A  99       4.017  -4.241  -4.962  1.00  0.00           O  
ATOM    681  CB  LEU A  99       5.281  -2.317  -2.611  1.00  0.00           C  
ATOM    682  CEN LEU A  99       4.539  -1.379  -1.640  1.00  0.00           X  
ATOM    683  H   LEU A  99       7.045  -3.978  -1.862  1.00  0.00           H  
ATOM    684  N   VAL A 100       6.251  -4.090  -5.069  1.00  0.00           N  
ATOM    685  CA  VAL A 100       6.282  -4.304  -6.511  1.00  0.00           C  
ATOM    686  C   VAL A 100       5.936  -5.749  -6.854  1.00  0.00           C  
ATOM    687  O   VAL A 100       5.203  -6.009  -7.813  1.00  0.00           O  
ATOM    688  CB  VAL A 100       7.661  -3.959  -7.105  1.00  0.00           C  
ATOM    689  CEN VAL A 100       7.997  -3.504  -7.498  1.00  0.00           X  
ATOM    690  H   VAL A 100       7.122  -3.943  -4.561  1.00  0.00           H  
ATOM    691  N   HIS A 101       6.496  -6.690  -6.087  1.00  0.00           N  
ATOM    692  CA  HIS A 101       6.294  -8.110  -6.360  1.00  0.00           C  
ATOM    693  C   HIS A 101       4.896  -8.654  -6.038  1.00  0.00           C  
ATOM    694  O   HIS A 101       4.404  -9.531  -6.764  1.00  0.00           O  
ATOM    695  CB  HIS A 101       7.337  -8.926  -5.590  1.00  0.00           C  
ATOM    696  CEN HIS A 101       8.632  -9.479  -5.813  1.00  0.00           X  
ATOM    697  H   HIS A 101       7.096  -6.396  -5.310  1.00  0.00           H  
ATOM    698  N   ARG A 102       4.272  -8.177  -4.955  1.00  0.00           N  
ATOM    699  CA  ARG A 102       2.980  -8.715  -4.527  1.00  0.00           C  
ATOM    700  C   ARG A 102       1.862  -8.505  -5.545  1.00  0.00           C  
ATOM    701  O   ARG A 102       1.517  -9.441  -6.269  1.00  0.00           O  
ATOM    702  CB  ARG A 102       2.577  -8.173  -3.163  1.00  0.00           C  
ATOM    703  CEN ARG A 102       2.278  -8.003  -0.707  1.00  0.00           X  
ATOM    704  H   ARG A 102       4.728  -7.459  -4.388  1.00  0.00           H  
TER                                                                             
# All scores below are weighted scores, not raw scores.
#BEGIN_POSE_ENERGIES_TABLE ./minmover_pdb/pose_55.pdb
label vdw cenpack pair env cbeta hs_pair ss_pair sheet total
weights 1 0.5 1 1 0.25 1 1 1 NA
pose 1.3787 -4.73098 -13.5879 -21.1943 5.40924 0 0 0 -32.7252
MET:NtermProteinFull_1 0.68935 1.03244 -0.12133 0.18716 0.06637 0 0 0 1.85399
TYR_2 0 -0.01369 -0.01655 0.85888 0.07034 0 0 0 0.89898
GLY_3 0 0.11683 0.08004 -0.07965 0.07034 0 0 0 0.18756
LYS_4 0 0.37133 -0.23541 -0.33001 0.04262 0 0 0 -0.15147
LEU_5 0 -0.37061 -0.59363 -0.30366 0.03175 0 0 0 -1.23616
ASN_6 0 -0.24012 0.14217 -0.36221 0.04277 0 0 0 -0.41739
ASP_7 0 0.00516 -0.23184 -0.42964 0.06898 0 0 0 -0.58735
LEU_8 0 0.43887 -0.31987 -0.52353 0.03673 0 0 0 -0.36779
LEU_9 0 -0.29849 -0.22922 -0.06582 0.03747 0 0 0 -0.55606
GLU_10 0 -0.08501 0.02569 -0.92601 0.06946 0 0 0 -0.91587
ASP_11 0 -0.02288 0.20962 0.08318 0.03561 0 0 0 0.30554
LEU_12 0 -0.44196 -0.66605 -0.39148 0.03324 0 0 0 -1.46625
GLN_13 0 0.02023 0.21191 -0.4142 0.06899 0 0 0 -0.11307
GLU_14 0 0.01767 -0.20062 -0.82678 0.06878 0 0 0 -0.94094
VAL_15 0 -0.21848 -0.42034 -0.19594 0.04288 0 0 0 -0.79189
LEU_16 0 -0.18681 -0.08329 0.24309 0.04435 0 0 0 0.01733
LYS_17 0 -0.04462 -0.00937 -0.8715 0.06965 0 0 0 -0.85584
ASN_18 0 0.02223 -0.00766 -0.24178 0.06908 0 0 0 -0.15812
LEU_19 0 -0.26217 -0.89674 -0.19483 0.033 0 0 0 -1.32075
HIS_20 0 0.03572 -0.16292 0.0215 0.0693 0 0 0 -0.0364
LYS_21 0 -0.00368 -0.00793 -1.04927 0.07072 0 0 0 -0.99018
ASN_22 0 -0.14005 -0.13167 -0.36221 0.06919 0 0 0 -0.56473
TRP_23 0 0.00726 -0.0154 -0.00757 0.04318 0 0 0 0.02746
HIS_D_24 0 -0.0099 0.00598 0.20362 0.06945 0 0 0 0.26914
GLY_25 0 0.0732 -0.0892 -0.09146 0.0433 0 0 0 -0.06416
GLY_26 0 0.00837 -0.00398 0.0322 0.03812 0 0 0 0.07472
LYS_27 0 0 0 -0.8715 0.07125 0 0 0 -0.80025
ASP_28 0 -0.02106 0.00682 -0.60822 0.07156 0 0 0 -0.5509
ASN_29 0 -0.17178 -0.11785 -0.28327 0.03538 0 0 0 -0.53752
LEU_30 0 0.05477 0.05771 0.4149 0.04262 0 0 0 0.57
HIS_D_31 0 -0.03093 -0.10995 0.06501 0.06921 0 0 0 -0.00666
ASP_32 0 -0.11485 -0.15378 -0.42964 0.06903 0 0 0 -0.62925
VAL_33 0 -0.08163 -0.14747 -0.19594 0.0307 0 0 0 -0.39434
ASP_34 0 0.11568 -0.08924 -0.31759 0.06906 0 0 0 -0.22209
ASN_35 0 -0.08722 -0.03189 -0.36221 0.06907 0 0 0 -0.41224
HIS_D_36 0 -0.42305 -0.3139 -0.06774 0.036 0 0 0 -0.7687
LEU_37 0 -0.03359 -0.77718 -0.30366 0.04508 0 0 0 -1.06934
GLN_38 0 0.02279 0.11477 -0.49415 0.06893 0 0 0 -0.28766
ASN_39 0 -0.23698 -0.06902 -0.19403 0.06916 0 0 0 -0.43087
VAL_40 0 -0.14948 -0.3349 -0.35242 0.03778 0 0 0 -0.79902
ILE_41 0 -0.21592 -0.36706 0.60227 0.0435 0 0 0 0.06279
GLU_42 0 -0.10218 -0.19502 -0.71584 0.06882 0 0 0 -0.94421
ASP_43 0 -0.18375 -0.02425 0.08318 0.04421 0 0 0 -0.0806
ILE_44 0 -0.27809 -0.81447 -0.31819 0.04076 0 0 0 -1.37
HIS_D_45 0 -0.11346 0.28699 -0.02241 0.06902 0 0 0 0.22013
ASP_46 0 -0.19919 -0.4966 -0.31759 0.04268 0 0 0 -0.9707
PHE_47 0 -0.4013 -0.3881 -0.44993 0.03639 0 0 0 -1.20294
MET_48 0 -0.54314 0.02808 0.18716 0.03032 0 0 0 -0.29757
GLN_49 0 -0.04597 0.02618 -0.60368 0.06947 0 0 0 -0.554
GLY_50 0 -0.01687 0.03913 0.0322 0.04456 0 0 0 0.09903
GLY_51 0 -0.0534 0.02841 0.35201 0.03059 0 0 0 0.35761
GLY_52 0 -0.06158 0.03076 -0.09146 0.03019 0 0 0 -0.09208
SER_53 0 -0.03925 0.00839 -0.21543 0.03232 0 0 0 -0.21396
GLY_54 0 -0.00881 0.05568 -0.0429 0.03556 0 0 0 0.03952
GLY_55 0 -0.049 0.00939 -0.0429 0.03556 0 0 0 -0.04696
LYS_56 0 -0.28447 -0.73975 -0.42611 0.03459 0 0 0 -1.41574
LEU_57 0 0.34497 -0.33408 -0.06582 0.03396 0 0 0 -0.02096
GLN_58 0 -0.00438 0.0527 -0.60368 0.06933 0 0 0 -0.48602
GLU_59 0 0.00235 -0.17104 -0.37543 0.06883 0 0 0 -0.47531
MET_60 0 -0.32089 -0.13893 -0.29185 0.03762 0 0 0 -0.71404
MET_61 0 0.06166 -0.0193 0.4784 0.06912 0 0 0 0.58989
LYS_62 0 -0.02545 0.00755 -0.96458 0.07027 0 0 0 -0.9122
GLU_63 0 -0.42386 -0.20171 -0.4886 0.03561 0 0 0 -1.07856
PHE_64 0 -0.14023 -0.35705 0.07137 0.04402 0 0 0 -0.38188
GLN_65 0 0.00288 0.04264 -0.59803 0.06909 0 0 0 -0.48342
GLN_66 0 -0.07394 -0.18183 -0.55896 0.0692 0 0 0 -0.74553
VAL_67 0 -0.20742 -0.60265 -0.27892 0.04534 0 0 0 -1.04364
LEU_68 0 -0.16918 0.26649 0.91309 0.04302 0 0 0 1.05342
ASP_69 0 -0.06669 0.00168 -0.56986 0.0693 0 0 0 -0.56557
GLU_70 0 -0.37346 -0.0146 -0.25924 0.03208 0 0 0 -0.61523
LEU_71 0 -0.04671 -0.48778 -0.30366 0.03727 0 0 0 -0.80088
ASN_72 0 -0.06876 -0.02712 -0.32173 0.06902 0 0 0 -0.34859
ASN_73 0 -0.05525 -0.05727 -0.50929 0.0693 0 0 0 -0.55251
HIS_74 0 -0.062 -0.05088 -0.15264 0.03827 0 0 0 -0.22725
LEU_75 0 -0.02359 -0.28399 -0.06582 0.03206 0 0 0 -0.34133
GLN_76 0 -0.03017 -0.02353 -0.60368 0.07143 0 0 0 -0.58595
GLY_77 0 -0.02703 0.01706 0.60923 0.04643 0 0 0 0.64569
GLY_78 0 0 0 0.0322 0.04598 0 0 0 0.07818
LYS_79 0 0.08204 -0.08504 -0.42611 0.0353 0 0 0 -0.39381
HIS_80 0 -0.03786 -0.02641 0.21997 0.07025 0 0 0 0.22595
THR_81 0 -0.17427 -0.18858 -0.18847 0.03503 0 0 0 -0.5163
VAL_82 0 -0.04419 -0.0783 0.21583 0.04336 0 0 0 0.13669
HIS_D_83 0 -0.02387 -0.01413 0.0215 0.06956 0 0 0 0.05306
HIS_D_84 0 0.04335 -0.19631 -0.02241 0.06884 0 0 0 -0.10652
ILE_85 0 -0.46681 -0.24038 -0.31819 0.03227 0 0 0 -0.99311
GLU_86 0 0.05009 0.44738 -0.25924 0.06908 0 0 0 0.30731
GLN_87 0 -0.02066 -0.05522 -0.55896 0.0693 0 0 0 -0.56555
ASN_88 0 -0.15948 0.01495 -0.19403 0.04458 0 0 0 -0.29398
ILE_89 0 -0.03805 -0.60178 -0.31819 0.07141 0 0 0 -0.88661
LYS_90 0 0.01746 0.19585 -0.8715 0.06894 0 0 0 -0.58925
GLU_91 0 0.10919 -0.05319 -0.4886 0.06885 0 0 0 -0.36375
ILE_92 0 0.23582 -0.27812 -0.20059 0.03821 0 0 0 -0.20468
PHE_93 0 -0.06388 -0.34422 0.42954 0.04361 0 0 0 0.06506
HIS_D_94 0 -0.04551 0.10543 0.06501 0.06893 0 0 0 0.19385
HIS_D_95 0 0.3925 -0.13377 -0.11266 0.04365 0 0 0 0.18972
LEU_96 0 -0.04152 -0.91692 -0.39148 0.036 0 0 0 -1.31393
GLU_97 0 -0.1149 0.13678 -0.60186 0.06887 0 0 0 -0.51112
GLU_98 0 -0.01953 -0.43235 -0.71584 0.06966 0 0 0 -1.09806
LEU_99 0.68935 0.69297 -0.18471 0.4149 0.03508 0 0 0 1.6476
VAL_100 0 0.48768 -0.00235 0.46922 0.06908 0 0 0 1.02362
HIS_D_101 0 -0.03944 0.05505 0.21997 0.07025 0 0 0 0.30583
ARG:CtermProteinFull_102 0 0.09788 0.09784 -0.64658 0.07355 0 0 0 -0.37732
#END_POSE_ENERGIES_TABLE ./minmover_pdb/pose_55.pdb
