# Supplementary material for: Selection of a promiscuous minimalist cAMP phosphodiesterase from a library of de novo designed proteins
Source: Nat Chem. 2024 May 3;16(7):1200–8. doi: 10.1038/s41557-024-01490-4 (PMC11230910; doi:10.1038/s41557-024-01490-4)
Supplement: Supplementary file 3 — MD input files, scripts and final structures derived from MD, AlphaFold2, EMSfold and MultiSFold. [file 41557_2024_1490_MOESM3_ESM.zip › Computational_Data/4_MultiSFold/s824/pose_56.pdb]

ATOM      1  N   MET A   1     -12.159 -10.335  11.557  1.00  0.00           N  
ATOM      2  CA  MET A   1     -11.793  -8.909  11.420  1.00  0.00           C  
ATOM      3  C   MET A   1     -10.306  -8.769  11.155  1.00  0.00           C  
ATOM      4  O   MET A   1      -9.971  -8.074  10.215  1.00  0.00           O  
ATOM      5  CB  MET A   1     -12.177  -8.126  12.674  1.00  0.00           C  
ATOM      6  CEN MET A   1     -13.290  -6.908  13.270  1.00  0.00           X  
ATOM      7  H   MET A   1     -12.568 -10.667  12.407  1.00  0.00           H  
ATOM      8  N   TYR A   2      -9.445  -9.506  11.863  1.00  0.00           N  
ATOM      9  CA  TYR A   2      -7.994  -9.492  11.624  1.00  0.00           C  
ATOM     10  C   TYR A   2      -7.525  -9.889  10.218  1.00  0.00           C  
ATOM     11  O   TYR A   2      -6.706  -9.175   9.669  1.00  0.00           O  
ATOM     12  CB  TYR A   2      -7.314 -10.409  12.644  1.00  0.00           C  
ATOM     13  CEN TYR A   2      -6.478 -10.329  14.181  1.00  0.00           X  
ATOM     14  H   TYR A   2      -9.709  -9.858  12.774  1.00  0.00           H  
ATOM     15  N   GLY A   3      -8.061 -10.961   9.612  1.00  0.00           N  
ATOM     16  CA  GLY A   3      -7.659 -11.381   8.258  1.00  0.00           C  
ATOM     17  C   GLY A   3      -7.853 -10.280   7.207  1.00  0.00           C  
ATOM     18  O   GLY A   3      -6.901  -9.931   6.532  1.00  0.00           O  
ATOM     19  CEN GLY A   3      -7.659 -11.381   8.258  1.00  0.00           X  
ATOM     20  H   GLY A   3      -8.669 -11.570  10.143  1.00  0.00           H  
ATOM     21  N   LYS A   4      -9.031  -9.640   7.182  1.00  0.00           N  
ATOM     22  CA  LYS A   4      -9.281  -8.472   6.318  1.00  0.00           C  
ATOM     23  C   LYS A   4      -8.392  -7.270   6.653  1.00  0.00           C  
ATOM     24  O   LYS A   4      -7.944  -6.582   5.751  1.00  0.00           O  
ATOM     25  CB  LYS A   4     -10.751  -8.059   6.408  1.00  0.00           C  
ATOM     26  CEN LYS A   4     -12.681  -8.037   5.540  1.00  0.00           X  
ATOM     27  H   LYS A   4      -9.782  -9.975   7.769  1.00  0.00           H  
ATOM     28  N   LEU A   5      -8.170  -6.993   7.943  1.00  0.00           N  
ATOM     29  CA  LEU A   5      -7.289  -5.900   8.364  1.00  0.00           C  
ATOM     30  C   LEU A   5      -5.872  -6.072   7.805  1.00  0.00           C  
ATOM     31  O   LEU A   5      -5.346  -5.148   7.199  1.00  0.00           O  
ATOM     32  CB  LEU A   5      -7.250  -5.814   9.895  1.00  0.00           C  
ATOM     33  CEN LEU A   5      -7.904  -4.853  10.905  1.00  0.00           X  
ATOM     34  H   LEU A   5      -8.495  -7.651   8.637  1.00  0.00           H  
ATOM     35  N   ASN A   6      -5.264  -7.248   7.983  1.00  0.00           N  
ATOM     36  CA  ASN A   6      -3.942  -7.539   7.442  1.00  0.00           C  
ATOM     37  C   ASN A   6      -3.926  -7.363   5.920  1.00  0.00           C  
ATOM     38  O   ASN A   6      -3.017  -6.717   5.421  1.00  0.00           O  
ATOM     39  CB  ASN A   6      -3.484  -8.936   7.820  1.00  0.00           C  
ATOM     40  CEN ASN A   6      -2.927  -9.397   8.581  1.00  0.00           X  
ATOM     41  H   ASN A   6      -5.756  -7.994   8.454  1.00  0.00           H  
ATOM     42  N   ASP A   7      -4.968  -7.841   5.230  1.00  0.00           N  
ATOM     43  CA  ASP A   7      -5.119  -7.678   3.780  1.00  0.00           C  
ATOM     44  C   ASP A   7      -5.103  -6.181   3.416  1.00  0.00           C  
ATOM     45  O   ASP A   7      -4.324  -5.728   2.589  1.00  0.00           O  
ATOM     46  CB  ASP A   7      -6.412  -8.335   3.292  1.00  0.00           C  
ATOM     47  CEN ASP A   7      -6.739  -9.198   2.861  1.00  0.00           X  
ATOM     48  H   ASP A   7      -5.645  -8.421   5.705  1.00  0.00           H  
ATOM     49  N   LEU A   8      -5.890  -5.380   4.141  1.00  0.00           N  
ATOM     50  CA  LEU A   8      -6.010  -3.944   3.915  1.00  0.00           C  
ATOM     51  C   LEU A   8      -4.725  -3.156   4.217  1.00  0.00           C  
ATOM     52  O   LEU A   8      -4.416  -2.182   3.528  1.00  0.00           O  
ATOM     53  CB  LEU A   8      -7.169  -3.396   4.757  1.00  0.00           C  
ATOM     54  CEN LEU A   8      -8.613  -2.987   4.409  1.00  0.00           X  
ATOM     55  H   LEU A   8      -6.487  -5.810   4.834  1.00  0.00           H  
ATOM     56  N   LEU A   9      -3.986  -3.541   5.256  1.00  0.00           N  
ATOM     57  CA  LEU A   9      -2.689  -2.936   5.549  1.00  0.00           C  
ATOM     58  C   LEU A   9      -1.670  -3.214   4.442  1.00  0.00           C  
ATOM     59  O   LEU A   9      -0.913  -2.315   4.082  1.00  0.00           O  
ATOM     60  CB  LEU A   9      -2.164  -3.448   6.896  1.00  0.00           C  
ATOM     61  CEN LEU A   9      -2.089  -2.815   8.298  1.00  0.00           X  
ATOM     62  H   LEU A   9      -4.286  -4.344   5.787  1.00  0.00           H  
ATOM     63  N   GLU A  10      -1.649  -4.432   3.906  1.00  0.00           N  
ATOM     64  CA  GLU A  10      -0.818  -4.792   2.757  1.00  0.00           C  
ATOM     65  C   GLU A  10      -1.132  -3.886   1.554  1.00  0.00           C  
ATOM     66  O   GLU A  10      -0.214  -3.273   1.002  1.00  0.00           O  
ATOM     67  CB  GLU A  10      -1.025  -6.262   2.385  1.00  0.00           C  
ATOM     68  CEN GLU A  10      -0.515  -7.886   2.446  1.00  0.00           X  
ATOM     69  H   GLU A  10      -2.283  -5.135   4.264  1.00  0.00           H  
ATOM     70  N   ASP A  11      -2.416  -3.694   1.229  1.00  0.00           N  
ATOM     71  CA  ASP A  11      -2.860  -2.815   0.143  1.00  0.00           C  
ATOM     72  C   ASP A  11      -2.412  -1.359   0.372  1.00  0.00           C  
ATOM     73  O   ASP A  11      -1.907  -0.697  -0.540  1.00  0.00           O  
ATOM     74  CB  ASP A  11      -4.382  -2.880  -0.003  1.00  0.00           C  
ATOM     75  CEN ASP A  11      -5.098  -3.347  -0.559  1.00  0.00           X  
ATOM     76  H   ASP A  11      -3.110  -4.273   1.679  1.00  0.00           H  
ATOM     77  N   LEU A  12      -2.535  -0.856   1.608  1.00  0.00           N  
ATOM     78  CA  LEU A  12      -2.143   0.514   1.975  1.00  0.00           C  
ATOM     79  C   LEU A  12      -0.641   0.743   1.800  1.00  0.00           C  
ATOM     80  O   LEU A  12      -0.215   1.768   1.257  1.00  0.00           O  
ATOM     81  CB  LEU A  12      -2.556   0.812   3.422  1.00  0.00           C  
ATOM     82  CEN LEU A  12      -3.703   1.639   4.033  1.00  0.00           X  
ATOM     83  H   LEU A  12      -2.941  -1.454   2.313  1.00  0.00           H  
ATOM     84  N   GLN A  13       0.177  -0.218   2.230  1.00  0.00           N  
ATOM     85  CA  GLN A  13       1.632  -0.147   2.099  1.00  0.00           C  
ATOM     86  C   GLN A  13       2.071  -0.198   0.637  1.00  0.00           C  
ATOM     87  O   GLN A  13       2.971   0.547   0.233  1.00  0.00           O  
ATOM     88  CB  GLN A  13       2.293  -1.291   2.873  1.00  0.00           C  
ATOM     89  CEN GLN A  13       3.113  -1.714   4.355  1.00  0.00           X  
ATOM     90  H   GLN A  13      -0.236  -1.057   2.613  1.00  0.00           H  
ATOM     91  N   GLU A  14       1.444  -1.044  -0.178  1.00  0.00           N  
ATOM     92  CA  GLU A  14       1.708  -1.095  -1.610  1.00  0.00           C  
ATOM     93  C   GLU A  14       1.399   0.243  -2.289  1.00  0.00           C  
ATOM     94  O   GLU A  14       2.229   0.750  -3.055  1.00  0.00           O  
ATOM     95  CB  GLU A  14       0.892  -2.216  -2.259  1.00  0.00           C  
ATOM     96  CEN GLU A  14       0.787  -3.805  -2.863  1.00  0.00           X  
ATOM     97  H   GLU A  14       0.766  -1.685   0.207  1.00  0.00           H  
ATOM     98  N   VAL A  15       0.259   0.864  -1.973  1.00  0.00           N  
ATOM     99  CA  VAL A  15      -0.143   2.168  -2.525  1.00  0.00           C  
ATOM    100  C   VAL A  15       0.894   3.240  -2.195  1.00  0.00           C  
ATOM    101  O   VAL A  15       1.274   4.008  -3.082  1.00  0.00           O  
ATOM    102  CB  VAL A  15      -1.516   2.616  -1.990  1.00  0.00           C  
ATOM    103  CEN VAL A  15      -2.175   2.714  -2.167  1.00  0.00           X  
ATOM    104  H   VAL A  15      -0.351   0.412  -1.307  1.00  0.00           H  
ATOM    105  N   LEU A  16       1.413   3.250  -0.968  1.00  0.00           N  
ATOM    106  CA  LEU A  16       2.404   4.224  -0.503  1.00  0.00           C  
ATOM    107  C   LEU A  16       3.751   4.074  -1.214  1.00  0.00           C  
ATOM    108  O   LEU A  16       4.407   5.053  -1.580  1.00  0.00           O  
ATOM    109  CB  LEU A  16       2.593   4.091   1.013  1.00  0.00           C  
ATOM    110  CEN LEU A  16       2.099   4.932   2.206  1.00  0.00           X  
ATOM    111  H   LEU A  16       1.087   2.554  -0.314  1.00  0.00           H  
ATOM    112  N   LYS A  17       4.169   2.837  -1.465  1.00  0.00           N  
ATOM    113  CA  LYS A  17       5.374   2.545  -2.241  1.00  0.00           C  
ATOM    114  C   LYS A  17       5.268   3.080  -3.669  1.00  0.00           C  
ATOM    115  O   LYS A  17       6.266   3.547  -4.230  1.00  0.00           O  
ATOM    116  CB  LYS A  17       5.640   1.039  -2.265  1.00  0.00           C  
ATOM    117  CEN LYS A  17       6.756  -0.613  -1.557  1.00  0.00           X  
ATOM    118  H   LYS A  17       3.632   2.074  -1.073  1.00  0.00           H  
ATOM    119  N   ASN A  18       4.079   3.028  -4.264  1.00  0.00           N  
ATOM    120  CA  ASN A  18       3.793   3.619  -5.565  1.00  0.00           C  
ATOM    121  C   ASN A  18       3.911   5.145  -5.541  1.00  0.00           C  
ATOM    122  O   ASN A  18       4.456   5.716  -6.489  1.00  0.00           O  
ATOM    123  CB  ASN A  18       2.418   3.209  -6.060  1.00  0.00           C  
ATOM    124  CEN ASN A  18       1.993   2.452  -6.650  1.00  0.00           X  
ATOM    125  H   ASN A  18       3.329   2.557  -3.775  1.00  0.00           H  
ATOM    126  N   LEU A  19       3.472   5.795  -4.463  1.00  0.00           N  
ATOM    127  CA  LEU A  19       3.551   7.241  -4.290  1.00  0.00           C  
ATOM    128  C   LEU A  19       5.000   7.694  -4.182  1.00  0.00           C  
ATOM    129  O   LEU A  19       5.388   8.648  -4.859  1.00  0.00           O  
ATOM    130  CB  LEU A  19       2.761   7.674  -3.049  1.00  0.00           C  
ATOM    131  CEN LEU A  19       1.393   8.359  -2.867  1.00  0.00           X  
ATOM    132  H   LEU A  19       3.098   5.253  -3.698  1.00  0.00           H  
ATOM    133  N   HIS A  20       5.839   6.953  -3.454  1.00  0.00           N  
ATOM    134  CA  HIS A  20       7.276   7.220  -3.373  1.00  0.00           C  
ATOM    135  C   HIS A  20       7.983   7.165  -4.727  1.00  0.00           C  
ATOM    136  O   HIS A  20       8.835   8.004  -5.017  1.00  0.00           O  
ATOM    137  CB  HIS A  20       7.941   6.229  -2.412  1.00  0.00           C  
ATOM    138  CEN HIS A  20       8.316   6.169  -1.038  1.00  0.00           X  
ATOM    139  H   HIS A  20       5.449   6.243  -2.852  1.00  0.00           H  
ATOM    140  N   LYS A  21       7.639   6.196  -5.580  1.00  0.00           N  
ATOM    141  CA  LYS A  21       8.280   6.032  -6.888  1.00  0.00           C  
ATOM    142  C   LYS A  21       7.828   7.069  -7.917  1.00  0.00           C  
ATOM    143  O   LYS A  21       8.646   7.528  -8.709  1.00  0.00           O  
ATOM    144  CB  LYS A  21       8.012   4.626  -7.427  1.00  0.00           C  
ATOM    145  CEN LYS A  21       8.713   2.662  -7.788  1.00  0.00           X  
ATOM    146  H   LYS A  21       6.966   5.512  -5.260  1.00  0.00           H  
ATOM    147  N   ASN A  22       6.538   7.380  -7.963  1.00  0.00           N  
ATOM    148  CA  ASN A  22       5.966   8.225  -9.016  1.00  0.00           C  
ATOM    149  C   ASN A  22       5.991   9.718  -8.668  1.00  0.00           C  
ATOM    150  O   ASN A  22       5.761  10.558  -9.540  1.00  0.00           O  
ATOM    151  CB  ASN A  22       4.546   7.798  -9.341  1.00  0.00           C  
ATOM    152  CEN ASN A  22       4.058   7.151 -10.008  1.00  0.00           X  
ATOM    153  H   ASN A  22       5.927   7.002  -7.256  1.00  0.00           H  
ATOM    154  N   TRP A  23       6.279  10.066  -7.419  1.00  0.00           N  
ATOM    155  CA  TRP A  23       6.298  11.447  -6.968  1.00  0.00           C  
ATOM    156  C   TRP A  23       7.696  12.063  -7.085  1.00  0.00           C  
ATOM    157  O   TRP A  23       8.521  12.023  -6.176  1.00  0.00           O  
ATOM    158  CB  TRP A  23       5.804  11.532  -5.523  1.00  0.00           C  
ATOM    159  CEN TRP A  23       4.520  12.203  -4.535  1.00  0.00           X  
ATOM    160  H   TRP A  23       6.393   9.351  -6.715  1.00  0.00           H  
ATOM    161  N   HIS A  24       7.961  12.669  -8.240  1.00  0.00           N  
ATOM    162  CA  HIS A  24       9.232  13.329  -8.545  1.00  0.00           C  
ATOM    163  C   HIS A  24       9.197  14.866  -8.367  1.00  0.00           C  
ATOM    164  O   HIS A  24      10.194  15.527  -8.650  1.00  0.00           O  
ATOM    165  CB  HIS A  24       9.660  12.987  -9.976  1.00  0.00           C  
ATOM    166  CEN HIS A  24      10.478  12.029 -10.641  1.00  0.00           X  
ATOM    167  H   HIS A  24       7.248  12.626  -8.956  1.00  0.00           H  
ATOM    168  N   GLY A  25       8.076  15.457  -7.929  1.00  0.00           N  
ATOM    169  CA  GLY A  25       7.852  16.907  -7.988  1.00  0.00           C  
ATOM    170  C   GLY A  25       7.759  17.599  -6.630  1.00  0.00           C  
ATOM    171  O   GLY A  25       6.706  17.577  -6.018  1.00  0.00           O  
ATOM    172  CEN GLY A  25       7.852  16.908  -7.988  1.00  0.00           X  
ATOM    173  H   GLY A  25       7.312  14.878  -7.612  1.00  0.00           H  
ATOM    174  N   GLY A  26       8.821  18.289  -6.203  1.00  0.00           N  
ATOM    175  CA  GLY A  26       8.802  19.196  -5.042  1.00  0.00           C  
ATOM    176  C   GLY A  26       8.979  18.474  -3.707  1.00  0.00           C  
ATOM    177  O   GLY A  26       8.095  17.757  -3.256  1.00  0.00           O  
ATOM    178  CEN GLY A  26       8.802  19.196  -5.041  1.00  0.00           X  
ATOM    179  H   GLY A  26       9.665  18.229  -6.755  1.00  0.00           H  
ATOM    180  N   LYS A  27      10.147  18.641  -3.080  1.00  0.00           N  
ATOM    181  CA  LYS A  27      10.483  17.994  -1.800  1.00  0.00           C  
ATOM    182  C   LYS A  27       9.517  18.346  -0.665  1.00  0.00           C  
ATOM    183  O   LYS A  27       9.236  17.471   0.141  1.00  0.00           O  
ATOM    184  CB  LYS A  27      11.908  18.365  -1.387  1.00  0.00           C  
ATOM    185  CEN LYS A  27      13.945  17.817  -1.222  1.00  0.00           X  
ATOM    186  H   LYS A  27      10.812  19.291  -3.473  1.00  0.00           H  
ATOM    187  N   ASP A  28       9.035  19.588  -0.608  1.00  0.00           N  
ATOM    188  CA  ASP A  28       8.104  20.030   0.439  1.00  0.00           C  
ATOM    189  C   ASP A  28       6.775  19.265   0.408  1.00  0.00           C  
ATOM    190  O   ASP A  28       6.435  18.610   1.382  1.00  0.00           O  
ATOM    191  CB  ASP A  28       7.839  21.531   0.308  1.00  0.00           C  
ATOM    192  CEN ASP A  28       8.153  22.420   0.695  1.00  0.00           X  
ATOM    193  H   ASP A  28       9.472  20.316  -1.156  1.00  0.00           H  
ATOM    194  N   ASN A  29       6.082  19.221  -0.735  1.00  0.00           N  
ATOM    195  CA  ASN A  29       4.788  18.523  -0.822  1.00  0.00           C  
ATOM    196  C   ASN A  29       4.890  17.018  -0.535  1.00  0.00           C  
ATOM    197  O   ASN A  29       3.914  16.387  -0.144  1.00  0.00           O  
ATOM    198  CB  ASN A  29       4.147  18.741  -2.180  1.00  0.00           C  
ATOM    199  CEN ASN A  29       3.477  19.412  -2.630  1.00  0.00           X  
ATOM    200  H   ASN A  29       6.325  19.874  -1.465  1.00  0.00           H  
ATOM    201  N   LEU A  30       6.070  16.430  -0.756  1.00  0.00           N  
ATOM    202  CA  LEU A  30       6.295  15.025  -0.446  1.00  0.00           C  
ATOM    203  C   LEU A  30       6.364  14.792   1.062  1.00  0.00           C  
ATOM    204  O   LEU A  30       5.953  13.736   1.513  1.00  0.00           O  
ATOM    205  CB  LEU A  30       7.582  14.537  -1.123  1.00  0.00           C  
ATOM    206  CEN LEU A  30       7.844  13.668  -2.368  1.00  0.00           X  
ATOM    207  H   LEU A  30       6.856  17.012  -1.011  1.00  0.00           H  
ATOM    208  N   HIS A  31       6.890  15.754   1.823  1.00  0.00           N  
ATOM    209  CA  HIS A  31       7.034  15.619   3.265  1.00  0.00           C  
ATOM    210  C   HIS A  31       5.664  15.500   3.939  1.00  0.00           C  
ATOM    211  O   HIS A  31       5.481  14.627   4.778  1.00  0.00           O  
ATOM    212  CB  HIS A  31       7.809  16.807   3.844  1.00  0.00           C  
ATOM    213  CEN HIS A  31       9.150  17.128   4.204  1.00  0.00           X  
ATOM    214  H   HIS A  31       7.092  16.655   1.414  1.00  0.00           H  
ATOM    215  N   ASP A  32       4.690  16.316   3.525  1.00  0.00           N  
ATOM    216  CA  ASP A  32       3.342  16.288   4.105  1.00  0.00           C  
ATOM    217  C   ASP A  32       2.644  14.944   3.851  1.00  0.00           C  
ATOM    218  O   ASP A  32       2.145  14.316   4.782  1.00  0.00           O  
ATOM    219  CB  ASP A  32       2.496  17.433   3.541  1.00  0.00           C  
ATOM    220  CEN ASP A  32       2.196  18.377   3.778  1.00  0.00           X  
ATOM    221  H   ASP A  32       4.893  17.014   2.828  1.00  0.00           H  
ATOM    222  N   VAL A  33       2.697  14.443   2.612  1.00  0.00           N  
ATOM    223  CA  VAL A  33       2.110  13.147   2.237  1.00  0.00           C  
ATOM    224  C   VAL A  33       2.771  11.981   2.982  1.00  0.00           C  
ATOM    225  O   VAL A  33       2.082  11.060   3.409  1.00  0.00           O  
ATOM    226  CB  VAL A  33       2.224  12.896   0.722  1.00  0.00           C  
ATOM    227  CEN VAL A  33       1.862  12.860   0.137  1.00  0.00           X  
ATOM    228  H   VAL A  33       3.132  15.011   1.899  1.00  0.00           H  
ATOM    229  N   ASP A  34       4.099  11.999   3.117  1.00  0.00           N  
ATOM    230  CA  ASP A  34       4.864  10.984   3.848  1.00  0.00           C  
ATOM    231  C   ASP A  34       4.427  10.948   5.315  1.00  0.00           C  
ATOM    232  O   ASP A  34       4.158   9.870   5.835  1.00  0.00           O  
ATOM    233  CB  ASP A  34       6.367  11.258   3.748  1.00  0.00           C  
ATOM    234  CEN ASP A  34       7.184  10.964   3.216  1.00  0.00           X  
ATOM    235  H   ASP A  34       4.613  12.773   2.728  1.00  0.00           H  
ATOM    236  N   ASN A  35       4.241  12.109   5.949  1.00  0.00           N  
ATOM    237  CA  ASN A  35       3.756  12.202   7.324  1.00  0.00           C  
ATOM    238  C   ASN A  35       2.346  11.618   7.475  1.00  0.00           C  
ATOM    239  O   ASN A  35       2.106  10.845   8.399  1.00  0.00           O  
ATOM    240  CB  ASN A  35       3.782  13.637   7.818  1.00  0.00           C  
ATOM    241  CEN ASN A  35       4.439  14.276   8.330  1.00  0.00           X  
ATOM    242  H   ASN A  35       4.452  12.968   5.460  1.00  0.00           H  
ATOM    243  N   HIS A  36       1.417  11.940   6.573  1.00  0.00           N  
ATOM    244  CA  HIS A  36       0.065  11.390   6.645  1.00  0.00           C  
ATOM    245  C   HIS A  36       0.052   9.866   6.443  1.00  0.00           C  
ATOM    246  O   HIS A  36      -0.660   9.161   7.150  1.00  0.00           O  
ATOM    247  CB  HIS A  36      -0.838  12.062   5.606  1.00  0.00           C  
ATOM    248  CEN HIS A  36      -1.763  13.144   5.542  1.00  0.00           X  
ATOM    249  H   HIS A  36       1.637  12.599   5.844  1.00  0.00           H  
ATOM    250  N   LEU A  37       0.859   9.329   5.525  1.00  0.00           N  
ATOM    251  CA  LEU A  37       0.896   7.887   5.262  1.00  0.00           C  
ATOM    252  C   LEU A  37       1.434   7.088   6.453  1.00  0.00           C  
ATOM    253  O   LEU A  37       0.892   6.029   6.759  1.00  0.00           O  
ATOM    254  CB  LEU A  37       1.744   7.607   4.015  1.00  0.00           C  
ATOM    255  CEN LEU A  37       1.380   7.250   2.561  1.00  0.00           X  
ATOM    256  H   LEU A  37       1.493   9.934   5.025  1.00  0.00           H  
ATOM    257  N   GLN A  38       2.472   7.586   7.133  1.00  0.00           N  
ATOM    258  CA  GLN A  38       3.063   6.900   8.280  1.00  0.00           C  
ATOM    259  C   GLN A  38       2.130   6.958   9.492  1.00  0.00           C  
ATOM    260  O   GLN A  38       2.040   5.963  10.201  1.00  0.00           O  
ATOM    261  CB  GLN A  38       4.417   7.519   8.636  1.00  0.00           C  
ATOM    262  CEN GLN A  38       6.147   7.332   8.488  1.00  0.00           X  
ATOM    263  H   GLN A  38       2.823   8.500   6.885  1.00  0.00           H  
ATOM    264  N   ASN A  39       1.380   8.051   9.673  1.00  0.00           N  
ATOM    265  CA  ASN A  39       0.400   8.172  10.761  1.00  0.00           C  
ATOM    266  C   ASN A  39      -0.708   7.119  10.638  1.00  0.00           C  
ATOM    267  O   ASN A  39      -1.029   6.442  11.611  1.00  0.00           O  
ATOM    268  CB  ASN A  39      -0.205   9.563  10.810  1.00  0.00           C  
ATOM    269  CEN ASN A  39      -0.026  10.477  11.293  1.00  0.00           X  
ATOM    270  H   ASN A  39       1.542   8.858   9.090  1.00  0.00           H  
ATOM    271  N   VAL A  40      -1.223   6.890   9.424  1.00  0.00           N  
ATOM    272  CA  VAL A  40      -2.306   5.921   9.189  1.00  0.00           C  
ATOM    273  C   VAL A  40      -1.869   4.492   9.544  1.00  0.00           C  
ATOM    274  O   VAL A  40      -2.593   3.776  10.233  1.00  0.00           O  
ATOM    275  CB  VAL A  40      -2.781   5.951   7.724  1.00  0.00           C  
ATOM    276  CEN VAL A  40      -3.302   6.136   7.314  1.00  0.00           X  
ATOM    277  H   VAL A  40      -0.908   7.469   8.661  1.00  0.00           H  
ATOM    278  N   ILE A  41      -0.684   4.059   9.098  1.00  0.00           N  
ATOM    279  CA  ILE A  41      -0.121   2.744   9.446  1.00  0.00           C  
ATOM    280  C   ILE A  41       0.045   2.591  10.960  1.00  0.00           C  
ATOM    281  O   ILE A  41      -0.258   1.522  11.502  1.00  0.00           O  
ATOM    282  CB  ILE A  41       1.242   2.515   8.768  1.00  0.00           C  
ATOM    283  CEN ILE A  41       1.742   2.170   7.862  1.00  0.00           X  
ATOM    284  H   ILE A  41      -0.122   4.702   8.556  1.00  0.00           H  
ATOM    285  N   GLU A  42       0.516   3.634  11.647  1.00  0.00           N  
ATOM    286  CA  GLU A  42       0.709   3.629  13.095  1.00  0.00           C  
ATOM    287  C   GLU A  42      -0.614   3.430  13.835  1.00  0.00           C  
ATOM    288  O   GLU A  42      -0.709   2.530  14.669  1.00  0.00           O  
ATOM    289  CB  GLU A  42       1.373   4.931  13.549  1.00  0.00           C  
ATOM    290  CEN GLU A  42       2.769   5.794  14.010  1.00  0.00           X  
ATOM    291  H   GLU A  42       0.701   4.495  11.155  1.00  0.00           H  
ATOM    292  N   ASP A  43      -1.656   4.175  13.474  1.00  0.00           N  
ATOM    293  CA  ASP A  43      -2.984   4.013  14.054  1.00  0.00           C  
ATOM    294  C   ASP A  43      -3.536   2.600  13.831  1.00  0.00           C  
ATOM    295  O   ASP A  43      -4.124   2.006  14.742  1.00  0.00           O  
ATOM    296  CB  ASP A  43      -3.945   5.051  13.471  1.00  0.00           C  
ATOM    297  CEN ASP A  43      -4.341   5.963  13.689  1.00  0.00           X  
ATOM    298  H   ASP A  43      -1.501   4.968  12.868  1.00  0.00           H  
ATOM    299  N   ILE A  44      -3.318   2.007  12.649  1.00  0.00           N  
ATOM    300  CA  ILE A  44      -3.865   0.679  12.311  1.00  0.00           C  
ATOM    301  C   ILE A  44      -3.173  -0.386  13.158  1.00  0.00           C  
ATOM    302  O   ILE A  44      -3.812  -1.329  13.641  1.00  0.00           O  
ATOM    303  CB  ILE A  44      -3.689   0.339  10.820  1.00  0.00           C  
ATOM    304  CEN ILE A  44      -4.128   0.432   9.826  1.00  0.00           X  
ATOM    305  H   ILE A  44      -2.786   2.519  11.960  1.00  0.00           H  
ATOM    306  N   HIS A  45      -1.868  -0.238  13.358  1.00  0.00           N  
ATOM    307  CA  HIS A  45      -1.090  -1.117  14.208  1.00  0.00           C  
ATOM    308  C   HIS A  45      -1.532  -1.031  15.680  1.00  0.00           C  
ATOM    309  O   HIS A  45      -1.730  -2.074  16.305  1.00  0.00           O  
ATOM    310  CB  HIS A  45       0.401  -0.787  14.084  1.00  0.00           C  
ATOM    311  CEN HIS A  45       1.530  -1.231  13.337  1.00  0.00           X  
ATOM    312  H   HIS A  45      -1.407   0.557  12.935  1.00  0.00           H  
ATOM    313  N   ASP A  46      -1.787   0.162  16.221  1.00  0.00           N  
ATOM    314  CA  ASP A  46      -2.266   0.357  17.599  1.00  0.00           C  
ATOM    315  C   ASP A  46      -3.628  -0.316  17.828  1.00  0.00           C  
ATOM    316  O   ASP A  46      -3.809  -1.098  18.770  1.00  0.00           O  
ATOM    317  CB  ASP A  46      -2.361   1.850  17.925  1.00  0.00           C  
ATOM    318  CEN ASP A  46      -1.828   2.588  18.382  1.00  0.00           X  
ATOM    319  H   ASP A  46      -1.649   0.985  15.654  1.00  0.00           H  
ATOM    320  N   PHE A  47      -4.580  -0.103  16.915  1.00  0.00           N  
ATOM    321  CA  PHE A  47      -5.916  -0.687  16.998  1.00  0.00           C  
ATOM    322  C   PHE A  47      -5.859  -2.221  16.959  1.00  0.00           C  
ATOM    323  O   PHE A  47      -6.429  -2.884  17.829  1.00  0.00           O  
ATOM    324  CB  PHE A  47      -6.795  -0.162  15.862  1.00  0.00           C  
ATOM    325  CEN PHE A  47      -7.902   0.957  15.635  1.00  0.00           X  
ATOM    326  H   PHE A  47      -4.364   0.511  16.141  1.00  0.00           H  
ATOM    327  N   MET A  48      -5.117  -2.799  16.009  1.00  0.00           N  
ATOM    328  CA  MET A  48      -4.895  -4.245  15.935  1.00  0.00           C  
ATOM    329  C   MET A  48      -4.293  -4.829  17.213  1.00  0.00           C  
ATOM    330  O   MET A  48      -4.701  -5.909  17.643  1.00  0.00           O  
ATOM    331  CB  MET A  48      -3.991  -4.564  14.746  1.00  0.00           C  
ATOM    332  CEN MET A  48      -3.995  -5.279  13.144  1.00  0.00           X  
ATOM    333  H   MET A  48      -4.667  -2.195  15.334  1.00  0.00           H  
ATOM    334  N   GLN A  49      -3.347  -4.138  17.846  1.00  0.00           N  
ATOM    335  CA  GLN A  49      -2.744  -4.597  19.100  1.00  0.00           C  
ATOM    336  C   GLN A  49      -3.669  -4.441  20.319  1.00  0.00           C  
ATOM    337  O   GLN A  49      -3.340  -4.899  21.412  1.00  0.00           O  
ATOM    338  CB  GLN A  49      -1.440  -3.836  19.355  1.00  0.00           C  
ATOM    339  CEN GLN A  49       0.299  -3.917  19.227  1.00  0.00           X  
ATOM    340  H   GLN A  49      -3.021  -3.270  17.444  1.00  0.00           H  
ATOM    341  N   GLY A  50      -4.862  -3.865  20.131  1.00  0.00           N  
ATOM    342  CA  GLY A  50      -5.865  -3.683  21.177  1.00  0.00           C  
ATOM    343  C   GLY A  50      -5.709  -2.371  21.943  1.00  0.00           C  
ATOM    344  O   GLY A  50      -6.345  -2.198  22.980  1.00  0.00           O  
ATOM    345  CEN GLY A  50      -5.866  -3.683  21.178  1.00  0.00           X  
ATOM    346  H   GLY A  50      -5.066  -3.485  19.219  1.00  0.00           H  
ATOM    347  N   GLY A  51      -4.877  -1.447  21.450  1.00  0.00           N  
ATOM    348  CA  GLY A  51      -4.552  -0.184  22.113  1.00  0.00           C  
ATOM    349  C   GLY A  51      -5.613   0.908  21.977  1.00  0.00           C  
ATOM    350  O   GLY A  51      -5.482   1.960  22.610  1.00  0.00           O  
ATOM    351  CEN GLY A  51      -4.551  -0.184  22.113  1.00  0.00           X  
ATOM    352  H   GLY A  51      -4.417  -1.623  20.568  1.00  0.00           H  
ATOM    353  N   GLY A  52      -6.671   0.716  21.176  1.00  0.00           N  
ATOM    354  CA  GLY A  52      -7.638   1.776  20.888  1.00  0.00           C  
ATOM    355  C   GLY A  52      -9.099   1.471  21.200  1.00  0.00           C  
ATOM    356  O   GLY A  52      -9.637   0.419  20.871  1.00  0.00           O  
ATOM    357  CEN GLY A  52      -7.639   1.776  20.887  1.00  0.00           X  
ATOM    358  H   GLY A  52      -6.709  -0.135  20.632  1.00  0.00           H  
ATOM    359  N   SER A  53      -9.760   2.447  21.820  1.00  0.00           N  
ATOM    360  CA  SER A  53     -11.215   2.504  21.960  1.00  0.00           C  
ATOM    361  C   SER A  53     -11.832   3.174  20.724  1.00  0.00           C  
ATOM    362  O   SER A  53     -11.105   3.686  19.871  1.00  0.00           O  
ATOM    363  CB  SER A  53     -11.596   3.250  23.224  1.00  0.00           C  
ATOM    364  CEN SER A  53     -11.570   3.617  23.624  1.00  0.00           X  
ATOM    365  H   SER A  53      -9.268   3.314  21.982  1.00  0.00           H  
ATOM    366  N   GLY A  54     -13.164   3.244  20.630  1.00  0.00           N  
ATOM    367  CA  GLY A  54     -13.849   3.888  19.498  1.00  0.00           C  
ATOM    368  C   GLY A  54     -13.332   5.297  19.152  1.00  0.00           C  
ATOM    369  O   GLY A  54     -13.416   5.709  18.002  1.00  0.00           O  
ATOM    370  CEN GLY A  54     -13.849   3.888  19.498  1.00  0.00           X  
ATOM    371  H   GLY A  54     -13.731   2.784  21.331  1.00  0.00           H  
ATOM    372  N   GLY A  55     -12.722   6.008  20.113  1.00  0.00           N  
ATOM    373  CA  GLY A  55     -12.110   7.320  19.884  1.00  0.00           C  
ATOM    374  C   GLY A  55     -10.890   7.275  18.957  1.00  0.00           C  
ATOM    375  O   GLY A  55     -10.763   8.154  18.112  1.00  0.00           O  
ATOM    376  CEN GLY A  55     -12.110   7.320  19.884  1.00  0.00           X  
ATOM    377  H   GLY A  55     -12.556   5.561  21.002  1.00  0.00           H  
ATOM    378  N   LYS A  56     -10.049   6.228  19.037  1.00  0.00           N  
ATOM    379  CA  LYS A  56      -8.971   6.008  18.056  1.00  0.00           C  
ATOM    380  C   LYS A  56      -9.540   5.793  16.657  1.00  0.00           C  
ATOM    381  O   LYS A  56      -8.997   6.313  15.698  1.00  0.00           O  
ATOM    382  CB  LYS A  56      -8.108   4.811  18.458  1.00  0.00           C  
ATOM    383  CEN LYS A  56      -6.297   4.076  19.267  1.00  0.00           X  
ATOM    384  H   LYS A  56     -10.240   5.500  19.711  1.00  0.00           H  
ATOM    385  N   LEU A  57     -10.674   5.094  16.534  1.00  0.00           N  
ATOM    386  CA  LEU A  57     -11.383   4.998  15.252  1.00  0.00           C  
ATOM    387  C   LEU A  57     -11.869   6.354  14.740  1.00  0.00           C  
ATOM    388  O   LEU A  57     -11.684   6.657  13.568  1.00  0.00           O  
ATOM    389  CB  LEU A  57     -12.570   4.035  15.385  1.00  0.00           C  
ATOM    390  CEN LEU A  57     -12.793   2.581  14.928  1.00  0.00           X  
ATOM    391  H   LEU A  57     -11.059   4.647  17.353  1.00  0.00           H  
ATOM    392  N   GLN A  58     -12.449   7.189  15.604  1.00  0.00           N  
ATOM    393  CA  GLN A  58     -12.854   8.541  15.211  1.00  0.00           C  
ATOM    394  C   GLN A  58     -11.678   9.385  14.711  1.00  0.00           C  
ATOM    395  O   GLN A  58     -11.829  10.106  13.729  1.00  0.00           O  
ATOM    396  CB  GLN A  58     -13.525   9.251  16.389  1.00  0.00           C  
ATOM    397  CEN GLN A  58     -15.060   9.698  17.090  1.00  0.00           X  
ATOM    398  H   GLN A  58     -12.561   6.898  16.566  1.00  0.00           H  
ATOM    399  N   GLU A  59     -10.522   9.292  15.372  1.00  0.00           N  
ATOM    400  CA  GLU A  59      -9.305   9.987  14.947  1.00  0.00           C  
ATOM    401  C   GLU A  59      -8.802   9.439  13.607  1.00  0.00           C  
ATOM    402  O   GLU A  59      -8.477  10.231  12.726  1.00  0.00           O  
ATOM    403  CB  GLU A  59      -8.215   9.860  16.013  1.00  0.00           C  
ATOM    404  CEN GLU A  59      -7.353  10.515  17.330  1.00  0.00           X  
ATOM    405  H   GLU A  59     -10.458   8.684  16.177  1.00  0.00           H  
ATOM    406  N   MET A  60      -8.916   8.126  13.386  1.00  0.00           N  
ATOM    407  CA  MET A  60      -8.459   7.454  12.161  1.00  0.00           C  
ATOM    408  C   MET A  60      -9.251   7.882  10.926  1.00  0.00           C  
ATOM    409  O   MET A  60      -8.683   8.082   9.859  1.00  0.00           O  
ATOM    410  CB  MET A  60      -8.548   5.939  12.334  1.00  0.00           C  
ATOM    411  CEN MET A  60      -7.567   4.498  12.530  1.00  0.00           X  
ATOM    412  H   MET A  60      -9.253   7.544  14.142  1.00  0.00           H  
ATOM    413  N   MET A  61     -10.572   8.064  11.058  1.00  0.00           N  
ATOM    414  CA  MET A  61     -11.406   8.587   9.970  1.00  0.00           C  
ATOM    415  C   MET A  61     -10.941   9.979   9.529  1.00  0.00           C  
ATOM    416  O   MET A  61     -10.798  10.230   8.335  1.00  0.00           O  
ATOM    417  CB  MET A  61     -12.869   8.632  10.404  1.00  0.00           C  
ATOM    418  CEN MET A  61     -14.427   7.869  10.138  1.00  0.00           X  
ATOM    419  H   MET A  61     -11.001   7.830  11.942  1.00  0.00           H  
ATOM    420  N   LYS A  62     -10.684  10.890  10.466  1.00  0.00           N  
ATOM    421  CA  LYS A  62     -10.174  12.225  10.153  1.00  0.00           C  
ATOM    422  C   LYS A  62      -8.803  12.164   9.478  1.00  0.00           C  
ATOM    423  O   LYS A  62      -8.583  12.922   8.540  1.00  0.00           O  
ATOM    424  CB  LYS A  62     -10.094  13.074  11.423  1.00  0.00           C  
ATOM    425  CEN LYS A  62     -10.903  14.619  12.621  1.00  0.00           X  
ATOM    426  H   LYS A  62     -10.781  10.620  11.437  1.00  0.00           H  
ATOM    427  N   GLU A  63      -7.914  11.284   9.924  1.00  0.00           N  
ATOM    428  CA  GLU A  63      -6.602  11.083   9.292  1.00  0.00           C  
ATOM    429  C   GLU A  63      -6.760  10.690   7.827  1.00  0.00           C  
ATOM    430  O   GLU A  63      -6.124  11.256   6.941  1.00  0.00           O  
ATOM    431  CB  GLU A  63      -5.798  10.016  10.038  1.00  0.00           C  
ATOM    432  CEN GLU A  63      -4.589   9.596  11.162  1.00  0.00           X  
ATOM    433  H   GLU A  63      -8.142  10.712  10.727  1.00  0.00           H  
ATOM    434  N   PHE A  64      -7.708   9.804   7.539  1.00  0.00           N  
ATOM    435  CA  PHE A  64      -7.978   9.361   6.182  1.00  0.00           C  
ATOM    436  C   PHE A  64      -8.499  10.498   5.282  1.00  0.00           C  
ATOM    437  O   PHE A  64      -8.019  10.689   4.163  1.00  0.00           O  
ATOM    438  CB  PHE A  64      -8.982   8.206   6.206  1.00  0.00           C  
ATOM    439  CEN PHE A  64      -8.968   6.618   6.159  1.00  0.00           X  
ATOM    440  H   PHE A  64      -8.194   9.352   8.301  1.00  0.00           H  
ATOM    441  N   GLN A  65      -9.426  11.320   5.785  1.00  0.00           N  
ATOM    442  CA  GLN A  65      -9.940  12.475   5.046  1.00  0.00           C  
ATOM    443  C   GLN A  65      -8.849  13.521   4.780  1.00  0.00           C  
ATOM    444  O   GLN A  65      -8.797  14.089   3.692  1.00  0.00           O  
ATOM    445  CB  GLN A  65     -11.094  13.124   5.815  1.00  0.00           C  
ATOM    446  CEN GLN A  65     -12.832  13.251   5.926  1.00  0.00           X  
ATOM    447  H   GLN A  65      -9.775  11.139   6.717  1.00  0.00           H  
ATOM    448  N   GLN A  66      -7.949  13.752   5.736  1.00  0.00           N  
ATOM    449  CA  GLN A  66      -6.812  14.655   5.539  1.00  0.00           C  
ATOM    450  C   GLN A  66      -5.871  14.141   4.449  1.00  0.00           C  
ATOM    451  O   GLN A  66      -5.407  14.933   3.634  1.00  0.00           O  
ATOM    452  CB  GLN A  66      -6.035  14.831   6.846  1.00  0.00           C  
ATOM    453  CEN GLN A  66      -5.776  15.886   8.212  1.00  0.00           X  
ATOM    454  H   GLN A  66      -8.001  13.225   6.595  1.00  0.00           H  
ATOM    455  N   VAL A  67      -5.669  12.819   4.366  1.00  0.00           N  
ATOM    456  CA  VAL A  67      -4.806  12.215   3.336  1.00  0.00           C  
ATOM    457  C   VAL A  67      -5.360  12.468   1.944  1.00  0.00           C  
ATOM    458  O   VAL A  67      -4.628  12.910   1.063  1.00  0.00           O  
ATOM    459  CB  VAL A  67      -4.647  10.697   3.539  1.00  0.00           C  
ATOM    460  CEN VAL A  67      -4.200  10.206   3.723  1.00  0.00           X  
ATOM    461  H   VAL A  67      -6.099  12.225   5.060  1.00  0.00           H  
ATOM    462  N   LEU A  68      -6.646  12.201   1.728  1.00  0.00           N  
ATOM    463  CA  LEU A  68      -7.299  12.485   0.452  1.00  0.00           C  
ATOM    464  C   LEU A  68      -7.168  13.937   0.029  1.00  0.00           C  
ATOM    465  O   LEU A  68      -6.769  14.208  -1.104  1.00  0.00           O  
ATOM    466  CB  LEU A  68      -8.781  12.097   0.530  1.00  0.00           C  
ATOM    467  CEN LEU A  68      -9.578  10.898  -0.017  1.00  0.00           X  
ATOM    468  H   LEU A  68      -7.191  11.806   2.481  1.00  0.00           H  
ATOM    469  N   ASP A  69      -7.543  14.854   0.913  1.00  0.00           N  
ATOM    470  CA  ASP A  69      -7.478  16.280   0.626  1.00  0.00           C  
ATOM    471  C   ASP A  69      -6.068  16.666   0.157  1.00  0.00           C  
ATOM    472  O   ASP A  69      -5.923  17.351  -0.857  1.00  0.00           O  
ATOM    473  CB  ASP A  69      -7.876  17.096   1.858  1.00  0.00           C  
ATOM    474  CEN ASP A  69      -8.682  17.577   2.254  1.00  0.00           X  
ATOM    475  H   ASP A  69      -7.899  14.558   1.811  1.00  0.00           H  
ATOM    476  N   GLU A  70      -5.021  16.174   0.826  1.00  0.00           N  
ATOM    477  CA  GLU A  70      -3.625  16.457   0.476  1.00  0.00           C  
ATOM    478  C   GLU A  70      -3.245  15.837  -0.869  1.00  0.00           C  
ATOM    479  O   GLU A  70      -2.614  16.495  -1.695  1.00  0.00           O  
ATOM    480  CB  GLU A  70      -2.685  15.946   1.570  1.00  0.00           C  
ATOM    481  CEN GLU A  70      -1.727  16.237   2.949  1.00  0.00           X  
ATOM    482  H   GLU A  70      -5.202  15.558   1.605  1.00  0.00           H  
ATOM    483  N   LEU A  71      -3.674  14.606  -1.136  1.00  0.00           N  
ATOM    484  CA  LEU A  71      -3.361  13.869  -2.356  1.00  0.00           C  
ATOM    485  C   LEU A  71      -4.056  14.471  -3.570  1.00  0.00           C  
ATOM    486  O   LEU A  71      -3.431  14.618  -4.616  1.00  0.00           O  
ATOM    487  CB  LEU A  71      -3.752  12.395  -2.198  1.00  0.00           C  
ATOM    488  CEN LEU A  71      -2.931  11.115  -1.951  1.00  0.00           X  
ATOM    489  H   LEU A  71      -4.251  14.156  -0.442  1.00  0.00           H  
ATOM    490  N   ASN A  72      -5.324  14.846  -3.441  1.00  0.00           N  
ATOM    491  CA  ASN A  72      -6.137  15.323  -4.548  1.00  0.00           C  
ATOM    492  C   ASN A  72      -5.528  16.581  -5.191  1.00  0.00           C  
ATOM    493  O   ASN A  72      -5.356  16.626  -6.409  1.00  0.00           O  
ATOM    494  CB  ASN A  72      -7.563  15.592  -4.103  1.00  0.00           C  
ATOM    495  CEN ASN A  72      -8.476  15.078  -4.052  1.00  0.00           X  
ATOM    496  H   ASN A  72      -5.746  14.777  -2.526  1.00  0.00           H  
ATOM    497  N   ASN A  73      -5.146  17.574  -4.382  1.00  0.00           N  
ATOM    498  CA  ASN A  73      -4.572  18.827  -4.871  1.00  0.00           C  
ATOM    499  C   ASN A  73      -3.242  18.606  -5.598  1.00  0.00           C  
ATOM    500  O   ASN A  73      -3.034  19.129  -6.693  1.00  0.00           O  
ATOM    501  CB  ASN A  73      -4.388  19.823  -3.741  1.00  0.00           C  
ATOM    502  CEN ASN A  73      -4.926  20.603  -3.290  1.00  0.00           X  
ATOM    503  H   ASN A  73      -5.253  17.450  -3.385  1.00  0.00           H  
ATOM    504  N   HIS A  74      -2.352  17.804  -5.020  1.00  0.00           N  
ATOM    505  CA  HIS A  74      -1.002  17.586  -5.533  1.00  0.00           C  
ATOM    506  C   HIS A  74      -0.977  16.788  -6.836  1.00  0.00           C  
ATOM    507  O   HIS A  74      -0.139  17.025  -7.710  1.00  0.00           O  
ATOM    508  CB  HIS A  74      -0.147  16.873  -4.479  1.00  0.00           C  
ATOM    509  CEN HIS A  74       0.772  17.217  -3.447  1.00  0.00           X  
ATOM    510  H   HIS A  74      -2.578  17.411  -4.118  1.00  0.00           H  
ATOM    511  N   LEU A  75      -1.909  15.855  -7.005  1.00  0.00           N  
ATOM    512  CA  LEU A  75      -1.974  14.978  -8.160  1.00  0.00           C  
ATOM    513  C   LEU A  75      -2.927  15.477  -9.262  1.00  0.00           C  
ATOM    514  O   LEU A  75      -2.979  14.849 -10.319  1.00  0.00           O  
ATOM    515  CB  LEU A  75      -2.387  13.574  -7.702  1.00  0.00           C  
ATOM    516  CEN LEU A  75      -1.594  12.272  -7.477  1.00  0.00           X  
ATOM    517  H   LEU A  75      -2.540  15.675  -6.236  1.00  0.00           H  
ATOM    518  N   GLN A  76      -3.634  16.606  -9.112  1.00  0.00           N  
ATOM    519  CA  GLN A  76      -4.561  17.101 -10.155  1.00  0.00           C  
ATOM    520  C   GLN A  76      -4.013  16.956 -11.599  1.00  0.00           C  
ATOM    521  O   GLN A  76      -4.771  17.055 -12.562  1.00  0.00           O  
ATOM    522  CB  GLN A  76      -4.897  18.571  -9.892  1.00  0.00           C  
ATOM    523  CEN GLN A  76      -6.085  19.656  -9.215  1.00  0.00           X  
ATOM    524  H   GLN A  76      -3.568  17.105  -8.236  1.00  0.00           H  
ATOM    525  N   GLY A  77      -2.717  16.645 -11.780  1.00  0.00           N  
ATOM    526  CA  GLY A  77      -2.068  16.468 -13.088  1.00  0.00           C  
ATOM    527  C   GLY A  77      -2.060  15.046 -13.693  1.00  0.00           C  
ATOM    528  O   GLY A  77      -1.811  14.908 -14.888  1.00  0.00           O  
ATOM    529  CEN GLY A  77      -2.068  16.468 -13.088  1.00  0.00           X  
ATOM    530  H   GLY A  77      -2.175  16.462 -10.949  1.00  0.00           H  
ATOM    531  N   GLY A  78      -2.338  13.984 -12.929  1.00  0.00           N  
ATOM    532  CA  GLY A  78      -2.192  12.573 -13.332  1.00  0.00           C  
ATOM    533  C   GLY A  78      -3.491  11.762 -13.291  1.00  0.00           C  
ATOM    534  O   GLY A  78      -3.529  10.692 -12.691  1.00  0.00           O  
ATOM    535  CEN GLY A  78      -2.192  12.573 -13.332  1.00  0.00           X  
ATOM    536  H   GLY A  78      -2.542  14.161 -11.958  1.00  0.00           H  
ATOM    537  N   LYS A  79      -4.563  12.263 -13.922  1.00  0.00           N  
ATOM    538  CA  LYS A  79      -5.960  11.806 -13.771  1.00  0.00           C  
ATOM    539  C   LYS A  79      -6.177  10.290 -13.582  1.00  0.00           C  
ATOM    540  O   LYS A  79      -7.023   9.908 -12.783  1.00  0.00           O  
ATOM    541  CB  LYS A  79      -6.767  12.269 -14.984  1.00  0.00           C  
ATOM    542  CEN LYS A  79      -8.142  13.639 -15.827  1.00  0.00           X  
ATOM    543  H   LYS A  79      -4.409  13.157 -14.370  1.00  0.00           H  
ATOM    544  N   HIS A  80      -5.470   9.430 -14.318  1.00  0.00           N  
ATOM    545  CA  HIS A  80      -5.585   7.976 -14.141  1.00  0.00           C  
ATOM    546  C   HIS A  80      -4.992   7.491 -12.811  1.00  0.00           C  
ATOM    547  O   HIS A  80      -5.614   6.688 -12.118  1.00  0.00           O  
ATOM    548  CB  HIS A  80      -4.906   7.245 -15.303  1.00  0.00           C  
ATOM    549  CEN HIS A  80      -5.269   6.674 -16.558  1.00  0.00           X  
ATOM    550  H   HIS A  80      -4.795   9.799 -14.973  1.00  0.00           H  
ATOM    551  N   THR A  81      -3.832   8.025 -12.424  1.00  0.00           N  
ATOM    552  CA  THR A  81      -3.198   7.708 -11.140  1.00  0.00           C  
ATOM    553  C   THR A  81      -4.034   8.256  -9.984  1.00  0.00           C  
ATOM    554  O   THR A  81      -4.189   7.567  -8.986  1.00  0.00           O  
ATOM    555  CB  THR A  81      -1.772   8.281 -11.049  1.00  0.00           C  
ATOM    556  CEN THR A  81      -1.221   8.321 -11.240  1.00  0.00           X  
ATOM    557  H   THR A  81      -3.351   8.681 -13.024  1.00  0.00           H  
ATOM    558  N   VAL A  82      -4.639   9.438 -10.164  1.00  0.00           N  
ATOM    559  CA  VAL A  82      -5.561  10.029  -9.174  1.00  0.00           C  
ATOM    560  C   VAL A  82      -6.751   9.146  -8.951  1.00  0.00           C  
ATOM    561  O   VAL A  82      -7.105   8.899  -7.814  1.00  0.00           O  
ATOM    562  CB  VAL A  82      -6.061  11.422  -9.603  1.00  0.00           C  
ATOM    563  CEN VAL A  82      -6.020  12.094  -9.459  1.00  0.00           X  
ATOM    564  H   VAL A  82      -4.469   9.951 -11.017  1.00  0.00           H  
ATOM    565  N   HIS A  83      -7.370   8.684 -10.037  1.00  0.00           N  
ATOM    566  CA  HIS A  83      -8.559   7.870  -9.912  1.00  0.00           C  
ATOM    567  C   HIS A  83      -8.247   6.554  -9.207  1.00  0.00           C  
ATOM    568  O   HIS A  83      -8.977   6.162  -8.309  1.00  0.00           O  
ATOM    569  CB  HIS A  83      -9.175   7.601 -11.289  1.00  0.00           C  
ATOM    570  CEN HIS A  83     -10.191   8.148 -12.124  1.00  0.00           X  
ATOM    571  H   HIS A  83      -7.073   8.986 -10.955  1.00  0.00           H  
ATOM    572  N   HIS A  84      -7.140   5.898  -9.567  1.00  0.00           N  
ATOM    573  CA  HIS A  84      -6.738   4.664  -8.902  1.00  0.00           C  
ATOM    574  C   HIS A  84      -6.491   4.874  -7.399  1.00  0.00           C  
ATOM    575  O   HIS A  84      -7.010   4.120  -6.588  1.00  0.00           O  
ATOM    576  CB  HIS A  84      -5.480   4.091  -9.564  1.00  0.00           C  
ATOM    577  CEN HIS A  84      -5.149   3.135 -10.567  1.00  0.00           X  
ATOM    578  H   HIS A  84      -6.543   6.285 -10.284  1.00  0.00           H  
ATOM    579  N   ILE A  85      -5.785   5.948  -7.032  1.00  0.00           N  
ATOM    580  CA  ILE A  85      -5.448   6.246  -5.634  1.00  0.00           C  
ATOM    581  C   ILE A  85      -6.709   6.546  -4.812  1.00  0.00           C  
ATOM    582  O   ILE A  85      -6.803   6.134  -3.664  1.00  0.00           O  
ATOM    583  CB  ILE A  85      -4.481   7.440  -5.529  1.00  0.00           C  
ATOM    584  CEN ILE A  85      -3.434   7.745  -5.548  1.00  0.00           X  
ATOM    585  H   ILE A  85      -5.493   6.602  -7.743  1.00  0.00           H  
ATOM    586  N   GLU A  86      -7.710   7.195  -5.404  1.00  0.00           N  
ATOM    587  CA  GLU A  86      -9.010   7.457  -4.792  1.00  0.00           C  
ATOM    588  C   GLU A  86      -9.801   6.162  -4.550  1.00  0.00           C  
ATOM    589  O   GLU A  86     -10.368   5.997  -3.473  1.00  0.00           O  
ATOM    590  CB  GLU A  86      -9.822   8.413  -5.668  1.00  0.00           C  
ATOM    591  CEN GLU A  86     -10.372   9.987  -6.020  1.00  0.00           X  
ATOM    592  H   GLU A  86      -7.551   7.559  -6.331  1.00  0.00           H  
ATOM    593  N   GLN A  87      -9.845   5.240  -5.523  1.00  0.00           N  
ATOM    594  CA  GLN A  87     -10.506   3.940  -5.349  1.00  0.00           C  
ATOM    595  C   GLN A  87      -9.922   3.167  -4.166  1.00  0.00           C  
ATOM    596  O   GLN A  87     -10.699   2.668  -3.355  1.00  0.00           O  
ATOM    597  CB  GLN A  87     -10.380   3.100  -6.622  1.00  0.00           C  
ATOM    598  CEN GLN A  87     -11.211   2.574  -8.065  1.00  0.00           X  
ATOM    599  H   GLN A  87      -9.340   5.414  -6.380  1.00  0.00           H  
ATOM    600  N   ASN A  88      -8.594   3.140  -4.014  1.00  0.00           N  
ATOM    601  CA  ASN A  88      -7.938   2.392  -2.935  1.00  0.00           C  
ATOM    602  C   ASN A  88      -8.257   3.019  -1.570  1.00  0.00           C  
ATOM    603  O   ASN A  88      -8.541   2.334  -0.595  1.00  0.00           O  
ATOM    604  CB  ASN A  88      -6.436   2.313  -3.143  1.00  0.00           C  
ATOM    605  CEN ASN A  88      -5.741   1.662  -3.584  1.00  0.00           X  
ATOM    606  H   ASN A  88      -8.008   3.573  -4.712  1.00  0.00           H  
ATOM    607  N   ILE A  89      -8.305   4.348  -1.513  1.00  0.00           N  
ATOM    608  CA  ILE A  89      -8.690   5.062  -0.304  1.00  0.00           C  
ATOM    609  C   ILE A  89     -10.152   4.790   0.100  1.00  0.00           C  
ATOM    610  O   ILE A  89     -10.447   4.686   1.293  1.00  0.00           O  
ATOM    611  CB  ILE A  89      -8.489   6.579  -0.477  1.00  0.00           C  
ATOM    612  CEN ILE A  89      -7.771   7.397  -0.414  1.00  0.00           X  
ATOM    613  H   ILE A  89      -8.026   4.877  -2.326  1.00  0.00           H  
ATOM    614  N   LYS A  90     -11.088   4.661  -0.842  1.00  0.00           N  
ATOM    615  CA  LYS A  90     -12.486   4.333  -0.503  1.00  0.00           C  
ATOM    616  C   LYS A  90     -12.598   2.973   0.177  1.00  0.00           C  
ATOM    617  O   LYS A  90     -13.237   2.883   1.224  1.00  0.00           O  
ATOM    618  CB  LYS A  90     -13.363   4.357  -1.755  1.00  0.00           C  
ATOM    619  CEN LYS A  90     -14.817   5.351  -2.928  1.00  0.00           X  
ATOM    620  H   LYS A  90     -10.809   4.704  -1.811  1.00  0.00           H  
ATOM    621  N   GLU A  91     -11.973   1.944  -0.385  1.00  0.00           N  
ATOM    622  CA  GLU A  91     -11.985   0.594   0.183  1.00  0.00           C  
ATOM    623  C   GLU A  91     -11.427   0.582   1.612  1.00  0.00           C  
ATOM    624  O   GLU A  91     -12.094   0.083   2.521  1.00  0.00           O  
ATOM    625  CB  GLU A  91     -11.185  -0.363  -0.702  1.00  0.00           C  
ATOM    626  CEN GLU A  91     -11.134  -1.562  -1.912  1.00  0.00           X  
ATOM    627  H   GLU A  91     -11.438   2.096  -1.228  1.00  0.00           H  
ATOM    628  N   ILE A  92     -10.292   1.248   1.854  1.00  0.00           N  
ATOM    629  CA  ILE A  92      -9.626   1.308   3.168  1.00  0.00           C  
ATOM    630  C   ILE A  92     -10.547   1.948   4.224  1.00  0.00           C  
ATOM    631  O   ILE A  92     -10.727   1.398   5.312  1.00  0.00           O  
ATOM    632  CB  ILE A  92      -8.308   2.100   3.099  1.00  0.00           C  
ATOM    633  CEN ILE A  92      -7.241   2.040   2.882  1.00  0.00           X  
ATOM    634  H   ILE A  92      -9.829   1.680   1.066  1.00  0.00           H  
ATOM    635  N   PHE A  93     -11.198   3.074   3.909  1.00  0.00           N  
ATOM    636  CA  PHE A  93     -12.133   3.733   4.828  1.00  0.00           C  
ATOM    637  C   PHE A  93     -13.380   2.891   5.098  1.00  0.00           C  
ATOM    638  O   PHE A  93     -13.930   2.949   6.199  1.00  0.00           O  
ATOM    639  CB  PHE A  93     -12.542   5.099   4.273  1.00  0.00           C  
ATOM    640  CEN PHE A  93     -12.141   6.626   4.457  1.00  0.00           X  
ATOM    641  H   PHE A  93     -11.039   3.471   2.995  1.00  0.00           H  
ATOM    642  N   HIS A  94     -13.810   2.108   4.115  1.00  0.00           N  
ATOM    643  CA  HIS A  94     -14.898   1.153   4.290  1.00  0.00           C  
ATOM    644  C   HIS A  94     -14.547   0.097   5.348  1.00  0.00           C  
ATOM    645  O   HIS A  94     -15.345  -0.178   6.246  1.00  0.00           O  
ATOM    646  CB  HIS A  94     -15.235   0.473   2.958  1.00  0.00           C  
ATOM    647  CEN HIS A  94     -16.158   0.636   1.885  1.00  0.00           X  
ATOM    648  H   HIS A  94     -13.355   2.160   3.215  1.00  0.00           H  
ATOM    649  N   HIS A  95     -13.328  -0.440   5.296  1.00  0.00           N  
ATOM    650  CA  HIS A  95     -12.853  -1.457   6.227  1.00  0.00           C  
ATOM    651  C   HIS A  95     -12.685  -0.916   7.657  1.00  0.00           C  
ATOM    652  O   HIS A  95     -13.088  -1.599   8.602  1.00  0.00           O  
ATOM    653  CB  HIS A  95     -11.528  -2.045   5.733  1.00  0.00           C  
ATOM    654  CEN HIS A  95     -11.078  -3.160   4.967  1.00  0.00           X  
ATOM    655  H   HIS A  95     -12.702  -0.144   4.559  1.00  0.00           H  
ATOM    656  N   LEU A  96     -12.158   0.305   7.846  1.00  0.00           N  
ATOM    657  CA  LEU A  96     -11.982   0.898   9.183  1.00  0.00           C  
ATOM    658  C   LEU A  96     -13.322   1.166   9.859  1.00  0.00           C  
ATOM    659  O   LEU A  96     -13.475   0.882  11.046  1.00  0.00           O  
ATOM    660  CB  LEU A  96     -11.173   2.198   9.086  1.00  0.00           C  
ATOM    661  CEN LEU A  96      -9.712   2.548   9.427  1.00  0.00           X  
ATOM    662  H   LEU A  96     -11.893   0.843   7.034  1.00  0.00           H  
ATOM    663  N   GLU A  97     -14.305   1.676   9.120  1.00  0.00           N  
ATOM    664  CA  GLU A  97     -15.633   1.959   9.654  1.00  0.00           C  
ATOM    665  C   GLU A  97     -16.314   0.677  10.158  1.00  0.00           C  
ATOM    666  O   GLU A  97     -16.843   0.658  11.272  1.00  0.00           O  
ATOM    667  CB  GLU A  97     -16.499   2.637   8.590  1.00  0.00           C  
ATOM    668  CEN GLU A  97     -17.168   4.049   7.911  1.00  0.00           X  
ATOM    669  H   GLU A  97     -14.116   1.913   8.157  1.00  0.00           H  
ATOM    670  N   GLU A  98     -16.236  -0.420   9.399  1.00  0.00           N  
ATOM    671  CA  GLU A  98     -16.842  -1.703   9.765  1.00  0.00           C  
ATOM    672  C   GLU A  98     -16.114  -2.420  10.913  1.00  0.00           C  
ATOM    673  O   GLU A  98     -16.750  -3.136  11.694  1.00  0.00           O  
ATOM    674  CB  GLU A  98     -16.895  -2.618   8.540  1.00  0.00           C  
ATOM    675  CEN GLU A  98     -17.757  -3.280   7.227  1.00  0.00           X  
ATOM    676  H   GLU A  98     -15.730  -0.357   8.526  1.00  0.00           H  
ATOM    677  N   LEU A  99     -14.788  -2.283  10.998  1.00  0.00           N  
ATOM    678  CA  LEU A  99     -13.989  -2.768  12.125  1.00  0.00           C  
ATOM    679  C   LEU A  99     -14.368  -2.085  13.440  1.00  0.00           C  
ATOM    680  O   LEU A  99     -14.567  -2.781  14.430  1.00  0.00           O  
ATOM    681  CB  LEU A  99     -12.497  -2.561  11.835  1.00  0.00           C  
ATOM    682  CEN LEU A  99     -11.372  -3.524  11.411  1.00  0.00           X  
ATOM    683  H   LEU A  99     -14.317  -1.784  10.256  1.00  0.00           H  
ATOM    684  N   VAL A 100     -14.500  -0.755  13.450  1.00  0.00           N  
ATOM    685  CA  VAL A 100     -14.878   0.030  14.639  1.00  0.00           C  
ATOM    686  C   VAL A 100     -16.255  -0.380  15.160  1.00  0.00           C  
ATOM    687  O   VAL A 100     -16.423  -0.580  16.361  1.00  0.00           O  
ATOM    688  CB  VAL A 100     -14.886   1.542  14.343  1.00  0.00           C  
ATOM    689  CEN VAL A 100     -14.554   2.133  14.468  1.00  0.00           X  
ATOM    690  H   VAL A 100     -14.323  -0.264  12.584  1.00  0.00           H  
ATOM    691  N   HIS A 101     -17.254  -0.475  14.277  1.00  0.00           N  
ATOM    692  CA  HIS A 101     -18.622  -0.867  14.637  1.00  0.00           C  
ATOM    693  C   HIS A 101     -18.739  -2.234  15.346  1.00  0.00           C  
ATOM    694  O   HIS A 101     -19.514  -2.347  16.299  1.00  0.00           O  
ATOM    695  CB  HIS A 101     -19.499  -0.873  13.381  1.00  0.00           C  
ATOM    696  CEN HIS A 101     -20.375   0.014  12.692  1.00  0.00           X  
ATOM    697  H   HIS A 101     -17.086  -0.154  13.335  1.00  0.00           H  
ATOM    698  N   ARG A 102     -18.003  -3.266  14.913  1.00  0.00           N  
ATOM    699  CA  ARG A 102     -18.048  -4.623  15.487  1.00  0.00           C  
ATOM    700  C   ARG A 102     -17.693  -4.637  16.967  1.00  0.00           C  
ATOM    701  O   ARG A 102     -18.367  -5.407  17.687  1.00  0.00           O  
ATOM    702  CB  ARG A 102     -17.178  -5.602  14.712  1.00  0.00           C  
ATOM    703  CEN ARG A 102     -16.495  -7.352  13.092  1.00  0.00           X  
ATOM    704  H   ARG A 102     -17.237  -3.064  14.286  1.00  0.00           H  
TER                                                                             
# All scores below are weighted scores, not raw scores.
#BEGIN_POSE_ENERGIES_TABLE ./minmover_pdb/pose_56.pdb
label vdw cenpack pair env cbeta hs_pair ss_pair sheet total
weights 1 0.5 1 1 0.25 1 1 1 NA
pose 2.12822 -1.84857 -10.0103 -21.4357 5.60168 0 0 0 -25.5647
MET:NtermProteinFull_1 0 0.08449 0.01989 0.25591 0.04314 0 0 0 0.40342
TYR_2 0 -0.09774 0.01478 0.83566 0.0697 0 0 0 0.8224
GLY_3 0 -0.01388 -0.00329 -0.07965 0.04456 0 0 0 -0.05227
LYS_4 0 -0.05195 -0.34005 -0.68888 0.0693 0 0 0 -1.01158
LEU_5 0 0.00118 -0.20334 -0.06582 0.04354 0 0 0 -0.22444
ASN_6 0 -0.07154 0.11677 -0.40966 0.06931 0 0 0 -0.29512
ASP_7 0 -0.01475 -0.06498 -0.52292 0.06939 0 0 0 -0.53326
LEU_8 0 0.5638 0.14377 -0.30366 0.04399 0 0 0 0.4479
LEU_9 0 -0.11819 -0.23881 -0.06582 0.04389 0 0 0 -0.37893
GLU_10 0 -0.04954 0.0473 -0.82678 0.06907 0 0 0 -0.75995
ASP_11 0 0.07414 0.06694 -0.37876 0.06899 0 0 0 -0.16869
LEU_12 0 0.12148 -0.72536 -0.39148 0.03746 0 0 0 -0.9579
GLN_13 0 -0.13616 0.25906 -0.3291 0.06887 0 0 0 -0.13733
GLU_14 0 -0.00474 -0.02348 -0.82678 0.0693 0 0 0 -0.7857
VAL_15 0 0.03996 -0.34524 -0.00525 0.07121 0 0 0 -0.23932
LEU_16 0.04263 0.66675 -0.32676 -0.19483 0.07081 0 0 0 0.25859
LYS_17 0 -0.04054 -0.00937 -0.8715 0.07025 0 0 0 -0.85117
ASN_18 0 0.09829 -0.01995 -0.24178 0.06893 0 0 0 -0.09451
LEU_19 0 -0.32123 -0.77934 -0.19483 0.03533 0 0 0 -1.26007
HIS_20 0 0.15968 -0.10387 0.0215 0.06921 0 0 0 0.14652
LYS_21 0 -0.01209 0.01157 -1.04927 0.07203 0 0 0 -0.97776
ASN_22 0 -0.08056 0.09301 -0.36221 0.06887 0 0 0 -0.28089
TRP_23 0 0.01373 -0.02568 -0.00757 0.03565 0 0 0 0.01612
HIS_24 0 0 0 0.21997 0.07259 0 0 0 0.29256
GLY_25 0 -0.02149 0.00459 0.35201 0.07034 0 0 0 0.40545
GLY_26 0 0.02451 -0.00398 0.0322 0.04518 0 0 0 0.09792
LYS_27 0 0 0 -1.04927 0.07203 0 0 0 -0.97725
ASP_28 0 -0.03461 -0.06527 -0.60822 0.07018 0 0 0 -0.63792
ASN_29 0 0.06469 -0.09629 -0.28327 0.04305 0 0 0 -0.27182
LEU_30 0 0.07377 0.05771 0.4149 0.06893 0 0 0 0.61531
HIS_D_31 0 -0.03331 -0.0509 0.11054 0.06947 0 0 0 0.0958
ASP_32 0 -0.19925 -0.21202 -0.42964 0.06902 0 0 0 -0.7719
VAL_33 0 -0.25487 0.01286 -0.10438 0.0357 0 0 0 -0.31068
ASP_34 0 0.07633 -0.07193 -0.37876 0.0691 0 0 0 -0.30527
ASN_35 0 -0.05791 -0.03189 -0.36221 0.06894 0 0 0 -0.38307
HIS_D_36 0 -0.24219 -0.13441 -0.18191 0.03606 0 0 0 -0.52246
LEU_37 0.04263 0.64218 -0.72112 -0.39148 0.04496 0 0 0 -0.38284
GLN_38 0 -0.00348 -0.00908 -0.55896 0.06894 0 0 0 -0.50258
ASN_39 0 -0.20745 -0.11328 -0.19403 0.06924 0 0 0 -0.44552
VAL_40 0 -0.14118 -0.46858 -0.19594 0.03209 0 0 0 -0.7736
ILE_41 0 -0.0767 -0.42038 0.72502 0.06961 0 0 0 0.29756
GLU_42 0 -0.06859 -0.19766 -0.71584 0.06893 0 0 0 -0.91315
ASP_43 0 -0.14892 0.05686 -0.03907 0.04467 0 0 0 -0.08647
ILE_44 0 -0.07568 -0.59885 -0.31819 0.03494 0 0 0 -0.95778
HIS_D_45 0 -0.0283 0.16218 0.11054 0.06882 0 0 0 0.31323
ASP_46 0 -0.18934 -0.4966 -0.31759 0.04268 0 0 0 -0.96085
PHE_47 0 -0.21728 -0.24476 -0.30123 0.03103 0 0 0 -0.73224
MET_48 0 -0.26285 -0.03533 0.25591 0.03561 0 0 0 -0.00665
GLN_49 0 -0.04824 -0.02202 -0.57713 0.06961 0 0 0 -0.57778
GLY_50 0 -0.0684 0.05725 0.0322 0.04341 0 0 0 0.06446
GLY_51 0 -0.01674 0.00017 0.35201 0.03232 0 0 0 0.36776
GLY_52 0 -0.02867 0.05119 -0.07814 0.03501 0 0 0 -0.0206
SER_53 0 -0.00349 0.01895 -0.22078 0.03743 0 0 0 -0.16788
GLY_54 0 -0.1668 0.05551 -0.0429 0.03059 0 0 0 -0.1236
GLY_55 0 -0.00134 0.00971 -0.0429 0.03556 0 0 0 0.00104
LYS_56 0 -0.36867 -0.68886 -0.33001 0.02992 0 0 0 -1.35761
LEU_57 1.02148 0.4877 -0.29976 -0.19483 0.0359 0 0 0 1.05049
GLN_58 0 -0.01838 0.05069 -0.59803 0.06925 0 0 0 -0.49647
GLU_59 0 0.01245 -0.09404 -0.25924 0.06899 0 0 0 -0.27184
MET_60 0 -0.2474 -0.09873 -0.21391 0.0334 0 0 0 -0.52665
MET_61 0 -0.06483 -0.00433 0.6168 0.06924 0 0 0 0.61688
LYS_62 0 -0.05384 -0.00683 -0.96458 0.06935 0 0 0 -0.95589
GLU_63 0 -0.44273 0.09658 -0.13578 0.03566 0 0 0 -0.44626
PHE_64 0 -0.10885 -0.34826 -0.07541 0.03251 0 0 0 -0.50001
GLN_65 0 -0.02144 0.09538 -0.59803 0.06895 0 0 0 -0.45513
GLN_66 0 -0.11158 -0.17398 -0.55896 0.06902 0 0 0 -0.7755
VAL_67 0 -0.07749 -0.57356 -0.35242 0.03756 0 0 0 -0.96591
LEU_68 0 -0.04889 0.11454 0.4149 0.04336 0 0 0 0.52391
ASP_69 0 -0.07148 -0.03993 -0.52292 0.06893 0 0 0 -0.5654
GLU_70 0 -0.38771 0.24521 -0.13578 0.03542 0 0 0 -0.24286
LEU_71 0 -0.24576 -0.68719 -0.39148 0.03639 0 0 0 -1.28803
ASN_72 0 -0.0076 0.20571 -0.24178 0.04265 0 0 0 -0.00102
ASN_73 0 -0.0722 -0.05617 -0.40966 0.06952 0 0 0 -0.46851
HIS_74 0 0.15917 -0.1287 -0.15264 0.04311 0 0 0 -0.07906
LEU_75 0 -0.07622 -0.15454 0.24309 0.03502 0 0 0 0.04735
GLN_76 0 -0.02836 -0.02605 -0.59803 0.07025 0 0 0 -0.58218
GLY_77 0 -0.03546 -0.04437 0.60923 0.06956 0 0 0 0.59896
GLY_78 0 -0.02387 -0.02681 -0.0429 0.03059 0 0 0 -0.06299
LYS_79 0 0 0 -0.8715 0.07134 0 0 0 -0.80016
HIS_80 0 -0.00894 -0.0132 0.21997 0.07072 0 0 0 0.26854
THR_81 0 -0.05382 -0.06595 -0.20624 0.03517 0 0 0 -0.29084
VAL_82 0 -0.00816 0.23125 0.46922 0.03491 0 0 0 0.72721
HIS_D_83 0 -0.01681 -0.0132 0.11054 0.06935 0 0 0 0.14988
HIS_D_84 0 -0.06806 -0.00126 0.06501 0.06878 0 0 0 0.06448
ILE_85 0 -0.25676 -0.53672 -0.49284 0.03561 0 0 0 -1.2507
GLU_86 0 -0.04342 0.27546 -0.37543 0.04277 0 0 0 -0.10063
GLN_87 0 -0.04068 0.00414 -0.59803 0.06921 0 0 0 -0.56535
ASN_88 0 -0.09975 0.21058 -0.07783 0.04337 0 0 0 0.07637
ILE_89 0 -0.00241 -0.58272 -0.06945 0.07109 0 0 0 -0.5835
LYS_90 0 -0.01472 0.04272 -0.77863 0.06944 0 0 0 -0.68119
GLU_91 0 0.02597 0.13456 -0.60186 0.06894 0 0 0 -0.37239
ILE_92 0 0.02769 -0.50413 -0.06945 0.03752 0 0 0 -0.50837
PHE_93 0 0.1559 -0.3392 0.24077 0.0699 0 0 0 0.12737
HIS_D_94 0 -0.07439 0.11983 0.159 0.06893 0 0 0 0.27337
HIS_D_95 0 0.4082 0.42037 -0.18746 0.04365 0 0 0 0.68475
LEU_96 0 0.09856 -0.60571 -0.30366 0.04056 0 0 0 -0.77025
GLU_97 0 -0.13726 0.20677 -0.60186 0.0693 0 0 0 -0.46305
GLU_98 0 0.03985 -0.34495 -0.60186 0.06925 0 0 0 -0.83772
LEU_99 0 0.18637 -0.32954 -0.19483 0.04391 0 0 0 -0.29409
VAL_100 1.02148 0.65213 0.08059 -0.00525 0.04294 0 0 0 1.79189
HIS_D_101 0 -0.06671 0.05505 0.20362 0.07025 0 0 0 0.2622
ARG:CtermProteinFull_102 0 0.20708 0.13275 -0.48527 0.07143 0 0 0 -0.07401
#END_POSE_ENERGIES_TABLE ./minmover_pdb/pose_56.pdb
