# Supplementary material for: Selection of a promiscuous minimalist cAMP phosphodiesterase from a library of de novo designed proteins
Source: Nat Chem. 2024 May 3;16(7):1200–8. doi: 10.1038/s41557-024-01490-4 (PMC11230910; doi:10.1038/s41557-024-01490-4)
Supplement: Supplementary file 3 — MD input files, scripts and final structures derived from MD, AlphaFold2, EMSfold and MultiSFold. [file 41557_2024_1490_MOESM3_ESM.zip › Computational_Data/4_MultiSFold/s824/pose_57.pdb]

ATOM      1  N   MET A   1     -12.159 -10.335  11.557  1.00  0.00           N  
ATOM      2  CA  MET A   1     -11.793  -8.909  11.420  1.00  0.00           C  
ATOM      3  C   MET A   1     -10.306  -8.769  11.155  1.00  0.00           C  
ATOM      4  O   MET A   1      -9.969  -8.033  10.248  1.00  0.00           O  
ATOM      5  CB  MET A   1     -12.177  -8.126  12.674  1.00  0.00           C  
ATOM      6  CEN MET A   1     -13.290  -6.908  13.270  1.00  0.00           X  
ATOM      7  H   MET A   1     -12.568 -10.667  12.407  1.00  0.00           H  
ATOM      8  N   TYR A   2      -9.448  -9.546  11.824  1.00  0.00           N  
ATOM      9  CA  TYR A   2      -7.988  -9.421  11.696  1.00  0.00           C  
ATOM     10  C   TYR A   2      -7.407  -9.560  10.283  1.00  0.00           C  
ATOM     11  O   TYR A   2      -6.440  -8.879   9.996  1.00  0.00           O  
ATOM     12  CB  TYR A   2      -7.320 -10.456  12.604  1.00  0.00           C  
ATOM     13  CEN TYR A   2      -6.589 -10.586  14.190  1.00  0.00           X  
ATOM     14  H   TYR A   2      -9.749 -10.032  12.658  1.00  0.00           H  
ATOM     15  N   GLY A   3      -8.001 -10.368   9.391  1.00  0.00           N  
ATOM     16  CA  GLY A   3      -7.499 -10.525   8.015  1.00  0.00           C  
ATOM     17  C   GLY A   3      -7.466  -9.205   7.234  1.00  0.00           C  
ATOM     18  O   GLY A   3      -6.430  -8.863   6.692  1.00  0.00           O  
ATOM     19  CEN GLY A   3      -7.499 -10.525   8.015  1.00  0.00           X  
ATOM     20  H   GLY A   3      -8.742 -10.981   9.704  1.00  0.00           H  
ATOM     21  N   LYS A   4      -8.538  -8.404   7.313  1.00  0.00           N  
ATOM     22  CA  LYS A   4      -8.611  -7.102   6.625  1.00  0.00           C  
ATOM     23  C   LYS A   4      -7.642  -6.062   7.196  1.00  0.00           C  
ATOM     24  O   LYS A   4      -7.034  -5.325   6.437  1.00  0.00           O  
ATOM     25  CB  LYS A   4     -10.038  -6.556   6.686  1.00  0.00           C  
ATOM     26  CEN LYS A   4     -11.885  -6.205   5.714  1.00  0.00           X  
ATOM     27  H   LYS A   4      -9.336  -8.706   7.857  1.00  0.00           H  
ATOM     28  N   LEU A   5      -7.529  -5.972   8.525  1.00  0.00           N  
ATOM     29  CA  LEU A   5      -6.644  -4.995   9.168  1.00  0.00           C  
ATOM     30  C   LEU A   5      -5.182  -5.200   8.750  1.00  0.00           C  
ATOM     31  O   LEU A   5      -4.508  -4.233   8.421  1.00  0.00           O  
ATOM     32  CB  LEU A   5      -6.779  -5.085  10.693  1.00  0.00           C  
ATOM     33  CEN LEU A   5      -7.493  -4.200  11.733  1.00  0.00           X  
ATOM     34  H   LEU A   5      -7.944  -6.698   9.093  1.00  0.00           H  
ATOM     35  N   ASN A   6      -4.699  -6.446   8.739  1.00  0.00           N  
ATOM     36  CA  ASN A   6      -3.335  -6.755   8.331  1.00  0.00           C  
ATOM     37  C   ASN A   6      -3.097  -6.348   6.874  1.00  0.00           C  
ATOM     38  O   ASN A   6      -2.035  -5.813   6.588  1.00  0.00           O  
ATOM     39  CB  ASN A   6      -3.017  -8.226   8.530  1.00  0.00           C  
ATOM     40  CEN ASN A   6      -2.600  -8.842   9.270  1.00  0.00           X  
ATOM     41  H   ASN A   6      -5.313  -7.218   8.957  1.00  0.00           H  
ATOM     42  N   ASP A   7      -4.108  -6.505   6.013  1.00  0.00           N  
ATOM     43  CA  ASP A   7      -4.036  -6.108   4.602  1.00  0.00           C  
ATOM     44  C   ASP A   7      -3.984  -4.571   4.492  1.00  0.00           C  
ATOM     45  O   ASP A   7      -3.199  -4.005   3.744  1.00  0.00           O  
ATOM     46  CB  ASP A   7      -5.230  -6.662   3.820  1.00  0.00           C  
ATOM     47  CEN ASP A   7      -5.475  -7.441   3.211  1.00  0.00           X  
ATOM     48  H   ASP A   7      -4.934  -7.004   6.311  1.00  0.00           H  
ATOM     49  N   LEU A   8      -4.747  -3.883   5.348  1.00  0.00           N  
ATOM     50  CA  LEU A   8      -4.795  -2.427   5.396  1.00  0.00           C  
ATOM     51  C   LEU A   8      -3.457  -1.769   5.758  1.00  0.00           C  
ATOM     52  O   LEU A   8      -3.071  -0.767   5.154  1.00  0.00           O  
ATOM     53  CB  LEU A   8      -5.876  -1.990   6.393  1.00  0.00           C  
ATOM     54  CEN LEU A   8      -7.310  -1.457   6.213  1.00  0.00           X  
ATOM     55  H   LEU A   8      -5.376  -4.407   5.940  1.00  0.00           H  
ATOM     56  N   LEU A   9      -2.752  -2.297   6.760  1.00  0.00           N  
ATOM     57  CA  LEU A   9      -1.460  -1.752   7.166  1.00  0.00           C  
ATOM     58  C   LEU A   9      -0.405  -1.913   6.069  1.00  0.00           C  
ATOM     59  O   LEU A   9       0.420  -1.018   5.893  1.00  0.00           O  
ATOM     60  CB  LEU A   9      -0.990  -2.429   8.460  1.00  0.00           C  
ATOM     61  CEN LEU A   9      -0.958  -1.967   9.929  1.00  0.00           X  
ATOM     62  H   LEU A   9      -3.076  -3.159   7.171  1.00  0.00           H  
ATOM     63  N   GLU A  10      -0.428  -3.026   5.340  1.00  0.00           N  
ATOM     64  CA  GLU A  10       0.462  -3.263   4.204  1.00  0.00           C  
ATOM     65  C   GLU A  10       0.265  -2.185   3.125  1.00  0.00           C  
ATOM     66  O   GLU A  10       1.248  -1.572   2.696  1.00  0.00           O  
ATOM     67  CB  GLU A  10       0.221  -4.655   3.616  1.00  0.00           C  
ATOM     68  CEN GLU A  10       0.661  -6.295   3.476  1.00  0.00           X  
ATOM     69  H   GLU A  10      -1.137  -3.720   5.533  1.00  0.00           H  
ATOM     70  N   ASP A  11      -0.985  -1.859   2.780  1.00  0.00           N  
ATOM     71  CA  ASP A  11      -1.320  -0.821   1.800  1.00  0.00           C  
ATOM     72  C   ASP A  11      -0.925   0.580   2.300  1.00  0.00           C  
ATOM     73  O   ASP A  11      -0.384   1.396   1.546  1.00  0.00           O  
ATOM     74  CB  ASP A  11      -2.815  -0.861   1.475  1.00  0.00           C  
ATOM     75  CEN ASP A  11      -3.456  -1.234   0.777  1.00  0.00           X  
ATOM     76  H   ASP A  11      -1.738  -2.437   3.127  1.00  0.00           H  
ATOM     77  N   LEU A  12      -1.135   0.863   3.594  1.00  0.00           N  
ATOM     78  CA  LEU A  12      -0.716   2.120   4.232  1.00  0.00           C  
ATOM     79  C   LEU A  12       0.790   2.354   4.099  1.00  0.00           C  
ATOM     80  O   LEU A  12       1.232   3.457   3.762  1.00  0.00           O  
ATOM     81  CB  LEU A  12      -1.120   2.121   5.712  1.00  0.00           C  
ATOM     82  CEN LEU A  12      -2.251   2.824   6.486  1.00  0.00           X  
ATOM     83  H   LEU A  12      -1.628   0.174   4.144  1.00  0.00           H  
ATOM     84  N   GLN A  13       1.591   1.315   4.333  1.00  0.00           N  
ATOM     85  CA  GLN A  13       3.048   1.395   4.243  1.00  0.00           C  
ATOM     86  C   GLN A  13       3.508   1.785   2.838  1.00  0.00           C  
ATOM     87  O   GLN A  13       4.442   2.579   2.689  1.00  0.00           O  
ATOM     88  CB  GLN A  13       3.679   0.057   4.637  1.00  0.00           C  
ATOM     89  CEN GLN A  13       4.470  -0.815   5.927  1.00  0.00           X  
ATOM     90  H   GLN A  13       1.164   0.421   4.527  1.00  0.00           H  
ATOM     91  N   GLU A  14       2.858   1.264   1.799  1.00  0.00           N  
ATOM     92  CA  GLU A  14       3.201   1.586   0.419  1.00  0.00           C  
ATOM     93  C   GLU A  14       2.833   3.032   0.067  1.00  0.00           C  
ATOM     94  O   GLU A  14       3.599   3.707  -0.631  1.00  0.00           O  
ATOM     95  CB  GLU A  14       2.504   0.617  -0.539  1.00  0.00           C  
ATOM     96  CEN GLU A  14       2.545  -0.776  -1.519  1.00  0.00           X  
ATOM     97  H   GLU A  14       2.107   0.612   1.966  1.00  0.00           H  
ATOM     98  N   VAL A  15       1.719   3.546   0.597  1.00  0.00           N  
ATOM     99  CA  VAL A  15       1.284   4.937   0.393  1.00  0.00           C  
ATOM    100  C   VAL A  15       2.255   5.913   1.054  1.00  0.00           C  
ATOM    101  O   VAL A  15       2.609   6.924   0.443  1.00  0.00           O  
ATOM    102  CB  VAL A  15      -0.131   5.181   0.951  1.00  0.00           C  
ATOM    103  CEN VAL A  15      -0.785   5.302   0.771  1.00  0.00           X  
ATOM    104  H   VAL A  15       1.154   2.942   1.177  1.00  0.00           H  
ATOM    105  N   LEU A  16       2.751   5.587   2.248  1.00  0.00           N  
ATOM    106  CA  LEU A  16       3.745   6.385   2.970  1.00  0.00           C  
ATOM    107  C   LEU A  16       5.088   6.449   2.240  1.00  0.00           C  
ATOM    108  O   LEU A  16       5.727   7.501   2.145  1.00  0.00           O  
ATOM    109  CB  LEU A  16       3.941   5.819   4.382  1.00  0.00           C  
ATOM    110  CEN LEU A  16       3.454   6.277   5.769  1.00  0.00           X  
ATOM    111  H   LEU A  16       2.403   4.747   2.688  1.00  0.00           H  
ATOM    112  N   LYS A  17       5.521   5.328   1.671  1.00  0.00           N  
ATOM    113  CA  LYS A  17       6.749   5.261   0.879  1.00  0.00           C  
ATOM    114  C   LYS A  17       6.688   6.185  -0.338  1.00  0.00           C  
ATOM    115  O   LYS A  17       7.645   6.922  -0.603  1.00  0.00           O  
ATOM    116  CB  LYS A  17       7.015   3.823   0.431  1.00  0.00           C  
ATOM    117  CEN LYS A  17       8.108   2.027   0.667  1.00  0.00           X  
ATOM    118  H   LYS A  17       4.979   4.489   1.821  1.00  0.00           H  
ATOM    119  N   ASN A  18       5.580   6.167  -1.073  1.00  0.00           N  
ATOM    120  CA  ASN A  18       5.357   7.027  -2.229  1.00  0.00           C  
ATOM    121  C   ASN A  18       5.320   8.508  -1.843  1.00  0.00           C  
ATOM    122  O   ASN A  18       6.026   9.304  -2.466  1.00  0.00           O  
ATOM    123  CB  ASN A  18       4.081   6.645  -2.956  1.00  0.00           C  
ATOM    124  CEN ASN A  18       3.789   6.020  -3.748  1.00  0.00           X  
ATOM    125  H   ASN A  18       4.848   5.522  -0.807  1.00  0.00           H  
ATOM    126  N   LEU A  19       4.568   8.869  -0.804  1.00  0.00           N  
ATOM    127  CA  LEU A  19       4.458  10.238  -0.310  1.00  0.00           C  
ATOM    128  C   LEU A  19       5.811  10.750   0.167  1.00  0.00           C  
ATOM    129  O   LEU A  19       6.221  11.840  -0.237  1.00  0.00           O  
ATOM    130  CB  LEU A  19       3.426  10.316   0.822  1.00  0.00           C  
ATOM    131  CEN LEU A  19       1.981  10.845   0.885  1.00  0.00           X  
ATOM    132  H   LEU A  19       4.073   8.149  -0.297  1.00  0.00           H  
ATOM    133  N   HIS A  20       6.566   9.937   0.907  1.00  0.00           N  
ATOM    134  CA  HIS A  20       7.896  10.305   1.395  1.00  0.00           C  
ATOM    135  C   HIS A  20       8.917  10.523   0.279  1.00  0.00           C  
ATOM    136  O   HIS A  20       9.761  11.414   0.374  1.00  0.00           O  
ATOM    137  CB  HIS A  20       8.417   9.233   2.358  1.00  0.00           C  
ATOM    138  CEN HIS A  20       8.446   8.988   3.761  1.00  0.00           X  
ATOM    139  H   HIS A  20       6.162   9.071   1.230  1.00  0.00           H  
ATOM    140  N   LYS A  21       8.853   9.736  -0.798  1.00  0.00           N  
ATOM    141  CA  LYS A  21       9.746   9.896  -1.950  1.00  0.00           C  
ATOM    142  C   LYS A  21       9.401  11.108  -2.815  1.00  0.00           C  
ATOM    143  O   LYS A  21      10.304  11.733  -3.366  1.00  0.00           O  
ATOM    144  CB  LYS A  21       9.723   8.631  -2.809  1.00  0.00           C  
ATOM    145  CEN LYS A  21      10.665   6.835  -3.412  1.00  0.00           X  
ATOM    146  H   LYS A  21       8.212   8.954  -0.764  1.00  0.00           H  
ATOM    147  N   ASN A  22       8.118  11.396  -3.004  1.00  0.00           N  
ATOM    148  CA  ASN A  22       7.669  12.445  -3.925  1.00  0.00           C  
ATOM    149  C   ASN A  22       7.606  13.831  -3.270  1.00  0.00           C  
ATOM    150  O   ASN A  22       7.626  14.844  -3.968  1.00  0.00           O  
ATOM    151  CB  ASN A  22       6.318  12.098  -4.523  1.00  0.00           C  
ATOM    152  CEN ASN A  22       5.941  11.607  -5.371  1.00  0.00           X  
ATOM    153  H   ASN A  22       7.427  10.852  -2.511  1.00  0.00           H  
ATOM    154  N   TRP A  23       7.545  13.894  -1.942  1.00  0.00           N  
ATOM    155  CA  TRP A  23       7.445  15.148  -1.217  1.00  0.00           C  
ATOM    156  C   TRP A  23       8.804  15.846  -1.103  1.00  0.00           C  
ATOM    157  O   TRP A  23       9.604  15.607  -0.204  1.00  0.00           O  
ATOM    158  CB  TRP A  23       6.861  14.903   0.175  1.00  0.00           C  
ATOM    159  CEN TRP A  23       5.478  15.285   1.184  1.00  0.00           X  
ATOM    160  H   TRP A  23       7.460  13.042  -1.407  1.00  0.00           H  
ATOM    161  N   HIS A  24       9.060  16.759  -2.039  1.00  0.00           N  
ATOM    162  CA  HIS A  24      10.331  17.480  -2.151  1.00  0.00           C  
ATOM    163  C   HIS A  24      10.254  18.954  -1.690  1.00  0.00           C  
ATOM    164  O   HIS A  24      11.260  19.661  -1.759  1.00  0.00           O  
ATOM    165  CB  HIS A  24      10.833  17.419  -3.597  1.00  0.00           C  
ATOM    166  CEN HIS A  24      11.703  16.613  -4.387  1.00  0.00           X  
ATOM    167  H   HIS A  24       8.343  16.922  -2.731  1.00  0.00           H  
ATOM    168  N   GLY A  25       9.092  19.450  -1.242  1.00  0.00           N  
ATOM    169  CA  GLY A  25       8.869  20.879  -0.985  1.00  0.00           C  
ATOM    170  C   GLY A  25       8.850  21.270   0.491  1.00  0.00           C  
ATOM    171  O   GLY A  25       7.805  21.200   1.115  1.00  0.00           O  
ATOM    172  CEN GLY A  25       8.869  20.880  -0.985  1.00  0.00           X  
ATOM    173  H   GLY A  25       8.301  18.827  -1.148  1.00  0.00           H  
ATOM    174  N   GLY A  26       9.969  21.770   1.022  1.00  0.00           N  
ATOM    175  CA  GLY A  26      10.042  22.382   2.361  1.00  0.00           C  
ATOM    176  C   GLY A  26      10.414  21.388   3.460  1.00  0.00           C  
ATOM    177  O   GLY A  26       9.633  20.509   3.805  1.00  0.00           O  
ATOM    178  CEN GLY A  26      10.042  22.382   2.361  1.00  0.00           X  
ATOM    179  H   GLY A  26      10.794  21.785   0.438  1.00  0.00           H  
ATOM    180  N   LYS A  27      11.631  21.508   3.998  1.00  0.00           N  
ATOM    181  CA  LYS A  27      12.133  20.639   5.077  1.00  0.00           C  
ATOM    182  C   LYS A  27      11.258  20.658   6.334  1.00  0.00           C  
ATOM    183  O   LYS A  27      10.997  19.588   6.867  1.00  0.00           O  
ATOM    184  CB  LYS A  27      13.562  21.040   5.448  1.00  0.00           C  
ATOM    185  CEN LYS A  27      15.638  20.652   5.330  1.00  0.00           X  
ATOM    186  H   LYS A  27      12.215  22.273   3.692  1.00  0.00           H  
ATOM    187  N   ASP A  28      10.829  21.835   6.789  1.00  0.00           N  
ATOM    188  CA  ASP A  28       9.963  21.962   7.967  1.00  0.00           C  
ATOM    189  C   ASP A  28       8.645  21.191   7.815  1.00  0.00           C  
ATOM    190  O   ASP A  28       8.408  20.251   8.560  1.00  0.00           O  
ATOM    191  CB  ASP A  28       9.670  23.438   8.248  1.00  0.00           C  
ATOM    192  CEN ASP A  28       9.997  24.204   8.833  1.00  0.00           X  
ATOM    193  H   ASP A  28      11.270  22.683   6.462  1.00  0.00           H  
ATOM    194  N   ASN A  29       7.843  21.477   6.784  1.00  0.00           N  
ATOM    195  CA  ASN A  29       6.527  20.834   6.634  1.00  0.00           C  
ATOM    196  C   ASN A  29       6.606  19.302   6.550  1.00  0.00           C  
ATOM    197  O   ASN A  29       5.656  18.607   6.890  1.00  0.00           O  
ATOM    198  CB  ASN A  29       5.797  21.374   5.418  1.00  0.00           C  
ATOM    199  CEN ASN A  29       5.116  22.141   5.192  1.00  0.00           X  
ATOM    200  H   ASN A  29       8.034  22.311   6.250  1.00  0.00           H  
ATOM    201  N   LEU A  30       7.736  18.772   6.071  1.00  0.00           N  
ATOM    202  CA  LEU A  30       7.929  17.331   5.990  1.00  0.00           C  
ATOM    203  C   LEU A  30       8.067  16.708   7.377  1.00  0.00           C  
ATOM    204  O   LEU A  30       7.556  15.621   7.587  1.00  0.00           O  
ATOM    205  CB  LEU A  30       9.164  17.014   5.136  1.00  0.00           C  
ATOM    206  CEN LEU A  30       9.333  16.499   3.695  1.00  0.00           X  
ATOM    207  H   LEU A  30       8.517  19.387   5.894  1.00  0.00           H  
ATOM    208  N   HIS A  31       8.761  17.378   8.301  1.00  0.00           N  
ATOM    209  CA  HIS A  31       9.037  16.831   9.622  1.00  0.00           C  
ATOM    210  C   HIS A  31       7.736  16.599  10.396  1.00  0.00           C  
ATOM    211  O   HIS A  31       7.537  15.509  10.920  1.00  0.00           O  
ATOM    212  CB  HIS A  31       9.964  17.762  10.410  1.00  0.00           C  
ATOM    213  CEN HIS A  31      11.356  17.896  10.681  1.00  0.00           X  
ATOM    214  H   HIS A  31       9.008  18.343   8.133  1.00  0.00           H  
ATOM    215  N   ASP A  32       6.830  17.580  10.404  1.00  0.00           N  
ATOM    216  CA  ASP A  32       5.566  17.475  11.147  1.00  0.00           C  
ATOM    217  C   ASP A  32       4.693  16.328  10.617  1.00  0.00           C  
ATOM    218  O   ASP A  32       4.228  15.494  11.392  1.00  0.00           O  
ATOM    219  CB  ASP A  32       4.795  18.795  11.076  1.00  0.00           C  
ATOM    220  CEN ASP A  32       4.636  19.641  11.622  1.00  0.00           X  
ATOM    221  H   ASP A  32       7.033  18.446   9.932  1.00  0.00           H  
ATOM    222  N   VAL A  33       4.553  16.214   9.292  1.00  0.00           N  
ATOM    223  CA  VAL A  33       3.774  15.143   8.650  1.00  0.00           C  
ATOM    224  C   VAL A  33       4.374  13.759   8.914  1.00  0.00           C  
ATOM    225  O   VAL A  33       3.633  12.801   9.113  1.00  0.00           O  
ATOM    226  CB  VAL A  33       3.673  15.359   7.128  1.00  0.00           C  
ATOM    227  CEN VAL A  33       3.240  15.531   6.621  1.00  0.00           X  
ATOM    228  H   VAL A  33       4.976  16.928   8.716  1.00  0.00           H  
ATOM    229  N   ASP A  34       5.703  13.640   8.891  1.00  0.00           N  
ATOM    230  CA  ASP A  34       6.420  12.395   9.179  1.00  0.00           C  
ATOM    231  C   ASP A  34       6.128  11.934  10.609  1.00  0.00           C  
ATOM    232  O   ASP A  34       5.781  10.774  10.806  1.00  0.00           O  
ATOM    233  CB  ASP A  34       7.926  12.576   8.977  1.00  0.00           C  
ATOM    234  CEN ASP A  34       8.651  12.403   8.282  1.00  0.00           X  
ATOM    235  H   ASP A  34       6.259  14.460   8.701  1.00  0.00           H  
ATOM    236  N   ASN A  35       6.145  12.847  11.585  1.00  0.00           N  
ATOM    237  CA  ASN A  35       5.835  12.535  12.978  1.00  0.00           C  
ATOM    238  C   ASN A  35       4.386  12.064  13.150  1.00  0.00           C  
ATOM    239  O   ASN A  35       4.150  11.061  13.820  1.00  0.00           O  
ATOM    240  CB  ASN A  35       6.107  13.725  13.880  1.00  0.00           C  
ATOM    241  CEN ASN A  35       6.896  14.101  14.461  1.00  0.00           X  
ATOM    242  H   ASN A  35       6.392  13.798  11.353  1.00  0.00           H  
ATOM    243  N   HIS A  36       3.412  12.740  12.536  1.00  0.00           N  
ATOM    244  CA  HIS A  36       2.019  12.307  12.615  1.00  0.00           C  
ATOM    245  C   HIS A  36       1.810  10.925  11.977  1.00  0.00           C  
ATOM    246  O   HIS A  36       1.089  10.098  12.525  1.00  0.00           O  
ATOM    247  CB  HIS A  36       1.103  13.336  11.944  1.00  0.00           C  
ATOM    248  CEN HIS A  36       0.308  14.457  12.320  1.00  0.00           X  
ATOM    249  H   HIS A  36       3.634  13.586  12.033  1.00  0.00           H  
ATOM    250  N   LEU A  37       2.463  10.628  10.849  1.00  0.00           N  
ATOM    251  CA  LEU A  37       2.368   9.308  10.212  1.00  0.00           C  
ATOM    252  C   LEU A  37       2.941   8.195  11.092  1.00  0.00           C  
ATOM    253  O   LEU A  37       2.328   7.134  11.189  1.00  0.00           O  
ATOM    254  CB  LEU A  37       3.085   9.329   8.857  1.00  0.00           C  
ATOM    255  CEN LEU A  37       2.575   9.392   7.404  1.00  0.00           X  
ATOM    256  H   LEU A  37       3.070  11.325  10.444  1.00  0.00           H  
ATOM    257  N   GLN A  38       4.087   8.423  11.739  1.00  0.00           N  
ATOM    258  CA  GLN A  38       4.695   7.439  12.633  1.00  0.00           C  
ATOM    259  C   GLN A  38       3.771   7.129  13.815  1.00  0.00           C  
ATOM    260  O   GLN A  38       3.522   5.954  14.061  1.00  0.00           O  
ATOM    261  CB  GLN A  38       6.046   7.944  13.148  1.00  0.00           C  
ATOM    262  CEN GLN A  38       7.776   7.831  12.944  1.00  0.00           X  
ATOM    263  H   GLN A  38       4.518   9.333  11.660  1.00  0.00           H  
ATOM    264  N   ASN A  39       3.195   8.146  14.465  1.00  0.00           N  
ATOM    265  CA  ASN A  39       2.263   7.950  15.583  1.00  0.00           C  
ATOM    266  C   ASN A  39       1.030   7.147  15.149  1.00  0.00           C  
ATOM    267  O   ASN A  39       0.639   6.200  15.826  1.00  0.00           O  
ATOM    268  CB  ASN A  39       1.838   9.275  16.188  1.00  0.00           C  
ATOM    269  CEN ASN A  39       2.140   9.913  16.964  1.00  0.00           X  
ATOM    270  H   ASN A  39       3.469   9.091  14.235  1.00  0.00           H  
ATOM    271  N   VAL A  40       0.476   7.437  13.966  1.00  0.00           N  
ATOM    272  CA  VAL A  40      -0.680   6.703  13.425  1.00  0.00           C  
ATOM    273  C   VAL A  40      -0.347   5.221  13.197  1.00  0.00           C  
ATOM    274  O   VAL A  40      -1.128   4.346  13.563  1.00  0.00           O  
ATOM    275  CB  VAL A  40      -1.167   7.317  12.099  1.00  0.00           C  
ATOM    276  CEN VAL A  40      -1.678   7.678  11.809  1.00  0.00           X  
ATOM    277  H   VAL A  40       0.816   8.249  13.472  1.00  0.00           H  
ATOM    278  N   ILE A  41       0.814   4.912  12.608  1.00  0.00           N  
ATOM    279  CA  ILE A  41       1.269   3.530  12.392  1.00  0.00           C  
ATOM    280  C   ILE A  41       1.376   2.767  13.716  1.00  0.00           C  
ATOM    281  O   ILE A  41       0.922   1.620  13.798  1.00  0.00           O  
ATOM    282  CB  ILE A  41       2.632   3.488  11.677  1.00  0.00           C  
ATOM    283  CEN ILE A  41       3.132   3.501  10.708  1.00  0.00           X  
ATOM    284  H   ILE A  41       1.435   5.673  12.366  1.00  0.00           H  
ATOM    285  N   GLU A  42       1.966   3.378  14.745  1.00  0.00           N  
ATOM    286  CA  GLU A  42       2.055   2.803  16.086  1.00  0.00           C  
ATOM    287  C   GLU A  42       0.673   2.455  16.637  1.00  0.00           C  
ATOM    288  O   GLU A  42       0.485   1.344  17.138  1.00  0.00           O  
ATOM    289  CB  GLU A  42       2.770   3.768  17.034  1.00  0.00           C  
ATOM    290  CEN GLU A  42       4.182   4.263  17.849  1.00  0.00           X  
ATOM    291  H   GLU A  42       2.324   4.311  14.614  1.00  0.00           H  
ATOM    292  N   ASP A  43      -0.315   3.328  16.463  1.00  0.00           N  
ATOM    293  CA  ASP A  43      -1.678   3.086  16.920  1.00  0.00           C  
ATOM    294  C   ASP A  43      -2.324   1.902  16.190  1.00  0.00           C  
ATOM    295  O   ASP A  43      -2.972   1.057  16.818  1.00  0.00           O  
ATOM    296  CB  ASP A  43      -2.528   4.345  16.733  1.00  0.00           C  
ATOM    297  CEN ASP A  43      -2.863   5.149  17.260  1.00  0.00           X  
ATOM    298  H   ASP A  43      -0.093   4.249  16.113  1.00  0.00           H  
ATOM    299  N   ILE A  44      -2.122   1.777  14.872  1.00  0.00           N  
ATOM    300  CA  ILE A  44      -2.718   0.688  14.074  1.00  0.00           C  
ATOM    301  C   ILE A  44      -2.091  -0.643  14.482  1.00  0.00           C  
ATOM    302  O   ILE A  44      -2.790  -1.648  14.660  1.00  0.00           O  
ATOM    303  CB  ILE A  44      -2.524   0.901  12.562  1.00  0.00           C  
ATOM    304  CEN ILE A  44      -2.936   1.367  11.666  1.00  0.00           X  
ATOM    305  H   ILE A  44      -1.566   2.485  14.415  1.00  0.00           H  
ATOM    306  N   HIS A  45      -0.773  -0.659  14.649  1.00  0.00           N  
ATOM    307  CA  HIS A  45      -0.036  -1.838  15.052  1.00  0.00           C  
ATOM    308  C   HIS A  45      -0.499  -2.362  16.424  1.00  0.00           C  
ATOM    309  O   HIS A  45      -0.657  -3.574  16.577  1.00  0.00           O  
ATOM    310  CB  HIS A  45       1.466  -1.537  15.079  1.00  0.00           C  
ATOM    311  CEN HIS A  45       2.592  -1.663  14.215  1.00  0.00           X  
ATOM    312  H   HIS A  45      -0.268   0.211  14.535  1.00  0.00           H  
ATOM    313  N   ASP A  46      -0.808  -1.493  17.387  1.00  0.00           N  
ATOM    314  CA  ASP A  46      -1.298  -1.880  18.719  1.00  0.00           C  
ATOM    315  C   ASP A  46      -2.717  -2.468  18.655  1.00  0.00           C  
ATOM    316  O   ASP A  46      -3.000  -3.525  19.230  1.00  0.00           O  
ATOM    317  CB  ASP A  46      -1.274  -0.677  19.666  1.00  0.00           C  
ATOM    318  CEN ASP A  46      -0.691  -0.261  20.390  1.00  0.00           X  
ATOM    319  H   ASP A  46      -0.704  -0.507  17.197  1.00  0.00           H  
ATOM    320  N   PHE A  47      -3.604  -1.846  17.871  1.00  0.00           N  
ATOM    321  CA  PHE A  47      -4.930  -2.382  17.582  1.00  0.00           C  
ATOM    322  C   PHE A  47      -4.843  -3.775  16.941  1.00  0.00           C  
ATOM    323  O   PHE A  47      -5.523  -4.706  17.384  1.00  0.00           O  
ATOM    324  CB  PHE A  47      -5.699  -1.426  16.668  1.00  0.00           C  
ATOM    325  CEN PHE A  47      -6.795  -0.282  16.797  1.00  0.00           X  
ATOM    326  H   PHE A  47      -3.344  -0.952  17.480  1.00  0.00           H  
ATOM    327  N   MET A  48      -3.961  -3.961  15.954  1.00  0.00           N  
ATOM    328  CA  MET A  48      -3.692  -5.268  15.354  1.00  0.00           C  
ATOM    329  C   MET A  48      -3.165  -6.295  16.356  1.00  0.00           C  
ATOM    330  O   MET A  48      -3.671  -7.417  16.406  1.00  0.00           O  
ATOM    331  CB  MET A  48      -2.696  -5.110  14.206  1.00  0.00           C  
ATOM    332  CEN MET A  48      -2.566  -5.159  12.457  1.00  0.00           X  
ATOM    333  H   MET A  48      -3.437  -3.155  15.636  1.00  0.00           H  
ATOM    334  N   GLN A  49      -2.173  -5.938  17.171  1.00  0.00           N  
ATOM    335  CA  GLN A  49      -1.590  -6.863  18.149  1.00  0.00           C  
ATOM    336  C   GLN A  49      -2.484  -7.096  19.380  1.00  0.00           C  
ATOM    337  O   GLN A  49      -2.248  -8.026  20.152  1.00  0.00           O  
ATOM    338  CB  GLN A  49      -0.227  -6.338  18.608  1.00  0.00           C  
ATOM    339  CEN GLN A  49       1.499  -6.486  18.387  1.00  0.00           X  
ATOM    340  H   GLN A  49      -1.797  -5.004  17.107  1.00  0.00           H  
ATOM    341  N   GLY A  50      -3.556  -6.312  19.535  1.00  0.00           N  
ATOM    342  CA  GLY A  50      -4.482  -6.391  20.661  1.00  0.00           C  
ATOM    343  C   GLY A  50      -4.104  -5.466  21.817  1.00  0.00           C  
ATOM    344  O   GLY A  50      -4.538  -5.702  22.943  1.00  0.00           O  
ATOM    345  CEN GLY A  50      -4.482  -6.391  20.662  1.00  0.00           X  
ATOM    346  H   GLY A  50      -3.711  -5.584  18.852  1.00  0.00           H  
ATOM    347  N   GLY A  51      -3.312  -4.422  21.557  1.00  0.00           N  
ATOM    348  CA  GLY A  51      -2.813  -3.487  22.567  1.00  0.00           C  
ATOM    349  C   GLY A  51      -3.761  -2.329  22.897  1.00  0.00           C  
ATOM    350  O   GLY A  51      -3.439  -1.518  23.770  1.00  0.00           O  
ATOM    351  CEN GLY A  51      -2.813  -3.487  22.567  1.00  0.00           X  
ATOM    352  H   GLY A  51      -3.008  -4.261  20.608  1.00  0.00           H  
ATOM    353  N   GLY A  52      -4.923  -2.209  22.239  1.00  0.00           N  
ATOM    354  CA  GLY A  52      -5.822  -1.074  22.441  1.00  0.00           C  
ATOM    355  C   GLY A  52      -7.292  -1.403  22.682  1.00  0.00           C  
ATOM    356  O   GLY A  52      -7.899  -2.235  22.017  1.00  0.00           O  
ATOM    357  CEN GLY A  52      -5.823  -1.073  22.441  1.00  0.00           X  
ATOM    358  H   GLY A  52      -5.102  -2.839  21.469  1.00  0.00           H  
ATOM    359  N   SER A  53      -7.881  -0.687  23.641  1.00  0.00           N  
ATOM    360  CA  SER A  53      -9.320  -0.675  23.898  1.00  0.00           C  
ATOM    361  C   SER A  53     -10.004   0.359  22.994  1.00  0.00           C  
ATOM    362  O   SER A  53      -9.327   1.108  22.290  1.00  0.00           O  
ATOM    363  CB  SER A  53      -9.595  -0.378  25.359  1.00  0.00           C  
ATOM    364  CEN SER A  53      -9.532  -0.161  25.854  1.00  0.00           X  
ATOM    365  H   SER A  53      -7.355   0.073  24.046  1.00  0.00           H  
ATOM    366  N   GLY A  54     -11.337   0.467  23.036  1.00  0.00           N  
ATOM    367  CA  GLY A  54     -12.085   1.416  22.194  1.00  0.00           C  
ATOM    368  C   GLY A  54     -11.525   2.850  22.191  1.00  0.00           C  
ATOM    369  O   GLY A  54     -11.606   3.533  21.177  1.00  0.00           O  
ATOM    370  CEN GLY A  54     -12.085   1.416  22.194  1.00  0.00           X  
ATOM    371  H   GLY A  54     -11.863  -0.168  23.622  1.00  0.00           H  
ATOM    372  N   GLY A  55     -10.887   3.290  23.288  1.00  0.00           N  
ATOM    373  CA  GLY A  55     -10.278   4.619  23.390  1.00  0.00           C  
ATOM    374  C   GLY A  55      -9.079   4.820  22.456  1.00  0.00           C  
ATOM    375  O   GLY A  55      -8.951   5.898  21.888  1.00  0.00           O  
ATOM    376  CEN GLY A  55     -10.278   4.619  23.390  1.00  0.00           X  
ATOM    377  H   GLY A  55     -10.697   2.629  24.024  1.00  0.00           H  
ATOM    378  N   LYS A  56      -8.257   3.781  22.220  1.00  0.00           N  
ATOM    379  CA  LYS A  56      -7.189   3.838  21.204  1.00  0.00           C  
ATOM    380  C   LYS A  56      -7.777   4.002  19.806  1.00  0.00           C  
ATOM    381  O   LYS A  56      -7.236   4.750  19.009  1.00  0.00           O  
ATOM    382  CB  LYS A  56      -6.319   2.581  21.259  1.00  0.00           C  
ATOM    383  CEN LYS A  56      -4.496   1.665  21.820  1.00  0.00           X  
ATOM    384  H   LYS A  56      -8.454   2.893  22.658  1.00  0.00           H  
ATOM    385  N   LEU A  57      -8.921   3.372  19.519  1.00  0.00           N  
ATOM    386  CA  LEU A  57      -9.638   3.612  18.260  1.00  0.00           C  
ATOM    387  C   LEU A  57     -10.145   5.048  18.133  1.00  0.00           C  
ATOM    388  O   LEU A  57      -9.943   5.667  17.096  1.00  0.00           O  
ATOM    389  CB  LEU A  57     -10.812   2.633  18.133  1.00  0.00           C  
ATOM    390  CEN LEU A  57     -11.020   1.352  17.302  1.00  0.00           X  
ATOM    391  H   LEU A  57      -9.309   2.736  20.201  1.00  0.00           H  
ATOM    392  N   GLN A  58     -10.765   5.599  19.177  1.00  0.00           N  
ATOM    393  CA  GLN A  58     -11.236   6.987  19.146  1.00  0.00           C  
ATOM    394  C   GLN A  58     -10.104   7.985  18.887  1.00  0.00           C  
ATOM    395  O   GLN A  58     -10.293   8.923  18.117  1.00  0.00           O  
ATOM    396  CB  GLN A  58     -11.930   7.337  20.465  1.00  0.00           C  
ATOM    397  CEN GLN A  58     -13.478   7.516  21.251  1.00  0.00           X  
ATOM    398  H   GLN A  58     -10.862   5.062  20.028  1.00  0.00           H  
ATOM    399  N   GLU A  59      -8.944   7.783  19.513  1.00  0.00           N  
ATOM    400  CA  GLU A  59      -7.771   8.638  19.312  1.00  0.00           C  
ATOM    401  C   GLU A  59      -7.224   8.488  17.888  1.00  0.00           C  
ATOM    402  O   GLU A  59      -6.996   9.501  17.229  1.00  0.00           O  
ATOM    403  CB  GLU A  59      -6.682   8.306  20.334  1.00  0.00           C  
ATOM    404  CEN GLU A  59      -5.874   8.648  21.795  1.00  0.00           X  
ATOM    405  H   GLU A  59      -8.842   6.985  20.126  1.00  0.00           H  
ATOM    406  N   MET A  60      -7.198   7.264  17.354  1.00  0.00           N  
ATOM    407  CA  MET A  60      -6.681   6.961  16.013  1.00  0.00           C  
ATOM    408  C   MET A  60      -7.503   7.617  14.902  1.00  0.00           C  
ATOM    409  O   MET A  60      -6.952   8.082  13.912  1.00  0.00           O  
ATOM    410  CB  MET A  60      -6.638   5.449  15.803  1.00  0.00           C  
ATOM    411  CEN MET A  60      -5.536   4.091  15.663  1.00  0.00           X  
ATOM    412  H   MET A  60      -7.467   6.484  17.939  1.00  0.00           H  
ATOM    413  N   MET A  61      -8.829   7.697  15.067  1.00  0.00           N  
ATOM    414  CA  MET A  61      -9.698   8.395  14.113  1.00  0.00           C  
ATOM    415  C   MET A  61      -9.328   9.877  14.001  1.00  0.00           C  
ATOM    416  O   MET A  61      -9.153  10.387  12.899  1.00  0.00           O  
ATOM    417  CB  MET A  61     -11.161   8.248  14.527  1.00  0.00           C  
ATOM    418  CEN MET A  61     -12.666   7.465  14.077  1.00  0.00           X  
ATOM    419  H   MET A  61      -9.239   7.257  15.877  1.00  0.00           H  
ATOM    420  N   LYS A  62      -9.186  10.584  15.123  1.00  0.00           N  
ATOM    421  CA  LYS A  62      -8.814  11.998  15.125  1.00  0.00           C  
ATOM    422  C   LYS A  62      -7.432  12.223  14.512  1.00  0.00           C  
ATOM    423  O   LYS A  62      -7.281  13.170  13.747  1.00  0.00           O  
ATOM    424  CB  LYS A  62      -8.850  12.554  16.550  1.00  0.00           C  
ATOM    425  CEN LYS A  62      -9.843  13.712  18.016  1.00  0.00           X  
ATOM    426  H   LYS A  62      -9.271  10.100  16.009  1.00  0.00           H  
ATOM    427  N   GLU A  63      -6.456  11.374  14.815  1.00  0.00           N  
ATOM    428  CA  GLU A  63      -5.114  11.456  14.225  1.00  0.00           C  
ATOM    429  C   GLU A  63      -5.181  11.350  12.702  1.00  0.00           C  
ATOM    430  O   GLU A  63      -4.608  12.162  11.980  1.00  0.00           O  
ATOM    431  CB  GLU A  63      -4.207  10.360  14.788  1.00  0.00           C  
ATOM    432  CEN GLU A  63      -2.989   9.863  15.871  1.00  0.00           X  
ATOM    433  H   GLU A  63      -6.636  10.626  15.471  1.00  0.00           H  
ATOM    434  N   PHE A  64      -5.992  10.426  12.199  1.00  0.00           N  
ATOM    435  CA  PHE A  64      -6.192  10.257  10.770  1.00  0.00           C  
ATOM    436  C   PHE A  64      -6.794  11.512  10.107  1.00  0.00           C  
ATOM    437  O   PHE A  64      -6.289  11.994   9.093  1.00  0.00           O  
ATOM    438  CB  PHE A  64      -7.089   9.044  10.514  1.00  0.00           C  
ATOM    439  CEN PHE A  64      -6.932   7.508  10.138  1.00  0.00           X  
ATOM    440  H   PHE A  64      -6.410   9.755  12.829  1.00  0.00           H  
ATOM    441  N   GLN A  65      -7.826  12.106  10.713  1.00  0.00           N  
ATOM    442  CA  GLN A  65      -8.448  13.327  10.196  1.00  0.00           C  
ATOM    443  C   GLN A  65      -7.507  14.536  10.285  1.00  0.00           C  
ATOM    444  O   GLN A  65      -7.482  15.361   9.375  1.00  0.00           O  
ATOM    445  CB  GLN A  65      -9.741  13.627  10.960  1.00  0.00           C  
ATOM    446  CEN GLN A  65     -11.481  13.503  10.910  1.00  0.00           X  
ATOM    447  H   GLN A  65      -8.182  11.701  11.567  1.00  0.00           H  
ATOM    448  N   GLN A  66      -6.702  14.633  11.343  1.00  0.00           N  
ATOM    449  CA  GLN A  66      -5.697  15.691  11.466  1.00  0.00           C  
ATOM    450  C   GLN A  66      -4.633  15.583  10.377  1.00  0.00           C  
ATOM    451  O   GLN A  66      -4.324  16.587   9.739  1.00  0.00           O  
ATOM    452  CB  GLN A  66      -5.030  15.637  12.843  1.00  0.00           C  
ATOM    453  CEN GLN A  66      -5.005  16.348  14.437  1.00  0.00           X  
ATOM    454  H   GLN A  66      -6.725  13.906  12.042  1.00  0.00           H  
ATOM    455  N   VAL A  67      -4.151  14.369  10.087  1.00  0.00           N  
ATOM    456  CA  VAL A  67      -3.170  14.144   9.011  1.00  0.00           C  
ATOM    457  C   VAL A  67      -3.712  14.608   7.671  1.00  0.00           C  
ATOM    458  O   VAL A  67      -3.031  15.328   6.947  1.00  0.00           O  
ATOM    459  CB  VAL A  67      -2.772  12.660   8.898  1.00  0.00           C  
ATOM    460  CEN VAL A  67      -2.257  12.215   9.002  1.00  0.00           X  
ATOM    461  H   VAL A  67      -4.449  13.588  10.653  1.00  0.00           H  
ATOM    462  N   LEU A  68      -4.937  14.216   7.324  1.00  0.00           N  
ATOM    463  CA  LEU A  68      -5.543  14.581   6.047  1.00  0.00           C  
ATOM    464  C   LEU A  68      -5.646  16.082   5.847  1.00  0.00           C  
ATOM    465  O   LEU A  68      -5.403  16.568   4.742  1.00  0.00           O  
ATOM    466  CB  LEU A  68      -6.933  13.944   5.931  1.00  0.00           C  
ATOM    467  CEN LEU A  68      -7.464  12.728   5.148  1.00  0.00           X  
ATOM    468  H   LEU A  68      -5.468  13.662   7.981  1.00  0.00           H  
ATOM    469  N   ASP A  69      -6.039  16.801   6.891  1.00  0.00           N  
ATOM    470  CA  ASP A  69      -6.139  18.252   6.841  1.00  0.00           C  
ATOM    471  C   ASP A  69      -4.762  18.872   6.565  1.00  0.00           C  
ATOM    472  O   ASP A  69      -4.648  19.771   5.729  1.00  0.00           O  
ATOM    473  CB  ASP A  69      -6.720  18.798   8.147  1.00  0.00           C  
ATOM    474  CEN ASP A  69      -7.605  19.109   8.542  1.00  0.00           X  
ATOM    475  H   ASP A  69      -6.297  16.328   7.747  1.00  0.00           H  
ATOM    476  N   GLU A  70      -3.700  18.354   7.186  1.00  0.00           N  
ATOM    477  CA  GLU A  70      -2.328  18.838   6.992  1.00  0.00           C  
ATOM    478  C   GLU A  70      -1.830  18.570   5.572  1.00  0.00           C  
ATOM    479  O   GLU A  70      -1.228  19.447   4.953  1.00  0.00           O  
ATOM    480  CB  GLU A  70      -1.384  18.188   8.007  1.00  0.00           C  
ATOM    481  CEN GLU A  70      -0.518  18.257   9.473  1.00  0.00           X  
ATOM    482  H   GLU A  70      -3.844  17.575   7.810  1.00  0.00           H  
ATOM    483  N   LEU A  71      -2.126  17.397   5.014  1.00  0.00           N  
ATOM    484  CA  LEU A  71      -1.685  16.981   3.689  1.00  0.00           C  
ATOM    485  C   LEU A  71      -2.368  17.783   2.589  1.00  0.00           C  
ATOM    486  O   LEU A  71      -1.710  18.182   1.632  1.00  0.00           O  
ATOM    487  CB  LEU A  71      -1.947  15.483   3.493  1.00  0.00           C  
ATOM    488  CEN LEU A  71      -1.025  14.248   3.513  1.00  0.00           X  
ATOM    489  H   LEU A  71      -2.692  16.760   5.553  1.00  0.00           H  
ATOM    490  N   ASN A  72      -3.662  18.051   2.725  1.00  0.00           N  
ATOM    491  CA  ASN A  72      -4.450  18.734   1.711  1.00  0.00           C  
ATOM    492  C   ASN A  72      -3.895  20.138   1.418  1.00  0.00           C  
ATOM    493  O   ASN A  72      -3.662  20.477   0.257  1.00  0.00           O  
ATOM    494  CB  ASN A  72      -5.911  18.817   2.117  1.00  0.00           C  
ATOM    495  CEN ASN A  72      -6.790  18.259   1.989  1.00  0.00           X  
ATOM    496  H   ASN A  72      -4.122  17.748   3.572  1.00  0.00           H  
ATOM    497  N   ASN A  73      -3.622  20.933   2.457  1.00  0.00           N  
ATOM    498  CA  ASN A  73      -3.128  22.301   2.310  1.00  0.00           C  
ATOM    499  C   ASN A  73      -1.784  22.350   1.574  1.00  0.00           C  
ATOM    500  O   ASN A  73      -1.632  23.083   0.595  1.00  0.00           O  
ATOM    501  CB  ASN A  73      -3.010  22.988   3.658  1.00  0.00           C  
ATOM    502  CEN ASN A  73      -3.598  23.594   4.281  1.00  0.00           X  
ATOM    503  H   ASN A  73      -3.757  20.569   3.388  1.00  0.00           H  
ATOM    504  N   HIS A  74      -0.815  21.551   2.012  1.00  0.00           N  
ATOM    505  CA  HIS A  74       0.532  21.525   1.447  1.00  0.00           C  
ATOM    506  C   HIS A  74       0.587  20.929   0.043  1.00  0.00           C  
ATOM    507  O   HIS A  74       1.422  21.314  -0.779  1.00  0.00           O  
ATOM    508  CB  HIS A  74       1.475  20.746   2.370  1.00  0.00           C  
ATOM    509  CEN HIS A  74       2.394  21.016   3.425  1.00  0.00           X  
ATOM    510  H   HIS A  74      -0.984  21.009   2.847  1.00  0.00           H  
ATOM    511  N   LEU A  75      -0.318  20.008  -0.269  1.00  0.00           N  
ATOM    512  CA  LEU A  75      -0.327  19.278  -1.525  1.00  0.00           C  
ATOM    513  C   LEU A  75      -1.320  19.837  -2.560  1.00  0.00           C  
ATOM    514  O   LEU A  75      -1.468  19.227  -3.619  1.00  0.00           O  
ATOM    515  CB  LEU A  75      -0.634  17.801  -1.245  1.00  0.00           C  
ATOM    516  CEN LEU A  75       0.252  16.543  -1.180  1.00  0.00           X  
ATOM    517  H   LEU A  75      -0.970  19.726   0.449  1.00  0.00           H  
ATOM    518  N   GLN A  76      -1.963  20.994  -2.352  1.00  0.00           N  
ATOM    519  CA  GLN A  76      -2.940  21.539  -3.321  1.00  0.00           C  
ATOM    520  C   GLN A  76      -2.495  21.405  -4.802  1.00  0.00           C  
ATOM    521  O   GLN A  76      -3.334  21.252  -5.690  1.00  0.00           O  
ATOM    522  CB  GLN A  76      -3.209  23.014  -3.008  1.00  0.00           C  
ATOM    523  CEN GLN A  76      -4.311  24.123  -2.232  1.00  0.00           X  
ATOM    524  H   GLN A  76      -1.808  21.484  -1.483  1.00  0.00           H  
ATOM    525  N   GLY A  77      -1.182  21.379  -5.093  1.00  0.00           N  
ATOM    526  CA  GLY A  77      -0.621  21.284  -6.449  1.00  0.00           C  
ATOM    527  C   GLY A  77      -0.449  19.870  -7.051  1.00  0.00           C  
ATOM    528  O   GLY A  77      -0.053  19.762  -8.208  1.00  0.00           O  
ATOM    529  CEN GLY A  77      -0.621  21.284  -6.449  1.00  0.00           X  
ATOM    530  H   GLY A  77      -0.546  21.360  -4.309  1.00  0.00           H  
ATOM    531  N   GLY A  78      -0.743  18.785  -6.326  1.00  0.00           N  
ATOM    532  CA  GLY A  78      -0.544  17.388  -6.750  1.00  0.00           C  
ATOM    533  C   GLY A  78      -1.825  16.549  -6.799  1.00  0.00           C  
ATOM    534  O   GLY A  78      -1.844  15.429  -6.300  1.00  0.00           O  
ATOM    535  CEN GLY A  78      -0.544  17.387  -6.750  1.00  0.00           X  
ATOM    536  H   GLY A  78      -1.002  18.936  -5.363  1.00  0.00           H  
ATOM    537  N   LYS A  79      -2.900  17.084  -7.392  1.00  0.00           N  
ATOM    538  CA  LYS A  79      -4.265  16.515  -7.407  1.00  0.00           C  
ATOM    539  C   LYS A  79      -4.379  14.988  -7.593  1.00  0.00           C  
ATOM    540  O   LYS A  79      -5.189  14.367  -6.920  1.00  0.00           O  
ATOM    541  CB  LYS A  79      -5.078  17.204  -8.504  1.00  0.00           C  
ATOM    542  CEN LYS A  79      -6.529  18.644  -9.047  1.00  0.00           X  
ATOM    543  H   LYS A  79      -2.795  18.050  -7.664  1.00  0.00           H  
ATOM    544  N   HIS A  80      -3.619  14.382  -8.510  1.00  0.00           N  
ATOM    545  CA  HIS A  80      -3.625  12.924  -8.684  1.00  0.00           C  
ATOM    546  C   HIS A  80      -3.077  12.176  -7.459  1.00  0.00           C  
ATOM    547  O   HIS A  80      -3.643  11.162  -7.056  1.00  0.00           O  
ATOM    548  CB  HIS A  80      -2.817  12.537  -9.927  1.00  0.00           C  
ATOM    549  CEN HIS A  80      -3.053  12.259 -11.304  1.00  0.00           X  
ATOM    550  H   HIS A  80      -2.982  14.945  -9.056  1.00  0.00           H  
ATOM    551  N   THR A  81      -2.024  12.710  -6.837  1.00  0.00           N  
ATOM    552  CA  THR A  81      -1.385  12.083  -5.674  1.00  0.00           C  
ATOM    553  C   THR A  81      -2.266  12.231  -4.437  1.00  0.00           C  
ATOM    554  O   THR A  81      -2.426  11.264  -3.703  1.00  0.00           O  
ATOM    555  CB  THR A  81      -0.000  12.690  -5.384  1.00  0.00           C  
ATOM    556  CEN THR A  81       0.549  12.815  -5.540  1.00  0.00           X  
ATOM    557  H   THR A  81      -1.635  13.585  -7.156  1.00  0.00           H  
ATOM    558  N   VAL A  82      -2.907  13.398  -4.266  1.00  0.00           N  
ATOM    559  CA  VAL A  82      -3.857  13.642  -3.164  1.00  0.00           C  
ATOM    560  C   VAL A  82      -5.050  12.742  -3.276  1.00  0.00           C  
ATOM    561  O   VAL A  82      -5.468  12.182  -2.282  1.00  0.00           O  
ATOM    562  CB  VAL A  82      -4.347  15.102  -3.131  1.00  0.00           C  
ATOM    563  CEN VAL A  82      -4.312  15.691  -2.775  1.00  0.00           X  
ATOM    564  H   VAL A  82      -2.738  14.146  -4.925  1.00  0.00           H  
ATOM    565  N   HIS A  83      -5.602  12.618  -4.483  1.00  0.00           N  
ATOM    566  CA  HIS A  83      -6.774  11.793  -4.670  1.00  0.00           C  
ATOM    567  C   HIS A  83      -6.460  10.326  -4.395  1.00  0.00           C  
ATOM    568  O   HIS A  83      -7.196   9.676  -3.668  1.00  0.00           O  
ATOM    569  CB  HIS A  83      -7.327  11.960  -6.090  1.00  0.00           C  
ATOM    570  CEN HIS A  83      -8.320  12.730  -6.760  1.00  0.00           X  
ATOM    571  H   HIS A  83      -5.267  13.183  -5.252  1.00  0.00           H  
ATOM    572  N   HIS A  84      -5.343   9.815  -4.919  1.00  0.00           N  
ATOM    573  CA  HIS A  84      -4.947   8.435  -4.671  1.00  0.00           C  
ATOM    574  C   HIS A  84      -4.701   8.166  -3.176  1.00  0.00           C  
ATOM    575  O   HIS A  84      -5.260   7.224  -2.630  1.00  0.00           O  
ATOM    576  CB  HIS A  84      -3.692   8.090  -5.479  1.00  0.00           C  
ATOM    577  CEN HIS A  84      -3.365   7.493  -6.731  1.00  0.00           X  
ATOM    578  H   HIS A  84      -4.733  10.408  -5.465  1.00  0.00           H  
ATOM    579  N   ILE A  85      -3.953   9.045  -2.504  1.00  0.00           N  
ATOM    580  CA  ILE A  85      -3.656   8.918  -1.071  1.00  0.00           C  
ATOM    581  C   ILE A  85      -4.921   9.127  -0.226  1.00  0.00           C  
ATOM    582  O   ILE A  85      -5.150   8.391   0.722  1.00  0.00           O  
ATOM    583  CB  ILE A  85      -2.579   9.923  -0.625  1.00  0.00           C  
ATOM    584  CEN ILE A  85      -1.507  10.102  -0.538  1.00  0.00           X  
ATOM    585  H   ILE A  85      -3.593   9.852  -2.994  1.00  0.00           H  
ATOM    586  N   GLU A  86      -5.779  10.077  -0.596  1.00  0.00           N  
ATOM    587  CA  GLU A  86      -7.049  10.355   0.069  1.00  0.00           C  
ATOM    588  C   GLU A  86      -8.007   9.157  -0.001  1.00  0.00           C  
ATOM    589  O   GLU A  86      -8.619   8.817   1.008  1.00  0.00           O  
ATOM    590  CB  GLU A  86      -7.707  11.591  -0.549  1.00  0.00           C  
ATOM    591  CEN GLU A  86      -8.040  13.262  -0.510  1.00  0.00           X  
ATOM    592  H   GLU A  86      -5.523  10.665  -1.374  1.00  0.00           H  
ATOM    593  N   GLN A  87      -8.149   8.509  -1.166  1.00  0.00           N  
ATOM    594  CA  GLN A  87      -8.982   7.306  -1.306  1.00  0.00           C  
ATOM    595  C   GLN A  87      -8.437   6.148  -0.472  1.00  0.00           C  
ATOM    596  O   GLN A  87      -9.222   5.508   0.226  1.00  0.00           O  
ATOM    597  CB  GLN A  87      -9.070   6.883  -2.775  1.00  0.00           C  
ATOM    598  CEN GLN A  87     -10.069   6.921  -4.206  1.00  0.00           X  
ATOM    599  H   GLN A  87      -7.603   8.812  -1.960  1.00  0.00           H  
ATOM    600  N   ASN A  88      -7.117   5.928  -0.469  1.00  0.00           N  
ATOM    601  CA  ASN A  88      -6.501   4.829   0.285  1.00  0.00           C  
ATOM    602  C   ASN A  88      -6.763   4.991   1.788  1.00  0.00           C  
ATOM    603  O   ASN A  88      -7.165   4.061   2.478  1.00  0.00           O  
ATOM    604  CB  ASN A  88      -5.010   4.735   0.016  1.00  0.00           C  
ATOM    605  CEN ASN A  88      -4.363   4.225  -0.634  1.00  0.00           X  
ATOM    606  H   ASN A  88      -6.524   6.477  -1.072  1.00  0.00           H  
ATOM    607  N   ILE A  89      -6.626   6.212   2.298  1.00  0.00           N  
ATOM    608  CA  ILE A  89      -6.881   6.505   3.702  1.00  0.00           C  
ATOM    609  C   ILE A  89      -8.380   6.445   4.053  1.00  0.00           C  
ATOM    610  O   ILE A  89      -8.737   5.955   5.125  1.00  0.00           O  
ATOM    611  CB  ILE A  89      -6.332   7.892   4.083  1.00  0.00           C  
ATOM    612  CEN ILE A  89      -5.448   8.445   4.402  1.00  0.00           X  
ATOM    613  H   ILE A  89      -6.295   6.952   1.697  1.00  0.00           H  
ATOM    614  N   LYS A  90      -9.283   6.915   3.191  1.00  0.00           N  
ATOM    615  CA  LYS A  90     -10.731   6.769   3.430  1.00  0.00           C  
ATOM    616  C   LYS A  90     -11.164   5.306   3.410  1.00  0.00           C  
ATOM    617  O   LYS A  90     -11.964   4.912   4.256  1.00  0.00           O  
ATOM    618  CB  LYS A  90     -11.529   7.557   2.391  1.00  0.00           C  
ATOM    619  CEN LYS A  90     -12.681   9.265   1.908  1.00  0.00           X  
ATOM    620  H   LYS A  90      -8.962   7.299   2.313  1.00  0.00           H  
ATOM    621  N   GLU A  91     -10.629   4.515   2.486  1.00  0.00           N  
ATOM    622  CA  GLU A  91     -10.843   3.066   2.457  1.00  0.00           C  
ATOM    623  C   GLU A  91     -10.324   2.396   3.735  1.00  0.00           C  
ATOM    624  O   GLU A  91     -11.066   1.647   4.372  1.00  0.00           O  
ATOM    625  CB  GLU A  91     -10.165   2.453   1.230  1.00  0.00           C  
ATOM    626  CEN GLU A  91     -10.256   1.855  -0.363  1.00  0.00           X  
ATOM    627  H   GLU A  91     -10.024   4.918   1.786  1.00  0.00           H  
ATOM    628  N   ILE A  92      -9.125   2.762   4.200  1.00  0.00           N  
ATOM    629  CA  ILE A  92      -8.550   2.302   5.477  1.00  0.00           C  
ATOM    630  C   ILE A  92      -9.401   2.789   6.669  1.00  0.00           C  
ATOM    631  O   ILE A  92      -9.709   2.011   7.571  1.00  0.00           O  
ATOM    632  CB  ILE A  92      -7.101   2.790   5.655  1.00  0.00           C  
ATOM    633  CEN ILE A  92      -6.054   2.576   5.437  1.00  0.00           X  
ATOM    634  H   ILE A  92      -8.549   3.337   3.598  1.00  0.00           H  
ATOM    635  N   PHE A  93      -9.849   4.049   6.665  1.00  0.00           N  
ATOM    636  CA  PHE A  93     -10.721   4.585   7.716  1.00  0.00           C  
ATOM    637  C   PHE A  93     -12.057   3.849   7.802  1.00  0.00           C  
ATOM    638  O   PHE A  93     -12.495   3.501   8.898  1.00  0.00           O  
ATOM    639  CB  PHE A  93     -10.969   6.076   7.485  1.00  0.00           C  
ATOM    640  CEN PHE A  93     -10.406   7.469   8.005  1.00  0.00           X  
ATOM    641  H   PHE A  93      -9.578   4.643   5.894  1.00  0.00           H  
ATOM    642  N   HIS A  94     -12.687   3.598   6.657  1.00  0.00           N  
ATOM    643  CA  HIS A  94     -13.958   2.887   6.599  1.00  0.00           C  
ATOM    644  C   HIS A  94     -13.835   1.479   7.199  1.00  0.00           C  
ATOM    645  O   HIS A  94     -14.657   1.077   8.026  1.00  0.00           O  
ATOM    646  CB  HIS A  94     -14.460   2.803   5.153  1.00  0.00           C  
ATOM    647  CEN HIS A  94     -15.339   3.517   4.290  1.00  0.00           X  
ATOM    648  H   HIS A  94     -12.260   3.893   5.791  1.00  0.00           H  
ATOM    649  N   HIS A  95     -12.774   0.754   6.848  1.00  0.00           N  
ATOM    650  CA  HIS A  95     -12.496  -0.578   7.371  1.00  0.00           C  
ATOM    651  C   HIS A  95     -12.259  -0.577   8.891  1.00  0.00           C  
ATOM    652  O   HIS A  95     -12.827  -1.428   9.582  1.00  0.00           O  
ATOM    653  CB  HIS A  95     -11.283  -1.182   6.656  1.00  0.00           C  
ATOM    654  CEN HIS A  95     -11.019  -2.038   5.548  1.00  0.00           X  
ATOM    655  H   HIS A  95     -12.134   1.136   6.165  1.00  0.00           H  
ATOM    656  N   LEU A  96     -11.492   0.376   9.443  1.00  0.00           N  
ATOM    657  CA  LEU A  96     -11.241   0.460  10.893  1.00  0.00           C  
ATOM    658  C   LEU A  96     -12.523   0.741  11.669  1.00  0.00           C  
ATOM    659  O   LEU A  96     -12.747   0.135  12.717  1.00  0.00           O  
ATOM    660  CB  LEU A  96     -10.198   1.544  11.191  1.00  0.00           C  
ATOM    661  CEN LEU A  96      -8.706   1.483  11.572  1.00  0.00           X  
ATOM    662  H   LEU A  96     -11.093   1.078   8.838  1.00  0.00           H  
ATOM    663  N   GLU A  97     -13.379   1.622  11.161  1.00  0.00           N  
ATOM    664  CA  GLU A  97     -14.639   1.966  11.813  1.00  0.00           C  
ATOM    665  C   GLU A  97     -15.604   0.769  11.828  1.00  0.00           C  
ATOM    666  O   GLU A  97     -16.187   0.463  12.871  1.00  0.00           O  
ATOM    667  CB  GLU A  97     -15.288   3.163  11.114  1.00  0.00           C  
ATOM    668  CEN GLU A  97     -15.603   4.835  11.037  1.00  0.00           X  
ATOM    669  H   GLU A  97     -13.136   2.102  10.308  1.00  0.00           H  
ATOM    670  N   GLU A  98     -15.713   0.034  10.718  1.00  0.00           N  
ATOM    671  CA  GLU A  98     -16.553  -1.166  10.619  1.00  0.00           C  
ATOM    672  C   GLU A  98     -16.103  -2.307  11.548  1.00  0.00           C  
ATOM    673  O   GLU A  98     -16.946  -2.974  12.154  1.00  0.00           O  
ATOM    674  CB  GLU A  98     -16.580  -1.662   9.172  1.00  0.00           C  
ATOM    675  CEN GLU A  98     -17.347  -1.744   7.653  1.00  0.00           X  
ATOM    676  H   GLU A  98     -15.186   0.320   9.905  1.00  0.00           H  
ATOM    677  N   LEU A  99     -14.797  -2.572  11.626  1.00  0.00           N  
ATOM    678  CA  LEU A  99     -14.223  -3.584  12.516  1.00  0.00           C  
ATOM    679  C   LEU A  99     -14.420  -3.236  13.993  1.00  0.00           C  
ATOM    680  O   LEU A  99     -14.812  -4.111  14.759  1.00  0.00           O  
ATOM    681  CB  LEU A  99     -12.730  -3.761  12.211  1.00  0.00           C  
ATOM    682  CEN LEU A  99     -11.938  -4.849  11.461  1.00  0.00           X  
ATOM    683  H   LEU A  99     -14.168  -2.016  11.064  1.00  0.00           H  
ATOM    684  N   VAL A 100     -14.185  -1.981  14.384  1.00  0.00           N  
ATOM    685  CA  VAL A 100     -14.347  -1.502  15.768  1.00  0.00           C  
ATOM    686  C   VAL A 100     -15.793  -1.655  16.244  1.00  0.00           C  
ATOM    687  O   VAL A 100     -16.025  -2.026  17.393  1.00  0.00           O  
ATOM    688  CB  VAL A 100     -13.928  -0.027  15.912  1.00  0.00           C  
ATOM    689  CEN VAL A 100     -13.447   0.389  16.176  1.00  0.00           X  
ATOM    690  H   VAL A 100     -13.874  -1.324  13.682  1.00  0.00           H  
ATOM    691  N   HIS A 101     -16.769  -1.342  15.387  1.00  0.00           N  
ATOM    692  CA  HIS A 101     -18.197  -1.434  15.713  1.00  0.00           C  
ATOM    693  C   HIS A 101     -18.667  -2.828  16.174  1.00  0.00           C  
ATOM    694  O   HIS A 101     -19.436  -2.911  17.134  1.00  0.00           O  
ATOM    695  CB  HIS A 101     -19.028  -0.998  14.502  1.00  0.00           C  
ATOM    696  CEN HIS A 101     -19.641   0.188  14.004  1.00  0.00           X  
ATOM    697  H   HIS A 101     -16.509  -0.914  14.510  1.00  0.00           H  
ATOM    698  N   ARG A 102     -18.236  -3.916  15.521  1.00  0.00           N  
ATOM    699  CA  ARG A 102     -18.659  -5.298  15.829  1.00  0.00           C  
ATOM    700  C   ARG A 102     -18.271  -5.720  17.239  1.00  0.00           C  
ATOM    701  O   ARG A 102     -19.113  -6.402  17.861  1.00  0.00           O  
ATOM    702  CB  ARG A 102     -18.143  -6.298  14.805  1.00  0.00           C  
ATOM    703  CEN ARG A 102     -18.064  -7.792  12.827  1.00  0.00           X  
ATOM    704  H   ARG A 102     -17.436  -3.814  14.915  1.00  0.00           H  
TER                                                                             
# All scores below are weighted scores, not raw scores.
#BEGIN_POSE_ENERGIES_TABLE ./minmover_pdb/pose_57.pdb
label vdw cenpack pair env cbeta hs_pair ss_pair sheet total
weights 1 0.5 1 1 0.25 1 1 1 NA
pose 0 -4.92955 -12.3403 -22.1923 5.50651 0 0 0 -33.9556
MET:NtermProteinFull_1 0 0.18307 -0.01919 0.25591 0.04314 0 0 0 0.46292
TYR_2 0 0.08724 -0.03321 0.83566 0.06947 0 0 0 0.95916
GLY_3 0 0.04826 -0.00329 -0.0429 0.07034 0 0 0 0.0724
LYS_4 0 -0.12522 -0.22955 -0.68888 0.04314 0 0 0 -1.00051
LEU_5 0 -0.19224 -0.5071 -0.30366 0.03615 0 0 0 -0.96684
ASN_6 0 -0.26936 -0.00298 -0.40966 0.04291 0 0 0 -0.63909
ASP_7 0 -0.03876 -0.02539 -0.52292 0.06921 0 0 0 -0.51786
LEU_8 0 -0.01604 -0.20766 -0.39148 0.04391 0 0 0 -0.57127
LEU_9 0 -0.24116 -0.26248 -0.19483 0.03512 0 0 0 -0.66334
GLU_10 0 -0.03862 0.07468 -0.82678 0.06925 0 0 0 -0.72147
ASP_11 0 0.03593 0.02087 -0.37876 0.06898 0 0 0 -0.25298
LEU_12 0 0.12274 -0.92857 -0.30366 0.04446 0 0 0 -1.06503
GLN_13 0 -0.01676 0.18147 -0.4142 0.0688 0 0 0 -0.18069
GLU_14 0 -0.00914 -0.00824 -0.92601 0.06928 0 0 0 -0.87411
VAL_15 0 -0.1811 -0.22172 0.10145 0.04478 0 0 0 -0.25659
LEU_16 0 -0.01164 -0.37935 -0.06582 0.04201 0 0 0 -0.41479
LYS_17 0 -0.02119 -0.00937 -0.8715 0.06956 0 0 0 -0.83251
ASN_18 0 0.11863 0.12363 -0.24178 0.06883 0 0 0 0.06932
LEU_19 0 0.03272 -0.63189 -0.19483 0.03614 0 0 0 -0.75786
HIS_20 0 0.0208 -0.04811 -0.02241 0.0624 0 0 0 0.01267
LYS_21 0 -0.01209 0.01157 -1.04927 0.07134 0 0 0 -0.97845
ASN_22 0 -0.10309 0.06783 -0.32173 0.06902 0 0 0 -0.28797
TRP_23 0 0.08236 0.1205 -0.00757 0.03017 0 0 0 0.22546
HIS_24 0 -0.01871 0.00507 0.21997 0.07134 0 0 0 0.27767
GLY_25 0 0.01875 -0.01743 0.16011 0.07034 0 0 0 0.23176
GLY_26 0 0.03626 0.0148 0.0322 0.04456 0 0 0 0.12782
LYS_27 0 0 0 -1.04927 0.07259 0 0 0 -0.97669
ASP_28 0 -0.00245 -0.06175 -0.60822 0.07086 0 0 0 -0.60156
ASN_29 0 0.2078 -0.06348 -0.24178 0.04331 0 0 0 -0.05416
LEU_30 0 0.02941 0.06133 0.4149 0.06891 0 0 0 0.57455
HIS_D_31 0 -0.03579 -0.10995 0.11054 0.0693 0 0 0 0.0341
ASP_32 0 -0.10528 -0.09441 -0.47618 0.06903 0 0 0 -0.60685
VAL_33 0 -0.02337 0.07513 -0.00525 0.03614 0 0 0 0.08265
ASP_34 0 -0.09662 -0.14327 -0.42964 0.06919 0 0 0 -0.60034
ASN_35 0 -0.06166 -0.04244 -0.36221 0.06903 0 0 0 -0.39728
HIS_D_36 0 -0.37499 -0.22806 -0.06774 0.04093 0 0 0 -0.62986
LEU_37 0 0.20007 -0.58424 -0.30366 0.04465 0 0 0 -0.64318
GLN_38 0 -0.02599 -0.00908 -0.55896 0.06894 0 0 0 -0.52509
ASN_39 0 -0.15772 -0.15837 -0.19403 0.06919 0 0 0 -0.44093
VAL_40 0 -0.28466 -0.42107 -0.27892 0.03755 0 0 0 -0.94709
ILE_41 0 -0.0253 -0.4307 0.72502 0.06964 0 0 0 0.33867
GLU_42 0 -0.05903 -0.25409 -0.60186 0.06893 0 0 0 -0.84606
ASP_43 0 0.02596 0.05751 0.08318 0.03767 0 0 0 0.20433
ILE_44 0 -0.20477 -0.96242 -0.20059 0.03294 0 0 0 -1.33484
HIS_D_45 0 -0.20909 0.16668 0.06501 0.06921 0 0 0 0.09181
ASP_46 0 -0.19961 -0.43273 -0.37876 0.03494 0 0 0 -0.97616
PHE_47 0 -0.39295 -0.41288 -0.38422 0.0358 0 0 0 -1.15424
MET_48 0 -0.46248 -0.10006 0.10186 0.0359 0 0 0 -0.42479
GLN_49 0 -0.06246 0.02909 -0.60368 0.06947 0 0 0 -0.56758
GLY_50 0 0.00345 0.0436 -0.0429 0.04307 0 0 0 0.04721
GLY_51 0 -0.05258 0.02841 0.35201 0.03045 0 0 0 0.3583
GLY_52 0 -0.02875 0.0378 -0.08884 0.03824 0 0 0 -0.04154
SER_53 0 -0.0207 -6e-05 -0.21543 0.03743 0 0 0 -0.19875
GLY_54 0 -0.0307 0.03674 -0.0429 0.03556 0 0 0 -0.0013
GLY_55 0 -0.02044 -0.00786 -0.07965 0.0357 0 0 0 -0.07224
LYS_56 0 -0.27842 -0.87339 -0.33001 0.03381 0 0 0 -1.44801
LEU_57 0 0.25728 -0.23802 -0.19483 0.03548 0 0 0 -0.14009
GLN_58 0 -0.04172 0.05424 -0.59803 0.0696 0 0 0 -0.5159
GLU_59 0 -0.02026 -0.08897 -0.60186 0.06878 0 0 0 -0.64232
MET_60 0 -0.09896 -0.10152 -0.29185 0.0321 0 0 0 -0.46023
MET_61 0 -0.09605 0.01994 0.6168 0.06919 0 0 0 0.60989
LYS_62 0 -0.04707 0.02667 -0.96458 0.0693 0 0 0 -0.91568
GLU_63 0 -0.5019 -0.14438 -0.37543 0.03593 0 0 0 -0.98578
PHE_64 0 -0.07935 -0.37387 0.07137 0.04167 0 0 0 -0.34018
GLN_65 0 -0.02072 0.00291 -0.55896 0.06917 0 0 0 -0.50761
GLN_66 0 -0.08728 -0.06107 -0.55896 0.06903 0 0 0 -0.63828
VAL_67 0 -0.32375 -0.5708 -0.19594 0.03383 0 0 0 -1.05666
LEU_68 0 -0.22952 0.21936 0.58995 0.04384 0 0 0 0.62364
ASP_69 0 -0.07062 -0.03826 -0.52292 0.06924 0 0 0 -0.56256
GLU_70 0 -0.31631 0.09577 -0.13578 0.03496 0 0 0 -0.32136
LEU_71 0 -0.00111 -0.83612 -0.39148 0.03464 0 0 0 -1.19407
ASN_72 0 -0.1677 0.08994 -0.32173 0.0434 0 0 0 -0.35609
ASN_73 0 -0.05007 -0.04822 -0.40966 0.06961 0 0 0 -0.43834
HIS_74 0 0.40507 -0.02544 -0.11266 0.06919 0 0 0 0.33615
LEU_75 0 0.03282 -0.11326 -0.06582 0.03546 0 0 0 -0.1108
GLN_76 0 -0.01162 -0.0134 -0.59803 0.07134 0 0 0 -0.55171
GLY_77 0 -0.04222 -0.04437 0.60923 0.0697 0 0 0 0.59234
GLY_78 0 -0.04651 -0.03702 -0.0429 0.03045 0 0 0 -0.09598
LYS_79 0 0 0 -0.8715 0.07072 0 0 0 -0.80078
HIS_80 0 -0.02889 -0.0261 0.21997 0.06962 0 0 0 0.2346
THR_81 0 0.02568 0.02938 -0.18847 0.03503 0 0 0 -0.09838
VAL_82 0 0.01851 0.02993 0.21583 0.02997 0 0 0 0.29424
HIS_D_83 0 -0.03279 -0.01413 0.11054 0.0693 0 0 0 0.13293
HIS_D_84 0 0.01835 0.06257 0.0215 0.06878 0 0 0 0.1712
ILE_85 0 -0.10504 -0.36058 -0.31819 0.03596 0 0 0 -0.74785
GLU_86 0 -0.13787 0.24764 -0.37543 0.03508 0 0 0 -0.23058
GLN_87 0 -0.04652 0.00414 -0.59803 0.0693 0 0 0 -0.57111
ASN_88 0 -0.04176 0.15995 -0.13901 0.04303 0 0 0 0.0222
ILE_89 0 -0.02334 -0.92551 -0.06945 0.04427 0 0 0 -0.97403
LYS_90 0 0.0107 0.1802 -0.8715 0.06905 0 0 0 -0.61155
GLU_91 0 0.01767 -0.03828 -0.71584 0.06894 0 0 0 -0.66751
ILE_92 0 -0.04951 -0.34652 0.20907 0.04062 0 0 0 -0.14634
PHE_93 0 0.0395 -0.41231 0.07137 0.06955 0 0 0 -0.2319
HIS_94 0 -0.069 0.11661 0.159 0.06921 0 0 0 0.27581
HIS_D_95 0 -0.07705 0.14263 -0.15264 0.04311 0 0 0 -0.04394
LEU_96 0 -0.01457 -0.92766 -0.39148 0.03066 0 0 0 -1.30305
GLU_97 0 -0.17807 0.14848 -0.4886 0.06903 0 0 0 -0.44916
GLU_98 0 0.0311 -0.43572 -0.71584 0.0693 0 0 0 -1.05115
LEU_99 0 0.23537 -0.02452 0.24309 0.03508 0 0 0 0.48903
VAL_100 0 0.53419 -0.05071 0.21583 0.06928 0 0 0 0.76859
HIS_101 0 -0.05348 0.05599 0.20362 0.07052 0 0 0 0.27665
ARG:CtermProteinFull_102 0 -0.18768 0.0393 -0.64658 0.07212 0 0 0 -0.72284
#END_POSE_ENERGIES_TABLE ./minmover_pdb/pose_57.pdb
