# Supplementary material for: Selection of a promiscuous minimalist cAMP phosphodiesterase from a library of de novo designed proteins
Source: Nat Chem. 2024 May 3;16(7):1200–8. doi: 10.1038/s41557-024-01490-4 (PMC11230910; doi:10.1038/s41557-024-01490-4)
Supplement: Supplementary file 3 — MD input files, scripts and final structures derived from MD, AlphaFold2, EMSfold and MultiSFold. [file 41557_2024_1490_MOESM3_ESM.zip › Computational_Data/4_MultiSFold/s824/pose_58.pdb]

ATOM      1  N   MET A   1       0.626  -1.111   0.146  1.00  0.00           N  
ATOM      2  CA  MET A   1       1.928  -0.476  -0.009  1.00  0.00           C  
ATOM      3  C   MET A   1       1.949   0.975   0.449  1.00  0.00           C  
ATOM      4  O   MET A   1       2.967   1.436   0.966  1.00  0.00           O  
ATOM      5  CB  MET A   1       2.369  -0.562  -1.469  1.00  0.00           C  
ATOM      6  CEN MET A   1       3.510  -1.361  -2.536  1.00  0.00           X  
ATOM      7  H   MET A   1       0.149  -1.476  -0.654  1.00  0.00           H  
ATOM      8  N   TYR A   2       0.830   1.696   0.293  1.00  0.00           N  
ATOM      9  CA  TYR A   2       0.787   3.134   0.599  1.00  0.00           C  
ATOM     10  C   TYR A   2       1.244   3.497   2.009  1.00  0.00           C  
ATOM     11  O   TYR A   2       1.979   4.463   2.187  1.00  0.00           O  
ATOM     12  CB  TYR A   2      -0.632   3.664   0.382  1.00  0.00           C  
ATOM     13  CEN TYR A   2      -1.584   4.518  -0.815  1.00  0.00           X  
ATOM     14  H   TYR A   2      -0.003   1.287  -0.101  1.00  0.00           H  
ATOM     15  N   GLY A   3       0.810   2.733   3.016  1.00  0.00           N  
ATOM     16  CA  GLY A   3       1.230   3.009   4.385  1.00  0.00           C  
ATOM     17  C   GLY A   3       2.742   2.918   4.534  1.00  0.00           C  
ATOM     18  O   GLY A   3       3.367   3.791   5.140  1.00  0.00           O  
ATOM     19  CEN GLY A   3       1.230   3.009   4.385  1.00  0.00           X  
ATOM     20  H   GLY A   3       0.171   1.979   2.829  1.00  0.00           H  
ATOM     21  N   LYS A   4       3.329   1.860   3.976  1.00  0.00           N  
ATOM     22  CA  LYS A   4       4.769   1.661   4.054  1.00  0.00           C  
ATOM     23  C   LYS A   4       5.501   2.776   3.302  1.00  0.00           C  
ATOM     24  O   LYS A   4       6.389   3.410   3.865  1.00  0.00           O  
ATOM     25  CB  LYS A   4       5.155   0.293   3.490  1.00  0.00           C  
ATOM     26  CEN LYS A   4       5.756  -1.705   3.841  1.00  0.00           X  
ATOM     27  H   LYS A   4       2.760   1.184   3.491  1.00  0.00           H  
ATOM     28  N   LEU A   5       5.099   3.069   2.063  1.00  0.00           N  
ATOM     29  CA  LEU A   5       5.704   4.183   1.338  1.00  0.00           C  
ATOM     30  C   LEU A   5       5.570   5.492   2.096  1.00  0.00           C  
ATOM     31  O   LEU A   5       6.541   6.240   2.215  1.00  0.00           O  
ATOM     32  CB  LEU A   5       5.071   4.313  -0.053  1.00  0.00           C  
ATOM     33  CEN LEU A   5       5.561   3.936  -1.464  1.00  0.00           X  
ATOM     34  H   LEU A   5       4.373   2.516   1.606  1.00  0.00           H  
ATOM     35  N   ASN A   6       4.385   5.759   2.650  1.00  0.00           N  
ATOM     36  CA  ASN A   6       4.170   7.006   3.360  1.00  0.00           C  
ATOM     37  C   ASN A   6       5.125   7.073   4.546  1.00  0.00           C  
ATOM     38  O   ASN A   6       5.718   8.124   4.806  1.00  0.00           O  
ATOM     39  CB  ASN A   6       2.730   7.160   3.814  1.00  0.00           C  
ATOM     40  CEN ASN A   6       1.841   7.592   3.462  1.00  0.00           X  
ATOM     41  H   ASN A   6       3.609   5.110   2.539  1.00  0.00           H  
ATOM     42  N   ASP A   7       5.310   5.946   5.257  1.00  0.00           N  
ATOM     43  CA  ASP A   7       6.204   5.960   6.417  1.00  0.00           C  
ATOM     44  C   ASP A   7       7.658   6.086   5.966  1.00  0.00           C  
ATOM     45  O   ASP A   7       8.473   6.729   6.630  1.00  0.00           O  
ATOM     46  CB  ASP A   7       6.019   4.697   7.261  1.00  0.00           C  
ATOM     47  CEN ASP A   7       5.534   4.377   8.098  1.00  0.00           X  
ATOM     48  H   ASP A   7       4.816   5.092   4.989  1.00  0.00           H  
ATOM     49  N   LEU A   8       7.968   5.529   4.792  1.00  0.00           N  
ATOM     50  CA  LEU A   8       9.296   5.689   4.219  1.00  0.00           C  
ATOM     51  C   LEU A   8       9.548   7.149   3.921  1.00  0.00           C  
ATOM     52  O   LEU A   8      10.639   7.662   4.182  1.00  0.00           O  
ATOM     53  CB  LEU A   8       9.446   4.844   2.947  1.00  0.00           C  
ATOM     54  CEN LEU A   8      10.184   3.526   2.649  1.00  0.00           X  
ATOM     55  H   LEU A   8       7.283   4.939   4.319  1.00  0.00           H  
ATOM     56  N   LEU A   9       8.522   7.838   3.430  1.00  0.00           N  
ATOM     57  CA  LEU A   9       8.665   9.223   3.041  1.00  0.00           C  
ATOM     58  C   LEU A   9       8.954  10.059   4.278  1.00  0.00           C  
ATOM     59  O   LEU A   9       9.814  10.943   4.241  1.00  0.00           O  
ATOM     60  CB  LEU A   9       7.402   9.718   2.325  1.00  0.00           C  
ATOM     61  CEN LEU A   9       7.084  10.004   0.845  1.00  0.00           X  
ATOM     62  H   LEU A   9       7.628   7.374   3.280  1.00  0.00           H  
ATOM     63  N   GLU A  10       8.246   9.787   5.385  1.00  0.00           N  
ATOM     64  CA  GLU A  10       8.502  10.580   6.582  1.00  0.00           C  
ATOM     65  C   GLU A  10       9.947  10.387   7.054  1.00  0.00           C  
ATOM     66  O   GLU A  10      10.624  11.368   7.376  1.00  0.00           O  
ATOM     67  CB  GLU A  10       7.522  10.204   7.696  1.00  0.00           C  
ATOM     68  CEN GLU A  10       6.099  10.518   8.579  1.00  0.00           X  
ATOM     69  H   GLU A  10       7.539   9.052   5.373  1.00  0.00           H  
ATOM     70  N   ASP A  11      10.450   9.145   7.054  1.00  0.00           N  
ATOM     71  CA  ASP A  11      11.805   8.923   7.546  1.00  0.00           C  
ATOM     72  C   ASP A  11      12.837   9.637   6.647  1.00  0.00           C  
ATOM     73  O   ASP A  11      13.809  10.205   7.157  1.00  0.00           O  
ATOM     74  CB  ASP A  11      12.106   7.424   7.621  1.00  0.00           C  
ATOM     75  CEN ASP A  11      12.114   6.658   8.292  1.00  0.00           X  
ATOM     76  H   ASP A  11       9.879   8.360   6.741  1.00  0.00           H  
ATOM     77  N   LEU A  12      12.619   9.651   5.326  1.00  0.00           N  
ATOM     78  CA  LEU A  12      13.569  10.285   4.404  1.00  0.00           C  
ATOM     79  C   LEU A  12      13.645  11.783   4.670  1.00  0.00           C  
ATOM     80  O   LEU A  12      14.723  12.381   4.649  1.00  0.00           O  
ATOM     81  CB  LEU A  12      13.167  10.019   2.948  1.00  0.00           C  
ATOM     82  CEN LEU A  12      13.728   9.080   1.863  1.00  0.00           X  
ATOM     83  H   LEU A  12      11.787   9.190   4.953  1.00  0.00           H  
ATOM     84  N   GLN A  13      12.488  12.399   4.922  1.00  0.00           N  
ATOM     85  CA  GLN A  13      12.457  13.822   5.222  1.00  0.00           C  
ATOM     86  C   GLN A  13      13.172  14.096   6.546  1.00  0.00           C  
ATOM     87  O   GLN A  13      13.916  15.075   6.663  1.00  0.00           O  
ATOM     88  CB  GLN A  13      11.014  14.329   5.288  1.00  0.00           C  
ATOM     89  CEN GLN A  13       9.766  15.179   4.411  1.00  0.00           X  
ATOM     90  H   GLN A  13      11.620  11.859   4.885  1.00  0.00           H  
ATOM     91  N   GLU A  14      12.997  13.205   7.535  1.00  0.00           N  
ATOM     92  CA  GLU A  14      13.671  13.405   8.816  1.00  0.00           C  
ATOM     93  C   GLU A  14      15.186  13.399   8.591  1.00  0.00           C  
ATOM     94  O   GLU A  14      15.897  14.266   9.103  1.00  0.00           O  
ATOM     95  CB  GLU A  14      13.269  12.324   9.822  1.00  0.00           C  
ATOM     96  CEN GLU A  14      12.333  11.822  11.154  1.00  0.00           X  
ATOM     97  H   GLU A  14      12.363  12.412   7.398  1.00  0.00           H  
ATOM     98  N   VAL A  15      15.675  12.472   7.755  1.00  0.00           N  
ATOM     99  CA  VAL A  15      17.097  12.421   7.440  1.00  0.00           C  
ATOM    100  C   VAL A  15      17.554  13.674   6.714  1.00  0.00           C  
ATOM    101  O   VAL A  15      18.626  14.206   7.006  1.00  0.00           O  
ATOM    102  CB  VAL A  15      17.440  11.191   6.578  1.00  0.00           C  
ATOM    103  CEN VAL A  15      17.755  10.579   6.587  1.00  0.00           X  
ATOM    104  H   VAL A  15      15.039  11.773   7.369  1.00  0.00           H  
ATOM    105  N   LEU A  16      16.740  14.165   5.784  1.00  0.00           N  
ATOM    106  CA  LEU A  16      17.086  15.365   5.038  1.00  0.00           C  
ATOM    107  C   LEU A  16      17.168  16.548   6.007  1.00  0.00           C  
ATOM    108  O   LEU A  16      18.107  17.351   5.948  1.00  0.00           O  
ATOM    109  CB  LEU A  16      16.058  15.629   3.930  1.00  0.00           C  
ATOM    110  CEN LEU A  16      16.098  15.445   2.401  1.00  0.00           X  
ATOM    111  H   LEU A  16      15.873  13.666   5.575  1.00  0.00           H  
ATOM    112  N   LYS A  17      16.210  16.633   6.935  1.00  0.00           N  
ATOM    113  CA  LYS A  17      16.253  17.694   7.936  1.00  0.00           C  
ATOM    114  C   LYS A  17      17.530  17.628   8.792  1.00  0.00           C  
ATOM    115  O   LYS A  17      18.190  18.648   9.018  1.00  0.00           O  
ATOM    116  CB  LYS A  17      15.015  17.621   8.831  1.00  0.00           C  
ATOM    117  CEN LYS A  17      13.111  18.382   9.353  1.00  0.00           X  
ATOM    118  H   LYS A  17      15.437  15.965   6.926  1.00  0.00           H  
ATOM    119  N   ASN A  18      17.910  16.430   9.239  1.00  0.00           N  
ATOM    120  CA  ASN A  18      19.144  16.290  10.000  1.00  0.00           C  
ATOM    121  C   ASN A  18      20.353  16.568   9.114  1.00  0.00           C  
ATOM    122  O   ASN A  18      21.298  17.240   9.543  1.00  0.00           O  
ATOM    123  CB  ASN A  18      19.257  14.916  10.634  1.00  0.00           C  
ATOM    124  CEN ASN A  18      19.019  14.454  11.546  1.00  0.00           X  
ATOM    125  H   ASN A  18      17.318  15.613   9.087  1.00  0.00           H  
ATOM    126  N   LEU A  19      20.296  16.109   7.859  1.00  0.00           N  
ATOM    127  CA  LEU A  19      21.392  16.307   6.921  1.00  0.00           C  
ATOM    128  C   LEU A  19      21.604  17.790   6.663  1.00  0.00           C  
ATOM    129  O   LEU A  19      22.735  18.257   6.611  1.00  0.00           O  
ATOM    130  CB  LEU A  19      21.115  15.566   5.607  1.00  0.00           C  
ATOM    131  CEN LEU A  19      21.674  14.263   5.003  1.00  0.00           X  
ATOM    132  H   LEU A  19      19.470  15.588   7.556  1.00  0.00           H  
ATOM    133  N   HIS A  20      20.522  18.562   6.592  1.00  0.00           N  
ATOM    134  CA  HIS A  20      20.671  19.989   6.325  1.00  0.00           C  
ATOM    135  C   HIS A  20      21.241  20.721   7.530  1.00  0.00           C  
ATOM    136  O   HIS A  20      22.110  21.588   7.398  1.00  0.00           O  
ATOM    137  CB  HIS A  20      19.328  20.609   5.926  1.00  0.00           C  
ATOM    138  CEN HIS A  20      18.618  20.932   4.734  1.00  0.00           X  
ATOM    139  H   HIS A  20      19.591  18.146   6.661  1.00  0.00           H  
ATOM    140  N   LYS A  21      20.756  20.368   8.714  1.00  0.00           N  
ATOM    141  CA  LYS A  21      21.084  21.106   9.923  1.00  0.00           C  
ATOM    142  C   LYS A  21      22.509  20.874  10.440  1.00  0.00           C  
ATOM    143  O   LYS A  21      23.144  21.808  10.941  1.00  0.00           O  
ATOM    144  CB  LYS A  21      20.078  20.753  11.020  1.00  0.00           C  
ATOM    145  CEN LYS A  21      18.364  21.282  12.142  1.00  0.00           X  
ATOM    146  H   LYS A  21      20.100  19.585   8.764  1.00  0.00           H  
ATOM    147  N   ASN A  22      23.011  19.641  10.334  1.00  0.00           N  
ATOM    148  CA  ASN A  22      24.246  19.258  11.016  1.00  0.00           C  
ATOM    149  C   ASN A  22      25.375  18.770  10.109  1.00  0.00           C  
ATOM    150  O   ASN A  22      26.098  17.831  10.455  1.00  0.00           O  
ATOM    151  CB  ASN A  22      23.958  18.199  12.064  1.00  0.00           C  
ATOM    152  CEN ASN A  22      23.706  18.154  13.082  1.00  0.00           X  
ATOM    153  H   ASN A  22      22.490  18.927   9.825  1.00  0.00           H  
ATOM    154  N   TRP A  23      25.523  19.375   8.945  1.00  0.00           N  
ATOM    155  CA  TRP A  23      26.629  19.012   8.077  1.00  0.00           C  
ATOM    156  C   TRP A  23      27.877  19.768   8.497  1.00  0.00           C  
ATOM    157  O   TRP A  23      27.863  20.995   8.574  1.00  0.00           O  
ATOM    158  CB  TRP A  23      26.292  19.307   6.614  1.00  0.00           C  
ATOM    159  CEN TRP A  23      26.081  18.530   5.057  1.00  0.00           X  
ATOM    160  H   TRP A  23      24.872  20.099   8.669  1.00  0.00           H  
ATOM    161  N   HIS A  24      28.960  19.046   8.760  1.00  0.00           N  
ATOM    162  CA  HIS A  24      30.202  19.688   9.180  1.00  0.00           C  
ATOM    163  C   HIS A  24      31.427  19.270   8.356  1.00  0.00           C  
ATOM    164  O   HIS A  24      32.553  19.645   8.682  1.00  0.00           O  
ATOM    165  CB  HIS A  24      30.461  19.397  10.662  1.00  0.00           C  
ATOM    166  CEN HIS A  24      30.213  20.008  11.925  1.00  0.00           X  
ATOM    167  H   HIS A  24      28.908  18.041   8.704  1.00  0.00           H  
ATOM    168  N   GLY A  25      31.215  18.487   7.300  1.00  0.00           N  
ATOM    169  CA  GLY A  25      32.308  17.896   6.519  1.00  0.00           C  
ATOM    170  C   GLY A  25      32.732  18.683   5.265  1.00  0.00           C  
ATOM    171  O   GLY A  25      33.605  18.243   4.515  1.00  0.00           O  
ATOM    172  CEN GLY A  25      32.308  17.896   6.519  1.00  0.00           X  
ATOM    173  H   GLY A  25      30.262  18.284   7.028  1.00  0.00           H  
ATOM    174  N   GLY A  26      32.082  19.819   5.007  1.00  0.00           N  
ATOM    175  CA  GLY A  26      32.446  20.727   3.908  1.00  0.00           C  
ATOM    176  C   GLY A  26      31.323  20.735   2.866  1.00  0.00           C  
ATOM    177  O   GLY A  26      30.896  19.671   2.404  1.00  0.00           O  
ATOM    178  CEN GLY A  26      32.446  20.727   3.908  1.00  0.00           X  
ATOM    179  H   GLY A  26      31.299  20.059   5.599  1.00  0.00           H  
ATOM    180  N   LYS A  27      30.893  21.921   2.430  1.00  0.00           N  
ATOM    181  CA  LYS A  27      29.842  22.012   1.404  1.00  0.00           C  
ATOM    182  C   LYS A  27      30.166  21.222   0.131  1.00  0.00           C  
ATOM    183  O   LYS A  27      29.267  20.769  -0.586  1.00  0.00           O  
ATOM    184  CB  LYS A  27      29.589  23.477   1.045  1.00  0.00           C  
ATOM    185  CEN LYS A  27      28.374  25.200   1.224  1.00  0.00           X  
ATOM    186  H   LYS A  27      31.254  22.769   2.845  1.00  0.00           H  
ATOM    187  N   ASP A  28      31.451  21.034  -0.149  1.00  0.00           N  
ATOM    188  CA  ASP A  28      31.862  20.325  -1.354  1.00  0.00           C  
ATOM    189  C   ASP A  28      31.414  18.858  -1.312  1.00  0.00           C  
ATOM    190  O   ASP A  28      31.111  18.261  -2.342  1.00  0.00           O  
ATOM    191  CB  ASP A  28      33.380  20.411  -1.531  1.00  0.00           C  
ATOM    192  CEN ASP A  28      34.081  20.952  -2.035  1.00  0.00           X  
ATOM    193  H   ASP A  28      32.150  21.391   0.485  1.00  0.00           H  
ATOM    194  N   ASN A  29      31.390  18.278  -0.106  1.00  0.00           N  
ATOM    195  CA  ASN A  29      30.959  16.901   0.106  1.00  0.00           C  
ATOM    196  C   ASN A  29      29.439  16.849   0.223  1.00  0.00           C  
ATOM    197  O   ASN A  29      28.777  15.963  -0.338  1.00  0.00           O  
ATOM    198  CB  ASN A  29      31.611  16.287   1.331  1.00  0.00           C  
ATOM    199  CEN ASN A  29      32.457  15.711   1.561  1.00  0.00           X  
ATOM    200  H   ASN A  29      31.640  18.823   0.714  1.00  0.00           H  
ATOM    201  N   LEU A  30      28.883  17.863   0.892  1.00  0.00           N  
ATOM    202  CA  LEU A  30      27.445  17.944   1.135  1.00  0.00           C  
ATOM    203  C   LEU A  30      26.697  17.854  -0.158  1.00  0.00           C  
ATOM    204  O   LEU A  30      25.784  17.051  -0.285  1.00  0.00           O  
ATOM    205  CB  LEU A  30      27.085  19.244   1.865  1.00  0.00           C  
ATOM    206  CEN LEU A  30      26.685  19.549   3.322  1.00  0.00           X  
ATOM    207  H   LEU A  30      29.499  18.584   1.275  1.00  0.00           H  
ATOM    208  N   HIS A  31      27.082  18.684  -1.122  1.00  0.00           N  
ATOM    209  CA  HIS A  31      26.321  18.803  -2.352  1.00  0.00           C  
ATOM    210  C   HIS A  31      25.882  17.432  -2.873  1.00  0.00           C  
ATOM    211  O   HIS A  31      24.708  17.245  -3.209  1.00  0.00           O  
ATOM    212  CB  HIS A  31      27.141  19.535  -3.419  1.00  0.00           C  
ATOM    213  CEN HIS A  31      27.297  20.861  -3.917  1.00  0.00           X  
ATOM    214  H   HIS A  31      27.898  19.282  -0.964  1.00  0.00           H  
ATOM    215  N   ASP A  32      26.789  16.450  -2.935  1.00  0.00           N  
ATOM    216  CA  ASP A  32      26.368  15.157  -3.476  1.00  0.00           C  
ATOM    217  C   ASP A  32      25.310  14.498  -2.594  1.00  0.00           C  
ATOM    218  O   ASP A  32      24.331  13.934  -3.098  1.00  0.00           O  
ATOM    219  CB  ASP A  32      27.572  14.225  -3.633  1.00  0.00           C  
ATOM    220  CEN ASP A  32      28.231  13.907  -4.342  1.00  0.00           X  
ATOM    221  H   ASP A  32      27.735  16.598  -2.602  1.00  0.00           H  
ATOM    222  N   VAL A  33      25.455  14.639  -1.276  1.00  0.00           N  
ATOM    223  CA  VAL A  33      24.507  14.008  -0.368  1.00  0.00           C  
ATOM    224  C   VAL A  33      23.115  14.589  -0.560  1.00  0.00           C  
ATOM    225  O   VAL A  33      22.119  13.854  -0.530  1.00  0.00           O  
ATOM    226  CB  VAL A  33      24.929  14.177   1.104  1.00  0.00           C  
ATOM    227  CEN VAL A  33      25.170  13.840   1.654  1.00  0.00           X  
ATOM    228  H   VAL A  33      26.253  15.159  -0.903  1.00  0.00           H  
ATOM    229  N   ASP A  34      23.046  15.906  -0.792  1.00  0.00           N  
ATOM    230  CA  ASP A  34      21.779  16.576  -0.992  1.00  0.00           C  
ATOM    231  C   ASP A  34      21.105  16.136  -2.260  1.00  0.00           C  
ATOM    232  O   ASP A  34      19.905  15.886  -2.250  1.00  0.00           O  
ATOM    233  CB  ASP A  34      21.974  18.094  -1.010  1.00  0.00           C  
ATOM    234  CEN ASP A  34      21.899  18.902  -0.394  1.00  0.00           X  
ATOM    235  H   ASP A  34      23.905  16.442  -0.833  1.00  0.00           H  
ATOM    236  N   ASN A  35      21.866  15.975  -3.342  1.00  0.00           N  
ATOM    237  CA  ASN A  35      21.253  15.533  -4.581  1.00  0.00           C  
ATOM    238  C   ASN A  35      20.636  14.154  -4.388  1.00  0.00           C  
ATOM    239  O   ASN A  35      19.501  13.910  -4.800  1.00  0.00           O  
ATOM    240  CB  ASN A  35      22.247  15.520  -5.727  1.00  0.00           C  
ATOM    241  CEN ASN A  35      22.566  16.162  -6.494  1.00  0.00           X  
ATOM    242  H   ASN A  35      22.857  16.217  -3.314  1.00  0.00           H  
ATOM    243  N   HIS A  36      21.359  13.271  -3.698  1.00  0.00           N  
ATOM    244  CA  HIS A  36      20.875  11.906  -3.532  1.00  0.00           C  
ATOM    245  C   HIS A  36      19.580  11.882  -2.715  1.00  0.00           C  
ATOM    246  O   HIS A  36      18.601  11.243  -3.103  1.00  0.00           O  
ATOM    247  CB  HIS A  36      21.940  11.033  -2.861  1.00  0.00           C  
ATOM    248  CEN HIS A  36      22.972  10.129  -3.246  1.00  0.00           X  
ATOM    249  H   HIS A  36      22.277  13.538  -3.335  1.00  0.00           H  
ATOM    250  N   LEU A  37      19.542  12.628  -1.617  1.00  0.00           N  
ATOM    251  CA  LEU A  37      18.312  12.730  -0.845  1.00  0.00           C  
ATOM    252  C   LEU A  37      17.190  13.276  -1.731  1.00  0.00           C  
ATOM    253  O   LEU A  37      16.077  12.748  -1.735  1.00  0.00           O  
ATOM    254  CB  LEU A  37      18.522  13.624   0.384  1.00  0.00           C  
ATOM    255  CEN LEU A  37      18.688  13.316   1.884  1.00  0.00           X  
ATOM    256  H   LEU A  37      20.385  13.103  -1.293  1.00  0.00           H  
ATOM    257  N   GLN A  38      17.486  14.336  -2.485  1.00  0.00           N  
ATOM    258  CA  GLN A  38      16.490  14.995  -3.316  1.00  0.00           C  
ATOM    259  C   GLN A  38      15.975  14.032  -4.380  1.00  0.00           C  
ATOM    260  O   GLN A  38      14.764  13.926  -4.571  1.00  0.00           O  
ATOM    261  CB  GLN A  38      17.077  16.244  -3.978  1.00  0.00           C  
ATOM    262  CEN GLN A  38      17.166  17.986  -3.897  1.00  0.00           X  
ATOM    263  H   GLN A  38      18.432  14.704  -2.479  1.00  0.00           H  
ATOM    264  N   ASN A  39      16.875  13.290  -5.051  1.00  0.00           N  
ATOM    265  CA  ASN A  39      16.431  12.378  -6.101  1.00  0.00           C  
ATOM    266  C   ASN A  39      15.532  11.297  -5.500  1.00  0.00           C  
ATOM    267  O   ASN A  39      14.493  10.965  -6.066  1.00  0.00           O  
ATOM    268  CB  ASN A  39      17.602  11.753  -6.837  1.00  0.00           C  
ATOM    269  CEN ASN A  39      18.175  11.940  -7.696  1.00  0.00           X  
ATOM    270  H   ASN A  39      17.873  13.385  -4.860  1.00  0.00           H  
ATOM    271  N   VAL A  40      15.882  10.814  -4.303  1.00  0.00           N  
ATOM    272  CA  VAL A  40      15.115   9.747  -3.663  1.00  0.00           C  
ATOM    273  C   VAL A  40      13.694  10.221  -3.371  1.00  0.00           C  
ATOM    274  O   VAL A  40      12.723   9.506  -3.628  1.00  0.00           O  
ATOM    275  CB  VAL A  40      15.774   9.275  -2.353  1.00  0.00           C  
ATOM    276  CEN VAL A  40      16.112   8.751  -2.060  1.00  0.00           X  
ATOM    277  H   VAL A  40      16.731  11.169  -3.850  1.00  0.00           H  
ATOM    278  N   ILE A  41      13.560  11.456  -2.898  1.00  0.00           N  
ATOM    279  CA  ILE A  41      12.245  12.006  -2.597  1.00  0.00           C  
ATOM    280  C   ILE A  41      11.390  12.130  -3.861  1.00  0.00           C  
ATOM    281  O   ILE A  41      10.201  11.780  -3.843  1.00  0.00           O  
ATOM    282  CB  ILE A  41      12.355  13.386  -1.923  1.00  0.00           C  
ATOM    283  CEN ILE A  41      12.482  13.908  -0.974  1.00  0.00           X  
ATOM    284  H   ILE A  41      14.401  12.011  -2.713  1.00  0.00           H  
ATOM    285  N   GLU A  42      11.984  12.609  -4.965  1.00  0.00           N  
ATOM    286  CA  GLU A  42      11.219  12.716  -6.204  1.00  0.00           C  
ATOM    287  C   GLU A  42      10.806  11.343  -6.727  1.00  0.00           C  
ATOM    288  O   GLU A  42       9.689  11.187  -7.220  1.00  0.00           O  
ATOM    289  CB  GLU A  42      12.029  13.460  -7.268  1.00  0.00           C  
ATOM    290  CEN GLU A  42      12.387  14.894  -8.116  1.00  0.00           X  
ATOM    291  H   GLU A  42      12.963  12.899  -4.932  1.00  0.00           H  
ATOM    292  N   ASP A  43      11.668  10.324  -6.576  1.00  0.00           N  
ATOM    293  CA  ASP A  43      11.310   8.988  -7.031  1.00  0.00           C  
ATOM    294  C   ASP A  43      10.216   8.356  -6.177  1.00  0.00           C  
ATOM    295  O   ASP A  43       9.306   7.722  -6.715  1.00  0.00           O  
ATOM    296  CB  ASP A  43      12.547   8.086  -7.041  1.00  0.00           C  
ATOM    297  CEN ASP A  43      13.259   7.739  -7.681  1.00  0.00           X  
ATOM    298  H   ASP A  43      12.588  10.492  -6.168  1.00  0.00           H  
ATOM    299  N   ILE A  44      10.252   8.579  -4.862  1.00  0.00           N  
ATOM    300  CA  ILE A  44       9.209   8.029  -4.010  1.00  0.00           C  
ATOM    301  C   ILE A  44       7.881   8.679  -4.353  1.00  0.00           C  
ATOM    302  O   ILE A  44       6.852   8.004  -4.428  1.00  0.00           O  
ATOM    303  CB  ILE A  44       9.514   8.238  -2.515  1.00  0.00           C  
ATOM    304  CEN ILE A  44      10.023   7.828  -1.643  1.00  0.00           X  
ATOM    305  H   ILE A  44      11.026   9.105  -4.452  1.00  0.00           H  
ATOM    306  N   HIS A  45       7.897   9.994  -4.578  1.00  0.00           N  
ATOM    307  CA  HIS A  45       6.680  10.687  -4.961  1.00  0.00           C  
ATOM    308  C   HIS A  45       6.160  10.139  -6.286  1.00  0.00           C  
ATOM    309  O   HIS A  45       4.972   9.822  -6.411  1.00  0.00           O  
ATOM    310  CB  HIS A  45       6.921  12.196  -5.066  1.00  0.00           C  
ATOM    311  CEN HIS A  45       6.766  13.357  -4.253  1.00  0.00           X  
ATOM    312  H   HIS A  45       8.766  10.520  -4.473  1.00  0.00           H  
ATOM    313  N   ASP A  46       7.042  10.009  -7.282  1.00  0.00           N  
ATOM    314  CA  ASP A  46       6.585   9.514  -8.567  1.00  0.00           C  
ATOM    315  C   ASP A  46       5.973   8.125  -8.438  1.00  0.00           C  
ATOM    316  O   ASP A  46       4.938   7.855  -9.052  1.00  0.00           O  
ATOM    317  CB  ASP A  46       7.740   9.491  -9.571  1.00  0.00           C  
ATOM    318  CEN ASP A  46       8.135  10.050 -10.325  1.00  0.00           X  
ATOM    319  H   ASP A  46       8.017  10.272  -7.143  1.00  0.00           H  
ATOM    320  N   PHE A  47       6.555   7.267  -7.598  1.00  0.00           N  
ATOM    321  CA  PHE A  47       6.029   5.918  -7.429  1.00  0.00           C  
ATOM    322  C   PHE A  47       4.585   5.988  -6.940  1.00  0.00           C  
ATOM    323  O   PHE A  47       3.686   5.390  -7.535  1.00  0.00           O  
ATOM    324  CB  PHE A  47       6.889   5.117  -6.450  1.00  0.00           C  
ATOM    325  CEN PHE A  47       8.050   4.032  -6.500  1.00  0.00           X  
ATOM    326  H   PHE A  47       7.393   7.538  -7.080  1.00  0.00           H  
ATOM    327  N   MET A  48       4.352   6.742  -5.858  1.00  0.00           N  
ATOM    328  CA  MET A  48       3.094   6.665  -5.121  1.00  0.00           C  
ATOM    329  C   MET A  48       1.899   7.109  -5.953  1.00  0.00           C  
ATOM    330  O   MET A  48       0.780   6.627  -5.753  1.00  0.00           O  
ATOM    331  CB  MET A  48       3.184   7.510  -3.852  1.00  0.00           C  
ATOM    332  CEN MET A  48       3.292   7.393  -2.104  1.00  0.00           X  
ATOM    333  H   MET A  48       5.084   7.373  -5.526  1.00  0.00           H  
ATOM    334  N   GLN A  49       2.137   7.987  -6.921  1.00  0.00           N  
ATOM    335  CA  GLN A  49       1.091   8.809  -7.508  1.00  0.00           C  
ATOM    336  C   GLN A  49       0.595   8.254  -8.855  1.00  0.00           C  
ATOM    337  O   GLN A  49      -0.155   8.926  -9.565  1.00  0.00           O  
ATOM    338  CB  GLN A  49       1.599  10.241  -7.695  1.00  0.00           C  
ATOM    339  CEN GLN A  49       1.595  11.849  -7.015  1.00  0.00           X  
ATOM    340  H   GLN A  49       3.105   8.129  -7.223  1.00  0.00           H  
ATOM    341  N   GLY A  50       1.018   7.035  -9.218  1.00  0.00           N  
ATOM    342  CA  GLY A  50       0.690   6.434 -10.511  1.00  0.00           C  
ATOM    343  C   GLY A  50       1.773   6.621 -11.575  1.00  0.00           C  
ATOM    344  O   GLY A  50       1.753   5.969 -12.623  1.00  0.00           O  
ATOM    345  CEN GLY A  50       0.690   6.433 -10.511  1.00  0.00           X  
ATOM    346  H   GLY A  50       1.591   6.480  -8.580  1.00  0.00           H  
ATOM    347  N   GLY A  51       2.743   7.489 -11.317  1.00  0.00           N  
ATOM    348  CA  GLY A  51       3.815   7.788 -12.260  1.00  0.00           C  
ATOM    349  C   GLY A  51       5.030   6.884 -12.052  1.00  0.00           C  
ATOM    350  O   GLY A  51       6.056   7.323 -11.528  1.00  0.00           O  
ATOM    351  CEN GLY A  51       3.816   7.788 -12.261  1.00  0.00           X  
ATOM    352  H   GLY A  51       2.772   7.944 -10.410  1.00  0.00           H  
ATOM    353  N   GLY A  52       4.916   5.623 -12.447  1.00  0.00           N  
ATOM    354  CA  GLY A  52       6.064   4.731 -12.349  1.00  0.00           C  
ATOM    355  C   GLY A  52       5.943   3.428 -13.129  1.00  0.00           C  
ATOM    356  O   GLY A  52       4.871   3.050 -13.602  1.00  0.00           O  
ATOM    357  CEN GLY A  52       6.064   4.731 -12.349  1.00  0.00           X  
ATOM    358  H   GLY A  52       4.006   5.315 -12.792  1.00  0.00           H  
ATOM    359  N   SER A  53       7.078   2.757 -13.259  1.00  0.00           N  
ATOM    360  CA  SER A  53       7.238   1.542 -14.046  1.00  0.00           C  
ATOM    361  C   SER A  53       8.466   0.778 -13.560  1.00  0.00           C  
ATOM    362  O   SER A  53       9.263   1.319 -12.787  1.00  0.00           O  
ATOM    363  CB  SER A  53       7.355   1.873 -15.520  1.00  0.00           C  
ATOM    364  CEN SER A  53       7.489   2.148 -15.970  1.00  0.00           X  
ATOM    365  H   SER A  53       7.890   3.132 -12.790  1.00  0.00           H  
ATOM    366  N   GLY A  54       8.663  -0.450 -14.044  1.00  0.00           N  
ATOM    367  CA  GLY A  54       9.831  -1.233 -13.631  1.00  0.00           C  
ATOM    368  C   GLY A  54      11.143  -0.468 -13.842  1.00  0.00           C  
ATOM    369  O   GLY A  54      12.085  -0.640 -13.074  1.00  0.00           O  
ATOM    370  CEN GLY A  54       9.831  -1.233 -13.631  1.00  0.00           X  
ATOM    371  H   GLY A  54       7.996  -0.848 -14.691  1.00  0.00           H  
ATOM    372  N   GLY A  55      11.193   0.391 -14.866  1.00  0.00           N  
ATOM    373  CA  GLY A  55      12.364   1.236 -15.118  1.00  0.00           C  
ATOM    374  C   GLY A  55      12.590   2.246 -13.990  1.00  0.00           C  
ATOM    375  O   GLY A  55      13.730   2.562 -13.639  1.00  0.00           O  
ATOM    376  CEN GLY A  55      12.364   1.236 -15.119  1.00  0.00           X  
ATOM    377  H   GLY A  55      10.396   0.463 -15.480  1.00  0.00           H  
ATOM    378  N   LYS A  56      11.496   2.767 -13.430  1.00  0.00           N  
ATOM    379  CA  LYS A  56      11.564   3.705 -12.326  1.00  0.00           C  
ATOM    380  C   LYS A  56      12.124   2.961 -11.142  1.00  0.00           C  
ATOM    381  O   LYS A  56      12.954   3.490 -10.403  1.00  0.00           O  
ATOM    382  CB  LYS A  56      10.192   4.298 -12.001  1.00  0.00           C  
ATOM    383  CEN LYS A  56       8.872   5.949 -12.073  1.00  0.00           X  
ATOM    384  H   LYS A  56      10.582   2.470 -13.750  1.00  0.00           H  
ATOM    385  N   LEU A  57      11.683   1.714 -10.972  1.00  0.00           N  
ATOM    386  CA  LEU A  57      12.170   0.961  -9.832  1.00  0.00           C  
ATOM    387  C   LEU A  57      13.692   0.758  -9.974  1.00  0.00           C  
ATOM    388  O   LEU A  57      14.442   0.962  -9.027  1.00  0.00           O  
ATOM    389  CB  LEU A  57      11.437  -0.383  -9.724  1.00  0.00           C  
ATOM    390  CEN LEU A  57      10.328  -0.896  -8.787  1.00  0.00           X  
ATOM    391  H   LEU A  57      11.012   1.317 -11.634  1.00  0.00           H  
ATOM    392  N   GLN A  58      14.175   0.382 -11.159  1.00  0.00           N  
ATOM    393  CA  GLN A  58      15.609   0.132 -11.287  1.00  0.00           C  
ATOM    394  C   GLN A  58      16.422   1.412 -11.047  1.00  0.00           C  
ATOM    395  O   GLN A  58      17.455   1.376 -10.363  1.00  0.00           O  
ATOM    396  CB  GLN A  58      15.930  -0.434 -12.673  1.00  0.00           C  
ATOM    397  CEN GLN A  58      16.270  -1.895 -13.566  1.00  0.00           X  
ATOM    398  H   GLN A  58      13.546   0.237 -11.948  1.00  0.00           H  
ATOM    399  N   GLU A  59      15.927   2.558 -11.540  1.00  0.00           N  
ATOM    400  CA  GLU A  59      16.670   3.807 -11.348  1.00  0.00           C  
ATOM    401  C   GLU A  59      16.678   4.191  -9.873  1.00  0.00           C  
ATOM    402  O   GLU A  59      17.712   4.588  -9.324  1.00  0.00           O  
ATOM    403  CB  GLU A  59      16.066   4.935 -12.187  1.00  0.00           C  
ATOM    404  CEN GLU A  59      16.088   5.912 -13.583  1.00  0.00           X  
ATOM    405  H   GLU A  59      15.063   2.554 -12.087  1.00  0.00           H  
ATOM    406  N   MET A  60      15.526   4.012  -9.228  1.00  0.00           N  
ATOM    407  CA  MET A  60      15.345   4.327  -7.823  1.00  0.00           C  
ATOM    408  C   MET A  60      16.285   3.493  -6.974  1.00  0.00           C  
ATOM    409  O   MET A  60      16.908   4.005  -6.047  1.00  0.00           O  
ATOM    410  CB  MET A  60      13.896   4.093  -7.404  1.00  0.00           C  
ATOM    411  CEN MET A  60      12.430   4.930  -6.925  1.00  0.00           X  
ATOM    412  H   MET A  60      14.722   3.667  -9.752  1.00  0.00           H  
ATOM    413  N   MET A  61      16.380   2.201  -7.293  1.00  0.00           N  
ATOM    414  CA  MET A  61      17.247   1.314  -6.546  1.00  0.00           C  
ATOM    415  C   MET A  61      18.709   1.640  -6.775  1.00  0.00           C  
ATOM    416  O   MET A  61      19.504   1.613  -5.832  1.00  0.00           O  
ATOM    417  CB  MET A  61      16.965  -0.138  -6.926  1.00  0.00           C  
ATOM    418  CEN MET A  61      16.265  -1.628  -6.318  1.00  0.00           X  
ATOM    419  H   MET A  61      15.809   1.830  -8.054  1.00  0.00           H  
ATOM    420  N   LYS A  62      19.077   2.022  -7.990  1.00  0.00           N  
ATOM    421  CA  LYS A  62      20.470   2.371  -8.204  1.00  0.00           C  
ATOM    422  C   LYS A  62      20.815   3.628  -7.395  1.00  0.00           C  
ATOM    423  O   LYS A  62      21.874   3.693  -6.760  1.00  0.00           O  
ATOM    424  CB  LYS A  62      20.751   2.589  -9.692  1.00  0.00           C  
ATOM    425  CEN LYS A  62      21.584   1.872 -11.500  1.00  0.00           X  
ATOM    426  H   LYS A  62      18.400   2.032  -8.758  1.00  0.00           H  
ATOM    427  N   GLU A  63      19.897   4.604  -7.367  1.00  0.00           N  
ATOM    428  CA  GLU A  63      20.149   5.871  -6.676  1.00  0.00           C  
ATOM    429  C   GLU A  63      20.286   5.642  -5.162  1.00  0.00           C  
ATOM    430  O   GLU A  63      21.111   6.269  -4.490  1.00  0.00           O  
ATOM    431  CB  GLU A  63      19.028   6.873  -6.962  1.00  0.00           C  
ATOM    432  CEN GLU A  63      18.431   8.213  -7.830  1.00  0.00           X  
ATOM    433  H   GLU A  63      19.010   4.464  -7.860  1.00  0.00           H  
ATOM    434  N   PHE A  64      19.494   4.721  -4.632  1.00  0.00           N  
ATOM    435  CA  PHE A  64      19.528   4.397  -3.218  1.00  0.00           C  
ATOM    436  C   PHE A  64      20.899   3.796  -2.892  1.00  0.00           C  
ATOM    437  O   PHE A  64      21.513   4.158  -1.884  1.00  0.00           O  
ATOM    438  CB  PHE A  64      18.403   3.428  -2.850  1.00  0.00           C  
ATOM    439  CEN PHE A  64      16.953   3.482  -2.201  1.00  0.00           X  
ATOM    440  H   PHE A  64      18.802   4.270  -5.225  1.00  0.00           H  
ATOM    441  N   GLN A  65      21.401   2.889  -3.742  1.00  0.00           N  
ATOM    442  CA  GLN A  65      22.685   2.269  -3.439  1.00  0.00           C  
ATOM    443  C   GLN A  65      23.754   3.359  -3.386  1.00  0.00           C  
ATOM    444  O   GLN A  65      24.552   3.395  -2.455  1.00  0.00           O  
ATOM    445  CB  GLN A  65      23.051   1.214  -4.486  1.00  0.00           C  
ATOM    446  CEN GLN A  65      23.100  -0.499  -4.819  1.00  0.00           X  
ATOM    447  H   GLN A  65      20.892   2.639  -4.592  1.00  0.00           H  
ATOM    448  N   GLN A  66      23.731   4.295  -4.344  1.00  0.00           N  
ATOM    449  CA  GLN A  66      24.771   5.317  -4.374  1.00  0.00           C  
ATOM    450  C   GLN A  66      24.715   6.137  -3.080  1.00  0.00           C  
ATOM    451  O   GLN A  66      25.755   6.390  -2.476  1.00  0.00           O  
ATOM    452  CB  GLN A  66      24.603   6.232  -5.590  1.00  0.00           C  
ATOM    453  CEN GLN A  66      25.186   6.576  -7.199  1.00  0.00           X  
ATOM    454  H   GLN A  66      23.015   4.267  -5.072  1.00  0.00           H  
ATOM    455  N   VAL A  67      23.505   6.478  -2.608  1.00  0.00           N  
ATOM    456  CA  VAL A  67      23.394   7.312  -1.403  1.00  0.00           C  
ATOM    457  C   VAL A  67      23.988   6.577  -0.204  1.00  0.00           C  
ATOM    458  O   VAL A  67      24.683   7.172   0.620  1.00  0.00           O  
ATOM    459  CB  VAL A  67      21.932   7.690  -1.096  1.00  0.00           C  
ATOM    460  CEN VAL A  67      21.485   8.213  -1.090  1.00  0.00           X  
ATOM    461  H   VAL A  67      22.672   6.183  -3.117  1.00  0.00           H  
ATOM    462  N   LEU A  68      23.782   5.266  -0.121  1.00  0.00           N  
ATOM    463  CA  LEU A  68      24.385   4.526   0.987  1.00  0.00           C  
ATOM    464  C   LEU A  68      25.902   4.565   0.984  1.00  0.00           C  
ATOM    465  O   LEU A  68      26.529   4.799   2.028  1.00  0.00           O  
ATOM    466  CB  LEU A  68      23.906   3.069   0.958  1.00  0.00           C  
ATOM    467  CEN LEU A  68      22.870   2.292   1.793  1.00  0.00           X  
ATOM    468  H   LEU A  68      23.207   4.801  -0.827  1.00  0.00           H  
ATOM    469  N   ASP A  69      26.506   4.379  -0.180  1.00  0.00           N  
ATOM    470  CA  ASP A  69      27.954   4.397  -0.232  1.00  0.00           C  
ATOM    471  C   ASP A  69      28.480   5.756   0.232  1.00  0.00           C  
ATOM    472  O   ASP A  69      29.426   5.827   1.025  1.00  0.00           O  
ATOM    473  CB  ASP A  69      28.447   4.083  -1.647  1.00  0.00           C  
ATOM    474  CEN ASP A  69      28.795   3.303  -2.202  1.00  0.00           X  
ATOM    475  H   ASP A  69      25.953   4.185  -1.015  1.00  0.00           H  
ATOM    476  N   GLU A  70      27.844   6.840  -0.218  1.00  0.00           N  
ATOM    477  CA  GLU A  70      28.326   8.167   0.128  1.00  0.00           C  
ATOM    478  C   GLU A  70      28.219   8.422   1.623  1.00  0.00           C  
ATOM    479  O   GLU A  70      29.154   8.956   2.222  1.00  0.00           O  
ATOM    480  CB  GLU A  70      27.550   9.237  -0.644  1.00  0.00           C  
ATOM    481  CEN GLU A  70      27.435  10.321  -1.953  1.00  0.00           X  
ATOM    482  H   GLU A  70      27.033   6.736  -0.827  1.00  0.00           H  
ATOM    483  N   LEU A  71      27.147   7.945   2.256  1.00  0.00           N  
ATOM    484  CA  LEU A  71      26.980   8.174   3.682  1.00  0.00           C  
ATOM    485  C   LEU A  71      28.054   7.455   4.467  1.00  0.00           C  
ATOM    486  O   LEU A  71      28.613   8.002   5.416  1.00  0.00           O  
ATOM    487  CB  LEU A  71      25.589   7.719   4.138  1.00  0.00           C  
ATOM    488  CEN LEU A  71      24.306   8.488   4.508  1.00  0.00           X  
ATOM    489  H   LEU A  71      26.414   7.463   1.729  1.00  0.00           H  
ATOM    490  N   ASN A  72      28.397   6.241   4.039  1.00  0.00           N  
ATOM    491  CA  ASN A  72      29.377   5.452   4.769  1.00  0.00           C  
ATOM    492  C   ASN A  72      30.759   6.103   4.684  1.00  0.00           C  
ATOM    493  O   ASN A  72      31.504   6.153   5.667  1.00  0.00           O  
ATOM    494  CB  ASN A  72      29.429   4.022   4.263  1.00  0.00           C  
ATOM    495  CEN ASN A  72      28.987   3.097   4.487  1.00  0.00           X  
ATOM    496  H   ASN A  72      27.940   5.833   3.222  1.00  0.00           H  
ATOM    497  N   ASN A  73      31.095   6.632   3.506  1.00  0.00           N  
ATOM    498  CA  ASN A  73      32.398   7.235   3.283  1.00  0.00           C  
ATOM    499  C   ASN A  73      32.571   8.594   3.974  1.00  0.00           C  
ATOM    500  O   ASN A  73      33.677   8.933   4.407  1.00  0.00           O  
ATOM    501  CB  ASN A  73      32.673   7.372   1.797  1.00  0.00           C  
ATOM    502  CEN ASN A  73      33.119   6.813   1.029  1.00  0.00           X  
ATOM    503  H   ASN A  73      30.438   6.574   2.728  1.00  0.00           H  
ATOM    504  N   HIS A  74      31.493   9.377   4.077  1.00  0.00           N  
ATOM    505  CA  HIS A  74      31.592  10.723   4.644  1.00  0.00           C  
ATOM    506  C   HIS A  74      31.369  10.817   6.158  1.00  0.00           C  
ATOM    507  O   HIS A  74      32.060  11.574   6.843  1.00  0.00           O  
ATOM    508  CB  HIS A  74      30.596  11.647   3.935  1.00  0.00           C  
ATOM    509  CEN HIS A  74      30.584  12.553   2.835  1.00  0.00           X  
ATOM    510  H   HIS A  74      30.603   9.051   3.696  1.00  0.00           H  
ATOM    511  N   LEU A  75      30.415  10.067   6.686  1.00  0.00           N  
ATOM    512  CA  LEU A  75      30.082  10.126   8.103  1.00  0.00           C  
ATOM    513  C   LEU A  75      31.016   9.230   8.920  1.00  0.00           C  
ATOM    514  O   LEU A  75      31.050   8.015   8.735  1.00  0.00           O  
ATOM    515  CB  LEU A  75      28.619   9.720   8.320  1.00  0.00           C  
ATOM    516  CEN LEU A  75      27.343  10.530   8.622  1.00  0.00           X  
ATOM    517  H   LEU A  75      29.863   9.447   6.094  1.00  0.00           H  
ATOM    518  N   GLN A  76      31.786   9.852   9.811  1.00  0.00           N  
ATOM    519  CA  GLN A  76      32.782   9.154  10.627  1.00  0.00           C  
ATOM    520  C   GLN A  76      32.477   8.737  12.072  1.00  0.00           C  
ATOM    521  O   GLN A  76      31.625   9.297  12.788  1.00  0.00           O  
ATOM    522  CB  GLN A  76      34.041  10.025  10.661  1.00  0.00           C  
ATOM    523  CEN GLN A  76      35.600  10.297   9.924  1.00  0.00           X  
ATOM    524  H   GLN A  76      31.731  10.859   9.869  1.00  0.00           H  
ATOM    525  N   GLY A  77      33.260   7.742  12.481  1.00  0.00           N  
ATOM    526  CA  GLY A  77      33.259   7.195  13.818  1.00  0.00           C  
ATOM    527  C   GLY A  77      31.922   6.660  14.265  1.00  0.00           C  
ATOM    528  O   GLY A  77      31.202   6.005  13.506  1.00  0.00           O  
ATOM    529  CEN GLY A  77      33.259   7.195  13.819  1.00  0.00           X  
ATOM    530  H   GLY A  77      33.928   7.370  11.817  1.00  0.00           H  
ATOM    531  N   GLY A  78      31.643   6.925  15.533  1.00  0.00           N  
ATOM    532  CA  GLY A  78      30.450   6.493  16.219  1.00  0.00           C  
ATOM    533  C   GLY A  78      29.273   7.445  16.068  1.00  0.00           C  
ATOM    534  O   GLY A  78      28.347   7.388  16.874  1.00  0.00           O  
ATOM    535  CEN GLY A  78      30.449   6.493  16.219  1.00  0.00           X  
ATOM    536  H   GLY A  78      32.316   7.467  16.057  1.00  0.00           H  
ATOM    537  N   LYS A  79      29.306   8.384  15.113  1.00  0.00           N  
ATOM    538  CA  LYS A  79      28.235   9.384  15.161  1.00  0.00           C  
ATOM    539  C   LYS A  79      26.865   8.691  15.232  1.00  0.00           C  
ATOM    540  O   LYS A  79      26.402   8.109  14.249  1.00  0.00           O  
ATOM    541  CB  LYS A  79      28.303  10.309  13.946  1.00  0.00           C  
ATOM    542  CEN LYS A  79      28.806  12.198  13.135  1.00  0.00           X  
ATOM    543  H   LYS A  79      30.024   8.403  14.375  1.00  0.00           H  
ATOM    544  N   HIS A  80      26.185   8.832  16.374  1.00  0.00           N  
ATOM    545  CA  HIS A  80      24.835   8.289  16.516  1.00  0.00           C  
ATOM    546  C   HIS A  80      23.916   8.695  15.390  1.00  0.00           C  
ATOM    547  O   HIS A  80      23.082   7.902  14.955  1.00  0.00           O  
ATOM    548  CB  HIS A  80      24.222   8.723  17.851  1.00  0.00           C  
ATOM    549  CEN HIS A  80      24.079   8.210  19.173  1.00  0.00           X  
ATOM    550  H   HIS A  80      26.650   9.236  17.174  1.00  0.00           H  
ATOM    551  N   THR A  81      24.074   9.910  14.881  1.00  0.00           N  
ATOM    552  CA  THR A  81      23.223  10.340  13.782  1.00  0.00           C  
ATOM    553  C   THR A  81      23.466   9.464  12.572  1.00  0.00           C  
ATOM    554  O   THR A  81      22.530   9.100  11.862  1.00  0.00           O  
ATOM    555  CB  THR A  81      23.469  11.812  13.403  1.00  0.00           C  
ATOM    556  CEN THR A  81      23.478  12.382  13.533  1.00  0.00           X  
ATOM    557  H   THR A  81      24.761  10.532  15.271  1.00  0.00           H  
ATOM    558  N   VAL A  82      24.718   9.105  12.349  1.00  0.00           N  
ATOM    559  CA  VAL A  82      25.086   8.317  11.194  1.00  0.00           C  
ATOM    560  C   VAL A  82      24.559   6.919  11.298  1.00  0.00           C  
ATOM    561  O   VAL A  82      24.079   6.357  10.311  1.00  0.00           O  
ATOM    562  CB  VAL A  82      26.613   8.259  11.008  1.00  0.00           C  
ATOM    563  CEN VAL A  82      27.132   8.477  10.610  1.00  0.00           X  
ATOM    564  H   VAL A  82      25.433   9.374  13.008  1.00  0.00           H  
ATOM    565  N   HIS A  83      24.621   6.354  12.503  1.00  0.00           N  
ATOM    566  CA  HIS A  83      24.124   5.010  12.682  1.00  0.00           C  
ATOM    567  C   HIS A  83      22.635   4.980  12.382  1.00  0.00           C  
ATOM    568  O   HIS A  83      22.166   4.094  11.671  1.00  0.00           O  
ATOM    569  CB  HIS A  83      24.398   4.506  14.103  1.00  0.00           C  
ATOM    570  CEN HIS A  83      25.374   3.722  14.783  1.00  0.00           X  
ATOM    571  H   HIS A  83      25.050   6.860  13.287  1.00  0.00           H  
ATOM    572  N   HIS A  84      21.899   5.982  12.868  1.00  0.00           N  
ATOM    573  CA  HIS A  84      20.463   6.012  12.669  1.00  0.00           C  
ATOM    574  C   HIS A  84      20.128   6.125  11.185  1.00  0.00           C  
ATOM    575  O   HIS A  84      19.257   5.411  10.685  1.00  0.00           O  
ATOM    576  CB  HIS A  84      19.834   7.173  13.446  1.00  0.00           C  
ATOM    577  CEN HIS A  84      19.199   7.391  14.703  1.00  0.00           X  
ATOM    578  H   HIS A  84      22.343   6.712  13.426  1.00  0.00           H  
ATOM    579  N   ILE A  85      20.839   6.979  10.452  1.00  0.00           N  
ATOM    580  CA  ILE A  85      20.522   7.145   9.045  1.00  0.00           C  
ATOM    581  C   ILE A  85      20.795   5.850   8.295  1.00  0.00           C  
ATOM    582  O   ILE A  85      20.036   5.479   7.395  1.00  0.00           O  
ATOM    583  CB  ILE A  85      21.332   8.288   8.407  1.00  0.00           C  
ATOM    584  CEN ILE A  85      21.367   9.362   8.223  1.00  0.00           X  
ATOM    585  H   ILE A  85      21.579   7.534  10.886  1.00  0.00           H  
ATOM    586  N   GLU A  86      21.857   5.135   8.665  1.00  0.00           N  
ATOM    587  CA  GLU A  86      22.179   3.912   7.952  1.00  0.00           C  
ATOM    588  C   GLU A  86      21.054   2.880   8.134  1.00  0.00           C  
ATOM    589  O   GLU A  86      20.621   2.248   7.168  1.00  0.00           O  
ATOM    590  CB  GLU A  86      23.515   3.344   8.437  1.00  0.00           C  
ATOM    591  CEN GLU A  86      25.195   3.142   8.233  1.00  0.00           X  
ATOM    592  H   GLU A  86      22.442   5.450   9.442  1.00  0.00           H  
ATOM    593  N   GLN A  87      20.545   2.735   9.371  1.00  0.00           N  
ATOM    594  CA  GLN A  87      19.472   1.782   9.649  1.00  0.00           C  
ATOM    595  C   GLN A  87      18.209   2.119   8.868  1.00  0.00           C  
ATOM    596  O   GLN A  87      17.574   1.221   8.302  1.00  0.00           O  
ATOM    597  CB  GLN A  87      19.156   1.753  11.147  1.00  0.00           C  
ATOM    598  CEN GLN A  87      19.411   0.876  12.634  1.00  0.00           X  
ATOM    599  H   GLN A  87      20.942   3.273  10.142  1.00  0.00           H  
ATOM    600  N   ASN A  88      17.864   3.410   8.792  1.00  0.00           N  
ATOM    601  CA  ASN A  88      16.647   3.832   8.112  1.00  0.00           C  
ATOM    602  C   ASN A  88      16.742   3.511   6.635  1.00  0.00           C  
ATOM    603  O   ASN A  88      15.787   3.021   6.032  1.00  0.00           O  
ATOM    604  CB  ASN A  88      16.367   5.309   8.316  1.00  0.00           C  
ATOM    605  CEN ASN A  88      15.818   5.918   8.971  1.00  0.00           X  
ATOM    606  H   ASN A  88      18.439   4.108   9.261  1.00  0.00           H  
ATOM    607  N   ILE A  89      17.917   3.725   6.063  1.00  0.00           N  
ATOM    608  CA  ILE A  89      18.101   3.504   4.647  1.00  0.00           C  
ATOM    609  C   ILE A  89      17.956   2.022   4.338  1.00  0.00           C  
ATOM    610  O   ILE A  89      17.334   1.661   3.340  1.00  0.00           O  
ATOM    611  CB  ILE A  89      19.475   4.002   4.164  1.00  0.00           C  
ATOM    612  CEN ILE A  89      20.035   4.865   3.803  1.00  0.00           X  
ATOM    613  H   ILE A  89      18.691   4.092   6.619  1.00  0.00           H  
ATOM    614  N   LYS A  90      18.530   1.153   5.187  1.00  0.00           N  
ATOM    615  CA  LYS A  90      18.399  -0.285   4.963  1.00  0.00           C  
ATOM    616  C   LYS A  90      16.935  -0.718   4.988  1.00  0.00           C  
ATOM    617  O   LYS A  90      16.495  -1.463   4.113  1.00  0.00           O  
ATOM    618  CB  LYS A  90      19.196  -1.065   6.010  1.00  0.00           C  
ATOM    619  CEN LYS A  90      20.916  -2.193   6.504  1.00  0.00           X  
ATOM    620  H   LYS A  90      19.056   1.494   5.990  1.00  0.00           H  
ATOM    621  N   GLU A  91      16.144  -0.217   5.941  1.00  0.00           N  
ATOM    622  CA  GLU A  91      14.750  -0.644   5.975  1.00  0.00           C  
ATOM    623  C   GLU A  91      14.030  -0.199   4.703  1.00  0.00           C  
ATOM    624  O   GLU A  91      13.260  -0.965   4.113  1.00  0.00           O  
ATOM    625  CB  GLU A  91      14.044  -0.084   7.212  1.00  0.00           C  
ATOM    626  CEN GLU A  91      13.465  -0.290   8.801  1.00  0.00           X  
ATOM    627  H   GLU A  91      16.509   0.424   6.641  1.00  0.00           H  
ATOM    628  N   ILE A  92      14.331   1.017   4.239  1.00  0.00           N  
ATOM    629  CA  ILE A  92      13.651   1.564   3.073  1.00  0.00           C  
ATOM    630  C   ILE A  92      13.938   0.695   1.864  1.00  0.00           C  
ATOM    631  O   ILE A  92      13.044   0.442   1.056  1.00  0.00           O  
ATOM    632  CB  ILE A  92      14.084   3.012   2.779  1.00  0.00           C  
ATOM    633  CEN ILE A  92      13.898   4.062   3.004  1.00  0.00           X  
ATOM    634  H   ILE A  92      15.017   1.588   4.739  1.00  0.00           H  
ATOM    635  N   PHE A  93      15.183   0.232   1.748  1.00  0.00           N  
ATOM    636  CA  PHE A  93      15.638  -0.590   0.636  1.00  0.00           C  
ATOM    637  C   PHE A  93      14.823  -1.867   0.596  1.00  0.00           C  
ATOM    638  O   PHE A  93      14.277  -2.231  -0.444  1.00  0.00           O  
ATOM    639  CB  PHE A  93      17.129  -0.909   0.760  1.00  0.00           C  
ATOM    640  CEN PHE A  93      18.509  -0.389   0.167  1.00  0.00           X  
ATOM    641  H   PHE A  93      15.862   0.478   2.463  1.00  0.00           H  
ATOM    642  N   HIS A  94      14.696  -2.530   1.742  1.00  0.00           N  
ATOM    643  CA  HIS A  94      13.935  -3.764   1.806  1.00  0.00           C  
ATOM    644  C   HIS A  94      12.487  -3.553   1.362  1.00  0.00           C  
ATOM    645  O   HIS A  94      11.955  -4.347   0.575  1.00  0.00           O  
ATOM    646  CB  HIS A  94      13.971  -4.341   3.225  1.00  0.00           C  
ATOM    647  CEN HIS A  94      14.726  -5.297   3.965  1.00  0.00           X  
ATOM    648  H   HIS A  94      15.170  -2.188   2.581  1.00  0.00           H  
ATOM    649  N   HIS A  95      11.852  -2.469   1.811  1.00  0.00           N  
ATOM    650  CA  HIS A  95      10.453  -2.283   1.453  1.00  0.00           C  
ATOM    651  C   HIS A  95      10.326  -2.062  -0.060  1.00  0.00           C  
ATOM    652  O   HIS A  95       9.399  -2.579  -0.697  1.00  0.00           O  
ATOM    653  CB  HIS A  95       9.845  -1.105   2.221  1.00  0.00           C  
ATOM    654  CEN HIS A  95       9.084  -0.888   3.406  1.00  0.00           X  
ATOM    655  H   HIS A  95      12.334  -1.806   2.419  1.00  0.00           H  
ATOM    656  N   LEU A  96      11.273  -1.329  -0.648  1.00  0.00           N  
ATOM    657  CA  LEU A  96      11.206  -1.058  -2.073  1.00  0.00           C  
ATOM    658  C   LEU A  96      11.312  -2.358  -2.854  1.00  0.00           C  
ATOM    659  O   LEU A  96      10.598  -2.538  -3.841  1.00  0.00           O  
ATOM    660  CB  LEU A  96      12.315  -0.083  -2.488  1.00  0.00           C  
ATOM    661  CEN LEU A  96      12.310   1.414  -2.850  1.00  0.00           X  
ATOM    662  H   LEU A  96      12.041  -0.947  -0.097  1.00  0.00           H  
ATOM    663  N   GLU A  97      12.174  -3.282  -2.412  1.00  0.00           N  
ATOM    664  CA  GLU A  97      12.337  -4.537  -3.132  1.00  0.00           C  
ATOM    665  C   GLU A  97      11.047  -5.352  -3.084  1.00  0.00           C  
ATOM    666  O   GLU A  97      10.629  -5.921  -4.095  1.00  0.00           O  
ATOM    667  CB  GLU A  97      13.499  -5.346  -2.551  1.00  0.00           C  
ATOM    668  CEN GLU A  97      15.125  -5.850  -2.616  1.00  0.00           X  
ATOM    669  H   GLU A  97      12.742  -3.096  -1.585  1.00  0.00           H  
ATOM    670  N   GLU A  98      10.390  -5.396  -1.916  1.00  0.00           N  
ATOM    671  CA  GLU A  98       9.191  -6.218  -1.795  1.00  0.00           C  
ATOM    672  C   GLU A  98       8.097  -5.662  -2.705  1.00  0.00           C  
ATOM    673  O   GLU A  98       7.382  -6.424  -3.368  1.00  0.00           O  
ATOM    674  CB  GLU A  98       8.708  -6.268  -0.343  1.00  0.00           C  
ATOM    675  CEN GLU A  98       8.610  -7.078   1.152  1.00  0.00           X  
ATOM    676  H   GLU A  98      10.752  -4.881  -1.110  1.00  0.00           H  
ATOM    677  N   LEU A  99       8.018  -4.326  -2.774  1.00  0.00           N  
ATOM    678  CA  LEU A  99       7.002  -3.608  -3.541  1.00  0.00           C  
ATOM    679  C   LEU A  99       7.176  -3.798  -5.049  1.00  0.00           C  
ATOM    680  O   LEU A  99       6.199  -3.963  -5.778  1.00  0.00           O  
ATOM    681  CB  LEU A  99       7.039  -2.115  -3.189  1.00  0.00           C  
ATOM    682  CEN LEU A  99       6.136  -1.225  -2.314  1.00  0.00           X  
ATOM    683  H   LEU A  99       8.690  -3.780  -2.228  1.00  0.00           H  
ATOM    684  N   VAL A 100       8.419  -3.780  -5.523  1.00  0.00           N  
ATOM    685  CA  VAL A 100       8.682  -3.939  -6.947  1.00  0.00           C  
ATOM    686  C   VAL A 100       8.422  -5.373  -7.393  1.00  0.00           C  
ATOM    687  O   VAL A 100       7.855  -5.606  -8.465  1.00  0.00           O  
ATOM    688  CB  VAL A 100      10.130  -3.554  -7.302  1.00  0.00           C  
ATOM    689  CEN VAL A 100      10.516  -3.079  -7.620  1.00  0.00           X  
ATOM    690  H   VAL A 100       9.194  -3.642  -4.876  1.00  0.00           H  
ATOM    691  N   HIS A 101       8.870  -6.336  -6.581  1.00  0.00           N  
ATOM    692  CA  HIS A 101       8.741  -7.747  -6.933  1.00  0.00           C  
ATOM    693  C   HIS A 101       7.319  -8.319  -6.858  1.00  0.00           C  
ATOM    694  O   HIS A 101       6.965  -9.175  -7.684  1.00  0.00           O  
ATOM    695  CB  HIS A 101       9.662  -8.578  -6.035  1.00  0.00           C  
ATOM    696  CEN HIS A 101      10.985  -9.106  -6.068  1.00  0.00           X  
ATOM    697  H   HIS A 101       9.334  -6.064  -5.708  1.00  0.00           H  
ATOM    698  N   ARG A 102       6.523  -7.893  -5.871  1.00  0.00           N  
ATOM    699  CA  ARG A 102       5.190  -8.464  -5.675  1.00  0.00           C  
ATOM    700  C   ARG A 102       4.244  -8.231  -6.849  1.00  0.00           C  
ATOM    701  O   ARG A 102       4.035  -9.142  -7.651  1.00  0.00           O  
ATOM    702  CB  ARG A 102       4.564  -7.980  -4.375  1.00  0.00           C  
ATOM    703  CEN ARG A 102       3.874  -7.909  -1.993  1.00  0.00           X  
ATOM    704  H   ARG A 102       6.870  -7.193  -5.215  1.00  0.00           H  
TER                                                                             
# All scores below are weighted scores, not raw scores.
#BEGIN_POSE_ENERGIES_TABLE ./minmover_pdb/pose_58.pdb
label vdw cenpack pair env cbeta hs_pair ss_pair sheet total
weights 1 0.5 1 1 0.25 1 1 1 NA
pose 0.34023 -3.49448 -11.5091 -21.3408 5.40769 0 0 0 -30.5965
MET:NtermProteinFull_1 0 0.6108 0.0071 0.18716 0.04277 0 0 0 0.84782
TYR_2 0 -0.09612 -0.0258 0.80588 0.07081 0 0 0 0.75478
GLY_3 0 0.04408 -0.00764 -0.09146 0.04456 0 0 0 -0.01046
LYS_4 0 0.19058 -0.26506 -0.42611 0.06903 0 0 0 -0.43156
LEU_5 0 -0.30628 -0.57986 -0.06582 0.03547 0 0 0 -0.91648
ASN_6 0 -0.10518 0.12588 -0.36221 0.04314 0 0 0 -0.29837
ASP_7 0 -0.02891 -0.03576 -0.42964 0.06903 0 0 0 -0.42528
LEU_8 0 -0.09601 -0.48144 -0.50394 0.04447 0 0 0 -1.03693
LEU_9 0 -0.20387 -0.24259 -0.06582 0.04336 0 0 0 -0.46892
GLU_10 0 -0.05606 0.03458 -0.92601 0.06921 0 0 0 -0.87829
ASP_11 0 -0.01592 0.16662 -0.1485 0.04313 0 0 0 0.04533
LEU_12 0 -0.41486 -0.89114 -0.39148 0.03305 0 0 0 -1.66443
GLN_13 0 -0.05077 0.24127 -0.3291 0.06897 0 0 0 -0.06963
GLU_14 0 0.03986 -0.11741 -0.60186 0.06903 0 0 0 -0.61039
VAL_15 0 -0.14082 -0.58943 -0.35242 0.0321 0 0 0 -1.05056
LEU_16 0 0.08725 0.06372 0.24309 0.04435 0 0 0 0.4384
LYS_17 0 -0.03602 -0.00937 -0.8715 0.06948 0 0 0 -0.84741
ASN_18 0 -0.09389 0.19954 -0.13901 0.06908 0 0 0 0.03572
LEU_19 0 -0.1692 -0.25261 -0.39148 0.03171 0 0 0 -0.78158
HIS_D_20 0 0.06115 -0.13131 0.06501 0.06921 0 0 0 0.06406
LYS_21 0 -0.0238 0.01157 -1.10762 0.07134 0 0 0 -1.04851
ASN_22 0 -0.06176 -0.08855 -0.40966 0.0693 0 0 0 -0.49067
TRP_23 0 -0.00994 0.04224 0.17909 0.04336 0 0 0 0.25475
HIS_D_24 0 -0.03632 -0.02573 0.21997 0.06989 0 0 0 0.22782
GLY_25 0 0.07179 -0.0863 -0.09146 0.04331 0 0 0 -0.06266
GLY_26 0 0.02451 -0.00398 0.0322 0.03812 0 0 0 0.09087
LYS_27 0 0 0 -0.8715 0.07125 0 0 0 -0.80025
ASP_28 0 -0.0238 0.00682 -0.60822 0.07157 0 0 0 -0.55364
ASN_29 0 -0.0378 -0.11785 -0.28327 0.03536 0 0 0 -0.40356
LEU_30 0 0.06757 -0.06402 0.4149 0.04262 0 0 0 0.46107
HIS_D_31 0 -0.03578 -0.0509 0.06501 0.0693 0 0 0 0.04763
ASP_32 0 -0.14528 0.04773 -0.37876 0.06908 0 0 0 -0.40724
VAL_33 0 -0.2902 -0.0442 -0.19594 0.03165 0 0 0 -0.49869
ASP_34 0 0.2172 0.4566 -0.31759 0.06919 0 0 0 0.42541
ASN_35 0 -0.04344 -0.0696 -0.28327 0.06893 0 0 0 -0.32737
HIS_D_36 0 0.04495 -0.01787 -0.18746 0.03618 0 0 0 -0.1242
LEU_37 0 0.1031 -0.6483 -0.39148 0.0374 0 0 0 -0.89929
GLN_38 0 -0.01335 0.0831 -0.49415 0.06887 0 0 0 -0.35554
ASN_39 0 -0.0105 -0.11482 -0.19403 0.06935 0 0 0 -0.25
VAL_40 0 -0.21415 -0.396 -0.35242 0.03906 0 0 0 -0.9235
ILE_41 0 -0.24951 -0.47478 0.60227 0.04382 0 0 0 -0.07821
GLU_42 0 -0.11063 -0.19041 -0.71584 0.06884 0 0 0 -0.94803
ASP_43 0 0.20633 0.01726 0.34071 0.04507 0 0 0 0.60937
ILE_44 0 -0.24275 -1.02524 -0.20059 0.03836 0 0 0 -1.43021
HIS_D_45 0 -0.09254 0.22412 0.0215 0.06904 0 0 0 0.22212
ASP_46 0 -0.15771 -0.42337 -0.24167 0.04283 0 0 0 -0.77993
PHE_47 0 -0.15746 -0.51913 -0.44993 0.03116 0 0 0 -1.09536
MET_48 0 -0.26404 -0.05155 0.18716 0.03009 0 0 0 -0.09833
GLN_49 0 -0.06531 0.03316 -0.57713 0.06947 0 0 0 -0.53981
GLY_50 0 -0.06075 0.01135 0.16011 0.04518 0 0 0 0.15588
GLY_51 0 -0.04124 0.036 0.35201 0.03123 0 0 0 0.37801
GLY_52 0 -0.07476 0.04954 -0.07965 0.02992 0 0 0 -0.07494
SER_53 0 -0.02866 0.00839 -0.22078 0.03232 0 0 0 -0.20872
GLY_54 0 -0.01104 0.05551 -0.07965 0.03556 0 0 0 0.00039
GLY_55 0 -0.04044 -0.00786 -0.07965 0.0357 0 0 0 -0.09225
LYS_56 0 -0.22865 -0.76187 -0.42611 0.03457 0 0 0 -1.38206
LEU_57 0.17011 0.61485 -0.14208 0.08126 0.03519 0 0 0 0.75934
GLN_58 0 -0.0186 0.04089 -0.60368 0.06939 0 0 0 -0.51199
GLU_59 0 0.02954 -0.15835 -0.4886 0.06878 0 0 0 -0.54862
MET_60 0 0.09052 -0.04337 -0.21391 0.03741 0 0 0 -0.12935
MET_61 0 -0.10099 -0.0222 0.25591 0.06919 0 0 0 0.20191
LYS_62 0 -0.04914 -0.01452 -0.8715 0.06947 0 0 0 -0.86569
GLU_63 0 -0.16355 -0.25827 -0.37543 0.04365 0 0 0 -0.75361
PHE_64 0 -0.34248 -0.41309 -0.19907 0.03755 0 0 0 -0.91708
GLN_65 0 -0.01687 0.03874 -0.55896 0.06893 0 0 0 -0.46816
GLN_66 0 -0.0705 -0.22217 -0.55896 0.06914 0 0 0 -0.78248
VAL_67 0 0.29543 -0.5495 -0.46599 0.04596 0 0 0 -0.6741
LEU_68 0 -0.23103 0.265 0.58995 0.04374 0 0 0 0.66767
ASP_69 0 -0.08282 -0.03993 -0.52292 0.06894 0 0 0 -0.57673
GLU_70 0 -0.4674 0.31395 -0.13578 0.03524 0 0 0 -0.25399
LEU_71 0 -0.0926 -0.49547 -0.30366 0.03762 0 0 0 -0.85411
ASN_72 0 -0.12871 -0.06705 -0.28327 0.06902 0 0 0 -0.41001
ASN_73 0 -0.07943 -0.07048 -0.46336 0.06921 0 0 0 -0.54406
HIS_74 0 0.0823 -0.0629 -0.15264 0.04302 0 0 0 -0.09022
LEU_75 0 0.05988 -0.10668 -0.30366 0.03614 0 0 0 -0.31431
GLN_76 0 -0.03183 -0.02353 -0.59803 0.07143 0 0 0 -0.58196
GLY_77 0 -0.02266 0.01706 0.60923 0.04643 0 0 0 0.65006
GLY_78 0 0 0 0.16011 0.04848 0 0 0 0.20858
LYS_79 0 0.02769 -0.07661 -0.42611 0.0353 0 0 0 -0.43973
HIS_80 0 -0.02836 -0.02641 0.21997 0.07025 0 0 0 0.23545
THR_81 0 -0.19025 -0.07729 -0.20352 0.03503 0 0 0 -0.43602
VAL_82 0 -0.04909 -0.09312 0.21583 0.04325 0 0 0 0.11687
HIS_D_83 0 -0.03331 -0.01413 0.0215 0.06954 0 0 0 0.04361
HIS_D_84 0 0.01852 -0.11979 -0.02241 0.06878 0 0 0 -0.05489
ILE_85 0 -0.28789 -0.30217 -0.49284 0.0366 0 0 0 -1.0463
GLU_86 0 0.01603 0.46179 -0.37543 0.06893 0 0 0 0.17132
GLN_87 0 -0.03962 0.00414 -0.59803 0.0693 0 0 0 -0.56421
ASN_88 0 -0.11042 0.02139 -0.07783 0.04397 0 0 0 -0.12289
ILE_89 0 -0.07422 -0.54126 -0.31819 0.04458 0 0 0 -0.88911
LYS_90 0 0.02243 0.13074 -0.68888 0.06921 0 0 0 -0.46651
GLU_91 0 0.0833 -0.18676 -0.4886 0.06893 0 0 0 -0.52312
ILE_92 0 -0.11233 -0.48447 -0.20059 0.04596 0 0 0 -0.75143
PHE_93 0 -0.19157 -0.29222 0.42954 0.04328 0 0 0 -0.01095
HIS_D_94 0 -0.08225 0.06798 0.11054 0.06894 0 0 0 0.16521
HIS_D_95 0 0.06168 0.0455 -0.11266 0.04303 0 0 0 0.03755
LEU_96 0 -0.04241 -0.93402 -0.39148 0.04516 0 0 0 -1.32276
GLU_97 0 -0.07774 0.16651 -0.4886 0.06903 0 0 0 -0.3308
GLU_98 0 0.02625 -0.43554 -0.71584 0.06955 0 0 0 -1.05558
LEU_99 0 0.48567 -0.12756 0.08126 0.04336 0 0 0 0.48272
VAL_100 0.17011 0.60141 0.0347 0.46922 0.06908 0 0 0 1.34452
HIS_D_101 0 -0.02117 0.05505 0.21997 0.07025 0 0 0 0.3241
ARG:CtermProteinFull_102 0 0.04552 0.118 -0.64658 0.07226 0 0 0 -0.4108
#END_POSE_ENERGIES_TABLE ./minmover_pdb/pose_58.pdb
