# Supplementary material for: Selection of a promiscuous minimalist cAMP phosphodiesterase from a library of de novo designed proteins
Source: Nat Chem. 2024 May 3;16(7):1200–8. doi: 10.1038/s41557-024-01490-4 (PMC11230910; doi:10.1038/s41557-024-01490-4)
Supplement: Supplementary file 3 — MD input files, scripts and final structures derived from MD, AlphaFold2, EMSfold and MultiSFold. [file 41557_2024_1490_MOESM3_ESM.zip › Computational_Data/4_MultiSFold/s824/pose_59.pdb]

ATOM      1  N   MET A   1       0.626  -1.111   0.146  1.00  0.00           N  
ATOM      2  CA  MET A   1       1.928  -0.476  -0.009  1.00  0.00           C  
ATOM      3  C   MET A   1       1.949   0.975   0.449  1.00  0.00           C  
ATOM      4  O   MET A   1       2.967   1.436   0.966  1.00  0.00           O  
ATOM      5  CB  MET A   1       2.369  -0.562  -1.469  1.00  0.00           C  
ATOM      6  CEN MET A   1       3.510  -1.361  -2.536  1.00  0.00           X  
ATOM      7  H   MET A   1       0.149  -1.476  -0.654  1.00  0.00           H  
ATOM      8  N   TYR A   2       0.830   1.696   0.293  1.00  0.00           N  
ATOM      9  CA  TYR A   2       0.787   3.134   0.599  1.00  0.00           C  
ATOM     10  C   TYR A   2       1.244   3.497   2.009  1.00  0.00           C  
ATOM     11  O   TYR A   2       1.979   4.463   2.187  1.00  0.00           O  
ATOM     12  CB  TYR A   2      -0.632   3.664   0.382  1.00  0.00           C  
ATOM     13  CEN TYR A   2      -1.584   4.518  -0.815  1.00  0.00           X  
ATOM     14  H   TYR A   2      -0.003   1.287  -0.101  1.00  0.00           H  
ATOM     15  N   GLY A   3       0.810   2.733   3.016  1.00  0.00           N  
ATOM     16  CA  GLY A   3       1.230   3.009   4.385  1.00  0.00           C  
ATOM     17  C   GLY A   3       2.742   2.918   4.534  1.00  0.00           C  
ATOM     18  O   GLY A   3       3.367   3.791   5.140  1.00  0.00           O  
ATOM     19  CEN GLY A   3       1.230   3.009   4.385  1.00  0.00           X  
ATOM     20  H   GLY A   3       0.171   1.979   2.829  1.00  0.00           H  
ATOM     21  N   LYS A   4       3.329   1.860   3.976  1.00  0.00           N  
ATOM     22  CA  LYS A   4       4.769   1.661   4.054  1.00  0.00           C  
ATOM     23  C   LYS A   4       5.502   2.803   3.345  1.00  0.00           C  
ATOM     24  O   LYS A   4       6.524   3.272   3.840  1.00  0.00           O  
ATOM     25  CB  LYS A   4       5.160   0.314   3.444  1.00  0.00           C  
ATOM     26  CEN LYS A   4       5.764  -1.694   3.728  1.00  0.00           X  
ATOM     27  H   LYS A   4       2.760   1.184   3.491  1.00  0.00           H  
ATOM     28  N   LEU A   5       4.963   3.302   2.230  1.00  0.00           N  
ATOM     29  CA  LEU A   5       5.623   4.393   1.519  1.00  0.00           C  
ATOM     30  C   LEU A   5       5.604   5.684   2.319  1.00  0.00           C  
ATOM     31  O   LEU A   5       6.596   6.414   2.339  1.00  0.00           O  
ATOM     32  CB  LEU A   5       4.960   4.610   0.153  1.00  0.00           C  
ATOM     33  CEN LEU A   5       5.379   4.243  -1.283  1.00  0.00           X  
ATOM     34  H   LEU A   5       4.092   2.923   1.858  1.00  0.00           H  
ATOM     35  N   ASN A   6       4.499   5.955   3.017  1.00  0.00           N  
ATOM     36  CA  ASN A   6       4.409   7.166   3.810  1.00  0.00           C  
ATOM     37  C   ASN A   6       5.500   7.144   4.875  1.00  0.00           C  
ATOM     38  O   ASN A   6       6.190   8.148   5.075  1.00  0.00           O  
ATOM     39  CB  ASN A   6       3.038   7.331   4.441  1.00  0.00           C  
ATOM     40  CEN ASN A   6       2.128   7.803   4.220  1.00  0.00           X  
ATOM     41  H   ASN A   6       3.693   5.336   2.961  1.00  0.00           H  
ATOM     42  N   ASP A   7       5.690   5.993   5.544  1.00  0.00           N  
ATOM     43  CA  ASP A   7       6.664   5.943   6.637  1.00  0.00           C  
ATOM     44  C   ASP A   7       8.085   6.052   6.087  1.00  0.00           C  
ATOM     45  O   ASP A   7       8.938   6.725   6.668  1.00  0.00           O  
ATOM     46  CB  ASP A   7       6.507   4.654   7.447  1.00  0.00           C  
ATOM     47  CEN ASP A   7       6.075   4.314   8.305  1.00  0.00           X  
ATOM     48  H   ASP A   7       5.144   5.166   5.292  1.00  0.00           H  
ATOM     49  N   LEU A   8       8.321   5.445   4.921  1.00  0.00           N  
ATOM     50  CA  LEU A   8       9.622   5.550   4.276  1.00  0.00           C  
ATOM     51  C   LEU A   8       9.892   6.990   3.909  1.00  0.00           C  
ATOM     52  O   LEU A   8      11.016   7.474   4.058  1.00  0.00           O  
ATOM     53  CB  LEU A   8       9.688   4.655   3.032  1.00  0.00           C  
ATOM     54  CEN LEU A   8      10.380   3.308   2.749  1.00  0.00           X  
ATOM     55  H   LEU A   8       7.598   4.856   4.505  1.00  0.00           H  
ATOM     56  N   LEU A   9       8.849   7.697   3.484  1.00  0.00           N  
ATOM     57  CA  LEU A   9       8.975   9.102   3.162  1.00  0.00           C  
ATOM     58  C   LEU A   9       9.410   9.860   4.407  1.00  0.00           C  
ATOM     59  O   LEU A   9      10.295  10.716   4.333  1.00  0.00           O  
ATOM     60  CB  LEU A   9       7.652   9.654   2.616  1.00  0.00           C  
ATOM     61  CEN LEU A   9       7.183  10.032   1.198  1.00  0.00           X  
ATOM     62  H   LEU A   9       7.953   7.237   3.336  1.00  0.00           H  
ATOM     63  N   GLU A  10       8.800   9.551   5.562  1.00  0.00           N  
ATOM     64  CA  GLU A  10       9.260  10.201   6.783  1.00  0.00           C  
ATOM     65  C   GLU A  10      10.725   9.845   7.060  1.00  0.00           C  
ATOM     66  O   GLU A  10      11.485  10.695   7.531  1.00  0.00           O  
ATOM     67  CB  GLU A  10       8.380   9.801   7.969  1.00  0.00           C  
ATOM     68  CEN GLU A  10       7.099  10.145   9.040  1.00  0.00           X  
ATOM     69  H   GLU A  10       8.025   8.887   5.570  1.00  0.00           H  
ATOM     70  N   ASP A  11      11.148   8.616   6.732  1.00  0.00           N  
ATOM     71  CA  ASP A  11      12.538   8.250   6.977  1.00  0.00           C  
ATOM     72  C   ASP A  11      13.476   8.969   5.983  1.00  0.00           C  
ATOM     73  O   ASP A  11      14.588   9.358   6.357  1.00  0.00           O  
ATOM     74  CB  ASP A  11      12.714   6.733   6.879  1.00  0.00           C  
ATOM     75  CEN ASP A  11      12.760   5.908   7.475  1.00  0.00           X  
ATOM     76  H   ASP A  11      10.496   7.935   6.343  1.00  0.00           H  
ATOM     77  N   LEU A  12      13.029   9.187   4.739  1.00  0.00           N  
ATOM     78  CA  LEU A  12      13.854   9.882   3.745  1.00  0.00           C  
ATOM     79  C   LEU A  12      14.054  11.337   4.148  1.00  0.00           C  
ATOM     80  O   LEU A  12      15.144  11.896   4.000  1.00  0.00           O  
ATOM     81  CB  LEU A  12      13.212   9.795   2.355  1.00  0.00           C  
ATOM     82  CEN LEU A  12      13.541   8.960   1.102  1.00  0.00           X  
ATOM     83  H   LEU A  12      12.105   8.840   4.474  1.00  0.00           H  
ATOM     84  N   GLN A  13      12.992  11.961   4.660  1.00  0.00           N  
ATOM     85  CA  GLN A  13      13.085  13.345   5.097  1.00  0.00           C  
ATOM     86  C   GLN A  13      14.034  13.458   6.291  1.00  0.00           C  
ATOM     87  O   GLN A  13      14.905  14.333   6.317  1.00  0.00           O  
ATOM     88  CB  GLN A  13      11.703  13.887   5.470  1.00  0.00           C  
ATOM     89  CEN GLN A  13      10.364  14.863   4.918  1.00  0.00           X  
ATOM     90  H   GLN A  13      12.105  11.456   4.728  1.00  0.00           H  
ATOM     91  N   GLU A  14      13.910  12.540   7.264  1.00  0.00           N  
ATOM     92  CA  GLU A  14      14.797  12.590   8.423  1.00  0.00           C  
ATOM     93  C   GLU A  14      16.242  12.376   7.958  1.00  0.00           C  
ATOM     94  O   GLU A  14      17.153  13.072   8.412  1.00  0.00           O  
ATOM     95  CB  GLU A  14      14.401  11.539   9.462  1.00  0.00           C  
ATOM     96  CEN GLU A  14      13.618  11.122  10.917  1.00  0.00           X  
ATOM     97  H   GLU A  14      13.171  11.834   7.203  1.00  0.00           H  
ATOM     98  N   VAL A  15      16.444  11.473   6.990  1.00  0.00           N  
ATOM     99  CA  VAL A  15      17.781  11.214   6.471  1.00  0.00           C  
ATOM    100  C   VAL A  15      18.317  12.402   5.690  1.00  0.00           C  
ATOM    101  O   VAL A  15      19.504  12.718   5.777  1.00  0.00           O  
ATOM    102  CB  VAL A  15      17.802   9.969   5.564  1.00  0.00           C  
ATOM    103  CEN VAL A  15      18.017   9.315   5.525  1.00  0.00           X  
ATOM    104  H   VAL A  15      15.647  10.936   6.643  1.00  0.00           H  
ATOM    105  N   LEU A  16      17.448  13.077   4.945  1.00  0.00           N  
ATOM    106  CA  LEU A  16      17.858  14.249   4.187  1.00  0.00           C  
ATOM    107  C   LEU A  16      18.307  15.341   5.162  1.00  0.00           C  
ATOM    108  O   LEU A  16      19.366  15.953   4.983  1.00  0.00           O  
ATOM    109  CB  LEU A  16      16.714  14.744   3.293  1.00  0.00           C  
ATOM    110  CEN LEU A  16      16.456  14.650   1.778  1.00  0.00           X  
ATOM    111  H   LEU A  16      16.484  12.741   4.884  1.00  0.00           H  
ATOM    112  N   LYS A  17      17.526  15.556   6.226  1.00  0.00           N  
ATOM    113  CA  LYS A  17      17.868  16.601   7.186  1.00  0.00           C  
ATOM    114  C   LYS A  17      19.109  16.234   8.018  1.00  0.00           C  
ATOM    115  O   LYS A  17      19.908  17.107   8.376  1.00  0.00           O  
ATOM    116  CB  LYS A  17      16.679  16.877   8.108  1.00  0.00           C  
ATOM    117  CEN LYS A  17      15.051  18.118   8.639  1.00  0.00           X  
ATOM    118  H   LYS A  17      16.677  15.001   6.350  1.00  0.00           H  
ATOM    119  N   ASN A  18      19.303  14.945   8.298  1.00  0.00           N  
ATOM    120  CA  ASN A  18      20.478  14.528   9.053  1.00  0.00           C  
ATOM    121  C   ASN A  18      21.735  14.665   8.202  1.00  0.00           C  
ATOM    122  O   ASN A  18      22.799  15.026   8.718  1.00  0.00           O  
ATOM    123  CB  ASN A  18      20.338  13.107   9.566  1.00  0.00           C  
ATOM    124  CEN ASN A  18      20.005  12.617  10.433  1.00  0.00           X  
ATOM    125  H   ASN A  18      18.609  14.249   8.024  1.00  0.00           H  
ATOM    126  N   LEU A  19      21.600  14.443   6.890  1.00  0.00           N  
ATOM    127  CA  LEU A  19      22.724  14.568   5.973  1.00  0.00           C  
ATOM    128  C   LEU A  19      23.090  16.031   5.783  1.00  0.00           C  
ATOM    129  O   LEU A  19      24.240  16.413   5.961  1.00  0.00           O  
ATOM    130  CB  LEU A  19      22.392  13.916   4.625  1.00  0.00           C  
ATOM    131  CEN LEU A  19      22.824  12.591   3.970  1.00  0.00           X  
ATOM    132  H   LEU A  19      20.689  14.158   6.524  1.00  0.00           H  
ATOM    133  N   HIS A  20      22.102  16.882   5.512  1.00  0.00           N  
ATOM    134  CA  HIS A  20      22.402  18.296   5.318  1.00  0.00           C  
ATOM    135  C   HIS A  20      23.069  18.895   6.547  1.00  0.00           C  
ATOM    136  O   HIS A  20      23.913  19.790   6.443  1.00  0.00           O  
ATOM    137  CB  HIS A  20      21.128  19.078   4.983  1.00  0.00           C  
ATOM    138  CEN HIS A  20      20.438  19.541   3.825  1.00  0.00           X  
ATOM    139  H   HIS A  20      21.150  16.535   5.380  1.00  0.00           H  
ATOM    140  N   LYS A  21      22.695  18.396   7.719  1.00  0.00           N  
ATOM    141  CA  LYS A  21      23.233  18.904   8.970  1.00  0.00           C  
ATOM    142  C   LYS A  21      24.680  18.482   9.254  1.00  0.00           C  
ATOM    143  O   LYS A  21      25.472  19.290   9.750  1.00  0.00           O  
ATOM    144  CB  LYS A  21      22.334  18.460  10.125  1.00  0.00           C  
ATOM    145  CEN LYS A  21      20.824  18.935  11.528  1.00  0.00           X  
ATOM    146  H   LYS A  21      21.976  17.668   7.738  1.00  0.00           H  
ATOM    147  N   ASN A  22      25.027  17.227   8.957  1.00  0.00           N  
ATOM    148  CA  ASN A  22      26.292  16.656   9.416  1.00  0.00           C  
ATOM    149  C   ASN A  22      27.242  16.188   8.314  1.00  0.00           C  
ATOM    150  O   ASN A  22      28.013  15.245   8.508  1.00  0.00           O  
ATOM    151  CB  ASN A  22      26.030  15.503  10.369  1.00  0.00           C  
ATOM    152  CEN ASN A  22      25.906  15.354  11.400  1.00  0.00           X  
ATOM    153  H   ASN A  22      24.369  16.627   8.460  1.00  0.00           H  
ATOM    154  N   TRP A  23      27.182  16.817   7.155  1.00  0.00           N  
ATOM    155  CA  TRP A  23      28.116  16.473   6.097  1.00  0.00           C  
ATOM    156  C   TRP A  23      29.462  17.120   6.376  1.00  0.00           C  
ATOM    157  O   TRP A  23      29.534  18.323   6.622  1.00  0.00           O  
ATOM    158  CB  TRP A  23      27.580  16.917   4.735  1.00  0.00           C  
ATOM    159  CEN TRP A  23      27.082  16.295   3.173  1.00  0.00           X  
ATOM    160  H   TRP A  23      26.493  17.544   7.013  1.00  0.00           H  
ATOM    161  N   HIS A  24      30.530  16.332   6.330  1.00  0.00           N  
ATOM    162  CA  HIS A  24      31.863  16.865   6.594  1.00  0.00           C  
ATOM    163  C   HIS A  24      32.880  16.576   5.482  1.00  0.00           C  
ATOM    164  O   HIS A  24      34.073  16.828   5.648  1.00  0.00           O  
ATOM    165  CB  HIS A  24      32.388  16.312   7.922  1.00  0.00           C  
ATOM    166  CEN HIS A  24      32.424  16.696   9.294  1.00  0.00           X  
ATOM    167  H   HIS A  24      30.410  15.348   6.146  1.00  0.00           H  
ATOM    168  N   GLY A  25      32.416  16.037   4.356  1.00  0.00           N  
ATOM    169  CA  GLY A  25      33.298  15.575   3.277  1.00  0.00           C  
ATOM    170  C   GLY A  25      33.620  16.614   2.188  1.00  0.00           C  
ATOM    171  O   GLY A  25      34.298  16.304   1.207  1.00  0.00           O  
ATOM    172  CEN GLY A  25      33.298  15.574   3.276  1.00  0.00           X  
ATOM    173  H   GLY A  25      31.417  15.933   4.240  1.00  0.00           H  
ATOM    174  N   GLY A  26      33.097  17.833   2.332  1.00  0.00           N  
ATOM    175  CA  GLY A  26      33.403  18.956   1.432  1.00  0.00           C  
ATOM    176  C   GLY A  26      32.134  19.351   0.668  1.00  0.00           C  
ATOM    177  O   GLY A  26      31.533  18.513  -0.012  1.00  0.00           O  
ATOM    178  CEN GLY A  26      33.403  18.956   1.431  1.00  0.00           X  
ATOM    179  H   GLY A  26      32.457  17.984   3.099  1.00  0.00           H  
ATOM    180  N   LYS A  27      31.764  20.632   0.707  1.00  0.00           N  
ATOM    181  CA  LYS A  27      30.577  21.098  -0.029  1.00  0.00           C  
ATOM    182  C   LYS A  27      30.611  20.744  -1.521  1.00  0.00           C  
ATOM    183  O   LYS A  27      29.568  20.588  -2.164  1.00  0.00           O  
ATOM    184  CB  LYS A  27      30.422  22.611   0.134  1.00  0.00           C  
ATOM    185  CEN LYS A  27      29.435  24.240   1.055  1.00  0.00           X  
ATOM    186  H   LYS A  27      32.271  21.284   1.289  1.00  0.00           H  
ATOM    187  N   ASP A  28      31.808  20.598  -2.076  1.00  0.00           N  
ATOM    188  CA  ASP A  28      31.948  20.296  -3.496  1.00  0.00           C  
ATOM    189  C   ASP A  28      31.364  18.915  -3.827  1.00  0.00           C  
ATOM    190  O   ASP A  28      30.841  18.696  -4.917  1.00  0.00           O  
ATOM    191  CB  ASP A  28      33.419  20.364  -3.913  1.00  0.00           C  
ATOM    192  CEN ASP A  28      34.083  21.005  -4.345  1.00  0.00           X  
ATOM    193  H   ASP A  28      32.633  20.698  -1.503  1.00  0.00           H  
ATOM    194  N   ASN A  29      31.474  17.980  -2.875  1.00  0.00           N  
ATOM    195  CA  ASN A  29      30.944  16.629  -3.023  1.00  0.00           C  
ATOM    196  C   ASN A  29      29.464  16.612  -2.650  1.00  0.00           C  
ATOM    197  O   ASN A  29      28.635  15.986  -3.325  1.00  0.00           O  
ATOM    198  CB  ASN A  29      31.717  15.625  -2.188  1.00  0.00           C  
ATOM    199  CEN ASN A  29      32.526  14.968  -2.307  1.00  0.00           X  
ATOM    200  H   ASN A  29      31.906  18.220  -1.988  1.00  0.00           H  
ATOM    201  N   LEU A  30      29.129  17.382  -1.610  1.00  0.00           N  
ATOM    202  CA  LEU A  30      27.765  17.448  -1.095  1.00  0.00           C  
ATOM    203  C   LEU A  30      26.815  17.812  -2.192  1.00  0.00           C  
ATOM    204  O   LEU A  30      25.816  17.136  -2.390  1.00  0.00           O  
ATOM    205  CB  LEU A  30      27.661  18.460   0.053  1.00  0.00           C  
ATOM    206  CEN LEU A  30      27.533  18.299   1.580  1.00  0.00           X  
ATOM    207  H   LEU A  30      29.869  17.912  -1.144  1.00  0.00           H  
ATOM    208  N   HIS A  31      27.124  18.889  -2.906  1.00  0.00           N  
ATOM    209  CA  HIS A  31      26.192  19.433  -3.877  1.00  0.00           C  
ATOM    210  C   HIS A  31      25.537  18.324  -4.705  1.00  0.00           C  
ATOM    211  O   HIS A  31      24.312  18.309  -4.861  1.00  0.00           O  
ATOM    212  CB  HIS A  31      26.902  20.431  -4.797  1.00  0.00           C  
ATOM    213  CEN HIS A  31      27.111  21.838  -4.881  1.00  0.00           X  
ATOM    214  H   HIS A  31      28.011  19.366  -2.724  1.00  0.00           H  
ATOM    215  N   ASP A  32      26.317  17.373  -5.233  1.00  0.00           N  
ATOM    216  CA  ASP A  32      25.686  16.344  -6.059  1.00  0.00           C  
ATOM    217  C   ASP A  32      24.721  15.486  -5.245  1.00  0.00           C  
ATOM    218  O   ASP A  32      23.621  15.160  -5.708  1.00  0.00           O  
ATOM    219  CB  ASP A  32      26.748  15.458  -6.714  1.00  0.00           C  
ATOM    220  CEN ASP A  32      27.249  15.354  -7.595  1.00  0.00           X  
ATOM    221  H   ASP A  32      27.315  17.363  -5.051  1.00  0.00           H  
ATOM    222  N   VAL A  33      25.088  15.189  -3.998  1.00  0.00           N  
ATOM    223  CA  VAL A  33      24.238  14.344  -3.171  1.00  0.00           C  
ATOM    224  C   VAL A  33      22.898  15.020  -2.914  1.00  0.00           C  
ATOM    225  O   VAL A  33      21.851  14.360  -2.930  1.00  0.00           O  
ATOM    226  CB  VAL A  33      24.905  14.011  -1.823  1.00  0.00           C  
ATOM    227  CEN VAL A  33      25.196  13.504  -1.459  1.00  0.00           X  
ATOM    228  H   VAL A  33      25.984  15.524  -3.637  1.00  0.00           H  
ATOM    229  N   ASP A  34      22.930  16.343  -2.712  1.00  0.00           N  
ATOM    230  CA  ASP A  34      21.722  17.099  -2.459  1.00  0.00           C  
ATOM    231  C   ASP A  34      20.813  17.122  -3.653  1.00  0.00           C  
ATOM    232  O   ASP A  34      19.610  16.938  -3.501  1.00  0.00           O  
ATOM    233  CB  ASP A  34      22.065  18.532  -2.045  1.00  0.00           C  
ATOM    234  CEN ASP A  34      22.172  19.102  -1.207  1.00  0.00           X  
ATOM    235  H   ASP A  34      23.821  16.824  -2.742  1.00  0.00           H  
ATOM    236  N   ASN A  35      21.370  17.282  -4.853  1.00  0.00           N  
ATOM    237  CA  ASN A  35      20.525  17.292  -6.034  1.00  0.00           C  
ATOM    238  C   ASN A  35      19.809  15.954  -6.166  1.00  0.00           C  
ATOM    239  O   ASN A  35      18.604  15.908  -6.416  1.00  0.00           O  
ATOM    240  CB  ASN A  35      21.317  17.602  -7.290  1.00  0.00           C  
ATOM    241  CEN ASN A  35      21.573  18.442  -7.866  1.00  0.00           X  
ATOM    242  H   ASN A  35      22.373  17.457  -4.935  1.00  0.00           H  
ATOM    243  N   HIS A  36      20.538  14.864  -5.927  1.00  0.00           N  
ATOM    244  CA  HIS A  36      19.950  13.542  -6.103  1.00  0.00           C  
ATOM    245  C   HIS A  36      18.823  13.306  -5.094  1.00  0.00           C  
ATOM    246  O   HIS A  36      17.754  12.809  -5.448  1.00  0.00           O  
ATOM    247  CB  HIS A  36      21.019  12.453  -5.967  1.00  0.00           C  
ATOM    248  CEN HIS A  36      21.867  11.683  -6.814  1.00  0.00           X  
ATOM    249  H   HIS A  36      21.526  14.957  -5.674  1.00  0.00           H  
ATOM    250  N   LEU A  37      19.028  13.722  -3.850  1.00  0.00           N  
ATOM    251  CA  LEU A  37      18.024  13.480  -2.824  1.00  0.00           C  
ATOM    252  C   LEU A  37      16.743  14.245  -3.166  1.00  0.00           C  
ATOM    253  O   LEU A  37      15.636  13.739  -2.973  1.00  0.00           O  
ATOM    254  CB  LEU A  37      18.554  13.891  -1.445  1.00  0.00           C  
ATOM    255  CEN LEU A  37      19.065  13.082  -0.237  1.00  0.00           X  
ATOM    256  H   LEU A  37      19.906  14.180  -3.602  1.00  0.00           H  
ATOM    257  N   GLN A  38      16.895  15.467  -3.678  1.00  0.00           N  
ATOM    258  CA  GLN A  38      15.759  16.294  -4.055  1.00  0.00           C  
ATOM    259  C   GLN A  38      14.959  15.613  -5.160  1.00  0.00           C  
ATOM    260  O   GLN A  38      13.731  15.567  -5.084  1.00  0.00           O  
ATOM    261  CB  GLN A  38      16.224  17.677  -4.520  1.00  0.00           C  
ATOM    262  CEN GLN A  38      16.409  19.347  -4.046  1.00  0.00           X  
ATOM    263  H   GLN A  38      17.830  15.842  -3.806  1.00  0.00           H  
ATOM    264  N   ASN A  39      15.637  15.039  -6.171  1.00  0.00           N  
ATOM    265  CA  ASN A  39      14.913  14.381  -7.255  1.00  0.00           C  
ATOM    266  C   ASN A  39      14.125  13.192  -6.701  1.00  0.00           C  
ATOM    267  O   ASN A  39      12.967  12.991  -7.059  1.00  0.00           O  
ATOM    268  CB  ASN A  39      15.844  13.935  -8.367  1.00  0.00           C  
ATOM    269  CEN ASN A  39      16.210  14.307  -9.277  1.00  0.00           X  
ATOM    270  H   ASN A  39      16.655  15.091  -6.210  1.00  0.00           H  
ATOM    271  N   VAL A  40      14.721  12.457  -5.756  1.00  0.00           N  
ATOM    272  CA  VAL A  40      14.073  11.274  -5.195  1.00  0.00           C  
ATOM    273  C   VAL A  40      12.786  11.668  -4.476  1.00  0.00           C  
ATOM    274  O   VAL A  40      11.746  11.026  -4.640  1.00  0.00           O  
ATOM    275  CB  VAL A  40      14.996  10.526  -4.215  1.00  0.00           C  
ATOM    276  CEN VAL A  40      15.367   9.951  -4.131  1.00  0.00           X  
ATOM    277  H   VAL A  40      15.670  12.705  -5.456  1.00  0.00           H  
ATOM    278  N   ILE A  41      12.830  12.767  -3.731  1.00  0.00           N  
ATOM    279  CA  ILE A  41      11.653  13.236  -3.012  1.00  0.00           C  
ATOM    280  C   ILE A  41      10.533  13.634  -3.977  1.00  0.00           C  
ATOM    281  O   ILE A  41       9.364  13.285  -3.749  1.00  0.00           O  
ATOM    282  CB  ILE A  41      11.990  14.434  -2.105  1.00  0.00           C  
ATOM    283  CEN ILE A  41      12.364  14.734  -1.125  1.00  0.00           X  
ATOM    284  H   ILE A  41      13.719  13.270  -3.638  1.00  0.00           H  
ATOM    285  N   GLU A  42      10.874  14.346  -5.062  1.00  0.00           N  
ATOM    286  CA  GLU A  42       9.847  14.722  -6.027  1.00  0.00           C  
ATOM    287  C   GLU A  42       9.253  13.498  -6.719  1.00  0.00           C  
ATOM    288  O   GLU A  42       8.044  13.453  -6.951  1.00  0.00           O  
ATOM    289  CB  GLU A  42      10.421  15.685  -7.069  1.00  0.00           C  
ATOM    290  CEN GLU A  42      10.643  17.272  -7.649  1.00  0.00           X  
ATOM    291  H   GLU A  42      11.846  14.624  -5.203  1.00  0.00           H  
ATOM    292  N   ASP A  43      10.072  12.474  -7.002  1.00  0.00           N  
ATOM    293  CA  ASP A  43       9.550  11.269  -7.633  1.00  0.00           C  
ATOM    294  C   ASP A  43       8.656  10.463  -6.699  1.00  0.00           C  
ATOM    295  O   ASP A  43       7.614   9.960  -7.126  1.00  0.00           O  
ATOM    296  CB  ASP A  43      10.702  10.394  -8.132  1.00  0.00           C  
ATOM    297  CEN ASP A  43      11.225  10.196  -8.984  1.00  0.00           X  
ATOM    298  H   ASP A  43      11.070  12.548  -6.800  1.00  0.00           H  
ATOM    299  N   ILE A  44       9.011  10.390  -5.414  1.00  0.00           N  
ATOM    300  CA  ILE A  44       8.170   9.662  -4.475  1.00  0.00           C  
ATOM    301  C   ILE A  44       6.834  10.369  -4.341  1.00  0.00           C  
ATOM    302  O   ILE A  44       5.782   9.726  -4.311  1.00  0.00           O  
ATOM    303  CB  ILE A  44       8.827   9.536  -3.089  1.00  0.00           C  
ATOM    304  CEN ILE A  44       9.505   8.944  -2.473  1.00  0.00           X  
ATOM    305  H   ILE A  44       9.886  10.813  -5.099  1.00  0.00           H  
ATOM    306  N   HIS A  45       6.863  11.701  -4.275  1.00  0.00           N  
ATOM    307  CA  HIS A  45       5.628  12.460  -4.197  1.00  0.00           C  
ATOM    308  C   HIS A  45       4.784  12.217  -5.444  1.00  0.00           C  
ATOM    309  O   HIS A  45       3.586  11.934  -5.345  1.00  0.00           O  
ATOM    310  CB  HIS A  45       5.915  13.956  -4.030  1.00  0.00           C  
ATOM    311  CEN HIS A  45       6.015  14.908  -2.975  1.00  0.00           X  
ATOM    312  H   HIS A  45       7.759  12.194  -4.272  1.00  0.00           H  
ATOM    313  N   ASP A  46       5.400  12.312  -6.627  1.00  0.00           N  
ATOM    314  CA  ASP A  46       4.629  12.113  -7.839  1.00  0.00           C  
ATOM    315  C   ASP A  46       3.994  10.728  -7.869  1.00  0.00           C  
ATOM    316  O   ASP A  46       2.832  10.598  -8.261  1.00  0.00           O  
ATOM    317  CB  ASP A  46       5.514  12.315  -9.072  1.00  0.00           C  
ATOM    318  CEN ASP A  46       5.750  13.029  -9.760  1.00  0.00           X  
ATOM    319  H   ASP A  46       6.392  12.540  -6.672  1.00  0.00           H  
ATOM    320  N   PHE A  47       4.713   9.707  -7.398  1.00  0.00           N  
ATOM    321  CA  PHE A  47       4.173   8.353  -7.401  1.00  0.00           C  
ATOM    322  C   PHE A  47       2.889   8.310  -6.577  1.00  0.00           C  
ATOM    323  O   PHE A  47       1.846   7.856  -7.053  1.00  0.00           O  
ATOM    324  CB  PHE A  47       5.197   7.358  -6.852  1.00  0.00           C  
ATOM    325  CEN PHE A  47       6.256   6.313  -7.411  1.00  0.00           X  
ATOM    326  H   PHE A  47       5.661   9.859  -7.051  1.00  0.00           H  
ATOM    327  N   MET A  48       2.956   8.807  -5.335  1.00  0.00           N  
ATOM    328  CA  MET A  48       1.903   8.566  -4.351  1.00  0.00           C  
ATOM    329  C   MET A  48       0.571   9.180  -4.756  1.00  0.00           C  
ATOM    330  O   MET A  48      -0.493   8.664  -4.402  1.00  0.00           O  
ATOM    331  CB  MET A  48       2.331   9.109  -2.990  1.00  0.00           C  
ATOM    332  CEN MET A  48       2.838   8.610  -1.386  1.00  0.00           X  
ATOM    333  H   MET A  48       3.777   9.349  -5.061  1.00  0.00           H  
ATOM    334  N   GLN A  49       0.620  10.250  -5.541  1.00  0.00           N  
ATOM    335  CA  GLN A  49      -0.491  11.179  -5.669  1.00  0.00           C  
ATOM    336  C   GLN A  49      -1.317  10.935  -6.945  1.00  0.00           C  
ATOM    337  O   GLN A  49      -2.147  11.767  -7.316  1.00  0.00           O  
ATOM    338  CB  GLN A  49       0.031  12.619  -5.660  1.00  0.00           C  
ATOM    339  CEN GLN A  49       0.269  14.036  -4.670  1.00  0.00           X  
ATOM    340  H   GLN A  49       1.496  10.458  -6.028  1.00  0.00           H  
ATOM    341  N   GLY A  50      -1.088   9.803  -7.625  1.00  0.00           N  
ATOM    342  CA  GLY A  50      -1.743   9.495  -8.896  1.00  0.00           C  
ATOM    343  C   GLY A  50      -0.880   9.787 -10.125  1.00  0.00           C  
ATOM    344  O   GLY A  50      -1.236   9.428 -11.251  1.00  0.00           O  
ATOM    345  CEN GLY A  50      -1.743   9.495  -8.897  1.00  0.00           X  
ATOM    346  H   GLY A  50      -0.437   9.107  -7.258  1.00  0.00           H  
ATOM    347  N   GLY A  51       0.273  10.414  -9.931  1.00  0.00           N  
ATOM    348  CA  GLY A  51       1.173  10.785 -11.019  1.00  0.00           C  
ATOM    349  C   GLY A  51       2.328   9.794 -11.168  1.00  0.00           C  
ATOM    350  O   GLY A  51       3.486  10.139 -10.926  1.00  0.00           O  
ATOM    351  CEN GLY A  51       1.173  10.785 -11.019  1.00  0.00           X  
ATOM    352  H   GLY A  51       0.571  10.619  -8.982  1.00  0.00           H  
ATOM    353  N   GLY A  52       2.018   8.563 -11.553  1.00  0.00           N  
ATOM    354  CA  GLY A  52       3.080   7.593 -11.791  1.00  0.00           C  
ATOM    355  C   GLY A  52       2.674   6.372 -12.604  1.00  0.00           C  
ATOM    356  O   GLY A  52       1.493   6.067 -12.776  1.00  0.00           O  
ATOM    357  CEN GLY A  52       3.080   7.593 -11.791  1.00  0.00           X  
ATOM    358  H   GLY A  52       1.028   8.332 -11.650  1.00  0.00           H  
ATOM    359  N   SER A  53       3.690   5.685 -13.109  1.00  0.00           N  
ATOM    360  CA  SER A  53       3.554   4.541 -14.001  1.00  0.00           C  
ATOM    361  C   SER A  53       4.762   3.623 -13.839  1.00  0.00           C  
ATOM    362  O   SER A  53       5.745   4.006 -13.196  1.00  0.00           O  
ATOM    363  CB  SER A  53       3.413   5.001 -15.439  1.00  0.00           C  
ATOM    364  CEN SER A  53       3.485   5.304 -15.885  1.00  0.00           X  
ATOM    365  H   SER A  53       4.619   5.994 -12.865  1.00  0.00           H  
ATOM    366  N   GLY A  54       4.730   2.441 -14.457  1.00  0.00           N  
ATOM    367  CA  GLY A  54       5.863   1.517 -14.356  1.00  0.00           C  
ATOM    368  C   GLY A  54       7.185   2.181 -14.757  1.00  0.00           C  
ATOM    369  O   GLY A  54       8.232   1.844 -14.210  1.00  0.00           O  
ATOM    370  CEN GLY A  54       5.863   1.517 -14.356  1.00  0.00           X  
ATOM    371  H   GLY A  54       3.913   2.176 -14.991  1.00  0.00           H  
ATOM    372  N   GLY A  55       7.133   3.137 -15.692  1.00  0.00           N  
ATOM    373  CA  GLY A  55       8.319   3.896 -16.098  1.00  0.00           C  
ATOM    374  C   GLY A  55       8.865   4.755 -14.952  1.00  0.00           C  
ATOM    375  O   GLY A  55      10.077   4.929 -14.810  1.00  0.00           O  
ATOM    376  CEN GLY A  55       8.319   3.896 -16.098  1.00  0.00           X  
ATOM    377  H   GLY A  55       6.246   3.344 -16.125  1.00  0.00           H  
ATOM    378  N   LYS A  56       7.960   5.309 -14.142  1.00  0.00           N  
ATOM    379  CA  LYS A  56       8.337   6.113 -12.996  1.00  0.00           C  
ATOM    380  C   LYS A  56       9.027   5.200 -12.018  1.00  0.00           C  
ATOM    381  O   LYS A  56      10.035   5.571 -11.416  1.00  0.00           O  
ATOM    382  CB  LYS A  56       7.123   6.788 -12.354  1.00  0.00           C  
ATOM    383  CEN LYS A  56       5.999   8.548 -12.016  1.00  0.00           X  
ATOM    384  H   LYS A  56       6.974   5.131 -14.298  1.00  0.00           H  
ATOM    385  N   LEU A  57       8.494   3.985 -11.873  1.00  0.00           N  
ATOM    386  CA  LEU A  57       9.104   3.075 -10.923  1.00  0.00           C  
ATOM    387  C   LEU A  57      10.540   2.753 -11.383  1.00  0.00           C  
ATOM    388  O   LEU A  57      11.475   2.787 -10.591  1.00  0.00           O  
ATOM    389  CB  LEU A  57       8.264   1.799 -10.789  1.00  0.00           C  
ATOM    390  CEN LEU A  57       7.303   1.290  -9.698  1.00  0.00           X  
ATOM    391  H   LEU A  57       7.671   3.724 -12.420  1.00  0.00           H  
ATOM    392  N   GLN A  58      10.746   2.465 -12.669  1.00  0.00           N  
ATOM    393  CA  GLN A  58      12.093   2.103 -13.102  1.00  0.00           C  
ATOM    394  C   GLN A  58      13.071   3.271 -12.920  1.00  0.00           C  
ATOM    395  O   GLN A  58      14.205   3.071 -12.460  1.00  0.00           O  
ATOM    396  CB  GLN A  58      12.080   1.661 -14.568  1.00  0.00           C  
ATOM    397  CEN GLN A  58      12.083   0.280 -15.635  1.00  0.00           X  
ATOM    398  H   GLN A  58       9.966   2.461 -13.327  1.00  0.00           H  
ATOM    399  N   GLU A  59      12.619   4.504 -13.200  1.00  0.00           N  
ATOM    400  CA  GLU A  59      13.517   5.653 -13.053  1.00  0.00           C  
ATOM    401  C   GLU A  59      13.927   5.812 -11.594  1.00  0.00           C  
ATOM    402  O   GLU A  59      15.090   6.100 -11.288  1.00  0.00           O  
ATOM    403  CB  GLU A  59      12.851   6.935 -13.560  1.00  0.00           C  
ATOM    404  CEN GLU A  59      12.636   8.103 -14.782  1.00  0.00           X  
ATOM    405  H   GLU A  59      11.671   4.636 -13.562  1.00  0.00           H  
ATOM    406  N   MET A  60      12.972   5.567 -10.698  1.00  0.00           N  
ATOM    407  CA  MET A  60      13.180   5.672  -9.265  1.00  0.00           C  
ATOM    408  C   MET A  60      14.248   4.694  -8.819  1.00  0.00           C  
ATOM    409  O   MET A  60      15.110   5.037  -8.013  1.00  0.00           O  
ATOM    410  CB  MET A  60      11.874   5.417  -8.515  1.00  0.00           C  
ATOM    411  CEN MET A  60      10.640   6.212  -7.555  1.00  0.00           X  
ATOM    412  H   MET A  60      12.040   5.324 -11.034  1.00  0.00           H  
ATOM    413  N   MET A  61      14.185   3.468  -9.343  1.00  0.00           N  
ATOM    414  CA  MET A  61      15.146   2.452  -8.970  1.00  0.00           C  
ATOM    415  C   MET A  61      16.545   2.813  -9.423  1.00  0.00           C  
ATOM    416  O   MET A  61      17.501   2.670  -8.657  1.00  0.00           O  
ATOM    417  CB  MET A  61      14.735   1.102  -9.556  1.00  0.00           C  
ATOM    418  CEN MET A  61      14.109  -0.476  -9.115  1.00  0.00           X  
ATOM    419  H   MET A  61      13.431   3.239  -9.992  1.00  0.00           H  
ATOM    420  N   LYS A  62      16.689   3.349 -10.628  1.00  0.00           N  
ATOM    421  CA  LYS A  62      18.032   3.663 -11.081  1.00  0.00           C  
ATOM    422  C   LYS A  62      18.623   4.775 -10.203  1.00  0.00           C  
ATOM    423  O   LYS A  62      19.789   4.702  -9.800  1.00  0.00           O  
ATOM    424  CB  LYS A  62      18.022   4.080 -12.553  1.00  0.00           C  
ATOM    425  CEN LYS A  62      18.418   3.595 -14.574  1.00  0.00           X  
ATOM    426  H   LYS A  62      15.875   3.498 -11.230  1.00  0.00           H  
ATOM    427  N   GLU A  63      17.801   5.777  -9.857  1.00  0.00           N  
ATOM    428  CA  GLU A  63      18.277   6.920  -9.072  1.00  0.00           C  
ATOM    429  C   GLU A  63      18.699   6.471  -7.665  1.00  0.00           C  
ATOM    430  O   GLU A  63      19.685   6.957  -7.104  1.00  0.00           O  
ATOM    431  CB  GLU A  63      17.197   8.000  -8.982  1.00  0.00           C  
ATOM    432  CEN GLU A  63      16.536   9.475  -9.520  1.00  0.00           X  
ATOM    433  H   GLU A  63      16.826   5.748 -10.167  1.00  0.00           H  
ATOM    434  N   PHE A  64      17.965   5.519  -7.107  1.00  0.00           N  
ATOM    435  CA  PHE A  64      18.259   4.993  -5.785  1.00  0.00           C  
ATOM    436  C   PHE A  64      19.620   4.292  -5.835  1.00  0.00           C  
ATOM    437  O   PHE A  64      20.448   4.480  -4.939  1.00  0.00           O  
ATOM    438  CB  PHE A  64      17.163   4.032  -5.320  1.00  0.00           C  
ATOM    439  CEN PHE A  64      15.883   4.056  -4.379  1.00  0.00           X  
ATOM    440  H   PHE A  64      17.137   5.187  -7.596  1.00  0.00           H  
ATOM    441  N   GLN A  65      19.873   3.496  -6.882  1.00  0.00           N  
ATOM    442  CA  GLN A  65      21.145   2.784  -6.938  1.00  0.00           C  
ATOM    443  C   GLN A  65      22.278   3.807  -6.967  1.00  0.00           C  
ATOM    444  O   GLN A  65      23.248   3.674  -6.227  1.00  0.00           O  
ATOM    445  CB  GLN A  65      21.216   1.876  -8.169  1.00  0.00           C  
ATOM    446  CEN GLN A  65      21.074   0.229  -8.727  1.00  0.00           X  
ATOM    447  H   GLN A  65      19.189   3.393  -7.633  1.00  0.00           H  
ATOM    448  N   GLN A  66      22.131   4.871  -7.767  1.00  0.00           N  
ATOM    449  CA  GLN A  66      23.215   5.841  -7.879  1.00  0.00           C  
ATOM    450  C   GLN A  66      23.479   6.468  -6.507  1.00  0.00           C  
ATOM    451  O   GLN A  66      24.635   6.587  -6.105  1.00  0.00           O  
ATOM    452  CB  GLN A  66      22.871   6.927  -8.902  1.00  0.00           C  
ATOM    453  CEN GLN A  66      23.142   7.473 -10.538  1.00  0.00           X  
ATOM    454  H   GLN A  66      21.284   4.978  -8.327  1.00  0.00           H  
ATOM    455  N   VAL A  67      22.416   6.790  -5.751  1.00  0.00           N  
ATOM    456  CA  VAL A  67      22.609   7.448  -4.451  1.00  0.00           C  
ATOM    457  C   VAL A  67      23.377   6.522  -3.509  1.00  0.00           C  
ATOM    458  O   VAL A  67      24.264   6.962  -2.778  1.00  0.00           O  
ATOM    459  CB  VAL A  67      21.271   7.842  -3.799  1.00  0.00           C  
ATOM    460  CEN VAL A  67      20.873   8.378  -3.631  1.00  0.00           X  
ATOM    461  H   VAL A  67      21.479   6.607  -6.109  1.00  0.00           H  
ATOM    462  N   LEU A  68      23.099   5.222  -3.558  1.00  0.00           N  
ATOM    463  CA  LEU A  68      23.856   4.307  -2.706  1.00  0.00           C  
ATOM    464  C   LEU A  68      25.341   4.279  -3.021  1.00  0.00           C  
ATOM    465  O   LEU A  68      26.180   4.334  -2.111  1.00  0.00           O  
ATOM    466  CB  LEU A  68      23.277   2.892  -2.825  1.00  0.00           C  
ATOM    467  CEN LEU A  68      22.375   2.050  -1.902  1.00  0.00           X  
ATOM    468  H   LEU A  68      22.361   4.890  -4.183  1.00  0.00           H  
ATOM    469  N   ASP A  69      25.685   4.235  -4.301  1.00  0.00           N  
ATOM    470  CA  ASP A  69      27.090   4.199  -4.650  1.00  0.00           C  
ATOM    471  C   ASP A  69      27.795   5.453  -4.133  1.00  0.00           C  
ATOM    472  O   ASP A  69      28.882   5.368  -3.552  1.00  0.00           O  
ATOM    473  CB  ASP A  69      27.264   4.070  -6.166  1.00  0.00           C  
ATOM    474  CEN ASP A  69      27.437   3.363  -6.878  1.00  0.00           X  
ATOM    475  H   ASP A  69      24.962   4.189  -5.020  1.00  0.00           H  
ATOM    476  N   GLU A  70      27.161   6.617  -4.294  1.00  0.00           N  
ATOM    477  CA  GLU A  70      27.797   7.858  -3.884  1.00  0.00           C  
ATOM    478  C   GLU A  70      27.967   7.922  -2.374  1.00  0.00           C  
ATOM    479  O   GLU A  70      29.056   8.241  -1.894  1.00  0.00           O  
ATOM    480  CB  GLU A  70      26.987   9.061  -4.372  1.00  0.00           C  
ATOM    481  CEN GLU A  70      26.735  10.312  -5.501  1.00  0.00           X  
ATOM    482  H   GLU A  70      26.239   6.636  -4.727  1.00  0.00           H  
ATOM    483  N   LEU A  71      26.948   7.510  -1.620  1.00  0.00           N  
ATOM    484  CA  LEU A  71      27.076   7.487  -0.172  1.00  0.00           C  
ATOM    485  C   LEU A  71      28.133   6.494   0.256  1.00  0.00           C  
ATOM    486  O   LEU A  71      28.950   6.782   1.128  1.00  0.00           O  
ATOM    487  CB  LEU A  71      25.729   7.147   0.479  1.00  0.00           C  
ATOM    488  CEN LEU A  71      24.681   8.000   1.218  1.00  0.00           X  
ATOM    489  H   LEU A  71      26.057   7.258  -2.057  1.00  0.00           H  
ATOM    490  N   ASN A  72      28.166   5.335  -0.401  1.00  0.00           N  
ATOM    491  CA  ASN A  72      29.158   4.326  -0.063  1.00  0.00           C  
ATOM    492  C   ASN A  72      30.570   4.850  -0.335  1.00  0.00           C  
ATOM    493  O   ASN A  72      31.491   4.649   0.463  1.00  0.00           O  
ATOM    494  CB  ASN A  72      28.915   3.032  -0.819  1.00  0.00           C  
ATOM    495  CEN ASN A  72      28.407   2.125  -0.674  1.00  0.00           X  
ATOM    496  H   ASN A  72      27.466   5.125  -1.115  1.00  0.00           H  
ATOM    497  N   ASN A  73      30.737   5.554  -1.455  1.00  0.00           N  
ATOM    498  CA  ASN A  73      32.025   6.120  -1.816  1.00  0.00           C  
ATOM    499  C   ASN A  73      32.422   7.333  -0.964  1.00  0.00           C  
ATOM    500  O   ASN A  73      33.609   7.538  -0.693  1.00  0.00           O  
ATOM    501  CB  ASN A  73      32.049   6.492  -3.287  1.00  0.00           C  
ATOM    502  CEN ASN A  73      32.309   6.049  -4.202  1.00  0.00           X  
ATOM    503  H   ASN A  73      29.953   5.661  -2.098  1.00  0.00           H  
ATOM    504  N   HIS A  74      31.444   8.139  -0.542  1.00  0.00           N  
ATOM    505  CA  HIS A  74      31.745   9.364   0.202  1.00  0.00           C  
ATOM    506  C   HIS A  74      31.797   9.210   1.727  1.00  0.00           C  
ATOM    507  O   HIS A  74      32.579   9.891   2.396  1.00  0.00           O  
ATOM    508  CB  HIS A  74      30.718  10.443  -0.155  1.00  0.00           C  
ATOM    509  CEN HIS A  74      30.586  11.522  -1.076  1.00  0.00           X  
ATOM    510  H   HIS A  74      30.479   7.927  -0.799  1.00  0.00           H  
ATOM    511  N   LEU A  75      30.975   8.335   2.284  1.00  0.00           N  
ATOM    512  CA  LEU A  75      30.902   8.157   3.728  1.00  0.00           C  
ATOM    513  C   LEU A  75      31.809   7.010   4.182  1.00  0.00           C  
ATOM    514  O   LEU A  75      31.564   5.847   3.869  1.00  0.00           O  
ATOM    515  CB  LEU A  75      29.451   7.899   4.156  1.00  0.00           C  
ATOM    516  CEN LEU A  75      28.389   8.784   4.835  1.00  0.00           X  
ATOM    517  H   LEU A  75      30.344   7.784   1.704  1.00  0.00           H  
ATOM    518  N   GLN A  76      32.869   7.362   4.908  1.00  0.00           N  
ATOM    519  CA  GLN A  76      33.874   6.398   5.366  1.00  0.00           C  
ATOM    520  C   GLN A  76      33.724   5.671   6.708  1.00  0.00           C  
ATOM    521  O   GLN A  76      32.994   6.071   7.635  1.00  0.00           O  
ATOM    522  CB  GLN A  76      35.226   7.118   5.387  1.00  0.00           C  
ATOM    523  CEN GLN A  76      36.687   7.421   4.483  1.00  0.00           X  
ATOM    524  H   GLN A  76      33.024   8.344   5.084  1.00  0.00           H  
ATOM    525  N   GLY A  77      34.500   4.592   6.782  1.00  0.00           N  
ATOM    526  CA  GLY A  77      34.634   3.755   7.952  1.00  0.00           C  
ATOM    527  C   GLY A  77      33.322   3.274   8.519  1.00  0.00           C  
ATOM    528  O   GLY A  77      32.411   2.871   7.789  1.00  0.00           O  
ATOM    529  CEN GLY A  77      34.634   3.755   7.953  1.00  0.00           X  
ATOM    530  H   GLY A  77      35.063   4.367   5.971  1.00  0.00           H  
ATOM    531  N   GLY A  78      33.280   3.293   9.843  1.00  0.00           N  
ATOM    532  CA  GLY A  78      32.160   2.845  10.635  1.00  0.00           C  
ATOM    533  C   GLY A  78      31.161   3.946  10.965  1.00  0.00           C  
ATOM    534  O   GLY A  78      30.483   3.854  11.985  1.00  0.00           O  
ATOM    535  CEN GLY A  78      32.160   2.845  10.635  1.00  0.00           X  
ATOM    536  H   GLY A  78      34.093   3.641  10.333  1.00  0.00           H  
ATOM    537  N   LYS A  79      31.101   5.034  10.185  1.00  0.00           N  
ATOM    538  CA  LYS A  79      30.263   6.130  10.680  1.00  0.00           C  
ATOM    539  C   LYS A  79      28.837   5.627  10.954  1.00  0.00           C  
ATOM    540  O   LYS A  79      28.119   5.233  10.032  1.00  0.00           O  
ATOM    541  CB  LYS A  79      30.238   7.286   9.680  1.00  0.00           C  
ATOM    542  CEN LYS A  79      30.891   9.224   9.137  1.00  0.00           X  
ATOM    543  H   LYS A  79      31.593   5.100   9.283  1.00  0.00           H  
ATOM    544  N   HIS A  80      28.404   5.724  12.215  1.00  0.00           N  
ATOM    545  CA  HIS A  80      27.035   5.356  12.569  1.00  0.00           C  
ATOM    546  C   HIS A  80      26.002   6.013  11.686  1.00  0.00           C  
ATOM    547  O   HIS A  80      24.991   5.399  11.353  1.00  0.00           O  
ATOM    548  CB  HIS A  80      26.747   5.708  14.032  1.00  0.00           C  
ATOM    549  CEN HIS A  80      26.767   5.066  15.304  1.00  0.00           X  
ATOM    550  H   HIS A  80      29.063   5.962  12.943  1.00  0.00           H  
ATOM    551  N   THR A  81      26.254   7.247  11.268  1.00  0.00           N  
ATOM    552  CA  THR A  81      25.296   7.916  10.400  1.00  0.00           C  
ATOM    553  C   THR A  81      25.177   7.164   9.092  1.00  0.00           C  
ATOM    554  O   THR A  81      24.085   7.018   8.548  1.00  0.00           O  
ATOM    555  CB  THR A  81      25.696   9.375  10.116  1.00  0.00           C  
ATOM    556  CEN THR A  81      25.816   9.919  10.292  1.00  0.00           X  
ATOM    557  H   THR A  81      27.088   7.718  11.571  1.00  0.00           H  
ATOM    558  N   VAL A  82      26.297   6.667   8.597  1.00  0.00           N  
ATOM    559  CA  VAL A  82      26.323   5.978   7.326  1.00  0.00           C  
ATOM    560  C   VAL A  82      25.612   4.663   7.405  1.00  0.00           C  
ATOM    561  O   VAL A  82      24.881   4.291   6.483  1.00  0.00           O  
ATOM    562  CB  VAL A  82      27.764   5.737   6.839  1.00  0.00           C  
ATOM    563  CEN VAL A  82      28.230   5.928   6.368  1.00  0.00           X  
ATOM    564  H   VAL A  82      27.153   6.757   9.125  1.00  0.00           H  
ATOM    565  N   HIS A  83      25.802   3.956   8.518  1.00  0.00           N  
ATOM    566  CA  HIS A  83      25.142   2.680   8.668  1.00  0.00           C  
ATOM    567  C   HIS A  83      23.637   2.889   8.664  1.00  0.00           C  
ATOM    568  O   HIS A  83      22.915   2.165   7.981  1.00  0.00           O  
ATOM    569  CB  HIS A  83      25.585   1.979   9.956  1.00  0.00           C  
ATOM    570  CEN HIS A  83      26.534   0.994  10.358  1.00  0.00           X  
ATOM    571  H   HIS A  83      26.438   4.302   9.244  1.00  0.00           H  
ATOM    572  N   HIS A  84      23.166   3.917   9.371  1.00  0.00           N  
ATOM    573  CA  HIS A  84      21.741   4.166   9.462  1.00  0.00           C  
ATOM    574  C   HIS A  84      21.165   4.498   8.088  1.00  0.00           C  
ATOM    575  O   HIS A  84      20.118   3.973   7.706  1.00  0.00           O  
ATOM    576  CB  HIS A  84      21.451   5.303  10.448  1.00  0.00           C  
ATOM    577  CEN HIS A  84      21.096   5.456  11.819  1.00  0.00           X  
ATOM    578  H   HIS A  84      23.811   4.508   9.897  1.00  0.00           H  
ATOM    579  N   ILE A  85      21.857   5.328   7.311  1.00  0.00           N  
ATOM    580  CA  ILE A  85      21.321   5.700   6.013  1.00  0.00           C  
ATOM    581  C   ILE A  85      21.249   4.479   5.111  1.00  0.00           C  
ATOM    582  O   ILE A  85      20.293   4.323   4.347  1.00  0.00           O  
ATOM    583  CB  ILE A  85      22.170   6.790   5.333  1.00  0.00           C  
ATOM    584  CEN ILE A  85      22.338   7.863   5.242  1.00  0.00           X  
ATOM    585  H   ILE A  85      22.739   5.722   7.640  1.00  0.00           H  
ATOM    586  N   GLU A  86      22.237   3.588   5.200  1.00  0.00           N  
ATOM    587  CA  GLU A  86      22.230   2.424   4.330  1.00  0.00           C  
ATOM    588  C   GLU A  86      21.008   1.541   4.635  1.00  0.00           C  
ATOM    589  O   GLU A  86      20.317   1.092   3.719  1.00  0.00           O  
ATOM    590  CB  GLU A  86      23.526   1.626   4.492  1.00  0.00           C  
ATOM    591  CEN GLU A  86      25.088   1.221   3.946  1.00  0.00           X  
ATOM    592  H   GLU A  86      22.994   3.725   5.873  1.00  0.00           H  
ATOM    593  N   GLN A  87      20.714   1.322   5.930  1.00  0.00           N  
ATOM    594  CA  GLN A  87      19.574   0.498   6.324  1.00  0.00           C  
ATOM    595  C   GLN A  87      18.259   1.093   5.840  1.00  0.00           C  
ATOM    596  O   GLN A  87      17.401   0.363   5.330  1.00  0.00           O  
ATOM    597  CB  GLN A  87      19.534   0.333   7.845  1.00  0.00           C  
ATOM    598  CEN GLN A  87      19.914  -0.741   9.168  1.00  0.00           X  
ATOM    599  H   GLN A  87      21.323   1.705   6.653  1.00  0.00           H  
ATOM    600  N   ASN A  88      18.113   2.417   5.949  1.00  0.00           N  
ATOM    601  CA  ASN A  88      16.874   3.080   5.561  1.00  0.00           C  
ATOM    602  C   ASN A  88      16.650   2.926   4.072  1.00  0.00           C  
ATOM    603  O   ASN A  88      15.537   2.645   3.625  1.00  0.00           O  
ATOM    604  CB  ASN A  88      16.870   4.547   5.948  1.00  0.00           C  
ATOM    605  CEN ASN A  88      16.549   5.144   6.749  1.00  0.00           X  
ATOM    606  H   ASN A  88      18.864   2.972   6.357  1.00  0.00           H  
ATOM    607  N   ILE A  89      17.721   3.044   3.302  1.00  0.00           N  
ATOM    608  CA  ILE A  89      17.610   2.969   1.864  1.00  0.00           C  
ATOM    609  C   ILE A  89      17.183   1.567   1.456  1.00  0.00           C  
ATOM    610  O   ILE A  89      16.343   1.415   0.571  1.00  0.00           O  
ATOM    611  CB  ILE A  89      18.936   3.330   1.169  1.00  0.00           C  
ATOM    612  CEN ILE A  89      19.549   4.145   0.784  1.00  0.00           X  
ATOM    613  H   ILE A  89      18.629   3.233   3.728  1.00  0.00           H  
ATOM    614  N   LYS A  90      17.756   0.534   2.095  1.00  0.00           N  
ATOM    615  CA  LYS A  90      17.365  -0.836   1.771  1.00  0.00           C  
ATOM    616  C   LYS A  90      15.881  -1.065   2.044  1.00  0.00           C  
ATOM    617  O   LYS A  90      15.178  -1.635   1.208  1.00  0.00           O  
ATOM    618  CB  LYS A  90      18.207  -1.836   2.565  1.00  0.00           C  
ATOM    619  CEN LYS A  90      19.791  -3.238   2.607  1.00  0.00           X  
ATOM    620  H   LYS A  90      18.466   0.704   2.807  1.00  0.00           H  
ATOM    621  N   GLU A  91      15.361  -0.579   3.174  1.00  0.00           N  
ATOM    622  CA  GLU A  91      13.949  -0.811   3.441  1.00  0.00           C  
ATOM    623  C   GLU A  91      13.089  -0.126   2.380  1.00  0.00           C  
ATOM    624  O   GLU A  91      12.115  -0.706   1.885  1.00  0.00           O  
ATOM    625  CB  GLU A  91      13.573  -0.310   4.837  1.00  0.00           C  
ATOM    626  CEN GLU A  91      13.266  -0.619   6.484  1.00  0.00           X  
ATOM    627  H   GLU A  91      15.943  -0.080   3.845  1.00  0.00           H  
ATOM    628  N   ILE A  92      13.488   1.083   1.978  1.00  0.00           N  
ATOM    629  CA  ILE A  92      12.703   1.853   1.022  1.00  0.00           C  
ATOM    630  C   ILE A  92      12.628   1.102  -0.294  1.00  0.00           C  
ATOM    631  O   ILE A  92      11.574   1.070  -0.930  1.00  0.00           O  
ATOM    632  CB  ILE A  92      13.297   3.253   0.781  1.00  0.00           C  
ATOM    633  CEN ILE A  92      13.321   4.285   1.132  1.00  0.00           X  
ATOM    634  H   ILE A  92      14.332   1.494   2.383  1.00  0.00           H  
ATOM    635  N   PHE A  93      13.744   0.490  -0.693  1.00  0.00           N  
ATOM    636  CA  PHE A  93      13.857  -0.249  -1.941  1.00  0.00           C  
ATOM    637  C   PHE A  93      12.859  -1.389  -1.936  1.00  0.00           C  
ATOM    638  O   PHE A  93      12.085  -1.550  -2.877  1.00  0.00           O  
ATOM    639  CB  PHE A  93      15.278  -0.781  -2.139  1.00  0.00           C  
ATOM    640  CEN PHE A  93      16.593  -0.388  -2.942  1.00  0.00           X  
ATOM    641  H   PHE A  93      14.570   0.556  -0.104  1.00  0.00           H  
ATOM    642  N   HIS A  94      12.839  -2.160  -0.851  1.00  0.00           N  
ATOM    643  CA  HIS A  94      11.918  -3.278  -0.752  1.00  0.00           C  
ATOM    644  C   HIS A  94      10.465  -2.820  -0.884  1.00  0.00           C  
ATOM    645  O   HIS A  94       9.683  -3.436  -1.620  1.00  0.00           O  
ATOM    646  CB  HIS A  94      12.118  -4.019   0.573  1.00  0.00           C  
ATOM    647  CEN HIS A  94      12.835  -5.150   1.062  1.00  0.00           X  
ATOM    648  H   HIS A  94      13.504  -1.987  -0.095  1.00  0.00           H  
ATOM    649  N   HIS A  95      10.099  -1.721  -0.223  1.00  0.00           N  
ATOM    650  CA  HIS A  95       8.705  -1.305  -0.282  1.00  0.00           C  
ATOM    651  C   HIS A  95       8.344  -0.891  -1.715  1.00  0.00           C  
ATOM    652  O   HIS A  95       7.247  -1.199  -2.203  1.00  0.00           O  
ATOM    653  CB  HIS A  95       8.438  -0.154   0.693  1.00  0.00           C  
ATOM    654  CEN HIS A  95       7.946   0.024   2.019  1.00  0.00           X  
ATOM    655  H   HIS A  95      10.780  -1.206   0.337  1.00  0.00           H  
ATOM    656  N   LEU A  96       9.272  -0.230  -2.409  1.00  0.00           N  
ATOM    657  CA  LEU A  96       8.991   0.215  -3.762  1.00  0.00           C  
ATOM    658  C   LEU A  96       8.751  -0.986  -4.663  1.00  0.00           C  
ATOM    659  O   LEU A  96       7.852  -0.950  -5.504  1.00  0.00           O  
ATOM    660  CB  LEU A  96      10.145   1.073  -4.296  1.00  0.00           C  
ATOM    661  CEN LEU A  96      10.307   2.590  -4.512  1.00  0.00           X  
ATOM    662  H   LEU A  96      10.177  -0.023  -1.985  1.00  0.00           H  
ATOM    663  N   GLU A  97       9.525  -2.066  -4.483  1.00  0.00           N  
ATOM    664  CA  GLU A  97       9.357  -3.237  -5.331  1.00  0.00           C  
ATOM    665  C   GLU A  97       7.985  -3.868  -5.106  1.00  0.00           C  
ATOM    666  O   GLU A  97       7.308  -4.252  -6.063  1.00  0.00           O  
ATOM    667  CB  GLU A  97      10.463  -4.259  -5.063  1.00  0.00           C  
ATOM    668  CEN GLU A  97      11.953  -4.968  -5.490  1.00  0.00           X  
ATOM    669  H   GLU A  97      10.254  -2.056  -3.770  1.00  0.00           H  
ATOM    670  N   GLU A  98       7.550  -3.961  -3.841  1.00  0.00           N  
ATOM    671  CA  GLU A  98       6.279  -4.619  -3.563  1.00  0.00           C  
ATOM    672  C   GLU A  98       5.140  -3.816  -4.187  1.00  0.00           C  
ATOM    673  O   GLU A  98       4.208  -4.390  -4.762  1.00  0.00           O  
ATOM    674  CB  GLU A  98       6.064  -4.775  -2.055  1.00  0.00           C  
ATOM    675  CEN GLU A  98       6.111  -5.735  -0.649  1.00  0.00           X  
ATOM    676  H   GLU A  98       8.127  -3.597  -3.078  1.00  0.00           H  
ATOM    677  N   LEU A  99       5.260  -2.483  -4.118  1.00  0.00           N  
ATOM    678  CA  LEU A  99       4.246  -1.548  -4.603  1.00  0.00           C  
ATOM    679  C   LEU A  99       4.115  -1.580  -6.127  1.00  0.00           C  
ATOM    680  O   LEU A  99       3.008  -1.524  -6.663  1.00  0.00           O  
ATOM    681  CB  LEU A  99       4.577  -0.127  -4.131  1.00  0.00           C  
ATOM    682  CEN LEU A  99       3.996   0.768  -3.020  1.00  0.00           X  
ATOM    683  H   LEU A  99       6.097  -2.103  -3.667  1.00  0.00           H  
ATOM    684  N   VAL A 100       5.238  -1.677  -6.831  1.00  0.00           N  
ATOM    685  CA  VAL A 100       5.213  -1.700  -8.288  1.00  0.00           C  
ATOM    686  C   VAL A 100       4.657  -3.022  -8.803  1.00  0.00           C  
ATOM    687  O   VAL A 100       3.877  -3.047  -9.759  1.00  0.00           O  
ATOM    688  CB  VAL A 100       6.617  -1.476  -8.882  1.00  0.00           C  
ATOM    689  CEN VAL A 100       7.008  -1.024  -9.224  1.00  0.00           X  
ATOM    690  H   VAL A 100       6.131  -1.722  -6.339  1.00  0.00           H  
ATOM    691  N   HIS A 101       5.088  -4.126  -8.183  1.00  0.00           N  
ATOM    692  CA  HIS A 101       4.679  -5.455  -8.630  1.00  0.00           C  
ATOM    693  C   HIS A 101       3.222  -5.834  -8.330  1.00  0.00           C  
ATOM    694  O   HIS A 101       2.596  -6.529  -9.145  1.00  0.00           O  
ATOM    695  CB  HIS A 101       5.606  -6.505  -8.009  1.00  0.00           C  
ATOM    696  CEN HIS A 101       6.802  -7.201  -8.348  1.00  0.00           X  
ATOM    697  H   HIS A 101       5.738  -4.025  -7.397  1.00  0.00           H  
ATOM    698  N   ARG A 102       2.693  -5.422  -7.172  1.00  0.00           N  
ATOM    699  CA  ARG A 102       1.345  -5.826  -6.771  1.00  0.00           C  
ATOM    700  C   ARG A 102       0.251  -5.328  -7.713  1.00  0.00           C  
ATOM    701  O   ARG A 102      -0.238  -6.102  -8.537  1.00  0.00           O  
ATOM    702  CB  ARG A 102       1.048  -5.419  -5.336  1.00  0.00           C  
ATOM    703  CEN ARG A 102       0.819  -5.538  -2.869  1.00  0.00           X  
ATOM    704  H   ARG A 102       3.257  -4.858  -6.535  1.00  0.00           H  
TER                                                                             
# All scores below are weighted scores, not raw scores.
#BEGIN_POSE_ENERGIES_TABLE ./minmover_pdb/pose_59.pdb
label vdw cenpack pair env cbeta hs_pair ss_pair sheet total
weights 1 0.5 1 1 0.25 1 1 1 NA
pose 0.54832 -4.82743 -12.5986 -22.4352 5.40912 0 0 0 -33.9038
MET:NtermProteinFull_1 0 0.48191 0.04108 0.13971 0.03449 0 0 0 0.69719
TYR_2 0 -0.0097 -0.01478 0.83566 0.06947 0 0 0 0.88066
GLY_3 0 0.07688 0.01377 -0.07965 0.0697 0 0 0 0.0807
LYS_4 0 0.33693 -0.34157 -0.51535 0.04759 0 0 0 -0.4724
LEU_5 0 -0.19195 -0.50348 -0.30366 0.03564 0 0 0 -0.96345
ASN_6 0 -0.15434 0.05004 -0.36221 0.04305 0 0 0 -0.42346
ASP_7 0 -0.02976 -0.13159 -0.47618 0.06924 0 0 0 -0.5683
LEU_8 0 0.22721 -0.08898 -0.45811 0.03624 0 0 0 -0.28364
LEU_9 0 -0.2349 -0.25653 -0.19483 0.04399 0 0 0 -0.64228
GLU_10 0 -0.05428 0.02569 -0.92601 0.06946 0 0 0 -0.88514
ASP_11 0 0.02369 0.01361 -0.1485 0.04268 0 0 0 -0.06852
LEU_12 0 -0.20832 -0.73599 -0.30366 0.03872 0 0 0 -1.20924
GLN_13 0 -0.02964 0.17859 -0.4142 0.0691 0 0 0 -0.19614
GLU_14 0 0.01696 -0.05916 -0.82678 0.06894 0 0 0 -0.80004
VAL_15 0 -0.19908 -0.35592 -0.00525 0.04309 0 0 0 -0.51716
LEU_16 0 -0.06769 -0.22882 0.08126 0.04435 0 0 0 -0.17091
LYS_17 0 -0.04371 -0.00937 -0.8715 0.06965 0 0 0 -0.85493
ASN_18 0 0.1271 -0.00766 -0.24178 0.0691 0 0 0 -0.05324
LEU_19 0 -0.18786 -0.7363 -0.19483 0.03515 0 0 0 -1.08385
HIS_20 0 -0.01794 -0.14524 0.0215 0.06902 0 0 0 -0.07266
LYS_21 0 -0.03589 0.00505 -1.10762 0.07097 0 0 0 -1.06748
ASN_22 0 -0.11896 -0.08855 -0.40966 0.0693 0 0 0 -0.54786
TRP_23 0 0.0634 -0.0057 -0.3396 0.03543 0 0 0 -0.24647
HIS_D_24 0 0.00179 0.02014 0.159 0.06943 0 0 0 0.25036
GLY_25 0 0.04347 -0.07574 -0.09146 0.04309 0 0 0 -0.08064
GLY_26 0 0.01627 0.0148 0.0322 0.03743 0 0 0 0.1007
LYS_27 0 0 0 -0.8715 0.07072 0 0 0 -0.80078
ASP_28 0 -0.02266 0.00682 -0.60822 0.07156 0 0 0 -0.5525
ASN_29 0 -0.09115 -0.11785 -0.28327 0.03538 0 0 0 -0.45688
LEU_30 0 0.08047 0.05119 0.4149 0.04264 0 0 0 0.5892
HIS_D_31 0 -0.02308 -0.10995 0.06501 0.06926 0 0 0 0.00124
ASP_32 0 -0.13476 -0.15396 -0.42964 0.06903 0 0 0 -0.64934
VAL_33 0 -0.18044 -0.10871 -0.19594 0.03377 0 0 0 -0.45133
ASP_34 0 -0.00119 -0.08785 -0.31759 0.06908 0 0 0 -0.33755
ASN_35 0 -0.09634 -0.04509 -0.36221 0.06893 0 0 0 -0.4347
HIS_D_36 0 -0.4336 -0.31785 -0.06774 0.03531 0 0 0 -0.78387
LEU_37 0 0.13467 -0.78894 -0.30366 0.04486 0 0 0 -0.91307
GLN_38 0 0.0253 0.05762 -0.49415 0.06893 0 0 0 -0.3423
ASN_39 0 -0.23485 -0.08667 -0.24178 0.06912 0 0 0 -0.49418
VAL_40 0 -0.16092 -0.3719 -0.10438 0.03308 0 0 0 -0.60413
ILE_41 0 -0.15473 -0.39795 0.72502 0.06952 0 0 0 0.24186
GLU_42 0 -0.11419 -0.18282 -0.82678 0.06884 0 0 0 -1.05496
ASP_43 0 -0.27544 -0.08691 0.08318 0.04444 0 0 0 -0.23472
ILE_44 0 -0.19445 -0.94118 -0.31819 0.03741 0 0 0 -1.41642
HIS_D_45 0 -0.05278 0.16125 0.06501 0.06904 0 0 0 0.24253
ASP_46 0 -0.15774 -0.47736 -0.31759 0.04262 0 0 0 -0.91007
PHE_47 0 -0.25539 -0.28051 -0.44993 0.03149 0 0 0 -0.95434
MET_48 0 -0.42878 -0.10196 0.35353 0.0359 0 0 0 -0.14131
GLN_49 0 -0.06755 0.03316 -0.57713 0.06947 0 0 0 -0.54206
GLY_50 0 -0.02196 0.05002 0.0322 0.04542 0 0 0 0.10569
GLY_51 0 -0.02883 0.01481 0.35201 0.03179 0 0 0 0.36979
GLY_52 0 -0.0415 0.05907 -0.09146 0.03495 0 0 0 -0.03894
SER_53 0 -0.01139 0.0274 -0.22078 0.03232 0 0 0 -0.17245
GLY_54 0 -0.07186 0.05551 -0.0429 0.03123 0 0 0 -0.02801
GLY_55 0 -0.02726 0.01091 -0.07965 0.03556 0 0 0 -0.06043
LYS_56 0 -0.38565 -0.69936 -0.42611 0.03459 0 0 0 -1.47652
LEU_57 0.27416 0.56549 -0.27642 -0.06582 0.03543 0 0 0 0.53285
GLN_58 0 -0.02899 0.05187 -0.60368 0.06932 0 0 0 -0.51148
GLU_59 0 -0.01505 -0.11814 -0.37543 0.06884 0 0 0 -0.43979
MET_60 0 -0.47027 -0.11569 -0.21391 0.0323 0 0 0 -0.76758
MET_61 0 0.10401 -0.00423 0.4784 0.0691 0 0 0 0.64727
LYS_62 0 -0.02558 0.00915 -0.96458 0.07025 0 0 0 -0.91076
GLU_63 0 -0.4835 -0.16308 -0.4886 0.03555 0 0 0 -1.09962
PHE_64 0 -0.3211 -0.36 0.07137 0.03741 0 0 0 -0.57232
GLN_65 0 0.00047 0.07006 -0.59803 0.06909 0 0 0 -0.45841
GLN_66 0 -0.08821 -0.18158 -0.55896 0.0693 0 0 0 -0.75945
VAL_67 0 -0.21341 -0.63258 -0.35242 0.04537 0 0 0 -1.15304
LEU_68 0 -0.10908 0.21908 0.75945 0.06961 0 0 0 0.93906
ASP_69 0 -0.08292 -0.00144 -0.56986 0.06927 0 0 0 -0.58496
GLU_70 0 -0.36402 -0.0146 -0.25924 0.03208 0 0 0 -0.60578
LEU_71 0 -0.08802 -0.4685 -0.30366 0.03741 0 0 0 -0.82276
ASN_72 0 -0.06657 -0.00552 -0.32173 0.06902 0 0 0 -0.3248
ASN_73 0 -0.05693 -0.05727 -0.46336 0.0693 0 0 0 -0.50827
HIS_74 0 0.03266 -0.00525 -0.15264 0.03827 0 0 0 -0.08695
LEU_75 0 0.01696 -0.20234 -0.19483 0.03624 0 0 0 -0.34397
GLN_76 0 -0.03219 -0.02353 -0.59803 0.07143 0 0 0 -0.58232
GLY_77 0 -0.02266 0.01706 0.60923 0.04643 0 0 0 0.65006
GLY_78 0 0 0 0.0322 0.04587 0 0 0 0.07807
LYS_79 0 0.02704 -0.05019 -0.42611 0.0353 0 0 0 -0.41396
HIS_80 0 -0.0301 -0.02641 0.21997 0.07025 0 0 0 0.23371
THR_81 0 0.03109 -0.0944 -0.18847 0.04277 0 0 0 -0.20902
VAL_82 0 -0.03667 -0.0864 0.21583 0.04336 0 0 0 0.13611
HIS_D_83 0 -0.02498 -0.01413 0.0215 0.06956 0 0 0 0.05195
HIS_D_84 0 0.06179 -0.19631 -0.02241 0.06884 0 0 0 -0.08809
ILE_85 0 -0.4886 -0.33378 -0.41682 0.0366 0 0 0 -1.20259
GLU_86 0 0.03916 0.44738 -0.25924 0.06908 0 0 0 0.29638
GLN_87 0 -0.06043 -0.05522 -0.55896 0.0693 0 0 0 -0.60532
ASN_88 0 -0.19619 0.29983 -0.13901 0.04433 0 0 0 0.00896
ILE_89 0 -0.01166 -0.60988 -0.31819 0.07134 0 0 0 -0.8684
LYS_90 0 -0.0033 0.19585 -0.77863 0.06921 0 0 0 -0.51687
GLU_91 0 0.08864 -0.01293 -0.4886 0.06894 0 0 0 -0.34394
ILE_92 0 0.06881 -0.37514 -0.20059 0.04663 0 0 0 -0.46029
PHE_93 0 -0.05698 -0.30785 0.63033 0.06924 0 0 0 0.33474
HIS_D_94 0 -0.02715 0.12409 0.06501 0.06894 0 0 0 0.2309
HIS_D_95 0 0.12469 0.13558 -0.15264 0.03561 0 0 0 0.14326
LEU_96 0 -0.05578 -0.99969 -0.39148 0.04516 0 0 0 -1.4018
GLU_97 0 -0.06542 0.19598 -0.4886 0.06884 0 0 0 -0.2892
GLU_98 0 -0.15466 -0.32384 -0.71584 0.03719 0 0 0 -1.15715
LEU_99 0 0.76937 -0.15655 0.08126 0.04313 0 0 0 0.73722
VAL_100 0.27416 0.76926 0.03885 -0.00525 0.04265 0 0 0 1.11967
HIS_D_101 0 -0.03703 0.0562 0.20362 0.07025 0 0 0 0.29303
ARG:CtermProteinFull_102 0 -0.21302 0.06506 -0.64658 0.04518 0 0 0 -0.74937
#END_POSE_ENERGIES_TABLE ./minmover_pdb/pose_59.pdb
