# Supplementary material for: Selection of a promiscuous minimalist cAMP phosphodiesterase from a library of de novo designed proteins
Source: Nat Chem. 2024 May 3;16(7):1200–8. doi: 10.1038/s41557-024-01490-4 (PMC11230910; doi:10.1038/s41557-024-01490-4)
Supplement: Supplementary file 3 — MD input files, scripts and final structures derived from MD, AlphaFold2, EMSfold and MultiSFold. [file 41557_2024_1490_MOESM3_ESM.zip › Computational_Data/4_MultiSFold/s824/pose_6.pdb]

ATOM      1  N   MET A   1     -12.159 -10.335  11.557  1.00  0.00           N  
ATOM      2  CA  MET A   1     -11.793  -8.909  11.420  1.00  0.00           C  
ATOM      3  C   MET A   1     -10.306  -8.769  11.155  1.00  0.00           C  
ATOM      4  O   MET A   1      -9.971  -8.074  10.215  1.00  0.00           O  
ATOM      5  CB  MET A   1     -12.177  -8.126  12.674  1.00  0.00           C  
ATOM      6  CEN MET A   1     -13.290  -6.908  13.270  1.00  0.00           X  
ATOM      7  H   MET A   1     -12.568 -10.667  12.407  1.00  0.00           H  
ATOM      8  N   TYR A   2      -9.445  -9.506  11.863  1.00  0.00           N  
ATOM      9  CA  TYR A   2      -7.994  -9.492  11.624  1.00  0.00           C  
ATOM     10  C   TYR A   2      -7.525  -9.889  10.218  1.00  0.00           C  
ATOM     11  O   TYR A   2      -6.706  -9.175   9.669  1.00  0.00           O  
ATOM     12  CB  TYR A   2      -7.314 -10.409  12.644  1.00  0.00           C  
ATOM     13  CEN TYR A   2      -6.478 -10.329  14.181  1.00  0.00           X  
ATOM     14  H   TYR A   2      -9.709  -9.858  12.774  1.00  0.00           H  
ATOM     15  N   GLY A   3      -8.061 -10.961   9.612  1.00  0.00           N  
ATOM     16  CA  GLY A   3      -7.659 -11.381   8.258  1.00  0.00           C  
ATOM     17  C   GLY A   3      -7.853 -10.280   7.207  1.00  0.00           C  
ATOM     18  O   GLY A   3      -6.901  -9.931   6.532  1.00  0.00           O  
ATOM     19  CEN GLY A   3      -7.659 -11.381   8.258  1.00  0.00           X  
ATOM     20  H   GLY A   3      -8.669 -11.570  10.143  1.00  0.00           H  
ATOM     21  N   LYS A   4      -9.031  -9.640   7.182  1.00  0.00           N  
ATOM     22  CA  LYS A   4      -9.281  -8.472   6.318  1.00  0.00           C  
ATOM     23  C   LYS A   4      -8.392  -7.270   6.653  1.00  0.00           C  
ATOM     24  O   LYS A   4      -7.944  -6.582   5.751  1.00  0.00           O  
ATOM     25  CB  LYS A   4     -10.751  -8.059   6.408  1.00  0.00           C  
ATOM     26  CEN LYS A   4     -12.681  -8.037   5.540  1.00  0.00           X  
ATOM     27  H   LYS A   4      -9.782  -9.975   7.769  1.00  0.00           H  
ATOM     28  N   LEU A   5      -8.170  -6.993   7.943  1.00  0.00           N  
ATOM     29  CA  LEU A   5      -7.289  -5.900   8.364  1.00  0.00           C  
ATOM     30  C   LEU A   5      -5.872  -6.072   7.805  1.00  0.00           C  
ATOM     31  O   LEU A   5      -5.346  -5.148   7.199  1.00  0.00           O  
ATOM     32  CB  LEU A   5      -7.250  -5.814   9.895  1.00  0.00           C  
ATOM     33  CEN LEU A   5      -7.904  -4.853  10.905  1.00  0.00           X  
ATOM     34  H   LEU A   5      -8.495  -7.651   8.637  1.00  0.00           H  
ATOM     35  N   ASN A   6      -5.264  -7.248   7.983  1.00  0.00           N  
ATOM     36  CA  ASN A   6      -3.942  -7.539   7.442  1.00  0.00           C  
ATOM     37  C   ASN A   6      -3.926  -7.363   5.920  1.00  0.00           C  
ATOM     38  O   ASN A   6      -3.017  -6.717   5.421  1.00  0.00           O  
ATOM     39  CB  ASN A   6      -3.484  -8.936   7.820  1.00  0.00           C  
ATOM     40  CEN ASN A   6      -2.927  -9.397   8.581  1.00  0.00           X  
ATOM     41  H   ASN A   6      -5.756  -7.994   8.454  1.00  0.00           H  
ATOM     42  N   ASP A   7      -4.968  -7.841   5.230  1.00  0.00           N  
ATOM     43  CA  ASP A   7      -5.119  -7.678   3.780  1.00  0.00           C  
ATOM     44  C   ASP A   7      -5.103  -6.181   3.416  1.00  0.00           C  
ATOM     45  O   ASP A   7      -4.324  -5.728   2.589  1.00  0.00           O  
ATOM     46  CB  ASP A   7      -6.412  -8.335   3.292  1.00  0.00           C  
ATOM     47  CEN ASP A   7      -6.739  -9.198   2.861  1.00  0.00           X  
ATOM     48  H   ASP A   7      -5.645  -8.421   5.705  1.00  0.00           H  
ATOM     49  N   LEU A   8      -5.890  -5.380   4.141  1.00  0.00           N  
ATOM     50  CA  LEU A   8      -6.010  -3.944   3.915  1.00  0.00           C  
ATOM     51  C   LEU A   8      -4.725  -3.156   4.217  1.00  0.00           C  
ATOM     52  O   LEU A   8      -4.416  -2.182   3.528  1.00  0.00           O  
ATOM     53  CB  LEU A   8      -7.169  -3.396   4.757  1.00  0.00           C  
ATOM     54  CEN LEU A   8      -8.613  -2.987   4.409  1.00  0.00           X  
ATOM     55  H   LEU A   8      -6.487  -5.810   4.834  1.00  0.00           H  
ATOM     56  N   LEU A   9      -3.986  -3.541   5.256  1.00  0.00           N  
ATOM     57  CA  LEU A   9      -2.689  -2.936   5.549  1.00  0.00           C  
ATOM     58  C   LEU A   9      -1.670  -3.214   4.442  1.00  0.00           C  
ATOM     59  O   LEU A   9      -0.913  -2.315   4.082  1.00  0.00           O  
ATOM     60  CB  LEU A   9      -2.164  -3.448   6.896  1.00  0.00           C  
ATOM     61  CEN LEU A   9      -2.089  -2.815   8.298  1.00  0.00           X  
ATOM     62  H   LEU A   9      -4.286  -4.344   5.787  1.00  0.00           H  
ATOM     63  N   GLU A  10      -1.649  -4.432   3.906  1.00  0.00           N  
ATOM     64  CA  GLU A  10      -0.818  -4.792   2.757  1.00  0.00           C  
ATOM     65  C   GLU A  10      -1.132  -3.886   1.554  1.00  0.00           C  
ATOM     66  O   GLU A  10      -0.214  -3.273   1.002  1.00  0.00           O  
ATOM     67  CB  GLU A  10      -1.025  -6.262   2.385  1.00  0.00           C  
ATOM     68  CEN GLU A  10      -0.515  -7.886   2.446  1.00  0.00           X  
ATOM     69  H   GLU A  10      -2.283  -5.135   4.264  1.00  0.00           H  
ATOM     70  N   ASP A  11      -2.416  -3.694   1.229  1.00  0.00           N  
ATOM     71  CA  ASP A  11      -2.860  -2.815   0.143  1.00  0.00           C  
ATOM     72  C   ASP A  11      -2.412  -1.359   0.372  1.00  0.00           C  
ATOM     73  O   ASP A  11      -1.907  -0.697  -0.540  1.00  0.00           O  
ATOM     74  CB  ASP A  11      -4.382  -2.880  -0.003  1.00  0.00           C  
ATOM     75  CEN ASP A  11      -5.098  -3.347  -0.559  1.00  0.00           X  
ATOM     76  H   ASP A  11      -3.110  -4.273   1.679  1.00  0.00           H  
ATOM     77  N   LEU A  12      -2.535  -0.856   1.608  1.00  0.00           N  
ATOM     78  CA  LEU A  12      -2.143   0.514   1.975  1.00  0.00           C  
ATOM     79  C   LEU A  12      -0.641   0.743   1.800  1.00  0.00           C  
ATOM     80  O   LEU A  12      -0.215   1.768   1.257  1.00  0.00           O  
ATOM     81  CB  LEU A  12      -2.556   0.812   3.422  1.00  0.00           C  
ATOM     82  CEN LEU A  12      -3.703   1.639   4.033  1.00  0.00           X  
ATOM     83  H   LEU A  12      -2.941  -1.454   2.313  1.00  0.00           H  
ATOM     84  N   GLN A  13       0.177  -0.218   2.230  1.00  0.00           N  
ATOM     85  CA  GLN A  13       1.632  -0.147   2.099  1.00  0.00           C  
ATOM     86  C   GLN A  13       2.071  -0.198   0.637  1.00  0.00           C  
ATOM     87  O   GLN A  13       2.971   0.547   0.233  1.00  0.00           O  
ATOM     88  CB  GLN A  13       2.293  -1.291   2.873  1.00  0.00           C  
ATOM     89  CEN GLN A  13       3.113  -1.714   4.355  1.00  0.00           X  
ATOM     90  H   GLN A  13      -0.236  -1.057   2.613  1.00  0.00           H  
ATOM     91  N   GLU A  14       1.444  -1.044  -0.178  1.00  0.00           N  
ATOM     92  CA  GLU A  14       1.708  -1.095  -1.610  1.00  0.00           C  
ATOM     93  C   GLU A  14       1.399   0.243  -2.289  1.00  0.00           C  
ATOM     94  O   GLU A  14       2.229   0.750  -3.055  1.00  0.00           O  
ATOM     95  CB  GLU A  14       0.892  -2.216  -2.259  1.00  0.00           C  
ATOM     96  CEN GLU A  14       0.787  -3.805  -2.863  1.00  0.00           X  
ATOM     97  H   GLU A  14       0.766  -1.685   0.207  1.00  0.00           H  
ATOM     98  N   VAL A  15       0.259   0.864  -1.973  1.00  0.00           N  
ATOM     99  CA  VAL A  15      -0.143   2.168  -2.525  1.00  0.00           C  
ATOM    100  C   VAL A  15       0.894   3.240  -2.195  1.00  0.00           C  
ATOM    101  O   VAL A  15       1.274   4.008  -3.082  1.00  0.00           O  
ATOM    102  CB  VAL A  15      -1.516   2.616  -1.990  1.00  0.00           C  
ATOM    103  CEN VAL A  15      -2.175   2.714  -2.167  1.00  0.00           X  
ATOM    104  H   VAL A  15      -0.351   0.412  -1.307  1.00  0.00           H  
ATOM    105  N   LEU A  16       1.413   3.250  -0.968  1.00  0.00           N  
ATOM    106  CA  LEU A  16       2.404   4.224  -0.503  1.00  0.00           C  
ATOM    107  C   LEU A  16       3.751   4.074  -1.214  1.00  0.00           C  
ATOM    108  O   LEU A  16       4.407   5.053  -1.580  1.00  0.00           O  
ATOM    109  CB  LEU A  16       2.593   4.091   1.013  1.00  0.00           C  
ATOM    110  CEN LEU A  16       2.099   4.932   2.206  1.00  0.00           X  
ATOM    111  H   LEU A  16       1.087   2.554  -0.314  1.00  0.00           H  
ATOM    112  N   LYS A  17       4.169   2.837  -1.465  1.00  0.00           N  
ATOM    113  CA  LYS A  17       5.374   2.545  -2.241  1.00  0.00           C  
ATOM    114  C   LYS A  17       5.268   3.080  -3.669  1.00  0.00           C  
ATOM    115  O   LYS A  17       6.266   3.547  -4.230  1.00  0.00           O  
ATOM    116  CB  LYS A  17       5.640   1.039  -2.265  1.00  0.00           C  
ATOM    117  CEN LYS A  17       6.756  -0.613  -1.557  1.00  0.00           X  
ATOM    118  H   LYS A  17       3.632   2.074  -1.073  1.00  0.00           H  
ATOM    119  N   ASN A  18       4.079   3.028  -4.264  1.00  0.00           N  
ATOM    120  CA  ASN A  18       3.793   3.619  -5.565  1.00  0.00           C  
ATOM    121  C   ASN A  18       3.911   5.145  -5.541  1.00  0.00           C  
ATOM    122  O   ASN A  18       4.456   5.716  -6.489  1.00  0.00           O  
ATOM    123  CB  ASN A  18       2.418   3.209  -6.060  1.00  0.00           C  
ATOM    124  CEN ASN A  18       1.993   2.452  -6.650  1.00  0.00           X  
ATOM    125  H   ASN A  18       3.329   2.557  -3.775  1.00  0.00           H  
ATOM    126  N   LEU A  19       3.472   5.795  -4.463  1.00  0.00           N  
ATOM    127  CA  LEU A  19       3.551   7.241  -4.290  1.00  0.00           C  
ATOM    128  C   LEU A  19       5.000   7.694  -4.182  1.00  0.00           C  
ATOM    129  O   LEU A  19       5.388   8.648  -4.859  1.00  0.00           O  
ATOM    130  CB  LEU A  19       2.761   7.674  -3.049  1.00  0.00           C  
ATOM    131  CEN LEU A  19       1.393   8.359  -2.867  1.00  0.00           X  
ATOM    132  H   LEU A  19       3.098   5.253  -3.698  1.00  0.00           H  
ATOM    133  N   HIS A  20       5.839   6.953  -3.454  1.00  0.00           N  
ATOM    134  CA  HIS A  20       7.276   7.220  -3.373  1.00  0.00           C  
ATOM    135  C   HIS A  20       7.983   7.165  -4.727  1.00  0.00           C  
ATOM    136  O   HIS A  20       8.835   8.004  -5.017  1.00  0.00           O  
ATOM    137  CB  HIS A  20       7.941   6.229  -2.412  1.00  0.00           C  
ATOM    138  CEN HIS A  20       8.316   6.169  -1.038  1.00  0.00           X  
ATOM    139  H   HIS A  20       5.449   6.243  -2.852  1.00  0.00           H  
ATOM    140  N   LYS A  21       7.639   6.196  -5.580  1.00  0.00           N  
ATOM    141  CA  LYS A  21       8.280   6.032  -6.888  1.00  0.00           C  
ATOM    142  C   LYS A  21       7.828   7.069  -7.917  1.00  0.00           C  
ATOM    143  O   LYS A  21       8.646   7.528  -8.709  1.00  0.00           O  
ATOM    144  CB  LYS A  21       8.012   4.626  -7.427  1.00  0.00           C  
ATOM    145  CEN LYS A  21       8.713   2.662  -7.788  1.00  0.00           X  
ATOM    146  H   LYS A  21       6.966   5.512  -5.260  1.00  0.00           H  
ATOM    147  N   ASN A  22       6.538   7.380  -7.963  1.00  0.00           N  
ATOM    148  CA  ASN A  22       5.966   8.225  -9.016  1.00  0.00           C  
ATOM    149  C   ASN A  22       5.991   9.718  -8.668  1.00  0.00           C  
ATOM    150  O   ASN A  22       5.961  10.561  -9.567  1.00  0.00           O  
ATOM    151  CB  ASN A  22       4.546   7.798  -9.341  1.00  0.00           C  
ATOM    152  CEN ASN A  22       4.058   7.151 -10.008  1.00  0.00           X  
ATOM    153  H   ASN A  22       5.927   7.002  -7.256  1.00  0.00           H  
ATOM    154  N   TRP A  23       6.061  10.062  -7.387  1.00  0.00           N  
ATOM    155  CA  TRP A  23       6.056  11.444  -6.939  1.00  0.00           C  
ATOM    156  C   TRP A  23       7.470  12.035  -6.906  1.00  0.00           C  
ATOM    157  O   TRP A  23       8.159  12.059  -5.889  1.00  0.00           O  
ATOM    158  CB  TRP A  23       5.410  11.544  -5.556  1.00  0.00           C  
ATOM    159  CEN TRP A  23       4.040  12.241  -4.714  1.00  0.00           X  
ATOM    160  H   TRP A  23       6.014   9.348  -6.675  1.00  0.00           H  
ATOM    161  N   HIS A  24       7.906  12.545  -8.054  1.00  0.00           N  
ATOM    162  CA  HIS A  24       9.221  13.165  -8.227  1.00  0.00           C  
ATOM    163  C   HIS A  24       9.194  14.711  -8.181  1.00  0.00           C  
ATOM    164  O   HIS A  24      10.248  15.335  -8.284  1.00  0.00           O  
ATOM    165  CB  HIS A  24       9.840  12.701  -9.550  1.00  0.00           C  
ATOM    166  CEN HIS A  24      10.723  11.683 -10.012  1.00  0.00           X  
ATOM    167  H   HIS A  24       7.299  12.452  -8.858  1.00  0.00           H  
ATOM    168  N   GLY A  25       8.022  15.350  -8.053  1.00  0.00           N  
ATOM    169  CA  GLY A  25       7.860  16.793  -8.272  1.00  0.00           C  
ATOM    170  C   GLY A  25       7.426  17.586  -7.042  1.00  0.00           C  
ATOM    171  O   GLY A  25       6.258  17.565  -6.698  1.00  0.00           O  
ATOM    172  CEN GLY A  25       7.860  16.794  -8.273  1.00  0.00           X  
ATOM    173  H   GLY A  25       7.189  14.808  -7.871  1.00  0.00           H  
ATOM    174  N   GLY A  26       8.337  18.355  -6.437  1.00  0.00           N  
ATOM    175  CA  GLY A  26       8.017  19.350  -5.399  1.00  0.00           C  
ATOM    176  C   GLY A  26       7.982  18.762  -3.989  1.00  0.00           C  
ATOM    177  O   GLY A  26       7.121  17.954  -3.663  1.00  0.00           O  
ATOM    178  CEN GLY A  26       8.017  19.350  -5.398  1.00  0.00           X  
ATOM    179  H   GLY A  26       9.290  18.289  -6.765  1.00  0.00           H  
ATOM    180  N   LYS A  27       8.946  19.150  -3.149  1.00  0.00           N  
ATOM    181  CA  LYS A  27       9.067  18.657  -1.766  1.00  0.00           C  
ATOM    182  C   LYS A  27       7.832  18.941  -0.906  1.00  0.00           C  
ATOM    183  O   LYS A  27       7.495  18.094  -0.090  1.00  0.00           O  
ATOM    184  CB  LYS A  27      10.301  19.269  -1.101  1.00  0.00           C  
ATOM    185  CEN LYS A  27      12.302  19.050  -0.450  1.00  0.00           X  
ATOM    186  H   LYS A  27       9.591  19.864  -3.457  1.00  0.00           H  
ATOM    187  N   ASP A  28       7.190  20.095  -1.083  1.00  0.00           N  
ATOM    188  CA  ASP A  28       5.997  20.466  -0.310  1.00  0.00           C  
ATOM    189  C   ASP A  28       4.822  19.508  -0.543  1.00  0.00           C  
ATOM    190  O   ASP A  28       4.361  18.882   0.400  1.00  0.00           O  
ATOM    191  CB  ASP A  28       5.573  21.897  -0.651  1.00  0.00           C  
ATOM    192  CEN ASP A  28       5.671  22.849  -0.301  1.00  0.00           X  
ATOM    193  H   ASP A  28       7.640  20.839  -1.599  1.00  0.00           H  
ATOM    194  N   ASN A  29       4.417  19.277  -1.796  1.00  0.00           N  
ATOM    195  CA  ASN A  29       3.280  18.386  -2.082  1.00  0.00           C  
ATOM    196  C   ASN A  29       3.512  16.939  -1.624  1.00  0.00           C  
ATOM    197  O   ASN A  29       2.565  16.197  -1.385  1.00  0.00           O  
ATOM    198  CB  ASN A  29       2.938  18.404  -3.561  1.00  0.00           C  
ATOM    199  CEN ASN A  29       2.304  18.930  -4.210  1.00  0.00           X  
ATOM    200  H   ASN A  29       4.730  19.904  -2.521  1.00  0.00           H  
ATOM    201  N   LEU A  30       4.778  16.521  -1.526  1.00  0.00           N  
ATOM    202  CA  LEU A  30       5.111  15.194  -1.030  1.00  0.00           C  
ATOM    203  C   LEU A  30       4.869  15.085   0.474  1.00  0.00           C  
ATOM    204  O   LEU A  30       4.510  14.015   0.936  1.00  0.00           O  
ATOM    205  CB  LEU A  30       6.571  14.858  -1.362  1.00  0.00           C  
ATOM    206  CEN LEU A  30       7.219  13.951  -2.425  1.00  0.00           X  
ATOM    207  H   LEU A  30       5.517  17.196  -1.668  1.00  0.00           H  
ATOM    208  N   HIS A  31       5.077  16.169   1.225  1.00  0.00           N  
ATOM    209  CA  HIS A  31       4.910  16.163   2.671  1.00  0.00           C  
ATOM    210  C   HIS A  31       3.451  15.887   3.046  1.00  0.00           C  
ATOM    211  O   HIS A  31       3.201  15.060   3.914  1.00  0.00           O  
ATOM    212  CB  HIS A  31       5.370  17.494   3.274  1.00  0.00           C  
ATOM    213  CEN HIS A  31       6.541  18.041   3.875  1.00  0.00           X  
ATOM    214  H   HIS A  31       5.246  17.058   0.777  1.00  0.00           H  
ATOM    215  N   ASP A  32       2.497  16.513   2.352  1.00  0.00           N  
ATOM    216  CA  ASP A  32       1.068  16.324   2.632  1.00  0.00           C  
ATOM    217  C   ASP A  32       0.629  14.874   2.377  1.00  0.00           C  
ATOM    218  O   ASP A  32       0.020  14.248   3.242  1.00  0.00           O  
ATOM    219  CB  ASP A  32       0.227  17.282   1.784  1.00  0.00           C  
ATOM    220  CEN ASP A  32      -0.241  18.184   1.852  1.00  0.00           X  
ATOM    221  H   ASP A  32       2.757  17.181   1.644  1.00  0.00           H  
ATOM    222  N   VAL A  33       1.025  14.298   1.238  1.00  0.00           N  
ATOM    223  CA  VAL A  33       0.715  12.903   0.885  1.00  0.00           C  
ATOM    224  C   VAL A  33       1.339  11.909   1.871  1.00  0.00           C  
ATOM    225  O   VAL A  33       0.698  10.928   2.236  1.00  0.00           O  
ATOM    226  CB  VAL A  33       1.199  12.563  -0.537  1.00  0.00           C  
ATOM    227  CEN VAL A  33       0.986  12.430  -1.179  1.00  0.00           X  
ATOM    228  H   VAL A  33       1.531  14.871   0.578  1.00  0.00           H  
ATOM    229  N   ASP A  34       2.587  12.138   2.282  1.00  0.00           N  
ATOM    230  CA  ASP A  34       3.295  11.308   3.262  1.00  0.00           C  
ATOM    231  C   ASP A  34       2.547  11.313   4.598  1.00  0.00           C  
ATOM    232  O   ASP A  34       2.313  10.248   5.159  1.00  0.00           O  
ATOM    233  CB  ASP A  34       4.732  11.799   3.455  1.00  0.00           C  
ATOM    234  CEN ASP A  34       5.679  11.594   3.143  1.00  0.00           X  
ATOM    235  H   ASP A  34       3.070  12.951   1.933  1.00  0.00           H  
ATOM    236  N   ASN A  35       2.072  12.476   5.052  1.00  0.00           N  
ATOM    237  CA  ASN A  35       1.281  12.594   6.276  1.00  0.00           C  
ATOM    238  C   ASN A  35      -0.037  11.815   6.184  1.00  0.00           C  
ATOM    239  O   ASN A  35      -0.374  11.085   7.112  1.00  0.00           O  
ATOM    240  CB  ASN A  35       1.006  14.049   6.611  1.00  0.00           C  
ATOM    241  CEN ASN A  35       1.439  14.816   7.181  1.00  0.00           X  
ATOM    242  H   ASN A  35       2.272  13.319   4.532  1.00  0.00           H  
ATOM    243  N   HIS A  36      -0.772  11.926   5.076  1.00  0.00           N  
ATOM    244  CA  HIS A  36      -2.021  11.184   4.916  1.00  0.00           C  
ATOM    245  C   HIS A  36      -1.788   9.665   4.877  1.00  0.00           C  
ATOM    246  O   HIS A  36      -2.541   8.913   5.487  1.00  0.00           O  
ATOM    247  CB  HIS A  36      -2.748  11.633   3.644  1.00  0.00           C  
ATOM    248  CEN HIS A  36      -3.769  12.555   3.272  1.00  0.00           X  
ATOM    249  H   HIS A  36      -0.483  12.556   4.346  1.00  0.00           H  
ATOM    250  N   LEU A  37      -0.730   9.191   4.214  1.00  0.00           N  
ATOM    251  CA  LEU A  37      -0.445   7.756   4.116  1.00  0.00           C  
ATOM    252  C   LEU A  37      -0.089   7.137   5.472  1.00  0.00           C  
ATOM    253  O   LEU A  37      -0.541   6.034   5.765  1.00  0.00           O  
ATOM    254  CB  LEU A  37       0.692   7.518   3.115  1.00  0.00           C  
ATOM    255  CEN LEU A  37       0.715   7.004   1.663  1.00  0.00           X  
ATOM    256  H   LEU A  37      -0.086   9.846   3.798  1.00  0.00           H  
ATOM    257  N   GLN A  38       0.694   7.835   6.301  1.00  0.00           N  
ATOM    258  CA  GLN A  38       1.096   7.332   7.613  1.00  0.00           C  
ATOM    259  C   GLN A  38      -0.085   7.338   8.586  1.00  0.00           C  
ATOM    260  O   GLN A  38      -0.201   6.395   9.360  1.00  0.00           O  
ATOM    261  CB  GLN A  38       2.242   8.174   8.182  1.00  0.00           C  
ATOM    262  CEN GLN A  38       3.969   8.242   8.426  1.00  0.00           X  
ATOM    263  H   GLN A  38       0.968   8.772   6.039  1.00  0.00           H  
ATOM    264  N   ASN A  39      -0.994   8.314   8.487  1.00  0.00           N  
ATOM    265  CA  ASN A  39      -2.202   8.364   9.324  1.00  0.00           C  
ATOM    266  C   ASN A  39      -3.105   7.149   9.079  1.00  0.00           C  
ATOM    267  O   ASN A  39      -3.544   6.504  10.027  1.00  0.00           O  
ATOM    268  CB  ASN A  39      -2.980   9.647   9.096  1.00  0.00           C  
ATOM    269  CEN ASN A  39      -3.037  10.610   9.508  1.00  0.00           X  
ATOM    270  H   ASN A  39      -0.812   9.091   7.871  1.00  0.00           H  
ATOM    271  N   VAL A  40      -3.298   6.756   7.814  1.00  0.00           N  
ATOM    272  CA  VAL A  40      -4.162   5.620   7.457  1.00  0.00           C  
ATOM    273  C   VAL A  40      -3.632   4.303   8.045  1.00  0.00           C  
ATOM    274  O   VAL A  40      -4.391   3.538   8.636  1.00  0.00           O  
ATOM    275  CB  VAL A  40      -4.294   5.469   5.930  1.00  0.00           C  
ATOM    276  CEN VAL A  40      -4.729   5.543   5.401  1.00  0.00           X  
ATOM    277  H   VAL A  40      -2.898   7.319   7.079  1.00  0.00           H  
ATOM    278  N   ILE A  41      -2.330   4.023   7.908  1.00  0.00           N  
ATOM    279  CA  ILE A  41      -1.692   2.839   8.504  1.00  0.00           C  
ATOM    280  C   ILE A  41      -1.853   2.823  10.027  1.00  0.00           C  
ATOM    281  O   ILE A  41      -2.126   1.763  10.601  1.00  0.00           O  
ATOM    282  CB  ILE A  41      -0.193   2.770   8.159  1.00  0.00           C  
ATOM    283  CEN ILE A  41       0.539   2.439   7.422  1.00  0.00           X  
ATOM    284  H   ILE A  41      -1.750   4.702   7.435  1.00  0.00           H  
ATOM    285  N   GLU A  42      -1.690   3.973  10.685  1.00  0.00           N  
ATOM    286  CA  GLU A  42      -1.830   4.103  12.133  1.00  0.00           C  
ATOM    287  C   GLU A  42      -3.247   3.761  12.591  1.00  0.00           C  
ATOM    288  O   GLU A  42      -3.408   2.920  13.476  1.00  0.00           O  
ATOM    289  CB  GLU A  42      -1.463   5.520  12.579  1.00  0.00           C  
ATOM    290  CEN GLU A  42      -0.334   6.617  13.233  1.00  0.00           X  
ATOM    291  H   GLU A  42      -1.514   4.814  10.156  1.00  0.00           H  
ATOM    292  N   ASP A  43      -4.270   4.310  11.941  1.00  0.00           N  
ATOM    293  CA  ASP A  43      -5.661   3.991  12.240  1.00  0.00           C  
ATOM    294  C   ASP A  43      -5.958   2.498  12.054  1.00  0.00           C  
ATOM    295  O   ASP A  43      -6.652   1.890  12.876  1.00  0.00           O  
ATOM    296  CB  ASP A  43      -6.595   4.826  11.360  1.00  0.00           C  
ATOM    297  CEN ASP A  43      -7.147   5.681  11.392  1.00  0.00           X  
ATOM    298  H   ASP A  43      -4.089   5.071  11.302  1.00  0.00           H  
ATOM    299  N   ILE A  44      -5.402   1.860  11.014  1.00  0.00           N  
ATOM    300  CA  ILE A  44      -5.679   0.444  10.709  1.00  0.00           C  
ATOM    301  C   ILE A  44      -5.061  -0.438  11.790  1.00  0.00           C  
ATOM    302  O   ILE A  44      -5.662  -1.430  12.222  1.00  0.00           O  
ATOM    303  CB  ILE A  44      -5.128   0.026   9.333  1.00  0.00           C  
ATOM    304  CEN ILE A  44      -5.340  -0.022   8.264  1.00  0.00           X  
ATOM    305  H   ILE A  44      -4.802   2.395  10.404  1.00  0.00           H  
ATOM    306  N   HIS A  45      -3.867  -0.081  12.246  1.00  0.00           N  
ATOM    307  CA  HIS A  45      -3.191  -0.767  13.330  1.00  0.00           C  
ATOM    308  C   HIS A  45      -3.961  -0.641  14.657  1.00  0.00           C  
ATOM    309  O   HIS A  45      -4.155  -1.654  15.332  1.00  0.00           O  
ATOM    310  CB  HIS A  45      -1.768  -0.224  13.491  1.00  0.00           C  
ATOM    311  CEN HIS A  45      -0.451  -0.545  13.052  1.00  0.00           X  
ATOM    312  H   HIS A  45      -3.431   0.742  11.850  1.00  0.00           H  
ATOM    313  N   ASP A  46      -4.487   0.536  15.003  1.00  0.00           N  
ATOM    314  CA  ASP A  46      -5.286   0.756  16.220  1.00  0.00           C  
ATOM    315  C   ASP A  46      -6.563  -0.098  16.223  1.00  0.00           C  
ATOM    316  O   ASP A  46      -6.846  -0.827  17.182  1.00  0.00           O  
ATOM    317  CB  ASP A  46      -5.647   2.237  16.360  1.00  0.00           C  
ATOM    318  CEN ASP A  46      -5.334   3.079  16.840  1.00  0.00           X  
ATOM    319  H   ASP A  46      -4.334   1.327  14.395  1.00  0.00           H  
ATOM    320  N   PHE A  47      -7.304  -0.099  15.111  1.00  0.00           N  
ATOM    321  CA  PHE A  47      -8.535  -0.872  14.969  1.00  0.00           C  
ATOM    322  C   PHE A  47      -8.268  -2.378  15.104  1.00  0.00           C  
ATOM    323  O   PHE A  47      -8.928  -3.054  15.898  1.00  0.00           O  
ATOM    324  CB  PHE A  47      -9.197  -0.570  13.624  1.00  0.00           C  
ATOM    325  CEN PHE A  47     -10.362   0.348  13.051  1.00  0.00           X  
ATOM    326  H   PHE A  47      -7.002   0.482  14.341  1.00  0.00           H  
ATOM    327  N   MET A  48      -7.262  -2.904  14.400  1.00  0.00           N  
ATOM    328  CA  MET A  48      -6.840  -4.301  14.527  1.00  0.00           C  
ATOM    329  C   MET A  48      -6.470  -4.692  15.958  1.00  0.00           C  
ATOM    330  O   MET A  48      -6.819  -5.787  16.401  1.00  0.00           O  
ATOM    331  CB  MET A  48      -5.657  -4.566  13.598  1.00  0.00           C  
ATOM    332  CEN MET A  48      -5.206  -5.388  12.115  1.00  0.00           X  
ATOM    333  H   MET A  48      -6.755  -2.290  13.776  1.00  0.00           H  
ATOM    334  N   GLN A  49      -5.792  -3.821  16.701  1.00  0.00           N  
ATOM    335  CA  GLN A  49      -5.432  -4.090  18.096  1.00  0.00           C  
ATOM    336  C   GLN A  49      -6.619  -3.987  19.066  1.00  0.00           C  
ATOM    337  O   GLN A  49      -6.488  -4.312  20.246  1.00  0.00           O  
ATOM    338  CB  GLN A  49      -4.331  -3.124  18.541  1.00  0.00           C  
ATOM    339  CEN GLN A  49      -2.613  -2.949  18.795  1.00  0.00           X  
ATOM    340  H   GLN A  49      -5.501  -2.945  16.289  1.00  0.00           H  
ATOM    341  N   GLY A  50      -7.804  -3.611  18.571  1.00  0.00           N  
ATOM    342  CA  GLY A  50      -9.032  -3.507  19.355  1.00  0.00           C  
ATOM    343  C   GLY A  50      -9.253  -2.118  19.951  1.00  0.00           C  
ATOM    344  O   GLY A  50     -10.053  -1.977  20.873  1.00  0.00           O  
ATOM    345  CEN GLY A  50      -9.033  -3.507  19.355  1.00  0.00           X  
ATOM    346  H   GLY A  50      -7.844  -3.331  17.603  1.00  0.00           H  
ATOM    347  N   GLY A  51      -8.560  -1.094  19.440  1.00  0.00           N  
ATOM    348  CA  GLY A  51      -8.593   0.273  19.961  1.00  0.00           C  
ATOM    349  C   GLY A  51      -9.755   1.129  19.455  1.00  0.00           C  
ATOM    350  O   GLY A  51      -9.949   2.241  19.956  1.00  0.00           O  
ATOM    351  CEN GLY A  51      -8.593   0.273  19.961  1.00  0.00           X  
ATOM    352  H   GLY A  51      -7.953  -1.259  18.650  1.00  0.00           H  
ATOM    353  N   GLY A  52     -10.547   0.668  18.476  1.00  0.00           N  
ATOM    354  CA  GLY A  52     -11.577   1.497  17.847  1.00  0.00           C  
ATOM    355  C   GLY A  52     -12.993   0.932  17.833  1.00  0.00           C  
ATOM    356  O   GLY A  52     -13.235  -0.232  17.532  1.00  0.00           O  
ATOM    357  CEN GLY A  52     -11.577   1.497  17.847  1.00  0.00           X  
ATOM    358  H   GLY A  52     -10.318  -0.221  18.056  1.00  0.00           H  
ATOM    359  N   SER A  53     -13.953   1.806  18.131  1.00  0.00           N  
ATOM    360  CA  SER A  53     -15.380   1.580  17.901  1.00  0.00           C  
ATOM    361  C   SER A  53     -15.769   2.081  16.503  1.00  0.00           C  
ATOM    362  O   SER A  53     -14.940   2.660  15.801  1.00  0.00           O  
ATOM    363  CB  SER A  53     -16.203   2.272  18.970  1.00  0.00           C  
ATOM    364  CEN SER A  53     -16.349   2.648  19.335  1.00  0.00           X  
ATOM    365  H   SER A  53     -13.679   2.766  18.286  1.00  0.00           H  
ATOM    366  N   GLY A  54     -17.035   1.933  16.098  1.00  0.00           N  
ATOM    367  CA  GLY A  54     -17.512   2.402  14.787  1.00  0.00           C  
ATOM    368  C   GLY A  54     -17.134   3.856  14.450  1.00  0.00           C  
ATOM    369  O   GLY A  54     -16.996   4.193  13.281  1.00  0.00           O  
ATOM    370  CEN GLY A  54     -17.512   2.402  14.787  1.00  0.00           X  
ATOM    371  H   GLY A  54     -17.683   1.423  16.686  1.00  0.00           H  
ATOM    372  N   GLY A  55     -16.883   4.703  15.461  1.00  0.00           N  
ATOM    373  CA  GLY A  55     -16.429   6.082  15.269  1.00  0.00           C  
ATOM    374  C   GLY A  55     -15.028   6.188  14.656  1.00  0.00           C  
ATOM    375  O   GLY A  55     -14.827   7.033  13.791  1.00  0.00           O  
ATOM    376  CEN GLY A  55     -16.429   6.083  15.269  1.00  0.00           X  
ATOM    377  H   GLY A  55     -16.874   4.332  16.400  1.00  0.00           H  
ATOM    378  N   LYS A  56     -14.089   5.294  15.018  1.00  0.00           N  
ATOM    379  CA  LYS A  56     -12.786   5.201  14.335  1.00  0.00           C  
ATOM    380  C   LYS A  56     -12.963   4.829  12.867  1.00  0.00           C  
ATOM    381  O   LYS A  56     -12.285   5.381  12.018  1.00  0.00           O  
ATOM    382  CB  LYS A  56     -11.883   4.178  15.027  1.00  0.00           C  
ATOM    383  CEN LYS A  56     -10.235   3.783  16.294  1.00  0.00           X  
ATOM    384  H   LYS A  56     -14.331   4.579  15.690  1.00  0.00           H  
ATOM    385  N   LEU A  57     -13.921   3.952  12.545  1.00  0.00           N  
ATOM    386  CA  LEU A  57     -14.278   3.681  11.147  1.00  0.00           C  
ATOM    387  C   LEU A  57     -14.815   4.915  10.422  1.00  0.00           C  
ATOM    388  O   LEU A  57     -14.398   5.185   9.303  1.00  0.00           O  
ATOM    389  CB  LEU A  57     -15.311   2.548  11.085  1.00  0.00           C  
ATOM    390  CEN LEU A  57     -15.206   1.057  10.715  1.00  0.00           X  
ATOM    391  H   LEU A  57     -14.424   3.490  13.288  1.00  0.00           H  
ATOM    392  N   GLN A  58     -15.700   5.688  11.053  1.00  0.00           N  
ATOM    393  CA  GLN A  58     -16.188   6.936  10.463  1.00  0.00           C  
ATOM    394  C   GLN A  58     -15.060   7.932  10.177  1.00  0.00           C  
ATOM    395  O   GLN A  58     -15.071   8.570   9.129  1.00  0.00           O  
ATOM    396  CB  GLN A  58     -17.219   7.588  11.388  1.00  0.00           C  
ATOM    397  CEN GLN A  58     -18.926   7.817  11.674  1.00  0.00           X  
ATOM    398  H   GLN A  58     -15.998   5.430  11.985  1.00  0.00           H  
ATOM    399  N   GLU A  59     -14.097   8.057  11.093  1.00  0.00           N  
ATOM    400  CA  GLU A  59     -12.926   8.916  10.903  1.00  0.00           C  
ATOM    401  C   GLU A  59     -12.041   8.390   9.768  1.00  0.00           C  
ATOM    402  O   GLU A  59     -11.630   9.180   8.921  1.00  0.00           O  
ATOM    403  CB  GLU A  59     -12.119   9.019  12.199  1.00  0.00           C  
ATOM    404  CEN GLU A  59     -11.705   9.867  13.618  1.00  0.00           X  
ATOM    405  H   GLU A  59     -14.143   7.509  11.941  1.00  0.00           H  
ATOM    406  N   MET A  60     -11.908   7.067   9.640  1.00  0.00           N  
ATOM    407  CA  MET A  60     -11.077   6.417   8.616  1.00  0.00           C  
ATOM    408  C   MET A  60     -11.600   6.651   7.200  1.00  0.00           C  
ATOM    409  O   MET A  60     -10.826   6.887   6.280  1.00  0.00           O  
ATOM    410  CB  MET A  60     -10.987   4.918   8.894  1.00  0.00           C  
ATOM    411  CEN MET A  60      -9.886   3.664   9.435  1.00  0.00           X  
ATOM    412  H   MET A  60     -12.331   6.476  10.345  1.00  0.00           H  
ATOM    413  N   MET A  61     -12.926   6.626   7.007  1.00  0.00           N  
ATOM    414  CA  MET A  61     -13.538   6.954   5.715  1.00  0.00           C  
ATOM    415  C   MET A  61     -13.185   8.379   5.275  1.00  0.00           C  
ATOM    416  O   MET A  61     -12.796   8.591   4.130  1.00  0.00           O  
ATOM    417  CB  MET A  61     -15.054   6.786   5.793  1.00  0.00           C  
ATOM    418  CEN MET A  61     -16.374   5.772   5.240  1.00  0.00           X  
ATOM    419  H   MET A  61     -13.518   6.370   7.784  1.00  0.00           H  
ATOM    420  N   LYS A  62     -13.296   9.365   6.164  1.00  0.00           N  
ATOM    421  CA  LYS A  62     -12.922  10.747   5.864  1.00  0.00           C  
ATOM    422  C   LYS A  62     -11.435  10.873   5.532  1.00  0.00           C  
ATOM    423  O   LYS A  62     -11.105  11.609   4.608  1.00  0.00           O  
ATOM    424  CB  LYS A  62     -13.274  11.660   7.040  1.00  0.00           C  
ATOM    425  CEN LYS A  62     -14.563  13.113   7.881  1.00  0.00           X  
ATOM    426  H   LYS A  62     -13.585   9.131   7.106  1.00  0.00           H  
ATOM    427  N   GLU A  63     -10.563  10.170   6.246  1.00  0.00           N  
ATOM    428  CA  GLU A  63      -9.123  10.151   5.953  1.00  0.00           C  
ATOM    429  C   GLU A  63      -8.863   9.665   4.531  1.00  0.00           C  
ATOM    430  O   GLU A  63      -8.121  10.281   3.771  1.00  0.00           O  
ATOM    431  CB  GLU A  63      -8.378   9.264   6.954  1.00  0.00           C  
ATOM    432  CEN GLU A  63      -7.429   9.098   8.359  1.00  0.00           X  
ATOM    433  H   GLU A  63     -10.894   9.609   7.020  1.00  0.00           H  
ATOM    434  N   PHE A  64      -9.577   8.626   4.109  1.00  0.00           N  
ATOM    435  CA  PHE A  64      -9.444   8.078   2.770  1.00  0.00           C  
ATOM    436  C   PHE A  64      -9.889   9.072   1.679  1.00  0.00           C  
ATOM    437  O   PHE A  64      -9.186   9.282   0.690  1.00  0.00           O  
ATOM    438  CB  PHE A  64     -10.248   6.781   2.660  1.00  0.00           C  
ATOM    439  CEN PHE A  64      -9.995   5.215   2.754  1.00  0.00           X  
ATOM    440  H   PHE A  64     -10.162   8.140   4.774  1.00  0.00           H  
ATOM    441  N   GLN A  65     -11.019   9.759   1.882  1.00  0.00           N  
ATOM    442  CA  GLN A  65     -11.499  10.780   0.948  1.00  0.00           C  
ATOM    443  C   GLN A  65     -10.538  11.972   0.851  1.00  0.00           C  
ATOM    444  O   GLN A  65     -10.307  12.486  -0.240  1.00  0.00           O  
ATOM    445  CB  GLN A  65     -12.886  11.272   1.370  1.00  0.00           C  
ATOM    446  CEN GLN A  65     -14.598  11.125   1.065  1.00  0.00           X  
ATOM    447  H   GLN A  65     -11.553   9.571   2.720  1.00  0.00           H  
ATOM    448  N   GLN A  66      -9.939  12.390   1.966  1.00  0.00           N  
ATOM    449  CA  GLN A  66      -8.929  13.452   1.960  1.00  0.00           C  
ATOM    450  C   GLN A  66      -7.689  13.042   1.167  1.00  0.00           C  
ATOM    451  O   GLN A  66      -7.161  13.858   0.415  1.00  0.00           O  
ATOM    452  CB  GLN A  66      -8.525  13.815   3.392  1.00  0.00           C  
ATOM    453  CEN GLN A  66      -8.758  14.964   4.685  1.00  0.00           X  
ATOM    454  H   GLN A  66     -10.120  11.905   2.832  1.00  0.00           H  
ATOM    455  N   VAL A  67      -7.285  11.768   1.247  1.00  0.00           N  
ATOM    456  CA  VAL A  67      -6.122  11.259   0.499  1.00  0.00           C  
ATOM    457  C   VAL A  67      -6.353  11.351  -0.999  1.00  0.00           C  
ATOM    458  O   VAL A  67      -5.501  11.861  -1.722  1.00  0.00           O  
ATOM    459  CB  VAL A  67      -5.801   9.798   0.864  1.00  0.00           C  
ATOM    460  CEN VAL A  67      -5.346   9.394   1.188  1.00  0.00           X  
ATOM    461  H   VAL A  67      -7.781  11.147   1.870  1.00  0.00           H  
ATOM    462  N   LEU A  68      -7.497  10.872  -1.483  1.00  0.00           N  
ATOM    463  CA  LEU A  68      -7.856  10.984  -2.895  1.00  0.00           C  
ATOM    464  C   LEU A  68      -7.837  12.416  -3.400  1.00  0.00           C  
ATOM    465  O   LEU A  68      -7.218  12.691  -4.428  1.00  0.00           O  
ATOM    466  CB  LEU A  68      -9.241  10.369  -3.129  1.00  0.00           C  
ATOM    467  CEN LEU A  68      -9.702   9.032  -3.740  1.00  0.00           X  
ATOM    468  H   LEU A  68      -8.145  10.433  -0.845  1.00  0.00           H  
ATOM    469  N   ASP A  69      -8.541  13.304  -2.708  1.00  0.00           N  
ATOM    470  CA  ASP A  69      -8.614  14.706  -3.094  1.00  0.00           C  
ATOM    471  C   ASP A  69      -7.203  15.289  -3.256  1.00  0.00           C  
ATOM    472  O   ASP A  69      -6.917  15.938  -4.264  1.00  0.00           O  
ATOM    473  CB  ASP A  69      -9.411  15.507  -2.062  1.00  0.00           C  
ATOM    474  CEN ASP A  69     -10.350  15.872  -1.907  1.00  0.00           X  
ATOM    475  H   ASP A  69      -9.058  13.000  -1.895  1.00  0.00           H  
ATOM    476  N   GLU A  70      -6.290  15.004  -2.323  1.00  0.00           N  
ATOM    477  CA  GLU A  70      -4.906  15.489  -2.364  1.00  0.00           C  
ATOM    478  C   GLU A  70      -4.127  14.872  -3.526  1.00  0.00           C  
ATOM    479  O   GLU A  70      -3.416  15.581  -4.237  1.00  0.00           O  
ATOM    480  CB  GLU A  70      -4.195  15.189  -1.042  1.00  0.00           C  
ATOM    481  CEN GLU A  70      -3.650  15.698   0.490  1.00  0.00           X  
ATOM    482  H   GLU A  70      -6.563  14.407  -1.558  1.00  0.00           H  
ATOM    483  N   LEU A  71      -4.297  13.577  -3.778  1.00  0.00           N  
ATOM    484  CA  LEU A  71      -3.596  12.840  -4.825  1.00  0.00           C  
ATOM    485  C   LEU A  71      -4.056  13.262  -6.213  1.00  0.00           C  
ATOM    486  O   LEU A  71      -3.225  13.456  -7.096  1.00  0.00           O  
ATOM    487  CB  LEU A  71      -3.799  11.332  -4.635  1.00  0.00           C  
ATOM    488  CEN LEU A  71      -2.886  10.214  -4.096  1.00  0.00           X  
ATOM    489  H   LEU A  71      -4.955  13.075  -3.200  1.00  0.00           H  
ATOM    490  N   ASN A  72      -5.358  13.436  -6.414  1.00  0.00           N  
ATOM    491  CA  ASN A  72      -5.939  13.721  -7.716  1.00  0.00           C  
ATOM    492  C   ASN A  72      -5.380  15.027  -8.307  1.00  0.00           C  
ATOM    493  O   ASN A  72      -4.927  15.039  -9.451  1.00  0.00           O  
ATOM    494  CB  ASN A  72      -7.454  13.781  -7.637  1.00  0.00           C  
ATOM    495  CEN ASN A  72      -8.269  13.131  -7.755  1.00  0.00           X  
ATOM    496  H   ASN A  72      -5.975  13.346  -5.619  1.00  0.00           H  
ATOM    497  N   ASN A  73      -5.351  16.107  -7.519  1.00  0.00           N  
ATOM    498  CA  ASN A  73      -4.862  17.410  -7.969  1.00  0.00           C  
ATOM    499  C   ASN A  73      -3.379  17.369  -8.347  1.00  0.00           C  
ATOM    500  O   ASN A  73      -2.989  17.864  -9.404  1.00  0.00           O  
ATOM    501  CB  ASN A  73      -5.101  18.478  -6.917  1.00  0.00           C  
ATOM    502  CEN ASN A  73      -5.839  19.182  -6.671  1.00  0.00           X  
ATOM    503  H   ASN A  73      -5.677  16.017  -6.568  1.00  0.00           H  
ATOM    504  N   HIS A  74      -2.549  16.749  -7.511  1.00  0.00           N  
ATOM    505  CA  HIS A  74      -1.098  16.725  -7.677  1.00  0.00           C  
ATOM    506  C   HIS A  74      -0.644  15.878  -8.865  1.00  0.00           C  
ATOM    507  O   HIS A  74       0.337  16.202  -9.539  1.00  0.00           O  
ATOM    508  CB  HIS A  74      -0.430  16.211  -6.398  1.00  0.00           C  
ATOM    509  CEN HIS A  74       0.153  16.748  -5.214  1.00  0.00           X  
ATOM    510  H   HIS A  74      -2.928  16.371  -6.656  1.00  0.00           H  
ATOM    511  N   LEU A  75      -1.364  14.801  -9.164  1.00  0.00           N  
ATOM    512  CA  LEU A  75      -1.021  13.869 -10.224  1.00  0.00           C  
ATOM    513  C   LEU A  75      -1.741  14.154 -11.555  1.00  0.00           C  
ATOM    514  O   LEU A  75      -1.645  13.327 -12.462  1.00  0.00           O  
ATOM    515  CB  LEU A  75      -1.327  12.440  -9.755  1.00  0.00           C  
ATOM    516  CEN LEU A  75      -0.434  11.295  -9.242  1.00  0.00           X  
ATOM    517  H   LEU A  75      -2.130  14.560  -8.550  1.00  0.00           H  
ATOM    518  N   GLN A  76      -2.401  15.303 -11.757  1.00  0.00           N  
ATOM    519  CA  GLN A  76      -3.106  15.595 -13.027  1.00  0.00           C  
ATOM    520  C   GLN A  76      -2.186  15.559 -14.275  1.00  0.00           C  
ATOM    521  O   GLN A  76      -2.672  15.436 -15.398  1.00  0.00           O  
ATOM    522  CB  GLN A  76      -3.778  16.968 -12.939  1.00  0.00           C  
ATOM    523  CEN GLN A  76      -5.288  17.793 -12.645  1.00  0.00           X  
ATOM    524  H   GLN A  76      -2.459  15.967 -10.998  1.00  0.00           H  
ATOM    525  N   GLY A  77      -0.852  15.585 -14.108  1.00  0.00           N  
ATOM    526  CA  GLY A  77       0.134  15.547 -15.198  1.00  0.00           C  
ATOM    527  C   GLY A  77       0.627  14.158 -15.665  1.00  0.00           C  
ATOM    528  O   GLY A  77       1.133  14.050 -16.779  1.00  0.00           O  
ATOM    529  CEN GLY A  77       0.135  15.547 -15.199  1.00  0.00           X  
ATOM    530  H   GLY A  77      -0.514  15.568 -13.158  1.00  0.00           H  
ATOM    531  N   GLY A  78       0.487  13.090 -14.873  1.00  0.00           N  
ATOM    532  CA  GLY A  78       1.068  11.757 -15.118  1.00  0.00           C  
ATOM    533  C   GLY A  78       0.039  10.653 -15.385  1.00  0.00           C  
ATOM    534  O   GLY A  78       0.021   9.647 -14.683  1.00  0.00           O  
ATOM    535  CEN GLY A  78       1.069  11.757 -15.118  1.00  0.00           X  
ATOM    536  H   GLY A  78       0.057  13.241 -13.975  1.00  0.00           H  
ATOM    537  N   LYS A  79      -0.825  10.834 -16.394  1.00  0.00           N  
ATOM    538  CA  LYS A  79      -2.057  10.055 -16.640  1.00  0.00           C  
ATOM    539  C   LYS A  79      -2.000   8.548 -16.317  1.00  0.00           C  
ATOM    540  O   LYS A  79      -2.971   8.019 -15.789  1.00  0.00           O  
ATOM    541  CB  LYS A  79      -2.468  10.228 -18.103  1.00  0.00           C  
ATOM    542  CEN LYS A  79      -3.719  11.159 -19.533  1.00  0.00           X  
ATOM    543  H   LYS A  79      -0.717  11.708 -16.891  1.00  0.00           H  
ATOM    544  N   HIS A  80      -0.917   7.846 -16.653  1.00  0.00           N  
ATOM    545  CA  HIS A  80      -0.777   6.422 -16.316  1.00  0.00           C  
ATOM    546  C   HIS A  80      -0.597   6.183 -14.810  1.00  0.00           C  
ATOM    547  O   HIS A  80      -1.237   5.295 -14.250  1.00  0.00           O  
ATOM    548  CB  HIS A  80       0.403   5.810 -17.078  1.00  0.00           C  
ATOM    549  CEN HIS A  80       0.631   5.091 -18.287  1.00  0.00           X  
ATOM    550  H   HIS A  80      -0.150   8.328 -17.099  1.00  0.00           H  
ATOM    551  N   THR A  81       0.214   7.010 -14.150  1.00  0.00           N  
ATOM    552  CA  THR A  81       0.412   6.941 -12.698  1.00  0.00           C  
ATOM    553  C   THR A  81      -0.870   7.336 -11.967  1.00  0.00           C  
ATOM    554  O   THR A  81      -1.214   6.693 -10.985  1.00  0.00           O  
ATOM    555  CB  THR A  81       1.562   7.853 -12.233  1.00  0.00           C  
ATOM    556  CEN THR A  81       2.123   8.016 -12.238  1.00  0.00           X  
ATOM    557  H   THR A  81       0.725   7.726 -14.649  1.00  0.00           H  
ATOM    558  N   VAL A  82      -1.610   8.318 -12.500  1.00  0.00           N  
ATOM    559  CA  VAL A  82      -2.921   8.723 -11.958  1.00  0.00           C  
ATOM    560  C   VAL A  82      -3.899   7.588 -12.009  1.00  0.00           C  
ATOM    561  O   VAL A  82      -4.567   7.332 -11.025  1.00  0.00           O  
ATOM    562  CB  VAL A  82      -3.522   9.919 -12.721  1.00  0.00           C  
ATOM    563  CEN VAL A  82      -3.677  10.588 -12.669  1.00  0.00           X  
ATOM    564  H   VAL A  82      -1.264   8.802 -13.316  1.00  0.00           H  
ATOM    565  N   HIS A  83      -3.987   6.920 -13.159  1.00  0.00           N  
ATOM    566  CA  HIS A  83      -4.945   5.847 -13.311  1.00  0.00           C  
ATOM    567  C   HIS A  83      -4.628   4.695 -12.362  1.00  0.00           C  
ATOM    568  O   HIS A  83      -5.525   4.192 -11.703  1.00  0.00           O  
ATOM    569  CB  HIS A  83      -4.970   5.349 -14.759  1.00  0.00           C  
ATOM    570  CEN HIS A  83      -5.722   5.574 -15.949  1.00  0.00           X  
ATOM    571  H   HIS A  83      -3.460   7.228 -13.965  1.00  0.00           H  
ATOM    572  N   HIS A  84      -3.354   4.313 -12.246  1.00  0.00           N  
ATOM    573  CA  HIS A  84      -2.958   3.261 -11.316  1.00  0.00           C  
ATOM    574  C   HIS A  84      -3.301   3.619  -9.861  1.00  0.00           C  
ATOM    575  O   HIS A  84      -3.899   2.812  -9.164  1.00  0.00           O  
ATOM    576  CB  HIS A  84      -1.458   2.977 -11.446  1.00  0.00           C  
ATOM    577  CEN HIS A  84      -0.603   2.072 -12.139  1.00  0.00           X  
ATOM    578  H   HIS A  84      -2.640   4.790 -12.778  1.00  0.00           H  
ATOM    579  N   ILE A  85      -3.012   4.855  -9.443  1.00  0.00           N  
ATOM    580  CA  ILE A  85      -3.254   5.314  -8.070  1.00  0.00           C  
ATOM    581  C   ILE A  85      -4.756   5.343  -7.753  1.00  0.00           C  
ATOM    582  O   ILE A  85      -5.156   4.993  -6.650  1.00  0.00           O  
ATOM    583  CB  ILE A  85      -2.660   6.714  -7.828  1.00  0.00           C  
ATOM    584  CEN ILE A  85      -1.763   7.266  -7.550  1.00  0.00           X  
ATOM    585  H   ILE A  85      -2.636   5.515 -10.107  1.00  0.00           H  
ATOM    586  N   GLU A  86      -5.600   5.686  -8.724  1.00  0.00           N  
ATOM    587  CA  GLU A  86      -7.056   5.656  -8.610  1.00  0.00           C  
ATOM    588  C   GLU A  86      -7.589   4.223  -8.455  1.00  0.00           C  
ATOM    589  O   GLU A  86      -8.448   3.989  -7.609  1.00  0.00           O  
ATOM    590  CB  GLU A  86      -7.694   6.325  -9.830  1.00  0.00           C  
ATOM    591  CEN GLU A  86      -8.406   7.688 -10.563  1.00  0.00           X  
ATOM    592  H   GLU A  86      -5.209   6.019  -9.591  1.00  0.00           H  
ATOM    593  N   GLN A  87      -7.096   3.260  -9.247  1.00  0.00           N  
ATOM    594  CA  GLN A  87      -7.486   1.850  -9.113  1.00  0.00           C  
ATOM    595  C   GLN A  87      -7.202   1.321  -7.706  1.00  0.00           C  
ATOM    596  O   GLN A  87      -8.089   0.697  -7.128  1.00  0.00           O  
ATOM    597  CB  GLN A  87      -6.748   0.989 -10.142  1.00  0.00           C  
ATOM    598  CEN GLN A  87      -6.893   0.185 -11.685  1.00  0.00           X  
ATOM    599  H   GLN A  87      -6.372   3.499  -9.909  1.00  0.00           H  
ATOM    600  N   ASN A  88      -6.036   1.633  -7.130  1.00  0.00           N  
ATOM    601  CA  ASN A  88      -5.656   1.139  -5.801  1.00  0.00           C  
ATOM    602  C   ASN A  88      -6.556   1.751  -4.718  1.00  0.00           C  
ATOM    603  O   ASN A  88      -7.011   1.080  -3.800  1.00  0.00           O  
ATOM    604  CB  ASN A  88      -4.196   1.422  -5.498  1.00  0.00           C  
ATOM    605  CEN ASN A  88      -3.269   0.937  -5.591  1.00  0.00           X  
ATOM    606  H   ASN A  88      -5.349   2.153  -7.655  1.00  0.00           H  
ATOM    607  N   ILE A  89      -6.901   3.028  -4.870  1.00  0.00           N  
ATOM    608  CA  ILE A  89      -7.825   3.699  -3.968  1.00  0.00           C  
ATOM    609  C   ILE A  89      -9.243   3.099  -4.024  1.00  0.00           C  
ATOM    610  O   ILE A  89      -9.906   2.999  -2.990  1.00  0.00           O  
ATOM    611  CB  ILE A  89      -7.901   5.204  -4.281  1.00  0.00           C  
ATOM    612  CEN ILE A  89      -7.440   6.177  -4.107  1.00  0.00           X  
ATOM    613  H   ILE A  89      -6.474   3.558  -5.617  1.00  0.00           H  
ATOM    614  N   LYS A  90      -9.742   2.684  -5.190  1.00  0.00           N  
ATOM    615  CA  LYS A  90     -11.067   2.041  -5.279  1.00  0.00           C  
ATOM    616  C   LYS A  90     -11.119   0.742  -4.485  1.00  0.00           C  
ATOM    617  O   LYS A  90     -12.049   0.561  -3.700  1.00  0.00           O  
ATOM    618  CB  LYS A  90     -11.436   1.769  -6.739  1.00  0.00           C  
ATOM    619  CEN LYS A  90     -12.564   2.298  -8.449  1.00  0.00           X  
ATOM    620  H   LYS A  90      -9.158   2.734  -6.012  1.00  0.00           H  
ATOM    621  N   GLU A  91     -10.135  -0.134  -4.661  1.00  0.00           N  
ATOM    622  CA  GLU A  91     -10.060  -1.406  -3.940  1.00  0.00           C  
ATOM    623  C   GLU A  91     -10.046  -1.191  -2.421  1.00  0.00           C  
ATOM    624  O   GLU A  91     -10.867  -1.782  -1.716  1.00  0.00           O  
ATOM    625  CB  GLU A  91      -8.818  -2.189  -4.371  1.00  0.00           C  
ATOM    626  CEN GLU A  91      -8.096  -3.411  -5.314  1.00  0.00           X  
ATOM    627  H   GLU A  91      -9.385   0.093  -5.298  1.00  0.00           H  
ATOM    628  N   ILE A  92      -9.235  -0.251  -1.922  1.00  0.00           N  
ATOM    629  CA  ILE A  92      -9.098   0.053  -0.486  1.00  0.00           C  
ATOM    630  C   ILE A  92     -10.443   0.511   0.111  1.00  0.00           C  
ATOM    631  O   ILE A  92     -10.871   0.002   1.149  1.00  0.00           O  
ATOM    632  CB  ILE A  92      -8.038   1.141  -0.237  1.00  0.00           C  
ATOM    633  CEN ILE A  92      -6.975   1.334  -0.086  1.00  0.00           X  
ATOM    634  H   ILE A  92      -8.629   0.232  -2.571  1.00  0.00           H  
ATOM    635  N   PHE A  93     -11.165   1.418  -0.556  1.00  0.00           N  
ATOM    636  CA  PHE A  93     -12.478   1.882  -0.094  1.00  0.00           C  
ATOM    637  C   PHE A  93     -13.533   0.776  -0.125  1.00  0.00           C  
ATOM    638  O   PHE A  93     -14.432   0.764   0.718  1.00  0.00           O  
ATOM    639  CB  PHE A  93     -12.947   3.066  -0.942  1.00  0.00           C  
ATOM    640  CEN PHE A  93     -12.967   4.653  -0.858  1.00  0.00           X  
ATOM    641  H   PHE A  93     -10.784   1.784  -1.416  1.00  0.00           H  
ATOM    642  N   HIS A  94     -13.417  -0.150  -1.072  1.00  0.00           N  
ATOM    643  CA  HIS A  94     -14.270  -1.331  -1.125  1.00  0.00           C  
ATOM    644  C   HIS A  94     -14.096  -2.199   0.131  1.00  0.00           C  
ATOM    645  O   HIS A  94     -15.080  -2.607   0.750  1.00  0.00           O  
ATOM    646  CB  HIS A  94     -13.970  -2.155  -2.381  1.00  0.00           C  
ATOM    647  CEN HIS A  94     -14.472  -2.292  -3.708  1.00  0.00           X  
ATOM    648  H   HIS A  94     -12.699  -0.043  -1.774  1.00  0.00           H  
ATOM    649  N   HIS A  95     -12.851  -2.419   0.554  1.00  0.00           N  
ATOM    650  CA  HIS A  95     -12.528  -3.228   1.724  1.00  0.00           C  
ATOM    651  C   HIS A  95     -12.987  -2.573   3.038  1.00  0.00           C  
ATOM    652  O   HIS A  95     -13.541  -3.275   3.889  1.00  0.00           O  
ATOM    653  CB  HIS A  95     -11.021  -3.499   1.776  1.00  0.00           C  
ATOM    654  CEN HIS A  95     -10.108  -4.513   1.365  1.00  0.00           X  
ATOM    655  H   HIS A  95     -12.085  -2.025   0.025  1.00  0.00           H  
ATOM    656  N   LEU A  96     -12.830  -1.251   3.210  1.00  0.00           N  
ATOM    657  CA  LEU A  96     -13.261  -0.550   4.433  1.00  0.00           C  
ATOM    658  C   LEU A  96     -14.778  -0.582   4.592  1.00  0.00           C  
ATOM    659  O   LEU A  96     -15.272  -0.820   5.693  1.00  0.00           O  
ATOM    660  CB  LEU A  96     -12.764   0.900   4.418  1.00  0.00           C  
ATOM    661  CEN LEU A  96     -11.623   1.622   5.161  1.00  0.00           X  
ATOM    662  H   LEU A  96     -12.419  -0.716   2.460  1.00  0.00           H  
ATOM    663  N   GLU A  97     -15.524  -0.377   3.509  1.00  0.00           N  
ATOM    664  CA  GLU A  97     -16.983  -0.399   3.538  1.00  0.00           C  
ATOM    665  C   GLU A  97     -17.511  -1.776   3.972  1.00  0.00           C  
ATOM    666  O   GLU A  97     -18.379  -1.856   4.845  1.00  0.00           O  
ATOM    667  CB  GLU A  97     -17.546  -0.025   2.165  1.00  0.00           C  
ATOM    668  CEN GLU A  97     -18.218   1.133   1.110  1.00  0.00           X  
ATOM    669  H   GLU A  97     -15.067  -0.161   2.636  1.00  0.00           H  
ATOM    670  N   GLU A  98     -16.942  -2.865   3.444  1.00  0.00           N  
ATOM    671  CA  GLU A  98     -17.353  -4.232   3.774  1.00  0.00           C  
ATOM    672  C   GLU A  98     -16.937  -4.674   5.187  1.00  0.00           C  
ATOM    673  O   GLU A  98     -17.639  -5.474   5.813  1.00  0.00           O  
ATOM    674  CB  GLU A  98     -16.780  -5.207   2.742  1.00  0.00           C  
ATOM    675  CEN GLU A  98     -16.969  -6.141   1.330  1.00  0.00           X  
ATOM    676  H   GLU A  98     -16.190  -2.733   2.783  1.00  0.00           H  
ATOM    677  N   LEU A  99     -15.785  -4.207   5.676  1.00  0.00           N  
ATOM    678  CA  LEU A  99     -15.347  -4.408   7.058  1.00  0.00           C  
ATOM    679  C   LEU A  99     -16.295  -3.760   8.067  1.00  0.00           C  
ATOM    680  O   LEU A  99     -16.676  -4.421   9.028  1.00  0.00           O  
ATOM    681  CB  LEU A  99     -13.927  -3.858   7.241  1.00  0.00           C  
ATOM    682  CEN LEU A  99     -12.548  -4.536   7.347  1.00  0.00           X  
ATOM    683  H   LEU A  99     -15.202  -3.655   5.063  1.00  0.00           H  
ATOM    684  N   VAL A 100     -16.700  -2.506   7.843  1.00  0.00           N  
ATOM    685  CA  VAL A 100     -17.626  -1.767   8.720  1.00  0.00           C  
ATOM    686  C   VAL A 100     -18.979  -2.471   8.819  1.00  0.00           C  
ATOM    687  O   VAL A 100     -19.509  -2.631   9.917  1.00  0.00           O  
ATOM    688  CB  VAL A 100     -17.849  -0.325   8.224  1.00  0.00           C  
ATOM    689  CEN VAL A 100     -17.715   0.336   8.364  1.00  0.00           X  
ATOM    690  H   VAL A 100     -16.340  -2.042   7.021  1.00  0.00           H  
ATOM    691  N   HIS A 101     -19.563  -2.866   7.684  1.00  0.00           N  
ATOM    692  CA  HIS A 101     -20.855  -3.561   7.633  1.00  0.00           C  
ATOM    693  C   HIS A 101     -20.920  -4.867   8.453  1.00  0.00           C  
ATOM    694  O   HIS A 101     -21.936  -5.109   9.110  1.00  0.00           O  
ATOM    695  CB  HIS A 101     -21.216  -3.862   6.175  1.00  0.00           C  
ATOM    696  CEN HIS A 101     -21.963  -3.264   5.119  1.00  0.00           X  
ATOM    697  H   HIS A 101     -19.148  -2.572   6.811  1.00  0.00           H  
ATOM    698  N   ARG A 102     -19.879  -5.710   8.435  1.00  0.00           N  
ATOM    699  CA  ARG A 102     -19.834  -6.998   9.152  1.00  0.00           C  
ATOM    700  C   ARG A 102     -20.023  -6.831  10.653  1.00  0.00           C  
ATOM    701  O   ARG A 102     -20.727  -7.697  11.218  1.00  0.00           O  
ATOM    702  CB  ARG A 102     -18.562  -7.777   8.850  1.00  0.00           C  
ATOM    703  CEN ARG A 102     -17.004  -9.401   7.807  1.00  0.00           X  
ATOM    704  H   ARG A 102     -19.004  -5.364   8.068  1.00  0.00           H  
TER                                                                             
# All scores below are weighted scores, not raw scores.
#BEGIN_POSE_ENERGIES_TABLE ./minmover_pdb/pose_6.pdb
label vdw cenpack pair env cbeta hs_pair ss_pair sheet total
weights 1 0.5 1 1 0.25 1 1 1 NA
pose 0.01578 -6.18233 -10.2525 -20.309 5.44834 0 0 0 -31.2797
MET:NtermProteinFull_1 0 0.16381 -0.08868 0.35353 0.06899 0 0 0 0.49765
TYR_2 0 -0.11058 0.03657 0.83566 0.0697 0 0 0 0.83135
GLY_3 0 0.0612 -0.05924 -0.07965 0.04409 0 0 0 -0.0336
LYS_4 0 -0.25175 -0.10746 -0.60186 0.04174 0 0 0 -0.91934
LEU_5 0 0.17318 -0.31524 -0.30366 0.04399 0 0 0 -0.40173
ASN_6 0 -0.08234 0.13853 -0.36221 0.04316 0 0 0 -0.26286
ASP_7 0 -0.12182 -0.19167 -0.47618 0.04577 0 0 0 -0.74391
LEU_8 0 -0.23494 -0.67642 -0.45811 0.03192 0 0 0 -1.33754
LEU_9 0 -0.45993 -0.21443 0.58995 0.03032 0 0 0 -0.05409
GLU_10 0 -0.08555 0.0177 -0.82678 0.06893 0 0 0 -0.8257
ASP_11 0 -0.32174 -0.03259 -0.24167 0.03543 0 0 0 -0.56057
LEU_12 0 -0.35822 -0.48514 -0.45811 0.03249 0 0 0 -1.26898
GLN_13 0 -0.08384 0.25864 -0.3291 0.06888 0 0 0 -0.08542
GLU_14 0 0.01987 -0.16178 -0.60186 0.06891 0 0 0 -0.67487
VAL_15 0 -0.03009 -0.51874 -0.19594 0.04562 0 0 0 -0.69915
LEU_16 0.00789 0.55621 -0.12976 0.08126 0.05383 0 0 0 0.56944
LYS_17 0 -0.05912 -0.03304 -0.8715 0.06961 0 0 0 -0.89405
ASN_18 0 -0.11793 0.14607 -0.07783 0.06934 0 0 0 0.01964
LEU_19 0 -0.36879 -0.37383 -0.39148 0.03639 0 0 0 -1.09771
HIS_20 0 0.11756 -0.10484 0.06501 0.0693 0 0 0 0.14703
LYS_21 0 -0.03576 0.02958 -0.96458 0.07072 0 0 0 -0.90003
ASN_22 0 0.47062 0.24987 -0.19403 0.06919 0 0 0 0.59565
TRP_23 0 -0.02298 0.12438 -0.3396 0.03197 0 0 0 -0.20623
HIS_24 0 -0.04372 -0.06177 0.20362 0.07134 0 0 0 0.16946
GLY_25 0 -0.05745 -0.01995 0.35201 0.06956 0 0 0 0.34417
GLY_26 0 0.02543 -0.00398 0.0322 0.04518 0 0 0 0.09883
LYS_27 0 0 0 -1.04927 0.07259 0 0 0 -0.97669
ASP_28 0 -0.01321 -0.06527 -0.60822 0.06961 0 0 0 -0.6171
ASN_29 0 0.22479 -0.0673 -0.24178 0.04278 0 0 0 -0.04152
LEU_30 0 0.06417 0.05771 0.4149 0.06893 0 0 0 0.60572
HIS_D_31 0 -0.04004 -0.0509 0.11054 0.06947 0 0 0 0.08907
ASP_32 0 -0.16284 -0.17461 -0.37876 0.06887 0 0 0 -0.64735
VAL_33 0 -0.39961 0.07979 -0.10438 0.03532 0 0 0 -0.38889
ASP_34 0 0.1731 -0.07193 -0.37876 0.0691 0 0 0 -0.2085
ASN_35 0 -0.07469 -0.0204 -0.36221 0.06893 0 0 0 -0.38837
HIS_D_36 0 -0.19355 -0.05532 -0.19493 0.03614 0 0 0 -0.40766
LEU_37 0.00789 0.46343 -0.66401 -0.45811 0.04516 0 0 0 -0.60565
GLN_38 0 0.00133 0.11908 -0.59803 0.06878 0 0 0 -0.40884
ASN_39 0 -0.25094 -0.09549 -0.19403 0.06927 0 0 0 -0.47118
VAL_40 0 -0.13793 -0.37635 -0.27892 0.03219 0 0 0 -0.76102
ILE_41 0 -0.32648 -0.49889 0.72502 0.03235 0 0 0 -0.068
GLU_42 0 -0.09339 -0.21208 -0.71584 0.06878 0 0 0 -0.95252
ASP_43 0 -0.24242 0.11523 0.08318 0.04426 0 0 0 0.00025
ILE_44 0 -0.33977 -0.52005 -0.49284 0.03358 0 0 0 -1.31908
HIS_D_45 0 -0.1254 0.27995 0.0215 0.06891 0 0 0 0.24496
ASP_46 0 -0.23276 -0.48667 -0.31759 0.04268 0 0 0 -0.99434
PHE_47 0 -0.32051 -0.38364 -0.38422 0.03113 0 0 0 -1.05723
MET_48 0 0.13887 -0.03154 0.18716 0.03027 0 0 0 0.32476
GLN_49 0 -0.0317 0.03883 -0.60368 0.06961 0 0 0 -0.52695
GLY_50 0 0.0495 0.01617 -0.07965 0.04409 0 0 0 0.0301
GLY_51 0 -0.06324 0.01911 0.35201 0.03059 0 0 0 0.33847
GLY_52 0 -0.03589 0.00083 -0.08884 0.03512 0 0 0 -0.08877
SER_53 0 -0.02558 -0.01364 -0.21543 0.03681 0 0 0 -0.21784
GLY_54 0 0.00717 0.0988 -0.0429 0.03556 0 0 0 0.09863
GLY_55 0 -0.04673 -0.01246 -0.0429 0.0357 0 0 0 -0.06639
LYS_56 0 -0.42323 -0.84736 -0.42611 0.02978 0 0 0 -1.66692
LEU_57 0 0.04072 -0.42278 -0.06582 0.03589 0 0 0 -0.41198
GLN_58 0 -0.00046 0.06598 -0.59803 0.06957 0 0 0 -0.46294
GLU_59 0 0.01866 -0.11814 -0.25924 0.06899 0 0 0 -0.28973
MET_60 0 -0.35344 -0.11042 -0.21391 0.03311 0 0 0 -0.64467
MET_61 0 0.14478 -0.01532 0.6168 0.06919 0 0 0 0.81544
LYS_62 0 -0.04104 -0.01452 -0.96458 0.06951 0 0 0 -0.95063
GLU_63 0 -0.42721 0.18629 -0.00141 0.03566 0 0 0 -0.20667
PHE_64 0 -0.32433 -0.39109 -0.30123 0.03228 0 0 0 -0.98438
GLN_65 0 -0.00186 0.06347 -0.59803 0.06921 0 0 0 -0.46721
GLN_66 0 -0.08372 -0.18377 -0.55896 0.06903 0 0 0 -0.75742
VAL_67 0 0.05181 -0.64122 -0.35242 0.03756 0 0 0 -0.90427
LEU_68 0 0.04474 0.08762 0.4149 0.04318 0 0 0 0.59044
ASP_69 0 -0.04927 -0.03641 -0.52292 0.06914 0 0 0 -0.53945
GLU_70 0 -0.32133 0.34483 0.14567 0.03543 0 0 0 0.2046
LEU_71 0 -0.28716 -0.27064 -0.52948 0.03674 0 0 0 -1.05055
ASN_72 0 0.08045 0.21757 -0.24178 0.06905 0 0 0 0.1253
ASN_73 0 -0.04307 -0.04822 -0.40966 0.06961 0 0 0 -0.43134
HIS_74 0 0.31594 -0.08927 -0.15264 0.03863 0 0 0 0.11266
LEU_75 0 -0.09476 0.30528 -0.19483 0.03103 0 0 0 0.04672
GLN_76 0 -0.02575 -0.02605 -0.59803 0.0706 0 0 0 -0.57922
GLY_77 0 -0.06719 -0.04704 0.60923 0.06939 0 0 0 0.56439
GLY_78 0 0.00288 -0.14349 -0.0429 0.03543 0 0 0 -0.14809
LYS_79 0 0 0 -0.8715 0.07203 0 0 0 -0.79947
HIS_80 0 -0.00305 -0.04019 0.20362 0.07053 0 0 0 0.23091
THR_81 0 0.35244 -0.17867 -0.15284 0.0349 0 0 0 0.05583
VAL_82 0 0.0179 0.28577 0.33828 0.03492 0 0 0 0.67688
HIS_D_83 0 -0.0138 -0.02641 0.11054 0.06924 0 0 0 0.13956
HIS_D_84 0 -0.02514 -0.10903 0.0215 0.06878 0 0 0 -0.04389
ILE_85 0 -0.18655 0.01511 -0.41682 0.03591 0 0 0 -0.55236
GLU_86 0 0.09114 0.25487 -0.37543 0.06903 0 0 0 0.03961
GLN_87 0 -0.05111 -0.0059 -0.59803 0.06921 0 0 0 -0.58582
ASN_88 0 -0.13971 -0.07276 -0.07783 0.04396 0 0 0 -0.24635
ILE_89 0 0.05986 -0.56189 0.20907 0.07109 0 0 0 -0.22187
LYS_90 0 -0.00996 0.03835 -0.77863 0.06947 0 0 0 -0.68077
GLU_91 0 -0.12178 -0.04154 -0.4886 0.06902 0 0 0 -0.5829
ILE_92 0 -0.37978 -0.53121 -0.06945 0.0321 0 0 0 -0.94834
PHE_93 0 -0.13151 -0.19148 0.83142 0.06987 0 0 0 0.5783
HIS_D_94 0 -0.09408 -0.01629 0.159 0.06894 0 0 0 0.11757
HIS_D_95 0 -0.19351 -0.14835 -0.18191 0.03548 0 0 0 -0.48828
LEU_96 0 -0.16222 -0.72838 -0.30366 0.0373 0 0 0 -1.15695
GLU_97 0 -0.02801 0.07641 -0.71584 0.0692 0 0 0 -0.59824
GLU_98 0 0.02057 -0.37043 -0.71584 0.06948 0 0 0 -0.99622
LEU_99 0 -0.05886 -0.48269 -0.06582 0.03561 0 0 0 -0.57176
VAL_100 0 0.17351 0.02368 0.33828 0.06919 0 0 0 0.60465
HIS_D_101 0 -0.04684 0.11718 0.21997 0.07134 0 0 0 0.36165
ARG:CtermProteinFull_102 0 -0.11501 0.12838 -0.48527 0.07081 0 0 0 -0.40109
#END_POSE_ENERGIES_TABLE ./minmover_pdb/pose_6.pdb
