# Supplementary material for: Selection of a promiscuous minimalist cAMP phosphodiesterase from a library of de novo designed proteins
Source: Nat Chem. 2024 May 3;16(7):1200–8. doi: 10.1038/s41557-024-01490-4 (PMC11230910; doi:10.1038/s41557-024-01490-4)
Supplement: Supplementary file 3 — MD input files, scripts and final structures derived from MD, AlphaFold2, EMSfold and MultiSFold. [file 41557_2024_1490_MOESM3_ESM.zip › Computational_Data/4_MultiSFold/s824/pose_60.pdb]

ATOM      1  N   MET A   1     -12.159 -10.335  11.557  1.00  0.00           N  
ATOM      2  CA  MET A   1     -11.793  -8.909  11.420  1.00  0.00           C  
ATOM      3  C   MET A   1     -10.306  -8.769  11.155  1.00  0.00           C  
ATOM      4  O   MET A   1      -9.969  -8.033  10.248  1.00  0.00           O  
ATOM      5  CB  MET A   1     -12.177  -8.126  12.674  1.00  0.00           C  
ATOM      6  CEN MET A   1     -13.290  -6.908  13.270  1.00  0.00           X  
ATOM      7  H   MET A   1     -12.568 -10.667  12.407  1.00  0.00           H  
ATOM      8  N   TYR A   2      -9.448  -9.546  11.824  1.00  0.00           N  
ATOM      9  CA  TYR A   2      -7.988  -9.421  11.696  1.00  0.00           C  
ATOM     10  C   TYR A   2      -7.407  -9.560  10.283  1.00  0.00           C  
ATOM     11  O   TYR A   2      -6.440  -8.879   9.996  1.00  0.00           O  
ATOM     12  CB  TYR A   2      -7.320 -10.456  12.604  1.00  0.00           C  
ATOM     13  CEN TYR A   2      -6.589 -10.586  14.190  1.00  0.00           X  
ATOM     14  H   TYR A   2      -9.749 -10.032  12.658  1.00  0.00           H  
ATOM     15  N   GLY A   3      -8.001 -10.368   9.391  1.00  0.00           N  
ATOM     16  CA  GLY A   3      -7.499 -10.525   8.015  1.00  0.00           C  
ATOM     17  C   GLY A   3      -7.466  -9.205   7.234  1.00  0.00           C  
ATOM     18  O   GLY A   3      -6.430  -8.863   6.692  1.00  0.00           O  
ATOM     19  CEN GLY A   3      -7.499 -10.525   8.015  1.00  0.00           X  
ATOM     20  H   GLY A   3      -8.742 -10.981   9.704  1.00  0.00           H  
ATOM     21  N   LYS A   4      -8.538  -8.404   7.313  1.00  0.00           N  
ATOM     22  CA  LYS A   4      -8.611  -7.102   6.625  1.00  0.00           C  
ATOM     23  C   LYS A   4      -7.565  -6.098   7.120  1.00  0.00           C  
ATOM     24  O   LYS A   4      -6.992  -5.381   6.316  1.00  0.00           O  
ATOM     25  CB  LYS A   4     -10.009  -6.502   6.785  1.00  0.00           C  
ATOM     26  CEN LYS A   4     -11.905  -6.084   5.946  1.00  0.00           X  
ATOM     27  H   LYS A   4      -9.336  -8.706   7.857  1.00  0.00           H  
ATOM     28  N   LEU A   5      -7.346  -6.016   8.436  1.00  0.00           N  
ATOM     29  CA  LEU A   5      -6.370  -5.083   9.007  1.00  0.00           C  
ATOM     30  C   LEU A   5      -4.939  -5.437   8.586  1.00  0.00           C  
ATOM     31  O   LEU A   5      -4.161  -4.544   8.282  1.00  0.00           O  
ATOM     32  CB  LEU A   5      -6.487  -5.069  10.536  1.00  0.00           C  
ATOM     33  CEN LEU A   5      -7.104  -4.066  11.529  1.00  0.00           X  
ATOM     34  H   LEU A   5      -7.750  -6.723   9.035  1.00  0.00           H  
ATOM     35  N   ASN A   6      -4.597  -6.729   8.545  1.00  0.00           N  
ATOM     36  CA  ASN A   6      -3.291  -7.180   8.082  1.00  0.00           C  
ATOM     37  C   ASN A   6      -3.053  -6.760   6.629  1.00  0.00           C  
ATOM     38  O   ASN A   6      -1.946  -6.340   6.320  1.00  0.00           O  
ATOM     39  CB  ASN A   6      -3.138  -8.683   8.231  1.00  0.00           C  
ATOM     40  CEN ASN A   6      -2.773  -9.365   8.940  1.00  0.00           X  
ATOM     41  H   ASN A   6      -5.283  -7.431   8.778  1.00  0.00           H  
ATOM     42  N   ASP A   7      -4.102  -6.776   5.799  1.00  0.00           N  
ATOM     43  CA  ASP A   7      -4.009  -6.435   4.375  1.00  0.00           C  
ATOM     44  C   ASP A   7      -3.716  -4.930   4.214  1.00  0.00           C  
ATOM     45  O   ASP A   7      -2.873  -4.518   3.429  1.00  0.00           O  
ATOM     46  CB  ASP A   7      -5.298  -6.813   3.641  1.00  0.00           C  
ATOM     47  CEN ASP A   7      -5.682  -7.558   3.063  1.00  0.00           X  
ATOM     48  H   ASP A   7      -4.987  -7.128   6.134  1.00  0.00           H  
ATOM     49  N   LEU A   8      -4.333  -4.105   5.067  1.00  0.00           N  
ATOM     50  CA  LEU A   8      -4.147  -2.660   5.070  1.00  0.00           C  
ATOM     51  C   LEU A   8      -2.740  -2.212   5.491  1.00  0.00           C  
ATOM     52  O   LEU A   8      -2.203  -1.246   4.945  1.00  0.00           O  
ATOM     53  CB  LEU A   8      -5.195  -2.019   5.989  1.00  0.00           C  
ATOM     54  CEN LEU A   8      -6.512  -1.270   5.710  1.00  0.00           X  
ATOM     55  H   LEU A   8      -5.020  -4.505   5.691  1.00  0.00           H  
ATOM     56  N   LEU A   9      -2.143  -2.877   6.480  1.00  0.00           N  
ATOM     57  CA  LEU A   9      -0.791  -2.551   6.925  1.00  0.00           C  
ATOM     58  C   LEU A   9       0.258  -2.925   5.877  1.00  0.00           C  
ATOM     59  O   LEU A   9       1.189  -2.151   5.656  1.00  0.00           O  
ATOM     60  CB  LEU A   9      -0.491  -3.258   8.253  1.00  0.00           C  
ATOM     61  CEN LEU A   9      -0.432  -2.764   9.710  1.00  0.00           X  
ATOM     62  H   LEU A   9      -2.601  -3.695   6.852  1.00  0.00           H  
ATOM     63  N   GLU A  10       0.116  -4.082   5.237  1.00  0.00           N  
ATOM     64  CA  GLU A  10       1.028  -4.541   4.190  1.00  0.00           C  
ATOM     65  C   GLU A  10       0.921  -3.644   2.945  1.00  0.00           C  
ATOM     66  O   GLU A  10       1.951  -3.312   2.349  1.00  0.00           O  
ATOM     67  CB  GLU A  10       0.734  -5.998   3.824  1.00  0.00           C  
ATOM     68  CEN GLU A  10       1.093  -7.657   3.967  1.00  0.00           X  
ATOM     69  H   GLU A  10      -0.697  -4.650   5.432  1.00  0.00           H  
ATOM     70  N   ASP A  11      -0.278  -3.147   2.627  1.00  0.00           N  
ATOM     71  CA  ASP A  11      -0.505  -2.183   1.545  1.00  0.00           C  
ATOM     72  C   ASP A  11       0.122  -0.814   1.866  1.00  0.00           C  
ATOM     73  O   ASP A  11       0.742  -0.181   1.005  1.00  0.00           O  
ATOM     74  CB  ASP A  11      -2.004  -2.026   1.280  1.00  0.00           C  
ATOM     75  CEN ASP A  11      -2.730  -2.368   0.652  1.00  0.00           X  
ATOM     76  H   ASP A  11      -1.090  -3.544   3.079  1.00  0.00           H  
ATOM     77  N   LEU A  12       0.022  -0.360   3.123  1.00  0.00           N  
ATOM     78  CA  LEU A  12       0.657   0.879   3.596  1.00  0.00           C  
ATOM     79  C   LEU A  12       2.178   0.838   3.437  1.00  0.00           C  
ATOM     80  O   LEU A  12       2.796   1.818   3.009  1.00  0.00           O  
ATOM     81  CB  LEU A  12       0.287   1.134   5.063  1.00  0.00           C  
ATOM     82  CEN LEU A  12      -0.695   2.109   5.739  1.00  0.00           X  
ATOM     83  H   LEU A  12      -0.542  -0.900   3.765  1.00  0.00           H  
ATOM     84  N   GLN A  13       2.793  -0.302   3.751  1.00  0.00           N  
ATOM     85  CA  GLN A  13       4.241  -0.477   3.664  1.00  0.00           C  
ATOM     86  C   GLN A  13       4.730  -0.437   2.216  1.00  0.00           C  
ATOM     87  O   GLN A  13       5.792   0.128   1.935  1.00  0.00           O  
ATOM     88  CB  GLN A  13       4.656  -1.801   4.310  1.00  0.00           C  
ATOM     89  CEN GLN A  13       5.320  -2.532   5.750  1.00  0.00           X  
ATOM     90  H   GLN A  13       2.221  -1.094   4.009  1.00  0.00           H  
ATOM     91  N   GLU A  14       3.968  -1.002   1.281  1.00  0.00           N  
ATOM     92  CA  GLU A  14       4.311  -0.970  -0.135  1.00  0.00           C  
ATOM     93  C   GLU A  14       4.316   0.461  -0.683  1.00  0.00           C  
ATOM     94  O   GLU A  14       5.273   0.857  -1.360  1.00  0.00           O  
ATOM     95  CB  GLU A  14       3.336  -1.837  -0.935  1.00  0.00           C  
ATOM     96  CEN GLU A  14       2.961  -3.309  -1.707  1.00  0.00           X  
ATOM     97  H   GLU A  14       3.126  -1.484   1.559  1.00  0.00           H  
ATOM     98  N   VAL A  15       3.307   1.270  -0.344  1.00  0.00           N  
ATOM     99  CA  VAL A  15       3.231   2.687  -0.731  1.00  0.00           C  
ATOM    100  C   VAL A  15       4.490   3.437  -0.302  1.00  0.00           C  
ATOM    101  O   VAL A  15       5.079   4.151  -1.117  1.00  0.00           O  
ATOM    102  CB  VAL A  15       2.000   3.381  -0.118  1.00  0.00           C  
ATOM    103  CEN VAL A  15       1.385   3.652  -0.268  1.00  0.00           X  
ATOM    104  H   VAL A  15       2.563   0.881   0.219  1.00  0.00           H  
ATOM    105  N   LEU A  16       4.955   3.222   0.929  1.00  0.00           N  
ATOM    106  CA  LEU A  16       6.156   3.858   1.476  1.00  0.00           C  
ATOM    107  C   LEU A  16       7.426   3.461   0.722  1.00  0.00           C  
ATOM    108  O   LEU A  16       8.276   4.293   0.394  1.00  0.00           O  
ATOM    109  CB  LEU A  16       6.298   3.509   2.963  1.00  0.00           C  
ATOM    110  CEN LEU A  16       6.025   4.304   4.254  1.00  0.00           X  
ATOM    111  H   LEU A  16       4.434   2.596   1.526  1.00  0.00           H  
ATOM    112  N   LYS A  17       7.557   2.179   0.393  1.00  0.00           N  
ATOM    113  CA  LYS A  17       8.687   1.669  -0.383  1.00  0.00           C  
ATOM    114  C   LYS A  17       8.772   2.328  -1.760  1.00  0.00           C  
ATOM    115  O   LYS A  17       9.862   2.724  -2.190  1.00  0.00           O  
ATOM    116  CB  LYS A  17       8.585   0.151  -0.536  1.00  0.00           C  
ATOM    117  CEN LYS A  17       9.242  -1.775   0.045  1.00  0.00           X  
ATOM    118  H   LYS A  17       6.848   1.538   0.720  1.00  0.00           H  
ATOM    119  N   ASN A  18       7.644   2.463  -2.451  1.00  0.00           N  
ATOM    120  CA  ASN A  18       7.559   3.125  -3.748  1.00  0.00           C  
ATOM    121  C   ASN A  18       7.921   4.609  -3.660  1.00  0.00           C  
ATOM    122  O   ASN A  18       8.756   5.067  -4.442  1.00  0.00           O  
ATOM    123  CB  ASN A  18       6.178   2.960  -4.356  1.00  0.00           C  
ATOM    124  CEN ASN A  18       5.683   2.299  -5.003  1.00  0.00           X  
ATOM    125  H   ASN A  18       6.796   2.091  -2.046  1.00  0.00           H  
ATOM    126  N   LEU A  19       7.362   5.338  -2.695  1.00  0.00           N  
ATOM    127  CA  LEU A  19       7.633   6.754  -2.476  1.00  0.00           C  
ATOM    128  C   LEU A  19       9.103   6.977  -2.141  1.00  0.00           C  
ATOM    129  O   LEU A  19       9.741   7.830  -2.760  1.00  0.00           O  
ATOM    130  CB  LEU A  19       6.738   7.301  -1.357  1.00  0.00           C  
ATOM    131  CEN LEU A  19       5.479   8.187  -1.364  1.00  0.00           X  
ATOM    132  H   LEU A  19       6.741   4.877  -2.045  1.00  0.00           H  
ATOM    133  N   HIS A  20       9.682   6.147  -1.274  1.00  0.00           N  
ATOM    134  CA  HIS A  20      11.094   6.241  -0.898  1.00  0.00           C  
ATOM    135  C   HIS A  20      12.053   5.977  -2.059  1.00  0.00           C  
ATOM    136  O   HIS A  20      13.097   6.620  -2.161  1.00  0.00           O  
ATOM    137  CB  HIS A  20      11.399   5.267   0.245  1.00  0.00           C  
ATOM    138  CEN HIS A  20      11.468   5.286   1.668  1.00  0.00           X  
ATOM    139  H   HIS A  20       9.099   5.489  -0.777  1.00  0.00           H  
ATOM    140  N   LYS A  21      11.716   5.050  -2.959  1.00  0.00           N  
ATOM    141  CA  LYS A  21      12.534   4.758  -4.140  1.00  0.00           C  
ATOM    142  C   LYS A  21      12.441   5.838  -5.218  1.00  0.00           C  
ATOM    143  O   LYS A  21      13.428   6.096  -5.901  1.00  0.00           O  
ATOM    144  CB  LYS A  21      12.132   3.407  -4.733  1.00  0.00           C  
ATOM    145  CEN LYS A  21      12.548   1.348  -4.992  1.00  0.00           X  
ATOM    146  H   LYS A  21      10.904   4.480  -2.757  1.00  0.00           H  
ATOM    147  N   ASN A  22      11.260   6.409  -5.430  1.00  0.00           N  
ATOM    148  CA  ASN A  22      11.021   7.351  -6.528  1.00  0.00           C  
ATOM    149  C   ASN A  22      11.354   8.801  -6.156  1.00  0.00           C  
ATOM    150  O   ASN A  22      11.779   9.575  -7.014  1.00  0.00           O  
ATOM    151  CB  ASN A  22       9.586   7.262  -7.015  1.00  0.00           C  
ATOM    152  CEN ASN A  22       9.038   6.740  -7.741  1.00  0.00           X  
ATOM    153  H   ASN A  22      10.493   6.163  -4.823  1.00  0.00           H  
ATOM    154  N   TRP A  23      11.186   9.178  -4.892  1.00  0.00           N  
ATOM    155  CA  TRP A  23      11.434  10.534  -4.435  1.00  0.00           C  
ATOM    156  C   TRP A  23      12.881  10.719  -3.967  1.00  0.00           C  
ATOM    157  O   TRP A  23      13.268  10.387  -2.851  1.00  0.00           O  
ATOM    158  CB  TRP A  23      10.465  10.892  -3.305  1.00  0.00           C  
ATOM    159  CEN TRP A  23       9.159  11.987  -2.895  1.00  0.00           X  
ATOM    160  H   TRP A  23      10.771   8.537  -4.231  1.00  0.00           H  
ATOM    161  N   HIS A  24      13.700  11.288  -4.849  1.00  0.00           N  
ATOM    162  CA  HIS A  24      15.135  11.482  -4.624  1.00  0.00           C  
ATOM    163  C   HIS A  24      15.537  12.957  -4.385  1.00  0.00           C  
ATOM    164  O   HIS A  24      16.729  13.252  -4.308  1.00  0.00           O  
ATOM    165  CB  HIS A  24      15.923  10.921  -5.812  1.00  0.00           C  
ATOM    166  CEN HIS A  24      16.571   9.706  -6.180  1.00  0.00           X  
ATOM    167  H   HIS A  24      13.303  11.560  -5.738  1.00  0.00           H  
ATOM    168  N   GLY A  25      14.585  13.895  -4.286  1.00  0.00           N  
ATOM    169  CA  GLY A  25      14.870  15.336  -4.271  1.00  0.00           C  
ATOM    170  C   GLY A  25      14.938  15.962  -2.881  1.00  0.00           C  
ATOM    171  O   GLY A  25      13.915  16.361  -2.354  1.00  0.00           O  
ATOM    172  CEN GLY A  25      14.870  15.337  -4.271  1.00  0.00           X  
ATOM    173  H   GLY A  25      13.614  13.610  -4.300  1.00  0.00           H  
ATOM    174  N   GLY A  26      16.143  16.140  -2.331  1.00  0.00           N  
ATOM    175  CA  GLY A  26      16.380  16.915  -1.100  1.00  0.00           C  
ATOM    176  C   GLY A  26      16.471  16.048   0.152  1.00  0.00           C  
ATOM    177  O   GLY A  26      15.489  15.449   0.578  1.00  0.00           O  
ATOM    178  CEN GLY A  26      16.380  16.916  -1.100  1.00  0.00           X  
ATOM    179  H   GLY A  26      16.940  15.773  -2.832  1.00  0.00           H  
ATOM    180  N   LYS A  27      17.668  15.954   0.739  1.00  0.00           N  
ATOM    181  CA  LYS A  27      17.916  15.171   1.962  1.00  0.00           C  
ATOM    182  C   LYS A  27      17.046  15.598   3.148  1.00  0.00           C  
ATOM    183  O   LYS A  27      16.517  14.721   3.817  1.00  0.00           O  
ATOM    184  CB  LYS A  27      19.391  15.268   2.353  1.00  0.00           C  
ATOM    185  CEN LYS A  27      21.309  14.376   2.417  1.00  0.00           X  
ATOM    186  H   LYS A  27      18.430  16.496   0.359  1.00  0.00           H  
ATOM    187  N   ASP A  28      16.912  16.899   3.398  1.00  0.00           N  
ATOM    188  CA  ASP A  28      16.080  17.416   4.491  1.00  0.00           C  
ATOM    189  C   ASP A  28      14.615  16.971   4.377  1.00  0.00           C  
ATOM    190  O   ASP A  28      14.138  16.245   5.237  1.00  0.00           O  
ATOM    191  CB  ASP A  28      16.155  18.944   4.533  1.00  0.00           C  
ATOM    192  CEN ASP A  28      16.649  19.693   5.016  1.00  0.00           X  
ATOM    193  H   ASP A  28      17.557  17.554   2.977  1.00  0.00           H  
ATOM    194  N   ASN A  29      13.932  17.276   3.269  1.00  0.00           N  
ATOM    195  CA  ASN A  29      12.501  16.955   3.139  1.00  0.00           C  
ATOM    196  C   ASN A  29      12.201  15.455   3.286  1.00  0.00           C  
ATOM    197  O   ASN A  29      11.100  15.073   3.667  1.00  0.00           O  
ATOM    198  CB  ASN A  29      11.952  17.457   1.816  1.00  0.00           C  
ATOM    199  CEN ASN A  29      11.488  18.320   1.439  1.00  0.00           X  
ATOM    200  H   ASN A  29      14.335  17.946   2.630  1.00  0.00           H  
ATOM    201  N   LEU A  30      13.174  14.600   2.958  1.00  0.00           N  
ATOM    202  CA  LEU A  30      13.007  13.160   3.102  1.00  0.00           C  
ATOM    203  C   LEU A  30      12.956  12.749   4.571  1.00  0.00           C  
ATOM    204  O   LEU A  30      12.186  11.865   4.909  1.00  0.00           O  
ATOM    205  CB  LEU A  30      14.142  12.423   2.380  1.00  0.00           C  
ATOM    206  CEN LEU A  30      14.210  11.660   1.043  1.00  0.00           X  
ATOM    207  H   LEU A  30      14.086  14.972   2.739  1.00  0.00           H  
ATOM    208  N   HIS A  31      13.774  13.369   5.425  1.00  0.00           N  
ATOM    209  CA  HIS A  31      13.878  12.987   6.826  1.00  0.00           C  
ATOM    210  C   HIS A  31      12.545  13.200   7.548  1.00  0.00           C  
ATOM    211  O   HIS A  31      12.070  12.287   8.214  1.00  0.00           O  
ATOM    212  CB  HIS A  31      14.989  13.779   7.522  1.00  0.00           C  
ATOM    213  CEN HIS A  31      16.365  13.615   7.854  1.00  0.00           X  
ATOM    214  H   HIS A  31      14.256  14.207   5.132  1.00  0.00           H  
ATOM    215  N   ASP A  32      11.908  14.358   7.357  1.00  0.00           N  
ATOM    216  CA  ASP A  32      10.643  14.680   8.031  1.00  0.00           C  
ATOM    217  C   ASP A  32       9.524  13.709   7.626  1.00  0.00           C  
ATOM    218  O   ASP A  32       8.852  13.144   8.485  1.00  0.00           O  
ATOM    219  CB  ASP A  32      10.224  16.119   7.722  1.00  0.00           C  
ATOM    220  CEN ASP A  32      10.268  17.053   8.126  1.00  0.00           X  
ATOM    221  H   ASP A  32      12.330  15.066   6.776  1.00  0.00           H  
ATOM    222  N   VAL A  33       9.389  13.426   6.326  1.00  0.00           N  
ATOM    223  CA  VAL A  33       8.384  12.487   5.804  1.00  0.00           C  
ATOM    224  C   VAL A  33       8.616  11.058   6.304  1.00  0.00           C  
ATOM    225  O   VAL A  33       7.657  10.351   6.598  1.00  0.00           O  
ATOM    226  CB  VAL A  33       8.371  12.478   4.264  1.00  0.00           C  
ATOM    227  CEN VAL A  33       8.006  12.667   3.711  1.00  0.00           X  
ATOM    228  H   VAL A  33       9.987  13.916   5.677  1.00  0.00           H  
ATOM    229  N   ASP A  34       9.875  10.620   6.378  1.00  0.00           N  
ATOM    230  CA  ASP A  34      10.255   9.300   6.888  1.00  0.00           C  
ATOM    231  C   ASP A  34       9.828   9.154   8.350  1.00  0.00           C  
ATOM    232  O   ASP A  34       9.201   8.158   8.696  1.00  0.00           O  
ATOM    233  CB  ASP A  34      11.763   9.077   6.750  1.00  0.00           C  
ATOM    234  CEN ASP A  34      12.436   8.627   6.132  1.00  0.00           X  
ATOM    235  H   ASP A  34      10.620  11.240   6.102  1.00  0.00           H  
ATOM    236  N   ASN A  35      10.049  10.177   9.180  1.00  0.00           N  
ATOM    237  CA  ASN A  35       9.641  10.173  10.584  1.00  0.00           C  
ATOM    238  C   ASN A  35       8.118  10.099  10.736  1.00  0.00           C  
ATOM    239  O   ASN A  35       7.627   9.300  11.532  1.00  0.00           O  
ATOM    240  CB  ASN A  35      10.181  11.388  11.315  1.00  0.00           C  
ATOM    241  CEN ASN A  35      11.026  11.650  11.880  1.00  0.00           X  
ATOM    242  H   ASN A  35      10.529  10.992   8.826  1.00  0.00           H  
ATOM    243  N   HIS A  36       7.356  10.884   9.973  1.00  0.00           N  
ATOM    244  CA  HIS A  36       5.897  10.818  10.032  1.00  0.00           C  
ATOM    245  C   HIS A  36       5.366   9.443   9.593  1.00  0.00           C  
ATOM    246  O   HIS A  36       4.451   8.912  10.213  1.00  0.00           O  
ATOM    247  CB  HIS A  36       5.279  11.918   9.163  1.00  0.00           C  
ATOM    248  CEN HIS A  36       4.780  13.243   9.321  1.00  0.00           X  
ATOM    249  H   HIS A  36       7.790  11.562   9.364  1.00  0.00           H  
ATOM    250  N   LEU A  37       5.949   8.825   8.563  1.00  0.00           N  
ATOM    251  CA  LEU A  37       5.543   7.484   8.122  1.00  0.00           C  
ATOM    252  C   LEU A  37       5.804   6.417   9.189  1.00  0.00           C  
ATOM    253  O   LEU A  37       4.947   5.565   9.406  1.00  0.00           O  
ATOM    254  CB  LEU A  37       6.272   7.117   6.823  1.00  0.00           C  
ATOM    255  CEN LEU A  37       5.823   7.071   5.350  1.00  0.00           X  
ATOM    256  H   LEU A  37       6.717   9.282   8.096  1.00  0.00           H  
ATOM    257  N   GLN A  38       6.958   6.462   9.862  1.00  0.00           N  
ATOM    258  CA  GLN A  38       7.284   5.514  10.927  1.00  0.00           C  
ATOM    259  C   GLN A  38       6.287   5.627  12.084  1.00  0.00           C  
ATOM    260  O   GLN A  38       5.750   4.601  12.486  1.00  0.00           O  
ATOM    261  CB  GLN A  38       8.706   5.753  11.442  1.00  0.00           C  
ATOM    262  CEN GLN A  38      10.358   5.195  11.362  1.00  0.00           X  
ATOM    263  H   GLN A  38       7.601   7.217   9.675  1.00  0.00           H  
ATOM    264  N   ASN A  39       5.968   6.841  12.542  1.00  0.00           N  
ATOM    265  CA  ASN A  39       4.992   7.054  13.619  1.00  0.00           C  
ATOM    266  C   ASN A  39       3.607   6.514  13.237  1.00  0.00           C  
ATOM    267  O   ASN A  39       2.981   5.808  14.021  1.00  0.00           O  
ATOM    268  CB  ASN A  39       4.895   8.520  13.996  1.00  0.00           C  
ATOM    269  CEN ASN A  39       5.329   9.181  14.686  1.00  0.00           X  
ATOM    270  H   ASN A  39       6.471   7.643  12.193  1.00  0.00           H  
ATOM    271  N   VAL A  40       3.168   6.740  11.992  1.00  0.00           N  
ATOM    272  CA  VAL A  40       1.879   6.230  11.498  1.00  0.00           C  
ATOM    273  C   VAL A  40       1.840   4.694  11.511  1.00  0.00           C  
ATOM    274  O   VAL A  40       0.858   4.103  11.956  1.00  0.00           O  
ATOM    275  CB  VAL A  40       1.587   6.728  10.070  1.00  0.00           C  
ATOM    276  CEN VAL A  40       1.189   7.151   9.701  1.00  0.00           X  
ATOM    277  H   VAL A  40       3.710   7.357  11.405  1.00  0.00           H  
ATOM    278  N   ILE A  41       2.900   4.026  11.044  1.00  0.00           N  
ATOM    279  CA  ILE A  41       3.004   2.559  11.061  1.00  0.00           C  
ATOM    280  C   ILE A  41       2.890   2.010  12.488  1.00  0.00           C  
ATOM    281  O   ILE A  41       2.165   1.035  12.711  1.00  0.00           O  
ATOM    282  CB  ILE A  41       4.329   2.078  10.442  1.00  0.00           C  
ATOM    283  CEN ILE A  41       4.837   1.817   9.514  1.00  0.00           X  
ATOM    284  H   ILE A  41       3.695   4.566  10.730  1.00  0.00           H  
ATOM    285  N   GLU A  42       3.591   2.616  13.448  1.00  0.00           N  
ATOM    286  CA  GLU A  42       3.506   2.255  14.862  1.00  0.00           C  
ATOM    287  C   GLU A  42       2.070   2.341  15.376  1.00  0.00           C  
ATOM    288  O   GLU A  42       1.602   1.402  16.022  1.00  0.00           O  
ATOM    289  CB  GLU A  42       4.417   3.157  15.699  1.00  0.00           C  
ATOM    290  CEN GLU A  42       5.890   3.420  16.514  1.00  0.00           X  
ATOM    291  H   GLU A  42       4.172   3.402  13.202  1.00  0.00           H  
ATOM    292  N   ASP A  43       1.333   3.388  15.017  1.00  0.00           N  
ATOM    293  CA  ASP A  43      -0.058   3.557  15.423  1.00  0.00           C  
ATOM    294  C   ASP A  43      -0.961   2.464  14.838  1.00  0.00           C  
ATOM    295  O   ASP A  43      -1.811   1.911  15.545  1.00  0.00           O  
ATOM    296  CB  ASP A  43      -0.566   4.939  15.003  1.00  0.00           C  
ATOM    297  CEN ASP A  43      -0.703   5.873  15.384  1.00  0.00           X  
ATOM    298  H   ASP A  43       1.783   4.162  14.549  1.00  0.00           H  
ATOM    299  N   ILE A  44      -0.768   2.088  13.567  1.00  0.00           N  
ATOM    300  CA  ILE A  44      -1.598   1.064  12.905  1.00  0.00           C  
ATOM    301  C   ILE A  44      -1.383  -0.284  13.588  1.00  0.00           C  
ATOM    302  O   ILE A  44      -2.336  -1.036  13.828  1.00  0.00           O  
ATOM    303  CB  ILE A  44      -1.275   0.933  11.405  1.00  0.00           C  
ATOM    304  CEN ILE A  44      -1.496   1.315  10.408  1.00  0.00           X  
ATOM    305  H   ILE A  44      -0.045   2.561  13.044  1.00  0.00           H  
ATOM    306  N   HIS A  45      -0.135  -0.595  13.922  1.00  0.00           N  
ATOM    307  CA  HIS A  45       0.223  -1.822  14.604  1.00  0.00           C  
ATOM    308  C   HIS A  45      -0.469  -1.939  15.975  1.00  0.00           C  
ATOM    309  O   HIS A  45      -1.051  -2.986  16.262  1.00  0.00           O  
ATOM    310  CB  HIS A  45       1.744  -1.907  14.769  1.00  0.00           C  
ATOM    311  CEN HIS A  45       2.858  -2.475  14.086  1.00  0.00           X  
ATOM    312  H   HIS A  45       0.592   0.082  13.732  1.00  0.00           H  
ATOM    313  N   ASP A  46      -0.507  -0.878  16.783  1.00  0.00           N  
ATOM    314  CA  ASP A  46      -1.137  -0.878  18.113  1.00  0.00           C  
ATOM    315  C   ASP A  46      -2.659  -1.067  18.021  1.00  0.00           C  
ATOM    316  O   ASP A  46      -3.249  -1.886  18.737  1.00  0.00           O  
ATOM    317  CB  ASP A  46      -0.815   0.422  18.854  1.00  0.00           C  
ATOM    318  CEN ASP A  46      -0.167   0.788  19.550  1.00  0.00           X  
ATOM    319  H   ASP A  46      -0.082  -0.018  16.468  1.00  0.00           H  
ATOM    320  N   PHE A  47      -3.306  -0.387  17.070  1.00  0.00           N  
ATOM    321  CA  PHE A  47      -4.758  -0.410  16.915  1.00  0.00           C  
ATOM    322  C   PHE A  47      -5.259  -1.817  16.557  1.00  0.00           C  
ATOM    323  O   PHE A  47      -6.159  -2.342  17.218  1.00  0.00           O  
ATOM    324  CB  PHE A  47      -5.192   0.594  15.846  1.00  0.00           C  
ATOM    325  CEN PHE A  47      -5.762   2.076  15.769  1.00  0.00           X  
ATOM    326  H   PHE A  47      -2.760   0.187  16.443  1.00  0.00           H  
ATOM    327  N   MET A  48      -4.642  -2.473  15.569  1.00  0.00           N  
ATOM    328  CA  MET A  48      -4.951  -3.858  15.209  1.00  0.00           C  
ATOM    329  C   MET A  48      -4.774  -4.837  16.369  1.00  0.00           C  
ATOM    330  O   MET A  48      -5.559  -5.775  16.506  1.00  0.00           O  
ATOM    331  CB  MET A  48      -4.078  -4.289  14.032  1.00  0.00           C  
ATOM    332  CEN MET A  48      -4.133  -4.662  12.318  1.00  0.00           X  
ATOM    333  H   MET A  48      -3.906  -1.988  15.072  1.00  0.00           H  
ATOM    334  N   GLN A  49      -3.770  -4.636  17.223  1.00  0.00           N  
ATOM    335  CA  GLN A  49      -3.529  -5.515  18.372  1.00  0.00           C  
ATOM    336  C   GLN A  49      -4.523  -5.300  19.527  1.00  0.00           C  
ATOM    337  O   GLN A  49      -4.555  -6.088  20.472  1.00  0.00           O  
ATOM    338  CB  GLN A  49      -2.102  -5.311  18.888  1.00  0.00           C  
ATOM    339  CEN GLN A  49      -0.478  -5.952  18.864  1.00  0.00           X  
ATOM    340  H   GLN A  49      -3.144  -3.859  17.070  1.00  0.00           H  
ATOM    341  N   GLY A  50      -5.388  -4.286  19.431  1.00  0.00           N  
ATOM    342  CA  GLY A  50      -6.370  -3.938  20.453  1.00  0.00           C  
ATOM    343  C   GLY A  50      -5.824  -2.980  21.511  1.00  0.00           C  
ATOM    344  O   GLY A  50      -6.396  -2.895  22.598  1.00  0.00           O  
ATOM    345  CEN GLY A  50      -6.370  -3.938  20.453  1.00  0.00           X  
ATOM    346  H   GLY A  50      -5.329  -3.691  18.617  1.00  0.00           H  
ATOM    347  N   GLY A  51      -4.738  -2.261  21.212  1.00  0.00           N  
ATOM    348  CA  GLY A  51      -4.064  -1.354  22.141  1.00  0.00           C  
ATOM    349  C   GLY A  51      -4.685   0.042  22.242  1.00  0.00           C  
ATOM    350  O   GLY A  51      -4.291   0.814  23.122  1.00  0.00           O  
ATOM    351  CEN GLY A  51      -4.064  -1.354  22.141  1.00  0.00           X  
ATOM    352  H   GLY A  51      -4.328  -2.353  20.295  1.00  0.00           H  
ATOM    353  N   GLY A  52      -5.643   0.412  21.381  1.00  0.00           N  
ATOM    354  CA  GLY A  52      -6.205   1.763  21.365  1.00  0.00           C  
ATOM    355  C   GLY A  52      -7.727   1.868  21.350  1.00  0.00           C  
ATOM    356  O   GLY A  52      -8.429   1.170  20.626  1.00  0.00           O  
ATOM    357  CEN GLY A  52      -6.205   1.763  21.365  1.00  0.00           X  
ATOM    358  H   GLY A  52      -5.867  -0.215  20.619  1.00  0.00           H  
ATOM    359  N   SER A  53      -8.235   2.805  22.150  1.00  0.00           N  
ATOM    360  CA  SER A  53      -9.635   3.231  22.140  1.00  0.00           C  
ATOM    361  C   SER A  53      -9.835   4.341  21.100  1.00  0.00           C  
ATOM    362  O   SER A  53      -8.901   4.684  20.376  1.00  0.00           O  
ATOM    363  CB  SER A  53     -10.055   3.703  23.519  1.00  0.00           C  
ATOM    364  CEN SER A  53     -10.017   3.932  24.011  1.00  0.00           X  
ATOM    365  H   SER A  53      -7.589   3.430  22.608  1.00  0.00           H  
ATOM    366  N   GLY A  54     -11.020   4.960  21.044  1.00  0.00           N  
ATOM    367  CA  GLY A  54     -11.315   6.024  20.069  1.00  0.00           C  
ATOM    368  C   GLY A  54     -10.237   7.119  19.968  1.00  0.00           C  
ATOM    369  O   GLY A  54     -10.019   7.661  18.891  1.00  0.00           O  
ATOM    370  CEN GLY A  54     -11.315   6.024  20.069  1.00  0.00           X  
ATOM    371  H   GLY A  54     -11.767   4.649  21.652  1.00  0.00           H  
ATOM    372  N   GLY A  55      -9.505   7.398  21.057  1.00  0.00           N  
ATOM    373  CA  GLY A  55      -8.426   8.388  21.074  1.00  0.00           C  
ATOM    374  C   GLY A  55      -7.222   8.003  20.207  1.00  0.00           C  
ATOM    375  O   GLY A  55      -6.668   8.876  19.549  1.00  0.00           O  
ATOM    376  CEN GLY A  55      -8.426   8.389  21.074  1.00  0.00           X  
ATOM    377  H   GLY A  55      -9.606   6.802  21.863  1.00  0.00           H  
ATOM    378  N   LYS A  56      -6.868   6.708  20.125  1.00  0.00           N  
ATOM    379  CA  LYS A  56      -5.840   6.231  19.181  1.00  0.00           C  
ATOM    380  C   LYS A  56      -6.252   6.512  17.739  1.00  0.00           C  
ATOM    381  O   LYS A  56      -5.453   7.021  16.972  1.00  0.00           O  
ATOM    382  CB  LYS A  56      -5.585   4.734  19.367  1.00  0.00           C  
ATOM    383  CEN LYS A  56      -4.340   3.189  20.102  1.00  0.00           X  
ATOM    384  H   LYS A  56      -7.409   6.021  20.631  1.00  0.00           H  
ATOM    385  N   LEU A  57      -7.515   6.261  17.378  1.00  0.00           N  
ATOM    386  CA  LEU A  57      -8.002   6.552  16.023  1.00  0.00           C  
ATOM    387  C   LEU A  57      -7.894   8.033  15.662  1.00  0.00           C  
ATOM    388  O   LEU A  57      -7.433   8.356  14.575  1.00  0.00           O  
ATOM    389  CB  LEU A  57      -9.457   6.085  15.881  1.00  0.00           C  
ATOM    390  CEN LEU A  57     -10.101   4.865  15.195  1.00  0.00           X  
ATOM    391  H   LEU A  57      -8.150   5.884  18.068  1.00  0.00           H  
ATOM    392  N   GLN A  58      -8.278   8.937  16.566  1.00  0.00           N  
ATOM    393  CA  GLN A  58      -8.175  10.375  16.303  1.00  0.00           C  
ATOM    394  C   GLN A  58      -6.727  10.838  16.119  1.00  0.00           C  
ATOM    395  O   GLN A  58      -6.449  11.586  15.186  1.00  0.00           O  
ATOM    396  CB  GLN A  58      -8.819  11.165  17.445  1.00  0.00           C  
ATOM    397  CEN GLN A  58     -10.256  12.021  17.946  1.00  0.00           X  
ATOM    398  H   GLN A  58      -8.592   8.619  17.472  1.00  0.00           H  
ATOM    399  N   GLU A  59      -5.819  10.393  16.987  1.00  0.00           N  
ATOM    400  CA  GLU A  59      -4.385  10.656  16.846  1.00  0.00           C  
ATOM    401  C   GLU A  59      -3.894  10.272  15.445  1.00  0.00           C  
ATOM    402  O   GLU A  59      -3.347  11.125  14.752  1.00  0.00           O  
ATOM    403  CB  GLU A  59      -3.591   9.896  17.911  1.00  0.00           C  
ATOM    404  CEN GLU A  59      -2.780   9.869  19.409  1.00  0.00           X  
ATOM    405  H   GLU A  59      -6.113   9.811  17.762  1.00  0.00           H  
ATOM    406  N   MET A  60      -4.251   9.078  14.963  1.00  0.00           N  
ATOM    407  CA  MET A  60      -3.807   8.545  13.669  1.00  0.00           C  
ATOM    408  C   MET A  60      -4.321   9.369  12.486  1.00  0.00           C  
ATOM    409  O   MET A  60      -3.605   9.571  11.511  1.00  0.00           O  
ATOM    410  CB  MET A  60      -4.258   7.093  13.524  1.00  0.00           C  
ATOM    411  CEN MET A  60      -3.661   5.443  13.505  1.00  0.00           X  
ATOM    412  H   MET A  60      -4.787   8.464  15.563  1.00  0.00           H  
ATOM    413  N   MET A  61      -5.552   9.888  12.569  1.00  0.00           N  
ATOM    414  CA  MET A  61      -6.101  10.776  11.539  1.00  0.00           C  
ATOM    415  C   MET A  61      -5.322  12.094  11.463  1.00  0.00           C  
ATOM    416  O   MET A  61      -5.083  12.606  10.374  1.00  0.00           O  
ATOM    417  CB  MET A  61      -7.577  11.052  11.814  1.00  0.00           C  
ATOM    418  CEN MET A  61      -9.194  10.708  11.224  1.00  0.00           X  
ATOM    419  H   MET A  61      -6.116   9.655  13.372  1.00  0.00           H  
ATOM    420  N   LYS A  62      -4.901  12.650  12.600  1.00  0.00           N  
ATOM    421  CA  LYS A  62      -4.140  13.899  12.635  1.00  0.00           C  
ATOM    422  C   LYS A  62      -2.758  13.739  12.003  1.00  0.00           C  
ATOM    423  O   LYS A  62      -2.339  14.642  11.284  1.00  0.00           O  
ATOM    424  CB  LYS A  62      -4.002  14.396  14.075  1.00  0.00           C  
ATOM    425  CEN LYS A  62      -4.608  15.742  15.590  1.00  0.00           X  
ATOM    426  H   LYS A  62      -5.055  12.148  13.466  1.00  0.00           H  
ATOM    427  N   GLU A  63      -2.074  12.625  12.240  1.00  0.00           N  
ATOM    428  CA  GLU A  63      -0.752  12.361  11.658  1.00  0.00           C  
ATOM    429  C   GLU A  63      -0.852  12.168  10.146  1.00  0.00           C  
ATOM    430  O   GLU A  63      -0.036  12.679   9.383  1.00  0.00           O  
ATOM    431  CB  GLU A  63      -0.113  11.129  12.303  1.00  0.00           C  
ATOM    432  CEN GLU A  63       0.969  10.444  13.427  1.00  0.00           X  
ATOM    433  H   GLU A  63      -2.476  11.916  12.838  1.00  0.00           H  
ATOM    434  N   PHE A  64      -1.931  11.541   9.689  1.00  0.00           N  
ATOM    435  CA  PHE A  64      -2.169  11.330   8.271  1.00  0.00           C  
ATOM    436  C   PHE A  64      -2.348  12.651   7.499  1.00  0.00           C  
ATOM    437  O   PHE A  64      -1.788  12.832   6.417  1.00  0.00           O  
ATOM    438  CB  PHE A  64      -3.397  10.437   8.082  1.00  0.00           C  
ATOM    439  CEN PHE A  64      -3.724   8.903   7.827  1.00  0.00           X  
ATOM    440  H   PHE A  64      -2.559  11.114  10.354  1.00  0.00           H  
ATOM    441  N   GLN A  65      -3.060  13.623   8.077  1.00  0.00           N  
ATOM    442  CA  GLN A  65      -3.241  14.941   7.465  1.00  0.00           C  
ATOM    443  C   GLN A  65      -1.921  15.716   7.365  1.00  0.00           C  
ATOM    444  O   GLN A  65      -1.632  16.303   6.324  1.00  0.00           O  
ATOM    445  CB  GLN A  65      -4.257  15.760   8.265  1.00  0.00           C  
ATOM    446  CEN GLN A  65      -5.920  16.288   8.330  1.00  0.00           X  
ATOM    447  H   GLN A  65      -3.479  13.442   8.979  1.00  0.00           H  
ATOM    448  N   GLN A  66      -1.095  15.694   8.412  1.00  0.00           N  
ATOM    449  CA  GLN A  66       0.251  16.268   8.355  1.00  0.00           C  
ATOM    450  C   GLN A  66       1.073  15.663   7.219  1.00  0.00           C  
ATOM    451  O   GLN A  66       1.582  16.407   6.384  1.00  0.00           O  
ATOM    452  CB  GLN A  66       0.980  16.055   9.685  1.00  0.00           C  
ATOM    453  CEN GLN A  66       1.444  16.813  11.187  1.00  0.00           X  
ATOM    454  H   GLN A  66      -1.371  15.192   9.242  1.00  0.00           H  
ATOM    455  N   VAL A  67       1.118  14.329   7.116  1.00  0.00           N  
ATOM    456  CA  VAL A  67       1.873  13.643   6.053  1.00  0.00           C  
ATOM    457  C   VAL A  67       1.402  14.082   4.679  1.00  0.00           C  
ATOM    458  O   VAL A  67       2.211  14.495   3.854  1.00  0.00           O  
ATOM    459  CB  VAL A  67       1.744  12.111   6.156  1.00  0.00           C  
ATOM    460  CEN VAL A  67       2.088  11.535   6.310  1.00  0.00           X  
ATOM    461  H   VAL A  67       0.643  13.779   7.817  1.00  0.00           H  
ATOM    462  N   LEU A  68       0.099  14.009   4.412  1.00  0.00           N  
ATOM    463  CA  LEU A  68      -0.458  14.400   3.122  1.00  0.00           C  
ATOM    464  C   LEU A  68      -0.133  15.835   2.744  1.00  0.00           C  
ATOM    465  O   LEU A  68       0.189  16.102   1.587  1.00  0.00           O  
ATOM    466  CB  LEU A  68      -1.979  14.197   3.130  1.00  0.00           C  
ATOM    467  CEN LEU A  68      -2.892  13.118   2.519  1.00  0.00           X  
ATOM    468  H   LEU A  68      -0.523  13.688   5.140  1.00  0.00           H  
ATOM    469  N   ASP A  69      -0.253  16.747   3.700  1.00  0.00           N  
ATOM    470  CA  ASP A  69       0.064  18.150   3.475  1.00  0.00           C  
ATOM    471  C   ASP A  69       1.544  18.311   3.105  1.00  0.00           C  
ATOM    472  O   ASP A  69       1.869  19.040   2.165  1.00  0.00           O  
ATOM    473  CB  ASP A  69      -0.273  18.984   4.714  1.00  0.00           C  
ATOM    474  CEN ASP A  69      -1.012  19.580   5.081  1.00  0.00           X  
ATOM    475  H   ASP A  69      -0.591  16.468   4.609  1.00  0.00           H  
ATOM    476  N   GLU A  70       2.444  17.581   3.768  1.00  0.00           N  
ATOM    477  CA  GLU A  70       3.886  17.624   3.497  1.00  0.00           C  
ATOM    478  C   GLU A  70       4.217  17.066   2.113  1.00  0.00           C  
ATOM    479  O   GLU A  70       5.011  17.657   1.384  1.00  0.00           O  
ATOM    480  CB  GLU A  70       4.655  16.847   4.568  1.00  0.00           C  
ATOM    481  CEN GLU A  70       5.576  16.826   6.002  1.00  0.00           X  
ATOM    482  H   GLU A  70       2.114  16.953   4.484  1.00  0.00           H  
ATOM    483  N   LEU A  71       3.571  15.974   1.705  1.00  0.00           N  
ATOM    484  CA  LEU A  71       3.810  15.302   0.434  1.00  0.00           C  
ATOM    485  C   LEU A  71       3.331  16.141  -0.745  1.00  0.00           C  
ATOM    486  O   LEU A  71       4.026  16.223  -1.753  1.00  0.00           O  
ATOM    487  CB  LEU A  71       3.122  13.932   0.426  1.00  0.00           C  
ATOM    488  CEN LEU A  71       3.653  12.494   0.584  1.00  0.00           X  
ATOM    489  H   LEU A  71       2.874  15.592   2.327  1.00  0.00           H  
ATOM    490  N   ASN A  72       2.174  16.784  -0.623  1.00  0.00           N  
ATOM    491  CA  ASN A  72       1.565  17.548  -1.700  1.00  0.00           C  
ATOM    492  C   ASN A  72       2.482  18.689  -2.170  1.00  0.00           C  
ATOM    493  O   ASN A  72       2.744  18.815  -3.366  1.00  0.00           O  
ATOM    494  CB  ASN A  72       0.211  18.093  -1.284  1.00  0.00           C  
ATOM    495  CEN ASN A  72      -0.797  17.803  -1.330  1.00  0.00           X  
ATOM    496  H   ASN A  72       1.690  16.723   0.261  1.00  0.00           H  
ATOM    497  N   ASN A  73       3.021  19.483  -1.239  1.00  0.00           N  
ATOM    498  CA  ASN A  73       3.877  20.625  -1.559  1.00  0.00           C  
ATOM    499  C   ASN A  73       5.142  20.200  -2.314  1.00  0.00           C  
ATOM    500  O   ASN A  73       5.447  20.744  -3.377  1.00  0.00           O  
ATOM    501  CB  ASN A  73       4.253  21.395  -0.306  1.00  0.00           C  
ATOM    502  CEN ASN A  73       3.893  22.211   0.247  1.00  0.00           X  
ATOM    503  H   ASN A  73       2.834  19.280  -0.268  1.00  0.00           H  
ATOM    504  N   HIS A  74       5.862  19.208  -1.798  1.00  0.00           N  
ATOM    505  CA  HIS A  74       7.117  18.733  -2.374  1.00  0.00           C  
ATOM    506  C   HIS A  74       6.930  17.994  -3.697  1.00  0.00           C  
ATOM    507  O   HIS A  74       7.798  18.026  -4.572  1.00  0.00           O  
ATOM    508  CB  HIS A  74       7.842  17.823  -1.378  1.00  0.00           C  
ATOM    509  CEN HIS A  74       8.850  17.932  -0.377  1.00  0.00           X  
ATOM    510  H   HIS A  74       5.588  18.836  -0.900  1.00  0.00           H  
ATOM    511  N   LEU A  75       5.786  17.345  -3.882  1.00  0.00           N  
ATOM    512  CA  LEU A  75       5.508  16.512  -5.040  1.00  0.00           C  
ATOM    513  C   LEU A  75       4.665  17.215  -6.120  1.00  0.00           C  
ATOM    514  O   LEU A  75       4.326  16.568  -7.112  1.00  0.00           O  
ATOM    515  CB  LEU A  75       4.807  15.228  -4.579  1.00  0.00           C  
ATOM    516  CEN LEU A  75       5.302  13.783  -4.375  1.00  0.00           X  
ATOM    517  H   LEU A  75       5.116  17.344  -3.125  1.00  0.00           H  
ATOM    518  N   GLN A  76       4.360  18.517  -6.025  1.00  0.00           N  
ATOM    519  CA  GLN A  76       3.531  19.207  -7.038  1.00  0.00           C  
ATOM    520  C   GLN A  76       3.877  18.819  -8.501  1.00  0.00           C  
ATOM    521  O   GLN A  76       3.044  18.969  -9.395  1.00  0.00           O  
ATOM    522  CB  GLN A  76       3.671  20.722  -6.873  1.00  0.00           C  
ATOM    523  CEN GLN A  76       2.927  22.153  -6.205  1.00  0.00           X  
ATOM    524  H   GLN A  76       4.667  19.027  -5.211  1.00  0.00           H  
ATOM    525  N   GLY A  77       5.064  18.245  -8.765  1.00  0.00           N  
ATOM    526  CA  GLY A  77       5.531  17.853 -10.102  1.00  0.00           C  
ATOM    527  C   GLY A  77       5.183  16.427 -10.589  1.00  0.00           C  
ATOM    528  O   GLY A  77       5.357  16.144 -11.770  1.00  0.00           O  
ATOM    529  CEN GLY A  77       5.531  17.853 -10.103  1.00  0.00           X  
ATOM    530  H   GLY A  77       5.641  18.015  -7.969  1.00  0.00           H  
ATOM    531  N   GLY A  78       4.686  15.523  -9.737  1.00  0.00           N  
ATOM    532  CA  GLY A  78       4.393  14.115 -10.053  1.00  0.00           C  
ATOM    533  C   GLY A  78       2.915  13.731  -9.939  1.00  0.00           C  
ATOM    534  O   GLY A  78       2.587  12.737  -9.297  1.00  0.00           O  
ATOM    535  CEN GLY A  78       4.393  14.115 -10.053  1.00  0.00           X  
ATOM    536  H   GLY A  78       4.624  15.796  -8.767  1.00  0.00           H  
ATOM    537  N   LYS A  79       2.015  14.513 -10.551  1.00  0.00           N  
ATOM    538  CA  LYS A  79       0.544  14.413 -10.434  1.00  0.00           C  
ATOM    539  C   LYS A  79      -0.055  12.992 -10.415  1.00  0.00           C  
ATOM    540  O   LYS A  79      -0.962  12.742  -9.633  1.00  0.00           O  
ATOM    541  CB  LYS A  79      -0.099  15.201 -11.576  1.00  0.00           C  
ATOM    542  CEN LYS A  79      -1.068  16.961 -12.240  1.00  0.00           X  
ATOM    543  H   LYS A  79       2.396  15.358 -10.950  1.00  0.00           H  
ATOM    544  N   HIS A  80       0.400  12.079 -11.276  1.00  0.00           N  
ATOM    545  CA  HIS A  80      -0.076  10.689 -11.258  1.00  0.00           C  
ATOM    546  C   HIS A  80       0.308   9.945  -9.971  1.00  0.00           C  
ATOM    547  O   HIS A  80      -0.512   9.217  -9.416  1.00  0.00           O  
ATOM    548  CB  HIS A  80       0.467   9.927 -12.471  1.00  0.00           C  
ATOM    549  CEN HIS A  80       0.044   9.588 -13.789  1.00  0.00           X  
ATOM    550  H   HIS A  80       1.134  12.343 -11.917  1.00  0.00           H  
ATOM    551  N   THR A  81       1.522  10.179  -9.467  1.00  0.00           N  
ATOM    552  CA  THR A  81       2.024   9.511  -8.261  1.00  0.00           C  
ATOM    553  C   THR A  81       1.337  10.070  -7.018  1.00  0.00           C  
ATOM    554  O   THR A  81       0.943   9.293  -6.157  1.00  0.00           O  
ATOM    555  CB  THR A  81       3.548   9.671  -8.111  1.00  0.00           C  
ATOM    556  CEN THR A  81       4.094   9.595  -8.305  1.00  0.00           X  
ATOM    557  H   THR A  81       2.138  10.841  -9.914  1.00  0.00           H  
ATOM    558  N   VAL A  82       1.110  11.391  -6.974  1.00  0.00           N  
ATOM    559  CA  VAL A  82       0.376  12.048  -5.874  1.00  0.00           C  
ATOM    560  C   VAL A  82      -1.043  11.571  -5.818  1.00  0.00           C  
ATOM    561  O   VAL A  82      -1.534  11.287  -4.743  1.00  0.00           O  
ATOM    562  CB  VAL A  82       0.369  13.582  -6.011  1.00  0.00           C  
ATOM    563  CEN VAL A  82       0.615  14.164  -5.737  1.00  0.00           X  
ATOM    564  H   VAL A  82       1.450  11.970  -7.730  1.00  0.00           H  
ATOM    565  N   HIS A  83      -1.703  11.498  -6.974  1.00  0.00           N  
ATOM    566  CA  HIS A  83      -3.085  11.077  -7.004  1.00  0.00           C  
ATOM    567  C   HIS A  83      -3.224   9.626  -6.552  1.00  0.00           C  
ATOM    568  O   HIS A  83      -4.066   9.330  -5.717  1.00  0.00           O  
ATOM    569  CB  HIS A  83      -3.670  11.253  -8.409  1.00  0.00           C  
ATOM    570  CEN HIS A  83      -4.424  12.221  -9.134  1.00  0.00           X  
ATOM    571  H   HIS A  83      -1.271  11.836  -7.824  1.00  0.00           H  
ATOM    572  N   HIS A  84      -2.369   8.729  -7.053  1.00  0.00           N  
ATOM    573  CA  HIS A  84      -2.407   7.332  -6.643  1.00  0.00           C  
ATOM    574  C   HIS A  84      -2.177   7.168  -5.131  1.00  0.00           C  
ATOM    575  O   HIS A  84      -2.912   6.437  -4.482  1.00  0.00           O  
ATOM    576  CB  HIS A  84      -1.365   6.523  -7.422  1.00  0.00           C  
ATOM    577  CEN HIS A  84      -1.306   5.717  -8.596  1.00  0.00           X  
ATOM    578  H   HIS A  84      -1.651   9.032  -7.695  1.00  0.00           H  
ATOM    579  N   ILE A  85      -1.230   7.920  -4.563  1.00  0.00           N  
ATOM    580  CA  ILE A  85      -0.924   7.878  -3.127  1.00  0.00           C  
ATOM    581  C   ILE A  85      -2.122   8.353  -2.294  1.00  0.00           C  
ATOM    582  O   ILE A  85      -2.446   7.741  -1.288  1.00  0.00           O  
ATOM    583  CB  ILE A  85       0.304   8.741  -2.785  1.00  0.00           C  
ATOM    584  CEN ILE A  85       1.393   8.760  -2.725  1.00  0.00           X  
ATOM    585  H   ILE A  85      -0.713   8.568  -5.141  1.00  0.00           H  
ATOM    586  N   GLU A  86      -2.824   9.395  -2.735  1.00  0.00           N  
ATOM    587  CA  GLU A  86      -4.023   9.924  -2.090  1.00  0.00           C  
ATOM    588  C   GLU A  86      -5.167   8.897  -2.077  1.00  0.00           C  
ATOM    589  O   GLU A  86      -5.807   8.726  -1.043  1.00  0.00           O  
ATOM    590  CB  GLU A  86      -4.477  11.207  -2.790  1.00  0.00           C  
ATOM    591  CEN GLU A  86      -4.530  12.908  -2.866  1.00  0.00           X  
ATOM    592  H   GLU A  86      -2.490   9.874  -3.558  1.00  0.00           H  
ATOM    593  N   GLN A  87      -5.432   8.210  -3.195  1.00  0.00           N  
ATOM    594  CA  GLN A  87      -6.451   7.152  -3.252  1.00  0.00           C  
ATOM    595  C   GLN A  87      -6.121   6.006  -2.296  1.00  0.00           C  
ATOM    596  O   GLN A  87      -7.014   5.576  -1.568  1.00  0.00           O  
ATOM    597  CB  GLN A  87      -6.581   6.608  -4.677  1.00  0.00           C  
ATOM    598  CEN GLN A  87      -7.532   6.671  -6.139  1.00  0.00           X  
ATOM    599  H   GLN A  87      -4.859   8.371  -4.012  1.00  0.00           H  
ATOM    600  N   ASN A  88      -4.858   5.574  -2.226  1.00  0.00           N  
ATOM    601  CA  ASN A  88      -4.438   4.496  -1.323  1.00  0.00           C  
ATOM    602  C   ASN A  88      -4.680   4.893   0.140  1.00  0.00           C  
ATOM    603  O   ASN A  88      -5.236   4.140   0.930  1.00  0.00           O  
ATOM    604  CB  ASN A  88      -2.983   4.123  -1.536  1.00  0.00           C  
ATOM    605  CEN ASN A  88      -2.427   3.432  -2.099  1.00  0.00           X  
ATOM    606  H   ASN A  88      -4.176   5.934  -2.878  1.00  0.00           H  
ATOM    607  N   ILE A  89      -4.342   6.131   0.494  1.00  0.00           N  
ATOM    608  CA  ILE A  89      -4.554   6.642   1.842  1.00  0.00           C  
ATOM    609  C   ILE A  89      -6.046   6.858   2.161  1.00  0.00           C  
ATOM    610  O   ILE A  89      -6.476   6.589   3.285  1.00  0.00           O  
ATOM    611  CB  ILE A  89      -3.798   7.967   2.052  1.00  0.00           C  
ATOM    612  CEN ILE A  89      -2.841   8.416   2.318  1.00  0.00           X  
ATOM    613  H   ILE A  89      -3.889   6.722  -0.187  1.00  0.00           H  
ATOM    614  N   LYS A  90      -6.867   7.326   1.220  1.00  0.00           N  
ATOM    615  CA  LYS A  90      -8.320   7.430   1.443  1.00  0.00           C  
ATOM    616  C   LYS A  90      -8.949   6.071   1.736  1.00  0.00           C  
ATOM    617  O   LYS A  90      -9.746   5.974   2.666  1.00  0.00           O  
ATOM    618  CB  LYS A  90      -9.004   8.065   0.231  1.00  0.00           C  
ATOM    619  CEN LYS A  90      -9.913   9.759  -0.653  1.00  0.00           X  
ATOM    620  H   LYS A  90      -6.490   7.525   0.304  1.00  0.00           H  
ATOM    621  N   GLU A  91      -8.581   5.043   0.979  1.00  0.00           N  
ATOM    622  CA  GLU A  91      -9.137   3.698   1.138  1.00  0.00           C  
ATOM    623  C   GLU A  91      -8.751   3.085   2.489  1.00  0.00           C  
ATOM    624  O   GLU A  91      -9.619   2.562   3.189  1.00  0.00           O  
ATOM    625  CB  GLU A  91      -8.670   2.790  -0.003  1.00  0.00           C  
ATOM    626  CEN GLU A  91      -8.959   2.040  -1.505  1.00  0.00           X  
ATOM    627  H   GLU A  91      -7.863   5.179   0.281  1.00  0.00           H  
ATOM    628  N   ILE A  92      -7.503   3.267   2.933  1.00  0.00           N  
ATOM    629  CA  ILE A  92      -7.011   2.815   4.247  1.00  0.00           C  
ATOM    630  C   ILE A  92      -7.753   3.536   5.390  1.00  0.00           C  
ATOM    631  O   ILE A  92      -8.191   2.897   6.349  1.00  0.00           O  
ATOM    632  CB  ILE A  92      -5.497   3.051   4.397  1.00  0.00           C  
ATOM    633  CEN ILE A  92      -4.506   2.639   4.205  1.00  0.00           X  
ATOM    634  H   ILE A  92      -6.837   3.682   2.294  1.00  0.00           H  
ATOM    635  N   PHE A  93      -7.972   4.851   5.285  1.00  0.00           N  
ATOM    636  CA  PHE A  93      -8.728   5.613   6.284  1.00  0.00           C  
ATOM    637  C   PHE A  93     -10.173   5.134   6.416  1.00  0.00           C  
ATOM    638  O   PHE A  93     -10.659   4.957   7.533  1.00  0.00           O  
ATOM    639  CB  PHE A  93      -8.708   7.102   5.937  1.00  0.00           C  
ATOM    640  CEN PHE A  93      -7.903   8.409   6.351  1.00  0.00           X  
ATOM    641  H   PHE A  93      -7.604   5.326   4.473  1.00  0.00           H  
ATOM    642  N   HIS A  94     -10.844   4.911   5.291  1.00  0.00           N  
ATOM    643  CA  HIS A  94     -12.222   4.433   5.278  1.00  0.00           C  
ATOM    644  C   HIS A  94     -12.347   3.077   5.986  1.00  0.00           C  
ATOM    645  O   HIS A  94     -13.222   2.893   6.835  1.00  0.00           O  
ATOM    646  CB  HIS A  94     -12.740   4.328   3.840  1.00  0.00           C  
ATOM    647  CEN HIS A  94     -13.485   5.118   2.917  1.00  0.00           X  
ATOM    648  H   HIS A  94     -10.378   5.056   4.407  1.00  0.00           H  
ATOM    649  N   HIS A  95     -11.433   2.151   5.701  1.00  0.00           N  
ATOM    650  CA  HIS A  95     -11.393   0.835   6.329  1.00  0.00           C  
ATOM    651  C   HIS A  95     -11.150   0.912   7.846  1.00  0.00           C  
ATOM    652  O   HIS A  95     -11.855   0.232   8.596  1.00  0.00           O  
ATOM    653  CB  HIS A  95     -10.310  -0.028   5.672  1.00  0.00           C  
ATOM    654  CEN HIS A  95     -10.210  -1.001   4.636  1.00  0.00           X  
ATOM    655  H   HIS A  95     -10.740   2.359   4.995  1.00  0.00           H  
ATOM    656  N   LEU A  96     -10.223   1.755   8.327  1.00  0.00           N  
ATOM    657  CA  LEU A  96      -9.951   1.905   9.769  1.00  0.00           C  
ATOM    658  C   LEU A  96     -11.158   2.469  10.510  1.00  0.00           C  
ATOM    659  O   LEU A  96     -11.480   1.997  11.601  1.00  0.00           O  
ATOM    660  CB  LEU A  96      -8.730   2.806   9.990  1.00  0.00           C  
ATOM    661  CEN LEU A  96      -7.271   2.510  10.386  1.00  0.00           X  
ATOM    662  H   LEU A  96      -9.709   2.325   7.672  1.00  0.00           H  
ATOM    663  N   GLU A  97     -11.849   3.446   9.930  1.00  0.00           N  
ATOM    664  CA  GLU A  97     -13.023   4.057  10.542  1.00  0.00           C  
ATOM    665  C   GLU A  97     -14.185   3.056  10.643  1.00  0.00           C  
ATOM    666  O   GLU A  97     -14.808   2.939  11.702  1.00  0.00           O  
ATOM    667  CB  GLU A  97     -13.454   5.291   9.746  1.00  0.00           C  
ATOM    668  CEN GLU A  97     -13.468   6.982   9.536  1.00  0.00           X  
ATOM    669  H   GLU A  97     -11.529   3.807   9.042  1.00  0.00           H  
ATOM    670  N   GLU A  98     -14.430   2.266   9.592  1.00  0.00           N  
ATOM    671  CA  GLU A  98     -15.469   1.231   9.582  1.00  0.00           C  
ATOM    672  C   GLU A  98     -15.240   0.122  10.623  1.00  0.00           C  
ATOM    673  O   GLU A  98     -16.208  -0.413  11.173  1.00  0.00           O  
ATOM    674  CB  GLU A  98     -15.569   0.613   8.186  1.00  0.00           C  
ATOM    675  CEN GLU A  98     -16.323   0.525   6.660  1.00  0.00           X  
ATOM    676  H   GLU A  98     -13.865   2.390   8.764  1.00  0.00           H  
ATOM    677  N   LEU A  99     -13.986  -0.266  10.860  1.00  0.00           N  
ATOM    678  CA  LEU A  99     -13.623  -1.317  11.812  1.00  0.00           C  
ATOM    679  C   LEU A  99     -13.879  -0.901  13.261  1.00  0.00           C  
ATOM    680  O   LEU A  99     -14.459  -1.682  14.008  1.00  0.00           O  
ATOM    681  CB  LEU A  99     -12.150  -1.703  11.627  1.00  0.00           C  
ATOM    682  CEN LEU A  99     -11.461  -2.910  10.963  1.00  0.00           X  
ATOM    683  H   LEU A  99     -13.243   0.222  10.378  1.00  0.00           H  
ATOM    684  N   VAL A 100     -13.486   0.316  13.648  1.00  0.00           N  
ATOM    685  CA  VAL A 100     -13.757   0.887  14.981  1.00  0.00           C  
ATOM    686  C   VAL A 100     -15.255   0.908  15.283  1.00  0.00           C  
ATOM    687  O   VAL A 100     -15.667   0.511  16.371  1.00  0.00           O  
ATOM    688  CB  VAL A 100     -13.202   2.318  15.110  1.00  0.00           C  
ATOM    689  CEN VAL A 100     -12.714   2.699  15.412  1.00  0.00           X  
ATOM    690  H   VAL A 100     -12.969   0.873  12.982  1.00  0.00           H  
ATOM    691  N   HIS A 101     -16.075   1.395  14.347  1.00  0.00           N  
ATOM    692  CA  HIS A 101     -17.538   1.392  14.466  1.00  0.00           C  
ATOM    693  C   HIS A 101     -18.165   0.004  14.700  1.00  0.00           C  
ATOM    694  O   HIS A 101     -18.997  -0.133  15.601  1.00  0.00           O  
ATOM    695  CB  HIS A 101     -18.155   2.018  13.212  1.00  0.00           C  
ATOM    696  CEN HIS A 101     -18.607   3.297  12.773  1.00  0.00           X  
ATOM    697  H   HIS A 101     -15.664   1.893  13.571  1.00  0.00           H  
ATOM    698  N   ARG A 102     -17.799  -1.023  13.921  1.00  0.00           N  
ATOM    699  CA  ARG A 102     -18.334  -2.395  14.037  1.00  0.00           C  
ATOM    700  C   ARG A 102     -18.021  -3.024  15.387  1.00  0.00           C  
ATOM    701  O   ARG A 102     -18.931  -3.712  15.898  1.00  0.00           O  
ATOM    702  CB  ARG A 102     -17.865  -3.292  12.901  1.00  0.00           C  
ATOM    703  CEN ARG A 102     -17.841  -4.519  10.746  1.00  0.00           X  
ATOM    704  H   ARG A 102     -16.975  -0.907  13.348  1.00  0.00           H  
TER                                                                             
# All scores below are weighted scores, not raw scores.
#BEGIN_POSE_ENERGIES_TABLE ./minmover_pdb/pose_60.pdb
label vdw cenpack pair env cbeta hs_pair ss_pair sheet total
weights 1 0.5 1 1 0.25 1 1 1 NA
pose 0 -6.43812 -10.6231 -19.3341 5.53493 0 0 0 -30.8604
MET:NtermProteinFull_1 0 -0.26795 0.09342 0.80982 0.04335 0 0 0 0.67864
TYR_2 0 0.07477 -0.00582 0.85888 0.07072 0 0 0 0.99855
GLY_3 0 0.03064 -0.04714 -0.0429 0.07047 0 0 0 0.01106
LYS_4 0 -0.04817 0.11053 -0.68888 0.04412 0 0 0 -0.5824
LEU_5 0 0.2078 -0.39966 0.08126 0.04399 0 0 0 -0.06661
ASN_6 0 -0.10691 0.05922 -0.40966 0.04321 0 0 0 -0.41414
ASP_7 0 -0.03624 -0.02366 -0.47618 0.06921 0 0 0 -0.46687
LEU_8 0 -0.09299 -0.4367 -0.06582 0.04389 0 0 0 -0.55163
LEU_9 0 -0.32229 -0.23092 -0.06582 0.03552 0 0 0 -0.58351
GLU_10 0 -0.06001 0.05813 -0.92601 0.06921 0 0 0 -0.85868
ASP_11 0 0.09635 0.02465 -0.37876 0.0691 0 0 0 -0.18867
LEU_12 0 -0.05562 -0.75376 -0.30366 0.04458 0 0 0 -1.06847
GLN_13 0 -0.07012 0.25906 -0.3291 0.06887 0 0 0 -0.07129
GLU_14 0 0.00136 -0.03163 -0.82678 0.06947 0 0 0 -0.78758
VAL_15 0 -0.16365 -0.33978 0.21583 0.04476 0 0 0 -0.24284
LEU_16 0 0.37856 -0.34113 0.08126 0.04399 0 0 0 0.16268
LYS_17 0 -0.04031 -0.00937 -0.8715 0.06994 0 0 0 -0.85124
ASN_18 0 0.08625 -0.01995 -0.24178 0.06893 0 0 0 -0.10654
LEU_19 0 -0.13748 -0.76473 -0.06582 0.03624 0 0 0 -0.93179
HIS_20 0 0.07716 0.0606 -0.02241 0.069 0 0 0 0.18435
LYS_21 0 0 0 -1.04927 0.07203 0 0 0 -0.97725
ASN_22 0 -0.07407 0.06783 -0.32173 0.06902 0 0 0 -0.25895
TRP_23 0 -0.00689 0.13043 -0.00757 0.04336 0 0 0 0.15933
HIS_24 0 0 0 0.21997 0.07259 0 0 0 0.29256
GLY_25 0 0.03657 -0.00735 0.16011 0.07071 0 0 0 0.26004
GLY_26 0 0.05362 0.01043 0.0322 0.04468 0 0 0 0.14093
LYS_27 0 0 0 -1.04927 0.07259 0 0 0 -0.97669
ASP_28 0 -0.01263 -0.06527 -0.60822 0.07037 0 0 0 -0.61576
ASN_29 0 0.33104 -0.01027 -0.19403 0.04331 0 0 0 0.17005
LEU_30 0 0.0354 0.15428 0.4149 0.06899 0 0 0 0.67357
HIS_D_31 0 -0.02998 -0.10838 0.11054 0.06947 0 0 0 0.04166
ASP_32 0 -0.18748 -0.13471 -0.42964 0.06904 0 0 0 -0.6828
VAL_33 0 0.01772 -0.04135 -0.00525 0.04435 0 0 0 0.01547
ASP_34 0 -0.12058 -0.17088 -0.47618 0.06919 0 0 0 -0.69845
ASN_35 0 -0.0992 -0.03145 -0.36221 0.06893 0 0 0 -0.42392
HIS_D_36 0 -0.43963 -0.20973 -0.11266 0.03528 0 0 0 -0.72674
LEU_37 0 0.50694 -0.28544 -0.30366 0.04465 0 0 0 -0.0375
GLN_38 0 -0.02059 -0.00908 -0.55896 0.06894 0 0 0 -0.51969
ASN_39 0 -0.19907 -0.10264 -0.19403 0.06919 0 0 0 -0.42655
VAL_40 0 -0.28336 -0.35526 -0.19594 0.03762 0 0 0 -0.79693
ILE_41 0 -0.07689 -0.41525 0.72502 0.04318 0 0 0 0.27606
GLU_42 0 -0.0783 -0.18324 -0.71584 0.06894 0 0 0 -0.90844
ASP_43 0 -0.09115 -0.10359 0.08318 0.04319 0 0 0 -0.06837
ILE_44 0 -0.33563 -0.73217 -0.06945 0.03172 0 0 0 -1.10553
HIS_D_45 0 -0.19074 0.1694 0.06501 0.06908 0 0 0 0.11275
ASP_46 0 -0.19511 -0.49283 -0.31759 0.04283 0 0 0 -0.9627
PHE_47 0 -0.45429 -0.35919 -0.38422 0.03577 0 0 0 -1.16192
MET_48 0 0.23869 -0.00528 0.10186 0.03622 0 0 0 0.37149
GLN_49 0 -0.04678 0.02618 -0.59803 0.06947 0 0 0 -0.54916
GLY_50 0 -0.07786 0.05823 -0.0429 0.04311 0 0 0 -0.01943
GLY_51 0 -0.04492 0.02106 0.35201 0.03059 0 0 0 0.35874
GLY_52 0 -0.00827 0.04029 -0.07814 0.03512 0 0 0 -0.011
SER_53 0 0.00549 0.01895 -0.21543 0.03812 0 0 0 -0.15286
GLY_54 0 -0.08374 0.0538 0.0322 0.03059 0 0 0 0.03286
GLY_55 0 -0.02846 -0.00786 -0.09146 0.03634 0 0 0 -0.09144
LYS_56 0 -0.34335 -0.81924 -0.33001 0.02991 0 0 0 -1.46268
LEU_57 0 0.04881 -0.03743 -0.06582 0.03528 0 0 0 -0.01915
GLN_58 0 -0.07965 0.0447 -0.57713 0.06956 0 0 0 -0.54252
GLU_59 0 -0.03686 -0.10373 -0.25924 0.06884 0 0 0 -0.33098
MET_60 0 -0.32254 -0.14122 -0.13184 0.03197 0 0 0 -0.56364
MET_61 0 -0.18287 0.07313 0.6168 0.04268 0 0 0 0.54974
LYS_62 0 -0.05169 -0.00469 -0.8715 0.06947 0 0 0 -0.85841
GLU_63 0 -0.55299 -0.17671 -0.37543 0.03543 0 0 0 -1.06969
PHE_64 0 -0.22572 -0.35619 0.24077 0.03721 0 0 0 -0.30393
GLN_65 0 -0.06244 0.05738 -0.59803 0.06894 0 0 0 -0.53415
GLN_66 0 -0.15351 -0.13309 -0.49415 0.0693 0 0 0 -0.71144
VAL_67 0 -0.22906 -0.53956 -0.10438 0.03517 0 0 0 -0.83784
LEU_68 0 -0.27316 0.06352 0.58995 0.04389 0 0 0 0.4242
ASP_69 0 -0.0547 -0.05068 -0.52292 0.06921 0 0 0 -0.55909
GLU_70 0 -0.41077 0.09225 -0.13578 0.03519 0 0 0 -0.4191
LEU_71 0 -0.15224 -0.4863 -0.45811 0.0331 0 0 0 -1.06354
ASN_72 0 -0.06026 0.17169 -0.28327 0.06908 0 0 0 -0.10275
ASN_73 0 -0.0577 -0.05741 -0.40966 0.06947 0 0 0 -0.45529
HIS_74 0 0.49938 -0.02387 -0.11266 0.06919 0 0 0 0.43204
LEU_75 0 -0.11521 -0.30127 0.08126 0.03514 0 0 0 -0.30008
GLN_76 0 0 0 -0.59803 0.07203 0 0 0 -0.526
GLY_77 0 -0.04797 0.01819 0.60923 0.0697 0 0 0 0.64915
GLY_78 0 -0.02525 0.05707 -0.07965 0.03056 0 0 0 -0.01726
LYS_79 0 0 0 -0.8715 0.07072 0 0 0 -0.80078
HIS_D_80 0 -0.01336 -0.0132 0.21997 0.07072 0 0 0 0.26412
THR_81 0 0.09985 -0.00067 -0.20624 0.03539 0 0 0 -0.07166
VAL_82 0 0.02652 0.01887 0.10145 0.03356 0 0 0 0.1804
HIS_D_83 0 -0.03803 -0.01413 0.11054 0.0693 0 0 0 0.12768
HIS_D_84 0 -0.04136 -0.01527 0.06501 0.06894 0 0 0 0.07733
ILE_85 0 -0.1222 -0.51024 -0.41682 0.03561 0 0 0 -1.01366
GLU_86 0 -0.09864 0.23501 -0.4886 0.06216 0 0 0 -0.29007
GLN_87 0 -0.02896 0.00633 -0.59803 0.06947 0 0 0 -0.55118
ASN_88 0 -0.0672 0.13933 -0.13901 0.06943 0 0 0 0.00255
ILE_89 0 -0.12213 -0.76026 0.06915 0.04516 0 0 0 -0.76808
LYS_90 0 -0.02395 0.08676 -0.77863 0.06925 0 0 0 -0.64657
GLU_91 0 -0.00533 -0.03828 -0.71584 0.06894 0 0 0 -0.69052
ILE_92 0 -0.14155 -0.35218 0.20907 0.04537 0 0 0 -0.23929
PHE_93 0 -0.18118 -0.45622 0.07137 0.04318 0 0 0 -0.52286
HIS_94 0 -0.04309 0.11661 0.159 0.06921 0 0 0 0.30173
HIS_95 0 -0.12053 0.08654 -0.06774 0.04284 0 0 0 -0.05889
LEU_96 0 -0.02449 -0.90556 -0.30366 0.03681 0 0 0 -1.19689
GLU_97 0 -0.056 0.35505 -0.71584 0.06903 0 0 0 -0.34776
GLU_98 0 -0.02847 -0.17403 -0.82678 0.0693 0 0 0 -0.95997
LEU_99 0 -0.27689 -0.17973 0.24309 0.03538 0 0 0 -0.17816
VAL_100 0 0.19139 0.07571 -0.00525 0.04283 0 0 0 0.30468
HIS_D_101 0 -0.02529 0.03656 0.21997 0.07134 0 0 0 0.30259
ARG:CtermProteinFull_102 0 0.00149 0.11238 -0.64658 0.07356 0 0 0 -0.45916
#END_POSE_ENERGIES_TABLE ./minmover_pdb/pose_60.pdb
