# Supplementary material for: Selection of a promiscuous minimalist cAMP phosphodiesterase from a library of de novo designed proteins
Source: Nat Chem. 2024 May 3;16(7):1200–8. doi: 10.1038/s41557-024-01490-4 (PMC11230910; doi:10.1038/s41557-024-01490-4)
Supplement: Supplementary file 3 — MD input files, scripts and final structures derived from MD, AlphaFold2, EMSfold and MultiSFold. [file 41557_2024_1490_MOESM3_ESM.zip › Computational_Data/4_MultiSFold/s824/pose_61.pdb]

ATOM      1  N   MET A   1       0.626  -1.111   0.146  1.00  0.00           N  
ATOM      2  CA  MET A   1       1.928  -0.476  -0.009  1.00  0.00           C  
ATOM      3  C   MET A   1       1.949   0.975   0.449  1.00  0.00           C  
ATOM      4  O   MET A   1       2.967   1.436   0.966  1.00  0.00           O  
ATOM      5  CB  MET A   1       2.369  -0.562  -1.469  1.00  0.00           C  
ATOM      6  CEN MET A   1       3.510  -1.361  -2.536  1.00  0.00           X  
ATOM      7  H   MET A   1       0.149  -1.476  -0.654  1.00  0.00           H  
ATOM      8  N   TYR A   2       0.830   1.696   0.293  1.00  0.00           N  
ATOM      9  CA  TYR A   2       0.787   3.134   0.599  1.00  0.00           C  
ATOM     10  C   TYR A   2       1.244   3.497   2.009  1.00  0.00           C  
ATOM     11  O   TYR A   2       1.979   4.463   2.187  1.00  0.00           O  
ATOM     12  CB  TYR A   2      -0.632   3.664   0.382  1.00  0.00           C  
ATOM     13  CEN TYR A   2      -1.584   4.518  -0.815  1.00  0.00           X  
ATOM     14  H   TYR A   2      -0.003   1.287  -0.101  1.00  0.00           H  
ATOM     15  N   GLY A   3       0.810   2.733   3.016  1.00  0.00           N  
ATOM     16  CA  GLY A   3       1.230   3.009   4.385  1.00  0.00           C  
ATOM     17  C   GLY A   3       2.746   3.091   4.498  1.00  0.00           C  
ATOM     18  O   GLY A   3       3.278   3.970   5.180  1.00  0.00           O  
ATOM     19  CEN GLY A   3       1.230   3.009   4.385  1.00  0.00           X  
ATOM     20  H   GLY A   3       0.171   1.979   2.829  1.00  0.00           H  
ATOM     21  N   LYS A   4       3.440   2.175   3.824  1.00  0.00           N  
ATOM     22  CA  LYS A   4       4.896   2.181   3.813  1.00  0.00           C  
ATOM     23  C   LYS A   4       5.415   3.310   2.919  1.00  0.00           C  
ATOM     24  O   LYS A   4       6.257   4.093   3.352  1.00  0.00           O  
ATOM     25  CB  LYS A   4       5.437   0.831   3.339  1.00  0.00           C  
ATOM     26  CEN LYS A   4       6.336  -1.025   3.810  1.00  0.00           X  
ATOM     27  H   LYS A   4       2.943   1.463   3.312  1.00  0.00           H  
ATOM     28  N   LEU A   5       4.882   3.447   1.703  1.00  0.00           N  
ATOM     29  CA  LEU A   5       5.325   4.524   0.822  1.00  0.00           C  
ATOM     30  C   LEU A   5       5.289   5.874   1.517  1.00  0.00           C  
ATOM     31  O   LEU A   5       6.212   6.675   1.362  1.00  0.00           O  
ATOM     32  CB  LEU A   5       4.460   4.560  -0.444  1.00  0.00           C  
ATOM     33  CEN LEU A   5       4.710   4.106  -1.895  1.00  0.00           X  
ATOM     34  H   LEU A   5       4.167   2.798   1.372  1.00  0.00           H  
ATOM     35  N   ASN A   6       4.251   6.122   2.318  1.00  0.00           N  
ATOM     36  CA  ASN A   6       4.153   7.385   3.025  1.00  0.00           C  
ATOM     37  C   ASN A   6       5.379   7.550   3.917  1.00  0.00           C  
ATOM     38  O   ASN A   6       5.940   8.647   4.001  1.00  0.00           O  
ATOM     39  CB  ASN A   6       2.874   7.484   3.837  1.00  0.00           C  
ATOM     40  CEN ASN A   6       1.900   7.854   3.718  1.00  0.00           X  
ATOM     41  H   ASN A   6       3.496   5.445   2.404  1.00  0.00           H  
ATOM     42  N   ASP A   7       5.826   6.460   4.564  1.00  0.00           N  
ATOM     43  CA  ASP A   7       7.005   6.562   5.427  1.00  0.00           C  
ATOM     44  C   ASP A   7       8.253   6.838   4.590  1.00  0.00           C  
ATOM     45  O   ASP A   7       9.109   7.636   4.974  1.00  0.00           O  
ATOM     46  CB  ASP A   7       7.190   5.284   6.249  1.00  0.00           C  
ATOM     47  CEN ASP A   7       6.995   4.913   7.177  1.00  0.00           X  
ATOM     48  H   ASP A   7       5.331   5.571   4.460  1.00  0.00           H  
ATOM     49  N   LEU A   8       8.322   6.226   3.404  1.00  0.00           N  
ATOM     50  CA  LEU A   8       9.465   6.430   2.527  1.00  0.00           C  
ATOM     51  C   LEU A   8       9.527   7.878   2.102  1.00  0.00           C  
ATOM     52  O   LEU A   8      10.603   8.482   2.094  1.00  0.00           O  
ATOM     53  CB  LEU A   8       9.382   5.511   1.302  1.00  0.00           C  
ATOM     54  CEN LEU A   8      10.133   4.224   0.908  1.00  0.00           X  
ATOM     55  H   LEU A   8       7.591   5.567   3.135  1.00  0.00           H  
ATOM     56  N   LEU A   9       8.368   8.458   1.806  1.00  0.00           N  
ATOM     57  CA  LEU A   9       8.299   9.856   1.442  1.00  0.00           C  
ATOM     58  C   LEU A   9       8.890  10.693   2.566  1.00  0.00           C  
ATOM     59  O   LEU A   9       9.678  11.607   2.310  1.00  0.00           O  
ATOM     60  CB  LEU A   9       6.851  10.269   1.151  1.00  0.00           C  
ATOM     61  CEN LEU A   9       6.087  10.554  -0.156  1.00  0.00           X  
ATOM     62  H   LEU A   9       7.515   7.903   1.789  1.00  0.00           H  
ATOM     63  N   GLU A  10       8.521  10.388   3.820  1.00  0.00           N  
ATOM     64  CA  GLU A  10       9.111  11.145   4.918  1.00  0.00           C  
ATOM     65  C   GLU A  10      10.638  11.012   4.901  1.00  0.00           C  
ATOM     66  O   GLU A  10      11.343  12.021   4.982  1.00  0.00           O  
ATOM     67  CB  GLU A  10       8.549  10.672   6.260  1.00  0.00           C  
ATOM     68  CEN GLU A  10       7.467  10.872   7.561  1.00  0.00           X  
ATOM     69  H   GLU A  10       7.833   9.653   3.987  1.00  0.00           H  
ATOM     70  N   ASP A  11      11.162   9.788   4.748  1.00  0.00           N  
ATOM     71  CA  ASP A  11      12.611   9.625   4.760  1.00  0.00           C  
ATOM     72  C   ASP A  11      13.253  10.351   3.558  1.00  0.00           C  
ATOM     73  O   ASP A  11      14.315  10.966   3.705  1.00  0.00           O  
ATOM     74  CB  ASP A  11      12.980   8.139   4.748  1.00  0.00           C  
ATOM     75  CEN ASP A  11      13.243   7.392   5.387  1.00  0.00           X  
ATOM     76  H   ASP A  11      10.552   8.976   4.654  1.00  0.00           H  
ATOM     77  N   LEU A  12      12.604  10.325   2.386  1.00  0.00           N  
ATOM     78  CA  LEU A  12      13.165  10.968   1.192  1.00  0.00           C  
ATOM     79  C   LEU A  12      13.264  12.474   1.399  1.00  0.00           C  
ATOM     80  O   LEU A  12      14.248  13.108   1.010  1.00  0.00           O  
ATOM     81  CB  LEU A  12      12.312  10.652  -0.043  1.00  0.00           C  
ATOM     82  CEN LEU A  12      12.516   9.705  -1.241  1.00  0.00           X  
ATOM     83  H   LEU A  12      11.715   9.826   2.319  1.00  0.00           H  
ATOM     84  N   GLN A  13      12.234  13.056   2.016  1.00  0.00           N  
ATOM     85  CA  GLN A  13      12.247  14.483   2.292  1.00  0.00           C  
ATOM     86  C   GLN A  13      13.413  14.830   3.218  1.00  0.00           C  
ATOM     87  O   GLN A  13      14.146  15.793   2.967  1.00  0.00           O  
ATOM     88  CB  GLN A  13      10.924  14.923   2.924  1.00  0.00           C  
ATOM     89  CEN GLN A  13       9.385  15.686   2.611  1.00  0.00           X  
ATOM     90  H   GLN A  13      11.427  12.485   2.279  1.00  0.00           H  
ATOM     91  N   GLU A  14      13.630  14.017   4.265  1.00  0.00           N  
ATOM     92  CA  GLU A  14      14.688  14.336   5.221  1.00  0.00           C  
ATOM     93  C   GLU A  14      16.042  14.288   4.505  1.00  0.00           C  
ATOM     94  O   GLU A  14      16.898  15.145   4.732  1.00  0.00           O  
ATOM     95  CB  GLU A  14      14.668  13.367   6.405  1.00  0.00           C  
ATOM     96  CEN GLU A  14      14.239  13.013   8.016  1.00  0.00           X  
ATOM     97  H   GLU A  14      13.029  13.200   4.406  1.00  0.00           H  
ATOM     98  N   VAL A  15      16.207  13.337   3.576  1.00  0.00           N  
ATOM     99  CA  VAL A  15      17.484  13.169   2.893  1.00  0.00           C  
ATOM    100  C   VAL A  15      17.784  14.339   1.972  1.00  0.00           C  
ATOM    101  O   VAL A  15      18.932  14.773   1.872  1.00  0.00           O  
ATOM    102  CB  VAL A  15      17.517  11.866   2.072  1.00  0.00           C  
ATOM    103  CEN VAL A  15      17.793  11.235   2.044  1.00  0.00           X  
ATOM    104  H   VAL A  15      15.433  12.702   3.378  1.00  0.00           H  
ATOM    105  N   LEU A  16      16.758  14.869   1.315  1.00  0.00           N  
ATOM    106  CA  LEU A  16      16.938  16.015   0.436  1.00  0.00           C  
ATOM    107  C   LEU A  16      17.395  17.216   1.269  1.00  0.00           C  
ATOM    108  O   LEU A  16      18.351  17.911   0.906  1.00  0.00           O  
ATOM    109  CB  LEU A  16      15.640  16.329  -0.318  1.00  0.00           C  
ATOM    110  CEN LEU A  16      15.194  16.097  -1.774  1.00  0.00           X  
ATOM    111  H   LEU A  16      15.835  14.439   1.410  1.00  0.00           H  
ATOM    112  N   LYS A  17      16.744  17.435   2.415  1.00  0.00           N  
ATOM    113  CA  LYS A  17      17.098  18.578   3.252  1.00  0.00           C  
ATOM    114  C   LYS A  17      18.470  18.396   3.924  1.00  0.00           C  
ATOM    115  O   LYS A  17      19.213  19.365   4.112  1.00  0.00           O  
ATOM    116  CB  LYS A  17      16.019  18.807   4.312  1.00  0.00           C  
ATOM    117  CEN LYS A  17      14.354  19.923   4.988  1.00  0.00           X  
ATOM    118  H   LYS A  17      15.982  16.813   2.692  1.00  0.00           H  
ATOM    119  N   ASN A  18      18.834  17.156   4.254  1.00  0.00           N  
ATOM    120  CA  ASN A  18      20.136  16.912   4.861  1.00  0.00           C  
ATOM    121  C   ASN A  18      21.248  17.103   3.836  1.00  0.00           C  
ATOM    122  O   ASN A  18      22.327  17.603   4.175  1.00  0.00           O  
ATOM    123  CB  ASN A  18      20.215  15.527   5.477  1.00  0.00           C  
ATOM    124  CEN ASN A  18      20.053  15.076   6.410  1.00  0.00           X  
ATOM    125  H   ASN A  18      18.187  16.378   4.123  1.00  0.00           H  
ATOM    126  N   LEU A  19      20.964  16.770   2.573  1.00  0.00           N  
ATOM    127  CA  LEU A  19      21.937  16.932   1.501  1.00  0.00           C  
ATOM    128  C   LEU A  19      22.118  18.405   1.172  1.00  0.00           C  
ATOM    129  O   LEU A  19      23.235  18.908   1.163  1.00  0.00           O  
ATOM    130  CB  LEU A  19      21.499  16.152   0.255  1.00  0.00           C  
ATOM    131  CEN LEU A  19      21.978  14.828  -0.371  1.00  0.00           X  
ATOM    132  H   LEU A  19      20.047  16.373   2.356  1.00  0.00           H  
ATOM    133  N   HIS A  20      21.020  19.134   0.989  1.00  0.00           N  
ATOM    134  CA  HIS A  20      21.141  20.552   0.667  1.00  0.00           C  
ATOM    135  C   HIS A  20      21.899  21.304   1.751  1.00  0.00           C  
ATOM    136  O   HIS A  20      22.623  22.264   1.475  1.00  0.00           O  
ATOM    137  CB  HIS A  20      19.759  21.181   0.466  1.00  0.00           C  
ATOM    138  CEN HIS A  20      18.876  21.486  -0.610  1.00  0.00           X  
ATOM    139  H   HIS A  20      20.100  18.689   1.012  1.00  0.00           H  
ATOM    140  N   LYS A  21      21.738  20.862   2.993  1.00  0.00           N  
ATOM    141  CA  LYS A  21      22.381  21.512   4.123  1.00  0.00           C  
ATOM    142  C   LYS A  21      23.888  21.254   4.228  1.00  0.00           C  
ATOM    143  O   LYS A  21      24.652  22.173   4.539  1.00  0.00           O  
ATOM    144  CB  LYS A  21      21.696  21.072   5.418  1.00  0.00           C  
ATOM    145  CEN LYS A  21      20.344  21.504   6.987  1.00  0.00           X  
ATOM    146  H   LYS A  21      21.108  20.072   3.157  1.00  0.00           H  
ATOM    147  N   ASN A  22      24.321  20.014   3.984  1.00  0.00           N  
ATOM    148  CA  ASN A  22      25.690  19.606   4.299  1.00  0.00           C  
ATOM    149  C   ASN A  22      26.488  19.022   3.134  1.00  0.00           C  
ATOM    150  O   ASN A  22      27.321  18.133   3.326  1.00  0.00           O  
ATOM    151  CB  ASN A  22      25.688  18.613   5.447  1.00  0.00           C  
ATOM    152  CEN ASN A  22      25.745  18.629   6.494  1.00  0.00           X  
ATOM    153  H   ASN A  22      23.668  19.312   3.634  1.00  0.00           H  
ATOM    154  N   TRP A  23      26.231  19.492   1.927  1.00  0.00           N  
ATOM    155  CA  TRP A  23      27.015  19.037   0.792  1.00  0.00           C  
ATOM    156  C   TRP A  23      28.338  19.780   0.756  1.00  0.00           C  
ATOM    157  O   TRP A  23      28.365  21.008   0.817  1.00  0.00           O  
ATOM    158  CB  TRP A  23      26.250  19.244  -0.516  1.00  0.00           C  
ATOM    159  CEN TRP A  23      25.566  18.371  -1.875  1.00  0.00           X  
ATOM    160  H   TRP A  23      25.497  20.176   1.800  1.00  0.00           H  
ATOM    161  N   HIS A  24      29.440  19.045   0.649  1.00  0.00           N  
ATOM    162  CA  HIS A  24      30.757  19.674   0.618  1.00  0.00           C  
ATOM    163  C   HIS A  24      31.587  19.313  -0.622  1.00  0.00           C  
ATOM    164  O   HIS A  24      32.776  19.628  -0.687  1.00  0.00           O  
ATOM    165  CB  HIS A  24      31.539  19.302   1.882  1.00  0.00           C  
ATOM    166  CEN HIS A  24      31.781  19.840   3.179  1.00  0.00           X  
ATOM    167  H   HIS A  24      29.363  18.041   0.628  1.00  0.00           H  
ATOM    168  N   GLY A  25      30.972  18.647  -1.596  1.00  0.00           N  
ATOM    169  CA  GLY A  25      31.684  18.114  -2.765  1.00  0.00           C  
ATOM    170  C   GLY A  25      31.757  19.050  -3.985  1.00  0.00           C  
ATOM    171  O   GLY A  25      32.305  18.681  -5.026  1.00  0.00           O  
ATOM    172  CEN GLY A  25      31.685  18.114  -2.766  1.00  0.00           X  
ATOM    173  H   GLY A  25      29.975  18.494  -1.528  1.00  0.00           H  
ATOM    174  N   GLY A  26      31.162  20.239  -3.880  1.00  0.00           N  
ATOM    175  CA  GLY A  26      31.238  21.276  -4.921  1.00  0.00           C  
ATOM    176  C   GLY A  26      29.834  21.545  -5.471  1.00  0.00           C  
ATOM    177  O   GLY A  26      29.196  20.638  -6.017  1.00  0.00           O  
ATOM    178  CEN GLY A  26      31.238  21.277  -4.921  1.00  0.00           X  
ATOM    179  H   GLY A  26      30.631  20.428  -3.041  1.00  0.00           H  
ATOM    180  N   LYS A  27      29.374  22.796  -5.406  1.00  0.00           N  
ATOM    181  CA  LYS A  27      28.048  23.142  -5.945  1.00  0.00           C  
ATOM    182  C   LYS A  27      27.862  22.732  -7.410  1.00  0.00           C  
ATOM    183  O   LYS A  27      26.743  22.473  -7.863  1.00  0.00           O  
ATOM    184  CB  LYS A  27      27.802  24.644  -5.800  1.00  0.00           C  
ATOM    185  CEN LYS A  27      26.854  26.232  -4.771  1.00  0.00           X  
ATOM    186  H   LYS A  27      29.918  23.507  -4.937  1.00  0.00           H  
ATOM    187  N   ASP A  28      28.959  22.651  -8.154  1.00  0.00           N  
ATOM    188  CA  ASP A  28      28.884  22.302  -9.568  1.00  0.00           C  
ATOM    189  C   ASP A  28      28.365  20.870  -9.757  1.00  0.00           C  
ATOM    190  O   ASP A  28      27.688  20.568 -10.737  1.00  0.00           O  
ATOM    191  CB  ASP A  28      30.256  22.461 -10.228  1.00  0.00           C  
ATOM    192  CEN ASP A  28      30.786  23.130 -10.784  1.00  0.00           X  
ATOM    193  H   ASP A  28      29.856  22.836  -7.732  1.00  0.00           H  
ATOM    194  N   ASN A  29      28.705  19.985  -8.812  1.00  0.00           N  
ATOM    195  CA  ASN A  29      28.268  18.594  -8.831  1.00  0.00           C  
ATOM    196  C   ASN A  29      26.876  18.483  -8.214  1.00  0.00           C  
ATOM    197  O   ASN A  29      25.999  17.770  -8.721  1.00  0.00           O  
ATOM    198  CB  ASN A  29      29.246  17.685  -8.111  1.00  0.00           C  
ATOM    199  CEN ASN A  29      30.075  17.085  -8.346  1.00  0.00           X  
ATOM    200  H   ASN A  29      29.258  20.292  -8.017  1.00  0.00           H  
ATOM    201  N   LEU A  30      26.659  19.268  -7.155  1.00  0.00           N  
ATOM    202  CA  LEU A  30      25.398  19.254  -6.418  1.00  0.00           C  
ATOM    203  C   LEU A  30      24.252  19.502  -7.348  1.00  0.00           C  
ATOM    204  O   LEU A  30      23.292  18.747  -7.356  1.00  0.00           O  
ATOM    205  CB  LEU A  30      25.407  20.301  -5.297  1.00  0.00           C  
ATOM    206  CEN LEU A  30      25.547  20.194  -3.767  1.00  0.00           X  
ATOM    207  H   LEU A  30      27.420  19.871  -6.835  1.00  0.00           H  
ATOM    208  N   HIS A  31      24.353  20.569  -8.135  1.00  0.00           N  
ATOM    209  CA  HIS A  31      23.232  21.002  -8.949  1.00  0.00           C  
ATOM    210  C   HIS A  31      22.539  19.815  -9.624  1.00  0.00           C  
ATOM    211  O   HIS A  31      21.310  19.704  -9.570  1.00  0.00           O  
ATOM    212  CB  HIS A  31      23.697  22.011 -10.005  1.00  0.00           C  
ATOM    213  CEN HIS A  31      23.777  23.425 -10.162  1.00  0.00           X  
ATOM    214  H   HIS A  31      25.217  21.119  -8.119  1.00  0.00           H  
ATOM    215  N   ASP A  32      23.294  18.904 -10.248  1.00  0.00           N  
ATOM    216  CA  ASP A  32      22.618  17.798 -10.928  1.00  0.00           C  
ATOM    217  C   ASP A  32      21.873  16.905  -9.938  1.00  0.00           C  
ATOM    218  O   ASP A  32      20.741  16.480 -10.202  1.00  0.00           O  
ATOM    219  CB  ASP A  32      23.623  16.967 -11.729  1.00  0.00           C  
ATOM    220  CEN ASP A  32      23.977  16.865 -12.678  1.00  0.00           X  
ATOM    221  H   ASP A  32      24.305  18.975 -10.237  1.00  0.00           H  
ATOM    222  N   VAL A  33      22.464  16.687  -8.763  1.00  0.00           N  
ATOM    223  CA  VAL A  33      21.833  15.816  -7.782  1.00  0.00           C  
ATOM    224  C   VAL A  33      20.506  16.401  -7.323  1.00  0.00           C  
ATOM    225  O   VAL A  33      19.526  15.668  -7.143  1.00  0.00           O  
ATOM    226  CB  VAL A  33      22.738  15.587  -6.557  1.00  0.00           C  
ATOM    227  CEN VAL A  33      23.125  15.118  -6.234  1.00  0.00           X  
ATOM    228  H   VAL A  33      23.379  17.102  -8.569  1.00  0.00           H  
ATOM    229  N   ASP A  34      20.464  17.731  -7.165  1.00  0.00           N  
ATOM    230  CA  ASP A  34      19.259  18.405  -6.734  1.00  0.00           C  
ATOM    231  C   ASP A  34      18.165  18.312  -7.758  1.00  0.00           C  
ATOM    232  O   ASP A  34      17.024  18.046  -7.400  1.00  0.00           O  
ATOM    233  CB  ASP A  34      19.551  19.875  -6.422  1.00  0.00           C  
ATOM    234  CEN ASP A  34      19.750  20.485  -5.631  1.00  0.00           X  
ATOM    235  H   ASP A  34      21.298  18.274  -7.359  1.00  0.00           H  
ATOM    236  N   ASN A  35      18.501  18.464  -9.038  1.00  0.00           N  
ATOM    237  CA  ASN A  35      17.475  18.362 -10.059  1.00  0.00           C  
ATOM    238  C   ASN A  35      16.856  16.972 -10.031  1.00  0.00           C  
ATOM    239  O   ASN A  35      15.633  16.827 -10.073  1.00  0.00           O  
ATOM    240  CB  ASN A  35      18.021  18.679 -11.440  1.00  0.00           C  
ATOM    241  CEN ASN A  35      18.110  19.510 -12.074  1.00  0.00           X  
ATOM    242  H   ASN A  35      19.460  18.709  -9.293  1.00  0.00           H  
ATOM    243  N   HIS A  36      17.698  15.949  -9.889  1.00  0.00           N  
ATOM    244  CA  HIS A  36      17.196  14.581  -9.926  1.00  0.00           C  
ATOM    245  C   HIS A  36      16.275  14.304  -8.735  1.00  0.00           C  
ATOM    246  O   HIS A  36      15.204  13.715  -8.889  1.00  0.00           O  
ATOM    247  CB  HIS A  36      18.355  13.579  -9.940  1.00  0.00           C  
ATOM    248  CEN HIS A  36      19.108  12.838 -10.896  1.00  0.00           X  
ATOM    249  H   HIS A  36      18.703  16.124  -9.808  1.00  0.00           H  
ATOM    250  N   LEU A  37      16.649  14.785  -7.555  1.00  0.00           N  
ATOM    251  CA  LEU A  37      15.851  14.512  -6.368  1.00  0.00           C  
ATOM    252  C   LEU A  37      14.474  15.166  -6.511  1.00  0.00           C  
ATOM    253  O   LEU A  37      13.459  14.588  -6.120  1.00  0.00           O  
ATOM    254  CB  LEU A  37      16.568  15.017  -5.110  1.00  0.00           C  
ATOM    255  CEN LEU A  37      17.333  14.298  -3.982  1.00  0.00           X  
ATOM    256  H   LEU A  37      17.517  15.316  -7.471  1.00  0.00           H  
ATOM    257  N   GLN A  38      14.442  16.374  -7.075  1.00  0.00           N  
ATOM    258  CA  GLN A  38      13.197  17.099  -7.278  1.00  0.00           C  
ATOM    259  C   GLN A  38      12.281  16.316  -8.213  1.00  0.00           C  
ATOM    260  O   GLN A  38      11.092  16.182  -7.930  1.00  0.00           O  
ATOM    261  CB  GLN A  38      13.468  18.491  -7.854  1.00  0.00           C  
ATOM    262  CEN GLN A  38      13.596  20.188  -7.465  1.00  0.00           X  
ATOM    263  H   GLN A  38      15.311  16.812  -7.369  1.00  0.00           H  
ATOM    264  N   ASN A  39      12.826  15.753  -9.308  1.00  0.00           N  
ATOM    265  CA  ASN A  39      11.987  14.999 -10.235  1.00  0.00           C  
ATOM    266  C   ASN A  39      11.399  13.779  -9.524  1.00  0.00           C  
ATOM    267  O   ASN A  39      10.217  13.479  -9.676  1.00  0.00           O  
ATOM    268  CB  ASN A  39      12.755  14.579 -11.475  1.00  0.00           C  
ATOM    269  CEN ASN A  39      12.934  14.940 -12.444  1.00  0.00           X  
ATOM    270  H   ASN A  39      13.817  15.878  -9.518  1.00  0.00           H  
ATOM    271  N   VAL A  40      12.200  13.129  -8.672  1.00  0.00           N  
ATOM    272  CA  VAL A  40      11.750  11.925  -7.977  1.00  0.00           C  
ATOM    273  C   VAL A  40      10.572  12.252  -7.063  1.00  0.00           C  
ATOM    274  O   VAL A  40       9.575  11.530  -7.030  1.00  0.00           O  
ATOM    275  CB  VAL A  40      12.879  11.288  -7.146  1.00  0.00           C  
ATOM    276  CEN VAL A  40      13.303  10.746  -7.109  1.00  0.00           X  
ATOM    277  H   VAL A  40      13.163  13.458  -8.543  1.00  0.00           H  
ATOM    278  N   ILE A  41      10.653  13.382  -6.366  1.00  0.00           N  
ATOM    279  CA  ILE A  41       9.577  13.791  -5.473  1.00  0.00           C  
ATOM    280  C   ILE A  41       8.284  14.066  -6.245  1.00  0.00           C  
ATOM    281  O   ILE A  41       7.202  13.642  -5.815  1.00  0.00           O  
ATOM    282  CB  ILE A  41       9.964  15.046  -4.669  1.00  0.00           C  
ATOM    283  CEN ILE A  41      10.469  15.413  -3.775  1.00  0.00           X  
ATOM    284  H   ILE A  41      11.501  13.952  -6.439  1.00  0.00           H  
ATOM    285  N   GLU A  42       8.384  14.756  -7.392  1.00  0.00           N  
ATOM    286  CA  GLU A  42       7.184  15.016  -8.181  1.00  0.00           C  
ATOM    287  C   GLU A  42       6.583  13.724  -8.728  1.00  0.00           C  
ATOM    288  O   GLU A  42       5.359  13.580  -8.751  1.00  0.00           O  
ATOM    289  CB  GLU A  42       7.500  15.974  -9.331  1.00  0.00           C  
ATOM    290  CEN GLU A  42       7.496  17.548  -9.986  1.00  0.00           X  
ATOM    291  H   GLU A  42       9.295  15.099  -7.703  1.00  0.00           H  
ATOM    292  N   ASP A  43       7.423  12.752  -9.116  1.00  0.00           N  
ATOM    293  CA  ASP A  43       6.899  11.488  -9.616  1.00  0.00           C  
ATOM    294  C   ASP A  43       6.240  10.656  -8.522  1.00  0.00           C  
ATOM    295  O   ASP A  43       5.186  10.062  -8.753  1.00  0.00           O  
ATOM    296  CB  ASP A  43       8.018  10.680 -10.279  1.00  0.00           C  
ATOM    297  CEN ASP A  43       8.407  10.487 -11.200  1.00  0.00           X  
ATOM    298  H   ASP A  43       8.431  12.909  -9.088  1.00  0.00           H  
ATOM    299  N   ILE A  44       6.808  10.663  -7.315  1.00  0.00           N  
ATOM    300  CA  ILE A  44       6.196   9.914  -6.227  1.00  0.00           C  
ATOM    301  C   ILE A  44       4.848  10.526  -5.890  1.00  0.00           C  
ATOM    302  O   ILE A  44       3.871   9.808  -5.664  1.00  0.00           O  
ATOM    303  CB  ILE A  44       7.082   9.894  -4.969  1.00  0.00           C  
ATOM    304  CEN ILE A  44       7.898   9.380  -4.460  1.00  0.00           X  
ATOM    305  H   ILE A  44       7.687  11.162  -7.162  1.00  0.00           H  
ATOM    306  N   HIS A  45       4.782  11.857  -5.867  1.00  0.00           N  
ATOM    307  CA  HIS A  45       3.521  12.526  -5.602  1.00  0.00           C  
ATOM    308  C   HIS A  45       2.504  12.170  -6.682  1.00  0.00           C  
ATOM    309  O   HIS A  45       1.365  11.803  -6.375  1.00  0.00           O  
ATOM    310  CB  HIS A  45       3.712  14.044  -5.528  1.00  0.00           C  
ATOM    311  CEN HIS A  45       3.910  15.044  -4.533  1.00  0.00           X  
ATOM    312  H   HIS A  45       5.624  12.414  -6.029  1.00  0.00           H  
ATOM    313  N   ASP A  46       2.905  12.262  -7.954  1.00  0.00           N  
ATOM    314  CA  ASP A  46       1.962  11.957  -9.013  1.00  0.00           C  
ATOM    315  C   ASP A  46       1.444  10.530  -8.897  1.00  0.00           C  
ATOM    316  O   ASP A  46       0.246  10.298  -9.083  1.00  0.00           O  
ATOM    317  CB  ASP A  46       2.611  12.172 -10.383  1.00  0.00           C  
ATOM    318  CEN ASP A  46       2.671  12.872 -11.121  1.00  0.00           X  
ATOM    319  H   ASP A  46       3.855  12.560  -8.173  1.00  0.00           H  
ATOM    320  N   PHE A  47       2.309   9.584  -8.526  1.00  0.00           N  
ATOM    321  CA  PHE A  47       1.886   8.195  -8.400  1.00  0.00           C  
ATOM    322  C   PHE A  47       0.764   8.091  -7.370  1.00  0.00           C  
ATOM    323  O   PHE A  47      -0.304   7.543  -7.650  1.00  0.00           O  
ATOM    324  CB  PHE A  47       3.062   7.300  -8.004  1.00  0.00           C  
ATOM    325  CEN PHE A  47       4.094   6.314  -8.703  1.00  0.00           X  
ATOM    326  H   PHE A  47       3.287   9.819  -8.348  1.00  0.00           H  
ATOM    327  N   MET A  48       0.996   8.641  -6.171  1.00  0.00           N  
ATOM    328  CA  MET A  48       0.144   8.365  -5.018  1.00  0.00           C  
ATOM    329  C   MET A  48      -1.282   8.861  -5.210  1.00  0.00           C  
ATOM    330  O   MET A  48      -2.228   8.284  -4.667  1.00  0.00           O  
ATOM    331  CB  MET A  48       0.747   8.995  -3.765  1.00  0.00           C  
ATOM    332  CEN MET A  48       1.553   8.602  -2.256  1.00  0.00           X  
ATOM    333  H   MET A  48       1.805   9.254  -6.055  1.00  0.00           H  
ATOM    334  N   GLN A  49      -1.449   9.900  -6.021  1.00  0.00           N  
ATOM    335  CA  GLN A  49      -2.637  10.739  -5.986  1.00  0.00           C  
ATOM    336  C   GLN A  49      -3.641  10.382  -7.096  1.00  0.00           C  
ATOM    337  O   GLN A  49      -4.638  11.082  -7.280  1.00  0.00           O  
ATOM    338  CB  GLN A  49      -2.236  12.212  -6.107  1.00  0.00           C  
ATOM    339  CEN GLN A  49      -1.951  13.683  -5.212  1.00  0.00           X  
ATOM    340  H   GLN A  49      -0.686  10.152  -6.656  1.00  0.00           H  
ATOM    341  N   GLY A  50      -3.379   9.303  -7.846  1.00  0.00           N  
ATOM    342  CA  GLY A  50      -4.206   8.909  -8.987  1.00  0.00           C  
ATOM    343  C   GLY A  50      -3.576   9.216 -10.346  1.00  0.00           C  
ATOM    344  O   GLY A  50      -4.099   8.822 -11.392  1.00  0.00           O  
ATOM    345  CEN GLY A  50      -4.206   8.909  -8.988  1.00  0.00           X  
ATOM    346  H   GLY A  50      -2.576   8.710  -7.630  1.00  0.00           H  
ATOM    347  N   GLY A  51      -2.436   9.895 -10.356  1.00  0.00           N  
ATOM    348  CA  GLY A  51      -1.750  10.284 -11.584  1.00  0.00           C  
ATOM    349  C   GLY A  51      -0.556   9.378 -11.883  1.00  0.00           C  
ATOM    350  O   GLY A  51       0.594   9.757 -11.652  1.00  0.00           O  
ATOM    351  CEN GLY A  51      -1.750  10.285 -11.584  1.00  0.00           X  
ATOM    352  H   GLY A  51      -1.993  10.130  -9.473  1.00  0.00           H  
ATOM    353  N   GLY A  52      -0.822   8.178 -12.384  1.00  0.00           N  
ATOM    354  CA  GLY A  52       0.273   7.297 -12.765  1.00  0.00           C  
ATOM    355  C   GLY A  52      -0.132   6.065 -13.562  1.00  0.00           C  
ATOM    356  O   GLY A  52      -1.310   5.729 -13.689  1.00  0.00           O  
ATOM    357  CEN GLY A  52       0.274   7.297 -12.765  1.00  0.00           X  
ATOM    358  H   GLY A  52      -1.803   7.907 -12.465  1.00  0.00           H  
ATOM    359  N   SER A  53       0.880   5.403 -14.105  1.00  0.00           N  
ATOM    360  CA  SER A  53       0.740   4.256 -14.992  1.00  0.00           C  
ATOM    361  C   SER A  53       2.038   3.453 -14.995  1.00  0.00           C  
ATOM    362  O   SER A  53       3.066   3.939 -14.510  1.00  0.00           O  
ATOM    363  CB  SER A  53       0.381   4.708 -16.394  1.00  0.00           C  
ATOM    364  CEN SER A  53       0.369   5.018 -16.841  1.00  0.00           X  
ATOM    365  H   SER A  53       1.810   5.736 -13.898  1.00  0.00           H  
ATOM    366  N   GLY A  54       2.024   2.254 -15.582  1.00  0.00           N  
ATOM    367  CA  GLY A  54       3.240   1.438 -15.633  1.00  0.00           C  
ATOM    368  C   GLY A  54       4.424   2.202 -16.235  1.00  0.00           C  
ATOM    369  O   GLY A  54       5.566   1.975 -15.843  1.00  0.00           O  
ATOM    370  CEN GLY A  54       3.240   1.437 -15.633  1.00  0.00           X  
ATOM    371  H   GLY A  54       1.167   1.902 -15.985  1.00  0.00           H  
ATOM    372  N   GLY A  55       4.151   3.122 -17.167  1.00  0.00           N  
ATOM    373  CA  GLY A  55       5.190   3.969 -17.756  1.00  0.00           C  
ATOM    374  C   GLY A  55       5.815   4.907 -16.718  1.00  0.00           C  
ATOM    375  O   GLY A  55       7.014   5.191 -16.759  1.00  0.00           O  
ATOM    376  CEN GLY A  55       5.190   3.970 -17.756  1.00  0.00           X  
ATOM    377  H   GLY A  55       3.194   3.237 -17.469  1.00  0.00           H  
ATOM    378  N   LYS A  56       4.991   5.403 -15.793  1.00  0.00           N  
ATOM    379  CA  LYS A  56       5.455   6.272 -14.729  1.00  0.00           C  
ATOM    380  C   LYS A  56       6.360   5.451 -13.847  1.00  0.00           C  
ATOM    381  O   LYS A  56       7.406   5.928 -13.406  1.00  0.00           O  
ATOM    382  CB  LYS A  56       4.292   6.857 -13.926  1.00  0.00           C  
ATOM    383  CEN LYS A  56       3.074   8.521 -13.455  1.00  0.00           X  
ATOM    384  H   LYS A  56       4.013   5.134 -15.798  1.00  0.00           H  
ATOM    385  N   LEU A  57       5.967   4.200 -13.606  1.00  0.00           N  
ATOM    386  CA  LEU A  57       6.789   3.375 -12.741  1.00  0.00           C  
ATOM    387  C   LEU A  57       8.166   3.168 -13.402  1.00  0.00           C  
ATOM    388  O   LEU A  57       9.199   3.306 -12.756  1.00  0.00           O  
ATOM    389  CB  LEU A  57       6.097   2.035 -12.464  1.00  0.00           C  
ATOM    390  CEN LEU A  57       5.356   1.475 -11.235  1.00  0.00           X  
ATOM    391  H   LEU A  57       5.100   3.851 -14.022  1.00  0.00           H  
ATOM    392  N   GLN A  58       8.209   2.861 -14.699  1.00  0.00           N  
ATOM    393  CA  GLN A  58       9.507   2.605 -15.320  1.00  0.00           C  
ATOM    394  C   GLN A  58      10.390   3.860 -15.302  1.00  0.00           C  
ATOM    395  O   GLN A  58      11.591   3.774 -15.011  1.00  0.00           O  
ATOM    396  CB  GLN A  58       9.322   2.120 -16.760  1.00  0.00           C  
ATOM    397  CEN GLN A  58       9.296   0.713 -17.793  1.00  0.00           X  
ATOM    398  H   GLN A  58       7.346   2.769 -15.236  1.00  0.00           H  
ATOM    399  N   GLU A  59       9.791   5.040 -15.534  1.00  0.00           N  
ATOM    400  CA  GLU A  59      10.591   6.267 -15.539  1.00  0.00           C  
ATOM    401  C   GLU A  59      11.193   6.505 -14.158  1.00  0.00           C  
ATOM    402  O   GLU A  59      12.357   6.902 -14.032  1.00  0.00           O  
ATOM    403  CB  GLU A  59       9.745   7.469 -15.963  1.00  0.00           C  
ATOM    404  CEN GLU A  59       9.248   8.577 -17.158  1.00  0.00           X  
ATOM    405  H   GLU A  59       8.793   5.076 -15.754  1.00  0.00           H  
ATOM    406  N   MET A  60      10.404   6.204 -13.128  1.00  0.00           N  
ATOM    407  CA  MET A  60      10.808   6.369 -11.744  1.00  0.00           C  
ATOM    408  C   MET A  60      12.014   5.503 -11.444  1.00  0.00           C  
ATOM    409  O   MET A  60      12.949   5.944 -10.778  1.00  0.00           O  
ATOM    410  CB  MET A  60       9.654   6.023 -10.805  1.00  0.00           C  
ATOM    411  CEN MET A  60       8.505   6.735  -9.687  1.00  0.00           X  
ATOM    412  H   MET A  60       9.460   5.869 -13.319  1.00  0.00           H  
ATOM    413  N   MET A  61      11.988   4.260 -11.932  1.00  0.00           N  
ATOM    414  CA  MET A  61      13.081   3.344 -11.689  1.00  0.00           C  
ATOM    415  C   MET A  61      14.362   3.813 -12.348  1.00  0.00           C  
ATOM    416  O   MET A  61      15.427   3.778 -11.729  1.00  0.00           O  
ATOM    417  CB  MET A  61      12.715   1.947 -12.185  1.00  0.00           C  
ATOM    418  CEN MET A  61      12.305   0.333 -11.631  1.00  0.00           X  
ATOM    419  H   MET A  61      11.171   3.947 -12.459  1.00  0.00           H  
ATOM    420  N   LYS A  62      14.279   4.324 -13.570  1.00  0.00           N  
ATOM    421  CA  LYS A  62      15.507   4.741 -14.221  1.00  0.00           C  
ATOM    422  C   LYS A  62      16.115   5.927 -13.458  1.00  0.00           C  
ATOM    423  O   LYS A  62      17.330   5.969 -13.230  1.00  0.00           O  
ATOM    424  CB  LYS A  62      15.247   5.112 -15.682  1.00  0.00           C  
ATOM    425  CEN LYS A  62      15.388   4.605 -17.731  1.00  0.00           X  
ATOM    426  H   LYS A  62      13.376   4.383 -14.048  1.00  0.00           H  
ATOM    427  N   GLU A  63      15.264   6.862 -13.011  1.00  0.00           N  
ATOM    428  CA  GLU A  63      15.744   8.065 -12.323  1.00  0.00           C  
ATOM    429  C   GLU A  63      16.404   7.696 -10.987  1.00  0.00           C  
ATOM    430  O   GLU A  63      17.412   8.284 -10.585  1.00  0.00           O  
ATOM    431  CB  GLU A  63      14.594   9.049 -12.093  1.00  0.00           C  
ATOM    432  CEN GLU A  63      13.732  10.445 -12.551  1.00  0.00           X  
ATOM    433  H   GLU A  63      14.262   6.738 -13.173  1.00  0.00           H  
ATOM    434  N   PHE A  64      15.849   6.700 -10.310  1.00  0.00           N  
ATOM    435  CA  PHE A  64      16.378   6.242  -9.039  1.00  0.00           C  
ATOM    436  C   PHE A  64      17.776   5.663  -9.276  1.00  0.00           C  
ATOM    437  O   PHE A  64      18.704   5.950  -8.515  1.00  0.00           O  
ATOM    438  CB  PHE A  64      15.455   5.202  -8.402  1.00  0.00           C  
ATOM    439  CEN PHE A  64      14.327   5.140  -7.284  1.00  0.00           X  
ATOM    440  H   PHE A  64      14.992   6.284 -10.668  1.00  0.00           H  
ATOM    441  N   GLN A  65      17.947   4.861 -10.335  1.00  0.00           N  
ATOM    442  CA  GLN A  65      19.256   4.263 -10.567  1.00  0.00           C  
ATOM    443  C   GLN A  65      20.274   5.380 -10.779  1.00  0.00           C  
ATOM    444  O   GLN A  65      21.350   5.355 -10.188  1.00  0.00           O  
ATOM    445  CB  GLN A  65      19.229   3.329 -11.780  1.00  0.00           C  
ATOM    446  CEN GLN A  65      19.158   1.660 -12.285  1.00  0.00           X  
ATOM    447  H   GLN A  65      17.172   4.677 -10.976  1.00  0.00           H  
ATOM    448  N   GLN A  66      19.917   6.403 -11.567  1.00  0.00           N  
ATOM    449  CA  GLN A  66      20.880   7.461 -11.852  1.00  0.00           C  
ATOM    450  C   GLN A  66      21.282   8.149 -10.544  1.00  0.00           C  
ATOM    451  O   GLN A  66      22.468   8.380 -10.319  1.00  0.00           O  
ATOM    452  CB  GLN A  66      20.295   8.482 -12.831  1.00  0.00           C  
ATOM    453  CEN GLN A  66      20.275   9.001 -14.498  1.00  0.00           X  
ATOM    454  H   GLN A  66      18.991   6.418 -11.997  1.00  0.00           H  
ATOM    455  N   VAL A  67      20.315   8.398  -9.645  1.00  0.00           N  
ATOM    456  CA  VAL A  67      20.633   9.109  -8.400  1.00  0.00           C  
ATOM    457  C   VAL A  67      21.612   8.283  -7.565  1.00  0.00           C  
ATOM    458  O   VAL A  67      22.551   8.821  -6.981  1.00  0.00           O  
ATOM    459  CB  VAL A  67      19.373   9.402  -7.565  1.00  0.00           C  
ATOM    460  CEN VAL A  67      18.955   9.905  -7.349  1.00  0.00           X  
ATOM    461  H   VAL A  67      19.357   8.123  -9.859  1.00  0.00           H  
ATOM    462  N   LEU A  68      21.449   6.963  -7.551  1.00  0.00           N  
ATOM    463  CA  LEU A  68      22.402   6.143  -6.806  1.00  0.00           C  
ATOM    464  C   LEU A  68      23.822   6.237  -7.335  1.00  0.00           C  
ATOM    465  O   LEU A  68      24.776   6.392  -6.559  1.00  0.00           O  
ATOM    466  CB  LEU A  68      21.943   4.679  -6.816  1.00  0.00           C  
ATOM    467  CEN LEU A  68      21.265   3.788  -5.758  1.00  0.00           X  
ATOM    468  H   LEU A  68      20.662   6.548  -8.056  1.00  0.00           H  
ATOM    469  N   ASP A  69      23.978   6.186  -8.651  1.00  0.00           N  
ATOM    470  CA  ASP A  69      25.316   6.261  -9.202  1.00  0.00           C  
ATOM    471  C   ASP A  69      25.971   7.588  -8.814  1.00  0.00           C  
ATOM    472  O   ASP A  69      27.135   7.617  -8.399  1.00  0.00           O  
ATOM    473  CB  ASP A  69      25.281   6.102 -10.724  1.00  0.00           C  
ATOM    474  CEN ASP A  69      25.413   5.392 -11.442  1.00  0.00           X  
ATOM    475  H   ASP A  69      23.166   6.054  -9.254  1.00  0.00           H  
ATOM    476  N   GLU A  70      25.216   8.687  -8.900  1.00  0.00           N  
ATOM    477  CA  GLU A  70      25.789   9.991  -8.608  1.00  0.00           C  
ATOM    478  C   GLU A  70      26.214  10.097  -7.153  1.00  0.00           C  
ATOM    479  O   GLU A  70      27.301  10.604  -6.867  1.00  0.00           O  
ATOM    480  CB  GLU A  70      24.791  11.101  -8.947  1.00  0.00           C  
ATOM    481  CEN GLU A  70      24.224  12.301 -10.014  1.00  0.00           X  
ATOM    482  H   GLU A  70      24.243   8.612  -9.193  1.00  0.00           H  
ATOM    483  N   LEU A  71      25.433   9.522  -6.239  1.00  0.00           N  
ATOM    484  CA  LEU A  71      25.778   9.606  -4.829  1.00  0.00           C  
ATOM    485  C   LEU A  71      27.059   8.854  -4.547  1.00  0.00           C  
ATOM    486  O   LEU A  71      27.915   9.328  -3.801  1.00  0.00           O  
ATOM    487  CB  LEU A  71      24.636   9.058  -3.964  1.00  0.00           C  
ATOM    488  CEN LEU A  71      23.566   9.741  -3.091  1.00  0.00           X  
ATOM    489  H   LEU A  71      24.562   9.066  -6.522  1.00  0.00           H  
ATOM    490  N   ASN A  72      27.230   7.701  -5.189  1.00  0.00           N  
ATOM    491  CA  ASN A  72      28.404   6.880  -4.934  1.00  0.00           C  
ATOM    492  C   ASN A  72      29.668   7.588  -5.429  1.00  0.00           C  
ATOM    493  O   ASN A  72      30.712   7.570  -4.769  1.00  0.00           O  
ATOM    494  CB  ASN A  72      28.275   5.509  -5.572  1.00  0.00           C  
ATOM    495  CEN ASN A  72      27.940   4.551  -5.305  1.00  0.00           X  
ATOM    496  H   ASN A  72      26.516   7.356  -5.834  1.00  0.00           H  
ATOM    497  N   ASN A  73      29.569   8.239  -6.589  1.00  0.00           N  
ATOM    498  CA  ASN A  73      30.710   8.907  -7.190  1.00  0.00           C  
ATOM    499  C   ASN A  73      31.114  10.200  -6.466  1.00  0.00           C  
ATOM    500  O   ASN A  73      32.302  10.535  -6.414  1.00  0.00           O  
ATOM    501  CB  ASN A  73      30.444   9.197  -8.656  1.00  0.00           C  
ATOM    502  CEN ASN A  73      30.591   8.731  -9.584  1.00  0.00           X  
ATOM    503  H   ASN A  73      28.680   8.232  -7.089  1.00  0.00           H  
ATOM    504  N   HIS A  74      30.141  10.930  -5.913  1.00  0.00           N  
ATOM    505  CA  HIS A  74      30.432  12.217  -5.281  1.00  0.00           C  
ATOM    506  C   HIS A  74      30.756  12.157  -3.784  1.00  0.00           C  
ATOM    507  O   HIS A  74      31.668  12.842  -3.315  1.00  0.00           O  
ATOM    508  CB  HIS A  74      29.250  13.168  -5.497  1.00  0.00           C  
ATOM    509  CEN HIS A  74      28.850  14.174  -6.424  1.00  0.00           X  
ATOM    510  H   HIS A  74      29.175  10.609  -5.990  1.00  0.00           H  
ATOM    511  N   LEU A  75      30.022  11.354  -3.029  1.00  0.00           N  
ATOM    512  CA  LEU A  75      30.207  11.269  -1.586  1.00  0.00           C  
ATOM    513  C   LEU A  75      31.365  10.328  -1.240  1.00  0.00           C  
ATOM    514  O   LEU A  75      31.336   9.143  -1.566  1.00  0.00           O  
ATOM    515  CB  LEU A  75      28.911  10.799  -0.913  1.00  0.00           C  
ATOM    516  CEN LEU A  75      27.826  11.536  -0.106  1.00  0.00           X  
ATOM    517  H   LEU A  75      29.278  10.796  -3.446  1.00  0.00           H  
ATOM    518  N   GLN A  76      32.388  10.882  -0.594  1.00  0.00           N  
ATOM    519  CA  GLN A  76      33.604  10.140  -0.246  1.00  0.00           C  
ATOM    520  C   GLN A  76      33.802   9.550   1.155  1.00  0.00           C  
ATOM    521  O   GLN A  76      33.278  10.017   2.184  1.00  0.00           O  
ATOM    522  CB  GLN A  76      34.799  11.056  -0.525  1.00  0.00           C  
ATOM    523  CEN GLN A  76      36.020  11.478  -1.698  1.00  0.00           X  
ATOM    524  H   GLN A  76      32.355  11.874  -0.403  1.00  0.00           H  
ATOM    525  N   GLY A  77      34.633   8.510   1.147  1.00  0.00           N  
ATOM    526  CA  GLY A  77      35.073   7.801   2.327  1.00  0.00           C  
ATOM    527  C   GLY A  77      33.959   7.155   3.109  1.00  0.00           C  
ATOM    528  O   GLY A  77      33.033   6.561   2.547  1.00  0.00           O  
ATOM    529  CEN GLY A  77      35.074   7.801   2.328  1.00  0.00           X  
ATOM    530  H   GLY A  77      35.011   8.221   0.252  1.00  0.00           H  
ATOM    531  N   GLY A  78      34.107   7.254   4.422  1.00  0.00           N  
ATOM    532  CA  GLY A  78      33.206   6.688   5.396  1.00  0.00           C  
ATOM    533  C   GLY A  78      32.144   7.659   5.891  1.00  0.00           C  
ATOM    534  O   GLY A  78      31.700   7.533   7.029  1.00  0.00           O  
ATOM    535  CEN GLY A  78      33.205   6.688   5.396  1.00  0.00           X  
ATOM    536  H   GLY A  78      34.911   7.762   4.766  1.00  0.00           H  
ATOM    537  N   LYS A  79      31.776   8.684   5.111  1.00  0.00           N  
ATOM    538  CA  LYS A  79      30.903   9.681   5.736  1.00  0.00           C  
ATOM    539  C   LYS A  79      29.611   9.018   6.236  1.00  0.00           C  
ATOM    540  O   LYS A  79      28.811   8.518   5.443  1.00  0.00           O  
ATOM    541  CB  LYS A  79      30.578  10.807   4.752  1.00  0.00           C  
ATOM    542  CEN LYS A  79      30.898  12.798   4.111  1.00  0.00           X  
ATOM    543  H   LYS A  79      32.067   8.767   4.127  1.00  0.00           H  
ATOM    544  N   HIS A  80      29.373   9.095   7.549  1.00  0.00           N  
ATOM    545  CA  HIS A  80      28.131   8.574   8.119  1.00  0.00           C  
ATOM    546  C   HIS A  80      26.900   9.080   7.406  1.00  0.00           C  
ATOM    547  O   HIS A  80      25.932   8.340   7.242  1.00  0.00           O  
ATOM    548  CB  HIS A  80      28.034   8.927   9.607  1.00  0.00           C  
ATOM    549  CEN HIS A  80      28.331   8.326  10.864  1.00  0.00           X  
ATOM    550  H   HIS A  80      30.102   9.430   8.161  1.00  0.00           H  
ATOM    551  N   THR A  81      26.929  10.324   6.946  1.00  0.00           N  
ATOM    552  CA  THR A  81      25.773  10.850   6.237  1.00  0.00           C  
ATOM    553  C   THR A  81      25.543  10.057   4.969  1.00  0.00           C  
ATOM    554  O   THR A  81      24.405   9.766   4.607  1.00  0.00           O  
ATOM    555  CB  THR A  81      25.942  12.339   5.883  1.00  0.00           C  
ATOM    556  CEN THR A  81      26.022  12.898   6.035  1.00  0.00           X  
ATOM    557  H   THR A  81      27.737  10.901   7.109  1.00  0.00           H  
ATOM    558  N   VAL A  82      26.625   9.685   4.305  1.00  0.00           N  
ATOM    559  CA  VAL A  82      26.535   8.972   3.051  1.00  0.00           C  
ATOM    560  C   VAL A  82      26.012   7.583   3.251  1.00  0.00           C  
ATOM    561  O   VAL A  82      25.196   7.102   2.459  1.00  0.00           O  
ATOM    562  CB  VAL A  82      27.901   8.892   2.343  1.00  0.00           C  
ATOM    563  CEN VAL A  82      28.260   9.125   1.804  1.00  0.00           X  
ATOM    564  H   VAL A  82      27.535   9.890   4.690  1.00  0.00           H  
ATOM    565  N   HIS A  83      26.458   6.933   4.324  1.00  0.00           N  
ATOM    566  CA  HIS A  83      25.991   5.592   4.586  1.00  0.00           C  
ATOM    567  C   HIS A  83      24.491   5.618   4.819  1.00  0.00           C  
ATOM    568  O   HIS A  83      23.764   4.795   4.264  1.00  0.00           O  
ATOM    569  CB  HIS A  83      26.713   4.983   5.792  1.00  0.00           C  
ATOM    570  CEN HIS A  83      27.826   4.130   6.046  1.00  0.00           X  
ATOM    571  H   HIS A  83      27.154   7.372   4.938  1.00  0.00           H  
ATOM    572  N   HIS A  84      24.015   6.600   5.586  1.00  0.00           N  
ATOM    573  CA  HIS A  84      22.601   6.678   5.900  1.00  0.00           C  
ATOM    574  C   HIS A  84      21.781   6.903   4.633  1.00  0.00           C  
ATOM    575  O   HIS A  84      20.759   6.247   4.425  1.00  0.00           O  
ATOM    576  CB  HIS A  84      22.331   7.795   6.913  1.00  0.00           C  
ATOM    577  CEN HIS A  84      22.178   7.938   8.322  1.00  0.00           X  
ATOM    578  H   HIS A  84      24.656   7.277   5.998  1.00  0.00           H  
ATOM    579  N   ILE A  85      22.235   7.790   3.750  1.00  0.00           N  
ATOM    580  CA  ILE A  85      21.462   8.061   2.551  1.00  0.00           C  
ATOM    581  C   ILE A  85      21.399   6.817   1.680  1.00  0.00           C  
ATOM    582  O   ILE A  85      20.361   6.529   1.079  1.00  0.00           O  
ATOM    583  CB  ILE A  85      22.054   9.227   1.739  1.00  0.00           C  
ATOM    584  CEN ILE A  85      22.073  10.310   1.617  1.00  0.00           X  
ATOM    585  H   ILE A  85      23.103   8.295   3.932  1.00  0.00           H  
ATOM    586  N   GLU A  86      22.490   6.054   1.617  1.00  0.00           N  
ATOM    587  CA  GLU A  86      22.489   4.875   0.767  1.00  0.00           C  
ATOM    588  C   GLU A  86      21.448   3.861   1.268  1.00  0.00           C  
ATOM    589  O   GLU A  86      20.681   3.308   0.476  1.00  0.00           O  
ATOM    590  CB  GLU A  86      23.882   4.242   0.725  1.00  0.00           C  
ATOM    591  CEN GLU A  86      25.377   4.014  -0.060  1.00  0.00           X  
ATOM    592  H   GLU A  86      23.320   6.298   2.160  1.00  0.00           H  
ATOM    593  N   GLN A  87      21.390   3.641   2.593  1.00  0.00           N  
ATOM    594  CA  GLN A  87      20.436   2.696   3.170  1.00  0.00           C  
ATOM    595  C   GLN A  87      18.997   3.117   2.897  1.00  0.00           C  
ATOM    596  O   GLN A  87      18.167   2.276   2.535  1.00  0.00           O  
ATOM    597  CB  GLN A  87      20.655   2.569   4.680  1.00  0.00           C  
ATOM    598  CEN GLN A  87      21.367   1.584   5.933  1.00  0.00           X  
ATOM    599  H   GLN A  87      22.053   4.114   3.208  1.00  0.00           H  
ATOM    600  N   ASN A  88      18.708   4.417   3.019  1.00  0.00           N  
ATOM    601  CA  ASN A  88      17.353   4.915   2.828  1.00  0.00           C  
ATOM    602  C   ASN A  88      16.918   4.697   1.396  1.00  0.00           C  
ATOM    603  O   ASN A  88      15.793   4.273   1.132  1.00  0.00           O  
ATOM    604  CB  ASN A  88      17.230   6.381   3.202  1.00  0.00           C  
ATOM    605  CEN ASN A  88      16.969   6.955   4.040  1.00  0.00           X  
ATOM    606  H   ASN A  88      19.441   5.068   3.299  1.00  0.00           H  
ATOM    607  N   ILE A  89      17.833   4.923   0.464  1.00  0.00           N  
ATOM    608  CA  ILE A  89      17.508   4.798  -0.938  1.00  0.00           C  
ATOM    609  C   ILE A  89      17.197   3.345  -1.263  1.00  0.00           C  
ATOM    610  O   ILE A  89      16.254   3.071  -2.003  1.00  0.00           O  
ATOM    611  CB  ILE A  89      18.654   5.296  -1.838  1.00  0.00           C  
ATOM    612  CEN ILE A  89      19.094   6.169  -2.321  1.00  0.00           X  
ATOM    613  H   ILE A  89      18.767   5.231   0.738  1.00  0.00           H  
ATOM    614  N   LYS A  90      17.987   2.406  -0.717  1.00  0.00           N  
ATOM    615  CA  LYS A  90      17.720   0.989  -0.966  1.00  0.00           C  
ATOM    616  C   LYS A  90      16.336   0.591  -0.459  1.00  0.00           C  
ATOM    617  O   LYS A  90      15.587  -0.080  -1.170  1.00  0.00           O  
ATOM    618  CB  LYS A  90      18.790   0.118  -0.307  1.00  0.00           C  
ATOM    619  CEN LYS A  90      20.520  -1.085  -0.507  1.00  0.00           X  
ATOM    620  H   LYS A  90      18.772   2.677  -0.128  1.00  0.00           H  
ATOM    621  N   GLU A  91      15.945   1.041   0.735  1.00  0.00           N  
ATOM    622  CA  GLU A  91      14.631   0.648   1.226  1.00  0.00           C  
ATOM    623  C   GLU A  91      13.538   1.198   0.310  1.00  0.00           C  
ATOM    624  O   GLU A  91      12.578   0.493  -0.020  1.00  0.00           O  
ATOM    625  CB  GLU A  91      14.421   1.137   2.661  1.00  0.00           C  
ATOM    626  CEN GLU A  91      14.416   0.835   4.338  1.00  0.00           X  
ATOM    627  H   GLU A  91      16.559   1.624   1.303  1.00  0.00           H  
ATOM    628  N   ILE A  92      13.717   2.435  -0.158  1.00  0.00           N  
ATOM    629  CA  ILE A  92      12.704   3.080  -0.982  1.00  0.00           C  
ATOM    630  C   ILE A  92      12.516   2.291  -2.265  1.00  0.00           C  
ATOM    631  O   ILE A  92      11.388   2.117  -2.726  1.00  0.00           O  
ATOM    632  CB  ILE A  92      13.077   4.534  -1.324  1.00  0.00           C  
ATOM    633  CEN ILE A  92      13.030   5.570  -0.987  1.00  0.00           X  
ATOM    634  H   ILE A  92      14.558   2.954   0.105  1.00  0.00           H  
ATOM    635  N   PHE A  93      13.622   1.807  -2.832  1.00  0.00           N  
ATOM    636  CA  PHE A  93      13.628   1.055  -4.077  1.00  0.00           C  
ATOM    637  C   PHE A  93      12.791  -0.196  -3.906  1.00  0.00           C  
ATOM    638  O   PHE A  93      11.904  -0.472  -4.712  1.00  0.00           O  
ATOM    639  CB  PHE A  93      15.054   0.695  -4.497  1.00  0.00           C  
ATOM    640  CEN PHE A  93      16.167   1.222  -5.501  1.00  0.00           X  
ATOM    641  H   PHE A  93      14.516   1.988  -2.383  1.00  0.00           H  
ATOM    642  N   HIS A  94      13.035  -0.935  -2.828  1.00  0.00           N  
ATOM    643  CA  HIS A  94      12.285  -2.152  -2.575  1.00  0.00           C  
ATOM    644  C   HIS A  94      10.785  -1.875  -2.479  1.00  0.00           C  
ATOM    645  O   HIS A  94       9.978  -2.599  -3.076  1.00  0.00           O  
ATOM    646  CB  HIS A  94      12.780  -2.828  -1.292  1.00  0.00           C  
ATOM    647  CEN HIS A  94      13.697  -3.851  -0.915  1.00  0.00           X  
ATOM    648  H   HIS A  94      13.784  -0.664  -2.187  1.00  0.00           H  
ATOM    649  N   HIS A  95      10.394  -0.812  -1.775  1.00  0.00           N  
ATOM    650  CA  HIS A  95       8.968  -0.568  -1.615  1.00  0.00           C  
ATOM    651  C   HIS A  95       8.339  -0.237  -2.975  1.00  0.00           C  
ATOM    652  O   HIS A  95       7.226  -0.687  -3.280  1.00  0.00           O  
ATOM    653  CB  HIS A  95       8.717   0.568  -0.617  1.00  0.00           C  
ATOM    654  CEN HIS A  95       8.420   0.721   0.768  1.00  0.00           X  
ATOM    655  H   HIS A  95      11.087  -0.204  -1.333  1.00  0.00           H  
ATOM    656  N   LEU A  96       9.058   0.513  -3.810  1.00  0.00           N  
ATOM    657  CA  LEU A  96       8.517   0.885  -5.106  1.00  0.00           C  
ATOM    658  C   LEU A  96       8.287  -0.359  -5.950  1.00  0.00           C  
ATOM    659  O   LEU A  96       7.270  -0.453  -6.636  1.00  0.00           O  
ATOM    660  CB  LEU A  96       9.461   1.860  -5.822  1.00  0.00           C  
ATOM    661  CEN LEU A  96       9.402   3.379  -6.072  1.00  0.00           X  
ATOM    662  H   LEU A  96       9.986   0.837  -3.537  1.00  0.00           H  
ATOM    663  N   GLU A  97       9.206  -1.332  -5.887  1.00  0.00           N  
ATOM    664  CA  GLU A  97       9.052  -2.537  -6.691  1.00  0.00           C  
ATOM    665  C   GLU A  97       7.821  -3.323  -6.245  1.00  0.00           C  
ATOM    666  O   GLU A  97       7.054  -3.810  -7.081  1.00  0.00           O  
ATOM    667  CB  GLU A  97      10.305  -3.411  -6.596  1.00  0.00           C  
ATOM    668  CEN GLU A  97      11.785  -3.946  -7.249  1.00  0.00           X  
ATOM    669  H   GLU A  97      10.032  -1.218  -5.300  1.00  0.00           H  
ATOM    670  N   GLU A  98       7.604  -3.434  -4.928  1.00  0.00           N  
ATOM    671  CA  GLU A  98       6.483  -4.233  -4.446  1.00  0.00           C  
ATOM    672  C   GLU A  98       5.171  -3.588  -4.888  1.00  0.00           C  
ATOM    673  O   GLU A  98       4.237  -4.285  -5.304  1.00  0.00           O  
ATOM    674  CB  GLU A  98       6.527  -4.373  -2.923  1.00  0.00           C  
ATOM    675  CEN GLU A  98       6.911  -5.284  -1.534  1.00  0.00           X  
ATOM    676  H   GLU A  98       8.245  -2.984  -4.268  1.00  0.00           H  
ATOM    677  N   LEU A  99       5.135  -2.250  -4.847  1.00  0.00           N  
ATOM    678  CA  LEU A  99       3.950  -1.455  -5.171  1.00  0.00           C  
ATOM    679  C   LEU A  99       3.587  -1.543  -6.654  1.00  0.00           C  
ATOM    680  O   LEU A  99       2.412  -1.633  -7.008  1.00  0.00           O  
ATOM    681  CB  LEU A  99       4.175   0.007  -4.768  1.00  0.00           C  
ATOM    682  CEN LEU A  99       3.670   0.855  -3.585  1.00  0.00           X  
ATOM    683  H   LEU A  99       5.979  -1.760  -4.538  1.00  0.00           H  
ATOM    684  N   VAL A 100       4.590  -1.521  -7.527  1.00  0.00           N  
ATOM    685  CA  VAL A 100       4.339  -1.586  -8.961  1.00  0.00           C  
ATOM    686  C   VAL A 100       3.875  -2.978  -9.372  1.00  0.00           C  
ATOM    687  O   VAL A 100       2.964  -3.121 -10.193  1.00  0.00           O  
ATOM    688  CB  VAL A 100       5.594  -1.211  -9.772  1.00  0.00           C  
ATOM    689  CEN VAL A 100       5.868  -0.725 -10.176  1.00  0.00           X  
ATOM    690  H   VAL A 100       5.546  -1.447  -7.183  1.00  0.00           H  
ATOM    691  N   HIS A 101       4.531  -4.006  -8.822  1.00  0.00           N  
ATOM    692  CA  HIS A 101       4.222  -5.385  -9.189  1.00  0.00           C  
ATOM    693  C   HIS A 101       2.889  -5.928  -8.660  1.00  0.00           C  
ATOM    694  O   HIS A 101       2.233  -6.714  -9.360  1.00  0.00           O  
ATOM    695  CB  HIS A 101       5.357  -6.300  -8.717  1.00  0.00           C  
ATOM    696  CEN HIS A 101       6.562  -6.855  -9.236  1.00  0.00           X  
ATOM    697  H   HIS A 101       5.278  -3.807  -8.151  1.00  0.00           H  
ATOM    698  N   ARG A 102       2.502  -5.554  -7.435  1.00  0.00           N  
ATOM    699  CA  ARG A 102       1.293  -6.105  -6.823  1.00  0.00           C  
ATOM    700  C   ARG A 102       0.012  -5.767  -7.581  1.00  0.00           C  
ATOM    701  O   ARG A 102      -0.503  -6.615  -8.312  1.00  0.00           O  
ATOM    702  CB  ARG A 102       1.176  -5.699  -5.361  1.00  0.00           C  
ATOM    703  CEN ARG A 102       1.352  -5.780  -2.888  1.00  0.00           X  
ATOM    704  H   ARG A 102       3.085  -4.909  -6.901  1.00  0.00           H  
TER                                                                             
# All scores below are weighted scores, not raw scores.
#BEGIN_POSE_ENERGIES_TABLE ./minmover_pdb/pose_61.pdb
label vdw cenpack pair env cbeta hs_pair ss_pair sheet total
weights 1 0.5 1 1 0.25 1 1 1 NA
pose 0.31809 -4.22147 -12.5777 -21.481 5.45593 0 0 0 -32.5062
MET:NtermProteinFull_1 0 0.34654 0.02475 0.13971 0.02992 0 0 0 0.54093
TYR_2 0 -0.0988 0.00975 0.85474 0.06939 0 0 0 0.83509
GLY_3 0 0.0345 0.01377 -0.0429 0.0697 0 0 0 0.07506
LYS_4 0 0.05333 -0.53398 -0.42611 0.06939 0 0 0 -0.83737
LEU_5 0 -0.00667 -0.47659 -0.39148 0.03023 0 0 0 -0.84452
ASN_6 0 -0.11858 0.05301 -0.36221 0.06415 0 0 0 -0.36362
ASP_7 0 -0.01758 -0.12406 -0.47618 0.06899 0 0 0 -0.54883
LEU_8 0 0.15838 -0.08898 -0.45811 0.0444 0 0 0 -0.34431
LEU_9 0 -0.26393 -0.23003 0.08126 0.04336 0 0 0 -0.36933
GLU_10 0 -0.04413 0.01046 -0.92601 0.06945 0 0 0 -0.89023
ASP_11 0 0.04111 0.0374 -0.24167 0.06908 0 0 0 -0.09409
LEU_12 0 0.00554 -0.72265 -0.30366 0.04222 0 0 0 -0.97854
GLN_13 0 -0.00622 0.17859 -0.4142 0.0691 0 0 0 -0.17273
GLU_14 0 0.00949 -0.06042 -0.82678 0.06894 0 0 0 -0.80878
VAL_15 0 -0.23594 -0.34101 -0.00525 0.04301 0 0 0 -0.53918
LEU_16 0 -0.03057 0.06372 0.24309 0.04435 0 0 0 0.32058
LYS_17 0 -0.06017 -0.03772 -0.8715 0.06961 0 0 0 -0.89978
ASN_18 0 0.12515 0.06793 -0.24178 0.06903 0 0 0 0.02034
LEU_19 0 -0.06488 -0.9285 -0.19483 0.03414 0 0 0 -1.15408
HIS_20 0 -0.07712 -0.08927 0.0215 0.06902 0 0 0 -0.07587
LYS_21 0 -0.03589 0.00515 -1.10762 0.07114 0 0 0 -1.06721
ASN_22 0 -0.09241 -0.08855 -0.40966 0.0693 0 0 0 -0.52131
TRP_23 0 0.14984 0.12394 -0.46033 0.03636 0 0 0 -0.1502
HIS_D_24 0 0.02765 0.06885 0.159 0.0695 0 0 0 0.32499
GLY_25 0 0.01337 -0.06622 -0.09146 0.04277 0 0 0 -0.10153
GLY_26 0 0.04121 0.00138 0.0322 0.03681 0 0 0 0.11161
LYS_27 0 0 0 -0.8715 0.07072 0 0 0 -0.80078
ASP_28 0 -0.02886 0.00682 -0.60822 0.07157 0 0 0 -0.5587
ASN_29 0 0.07821 -0.11785 -0.28327 0.0354 0 0 0 -0.2875
LEU_30 0 0.13127 0.02111 0.24309 0.04272 0 0 0 0.43818
HIS_D_31 0 -0.05901 -0.10995 0.06501 0.0693 0 0 0 -0.03465
ASP_32 0 -0.15113 -0.16142 -0.42964 0.06902 0 0 0 -0.67318
VAL_33 0 -0.23074 -0.20425 -0.19594 0.03369 0 0 0 -0.59724
ASP_34 0 -0.02689 0.14742 -0.31759 0.06919 0 0 0 -0.12787
ASN_35 0 -0.09505 -0.04509 -0.36221 0.06893 0 0 0 -0.43341
HIS_D_36 0 -0.4581 -0.35057 -0.15264 0.03521 0 0 0 -0.9261
LEU_37 0 0.15265 -0.78894 -0.30366 0.03678 0 0 0 -0.90317
GLN_38 0 0.04927 0.08831 -0.49415 0.06894 0 0 0 -0.28764
ASN_39 0 -0.19961 -0.12631 -0.19403 0.06923 0 0 0 -0.45071
VAL_40 0 -0.19171 -0.33458 -0.00525 0.03553 0 0 0 -0.49601
ILE_41 0 -0.1385 -0.39391 0.72502 0.0694 0 0 0 0.26201
GLU_42 0 -0.08294 -0.16618 -0.71584 0.06893 0 0 0 -0.89602
ASP_43 0 -0.19241 -0.08324 0.08318 0.04435 0 0 0 -0.14811
ILE_44 0 -0.18238 -0.94516 -0.06945 0.0376 0 0 0 -1.15939
HIS_D_45 0 -0.03425 0.16125 0.06501 0.06904 0 0 0 0.26106
ASP_46 0 -0.20005 -0.49906 -0.31759 0.04262 0 0 0 -0.97407
PHE_47 0 -0.15435 -0.38238 -0.44993 0.03149 0 0 0 -0.95517
MET_48 0 -0.39946 -0.12792 0.35353 0.03445 0 0 0 -0.1394
GLN_49 0 -0.06637 0.00323 -0.53665 0.06961 0 0 0 -0.53017
GLY_50 0 -0.00368 0.02019 0.0322 0.07212 0 0 0 0.12083
GLY_51 0 -0.0261 0.01723 0.35201 0.0316 0 0 0 0.37474
GLY_52 0 -0.0448 0.02436 -0.07965 0.03033 0 0 0 -0.06976
SER_53 0 -0.03716 0.00839 -0.22078 0.03232 0 0 0 -0.21722
GLY_54 0 0.02152 0.03674 -0.0429 0.03634 0 0 0 0.0517
GLY_55 0 -0.01351 -0.00786 -0.07965 0.0357 0 0 0 -0.06532
LYS_56 0 -0.34266 -0.75117 -0.42611 0.03459 0 0 0 -1.48535
LEU_57 0.15905 0.62317 -0.15023 -0.06582 0.03508 0 0 0 0.60125
GLN_58 0 -0.03072 0.04944 -0.60368 0.06936 0 0 0 -0.5156
GLU_59 0 -0.02375 -0.15835 -0.4886 0.06878 0 0 0 -0.60192
MET_60 0 -0.42603 -0.09941 -0.21391 0.0321 0 0 0 -0.70725
MET_61 0 0.15709 -0.00411 0.4784 0.0691 0 0 0 0.70049
LYS_62 0 -0.03496 -0.01452 -0.96458 0.06961 0 0 0 -0.94445
GLU_63 0 -0.47734 -0.20682 -0.4886 0.03543 0 0 0 -1.13732
PHE_64 0 -0.23929 -0.34911 -0.07541 0.03721 0 0 0 -0.62659
GLN_65 0 -0.02119 0.0676 -0.59803 0.06917 0 0 0 -0.48245
GLN_66 0 -0.15409 -0.18158 -0.55896 0.0693 0 0 0 -0.82534
VAL_67 0 -0.24501 -0.63622 -0.35242 0.03762 0 0 0 -1.19602
LEU_68 0 -0.17497 0.21105 0.75945 0.04365 0 0 0 0.83917
ASP_69 0 -0.06861 -0.03993 -0.52292 0.06894 0 0 0 -0.56252
GLU_70 0 -0.47335 -0.10298 -0.25924 0.03529 0 0 0 -0.80028
LEU_71 0 -0.14592 -0.5058 -0.19483 0.03438 0 0 0 -0.81217
ASN_72 0 -0.05103 -0.00552 -0.32173 0.06903 0 0 0 -0.30924
ASN_73 0 -0.05294 -0.05994 -0.50929 0.06921 0 0 0 -0.55296
HIS_74 0 0.20072 0.09131 -0.15264 0.04303 0 0 0 0.18242
LEU_75 0 0.09151 -0.12691 -0.30366 0.03624 0 0 0 -0.30282
GLN_76 0 -0.02125 -0.03695 -0.60368 0.07081 0 0 0 -0.59107
GLY_77 0 -0.03474 0.01219 0.60923 0.0461 0 0 0 0.63278
GLY_78 0 0 0 0.0322 0.0571 0 0 0 0.0893
LYS_79 0 0.07248 0.02941 -0.33001 0.0353 0 0 0 -0.1928
HIS_80 0 -0.0138 -0.02641 0.21997 0.07025 0 0 0 0.25001
THR_81 0 -0.01987 -0.14363 -0.20624 0.04262 0 0 0 -0.32713
VAL_82 0 -0.04156 -0.0864 0.21583 0.04336 0 0 0 0.13123
HIS_D_83 0 -0.01711 -0.01413 0.0215 0.06945 0 0 0 0.05972
HIS_D_84 0 0.04071 -0.12071 -0.02241 0.06884 0 0 0 -0.03357
ILE_85 0 -0.46959 -0.34242 -0.31819 0.03644 0 0 0 -1.09376
GLU_86 0 0.09363 0.44738 -0.25924 0.06908 0 0 0 0.35085
GLN_87 0 -0.05462 -0.02477 -0.59803 0.0693 0 0 0 -0.60812
ASN_88 0 -0.20564 0.26427 -0.13901 0.04389 0 0 0 -0.03649
ILE_89 0 -0.05293 -0.61701 -0.31819 0.04458 0 0 0 -0.94356
LYS_90 0 0.02617 0.17986 -0.77863 0.06921 0 0 0 -0.50339
GLU_91 0 0.10154 -0.02371 -0.4886 0.06893 0 0 0 -0.34184
ILE_92 0 0.09884 -0.44066 -0.20059 0.04611 0 0 0 -0.49629
PHE_93 0 -0.14853 -0.2741 0.63033 0.04299 0 0 0 0.2507
HIS_D_94 0 -0.05403 0.11991 0.06501 0.06892 0 0 0 0.19981
HIS_D_95 0 -0.22562 0.13901 -0.11266 0.03528 0 0 0 -0.16399
LEU_96 0 0.11931 -1.02627 -0.39148 0.04496 0 0 0 -1.25349
GLU_97 0 -0.05994 0.23127 -0.4886 0.06882 0 0 0 -0.24844
GLU_98 0 -0.06254 -0.25631 -0.60186 0.04336 0 0 0 -0.87735
LEU_99 0 0.78966 -0.20622 0.08126 0.04301 0 0 0 0.70771
VAL_100 0.15905 0.76077 -0.05427 0.33828 0.06919 0 0 0 1.27302
HIS_D_101 0 -0.01051 0.05633 0.20362 0.07025 0 0 0 0.31968
ARG:CtermProteinFull_102 0 -0.21205 0.04872 -0.64658 0.04518 0 0 0 -0.76474
#END_POSE_ENERGIES_TABLE ./minmover_pdb/pose_61.pdb
