# Supplementary material for: Selection of a promiscuous minimalist cAMP phosphodiesterase from a library of de novo designed proteins
Source: Nat Chem. 2024 May 3;16(7):1200–8. doi: 10.1038/s41557-024-01490-4 (PMC11230910; doi:10.1038/s41557-024-01490-4)
Supplement: Supplementary file 3 — MD input files, scripts and final structures derived from MD, AlphaFold2, EMSfold and MultiSFold. [file 41557_2024_1490_MOESM3_ESM.zip › Computational_Data/4_MultiSFold/s824/pose_62.pdb]

ATOM      1  N   MET A   1     -12.159 -10.335  11.557  1.00  0.00           N  
ATOM      2  CA  MET A   1     -11.793  -8.909  11.420  1.00  0.00           C  
ATOM      3  C   MET A   1     -10.306  -8.769  11.155  1.00  0.00           C  
ATOM      4  O   MET A   1      -9.969  -8.033  10.248  1.00  0.00           O  
ATOM      5  CB  MET A   1     -12.177  -8.126  12.674  1.00  0.00           C  
ATOM      6  CEN MET A   1     -13.290  -6.908  13.270  1.00  0.00           X  
ATOM      7  H   MET A   1     -12.568 -10.667  12.407  1.00  0.00           H  
ATOM      8  N   TYR A   2      -9.448  -9.546  11.824  1.00  0.00           N  
ATOM      9  CA  TYR A   2      -7.988  -9.421  11.696  1.00  0.00           C  
ATOM     10  C   TYR A   2      -7.407  -9.560  10.283  1.00  0.00           C  
ATOM     11  O   TYR A   2      -6.440  -8.879   9.996  1.00  0.00           O  
ATOM     12  CB  TYR A   2      -7.320 -10.456  12.604  1.00  0.00           C  
ATOM     13  CEN TYR A   2      -6.589 -10.586  14.190  1.00  0.00           X  
ATOM     14  H   TYR A   2      -9.749 -10.032  12.658  1.00  0.00           H  
ATOM     15  N   GLY A   3      -8.001 -10.368   9.391  1.00  0.00           N  
ATOM     16  CA  GLY A   3      -7.499 -10.525   8.015  1.00  0.00           C  
ATOM     17  C   GLY A   3      -7.466  -9.205   7.234  1.00  0.00           C  
ATOM     18  O   GLY A   3      -6.430  -8.863   6.692  1.00  0.00           O  
ATOM     19  CEN GLY A   3      -7.499 -10.525   8.015  1.00  0.00           X  
ATOM     20  H   GLY A   3      -8.742 -10.981   9.704  1.00  0.00           H  
ATOM     21  N   LYS A   4      -8.538  -8.404   7.313  1.00  0.00           N  
ATOM     22  CA  LYS A   4      -8.611  -7.102   6.625  1.00  0.00           C  
ATOM     23  C   LYS A   4      -7.642  -6.062   7.196  1.00  0.00           C  
ATOM     24  O   LYS A   4      -7.034  -5.325   6.437  1.00  0.00           O  
ATOM     25  CB  LYS A   4     -10.038  -6.556   6.686  1.00  0.00           C  
ATOM     26  CEN LYS A   4     -11.885  -6.205   5.714  1.00  0.00           X  
ATOM     27  H   LYS A   4      -9.336  -8.706   7.857  1.00  0.00           H  
ATOM     28  N   LEU A   5      -7.529  -5.972   8.525  1.00  0.00           N  
ATOM     29  CA  LEU A   5      -6.644  -4.995   9.168  1.00  0.00           C  
ATOM     30  C   LEU A   5      -5.182  -5.200   8.750  1.00  0.00           C  
ATOM     31  O   LEU A   5      -4.508  -4.233   8.421  1.00  0.00           O  
ATOM     32  CB  LEU A   5      -6.779  -5.085  10.693  1.00  0.00           C  
ATOM     33  CEN LEU A   5      -7.493  -4.200  11.733  1.00  0.00           X  
ATOM     34  H   LEU A   5      -7.944  -6.698   9.093  1.00  0.00           H  
ATOM     35  N   ASN A   6      -4.699  -6.446   8.739  1.00  0.00           N  
ATOM     36  CA  ASN A   6      -3.335  -6.755   8.331  1.00  0.00           C  
ATOM     37  C   ASN A   6      -3.097  -6.348   6.874  1.00  0.00           C  
ATOM     38  O   ASN A   6      -2.035  -5.813   6.588  1.00  0.00           O  
ATOM     39  CB  ASN A   6      -3.017  -8.226   8.530  1.00  0.00           C  
ATOM     40  CEN ASN A   6      -2.600  -8.842   9.270  1.00  0.00           X  
ATOM     41  H   ASN A   6      -5.313  -7.218   8.957  1.00  0.00           H  
ATOM     42  N   ASP A   7      -4.108  -6.505   6.013  1.00  0.00           N  
ATOM     43  CA  ASP A   7      -4.036  -6.108   4.602  1.00  0.00           C  
ATOM     44  C   ASP A   7      -3.984  -4.571   4.492  1.00  0.00           C  
ATOM     45  O   ASP A   7      -3.199  -4.005   3.744  1.00  0.00           O  
ATOM     46  CB  ASP A   7      -5.230  -6.662   3.820  1.00  0.00           C  
ATOM     47  CEN ASP A   7      -5.475  -7.441   3.211  1.00  0.00           X  
ATOM     48  H   ASP A   7      -4.934  -7.004   6.311  1.00  0.00           H  
ATOM     49  N   LEU A   8      -4.747  -3.883   5.348  1.00  0.00           N  
ATOM     50  CA  LEU A   8      -4.795  -2.427   5.396  1.00  0.00           C  
ATOM     51  C   LEU A   8      -3.490  -1.774   5.872  1.00  0.00           C  
ATOM     52  O   LEU A   8      -3.101  -0.718   5.368  1.00  0.00           O  
ATOM     53  CB  LEU A   8      -5.955  -1.990   6.299  1.00  0.00           C  
ATOM     54  CEN LEU A   8      -7.367  -1.452   6.000  1.00  0.00           X  
ATOM     55  H   LEU A   8      -5.376  -4.407   5.940  1.00  0.00           H  
ATOM     56  N   LEU A   9      -2.819  -2.367   6.860  1.00  0.00           N  
ATOM     57  CA  LEU A   9      -1.549  -1.843   7.354  1.00  0.00           C  
ATOM     58  C   LEU A   9      -0.442  -1.952   6.304  1.00  0.00           C  
ATOM     59  O   LEU A   9       0.287  -0.982   6.095  1.00  0.00           O  
ATOM     60  CB  LEU A   9      -1.141  -2.581   8.635  1.00  0.00           C  
ATOM     61  CEN LEU A   9      -1.181  -2.190  10.125  1.00  0.00           X  
ATOM     62  H   LEU A   9      -3.149  -3.259   7.195  1.00  0.00           H  
ATOM     63  N   GLU A  10      -0.315  -3.102   5.648  1.00  0.00           N  
ATOM     64  CA  GLU A  10       0.677  -3.325   4.596  1.00  0.00           C  
ATOM     65  C   GLU A  10       0.500  -2.306   3.458  1.00  0.00           C  
ATOM     66  O   GLU A  10       1.476  -1.654   3.073  1.00  0.00           O  
ATOM     67  CB  GLU A  10       0.572  -4.752   4.054  1.00  0.00           C  
ATOM     68  CEN GLU A  10       1.124  -6.364   4.022  1.00  0.00           X  
ATOM     69  H   GLU A  10      -0.975  -3.845   5.834  1.00  0.00           H  
ATOM     70  N   ASP A  11      -0.737  -2.070   3.010  1.00  0.00           N  
ATOM     71  CA  ASP A  11      -1.055  -1.095   1.962  1.00  0.00           C  
ATOM     72  C   ASP A  11      -0.687   0.337   2.388  1.00  0.00           C  
ATOM     73  O   ASP A  11      -0.058   1.084   1.632  1.00  0.00           O  
ATOM     74  CB  ASP A  11      -2.540  -1.170   1.600  1.00  0.00           C  
ATOM     75  CEN ASP A  11      -3.159  -1.590   0.909  1.00  0.00           X  
ATOM     76  H   ASP A  11      -1.480  -2.676   3.329  1.00  0.00           H  
ATOM     77  N   LEU A  12      -1.022   0.726   3.627  1.00  0.00           N  
ATOM     78  CA  LEU A  12      -0.732   2.062   4.169  1.00  0.00           C  
ATOM     79  C   LEU A  12       0.772   2.340   4.227  1.00  0.00           C  
ATOM     80  O   LEU A  12       1.229   3.427   3.859  1.00  0.00           O  
ATOM     81  CB  LEU A  12      -1.350   2.210   5.565  1.00  0.00           C  
ATOM     82  CEN LEU A  12      -2.599   2.948   6.083  1.00  0.00           X  
ATOM     83  H   LEU A  12      -1.519   0.060   4.201  1.00  0.00           H  
ATOM     84  N   GLN A  13       1.558   1.355   4.660  1.00  0.00           N  
ATOM     85  CA  GLN A  13       3.012   1.473   4.743  1.00  0.00           C  
ATOM     86  C   GLN A  13       3.638   1.741   3.375  1.00  0.00           C  
ATOM     87  O   GLN A  13       4.568   2.548   3.265  1.00  0.00           O  
ATOM     88  CB  GLN A  13       3.615   0.200   5.343  1.00  0.00           C  
ATOM     89  CEN GLN A  13       4.253  -0.518   6.801  1.00  0.00           X  
ATOM     90  H   GLN A  13       1.128   0.470   4.888  1.00  0.00           H  
ATOM     91  N   GLU A  14       3.136   1.102   2.320  1.00  0.00           N  
ATOM     92  CA  GLU A  14       3.644   1.301   0.968  1.00  0.00           C  
ATOM     93  C   GLU A  14       3.314   2.701   0.440  1.00  0.00           C  
ATOM     94  O   GLU A  14       4.153   3.320  -0.225  1.00  0.00           O  
ATOM     95  CB  GLU A  14       3.075   0.236   0.027  1.00  0.00           C  
ATOM     96  CEN GLU A  14       3.245  -1.241  -0.806  1.00  0.00           X  
ATOM     97  H   GLU A  14       2.383   0.445   2.457  1.00  0.00           H  
ATOM     98  N   VAL A  15       2.143   3.246   0.785  1.00  0.00           N  
ATOM     99  CA  VAL A  15       1.735   4.609   0.412  1.00  0.00           C  
ATOM    100  C   VAL A  15       2.604   5.650   1.115  1.00  0.00           C  
ATOM    101  O   VAL A  15       3.055   6.599   0.470  1.00  0.00           O  
ATOM    102  CB  VAL A  15       0.257   4.876   0.754  1.00  0.00           C  
ATOM    103  CEN VAL A  15      -0.367   4.972   0.478  1.00  0.00           X  
ATOM    104  H   VAL A  15       1.513   2.687   1.343  1.00  0.00           H  
ATOM    105  N   LEU A  16       2.912   5.442   2.396  1.00  0.00           N  
ATOM    106  CA  LEU A  16       3.794   6.311   3.179  1.00  0.00           C  
ATOM    107  C   LEU A  16       5.205   6.396   2.595  1.00  0.00           C  
ATOM    108  O   LEU A  16       5.790   7.474   2.461  1.00  0.00           O  
ATOM    109  CB  LEU A  16       3.856   5.818   4.630  1.00  0.00           C  
ATOM    110  CEN LEU A  16       3.205   6.319   5.933  1.00  0.00           X  
ATOM    111  H   LEU A  16       2.495   4.646   2.857  1.00  0.00           H  
ATOM    112  N   LYS A  17       5.761   5.256   2.192  1.00  0.00           N  
ATOM    113  CA  LYS A  17       7.095   5.191   1.596  1.00  0.00           C  
ATOM    114  C   LYS A  17       7.161   5.951   0.271  1.00  0.00           C  
ATOM    115  O   LYS A  17       8.117   6.697   0.032  1.00  0.00           O  
ATOM    116  CB  LYS A  17       7.512   3.735   1.385  1.00  0.00           C  
ATOM    117  CEN LYS A  17       8.665   2.074   2.008  1.00  0.00           X  
ATOM    118  H   LYS A  17       5.237   4.405   2.333  1.00  0.00           H  
ATOM    119  N   ASN A  18       6.158   5.784  -0.588  1.00  0.00           N  
ATOM    120  CA  ASN A  18       6.087   6.433  -1.891  1.00  0.00           C  
ATOM    121  C   ASN A  18       5.998   7.956  -1.770  1.00  0.00           C  
ATOM    122  O   ASN A  18       6.779   8.653  -2.422  1.00  0.00           O  
ATOM    123  CB  ASN A  18       4.918   5.904  -2.701  1.00  0.00           C  
ATOM    124  CEN ASN A  18       4.733   5.149  -3.406  1.00  0.00           X  
ATOM    125  H   ASN A  18       5.399   5.176  -0.313  1.00  0.00           H  
ATOM    126  N   LEU A  19       5.117   8.469  -0.913  1.00  0.00           N  
ATOM    127  CA  LEU A  19       4.941   9.898  -0.676  1.00  0.00           C  
ATOM    128  C   LEU A  19       6.219  10.515  -0.122  1.00  0.00           C  
ATOM    129  O   LEU A  19       6.677  11.530  -0.648  1.00  0.00           O  
ATOM    130  CB  LEU A  19       3.769  10.139   0.284  1.00  0.00           C  
ATOM    131  CEN LEU A  19       2.327  10.637   0.069  1.00  0.00           X  
ATOM    132  H   LEU A  19       4.560   7.833  -0.360  1.00  0.00           H  
ATOM    133  N   HIS A  20       6.871   9.855   0.836  1.00  0.00           N  
ATOM    134  CA  HIS A  20       8.126  10.331   1.423  1.00  0.00           C  
ATOM    135  C   HIS A  20       9.284  10.383   0.426  1.00  0.00           C  
ATOM    136  O   HIS A  20      10.107  11.296   0.477  1.00  0.00           O  
ATOM    137  CB  HIS A  20       8.518   9.448   2.612  1.00  0.00           C  
ATOM    138  CEN HIS A  20       8.365   9.441   4.028  1.00  0.00           X  
ATOM    139  H   HIS A  20       6.429   9.046   1.246  1.00  0.00           H  
ATOM    140  N   LYS A  21       9.362   9.425  -0.501  1.00  0.00           N  
ATOM    141  CA  LYS A  21      10.399   9.410  -1.538  1.00  0.00           C  
ATOM    142  C   LYS A  21      10.169  10.451  -2.633  1.00  0.00           C  
ATOM    143  O   LYS A  21      11.135  10.997  -3.160  1.00  0.00           O  
ATOM    144  CB  LYS A  21      10.491   8.018  -2.166  1.00  0.00           C  
ATOM    145  CEN LYS A  21      11.506   6.170  -2.328  1.00  0.00           X  
ATOM    146  H   LYS A  21       8.724   8.644  -0.418  1.00  0.00           H  
ATOM    147  N   ASN A  22       8.921  10.673  -3.032  1.00  0.00           N  
ATOM    148  CA  ASN A  22       8.595  11.543  -4.167  1.00  0.00           C  
ATOM    149  C   ASN A  22       8.445  13.017  -3.770  1.00  0.00           C  
ATOM    150  O   ASN A  22       8.504  13.896  -4.629  1.00  0.00           O  
ATOM    151  CB  ASN A  22       7.335  11.069  -4.867  1.00  0.00           C  
ATOM    152  CEN ASN A  22       7.072  10.436  -5.662  1.00  0.00           X  
ATOM    153  H   ASN A  22       8.172  10.205  -2.547  1.00  0.00           H  
ATOM    154  N   TRP A  23       8.268  13.303  -2.483  1.00  0.00           N  
ATOM    155  CA  TRP A  23       8.079  14.659  -1.997  1.00  0.00           C  
ATOM    156  C   TRP A  23       9.414  15.389  -1.817  1.00  0.00           C  
ATOM    157  O   TRP A  23      10.091  15.299  -0.798  1.00  0.00           O  
ATOM    158  CB  TRP A  23       7.307  14.639  -0.676  1.00  0.00           C  
ATOM    159  CEN TRP A  23       5.803  15.161   0.058  1.00  0.00           X  
ATOM    160  H   TRP A  23       8.156  12.553  -1.816  1.00  0.00           H  
ATOM    161  N   HIS A  24       9.789  16.156  -2.839  1.00  0.00           N  
ATOM    162  CA  HIS A  24      11.065  16.873  -2.894  1.00  0.00           C  
ATOM    163  C   HIS A  24      10.936  18.398  -2.667  1.00  0.00           C  
ATOM    164  O   HIS A  24      11.918  19.119  -2.841  1.00  0.00           O  
ATOM    165  CB  HIS A  24      11.746  16.611  -4.242  1.00  0.00           C  
ATOM    166  CEN HIS A  24      12.706  15.712  -4.791  1.00  0.00           X  
ATOM    167  H   HIS A  24       9.167  16.202  -3.633  1.00  0.00           H  
ATOM    168  N   GLY A  25       9.754  18.916  -2.304  1.00  0.00           N  
ATOM    169  CA  GLY A  25       9.480  20.359  -2.270  1.00  0.00           C  
ATOM    170  C   GLY A  25       9.196  20.925  -0.882  1.00  0.00           C  
ATOM    171  O   GLY A  25       8.057  20.911  -0.452  1.00  0.00           O  
ATOM    172  CEN GLY A  25       9.480  20.359  -2.270  1.00  0.00           X  
ATOM    173  H   GLY A  25       8.983  18.289  -2.118  1.00  0.00           H  
ATOM    174  N   GLY A  26      10.202  21.510  -0.225  1.00  0.00           N  
ATOM    175  CA  GLY A  26      10.033  22.281   1.020  1.00  0.00           C  
ATOM    176  C   GLY A  26      10.274  21.454   2.280  1.00  0.00           C  
ATOM    177  O   GLY A  26       9.468  20.604   2.640  1.00  0.00           O  
ATOM    178  CEN GLY A  26      10.033  22.281   1.020  1.00  0.00           X  
ATOM    179  H   GLY A  26      11.118  21.471  -0.649  1.00  0.00           H  
ATOM    180  N   LYS A  27      11.408  21.684   2.948  1.00  0.00           N  
ATOM    181  CA  LYS A  27      11.778  20.982   4.189  1.00  0.00           C  
ATOM    182  C   LYS A  27      10.747  21.138   5.311  1.00  0.00           C  
ATOM    183  O   LYS A  27      10.436  20.140   5.947  1.00  0.00           O  
ATOM    184  CB  LYS A  27      13.141  21.474   4.680  1.00  0.00           C  
ATOM    185  CEN LYS A  27      15.221  21.142   4.879  1.00  0.00           X  
ATOM    186  H   LYS A  27      12.016  22.420   2.618  1.00  0.00           H  
ATOM    187  N   ASP A  28      10.244  22.349   5.544  1.00  0.00           N  
ATOM    188  CA  ASP A  28       9.230  22.602   6.575  1.00  0.00           C  
ATOM    189  C   ASP A  28       7.956  21.776   6.362  1.00  0.00           C  
ATOM    190  O   ASP A  28       7.639  20.935   7.192  1.00  0.00           O  
ATOM    191  CB  ASP A  28       8.880  24.092   6.615  1.00  0.00           C  
ATOM    192  CEN ASP A  28       9.115  24.939   7.129  1.00  0.00           X  
ATOM    193  H   ASP A  28      10.712  23.162   5.165  1.00  0.00           H  
ATOM    194  N   ASN A  29       7.291  21.896   5.210  1.00  0.00           N  
ATOM    195  CA  ASN A  29       6.016  21.197   4.982  1.00  0.00           C  
ATOM    196  C   ASN A  29       6.128  19.671   5.116  1.00  0.00           C  
ATOM    197  O   ASN A  29       5.153  18.995   5.424  1.00  0.00           O  
ATOM    198  CB  ASN A  29       5.441  21.549   3.622  1.00  0.00           C  
ATOM    199  CEN ASN A  29       4.785  22.256   3.210  1.00  0.00           X  
ATOM    200  H   ASN A  29       7.537  22.659   4.596  1.00  0.00           H  
ATOM    201  N   LEU A  30       7.319  19.119   4.860  1.00  0.00           N  
ATOM    202  CA  LEU A  30       7.544  17.687   5.000  1.00  0.00           C  
ATOM    203  C   LEU A  30       7.509  17.257   6.465  1.00  0.00           C  
ATOM    204  O   LEU A  30       6.992  16.192   6.753  1.00  0.00           O  
ATOM    205  CB  LEU A  30       8.883  17.300   4.361  1.00  0.00           C  
ATOM    206  CEN LEU A  30       9.247  16.604   3.036  1.00  0.00           X  
ATOM    207  H   LEU A  30       8.107  19.730   4.703  1.00  0.00           H  
ATOM    208  N   HIS A  31       8.066  18.067   7.370  1.00  0.00           N  
ATOM    209  CA  HIS A  31       8.176  17.708   8.776  1.00  0.00           C  
ATOM    210  C   HIS A  31       6.791  17.536   9.404  1.00  0.00           C  
ATOM    211  O   HIS A  31       6.540  16.520  10.041  1.00  0.00           O  
ATOM    212  CB  HIS A  31       8.978  18.764   9.543  1.00  0.00           C  
ATOM    213  CEN HIS A  31      10.321  18.979   9.968  1.00  0.00           X  
ATOM    214  H   HIS A  31       8.319  19.008   7.107  1.00  0.00           H  
ATOM    215  N   ASP A  32       5.875  18.480   9.164  1.00  0.00           N  
ATOM    216  CA  ASP A  32       4.528  18.433   9.747  1.00  0.00           C  
ATOM    217  C   ASP A  32       3.748  17.198   9.272  1.00  0.00           C  
ATOM    218  O   ASP A  32       3.200  16.458  10.086  1.00  0.00           O  
ATOM    219  CB  ASP A  32       3.753  19.707   9.401  1.00  0.00           C  
ATOM    220  CEN ASP A  32       3.511  20.611   9.802  1.00  0.00           X  
ATOM    221  H   ASP A  32       6.124  19.283   8.609  1.00  0.00           H  
ATOM    222  N   VAL A  33       3.784  16.906   7.967  1.00  0.00           N  
ATOM    223  CA  VAL A  33       3.112  15.734   7.382  1.00  0.00           C  
ATOM    224  C   VAL A  33       3.694  14.417   7.904  1.00  0.00           C  
ATOM    225  O   VAL A  33       2.948  13.471   8.135  1.00  0.00           O  
ATOM    226  CB  VAL A  33       3.207  15.743   5.845  1.00  0.00           C  
ATOM    227  CEN VAL A  33       2.842  15.833   5.267  1.00  0.00           X  
ATOM    228  H   VAL A  33       4.267  17.551   7.359  1.00  0.00           H  
ATOM    229  N   ASP A  34       5.016  14.340   8.067  1.00  0.00           N  
ATOM    230  CA  ASP A  34       5.709  13.168   8.609  1.00  0.00           C  
ATOM    231  C   ASP A  34       5.241  12.890  10.039  1.00  0.00           C  
ATOM    232  O   ASP A  34       4.889  11.756  10.346  1.00  0.00           O  
ATOM    233  CB  ASP A  34       7.226  13.369   8.577  1.00  0.00           C  
ATOM    234  CEN ASP A  34       8.037  13.130   8.009  1.00  0.00           X  
ATOM    235  H   ASP A  34       5.579  15.145   7.840  1.00  0.00           H  
ATOM    236  N   ASN A  35       5.116  13.924  10.876  1.00  0.00           N  
ATOM    237  CA  ASN A  35       4.631  13.789  12.249  1.00  0.00           C  
ATOM    238  C   ASN A  35       3.180  13.297  12.297  1.00  0.00           C  
ATOM    239  O   ASN A  35       2.874  12.384  13.061  1.00  0.00           O  
ATOM    240  CB  ASN A  35       4.764  15.097  13.008  1.00  0.00           C  
ATOM    241  CEN ASN A  35       5.464  15.573  13.628  1.00  0.00           X  
ATOM    242  H   ASN A  35       5.376  14.844  10.553  1.00  0.00           H  
ATOM    243  N   HIS A  36       2.285  13.854  11.480  1.00  0.00           N  
ATOM    244  CA  HIS A  36       0.900  13.389  11.438  1.00  0.00           C  
ATOM    245  C   HIS A  36       0.797  11.929  10.971  1.00  0.00           C  
ATOM    246  O   HIS A  36       0.023  11.158  11.529  1.00  0.00           O  
ATOM    247  CB  HIS A  36       0.064  14.290  10.523  1.00  0.00           C  
ATOM    248  CEN HIS A  36      -0.790  15.425  10.640  1.00  0.00           X  
ATOM    249  H   HIS A  36       2.556  14.634  10.898  1.00  0.00           H  
ATOM    250  N   LEU A  37       1.595  11.508   9.986  1.00  0.00           N  
ATOM    251  CA  LEU A  37       1.604  10.113   9.526  1.00  0.00           C  
ATOM    252  C   LEU A  37       2.076   9.145  10.614  1.00  0.00           C  
ATOM    253  O   LEU A  37       1.471   8.087  10.776  1.00  0.00           O  
ATOM    254  CB  LEU A  37       2.492   9.978   8.282  1.00  0.00           C  
ATOM    255  CEN LEU A  37       2.174   9.831   6.782  1.00  0.00           X  
ATOM    256  H   LEU A  37       2.239  12.165   9.571  1.00  0.00           H  
ATOM    257  N   GLN A  38       3.124   9.495  11.364  1.00  0.00           N  
ATOM    258  CA  GLN A  38       3.625   8.657  12.454  1.00  0.00           C  
ATOM    259  C   GLN A  38       2.561   8.477  13.539  1.00  0.00           C  
ATOM    260  O   GLN A  38       2.299   7.337  13.908  1.00  0.00           O  
ATOM    261  CB  GLN A  38       4.889   9.269  13.064  1.00  0.00           C  
ATOM    262  CEN GLN A  38       6.632   9.185  13.100  1.00  0.00           X  
ATOM    263  H   GLN A  38       3.547  10.399  11.218  1.00  0.00           H  
ATOM    264  N   ASN A  39       1.890   9.550  13.967  1.00  0.00           N  
ATOM    265  CA  ASN A  39       0.822   9.473  14.974  1.00  0.00           C  
ATOM    266  C   ASN A  39      -0.331   8.580  14.500  1.00  0.00           C  
ATOM    267  O   ASN A  39      -0.793   7.718  15.243  1.00  0.00           O  
ATOM    268  CB  ASN A  39       0.301  10.852  15.336  1.00  0.00           C  
ATOM    269  CEN ASN A  39       0.491  11.597  16.051  1.00  0.00           X  
ATOM    270  H   ASN A  39       2.176  10.465  13.649  1.00  0.00           H  
ATOM    271  N   VAL A  40      -0.731   8.693  13.227  1.00  0.00           N  
ATOM    272  CA  VAL A  40      -1.795   7.856  12.648  1.00  0.00           C  
ATOM    273  C   VAL A  40      -1.411   6.368  12.667  1.00  0.00           C  
ATOM    274  O   VAL A  40      -2.221   5.525  13.047  1.00  0.00           O  
ATOM    275  CB  VAL A  40      -2.115   8.273  11.200  1.00  0.00           C  
ATOM    276  CEN VAL A  40      -2.589   8.576  10.802  1.00  0.00           X  
ATOM    277  H   VAL A  40      -0.342   9.444  12.676  1.00  0.00           H  
ATOM    278  N   ILE A  41      -0.179   6.024  12.277  1.00  0.00           N  
ATOM    279  CA  ILE A  41       0.321   4.641  12.310  1.00  0.00           C  
ATOM    280  C   ILE A  41       0.267   4.062  13.727  1.00  0.00           C  
ATOM    281  O   ILE A  41      -0.176   2.923  13.905  1.00  0.00           O  
ATOM    282  CB  ILE A  41       1.766   4.549  11.786  1.00  0.00           C  
ATOM    283  CEN ILE A  41       2.388   4.449  10.896  1.00  0.00           X  
ATOM    284  H   ILE A  41       0.456   6.766  12.015  1.00  0.00           H  
ATOM    285  N   GLU A  42       0.707   4.823  14.730  1.00  0.00           N  
ATOM    286  CA  GLU A  42       0.631   4.433  16.137  1.00  0.00           C  
ATOM    287  C   GLU A  42      -0.805   4.115  16.551  1.00  0.00           C  
ATOM    288  O   GLU A  42      -1.040   3.076  17.168  1.00  0.00           O  
ATOM    289  CB  GLU A  42       1.201   5.538  17.030  1.00  0.00           C  
ATOM    290  CEN GLU A  42       2.487   6.182  17.942  1.00  0.00           X  
ATOM    291  H   GLU A  42       1.066   5.742  14.521  1.00  0.00           H  
ATOM    292  N   ASP A  43      -1.776   4.926  16.136  1.00  0.00           N  
ATOM    293  CA  ASP A  43      -3.183   4.701  16.445  1.00  0.00           C  
ATOM    294  C   ASP A  43      -3.711   3.411  15.806  1.00  0.00           C  
ATOM    295  O   ASP A  43      -4.422   2.635  16.455  1.00  0.00           O  
ATOM    296  CB  ASP A  43      -4.021   5.896  15.985  1.00  0.00           C  
ATOM    297  CEN ASP A  43      -4.435   6.752  16.351  1.00  0.00           X  
ATOM    298  H   ASP A  43      -1.525   5.800  15.696  1.00  0.00           H  
ATOM    299  N   ILE A  44      -3.336   3.119  14.552  1.00  0.00           N  
ATOM    300  CA  ILE A  44      -3.807   1.916  13.840  1.00  0.00           C  
ATOM    301  C   ILE A  44      -3.218   0.672  14.500  1.00  0.00           C  
ATOM    302  O   ILE A  44      -3.918  -0.323  14.722  1.00  0.00           O  
ATOM    303  CB  ILE A  44      -3.422   1.934  12.350  1.00  0.00           C  
ATOM    304  CEN ILE A  44      -3.721   2.264  11.355  1.00  0.00           X  
ATOM    305  H   ILE A  44      -2.738   3.780  14.079  1.00  0.00           H  
ATOM    306  N   HIS A  45      -1.932   0.722  14.834  1.00  0.00           N  
ATOM    307  CA  HIS A  45      -1.237  -0.370  15.482  1.00  0.00           C  
ATOM    308  C   HIS A  45      -1.866  -0.723  16.843  1.00  0.00           C  
ATOM    309  O   HIS A  45      -2.024  -1.909  17.138  1.00  0.00           O  
ATOM    310  CB  HIS A  45       0.244  -0.018  15.658  1.00  0.00           C  
ATOM    311  CEN HIS A  45       1.474  -0.221  14.967  1.00  0.00           X  
ATOM    312  H   HIS A  45      -1.431   1.585  14.669  1.00  0.00           H  
ATOM    313  N   ASP A  46      -2.311   0.256  17.633  1.00  0.00           N  
ATOM    314  CA  ASP A  46      -2.965   0.032  18.932  1.00  0.00           C  
ATOM    315  C   ASP A  46      -4.353  -0.606  18.767  1.00  0.00           C  
ATOM    316  O   ASP A  46      -4.693  -1.587  19.440  1.00  0.00           O  
ATOM    317  CB  ASP A  46      -3.082   1.348  19.703  1.00  0.00           C  
ATOM    318  CEN ASP A  46      -2.605   1.876  20.432  1.00  0.00           X  
ATOM    319  H   ASP A  46      -2.199   1.211  17.325  1.00  0.00           H  
ATOM    320  N   PHE A  47      -5.140  -0.123  17.802  1.00  0.00           N  
ATOM    321  CA  PHE A  47      -6.409  -0.736  17.421  1.00  0.00           C  
ATOM    322  C   PHE A  47      -6.218  -2.197  16.990  1.00  0.00           C  
ATOM    323  O   PHE A  47      -6.935  -3.083  17.465  1.00  0.00           O  
ATOM    324  CB  PHE A  47      -7.068   0.065  16.296  1.00  0.00           C  
ATOM    325  CEN PHE A  47      -8.189   1.179  16.130  1.00  0.00           X  
ATOM    326  H   PHE A  47      -4.845   0.720  17.329  1.00  0.00           H  
ATOM    327  N   MET A  48      -5.212  -2.483  16.158  1.00  0.00           N  
ATOM    328  CA  MET A  48      -4.846  -3.848  15.779  1.00  0.00           C  
ATOM    329  C   MET A  48      -4.439  -4.716  16.968  1.00  0.00           C  
ATOM    330  O   MET A  48      -4.930  -5.838  17.106  1.00  0.00           O  
ATOM    331  CB  MET A  48      -3.712  -3.809  14.756  1.00  0.00           C  
ATOM    332  CEN MET A  48      -3.353  -4.084  13.061  1.00  0.00           X  
ATOM    333  H   MET A  48      -4.664  -1.709  15.803  1.00  0.00           H  
ATOM    334  N   GLN A  49      -3.567  -4.222  17.848  1.00  0.00           N  
ATOM    335  CA  GLN A  49      -3.103  -4.990  19.007  1.00  0.00           C  
ATOM    336  C   GLN A  49      -4.146  -5.088  20.135  1.00  0.00           C  
ATOM    337  O   GLN A  49      -3.979  -5.873  21.068  1.00  0.00           O  
ATOM    338  CB  GLN A  49      -1.819  -4.365  19.560  1.00  0.00           C  
ATOM    339  CEN GLN A  49      -0.077  -4.484  19.581  1.00  0.00           X  
ATOM    340  H   GLN A  49      -3.200  -3.293  17.706  1.00  0.00           H  
ATOM    341  N   GLY A  50      -5.259  -4.357  20.026  1.00  0.00           N  
ATOM    342  CA  GLY A  50      -6.325  -4.320  21.022  1.00  0.00           C  
ATOM    343  C   GLY A  50      -6.131  -3.229  22.073  1.00  0.00           C  
ATOM    344  O   GLY A  50      -6.703  -3.328  23.157  1.00  0.00           O  
ATOM    345  CEN GLY A  50      -6.325  -4.320  21.023  1.00  0.00           X  
ATOM    346  H   GLY A  50      -5.350  -3.752  19.221  1.00  0.00           H  
ATOM    347  N   GLY A  51      -5.340  -2.195  21.770  1.00  0.00           N  
ATOM    348  CA  GLY A  51      -5.005  -1.109  22.692  1.00  0.00           C  
ATOM    349  C   GLY A  51      -6.063  -0.006  22.798  1.00  0.00           C  
ATOM    350  O   GLY A  51      -5.976   0.826  23.706  1.00  0.00           O  
ATOM    351  CEN GLY A  51      -5.005  -1.109  22.692  1.00  0.00           X  
ATOM    352  H   GLY A  51      -4.916  -2.152  20.855  1.00  0.00           H  
ATOM    353  N   GLY A  52      -7.066   0.046  21.911  1.00  0.00           N  
ATOM    354  CA  GLY A  52      -8.049   1.130  21.900  1.00  0.00           C  
ATOM    355  C   GLY A  52      -9.517   0.718  21.852  1.00  0.00           C  
ATOM    356  O   GLY A  52      -9.928  -0.171  21.115  1.00  0.00           O  
ATOM    357  CEN GLY A  52      -8.049   1.131  21.900  1.00  0.00           X  
ATOM    358  H   GLY A  52      -7.044  -0.597  21.129  1.00  0.00           H  
ATOM    359  N   SER A  53     -10.327   1.427  22.639  1.00  0.00           N  
ATOM    360  CA  SER A  53     -11.787   1.357  22.598  1.00  0.00           C  
ATOM    361  C   SER A  53     -12.325   2.307  21.518  1.00  0.00           C  
ATOM    362  O   SER A  53     -11.544   2.947  20.816  1.00  0.00           O  
ATOM    363  CB  SER A  53     -12.372   1.698  23.955  1.00  0.00           C  
ATOM    364  CEN SER A  53     -12.425   1.940  24.439  1.00  0.00           X  
ATOM    365  H   SER A  53      -9.937   2.230  23.109  1.00  0.00           H  
ATOM    366  N   GLY A  54     -13.648   2.464  21.405  1.00  0.00           N  
ATOM    367  CA  GLY A  54     -14.261   3.336  20.388  1.00  0.00           C  
ATOM    368  C   GLY A  54     -13.638   4.742  20.289  1.00  0.00           C  
ATOM    369  O   GLY A  54     -13.581   5.307  19.204  1.00  0.00           O  
ATOM    370  CEN GLY A  54     -14.261   3.337  20.388  1.00  0.00           X  
ATOM    371  H   GLY A  54     -14.261   1.918  21.995  1.00  0.00           H  
ATOM    372  N   GLY A  55     -13.098   5.281  21.394  1.00  0.00           N  
ATOM    373  CA  GLY A  55     -12.441   6.590  21.416  1.00  0.00           C  
ATOM    374  C   GLY A  55     -11.144   6.643  20.602  1.00  0.00           C  
ATOM    375  O   GLY A  55     -10.907   7.645  19.936  1.00  0.00           O  
ATOM    376  CEN GLY A  55     -12.441   6.591  21.416  1.00  0.00           X  
ATOM    377  H   GLY A  55     -13.015   4.700  22.214  1.00  0.00           H  
ATOM    378  N   LYS A  56     -10.350   5.556  20.570  1.00  0.00           N  
ATOM    379  CA  LYS A  56      -9.182   5.461  19.676  1.00  0.00           C  
ATOM    380  C   LYS A  56      -9.613   5.486  18.212  1.00  0.00           C  
ATOM    381  O   LYS A  56      -8.959   6.119  17.403  1.00  0.00           O  
ATOM    382  CB  LYS A  56      -8.381   4.189  19.963  1.00  0.00           C  
ATOM    383  CEN LYS A  56      -6.671   3.281  20.815  1.00  0.00           X  
ATOM    384  H   LYS A  56     -10.633   4.731  21.079  1.00  0.00           H  
ATOM    385  N   LEU A  57     -10.749   4.867  17.874  1.00  0.00           N  
ATOM    386  CA  LEU A  57     -11.319   4.988  16.525  1.00  0.00           C  
ATOM    387  C   LEU A  57     -11.743   6.417  16.189  1.00  0.00           C  
ATOM    388  O   LEU A  57     -11.407   6.908  15.119  1.00  0.00           O  
ATOM    389  CB  LEU A  57     -12.518   4.041  16.379  1.00  0.00           C  
ATOM    390  CEN LEU A  57     -12.697   2.683  15.674  1.00  0.00           X  
ATOM    391  H   LEU A  57     -11.234   4.326  18.576  1.00  0.00           H  
ATOM    392  N   GLN A  58     -12.441   7.103  17.094  1.00  0.00           N  
ATOM    393  CA  GLN A  58     -12.842   8.494  16.862  1.00  0.00           C  
ATOM    394  C   GLN A  58     -11.645   9.417  16.620  1.00  0.00           C  
ATOM    395  O   GLN A  58     -11.710  10.268  15.736  1.00  0.00           O  
ATOM    396  CB  GLN A  58     -13.651   9.015  18.053  1.00  0.00           C  
ATOM    397  CEN GLN A  58     -15.263   9.335  18.643  1.00  0.00           X  
ATOM    398  H   GLN A  58     -12.651   6.669  17.983  1.00  0.00           H  
ATOM    399  N   GLU A  59     -10.567   9.248  17.386  1.00  0.00           N  
ATOM    400  CA  GLU A  59      -9.342  10.033  17.221  1.00  0.00           C  
ATOM    401  C   GLU A  59      -8.658   9.705  15.889  1.00  0.00           C  
ATOM    402  O   GLU A  59      -8.314  10.627  15.154  1.00  0.00           O  
ATOM    403  CB  GLU A  59      -8.381   9.781  18.385  1.00  0.00           C  
ATOM    404  CEN GLU A  59      -7.714  10.257  19.879  1.00  0.00           X  
ATOM    405  H   GLU A  59     -10.565   8.521  18.089  1.00  0.00           H  
ATOM    406  N   MET A  60      -8.633   8.428  15.498  1.00  0.00           N  
ATOM    407  CA  MET A  60      -7.992   7.958  14.262  1.00  0.00           C  
ATOM    408  C   MET A  60      -8.665   8.511  13.004  1.00  0.00           C  
ATOM    409  O   MET A  60      -7.992   8.843  12.034  1.00  0.00           O  
ATOM    410  CB  MET A  60      -7.998   6.431  14.223  1.00  0.00           C  
ATOM    411  CEN MET A  60      -6.950   5.029  14.351  1.00  0.00           X  
ATOM    412  H   MET A  60      -8.996   7.729  16.131  1.00  0.00           H  
ATOM    413  N   MET A  61      -9.995   8.655  13.014  1.00  0.00           N  
ATOM    414  CA  MET A  61     -10.727   9.270  11.902  1.00  0.00           C  
ATOM    415  C   MET A  61     -10.279  10.716  11.670  1.00  0.00           C  
ATOM    416  O   MET A  61      -9.967  11.092  10.543  1.00  0.00           O  
ATOM    417  CB  MET A  61     -12.230   9.221  12.169  1.00  0.00           C  
ATOM    418  CEN MET A  61     -13.715   8.446  11.646  1.00  0.00           X  
ATOM    419  H   MET A  61     -10.506   8.325  13.819  1.00  0.00           H  
ATOM    420  N   LYS A  62     -10.222  11.540  12.717  1.00  0.00           N  
ATOM    421  CA  LYS A  62      -9.787  12.932  12.606  1.00  0.00           C  
ATOM    422  C   LYS A  62      -8.339  13.037  12.124  1.00  0.00           C  
ATOM    423  O   LYS A  62      -8.066  13.887  11.281  1.00  0.00           O  
ATOM    424  CB  LYS A  62      -9.944  13.647  13.949  1.00  0.00           C  
ATOM    425  CEN LYS A  62     -11.027  14.998  15.164  1.00  0.00           X  
ATOM    426  H   LYS A  62     -10.420  11.163  13.635  1.00  0.00           H  
ATOM    427  N   GLU A  63      -7.440  12.196  12.622  1.00  0.00           N  
ATOM    428  CA  GLU A  63      -6.042  12.165  12.175  1.00  0.00           C  
ATOM    429  C   GLU A  63      -5.955  11.889  10.675  1.00  0.00           C  
ATOM    430  O   GLU A  63      -5.274  12.595   9.935  1.00  0.00           O  
ATOM    431  CB  GLU A  63      -5.249  11.110  12.949  1.00  0.00           C  
ATOM    432  CEN GLU A  63      -4.173  10.698  14.205  1.00  0.00           X  
ATOM    433  H   GLU A  63      -7.722  11.534  13.333  1.00  0.00           H  
ATOM    434  N   PHE A  64      -6.753  10.942  10.191  1.00  0.00           N  
ATOM    435  CA  PHE A  64      -6.811  10.620   8.775  1.00  0.00           C  
ATOM    436  C   PHE A  64      -7.282  11.812   7.918  1.00  0.00           C  
ATOM    437  O   PHE A  64      -6.652  12.158   6.919  1.00  0.00           O  
ATOM    438  CB  PHE A  64      -7.731   9.418   8.556  1.00  0.00           C  
ATOM    439  CEN PHE A  64      -7.606   7.845   8.367  1.00  0.00           X  
ATOM    440  H   PHE A  64      -7.264  10.362  10.840  1.00  0.00           H  
ATOM    441  N   GLN A  65      -8.343  12.505   8.341  1.00  0.00           N  
ATOM    442  CA  GLN A  65      -8.851  13.682   7.629  1.00  0.00           C  
ATOM    443  C   GLN A  65      -7.869  14.859   7.688  1.00  0.00           C  
ATOM    444  O   GLN A  65      -7.711  15.575   6.701  1.00  0.00           O  
ATOM    445  CB  GLN A  65     -10.200  14.111   8.212  1.00  0.00           C  
ATOM    446  CEN GLN A  65     -11.930  14.044   7.987  1.00  0.00           X  
ATOM    447  H   GLN A  65      -8.803  12.213   9.190  1.00  0.00           H  
ATOM    448  N   GLN A  66      -7.175  15.047   8.810  1.00  0.00           N  
ATOM    449  CA  GLN A  66      -6.139  16.078   8.925  1.00  0.00           C  
ATOM    450  C   GLN A  66      -4.974  15.810   7.976  1.00  0.00           C  
ATOM    451  O   GLN A  66      -4.555  16.724   7.269  1.00  0.00           O  
ATOM    452  CB  GLN A  66      -5.621  16.157  10.364  1.00  0.00           C  
ATOM    453  CEN GLN A  66      -5.726  17.044  11.863  1.00  0.00           X  
ATOM    454  H   GLN A  66      -7.303  14.406   9.577  1.00  0.00           H  
ATOM    455  N   VAL A  67      -4.520  14.556   7.873  1.00  0.00           N  
ATOM    456  CA  VAL A  67      -3.445  14.177   6.941  1.00  0.00           C  
ATOM    457  C   VAL A  67      -3.823  14.505   5.507  1.00  0.00           C  
ATOM    458  O   VAL A  67      -3.039  15.114   4.788  1.00  0.00           O  
ATOM    459  CB  VAL A  67      -3.108  12.677   7.035  1.00  0.00           C  
ATOM    460  CEN VAL A  67      -2.629  12.228   7.243  1.00  0.00           X  
ATOM    461  H   VAL A  67      -4.912  13.854   8.485  1.00  0.00           H  
ATOM    462  N   LEU A  68      -5.023  14.118   5.075  1.00  0.00           N  
ATOM    463  CA  LEU A  68      -5.475  14.356   3.708  1.00  0.00           C  
ATOM    464  C   LEU A  68      -5.489  15.829   3.335  1.00  0.00           C  
ATOM    465  O   LEU A  68      -5.110  16.177   2.217  1.00  0.00           O  
ATOM    466  CB  LEU A  68      -6.873  13.757   3.512  1.00  0.00           C  
ATOM    467  CEN LEU A  68      -7.374  12.478   2.813  1.00  0.00           X  
ATOM    468  H   LEU A  68      -5.645  13.661   5.726  1.00  0.00           H  
ATOM    469  N   ASP A  69      -5.954  16.673   4.247  1.00  0.00           N  
ATOM    470  CA  ASP A  69      -5.979  18.113   4.027  1.00  0.00           C  
ATOM    471  C   ASP A  69      -4.555  18.649   3.836  1.00  0.00           C  
ATOM    472  O   ASP A  69      -4.314  19.444   2.926  1.00  0.00           O  
ATOM    473  CB  ASP A  69      -6.666  18.823   5.196  1.00  0.00           C  
ATOM    474  CEN ASP A  69      -7.573  19.209   5.456  1.00  0.00           X  
ATOM    475  H   ASP A  69      -6.320  16.310   5.115  1.00  0.00           H  
ATOM    476  N   GLU A  70      -3.587  18.169   4.621  1.00  0.00           N  
ATOM    477  CA  GLU A  70      -2.182  18.580   4.526  1.00  0.00           C  
ATOM    478  C   GLU A  70      -1.552  18.136   3.207  1.00  0.00           C  
ATOM    479  O   GLU A  70      -0.850  18.916   2.565  1.00  0.00           O  
ATOM    480  CB  GLU A  70      -1.379  18.017   5.701  1.00  0.00           C  
ATOM    481  CEN GLU A  70      -0.667  18.222   7.236  1.00  0.00           X  
ATOM    482  H   GLU A  70      -3.832  17.470   5.308  1.00  0.00           H  
ATOM    483  N   LEU A  71      -1.843  16.919   2.750  1.00  0.00           N  
ATOM    484  CA  LEU A  71      -1.285  16.340   1.534  1.00  0.00           C  
ATOM    485  C   LEU A  71      -1.814  17.036   0.286  1.00  0.00           C  
ATOM    486  O   LEU A  71      -1.043  17.300  -0.632  1.00  0.00           O  
ATOM    487  CB  LEU A  71      -1.594  14.839   1.476  1.00  0.00           C  
ATOM    488  CEN LEU A  71      -0.737  13.585   1.730  1.00  0.00           X  
ATOM    489  H   LEU A  71      -2.491  16.367   3.292  1.00  0.00           H  
ATOM    490  N   ASN A  72      -3.101  17.362   0.251  1.00  0.00           N  
ATOM    491  CA  ASN A  72      -3.748  17.953  -0.911  1.00  0.00           C  
ATOM    492  C   ASN A  72      -3.100  19.294  -1.293  1.00  0.00           C  
ATOM    493  O   ASN A  72      -2.733  19.492  -2.452  1.00  0.00           O  
ATOM    494  CB  ASN A  72      -5.237  18.131  -0.676  1.00  0.00           C  
ATOM    495  CEN ASN A  72      -6.124  17.594  -0.837  1.00  0.00           X  
ATOM    496  H   ASN A  72      -3.659  17.172   1.071  1.00  0.00           H  
ATOM    497  N   ASN A  73      -2.900  20.192  -0.323  1.00  0.00           N  
ATOM    498  CA  ASN A  73      -2.331  21.517  -0.565  1.00  0.00           C  
ATOM    499  C   ASN A  73      -0.917  21.435  -1.151  1.00  0.00           C  
ATOM    500  O   ASN A  73      -0.631  22.047  -2.181  1.00  0.00           O  
ATOM    501  CB  ASN A  73      -2.322  22.348   0.705  1.00  0.00           C  
ATOM    502  CEN ASN A  73      -2.943  23.040   1.191  1.00  0.00           X  
ATOM    503  H   ASN A  73      -3.147  19.941   0.622  1.00  0.00           H  
ATOM    504  N   HIS A  74      -0.036  20.658  -0.527  1.00  0.00           N  
ATOM    505  CA  HIS A  74       1.359  20.522  -0.935  1.00  0.00           C  
ATOM    506  C   HIS A  74       1.532  19.770  -2.252  1.00  0.00           C  
ATOM    507  O   HIS A  74       2.465  20.030  -3.015  1.00  0.00           O  
ATOM    508  CB  HIS A  74       2.162  19.819   0.164  1.00  0.00           C  
ATOM    509  CEN HIS A  74       2.978  20.173   1.277  1.00  0.00           X  
ATOM    510  H   HIS A  74      -0.316  20.221   0.340  1.00  0.00           H  
ATOM    511  N   LEU A  75       0.622  18.852  -2.559  1.00  0.00           N  
ATOM    512  CA  LEU A  75       0.710  17.985  -3.721  1.00  0.00           C  
ATOM    513  C   LEU A  75      -0.143  18.456  -4.913  1.00  0.00           C  
ATOM    514  O   LEU A  75      -0.215  17.732  -5.904  1.00  0.00           O  
ATOM    515  CB  LEU A  75       0.308  16.561  -3.317  1.00  0.00           C  
ATOM    516  CEN LEU A  75       1.125  15.289  -3.019  1.00  0.00           X  
ATOM    517  H   LEU A  75      -0.114  18.675  -1.890  1.00  0.00           H  
ATOM    518  N   GLN A  76      -0.742  19.656  -4.907  1.00  0.00           N  
ATOM    519  CA  GLN A  76      -1.587  20.120  -6.029  1.00  0.00           C  
ATOM    520  C   GLN A  76      -0.960  19.877  -7.427  1.00  0.00           C  
ATOM    521  O   GLN A  76      -1.673  19.862  -8.431  1.00  0.00           O  
ATOM    522  CB  GLN A  76      -1.886  21.613  -5.865  1.00  0.00           C  
ATOM    523  CEN GLN A  76      -3.073  22.772  -5.320  1.00  0.00           X  
ATOM    524  H   GLN A  76      -0.649  20.238  -4.087  1.00  0.00           H  
ATOM    525  N   GLY A  77       0.354  19.606  -7.520  1.00  0.00           N  
ATOM    526  CA  GLY A  77       1.083  19.382  -8.777  1.00  0.00           C  
ATOM    527  C   GLY A  77       1.264  17.919  -9.245  1.00  0.00           C  
ATOM    528  O   GLY A  77       1.725  17.704 -10.362  1.00  0.00           O  
ATOM    529  CEN GLY A  77       1.083  19.381  -8.778  1.00  0.00           X  
ATOM    530  H   GLY A  77       0.853  19.486  -6.650  1.00  0.00           H  
ATOM    531  N   GLY A  78       0.908  16.904  -8.447  1.00  0.00           N  
ATOM    532  CA  GLY A  78       1.107  15.473  -8.738  1.00  0.00           C  
ATOM    533  C   GLY A  78      -0.187  14.657  -8.830  1.00  0.00           C  
ATOM    534  O   GLY A  78      -0.314  13.630  -8.169  1.00  0.00           O  
ATOM    535  CEN GLY A  78       1.107  15.473  -8.738  1.00  0.00           X  
ATOM    536  H   GLY A  78       0.595  17.141  -7.518  1.00  0.00           H  
ATOM    537  N   LYS A  79      -1.154  15.107  -9.641  1.00  0.00           N  
ATOM    538  CA  LYS A  79      -2.525  14.565  -9.754  1.00  0.00           C  
ATOM    539  C   LYS A  79      -2.668  13.029  -9.713  1.00  0.00           C  
ATOM    540  O   LYS A  79      -3.585  12.537  -9.068  1.00  0.00           O  
ATOM    541  CB  LYS A  79      -3.158  15.082 -11.046  1.00  0.00           C  
ATOM    542  CEN LYS A  79      -4.470  16.439 -12.002  1.00  0.00           X  
ATOM    543  H   LYS A  79      -0.977  16.015 -10.043  1.00  0.00           H  
ATOM    544  N   HIS A  80      -1.818  12.273 -10.411  1.00  0.00           N  
ATOM    545  CA  HIS A  80      -1.854  10.806 -10.354  1.00  0.00           C  
ATOM    546  C   HIS A  80      -1.502  10.255  -8.964  1.00  0.00           C  
ATOM    547  O   HIS A  80      -2.153   9.328  -8.489  1.00  0.00           O  
ATOM    548  CB  HIS A  80      -0.902  10.212 -11.397  1.00  0.00           C  
ATOM    549  CEN HIS A  80      -0.962   9.720 -12.733  1.00  0.00           X  
ATOM    550  H   HIS A  80      -1.094  12.731 -10.946  1.00  0.00           H  
ATOM    551  N   THR A  81      -0.522  10.865  -8.294  1.00  0.00           N  
ATOM    552  CA  THR A  81      -0.068  10.422  -6.972  1.00  0.00           C  
ATOM    553  C   THR A  81      -1.098  10.780  -5.906  1.00  0.00           C  
ATOM    554  O   THR A  81      -1.390   9.945  -5.058  1.00  0.00           O  
ATOM    555  CB  THR A  81       1.288  11.046  -6.593  1.00  0.00           C  
ATOM    556  CEN THR A  81       1.858  11.136  -6.690  1.00  0.00           X  
ATOM    557  H   THR A  81      -0.061  11.672  -8.690  1.00  0.00           H  
ATOM    558  N   VAL A  82      -1.711  11.968  -6.009  1.00  0.00           N  
ATOM    559  CA  VAL A  82      -2.791  12.401  -5.099  1.00  0.00           C  
ATOM    560  C   VAL A  82      -3.990  11.513  -5.231  1.00  0.00           C  
ATOM    561  O   VAL A  82      -4.558  11.125  -4.229  1.00  0.00           O  
ATOM    562  CB  VAL A  82      -3.228  13.854  -5.361  1.00  0.00           C  
ATOM    563  CEN VAL A  82      -3.220  14.492  -5.100  1.00  0.00           X  
ATOM    564  H   VAL A  82      -1.430  12.599  -6.747  1.00  0.00           H  
ATOM    565  N   HIS A  83      -4.381  11.207  -6.468  1.00  0.00           N  
ATOM    566  CA  HIS A  83      -5.549  10.381  -6.684  1.00  0.00           C  
ATOM    567  C   HIS A  83      -5.328   8.971  -6.141  1.00  0.00           C  
ATOM    568  O   HIS A  83      -6.179   8.457  -5.430  1.00  0.00           O  
ATOM    569  CB  HIS A  83      -5.901  10.328  -8.174  1.00  0.00           C  
ATOM    570  CEN HIS A  83      -6.767  10.996  -9.086  1.00  0.00           X  
ATOM    571  H   HIS A  83      -3.926  11.635  -7.262  1.00  0.00           H  
ATOM    572  N   HIS A  84      -4.171   8.365  -6.422  1.00  0.00           N  
ATOM    573  CA  HIS A  84      -3.864   7.037  -5.908  1.00  0.00           C  
ATOM    574  C   HIS A  84      -3.829   7.007  -4.372  1.00  0.00           C  
ATOM    575  O   HIS A  84      -4.489   6.173  -3.766  1.00  0.00           O  
ATOM    576  CB  HIS A  84      -2.527   6.546  -6.473  1.00  0.00           C  
ATOM    577  CEN HIS A  84      -2.059   5.750  -7.558  1.00  0.00           X  
ATOM    578  H   HIS A  84      -3.473   8.855  -6.964  1.00  0.00           H  
ATOM    579  N   ILE A  85      -3.144   7.971  -3.749  1.00  0.00           N  
ATOM    580  CA  ILE A  85      -3.046   8.070  -2.286  1.00  0.00           C  
ATOM    581  C   ILE A  85      -4.402   8.430  -1.665  1.00  0.00           C  
ATOM    582  O   ILE A  85      -4.782   7.859  -0.654  1.00  0.00           O  
ATOM    583  CB  ILE A  85      -2.002   9.117  -1.858  1.00  0.00           C  
ATOM    584  CEN ILE A  85      -0.945   9.291  -1.654  1.00  0.00           X  
ATOM    585  H   ILE A  85      -2.692   8.683  -4.305  1.00  0.00           H  
ATOM    586  N   GLU A  86      -5.168   9.321  -2.293  1.00  0.00           N  
ATOM    587  CA  GLU A  86      -6.503   9.724  -1.860  1.00  0.00           C  
ATOM    588  C   GLU A  86      -7.489   8.545  -1.873  1.00  0.00           C  
ATOM    589  O   GLU A  86      -8.240   8.380  -0.916  1.00  0.00           O  
ATOM    590  CB  GLU A  86      -7.027  10.856  -2.746  1.00  0.00           C  
ATOM    591  CEN GLU A  86      -7.298  12.517  -3.014  1.00  0.00           X  
ATOM    592  H   GLU A  86      -4.788   9.774  -3.111  1.00  0.00           H  
ATOM    593  N   GLN A  87      -7.499   7.721  -2.929  1.00  0.00           N  
ATOM    594  CA  GLN A  87      -8.349   6.524  -2.994  1.00  0.00           C  
ATOM    595  C   GLN A  87      -7.963   5.505  -1.922  1.00  0.00           C  
ATOM    596  O   GLN A  87      -8.857   4.998  -1.247  1.00  0.00           O  
ATOM    597  CB  GLN A  87      -8.255   5.873  -4.376  1.00  0.00           C  
ATOM    598  CEN GLN A  87      -9.052   5.699  -5.920  1.00  0.00           X  
ATOM    599  H   GLN A  87      -6.840   7.884  -3.679  1.00  0.00           H  
ATOM    600  N   ASN A  88      -6.665   5.268  -1.704  1.00  0.00           N  
ATOM    601  CA  ASN A  88      -6.195   4.295  -0.711  1.00  0.00           C  
ATOM    602  C   ASN A  88      -6.648   4.699   0.699  1.00  0.00           C  
ATOM    603  O   ASN A  88      -7.173   3.897   1.463  1.00  0.00           O  
ATOM    604  CB  ASN A  88      -4.686   4.135  -0.756  1.00  0.00           C  
ATOM    605  CEN ASN A  88      -3.979   3.517  -1.224  1.00  0.00           X  
ATOM    606  H   ASN A  88      -5.976   5.705  -2.298  1.00  0.00           H  
ATOM    607  N   ILE A  89      -6.534   5.984   1.025  1.00  0.00           N  
ATOM    608  CA  ILE A  89      -6.963   6.501   2.319  1.00  0.00           C  
ATOM    609  C   ILE A  89      -8.483   6.367   2.531  1.00  0.00           C  
ATOM    610  O   ILE A  89      -8.915   5.943   3.606  1.00  0.00           O  
ATOM    611  CB  ILE A  89      -6.561   7.978   2.481  1.00  0.00           C  
ATOM    612  CEN ILE A  89      -5.760   8.658   2.772  1.00  0.00           X  
ATOM    613  H   ILE A  89      -6.100   6.612   0.367  1.00  0.00           H  
ATOM    614  N   LYS A  90      -9.324   6.702   1.551  1.00  0.00           N  
ATOM    615  CA  LYS A  90     -10.783   6.548   1.696  1.00  0.00           C  
ATOM    616  C   LYS A  90     -11.180   5.093   1.929  1.00  0.00           C  
ATOM    617  O   LYS A  90     -11.987   4.832   2.819  1.00  0.00           O  
ATOM    618  CB  LYS A  90     -11.505   7.089   0.462  1.00  0.00           C  
ATOM    619  CEN LYS A  90     -12.648   8.626  -0.438  1.00  0.00           X  
ATOM    620  H   LYS A  90      -8.941   6.981   0.659  1.00  0.00           H  
ATOM    621  N   GLU A  91     -10.609   4.168   1.167  1.00  0.00           N  
ATOM    622  CA  GLU A  91     -10.902   2.737   1.296  1.00  0.00           C  
ATOM    623  C   GLU A  91     -10.528   2.210   2.687  1.00  0.00           C  
ATOM    624  O   GLU A  91     -11.351   1.557   3.328  1.00  0.00           O  
ATOM    625  CB  GLU A  91     -10.162   1.942   0.217  1.00  0.00           C  
ATOM    626  CEN GLU A  91     -10.157   1.153  -1.293  1.00  0.00           X  
ATOM    627  H   GLU A  91      -9.918   4.449   0.487  1.00  0.00           H  
ATOM    628  N   ILE A  92      -9.368   2.603   3.222  1.00  0.00           N  
ATOM    629  CA  ILE A  92      -8.889   2.202   4.557  1.00  0.00           C  
ATOM    630  C   ILE A  92      -9.824   2.734   5.660  1.00  0.00           C  
ATOM    631  O   ILE A  92     -10.198   1.994   6.571  1.00  0.00           O  
ATOM    632  CB  ILE A  92      -7.458   2.705   4.821  1.00  0.00           C  
ATOM    633  CEN ILE A  92      -6.397   2.488   4.691  1.00  0.00           X  
ATOM    634  H   ILE A  92      -8.749   3.154   2.640  1.00  0.00           H  
ATOM    635  N   PHE A  93     -10.275   3.990   5.569  1.00  0.00           N  
ATOM    636  CA  PHE A  93     -11.223   4.566   6.529  1.00  0.00           C  
ATOM    637  C   PHE A  93     -12.560   3.828   6.548  1.00  0.00           C  
ATOM    638  O   PHE A  93     -13.078   3.526   7.623  1.00  0.00           O  
ATOM    639  CB  PHE A  93     -11.457   6.045   6.216  1.00  0.00           C  
ATOM    640  CEN PHE A  93     -10.936   7.462   6.715  1.00  0.00           X  
ATOM    641  H   PHE A  93      -9.948   4.553   4.796  1.00  0.00           H  
ATOM    642  N   HIS A  94     -13.103   3.525   5.373  1.00  0.00           N  
ATOM    643  CA  HIS A  94     -14.365   2.805   5.252  1.00  0.00           C  
ATOM    644  C   HIS A  94     -14.283   1.424   5.918  1.00  0.00           C  
ATOM    645  O   HIS A  94     -15.163   1.054   6.700  1.00  0.00           O  
ATOM    646  CB  HIS A  94     -14.760   2.657   3.779  1.00  0.00           C  
ATOM    647  CEN HIS A  94     -15.576   3.330   2.824  1.00  0.00           X  
ATOM    648  H   HIS A  94     -12.614   3.784   4.528  1.00  0.00           H  
ATOM    649  N   HIS A  95     -13.198   0.691   5.679  1.00  0.00           N  
ATOM    650  CA  HIS A  95     -12.956  -0.616   6.278  1.00  0.00           C  
ATOM    651  C   HIS A  95     -12.833  -0.549   7.811  1.00  0.00           C  
ATOM    652  O   HIS A  95     -13.446  -1.372   8.494  1.00  0.00           O  
ATOM    653  CB  HIS A  95     -11.692  -1.242   5.681  1.00  0.00           C  
ATOM    654  CEN HIS A  95     -11.345  -2.143   4.633  1.00  0.00           X  
ATOM    655  H   HIS A  95     -12.510   1.047   5.029  1.00  0.00           H  
ATOM    656  N   LEU A  96     -12.110   0.431   8.375  1.00  0.00           N  
ATOM    657  CA  LEU A  96     -11.966   0.578   9.835  1.00  0.00           C  
ATOM    658  C   LEU A  96     -13.303   0.886  10.502  1.00  0.00           C  
ATOM    659  O   LEU A  96     -13.602   0.326  11.556  1.00  0.00           O  
ATOM    660  CB  LEU A  96     -10.950   1.679  10.162  1.00  0.00           C  
ATOM    661  CEN LEU A  96      -9.490   1.642  10.654  1.00  0.00           X  
ATOM    662  H   LEU A  96     -11.668   1.109   7.772  1.00  0.00           H  
ATOM    663  N   GLU A  97     -14.122   1.741   9.895  1.00  0.00           N  
ATOM    664  CA  GLU A  97     -15.427   2.105  10.437  1.00  0.00           C  
ATOM    665  C   GLU A  97     -16.387   0.905  10.432  1.00  0.00           C  
ATOM    666  O   GLU A  97     -17.045   0.641  11.440  1.00  0.00           O  
ATOM    667  CB  GLU A  97     -16.026   3.267   9.641  1.00  0.00           C  
ATOM    668  CEN GLU A  97     -16.339   4.933   9.470  1.00  0.00           X  
ATOM    669  H   GLU A  97     -13.817   2.185   9.041  1.00  0.00           H  
ATOM    670  N   GLU A  98     -16.413   0.122   9.349  1.00  0.00           N  
ATOM    671  CA  GLU A  98     -17.241  -1.086   9.243  1.00  0.00           C  
ATOM    672  C   GLU A  98     -16.857  -2.183  10.250  1.00  0.00           C  
ATOM    673  O   GLU A  98     -17.742  -2.828  10.821  1.00  0.00           O  
ATOM    674  CB  GLU A  98     -17.160  -1.644   7.820  1.00  0.00           C  
ATOM    675  CEN GLU A  98     -17.815  -1.797   6.254  1.00  0.00           X  
ATOM    676  H   GLU A  98     -15.828   0.376   8.566  1.00  0.00           H  
ATOM    677  N   LEU A  99     -15.560  -2.438  10.435  1.00  0.00           N  
ATOM    678  CA  LEU A  99     -15.052  -3.406  11.407  1.00  0.00           C  
ATOM    679  C   LEU A  99     -15.409  -3.027  12.846  1.00  0.00           C  
ATOM    680  O   LEU A  99     -15.747  -3.914  13.624  1.00  0.00           O  
ATOM    681  CB  LEU A  99     -13.531  -3.543  11.261  1.00  0.00           C  
ATOM    682  CEN LEU A  99     -12.635  -4.624  10.626  1.00  0.00           X  
ATOM    683  H   LEU A  99     -14.893  -1.903   9.897  1.00  0.00           H  
ATOM    684  N   VAL A 100     -15.368  -1.737  13.189  1.00  0.00           N  
ATOM    685  CA  VAL A 100     -15.721  -1.225  14.526  1.00  0.00           C  
ATOM    686  C   VAL A 100     -17.189  -1.492  14.854  1.00  0.00           C  
ATOM    687  O   VAL A 100     -17.497  -1.986  15.938  1.00  0.00           O  
ATOM    688  CB  VAL A 100     -15.451   0.286  14.646  1.00  0.00           C  
ATOM    689  CEN VAL A 100     -15.039   0.754  14.940  1.00  0.00           X  
ATOM    690  H   VAL A 100     -15.072  -1.076  12.483  1.00  0.00           H  
ATOM    691  N   HIS A 101     -18.107  -1.146  13.946  1.00  0.00           N  
ATOM    692  CA  HIS A 101     -19.549  -1.331  14.136  1.00  0.00           C  
ATOM    693  C   HIS A 101     -20.012  -2.801  14.183  1.00  0.00           C  
ATOM    694  O   HIS A 101     -21.083  -3.072  14.731  1.00  0.00           O  
ATOM    695  CB  HIS A 101     -20.310  -0.599  13.027  1.00  0.00           C  
ATOM    696  CEN HIS A 101     -20.919   0.672  12.815  1.00  0.00           X  
ATOM    697  H   HIS A 101     -17.797  -0.626  13.137  1.00  0.00           H  
ATOM    698  N   ARG A 102     -19.248  -3.749  13.625  1.00  0.00           N  
ATOM    699  CA  ARG A 102     -19.558  -5.194  13.645  1.00  0.00           C  
ATOM    700  C   ARG A 102     -19.606  -5.754  15.059  1.00  0.00           C  
ATOM    701  O   ARG A 102     -20.507  -6.588  15.289  1.00  0.00           O  
ATOM    702  CB  ARG A 102     -18.602  -5.998  12.777  1.00  0.00           C  
ATOM    703  CEN ARG A 102     -17.670  -7.210  10.824  1.00  0.00           X  
ATOM    704  H   ARG A 102     -18.314  -3.492  13.343  1.00  0.00           H  
TER                                                                             
# All scores below are weighted scores, not raw scores.
#BEGIN_POSE_ENERGIES_TABLE ./minmover_pdb/pose_62.pdb
label vdw cenpack pair env cbeta hs_pair ss_pair sheet total
weights 1 0.5 1 1 0.25 1 1 1 NA
pose 0 -8.21909 -11.1711 -21.8654 5.44678 0 0 0 -35.8087
MET:NtermProteinFull_1 0 -0.12458 0.03718 0.6168 0.04314 0 0 0 0.57253
TYR_2 0 0.03202 0.00296 0.83566 0.07063 0 0 0 0.94128
GLY_3 0 0.01528 -0.00329 -0.0429 0.07034 0 0 0 0.03943
LYS_4 0 -0.1538 -0.16054 -0.60186 0.04307 0 0 0 -0.87312
LEU_5 0 -0.15769 -0.62865 -0.30366 0.04399 0 0 0 -1.04601
ASN_6 0 -0.06214 0.05339 -0.40966 0.0693 0 0 0 -0.3491
ASP_7 0 -0.05687 -0.05243 -0.52292 0.06894 0 0 0 -0.56328
LEU_8 0 -0.15353 -0.3699 -0.19483 0.03833 0 0 0 -0.67993
LEU_9 0 -0.22527 -0.19621 0.08126 0.03534 0 0 0 -0.30487
GLU_10 0 -0.03542 0.01951 -1.00041 0.0695 0 0 0 -0.94683
ASP_11 0 -0.0151 0.02087 -0.37876 0.06908 0 0 0 -0.30391
LEU_12 0 0.10209 -0.74839 -0.30366 0.04504 0 0 0 -0.90491
GLN_13 0 0.011 0.1823 -0.4142 0.06878 0 0 0 -0.15212
GLU_14 0 -0.02649 -0.00824 -0.92601 0.06921 0 0 0 -0.89154
VAL_15 0 -0.26168 -0.19098 0.10145 0.04455 0 0 0 -0.30666
LEU_16 0 -0.06986 -0.41107 -0.19483 0.04405 0 0 0 -0.6317
LYS_17 0 -0.03796 -0.00937 -0.8715 0.06999 0 0 0 -0.84884
ASN_18 0 0.15435 0.06642 -0.24178 0.06878 0 0 0 0.04777
LEU_19 0 -0.16099 -0.61602 -0.19483 0.0308 0 0 0 -0.94105
HIS_20 0 -0.02677 0.05432 -0.02241 0.06908 0 0 0 0.07422
LYS_21 0 -0.02371 0.00218 -1.04927 0.07072 0 0 0 -1.00008
ASN_22 0 -0.10858 0.06783 -0.32173 0.06902 0 0 0 -0.29346
TRP_23 0 -0.07109 0.17328 -0.00757 0.03126 0 0 0 0.12588
HIS_24 0 -0.02431 0.00507 0.21997 0.07134 0 0 0 0.27208
GLY_25 0 0.02723 -0.09959 0.16011 0.07034 0 0 0 0.15808
GLY_26 0 0.0663 -0.08363 0.0322 0.04501 0 0 0 0.05989
LYS_27 0 0 0 -1.04927 0.07259 0 0 0 -0.97669
ASP_28 0 -0.01285 -0.06527 -0.60822 0.07034 0 0 0 -0.61599
ASN_29 0 0.26343 -0.12257 -0.28327 0.04314 0 0 0 -0.09927
LEU_30 0 0.05247 0.24856 0.4149 0.06893 0 0 0 0.78486
HIS_D_31 0 -0.03014 -0.10995 0.11054 0.0693 0 0 0 0.03975
ASP_32 0 -0.14431 -0.09756 -0.47618 0.06902 0 0 0 -0.64903
VAL_33 0 -0.172 -0.08946 -0.00525 0.03504 0 0 0 -0.23167
ASP_34 0 -0.15004 -0.14327 -0.42964 0.06919 0 0 0 -0.65376
ASN_35 0 -0.07508 -0.05658 -0.36221 0.06893 0 0 0 -0.42494
HIS_D_36 0 -0.37176 -0.17131 -0.06774 0.03523 0 0 0 -0.57558
LEU_37 0 0.08496 -0.49806 -0.39148 0.0452 0 0 0 -0.75939
GLN_38 0 -0.02494 -0.00908 -0.55896 0.06894 0 0 0 -0.52404
ASN_39 0 -0.22066 -0.21101 -0.24178 0.06918 0 0 0 -0.60426
VAL_40 0 -0.30333 -0.39067 -0.19594 0.03737 0 0 0 -0.85257
ILE_41 0 -0.02599 -0.26909 0.47679 0.06943 0 0 0 0.25114
GLU_42 0 -0.10111 -0.19301 -0.71584 0.06893 0 0 0 -0.94102
ASP_43 0 -0.18355 0.04779 0.08318 0.03672 0 0 0 -0.01585
ILE_44 0 -0.23491 -1.07963 -0.31819 0.03241 0 0 0 -1.60033
HIS_D_45 0 -0.14314 0.16161 0.0215 0.06919 0 0 0 0.10916
ASP_46 0 -0.2008 -0.49399 -0.31759 0.03507 0 0 0 -0.9773
PHE_47 0 -0.44605 -0.32298 -0.38422 0.03587 0 0 0 -1.11738
MET_48 0 -0.24304 -0.05321 0.10186 0.04389 0 0 0 -0.1505
GLN_49 0 -0.0567 0.03316 -0.57713 0.06947 0 0 0 -0.53121
GLY_50 0 -0.0392 0.02961 -0.0429 0.04319 0 0 0 -0.0093
GLY_51 0 -0.04759 0.036 0.35201 0.03055 0 0 0 0.37098
GLY_52 0 -0.00892 0.04029 -0.08884 0.03824 0 0 0 -0.01922
SER_53 0 -0.02525 0.01895 -0.22078 0.03743 0 0 0 -0.18964
GLY_54 0 -0.08095 0.0538 -0.0429 0.03539 0 0 0 -0.03466
GLY_55 0 -0.01381 -0.00786 -0.07965 0.0357 0 0 0 -0.06562
LYS_56 0 -0.38775 -0.71367 -0.33001 0.02977 0 0 0 -1.40165
LEU_57 0 0.11392 -0.23301 -0.19483 0.03549 0 0 0 -0.27844
GLN_58 0 -0.06268 0.0533 -0.59803 0.06951 0 0 0 -0.5379
GLU_59 0 -0.05375 -0.10373 -0.37543 0.06895 0 0 0 -0.46396
MET_60 0 -0.33953 -0.13333 -0.29185 0.0321 0 0 0 -0.7326
MET_61 0 -0.27381 0.01854 0.6168 0.04294 0 0 0 0.40446
LYS_62 0 -0.0693 0.0287 -0.96458 0.06929 0 0 0 -0.93588
GLU_63 0 -0.4689 -0.0119 -0.13578 0.03616 0 0 0 -0.58041
PHE_64 0 0.04468 -0.368 0.07137 0.03695 0 0 0 -0.215
GLN_65 0 -0.02603 0.12333 -0.55896 0.06927 0 0 0 -0.39238
GLN_66 0 -0.17555 -0.07632 -0.55896 0.06902 0 0 0 -0.74181
VAL_67 0 -0.39147 -0.55004 -0.19594 0.03415 0 0 0 -1.1033
LEU_68 0 -0.13627 0.21793 0.58995 0.04371 0 0 0 0.71532
ASP_69 0 -0.0652 -0.04682 -0.52292 0.06924 0 0 0 -0.56571
GLU_70 0 -0.46375 0.01195 -0.13578 0.03521 0 0 0 -0.55236
LEU_71 0 -0.07881 -0.74661 -0.39148 0.03462 0 0 0 -1.18227
ASN_72 0 -0.15088 0.23008 -0.24178 0.06101 0 0 0 -0.10156
ASN_73 0 -0.03177 -0.05741 -0.40966 0.06947 0 0 0 -0.42936
HIS_74 0 0.34346 -0.00037 -0.15264 0.03519 0 0 0 0.22565
LEU_75 0 -0.13164 -0.1769 0.08126 0.03837 0 0 0 -0.1889
GLN_76 0 -0.02387 -0.02605 -0.59803 0.07072 0 0 0 -0.57722
GLY_77 0 -0.05958 -0.04437 0.60923 0.0697 0 0 0 0.57498
GLY_78 0 -0.04011 0.02494 -0.0429 0.03045 0 0 0 -0.02762
LYS_79 0 0 0 -0.8715 0.07072 0 0 0 -0.80078
HIS_80 0 -0.02616 -0.02641 0.21997 0.06961 0 0 0 0.23701
THR_81 0 0.02391 -0.0332 -0.18847 0.03503 0 0 0 -0.16273
VAL_82 0 0.02451 0.02993 0.21583 0.03336 0 0 0 0.30364
HIS_D_83 0 -0.03911 -0.01556 0.11054 0.0694 0 0 0 0.12526
HIS_D_84 0 -0.02558 -0.0003 0.06501 0.06878 0 0 0 0.10791
ILE_85 0 -0.16721 -0.23168 -0.41682 0.03614 0 0 0 -0.77957
GLU_86 0 -0.12154 0.26191 -0.37543 0.03496 0 0 0 -0.2001
GLN_87 0 -0.04741 0.00414 -0.59803 0.0693 0 0 0 -0.57199
ASN_88 0 -0.17264 0.33685 -0.13901 0.04318 0 0 0 0.06837
ILE_89 0 0.08613 -0.79461 -0.31819 0.04516 0 0 0 -0.98152
LYS_90 0 0.00656 0.19866 -0.8715 0.06922 0 0 0 -0.59706
GLU_91 0 -0.01837 -0.0409 -0.71584 0.06893 0 0 0 -0.70618
ILE_92 0 -0.14215 -0.33777 0.20907 0.04537 0 0 0 -0.22548
PHE_93 0 0.04559 -0.39658 0.07137 0.04336 0 0 0 -0.23626
HIS_D_94 0 -0.09178 0.07484 0.20362 0.06921 0 0 0 0.25588
HIS_D_95 0 -0.20598 0.04517 -0.11266 0.043 0 0 0 -0.23046
LEU_96 0 -0.02023 -0.86213 -0.45811 0.03245 0 0 0 -1.30801
GLU_97 0 -0.20346 0.20595 -0.60186 0.06902 0 0 0 -0.53035
GLU_98 0 0.01606 -0.43572 -0.71584 0.0693 0 0 0 -1.0662
LEU_99 0 -0.0666 -0.12713 0.4149 0.02976 0 0 0 0.25094
VAL_100 0 0.38215 0.0035 -0.00525 0.0692 0 0 0 0.4496
HIS_D_101 0 -0.06728 0.05377 0.15213 0.07025 0 0 0 0.20887
ARG:CtermProteinFull_102 0 -0.11718 0.10373 -0.55583 0.04731 0 0 0 -0.52197
#END_POSE_ENERGIES_TABLE ./minmover_pdb/pose_62.pdb
